# Supplementary material for: Research on computational propagation and identification of mine microseismic signals based on deep learning
Source: PLoS One. 2025 Oct 22;20(10):e0334641. doi: 10.1371/journal.pone.0334641 (PMC12543183; doi:10.1371/journal.pone.0334641)
Supplement: S2 Data — (ZIP) [file pone.0334641.s002.zip › 000100500001921.xlsx_0.txt_24.txt.txt]

-1.460004628542e-05
-2.48959568925104e-05
-1.58262567344744e-05
-3.11098655184404e-05
-3.72063770181862e-05
-2.93827787859492e-05
1.8235506913924e-06
-3.29378174101703e-06
-2.57305476948755e-05
-1.15453918316305e-05
-1.3318772399316e-05
-1.23837282844571e-05
-2.26411515183962e-05
-3.2619816354972e-06
-2.75519909025761e-05
-1.50956876666681e-05
-2.3485116724712e-05
-1.48616290339065e-05
-2.84500318393699e-05
-9.67704818159712e-06
-2.4142983877372e-05
3.25637986549662e-06
-3.02556342200524e-05
-3.34769126281702e-05
-2.65275136946371e-05
-8.77678894018528e-06
-3.65763999386186e-05
-2.25021630115195e-05
-2.1299096632034e-06
-2.69534291841261e-05
-2.26263292232536e-05
-2.68875693408148e-06
-2.26095962906624e-05
-2.08766628218244e-05
-2.79364395363895e-05
-2.84455560899559e-05
-5.42190353442372e-05
-1.61520544175826e-05
1.22034224016892e-05
-8.90272805930109e-06
-2.71662115344517e-05
-3.15150174423439e-05
-2.12504598450723e-05
-3.42158054862582e-05
-1.24413236037006e-05
-3.32333023800166e-05
3.30522306126734e-06
-1.3459674736633e-05
-1.92146981836418e-05
-7.94652588307642e-06
-3.55903875795266e-05
-3.57328026111426e-07
-2.54942509823803e-05
-9.89287950488228e-06
-9.35256973398779e-06
-2.64263326999248e-05
-1.27741126293265e-05
-3.77692182529943e-05
-9.72916337551885e-06
-2.95589297407471e-06
5.51083494639749e-07
-6.94420452541643e-06
-3.62966281093496e-06
-2.05748735402365e-05
-2.81697245001129e-05
-2.41606207535377e-05
-2.48493018040978e-05
-1.4771322877274e-05
3.62341545120653e-06
-3.5481663732304e-05
-2.37318216779941e-05
-2.50143644732614e-05
-2.7775966537742e-05
-2.99485656661264e-05
-2.12343390055068e-05
-4.77822259554344e-05
-6.26197450868699e-06
-1.77257215236471e-05
-1.44426004125251e-05
-3.95089552352698e-05
-1.79148164363791e-05
-8.27876800822594e-06
-2.04200424109358e-05
-1.41274204424348e-05
-1.6460861664113e-05
-2.43162736365403e-05
-1.48447284544822e-06
-1.91478819934729e-05
-2.5635899359179e-05
-2.68975850742562e-05
-2.05940670338638e-05
-2.15371806438532e-05
-1.22116699115551e-05
-2.76528823372552e-05
-3.18043459933266e-05
-1.88563716196208e-05
-6.92367117630833e-06
-7.17185986082229e-06
-1.03972646644313e-05
-1.00869330105835e-05
-1.74206026682912e-05
-9.0612437555305e-06
-1.04860729629731e-05
-2.41790363098315e-05
-1.24581632957268e-05
-1.097498220585e-05
-1.24948589619869e-05
-4.48732995364156e-05
-1.95353800425052e-05
-2.59092413719934e-05
-3.07574729492768e-05
-1.71944238796896e-05
-1.63792665063053e-05
-5.10229137480127e-05
-2.96990742675194e-05
-2.224040214644e-05
-4.28798680063191e-05
-2.75871731924287e-05
-2.53078313187056e-05
-3.18479546191101e-05
-2.96643953708186e-05
-4.20507839218844e-05
-9.93026580809299e-06
-3.03065759473498e-05
-2.34682456021292e-06
-1.79155482189103e-05
2.22079506111683e-06
-7.21424971091979e-06
-1.15995569665195e-05
1.58264182247566e-05
-2.76411113419759e-05
-1.32952684480249e-05
-2.37306082286265e-05
-2.09343232648219e-05
-2.18258386358143e-05
-2.34874488433776e-05
-8.25025809458247e-06
-1.25206356184284e-05
-2.30456496999364e-05
-2.54668370077282e-05
-2.63177715997705e-06
-1.67404317726967e-05
7.42703462810239e-06
-2.96825996932728e-05
-4.17380471276157e-05
-1.67328206891827e-05
-2.76861997036921e-06
-1.3616552345169e-05
-4.44969534104444e-05
-9.4741397747806e-06
-1.92260580221635e-05
3.02241094855355e-07
-2.51573022368135e-05
-1.77147628279065e-05
-2.51999991729563e-05
-3.35310159901367e-05
-3.04841997021155e-05
-2.58260160668944e-05
-4.4625898029251e-05
-3.19949126764855e-05
-1.35578228519175e-05
-2.36956851573291e-05
-2.18086912199046e-05
-2.37470644938972e-05
-1.55541826070129e-05
-4.92575425940884e-05
-5.4511520031752e-06
-3.72384534671438e-05
-2.77416716036504e-05
-1.52609582343596e-05
-3.04006367363025e-05
-1.75081403633314e-05
-2.41708238395797e-05
-3.32463546260909e-05
-2.30530525521095e-05
-1.85695925758782e-05
-1.55428012615041e-05
-1.78510537946134e-05
-1.94255941856067e-05
-5.25475521489271e-06
-1.92102213653857e-05
-2.4653211727601e-05
-2.94022797857932e-05
-3.05913326186573e-05
-2.54597052540957e-05
-1.09428296407951e-05
-2.41546759722198e-05
-2.57993134061174e-05
-2.44758581904073e-05
-2.39840708352309e-05
-2.68019116634849e-05
-1.93865338560469e-05
-1.81380220448454e-05
-1.00952395736531e-05
-2.50312665451342e-05
-3.24009968437746e-05
2.10741640711881e-06
-1.27343900967681e-05
-5.34352878264908e-06
-1.38738226112872e-05
-3.39372011222307e-05
-9.28144538589393e-06
-3.44667262466981e-05
-2.61167739832432e-05
-2.89945471193394e-05
-1.65594493810096e-05
-1.7302221920677e-05
-4.46320970012504e-05
-2.47265871158105e-05
-1.78875350082313e-05
-5.08896746484917e-06
-3.8699087917139e-05
-2.16734928116788e-05
-1.22963546935377e-05
-9.73287611034116e-06
-2.14500540457512e-05
-2.73805988185321e-05
-1.63315990346861e-05
-2.84888182529033e-05
-1.59652937819183e-05
-3.89889703131701e-05
-3.25596481976541e-06
-2.49800855316145e-05
-3.0676372164142e-05
-2.12083772424433e-05
-1.08044599361973e-05
-8.10122775154817e-07
-9.75864398462951e-06
5.14139348650487e-06
-1.63255588978549e-05
-1.01847610898118e-05
-1.58446347474337e-05
-2.93469266603485e-05
-2.77741340204504e-06
4.5573760556727e-07
-1.57969609857804e-05
-1.66963104569727e-05
-7.214335074282e-06
-1.61244377882282e-05
-1.31424340710137e-05
-1.52347752252834e-05
-1.92085701511969e-05
-2.31383716150303e-05
-1.89923176915098e-05
-3.14754226283911e-05
-1.50471372904553e-05
-4.25330501975065e-05
-2.53570770767523e-05
-3.33372097233845e-05
-5.29469880704633e-06
-1.21559300087097e-05
-2.08508690665864e-05
-1.58479378139714e-05
-4.71767791199095e-05
-2.38983360199707e-05
-1.2007846827855e-05
-1.18112013346283e-05
-5.71650768033416e-06
-1.11528859060455e-05
-1.71353062593332e-05
-3.83655092892728e-05
-1.67970786147702e-05
-3.39508416267606e-05
-9.75417946372984e-06
-1.76842016371062e-05
-2.51728798731855e-05
-1.37386517844201e-05
-3.57395774180684e-05
-1.59587737060292e-05
-3.657848350264e-05
-1.62346681558734e-05
-3.82169039359468e-05
-1.43044206689507e-05
-2.93552030135661e-05
2.58401071352629e-07
-1.43355948043211e-05
-3.14783015778768e-05
-3.05761385504427e-06
-1.16916282869939e-05
-1.99423283057553e-05
4.16383406681528e-06
-1.89283684375695e-05
-1.89219849477163e-05
-2.93017301512165e-05
-2.36979017400538e-06
-5.88669071493982e-07
-4.24861531960834e-06
-1.30062025042557e-05
-2.39716362986091e-05
-1.62634841049034e-05
-1.72959406878309e-05
-8.87684414050695e-06
-6.38939798775054e-06
-4.52906510941912e-06
-2.98377086412907e-05
-2.90388662325016e-06
4.96979390342172e-07
-1.24763306665332e-05
7.02615780190255e-06
-1.51322295487841e-05
-4.40488308782028e-05
-1.5621585781159e-05
-1.18368223884001e-05
-3.72576575123831e-05
-1.18073208292428e-05
-1.88572477114435e-05
-1.8023609271179e-05
-1.12973437262671e-05
-2.75830264136988e-05
-3.15395867003679e-05
-5.65772914573158e-06
-5.24471731823176e-05
-2.58464116418494e-05
-1.96998751651028e-05
-1.60986892696287e-05
-2.04597700321034e-06
-3.5523188075782e-05
-7.52680471610932e-06
-2.32312789781196e-05
-6.05274450002278e-06
3.59734098893617e-06
-2.53498070950729e-05
-2.1246582516443e-05
-2.18086721878391e-05
-1.08073328145886e-05
-2.07132320348004e-05
-7.09140596946745e-06
-3.66274415856569e-05
-2.86290534030769e-05
-3.38610689614954e-05
-9.77105558465696e-06
-3.27094032376954e-05
-1.31561126084112e-05
-1.90214538541759e-05
-1.95496980916658e-05
-3.47620334098959e-05
-1.85045986911591e-05
-2.08061194941813e-05
-1.64612631610091e-05
-1.58066841143624e-05
-2.17927775515741e-05
-2.2799425994573e-05
-1.45191079692296e-05
-1.71351867354538e-05
-2.51158846493615e-05
-1.13025983825566e-06
-2.62119774905458e-05
-7.84256092223814e-06
-1.80078176829617e-05
-1.13173325932148e-05
-2.90107239271472e-05
-2.30455848914989e-05
-2.52043330007046e-05
-1.73926733451598e-05
-2.1023728945548e-05
-3.3964300805461e-05
-2.19401182655841e-05
-1.85709982262964e-05
-1.6141112106552e-05
-6.28535696974851e-06
-1.49793124231026e-05
-1.28893302432824e-05
-4.62449424608303e-05
-1.28256344589349e-05
-1.92717285885754e-05
-2.51352614040409e-05
-1.33054159196422e-05
-1.17271227181601e-05
-3.04510901551768e-05
-2.30728914798029e-05
-2.83111679071564e-05
-1.86881767505074e-05
-9.79627202091828e-06
-2.00906224782539e-06
-1.85922747490957e-05
-1.65521727891113e-05
-2.17611273843337e-05
-9.06466762462781e-06
-1.64987615194039e-06
-2.39698862878248e-05
-7.14079587732408e-06
-3.11128324475829e-05
-1.35886977828129e-05
-1.55994708990295e-05
-1.12005229630431e-05
-4.48392734248108e-06
-3.29658625754158e-05
-6.77390064685333e-06
-1.06930460911245e-05
-2.8268837867758e-05
-2.24045026960173e-05
-2.34084940615811e-05
-1.49515347626718e-05
-1.64077592793397e-05
-3.66632107139416e-05
-2.61937252074111e-05
-1.94707070250726e-05
-2.81131031838101e-05
-4.66296639882993e-05
-7.83628818514259e-06
-1.72285443525594e-05
-2.87361909601287e-05
-2.91327921387776e-05
-3.01567645619524e-05
-3.04222401434247e-05
-1.39987402365117e-05
-2.78322852812646e-05
-1.6045008287993e-05
-1.67105517984278e-05
-2.12430961827796e-05
2.65785015948462e-06
-5.27720105254854e-05
-3.48738239000598e-05
-3.33104908167015e-05
-4.68851509718256e-05
-2.29995402942974e-05
-1.61100124271599e-05
-1.37966868897556e-05
-9.02991671530004e-06
-2.03052792026757e-05
-2.0444147271703e-05
-2.94831986578764e-05
-4.1166702823972e-05
-3.63696560381735e-05
-1.67598896511455e-05
-2.16149811021894e-05
-2.67264314659494e-05
2.99030672642127e-06
-1.23380423521102e-05
-2.06792519701e-05
-8.62269493730564e-06
-2.45866770348698e-05
-2.52025622896704e-05
-3.63374060204082e-05
-2.82342379570526e-05
-1.62366906891663e-05
-1.83873351489734e-05
-2.56740799713481e-05
-3.0693750191323e-05
-1.7618468439102e-05
-2.3032011778741e-05
-1.7535672649957e-05
-2.43699288677404e-05
-1.27987444099092e-05
-1.17037949362436e-05
-3.30194713697562e-05
-1.13846104730682e-05
1.69727003835506e-06
-2.45085939589634e-05
-2.85637379290237e-05
-1.15229767571274e-05
-1.0548065229318e-05
-1.49764054257291e-05
-1.24403314693644e-06
-2.62429204269042e-05
-3.49661223473725e-05
-1.62026681710075e-05
-1.63113889688576e-05
-3.76070655891359e-05
-1.74148290373754e-05
-1.23515888527139e-05
-1.56532263863771e-05
-9.35698670423621e-06
-1.39248608332082e-05
-3.04221144218569e-05
5.82531226949225e-07
-2.25697086762147e-05
-5.17713232499322e-06
-2.37679134952525e-05
-9.09339440956766e-06
7.6012280380273e-07
-1.2923206286891e-05
-3.65332304610271e-05
-3.14488159115561e-05
-2.01485824583833e-05
-2.88117721171798e-05
-2.85112974886941e-05
-2.41975855421376e-05
-4.08307639395234e-05
-3.3355564524353e-05
-1.43457902382057e-05
-1.58652379445434e-05
-2.96600211062795e-05
-1.58443931486639e-05
-2.68958367507042e-05
-1.98819812073203e-05
-6.20025164598926e-06
-2.66666984222063e-05
-9.76325107203512e-06
-6.00325043985604e-06
-3.05944581071804e-05
-2.45097535082014e-05
-1.65988321725941e-05
-3.68192154861876e-05
-1.5090322266201e-05
-2.88903010975021e-05
-6.70662424327062e-06
-1.08635997320566e-05
-1.39435415060515e-05
-1.79301217422264e-05
-6.72390045873065e-06
-1.59225709957985e-05
-2.32594353151693e-05
-2.90590945417676e-05
3.87408983037458e-06
-1.80784337959787e-05
-9.30483233349822e-06
-1.81151587130159e-05
-1.6159506818425e-05
8.94893638985631e-07
-2.1386941215119e-05
-9.65622290818658e-06
-1.77219643248162e-05
-8.82580751317691e-06
-6.06582130196558e-06
-1.68765572599993e-05
-1.38154048898045e-05
-1.53414611400151e-05
-1.63186104124801e-05
-3.49508031428799e-05
-1.05463399460753e-05
-4.56919226007758e-06
-2.42319740517276e-05
-5.78488976429518e-06
-3.86139279997674e-05
-3.30628189611238e-05
1.07534002434323e-06
7.16708445495743e-06
-3.54667269919622e-06
-2.09452594561711e-05
-1.6085291472268e-05
-1.50781000184772e-05
-3.76790596591262e-05
-5.44668182098769e-06
-2.05827264200796e-05
-2.47631632492468e-05
3.26536414223016e-06
-1.02145338564404e-05
-1.88045220130288e-05
-4.08006200693525e-05
-1.09172668722658e-05
-3.66704655649919e-05
-3.23964675574575e-05
-4.10162246910503e-05
-3.03402181463402e-05
-8.12773981862876e-06
-4.2666387538982e-06
-7.44235069144257e-06
-7.80713640017397e-06
-1.31755874540529e-05
-1.69284128824144e-05
-6.30367958081204e-06
-2.59947768363715e-05
-2.20487589270477e-05
-3.11874097692255e-05
-2.4307928240304e-05
-1.87508657031797e-05
-1.56401117773686e-05
-6.61986474317089e-06
-3.88405410372963e-05
-2.52567724547836e-05
-9.16911103069565e-06
-2.64555696980452e-05
-4.96613832407106e-05
-2.49188349116671e-05
-2.45367445674359e-05
-2.14458538223928e-05
-3.3762173424598e-05
-1.10188475302717e-05
-1.42899895248273e-05
-2.67835744992062e-05
-2.53738949242038e-05
-4.18251106056407e-05
-2.52218289091408e-06
-2.74520058995394e-05
2.10868653144365e-06
-2.2693299780955e-05
-1.28252325540867e-05
-2.56126096213661e-05
-2.00412464992832e-05
-3.11879318210839e-05
-2.18800555090921e-05
-1.80276986394835e-05
-2.35501829462761e-05
-1.20387644268679e-05
-2.75117076793874e-05
-5.30857253432509e-06
-1.45578965621128e-05
-2.72973457069229e-05
-7.6099994542326e-06
-3.45181595083909e-06
7.56848345252829e-06
9.179545447933e-06
-3.62047304286343e-05
-1.77806036436689e-05
-8.75422817617906e-06
-2.73371355496183e-05
-4.32676709357553e-06
-9.31668928232045e-06
-2.6247985144763e-05
-8.10018352947745e-06
-3.21470762455837e-05
-2.81962521435858e-05
-2.17999410862955e-05
-1.26925731100668e-05
-2.41046757495581e-05
-2.2753977248509e-05
-2.53860469034669e-05
-4.01739028273821e-05
-1.22893399739702e-05
2.39875561967451e-06
-2.53435799972952e-05
6.81648562257087e-06
2.81109613353667e-06
-4.66282220686741e-05
-3.55605563768462e-05
-3.43622072341613e-05
-1.96314538102173e-05
-7.51504867672416e-06
-3.73930846881609e-05
-2.4469697439617e-05
-2.95366080396939e-05
-2.33271785074945e-05
-4.49575770879484e-06
-1.6351263202882e-06
-7.9699592506316e-06
-3.11124913471814e-05
-1.85622626606666e-05
-1.79226880541425e-05
6.37400811083175e-06
-3.38805614314559e-05
-7.323295599644e-07
-2.85303363664354e-05
-1.20576480964877e-05
-1.39562144520726e-05
-1.00397534477258e-05
-2.21405356171673e-05
-1.96398260653709e-05
-1.16321482336493e-05
-2.25536060947462e-05
-2.6161053711468e-05
3.37358190758712e-06
-3.15532582334385e-05
-2.96629133543035e-05
-2.35600550215539e-05
-2.77953315658044e-05
-3.43159826585857e-05
2.86741692591062e-07
-1.60632372799861e-05
-2.87073532906302e-05
-2.38949601557653e-05
-2.20379031678806e-05
-1.55159853846995e-05
-3.33924128165582e-05
-8.17045515616108e-06
-2.53048206188597e-05
-6.82052613254142e-06
-3.09934505984139e-05
-1.33109036913088e-05
-4.13313824190101e-05
-1.41910749433674e-05
-1.70577685320839e-05
-3.69011173284521e-05
-6.17300535577336e-06
-2.20634994366864e-05
-1.33824867961948e-05
-1.14072557076808e-05
-2.23647118204694e-05
-2.0322238882863e-05
-2.48483230682181e-05
-3.1680018087439e-05
-1.375047489801e-06
-9.97033044746432e-06
-3.47478233354795e-06
-1.35311026308149e-05
-2.64428466468945e-05
-1.47806820688893e-05
-1.87112768812231e-05
-2.04925496862054e-05
-1.85337654212929e-05
-8.49946836772379e-07
-1.8181723091143e-05
-2.91746100560343e-05
-1.41725653370604e-05
-5.90895109963806e-06
-1.39975033912085e-05
-8.37188703377607e-06
-2.9279486263511e-05
-1.90462219302142e-05
-1.08596223153692e-05
-1.70719673254917e-05
-2.20578480772919e-05
-2.34249032246542e-05
-8.40176611248304e-06
-1.80547658379156e-05
-3.16491835134232e-05
-3.93800571026394e-05
-2.03302540813663e-05
2.90497262669416e-06
6.57216869171944e-06
-1.43205186025941e-05
5.07011923622931e-06
-4.90118676515163e-06
-6.30700905016662e-06
-3.04980196124365e-05
-2.61620608676418e-05
-7.93704122711415e-06
-9.51151475599336e-06
-2.80369580754912e-05
-1.70170864579897e-05
-1.06984170006098e-05
-1.74247270223216e-05
-1.5087287666236e-05
-1.32734206158962e-05
-1.33467155846515e-05
-2.01547702329143e-05
-8.22323337011532e-06
-2.19988078725172e-05
-2.17520328155968e-05
-3.27451742032191e-05
-6.24653861530061e-06
-2.46593373060364e-05
-2.72815408965628e-05
-9.44669447235527e-07
1.0336123124727e-06
-2.13283983943975e-05
-2.21139950097869e-05
-3.23151086583472e-05
-2.8917751053968e-05
-3.10145153289053e-05
-3.7283175454655e-05
-1.78319491601753e-05
-2.80645827443786e-05
-1.68749130272493e-05
-2.67294594199515e-05
-1.91041405942191e-05
-3.2674858038143e-05
-5.0304214420848e-05
-3.47776157227077e-05
-1.61253181995515e-05
-7.97678868746529e-06
-1.13179209630618e-05
-3.61477474964057e-05
-1.75154493842651e-05
-7.9112004189531e-06
-2.49734923565281e-05
-8.09471477103703e-06
-4.94108654350532e-06
-3.6410011307845e-05
-9.93992954903485e-07
-2.87638700406068e-05
-5.026746433337e-05
-1.65835736882702e-05
-1.18653608454547e-05
-1.54599363519848e-05
-2.65120392404549e-05
-1.45049677349555e-05
-2.55265928695276e-05
-1.18660090935274e-05
-3.83621972493057e-05
-1.80827253416754e-05
-3.56958741880069e-05
-1.13405083295645e-05
-1.53917285325287e-05
-4.09132460124584e-05
-7.08757164339821e-06
-1.0069435040945e-05
-6.31556283674643e-06
-2.84467777910072e-05
-1.73661958473978e-05
-9.55733305828343e-06
-1.77380186618105e-05
-2.21937859498065e-05
-1.16911312691985e-05
-1.97951345327445e-06
-2.21573863907343e-05
-2.34105338855035e-05
-2.58421600555503e-05
-2.96760408537435e-05
3.42848024307122e-06
-9.62406484689089e-06
-2.47032894037029e-05
-3.09531907894765e-05
-3.6084947481303e-05
-1.20301895906781e-05
-1.70367141362582e-05
-2.86177105661554e-05
-2.90217182012636e-05
-1.38315754083539e-05
4.19268969468034e-06
-2.92094850988078e-05
-1.23345119002876e-05
-8.6731143419522e-06
-2.56565878708354e-05
-3.24557645152437e-05
-1.35345095619618e-05
-3.72074415691839e-05
-1.85670717836968e-05
-2.20817820566496e-05
-3.34787238966344e-05
-3.1156517172912e-05
-1.98163617084149e-05
-1.86593585894862e-05
-3.05326442826631e-05
-3.02250050754308e-05
-1.38170208840186e-05
-1.29094283607233e-05
-8.99693670543468e-06
-6.52122259948778e-06
-2.74210109600026e-05
-3.14618834896281e-05
-2.03675993826764e-05
-1.30822292255371e-05
-7.21193831054313e-06
-2.29942360701401e-05
-3.11274570521562e-05
-3.0926566304575e-05
-4.60077072964486e-05
-2.93930087087876e-05
-2.62341896805164e-05
-3.2121068944115e-05
-5.05088365414607e-05
-3.30287789211152e-05
-1.10933009550446e-05
-3.53700768427967e-05
-2.65811946469195e-05
-2.29469446682241e-05
-5.4224583065025e-06
-3.54606349304562e-05
-1.46275412435089e-05
-1.8453340209143e-05
-4.39651100713302e-06
-6.78804138340891e-06
-1.14807152191999e-05
-2.46077252860156e-05
-1.17395398063005e-05
-3.26991457601649e-05
-1.42398263730773e-05
-1.8016592934077e-06
-1.54725883094536e-05
-5.52633179259668e-06
-1.69610375731672e-05
-1.69492641134286e-05
-1.35511463007049e-05
-1.96268570189202e-05
-1.69469795566342e-05
-1.33034065668216e-05
-8.70532160267338e-06
-1.69133137533736e-05
-7.16842500019277e-06
-5.77465466278381e-05
-3.25441345756805e-05
-8.35479988617523e-06
-2.84164777616821e-05
-3.74006707645537e-05
-4.36136154149431e-05
-1.50909309549011e-05
1.53031107698512e-06
-2.36604989984345e-05
-4.11007600767444e-07
-2.64206078740071e-05
-6.4340069946267e-06
1.3637157678741e-05
-1.88572344647104e-05
-4.04265979555296e-06
-1.22733957672025e-05
-3.364086463878e-06
-5.83747716642445e-05
-2.48753244650941e-05
-1.65301456232266e-05
-1.84535363222283e-05
-1.70131479576412e-05
-2.28943071980815e-05
-2.70321431111432e-05
-5.90687958466703e-06
-2.81702664532692e-05
-1.66345432087093e-05
-1.11684984457642e-05
-2.53967065527699e-05
-2.41533542335639e-05
-3.21745073643731e-05
-4.95697719447693e-06
-3.29688159088637e-05
-2.24637925812523e-05
-3.27754810152106e-05
-1.26346753584099e-05
6.62328409574073e-07
-2.04577452832214e-05
-2.23083040468089e-05
1.4011392575327e-06
-2.00627105861927e-05
-1.21899699654812e-05
-1.33492324969715e-05
-4.53485883759023e-06
-2.76350063068405e-05
-4.56402847279149e-05
-2.45982219270566e-05
-3.41098339495724e-05
-1.61933873675384e-05
-2.75457779600691e-05
-9.12721788081962e-06
-1.38984380084169e-05
-3.68626940962331e-05
-1.50752452296116e-05
-1.88578473752962e-05
-1.98376405305848e-05
-4.21212535636175e-07
-2.74183566920755e-05
-1.73151006396438e-05
-8.02216796931075e-06
-1.66096771037438e-05
-4.06053258968652e-06
-3.06674886490778e-05
-2.54681240104123e-05
-5.45461681751736e-06
-1.54837973612563e-05
-2.98137045117145e-05
-1.73174055887665e-05
-2.94631634102051e-05
-6.61108086007703e-06
-6.80752975028084e-06
-2.47773246780619e-05
-6.4018242019954e-06
-4.54058155288202e-05
-1.43646786322315e-05
1.60962635995585e-06
-2.55031744787741e-05
-1.83195719389573e-05
-2.71481552385145e-05
-9.301776055702e-06
-2.43602531317672e-05
-6.8238849700326e-06
-6.51798338037858e-06
-2.94370115958979e-05
-6.4105805350173e-06
-1.8429362870502e-05
-1.55850986386717e-05
-1.94679784414747e-05
-9.33704466129035e-06
-2.42888687824266e-05
-1.23756988452577e-05
-6.32373611644142e-07
-7.02904148160966e-06
-7.93597088673971e-06
-4.49162147255443e-06
-3.26659225526503e-05
6.32898151435352e-07
-2.06403965791004e-05
-1.66443600713138e-05
-3.28132089263048e-06
-7.39989932589764e-06
-2.97778506543571e-05
-3.11871937368212e-05
-2.61106115303285e-06
-1.85785380702843e-05
-4.13771464916286e-05
-3.36896952558583e-05
-2.80308339274579e-05
-1.93173093866749e-05
-1.57489845511524e-05
-1.10577009752322e-05
-2.76691996392249e-05
-1.20330763791804e-05
2.504126723785e-07
-3.33934053513694e-05
-1.88888347610233e-05
-2.87631284359449e-05
4.58934356210034e-06
-2.80179778837022e-05
-2.25889900801102e-05
-4.5521700736548e-05
-1.52914536324045e-05
-2.61832871763361e-05
-1.97496632483446e-05
-3.39691105523953e-05
-1.00701312140108e-05
5.14013509075535e-06
-4.42083441359727e-05
-1.23040212546922e-05
-1.98895839406738e-05
-2.2692994392859e-05
-2.95001925267355e-05
-2.23250645725474e-05
-3.36434289223085e-05
-1.67539751151973e-05
-3.82647479793989e-05
-1.75956463906676e-05
-1.3484777207514e-05
-3.24188848539979e-05
-4.68063671928489e-05
-7.45006213135165e-06
-1.22093249921224e-05
-2.17082163014939e-05
-2.4415665029107e-05
-2.70587469765869e-05
-1.06426107272226e-05
-2.459595414539e-05
-2.76840928137267e-05
-1.87840083848001e-05
-1.26406543594209e-05
-2.07406950637643e-05
-3.61178893345269e-05
-2.33576738289717e-05
-1.20863621819998e-05
-1.97377390640654e-05
-1.2716495690283e-05
-2.52093180981162e-05
-6.33208361431557e-06
-2.03553865198388e-05
-4.67663772994805e-05
-4.03021623134618e-05
-4.93149817275913e-05
-1.5242935648987e-05
-2.7336469103882e-05
2.51663494636416e-06
-1.24158212228653e-05
-3.43487079394007e-05
-2.29340272669731e-05
-4.32987254021005e-06
-2.29341266365893e-05
-2.69504722061494e-05
-1.62261730302632e-05
-3.15928041295101e-05
-2.8469476057954e-05
-1.46168741761547e-05
-9.8317602447762e-06
-4.15954639455773e-05
-1.7781656594451e-05
-6.3881728082376e-06
-4.11854980296689e-05
-3.00891121421041e-05
-1.30181262212741e-05
-2.80527764697448e-05
-2.82182645236853e-05
-2.57214474553594e-05
-1.15766996988641e-05
-3.01350525319499e-05
4.19467284510942e-06
-3.46726975840839e-05
-2.28881864577702e-05
-2.41771286111737e-05
-4.16011079591946e-05
-2.99834872704721e-05
-2.54091757448163e-05
-1.99045796775575e-05
-2.54687320571268e-05
-9.21721441434922e-06
-1.35605605599356e-05
-1.57832279257317e-05
-1.13544480314835e-05
-1.01837827908897e-05
-3.8100696857045e-05
-2.73184476183706e-05
-2.18117016827265e-05
-2.36068374935037e-05
-3.17080657392991e-05
-1.90933907132819e-05
-1.40618776414326e-05
-8.74990223454868e-06
-2.3760354535354e-05
-1.32789661932596e-05
-1.08066008432091e-05
-3.24588329373932e-05
-2.53445985654691e-05
-1.03572974638128e-05
-2.11082358634696e-05
-1.04134876518658e-05
-1.17583652269719e-05
-2.55427189959141e-05
-1.21828601600273e-05
-3.14161850866962e-05
-1.65814222258092e-05
-1.75332945606361e-05
-8.14069888889189e-07
1.31540840943776e-05
-2.4002360765609e-05
-1.91163022136071e-05
-2.35132280600004e-05
-1.11694623807932e-05
-2.22958102301101e-05
-2.21289510151169e-05
-1.30350601164286e-05
-2.35496947739956e-05
-1.57153161594828e-05
-2.95325795673362e-05
-1.25407969055087e-05
-9.21610782842605e-06
-1.24897798197881e-05
-1.65824749059796e-05
6.47108328419736e-06
-2.68048193332714e-05
4.94441538425136e-06
-2.0344916747959e-05
-1.91165788505222e-06
6.27971639167981e-06
-1.07716446217572e-05
-2.23154395351152e-05
-2.52819780820945e-05
-2.77712630963201e-05
-2.26632232974846e-05
-7.41259977889489e-06
-1.78827757791944e-05
-3.8910426764978e-05
-2.4901055317648e-05
-1.0154596376429e-05
-2.44144668493983e-05
-1.23087396465498e-05
-2.8150757505595e-05
6.37833681035526e-06
-2.48255490567786e-05
-2.41382977965894e-05
-3.31037915504639e-05
-6.27743647161093e-06
-3.25869862246781e-05
-1.54469962660798e-05
1.14766138084172e-06
-6.34169207656789e-06
-1.13128329345025e-05
-2.15210203249729e-05
-1.790949735646e-05
-1.12458194368554e-05
-2.66181687982371e-05
-2.30305552170558e-05
-4.79536223876521e-05
-2.83865384935673e-05
-2.89690716909106e-05
-1.08760597309339e-05
-9.83977227006979e-06
-1.55782188129973e-05
-2.06097729236805e-05
-1.04197208015231e-05
-2.80981190706273e-05
1.54528279675427e-06
-4.26557617559808e-05
-2.77416645216505e-05
-1.88235759786791e-05
-2.32905288707897e-05
-1.85934490188839e-05
-2.64762751599481e-05
-1.60044652000356e-05
-2.4318338597389e-05
-1.92493874225348e-05
-5.9099790865774e-06
-2.21063208599799e-05
-1.33017145447312e-05
-1.87285713369894e-05
4.70760253258914e-06
-2.42752460259692e-05
-3.98618601473169e-05
-8.10557859497598e-06
-2.70973085169295e-05
-2.80061602136151e-05
-7.17654258525304e-06
-3.7936435660675e-05
-3.07793115249644e-05
7.39458448170781e-07
-1.49531634579668e-05
-4.33630382129475e-05
-2.16804212501248e-05
-2.48116060638155e-05
-3.66961327106999e-05
-2.30319963399084e-05
-2.09212681430725e-05
-8.88958847331116e-06
-3.19020890790351e-05
-1.43425124561136e-05
-2.37919457750577e-05
-8.04136661180101e-06
-1.23733523421831e-05
-6.472165392301e-06
-8.9890654708979e-06
-1.20666664582305e-05
-1.83628260596935e-05
-2.60028192878461e-06
6.10106472012291e-07
-1.29882786741816e-05
-2.08770309485483e-05
-7.09919863580746e-06
-3.91045673478649e-06
-3.67714893414749e-05
-1.73732985204889e-05
-2.71327109038971e-05
-1.83621248486908e-05
-1.13829408638681e-05
-2.65532351251399e-05
-2.37380965799772e-05
-2.89788224247877e-05
-2.70196648996351e-05
-1.7971569237976e-05
-4.08659353747046e-05
-2.29912918273644e-05
-3.55732185049598e-05
-2.58662471059187e-05
-2.14209304874799e-05
-3.42863621777079e-06
-2.92493886631933e-05
-1.73543829814716e-05
-2.53771258413897e-06
-5.44964599092253e-05
-2.58724750610031e-05
-1.06694782804811e-05
-1.11014719119455e-05
4.9598882374661e-06
-2.16077944947447e-05
-1.81166536056338e-05
-3.85500304135868e-05
-4.62148891333715e-06
-3.22882017532168e-05
-2.77933861892453e-05
-1.8257628219988e-05
-4.67302697196188e-05
-4.47916109760741e-05
-3.64856344789584e-05
-4.03784280115035e-06
-1.8751358840612e-05
-3.36680023371452e-05
-2.46786696607466e-05
-1.26925693159225e-05
-2.12033303123364e-05
-3.05266355426088e-05
-3.56589250109184e-05
-2.11530874464666e-05
-1.15370114017998e-05
3.66381669336801e-06
-3.70536965680436e-05
-3.45442410352439e-05
-4.5563273595634e-05
-1.87445653002976e-05
-1.57643603148972e-05
-1.3237031448949e-05
-1.79191509215776e-05
-2.33674101128208e-05
-1.48523768042559e-05
-2.41995069284809e-05
-1.01663736316226e-05
-1.26848443414656e-05
-2.44779846049041e-05
-3.15893888308832e-05
-1.06636972265884e-05
-5.93014148626278e-06
-3.43147572927694e-05
-1.78087143186308e-05
-1.00749143685535e-05
-1.05671244541308e-05
-1.34909725427999e-05
-2.84358450137101e-05
-3.29760630116284e-05
-2.37009822521877e-05
-2.16308227590198e-05
-2.28830869516551e-05
-1.68156607446185e-05
-1.3104690478987e-05
-2.80288263071321e-06
-1.13954345442982e-05
-1.4367371672306e-05
-8.37428077383997e-06
-2.86596336704298e-05
-1.40234414632259e-05
-1.80514627530291e-05
-1.4123998732475e-05
-9.41410936912156e-06
-1.48794369562281e-05
-1.82685408268512e-05
-3.68273116307653e-05
-3.67252058762544e-05
-1.82541113059199e-05
-1.93688935906064e-05
-2.25439465954107e-05
-3.17832061843266e-05
6.95925060062217e-06
-6.43226040822563e-06
-4.46492080288759e-05
-2.19073369032083e-05
-1.36431711859941e-05
-1.03708737879813e-05
-2.63114572772767e-06
-4.29478425934937e-05
-2.60307602770413e-05
-2.66657246258415e-05
-9.47439132044022e-06
-2.70803174217944e-05
-1.86475003875858e-05
-1.77430257717855e-05
-2.05833198962382e-05
-3.88364283047025e-05
-3.68705515196448e-05
-2.64711775292253e-05
-2.13126959349668e-05
-1.67208859853968e-05
-3.06293910377354e-05
-2.94405321752244e-05
-4.62830423834613e-05
-2.51438363249265e-05
-5.83680934517116e-06
-3.38209258411541e-05
-4.1240977918808e-05
-1.78779785985334e-05
-3.0811754656358e-05
-2.1548299109975e-05
-3.48166258628351e-05
-9.33156053507937e-06
-3.11906111215052e-06
-3.91481579023443e-06
-1.43123891372095e-05
-2.41019140049592e-05
-1.30395249834806e-05
-4.86492363917621e-05
-7.04880631822099e-06
-3.45681287777523e-05
-3.51799221347473e-05
-2.51411243727724e-05
-1.59352241557055e-05
-3.15123112725394e-05
-1.5625450075127e-05
-1.62061893197441e-05
-2.09539608305818e-05
-8.77244085173139e-06
-4.57424912235876e-05
-4.24043563427002e-05
-1.50331207875069e-05
-6.0724822541247e-07
-3.44478647638192e-05
-8.00846507702711e-06
-2.77253311357537e-05
-2.21418275768916e-05
-2.21778702697811e-05
-2.25776511831382e-05
-4.04854699303822e-05
-9.20671669616046e-06
-3.56294354751118e-05
-7.44265681330101e-06
-1.59751615906041e-05
-4.11161504903239e-05
-1.19365821095427e-05
-1.04503152807902e-05
-1.65846321388198e-05
9.83906907585648e-07
-5.35569030797751e-06
-1.2538473514929e-05
-3.04215185042365e-05
-1.86163444104042e-05
-2.46530471150933e-05
-7.43778132186787e-06
-1.31962592721636e-05
-1.84888093539444e-05
-1.11420784941244e-05
-2.96416713915641e-05
-1.61230472830268e-05
-3.15074022877974e-05
-2.58143204098121e-05
-2.08361975819106e-05
-2.43464198104484e-05
-2.30856063435489e-05
-3.01468427172719e-06
-5.75669445830343e-06
7.98585847678167e-06
1.49450505548187e-05
-3.03179665985947e-05
-1.97299597330164e-05
-2.53583722653257e-05
-1.93279643143062e-05
-7.81414285495186e-06
-2.07203909672472e-05
-1.46089913193288e-05
-1.3071962003424e-05
-5.0303553788773e-06
-3.22289654151769e-05
-1.65689364010522e-05
-1.91222365435524e-05
-3.85607188238019e-05
-3.22102412671285e-05
-2.64264411811792e-05
-9.84262963024723e-06
-2.48497694085504e-06
-1.1997903754965e-05
-2.2267326329368e-05
-2.22045280272398e-05
-1.29434360204356e-05
-4.87902106598625e-05
-2.41453217947802e-05
-2.94471272083481e-05
-2.17983653142584e-05
-1.09512960075652e-05
-2.97781096634646e-05
-1.98966674609276e-05
-8.14583796203002e-06
-5.24895099001584e-06
-2.41249610296544e-05
-2.83154883314234e-05
-1.57245637972287e-05
6.3966590876784e-07
-5.74628679746617e-06
-2.75944849785302e-05
-1.45255857684647e-05
-4.18920224202004e-05
-2.11443874635231e-05
-1.15455028032439e-05
-7.32568339861259e-06
-1.41719906122113e-05
-1.50589564959428e-05
-4.32030225122202e-06
-1.69281407331147e-05
-2.25272747032959e-05
-2.40101259599074e-05
-1.90384601517457e-05
2.51633722954951e-06
-3.43911561847772e-06
-5.85692244334442e-06
-1.57083430468808e-05
-1.57234320145109e-05
-3.1176549655445e-05
-2.4118020979949e-05
-2.75554929550623e-05
-2.46988652426598e-05
6.7196288698726e-07
-1.5752083051676e-05
-2.36224522911316e-05
-7.41499936303653e-06
-1.28847261279611e-05
-1.51289325839928e-05
-7.36449054774919e-06
-6.14619247973692e-06
-2.48481927552922e-05
-1.32522295539226e-05
-6.15950634023494e-06
-7.50969374168199e-06
-2.46451764667268e-05
-6.80721543976672e-06
-2.75110523456162e-05
-1.93426340776422e-05
-2.14259698847873e-05
-1.93416229170198e-05
-3.20760700259006e-05
6.78976136061732e-06
-1.02260809117866e-05
-1.10295027230256e-05
-1.03043223082021e-05
-1.95951790465699e-05
-2.46399522410861e-05
-1.17804016022235e-05
-2.1637415591711e-05
-1.65059646947339e-05
-2.49122263874247e-05
-1.98857030861221e-05
-2.46993143117594e-05
-1.29310684222156e-05
-1.50397743146194e-05
-1.27166401645403e-05
-1.0243945091104e-05
4.93428134903615e-06
-2.03137640326709e-05
-7.19746840851825e-06
-2.14351501469342e-06
-1.70259354406838e-05
-4.02777336129163e-06
-1.60568687911437e-05
-3.48527628715031e-05
-3.87082498931115e-05
-7.77913265804731e-06
-6.37998538190472e-06
-3.13609646149654e-05
-1.13112045909667e-05
-9.45857947220951e-06
-2.25418158619894e-05
-4.2942795363809e-05
-3.13776424942326e-06
-2.46620511835782e-05
-2.80186938304145e-05
-1.88122886301471e-05
-1.58533074374647e-05
-1.58900244893757e-05
-8.30581589261065e-06
-2.16385575360362e-05
-1.9344176148789e-05
-3.74578863067725e-05
-1.4967512641854e-05
-2.06941007527584e-05
-6.28543643999087e-06
-9.97782661771298e-06
-2.61853317071367e-05
7.90682026769023e-07
1.12634564696373e-05
-5.5794051193705e-06
-3.58027973686741e-05
-3.29621691398946e-05
-3.67778754318532e-05
-1.58685614498365e-05
-2.21360410141536e-05
-1.91857525244486e-05
-3.2278803849225e-05
-1.74284010688756e-05
-6.73926679231164e-06
-1.55287829310046e-07
-1.25435835807586e-05
-3.911889122205e-06
-1.82044619516271e-05
-2.32880761457651e-05
7.85159944001554e-06
-1.88797731299051e-05
-1.59946066955932e-05
9.1103974675567e-06
-9.03320479620385e-06
-4.32965438984965e-05
-2.87675907933727e-05
-2.87740427118841e-05
-3.62632029243555e-05
-3.37672761976968e-05
-2.89522389009919e-05
-1.27243953094985e-05
-1.10013454114047e-05
-5.59007531474407e-06
-1.14759772355723e-05
-2.12154851203294e-05
-2.47552682636726e-05
-3.04543379935616e-05
-2.01475539690351e-05
-3.05384072505467e-06
-2.17948954565316e-05
-1.04328374281223e-05
-1.55046754928315e-05
-1.18695734776503e-05
-2.8767266264678e-05
-2.88979848713273e-06
-1.56779564583295e-05
-3.45202637031847e-05
-2.35600969773653e-05
1.19469320165226e-05
-1.22642092962563e-05
-3.03275826772866e-05
-3.34609612076336e-05
-1.00463854883032e-05
-1.96104418434828e-05
-2.68330856435995e-05
-2.08584698619985e-06
-1.77503046636567e-05
-4.086469386089e-05
-1.29948164093715e-05
-1.42245825040395e-05
-3.24612422339866e-05
1.65666659281895e-06
-3.69075907743848e-05
-2.41164205999535e-05
-1.86688159866209e-05
-4.92658183138711e-05
7.53555433487188e-06
4.00472711151353e-06
-3.43250374452901e-05
-1.9873474742856e-05
-1.94343067113343e-05
-1.06674302199295e-05
-3.82124983155557e-05
-2.92951057433343e-05
-3.59209694331997e-05
-3.8371566454343e-06
-1.30529522560672e-05
-1.93126297751445e-05
-1.18481330725785e-05
-2.08313118847804e-05
-5.01295913691225e-06
-2.37076505341683e-05
-3.34697423102527e-05
-2.56035226753108e-05
-2.53993455504089e-05
-3.67890811740268e-05
-1.51898783836721e-05
-2.29257251399232e-05
-1.69855233471872e-05
-1.21552569521688e-06
-1.28598720172781e-05
-1.27983128706711e-05
-1.90179784574638e-05
-2.33787595124521e-05
-2.28005924163118e-05
-3.28036713012877e-06
-1.67445364038186e-05
-2.77115236232104e-05
-1.22663710132705e-05
-1.13576093226095e-05
-1.46367402600724e-05
-2.13307885048447e-05
-2.41877762370837e-05
-1.70004501955443e-05
-1.48263738394305e-05
-2.47656910794007e-05
-3.01780268320003e-05
-1.58126148569525e-05
-1.52604915852156e-05
-1.74584306058458e-05
-1.87516638222903e-05
-9.58059133465975e-06
-3.44006490471602e-05
-2.90658134518124e-05
-7.16779617553488e-06
8.06483450551776e-06
-1.18533575446909e-05
2.29747240278498e-06
-1.86593197832284e-05
-2.52124422712361e-05
-1.78605373962579e-05
-2.98783044428408e-05
-2.24461694416377e-05
-2.08918104208477e-05
-6.14119036580666e-06
-2.74739765921995e-05
-2.18683998797783e-05
-2.84207809498133e-05
-1.34096281798575e-05
-1.77697622325811e-06
-1.9412344115819e-05
-1.17938311053238e-05
-7.7661257942093e-06
-4.57972114383762e-05
-7.31159849406031e-06
-1.09028877702352e-05
-3.23799541304132e-05
-2.30031141950625e-05
-5.4114065288585e-05
-1.27437180692245e-05
-1.37210800167376e-05
-2.36873744585112e-05
-1.4146276273429e-05
-2.09167032430335e-05
-4.06292699628425e-05
-1.32160474401554e-05
-2.28002782761606e-05
-1.09136435588273e-05
-1.5325016858643e-05
-7.52764893805052e-06
-1.34704924275702e-05
-8.11391585819758e-06
-1.38496161470837e-05
-2.60350580843293e-05
-2.73332431926048e-05
-2.96786913510191e-05
-1.11190904270957e-05
-2.8048495869061e-05
-2.28974988302223e-05
-7.33774787286487e-06
-1.97152826885887e-05
2.31580457616137e-06
-1.17211944434849e-05
-2.93547126485853e-05
-2.04588960519126e-05
-3.33163562119497e-05
-4.70578757215147e-06
-1.03910746819547e-05
-2.20720529470769e-05
-2.94529473022407e-05
-8.41756330033773e-06
-3.62849906992818e-05
-4.51485786688379e-05
-9.77400334206226e-06
-3.69306380852826e-05
1.60422071723299e-06
-2.19029316423698e-05
-1.56146814248471e-05
-7.60463890301218e-06
-8.24441097330091e-06
-2.47688841607614e-05
-2.69745145021684e-05
-2.86335665869028e-05
-4.01079962492141e-05
-1.44752653298118e-05
-1.88506558944736e-05
-9.22630483005314e-06
-7.18434405770305e-06
-2.12398097321274e-05
-1.26325859837812e-05
-1.51153831808034e-06
-1.02285368781041e-05
-2.57191708492416e-05
-2.84064210351591e-05
-1.94135454177673e-05
-3.81807897466413e-05
-8.9870254925166e-06
-2.03377635838076e-05
-3.55646345879006e-05
-6.22267397790962e-06
-2.81443086110463e-05
-2.44095495338621e-05
-2.21877123581138e-05
-2.27652665785909e-05
-2.7929641610828e-05
-8.83277803432943e-06
-2.85699489332894e-05
-2.8779707054658e-05
-1.16771400446368e-05
-9.81672555839354e-06
-3.35543518134518e-05
-3.62959591888555e-05
-3.03004913591271e-05
-3.01697456522096e-05
-4.43725734659335e-05
-2.79773385526024e-05
-1.99327724253504e-05
-4.79676127070189e-05
-2.00267974385987e-05
-1.99001567758417e-05
-7.81410611438592e-06
-3.58236731512818e-05
-2.4170716057211e-05
-2.02359582269837e-05
-7.25501820474487e-06
-2.11907295699001e-05
2.02867469880881e-06
-2.65797003805007e-05
-2.7739984215841e-05
-2.82813140903965e-05
-4.94315270588761e-06
-2.46514000837048e-05
-3.04651861845071e-05
-1.76818638362125e-05
-7.07751068662762e-06
-2.94039564735282e-05
-1.80987024516671e-05
-2.29386016497936e-05
3.24901537028966e-06
-1.67516791832201e-05
-2.08902238845857e-05
-4.3938568435907e-06
-6.96901740185593e-06
-2.90554563674256e-05
-2.24346679541875e-05
-1.77567892947597e-05
-5.96706291822101e-06
-2.15179446008223e-05
-2.38599206861648e-05
-2.44299435114284e-05
4.51025122578598e-07
-5.92088602908538e-06
-3.70407528683826e-05
-1.51279375206945e-05
-1.15069830444452e-05
-3.06403993571056e-05
-1.51948596862152e-05
-2.9645850443932e-05
-8.36484515316216e-06
-5.47851518771434e-05
-2.76881395427378e-05
-2.02294268101409e-05
5.18157596622488e-06
-3.35024487291064e-05
-1.16638492876788e-05
-2.32903573081044e-05
-1.64543549193944e-05
-2.8425336732667e-05
-2.21635839500106e-05
-3.77346008210887e-05
-7.67122284470557e-06
1.21059530669852e-06
-3.32436450384954e-05
-1.98430282487913e-05
-4.06605467254261e-05
-4.38675302878216e-06
-1.25361805489212e-05
-2.4457941704558e-05
-1.46758684682264e-05
-3.01243526109821e-05
-8.50264333087504e-06
-3.54943207215588e-05
-1.45471949658051e-05
-2.11989450319602e-05
-2.74131905773859e-05
-1.70375572250503e-05
-2.15607935004116e-05
-2.19594959644543e-05
-2.48070308037793e-05
-3.56643001359531e-05
-5.76759908059337e-05
-1.92688835354338e-05
-2.1616937667939e-05
-1.53971606873157e-05
-9.07994440590171e-06
-1.68792982441784e-05
-2.64142583166558e-05
-1.60786803758197e-05
-2.81315246217569e-05
-2.04660250422812e-05
-2.14255087330663e-05
-3.11039532765869e-05
-3.04816909853246e-05
-2.24313527180295e-05
-2.51679733173039e-05
-2.1653471861041e-05
-3.16865118195073e-05
-3.70850511134229e-05
8.92724079735511e-06
-2.54435236248737e-05
-9.15728721327117e-06
-8.22452499016279e-06
-3.43803470068708e-05
-2.95527144890318e-06
-1.95312369071953e-05
-3.08556170057156e-05
-2.70778585734205e-05
-3.84041886918388e-05
-1.69822162690217e-05
-1.17466881527096e-05
6.20636634106559e-06
-2.50942435483319e-05
-2.24875408740314e-05
-1.56545889674492e-05
-1.09557008012082e-05
-3.34184886382348e-05
-7.24484994564485e-07
-1.46531395912303e-05
-1.27315498440231e-05
-1.66810428509732e-05
-2.37504972788231e-05
-2.89178241264073e-05
-7.60499412984013e-07
-2.64575343683283e-05
-7.45763360232098e-06
-2.68433828541569e-05
-3.37722649691687e-05
-1.92913161367827e-05
1.50865916469393e-05
-2.25552909524563e-05
-4.99561296852436e-06
3.53744275143172e-06
-2.7024685817168e-05
-2.78087586449661e-05
-2.86237745499247e-05
-1.84201991740631e-05
-2.83748339611735e-05
-1.59212849936025e-06
-3.56949279310532e-05
-1.07654914177364e-05
-3.16291267106332e-05
-3.0068143936484e-05
-3.26587285867068e-05
-2.52871882964314e-05
-2.4119320679579e-05
-1.85091723344914e-05
-3.19505553371971e-05
-4.07595158793925e-06
-3.72842641179014e-05
-1.82171652981991e-05
-2.42480327998223e-05
-2.38140350681018e-05
-2.80474471768022e-05
-2.14386388304411e-05
-1.35638275665537e-05
-2.17574198930098e-05
-2.0026690395839e-05
-3.31267297885077e-05
-1.96996381959046e-05
-4.18967841081615e-05
-4.69704217094124e-05
-2.65668780347965e-05
-7.72438008521555e-07
-2.51777380486432e-05
-2.81923168841608e-05
-1.73194972559841e-05
-2.24958817337671e-05
-1.87869051538373e-05
-1.19261342894125e-05
-1.38809760714038e-05
-2.18525927771287e-05
-1.00794430981156e-05
-2.38308625394692e-05
-2.05249265610143e-05
-1.9262877718125e-05
-2.11884047901658e-05
-9.88972744821997e-06
-2.36727835523897e-05
-1.99418120966421e-05
-3.58298728318819e-05
-2.81974032966508e-06
-3.4945316756395e-05
-2.66118935621029e-05
-1.5069531202376e-05
-1.98351653727784e-05
-1.01310153348693e-05
-2.95780751908992e-05
-1.75219578877152e-05
-1.02346337118928e-06
-3.00773516268669e-05
-2.9115081257479e-05
-6.63789981768039e-06
-1.27039692662133e-05
-8.81098728974103e-06
-2.34434630165324e-05
-2.08758015048366e-05
-1.60648025969755e-05
-1.75238344616551e-05
-2.0852679696852e-05
-1.76382594890055e-05
-1.03191702332803e-05
-2.81630993751996e-05
-3.39630199411807e-05
3.47673333370553e-06
-1.84102956754558e-05
-2.73539504961436e-05
-1.64912148559907e-05
-2.74841133372951e-05
-1.66045668745484e-05
2.25941775935796e-07
-1.49799098574082e-05
-3.81917285597748e-05
-1.85979222651318e-05
-2.69237756747544e-05
-2.92231487457468e-05
-2.70260651983374e-05
-1.01972387889161e-05
-3.0896464143418e-05
-1.1935612738794e-05
-3.1717625151731e-05
-2.32495978234848e-05
2.82903081801571e-06
-2.3222141369457e-05
-3.53450468652023e-05
-6.96790984286556e-06
-1.84095226045421e-05
-1.68245553156163e-05
-2.42477911590139e-05
-3.52983426484119e-05
-7.84203222102785e-06
-1.70390319002307e-05
-1.793521803797e-05
-1.80409766461641e-05
-1.4302112771338e-05
-2.66536454186746e-05
-1.49846157599372e-05
4.40061884826417e-06
-3.712925331443e-05
-4.47746663725785e-06
-1.97247080924612e-05
-2.85411953955827e-05
-2.74315832760074e-05
-3.78572374391328e-05
-1.72430310215048e-05
-2.70388566440356e-05
-1.79987932699105e-05
-2.83993414812642e-06
-2.19153250203848e-05
-1.90459418625613e-05
-2.37681058492912e-05
-4.2172467647901e-05
-2.14310416215592e-05
-3.25914456745826e-05
-2.20626464633927e-05
2.85778669688718e-06
-1.84227774008752e-05
-1.94674620375634e-05
-1.92546592128454e-05
-3.19326995208022e-05
-3.59400369479222e-05
-2.8003915991346e-05
4.94968016697752e-06
-4.26709553846886e-05
-3.38599256829961e-05
-1.29722793222043e-05
-5.25668191061172e-05
-1.15583135231861e-05
-2.81268962429918e-05
-2.05095681408249e-05
-2.07626968916068e-05
-4.12193039490326e-05
-2.17728205574281e-05
-2.22017463959901e-05
-1.62869662984036e-05
-4.74593819267475e-05
-2.15533363858058e-05
-3.25194168667122e-06
-2.66016391490179e-05
-1.8980839383368e-05
-9.68405008699339e-06
-3.76283944457546e-05
-1.1655735439043e-05
-5.43232289850738e-05
-2.03461068724423e-05
-1.19755309173526e-05
-1.72960678198908e-05
-2.56482149131132e-05
-9.63306349751521e-06
-1.47891771834813e-05
-1.79915470964263e-05
-1.8032329326866e-05
-2.56963615047939e-05
-2.99441100070714e-05
-3.44680452364112e-05
-3.57432060672325e-05
-2.52150560787692e-05
-1.51250163917819e-05
-1.66073130740298e-05
-1.18274265070009e-05
-3.19557752110426e-05
-9.04979569368072e-06
-3.09105748227393e-05
-3.20119402853516e-05
-1.68356805347992e-05
-1.5725626330575e-05
-3.12733456631893e-05
-9.90281655601086e-06
-2.78039682719497e-05
-2.14693181349822e-05
-2.36064014785319e-05
-2.760403207057e-05
-2.13528791797237e-05
-1.55951752377267e-05
-2.28888016286569e-05
-1.19170793231855e-05
-3.84783094301261e-05
-2.2720436076353e-05
-1.57597249273019e-05
-2.19458086904994e-05
-2.43096915481711e-05
-3.14618971209558e-05
-1.86697246936751e-05
-3.77202751831082e-05
-1.09927761106415e-05
-1.86113852696609e-05
-2.2040514174014e-05
-1.54538923061561e-05
-3.09719701132536e-05
-1.83423028945087e-05
-2.77077923458861e-07
-3.29344564499242e-05
-2.27079585290776e-05
-1.03941417657474e-05
-2.62305766356541e-06
-1.36823824145348e-05
-5.14551949598433e-06
-6.21664915880817e-06
-2.60761522587431e-05
-2.38930494765447e-05
-3.58531036379872e-05
-2.15211687047581e-05
-1.44685960733138e-05
-1.81318874385636e-05
-3.17524880894487e-05
-2.18028837328354e-05
-1.13761009254971e-05
1.57506686772615e-06
-3.06754348545027e-05
-2.30791876474117e-05
-1.05131676717161e-05
-2.63609043394948e-06
-2.89222821588182e-05
-2.17491932767118e-05
-2.76864576478237e-05
-8.06579060847111e-07
-1.83727207910663e-05
-3.47964625412317e-05
-3.35769705354663e-05
-6.98953907536049e-06
-1.14083682601253e-05
7.39595434260046e-06
-2.37384160881035e-05
-9.1031614735457e-06
-2.89180265096575e-05
-2.74263303144724e-06
-9.33443712401201e-06
-2.08382473027145e-05
-2.88826970623882e-05
-2.9825647320904e-05
-1.78624313603126e-05
-3.19901344201474e-05
-1.34918792270538e-05
-1.68772970308038e-05
-3.34783295040969e-05
-1.28029861888277e-05
-3.20097024515925e-05
-2.82527730158497e-05
-2.73023977601201e-05
-4.34016693533131e-05
-4.90281835839086e-05
-1.92995403634508e-05
-3.86662877479701e-05
-4.1372892158013e-05
-2.37910483669186e-05
-3.69581856799244e-05
-2.47092853253847e-05
-1.92560293546359e-05
-1.87413279533423e-05
-3.37863342280964e-05
1.215047558062e-05
-2.81195886806889e-05
-1.2942051782217e-05
-1.12373899341753e-05
-1.11403249676379e-05
-9.30618862354444e-06
-1.39767920845595e-05
-3.37956840924026e-05
-3.67740466838014e-05
-3.84717032814227e-06
-3.11925984308107e-05
-4.11397840090147e-05
-2.70046395469373e-05
-2.61089188972608e-05
-9.26198406866076e-06
-2.18958368365628e-05
-1.62622415069035e-05
-1.04807987592955e-05
-3.30163701515374e-05
-2.74384569028971e-05
-2.94802020907496e-05
-4.85703844438403e-05
-1.81640635463476e-05
-3.12661711860497e-05
-1.44797834479894e-05
-4.01234965876515e-06
-1.73945428241967e-05
-5.50882943953544e-06
-3.57135217797849e-05
-3.45401706337625e-05
-7.4071112205845e-06
-1.81071084198824e-05
-2.29867880733869e-05
-8.12167606728779e-06
-4.2359340532937e-05
7.08145006265076e-07
-1.59530349859172e-05
-6.12191569404818e-06
2.95416606281864e-06
-1.72866488879937e-05
-2.7038251807403e-05
-1.79313901530891e-05
-3.11248439582893e-05
-3.4729211120726e-05
-3.22985653582345e-06
-2.68453773892772e-05
-3.67614550930636e-05
-2.27786528758519e-05
-1.19800612409687e-05
-1.98320019065208e-05
-3.81804774044072e-06
-2.75688033512049e-06
8.89390197815295e-06
-8.49719366619604e-06
-3.32654295832723e-05
-1.18521181552007e-05
-3.12215676934715e-05
-2.4804706130077e-05
-1.53532474693013e-05
-2.39038204544192e-05
-3.63373837715141e-05
-2.3592983817373e-05
-1.82973724862248e-06
-2.87629001067829e-05
-2.19516878564423e-05
-1.57592001819388e-05
-2.02896762235109e-05
-5.20339458778459e-06
-1.85263846024719e-05
-1.04879293865998e-05
-1.25211357576078e-05
-2.4604391638134e-05
-3.55833766067759e-05
-4.07023966459239e-05
-4.10820094110267e-05
-4.50106905024488e-05
-1.52516151969609e-05
-1.64763150782959e-05
-1.32272777872419e-05
-4.31703192501214e-06
-1.80237891719347e-05
-1.6792426563713e-05
-4.16156786854061e-05
-1.51730745671333e-05
-4.72732968860294e-05
-4.63686408907561e-05
-2.48431731205132e-05
-8.77119823944011e-06
-2.76426751870068e-05
-1.07990143865842e-05
-2.75171819858988e-05
-3.37601431753508e-05
-1.42356092036315e-05
-2.85076291367752e-05
-2.02340795671459e-05
-2.22704528421956e-05
-2.94592782179455e-05
-3.20176219047199e-05
-1.34932247979682e-05
-1.33219974724291e-05
-2.14044486896542e-05
-6.3006074445993e-06
-2.3211514695201e-05
-2.05518215408651e-05
-2.465371937468e-05
-1.41263055358963e-05
-2.83139294023562e-05
-7.93590060662563e-06
-3.97326737385569e-05
-1.51072048151756e-05
-1.5069204542931e-06
-1.90465700714272e-05
-5.96158234147407e-05
-2.24000636779614e-05
-9.02018596576532e-06
-1.82003137291556e-05
-7.80988081283987e-06
-2.00281805746403e-05
-1.61100673657138e-05
-9.57309767934637e-06
-2.45770351412404e-05
-4.049932829147e-05
-9.84869541311958e-06
-1.11893672037438e-05
-9.99435954139099e-06
-3.06057420539564e-05
9.26876709872895e-06
-1.88167524782747e-06
-3.81776534711938e-05
-1.09724756093038e-05
-1.55200386482839e-05
-3.245186205003e-06
-1.54292546100824e-05
-2.38168974696146e-05
-1.20595199474434e-05
-2.19731262985386e-05
-1.68134479072498e-05
-2.43587446184244e-05
-4.07360358084553e-06
1.39392085199063e-06
-5.58366968940933e-06
-3.59662361781372e-05
-1.24267044153225e-05
-2.00913968006297e-05
-2.70147453662339e-05
-3.23701365189177e-05
-1.65343277708619e-05
-2.01719948784916e-05
-1.44893718154847e-05
-1.88766510064961e-05
-1.66144892445821e-05
-1.75605573598081e-05
-3.65590059299103e-05
-2.61293740890012e-05
-1.63103423356808e-05
-8.71240118499683e-06
-3.33623733097339e-05
-2.10390353990375e-05
-6.65190186826727e-06
-3.07937121286401e-05
-3.27832086211107e-05
-1.73506988484522e-05
-1.62325951865993e-05
-2.31188631671154e-05
-2.04639074069236e-05
-1.81691546015547e-05
-2.41626563060231e-05
-1.9108940472835e-05
-1.76779352717112e-05
-2.29550477013028e-05
-2.80607480837868e-06
-1.34892659108229e-05
-3.80300376211048e-05
-3.31576126765272e-05
4.40761397615014e-06
-2.03533593853748e-05
-2.79433287576975e-05
-3.49071689788826e-05
-2.63499754545267e-05
-2.64335985241158e-05
-3.66346109325147e-05
-7.30841480681895e-06
-3.21013377831829e-05
-2.8451078730739e-05
-3.68262860422723e-05
-2.92889953465367e-05
-2.37388954838133e-05
-2.490714861843e-05
-3.71299895749959e-05
-8.88791734379678e-06
-7.21383347962591e-06
-3.64480373497417e-06
-1.35267839846812e-05
-3.21510996863128e-05
-6.33899187795865e-06
-1.73440617650405e-05
-2.16928801107811e-05
-1.22169874819554e-05
-3.72233535438307e-05
-3.98403318815206e-05
-1.74856686667275e-05
-2.92343043614835e-05
-1.51478350811635e-05
-1.96695926842271e-05
-2.7070531228282e-05
-3.72043341062866e-05
-1.99138005482597e-05
-1.47785999249921e-05
-2.97831633129812e-05
-2.7803965192458e-05
-1.48357104802526e-05
-2.71228526734849e-05
-1.31158938072016e-06
-2.07658309464871e-05
-3.44041947326212e-05
-2.09500907112061e-05
-2.96760385297631e-05
-1.61374571168715e-05
-1.55586250021713e-05
-9.44828442253969e-06
-1.74632791725842e-05
-8.89237876355959e-06
-2.0028943380899e-05
-1.54253758542655e-05
-7.55770041370809e-06
-3.3887554143127e-05
-1.33598720289664e-05
-2.84512270747182e-06
-8.9979287238825e-06
-3.30885843324003e-05
-1.26814188483963e-05
-3.37335704995056e-05
-2.31402448647743e-05
-2.3721571229635e-05
-2.2610744556194e-05
-2.73719338060207e-05
-2.99626163132702e-05
-2.053681118802e-05
-2.15449225732512e-05
-2.21585550134471e-05
-2.5987992744948e-05
-2.46856644294964e-05
-9.98554969643482e-06
-1.29183034603043e-05
-1.02853062722469e-05
-1.02116030489577e-06
-1.36317881300028e-05
-5.01870132285919e-05
3.58904773680961e-06
-2.13496676450405e-05
-3.62829034876452e-05
-3.1543178685861e-05
-3.65568909193687e-05
-2.96758697338542e-05
1.29615672388928e-06
-3.49726793710096e-05
-3.73803248892914e-05
-1.99531474781698e-05
-2.60888443394992e-05
-2.02827988385288e-05
-3.68571412919674e-05
-1.82084526915291e-05
-2.50144692228095e-05
-4.21105053074998e-05
-2.59675093805664e-05
-2.87107912707631e-05
-9.81399169323089e-06
-2.3950303590874e-05
-1.88599008730858e-05
-1.90844901936925e-05
-2.53003434244905e-05
-2.88789874568081e-05
-2.16970663423953e-05
-2.95763031661399e-05
-2.90620332492644e-05
-2.63909414840714e-05
-3.75509521317177e-05
-1.36233545255463e-05
-1.54759614326763e-05
-1.14801754180637e-05
-1.01275791623261e-05
2.70852950143484e-07
-1.7213495611306e-05
-6.40118425228539e-06
-3.54046538177152e-05
-4.0938551698897e-06
-1.0196775301473e-05
-6.62608915111658e-06
-1.69485125323306e-05
-3.02302757324826e-05
3.19149331651623e-06
4.38128128913812e-07
-9.05451269041336e-06
-2.03075115927696e-05
-3.20667796987561e-05
-3.05649587410936e-05
-1.34933522513724e-05
-1.6868135886027e-05
-1.19380693019668e-05
-1.83155017481807e-05
-7.37223123031257e-06
-1.58019151230531e-05
-2.6344848029465e-05
-1.74258741031146e-05
-4.26042427281213e-06
-1.42716920710602e-05
-6.1595151731538e-06
-3.44551360247823e-05
5.38458246537789e-06
-1.03826707094823e-05
-2.77037924384756e-05
2.42066630817784e-06
-6.70982831728795e-06
-1.66447793614577e-05
-3.67193569634941e-05
-3.62713563122226e-05
-1.55244455247693e-05
-2.09404285072212e-05
-2.07769048779629e-05
-5.87157360016671e-06
-1.13655563008446e-05
-8.36900492801516e-06
-1.45651409154698e-05
-3.24748515876695e-05
-7.5108387617411e-06
1.0934203100062e-05
-2.77979270410346e-05
-7.44454029337525e-06
-1.71122573346674e-06
-3.73204995395479e-05
-1.28881107536685e-05
-2.72282694667088e-05
-2.64519359178047e-05
-1.95965297444707e-05
-3.38227435011011e-05
-1.98932715726195e-05
4.84790162228668e-06
-3.94029868141437e-05
-2.75445298070995e-05
-3.42452229494218e-05
-1.45829241334411e-05
-2.11135201022643e-05
-1.98711728225045e-05
-1.76856281330986e-05
-3.31912249967727e-05
-2.58675592823599e-05
-1.4383999114183e-05
-2.02283245497048e-05
-3.16538447636635e-06
-1.38695140030924e-06
-2.58066891090566e-05
-4.07678159260403e-05
-4.53959667045132e-06
-1.55511062411566e-05
-1.48215800712503e-05
-4.58963770472679e-05
-2.04765245491979e-05
-1.72042923738543e-05
-4.39245629739112e-05
-3.02509932019554e-05
-3.5183303580297e-05
-1.36847288251618e-05
-1.63621377293661e-05
-2.45327604252462e-05
-3.3095581752456e-05
-2.36255297727344e-05
-3.33454386566178e-05
-2.50792273434181e-05
-1.21253648659856e-05
2.0728606890686e-06
-5.56383457058952e-06
-3.67736676203607e-06
-1.52369648841412e-05
-1.05237619926174e-05
-2.06824019427844e-05
-5.10121837521041e-06
-3.42830760315792e-05
-2.9269174832777e-05
-2.54362242099937e-05
-2.54584968743357e-05
-2.37875258917636e-05
-2.60903147275749e-05
-2.75882897160563e-05
1.24603360876892e-06
-1.43878473152893e-05
-2.06337644819015e-05
-2.00816940668433e-05
-3.31346029246335e-05
-1.31478535140153e-05
-2.75320811905729e-05
-4.14523358121064e-05
-3.19745014182562e-05
-2.34591763564729e-05
-1.15718601151813e-05
-2.55992902958481e-06
-1.50488432787516e-05
-2.05328480227103e-05
-3.20201739668779e-05
-2.64164189273268e-05
-2.90502549284184e-05
-4.98194292181457e-06
-1.81831731528425e-05
-2.52555221935783e-05
-2.6036472264653e-05
-1.39487860301774e-05
-2.79406178441079e-05
-1.51770385372818e-05
-3.15629687012619e-05
-3.01184304570602e-05
-2.77163937248941e-05
-2.88853311906673e-05
-1.4505048177028e-05
-1.24362564162685e-05
-2.35914370819571e-05
-2.9196411387399e-05
-4.14321919289942e-05
-2.11844511589281e-05
-2.1877311224033e-05
-1.86506792071076e-05
-2.31041490002747e-05
-2.41147581482001e-05
-2.89338535356784e-05
-1.89822821341717e-05
-1.76739444463939e-05
-2.83017995399224e-05
-6.46967247229163e-06
-6.02374817632046e-06
-9.04851583404701e-06
-1.52832444092079e-05
-1.85375054516115e-05
-2.43749512883687e-05
-3.41285062190353e-05
1.59573504274359e-06
-2.58099580611556e-05
-4.13451210761066e-06
-1.55717673422378e-05
-1.63641255439201e-05
-4.281655293003e-05
-3.43901299704325e-06
-1.28125754648109e-05
-7.95269655247142e-09
-2.5594042767433e-05
-1.19463957070583e-05
-1.6682303064767e-05
-2.65068383235147e-06
-2.14009211962907e-05
-3.38363850327145e-05
-2.55500254699724e-05
-3.98430904463665e-05
-2.48046613071733e-05
-3.93720659732153e-06
-3.05971030377693e-05
-2.47216572992113e-05
-4.39082547076045e-05
-1.4226655477016e-05
-6.65532320877555e-06
-2.73497332696552e-05
3.46828403554329e-07
-1.03398926131976e-05
-4.15250823535894e-05
-2.89654320589784e-05
-1.76537259407313e-05
-4.43774242934303e-06
-3.60606646646294e-05
-2.23723170807004e-05
-2.94000951437974e-05
-2.29583949195496e-05
-1.0823173084081e-05
-2.16710810360202e-05
-8.0814044020243e-06
6.76708632508591e-06
-3.05344918233214e-05
-1.76339094056568e-05
-1.53863302058247e-05
-1.37776646822973e-05
-3.51308991698967e-05
-2.92720661456706e-05
-9.07110947528208e-06
-2.661691323591e-05
-1.62289332838253e-05
5.67864441611875e-06
-2.60045332391621e-05
-2.60825227847508e-05
-1.55689007703194e-05
-3.66371895299922e-05
-2.2827393444302e-05
-9.07204731262668e-06
-6.49795826293887e-06
-2.56619772690074e-05
-5.39998871905419e-06
-2.5226351265089e-05
-1.43576676708531e-05
-2.1286933520966e-05
-1.15644223290115e-05
-3.42865471807464e-05
-2.11825608688838e-05
-8.06692676944842e-06
-1.16471029595848e-05
-3.18610112745514e-05
-2.36177405678304e-05
-2.57215221341954e-05
-2.56487006511556e-05
-2.89538677725699e-05
-2.47844237752686e-05
-1.15095416339276e-05
-2.26098207600682e-05
2.75051589893724e-07
-4.60608498064788e-05
-2.02236579917932e-05
-2.5007910647321e-05
-2.2559846293378e-05
-2.33827027371522e-05
-2.46224940137122e-07
-2.30728706169328e-05
-1.88528701192541e-05
-6.73257254524124e-06
-1.81493594186615e-05
-1.23822662423424e-05
-2.6213847687787e-05
-3.17533931287939e-05
-1.42633004183635e-05
-1.17308194865064e-05
-6.06490732916372e-06
-1.42959831076879e-05
-3.19467942429368e-05
-2.48080537383686e-05
-3.10208547348658e-05
-2.02037227051664e-05
-1.42028028038577e-05
-2.63116813960189e-05
3.85227410520175e-06
-1.98522747287065e-05
-2.02715081816742e-05
-1.75747277191281e-05
-1.67431524995465e-05
-2.45268231258713e-05
-3.01081966814992e-05
-1.69951907392481e-05
-7.31432849019861e-06
-2.26265997426901e-05
-4.67343043848841e-05
-5.50587785532188e-06
-7.42634835457187e-06
-2.06593121713829e-05
-9.55277911528317e-06
-3.38287324906965e-05
-1.79633147820315e-05
-1.22101588462998e-05
-5.8171558864234e-06
-9.0027283369801e-06
-1.12226145774528e-05
6.22635138389356e-06
-1.39085545664929e-05
-1.29191073234754e-05
-3.30897664217118e-05
-2.53349801367491e-05
-1.27044213007353e-05
-2.92301004962505e-05
-2.66020085037733e-05
-1.69048242824806e-05
-1.92603236773638e-05
-2.37262015332003e-05
-4.44441263707212e-05
-1.60608957352024e-05
-1.34905880872401e-05
-3.06422079234624e-05
-3.15191436378006e-05
-3.01380467329523e-05
-3.09178441950735e-05
-3.3379639873917e-05
-1.61929149423627e-05
-1.13334289709087e-05
-4.11730518166719e-05
-2.78536742102009e-05
-2.43148480557041e-05
-1.01476362961679e-06
-1.28042344432826e-05
-6.68952567189847e-06
-1.08763601985006e-05
-1.9587077172379e-05
-1.3410885074355e-05
-1.39257758951607e-05
-2.94419868043303e-05
-3.80895896301146e-05
-3.63594148889846e-05
-2.68037406418641e-05
-2.81984188745102e-05
-4.42984099114608e-05
-1.39186392837085e-05
-2.04522534029449e-05
-1.96183810563595e-05
-9.19973787427839e-06
-2.24044263618629e-05
-1.16413819176399e-05
-2.5364338726437e-05
-1.72068870787074e-05
-2.28158419803063e-05
-2.41470635607386e-05
-5.13262091017472e-06
-2.58336890566082e-05
-1.1702629731728e-05
-3.01277028126295e-05
-3.97987765088158e-05
-3.07269226176769e-05
-3.21898965281983e-05
-1.66955053693303e-05
-2.56645598947973e-05
-3.66387520764224e-05
-6.09595679711101e-06
-1.27166476887511e-05
-2.50093931298606e-05
-2.2234665286347e-05
-2.29124393966103e-05
-3.14996407479888e-05
-2.41640007726887e-05
-2.94322341124741e-05
-1.2206328995688e-05
-1.2627216194838e-05
1.208187525461e-05
6.19243625722343e-06
-7.41045494208112e-06
-1.7730558296735e-06
-2.27649796176338e-05
-2.1788281863505e-05
-1.67552184836541e-05
-2.47811317117188e-05
-2.8405048340018e-05
-5.65387696294992e-07
-1.73401453934585e-05
-1.72769204970442e-05
-3.48570860258237e-05
-2.61477310799093e-05
-1.82342336080651e-05
-2.74863235011926e-05
-2.6693208434125e-05
-1.17572657977418e-05
-3.60235633991433e-05
-1.02349241808415e-05
-1.88606583560698e-05
-4.57891004147414e-06
-6.84147633265481e-06
-1.21994942004037e-05
-1.21781969001819e-05
-2.45225427835745e-05
-1.88347308018199e-05
-6.85359676322755e-06
-2.3962091995649e-05
-7.07184434386594e-06
-2.15232205873028e-05
-1.06541705594362e-06
-1.1726775405516e-05
-4.45354705000917e-06
-3.25724387419006e-05
-1.84745170835856e-05
-2.14354631310498e-05
-2.175443248183e-05
-5.52720318784159e-06
-1.55438896180386e-05
-1.55441766323022e-05
-2.36941974555737e-05
-2.3199449843448e-05
-2.49187461548963e-05
-2.45790978157418e-05
-3.07780679038887e-05
-1.06501177900136e-05
-4.63095206969433e-05
-7.76105802821595e-06
-3.15231272863968e-05
-2.42946619094368e-05
-1.68394031159614e-05
-1.72120779222681e-06
-5.48897262679153e-06
-3.31456099491012e-05
-1.19854204411924e-05
-2.4307168633113e-05
-1.34117023925693e-05
-1.80313740089994e-05
-1.71426713422563e-05
-1.78758020501195e-05
-1.79935510838796e-05
-1.93306663044535e-05
-2.14841691306513e-05
-2.48092529839895e-05
-1.81192461590067e-05
-2.4832180168371e-05
-1.73364275718852e-05
-2.4934434768153e-05
-3.31929410014927e-06
-2.16225891533775e-05
2.26678293987223e-06
-3.27836283760484e-05
-2.65536076686828e-05
-2.15319318712764e-05
-1.75202405850038e-05
-8.77361633380767e-06
-2.69929815259958e-05
-3.75675913867709e-06
-4.24919232497119e-06
-2.65830983640957e-05
-3.18581155894861e-05
-6.71555472499205e-06
-3.77487641335592e-05
-8.8189099259605e-06
-1.6811306667789e-05
-1.70728300536119e-05
-1.44165697749842e-05
2.80396376339408e-06
-1.66311086431457e-05
-2.43499608172452e-05
-1.15685597401579e-05
-3.13088942332149e-05
-1.16784794255313e-05
-2.52714315542432e-05
-1.20335649106375e-05
-1.74441409260244e-05
-6.12111905815296e-06
-3.04880138670876e-05
-2.53447760096108e-05
-4.04349854523284e-05
-2.81292210693962e-05
-1.18533199936502e-05
-1.21628650342734e-05
-4.07354866195257e-06
-3.59878754156857e-05
1.107011823923e-06
-3.01622653208218e-05
-2.01693708140103e-05
-3.04908858307622e-05
-3.0478854970515e-05
-1.93426825070487e-05
-3.858535025213e-05
-2.13738040796167e-06
-2.62014554974371e-05
-2.94419912034254e-05
-2.7955695744131e-05
-3.51238414039471e-05
-2.99489769610952e-05
-3.0746795188515e-05
-2.40232008646678e-05
-3.09949204281175e-05
-1.44850575090511e-05
-2.58157559347328e-05
-6.46703900919859e-06
-2.3534400354988e-05
-2.86136697899663e-05
-9.95322420187058e-06
-2.7205494946322e-06
-2.10923858275383e-05
-1.22026457077617e-05
-5.41116911291807e-06
-1.85659148211215e-05
-1.65276930213694e-05
3.65144774109367e-06
-3.14778097039561e-05
-2.99480312710954e-05
-1.5231511208795e-05
-7.05890980673756e-06
-5.34477148535674e-07
-1.589463165926e-05
-2.86973446964049e-05
-1.68153180002878e-05
-2.74215233569663e-05
-1.69103296977334e-05
-1.56210080289611e-05
-5.43253632725986e-06
-6.98723623192174e-06
-1.14031326426335e-05
-2.96264598196894e-06
-2.86460093278151e-05
-2.50706274828991e-05
-1.66206369529637e-05
-7.76646199852479e-06
-1.58747975308133e-05
-1.76821460068524e-05
-2.66473346734112e-05
-1.68752686373871e-05
-1.88902345620634e-05
-3.54568003339969e-05
-6.51472427739404e-06
-2.56740501707615e-05
-2.52231881051325e-05
-3.86129842658888e-06
-1.38266644290131e-05
-1.84864969635184e-06
-1.75910493136074e-05
-2.45120346642392e-05
-2.8031239984499e-05
-2.06136840177209e-05
-1.9278408821764e-05
-2.68768854711495e-05
1.65781235578341e-06
-1.20164058666189e-05
-3.25823726903987e-05
-2.68059122256688e-05
-2.41062847371355e-05
-2.12750802423179e-05
-4.79554967229771e-05
-9.03160159492145e-06
-2.5677622192275e-05
-1.19893238791413e-05
-1.51994929354916e-05
-1.96060006667142e-05
-2.13649937823129e-05
-2.93041767499012e-05
-2.13116329333957e-05
-1.08816312636694e-05
-3.49127069455558e-05
-2.32661260122113e-05
-2.48765330477667e-05
-2.95601406406239e-05
-2.63196376799265e-05
-1.21244128294018e-06
-1.14542716559724e-05
-2.00784012576908e-06
-9.52689162634544e-06
-9.50684874029972e-06
-2.63312022201648e-05
-2.76185215633668e-05
-2.58600905795233e-05
-1.75543158860531e-05
-1.08539062760537e-05
-1.33868931807117e-05
-5.81388112291859e-06
-2.05570683265072e-05
-1.29977391602334e-05
-3.56243798915282e-05
-1.37522509679032e-05
-2.35398761710351e-05
-2.02409706905192e-05
-2.73757669475242e-05
-2.00109618773123e-05
-2.16443994572961e-05
-2.90194678715027e-05
-1.6885885630994e-05
-1.52834905364744e-05
-2.54527869454672e-05
-3.17050019531802e-05
-7.0541316057843e-07
5.96842235047972e-06
-1.12743871029621e-05
-6.11367617733499e-06
-2.31122916588655e-05
-1.24041675383022e-05
-6.84912570748195e-06
-3.88156422445535e-05
-1.4573672251719e-05
2.1848261309999e-07
-2.09892786043492e-05
-1.26918476332849e-05
8.67746321473428e-06
-9.33660407015313e-06
-1.50669017973003e-05
-3.52227827653578e-05
-1.46301504714411e-05
-3.33627184611061e-05
-4.44007748253829e-05
-6.99038913174728e-06
3.22499716363525e-07
-1.92006402829267e-05
-3.17790383360728e-05
2.28001712447493e-06
-3.3842057091561e-05
-3.39554291743826e-05
-1.02272230205928e-05
-4.6711406837927e-05
-2.9563052825356e-05
-1.64605691474731e-05
-1.71075823144639e-05
-3.56176715987343e-05
-2.23062268656087e-05
-1.79583235731183e-05
-1.20164787751947e-05
-5.05811479215527e-05
-2.61829012934196e-05
-8.60784150697613e-06
-1.76129914351779e-05
-3.19768182427267e-05
-3.32411468995724e-05
-2.13380911990406e-05
-1.28779251663747e-05
-2.96920950100487e-05
-1.08096110199675e-05
-3.96341103551039e-05
-1.94665899867703e-05
-1.74317048415912e-05
-1.85760761432684e-05
-2.37417248555289e-05
-3.10822920196892e-05
-1.82433154108356e-05
-4.03399301974492e-06
-3.93527034855451e-05
-1.27662683633539e-05
-3.11603125251825e-05
-9.84057216356463e-06
-1.83141706857644e-05
-3.9632750286878e-05
-3.19487761504453e-05
-1.99343466795977e-05
-2.96932278485642e-05
-2.24851193181841e-06
-2.23835630802619e-05
-2.11598325368214e-05
-3.43644288806695e-05
-3.08596070900634e-05
-3.21374452776017e-05
-1.89604486135146e-05
-3.14992292378586e-05
-1.10926616679427e-05
1.52924314874239e-06
-2.08594423964038e-05
-2.66687687873788e-05
1.02958446229202e-05
-7.28946483432171e-06
-2.47303267449091e-05
-3.21985293926068e-05
-2.12328398915839e-05
-1.86270732717199e-05
-1.1263858166681e-05
-4.46959999663923e-06
-3.22018164025104e-05
-2.24034161013811e-05
-1.69861398360737e-05
-5.87319382803373e-06
-2.4443689265558e-06
-7.9987997386293e-06
-1.87073159729708e-05
-1.37110530502741e-05
-1.30664188610866e-05
-9.37667115168354e-06
-1.45897944843381e-05
-6.08281394214101e-06
-8.80943166113735e-06
-2.63122278224804e-05
-1.66476018417723e-05
-1.02225863763715e-05
-2.46480215965733e-05
-1.27300784170488e-05
-1.16215514176439e-05
-8.41766499624618e-06
-2.19487126553046e-05
-3.56825411039859e-05
-6.99096460810774e-06
-1.54433941835755e-05
-2.38913891684377e-05
-1.89349106859342e-05
-2.15344622456492e-05
-1.86761594882316e-05
-1.38794280993338e-05
-3.87055366227122e-05
-1.63367836989037e-05
-4.50022492720084e-05
-2.60575630413552e-05
-2.87877245680701e-05
4.03680702807939e-07
-2.73020204708365e-05
-1.65475531987913e-05
-3.93463491841713e-05
-2.03796656906221e-05
-1.44154891336245e-05
-2.01582994750675e-05
-3.56891931686297e-05
-1.3487370083546e-05
-6.62512434045771e-06
-3.02740180318716e-05
-9.59063549460452e-06
-2.35137822170268e-05
-2.42229693783422e-05
-3.46967110468566e-05
-3.08919689883668e-05
-5.55659460299696e-06
-1.1202144984438e-05
-2.39737429096598e-05
-2.12004782555537e-05
-1.30430587589977e-05
-2.53732783714442e-05
-1.99761165101903e-05
-8.47855535922719e-06
-2.32129266978916e-05
-9.07763430015211e-06
-3.73744175606686e-06
-2.08327921347966e-05
-7.99922478758373e-06
-1.64447610417222e-05
-2.10058545294181e-05
-9.86227532113963e-06
-1.24510962868987e-05
-4.33058436898481e-05
-2.75325942675722e-05
-2.0247574864848e-05
-3.7823345173973e-05
-1.41609249703558e-05
-2.1157719363507e-05
-3.43904322398215e-05
-4.96046066371203e-06
-2.51863117036317e-05
-1.97729251560744e-05
-1.2897255458535e-05
-2.3657777094701e-05
-1.51930239649654e-05
-2.30701545516196e-05
-1.65562006384676e-05
-3.54968719657713e-05
-6.90827825442468e-06
-3.43684251263875e-05
-3.36988229874072e-05
-3.24431315207159e-06
-1.40378582361114e-05
-1.12808342961365e-05
-1.40429114573544e-05
-9.85219982257292e-06
-2.40979555524173e-05
-2.58015424843471e-05
-2.72950915841204e-05
-2.26137758061198e-05
-3.62820613057289e-05
-3.74203124366745e-06
-1.20929216927617e-05
-2.73744632064958e-05
-2.24981120095868e-05
-2.36713392157741e-05
-1.93128298747505e-05
-2.85379928725844e-05
-2.33450701746933e-05
-6.86920227402203e-06
-3.24364924463086e-05
-7.86225624809917e-06
-3.47588992819083e-05
-2.78538329252856e-05
-1.54200255411259e-05
-1.73877506462005e-05
-2.93849743067219e-05
-2.1021931502753e-05
-3.19984209623852e-05
-3.26962502087902e-06
-8.14592570863383e-06
-7.31761520917957e-06
-3.53359096264958e-05
-1.84245808533701e-05
-1.6648378739933e-05
-1.63057174320047e-05
-1.9088374142038e-05
-1.82649735871453e-05
-1.68331493820548e-05
-3.22732178796523e-05
-4.87227510008202e-05
-2.01229435691756e-05
-2.3589687509652e-05
-2.8335707629971e-05
-2.23651935989894e-05
-1.02038615375519e-05
-2.94036803838546e-05
-7.67503015605536e-08
-4.52002351202914e-05
-2.58694809299204e-05
-6.96680943554866e-06
-2.62038240284588e-05
-2.60870956514754e-05
-3.4183490458882e-05
-8.31576116309024e-06
-2.88487245683153e-05
-3.05553219308715e-05
-1.39589085357511e-05
-3.87254966419081e-05
-2.80923257201986e-05
-3.01343167184587e-05
-2.5670923055418e-05
-3.77233996473918e-05
-2.55882539806116e-05
-2.38468362940798e-05
-2.3292441475996e-05
-1.91693121674893e-05
-2.4215997826576e-05
-3.18893764257604e-05
-2.19266631105736e-05
-2.58312758823377e-05
-4.87607144565948e-05
-3.11467127973957e-06
-1.77143867818583e-05
-2.18392945651281e-05
-1.45273038341793e-05
-3.32446347205824e-05
-5.52334141187638e-05
-3.28381587203341e-06
-1.23068977554917e-05
-1.01461979013462e-05
-1.6541319413634e-05
-2.24735996040944e-05
-4.31392472121644e-06
-3.63103424326906e-06
-1.01680478567356e-05
-5.42175549176573e-06
-2.71753479118136e-05
-5.81571537741258e-06
-1.87893071057341e-05
-3.26395614065876e-05
-3.20731857761412e-06
-4.15382729239294e-06
1.02493781299521e-05
-2.99667314443677e-05
-1.44597349516379e-05
-2.29839267841941e-05
-3.61846059125166e-05
3.99339131186457e-07
-6.80486602917176e-06
-1.20101346660288e-05
4.22385156824949e-07
-1.31695645815605e-05
-3.81339370819351e-05
-3.57711634404762e-05
1.13713686546289e-06
-7.89125647754551e-06
-1.9078801889772e-05
-2.61742738335051e-05
-3.12813573469479e-05
-3.16983257827501e-06
-2.26393303747264e-05
-1.37516794519234e-05
-2.30829398436438e-05
-1.38253525995067e-05
-4.53994970887134e-05
-1.0063274601468e-05
-1.12442230693005e-05
-2.72059952762965e-05
-1.65343294860248e-05
-8.39159854655107e-06
-1.76903016460419e-05
-2.18143423262973e-05
-1.94102619447144e-05
-7.85816009817052e-06
-8.14447197335197e-06
-2.50659397233597e-05
-2.49354738281252e-05
-1.6480999301797e-05
-1.65722742234599e-05
-3.74978247759779e-06
-1.98552060019741e-05
-4.12305715579512e-05
-1.91686071049335e-05
-8.89030893185712e-06
2.15505252880397e-06
-8.48411132515836e-06
-1.96945082012166e-05
6.93725415932165e-06
-2.03312592290933e-05
-3.50898590817833e-05
-6.39251519250438e-06
-1.92071718040684e-05
-2.65174642428574e-06
-9.61350436008326e-06
-1.94477546919699e-05
4.52661360749781e-06
-1.90407478926586e-05
-1.07449953195305e-05
-1.17143485984227e-05
-3.80415523398214e-05
-1.83817363624517e-05
-2.36380753638411e-05
-1.87233816678784e-05
-1.48430304244538e-05
-2.20762826889265e-05
-2.62292528500665e-05
-1.42479561087074e-05
-1.36651639971115e-05
-4.56276672895692e-06
-3.1899532449757e-05
-2.09168512979727e-05
-1.15427406362611e-05
-3.08007004367173e-05
-2.89773151537088e-05
-2.64149673813227e-05
-2.56017661628929e-05
-1.35437502711817e-05
-2.23172826107195e-05
-1.48892172972667e-05
-4.24734917550079e-05
-1.32369092845275e-05
-1.81452112708039e-06
-7.80584530225367e-06
-1.66770716861061e-05
-1.01613445384237e-05
-1.74281561490315e-05
-2.31245432971912e-05
-2.98496917515355e-05
-1.4950021493396e-05
-1.89480963744048e-05
-1.56152377689834e-05
-1.56006964245073e-05
-2.49949917107516e-05
-2.36634748157488e-05
-2.06650467775475e-05
-2.17282548160912e-05
-1.86591887292029e-05
-2.98298062276814e-05
-2.78024314163154e-05
-2.22239725594924e-05
-2.43619634049544e-05
-3.17646463113816e-05
-3.13229079223634e-05
-1.23214074048368e-05
-7.9415142507593e-06
-3.46867041527791e-05
-3.1349355186114e-05
-3.14933457793628e-05
-6.74971907603757e-06
-2.36750447500334e-05
-2.75313092561356e-05
-1.99088736124827e-05
-4.01784646148649e-05
-3.54374296892804e-05
-1.24003947755267e-05
-1.66611986995399e-05
-1.20673383232454e-05
-1.74879012570791e-05
-1.23251576834521e-05
-3.26458318201214e-05
-2.23642270048947e-06
-3.2961317561192e-05
-1.34881177438101e-05
-1.79486375081075e-05
-1.44887252146028e-05
-7.59677871836573e-06
-1.46221589990191e-05
-1.69381471356795e-05
-3.55831686732722e-05
-1.11856951852236e-05
-1.61930997835361e-05
-2.06682100610462e-05
-1.51056795085888e-05
-2.03373605593033e-05
-4.91218854922806e-06
-2.34522030585769e-05
-2.65063054321074e-05
-1.69262196897793e-05
-4.70923872766858e-06
-3.92265567979485e-05
-5.64216797612901e-06
-3.82184495405956e-05
-3.80949813064312e-06
-2.66777360494543e-05
-1.92406382179509e-05
-1.64422724141409e-05
-1.54255009533908e-05
-1.10373055770237e-06
-8.97703081603951e-06
-2.30311700533081e-05
-2.9193277377613e-05
-3.55525222522717e-05
3.4876686409362e-07
-2.43075595562558e-06
-9.22774701834105e-06
-2.92420009621998e-05
-9.1720224449563e-06
-2.94862974742184e-05
-1.94304901349606e-05
-2.47488626053814e-06
-2.28579983414794e-05
-7.7141932808085e-06
-1.05786383487184e-05
-1.86080557823644e-05
-1.57621851934207e-05
9.23764029944364e-06
-5.6777194338144e-06
-3.76818990070663e-05
-1.43457259705059e-05
-1.42309865215162e-06
-2.11386038371699e-05
-9.33985262507856e-06
-4.89968402959116e-06
-7.89934420127532e-06
-3.35681194319627e-05
-1.45994929682746e-05
-2.24126490391942e-05
-2.7177920780421e-05
-3.16904213165199e-05
-1.01956818271019e-05
-4.08814541366748e-05
-3.88342829995178e-05
-3.23279836329071e-05
-7.32963377373301e-06
8.33872848496775e-06
-2.26851297040511e-05
-2.53975486941655e-05
-2.45739579928454e-05
-1.47371813160078e-05
-1.19729146846678e-05
-1.08367074313897e-05
-2.50830211320183e-05
5.1612799258937e-06
-1.54331007771277e-05
-1.73293073784906e-05
5.55714427391024e-06
-3.39508674964146e-05
-1.40438606198325e-05
-1.8628042155297e-05
-3.494931439625e-05
-3.15277184484349e-05
-1.90833683750908e-05
-1.55367215905264e-05
-3.15840370354358e-05
-3.18577937398898e-05
-1.78320545080905e-05
-1.1710936163139e-05
-3.34616655414365e-05
-2.11009932537933e-05
-2.04565975521373e-05
-2.62701341989694e-05
-3.1698087632296e-05
-9.89866588007256e-06
-1.4401318539883e-05
-2.14819489391965e-05
-2.21602752936176e-05
7.46044279820194e-06
-1.83378234190409e-05
-1.3189086264304e-05
-3.39286968696974e-05
-4.29201128218094e-05
-3.77590723898293e-05
-6.5280649380864e-06
-8.0001398695105e-06
-1.96393297380862e-05
-2.56395187498958e-05
-9.17517158970424e-07
-2.10886619165153e-05
-1.64300047759244e-05
-1.59404079700616e-05
-1.32694626940782e-05
-1.12558966706345e-05
-2.77850350521628e-05
-2.09277504341877e-05
-3.73785110303117e-05
-9.1674226661673e-06
-2.50697262165452e-05
-6.23013024202458e-06
-3.08947005119189e-05
-1.20860572131584e-05
-2.64515537135761e-05
-1.40322011522783e-05
-1.26084139547582e-05
-1.76920467959257e-05
-2.89039179521493e-05
-1.14167506821023e-05
-1.14514754664299e-05
-1.42917465465687e-05
-3.69526649090604e-05
-1.84637621023089e-05
-6.11180692168148e-06
-3.01530812778499e-05
-3.97622736358995e-06
-5.24380174111225e-06
-4.09377300163948e-05
-2.00371920242996e-05
-9.46987755454355e-06
-3.99827313079965e-05
-1.43271677213811e-05
-2.481065252519e-05
-3.60425397393137e-05
-3.13828647003027e-05
-1.19352252742266e-05
-7.38188200799571e-06
-2.56093314305685e-05
-7.39417283264356e-06
-2.91617066486646e-05
-4.12060525544595e-05
-9.04186813020804e-06
-2.17663777966675e-05
-2.81719476424559e-05
-2.43270857132917e-05
-6.31305083238637e-06
-2.25469993893528e-05
-2.79958256490365e-05
-3.5479198851516e-05
-2.92265962551609e-05
-2.6464739720437e-05
-2.07035237430721e-05
-2.3837851187497e-05
-2.03872621560039e-05
-2.01335089265736e-05
-6.96273011208806e-06
-2.16347252731989e-05
-3.12218534240911e-05
-2.55851417007482e-05
-1.2990778849668e-05
1.48258519470024e-05
-1.71323392101912e-05
-1.57056282770984e-05
-4.15612956603052e-06
-2.83651186620407e-05
-4.50683803956785e-05
2.98482131582238e-06
-1.14903698134556e-05
-1.69409008699812e-05
-9.67832896093093e-06
-4.04194895669849e-06
-1.62447767790165e-05
-2.79366757492006e-05
-1.74436676880983e-06
-1.37077114003961e-05
-1.68170789164993e-05
-3.19982311834926e-05
-2.68964815023828e-05
-1.47491762210365e-05
-1.75291036009355e-05
-2.6419745287656e-05
-2.00437345663499e-05
-1.22967903119193e-05
-2.81574970115656e-05
-1.57613464171503e-06
-2.55617942188296e-05
-1.83758218408736e-05
-8.53608069798773e-06
-2.92801821259437e-05
-2.08248248634278e-05
-9.27010442356803e-06
-2.48692630775092e-05
-3.88003341319316e-05
-3.63627769995998e-05
-2.63066018265601e-05
-1.90440757905255e-05
-3.78414896343345e-06
-6.90831891610497e-06
-1.0223119188186e-05
2.38539956008009e-06
-3.92381077731887e-05
-5.5219107886217e-06
-1.69448452390659e-05
-1.88264046223563e-05
-1.40343304575998e-05
-1.35063245173517e-05
-9.36486383735255e-06
-1.97314995495408e-05
-2.53833795421848e-05
-1.7847371191162e-05
2.69299831807176e-06
4.95050258984371e-06
-1.73913045189294e-05
-2.71725678259956e-05
-2.97238538136153e-05
-4.00201973276999e-05
-1.39980644203218e-05
-1.28307113208548e-05
-1.83795675632189e-05
-2.55983102233517e-05
-1.98339700874386e-05
-1.09754970729724e-05
-1.18670471793965e-05
-8.88881563710491e-06
-3.76530984600966e-05
4.92679839595858e-06
-1.99480123962177e-05
-3.59743134576531e-05
-3.29318556374496e-05
-2.23175762624155e-05
-2.97308710541205e-05
-4.24042232070291e-05
-2.16836320047841e-05
-2.54443046385542e-06
-1.27335074903595e-05
-3.32252312173645e-05
-2.74989679462896e-05
-2.22482045978699e-05
-2.39890414270022e-05
-1.2663100831564e-05
-2.16331180581791e-05
-1.48879861937035e-05
-1.63681144444084e-05
-7.05372264284509e-06
-2.99793959426928e-05
-1.32352220968555e-05
-3.00878969309322e-06
-1.70287235648215e-05
-1.36809492952175e-05
-3.29882882004598e-05
-1.70563497824943e-05
-1.50246401375701e-05
-2.03369436431561e-05
-3.85526769923302e-05
-2.28870773657154e-05
-8.04018719850589e-06
-2.01384277375437e-05
-1.88600317807991e-05
-2.39786232246476e-05
-1.17782938331668e-05
-2.20723753627739e-05
-1.28947878771941e-05
-1.63317047013138e-05
-3.93464497271301e-05
-2.18035408551144e-05
-8.36727055142322e-06
-1.7660759682235e-05
-1.58153327960633e-05
-3.47699749086078e-06
-5.27434370109972e-06
-1.56453730018518e-05
-9.87852011222099e-06
-1.74905253817479e-05
-1.61124488491953e-05
-2.33242238881727e-05
-2.91665799203879e-05
-9.02539714244974e-06
-2.6566211905572e-05
-2.55000415799025e-05
-7.64548596305535e-06
-4.84398602981647e-05
-3.50136334528161e-05
-2.50379774099449e-05
-1.9225550531302e-05
-1.64615707385672e-05
-2.92229271678018e-05
-1.02729218080034e-05
-8.26109889008606e-06
8.17799013744089e-06
-1.91028797269728e-05
-1.00732576342796e-05
-1.7284542937592e-05
-1.99425037333654e-05
-2.77751958955565e-05
-1.58688305595678e-05
-1.0351464154129e-05
-1.50298571486297e-05
3.57399434403288e-06
-3.99475140531848e-05
-9.00683420265188e-07
-9.28339390971642e-06
-3.34449511400119e-05
-2.90613806380023e-05
-2.5420788621519e-05
-1.72184206534688e-05
-2.9873317768522e-05
-1.49192751782102e-05
-2.21861484029465e-05
-3.21271015465892e-05
-1.61619147487276e-05
-1.43296422451547e-05
-1.22584381240283e-05
-2.27272269583706e-05
-5.69540378402568e-06
-1.4948734460432e-05
-1.86302606823457e-05
-3.27128478813733e-05
-2.54115547663605e-05
-3.09717737861212e-05
-8.87269508570713e-06
-3.29384610097577e-05
-3.48663334068191e-05
-1.47355797884401e-05
-3.21436624791547e-05
-3.97301656286637e-05
-3.7303521790765e-05
-1.98171658573718e-05
-3.53731350184439e-05
-1.69423955489913e-06
-3.25492780678243e-05
-3.8799050112282e-05
-1.04697064524919e-05
-7.84745176592311e-06
-3.29728025275272e-05
-2.03300048042015e-05
-1.62081014208677e-05
-2.03448803766833e-05
-3.91818506177492e-05
-2.08296044049334e-05
-8.7121005920748e-06
6.98864313527087e-06
1.45924761627327e-07
-2.62421596136823e-05
-2.34377169401477e-05
-1.53963172574995e-05
-2.43694652271299e-05
-3.95682790976013e-05
8.36537138044227e-06
-2.5294087063144e-05
-8.2259950245366e-06
-2.05319332606888e-05
-3.30140155575736e-06
9.37631699547087e-06
-2.57389866850278e-05
-2.53749281464191e-05
-2.60747784814771e-05
-5.02717539726893e-06
-2.72941274323154e-06
-3.40068459859357e-06
-1.71224079705302e-05
-1.65645305450979e-05
-2.00007604633509e-05
-3.08210836944937e-05
-3.91292467640186e-05
-2.4776904751696e-05
-1.24775850552127e-05
-2.87607257020767e-05
8.37383032148018e-06
-3.30178218077487e-05
-7.89111579092942e-06
-1.72943772686791e-05
-1.39139125009057e-05
-2.61415819668697e-05
-3.43930574392572e-05
-7.58949950298427e-06
-7.90010565568667e-06
-2.26501994130551e-05
-1.89221952189314e-05
-9.93170493863959e-06
-2.35999639900876e-05
-2.84817409399621e-05
-9.42513100391934e-06
-1.70477614831053e-05
-2.25269979980829e-05
-1.49602764718817e-05
-2.14597431842452e-05
-3.50391786493602e-05
-4.00438895068017e-05
-4.08360504167519e-05
-1.64930420798964e-05
-1.02298964379709e-05
-2.65755411956231e-05
-2.12805363865882e-05
-2.46873173285674e-05
-4.092267358895e-05
-3.50259734073283e-05
-2.63513372881764e-05
-3.14400791305448e-05
-2.57589978868386e-05
-3.72882163255737e-05
-3.1678033257128e-05
-4.89154852935395e-05
-1.03449858442571e-05
-4.22907834183836e-05
-3.03608923939803e-05
8.31920628902962e-07
-5.54614654771415e-06
-1.35420640800888e-05
4.00179497006312e-06
-2.08402547199702e-05
-2.24428555704011e-05
-1.50755178954781e-05
-2.99651327525904e-05
-2.20746573127852e-06
-5.58820889361909e-06
-3.64315212845264e-05
-1.3805339104726e-05
-1.10687720908469e-05
-4.42478821240987e-05
-1.38016315683581e-05
-2.469535763531e-05
-2.9758237131215e-05
-4.067468898184e-05
-3.54117844230371e-05
-3.07969948920415e-05
-9.88776427795647e-06
-1.6739731063613e-05
1.27869619387352e-06
-2.2305936568637e-05
1.68811737874785e-06
-2.91103060479286e-05
-2.28935100597232e-05
-2.87872992004469e-05
-2.68892530103734e-05
1.20374426204566e-05
-2.23704956906307e-05
-1.52929493274834e-05
-4.32095330730064e-06
-7.63352437759135e-06
-8.24638771104413e-06
-1.63822846094686e-05
-1.417502112868e-05
-1.11319613440446e-05
-3.11929996238888e-05
-3.18868889386792e-05
-2.12515440571806e-05
-2.46718349847176e-05
-3.86582796159407e-05
-4.09613083990643e-05
-2.54952923502873e-05
-2.20990000937121e-06
-3.46590970959043e-05
-2.57101618776106e-05
-1.60492069234298e-05
-3.14215797942683e-05
-1.09791576823927e-05
-2.80391575010059e-06
-3.37918087937843e-05
-3.64247234353586e-05
-1.39244608526403e-05
-2.26152299461601e-05
-1.90106090200684e-05
-5.92039148168979e-06
-7.52615472798338e-06
-2.11829121843199e-05
-1.25165704331881e-05
-3.5713992559678e-05
-2.11556956951028e-05
-1.0061686953924e-05
-2.94650413107745e-05
-1.95964425629489e-05
2.55466846096923e-07
-2.17019105882099e-05
-2.10447396097485e-05
-3.14048020401764e-05
-3.43593897518009e-05
-2.30072662072779e-05
-7.75349346302955e-06
-3.14510592192381e-05
-3.27391714564701e-05
-3.26011758513671e-05
-8.88014654417356e-06
-9.07841627329605e-06
-2.93252925945775e-05
-2.98396336490002e-05
-1.87505963693e-05
-2.13639934638036e-05
-1.28248745606547e-05
-8.95336354623528e-06
-2.19796741417737e-05
-2.52823797824065e-06
-3.14424909690944e-05
9.7103452755086e-06
2.9777282224017e-06
-4.35509654083133e-06
-2.0230276161309e-05
-1.90221592804773e-05
-2.12933148494817e-05
-2.91492728939195e-05
-1.46033980260529e-05
1.07158890499105e-05
3.07254971835495e-06
-1.67058509664583e-05
-2.99946194701859e-05
-1.2173362724663e-05
-9.50439001889627e-06
-2.11849507534196e-05
-1.90669235885722e-05
-6.71695886791098e-06
-3.69052245288977e-05
-7.10898117760098e-06
-2.22418573315217e-05
-2.52982483038091e-05
-8.09837087105036e-07
-7.42070313536586e-06
-2.00786951146451e-05
-8.36599187645263e-06
-7.62365970618994e-06
-3.72756611513366e-05
-8.14935408072299e-07
-2.22851923414202e-05
-2.12506305705937e-05
-1.2188664893563e-05
-8.7370665471214e-06
-5.00035889980044e-06
-1.43961944934275e-05
-1.96962522138502e-05
3.3360528809544e-06
-2.3980027403879e-05
-7.52223397336566e-06
-1.52139567676602e-05
-1.11444626968321e-05
-2.70563279805688e-05
-3.41900613033917e-05
-1.52520187260361e-05
-2.94946108713573e-05
-1.04734950636225e-05
-1.78129112592817e-05
-1.42286386424438e-05
-2.75924059007199e-05
-1.97050256533896e-06
-2.52203624260702e-05
-2.12919156238259e-05
-1.64188104088191e-05
-3.20208983111762e-05
-2.73451443621837e-05
-2.78980447559932e-05
-2.11858202143454e-05
-3.20354557457571e-05
-3.07595947738747e-05
-1.736889882821e-05
-2.47187521739318e-05
-2.69086444500028e-05
-4.05263489952635e-05
-6.03795289153906e-06
-2.10106378103302e-05
-2.25463388459486e-05
-2.42662456411808e-05
-1.55710022939069e-05
-2.21005195074184e-05
-1.51712171685441e-05
-2.34196968378341e-05
-2.68540758166238e-05
-4.11655730536192e-05
-5.61039545209457e-06
-2.46403301186159e-05
-3.81754950031688e-05
-1.55379511631483e-05
-1.27617457640981e-05
-2.54029277198041e-05
-1.58928551558331e-05
-1.98426605134665e-05
-2.74260683046476e-05
-2.5473322194983e-05
-7.53257175266203e-06
-6.40487313552719e-06
-1.72208888055446e-06
-1.6093883249136e-05
-3.18603535568695e-05
-2.91380469626449e-05
-2.72079769692914e-05
-2.2221674040548e-05
-3.76982382334148e-05
-5.74980538364972e-05
-3.36487249159239e-05
-1.64835566259428e-05
-1.41299248026778e-05
-1.99299066437086e-05
-1.00247660760327e-05
-2.73338236298606e-05
-1.63897586361878e-05
-3.25358403092043e-06
-1.79538546308903e-05
-2.49498910555233e-05
-5.85272275491911e-07
-1.66865569228278e-05
-1.35785540564906e-05
-2.39907907411503e-05
-3.33373081173274e-05
-3.60780825965538e-05
-4.44014697912739e-05
-1.82323930050274e-05
-1.93389755529486e-05
-1.28000324970214e-05
-2.08725533071573e-05
-2.84947729786973e-05
-1.68634561039749e-05
1.02694921228334e-06
-2.73171231701038e-05
-2.21688303700343e-05
-3.62163278214754e-05
-2.49643625664017e-05
-1.66879529969326e-05
-1.05163485793412e-05
3.34316464665623e-06
-3.22873667182706e-05
-1.99029953761314e-05
-7.0924704820355e-06
-1.73997810266236e-05
-2.54845884862472e-05
-4.36443958136029e-05
-5.91944832761581e-06
-1.75456560143737e-06
-2.2077842564445e-07
-1.12832476919233e-05
-1.23810313768312e-05
-1.62537285627859e-05
-2.35858715614948e-05
-3.29068895740112e-05
-1.48056752642724e-05
-9.75020072566903e-06
-2.78009393225403e-05
-2.08896450537455e-05
-3.24132329223526e-05
-4.38846098935768e-05
-2.61542795553769e-05
-2.79952430502031e-05
-1.29019268554272e-05
-1.24777129641391e-05
-6.72927737986892e-06
-2.48689741143426e-05
-1.86667528571346e-05
-1.99554991745211e-07
-2.47622629923099e-05
-1.53671732650774e-05
-3.0179705136643e-05
-3.5972310706907e-05
-2.13741113091272e-05
-6.88302368749615e-06
-2.67426464127295e-05
-8.68401814609902e-06
-8.46827864417398e-06
-2.01093472669081e-05
-2.62567313684551e-05
-1.84513804439497e-05
6.86990313741453e-06
-1.4068952821381e-05
-2.77573190528917e-05
-3.57562429643983e-05
-3.16368491828611e-05
-1.92351128563705e-05
-3.05816850628125e-05
-5.56736695982713e-07
-1.95107907364591e-05
-1.51457744205435e-05
-1.33921167327905e-05
4.72377849741401e-06
-2.22062238496913e-05
-2.13671233413565e-05
-1.05816084658158e-05
-1.51153356201866e-05
-1.06003974010398e-05
-1.32305443956435e-05
-3.60039539362369e-05
-2.23783396215894e-05
-1.091229710528e-05
-1.07872269115106e-05
-1.55725711714126e-05
-3.33413577985035e-06
-3.72594959352429e-05
-2.43187810291462e-05
-3.25813548283559e-06
-2.67746400800072e-05
-1.38430356161662e-05
-2.29816346828405e-05
-2.253445084131e-05
-1.5950035627413e-05
-4.75380555632354e-06
-2.92436491808572e-05
-2.46493173381256e-05
-1.70085922242831e-05
-1.63334562578989e-05
-2.86077907495773e-05
-2.44317840315598e-05
-1.43499758532487e-05
-1.68189563300669e-05
4.91449678976907e-06
-3.51479638691983e-05
-2.04214665330872e-05
-3.69964144405984e-05
-1.95301493322146e-06
8.13469162804081e-06
-7.62372773677357e-06
-3.19703173605091e-05
-2.99804992499004e-05
-1.76818467110022e-05
-3.21565861051363e-05
-2.48230531918545e-05
-3.63004789494176e-05
-1.38087698111327e-05
-2.66720738402155e-05
-9.55204807338928e-06
-1.42615713750916e-06
-3.48500901959528e-05
-2.55884869209328e-05
-3.95805268948186e-06
-3.67993721569717e-05
-9.77260269098924e-06
-1.6799291839261e-05
-4.16605031671813e-05
-2.70264204021501e-05
-2.49646475264303e-05
-2.18605571144183e-05
-5.05945529820574e-06
-3.77055329406173e-05
-3.94918380571544e-05
-1.95606675009722e-05
-4.09478335027282e-05
-1.06018134219546e-05
-2.67695602727344e-05
-1.68552154846902e-05
-3.16450823015603e-05
-3.52714183540512e-05
-1.13462106559356e-05
-4.57503119578351e-05
-1.97904214616011e-05
-2.40579833981102e-05
-2.96778219516911e-05
-1.19401182320747e-05
-1.68082073972783e-05
-1.61822316476979e-05
-2.82370481131284e-05
-1.46173863961775e-05
-1.99730613826066e-05
-2.65355841864127e-05
-5.57793932922603e-06
-3.29211328352866e-05
-3.9402248604968e-06
-1.54199792914944e-05
-2.87007675478274e-05
-1.19347924908795e-05
-1.41135459629694e-05
-1.58043046711845e-05
-1.26989200622123e-05
-2.49303692692941e-05
-3.66391571029672e-05
1.07647567880048e-05
-3.82323899831065e-05
-3.23911220655632e-05
-1.66979539245718e-05
-1.3634729568039e-05
-3.3053218103727e-05
-2.37749159313053e-05
-2.36893513632145e-05
-1.9612102137411e-05
-1.22557165390065e-05
-2.21992730348451e-05
-1.78282807243063e-05
-4.53341048170953e-06
-3.11109710849328e-05
-3.59832073207967e-05
-1.99443439941641e-06
-3.39525706528461e-05
-1.54672238825114e-05
-1.17099781081669e-05
-1.47586195419623e-05
-6.28729201545446e-06
-1.18858421984684e-05
-1.66680880665703e-05
-2.49853867751362e-05
-2.80488065448431e-06
-3.1040639804188e-05
-2.13918556548204e-05
-2.70523552210695e-05
-3.74631619895557e-05
6.60625844757431e-07
-2.88014385238532e-05
-1.93456370444651e-05
-3.31166217994648e-05
-2.29954610769367e-06
-1.50855647529603e-05
-3.59760302864677e-05
-2.63285345822299e-06
4.72347272754969e-06
-3.03837710704566e-05
3.52496151423721e-06
-3.54701276365207e-05
-3.71552753865969e-05
-2.50357278438104e-05
-7.18881474354458e-06
-2.03665745999807e-05
-9.66110748385893e-06
-2.68445197823379e-05
-2.40841516449237e-05
-2.30211173757528e-05
-6.12103904336616e-06
-2.82680604092442e-05
-1.64490539128504e-05
-1.05269005688183e-05
-4.06297486965099e-05
-1.07115764903729e-05
-3.25631370129144e-05
-1.18550638566336e-05
8.60336271365671e-06
-2.55448392299669e-05
-3.75612129062849e-05
6.74080256114268e-06
-1.38800001705862e-05
-3.32723279745995e-05
-1.93041822001289e-05
-1.10081974876518e-05
-1.33912007911245e-05
-1.05329201956701e-05
-1.22715000277654e-05
-2.06903343281697e-05
-1.09585185543197e-05
-4.33925834093437e-05
-2.73327193569698e-05
-2.64112002298625e-05
-1.86819971071478e-05
-7.33490498988248e-06
-1.05253736471653e-05
1.26028267517379e-05
-2.22503095446306e-05
-1.86184467917833e-05
-1.0048401139097e-06
-3.92070891183386e-05
-1.62565615478181e-05
-1.00702836097484e-06
-1.22196954803927e-05
-3.16698588520756e-05
-2.93420004781633e-05
-1.09290359624096e-05
-7.31937849803871e-06
-2.73165580334255e-05
-1.35313322976357e-05
-1.11884525370626e-05
-2.48318622280508e-05
-2.10891981358805e-05
-5.78572831037914e-06
3.81975440415992e-06
-5.3991690490878e-06
-2.75455745382974e-05
-3.04597894558825e-05
-6.3849249386703e-06
-2.50523349450661e-05
-1.18294267860005e-05
-1.12705921124872e-05
-3.10357920955564e-05
-8.39100275298624e-06
-3.16872303106583e-05
-3.24212444211095e-05
-3.45326902785507e-05
-6.9955869631191e-06
-2.90952956433419e-05
-2.90217829303749e-05
-4.62152766885739e-05
-1.17864562199945e-05
-3.81274323688812e-05
-1.03670087099705e-05
-5.83751973098616e-06
-3.13316118909777e-05
5.5292823400639e-06
9.67776618552459e-07
-1.32632346252422e-05
-1.90015967878325e-05
-4.93701990369457e-05
-2.93963554430496e-05
5.30279558635417e-06
-1.52370830265705e-05
-1.37189857482784e-05
-2.20411287317733e-05
-2.24156259604063e-05
-1.81242992459569e-05
-2.58399221029908e-05
-1.36061814639634e-05
-2.34296442121274e-05
9.8448355930163e-06
-2.47648470809859e-05
-1.94540337917452e-05
-3.22750058133309e-05
-4.37580176149965e-05
2.36970297503338e-06
-1.90821257785437e-05
-2.91968730602859e-05
-2.00865747012269e-05
3.8974635838424e-06
-9.27240658969376e-06
-2.20178033759364e-05
-2.10264264581433e-05
-2.49082219810405e-05
-1.85571254765877e-05
-3.9408211118468e-05
6.09032145864714e-06
-2.01206069312772e-05
-1.66483657043267e-05
-3.0156452293264e-05
-9.0525781153943e-06
-1.88430441639532e-05
-1.42043944512805e-06
-2.12408205957259e-05
-5.90701881829386e-07
-2.72432891887045e-05
-3.94333655630987e-06
-1.61302735731735e-05
-4.12304319493363e-05
-4.94686424416247e-06
-6.00375620147698e-07
-2.85617507249984e-05
-1.32682010092511e-05
-1.86466303882049e-05
-2.17450008154781e-05
-1.01681721701742e-05
-2.75218464406421e-05
-3.42864947644266e-05
-8.68760121878668e-06
-1.57569705051759e-05
-1.48074975715184e-05
-2.36451887044291e-05
-2.38364406957238e-05
-3.87986684256942e-05
1.49545653898521e-06
-2.16545604087793e-05
-2.71746543384321e-05
-1.27038765627603e-05
-1.57356831148878e-05
-2.46248691554376e-05
-1.21899023374036e-05
-2.41439805299106e-05
-1.9923408803734e-05
-1.7073815729021e-05
-4.54285224252988e-05
-5.90645555275242e-06
-3.19007167214781e-05
-3.70590679158501e-05
-2.42203726099919e-05
-1.06696735255329e-05
-2.6854373340961e-05
-1.57165836152614e-05
-3.03356503948314e-05
-3.67682952195384e-05
-2.53696842851943e-05
-3.0623715229985e-05
-3.17609042180824e-05
-1.88657289327029e-06
2.67641478085893e-06
-3.62094141269265e-05
-4.60471277304368e-05
-3.64504197868337e-05
-6.72408872596724e-06
-3.9547735512622e-05
-1.60855081707186e-05
-2.03839582680604e-05
-1.17798981504843e-05
-3.34590067069127e-06
-2.27340147311122e-05
-2.29636787730654e-05
-1.59914188248138e-06
-1.50096978779821e-05
-2.39090518453798e-05
-2.46061263861278e-05
-2.7665875970145e-05
-1.4963198515472e-06
-2.07957412057429e-05
-8.58695526248569e-06
-2.50047557640318e-05
-1.42868741957187e-05
-1.41412440579538e-05
-4.17347049366064e-05
-2.37085441685902e-05
-1.6137180718053e-05
-2.52398944957191e-05
-1.11009942381577e-05
-8.68058284088069e-06
-3.05493529006194e-05
-2.74102662120272e-06
-1.44745829855182e-05
-2.9726341409809e-05
-1.74418293023433e-05
-1.98056671181982e-05
-1.17451920583985e-05
-2.78164756312526e-05
-2.56817818696632e-05
-7.88564211469803e-06
-1.58315000767944e-05
-1.66232652068096e-06
1.62462017518127e-06
-1.46936662964495e-05
-6.58201543317771e-06
-3.11148513258133e-05
-2.22340754997887e-05
-1.99670751558378e-06
-1.44171194120153e-05
-1.0849923835973e-05
-2.97233790984649e-05
-3.76569321125712e-05
-1.81456213919301e-05
-3.62428701760934e-05
-3.18348719406111e-05
-4.59612613561791e-05
-7.35494604150985e-06
-2.78359294249668e-06
-2.12556577957491e-05
-2.29427952532767e-05
-3.64893247975276e-05
-1.66697963721018e-05
-3.07477183767082e-05
-2.10483316210105e-05
-1.03083955258239e-05
-2.03675314425948e-05
-1.6137300731706e-05
-2.63211013203488e-05
-1.67556098070369e-05
-2.74993851075582e-07
-3.33100764481436e-05
-1.62580841944045e-05
-9.96393540117007e-07
-3.75995353524129e-05
-4.07781420588425e-05
-1.66206207695376e-05
-2.98344210743377e-05
-2.40182746143656e-05
-1.81228825739557e-05
-3.09645081993104e-05
-2.18840026268505e-05
-3.88389914089488e-05
-3.86899422635514e-05
-2.1539197605345e-05
-8.04021896262006e-06
-5.17093824362354e-05
-9.15361459983806e-06
1.16908618938276e-06
-6.31124487664843e-06
2.23874338394562e-06
-2.96609350870738e-05
-3.80535495501483e-05
-1.70789295774129e-05
-2.3462199022177e-06
-2.60756039977763e-05
-1.39228106112959e-05
-7.9760566039353e-06
-1.6305366109075e-05
-8.96211042261459e-06
-2.46291413221345e-05
-8.84075535760267e-06
-8.64126337129927e-06
-1.39233573173074e-05
-1.26469686772028e-05
-4.68160899408295e-05
-2.75477248871032e-05
-2.86103595372682e-06
-2.11376599293511e-05
-3.42582102779925e-05
-1.20916803924817e-06
-2.33116654817732e-05
-6.34102869835078e-06
-2.40032016356757e-05
-1.86729128859749e-05
-6.78216635423905e-06
-5.99113442331364e-06
-4.47236335480532e-05
-3.06464714299594e-06
-1.31176534610869e-05
-1.58627623870626e-05
-1.70643905118722e-05
-2.0149621034094e-05
-3.11076514162543e-05
-2.74461618778733e-05
-2.8940853707257e-05
-1.31031641414482e-05
-1.20118921701597e-05
-8.62047967069605e-06
-6.4353609134325e-06
-2.33634820517351e-05
-8.04540055363974e-06
-2.46429384530143e-05
-7.52408128017421e-06
-1.30113858098181e-05
-2.16025536272307e-05
-2.34206136886867e-05
-2.12260765790944e-05
-1.32086140467604e-05
-4.37093177188341e-05
-3.89675627863631e-05
7.7407830072498e-06
-2.83495783269787e-05
-2.88928766472765e-05
-2.11944612285274e-05
-1.76004523675979e-05
-2.65390787624667e-05
-1.20609162772487e-05
-3.50618938464101e-05
-9.33727025495672e-06
-2.65422706976992e-05
-2.6671365715646e-05
-1.48926117184938e-06
-3.99702527372222e-05
-2.59769385552951e-05
-2.63726833108294e-05
-3.7958919965493e-05
-2.98935216567227e-05
-2.08814241287005e-05
-3.40895450654133e-05
-2.80872171218e-05
-1.736108712655e-05
-1.81092662873756e-05
-1.5931689697594e-05
-2.81342190522745e-05
-1.86182648705807e-05
3.68772477442046e-06
-1.93726394637774e-05
-2.74564999243765e-05
-3.02772074517678e-06
-2.13363346341514e-05
-1.03610329420922e-05
-1.38095139785591e-05
-2.15546846121873e-05
5.22770705284319e-06
-2.95389870281993e-05
-7.43122493368941e-06
-3.79107103870237e-06
-2.97219527505114e-05
-6.91517933290095e-06
-1.40228316574239e-05
-2.12803296172569e-05
-3.46811088203227e-05
-1.65203626296906e-05
4.47690010979595e-06
-3.01707722273085e-05
-1.52810847276204e-05
-1.40565096285982e-05
-1.2814656119167e-05
-2.28220326527349e-05
-1.94526193354749e-05
-8.12369394794005e-06
-3.75324372106226e-05
-1.06949708334164e-05
9.22369577162797e-08
-5.8661916842165e-06
-4.69983618457128e-05
-3.23402256332394e-05
-1.85543788660458e-05
-7.74172680476037e-06
-1.40129123433064e-05
-9.70339883718647e-06
-2.62381360169284e-05
1.22943366649672e-06
-1.6522846517237e-05
-1.5031523166901e-05
-1.06567443630556e-05
-2.30477724621168e-05
-7.94487016974518e-06
-2.31001662413874e-05
-2.8211275182012e-05
-2.3978083087735e-05
-3.11797479430016e-05
-2.38882721128205e-05
-3.17593331198106e-05
-3.67885894645281e-05
-1.74768700809357e-05
-2.35129406887895e-05
-2.55308188222483e-05
-2.47075143905531e-05
-3.97226339894674e-05
-2.72953878622518e-05
-1.19038753066356e-05
-2.85621163165134e-05
-4.64511202303041e-05
-3.09655569107393e-05
-3.92160444524746e-05
-2.84430373127992e-05
-2.4996521292708e-05
-3.02160608858143e-06
1.46158223981367e-05
-1.22672408896114e-05
-2.35558068651201e-05
-3.02704153798925e-05
-1.95979475198782e-05
-2.397718932137e-05
-2.8753608543906e-05
-1.53474507217526e-05
-4.63563620621941e-05
-4.02463182909264e-05
-1.87465629085258e-05
-1.8486242918279e-05
-1.66437530937732e-05
-1.18155989105317e-05
-3.63546104635187e-05
-1.83875175435724e-05
-5.50368015453529e-06
-3.46486143902521e-05
-4.75161428525916e-06
-1.38984670634759e-05
-3.93805879119175e-05
-3.7790398709102e-05
-2.2389040923818e-05
-2.79872365155686e-05
-3.43035142346483e-05
-1.40219159085763e-05
-6.34828217177815e-05
-1.31672905088773e-05
-3.47636227615604e-05
-2.29244878071331e-05
-2.35308070563715e-05
-3.95082090329616e-05
-1.66686112166045e-05
-2.53587915178231e-05
-9.11359589808105e-06
-4.83968746452236e-05
-4.15534759257299e-05
-3.59349361665689e-05
-2.84133148899816e-05
-1.06195623517541e-05
-2.76422756194684e-05
-1.38031181937731e-05
-1.6431313243258e-05
-3.47828487593033e-05
-1.90766406461781e-05
-2.76226063745214e-05
-1.58443349475116e-05
-3.10168141615462e-05
-1.89992913343965e-05
-3.45873582434134e-05
-3.71381012982184e-05
-2.75861831439962e-05
-2.23010058569043e-05
-3.63617457345412e-05
-1.23843968478358e-05
-2.44865752050763e-05
-3.27630854464475e-05
-3.31177228769346e-05
-2.07249636670673e-05
-2.39410299491909e-05
-2.17709780278728e-05
-2.06253144613798e-05
-3.32687507347367e-07
5.66654745610814e-06
-3.16779551876006e-05
-4.52616672254153e-06
-1.23874629318404e-05
-4.14793002643701e-05
-1.78033874545536e-05
-2.52752543757105e-05
-3.0045675200811e-05
-2.10244861358846e-05
-7.29269164461937e-06
-2.76969977841036e-05
-3.83936109294115e-05
-1.60830082733032e-05
-1.94468850228299e-05
-3.29386059038004e-05
-3.55554536158323e-05
-3.63123178934644e-05
-2.62540617233424e-05
-1.71571409551347e-05
-2.80421209304271e-05
-4.64098385702619e-06
-2.39821029019528e-05
-4.35180223694617e-05
-1.2745407220891e-05
-1.80233612292393e-05
-1.95250670725661e-05
-1.93821784012185e-05
-3.0353740972845e-05
-4.39481978544308e-05
-2.85607261981606e-05
-1.28490335673242e-05
-2.18706995266377e-05
-2.46811164675864e-05
-1.20965445889866e-05
-1.71711730092214e-05
-2.90569661840884e-05
-4.15178408007442e-05
-2.44340284412019e-05
-1.38211256318568e-05
-4.07269105676802e-05
-2.06762661316283e-05
6.71780093440141e-06
-1.00301621829613e-05
-1.59083306512657e-05
-9.46585201259049e-06
-2.71871237402262e-05
-2.01981922096493e-05
-2.36233616004672e-05
1.30927073757292e-05
-2.54846099453586e-05
-1.80340040855568e-05
-3.01149520192256e-05
-2.2126183956845e-05
-3.34741105727223e-05
-1.34872790336542e-05
-1.75627903204885e-05
-2.47841869441655e-05
-1.19738250100747e-05
9.9120513485812e-07
-2.25572774589981e-05
-1.96226477646667e-05
-7.46865725321078e-06
-2.40526624307727e-05
-2.10741827658554e-05
-4.51019269027466e-05
-4.53633261603795e-05
-1.39890682037861e-05
-1.0552336735714e-05
-3.01505253037555e-05
-6.63864073047269e-06
-1.8244211547517e-05
-5.51449309276987e-06
-2.08193197875719e-05
-1.87344815825745e-05
-2.42158260750871e-05
-2.72296095241298e-05
-2.72415558490471e-06
-3.44775590020056e-05
-2.2375697168844e-05
-1.83764024744286e-05
-2.08570889842965e-05
-3.60373432170688e-05
-8.45479739750861e-06
-2.31800264833985e-05
-1.79373583213334e-05
-2.34451445826082e-05
-2.7450628548559e-05
-2.30136807268384e-05
-3.36260691187336e-05
-3.57967312706258e-05
-1.33759795424762e-05
-1.55120515919115e-05
-1.48837440235443e-05
-1.36629609191295e-05
-6.6876679396228e-06
-4.6181608676289e-05
-3.78193132957004e-05
-2.81049231593841e-05
-2.18223440627927e-05
-2.62754257886427e-05
-3.21166664927721e-05
-2.46758327668701e-05
-2.48107068703877e-05
-2.34121488993824e-05
-2.06050792611745e-05
-1.93902723284208e-05
-1.36552475428268e-06
-2.4893633088075e-05
-2.67285829133329e-05
4.35512136355727e-06
-2.74554013237948e-05
-3.39120059034706e-05
-1.12052363459874e-05
-2.78986240367467e-05
-2.8749098912919e-05
-3.72992995509053e-05
-1.39258996413782e-05
-1.68799189418842e-05
-2.24310456758817e-05
-2.60251758233361e-05
-3.66861204156865e-06
-1.8075987487235e-07
-2.4458854885019e-05
-1.24016435322814e-05
-3.33567525673807e-05
-1.23883532971572e-05
-1.45415283815911e-05
-1.96341044139576e-05
-1.93327824519308e-05
-2.71194799871766e-05
-1.65730097689716e-05
-2.9850826794942e-05
-1.76198166565279e-05
-5.27191453491553e-08
-2.34700796197035e-05
5.57553681066526e-07
-1.02699162220703e-05
-3.31046044328578e-05
-9.21859194398863e-06
-2.40759761950515e-06
-2.30578483075829e-05
-2.28983373631322e-05
-7.71146378240933e-06
-3.81942623242313e-05
-3.21233574494628e-05
-4.36136481374274e-06
-9.75812557503122e-06
-1.90984262666943e-05
-3.02945824147151e-05
-8.65991894899795e-06
-1.03922273254476e-05
-2.02311506823955e-05
-3.38843147211658e-05
-2.36508249210187e-05
-9.35512691349672e-06
-1.21110581863414e-05
-9.46543154995651e-06
1.80439941628467e-06
-1.76434367572999e-05
-2.07680717581494e-05
-2.13071368051601e-05
-2.13520411635724e-05
-9.19511801235186e-06
-1.28431683176415e-05
-1.92686205783554e-05
2.30925998775077e-06
-2.11977608869468e-05
-3.88344808676973e-05
-1.85026241779299e-05
1.43934325036985e-05
-1.59390593357527e-05
-1.67595816312377e-05
-1.36804673161029e-05
-1.62753311205989e-05
-1.19615928811519e-05
-1.82748548849769e-05
-2.50436562529729e-05
-1.85518085061059e-05
-1.65233629530446e-05
-1.90182868845416e-05
-3.42373491680137e-05
-2.54322394576848e-06
-2.32315274723102e-05
-9.74301414995055e-06
-1.19152335336195e-05
-1.93963619118971e-06
-2.12696164976655e-05
-3.05493398173535e-05
-2.96312506929483e-05
-2.23042775175836e-05
-1.87852028806629e-05
-1.58324232949616e-05
-2.33883446528218e-05
-3.64590352205771e-05
-2.83817096329609e-05
-2.16042672431788e-05
-2.42002086048849e-05
-3.20179988134229e-05
-9.75122319999084e-06
-1.42153392394496e-05
-1.31657822830476e-05
-2.41287826662214e-05
-7.79027351358065e-06
-1.27219694142061e-05
-5.66719689209155e-07
-1.78285168152714e-05
-1.76861893729665e-05
-3.55056510457028e-05
-9.78005739700089e-06
-2.21701158425384e-05
-1.68224593504093e-05
-1.33736707379312e-06
-3.37786059779837e-05
-1.61824134129232e-05
-2.49545967707741e-05
-1.95840505032048e-05
-1.84508952499956e-05
-2.83880208170566e-05
-1.29946620782388e-05
-3.75489034816327e-05
-1.31900715458668e-05
-9.41529868830466e-06
-6.0970645205146e-06
-6.59975424909346e-06
-1.57962654763046e-05
-2.42480597881407e-05
-2.08231588141462e-05
2.22621847617514e-06
-2.53065694275137e-05
-1.83128472979597e-05
-3.51450684731425e-06
-1.56977706976681e-05
-2.39574074184314e-05
-7.73239567325225e-06
3.96882348478139e-06
-3.18201802640568e-05
-4.00255644780425e-05
-4.47211327497586e-05
-1.72184047329845e-05
-1.78805643038681e-05
-2.25132393740856e-05
-8.75136222337101e-06
-5.91213561494569e-06
-1.511764665898e-05
-2.65814844564083e-05
-3.34064761644808e-05
-1.10445559058696e-05
-5.75556425206016e-06
-2.04039679997592e-05
-4.59066696636468e-05
-3.76097136179546e-05
-1.86315281743906e-05
-1.38520798600724e-05
-1.28638689631499e-05
-1.64508780596455e-05
-1.4465237528659e-05
-7.36831580820899e-06
-4.06134758838561e-05
-1.39866455753639e-05
-6.13860870678368e-06
-1.48527719104631e-05
-3.03991864505026e-05
-3.00082073026958e-05
-1.95038882642531e-05
-3.31257198717214e-05
-3.82030059220954e-05
-8.51429574441624e-06
-2.38653975863897e-05
-1.45129814787229e-05
-7.15502715809893e-06
-1.70526724890377e-05
-1.53581565383281e-05
-2.86399614466872e-05
-1.85547152269193e-05
-2.09765552982885e-05
7.07456943610933e-06
-6.9002851304738e-06
-3.49406232460201e-05
-2.07754773600412e-05
-1.79805472195845e-05
-2.38675777395424e-05
-1.83832737324826e-05
-1.8876134907342e-05
1.06560369793755e-05
-1.83832351731437e-05
-9.08856096944216e-06
-1.71610907394523e-05
-2.41574923423127e-05
-1.78216652279084e-05
-4.89950584446741e-06
-2.0133295003032e-05
-3.42446171207207e-05
-2.77202863256575e-05
-7.39417163455004e-06
-5.64501533320292e-06
-2.32487048096354e-05
-2.04890711117447e-05
-2.29802676446794e-06
-1.69429883856638e-05
1.36317726168449e-06
-1.30896564848346e-05
-2.29305659191076e-05
-2.85648586794026e-05
-2.6757011418571e-05
-5.47185326273801e-06
-5.05385177603548e-06
-3.30984949504363e-05
-9.51354184607302e-06
-1.89235546356683e-05
-1.69026378046071e-05
-2.60948476782173e-05
-2.85958848949584e-05
-3.19336987297774e-05
-2.05508621211594e-05
-2.49865833138368e-05
-8.95915689850621e-06
-8.86782758854598e-06
-4.78279585993175e-05
-2.75222724443645e-05
-2.13681366330084e-05
-3.89922116112803e-05
-1.72583283347793e-05
-5.1606538092854e-06
-1.34693607778895e-05
4.6421971873209e-06
-2.09489214035731e-05
-5.26899977180578e-06
-7.62391777374423e-06
-3.22038894367117e-05
6.38181203408882e-07
1.24317068669399e-06
-3.22532136041852e-05
-1.1745314571892e-05
-1.28629249323346e-05
-2.47970205331568e-05
-2.00307755405371e-05
-1.65905798275333e-05
-3.86381796647287e-06
-1.82206579532039e-05
4.49141572552717e-06
6.27491073245547e-07
-7.17875340383812e-06
-3.95297971287729e-06
-3.16780350516683e-05
-5.39807592813943e-06
-4.11334417910438e-05
-3.43856314279685e-05
-7.23952515803612e-06
-2.18123152932124e-05
-9.12676176664057e-06
-3.18747455767421e-05
-4.78665326825377e-05
-7.07486366277396e-06
-3.24439096786047e-06
-1.97805066027976e-05
-3.76394518227e-06
-6.44041347556014e-06
-1.56552920171635e-05
-7.61288098684533e-06
-3.11020594120533e-05
-2.69549132537364e-05
-8.20944432351012e-06
-1.54877066705044e-05
-1.42764031507751e-05
-2.41632016368534e-05
-2.65845400161283e-05
-2.15601382202122e-05
-2.85185614686652e-05
-1.49805164153223e-05
-1.56613495178891e-05
-4.11560669626263e-05
-2.59524598361016e-05
-2.16485526145192e-05
-9.63980343509557e-06
-2.99467074788558e-05
-2.15093288173575e-05
-3.12761530577113e-05
-2.25809772570605e-05
-1.97536114112644e-05
-5.06571330022797e-06
-2.10776123994749e-05
-2.02101322591558e-05
-2.31529499780715e-05
-3.29786969649817e-05
-9.46999445666997e-06
-3.41850551034285e-06
-2.50973860076436e-05
-1.17091523561151e-05
-4.15496714386388e-06
-2.15755483733553e-05
-1.0954693861498e-05
-2.00295129012054e-05
-3.4655168041486e-06
-1.87894578838126e-05
-3.10320211583922e-05
-4.32806967582172e-06
-5.80356474111019e-06
-2.88141250992432e-06
-1.64382869923951e-05
-1.9256397230922e-05
-8.35720568674142e-06
-2.23782388077206e-05
-2.87591035105535e-05
-2.31419688861815e-05
-3.28044472621715e-06
-2.12189156054888e-05
-2.47491099064472e-05
-3.87697893606524e-05
-1.961160541644e-05
-5.06794787715804e-06
-1.9162739075674e-05
-3.53471891914424e-05
-1.01362083672666e-05
-1.33469059351807e-05
-1.58889004513864e-05
-2.13870786224519e-05
-1.25194063285073e-05
-1.43648674689425e-05
7.29489115806835e-06
-5.05512350629417e-07
-1.23818283645776e-05
-9.87709330121298e-06
-2.21372137621731e-05
-1.7098867439902e-05
2.90158514394761e-06
-1.89847369969562e-05
-4.66434753405523e-05
-2.09639765781676e-05
-4.10659966091817e-06
-8.75416899151491e-06
-1.72313000360989e-06
-1.72961068303577e-05
-2.16542511773257e-05
-3.49906684264389e-05
-2.95698201571122e-05
-1.40924086371424e-07
-1.57970976026656e-05
-8.95134095484382e-06
-2.15898788244933e-05
-2.03246332078848e-06
-1.42882086445564e-05
-4.8764725449734e-06
-9.77997738729774e-06
-2.52136120324491e-05
-3.2600284081416e-05
-1.48221142581007e-05
1.10429418552861e-06
-3.0829119809808e-06
-2.1090485426076e-05
-2.30667934937841e-05
-2.16474311564177e-05
-1.26197048729515e-05
-3.02935835816021e-06
-3.1198121020427e-05
-2.61708376783658e-05
