# Supplementary material for: Research on computational propagation and identification of mine microseismic signals based on deep learning
Source: PLoS One. 2025 Oct 22;20(10):e0334641. doi: 10.1371/journal.pone.0334641 (PMC12543183; doi:10.1371/journal.pone.0334641)
Supplement: S2 Data — (ZIP) [file pone.0334641.s002.zip › 000100500001922.xlsx_0.txt_24.txt.txt]

-1.59865045693777e-05
-1.86063541636564e-06
-8.08416406396021e-06
-2.67086199008387e-05
-3.35174204904612e-05
-2.19989610579558e-05
-3.24567565125324e-05
-3.72622543641592e-05
-1.33594923943317e-05
-2.10148122710745e-05
-6.18828057407119e-06
-2.22252785863782e-05
-2.60457112064554e-05
-8.08753782056548e-06
-1.90148318121596e-05
-1.96014236076609e-05
-1.9906354070659e-05
-1.35701237528412e-05
-5.6972872023562e-06
-3.29460912593026e-05
-1.25813634132922e-05
-3.13675071462117e-05
-3.07389842703389e-05
-3.80836926337244e-05
-2.72497128264733e-05
-2.22466727546729e-05
-1.59247689982059e-05
1.7300036137977e-06
-2.59361288986185e-05
-5.09351793615315e-06
-3.78934942013497e-05
-2.79148204484036e-05
-8.60557919908161e-06
-2.52968349298157e-05
-2.86044330116416e-05
-2.59550727840014e-05
-1.7351059145746e-05
-9.2904891896852e-06
-3.1822003310641e-05
-6.97877446790551e-06
-1.29655037475149e-05
-1.4726544537705e-05
-1.05625050293545e-06
-1.56553594464629e-05
-2.0288426731496e-05
-2.79172848220044e-05
-3.21852218955921e-05
-2.33127252544345e-05
-2.90583064025594e-05
-4.40014207516812e-06
-2.09322613094056e-05
-5.70489945906076e-06
-3.11025497263948e-05
-1.7084619709081e-05
-2.6089163751856e-05
-2.8188979352483e-05
-1.73936201901697e-05
-1.46181793695862e-05
-1.22525690747487e-05
-1.39847570699302e-05
-1.08496654828043e-05
-1.41271624938192e-05
-2.91533720042395e-05
-2.81814677214255e-05
-2.75053224776016e-05
-1.54311214065004e-05
-1.97559657030429e-05
-3.17114664382308e-05
1.09327643328736e-06
-2.33967582503593e-05
5.10142805675617e-06
-2.28136100310643e-05
-6.03542692557531e-07
5.45052017623577e-06
-1.5902217719381e-05
-4.11121919338147e-06
-3.3342621289086e-06
-9.63525825253374e-06
-2.46454887860983e-05
-1.77317476852816e-05
1.49943137580921e-06
-3.22797352927774e-05
3.34933716693886e-06
-2.20243248695796e-05
-2.20337709487647e-05
-2.3209071532873e-05
-3.9957531109137e-05
-1.74095700086412e-05
-1.23397338631033e-05
-2.3388864825467e-05
-1.39758855453519e-05
-1.69354759344346e-05
-1.78452463666212e-05
-2.43946051695178e-05
-3.45045671834268e-05
-2.20166076645219e-05
-2.73825441123577e-05
6.37744614346196e-07
-3.02942213776591e-05
-1.3991142470337e-05
-1.01516999196995e-05
-1.19090709283547e-05
-2.71956708990178e-05
-4.01466016048415e-05
-2.1852326714844e-05
-9.31091192514768e-06
-1.44073859693738e-05
-2.75537979903726e-05
-3.38079860803532e-05
-3.17776265782024e-05
-2.5670329475246e-05
-3.21800749516515e-05
-5.18909369663358e-06
-2.74269891079432e-05
-3.59769645446026e-05
-2.68451464048095e-05
-2.4801773865709e-05
-9.99992653569573e-06
-2.42235308339328e-05
-1.5208937794253e-05
-2.77580682463651e-05
-1.07619867027572e-05
-9.91966620463833e-06
-1.4422408283383e-05
-1.61344010275465e-05
-1.53412515828361e-05
-1.1507115773476e-05
-1.04252670928022e-05
-8.48635265875197e-06
-1.77933427398613e-05
-1.28610302898955e-05
-1.31327576304952e-05
-1.30633229688052e-05
-3.38059972381773e-05
-5.25470813561824e-06
-8.4322391939504e-06
-1.05309620728604e-05
-1.6624899012384e-05
2.82430445567575e-06
-1.03788201480432e-05
-1.83488638984885e-05
-7.74250073507369e-06
-6.00005599178158e-06
-2.61452838536151e-05
-1.47440239054196e-05
-3.06797537940633e-05
-1.61839652206971e-05
-1.98650086093423e-05
-2.28743510738875e-05
-2.44512975606248e-05
-2.4572328368347e-05
-2.57506249284505e-05
-1.57760374596539e-05
-2.82781383169632e-05
-3.4857351466193e-05
-2.38886556526404e-05
-2.89195327919507e-05
-1.86046079609307e-05
-3.84204125737845e-05
-3.36742178386585e-05
-2.99008585726445e-05
-3.88255281429375e-05
-2.57139948509913e-05
-9.04818614327995e-06
-2.56629379646926e-05
-1.58567061602003e-05
-1.67747497557175e-05
-3.4653358798529e-05
-3.5244194589008e-05
-2.80000492166149e-05
-2.43462592595259e-05
-2.26743085332034e-05
-5.4100980477869e-06
-2.18409079599685e-05
-1.62200258007939e-05
-1.26158336910738e-05
-2.21730781808367e-05
-3.68386424771407e-05
-2.23539937228396e-05
-3.32322905187909e-05
-1.01268178679895e-05
-1.1738458118958e-05
-2.97236681504925e-05
-2.42932914148214e-05
-2.5179157881185e-05
-2.07450581797501e-05
-2.86392087506385e-06
-1.31948953279444e-05
-2.458609484866e-05
-3.035400726708e-05
-3.0030639627155e-05
-2.01071445415057e-05
-3.19843558312501e-05
-3.92327560620512e-05
-2.96525088272949e-05
-1.02953340276431e-05
-2.00346838104002e-05
-4.28870609036365e-05
-2.6015327417686e-05
1.10287986932106e-05
-6.13324997533375e-06
6.7280090130514e-06
-2.33924732298368e-05
-4.18069394954591e-05
-7.92787286192266e-06
-1.06408919074917e-05
-2.84179588703216e-05
-1.22919761027427e-05
-1.85744329879023e-05
-2.80617748376892e-05
-2.5656650997145e-05
-1.56797642098192e-05
-2.74902896670431e-05
-9.75736499460375e-06
-2.6195856598347e-05
-1.58370080582616e-05
-2.11886960499455e-05
-1.41437982904945e-05
-1.61958861736583e-05
1.15648205873354e-06
-2.27318514420819e-05
-9.63483097540274e-06
-3.10572934943684e-05
-3.11472674837825e-05
-2.20365168058159e-05
-1.86118747436964e-05
-1.29010272196075e-05
-1.32492583073458e-05
-5.3799990424523e-06
-4.99278443567584e-05
-5.33381931506486e-05
-3.46646022603423e-05
-2.24594329145648e-05
-7.91574757664473e-06
-3.74650437086001e-05
-1.7597639975886e-05
-2.52265697901695e-05
-2.70850620650072e-05
-2.70347839406864e-06
-6.80346924216091e-06
-2.09165238865327e-05
-2.06537140656081e-05
-1.9258820865223e-05
-1.41875525872439e-05
-3.25917532473823e-05
4.01465132639976e-08
-2.76405098372994e-05
-1.80087717342064e-05
-1.52698175563335e-05
-1.08722172869334e-05
3.91062156394797e-06
-3.02542134201984e-05
-1.54998881972013e-05
-2.95760122757107e-05
-3.27811986005986e-06
-1.67434432430872e-05
-1.67987728115796e-05
-2.73086680925415e-05
-2.87668807824703e-05
-1.84236159854168e-05
1.5768192533084e-06
-2.5454783240437e-05
-2.66453677532343e-05
-1.94393098867969e-05
-1.1937171896145e-05
-2.63873855260024e-05
4.95876081460592e-06
-1.55180411675771e-05
-1.46760384653044e-05
-1.76566009601493e-05
-1.34223333255351e-05
-1.66371422782882e-05
-2.94022172739226e-05
-2.04362192907972e-05
-1.47172223281313e-05
-2.31919794086526e-05
-3.24527295230426e-06
-1.92522970441931e-05
-3.15039953008667e-05
-1.08845530521821e-05
-3.02126889762989e-05
-3.23334423918412e-05
-2.56507897083063e-05
-2.67618116704423e-05
-3.21915684442286e-05
-1.45892094708177e-05
-1.61055643780947e-05
-9.19736770802019e-06
-2.75167949860201e-05
-9.71511581729302e-06
-2.72410342155e-05
-3.16579631885886e-05
-1.54446365418218e-05
-1.43759385844818e-05
-2.3291865050651e-05
-1.00368687327208e-05
-1.84075567064926e-05
-2.59119266139821e-05
-3.28483518606814e-05
-2.59311680924896e-05
-4.66378161239899e-06
-1.86301688481643e-05
5.06512123502911e-06
-1.59294900530339e-05
-3.37750717166631e-05
3.27854949485023e-07
-1.03151651203834e-05
-2.62228303615587e-05
-2.35684598609599e-05
-3.49237933060024e-05
-2.60075972238616e-05
-1.61429435004308e-05
-6.66472922450534e-06
-2.70507560032634e-05
-3.42423546065859e-05
-3.0756999164249e-05
-1.92467423963514e-05
-3.17907687477454e-05
-2.97878183993557e-05
-3.85736543002032e-05
-2.93078806592408e-05
-2.39945965049959e-05
-2.13003134569985e-05
-3.58189540777474e-05
-2.86966784284258e-05
-2.48036055530588e-05
-2.33565620842227e-05
-5.33492504630902e-05
-1.702309632129e-05
-1.21883839084619e-05
-2.66953489934577e-05
-2.02501435835808e-05
-2.764321638904e-05
-3.00511793555256e-05
-1.02333302662101e-05
-3.44098686533506e-05
-2.8725395142093e-05
-1.5990538258339e-05
-3.7058002514499e-05
-2.00978902563576e-05
-2.65145585928057e-05
-8.28728433230108e-06
-1.96849542994022e-05
-7.90536732594033e-06
-4.91796328978778e-05
-2.62634957037899e-05
-1.94181067487868e-05
-1.18267854586173e-05
-2.37007251760079e-05
-2.63837945401119e-05
-2.68871065007888e-05
-2.18444394989176e-05
-2.20511437308213e-05
-5.45048109583142e-06
-3.40813222374573e-05
-6.06703362697127e-06
-3.34016238924052e-05
-3.8860437691154e-05
-2.76155901248733e-06
-3.17096274188069e-05
-1.91292172248355e-05
-7.59738053445778e-06
-1.88951897014466e-05
-2.1033231152719e-05
-1.30598972468477e-05
-1.91339419488995e-05
-2.00643363015548e-05
-1.76895220768667e-05
-2.43617952341631e-05
-2.05821783444335e-05
-3.64807236862583e-05
-1.84232249778122e-05
-3.92021442427968e-05
-2.49108201950465e-05
-2.01005094436155e-05
-1.89179986025302e-05
-3.76560460925814e-05
-2.95935800753722e-05
-1.04519333854773e-05
-4.91978457155053e-07
-1.96268870863898e-05
-4.63240217763157e-05
-5.99763154733146e-05
9.10263791016366e-06
-1.38266564364024e-05
-4.82263621555552e-06
-3.5452311973169e-05
-1.59502810075415e-05
-2.96078021006385e-05
-3.74992056259073e-05
-2.81344278680606e-05
-1.8247160055291e-05
-1.20522262748376e-05
-2.15039026927371e-05
1.70990513671582e-06
-1.4005697282031e-07
-6.74654461967771e-06
-1.12781818342366e-05
-3.09764726368291e-06
-1.16585868647307e-05
-2.18564015359556e-06
-1.39221694076397e-05
-3.05910880076673e-05
-1.85805857292194e-05
-1.60354265665783e-05
-3.34533094100921e-05
-2.7228195056116e-05
-2.95957858197912e-05
2.7640782168532e-06
-4.78248076446064e-05
-2.77545012678292e-05
8.68759948710212e-06
-2.33623146109334e-05
-1.73124939267522e-05
-4.65906300939529e-05
-3.56424884300977e-05
-2.07083329501312e-05
-4.19822839731131e-05
-2.35835955727524e-05
-1.12210960849848e-05
9.71899480741185e-06
-3.11860302226861e-05
-4.97549638993994e-05
-1.59464472170648e-05
-4.14157602972776e-05
-3.08886200162085e-05
-9.76438125295863e-06
-2.97943741701062e-05
-1.66711224368905e-05
-2.1401635468025e-05
-2.67307899672098e-05
-4.69811426129991e-05
-3.36790986675761e-05
-2.29427984261238e-05
-4.21761582009107e-06
-1.6014148101739e-05
-1.7915007356191e-05
-2.48962689956172e-05
-1.87229844202417e-05
-3.00785142521214e-05
-4.28441545100964e-05
-5.22616990588359e-06
-1.31592899390203e-05
-1.82182611170737e-05
-2.45213441634348e-05
-1.0862946182494e-05
-7.12311228678714e-06
-3.02098691627149e-06
-3.17239479631479e-05
-1.69715834183576e-05
1.57846712329769e-06
-9.78218957818843e-06
-2.33034360145617e-05
-1.67535321603542e-05
4.86315656440602e-06
-2.24174471942837e-05
-1.29285481145271e-05
-2.38197755385061e-05
-4.27100372680689e-06
6.37481416727754e-07
-2.7342762808897e-05
-8.82464719376156e-06
-1.15878111419021e-05
-2.11234590827604e-05
-3.55025962147435e-05
-7.53503226005047e-06
-3.07200884514748e-05
-1.60144262530473e-05
-3.58287479689743e-05
-2.40947970457407e-05
1.51072622034883e-07
-1.72267961953264e-05
-1.08127677502175e-05
-2.77803581734802e-05
-1.11023688702256e-05
-1.06014368747187e-05
-7.48469562464963e-06
-2.82585596524399e-05
-1.76214814536741e-05
-2.31932538819615e-05
-6.04855293757663e-06
8.25805613058923e-06
-2.17412983120797e-05
-3.94095697256832e-05
-2.37709331738166e-05
-2.55257488701656e-05
-2.53021161963681e-05
-2.01355825930951e-05
-1.59325518907455e-05
-1.98149527266192e-05
-1.12679376709411e-05
-1.8035152505634e-05
-1.06856848490082e-05
-2.20570595910767e-05
-1.22090327439148e-05
-1.40324623306767e-05
-3.38462886279918e-05
-3.34415334606362e-05
-2.79617027635971e-05
-2.73940029864795e-05
-2.04226158806691e-05
-1.52034856935063e-05
-3.53672805289398e-05
-1.1243324114985e-05
-2.9860787691796e-05
-4.29587531979823e-06
-1.33349345242721e-05
-3.00324018780204e-05
-2.58485241703897e-07
-1.16952972944759e-05
-2.15764796649824e-05
-1.50675153871754e-05
-2.84647131116687e-05
8.35740717817945e-07
-1.16867335886717e-05
-1.67846392304185e-05
-1.95540733540025e-05
-3.12022506527408e-05
-1.68059524158917e-05
-3.52350986488554e-06
-2.99719086200818e-05
-2.84022369725331e-05
-5.50866968279023e-06
-1.22148400188894e-05
-6.52781809179922e-06
-1.44027974737578e-05
-1.169913216197e-05
-6.40110727371439e-06
-2.73785127405032e-05
-2.89943608466241e-05
-1.28417046147787e-05
-4.13390502733441e-05
-4.00728049883761e-05
-2.66321067273375e-05
-2.02294470201473e-05
-1.55944214905204e-05
2.80418888069993e-06
-2.59019640885039e-05
-2.76532025224635e-05
-3.82297843256383e-05
-2.51430160531924e-05
-2.86838648725199e-05
-2.245588554115e-05
-2.35223037645815e-05
-4.84664402724033e-06
-2.9346546915257e-05
-2.27132668407574e-05
-2.44735240047537e-05
-2.83202945337295e-05
-3.55689347249211e-06
-2.33526220475913e-05
-3.77526037037728e-06
-1.16842676018065e-05
-7.94254466030381e-06
-2.39360109253582e-05
-1.98303024395142e-05
-1.5050696698387e-05
-1.70084421969415e-05
-2.19596834775314e-05
-3.80738047516708e-06
-1.84788011645874e-05
-3.28171512471789e-05
-2.68539572723231e-05
-2.5582836788512e-05
-1.16049955660226e-05
-2.15013840835819e-05
-6.18101068206107e-06
-2.46819167905287e-05
-3.53456598094451e-05
-2.09658520099816e-05
-3.31172553850003e-06
-3.54178094630167e-05
-8.63761956729528e-06
-4.58168334291071e-06
-3.50748397495301e-05
-4.71871021228729e-05
-3.54759468763278e-05
-9.07710628643751e-06
-2.30542883870388e-05
-1.67005932411275e-05
-2.93309624923407e-05
-2.84291856267463e-05
-2.808090801074e-05
-4.04621322010178e-06
-5.32330176382166e-06
-2.37226945004963e-05
-1.55581191136762e-05
-2.77036060285721e-05
-2.43032243396994e-05
-7.65968982194552e-07
-4.23492112428104e-05
-3.23872787129461e-05
-8.50361610999833e-07
-8.89008554721567e-06
-3.25905621226286e-05
-1.4722516015083e-05
-1.89537365460756e-05
2.36395369081527e-06
-1.73715900690658e-05
-1.66772252174223e-05
-1.9007939923902e-05
-1.20773420557412e-05
-6.56613976610251e-06
-3.69397183784317e-06
-2.81703673106949e-05
-1.14430987595293e-05
-3.95170964835227e-05
-2.34068521434745e-05
-6.40365800828093e-06
2.33175011489875e-06
-3.0897154625396e-06
-3.21927959639232e-05
-4.23215809483269e-06
-2.57875514582238e-05
-1.33341457944538e-05
-3.4546618303299e-05
-2.56917606641727e-05
-3.06763825588357e-05
-5.71711992154175e-06
-1.53468824475529e-05
-1.36725199343851e-05
-1.17791595240747e-05
-1.19215061072689e-05
-1.84162223226682e-05
4.04005101775367e-06
-2.39746070349127e-05
-4.26973002883203e-05
-4.97310477134743e-06
-2.32464983441155e-05
-1.2023973096196e-05
-4.68878473149184e-05
-2.24904833816013e-05
-8.2742654039364e-06
-1.49600318529764e-06
7.14420482297548e-06
-6.87053119140469e-06
-2.71789034014708e-05
1.15834649100338e-06
-2.3017566670406e-05
-4.48234929750949e-05
-7.27392589331927e-06
2.37233321270879e-06
-2.54368233697499e-05
1.93969362073144e-06
-1.41352558234492e-05
-1.07343281991788e-05
-1.13571261953736e-05
-1.2183408549216e-05
-2.65290023302333e-05
5.20085575638934e-06
-1.67849488331539e-05
-1.65617675518385e-05
3.25919808034273e-06
-3.33436318329124e-05
-1.88818375752379e-05
-1.39572455454503e-05
-1.73592056728937e-05
-5.49313669166794e-06
-1.04147932777192e-05
-6.11687204542654e-06
-2.56851801792267e-05
-9.8314575605217e-06
-2.24219711138009e-05
-1.50067320617927e-05
-3.62266685442144e-05
-3.95628377548319e-05
-1.70699491668147e-05
-4.39683626725157e-05
-3.27958584124902e-05
-1.2860159012924e-05
-1.67506404922567e-05
-3.79504179616129e-05
-5.42604320242217e-05
-2.88959326984045e-05
-2.137424962239e-05
-2.25721848847756e-05
-2.96836500022084e-05
-8.84039430788014e-06
-1.62451857361077e-05
-1.13726426027667e-05
-6.87675504091178e-06
-2.60620583685501e-06
-2.60971255899512e-05
-1.63632210004251e-05
1.61968388719841e-06
2.83448019961825e-06
-2.96495564710425e-05
-2.83626353806438e-05
-3.19198153922461e-05
-6.47696700072348e-06
-4.28248725903994e-05
-2.03145922030618e-05
-1.42208944857495e-05
-2.54321671694946e-05
-3.63179599759851e-06
-1.03813951254745e-05
-1.28330642578736e-05
-1.0932888459159e-05
-2.48224001136594e-05
-2.99030783333284e-05
-3.13978513869805e-05
-7.4768061224109e-06
-1.55900802010377e-05
1.66708162032804e-06
-2.65222867593087e-05
-1.88254334501914e-05
-1.08146786386418e-05
-2.74259554654697e-05
-3.13792659565092e-05
-1.23799464847008e-05
-1.23404475058656e-05
-1.37824958874762e-05
-9.82592252693812e-06
1.40082813827344e-06
-3.82597823298855e-05
-1.0407104294699e-05
-1.5244709416769e-05
-8.85832130284079e-06
-2.73786528776e-05
-3.52205812347237e-05
-1.55865104949005e-05
-1.19692445231418e-05
-2.41222523007587e-05
4.85110372577275e-06
-1.31577062065363e-05
-2.49938452128707e-05
-6.57534263597619e-06
-2.01872803842101e-05
-9.66839043848191e-06
-1.92047647719017e-05
-2.49877615082563e-05
-4.85610662093451e-06
-7.34725450685972e-06
-8.80648944552864e-06
-3.56610680414954e-05
-2.91756901118466e-05
-1.37117193533058e-05
-2.6073011228648e-05
-8.13102030022809e-06
-2.61110102414943e-05
-2.01690525729364e-05
-2.36172299259051e-05
-1.3622421950779e-05
-2.93194094480271e-05
-2.17353639461667e-05
6.01614594306411e-06
-1.50319689130382e-05
-2.01547318181445e-05
-2.46588647347999e-06
-1.7401879723595e-05
-2.48555299830187e-05
3.97793012448213e-06
-9.60461015728588e-06
-1.58841927842537e-05
-2.91479207049648e-05
-1.30298846662624e-05
-3.32706557028505e-05
-2.37706204453422e-05
-2.10771177863017e-05
-2.13020210113868e-05
-1.90358104630477e-05
-2.76286855309604e-05
-1.60092653403445e-05
-2.81206260298811e-05
-3.02776519031139e-05
-1.78747623790549e-05
-6.48971347682417e-06
-1.47224395960957e-05
-3.64941893526287e-05
-1.95848983638373e-06
-1.49485260433588e-05
-1.85151511791562e-05
4.02682129557036e-07
-2.57229396983012e-06
-7.69859057683327e-06
-1.32928311372551e-05
-1.46235450587566e-05
-1.94504002349721e-05
-2.14900789191112e-05
-1.80895790052983e-05
-3.40734948489775e-05
-8.89830525118629e-06
4.3647564434151e-06
-7.76285703002793e-06
-1.06155496179225e-05
-6.93828074923174e-06
-8.22216070138056e-06
-3.22862731161908e-05
-2.15097318539856e-05
-3.46184323638151e-05
-4.90902455891406e-05
-3.17681096906427e-05
-2.02942063841632e-05
-1.82690598679878e-05
-3.07491808883652e-05
-5.04532709879498e-05
-2.79492643326342e-05
-3.19204220059107e-05
-2.62815417576186e-05
-3.10328435743288e-05
-2.89821090317505e-05
1.40581596696513e-07
-1.54041831007257e-05
-1.11452354165456e-05
-1.96651222395498e-05
-2.17405672026457e-05
-2.19265754181102e-05
-2.05870122971258e-05
-3.04500365001598e-05
-1.76658937519379e-05
-3.87213962610924e-05
-1.22519480303724e-05
-1.56774635504595e-05
7.79021042374805e-06
-1.61878707974761e-05
-2.44283369494464e-05
-2.81865779056581e-05
-1.83775747302621e-05
-4.25796716863873e-05
-3.68047955718489e-05
-1.46636172656528e-05
-9.48824858006176e-06
-1.56982520437325e-05
-2.81667247602575e-05
-7.52823041460972e-06
-2.96714792039562e-05
-3.11321968048077e-05
-8.68097028051962e-06
-2.37672189719634e-05
-3.21122470032708e-05
-1.68455219003163e-05
-2.00932859210292e-05
-1.15362740268821e-05
8.93393650278e-06
-3.32169629654352e-05
-2.03899146173693e-05
-2.12255111841353e-05
-3.8436172084337e-05
-3.60849162430275e-05
-2.29306920663863e-05
8.01552864919585e-06
3.50517339397801e-06
-1.82814879875264e-05
-2.52457960714286e-05
-1.94094537816514e-05
-1.20095366576335e-05
-5.07262593218762e-06
-1.67648592395374e-05
-9.28923330411739e-06
-4.61886694781253e-05
-2.28546092610887e-05
-1.75016303790015e-05
-2.02618471109181e-05
-2.50422032596661e-06
-1.72331763389596e-05
-2.57934180731914e-05
-1.63882786684636e-05
1.48348818632275e-06
-4.84645804544348e-05
-1.81256900551115e-05
-1.64440398389528e-05
-2.3671883411585e-05
-2.73732862023666e-05
-1.87140780528807e-05
-2.42317406485981e-05
-1.01888475625662e-05
-9.79847964018263e-06
-1.26214626891326e-05
-5.39263824910353e-05
-2.29796990747206e-05
-2.70401621321049e-05
-2.42274424024813e-05
-1.15849460955511e-05
-4.46845715515909e-05
-1.05670473552147e-05
-2.42300565756922e-05
-3.35864192613719e-05
-3.04116987437447e-05
-2.75249931827571e-05
-2.76121873426435e-05
-3.25481519672924e-05
-2.40382494358658e-05
-2.32805348804664e-05
-3.00131727656878e-05
-1.70279380923439e-05
-1.81058104806076e-05
-1.48127086738166e-05
-1.61358793266129e-05
5.19725361297401e-06
-1.36897786562384e-05
-2.50638901982493e-05
-1.80979952053979e-05
-7.67215327427204e-06
-2.4575475050235e-05
-4.15765262831229e-05
-5.44462434360515e-06
-2.74811480571926e-05
-3.49865655283632e-05
-3.68385419680138e-05
-8.71221386582723e-06
-2.47992015247913e-05
7.45144401024552e-07
-2.78042466781334e-05
-2.70965009576128e-05
8.11601523651299e-07
-2.89431170112164e-05
-3.31695552547329e-05
-2.85418200245895e-07
-2.0999311260178e-05
-7.97619614386534e-06
-1.177870910009e-05
-1.38626103675228e-05
-1.384356451521e-05
-9.63685897074799e-06
-1.10616220009934e-06
-1.41069594834446e-05
-5.24229234658798e-05
-2.49473501209613e-05
-2.01663399981609e-05
-1.6870652762622e-05
-2.73261065000689e-05
-1.46191359412232e-05
-3.64609857409748e-05
-1.8735124469483e-05
-2.13841899942439e-05
-3.38357520070999e-05
-3.66022479312369e-05
-2.09081425076968e-05
-2.07348498485694e-05
-2.42704615108245e-05
-2.62601828035651e-05
-3.64837843302389e-05
9.13463744049031e-07
-1.47114411984792e-05
-1.01612988418949e-05
-2.15436472013653e-05
-1.2652739306835e-05
-1.14996535571879e-05
-2.49315840602329e-05
2.33336426310032e-06
-6.97078420976028e-06
-3.43276369524296e-05
-1.92578053351121e-05
-2.04682698665087e-05
-2.48257106628957e-05
-1.86352825734128e-05
-1.6004704874725e-05
-6.32121968952805e-06
-1.47281608379702e-05
-2.05080326864422e-05
-3.28788002503975e-05
-1.99447070523851e-05
-2.59238229185727e-05
-2.53419542899994e-05
-2.07315576099527e-05
-2.3846366905514e-05
-1.31673075309413e-06
-6.721214901612e-06
-1.11836784127418e-05
-1.33151230697216e-05
-1.75311008603433e-05
-4.34692698627307e-05
-4.67258450923867e-05
-4.10188568127224e-05
-2.79230820592327e-05
-2.21485488530492e-05
-2.55373310643795e-05
-2.10318023569976e-05
-2.57352427873989e-05
-1.40955718219222e-05
-1.76972185635602e-05
-2.97566622753478e-05
-2.37979431294414e-05
-7.70615690677454e-06
-2.54033101300627e-05
-2.23078878486484e-05
-2.41749941099403e-05
-1.25451027582332e-05
-4.06845579325166e-05
-2.84678719285714e-05
-4.83447914291087e-06
-5.85262499081492e-06
-3.16375293370296e-05
-2.40056243700873e-05
-2.12827140958514e-05
-2.22956215824428e-05
-1.80194737451917e-05
-1.58415176898911e-05
-2.60197677353541e-05
-2.61121689146613e-05
-3.26351348415904e-05
-3.23413546179003e-05
3.49714759506955e-07
-1.70864031007573e-05
-3.72673261759924e-05
-1.98643303925746e-05
-1.46417829173263e-05
-3.75333030853625e-05
-3.51894616458217e-05
-1.43369443299391e-05
7.12726327594066e-06
-2.10346240176973e-05
-1.95579197345515e-05
-2.22166641181757e-05
-1.50476697495911e-05
-2.65858941539925e-05
-9.07804225917718e-06
4.77734670966919e-07
-1.51838013578942e-05
-3.64150602997063e-05
-1.13535891964477e-05
-3.79894887618376e-05
-1.25224708918371e-05
-1.29606097105646e-05
-8.86055874014262e-06
-2.65228839757564e-05
-2.84635642606459e-05
-2.28859425238739e-05
-1.32355947393614e-05
-1.84742393634526e-05
-7.83900736162639e-06
-2.84520231900573e-05
-6.01586324254743e-06
-9.04211257950722e-06
-2.41184879956831e-05
-3.25477467103642e-05
-2.28908170700915e-05
-3.41439102370816e-06
-1.04252671812469e-05
-9.46256602025091e-06
-1.23702802907689e-05
-1.53565604853568e-05
-1.41532998121587e-05
6.98533146276225e-06
-7.22531761967428e-06
-2.98835305443296e-05
-1.86387538753823e-05
-2.72773135700171e-05
-2.02031846510841e-05
-2.64113439198947e-05
-1.45604600224267e-05
-1.35227192600085e-05
-2.66112209725781e-05
-1.17967877093644e-05
-1.39908053653101e-05
-2.01134894146037e-05
-1.88387325230842e-05
1.60303827415098e-06
-2.2103683599706e-05
-2.86454337626277e-05
-8.25432690763166e-06
-3.76140815104424e-05
-3.42270238967586e-06
-4.71763730775097e-05
-1.98436773481219e-05
-1.69127049627118e-05
-2.38445562115701e-05
-2.87107339228961e-05
-2.41637164719569e-05
-1.46066274217269e-05
1.35902515422493e-05
-2.01925721660197e-05
5.34620604039245e-06
-1.55254468313673e-05
-4.80522495524856e-05
-1.5423767841911e-05
-9.40493970474903e-06
-3.36074355618524e-05
-3.80085215813843e-05
-8.07420173128823e-06
-8.50287259279834e-06
-3.39382863992458e-05
-2.41663349625631e-05
-2.90508513340531e-05
-3.74229860803598e-05
-5.76271253362696e-06
-2.24416787086436e-05
-1.7975502803986e-05
-6.9747297589405e-06
-3.97013440011287e-05
-2.56549865640335e-05
-2.02790953156401e-05
-2.43849166057423e-05
-2.09060383169948e-05
-1.62792488642811e-05
-2.32844210823077e-05
-2.15254474493376e-05
-2.92722914195416e-05
-5.98163568970436e-06
-1.9221599697098e-05
-3.2501936298717e-05
-3.34337110494981e-05
-2.1847973339234e-05
-1.80533662673822e-05
-8.02232100391731e-06
-3.15713502658477e-05
-3.03217720675343e-05
-2.302194840038e-05
-1.16790889019679e-05
-2.89424817026592e-05
-3.35543211329039e-05
-3.28356755494956e-05
-2.40006115504802e-05
-1.76514388308556e-05
-2.01567611835219e-05
-1.43863614891818e-05
-2.99964067514501e-05
-1.59085777146929e-05
-1.511492910097e-05
-1.60481807162837e-05
-3.97342570428109e-06
-4.87039840399993e-05
-2.56007696978272e-05
-4.52490417377734e-05
-2.75503775543861e-05
-1.4346394263421e-05
-1.50312620868071e-05
-2.6012984102111e-05
-1.63728826612782e-05
-1.01153586916621e-05
-4.2487779147288e-05
-1.77152241876362e-05
-2.9682253592227e-05
-2.39009299844572e-05
-1.80816285775609e-05
-1.89870439473116e-05
-4.59834931851176e-06
-1.06732624147377e-05
-2.91602153538353e-05
-2.92807214064564e-05
-1.4770719134539e-05
-1.86722854050514e-05
-2.61671148344417e-05
-7.16503744294891e-06
-1.59557812735398e-05
-1.69328452729022e-05
-1.67334506647753e-06
-1.19427251074569e-05
-2.44712978912677e-05
-2.48876041261589e-05
-1.76453618245439e-05
-1.48142873634442e-06
-6.25965541252657e-06
-4.3392204871355e-06
-3.97750055611326e-05
-1.98595733227154e-05
-2.78916063085222e-05
-1.63888822042861e-05
-2.01814481028136e-05
-4.85948867196415e-05
-2.56220136266235e-05
-4.34277983994454e-05
-1.90386526487188e-05
-1.96713653651281e-05
-1.39299293183762e-05
-1.52011342643159e-05
9.6030906502371e-07
-1.60547857380999e-05
-1.87225266969444e-05
-1.70313846113462e-05
-9.50624649169166e-06
-2.62030460864774e-05
-3.53831009511885e-05
-4.07112600904551e-06
-1.879269418256e-05
-2.11912832768762e-05
-1.23169787570671e-05
-3.16403976182333e-05
-1.96134351242543e-06
-3.30480553562306e-05
-1.24964744427298e-05
-1.03553418232177e-05
-3.08680388381801e-05
-2.27004723200595e-05
-2.17272505513e-05
-3.49034917388207e-05
-1.69000798599572e-05
-2.38136066637102e-05
-2.76848302280088e-05
-8.37643331221946e-06
-1.00199857963198e-05
-1.93993612379025e-05
-2.23188451040532e-05
-1.63687011445175e-05
-1.40081519243196e-05
-2.57316178259298e-05
-1.78815831586531e-05
-9.95400765122816e-06
-2.49625408484304e-05
-1.91432225362414e-05
-2.50982160742197e-05
-2.82012903803425e-05
-2.77176592681442e-05
-1.33390992445348e-05
-2.75181452590909e-05
-1.45965209695723e-05
-1.14891304363486e-05
-1.18412866751974e-05
-2.61295671814653e-06
-1.10091477771169e-05
-4.19115256035394e-05
-1.47348825286921e-05
-3.19369770495353e-05
-1.59691289208252e-05
-2.11531940558462e-05
-3.39230544917924e-05
-6.4668516742691e-06
-4.86772857644478e-05
2.15374298560108e-06
-1.99676573437458e-05
-3.2307113575911e-05
-2.68960200347726e-05
-1.61821298128266e-05
-1.95921847767822e-05
-3.2366247149527e-05
-1.62980947113254e-05
-7.27024141926037e-06
-6.16977168582183e-06
-3.27857296434223e-05
-5.06050623823007e-06
-2.05127436457346e-05
-1.10460045555156e-05
-2.8069505400301e-05
-2.04675536034495e-05
-2.83514975237016e-05
-1.51229789252499e-05
-1.5383247548263e-05
-1.86919596156167e-05
-2.62650728953255e-05
-2.99092143797444e-05
-3.93163367974372e-07
-9.54774371941861e-06
-2.31040751155103e-05
-1.07803852654334e-05
-2.12981125591552e-05
-4.64472960246207e-06
-1.01539615518638e-05
-2.21536110737802e-05
-2.54053407530993e-05
-1.85016797783054e-05
-2.89703070220454e-05
-2.93655049339253e-05
-2.95268649405198e-05
-2.68858079292035e-05
-2.32679072636724e-05
-2.02076922717841e-05
-1.36209231074062e-05
-1.98554711012717e-05
-1.31570455176647e-05
-2.65881744190403e-05
-3.95822008113778e-05
-2.45120270675046e-05
-1.81561452882865e-05
-3.17717483560698e-05
-1.37412279388857e-05
-1.99714238380059e-05
-2.31931702513749e-05
-3.25741299755177e-05
-2.02967903734282e-05
-2.66232874356047e-05
-3.33109539023041e-05
-7.9377980089082e-06
-1.20403117171371e-05
-1.40519616517407e-05
-7.54934517564962e-06
1.24722573922627e-06
-2.13634662387475e-05
-8.61563913973159e-06
-5.64303380420218e-06
-2.3972141159218e-05
-2.22123250041034e-05
-3.41947220106442e-05
-3.46586919976413e-05
-1.63826942242886e-05
-1.75814320831255e-05
-1.09979422512335e-05
-2.73514721117388e-05
-2.93133978407983e-05
-2.85516234419419e-05
-8.85440481526427e-06
-2.3328007464908e-05
-1.9757957577191e-05
-1.97141170954102e-05
-1.4431342269571e-05
-3.95536190855965e-05
-1.06354002538436e-05
-5.88281458294003e-06
-2.30599862775386e-05
-2.66487847124567e-05
-1.3607473726025e-05
-2.42376848767729e-05
-8.44765679551378e-06
-2.16753148698441e-05
-2.26499891707932e-05
-2.42341669852164e-05
-3.45708063392939e-05
-2.4556757242389e-05
-2.05273052466109e-05
-2.59860571012011e-05
-1.35550697969882e-05
-1.19434637119356e-05
-8.29999506128095e-06
-2.12273141995502e-05
-1.22023188730619e-05
-1.079230031305e-05
-2.85318212494097e-05
-2.41880298149294e-05
-4.12355980897163e-05
-1.87546852405627e-06
-1.90115600139569e-05
-3.54196608751115e-05
-2.00663318707661e-05
-1.45588930146337e-05
-3.56758091990906e-05
-1.55387343038363e-05
-1.47394001278761e-05
-1.97909458442456e-05
4.12863259531399e-06
-1.09470562533816e-05
-2.01730758318746e-05
-1.13104369454243e-05
-3.15059226652735e-05
-2.55747408637486e-05
-1.55567587271304e-05
-2.47091998200764e-05
-1.00176155600091e-05
-2.13586115614566e-05
-3.03461642222898e-05
-3.13135831856976e-05
-4.00839428654941e-06
-2.12350277027862e-05
-2.99473928545988e-05
-3.38359511178561e-05
-3.77064115084934e-05
-3.09378747073522e-05
-3.92292949914012e-06
-1.32052472535873e-05
-2.09525583738736e-06
-3.94631084158637e-05
-2.06116457654198e-05
-1.66817626950659e-05
-2.40317572878209e-05
-1.23118028405024e-05
-8.36057353313135e-06
2.99730835267955e-06
-2.22571837513725e-05
-2.23261281803063e-05
-2.79664716839509e-05
-3.48394163887594e-05
-2.91002246253086e-05
-6.89952324235209e-06
-1.80569697673194e-05
-1.81673432174448e-05
-2.26228741287633e-05
-1.99341960573359e-05
-1.47634960438576e-05
-1.68365960971727e-05
-1.80774684779497e-05
-1.9884334297043e-05
-7.01328260312882e-06
-8.19480242615839e-06
-1.32453913060682e-05
-3.2959639096037e-05
-2.57724922621456e-05
-1.9843934396112e-06
-8.86158669759951e-06
-1.55294347253333e-06
-4.59372078228834e-05
-4.70486637520758e-06
-4.71047445463489e-06
-2.46795023235976e-05
-5.81486249049096e-05
-1.43787355092412e-05
-1.68443145596062e-05
-1.35217917193247e-05
-1.28324017716842e-05
-2.81621849901353e-05
-2.12439729843728e-05
2.90642911103588e-06
-3.08894340826372e-05
-1.9313508427474e-05
-7.59587050340053e-06
-1.46397918256552e-05
-3.08299060151601e-05
-3.34015146898146e-05
-1.20841923087904e-05
3.77223795377212e-07
-4.2317438676821e-05
-2.0154234576949e-05
-1.87944798704662e-05
-7.93790169649801e-06
-2.28664637087651e-05
-3.09342303021719e-05
-5.98126506733305e-06
-3.41064532389069e-05
-1.98291758169287e-05
-3.40172524932007e-05
-2.37930634766812e-05
-1.46400160304468e-05
-3.46420294750653e-05
-5.61631028047661e-06
7.67428882294595e-06
-1.29701325710015e-05
-2.5330850264206e-05
-2.04417895884806e-05
-3.15428343851849e-06
-1.51971893956645e-05
-3.49116834944307e-05
-2.5807919680638e-05
-1.91354757571941e-05
-2.83728287039815e-05
-1.67370474531745e-05
-3.14911136026596e-05
-4.09968386809021e-05
-3.49859664309938e-05
-4.33139109528887e-05
-8.96228822302605e-06
-2.25541235826882e-05
-2.10642525088174e-05
-1.85483641067083e-05
-2.04380277470039e-05
-3.82239457067958e-07
-1.55351969401639e-05
-8.05984827893044e-06
-1.40811793714511e-05
-2.45049263992655e-05
-1.34775950724815e-05
-2.54436779263444e-05
-1.01564865682945e-05
-3.58710368172244e-06
-2.97206537308366e-05
-1.16271017300027e-05
-6.82255434039131e-06
-3.14912684070316e-05
-3.67714622906289e-05
-1.91459151437661e-05
-3.36395748876743e-05
-3.39340744066549e-05
-1.06000349800982e-05
-3.27121701788426e-05
-1.57444893798826e-05
-1.10320783957802e-05
-1.85691295312182e-05
-8.18108021708452e-06
-1.41402743112863e-05
-2.03992337374422e-05
-2.45769785051078e-05
-1.00324477293689e-05
-5.41644636952545e-06
-2.53150036973445e-05
-2.79175304833138e-05
-2.04470054313903e-05
-6.47273021358103e-06
-2.72006050848391e-05
-1.47099951157109e-05
-1.03442732712738e-05
-2.79551378741354e-05
-3.30912320004752e-05
-3.43481636731981e-05
-1.6009234057859e-05
-1.73223876506227e-05
-2.0321618357097e-05
-9.47316840304734e-06
-1.0542979282719e-05
-1.90521884709771e-05
-1.38794881856169e-05
-1.26557739713949e-05
-1.60007769854748e-05
-1.6614261184906e-05
-1.59426984608152e-05
-2.4278357458968e-05
-4.10130257561537e-05
-3.38799402679185e-05
-8.85538630144211e-06
-2.89776934755793e-05
-1.14946665645467e-05
-3.49975843361258e-05
-3.76754030066447e-05
-2.7521024740845e-05
-1.21643746868002e-05
-3.48367394588744e-05
-2.05890974006587e-05
-2.12992775952181e-05
-1.38543210737333e-05
-1.35557197713168e-05
-2.55793260878385e-05
-2.74287873649442e-05
-1.07379357088329e-05
-2.57469409697098e-05
-8.29660983118256e-06
4.88194743629228e-06
-4.69389156889684e-06
-1.30416446633453e-05
-3.5701597628851e-05
-1.97450289202387e-05
-3.41375241938443e-05
-3.19804646343343e-05
-3.77992672355526e-06
-2.38058142848394e-05
-2.14552747520945e-05
-2.32219568397906e-05
-3.18114754168689e-05
-1.73926856502885e-05
4.06460983699274e-06
9.1563072553136e-06
-2.22022249035947e-05
-1.88930175061961e-05
-1.8948827535115e-05
-4.42403650746324e-05
-4.09585334933079e-05
-1.8058984586022e-05
5.06460265110425e-07
-1.33849847037495e-05
-2.58094523474233e-05
-2.51470621552455e-05
-9.56971447151295e-06
-2.45248201408894e-05
-2.15604933790145e-05
-1.4548476910638e-05
-1.73694966298298e-05
-2.27794416245923e-06
-2.85055845628776e-05
-7.9933224494398e-06
-1.93166339927558e-05
-2.61353338085057e-05
-3.70959360266502e-05
-7.36429110960391e-06
-1.32049933661772e-06
-3.29548684340123e-05
-3.42093377981002e-05
-4.22936459604798e-05
-4.8848416912873e-06
-3.4991576840115e-05
-3.97830760204329e-05
-3.6282700173337e-05
-1.72763190114924e-05
1.28575434906479e-06
-2.20400366040063e-05
-1.46861877167916e-05
-3.36778617545728e-05
-3.59257168313985e-06
-9.72283101870965e-06
-5.01407793176565e-06
-2.77592510980824e-05
1.05431233934512e-06
-1.9889503124761e-05
-2.18661744752611e-05
-3.5235648013505e-05
-1.48031065327499e-05
-1.38761471851969e-05
-1.59944126645275e-05
-1.92143266711114e-05
-1.41868049579239e-05
-3.65406289143632e-05
-2.1127654753767e-05
-3.51340551082062e-05
-9.91277013238795e-06
-2.37337728457093e-05
-2.08709509800853e-05
-2.66367754465872e-05
-3.57797323682483e-05
-2.14539702101922e-05
-1.71104973961089e-05
-2.14872817840833e-05
-1.18527202307062e-05
-1.21529327033249e-05
-1.18559797528505e-05
9.55306400853813e-08
-1.20398786598249e-05
-9.85987645291479e-06
-5.29802092075089e-06
-1.82680366473416e-05
-1.70204572463906e-05
-1.45707093761552e-05
-1.07029487304746e-05
-3.26783002149112e-05
-3.26189334980181e-05
-3.00966210678887e-05
-3.58806201495466e-05
-3.15887570334684e-05
-3.78632481565923e-05
-1.29590949557727e-05
-2.33245086696254e-05
-2.7239880663613e-05
-3.45870894252308e-05
-2.21246692274984e-05
-8.22662532172702e-06
-4.21265704344805e-05
-4.10553644106188e-05
1.04098772231846e-06
-2.24306984577597e-05
-2.7852091798876e-05
-3.55236993727671e-05
-2.6974404028171e-06
-2.74270847833072e-05
-2.80243409994059e-05
-9.9382666317311e-06
-1.00152639003283e-05
-2.01569639381372e-05
-4.65657147219624e-05
-1.63567072357552e-05
-2.74982780556185e-05
5.24933990100318e-06
-2.54479426134299e-05
-1.93784582844655e-05
-2.90937009413951e-05
-1.18830129137377e-05
-8.48354781918265e-06
-1.74683781787133e-05
-1.8088579093881e-05
-6.33129885843011e-06
-2.92648902048178e-05
-1.49913289931708e-05
-1.35599941224291e-05
-8.60796602231349e-06
-3.67353186232666e-06
-2.87961824665679e-05
-2.32051068538667e-05
-3.72598096885973e-05
-2.80140883195704e-05
-2.0587120950491e-05
-3.30678860494684e-05
-2.0662515665927e-05
-1.57264642071445e-05
-3.06135070212324e-05
-1.19228733768948e-05
-2.81430536626784e-05
-1.19089782555198e-05
-3.72806517730116e-05
-1.8260757444582e-05
-2.42051226598212e-05
-2.29556034498187e-05
-3.36930958749509e-05
-9.15723174486094e-06
-1.7736836188337e-05
-2.18550747079418e-05
-1.49624913800858e-05
-3.10978307569164e-06
1.91860556176185e-06
-3.30783834948212e-05
1.0324768265444e-05
-4.120689479709e-05
-3.7008862392787e-05
-2.73049417644258e-05
-2.63228365671176e-05
-2.32159186139258e-05
-3.43841253559294e-05
-2.3562082602265e-05
-5.5552131972154e-05
-1.12070484166243e-05
-4.31824801239341e-05
-1.99371227916395e-05
-1.98601157010188e-05
-2.08550651746462e-05
8.76572737088544e-06
-2.89239919425821e-05
-2.61714804106564e-07
-2.41921167734834e-05
-2.13165719309717e-05
-4.10493163978853e-07
-1.36405331620831e-05
-1.18266091121398e-05
-3.2926409474419e-05
1.24525419915179e-06
-1.40892781845919e-05
-1.0816058569648e-05
-3.74348732703278e-06
-1.76924667335984e-05
-3.22555183183527e-05
-3.89039013466329e-05
-2.80247403538402e-05
-1.7606284983533e-05
-1.73584133666877e-05
-2.62810534593618e-06
-2.3079809811747e-05
-1.94719858112208e-05
-3.5896705126085e-05
-2.31305930456386e-05
-1.16892421582499e-05
-4.4056789044244e-05
-2.2548435860888e-05
-1.18361991987084e-05
-1.52021518772358e-05
-1.3976461920287e-05
-4.07993628663223e-06
-1.03163913774286e-05
-2.08728284650546e-05
1.34948462349044e-06
-4.31892859538325e-06
-1.16148965755203e-05
-1.78853786038845e-05
-2.71105483757009e-05
-3.55902914431744e-05
-1.80929337023253e-05
-3.57519712327587e-05
-1.70512712484155e-05
-2.00951598997257e-05
-4.17273837656387e-06
-3.27010053465759e-05
-1.66312712517022e-05
9.42755933824447e-08
-6.71892009200829e-06
-3.88838095244473e-06
-3.01013154268545e-05
-1.02230674364707e-05
-1.10323128376139e-05
-3.22480891818571e-05
-3.23471823865742e-06
-1.16793236376526e-05
-1.8745407353329e-05
-2.66315997474436e-05
-9.18996498263477e-06
-1.70314550289935e-06
-7.25266998282656e-06
-3.32064594313876e-05
-4.139923954588e-06
-1.32169665145191e-05
-6.19925202057367e-06
-2.42770546160188e-05
-4.30646882770249e-06
-9.54643733714834e-06
-2.91928129486978e-05
-2.85536228976234e-05
-4.47290993416083e-06
-3.39415114803092e-05
-6.20343221453876e-06
-1.81034997676537e-05
6.74588927822968e-06
-8.47981980062938e-06
-1.50898324840153e-05
-3.03864923454405e-06
-1.57117432507657e-05
-1.52635629503589e-05
-3.05310813964486e-05
-4.50049130870957e-05
-1.57259026353997e-05
-1.34999549348125e-05
-1.62626164087408e-05
-2.72862261668512e-05
-2.65884932490933e-05
-2.90221118871896e-05
-1.65096498749034e-05
4.30688651063557e-06
-1.87318946048697e-05
-3.77588623137934e-06
-2.90632324970805e-05
-2.96045933679419e-05
-1.70782202999521e-05
2.25782560173736e-06
-3.41380789002022e-05
-3.55316468189136e-05
-3.79267417961734e-05
-1.91718236208018e-05
-1.76047725485674e-05
-1.23115683204274e-05
-3.05840815095586e-05
-3.62772624692274e-05
2.54728585200271e-06
-2.0040398710617e-05
-1.73940083717504e-05
-2.14940574034545e-05
-5.3900323760033e-06
-1.72674353479069e-05
-2.58751841581608e-05
-2.96907491612147e-05
-1.90196649917277e-05
-1.24486060502931e-05
-3.74262504668728e-05
-1.99698072488546e-05
-2.78970927969744e-05
4.65856112542189e-06
-1.95801842326878e-05
-3.30143823372474e-05
9.71827212264912e-07
-1.00567678587818e-05
-2.62811378687067e-05
-2.08247877342864e-05
-2.26338660173421e-05
-3.34874629630949e-05
-2.50949933895955e-05
-4.79192789975119e-07
-7.43001657158135e-06
-3.32803844426077e-06
-1.22745497540031e-05
-1.87215807615103e-05
-3.6383023400953e-05
-9.5048440418718e-06
-1.5553337297306e-05
-2.30204241083554e-05
-1.3583500775755e-05
-3.04605602807789e-05
-2.40368424897032e-05
-4.11551572943111e-06
-2.78434040828402e-05
-1.24955161387324e-05
-1.6214278457627e-05
-1.33870573739496e-05
-2.94794122785637e-05
-2.12966465118361e-05
-4.49333775995727e-05
-2.70662602809539e-05
-7.90313620945325e-06
1.1588565465987e-05
-8.74176737762546e-06
-1.93601400930615e-05
2.10535231175461e-06
-2.18792473898485e-05
-2.02877706740209e-05
-3.75287371075556e-05
-2.10775163639609e-05
-6.13775697906659e-06
-1.27073617074843e-05
-2.28769937172903e-05
-2.88818449948168e-05
-1.96836237733114e-05
-5.98006506333181e-06
-8.05784730608925e-06
-2.17165593667003e-05
-1.18794604178934e-05
-1.41789223943691e-05
-1.3811836544888e-05
-1.69564652604368e-05
-2.65146495405883e-05
-2.980366970002e-05
-1.34545309919469e-05
-2.96847999914052e-05
-1.51535016423114e-05
-2.18946035336965e-05
-2.50459862219307e-05
-2.96592062004545e-05
-1.48072128363905e-05
-3.46611575755309e-05
-1.58447537589499e-05
-2.68157438558524e-05
-2.88170227496052e-05
-3.70240524313151e-05
-1.12137608801953e-05
-2.19974561024789e-05
4.59146437986983e-06
-7.14142938622813e-06
-3.41968814955914e-05
3.81983640232381e-06
-8.09047388992833e-06
-2.65744890819714e-05
-1.42104130962555e-05
-2.21599268518389e-05
-1.52553691363555e-05
-6.01127854483193e-06
-1.91480825860286e-05
-2.12310731211123e-05
-3.77079476584917e-05
-4.10640521872467e-05
-2.34563757411404e-05
8.60729767369624e-06
-1.28403030944327e-05
-2.58591131730476e-05
-2.08129920889976e-05
-2.71558578885148e-05
-2.70365212522676e-05
-3.52604175755484e-05
-3.25890743508714e-06
-1.89469330289614e-05
-3.0628105042911e-05
-4.73520753432845e-05
-3.76921285209874e-05
-1.25005595093446e-05
-9.39313373756597e-06
-1.50400104010064e-05
-3.40548462131984e-05
1.12624543049061e-06
-1.13452383658224e-05
-1.98929202635102e-05
-2.49497228998234e-05
-2.47012793441478e-05
-6.88807696116462e-06
-1.02533001011226e-05
-1.03713733331816e-05
-2.71412693242537e-05
-1.48956265339846e-06
-2.79427475536034e-05
-1.47618823469271e-05
-1.19653111779068e-05
1.69282981414893e-05
-1.53948066551063e-05
-2.98049261282188e-06
-1.84730308443521e-05
-3.24099986201322e-05
-1.50054593209418e-05
-3.83751799075089e-05
1.23012388797559e-06
-7.7478493405247e-06
-1.23309830955423e-05
-8.78616340356908e-06
-1.85227477527518e-05
-1.5703142414328e-05
-1.39877137984318e-05
6.1540163759921e-09
-5.2511358682994e-07
-4.63092345221943e-05
-4.55913222620117e-05
-1.87317475064827e-05
-9.24095562639466e-06
-3.35480937306845e-05
-3.39496968732313e-05
-2.09659255021842e-05
-7.69327204986267e-06
-1.9211824264339e-05
-1.13724638029411e-05
-8.44137586652171e-06
-2.54278120408166e-05
-3.14968849167389e-06
-1.56098274859892e-05
-1.40135787190752e-05
-6.51175042722013e-06
-6.24060994658761e-05
-8.39578163782048e-06
-2.37190445139801e-05
-2.76332874851214e-05
-8.25472081664697e-06
-3.92939634621951e-05
-4.17659688298339e-06
1.25065970943386e-05
-4.0099088398417e-05
-6.83136002076231e-06
-7.97502416898703e-06
-1.28969733894401e-06
1.22545056905821e-05
-3.16072567855639e-05
-6.89608553233126e-06
-2.29210058335377e-05
-5.27718134297069e-06
-2.79852488908818e-05
-2.49571925520431e-05
-2.64648379982849e-05
-9.73135089678765e-07
-1.5856180784753e-05
-1.95956859833411e-05
-2.21214846087378e-05
-1.00236146336764e-05
-1.9846428904923e-05
-9.04399647054493e-06
-1.96473549460224e-05
-3.43180463728755e-06
-2.03197711059161e-05
-1.81129859248434e-05
-1.56733337757091e-05
-3.55492145788037e-05
-5.90769869673268e-06
-3.17384996938828e-05
-1.8165560056552e-05
-1.19792343937809e-05
-1.90616237814433e-05
-2.30757691552087e-05
-2.91847853000789e-05
-3.48892559744642e-05
-3.02056048994136e-05
-1.41352349397488e-05
-2.64404912041628e-05
-3.39662749992376e-05
-2.49890727008809e-05
-2.59805685825164e-05
-1.33996629211069e-05
-2.33545293384238e-05
-2.27585947754697e-05
-7.58522164111546e-06
-2.20972555385431e-05
-3.44739939359202e-05
-8.59158087434219e-06
-1.60905246043498e-05
-1.8364710898514e-05
-8.41653300511473e-06
-3.21598122762406e-05
2.51968169404338e-05
-7.59285900391772e-06
-3.16883078275443e-05
-1.53032444531465e-05
-1.21371580070527e-05
-1.18742166250187e-05
-1.20075438057553e-05
-5.06215521482283e-06
-3.72905822443702e-05
-1.45272925296915e-05
-8.46071238549975e-06
-1.46226790723386e-05
-1.51832431165314e-05
-2.80173700011172e-05
2.38557741902003e-06
-4.25814209187361e-05
-3.26357250962568e-05
-3.11963383059773e-05
-3.14960466846224e-05
-1.51422264154263e-05
-2.2974034706671e-05
-4.1895098573828e-05
-8.09773176651252e-06
-2.13493002328163e-05
-1.60170814879446e-05
-1.53607256111091e-05
-2.36841902445273e-05
-6.07906201083656e-06
-1.01372620664266e-05
-2.82778363910715e-05
-3.08602164026127e-05
2.95381471392902e-06
-3.44133543037496e-05
-2.47019240786331e-05
-3.36966255436643e-05
-3.33237848123944e-05
-3.79644724535127e-05
-3.4644417771499e-05
-3.35489618405037e-05
-2.47643195131752e-05
-4.63134827368975e-05
8.60104435460652e-06
-1.42966609878554e-05
-1.93073539373564e-05
-9.56519277887139e-06
-1.06721484612332e-05
-3.02449299779545e-05
-1.64657778321989e-05
-1.24092236804274e-05
-1.14620065665459e-05
6.61923541957817e-06
-2.53289409877801e-05
-1.37745073102821e-05
-3.21872737262697e-05
-1.83742027706689e-05
-1.22605862217155e-05
-3.16521903948087e-05
-1.89765741365181e-05
-7.89530887944787e-06
-2.56449999136871e-05
-1.21223805873493e-05
-1.71833158782516e-05
1.63595180519951e-06
-2.16050859323554e-05
-1.02182195287215e-05
-3.7987379361055e-05
-1.5860933464246e-05
-7.06810160496747e-06
-8.41717227673977e-06
-5.22378453680874e-06
-1.15780858995257e-05
-1.75672288334931e-05
-3.149458184713e-05
-2.0593272343682e-05
-2.94549828078655e-05
-2.9805971424512e-05
-3.32302761827345e-05
-1.14684181673681e-05
-1.52180014583842e-05
-2.57798256212461e-05
-3.11984137824871e-05
-2.91131147720652e-05
-2.28783091276525e-05
-7.76603909204851e-07
-1.92989201373095e-05
3.31754319617746e-06
5.43493237894821e-09
-5.93312451898165e-06
-2.46437570034531e-05
-3.41632200948802e-06
-3.4039963376318e-05
-6.24522182221738e-06
-2.10066371654577e-05
-2.93650649671843e-05
-4.03416473668046e-06
-1.9008544611182e-05
-2.03307854882857e-05
-1.66227508930942e-05
-2.82509527355769e-05
-1.40331015138953e-05
-2.15427948617513e-06
-1.98734988147113e-05
-3.32810956459907e-05
-1.38400256525669e-05
-1.33598858219054e-05
-1.65578386175909e-05
-1.2429990292326e-05
-1.33669315624858e-05
-4.73250862741504e-06
-3.4825843831446e-05
-1.33245139458156e-05
-2.51407715512599e-05
-2.87373879249456e-06
-2.5608691629757e-05
-8.40215822955408e-06
-3.35560534724386e-05
7.4625242696817e-06
-1.11836813388664e-05
-1.58900818705298e-06
-1.32877136902535e-05
-4.17312452390415e-05
-2.54771524458221e-05
-1.9681645218889e-05
-3.22978751992234e-05
-3.52134785842555e-05
-2.55307646052584e-05
-1.67220628230577e-05
-1.82744019308454e-05
-1.61024071426979e-05
-9.66217139362647e-06
-2.56351364494061e-05
-1.27811491235952e-05
-3.11268436386424e-05
-1.51761148688345e-05
-1.47882274060099e-05
5.94131986184889e-06
-1.05236418852217e-05
-5.03162909046145e-06
-4.07530289454725e-05
-2.42430121571448e-05
-3.68313272630592e-06
-1.77822326574173e-05
-2.29016966717443e-05
-1.60796801269626e-05
-2.53627352251215e-05
-3.27867539921264e-05
-1.49866467967723e-05
-3.57823624028432e-05
-3.98011408757869e-05
-3.45526064576253e-05
-1.31469417815698e-05
-2.05352923198851e-05
-1.40294032010618e-05
-2.92701756418806e-05
-9.55184818437405e-06
-1.4051907653666e-06
-2.66838036818021e-05
-3.23771012432286e-05
-1.95269827605191e-05
-3.8272941912629e-05
-2.97798166591403e-05
-2.15451572389874e-05
-8.50435437212777e-06
-2.30358242417586e-05
3.83899515530101e-06
-1.47662538352018e-06
-3.30482672726999e-05
-3.09479387320093e-05
-3.22824931363565e-05
-2.13695217450695e-05
-3.06037663578076e-05
-1.65165063166505e-05
-2.33658363455876e-05
-3.8470514277373e-05
-1.20298561805576e-05
-1.49505723110271e-05
-1.71886250090301e-05
-2.75677170902492e-05
-2.60064422944565e-05
-2.11304235528737e-05
-3.93921377859371e-05
-4.14933146260743e-05
-2.73289728109562e-05
-3.21853623313087e-06
-2.15610745588662e-05
-1.81762506852666e-05
-3.71429224654823e-05
-1.72710549949039e-05
-1.93539142594797e-05
-1.14658632286734e-05
-4.59250045337586e-05
1.31312223374778e-06
-1.18617804959727e-05
-3.41465811404002e-05
-1.88860501060554e-05
-2.17318294994232e-05
-2.86183406083843e-05
-1.6788552780924e-05
-2.93659284648056e-05
-1.70755298600952e-05
-2.36180390318258e-05
-6.14576032113133e-05
-2.02695399566339e-05
-2.19209689292046e-05
-3.38757297530707e-07
-2.73322253556884e-05
-2.78058500213303e-06
-2.60974918894467e-05
-3.63721086411177e-05
-2.24136543559083e-05
-4.88307044248141e-05
-1.24035643114704e-05
-2.547952170878e-05
-1.44092138326481e-05
-3.23844491412372e-05
-2.41852454851928e-05
-2.37030957755749e-05
-1.01061644912032e-05
-1.47782406486932e-05
-2.57098128044056e-05
-2.21648920058844e-05
-1.390373198524e-05
-2.17990042719871e-05
-2.15870647103213e-05
-3.07656630986503e-05
-3.47678504692281e-05
-3.27662391489436e-05
-2.30624021598119e-05
-1.86556806309596e-05
-2.56060058321136e-05
-2.40573620772578e-05
-2.85900688604132e-05
9.25640979571462e-07
-4.26930611044302e-06
-2.83955525140679e-05
-2.20333506772355e-05
-3.29928028255581e-05
-8.34805736176646e-06
-3.83451327070812e-05
-2.56242074264047e-05
-2.9576466599173e-05
-9.68231131553037e-06
-1.73197899766982e-05
-1.38646156212685e-05
3.72553267294867e-06
-1.71074263163537e-05
-2.77202608414517e-06
-4.95751841404077e-05
-2.91886846190271e-05
-2.39607161332487e-05
-2.62915159311081e-05
-1.09190721009901e-05
-3.81666048372611e-05
-1.68937409829023e-05
-1.41358698829495e-05
-2.63948995802501e-05
-1.36632252839603e-05
-1.69972387596754e-05
-2.96980426845153e-05
-3.27459707317497e-05
-3.14621989485139e-05
-1.3926639412266e-05
-2.08422603099496e-05
-2.95340112193538e-05
-3.06500243914429e-05
-2.42342009992818e-05
-5.26794777725704e-06
-2.98002043986894e-05
-1.08893607513793e-05
-2.85258304325404e-05
-1.86577955103403e-05
-4.3563393598138e-05
-2.13619128080219e-05
-1.19867734720411e-05
5.56408376989258e-06
-3.26873925774113e-05
-2.18594248019435e-05
-2.81192759613303e-05
-1.0333237646723e-05
-2.46462905944078e-05
-3.32648288749054e-05
-1.17653231618618e-05
4.79911556480024e-06
-1.12413447562718e-05
-1.47918291074856e-05
-2.61374483995631e-05
-3.13609952708416e-05
-2.47472886606241e-05
-5.74113888416786e-06
-1.64810512070892e-05
-2.82159068899097e-05
3.21960099882252e-06
-9.78873884677671e-06
-3.2696104941336e-05
-6.74139858825842e-06
1.21008009334174e-05
-4.68294522261722e-06
-2.39130559046157e-05
-5.21645692114438e-06
-2.96515790201217e-05
-2.04703966848358e-05
-3.15306229230401e-05
-1.21013899857961e-05
-1.7028903051351e-05
-1.20595325524349e-05
-2.53428198429057e-05
-6.58726623155332e-06
-2.51500913436118e-05
-1.94632340517818e-05
-2.6125982206781e-05
-9.01793830484319e-06
-2.43449313772526e-05
-3.78427449517819e-05
-3.08198165885917e-05
-2.22852727253254e-05
-1.73198866186384e-05
7.24891053302752e-06
-2.7852514516675e-05
-1.14323725436144e-05
-2.83128823989643e-05
-1.47943144720683e-05
-2.03362011554769e-05
-1.29722606708368e-05
-1.89745959325227e-05
-9.75983019473439e-06
-2.49360312215124e-05
7.40894058632779e-06
6.45234027198017e-06
-3.29505772198528e-05
-2.15208368199661e-05
-4.5858302160378e-05
-1.37214325123574e-05
-1.04734462095438e-05
-2.16675407605076e-05
1.0044081668229e-05
-3.14438079135193e-05
-1.42976514663158e-05
-6.32615573674642e-06
-3.33261246519096e-05
-2.73453261979414e-05
-1.48668463955163e-05
-1.28944005473979e-05
-1.28408517007485e-05
-1.72211516151075e-05
-3.19704226023906e-05
-6.66591211865773e-06
-3.26453156610083e-05
-1.8883909973228e-06
-1.55072256626924e-05
-4.08892262779365e-05
-1.75075007157605e-05
-3.2483096178904e-05
-1.15746590603891e-05
-2.11798961672973e-05
-1.2165472585787e-05
-1.12239314439899e-05
-2.3598106518006e-05
-3.16416062617893e-05
-3.59380602495405e-05
-3.20649329611628e-05
-2.79004152530436e-05
-1.06018268249858e-05
-2.2967578543699e-05
-9.71232199542601e-07
-2.72130775157221e-05
-2.06251047998724e-05
-7.39746324526011e-06
-4.9716612123535e-05
-2.37970625335427e-05
-2.95539148827907e-05
-2.39870692905487e-05
-2.3768331667595e-05
-1.38594609919514e-05
-3.10720156681944e-05
-1.20948068523575e-05
-2.69653694626267e-05
-2.24523728769065e-05
2.36055012216174e-06
-8.75467701261904e-06
-3.56243960744378e-05
-1.01987059879803e-05
-2.9986715809115e-05
-2.17964605335245e-05
-2.92465829633155e-05
-1.16144178890488e-06
-3.83633221448058e-05
-3.86211166064627e-05
-4.3517814983933e-06
-2.17392466676235e-05
-1.43632244972538e-05
-9.43332227728729e-06
-1.99640596999726e-05
-2.26644576016683e-05
-1.50043402586422e-05
-7.0465936880261e-06
-2.50560115533757e-05
-1.36090909098135e-05
-9.62047667764853e-06
-2.48534234401916e-05
-2.70319403597739e-05
-6.99269724512999e-06
-1.64656659676388e-05
-9.53539226445324e-07
-2.19155970294397e-05
-1.07695063844924e-05
-8.11809782962038e-06
5.80478660546574e-06
-1.43970880954583e-05
-2.91987617511037e-05
-2.98876893238071e-05
3.16510483029333e-06
-1.86911777565832e-05
-4.5432950168559e-05
5.09838128574713e-07
-7.16768491610966e-06
-4.32101113236049e-05
-1.13412325573089e-05
-1.57944123084632e-05
-1.77064266186252e-05
-2.38960424899387e-05
-1.89320983071206e-05
-5.16261324754007e-06
-4.54588030130694e-07
-1.52475121856553e-05
-1.99191583980249e-05
-1.14840956423854e-05
-1.47966400069926e-05
-1.44213706756166e-05
-2.77376826848885e-06
-2.55376347062416e-05
-2.48335837262353e-05
-1.91973183616684e-05
-8.6590609251809e-07
-4.85404780532494e-06
-7.31017042256967e-06
-3.10965994047321e-05
-2.39766258842979e-05
-3.87878092926631e-05
-1.92394635265677e-05
-3.29384517709181e-05
-1.44417851382013e-05
-2.32762605796169e-05
-2.74348049676328e-05
-2.89578110787286e-05
-3.91786886765058e-05
-6.36921114294843e-06
5.2031244242396e-06
-2.47615188612998e-05
-2.93841062320703e-05
-1.58923314169038e-05
-2.73710190158968e-05
-9.1251250039337e-06
-1.47402506617333e-05
-2.21486474832325e-05
-4.40956670032963e-05
-3.09969023088953e-05
2.80291691565489e-06
-2.8770732743766e-05
-1.0665623618332e-05
-1.71137386673902e-05
-7.5622413659121e-06
-3.26434678559e-05
-2.56670212429493e-05
-8.62407230915066e-06
-2.21118786772603e-05
-1.73099554739939e-05
-5.04142773796857e-05
-2.35660885430371e-05
-8.324260330564e-06
-2.88074108432453e-05
-2.15014457751464e-05
-1.83908120839943e-05
-2.39046294329542e-05
-1.54893041023291e-05
-1.95376863538931e-05
-8.45714538486409e-06
-3.05117722195692e-05
-1.33106568250715e-05
-9.09152679253289e-06
8.31438928056613e-06
-8.82873649459661e-06
-3.1215728002651e-05
-1.58244581243643e-05
-1.81726124961946e-05
-1.2075875209076e-05
-5.1029633943084e-06
-1.41650802878115e-05
-1.07178649612078e-05
9.7626709588858e-06
-7.73179836694669e-06
-2.67824757245608e-05
-2.62654141988847e-05
-1.99607514778829e-05
-1.34230682308285e-05
-4.02828650470491e-05
3.12193294213583e-06
-1.16534453514524e-05
-3.33765351222196e-05
-1.04324032256937e-05
-1.97587550257847e-05
-1.94664480776209e-05
1.69950211198312e-06
-1.19714472190023e-05
-7.66974322175178e-06
-1.59830962987173e-05
2.40785882537454e-06
-2.38757073056316e-05
-2.72262234343706e-05
-1.11081288016051e-05
-2.30207994265335e-05
-2.29373501757826e-05
-2.01851504452208e-05
-2.67038102375938e-05
-1.3644304658923e-05
-4.07008682701668e-05
-1.31226971097611e-05
-7.64248024698612e-06
-8.00943780734952e-06
-8.90336594761959e-06
-1.10989643445475e-05
-3.39864247868832e-05
-1.6845686965891e-05
-7.80819480073267e-06
-3.58239085568439e-05
-5.38383006120586e-06
-1.19077958755351e-05
-1.83798240382006e-05
-3.38709408801535e-05
-2.0755590088528e-05
-2.86508814721627e-05
-3.70843054146341e-05
-2.29508104416779e-05
-2.68095368500531e-05
-3.67398446033901e-05
-2.1986383789828e-05
-2.96997777025211e-05
-1.01974127414512e-05
-2.67716485733714e-05
-1.68412725004014e-05
-2.79710330304305e-05
-2.734856665774e-05
-1.20907513251428e-05
-2.86651580829602e-05
-1.68588016458842e-05
-2.6734998914529e-05
-3.82079245788982e-05
-2.89118809535048e-05
-2.25427132564779e-05
-4.66559241559157e-06
-9.68179129651472e-06
-2.30202263945963e-05
-1.70721444279122e-05
-1.74623075254339e-05
-1.42037834866854e-05
-1.03413477983046e-05
-3.89430383370914e-05
-5.49624778155928e-06
-1.41790617487938e-05
5.29660782905347e-06
-1.86367048137453e-05
-3.89111546164922e-05
-2.40350213069501e-05
-1.5953907731558e-05
5.76002311214712e-06
-8.14165913182647e-07
-1.15089302028267e-05
-2.57361354785065e-05
-1.46524845123321e-05
-8.61188619727409e-06
-1.8534000223037e-05
-2.59479230685196e-05
-3.90529149952643e-05
-1.37385096534378e-05
-4.16469941718142e-06
-1.25719188559491e-05
-1.04897348241946e-05
-2.64214394134838e-05
-6.97200248437627e-06
-3.03669160081921e-05
-5.71465427570233e-06
-3.78263287627819e-05
-1.61130216458391e-05
-1.27941713709509e-05
-3.0906204121706e-05
-1.49643036233115e-05
-3.29998318963186e-05
-2.02853595367807e-05
-2.13332041596117e-05
-3.51819774399519e-05
-2.03546418863365e-05
-2.51033128515554e-05
-1.92344895163283e-05
-2.86283342507894e-05
8.98321549986154e-06
-5.35956400688795e-06
-1.39475831904943e-05
-1.95913081489655e-05
-3.60957041191904e-05
-3.01037682658922e-05
1.85711227220156e-06
-2.10502442234876e-05
-4.17805379724561e-05
-2.52664526699856e-05
-4.36687569185624e-06
-7.71565402741495e-07
-2.17837316617868e-05
-1.56493426939376e-05
-2.08239503594965e-05
-2.93419197577391e-05
-3.57566350085954e-05
-1.50986178683111e-05
-1.90134091596929e-05
-1.79815055439334e-05
-1.14939911828497e-05
-3.24216597045215e-05
9.56558185518527e-07
-1.1736952040689e-05
-1.98937518899416e-05
-1.5386009082275e-05
-3.59086853211958e-06
-1.12225991874888e-05
-1.24464757196935e-05
-1.60769265036279e-06
-1.30874973812142e-05
-1.98213389951998e-05
-1.48614865685972e-05
3.70278235576523e-06
-5.24779896217184e-06
-1.31454691524103e-05
-1.73379872820636e-05
-8.61987250011502e-06
-1.3441281148182e-05
1.39955216044924e-07
-2.79863106337672e-05
9.83665281579913e-06
-3.05485391750469e-05
-1.4575898800639e-05
3.96667707242532e-06
-1.75116527637372e-06
-7.07380720826384e-06
-2.61649013351456e-05
-1.70751012574687e-05
-8.83628862773375e-06
-7.63638474841972e-06
-3.15391178710556e-05
-2.48806985883468e-05
-3.63350814349396e-05
-1.42864266782473e-05
-3.16166947909606e-05
-1.89814296268174e-05
-3.38190622597376e-05
-3.14476488369542e-05
-1.36449494032039e-05
-2.29036547539841e-05
1.55694095536115e-05
-2.04331235523509e-05
-2.7029587192188e-05
-2.923140480252e-05
2.14389910550957e-06
-5.095185068965e-05
-3.3756773593092e-05
-2.51584368697429e-05
-2.47205625800536e-06
-3.253538541401e-06
-3.08318328073506e-05
-1.23695812792729e-05
-9.75498767587845e-06
-1.45960730539407e-05
-1.97574546710281e-05
-2.3279614292672e-05
-2.68179078365713e-05
-2.98627674943368e-05
5.88402709583991e-06
-2.58711007806217e-06
-1.75129024384426e-05
-1.94026209770479e-05
-3.65919829409665e-05
-1.28626223027597e-05
-3.02928459809436e-05
-2.10474608644011e-05
-1.4798370452629e-05
-1.1709966906488e-05
-2.5798559812969e-05
2.76981212993729e-06
-1.08544246190394e-05
-1.55478431430356e-05
-2.90431769127256e-05
-9.3607299321061e-06
-4.09550143069573e-05
-2.02464407300619e-05
-4.44262485496649e-05
-1.19047548809902e-05
-2.26922159834526e-05
-1.93590965359768e-05
-2.66958957107191e-05
-2.72076190573464e-05
-2.51687414836797e-05
-2.69348433359487e-05
-6.78448511448999e-06
-5.60261841442274e-06
-1.27552059824826e-05
-3.28031498589402e-05
-3.17830169872889e-06
-9.07333669132648e-06
-5.9101591671525e-06
-3.5865070650847e-05
-3.75803255692761e-06
-3.95310953222439e-05
-1.15024417074938e-05
-9.67420762135971e-06
-2.61570478366455e-05
-4.68134209323112e-06
-2.99284291222462e-06
-1.33679282445064e-05
-2.54103146659718e-06
-1.25592187818549e-05
1.17632302778786e-05
-2.44696917598889e-05
-6.68194979842745e-06
-1.00109163467931e-05
3.40483312106509e-07
-2.57855333918727e-05
-2.4818709023041e-05
-2.12447586492528e-05
-3.16997902030038e-05
2.01310103113714e-06
-2.85739310967456e-05
-2.91588048136127e-05
-2.63103011042456e-05
-6.17254013793445e-06
-1.01777271009597e-05
-1.37274415113509e-05
-1.0746104529545e-05
-2.16660192844007e-05
-1.64097288008721e-05
-2.2086235910605e-05
-2.83419144205169e-05
-3.04794882078905e-05
-1.24999360638599e-05
-3.92124702326177e-05
-2.28911894339753e-05
-1.79701021744331e-05
-1.4451121375055e-06
4.95369585802217e-06
-3.72671262023873e-05
-3.02548449086473e-06
-1.33210102602315e-05
-2.85822470215011e-05
-3.04240586253199e-06
-1.24737605270216e-05
-4.52947469877617e-05
-2.85268782715088e-05
-2.11689783876726e-05
-2.22632310957184e-05
-1.30629090760832e-05
-1.64428394197114e-05
-2.19978313617429e-05
-2.93746857239632e-05
-3.15705607333088e-05
-1.56491877595568e-05
-3.36489800595545e-05
-1.41141225919841e-05
-3.6680434031468e-05
-2.73636943973938e-05
-2.05934070244886e-05
-2.21293662753229e-05
-1.68328521853511e-05
-1.32587836920656e-05
-2.87367907118039e-05
-9.81907602257532e-06
-3.33414139477141e-05
-3.88279116332967e-05
-7.10687176923285e-06
-1.83199575406389e-05
-2.70563003679157e-05
-2.31114192144507e-05
-1.86944761051152e-05
-2.86064062179852e-05
-1.9663574170565e-05
-1.33533002966599e-05
-1.10015756608788e-05
-1.38964966192685e-05
-1.80835496761453e-05
-1.79065953546815e-05
-9.51982473482005e-06
-1.92522095135839e-05
-2.68855063311194e-05
-2.07406910238134e-05
-8.37588329910584e-06
-2.64947602590402e-05
-1.3276076364088e-05
-1.94374746796651e-05
-2.43912190861791e-05
-3.01493593773706e-05
-1.73920514520787e-05
-4.72739013304111e-06
-1.09554963689332e-05
-7.90719291655106e-06
-1.5460969373287e-05
-1.97073933454169e-06
-7.46980944659322e-06
-2.86383430916242e-05
-1.66399985783884e-05
-1.14989254209834e-05
-9.5212056239787e-06
-2.80646044565951e-05
-1.02254512041611e-05
-3.1859631954246e-05
-1.44408316536991e-05
-2.06342990527449e-05
-9.26838134628175e-06
1.61078603235827e-05
-3.95309408604872e-05
-7.45458373429463e-06
-2.77090671135859e-05
-1.48008228080958e-05
-1.54144681685332e-05
-3.78981988207874e-05
-2.45895522935626e-05
-2.03297688400705e-05
-3.32348982019138e-05
-3.46253613798424e-05
-3.57446528053931e-05
-1.02679332483633e-05
-2.29779481535146e-05
-1.51592241416327e-05
-1.39497899720157e-05
-7.58742925014816e-06
-4.6167459167277e-05
-8.13317411267338e-06
-1.25807462235895e-05
-3.83732366608773e-05
-6.91001711602503e-07
-1.25395898200765e-05
-1.0904152094777e-05
-1.98221455637372e-05
-7.8663989147442e-06
-3.22537001368971e-05
-3.10371564162394e-05
-1.93547586702595e-05
-3.92930387342973e-05
-3.2321570112855e-05
-1.72087369227526e-05
-1.0085428655661e-05
-3.61516983014718e-05
-1.24403667901452e-05
-4.12059730552534e-05
-2.00903087008844e-05
-2.70952440977143e-05
-1.86521772467504e-05
-1.7823224326822e-05
-4.70489018401193e-05
-5.695821637474e-06
-6.8136647403337e-06
-4.65690064300469e-05
-3.18279454980416e-05
-1.26699932997278e-05
-2.24379968227158e-05
-3.57802749113481e-05
-2.31479079483936e-05
-1.09393439559924e-05
-2.20342828946821e-05
-2.65355337128439e-05
1.03849079275346e-07
2.57665735960923e-06
-1.14760657012664e-05
-5.71629387201125e-06
9.04893005325936e-06
-1.93057010186768e-05
-3.20523301669841e-06
-2.82711104459821e-05
-4.07803469686942e-05
-2.67549130196735e-05
-2.23233214585492e-05
-1.49337775913463e-05
-1.15664986430417e-05
-1.15249104771858e-06
-1.82109725851008e-06
-2.91287686765732e-05
9.80488911737207e-07
-1.85059525239606e-05
-3.23435138557151e-06
-3.81067195972412e-05
-2.35017919671842e-05
-1.39827609909752e-05
-1.59171492995359e-05
-2.08733563717958e-05
-2.07922327483092e-05
1.59710969883735e-06
-1.49680334658224e-05
-2.69743541828928e-05
-2.48644625945109e-05
-3.09616933660473e-05
-5.09071456823799e-06
-2.99677745992635e-05
-2.37859563831282e-05
-2.1719955517267e-06
-7.39066034557389e-06
-2.48960223788175e-05
-6.88359657452135e-06
-2.99621005218039e-05
-2.89598871667343e-05
-1.97950006964944e-05
-7.07846627182767e-06
-2.98539978623484e-06
8.41808672371264e-06
-1.11537578203393e-05
-3.25504608949934e-05
-4.02723169389372e-05
-4.60115939998036e-05
-3.45583752304126e-05
-2.89905714028773e-05
1.94739038356355e-06
-1.10543199084588e-06
-2.0482909397899e-05
-3.94637884812652e-05
-2.21262706026699e-05
-4.72663871154039e-06
1.84360171509199e-06
-1.10725406982134e-05
2.48102203302155e-06
-1.3597296144045e-05
-1.20429819254947e-05
-3.01258932531243e-05
-2.09586589414531e-05
-9.16574706414141e-06
-2.94614530939575e-05
-1.18297908146759e-05
-2.8147962695887e-05
-1.11615016248141e-05
-3.18004367453335e-05
-2.79994116749264e-05
-3.91644466210419e-05
-2.41797308961693e-05
-1.60242867802593e-05
-5.0498791107032e-06
-2.59259768921684e-05
-2.95136314382255e-05
-2.0383093268607e-06
-3.56165480111045e-05
-2.07806587634954e-05
-2.93803741585138e-05
-4.46740662392529e-05
-4.41739958474475e-05
-8.26872908112814e-06
-2.42494567712232e-05
-9.87226831882013e-06
-1.34653858801119e-05
-4.20593450328095e-05
-4.54679631502082e-06
-5.74544998806316e-06
-4.15782320536866e-05
-2.49355057897223e-05
-1.4793394868746e-05
-1.93349700366559e-05
-2.28981798307897e-05
-1.72176415585209e-05
1.86971082159967e-06
-1.94910084072636e-05
-2.35425272430061e-05
-3.36819001937396e-05
-3.0920858582271e-06
-4.28056679034405e-05
-3.16351417916594e-05
-1.88180626329529e-05
-1.71078100818727e-05
-1.58312627035165e-05
-3.34900402204257e-06
-2.165920584755e-05
-1.60517525451766e-05
-1.57430317130165e-05
-2.91569551034152e-05
-3.42283891175629e-05
-1.35046719326874e-05
-4.8813046312666e-06
-6.18179866168423e-06
-2.46398014702108e-05
-1.42103570935112e-05
-1.17468882227565e-05
-3.23014234853527e-05
5.01870643484723e-06
-1.50620774957759e-05
-2.60770254922614e-05
-3.48800519386637e-05
-1.38257000776234e-05
-3.07294459991158e-05
-2.66238969834741e-05
-6.11974084114727e-06
1.29654451838047e-05
-1.49364220101862e-05
-3.12858815199204e-05
-2.79944538432084e-05
-4.81825398350366e-06
-3.50531035743094e-05
-1.09242355376357e-06
-4.25443092340792e-05
-1.77864772433741e-05
-1.31380988447239e-05
-1.24388418636397e-05
-3.25450434606318e-05
-3.85185308521134e-05
-2.80149528346099e-05
-4.2279165616745e-06
-3.38454811813394e-05
-2.02340120971394e-05
-9.27722088827738e-06
-3.22524005928377e-05
-8.09848937726444e-06
-6.0071697079211e-06
-1.56473803471598e-05
-2.40453211541213e-05
-1.17804984424265e-05
1.06899124228204e-06
-1.2302240506659e-05
-2.62275505682498e-05
-2.260076914737e-05
-3.59183326311599e-05
-1.64315980406937e-05
-1.91324099342247e-05
-1.33127253732314e-05
-1.25849120794145e-05
-2.96760692333055e-05
-2.35710006652525e-05
-9.57324380633392e-06
-2.07121528641271e-05
-1.35660372180123e-06
-1.90659474587475e-05
-1.11080115149508e-05
-3.54164257618827e-05
-3.09219582156093e-05
-1.91707683837867e-05
-1.12720193612922e-05
2.02765069295781e-06
-2.88513853560561e-05
-2.62183129715641e-05
-2.95243075561712e-05
-3.28467819246905e-05
-3.00432068658372e-05
-1.24489277275211e-05
-3.05473895388806e-06
-2.33405846392221e-05
3.46294257997435e-06
-1.15578769032338e-05
-2.79899707770255e-05
-2.61922595162361e-05
-5.85515566622625e-06
-7.87708135973974e-06
-1.31775677679293e-05
-2.80761268725427e-05
-3.99365232329374e-05
-2.70848063373576e-05
-4.14827073181657e-05
-1.24840747053226e-05
-2.56471727363245e-05
-1.55991931521461e-05
-1.69338855168942e-05
-1.94846965378223e-05
-2.64007314665912e-05
-1.68715660450378e-05
-3.02285455648336e-05
-7.98076192713055e-06
-5.85459216145314e-06
-9.26467709203528e-06
-3.23159206582395e-05
-1.75433273325377e-05
-2.51167613759467e-05
-2.70503056111143e-05
-3.08681584400204e-05
-1.64410745714328e-05
-1.54189072613855e-05
-2.31661099382753e-05
-3.26214684282017e-05
-3.02608728647691e-05
-1.34328502425775e-05
-3.46221700040713e-05
-2.8773993632747e-05
-2.17118918270661e-05
-2.64140802832833e-05
-1.63001284156998e-05
-3.73813958262764e-05
-1.19765637254401e-05
-1.22795428992815e-05
-2.21720163500872e-05
-3.96241265456759e-05
-3.2500328461258e-05
-3.58309694751673e-05
-2.99903629305217e-05
-4.379680280148e-05
-1.88331385421664e-05
-1.6916444110308e-05
-2.93349534261709e-05
-3.44821307099503e-05
-2.63150814325565e-05
-2.47432453228186e-05
-2.64216288504077e-05
-4.28736587940736e-05
-2.84192425686702e-05
-2.51310520262694e-05
-2.14758533484563e-05
-1.34809515723023e-05
-1.24952512736128e-05
-2.4034447870344e-05
-1.89989234055318e-05
-4.16857595352034e-05
-9.19805290708277e-06
-4.00431241480855e-05
-1.51509884951224e-05
-3.49430413070611e-05
-2.82760173266337e-05
-4.06732657340069e-06
-1.11621815625547e-05
1.07305137001851e-05
-2.04706548723416e-05
-1.97718065124823e-05
-1.71932323669159e-05
-2.96979281007437e-05
-2.3522486808619e-05
-1.50205882092223e-05
-2.34384740925736e-05
-2.42073838956202e-05
-9.9142884546571e-06
-7.58504093093122e-06
-3.12194743008047e-05
-3.03546123288803e-05
-2.01862217695747e-05
-2.28765524035469e-05
-2.05310065400557e-05
-1.58169069659192e-05
-3.26837917097447e-05
-1.18278754360691e-05
-2.27664391404912e-05
-1.56801318406635e-05
-4.14543684603258e-05
-1.4240043820484e-05
-7.22449374289704e-06
-2.71072051134238e-05
-4.0137026529327e-05
-2.31839218508364e-05
-3.21825579364882e-05
-2.88373268665239e-05
-1.81153084026208e-05
-2.63181369833899e-05
-3.92767508371295e-05
-1.35703326420975e-05
-1.47975021612256e-05
-2.03361889504097e-05
-2.28956317022029e-05
-1.93263227880101e-06
-3.082118440039e-05
-3.4841520127383e-05
-2.38851237944658e-05
-3.32166636678351e-05
2.00303228864691e-06
-8.91540615766197e-06
-3.33842464822747e-05
-3.12352312921995e-05
-3.07067909324833e-05
-3.1198542963032e-05
-3.51291760131648e-05
-2.85695152074972e-05
-1.8350437350891e-05
-2.01376151927692e-05
-1.83655851109983e-05
-1.81138581531931e-05
-8.25629766351147e-06
-3.50160665263973e-05
-2.97649879881736e-05
-3.16098877212394e-05
-2.68512727252009e-05
-4.2172850413306e-05
-3.21310092453642e-05
-6.69357153261157e-06
-7.99428045526883e-06
-1.42704224014524e-05
-1.40857002985716e-06
-5.02694110384785e-06
-9.09245129710376e-06
-1.87014844689303e-05
-4.44856583104517e-06
-3.56332500113697e-05
-2.35173904335669e-05
-6.91766072858661e-06
-1.63860121333813e-05
-1.80791329471523e-05
1.41163127004711e-06
6.93891723547053e-06
-2.62675172856795e-05
-7.3784136042115e-06
-1.45518869716919e-05
-2.09306198790532e-05
-7.08537827600867e-06
-1.77858434003505e-06
-6.6517915187315e-06
-1.42595599326252e-05
-1.0745331194621e-05
-2.94704056517179e-05
-2.12006361605647e-05
-8.47309270989741e-06
-2.01286182841463e-05
-1.27741617142458e-05
-1.53447971575405e-05
-3.33502894386276e-05
-1.64136800312935e-05
-1.60847197211414e-05
-3.6397294450146e-05
-2.90511623821509e-05
-2.05199875066805e-05
-2.08003995427867e-05
-4.50470220296528e-06
-1.57399570070505e-05
-1.30277409648815e-05
-2.98834354300014e-05
-1.73167248413159e-05
-2.18848048741916e-05
-3.72213552981989e-05
-2.59149637382387e-05
-1.92379891267454e-05
-2.14759272643423e-05
-1.88421209804551e-05
-2.68174607308804e-05
-1.10308509873865e-05
-2.84553691216894e-05
-7.11040044482044e-06
-2.21532718160225e-05
-1.29017574428563e-05
-3.07341960424165e-05
-1.82161618904672e-05
-2.1759807977861e-05
-2.30272912645984e-05
-1.52226451595474e-05
-2.8200766422358e-05
-1.19576638396055e-05
-2.30912084372959e-05
-1.60813686118376e-05
-1.95928948334892e-05
-2.22170265830274e-05
-2.92348713282072e-05
-1.64033302858515e-05
-1.52681426159054e-05
-2.7159639016672e-05
-4.1611340326001e-05
-1.11943564375111e-05
-1.3310741916557e-05
-2.49228058528588e-05
-4.28641047630148e-06
-1.73040561819184e-05
-3.67248778197184e-05
-1.81945980183499e-05
-2.37525138245291e-05
-3.23244522447092e-05
-1.6455310294342e-05
-3.83648003060288e-05
-2.7998123269231e-05
-1.73639235775542e-05
-2.6240606083871e-05
-2.08003158079764e-05
-2.25945730078355e-05
-1.17617901683679e-05
-1.25946288912677e-06
-1.60588259652767e-05
-1.8255318606902e-05
-2.34237670658797e-05
-3.27635808658501e-05
-9.77444321761079e-06
-9.24049491562027e-06
-1.88457534391497e-05
-1.50247954508643e-05
3.86481024225361e-06
-3.97441480819109e-05
3.5810519215594e-06
1.69880371302088e-07
-3.7432081721805e-05
-1.8791988792271e-05
7.68634094132814e-06
-2.31700632936865e-05
-2.40457308577658e-05
-2.81414268221318e-05
-4.1004208647544e-05
-1.26032302587872e-05
-2.38323684899406e-05
-1.41766232356511e-05
-2.85816161447334e-05
-1.15718831456376e-05
-6.69141087529694e-06
-2.01789169615734e-05
-1.6235311849809e-05
-2.30756609477419e-05
-3.21013026376548e-05
-1.33281810629554e-05
-2.85162279478647e-05
-1.34730188344213e-05
-2.48492801863176e-05
-9.16157020620205e-06
-4.42201904232637e-05
-1.20707684699537e-06
3.51100276863989e-06
-1.54109861702267e-05
-2.49375000028346e-05
-2.50319826467397e-05
-1.56517045246546e-05
-8.31675135560004e-06
-2.35230889338674e-05
-1.20641501976391e-05
-6.52108862366071e-06
-2.95576852197648e-05
-2.60710215883641e-05
-6.56198316027148e-06
-2.56608358550376e-05
-1.38918906884445e-05
-2.84920696920894e-05
-3.74821711819673e-05
-2.03697396216033e-05
-3.29192013026107e-05
-1.25838004339338e-05
-2.6158091011767e-05
-2.53061963242854e-05
-4.7589197648547e-05
6.72450587302777e-06
-8.77355169650376e-06
5.14544564569812e-06
-1.56234800828138e-05
-3.28858928680678e-05
-5.59696641846055e-05
-1.8025073843694e-05
-1.42403334509686e-05
-4.45577681159471e-05
-4.19754466906538e-05
-3.36607819125746e-05
-1.54140048668879e-05
-3.39508225847361e-05
-2.94836894762213e-05
-3.72436583680491e-05
-2.06453883945434e-05
-2.72470526623574e-05
-1.57881510096122e-06
-3.13822176556697e-05
-1.82191605499915e-05
2.63539766723936e-06
-2.23920481889588e-05
-3.58333572862675e-05
-2.822659843541e-05
-4.20007562085882e-06
-1.42256928145822e-05
-6.94033050748304e-06
-1.58098919869671e-05
-2.99680563396665e-05
-2.75480709877486e-05
-1.73711445633127e-05
-2.086384407502e-05
-1.55464281663991e-05
-2.31861401118141e-05
-4.39371591739589e-05
-3.62666673907103e-05
-1.12663332014378e-05
-3.17806839725297e-05
-3.63976376583343e-05
-2.23793390331722e-05
-2.20243603919748e-05
-2.64487438424696e-05
-1.49512211091642e-05
-3.21102469026691e-05
-4.82780075248518e-06
-1.1500760796643e-08
-3.02939531858469e-05
-2.54506981879068e-05
-1.43044301850157e-05
-1.73654966641933e-05
-1.66257548621866e-05
-3.72576806139266e-05
-1.58252420886576e-05
-2.53661515540347e-05
-2.4525091143359e-05
-2.98520120241839e-05
-2.6537780814791e-05
-6.93499408474938e-06
-3.7278096019063e-05
-1.05894410448809e-05
-2.56625961301602e-05
-1.39216011062461e-06
-5.24135711813799e-06
-3.42955874159183e-05
2.0527312649128e-06
-3.80370545522039e-05
-3.20779967129369e-06
-8.46361549383801e-06
-2.23782449779929e-05
-1.63300499651712e-05
-2.70171704270439e-05
-1.93352548985405e-05
-1.50766189416826e-05
-1.46101903743575e-06
-3.11670283076953e-05
-2.15303072821358e-05
-1.10486765087376e-05
-3.4065487216192e-05
-1.90434069054492e-05
-1.49629764358733e-05
-5.50340759924658e-06
-2.31155468470619e-05
-1.06488388060931e-05
-1.62496830387672e-05
-2.30453553566637e-05
-2.73660859414594e-05
-3.44451757637765e-05
-4.33406831548414e-05
-4.72670228820183e-06
-3.72832144343866e-05
-3.04099191986632e-05
2.98406281982225e-07
-1.45072102180062e-05
-1.57585733848078e-05
-1.02285286282336e-05
-2.8998820397311e-05
-2.14046048095536e-05
-2.38694761086943e-05
-4.83728323334821e-05
-2.24457600704291e-05
-2.07462790192227e-05
-2.69113633504693e-05
-2.89126715517683e-05
-2.61839587770909e-05
-2.04495010141549e-05
-2.66293395998541e-05
-5.56046753542035e-06
-2.02523564598216e-05
-3.52354148260699e-05
-2.88327844173671e-05
-4.25492894582879e-05
-2.12096087149922e-05
-2.07330438267625e-05
-2.13796381265904e-05
-2.29287232882463e-05
3.37033822262992e-06
-2.57193742881865e-05
-3.85858787099426e-06
-8.14492945236046e-06
-3.02018169554738e-05
-3.15894062377182e-06
-1.93818381037764e-05
-8.48247677168793e-06
-1.54634542327952e-05
-2.4722012547978e-05
-2.22265672994641e-05
-1.79233118802415e-05
-2.13595807012537e-05
-1.58635142208437e-05
-3.63001259293776e-05
-7.55827133289693e-06
-1.41758531112077e-05
-2.47233902210412e-05
-1.35977987942367e-05
-5.9135949419183e-06
-1.19620058019095e-05
-2.80287749427834e-05
5.2001718368574e-07
-3.17560358242284e-05
-1.86878396290323e-05
-1.86456936855278e-05
-3.49106171535824e-05
-3.7897269489068e-05
-1.74307182411542e-05
-3.11627731460317e-05
1.63661259717965e-05
-2.72854966647286e-05
-1.21694133098878e-05
-6.98295219455173e-06
-1.09274859455082e-05
-4.1923692757892e-05
-3.17414714681285e-05
-1.43341060536427e-05
-1.92062297074571e-05
-1.46635103171945e-05
-3.56123298672965e-05
-2.05373540400154e-05
-1.35893964692669e-05
-3.19974865606211e-05
-2.52889413261385e-05
-2.2725992554686e-05
-3.10883638687229e-05
-2.47796540477432e-05
-2.46316453545723e-05
-3.3524980262909e-05
-1.39796764134919e-05
-3.53863868152112e-05
-1.26462316196879e-05
-2.24059497306745e-05
-4.43473747066579e-05
-2.61918167220909e-05
-7.46440049699123e-06
-1.02859964759846e-05
-3.73749766480929e-05
-2.63336072869275e-05
-2.57675153819615e-05
-1.04457780741187e-05
-2.5434156339077e-05
-2.21244310170731e-05
-3.73097087237461e-05
-3.86724205455299e-05
-3.89952293607122e-06
-5.12373316894062e-06
-2.27431264602125e-05
-3.27012930890383e-05
3.59922075885264e-06
-1.92302201166093e-05
-1.00447450081526e-05
4.29719851614695e-06
-4.27332056478729e-05
-1.43418266116955e-05
-1.34277334960532e-05
-3.79313068677567e-05
7.79600836977016e-06
-1.63731751810927e-05
-3.27557700318474e-05
-2.73510612557624e-05
-1.37347147521714e-05
-1.2052800157872e-05
-3.41633566144907e-06
-1.67999082401349e-05
-1.66996468229888e-05
3.17691603202906e-06
-1.28933019239585e-05
-2.56260156450888e-05
-1.52142941894336e-05
-2.60892205193851e-05
-2.16994839119567e-06
-1.20281756679429e-05
-1.27921043734627e-05
-1.88722715823705e-05
-4.53857182393288e-05
-4.5673515241229e-05
-2.2265623652646e-05
-7.19844789430285e-06
-1.93519185572302e-05
-3.5566374399212e-05
-2.11972053528542e-05
-2.42522234422384e-05
-1.52662157074253e-06
-1.27549117763714e-05
-1.7738725896575e-05
1.84354645403578e-06
-3.16028756541633e-06
-3.29584335698102e-05
-1.83578879049835e-05
-6.71651926640649e-06
-2.50419570423039e-05
-1.89318247631476e-05
-1.90547709517569e-05
-1.27074641374725e-05
-3.64398100296467e-05
-2.60043411174485e-05
-2.9717307848862e-05
-2.17859606825684e-05
-2.05609549257301e-05
-1.95476329949497e-05
-1.02892831300482e-05
-2.14820443752859e-05
-2.0306908600078e-05
-2.53792008380794e-05
-1.9888968767657e-05
-2.20962128787879e-06
-1.23880301677249e-05
-2.70143487778229e-05
-2.83487373166296e-05
-2.27687969396099e-06
-1.91349793872357e-05
-3.05213029843887e-05
-1.65158219388742e-05
-1.83137924328423e-05
-1.75010943663669e-05
-1.86551294721832e-05
-2.37429932019158e-05
-1.42916908086125e-05
-2.6614444505998e-05
-2.79471044785067e-05
-3.21910402018995e-05
-2.67954232009736e-05
-2.81524470906098e-05
1.97906761320535e-07
-1.8379404265336e-06
-2.4309092214969e-05
-9.34477191371713e-06
-1.21224551353326e-05
-3.98086152521129e-05
-2.14158725789167e-05
-1.03185433485229e-05
-2.61404086087061e-05
-3.27055103492757e-05
-1.25429932138957e-05
-2.16753461949031e-05
-1.73973515618011e-05
-4.90307001292706e-06
-1.07436684587636e-05
-2.97525910545596e-05
-3.37182247495647e-05
-1.6200047045687e-05
-1.84308090480957e-05
-8.01667406781111e-06
-2.34450710574884e-05
-2.9806497798789e-05
-2.2291630136336e-05
-1.68179319984059e-05
-1.34266571059223e-05
-1.74964600963828e-05
-1.56778780708166e-06
-2.29660147176798e-05
-1.22216311927693e-05
-2.02321280621558e-05
-1.17833754399656e-05
-1.04873217587138e-05
-3.12602780745683e-06
-6.4103651413741e-06
-1.51704637802769e-05
-5.73487284513048e-06
-2.9681500217144e-05
-3.27399744740112e-05
-1.37814833093615e-05
-3.53044657283875e-05
-1.6100853296896e-05
-3.7865826731615e-05
-1.45460958806622e-05
-5.56555280922714e-05
-3.33223683029036e-05
-2.88237309582121e-05
-2.01574930401014e-05
-2.08866952843797e-05
-2.34933315578085e-05
-3.70522993689736e-05
-3.18995699375953e-05
-3.45161640229596e-05
-2.22092657522099e-05
-2.80733730487924e-05
-1.25379048741899e-05
-1.68111207714526e-05
-1.09478635262077e-05
-1.37946317977959e-05
-4.15824895147649e-05
-2.49417585464969e-05
-1.60737292084241e-05
-1.39448141876739e-05
-2.55085128031448e-05
-2.9518170550548e-05
-9.08399121937859e-06
-2.33882888275868e-05
-1.48821888588766e-05
-7.96349047323036e-06
-1.90424534666263e-05
-2.54871977091418e-05
-1.84144239116214e-05
-3.36572632257886e-05
4.99491875282711e-06
-1.53153949595836e-05
-5.20167197683793e-06
-4.0512978823939e-05
-3.66893034208277e-06
-1.6960430221809e-05
-3.38361762148994e-05
-6.08618095694385e-06
-1.48116779288934e-05
-1.15061274485412e-05
-1.67890022955236e-05
-2.05775948105036e-05
-1.86488688757799e-05
-5.14618649939923e-05
-1.71531691623245e-05
-1.63451119939588e-05
-1.88552099518821e-05
-4.72721776632859e-05
-6.91460410101383e-06
-2.04869307557078e-05
-1.96978539394773e-05
5.03716444123108e-06
-1.16678887604537e-05
-2.35101914502898e-05
-2.94098812690805e-05
-2.66834853484802e-05
-1.74270251539717e-05
-1.13155933242007e-05
-2.30530461277953e-05
-4.53133784490209e-05
-4.28902021600733e-06
-1.01615831731058e-05
1.02319837550481e-05
-2.43459023616018e-05
-1.44138520948414e-05
-1.79966034298343e-05
-9.97101375362026e-07
-2.58240428540161e-05
-6.82380537334521e-07
-2.40280000349764e-05
-1.59911717176995e-05
-2.14713497738654e-05
-1.14130167810328e-05
-2.258499504026e-05
-1.02682707089261e-05
-1.5816215755564e-05
-2.47697283836581e-05
-2.44643520984069e-06
-3.3405056414986e-05
-1.91153650818403e-06
-2.37093410170225e-05
-3.39374777122387e-05
-2.77804379066114e-05
-5.25297144667835e-07
-2.90639301300035e-05
-2.83927860065389e-05
-1.81100162572237e-05
-2.74775015431605e-05
-4.30358321068804e-05
-2.0880705889593e-05
-2.06048822147113e-05
-4.05421139169491e-05
-9.02581506603465e-06
-2.48739532890997e-05
-2.78146664655651e-05
-3.32534172356249e-05
-2.45759658938604e-05
-8.08740928985424e-06
-1.17433926185916e-05
-2.79044925263517e-05
-2.00217555985623e-05
-2.81587354819357e-05
-4.32331483288628e-05
-1.98503199688073e-05
-1.99232852547084e-05
-5.35175109529049e-06
-2.13816285966778e-05
-4.21489142214826e-05
-2.42995356731166e-05
-2.95026088366645e-05
-2.97305595026198e-05
-1.79575406366336e-05
-3.30673467070143e-05
-2.3526546451608e-05
-2.78300565673601e-05
-1.4309880521565e-05
-1.67995057483436e-05
-2.66033619550495e-05
-1.64869229704358e-05
-2.07049515764768e-05
-4.20196917205786e-05
-1.59798986617168e-05
-1.24087013560187e-05
-6.96584465916987e-06
-2.57459711940516e-05
-3.15433099415309e-05
-1.51440933939606e-05
-3.03099961926064e-05
-1.70946654846857e-05
-2.53456027599215e-05
-1.75580775439627e-05
-2.94422566838147e-05
-3.69963896995845e-05
-3.35807885014128e-05
-2.23508167276209e-05
-9.25121946846725e-06
-2.60735024965973e-05
-1.91660165902109e-05
-1.32982612247071e-05
-2.14092739655794e-05
-1.46652144249479e-05
-1.89404832399842e-05
-2.26908562740468e-05
-1.37734435753666e-06
-2.08668010816856e-05
-1.37340724608123e-05
-3.77718937929774e-05
-9.80673634068079e-06
-8.68428468987204e-06
-1.67871000550957e-06
1.30518409064587e-06
-3.9929476215068e-05
-2.17662004547328e-05
-2.28151804647411e-06
-2.1134296151367e-05
-3.54410843936287e-05
-7.67460493755734e-06
-1.66615785606231e-05
-3.93300121900632e-05
-1.52482643514403e-05
-1.18549337965103e-05
5.36226496640009e-06
-1.01092600806027e-05
-4.42784028206893e-05
-1.52198709734906e-05
-1.3919273000753e-05
-3.10209691501336e-05
-1.65867138478579e-05
-2.19988132026295e-05
-2.89562147701393e-05
-1.95606349213954e-05
-3.06121849354276e-05
-2.49991042080314e-05
-2.73754868018008e-05
-2.22873240532207e-06
-2.57238680990007e-05
-2.4800614268861e-05
1.27070566031662e-06
-3.67032160578718e-05
-2.15442905957543e-05
-3.05021373578223e-05
-2.07890916258556e-05
-1.88978620927159e-05
-2.18338314911444e-05
-3.01269608754877e-05
-8.70240570528919e-06
-7.91109705535258e-06
-1.87765034705404e-05
-2.97091169161659e-06
7.56570682109107e-06
-1.79023448066493e-05
-5.08860147988945e-05
-2.51044401156417e-05
-2.48873976855126e-05
-1.96164723642506e-05
-1.65857696140657e-05
-2.37422185305054e-05
-2.34434251159361e-05
-3.65325065791271e-05
-2.87956017313272e-05
-1.04463164057673e-05
-9.94842107149792e-06
-1.14356084165252e-05
-3.24392549018568e-05
-8.5716599847224e-06
-3.37925345357702e-07
-1.63906575592997e-05
-1.42322058792365e-05
-3.22512714114368e-05
-1.15486174833474e-05
-1.89197102144679e-05
-5.52785671591557e-06
-2.77944262421817e-05
-2.47741381072615e-05
-2.36226871280305e-05
-3.5501744253707e-05
-2.28148367215795e-06
-1.11295222324143e-05
-2.08728003898429e-05
-1.76416518901378e-05
-5.95082815000483e-06
-1.26434261252741e-05
-3.29768285728939e-05
-2.54868411489416e-06
-2.11753341666213e-05
3.43313634093711e-06
-2.16111854949793e-05
-3.99822653832772e-05
-2.65245740853515e-05
-1.98556663460823e-05
-1.65571484769982e-05
-4.14000267576131e-07
-9.74519118720607e-06
-3.63266547160336e-05
-2.44593911436597e-05
-2.28012053742065e-05
-2.69859830725331e-05
-2.4068593444377e-05
-2.57606988484756e-05
-3.43901060289774e-05
-2.59312323409827e-05
-1.3489606730457e-05
-2.71913165915353e-05
-9.85567403922635e-06
-2.65639560123069e-05
-3.0389485203966e-05
-8.07054741835924e-06
-1.27184723708285e-05
1.03566930233128e-05
-2.23365128372282e-05
-2.2129242779694e-05
-6.70330124834651e-06
-2.25117265339663e-05
-2.63681508631236e-05
-2.89989334246458e-06
-1.99309234172582e-05
-5.8357843383813e-06
-1.30903559490095e-05
-2.35063571955164e-05
-1.30673436811455e-05
-1.22236676315391e-05
-2.70029438843203e-05
-4.03866290364635e-05
-1.7229131041691e-05
-3.53777365562998e-05
-2.40482229803093e-05
3.95319952386135e-06
-3.35581891397328e-05
-2.56826955233973e-05
-4.21429232436294e-05
-1.27003633732347e-05
-1.73347856492429e-06
-4.03571288186881e-05
-1.08197248528632e-05
-2.0339267739254e-05
-3.13680613940281e-05
-3.45578156338358e-05
-6.33063380105567e-06
3.31406590730476e-07
-7.05180630097097e-06
-1.50223105874891e-05
-3.69773499395603e-06
-1.39336561139764e-05
-1.06782566298943e-05
-4.31000276955098e-06
-3.0891450506359e-05
-4.11154239052402e-06
-1.37989166788308e-05
-1.81961722726922e-05
-2.28807862898219e-05
-9.56530628827386e-06
-1.10590964173467e-06
-3.83078876977143e-05
-2.33583242240637e-05
-6.69057942327343e-06
-2.72689017753973e-05
-8.89529818963352e-06
-8.71674214493602e-06
-2.61837093824006e-05
-3.28862649718719e-05
-1.67239759175951e-05
-7.91968079025334e-06
-2.84709634174992e-05
-1.68460694888402e-06
-2.26472168873596e-05
-2.41782481756513e-05
-3.13098916790465e-05
-2.17778445492176e-05
-3.43949558729203e-05
-2.49157846177317e-05
1.80050518035278e-06
-1.22779741766073e-05
-1.5731220620175e-05
-3.37942788839371e-05
-1.73298478188297e-05
-3.5698735769048e-05
-3.75414444188272e-05
-2.54255510866271e-05
-3.7058818472698e-05
-3.56759686901963e-05
-9.9818549775273e-06
-1.7400157369042e-05
-4.68140723315625e-05
-2.33162741478225e-05
7.22200775687501e-06
-2.56876789644882e-05
-1.78778195694051e-05
-2.74918296274823e-05
-2.07368652797982e-05
-2.88521856964489e-05
-2.40764845588249e-05
-3.6479995172201e-05
-3.25472632128013e-05
-2.14821908262057e-05
-3.15357003110151e-05
-1.11956911490315e-05
-1.04903330728458e-05
-1.05101898675033e-05
-7.58061576689567e-06
-1.4700055191745e-05
-1.86098426995837e-05
-2.67696621726739e-05
-3.03326995306372e-05
-3.70055558637345e-05
-3.97167568892043e-05
-8.7577112279393e-06
-1.87119041415997e-05
-1.25315414074107e-06
-2.38808968186734e-05
6.9658514149682e-06
-1.79076282361407e-05
-3.35555183465735e-05
-2.26701939895654e-05
-5.23423706400012e-06
-2.28927379000384e-05
-1.42752207595596e-05
-3.35142820515305e-05
-4.6755582477781e-06
-1.899612534676e-05
-1.99058033592835e-05
-2.13449691970753e-05
-1.26198436474307e-05
-1.50793536248635e-05
-2.00209068182699e-05
-1.51022780939437e-05
-8.74377643399113e-06
-3.22510744395296e-05
-2.21406348283439e-05
-2.04378733328066e-05
-3.26335679423287e-05
-1.37466496313332e-05
-1.95098972667034e-05
5.02083434788593e-06
-2.9485663782692e-05
-2.88877753339769e-05
-1.89752484504435e-05
-3.34570205416103e-05
-9.14269065930084e-06
-1.4769227467116e-05
-3.33942695709345e-05
-1.78652674002804e-05
-2.37501964565979e-05
-2.38974617654151e-05
-1.16085231242537e-05
-1.64162184563929e-05
-1.18788296277731e-05
-3.27940689716507e-05
-3.44260196927826e-05
-1.82986451717597e-05
-2.71892229050124e-05
-1.28843116151266e-05
-1.69454530307237e-05
-1.02288939678506e-05
-9.37689097412504e-06
-1.29275033498085e-05
-1.18370581026416e-05
-2.88803762837072e-05
-1.35932584453261e-05
-2.11736070102454e-05
-5.00583987138167e-06
-2.8768164640393e-05
-3.27414882090642e-05
-1.80735705313297e-05
-3.08969349884312e-05
-1.40349095279412e-05
-3.28482087004518e-05
-2.83255480700395e-05
-2.47773569325045e-05
-1.80540502892924e-05
-1.03019624524119e-05
-3.26242519141392e-05
-1.78073746566102e-05
-2.68688389800561e-06
-2.350714731944e-05
-2.42095945871128e-05
1.18780775891271e-05
-1.18941565679817e-05
-3.81476558003357e-05
-1.28107081339639e-05
-2.18213363455655e-05
-2.07632359739853e-05
-3.42558642828721e-05
-1.25981266861083e-05
-3.24337468703387e-05
-3.36054050077127e-05
-4.85612502530398e-05
-3.54521251979698e-05
-2.11574256664597e-05
-3.42492639413982e-05
-2.61916975090884e-05
-1.74140580550596e-05
-2.26263288479e-05
-3.80951906861121e-05
-3.85913022851267e-05
-3.83443074337311e-05
-2.93236306429865e-05
-1.97448526190791e-05
-1.18647348934321e-05
1.36919897398753e-06
8.48612912331532e-06
-3.70440869019057e-05
-3.75192427481994e-05
-2.2010607692079e-05
-3.30168388380568e-05
-4.12127119814755e-05
-3.53577798524862e-05
-1.21939197547384e-05
-2.67733425499787e-05
-3.40899348423317e-05
9.60967574946635e-07
-3.32592615182922e-05
-2.52387483963428e-05
-1.96410860850356e-05
-2.18840172887281e-05
-7.85222306428407e-06
-3.29916904779195e-05
-2.744725781578e-05
-9.80410332351344e-06
-4.21169006466163e-05
7.74544950077668e-06
-4.05092532290594e-05
-2.64551026097647e-05
-1.54209097515127e-05
-2.85157869579939e-05
-2.05929870500389e-05
-2.74612330016791e-05
-3.04647415613158e-05
-1.34158986113951e-05
2.90582705264707e-06
-2.49875484065171e-05
-1.80507355474588e-05
-3.77241125767501e-05
-2.12860564352201e-05
-3.70329965052234e-05
-2.38361344133583e-05
-3.4061707856464e-06
-2.46722988107637e-05
-2.2190375802197e-05
-1.51695348370877e-05
-2.15788930599658e-05
-4.45114513726446e-05
2.81626339507741e-06
-1.39614417815459e-05
-3.66047199778049e-05
-3.70995115683874e-05
-2.78553313809379e-05
-2.45763941004644e-05
6.60681957343136e-06
-2.68183545876909e-05
-3.91409717325785e-05
-8.95231845779188e-06
-4.97728142372837e-05
-9.21446052325295e-06
-3.08042868890108e-05
-1.28865248252661e-05
-4.33323490293217e-05
-1.08005265081217e-05
-8.40683972976242e-06
-1.23655525461831e-05
-1.69575628153643e-05
-2.18070924346954e-05
-3.25973867276988e-05
-4.07566855271034e-05
-2.2701466199124e-05
-2.27759145026229e-05
-2.09722859423983e-05
-8.93977842161867e-06
-2.21602752738843e-05
-1.60094411213959e-05
-1.87417616955643e-05
-3.14953455018484e-05
-3.24193643212584e-05
1.62879278025454e-05
-1.71453012279828e-05
-2.48601847471083e-05
-3.23013332071795e-05
-3.64435967466106e-05
-4.41179022432708e-05
-2.96399619764979e-05
-1.47633693209493e-05
-3.01337824781028e-05
-1.54758285539758e-06
-2.75024396222782e-05
-1.93692704273224e-05
-1.75015108071408e-05
-3.49498647957767e-05
-3.40768539450918e-05
-1.24102826403493e-05
-1.93613649090546e-05
-5.97218241922716e-05
6.24554375676823e-06
-2.11042647921823e-05
-6.75902507924872e-06
-1.501890250525e-05
-2.06957050054741e-05
-3.15581961640938e-05
-3.73186717633127e-05
-1.89354446133274e-05
-3.22642661859596e-05
-3.24377087433693e-05
-1.48618403852329e-05
-2.75072547491784e-05
-8.74978154639722e-06
-1.60919947069604e-05
-4.3537965557499e-05
-3.22183321339001e-05
7.82089561026502e-06
-1.72622070737443e-05
-1.82231942581774e-05
-2.2832392635039e-05
5.81396278808971e-06
-2.59090606802126e-05
-2.15695468345045e-05
-3.21608239978322e-05
-3.37839115418181e-05
-8.95852585395274e-06
-1.79788234415759e-05
-1.80119175592784e-05
-2.2057074027732e-06
-1.21045079615425e-05
-1.18448812405066e-05
-2.47703277101676e-05
-2.96858900289422e-05
-2.40014877402234e-05
-9.00120703222897e-06
-3.07103879668604e-05
-1.72307384677947e-06
2.28350646387717e-06
-5.81906468717825e-06
-1.69069393398078e-05
-1.89531790897778e-05
2.56845788260562e-05
-2.54355180438818e-05
-1.19950750273903e-05
-2.2227599002695e-07
-1.31809281061312e-05
2.0253995623957e-06
-3.98531616343519e-05
-1.68550803486728e-05
-2.09722548557794e-05
-2.91594157257064e-05
-1.39544412939569e-05
-3.05397827350893e-05
-3.41180388211687e-05
-7.46978137673224e-06
-2.36410075637545e-05
-2.45784437289774e-05
-2.58465506750979e-05
-2.06705997577691e-05
-1.32933678772183e-05
-2.87218176894502e-05
-2.86701705513527e-05
-3.31484764827294e-05
-5.5540292588869e-06
-3.61034690451702e-05
-1.66304478451657e-05
3.54744915488375e-06
-3.09136934259077e-06
-2.17525957959592e-05
8.89502019467937e-06
-8.53845555810542e-06
-1.52368605863816e-05
-3.72065256235479e-06
-2.99749111497596e-05
-1.54528767411223e-05
-1.72108396070036e-05
-4.77452980948453e-05
-3.12339777318689e-05
5.84166815824629e-06
-1.70666343912043e-05
-3.35071550750229e-05
-1.95484068955809e-05
-4.33362924052519e-05
-9.62296206591999e-06
7.47027535173077e-07
-1.15813637941849e-05
-1.9035430311898e-05
-3.68080847748188e-05
-1.68869837207698e-05
-9.31528243217477e-06
-3.25800331121666e-05
-1.01474904033957e-05
-1.5657224361364e-05
4.20595268486649e-06
-8.91953423321818e-06
-3.23710576093276e-05
-2.08370157870691e-05
-1.34701675398073e-05
-8.70940659684962e-06
-1.57011687758625e-05
-3.32492519511241e-05
-4.93928935912991e-06
-5.91227733651253e-06
-2.13779457213927e-05
-1.69282655823662e-05
-2.61242746981727e-05
-2.07207766965481e-05
-1.17247174642969e-05
-2.02001666656417e-05
-1.43116869774652e-05
-1.58896585844799e-05
-1.88743566631476e-05
-9.64588825888166e-06
-1.40603923584782e-05
-2.4188051693905e-05
-2.93584190280318e-05
-2.88232502834819e-05
-1.25165225033461e-05
-4.89270611130877e-06
-1.23674071859636e-05
8.77437344870397e-07
-5.10544557867152e-05
-2.15720471665788e-05
-1.74631618414905e-05
-2.49218498557126e-05
-2.11775514925794e-05
-2.82040767975295e-05
-2.62692853522486e-05
-2.91097758189241e-05
-2.86085512440217e-06
-3.66089890607048e-05
1.15182783332052e-05
-1.35874503204265e-05
-3.97640702193759e-05
-1.1668490797375e-05
-8.36371945228446e-06
-2.45902859829384e-05
-2.43609666431285e-05
-2.00126533800471e-05
-2.10089731320429e-05
-3.82735028967562e-05
-2.58088431656889e-05
-1.82797135579915e-05
-4.69996769844897e-06
-1.0494199178496e-05
-2.40727915637344e-05
-1.57236328719799e-05
-1.56087904766253e-05
-1.6622976407856e-05
-2.65319960664344e-05
-3.34875906700731e-05
-1.85812241960585e-06
-1.56034275211658e-05
-2.71824820606139e-05
-2.1290936165945e-05
-1.22754237671376e-05
-1.58723569903954e-05
-2.64349290317608e-06
-1.08855198364268e-05
-1.21388188579978e-05
-2.28911499519185e-05
9.64979552814902e-06
-3.64987268778418e-05
-1.91902886710949e-05
-3.35967970026009e-05
-1.46617063174735e-05
-1.68212430288434e-05
-2.27269334259891e-05
-1.25406771458427e-05
-2.61230911088665e-05
-1.99292406212221e-05
-2.53755646294679e-05
-2.07560767862843e-05
-1.67939049768281e-05
-2.32091399454294e-05
-2.68678759248948e-05
-2.09755450900064e-05
-2.52598393847458e-05
-2.25240850914167e-05
-1.65705675834455e-05
-2.07721920741068e-06
-1.8403083131943e-05
-8.52812430883627e-06
-1.29293632667083e-05
1.26710393082085e-05
-3.28725190276236e-06
-3.40723266905432e-05
-2.36539018450575e-05
-1.79907648828844e-05
-4.70883653435305e-06
-1.48561874760129e-05
-3.32239348603678e-05
-2.50490665188057e-05
-1.66568404169753e-05
-1.88528291333994e-05
-3.19624477214297e-05
-1.95887122020156e-06
-1.75395131461892e-05
-9.77990285575883e-07
-2.61526873876977e-05
-3.50722134142468e-05
-2.76187791030078e-05
-3.11387344012588e-05
-2.61775949742288e-05
-3.96692322019383e-05
-4.62961505169788e-05
-1.67521761613385e-05
-2.2976960547083e-05
-3.84763521387905e-05
-1.94057460426555e-05
-9.95611283292087e-06
-7.17584538614203e-06
-1.65721553629447e-05
-1.55602500055335e-06
-1.78957021513779e-05
-5.40974603489066e-06
-3.15838000802284e-05
-1.24056920921056e-05
-2.00218360808087e-05
-4.74899603499002e-05
-1.0565588048739e-05
-4.10254279545282e-05
-2.54494601322583e-05
-1.96026748442573e-05
-1.29051501058197e-05
-5.27746150003641e-06
-3.69988057471053e-05
-4.57147125615908e-06
-2.583628877674e-05
-1.74157848546495e-05
-3.78781990275646e-06
-3.42016098471105e-05
-5.74310261595812e-06
-3.16921295942674e-05
-3.5470011316767e-05
-8.70382200952301e-06
-1.90528423931474e-05
-2.12587785269457e-05
-2.55721175630307e-05
-3.71364314759899e-05
-2.19013116751209e-05
-1.43440945586492e-05
-1.42224136130449e-05
-2.97609737411541e-05
7.45656659699942e-06
-6.08261406042058e-06
-1.122876817419e-05
-1.68248156515335e-05
-2.40646265471456e-05
-5.42485302181427e-06
-1.87472451367034e-05
-2.78650276307195e-05
-3.72045398959916e-05
-1.84407492507679e-05
-2.40705664108074e-05
-2.42507698176203e-05
-3.02500348601365e-05
-5.35279149742791e-06
-3.86793062595764e-07
-3.44343827856753e-05
-8.75181754370747e-07
-2.96635487972768e-05
-3.49603493231067e-05
-2.12612194406084e-05
-3.32410228349901e-05
-2.23831647496858e-05
-3.50130517511765e-05
-2.40371417604012e-05
-2.69520586866467e-05
-2.46767504613178e-05
-1.14132973027681e-05
-2.38635687068571e-05
-2.5802403361203e-05
-2.49681662850885e-05
-4.61094700738428e-06
-1.84847242926039e-05
-2.00675197584825e-05
-2.78448986114896e-05
-4.11473655911479e-05
-1.58101538141557e-05
-4.749468567779e-05
-2.81307464456687e-05
-1.08089222470686e-05
-4.10306017161497e-05
-1.53091493123616e-05
-2.45866856307693e-05
-4.90372254552304e-05
-2.90294405767086e-05
-5.29244750190203e-05
-4.18551452116063e-05
-3.07828736986024e-05
-3.522473490235e-05
-2.17867330634277e-05
-7.39569506563409e-06
-2.61447284287429e-05
-1.22814244769628e-05
-2.23403076156971e-05
4.26866665798722e-06
-3.55340247646738e-05
-1.34520390688124e-05
-9.49749640475337e-06
-1.82934302585743e-05
-1.84766434694696e-05
-2.06093399585265e-05
-3.52571771306779e-05
-2.59970962154188e-05
-1.40053822434078e-05
-2.21743325699162e-05
-1.75744540775256e-06
-1.09801071551614e-05
-1.39004460611164e-05
-1.77570991680846e-05
-2.52704919870407e-05
-1.82487396797344e-05
-2.97388374629085e-05
-2.77137392672004e-05
-3.72377350937058e-05
-1.35413779977504e-05
-4.74364728369869e-06
-2.27917595090088e-05
-3.0028706763806e-05
-3.0988313003162e-05
-3.59622662640557e-05
-4.10507949372588e-06
-8.51893570778539e-06
-3.60389636121541e-05
-3.587192622764e-05
-2.0201320628524e-05
-5.72674851005083e-06
-3.5846054551157e-05
-2.20133987313717e-05
-2.57114682615237e-05
-1.87571702842054e-05
-3.04874497624975e-05
-2.13292195979128e-05
-5.12272826810379e-06
-2.63107218988793e-05
-4.19660625944021e-05
2.87095252528713e-06
-1.26633179362767e-05
-2.85316883387831e-05
-6.74386166187853e-06
-2.05635443022805e-05
-1.13914439751183e-05
-3.35465446590851e-05
-1.71804864991849e-05
-1.37326701572411e-05
-1.98375423274203e-05
-3.22190877377785e-05
-2.79900953168895e-05
-1.66130557416563e-05
-5.4450758974739e-06
-2.13035183464843e-05
-2.15835661451166e-05
-1.13689604345235e-05
-2.74056745824237e-05
-1.62092353885782e-05
-1.9408623557163e-05
-2.52944804643813e-05
-1.82052149335478e-05
-3.68949670932974e-05
-5.10378320928523e-06
-2.94136114419705e-05
-2.46008728749703e-05
-1.09277774039225e-05
-2.68271826010424e-05
-1.05665568968977e-05
-2.70659270905221e-05
-4.0235702143624e-06
-2.61996353917086e-05
-3.12689001023332e-05
-3.14907984285395e-05
-7.17745744901354e-06
-2.33540957470164e-05
-9.76227361654988e-06
-1.68737945432308e-05
-2.9311208668849e-05
-2.18697066206938e-05
-2.57408565927968e-05
-2.00416132295392e-05
-2.67837333571841e-05
-1.64219109396132e-05
-2.43295447313704e-05
-3.34774435422393e-05
-2.09260028909403e-05
-1.66307056548797e-05
-1.21048427478801e-05
-3.03781867866613e-05
2.45307123524971e-07
-2.43807814253918e-05
-1.78759558463941e-05
-4.07767351776956e-05
-2.97672062134828e-05
-3.37975767858281e-05
-3.78642636420811e-05
-1.46579026283605e-05
-2.53108514270031e-05
-3.7910359208404e-05
-5.28482773301859e-06
-3.97279354831875e-05
-1.51505187749848e-05
-5.36177479970742e-06
-2.23992669164878e-05
-1.16371929959641e-05
-2.89079767231867e-05
3.39287428228393e-06
-1.01832597444111e-05
-3.53433205029175e-05
-3.59628558147289e-05
-7.41962268076228e-06
-2.36192855852375e-05
-1.91253339733068e-05
-5.36583838286402e-06
-2.85559764480834e-05
-3.19611046118024e-05
-9.6910442050541e-06
-3.92832071356525e-05
-2.15068022245653e-05
-3.40548633302504e-05
-2.27233158787595e-05
-3.38762944101356e-06
8.85683758014976e-07
-1.41934483980939e-05
-2.07449373809926e-05
-1.93941456563017e-05
-9.76011114928802e-06
-2.62613710325462e-05
-2.57892634487782e-05
-3.34598105968846e-05
-1.61296617723604e-05
-2.0216893299507e-05
-1.49582927301669e-05
-1.14504985215905e-06
1.74097632854257e-06
-3.34082510223815e-05
-2.30435657028817e-05
-5.49235913049228e-06
-4.24025387547445e-05
-2.85207802082501e-05
-2.49832739203914e-05
-3.68995487042322e-05
-2.20780497711075e-05
-3.64017385838509e-05
-1.9672689908958e-05
-1.06268919692292e-05
-2.18035133240174e-05
-1.51086970175452e-05
-1.6459644386203e-05
-1.86032689752626e-05
2.36924132889405e-06
-3.02998285412278e-05
-3.40406624326898e-05
-2.13945386500711e-05
-2.73507247169106e-05
-1.49548036068828e-05
-2.78857536667484e-05
-2.36479148174473e-05
-3.32452491897966e-05
-2.27619191795956e-05
-1.32442786486737e-05
-4.18483764315289e-05
3.91477443900194e-06
-2.15810507289486e-06
-3.23954239431423e-05
-1.54634491964515e-05
-2.23030078490147e-05
-2.10921815478614e-05
-1.5395458591553e-05
-1.16549875589958e-05
-1.31162581873859e-05
-4.39433282745807e-06
-1.01129111325558e-05
-3.17900396541056e-05
-1.20604709614816e-05
-2.57933238783077e-05
-4.96610035721707e-05
-3.47851406787474e-05
-2.07978110394143e-05
-2.34087418012007e-05
-4.01282101396511e-05
-1.2506215277941e-05
-2.31990092520864e-05
-2.02365396764952e-05
-1.30971696777719e-05
-2.81071068001795e-05
-9.3919782840744e-06
-2.16200055250862e-05
-2.33826218196034e-05
-1.6138813598975e-05
-3.31205189940966e-05
-2.17168738228841e-05
-2.22474840805354e-05
-2.41891261329047e-05
-9.86724325414118e-07
1.32655564177939e-06
-1.03769602321562e-06
-2.52692389238991e-05
-4.87449054883478e-06
-2.84061057645951e-05
-1.18389318748083e-05
-1.98753161297965e-05
-6.10018149370227e-06
-1.0147052029258e-05
-5.45070862789207e-06
-2.94901191311667e-05
-1.7167150006814e-05
-1.60414688104433e-05
-1.53406393168519e-05
-2.70035525058874e-05
2.83938710277049e-06
-4.40284020811646e-05
-3.29667281226384e-05
-4.67835879622956e-05
-8.87709637031669e-06
-2.95804572452519e-05
-1.52189293880732e-05
-9.28879423314703e-06
-2.32338895157093e-05
-5.49311659832827e-06
-4.34206479817803e-05
-3.10586828239925e-05
-2.54270906297305e-05
-3.57333243489939e-05
-5.82477747704549e-06
-2.06977901868239e-05
-1.9381682732772e-05
-1.47442769216995e-05
-2.49107011426609e-05
-7.72760937642424e-06
-2.67869394688649e-05
-1.56210546635605e-05
1.03013987704809e-05
-2.58837039718621e-05
-5.71293995489203e-06
-1.47662396572674e-05
-1.35837014327281e-05
-3.03965342112478e-05
-3.17331034250975e-05
-1.61769304213559e-05
-1.22543605012755e-05
-4.06410212498361e-06
-3.59084283051752e-05
-2.80316768176655e-05
-3.03803687322074e-05
-8.37336610991337e-06
-1.96376735699759e-05
-3.59563462661797e-06
-1.2257641573083e-05
-2.41730083483863e-05
-1.77898734987117e-05
-1.15294556380502e-05
-1.48769380380206e-05
-2.85244936455572e-05
-1.95872389058079e-05
-1.41700478561354e-05
-1.05906861749635e-05
-6.72815194732273e-06
-2.39727466393054e-05
-1.9343775029964e-05
-2.41836382099334e-05
-1.7147816119175e-06
-8.82443308588146e-06
-2.24306233585313e-05
-1.42057995912808e-05
-8.99095894075109e-06
-1.7924466271842e-05
-4.25290636499583e-05
-9.33523917146078e-06
-1.27028867406853e-05
-2.06677652483695e-05
-2.53107461814029e-05
-3.22716162089156e-05
-2.26515071027842e-05
-5.60085668347516e-06
-8.78129991775222e-06
-2.37286063956108e-05
-2.88493299296325e-05
-3.95723716506196e-05
-3.4163089581226e-05
-1.12184846380688e-05
1.86814077888585e-06
-2.86230389853877e-05
-4.703237301672e-06
-2.12313114283339e-05
-4.83951114879186e-07
-3.61487407986297e-05
-4.13215352491612e-05
-2.60493002297452e-05
-1.79902790829659e-05
-2.70520113078864e-05
-1.3428869853969e-05
-4.64810789256237e-06
-2.51821503614438e-05
-3.3321806188269e-05
-2.27670613674524e-05
-1.67836054843012e-05
-1.28084698678438e-05
-4.55403403814756e-05
-1.15490131854012e-05
-1.43237807546427e-05
-3.90309674318836e-05
-8.28675680018584e-06
-2.01881605108261e-05
-8.4489878072449e-06
-2.7658408930783e-05
-2.48396848465904e-05
-4.20446396747133e-06
-1.10222865351781e-05
-2.43286419281872e-05
-1.9799944724494e-05
-8.53306621684249e-06
-2.0978228965723e-05
-3.01652061268365e-05
-1.55444858540668e-05
-3.10084213104353e-05
-2.64312593877361e-05
1.02818382954093e-07
-1.1003390184649e-05
-2.6727783394379e-05
-4.14756984534981e-05
-4.05779242116091e-06
-1.95351118386201e-05
-2.82537285641652e-05
-7.89574319696678e-06
-3.03075202981853e-05
-4.50837441233931e-06
-2.870271829725e-05
-3.04570179690361e-05
-3.45047954107096e-05
-1.48740332990896e-05
-6.82243397556191e-06
-2.83462651714536e-05
-1.52823779180697e-05
-3.16450989414172e-05
-1.14222232111446e-05
-1.38317955272396e-05
-2.65312425445486e-05
-1.10893215852511e-05
-1.84635919272454e-05
-1.01754977961068e-05
7.33535209676973e-07
-2.76322073216531e-05
-2.50425247559105e-05
-1.85087184478073e-06
-1.70261353595204e-05
-1.41565188968935e-05
-1.38987517526276e-05
-1.34572801328422e-05
-1.85735118752009e-05
-2.30334418958845e-05
-2.90711250963411e-05
-1.2295482619795e-05
-2.08636265957998e-05
-1.28752919025343e-05
-6.41028707789853e-06
-1.29653907890921e-05
-3.13851352965813e-06
-8.13074643756102e-06
-2.65632243172815e-05
-3.55690780137635e-05
-2.31686098049972e-05
-1.51115801062677e-05
-1.03928939536325e-05
-1.36562601240638e-05
-1.95109524794446e-05
-8.3840309414703e-06
-7.0799179909889e-06
-2.00726301838066e-05
-1.142429666673e-05
-3.26012658727819e-05
-1.52395308096577e-05
-8.6482449724065e-06
-1.93219122234408e-05
-1.50395522045359e-05
-2.61090433489926e-05
-2.53611532530537e-05
-4.03519952357033e-06
-2.64478199607464e-05
-1.20805298267854e-05
-1.68253803728411e-05
-1.57638410155941e-05
-3.25163801292198e-05
-1.64890569909397e-06
-1.34980394624688e-05
-1.62732891162766e-05
-2.99616786460035e-05
-2.46402607908979e-05
-6.90450683268777e-06
-3.54399289874284e-05
-3.3911457817926e-05
-1.10455394628314e-05
-5.27130566755961e-05
-1.39320329755679e-05
-1.24669626078927e-05
-1.44278998970871e-05
-9.66370643487822e-06
-3.3887729542263e-05
-4.22625591740755e-05
-5.8528570754738e-06
-3.00212595377319e-05
-4.49866665896018e-05
-8.77681705452494e-06
-2.57341676968649e-05
-8.90604652271583e-06
-9.4131885989556e-06
-1.37367761054922e-05
-2.00111117887136e-05
-1.09243911523362e-05
-6.86456563327206e-06
-1.88245404799888e-05
-1.83888021808009e-05
-1.83806157119825e-05
-2.02934395343039e-05
-3.02404997583105e-05
-6.10762911348241e-06
-1.65381702855528e-05
-1.13259889894141e-05
-2.28204115441668e-05
-3.28241775542697e-05
-2.67113251390172e-05
-2.7189868803523e-05
-2.2636618226374e-05
-9.36724429597483e-06
2.48708943461703e-06
-8.1853806360658e-06
-4.66231095778637e-05
-3.87214416352814e-05
-8.50210476448006e-06
-1.38267871475314e-05
-3.95198453989934e-06
-2.26639521503162e-05
-2.60300069535476e-05
-4.73261445085139e-06
-3.71908486630256e-05
-9.74092431895499e-06
2.21255328101594e-06
-7.42690989476325e-06
-2.6108028112733e-05
-2.95863590570553e-05
-7.65570083501575e-06
-2.2682941467608e-05
-8.63056412939923e-06
-4.00422222973117e-05
-1.23453357350715e-05
-2.29834790928884e-05
-2.34206293755157e-05
-1.19745072698568e-05
-8.73638149456363e-06
-2.56201615440579e-05
-3.62596073064551e-05
-2.32234030010205e-05
-1.20072996710497e-05
-3.22881725979136e-05
-9.39388563887294e-06
-2.37579732465734e-05
-2.83858780767231e-05
9.98040872913677e-06
-1.00455616045146e-05
-2.8531206710797e-05
-1.67819126622389e-06
-1.87854627068853e-05
-8.88162948737622e-06
-1.11902466731048e-05
-1.20730612237486e-05
7.02691219194288e-06
-3.80307252448778e-05
-5.09496045399217e-05
-2.12172125874227e-05
-2.9922587990866e-05
-2.71236155820851e-05
-2.58730153739967e-05
-1.26603955982062e-05
-1.49471218963312e-05
-3.19351117655251e-05
-1.16364325649942e-05
-3.05647463391352e-05
-2.53989458966019e-05
-2.41402343000849e-05
-3.84673600912991e-06
-3.44162198629582e-05
-1.45407425837658e-05
-2.89468638127503e-05
-4.17886350625465e-05
-1.03601959772554e-05
-2.89816519477729e-05
-1.39076100942826e-05
-3.14748262305141e-05
-1.64431671212561e-05
-2.69838604355309e-05
-2.02671060510742e-05
-3.01472371464136e-05
-1.80062246398528e-07
-2.2721306678222e-05
-2.71183379326318e-05
9.7286959251697e-06
-6.13772365075506e-06
-1.78546698338541e-05
-8.46611640146475e-06
-1.53320079335238e-05
-1.96747629199775e-05
-3.02337681160296e-05
-2.09271074544138e-05
-2.0152364691384e-05
-1.15585299835815e-05
-1.19231648705621e-05
-3.36451077966462e-06
-3.81343768638648e-05
-1.50767956243077e-05
-8.65821198245466e-06
-2.54154489885313e-05
-1.69911047492155e-05
-1.46455637644025e-05
-1.26846014216908e-05
-1.15874657386496e-05
-1.47888180359733e-05
-1.91464346287873e-05
-1.1671724637811e-05
-1.17493852839814e-05
-1.61850044355582e-05
-4.97607999941202e-06
-6.4990881313191e-06
-4.60097923512062e-05
-3.73050635886985e-05
-4.24385612321941e-05
-4.12107185479338e-05
-3.41804530347004e-05
-1.96411659845983e-05
-2.9514398433423e-05
-2.3658678140528e-05
-2.58141318741332e-05
-3.59900885156409e-05
-2.74525359910548e-05
-1.55393014182444e-05
-1.41090140004002e-05
-2.28040318542136e-05
-2.7096510133997e-05
-1.89529556342296e-05
-3.03999542386389e-05
-1.32799060482171e-05
-1.43418153188538e-05
-9.36556111271991e-06
-2.5369786570074e-05
-2.59702114082359e-05
-3.3473757989222e-05
-3.18733212887276e-05
-8.28587375911797e-06
-2.31189063247094e-05
-3.08122351124865e-05
-1.19741872582115e-05
-1.97113654765135e-05
-3.22763030611746e-05
-9.92434059006689e-06
-3.25100329283685e-05
-3.46933535411234e-05
-3.53550604988101e-05
-6.57259184881281e-06
-2.92858739392147e-05
-3.87570924322339e-05
-1.20708037249389e-05
-2.2628263487191e-05
-2.93611333697391e-05
-2.14503017793114e-05
-1.0894111779105e-05
-4.73448039725447e-06
-4.69096543330835e-06
-3.02988310346127e-05
-3.41737113789671e-05
-1.3499940948457e-05
-3.2693586181147e-05
-6.47606087680345e-08
-2.41656072956699e-05
-1.1418195494186e-05
-2.93234589180325e-05
-5.0908601076384e-06
-9.68310433204389e-06
3.46514442539163e-06
-2.32682637362353e-05
-2.06873043365261e-05
-3.57963484770306e-05
