# Supplementary material for: Research on computational propagation and identification of mine microseismic signals based on deep learning
Source: PLoS One. 2025 Oct 22;20(10):e0334641. doi: 10.1371/journal.pone.0334641 (PMC12543183; doi:10.1371/journal.pone.0334641)
Supplement: S2 Data — (ZIP) [file pone.0334641.s002.zip › 000100500001923.xlsx_0.txt_24.txt.txt]

-7.89579393961554e-06
-3.36368871943538e-05
-3.01136750638208e-06
-3.05725568175786e-05
-5.11928856121864e-06
-1.28784589158068e-05
-1.55108459361199e-05
-2.0634176357454e-05
4.45870415981413e-06
-2.97390624339069e-05
-1.87584531970989e-05
-3.56456935062428e-05
-1.10070391111409e-05
-2.70594731128101e-05
-2.67445038520415e-05
-1.09561575638301e-05
-1.09819741894655e-05
3.07879711485338e-06
-1.79451909330923e-05
4.53774630157054e-07
-1.32499369969124e-06
-1.70592935957869e-05
-5.51255363854369e-05
1.92607771991744e-06
9.99993013757476e-06
-1.76894613464621e-05
-3.32682630147164e-05
-3.88254928142156e-05
-2.86213759277015e-05
-2.4149912329909e-05
-4.1396494494e-05
-3.57256577342045e-05
-1.704366473094e-05
-3.38101738358273e-05
-1.95775993601939e-05
-2.31827996929182e-05
-2.51939908075822e-05
-2.38108427138992e-05
-2.3854299845444e-05
-2.30705005683579e-05
-2.61288468680351e-05
-1.93268866000339e-05
-1.8685934713812e-06
-4.16613124230126e-05
-2.03785006291767e-05
-6.61948428548446e-06
-3.90992330588603e-05
-1.83291690188882e-05
-8.31802503827299e-07
-4.13345009533447e-05
-2.26459275148479e-05
-2.43722403660836e-05
-3.368706046629e-05
-3.79595236105715e-05
-1.69728193822115e-05
-2.44987317629956e-05
-1.30937232403492e-05
-2.48533948888785e-05
-9.45314015521936e-06
-3.62840350998821e-05
-1.99064889316925e-05
-2.69161807281668e-05
-1.82128442219063e-05
-3.20872525984929e-05
-1.17874043378006e-05
-3.11768247007122e-05
-2.99168676864931e-05
-1.6730359438222e-05
-1.1999689878739e-05
-1.82754416640789e-05
-2.17013960651642e-05
-2.02349265481679e-05
-8.97125671153188e-06
-3.04875155430214e-05
-2.71469597394133e-05
-1.62912335489487e-05
-3.11638305407348e-05
-1.16081360445828e-05
-2.95146519622183e-05
-2.63181881512073e-06
-1.04399414290047e-05
-3.72166154749563e-06
-2.61906446310073e-05
3.94150855905604e-07
-4.22595523417428e-06
-1.84295562423084e-06
-2.77798033156614e-05
-9.72955139269385e-06
-2.93687915993196e-05
-2.22715867502623e-05
-2.2737298305058e-06
-1.64684832321963e-05
-3.62312895462389e-05
-3.20324930145622e-05
-2.28794539438933e-05
-3.98815304052291e-05
-2.2027200843603e-05
-2.40559470315077e-05
-2.42516981623688e-05
1.31049675861482e-05
-2.11447428679463e-05
-2.37538638967974e-05
-1.94483027923588e-05
-1.27876008610851e-05
2.13782911149083e-06
-4.18446573495662e-05
5.76564674314736e-07
-3.32862583671266e-05
-2.81274879574338e-05
-2.66572387839149e-05
-1.86360877205601e-05
-2.30574489485862e-06
-2.00423205096824e-05
-2.28516974244542e-05
-2.76914096446446e-05
-2.7827151959192e-05
-1.32139679895206e-05
3.08862085707997e-07
-4.33593216581869e-05
-1.77999646474436e-05
-2.15797960940334e-05
-8.48333155229014e-06
-3.66416878492624e-05
-1.35738467298766e-05
-2.43311208288611e-05
-1.31581131628235e-05
-1.86457813737791e-05
-3.20432656770115e-05
-2.3540004224623e-05
-2.53722020548713e-05
-2.03117585497521e-05
4.51102118549249e-07
-1.43408800274232e-05
-4.27330608185539e-06
-2.47534111338837e-06
-2.49676864632347e-05
-3.32696414626772e-05
-2.08082210229717e-05
-2.06399321722256e-05
-3.16948529302185e-05
-3.25741512360926e-05
1.91909427717027e-05
-1.77530812747799e-05
-2.30182107461443e-05
-3.71133664857174e-05
-2.73106805484959e-05
-2.6987590133957e-05
-3.56505550738946e-05
-1.95100326236261e-05
-4.58953242802042e-05
-3.06358286016129e-05
-3.33287887712307e-05
-1.84853970687713e-05
-1.80521807205536e-05
-2.79177763481446e-05
-1.11516693972117e-05
-1.50485956993964e-05
-3.22686274641112e-05
-2.86571217417238e-05
-4.00888609626749e-05
-3.01619741815228e-05
-2.5664573367507e-05
-3.32518447123679e-06
-2.4360572461988e-05
-2.01795703916066e-05
-2.83159247984544e-05
-1.8656953427669e-05
-3.7948486948553e-05
-1.31967576343398e-05
-2.15886985441936e-05
-3.1463340401086e-05
-1.17067027641234e-05
-3.0551774207763e-05
8.906229782552e-06
-1.7924216637114e-05
-1.51069204795618e-05
-3.51166560402124e-05
-8.23449693968286e-06
-2.89634974803636e-05
-5.32577423378784e-05
-1.40522039723929e-05
-2.33369922383963e-05
-8.96719146377384e-06
-1.89070790730373e-05
-2.47909149756572e-05
-1.76699929123666e-05
-2.21920885736376e-05
-1.63936452407708e-05
-5.13464460701121e-05
-2.73721859451227e-05
-1.90031088641705e-05
-1.73799319547632e-05
-8.62520918268976e-06
-1.8240110358024e-05
-4.35713699475096e-05
-3.84719570625132e-05
-3.49475431944187e-05
-1.19508281864396e-05
-1.99658103264784e-05
-1.15184417183077e-05
-2.82131646961792e-05
-8.74301762664865e-06
-3.57701090609405e-06
-9.0187877242802e-06
-2.99533832361074e-05
-1.37720102686487e-05
-1.08971669576794e-05
-2.4685748689691e-06
-2.10681477256119e-05
-2.20667248601327e-05
-6.8699345214362e-06
-2.5514205827124e-05
-2.99047085193071e-05
-3.84141791994363e-05
-3.72086256990806e-05
-2.84479898813349e-05
-7.63326071814523e-06
5.45483846712138e-06
-2.03917683886545e-05
-4.12219486447222e-05
-3.25171210397178e-05
-1.43494461177363e-05
-8.815594437673e-06
-1.74019228186841e-06
-2.41972965338368e-05
-3.50447867174119e-05
-3.13384003563879e-05
-6.29009996500497e-06
-2.50991139657845e-05
-2.97802455617631e-05
-2.08039659810718e-05
-1.96431671716909e-05
-2.35920019808047e-05
-1.90366937806941e-05
-1.56208472169852e-05
-3.16595331103317e-05
-1.85482931930281e-05
-1.89118615237223e-05
-2.72134331999844e-05
-2.61211198710106e-05
-2.9866356061996e-05
-1.98751268731577e-05
-3.49751207712056e-05
-1.70222530945487e-05
-4.02016473466493e-05
-2.12133745745005e-05
-1.78143212421248e-05
-3.81853315180008e-05
-2.60718328444775e-05
-9.6841879715638e-06
-3.1417591652733e-05
-8.66984071779504e-06
-8.05155956956909e-06
-2.13398311412682e-05
-1.86689909635837e-05
-1.18698742010052e-05
-2.50342634119129e-05
-2.26262874364612e-05
-2.05061468838923e-05
-2.69454591768771e-05
-1.27311837082081e-05
-2.95533680673042e-05
-1.5458620126255e-05
-3.96443989502005e-07
-2.55597556457451e-05
-2.71319247312388e-05
-2.64998183382075e-05
-2.27952755963079e-05
-3.12701136441733e-05
-1.04697156647268e-06
-1.8604443158285e-05
-3.6677687111198e-05
-2.14060577607756e-05
-2.95430782560253e-05
-2.70482499082888e-05
-1.19296686901959e-05
-2.94055541651731e-05
-2.47423178637113e-05
-3.6643586765124e-05
-1.78048397462744e-05
-1.86218620189448e-05
-4.34246775807047e-06
-1.94540964870077e-05
-3.01265458149306e-05
-1.51336520115067e-05
-2.34713819049147e-05
-1.52672858208483e-05
-7.47507307748159e-06
-7.45909091915663e-06
-3.55598503514346e-05
1.98716223698158e-05
-2.94282746065392e-05
-8.82041214298761e-06
-3.72898767910627e-05
-3.56130983744569e-05
-2.82323999735597e-05
-5.42289493502105e-06
3.89456468907079e-07
8.22111867551693e-06
-1.7486726872834e-05
-4.89734059782941e-06
-1.68162916597637e-05
-3.16539479278826e-05
-3.67901883878232e-05
-1.87925804038538e-05
-2.11021216296099e-05
-4.26631528949885e-05
-1.47318719827697e-05
-1.83303810321967e-05
-1.78301262491371e-05
-2.73536567760195e-05
-1.03831767841544e-06
-7.64785215251964e-06
-6.12347217574818e-06
-3.20171414634536e-05
-2.09280588767313e-05
-3.08188270137467e-05
-2.03905778639055e-05
-1.07354850760332e-05
-1.74503029494848e-05
-1.29871445507898e-05
-5.23144178881981e-05
-3.0274795991514e-05
-9.16640713771004e-06
-2.05079266817612e-05
-1.34578607693918e-06
-5.99841032137368e-06
-3.6019482052181e-05
-1.60904513262316e-05
-2.39801654421719e-05
-2.68027878558657e-05
-1.63106924812954e-05
-3.15912485952129e-05
-1.74562169646267e-05
-6.09828872456326e-06
-1.05983093973861e-05
-2.11771860363087e-05
5.48894368869239e-06
-3.93335164500159e-05
-3.58841565316803e-05
-2.09825378301088e-05
-2.35604444921932e-05
-7.17364887323009e-06
-4.26268760564523e-05
-1.67131048149295e-05
-6.44879237328846e-06
-1.77722775302413e-05
-2.00180090724703e-05
-1.39539096685725e-05
-1.67923767827566e-05
-2.7564383134159e-05
-9.07310806304044e-06
-1.68586304837824e-05
-4.09499611815698e-06
-2.37946857721134e-05
-1.38551370007108e-05
-2.14819871402038e-05
-2.32780549615451e-05
-3.66907429254338e-05
-1.08705454822148e-05
-3.75256528269271e-05
-1.12971078926669e-05
-9.18281662333553e-06
-3.09678961350445e-05
-3.09546821059932e-06
-3.19648483359872e-05
-1.73299197896416e-05
-5.56719993961634e-06
-3.22629896133361e-05
-3.15579588990389e-06
-4.8084723888691e-05
-3.85404692346557e-06
-2.31479507025461e-05
-6.1068973756684e-06
-3.44074680159169e-05
-2.8334636612114e-05
-2.85058747126318e-05
-1.54309738395622e-06
-2.09119297138424e-05
-2.36115298932713e-05
-2.12046678877467e-05
-2.78112363212506e-05
-3.22430826121579e-05
-2.04550874917911e-05
-1.72091470668302e-05
-1.41861308108747e-05
-1.24503885044354e-05
-8.96162408052312e-06
-1.44515020907347e-05
-2.41161844528594e-05
-2.2415820478371e-05
-4.86717466439679e-05
-3.68760262047687e-05
-3.79793750678773e-05
-3.90343818094163e-05
-2.73041622115851e-05
-8.15463343700001e-06
-2.41167803048361e-05
-4.94282982319707e-06
-2.41171959045294e-05
-3.18609160960819e-05
-5.90281384834858e-05
-1.89336429722558e-05
-3.29582434080554e-05
-3.48872364611232e-06
-1.49618709715845e-05
-4.23155222131094e-05
-1.10596556779689e-05
-7.07127073308299e-06
-1.37015785328671e-05
-2.15761606964033e-05
-4.67842223494923e-06
-2.70220696815261e-05
-2.67199892379488e-05
-1.18567661140471e-06
-1.45428742704535e-05
-2.59321787206808e-05
-2.49379708084357e-05
-1.36307215773887e-05
-3.16076856703772e-05
-2.17674612767664e-05
-6.17915887012456e-06
-4.4882870726311e-05
-3.80615502559095e-06
-3.83236243178852e-05
-1.79377628006718e-05
-2.99151215526353e-05
-6.91442853971457e-06
-1.47619319588501e-05
-3.60251401306958e-05
-7.48120701007757e-06
-1.16426631448468e-05
-3.159625554729e-05
-4.77520590125223e-05
-1.50934769400418e-05
-2.51833186654621e-05
-1.4796142789418e-05
1.14624305329077e-05
-1.42212240186744e-05
-1.01452978297042e-05
-2.70767506631044e-06
-2.57339870885822e-05
-4.08682548734837e-05
-1.76589198596424e-05
-1.96205544544248e-05
9.24537252884125e-07
-8.06257222907053e-06
-7.97029093116298e-06
-3.33527446407848e-05
-2.5066018652865e-06
-5.37054786625403e-06
-1.32143276630202e-05
1.33085379292965e-06
-2.67810963215324e-05
-2.25711975058023e-05
-1.38674035924625e-05
-7.95344881033718e-06
-1.71036852152666e-05
-1.50472797570042e-05
-1.88709555830351e-05
-3.682012322263e-05
-2.8984220547893e-05
-1.3022039822793e-05
-2.61948698183987e-05
-2.3164830397227e-05
-1.9153750412131e-05
-3.56238148964908e-05
-2.48495275348113e-05
-3.11739109230626e-05
-2.56330115715767e-05
-3.25765848978825e-05
-4.19496283081919e-05
-1.68901585871721e-05
-5.75421890552056e-05
-3.36580721066664e-05
-6.99535715580773e-06
-2.39011461829727e-05
-9.28943611563281e-06
-1.38319017547818e-05
-2.68409189549435e-05
-4.48684920684368e-05
-3.05581034226307e-05
-1.97987522537639e-05
-7.75863635774094e-06
2.34973066616243e-06
-2.16090418897057e-05
-1.68851695377685e-05
-1.54793956368456e-05
-1.68983535759339e-05
-8.79179673396921e-06
-4.21438125293582e-05
-1.06129841038669e-05
-3.70622225126646e-06
-3.62800390212688e-05
-4.26364114589081e-05
-3.75799942379129e-05
-1.24600374168041e-05
-1.16187517781589e-05
-2.47846518293e-05
-3.07526617372797e-05
-4.32605062837166e-05
-4.29543838739353e-05
1.5796293508507e-06
-1.97201223932849e-05
-3.15763929942687e-05
-2.92928033759462e-05
-2.82794700928155e-05
-3.61986226386025e-05
-2.456383940098e-05
-1.94317589252486e-05
-4.59566990160518e-05
-2.66223982081291e-05
-1.59192349333776e-06
-1.95249369423366e-05
-1.05872400282937e-05
-2.77546204961765e-05
2.03270852814209e-06
-7.47261393251699e-06
-3.51673283283869e-05
-1.61525161088948e-05
6.55885793246389e-06
-8.72311490958064e-06
-2.19076168406647e-05
2.89133575088364e-06
-1.8961859183179e-05
-1.63987696628239e-05
-1.36990352338405e-05
-1.68705770227915e-05
-3.30446095290535e-05
-1.52232709883857e-06
-1.45568441978883e-05
-2.7713890370126e-05
-1.93145809101786e-05
-2.92476051257764e-05
-1.75826800221003e-05
-1.60970278226518e-05
-1.07676753882576e-05
4.02480097643409e-06
-9.93243954871956e-06
-2.49780020685096e-05
-2.43658321976282e-05
-3.39127810234574e-05
-1.37047309263062e-05
-2.06808858937963e-05
-1.15065719095417e-05
-1.96099836508309e-05
-2.01244957795185e-05
-3.11201965312107e-05
-1.26287929799829e-05
-2.17005594013358e-05
-3.12186457850398e-05
-3.48440547064806e-06
-1.28421060527252e-05
-2.47214557842817e-05
-2.37906979348901e-05
-1.03623026960327e-05
-1.03905214297488e-05
-2.83890555325601e-05
-1.58810834099162e-05
-1.71801739770342e-05
-1.33368773971963e-05
-1.72553110638592e-05
-3.80708465962427e-06
-1.54248947122255e-05
-3.02126379195835e-06
-3.95948543375299e-05
-2.09556889675123e-05
-2.22822168047613e-05
-3.56999532681471e-05
-2.69829497803399e-05
-1.64050480433961e-05
-1.13573988015729e-05
-4.32322979501542e-05
-1.05569650961477e-05
-1.94071592607675e-05
-2.87718917521924e-05
-1.46465632941929e-05
-3.49862565472358e-05
-4.38513230150393e-05
-2.65818290178359e-07
-5.5879640130805e-05
-4.45866253032032e-05
-2.91537193774593e-05
-2.95065595464747e-05
-2.29671314325881e-05
-2.64660742325738e-05
-7.11337589243852e-06
-2.45619423230618e-05
-6.51000928129868e-06
-2.86079102079419e-05
-2.60929235479174e-05
-1.78571412079102e-05
-3.74500651449761e-05
-2.41224941119175e-05
-7.21992370468645e-06
-3.97426414303584e-05
-2.44085734433104e-05
-1.90241588504074e-05
-3.92973547282098e-05
-2.79685544856143e-05
-3.72302613034983e-05
-1.61837631590974e-05
-3.4990152373475e-05
-3.15453264164279e-05
-4.22545520653561e-06
-1.35590132758165e-05
-2.90711238763345e-06
-3.07797835929045e-05
-1.57382534779632e-05
-1.44410868588836e-05
-2.90227248682477e-05
-2.82281345670849e-06
5.51250209304041e-07
-5.2112054266622e-06
-2.20235928401962e-05
-7.64648101376569e-06
-1.91744773728473e-05
-8.74461581646633e-06
-1.30740459870922e-05
-3.32638982383151e-05
-3.43216309927878e-05
-4.91896633176544e-05
-6.40026372757252e-06
-1.2386832895972e-05
-1.64699794210802e-05
-6.71266217276357e-07
-1.60129283958834e-05
-1.94681968251477e-05
-3.9081421774059e-06
-4.96201581758582e-05
-1.12586667650136e-05
-2.52596580415853e-07
-2.37949890854493e-05
-8.79216108906646e-06
-3.37053148514927e-05
-2.40641726296309e-05
-3.76497724635573e-05
-3.51653681306175e-05
4.55812595678015e-06
3.19634012884432e-06
-2.03973443652893e-05
-8.31110530029045e-06
-2.48338272818975e-05
-3.10152965097357e-05
-2.21461797733669e-05
-3.14377363459972e-05
-8.01546247426925e-06
-1.81575857830113e-05
3.30860378543809e-07
-3.20699102359698e-05
-1.59337128190115e-05
-1.14514764678742e-05
-2.53901033884621e-05
-7.93218487956085e-06
-2.68113415306949e-05
-6.59154263967973e-06
-1.8935677972079e-05
-2.19295401756177e-05
-4.18370060726831e-05
-2.24160471690604e-05
-1.22071045158015e-05
-5.05423141442546e-06
-1.98003925992673e-05
5.70791333681995e-06
-2.61486843381053e-05
-2.88849469579303e-05
-1.63534201997372e-05
-2.59888708741135e-05
-1.36963305525047e-05
-3.93666377234012e-05
5.71898308541708e-06
-1.3068863242086e-05
-2.56355635774741e-05
-1.40741614395544e-05
-2.68983412343041e-05
-1.93372176324013e-05
-2.25279027216025e-05
-1.17893190334076e-05
-2.59617412757246e-05
-2.58614982053435e-05
5.66733361320501e-06
2.80620641716278e-06
-3.00775559421722e-06
-1.18639329594231e-05
-1.14212802363148e-05
-8.45659557365245e-06
-2.16262497086902e-05
-1.50494136449239e-05
-3.72147420336986e-05
-1.73747490069548e-05
-3.72728825542456e-05
-1.58013988408849e-05
-1.70598857566458e-05
-2.302521453802e-05
-3.86050113315512e-05
-2.83092898153656e-05
-1.50733438294274e-05
-1.89590110882914e-05
-3.01138944440426e-05
-2.56366177348158e-05
2.31114332469485e-06
-5.76162373213016e-06
-2.41567026853582e-05
-4.58343361579281e-05
-8.70145968056238e-06
-1.9364952187016e-05
-2.217730531041e-05
-6.92607413750289e-06
-3.57543831256763e-05
-1.54857556338945e-05
-1.31593819434473e-05
-3.15758241106056e-05
-1.61733984808888e-05
-1.58066239596751e-05
-3.14443433446793e-05
-2.70852149778362e-05
-2.94375625986363e-05
-1.44842334694289e-05
-2.35322395553884e-05
-1.15239049703883e-05
-7.62432308641706e-06
-2.86048517792359e-05
-2.61003045063288e-05
-4.07212820233908e-05
-2.29638383713297e-05
-1.62616786952256e-05
-1.10950998386746e-05
-1.60483822006634e-05
-2.48451575520158e-05
-2.98594652754396e-05
-3.78449888793717e-05
-3.08971074375437e-05
-3.00438975533013e-05
-7.22319822082655e-06
-1.73708802420873e-05
-2.23264383462534e-05
-4.02433043867525e-05
-1.40259099191621e-05
-2.84995336991515e-06
-7.96452611567661e-06
-5.15935785669512e-08
-2.4156257379444e-05
-3.48162235868442e-05
-2.20493738847026e-05
-2.08283306629775e-05
-1.71975672892596e-05
-5.12642148810374e-06
-1.82377690477023e-05
-1.22421611595926e-05
-2.74037564228372e-05
-6.07891949642538e-06
-2.38508071531422e-05
-2.72438084767742e-05
-7.61264960147187e-06
-1.17772550933454e-05
-1.4969209106935e-05
-2.18985322984988e-05
-1.03507698151018e-06
-1.08177083451075e-05
-3.08927998394177e-05
-1.68118479279956e-05
-3.22089948774114e-05
-2.18646989906585e-05
-3.33493404392179e-05
-1.39437635147134e-05
-1.30039821667656e-05
-2.92359629767901e-05
-1.37262153250844e-05
-1.76441454247605e-05
-2.84485902596792e-05
6.81260525479886e-06
-1.58311550530376e-05
-2.46073817577625e-05
-2.75883381739665e-05
-3.90667214631467e-06
-3.74994352989964e-06
-2.09389137679748e-05
-2.68493013516026e-05
-1.89186592495872e-05
-1.56546528737846e-05
-1.71445041266892e-05
-9.86756878700319e-07
-1.91764427775409e-05
7.20294477078498e-07
-1.11835384973184e-05
-1.10402745330158e-05
-1.37218774566704e-05
-2.06846243995917e-05
-1.44583624023172e-05
-1.30551713683178e-05
-8.29598003455087e-06
-1.13579438813785e-05
-4.02492276679827e-05
-2.67603323555841e-06
-5.22537385570571e-06
-3.79533515329748e-05
-3.06188483173016e-05
-3.31985461854385e-06
-2.7437557718328e-05
-3.84497766772771e-05
-1.60218852384937e-05
-1.94666990719013e-05
-2.53771140025693e-05
-1.31390693949957e-05
-1.74750067304049e-05
-1.65740682720195e-05
-2.27748667385723e-05
-1.90596045241911e-05
-9.19686586170269e-06
-1.69486828980605e-05
-1.78827773045417e-05
-2.74205286382606e-05
-8.86852015447561e-06
-1.55290369929125e-05
-2.42497079644743e-05
-3.64641756976446e-05
-2.57160894592168e-05
-3.01438085837167e-05
-2.92091581025571e-05
-3.61374598691179e-05
-3.54206079118435e-05
-2.52643286069686e-05
-1.20088238668727e-05
-2.43592978766184e-05
-1.18528813533514e-05
-1.48944223726844e-05
-1.15375080167529e-05
-2.73376721017854e-05
-1.56687850382512e-05
-1.14114079602177e-05
3.21073915030844e-06
-1.82321243523815e-05
-3.23749626626089e-05
-1.47674392610068e-05
1.42684717624394e-06
-3.96979524515125e-05
5.35719246822031e-06
-8.96683694826927e-06
-4.25336578097053e-05
-3.1524056694112e-05
-2.92282015738851e-05
-4.38870850213919e-05
-2.28714374386799e-05
-1.12589363194299e-05
-2.40803264300761e-05
-3.20431962129504e-05
-2.60292989709952e-05
-2.65484837369722e-05
2.84971897936494e-06
-2.62625302819186e-05
1.70514159330863e-05
-3.08408833601084e-05
-3.25616937013813e-05
-2.73760125085276e-05
-2.40185091688781e-05
-1.49695848074929e-06
-1.96918764215958e-05
2.69465996825265e-06
-6.56691950262973e-06
-2.84645082639923e-05
-2.94243697557327e-05
-1.02861278146872e-07
-2.67286497344324e-05
-1.01375303302225e-06
-1.88153641049009e-05
-2.20899108195474e-05
-4.01380293981183e-05
-3.73379864039493e-05
-3.72222680197772e-05
-1.98748728851501e-05
-3.15756059912488e-05
-7.56454593495778e-06
-2.30662798689487e-05
-3.59054328913847e-05
-1.49635170406699e-05
-1.69748064018267e-05
-2.89380425244236e-05
-3.53641232795812e-05
-2.94364257821955e-05
-3.18429673616291e-05
-1.09139125136784e-05
-5.73704973802732e-06
-4.16544961727064e-05
-2.09041978219672e-05
-4.54426370961262e-05
-3.09357364552246e-05
-9.81666378972198e-06
-2.74932678536239e-05
-2.81826580568457e-05
-2.12408746921405e-05
-3.48767677869847e-05
-3.19967051001523e-05
-1.04297199640705e-06
-1.18431268261844e-05
-1.55055081512321e-05
-1.63183392510695e-05
-2.49673440945562e-05
-4.02001717670027e-05
-2.47093222740853e-05
-1.771604110549e-05
-3.56909897291895e-05
-1.22314330041745e-05
-2.34090506354258e-05
-3.71154480414214e-06
-1.47499355011619e-05
-1.84231469822883e-05
-1.58765074240284e-05
-1.0239984004593e-05
-2.89055235729986e-05
-3.56229393211219e-05
-8.61793969735577e-06
-2.16742104284164e-05
-3.40969849441363e-05
-6.76754413617332e-06
-2.75868023796419e-05
-1.70343595820844e-05
-2.53474960189804e-05
-3.63759073374487e-05
-1.16459489566681e-05
-3.03862960676315e-05
-2.71350673251267e-05
-4.48576747933568e-05
-3.05139958577545e-05
-1.83298936729357e-05
-2.5333430640474e-05
9.32446553259339e-06
-1.42569134968841e-05
-1.13251045807598e-05
-8.54333566317381e-06
-1.49337376807138e-05
-3.50193658305688e-05
-2.13094097550968e-07
-7.81806469628485e-06
-7.75187679349853e-06
-1.06539839573842e-05
-2.86962025593328e-05
-3.26964989146975e-06
-1.64950246481216e-05
-3.40208932122075e-05
-1.31197596478761e-05
-2.71172851671589e-05
-2.100489576407e-05
-1.6079241068074e-05
-2.00299591244594e-05
-1.13382592639299e-05
-1.71578141104313e-05
-2.90851754684315e-05
-1.98365252480472e-05
-7.52152152460919e-06
-1.33967902440283e-05
-1.01380310699583e-05
-1.72305975130794e-05
-1.28239802392702e-05
-2.87234362804075e-05
-4.13165488497752e-05
-2.49193551234649e-05
-1.61430161550668e-05
-3.62866693049411e-05
-2.84608465303449e-05
-2.8064075063127e-05
-3.81805687482186e-05
-5.46413002960334e-06
-2.00845740732796e-05
-1.93471688622409e-05
-2.76370560693921e-05
-1.96095469750814e-05
-1.9127232031091e-05
-7.37841956515036e-06
-3.3370179974725e-05
-4.17852559684626e-05
-2.80520553819417e-05
-3.36812547543599e-05
-1.69938751982882e-05
-3.99727145010718e-05
-2.90098470124923e-05
-1.07871942673692e-05
-3.04753209235093e-05
-1.30283293328388e-05
-2.2643138197008e-05
-2.18677734618508e-05
-2.17194302072974e-05
-3.03897822355333e-05
-3.28836211418141e-05
-1.5751421357576e-05
-3.47084873626564e-05
-7.09228714492708e-06
-1.00253991053163e-05
-2.00270191476599e-05
-5.24687431424446e-05
-1.91883025055802e-05
-2.57933433229234e-05
-8.27709867999649e-06
-3.85825394807956e-05
-2.29757915934707e-05
-2.12598429277028e-05
-3.12708948923729e-05
-1.50832099162356e-05
-2.057081248092e-05
-1.47269342794333e-05
-1.82250247279744e-05
-3.36207340129083e-05
-6.21775601851133e-06
-1.94242785858252e-05
-2.19945388530343e-05
-4.74614880491296e-05
-2.09838304525475e-05
2.24947035534686e-05
-4.45801393206623e-05
-1.61823631703839e-05
-1.43524939684166e-05
-3.47501399631757e-05
-1.06829223872748e-05
-2.56753537780347e-05
-1.04282175819698e-05
-1.65261960843312e-05
-1.48668808976382e-05
-4.64888318218029e-05
-2.48054146316836e-05
-3.23851484297512e-05
-4.7763273368098e-06
-1.48927921515039e-05
-4.15972670810718e-05
-3.20484547225461e-05
1.14008312460956e-06
-4.18235399188021e-05
-6.61323124349588e-06
-3.13363107625956e-05
-1.76103277585501e-05
-1.90260255565594e-05
-9.05518445500219e-06
-2.76587116643527e-05
-1.35459849785185e-05
-1.15118614347962e-05
-5.73747754385925e-05
-1.18713613803801e-05
-1.39761815008007e-05
-3.46940187406937e-05
-3.74149425657177e-05
7.2761500756199e-06
-2.51841531159211e-05
-3.84276756941591e-05
4.51501691380811e-06
-3.23639908305399e-05
-2.72751961010436e-05
-2.7188467802684e-05
-1.66879812722733e-05
-4.21134401962012e-05
6.43607576404218e-06
-4.20784401000007e-06
-3.88866709317697e-05
-1.53129643108981e-05
-2.39310111400537e-05
-7.71889193381648e-06
-2.28505314639751e-05
-8.0784781662306e-08
-2.76809678947238e-05
-1.84432354972361e-05
-1.66968683017994e-05
-6.79659658549925e-06
-3.1461708452206e-05
-3.30852644137463e-05
-2.10676419757405e-05
-2.67537670039977e-05
-2.86610614461446e-05
-1.71186660172793e-05
2.17571246195445e-06
-2.02489029805623e-05
-2.64308921804023e-05
-2.25764581095036e-05
-2.59785322620925e-05
-6.60399672958045e-06
-1.36545768080359e-05
-8.373922809716e-06
-2.34142366804228e-05
-2.43479389594559e-05
-2.30023922203012e-05
-1.37596178727303e-05
-9.07522308943716e-06
-2.65675960306467e-05
-1.18519636469046e-05
-4.6822828996001e-06
-3.71289220011309e-06
-1.54861660017542e-05
-3.03690091047555e-05
-6.5495406986845e-06
-1.48875694092292e-05
-1.56447068436288e-05
-1.91055709974094e-05
-1.82809957168993e-05
-2.59055882692693e-05
-1.10610464121434e-05
-2.67443423561771e-05
4.69007291675254e-07
-2.7329351481894e-05
4.56668825335645e-06
-1.53896630817354e-05
-1.09573108015689e-05
1.08493463690237e-05
-4.92675707959337e-05
-3.93153597907286e-05
-8.44658019156949e-06
-1.22167195799073e-05
-1.32950492405622e-05
-2.45062595363132e-05
-4.080324728791e-05
-5.11859602262878e-06
-3.95843933459865e-05
-2.27824403733989e-05
-1.12354425948635e-05
1.58941694050528e-05
-8.05622753658574e-06
-2.83505824213927e-05
-1.28098442499741e-05
-3.40286906723854e-05
-1.20152955992941e-05
-1.32692251344776e-05
-4.80306843810265e-05
-3.27960706674221e-05
-2.49068649581579e-05
-1.71773133468952e-05
-2.05603673789376e-05
-6.90447618486008e-06
-2.05089170373961e-05
-2.95782120630111e-05
-6.55677043071982e-06
-2.44408441934587e-05
-3.40353426833251e-05
-3.519416806809e-05
-1.02097704835046e-05
-1.57172899393478e-05
-2.77620147105834e-05
-1.44963732597437e-05
-7.44261035200106e-07
-3.08782578221982e-05
-5.88547629096534e-06
-4.0291481341945e-05
-4.41948808012765e-05
-2.467092932201e-06
-3.9927328018623e-05
-2.50176768332744e-05
-1.87857189127637e-05
-3.25531877319026e-06
-1.64637210964364e-05
-3.64013517177245e-05
-9.01581395826466e-06
-1.65569908795321e-05
-2.01668347274361e-05
-2.86372487270053e-05
-1.96783367883983e-05
-2.730387445911e-05
-2.13297157771835e-05
-1.22617819430721e-05
-1.51415658351371e-05
-2.29726619632317e-05
-1.57937931716179e-05
-2.47318432986939e-05
-2.49465768212646e-05
-3.0010559040717e-05
-3.63465506152616e-05
-3.47231962909657e-05
-4.89401949950672e-05
-2.95755625331975e-05
-2.73365836056699e-05
-1.88847594056343e-05
-2.55173666209019e-05
-6.81861433498766e-06
-1.86018171732116e-05
-2.48718197459584e-05
-3.82993455636054e-05
-1.80614081092656e-05
-3.40249099320508e-05
-2.79452608831429e-05
-1.00609245579964e-05
-7.64364118684397e-06
-1.23856538045907e-05
-3.82593069625252e-05
-1.08311324801188e-05
-5.36512622557679e-06
-7.37327887074079e-06
-2.66684814070489e-05
-1.99164267972282e-05
1.92675939231224e-07
-2.31528710138495e-05
-2.49403876447164e-05
-3.231109253447e-05
-1.31510712232548e-05
-2.08991419887359e-05
-2.09234293062183e-05
-2.58574349408868e-05
-1.98504179090801e-05
-3.4572440477564e-05
-2.38255318996442e-05
-2.92249318716405e-05
-3.17770179613069e-06
-9.42609407240345e-06
-1.14189482785366e-05
-2.42178950801821e-05
-2.24272665677991e-05
-3.41568242177416e-05
-1.70691742453243e-05
-2.40102151859765e-05
-1.75727127895569e-05
-3.68084723803648e-05
-3.97326116552695e-05
-3.45118070331877e-05
-1.84007913749382e-05
-2.51032286862245e-06
-2.23683799511338e-05
3.77981195472468e-06
-1.39552694163363e-05
-3.84687305877758e-05
-3.52934808900125e-05
-1.83509672643455e-05
-3.03318745031779e-05
-1.79007801397701e-05
-8.59118064635871e-06
4.72495303645277e-06
-3.64934144816819e-06
-1.2935557337343e-05
-1.6203732897092e-05
-2.7864734726833e-05
-1.18657886507228e-05
-3.10607520148427e-05
-2.48259809078468e-05
-1.51010339657305e-05
-3.02717211866145e-05
-3.01045469660399e-05
-5.64520144451134e-05
-1.52779467324388e-05
-2.27631117640983e-05
-1.61063072960564e-05
-1.77425230972997e-05
-5.42092427330063e-06
-4.45576644796328e-05
-1.86635744619393e-05
-2.05580494857814e-05
-3.3011760000351e-05
-2.64883514171581e-05
-6.77634206503523e-06
-9.89058564270434e-06
-1.55610751924079e-05
-8.480956702649e-06
-3.30277299217208e-05
-7.51254562221314e-06
-2.82876840129247e-05
-1.73591691010628e-05
-4.30359738449459e-05
3.56228581940408e-06
-2.62989970987807e-05
-2.69330818704908e-05
-1.58877669122874e-05
-2.49246416262067e-05
-3.2319373701327e-05
-3.68603562149593e-05
5.4097490682391e-06
-1.63598113855666e-05
-1.82332663252644e-06
-2.96314183730984e-05
7.4671003508643e-06
-6.23843440891129e-06
-2.7005236082615e-05
-2.73383615396805e-05
-1.96972628323114e-05
-8.39999928686444e-06
-5.15116622294962e-06
-3.58979300163759e-06
-9.38825968005961e-06
-8.65465863819402e-06
-3.89816887821779e-05
-8.51132014368766e-06
-2.20153682914243e-05
-2.73407202723373e-05
8.84701751370203e-06
-7.58825562596708e-06
-9.46036719025586e-06
-1.8099210566846e-05
-4.76732093124392e-05
-2.32075619708379e-05
-1.4090250182636e-05
-2.32009262097715e-05
-2.75564506079973e-05
-1.62891329255454e-05
-2.00817973107327e-05
-1.96425844169569e-05
-9.59050153738852e-06
-3.25057813360236e-05
-1.577768845818e-05
-6.83077243772858e-06
-3.86844241205056e-05
-2.9438750438502e-05
-2.81446706077443e-05
-2.57899345819414e-05
-1.08959620069614e-05
-2.46420434331754e-05
-3.5748307086906e-05
-1.15775775153738e-05
-6.82087441600932e-06
-8.7382533500373e-07
-2.77629058919612e-05
-2.79144597297352e-05
-1.88738703894206e-05
-1.94932568600508e-05
-1.63432707966878e-05
-2.8822239705506e-05
-8.13956711394731e-06
-6.42626933778697e-05
-2.45903323990553e-05
-1.33454726795958e-05
-1.96139323792584e-05
-1.86383762949877e-05
-1.05995250058048e-05
7.52505489534843e-06
-2.47042780051933e-05
-2.13440577173525e-05
-2.34338908224286e-05
-1.5419299853215e-05
-3.28560453274351e-05
-7.14194917613598e-06
-1.88506964327203e-05
-2.21962970364992e-05
-1.30825012124761e-05
-1.40858037136694e-05
-4.4696851309897e-05
-2.29142313963427e-06
-3.70350572670457e-05
-4.98177749131153e-05
-1.14915552165066e-06
-3.38573274284465e-05
-1.97679501141019e-05
-2.45638659784319e-05
-6.03952624918326e-06
-1.75375744643348e-05
-1.89892990233123e-05
-2.90323506035292e-05
-1.26417745971764e-05
1.43170801547915e-06
-1.94374213639157e-05
-6.24184136340165e-06
-2.57057927022619e-05
-1.59546503184064e-05
1.01500029508043e-06
-2.14272675437895e-05
-1.99759396654252e-05
-1.79529265310397e-05
-2.29650795395045e-05
-1.58288625323152e-05
-1.49767042868857e-05
-1.0293169954388e-05
2.21452044195646e-05
-2.58629410640737e-05
-2.6594294357747e-05
-2.03198344060498e-05
-1.55786004592422e-05
-2.47098824316011e-05
-4.34935991121667e-05
-2.79343418236167e-05
-3.59262584558841e-05
-1.05309867148224e-06
-2.03558403202844e-05
-2.93504804307153e-05
-1.14022467634008e-05
-4.57664590268034e-05
-3.90272784662168e-05
-1.65960905553502e-05
-8.22362283009985e-06
-2.79316012286653e-05
-3.44106942727352e-05
-2.6548803091231e-05
-2.37363554497009e-05
-1.95019399212454e-05
-8.72595802256401e-06
-2.51482753394871e-05
-2.79874467146978e-05
-2.48853462518948e-05
-4.03170697814618e-05
-1.01999661552181e-05
-1.76044289389801e-05
-2.05567584765188e-05
-2.82361743876569e-05
-2.76899495863844e-05
-8.69119045514076e-06
-3.05989233281167e-05
-3.28722180913187e-05
-2.88776555821574e-05
-3.1222575540225e-05
-2.88295547431953e-05
-1.49776123059125e-05
-2.71486879699613e-05
-2.61635961560297e-05
-1.32469231638201e-05
-2.0692868710288e-05
-8.63446210474249e-06
-1.18875664062985e-05
-1.1876121886282e-05
-2.6485291394953e-05
-2.14215382278273e-05
-3.13257476734608e-05
-1.37872258311301e-05
-1.30368102515323e-05
-2.29301693454757e-05
-3.57416587691045e-05
-1.20273280994416e-05
-1.77130953013724e-05
-3.20276334689932e-05
-2.3751084486665e-05
-2.44712607782424e-05
-7.93636437198425e-07
-1.90480106854193e-05
-3.62690016657959e-05
-1.2872189010558e-05
-1.49854097448853e-05
-1.81255772979271e-05
-2.59602882551297e-05
-1.90142267046832e-05
-2.41390807747013e-05
-3.31058037778314e-06
-3.58273140733124e-05
1.44291237486048e-06
-1.55604807111235e-05
-2.28664442402488e-05
-2.34761422830747e-05
-6.17630139440308e-06
-2.92445215866265e-06
-1.58082828877786e-05
-2.56638882742909e-05
-3.11812616656415e-05
-2.87464443873289e-05
-4.19026314468966e-05
-2.27662484859796e-05
-3.75342975637785e-05
-1.17105892485167e-05
-1.20036354066961e-05
-8.4885915632658e-06
-2.62307892477356e-05
-2.81026648427644e-05
-1.95601323862468e-06
-2.91248116586162e-05
-3.4082608269996e-05
-2.31287536972204e-05
-2.18766513830873e-05
-2.5343578879815e-05
-1.15807724592629e-05
-3.77883094679433e-05
-1.36356620407781e-05
-1.9566994418412e-05
-2.74144296509275e-05
-8.25308835718729e-06
-2.37325309648035e-05
-4.2443466643666e-05
-3.09237428120867e-05
-2.42387081443268e-05
-5.22732186064625e-06
-1.93995304092428e-05
-2.23889456121275e-05
-2.7010408545059e-05
-3.01213018145164e-05
-2.97988126316445e-05
-3.79832658534992e-05
-2.23252189790127e-05
-3.68095536993129e-05
-2.02496006813496e-05
-2.07602562429963e-05
-3.79006092525913e-06
-1.54829552708132e-05
-3.16987748570161e-05
-4.60592633241015e-05
-2.67786798334609e-05
-2.30456851460623e-05
-3.90684438636275e-05
-2.29286417980555e-05
-9.20759532108054e-06
-1.33858278324648e-05
-1.16269888694808e-06
-2.82202027340155e-05
-1.84487627975364e-05
-1.70417887435613e-05
-2.10946243499214e-05
2.79061148291384e-06
-2.80809305026968e-06
-1.38319085312095e-05
-2.50408898479794e-05
-1.29287424393339e-05
1.41068650243956e-05
-1.34491618858958e-05
-4.08527453694332e-05
-3.30404811699433e-05
-4.49486885693078e-05
-9.21398933108669e-06
-3.32160173172856e-05
-3.73327137785959e-05
-2.00665208076771e-05
-6.91288269772127e-06
-1.67935968806272e-05
-5.50791786420597e-06
-1.22972031208057e-05
-1.05460246617263e-05
-8.79919365600214e-06
-7.8047807509324e-06
-7.6067996203798e-06
-1.98888714249222e-05
-1.86097705699287e-05
-2.17949584555215e-05
-2.16086482200821e-05
-2.37371126155391e-05
-3.53899171988036e-05
-1.26921930008844e-05
-2.30105764170294e-05
-2.67439597616079e-05
-3.62120352953814e-05
-3.56610259773409e-05
-6.32081148821796e-06
-1.23917542825908e-06
-2.9719465381858e-05
-4.32249898475125e-05
-1.69952619939567e-05
-2.19213722195873e-05
-2.07570225463237e-05
3.52937232548805e-06
-3.02546352043673e-05
-2.00972953577938e-05
-1.8341649312182e-05
-4.03223395306979e-05
-2.91372812004946e-05
-2.03805484278148e-05
-2.41576293362989e-05
-1.01852203437956e-05
-2.54402231138652e-05
-1.14729089843073e-05
-4.75269167218197e-06
-2.23804763762281e-05
-1.14823335982952e-05
-2.76971873913151e-05
-5.30552103848145e-06
-1.45451227348977e-05
-2.92494734840576e-05
-3.51301877908247e-05
-2.6210167347951e-05
-4.03266398129792e-05
-1.23706732331109e-05
-1.4961362575198e-05
-2.47828252579289e-05
-1.64641636028265e-05
-7.31150551059915e-06
-2.00478951823372e-05
-2.64389772728284e-05
-3.05341855918645e-05
-3.66738565605327e-05
-3.05882281023032e-05
-4.13308226927814e-05
-1.7344054841181e-05
-2.87547605197495e-05
-1.68678341955815e-06
-2.09071115962815e-05
-1.7992256798338e-06
-2.12538766241271e-05
-3.15345028869748e-05
-2.99924196401974e-05
-1.5888179635905e-05
-2.65090193523143e-05
-1.10603823967947e-05
-1.17085364561545e-05
-1.1013636798898e-05
-1.62981802884219e-05
-1.53281197955102e-05
-1.25303194276759e-05
3.02310896286248e-06
-2.65868930691094e-05
-1.20125424972226e-05
-2.18830467377301e-05
-1.61825751964918e-05
-2.20526862145318e-05
-4.79150120789353e-05
-5.01976512647484e-05
-2.15536549552433e-05
-2.16377662519108e-05
-4.32235203474022e-05
-2.59731837233347e-05
-1.99433532890891e-06
-9.51677923509647e-06
-2.47179240385418e-05
-3.30118128811865e-05
-2.82109770059917e-06
-1.41640631457798e-05
-1.95117279907861e-05
-2.58832524952921e-05
-1.15150689653604e-05
-4.39705443740505e-05
-2.52463337394337e-05
-8.83588833883591e-06
-2.54695075661734e-06
-1.50625216540634e-05
-2.94327946129981e-05
-3.16644631435917e-05
-2.51530096599838e-05
-2.59004241482896e-05
-2.7580037154781e-05
-3.60905847701322e-05
-1.28402894870881e-05
-2.55842010506449e-05
-2.31148519256273e-05
-3.33265748823712e-05
-3.5217376647735e-05
-1.22270345910048e-05
-3.26046806954547e-05
-2.95089468198883e-05
-2.74973766437121e-05
-3.72209915182264e-05
-2.63670143106906e-05
-2.3953947666483e-05
-1.94446771875914e-05
-2.67357232248299e-05
-2.45837224895216e-05
-4.47351254914348e-05
-2.30865849559561e-05
-2.37640132322723e-05
-3.5657427725235e-05
-1.72086125741413e-05
-1.56543802954396e-05
-1.00561601166828e-05
-1.07929462007011e-05
-1.32621551914077e-05
-8.16879751925436e-06
-2.12067578337965e-05
-2.00158885622077e-05
-3.20724727159913e-05
-2.02469590761075e-05
-3.746808578488e-05
-9.67588873911818e-06
-7.29909577918097e-07
-3.46444355682801e-05
-6.14295709250162e-06
-1.45113356528236e-05
-1.1630610983897e-05
-2.71994460252179e-05
-4.62757797637461e-05
-1.25557560479076e-05
-1.44407114082333e-05
-2.22985799844983e-05
-1.92460406132578e-05
-2.07095826911286e-05
-3.39518075495757e-05
-2.3748375682678e-05
-1.54073698076165e-05
-1.90605423378404e-05
-1.53867121673687e-05
-2.84068144789912e-05
-1.55420474115382e-05
-7.59323464740125e-06
-1.58810819103664e-05
-9.59313483436291e-06
-2.60538683326222e-05
-2.31771828566783e-05
-7.69654476849129e-06
-1.94664357546676e-06
-3.61797836095202e-05
-3.75342441880751e-05
-2.65655617663208e-05
-4.60097286195305e-06
-8.42515919128102e-06
8.11516167391353e-07
-1.50112435170877e-05
2.22768219465259e-05
-3.34449644485785e-05
-2.67752291095933e-05
-3.21670347780227e-05
-9.88968125755491e-06
-1.76715951784888e-06
-3.02835401861257e-05
-3.86332330283769e-05
-2.55645218235604e-05
-2.13925427936644e-05
-1.47179037632604e-05
-2.02994457319663e-05
-3.41339920436312e-05
-1.27821441490462e-06
-3.02501785402184e-05
-4.10454520799608e-05
-5.40159628687621e-06
-1.18537307731212e-05
-2.7863210765435e-05
2.33359186288035e-06
-3.35003509523172e-05
-2.46535020223789e-05
-2.0104859965214e-06
-1.22028395700138e-05
-2.03479744852136e-05
-2.86221689521187e-05
-1.02500417513999e-05
-1.50972685828038e-05
-2.82833408900407e-05
-2.50710363346143e-05
-1.96704627164705e-05
-3.81627937099747e-05
-3.20026162478541e-05
-2.4240623676026e-05
-1.62513412231134e-05
-1.30460009279261e-05
3.70792138437018e-06
-1.80137356512377e-05
-8.6870816292277e-06
-2.06955739783401e-05
-3.19674680273435e-05
-2.36744754522269e-05
-4.09906837772576e-05
-2.5143623304495e-05
-1.00147852332392e-05
-4.44964876906667e-05
-2.53440753274787e-05
-3.40464968190181e-06
-2.74483647166364e-05
-2.50288527924006e-05
-2.01666860604044e-05
-1.79132816133686e-05
-3.99498658211053e-05
-2.83208840429624e-05
-2.59768624999358e-05
-2.84574391112095e-05
-2.55549983355142e-05
-2.36919347111858e-05
-2.51475051792909e-05
-6.56073905257372e-06
-1.25194522390002e-05
-2.7920388481563e-05
-7.76536221022456e-06
-8.14194697395022e-06
-5.58044117774854e-06
-1.22685588763998e-05
-2.14856483498651e-05
-3.68533794789438e-05
-2.05661478700002e-05
-7.87005438138861e-06
-2.62727089852898e-05
-2.08704481187695e-05
-2.33048553029482e-06
3.03077644208042e-06
-1.73719172838272e-05
-2.32705009437516e-05
-1.6950083585313e-05
-1.26837555988017e-05
-2.34073380957317e-05
-1.17197322827095e-05
-2.16875144477955e-05
-2.47294288602855e-05
-2.63075475415311e-05
2.03082275266799e-06
-7.24716077576358e-06
-2.73852292578219e-05
-2.40438027143715e-05
-2.85619090552344e-05
-1.19112738925667e-05
-2.919802469165e-05
-1.28961088504728e-05
-1.41963038613337e-05
-2.68428796178637e-05
-1.58702379832665e-07
-3.30365772407032e-05
-7.30170182396083e-06
-2.7483281079324e-05
-2.00223478081872e-05
-4.48461689628808e-06
-1.86584374905173e-05
-1.64819368513471e-05
-1.79216835000823e-05
-1.94715136091129e-05
-2.10159927314079e-05
-3.17144309494443e-05
-9.82306623845757e-06
-2.34158819978198e-05
-6.00454815153588e-06
-2.11402618776825e-05
-1.08245450564502e-05
1.61292559930455e-07
-3.13380261603308e-05
-1.73885558143337e-05
-4.83138942774618e-06
-2.89735781243546e-05
-3.64451762743606e-05
-1.25304540890205e-05
-1.63837066696672e-05
-3.81751678887168e-05
-1.45079290857053e-05
-3.84845097108895e-05
-3.6284086949663e-05
-2.5348336709492e-05
-2.25700946988528e-05
-5.99118088618616e-06
-4.32849199044994e-05
-9.74217528396108e-06
-2.90288152665502e-05
-2.28925449761807e-05
-8.27388619441667e-06
-1.9326105622392e-05
-1.63531679624814e-05
-2.25927262879214e-05
-1.26068815049384e-05
-1.14477136047484e-05
1.81444883583176e-07
-2.25342273199474e-05
-3.19131287177255e-05
-7.73282844142053e-06
-2.62602230279231e-05
-2.78629409710526e-06
-2.57798335272439e-05
-2.83824359455703e-05
-4.20453687523499e-05
-1.78451714045146e-05
-2.29500689917972e-05
-3.37753683588611e-05
-3.01202595366486e-05
-3.54852391990948e-05
-2.12027936485163e-05
-2.50717860698523e-05
-1.00249993813585e-05
-3.37585344480683e-05
-2.10688493007337e-05
-3.25812936370294e-05
-9.29331414038711e-06
-9.83862755433333e-06
-1.56566817843681e-05
-5.76416626752675e-06
-1.50474980231656e-05
-1.91939935975507e-05
-3.35075616610101e-05
-1.6692841863589e-05
-2.03069868796057e-05
-1.42146200297321e-05
-3.27227855634128e-05
-2.82890822417876e-05
7.27407494900031e-06
-2.51691121153912e-05
-3.29893747968802e-05
-3.20505992419734e-05
-2.93509387367596e-05
-1.78893945242737e-05
4.56413929696265e-07
-3.80414073001996e-05
-2.82651019968309e-05
-7.57712727926875e-06
-3.85302402455661e-05
-4.47230022290844e-05
-1.45032702743538e-05
-9.53940551935927e-06
-2.20520698826814e-05
-3.96468932785589e-06
-2.57832903593563e-05
-4.36930978109223e-05
-2.00246379671682e-05
-2.69739840007108e-05
-2.26839013407821e-05
-1.29027778698864e-05
-4.04792953846905e-05
-3.17690214576267e-05
-2.10420692819121e-05
-2.82062342142651e-05
-1.94955053808684e-05
-1.66727974914737e-05
1.10518596784286e-05
-3.0756367744267e-05
-1.70576602242609e-05
-2.13609730455528e-05
-2.02776614725672e-05
-1.37704211993974e-05
-4.27635729588037e-05
-2.20362399251948e-05
-2.12322676980735e-05
-3.12942932200157e-05
-4.48655676682299e-05
-2.28242002088443e-05
-2.85315722027103e-05
1.66353539685515e-06
-2.0031662694081e-05
-2.56988721642502e-05
-2.59315787595405e-05
-3.1377692338374e-05
-2.64199577639547e-05
-1.52640247510648e-05
-3.64142529183834e-05
-2.07924140256472e-05
-1.42089217151919e-05
-3.13173003522354e-05
-2.26329656863678e-05
-2.00117240177973e-05
-1.69078966239069e-05
-1.93852853564587e-05
-2.42245905601775e-05
-1.8932104768131e-05
-1.65258479225714e-05
-2.34953226578137e-05
-3.8011324742242e-05
-2.23924140691667e-05
-3.14385057334132e-05
-2.97257544181863e-05
-3.04251761024148e-05
-2.66327764124083e-05
-6.83244337803859e-06
-2.94131795066412e-05
-2.69861154256521e-05
-1.87293213944947e-05
-1.35850919995706e-05
-2.96117492004918e-05
-3.17489093887122e-05
-3.79036794441762e-05
-8.66442345239736e-06
-3.09058934686952e-05
1.27285661295776e-05
-5.19833949255099e-06
-2.43740884889499e-05
-8.8097495407284e-06
-9.17869418800944e-06
-6.34819664634089e-06
1.37623301766637e-05
-3.93774105587884e-05
-8.22179759204974e-06
-1.6929340476685e-05
-1.81713912803347e-05
-1.93527343743716e-05
3.26782789094185e-07
-4.95839828903742e-05
-2.86099060421782e-05
-2.72339374619577e-05
-1.3881285025498e-05
6.86978089000505e-07
-6.6733852749334e-06
-1.59187204044438e-05
7.71451316342689e-07
-2.68015668911602e-05
-3.22372128536569e-05
-2.01890745515516e-05
-6.43009654299538e-06
-3.28885949933408e-05
-3.84484311628563e-05
-2.62423008014041e-05
-1.12657179860194e-05
-8.0866655172372e-06
-5.4417883681917e-05
-1.28912359723652e-05
-3.32823877893992e-05
-1.74160946582009e-05
-2.14771100647253e-05
-7.0189132269467e-07
-9.31054035887049e-06
-1.3137521668917e-05
-2.79018238945859e-05
-1.88283335776555e-05
-3.8027041617312e-05
-8.8138385689804e-06
-2.81750437538446e-05
-4.27482352110136e-05
-3.12193487462893e-05
-1.69270810146937e-05
-5.69408278891524e-05
-8.74386742413739e-06
4.96730959469506e-06
-2.87967920953582e-05
-4.27859237083906e-05
-1.43262902583817e-05
-2.28086406782005e-05
-4.89412488367028e-05
-2.48480629709719e-05
-8.56067004617512e-06
-2.85869502065733e-05
-2.36321051350013e-05
-2.88515109658603e-05
-1.80638738882388e-05
-1.63380347937883e-05
3.8596989926964e-06
-1.13712592685243e-05
-4.62317394823527e-05
4.4350617784327e-06
5.58981037570071e-06
1.32236561553475e-06
-3.88434142183452e-05
-2.05856229094674e-05
-2.642710481098e-05
-3.94522911503927e-05
-5.24236009257344e-06
-1.71185192446814e-05
-1.40213183769358e-05
-2.00929765484587e-05
-2.1989451868997e-05
-1.68327490869819e-05
-3.22524735019797e-05
-8.63729118078342e-06
-9.08966112178725e-06
8.64475212316257e-06
4.12294832638776e-06
8.52776746633966e-06
-8.48933771709346e-06
-2.23293006772953e-05
-1.48156233540148e-05
-2.82690504912394e-05
-2.79958936411802e-05
-1.15258152454001e-05
-3.56116802963221e-05
-2.08889396017489e-05
-1.9709567227671e-05
-2.69970953466956e-06
-3.34396997517295e-05
-2.43911650487225e-05
-2.74731835697132e-05
-1.72941426062969e-05
-2.4414303230452e-05
-3.38978454546321e-05
-3.31116500327591e-05
-1.45790111179674e-05
-7.91903596897143e-06
-2.49422129348097e-05
-1.40417455858939e-05
-4.49121932337678e-05
-3.63444000132592e-05
4.05351018613726e-06
-6.25289311328807e-06
-2.08011331554532e-05
-1.71670844869498e-05
-2.1738933933085e-05
-3.06971063179396e-05
-6.42986238860058e-06
-2.95116261799865e-05
-1.84768055460215e-05
-2.04095246097687e-06
-1.09462445471138e-05
-1.87917321096337e-05
3.60884332866722e-06
-3.68419164570099e-05
-1.76583854061314e-05
-1.98538120179357e-05
-3.36027331727342e-05
-1.39108423679337e-05
-1.40009023763946e-05
-2.33154662667315e-05
-3.19701383727982e-05
-2.37965593925077e-05
-2.48292411251448e-05
-3.46111555476119e-05
-1.84577935121109e-05
3.18120348621719e-06
-3.0317221752506e-05
-2.31988493868626e-05
2.37355861857582e-06
-7.4898111343411e-06
-1.73638492333553e-05
-2.02548789844325e-05
-2.07764303946382e-05
-3.74328711340951e-05
-2.31674708933281e-05
-2.97129468744768e-05
-3.93307259468145e-06
-3.57002945717968e-05
-2.63883598500298e-05
-3.08818537037121e-05
2.84749385844131e-06
1.53492338350335e-05
-2.58394147816707e-05
-1.23718068589974e-05
-1.53956871832153e-05
-2.87749905633856e-05
-1.54467115647209e-05
-1.01728497397132e-05
7.7387181195218e-07
-1.5774348482207e-05
-1.92336262654288e-05
-1.18548784369929e-05
-1.24649243793972e-05
-2.48357989513606e-05
-2.44267879025108e-05
-3.39983032302875e-05
-1.66186996593627e-05
-1.73018992144509e-05
-4.14006002217287e-05
-2.30982201700203e-05
-2.24103665749731e-05
-2.52226535332094e-05
-2.77964972498009e-05
-2.18318224375311e-05
-1.75654241777645e-05
-2.60236970406348e-05
-2.95399775229351e-05
-2.0148769546801e-05
-3.86387535996499e-06
-1.89516453957474e-05
-3.56387892243918e-05
7.71954205075624e-07
-1.53135137067808e-05
-1.26529356182988e-05
-1.97987767005238e-05
-1.81055723349894e-05
-2.23421515607285e-05
-5.35916406122825e-05
-2.24172544666904e-05
-3.38779343986407e-05
-2.09351488064867e-05
1.36540443777987e-05
-2.1935619259247e-05
-3.81107600218341e-06
-3.1764737890234e-05
-1.90927623016415e-05
-7.43289868369357e-06
-1.0834171000331e-05
-8.97307727973443e-06
-2.06906476274999e-05
-2.98084237244862e-05
-3.81949917061123e-05
-4.81803707094808e-05
-2.28584070022777e-05
-2.91902209090614e-05
-1.0073518700636e-05
-2.96692148133392e-05
-1.49852062998106e-05
-3.14934054705403e-05
-3.0304411024833e-05
-1.04064315556768e-05
-1.61562977997132e-06
-1.7362971088803e-05
-3.19993157393984e-05
-2.94774798409857e-05
-2.77670235722958e-05
-2.55536136780813e-05
-4.75402548926561e-05
-2.05841154503617e-05
-5.48373971429609e-05
4.4639271612959e-06
-1.15789528918145e-05
-2.50628966546989e-05
-1.5822366099454e-05
-1.7751848369182e-05
-1.74452585121122e-05
-3.44559585964179e-05
-1.21381532686508e-05
-2.92305180392484e-05
-3.0470863434536e-06
-1.2359963608856e-05
-1.1464936053877e-05
-2.78085891601784e-06
-1.03749460162127e-05
-1.57873877410707e-05
-2.76964918114341e-05
-3.86233839672921e-05
-3.09109159528383e-05
-1.81005330381503e-05
-2.99623794617853e-05
-5.38421375860137e-05
-2.27560684858594e-05
1.87971882819141e-06
-1.66242922288561e-05
-2.90009106616407e-05
-3.36557197726019e-05
2.16246362197308e-06
-2.11604823069229e-05
1.4589320021901e-05
-3.90476623769515e-06
-4.17120576982971e-05
-4.96510746891154e-06
-1.91440325059337e-05
-9.9292846980465e-06
-3.96662425203809e-05
-7.40103694189843e-06
-4.57223394750069e-05
-1.47090727050071e-05
-1.17407940802517e-05
-1.90325867270522e-05
-3.78756274134979e-05
-1.93428110920399e-05
-4.3906299910191e-06
-1.50694901216603e-05
-2.23748937305398e-05
-2.0576095942435e-05
-3.4779405988602e-05
-4.73436438466108e-05
-3.48954695338187e-05
-1.84964490804127e-05
-1.96725684988815e-05
-2.14111807068586e-05
-1.87745094278416e-05
9.13430655255753e-07
-1.98686585026646e-05
-1.56485237616559e-05
-1.43598642608079e-05
-3.67772351819777e-06
-2.56004336720561e-05
-2.91153785274389e-05
-3.52689509867991e-05
-2.03951383664115e-05
-2.26427091046525e-05
-2.00892956622674e-05
-5.43510700222411e-06
-1.32142756461684e-05
-1.63506908306912e-05
-3.40602740751624e-05
-4.91001355556527e-05
-1.28158358707466e-05
-3.06140119757675e-05
-3.92648511572732e-05
-5.11559658206528e-05
-1.45984782680048e-05
-1.64776476056873e-05
-2.82069391408082e-05
-8.29327665222029e-06
-4.77368045212108e-06
-1.93119706054385e-05
-2.63406665674611e-05
-3.44167414716807e-05
-2.41064654212654e-06
-2.9263437488637e-05
-2.08431167535264e-05
-1.53173322434393e-05
-3.94715467235317e-06
-8.04675828848508e-06
-3.51020112366513e-05
-2.62172039717236e-05
-2.29204050053026e-05
-1.67848957983921e-05
2.1689849333398e-06
-8.48073102813688e-06
-2.04409885933852e-05
-1.74125362294e-05
-4.0375592230122e-06
-8.82397818609234e-06
-1.46780577419732e-06
-6.64506236982019e-06
-8.05200034771126e-08
-1.13284619927554e-05
-2.74567104944067e-05
-5.80608849968738e-06
-2.76549383811055e-05
-2.20915453783897e-05
-2.01852413821371e-05
-1.41407654752002e-05
-2.48449869846518e-05
-9.59342596446596e-06
-2.08408122009959e-05
-1.16421953326159e-05
-2.79701184924174e-05
-4.42501939474717e-05
-1.11480135910004e-05
-5.65551467895855e-06
-4.06798480416707e-05
-6.45551170810501e-07
-2.13286032422142e-05
-1.47555259307307e-05
-2.81837199005979e-05
-3.99159056408456e-05
-1.86183917606932e-05
-3.17279705060201e-05
-1.04169739770045e-05
-3.95613406861978e-06
-1.42706748848043e-05
-5.09219858697865e-06
-4.17459653499469e-05
-8.0055778976681e-06
-2.2711913708506e-05
-3.35865368884585e-05
-2.65121537843679e-05
-3.12690752144856e-05
-1.1724860196874e-05
-2.50665790242053e-05
-4.15722154570492e-05
-6.58114142250565e-06
8.87790242087048e-06
-8.95257083580278e-06
-3.08349626767084e-05
-5.45829228308515e-05
-1.8616663298179e-05
-4.79484191968466e-05
-2.13436993951329e-05
-1.26053464861811e-05
4.8749991070377e-06
-3.42392984609285e-05
-1.09326275773361e-05
-1.67914180291792e-05
-1.79175943487317e-05
-1.54115304857382e-05
-1.81214490439996e-05
-4.61018655665741e-05
-3.33466075041891e-05
-1.09253192725185e-05
-3.98891915944975e-05
-1.87055224157776e-05
-2.81155552446661e-05
-1.39453428550329e-05
-1.66371274500965e-05
-1.65347282711709e-05
-3.10029520040375e-05
-2.94375242319155e-05
-1.83622790756297e-05
-1.09564647642404e-05
-3.20377599419256e-06
-1.61241527006961e-05
-7.67161858798548e-06
3.96636796863532e-06
-2.3202314097619e-05
-1.78892523325839e-06
-1.90251036019669e-05
-1.99556092306269e-05
-2.59607168068852e-05
-4.27475401068775e-05
-1.51383841052394e-05
-4.56265376497048e-05
-1.32254746132133e-05
4.03583768780727e-07
-3.67515861999848e-05
-2.34921287881401e-05
-6.16770637522794e-06
2.31791068772452e-06
-1.77380242767063e-05
-2.91730141032543e-05
-3.56865403468239e-05
-4.38844619286113e-06
-4.09614903511432e-05
-1.88762604651005e-05
-2.57270743631325e-05
-1.63855356275576e-05
-3.64824014611574e-05
-3.31242152091059e-05
-3.77189286076968e-05
-9.34805164816055e-06
-1.07037767803213e-05
-2.74928110163176e-05
-1.63976436421978e-05
-1.16684772145329e-05
-1.95922226583685e-05
1.13321851616898e-05
-2.47631615297211e-05
-3.08424031085e-05
-3.30182409160141e-05
-5.46849444323645e-06
-2.88806269986168e-05
-2.23929518853912e-05
-1.61060960259021e-05
-1.73245581620469e-05
-3.07020952072911e-05
-6.95523085532358e-06
-2.71680303805834e-05
-3.57266667290894e-05
-4.71841339777044e-05
-1.47011386883441e-05
-1.40295420482438e-05
-2.20179223081491e-05
-6.31810564443271e-06
-4.43788853348538e-05
-2.68460734571577e-05
-1.3374266044847e-06
-3.07142959778787e-05
-1.91493692747405e-05
-3.34771866678307e-05
-1.56538248567299e-05
-2.55392004473257e-05
-1.89130896708223e-05
-6.53923664692508e-06
-2.08194385931241e-05
-1.57977162555711e-05
-2.29433615701937e-05
-1.45068148186436e-05
-1.17719305130967e-05
-3.91440786047428e-05
-1.23804754936258e-05
-2.02882618486951e-05
-2.11800212854967e-05
5.21801347990725e-06
-1.53253610548523e-05
-7.22236649247818e-06
-2.77452734965274e-05
-1.56953444391717e-05
-8.14627249290628e-06
-1.88117320087901e-05
-3.85799513267629e-05
-3.97968524164341e-05
-2.30681137944766e-05
-2.06115497470472e-05
-2.4823903450071e-05
-8.67860757955023e-06
-4.38243828908841e-05
-2.77491954628328e-05
-3.10237008365874e-05
-2.91477814151895e-05
-1.98772866862729e-05
-8.22629102312218e-06
-2.61703841858804e-05
-2.47342625478724e-05
-1.07412885450092e-05
4.75842193818807e-06
-1.41251900308131e-05
-1.69080610583714e-05
-2.14848011391308e-05
-1.48552591466223e-05
-1.60082752715287e-05
-2.7525605375811e-05
-3.79654969566803e-05
-2.85655402887612e-06
-4.78472492982861e-06
-1.86017942453548e-05
-2.87889393545345e-05
-2.55322972958409e-05
-1.56268913916796e-05
-2.79240946110063e-05
-5.37389330667397e-06
-1.08502817258456e-05
-4.15779292272149e-05
-1.62348857070863e-05
-1.84069823474785e-05
-2.15030888780551e-05
-4.10556632451059e-05
-3.66393022650606e-06
1.1281350247426e-06
-3.62373423948008e-05
-2.36244212856781e-05
-2.08205402184474e-06
-8.28996694241625e-07
-3.27770880768082e-05
7.73560351036145e-07
-2.9640905474905e-06
-4.35939756050436e-05
-2.293413776452e-05
-7.10237080759411e-06
-1.5471905469098e-05
-1.18919602424154e-05
-2.34389851042527e-05
-3.84747705814272e-05
-4.0928391558325e-05
-3.54650576661258e-06
-1.52089886772011e-05
-2.7711874947597e-05
-1.20502635798907e-05
-1.01064152039884e-05
-2.37516762044029e-05
-4.92208628568129e-06
-1.51836131671787e-05
-2.79502402967534e-05
-2.66035030681229e-05
-2.78492350065323e-05
-3.04392022812416e-05
-1.57125596015991e-05
-9.81607412373115e-06
-3.23364412728979e-05
-1.34359196499961e-05
-2.30189221698899e-05
-5.26795336586679e-05
-4.69084400667568e-05
-2.5452719270698e-05
-3.2625123115168e-06
-1.52558814191582e-05
-1.72493527721082e-05
-6.26849627351823e-06
-2.39526476868077e-05
-3.14373417258493e-05
-1.89029037678495e-05
-1.80166778210336e-05
-2.30247417898765e-05
-8.13098480189345e-06
-2.53748314967022e-05
-2.50623782385041e-05
-1.76752663310631e-05
-8.76469812357243e-06
-2.70311033623066e-05
-2.30205332573691e-05
-3.93004751852349e-05
-1.85456335743221e-05
-2.57245768729017e-05
-5.47705238056001e-05
-1.91944741113691e-05
-2.29006864466053e-05
-2.29392708422461e-05
-2.12906922179884e-05
-1.27895286568274e-05
-7.89613882784226e-06
-1.80536823392412e-05
-2.08216870527176e-05
3.27817373087289e-06
-3.17166764966206e-05
-1.11431003077564e-05
-3.28125522573059e-05
-2.01521679075333e-05
-3.55634983165687e-06
-4.6318662188108e-05
-3.12258010362622e-05
-3.5415767318278e-06
-3.31261011991293e-05
5.85051839795066e-06
-2.74287545293121e-05
-1.14358946246265e-05
-2.59253140613348e-05
-2.32647081969388e-05
-3.72339230482628e-05
-2.63205738056007e-05
1.07543361725541e-06
-1.12030022477444e-05
-6.49657053419087e-06
-2.15675189653634e-05
-2.56244344895295e-05
-2.58540431206017e-05
-1.18268242926326e-05
-1.12501440252592e-05
-2.58978079193288e-05
-1.81488159222765e-06
-8.35233990445276e-06
-7.25663194028231e-06
-2.38393086996085e-05
-1.03894373778025e-05
-6.49942811132149e-06
-9.61050866010048e-06
-5.70349929449685e-05
-3.29349050137293e-05
9.02831038199923e-06
-2.15901664887818e-05
-1.81770549527336e-05
-2.14009869884272e-05
-2.26068111734389e-05
-1.73566247227668e-05
4.92244022924125e-06
6.1957655288106e-06
-2.87180323539968e-05
-2.94348195895413e-05
-1.58934825818285e-05
-1.9197105701595e-05
-2.57297579544423e-05
-1.85885901154893e-05
-1.56628816155616e-05
-2.62867851116739e-05
-1.23922395211472e-05
-2.40698092281357e-05
5.58084351554687e-06
-3.63747629720429e-05
-1.44727820136648e-05
-1.03750505403309e-05
-2.2135469873554e-05
-2.61305105754435e-05
-2.07790075933481e-05
-3.97324827238214e-07
4.66615303725605e-06
-2.01275213062774e-05
-1.53853912157423e-05
-2.79378354476251e-06
-1.18968448938645e-05
-1.46054398379427e-05
-7.95546946825512e-06
-1.54161299247911e-05
-1.85706407558452e-05
-2.39769126870746e-05
-8.89902067264198e-06
-3.31417982017464e-05
-3.32279133590397e-06
6.36859478381756e-06
-2.18768948469921e-05
-2.47362865895997e-05
-2.22095219870836e-06
-1.37000039715238e-05
-1.95920930103355e-06
-1.70588148315443e-05
-2.17195514244301e-05
-2.97141871200128e-05
-1.18981083316711e-05
-2.19809733929697e-05
-1.7778208275659e-05
-1.78619644452619e-05
-2.96069951670403e-05
-2.9455396160198e-05
-3.44072612049238e-05
-3.19607549207074e-05
-1.87018565475653e-05
-3.00846864486021e-05
-2.69986283733211e-05
4.48554146193833e-07
-1.48628020279295e-05
-3.93424417567724e-05
-3.78372451514598e-06
-2.96416793459164e-05
-2.46113898459137e-05
-1.96832076609508e-05
-2.18784259917157e-05
-2.57561935462758e-05
-3.25330567776451e-05
-3.88442861112504e-05
-6.81627288114202e-07
-4.08967467612077e-05
-5.42040488543629e-05
-4.76369652183981e-05
-2.33066048318115e-05
-4.53652386441914e-06
-2.89216393468728e-05
-3.00403863941635e-05
-3.14988990727213e-05
-2.95872808808539e-05
-1.81940876085043e-05
-1.70068995999287e-05
-2.72068710443053e-05
-2.23241342552557e-05
-2.32322645440179e-05
-2.57795533321934e-05
-4.55899454961793e-05
-1.75617051552011e-05
-1.90676697906289e-05
-1.53882128049927e-05
-1.85247249518605e-07
-1.33011666166341e-05
-2.89230811165826e-05
-1.24202494804751e-05
-3.13380444788657e-05
-1.58736939082197e-05
-2.95149188826601e-05
-9.17282796117541e-06
-1.00507891174915e-05
-9.57033399924274e-06
-1.12543654151821e-05
-1.0727163412965e-05
-3.49043077624209e-05
-8.73052594101549e-06
-2.98228278894619e-05
-1.55863233544336e-05
-1.67643540064763e-05
-2.25585053026992e-05
-3.44221879513913e-05
-2.04498331232576e-05
-2.41936808218754e-05
-3.36510596451055e-05
-1.99562664013392e-05
-5.91076286915914e-06
-3.95577680531798e-05
-3.52589816317327e-05
-1.41345626631323e-05
-5.21547899037758e-06
-1.67698895680058e-05
-1.20530786726126e-05
-3.55883339415863e-05
-1.44252845555266e-05
-1.94436684408578e-05
-2.87659195608949e-05
-4.83560197423617e-05
-1.89458183447191e-05
5.28698817270693e-06
-7.96910836791435e-06
-2.80231048249896e-05
-2.26284995630353e-05
-1.76051280362908e-05
-9.86921865448921e-06
-4.10696718864648e-05
-2.23756780476111e-05
-1.69042793315352e-05
-8.78115337561414e-06
-2.40789963875419e-05
-1.52666768366262e-06
-1.39844522203494e-05
-8.04633895644666e-06
-2.96119621931447e-05
-1.27946768549279e-05
-4.80985409725559e-06
-1.33282015925227e-05
-2.01936504471089e-05
-1.01877361283866e-05
-2.52512799133063e-05
-1.4356443922498e-05
-3.75769708276342e-05
-2.77213419192284e-05
-2.29119232289784e-05
-2.05274463004941e-05
-2.05326107131935e-05
-2.66982543590529e-05
4.14571745556756e-06
-2.55230017347535e-05
-3.72496758826655e-05
-5.01297355513952e-06
-2.80104970632074e-05
-2.26585750964416e-05
-3.05517650478097e-05
-1.93585730050443e-05
-1.34021552588129e-05
-1.03033454687107e-05
-1.91024671617515e-05
-2.81961740250022e-05
-4.68491185186312e-05
-2.60545083899777e-05
-2.32622454757264e-05
-3.44472239803102e-05
-1.38711978158408e-05
-3.61127322595638e-05
-1.09628373332336e-05
-2.47675306645727e-05
-1.62423133668076e-05
-2.23358437405121e-05
3.84139521172838e-06
-1.32251999058852e-05
-8.61445941593316e-06
-1.78514914735363e-05
-5.98829204307109e-06
-2.57038909086677e-05
-1.77282833649027e-05
-1.90247739849366e-05
-2.72725780159992e-05
-1.95740813425423e-05
-1.15153918617865e-05
-1.91309352688521e-05
-1.76983005521971e-05
-1.47010439329717e-05
-2.44307676289662e-05
-2.57836385545581e-05
7.94840524772182e-06
-3.59304988273561e-05
-1.55876372852587e-05
-1.78146207170531e-05
-3.80745071497075e-05
-3.69108921277043e-05
-1.95303499750242e-05
-1.68452509334946e-05
-5.71386885282268e-06
-8.75037784924872e-06
-2.73095962142638e-05
-1.76190870999541e-05
-5.34197407231504e-06
-3.32737170277321e-05
-3.36912133109164e-05
-1.01026007499777e-05
-3.11190933511448e-05
-2.64005852170241e-05
-2.22805518656963e-06
-3.77735301700578e-05
-5.34476290143842e-05
-2.42840998987366e-05
-3.38228889134509e-05
-3.45792098421774e-05
-2.1562133829978e-05
-1.27169461834492e-05
-2.43806029255422e-05
-1.92934430989872e-05
-6.18892601476666e-06
-7.4754224515896e-06
-1.9010012322867e-05
-7.25826362315172e-07
-4.82401417420412e-06
-2.82360437652236e-05
-2.24875222721125e-05
-7.02411771592442e-06
-2.52840384298722e-05
-2.52764998622372e-05
-4.54977071975461e-07
-1.93582136446459e-05
-2.08020895016722e-05
-3.13344316631478e-05
-1.50042159996513e-05
-3.3325654850693e-05
-5.83686657897553e-06
-1.44941227178567e-05
-6.73525853954617e-06
-2.77951455735225e-05
-5.44298999463794e-05
-1.56412434886504e-05
-2.52614019661274e-05
-5.13683183867839e-05
-2.65708076152852e-05
-2.33218189963507e-05
-2.02231483929976e-05
-2.09630437626794e-05
-1.39543508207837e-05
-1.03122592809858e-05
-2.14930631268186e-05
3.11396129142049e-07
-3.36992276182099e-05
-1.88767701639492e-05
-7.18917943019072e-06
-2.04504826925125e-06
-2.42802502613257e-05
-2.92418127250195e-05
-1.38870781595907e-05
-2.66419973767225e-05
-3.27205710541079e-05
-2.21367402447836e-05
-1.25451274956123e-05
-3.46969636621478e-05
-6.5497743635198e-06
2.89865856908166e-06
-2.63736258905863e-05
-2.33050442409207e-05
-9.80475833503073e-06
-8.88087853597295e-06
-1.91925420012167e-05
-9.76554159138826e-06
-2.97131714453681e-05
-2.49364307569478e-05
-2.68351748724621e-05
-3.02419322733358e-05
2.01973925626147e-06
-2.8013833250243e-05
-2.25988779132428e-05
-3.72243606766961e-05
-8.27054269240416e-06
2.73200957948269e-06
-2.10012700908845e-05
-1.71409640813021e-05
-2.05870585972523e-05
-1.32971539043042e-05
8.49329438583457e-06
-3.09295910445045e-05
-3.2455094962334e-05
-1.18695806281893e-06
-1.54752882729002e-05
-9.85496231509803e-07
6.9477653890412e-06
-3.89440172176851e-05
-2.7761144576506e-05
1.30173201274296e-05
-3.86086732704783e-05
-9.84411871503515e-06
-1.82842270786938e-05
-2.52942803568346e-05
-2.48778254964452e-05
-3.10037836511098e-05
-1.07786197075426e-05
6.37108485008682e-06
-2.20121336489072e-05
-4.15768378461609e-05
-3.98757818430845e-05
-2.95906630000096e-05
-3.96429154658868e-05
-1.79517309968206e-05
-1.24294164932092e-05
-2.05113770257612e-05
-5.41053118712393e-06
-4.37352438869207e-05
-3.98412392317532e-05
-2.11936410176708e-05
-5.70987418325702e-05
-3.01441881023731e-05
-1.45063279755596e-05
-2.65381107613914e-05
-2.60113583452837e-05
-2.88701908129862e-05
-2.89080362583262e-05
-2.82621765352326e-05
-1.61415821867348e-05
-8.54037508280896e-06
-5.04937275614906e-05
-3.21315928710515e-05
-4.55176012255227e-06
-7.28774896179436e-06
-3.76496146157481e-05
-3.40823618482233e-06
-1.16280702189036e-05
-2.24441308936645e-05
-3.84000090756783e-06
-2.46865837771487e-05
-2.38543096496376e-05
-3.44400349280735e-06
-3.19950098962876e-05
-2.16415792136839e-05
1.00298596102769e-05
-1.29468045318969e-05
-7.02070571845117e-06
-6.39617488131636e-06
-2.11341249555936e-05
-2.04244255408342e-05
-1.97016696828336e-05
-7.42756154827089e-06
-7.21615115546788e-06
-2.36742426093198e-05
-2.01162761550118e-05
-7.52440980390121e-06
-1.93094147224501e-05
-1.23836084414353e-05
-2.05111204583554e-06
-2.03973974093242e-05
-2.26005493898922e-05
-2.02557805855899e-05
-3.1019340490095e-05
-2.21277074126321e-05
-6.45201995250052e-06
-2.88022342052498e-06
-1.59771430006712e-05
3.02928366675532e-07
-2.29707756431164e-05
-1.70392170166863e-05
-2.85753273732102e-05
-1.66018514345159e-05
-1.75059056887313e-05
-3.40416941914683e-05
-2.4612165792558e-05
-3.89897153144555e-05
-1.97865618987316e-05
-2.06680366822492e-05
-2.48176846863788e-05
-3.12162744657509e-05
-1.52797576946271e-05
-3.3742697242873e-06
-1.50659197621325e-05
-2.6958873191772e-05
-1.34083004275808e-05
-4.07196315633797e-05
-3.43414931598462e-05
-3.55404260188155e-05
-3.91747055620078e-05
-9.64525580898973e-06
-3.58747824050727e-05
-1.12618916055796e-05
-1.86298011872273e-05
3.87618109951318e-06
-3.35032848876268e-05
-2.55994508477633e-05
-2.374683735561e-05
-4.40562165151676e-05
-2.596939805067e-05
-2.10557764823828e-05
-4.50217655772462e-05
-1.68925518183154e-06
-1.23604080932666e-05
-1.94971910006409e-05
-1.50909426369385e-05
1.02035740516732e-05
-2.39480676159774e-05
-1.96092459394275e-06
-2.39975104289778e-05
-9.47782708519305e-06
-8.96084134181774e-06
-3.12923501390274e-05
-1.88470891904149e-05
-1.71386325594633e-05
-1.56509560154854e-06
-1.74083143507915e-05
-5.59704659764727e-06
6.6594649833742e-08
-2.97008582853619e-05
-1.09710084060392e-05
-1.70666728176421e-05
-2.95233980691934e-05
-3.40852011034485e-06
-5.27205835615645e-05
-2.48801062441612e-05
-2.01552848564833e-05
-5.28091212184208e-05
-2.7819919126121e-05
-3.09980534957714e-05
-3.31546371313301e-05
-2.07017977007864e-05
-9.89901081072485e-06
-3.84513512890423e-05
-3.72528944154115e-05
-2.20523060548519e-05
-2.3367182054684e-05
-6.10942695559931e-06
-3.05040741909179e-05
-1.86506395162956e-05
-2.93280798162267e-06
-6.19771047917601e-06
-2.97413994821308e-05
-1.29343144340693e-05
-3.69269276143142e-05
-1.59680408775444e-05
-9.52796047208151e-06
-4.18274589074589e-05
-4.48284492100651e-05
-6.91674363788588e-06
3.76363282316923e-06
2.54714204323226e-06
-1.30201443828178e-05
-1.30477061324446e-05
-7.57745872518164e-06
-1.37832683117612e-05
-4.01867047838836e-05
-2.31558512809768e-05
-2.20976596984235e-05
-2.45557830069452e-05
-1.58173731385648e-05
-3.72559285285155e-05
-2.53260334100062e-06
-2.96593361791819e-05
-2.83374106603352e-05
-3.31008145682879e-05
-2.17520766774675e-05
-3.68954289403812e-05
-2.14396257437142e-05
-4.01226649001779e-05
-5.00248638461379e-05
-2.32080153026246e-05
-1.82296216221335e-05
-2.00914453542678e-05
-1.16934292388768e-05
-2.82259296368867e-05
-4.20933564913559e-05
-2.14707959449876e-05
-2.05907710414691e-05
-3.10914520892908e-05
-2.63516914287176e-05
-2.41304642160557e-05
-9.48418234100122e-06
-1.33530676411045e-05
-1.61831003669626e-05
-9.22977483452001e-06
-1.80274431530708e-05
-2.88943043580523e-05
-2.45468821991669e-05
-2.64576938632462e-05
-9.19771744230781e-06
-1.68345586737289e-05
-2.08522889890511e-05
-2.40993454230844e-05
-1.03825459649029e-05
-3.63254972345168e-05
-2.37651373021976e-05
-2.99147041719956e-05
-1.95159638138527e-05
8.52516569464034e-06
-1.74740171451913e-05
-2.79177369401e-05
-2.92713702678731e-05
-1.22458799933721e-05
-7.78471179767062e-06
-2.51374579451048e-05
-2.15410920037795e-05
-4.04939736079713e-05
-2.36849437277737e-05
-4.21752241839819e-06
-9.297902695087e-06
-4.843280427158e-05
-1.95158553340185e-05
-9.57776446465565e-06
-4.09254172892797e-05
-2.61456562554367e-05
-1.62652157018738e-05
-2.60347513784952e-05
-1.00807977029055e-05
-1.07414718445491e-05
-1.30398568147546e-05
-2.42537583899073e-05
-9.40111509484065e-06
-1.29986873394457e-05
-1.26713687065604e-05
-8.8682293410635e-06
-1.54573324403058e-05
-4.48473498539667e-05
-3.45094709297714e-05
1.5954885751352e-06
-2.67372558399015e-05
-4.18721710347736e-05
-3.04748413808518e-05
-3.02287700863061e-06
-6.05436325646669e-06
-1.76276935106612e-05
-1.77941955768983e-05
-2.86689845070153e-06
-3.40159422328923e-05
-5.03287747833891e-05
-1.80432338218958e-05
6.20060712311055e-06
-1.72732532032776e-05
-3.66874095983822e-05
-3.06686532912404e-05
2.40289943358916e-07
1.35583411739248e-06
-1.99343542088093e-05
-2.24377703352678e-05
-3.15093693084554e-06
2.24459216566866e-05
-9.20905615739259e-06
-2.32312315259666e-05
-2.40042893370427e-05
-2.32568220236122e-05
-1.89421342512837e-05
-2.39975780847433e-05
-1.48710495110501e-05
-3.96556906980474e-05
-3.31459191952182e-06
-3.33474417786703e-05
-3.81821628046529e-05
-2.45280823441627e-05
-3.26754664303783e-05
-7.95243946588488e-06
-3.59204179192614e-05
-2.33161762764167e-05
-3.92842523886429e-05
-3.0606969114477e-05
-6.82618001317298e-06
-2.76957439881959e-05
-2.44477883000338e-05
-3.51632891745673e-05
-1.54622188698227e-05
-2.58958761681219e-05
-9.58194281685391e-06
-1.30121931634028e-05
-6.69618849603332e-06
-2.03264423870993e-05
-1.90491314969374e-05
-1.18426172472876e-05
-3.99258933389879e-05
-2.93790216838458e-05
-2.49569965248505e-05
-3.84437654089072e-05
-2.72885245427767e-05
-2.34332514431357e-05
-1.78933653492037e-05
-2.33005006164356e-05
-5.29599627675724e-06
-1.42737581420504e-05
1.8113038145508e-06
-1.999586660728e-05
-1.87716464760395e-05
-1.10454591335374e-05
-1.37699781618354e-05
-2.50336949158098e-05
-2.11407860895681e-05
-2.9229180098758e-05
-3.96684817491006e-05
-1.28646650419939e-05
-7.45379249765339e-06
-2.77215399945371e-05
-1.83384619929551e-05
-1.96076093292643e-05
-1.87776602060333e-05
1.22310526142778e-05
-1.60667647745864e-05
-7.79797693957217e-06
-8.82785856834504e-06
-2.42486328610106e-05
-9.90488594048472e-06
-1.56653092258236e-05
-3.37619175273308e-05
-2.7053044544566e-05
-1.82456449355125e-05
-2.49826962052404e-05
-1.40110967442349e-05
-1.65382260699031e-05
-1.95325157707882e-05
-1.71081404190219e-05
-3.74713616189333e-05
-3.38476998147561e-05
-7.55140016178642e-06
-2.88520637210435e-05
-2.72964961157928e-05
-2.13875210050717e-05
-3.32679082098976e-05
-2.43379043481705e-05
-1.95837707269754e-05
-3.1905396560379e-05
-1.88095611629954e-05
-2.3842740884335e-05
-2.67886003774041e-05
-6.24286034439469e-06
-1.89196341253817e-05
-3.46360664101734e-05
-2.00331374478629e-05
-2.4288372894964e-05
-2.32369575600085e-05
-1.79453568831419e-05
-1.82528638567018e-05
-2.0893756116178e-05
-4.33743236614571e-05
-3.44358194122934e-05
-2.78392582309431e-05
-1.49804319116224e-05
-2.58073740998116e-05
-3.30577447940513e-05
-2.68146700283791e-05
-3.72926709572098e-05
-3.76222559810193e-05
-2.47920041835682e-05
-1.54301858918135e-05
-4.28538410210216e-05
-2.72531577877268e-05
-2.58967227345252e-05
-1.1024402185519e-05
-3.85769030476093e-05
-1.05150336880789e-05
-2.57357349179826e-05
-1.19373909479871e-05
-1.11104631908843e-05
1.53070102569106e-06
-2.2506122431657e-06
-2.50150273027935e-05
-2.6503919542793e-05
-1.51652353680928e-05
-2.23131834530794e-05
-2.01508357210549e-05
-1.41203943954278e-05
-1.18636217079679e-05
-7.53027934900587e-06
-1.65049641247398e-05
-2.80804190247177e-05
-2.73408696676361e-05
-2.86883041579025e-05
-2.02269820954166e-05
-2.38674771663844e-05
-1.09107179200062e-05
-3.2361950543215e-05
-3.46289166934725e-05
-2.76025958044689e-06
-2.12745572535933e-05
-1.49790467959299e-05
-7.07027023278875e-06
-2.44704565793855e-05
-2.06188517571584e-05
-2.78928587682649e-05
-2.73870387237438e-05
-7.41726802168794e-06
-3.4651916169284e-05
-2.39937185804784e-05
-2.50080084626547e-05
-2.16983776688732e-05
-2.06007938515285e-05
-1.80187830784194e-05
6.42685194202192e-06
-4.07123822070388e-05
-1.86451695001813e-05
-2.41125097572968e-05
-2.6680177445129e-05
-8.02082328189761e-06
-3.05632627938187e-05
-1.4050559051806e-05
-2.18318711821137e-05
-3.27072116273081e-05
-1.62978174067976e-05
-1.01159205744792e-05
-2.86867539595404e-05
-1.64150193489936e-05
-7.47160577639395e-06
-2.13877754373031e-05
-3.15914183369909e-06
-1.28953818964726e-05
-2.80036537437488e-05
-1.03422334798228e-05
-5.50842021112196e-05
-5.49467444414926e-05
-2.14362663977296e-05
-2.2151832219119e-05
-1.72930630937367e-05
-2.56965827260156e-05
-1.9231255603087e-05
-1.90898059747873e-05
-1.52314406002425e-05
-2.54646393304104e-05
-3.16634620715854e-05
-9.781970814452e-06
-1.97247059375698e-05
-3.03855353530633e-05
-1.34531053848456e-05
-4.89637855446323e-05
-3.14641092347386e-05
-2.13171639347905e-05
-3.84710872858835e-05
-1.75760517560821e-05
8.06933926906861e-06
-2.27663733495812e-05
-3.77236576401444e-05
6.87529221168978e-06
-2.19478163949297e-05
-2.98766160733801e-05
3.60925510448074e-06
-2.06860648362168e-05
-4.30424154874706e-05
-3.47415249532186e-05
-2.67397164365348e-05
-3.17771976533105e-05
-1.97847791834656e-05
-3.16237051290433e-05
-8.72312945220968e-06
-8.39054626495027e-06
-1.75599650586494e-05
-2.49077977998002e-05
-5.85031242513708e-06
-1.81624736626499e-05
-2.93455622986978e-05
-2.04231558010151e-05
-3.42593568244135e-05
-3.08844618848483e-05
4.01220873953727e-06
-3.32780385487869e-05
-2.88171080631092e-05
-1.06773497735241e-05
-1.79103552066771e-05
-1.32442350754693e-05
-3.3292561871569e-05
-1.0346063518702e-05
-2.17901979856013e-05
-2.0036092396043e-05
-3.08456228795836e-05
-1.37262243676841e-05
-3.80825794038134e-06
-2.62854163300108e-05
3.56500088216403e-06
-2.10684751093431e-05
-2.23821641415817e-05
-1.70585247952741e-05
-1.10092599809964e-05
-8.32715070618225e-06
-1.25530956592297e-05
-4.11502519545365e-06
-2.93651869204257e-05
-1.37605872439026e-05
1.36002546473795e-06
-2.42440721876854e-05
-3.6619225293688e-05
-3.21051086052506e-05
-3.1277776124447e-05
-2.69238294795162e-05
-1.74663437490972e-05
-1.17843326704184e-05
-9.2644424016745e-06
-3.28856024026571e-05
-4.62766796198933e-06
-1.40977039349426e-05
-4.32983083813111e-05
-1.17296657167512e-05
2.88816675429665e-06
-2.15867152558479e-05
-3.46450170032651e-05
-2.20219968469931e-06
-1.47126747558629e-05
-2.55456015789537e-05
-3.79056477614509e-06
-3.32491411815836e-05
-2.90271438457346e-05
-3.44561024642461e-05
-2.97968628817156e-05
-1.97875229425156e-05
-2.68091826986722e-05
-2.39354720501411e-05
-4.00793254109504e-05
-1.20617620465826e-06
-3.81481189707456e-05
-1.57847292322439e-05
-2.30740875038014e-05
-9.37915562174693e-06
-6.22480257327638e-06
-4.74290119548099e-05
-3.22678546345179e-05
1.57775832191342e-06
-6.58087178966594e-06
-2.1766451083394e-05
-2.62376011742823e-05
-3.56287939330326e-05
-2.41311877758066e-05
-6.78263357191454e-06
-1.14823809804587e-05
-3.1144573456312e-05
-4.60499252229006e-06
-2.27676526657744e-05
-4.14576828460279e-05
-1.13506098770599e-07
-4.21263443264253e-05
-1.06506592270318e-05
-5.06688381281359e-06
-2.36820837652531e-05
-2.12560122630502e-05
-2.80625788064884e-05
-3.73663231983253e-05
-2.81629561423818e-06
-2.57618156906244e-05
-3.34263432587184e-06
-3.48141685791828e-05
-1.11362104652095e-06
-3.04617347974618e-05
-2.78667480705857e-06
1.02916031585697e-05
1.56871067722938e-06
-8.73952065143308e-06
-7.44668494568878e-06
-2.11313990902579e-05
-1.15779436418506e-05
3.57716203321108e-06
-1.27815297926533e-05
-2.41121993885583e-05
-1.07170473892128e-05
-2.17130523174482e-05
-2.47275240914447e-05
-1.42470747870584e-05
-1.12467404039162e-05
-2.68432492754294e-05
-1.92674724374244e-05
-3.26093543471925e-05
-3.71914985324357e-05
-4.04259571960865e-05
-2.36303320110264e-05
-1.19274713310734e-05
-1.73132698142068e-05
-1.92285373210847e-05
-2.73355413798942e-05
-2.93981844425454e-05
-1.04311262280252e-05
-1.96230646644655e-05
-1.21441014066186e-05
-4.51253782846324e-05
-1.81947776667191e-05
-3.9385589026636e-05
-2.53874836357633e-05
-4.27393261962007e-05
-3.02501379913943e-05
1.04973826226581e-05
-2.59493982526709e-05
-1.21078645762071e-05
-9.02064477282743e-06
3.60768382039945e-06
-1.14841328860909e-05
-2.22828060768264e-05
-2.52897029341679e-05
-1.88695836949205e-05
-8.24888846991526e-06
-4.4971137609505e-05
-2.26378364733578e-05
-3.68807507391434e-05
-9.94689739313206e-06
-2.63108949468131e-05
-3.31426013882921e-05
-2.48083737461575e-05
-2.61056637475094e-05
-1.73852546849595e-05
-3.11284238164495e-05
-2.9933142594189e-05
-4.00419584361914e-06
-2.01626115315476e-05
-8.44394910917332e-06
6.94065490598415e-06
-1.1872233593329e-05
-2.17008811611703e-05
-4.22176574843306e-06
-9.21126582622222e-06
-2.46604836719479e-05
-2.45772953626321e-05
-1.76337624082021e-05
-2.43063854579495e-05
-9.70565152214192e-06
-2.9376760500193e-05
-1.56594287887527e-05
7.72594763721284e-07
-2.57618676317002e-07
-1.68775900514155e-05
-2.38600866319071e-05
-2.98457907590294e-05
-2.07636530044171e-05
-3.6655879058452e-06
-6.43026895344072e-06
-2.71544225495979e-05
-2.45929729654319e-05
-2.12533721786462e-05
-2.05506668598722e-05
1.95417384414957e-07
-3.81925431483762e-05
-2.07229393474763e-05
-2.8636760449714e-05
-5.95312567480598e-06
-2.3005992020196e-05
-3.79852157003388e-05
-2.89566323604269e-06
-2.31284554541798e-05
-3.04563441463771e-05
-2.39420396828207e-05
-3.35411107257214e-05
-3.79997021736046e-05
-2.72991173679747e-05
-1.17902762355315e-05
-2.15510642439052e-05
-4.83963720062536e-06
-2.13060675006396e-05
-3.54174356980329e-05
-3.29570320838906e-05
-2.1082691609826e-05
-1.45220580564846e-05
-5.8901537006045e-06
-2.90998773741702e-05
-2.92961818768808e-05
-1.04411586200672e-05
-1.27182575371587e-05
-2.02440458972013e-05
-1.23282613111054e-05
-2.81492238927645e-05
-2.01179276960451e-05
-2.99429686259972e-05
-3.27969018897493e-05
-3.72179072324244e-06
-2.31070262980683e-05
-1.85723067486398e-05
-1.87290951412581e-05
-2.1450270890744e-05
-1.72906789008632e-05
-3.7664940526864e-05
-4.5602951863051e-06
-1.93862469964608e-05
-9.23651606404717e-06
-1.76663515269969e-05
-4.990565811865e-05
-3.43910979987103e-05
-9.78278740934814e-06
-8.51114260706771e-06
-3.46193235024231e-05
-1.41287739426829e-05
-1.10619780180745e-05
-2.48558373547717e-05
-4.83930050677696e-06
-2.07095302691216e-05
-3.04476265517367e-05
-4.64142779702335e-05
-2.46111396729932e-05
4.59982611733615e-06
-1.45793132363175e-05
-1.2590647178818e-05
-1.30213038063808e-05
-2.8875315477964e-05
-1.25221288906116e-05
-9.69349714810857e-06
-1.19160676672396e-05
-1.08948669070131e-05
-2.94705668808932e-05
-9.94489544511867e-06
-7.40782440018242e-06
-1.80456754921367e-06
-4.60069863327513e-06
-4.71141292923724e-05
-1.43905861789117e-05
-3.56971430233146e-05
-3.05246354661449e-05
-1.70039280309084e-05
-3.39446068193367e-05
-1.12666774068438e-05
-4.40019326536927e-06
-2.4270188006212e-05
-3.30863623780744e-05
-3.83915456905993e-05
-3.35429059312914e-05
-3.87830639345966e-05
-1.18523169150869e-05
-1.88970524386417e-05
-1.91037370234264e-05
-1.45337005501134e-05
-1.91676192155153e-05
-2.92342769183119e-05
-2.8324626187811e-05
-2.24611500259138e-05
-3.77227916054501e-05
4.9723847950135e-07
-3.53495353582641e-05
-8.40404794517801e-06
-1.40930203884482e-05
-2.0548050199611e-05
-5.94625828214833e-06
-2.51933883189196e-05
-1.38763396795116e-05
-1.79210114655009e-05
-1.93633771445517e-05
-5.49497718955435e-05
-1.9254592526317e-05
-3.08645510179862e-05
-3.38835351586542e-05
-1.87356671162128e-06
-1.13254939300953e-05
-1.61071894616816e-05
-1.14381421118484e-05
-6.38358868471892e-06
-4.91286984238991e-06
-2.53290340203188e-05
-3.2803604825926e-05
-2.24630932244443e-05
-2.79350356446852e-05
-2.06627063861326e-05
-3.161080849168e-05
-3.58428066009344e-05
-3.63872074276426e-05
-2.38648417587891e-05
-2.36926269187844e-05
-2.33984008656683e-05
-3.2493673898725e-05
-4.0387350334157e-05
-1.61985822981444e-06
-5.39392653849153e-06
-1.05852475055391e-05
-1.43658083165859e-05
-3.29948277997744e-05
-3.71498751262099e-05
-1.22433495347095e-05
-2.86254896707769e-05
-1.83943450328861e-05
-2.1444670619067e-06
-2.79724560375211e-05
-1.9187664609779e-05
-1.94585086454682e-05
2.22660999033713e-05
-2.53991489386762e-05
-3.00527035561059e-05
-3.16281275932029e-05
-4.30101691438922e-06
-1.57196131498016e-05
-3.87618930479738e-05
-1.18462511448012e-05
-2.34351965362695e-05
-3.71071222769429e-05
-1.04810243914443e-05
-1.62242995896005e-05
-1.63068855126483e-05
-3.95150154396118e-05
-3.87559682358909e-05
-1.89740991022235e-05
-1.43076699716292e-05
-1.77293374918981e-05
-2.11937365866504e-05
-4.9362767946216e-05
-2.0282281398759e-05
-4.22748815823854e-05
-4.40234971649818e-05
-1.24073638346694e-05
-1.15500645474422e-05
-1.6806439140762e-05
-3.51892170687656e-05
-7.10070324041446e-06
-3.61323259138864e-05
-2.07068053023722e-05
-5.88691114533694e-06
-2.2097232380521e-05
-1.29757188727786e-05
-3.00380451086478e-05
-3.24855300080029e-05
-1.63473545179387e-05
-1.42992916770596e-05
-2.86069830941739e-05
-3.07213072876963e-05
-1.98912277789852e-05
-1.27784950130041e-05
-2.74814671342247e-05
-3.07090155976273e-05
-4.60670882080044e-06
-2.27214860600626e-05
-6.46783514925419e-07
-9.22476796200554e-06
-1.38037638837705e-05
-4.39544875907038e-05
-1.50539995147801e-05
-2.27425338303135e-05
-2.0358847512086e-05
-4.03452976815244e-05
-3.57902464923925e-05
-2.68206284650212e-05
-4.01698838270406e-05
-1.36116956642573e-05
-3.80884636361674e-05
-1.56199080718001e-05
-2.70790023693886e-05
-1.55134113116658e-05
-2.53250882651606e-05
-1.3027615117373e-05
-2.30709235601375e-05
-3.17732607789182e-05
-8.45392370191433e-06
-1.97334941627288e-05
-2.16145020389856e-05
-2.5035743225898e-05
-1.82319557806351e-05
-1.75222525418803e-05
-2.1748797642702e-05
-3.06951206647581e-05
-2.38609056211263e-05
-2.84269534228306e-05
-2.20751278725999e-05
-1.62307491849426e-05
2.84553043617517e-06
-1.02971076342902e-05
-2.25580247824304e-05
-2.06131656492169e-05
-2.9018363811194e-05
-2.81790414042728e-05
-2.64032378096077e-05
-6.78773408730679e-06
-1.67430938833341e-05
-1.77979478123786e-05
-1.51525532966194e-05
-2.7974771641596e-05
-1.49988987601621e-05
-2.31699020040865e-05
-2.10792506665773e-05
-9.45223872103373e-06
-1.32131981517567e-05
-3.94025821734898e-06
-1.76180000521865e-05
-4.81518619839111e-05
-3.10399415777579e-05
-1.28412781357336e-05
-1.3612570524882e-05
-9.38418344525941e-06
-2.38442913804605e-05
-1.84249811687879e-05
-3.01818957264109e-05
-2.40287573837943e-05
-2.50295935689609e-05
-2.64332656819718e-05
-3.02128578250682e-05
-2.51639668304825e-05
-1.86279012845363e-05
-1.83332706533591e-05
-2.89412696204535e-05
-1.17545832781506e-05
-3.57506947713611e-05
-2.41495914051394e-05
-1.58403246631263e-06
-2.9547242491667e-05
-4.18854350656985e-05
-3.62189196442595e-05
-2.61569882906908e-05
-4.30849113007898e-05
-2.36256954105376e-05
-2.08640190642954e-05
-6.75172136101925e-06
-1.49128838486911e-05
-1.49805543623134e-05
-1.13481238247167e-05
-1.24656407036723e-05
-1.23493947880218e-05
-2.59252855994958e-05
-2.40094869963979e-05
-4.1550380293601e-05
-9.33370547767518e-06
-2.50417333172006e-05
-2.6798505375845e-05
-6.41371491082817e-06
-6.63171754775027e-06
-2.75057016469369e-05
-3.4086770441056e-05
-2.83544347064202e-05
-2.320977058888e-05
-3.30812683795808e-06
-1.14377226118831e-05
-1.05732069124319e-05
-2.02926499972567e-05
-3.51446897529089e-05
-2.87031357263581e-05
-2.69496151634479e-05
-9.30163115082995e-06
-1.72731593772629e-05
-7.14329601639465e-06
-2.84473074709256e-05
-2.40508918598634e-05
-2.62836093179822e-05
-1.20241574770779e-05
-3.27531983502335e-05
-2.41893909930881e-05
-2.72378180113608e-05
-1.377341881427e-05
-1.84104336721279e-05
-1.87396149086632e-05
-2.30754289315095e-05
-3.36407054348133e-05
3.83079475783075e-06
5.99073073373301e-06
-2.18539062137315e-05
-2.08045053847458e-05
-7.36714892018832e-06
-5.2821996847128e-06
-2.16257916990383e-05
-6.16556636555969e-06
-7.92267464653416e-06
-1.95314425812013e-05
-2.5005609511589e-05
-1.99111357647114e-05
-1.42813330812465e-05
-2.94723915236911e-05
-1.12433490204834e-05
-1.30250433827389e-05
-1.93122884169483e-05
-2.4705438031082e-05
-7.157208103815e-06
-3.88075538628188e-05
-3.0543098790925e-05
-9.08874471452174e-06
-1.3022449140768e-05
4.13006121061427e-06
-2.26731365581746e-05
-2.53505398655404e-05
-3.48669761800734e-05
-1.61684496766908e-05
-1.0462356472547e-05
-2.72175782896139e-05
-3.43428880270213e-05
-1.49078196290661e-05
-3.0111767829453e-05
-3.84803105615955e-05
-3.43703848371479e-05
3.21500539320982e-08
-2.511557631472e-05
-5.93396866831695e-06
-1.13143448758946e-05
2.43830628650954e-06
-2.50575701702437e-05
-2.32810709129611e-05
-3.52845315083758e-05
-6.06224178067204e-06
-3.13877137887983e-05
-1.61437189647043e-05
-2.21743929671877e-05
-2.9027954821044e-05
-3.36222377846765e-05
-7.50863483084027e-06
-2.0133508315534e-05
-2.47753005571954e-05
-3.22029723602808e-05
-1.53388945837561e-05
-2.31276264567359e-05
-6.11167191189866e-06
-6.44161806337443e-06
-9.71613491244037e-07
-1.87715101705614e-05
2.75664657379246e-06
-9.85702291730507e-06
-2.38742763724168e-05
-3.48059411423737e-05
-6.1898772665959e-06
-1.6229875228479e-05
-3.07599265293656e-05
-3.19946577717481e-05
-3.27234542364854e-05
-1.13712877642299e-05
-2.84728580391223e-05
-2.93654665232752e-05
-7.8299209946944e-06
-2.30899310530609e-05
-2.1449226339356e-05
-2.59566030276588e-05
8.03803670646625e-06
-2.20199091528324e-05
-2.645345962189e-05
-2.58770063301056e-05
-2.51154288501677e-05
-1.90002417176495e-05
-2.82782592947224e-05
-2.99394134174367e-05
-3.12519327775178e-06
-7.15651640745591e-06
-2.16259601019904e-06
5.79856391330181e-07
-2.38033988861742e-05
-4.26806057455853e-06
-1.42236884591599e-05
-2.07038063661563e-05
-2.18370906153003e-05
-1.25223041065288e-05
-1.42006373102072e-05
-1.09821428845021e-05
-4.5379196135071e-06
-2.4242507683312e-05
-1.88939775562538e-05
-1.71729726022971e-05
-1.32295779215888e-05
-4.05530584261918e-05
-3.50283603490135e-05
-1.54009995998403e-05
-1.8619221101319e-05
-3.59335726223263e-05
-6.69685379447615e-06
-7.42039498050266e-06
-9.90380956818038e-06
-1.80469565779204e-05
-1.3042529798764e-05
-2.55462931004397e-05
-2.78580190123161e-05
-7.94635824202627e-06
-1.93471774833503e-05
-1.09839020579348e-05
-1.64289630273181e-05
-2.18369660276222e-05
-2.98268229009846e-06
-3.94589782059102e-05
-2.89070550074031e-05
-1.33577533597052e-05
-4.98460850881255e-05
-3.68311847866769e-05
-2.71428341429901e-05
-3.46951620096734e-05
-4.68248058144936e-06
-2.48093950211693e-05
-2.33350001128006e-05
-2.72319540714262e-05
-2.14916661305186e-05
-1.62322294422383e-05
-1.34699474655364e-05
-4.52891809533394e-05
-2.95385535696067e-05
-2.93180988610948e-05
-4.24561993327788e-06
-3.82271302089771e-05
-2.59682465457272e-05
-3.2732762106579e-05
-3.75756271665849e-05
-1.74249983453647e-05
-2.95962189044904e-05
-2.44626556134657e-05
-1.80798836633333e-05
-1.72401821017767e-05
-2.52459168158115e-05
-2.97451879809564e-05
-2.14742432359073e-06
-3.79458102132078e-05
-4.46951218264871e-05
-1.4845803642341e-05
-4.4694944459166e-06
-5.86229224570343e-06
-1.69310845854654e-05
-1.32311322299847e-05
-2.82409899805201e-05
-2.27884159309871e-05
6.27323238945889e-06
-7.63233386002273e-06
-2.90891146731043e-05
-3.00773209867195e-05
-2.69284923823822e-05
-2.55384127456466e-05
-2.82743755210322e-05
-2.22624942632314e-05
-1.29804823916028e-05
-3.29692508551022e-05
-2.85389277889317e-05
-1.83545174491222e-05
-1.270778835666e-05
-1.10642527664972e-05
-2.3392597168042e-05
-2.07541884111869e-05
-2.34227644465553e-05
-1.31023860338131e-05
-6.73389669281664e-06
-1.97914996928425e-05
-3.48626153013001e-05
-4.43612563744516e-05
-2.06371889709792e-05
-6.7291494213824e-06
-2.70794538856855e-05
-2.87780334655214e-05
-4.25129888351273e-05
-2.11650685073757e-05
-2.29660480967002e-05
-2.50674697517219e-05
-2.20049152887929e-06
-2.29186174250492e-05
-3.60637637860593e-05
-3.96622060678175e-06
-2.1934300496565e-05
-1.56670824303206e-05
-1.71635610495573e-05
-3.08267837360179e-05
-2.50220882322328e-05
1.1415944169948e-06
-3.50375211499136e-05
-1.45935836157744e-05
-3.46879853128339e-05
-1.34668430713019e-05
-3.68528565707524e-05
-1.22833096491448e-05
-2.84187719962481e-05
-1.66652032124438e-05
-2.89551494827237e-05
3.6803300229317e-07
-2.46382528054451e-05
-2.78695021247022e-05
-2.51780248484301e-05
-9.90327377220916e-06
-2.77836470444742e-05
-7.95447896751701e-06
-3.49989237387503e-05
-2.31071327807531e-05
-2.42843907407431e-05
-2.83819875421868e-05
-3.95286923481926e-05
-1.02459201622459e-05
-3.69750216088896e-05
-3.63182188430958e-05
-4.36951762986918e-07
-4.40922992691006e-06
-2.29517256712324e-05
-1.13139127229115e-05
-1.2686087078501e-05
-7.51325757480754e-06
-2.32106291161698e-05
-2.84924546444903e-05
-1.66655382577927e-05
-2.93264819858404e-05
-2.33317584618591e-05
-1.30501204214443e-05
-3.91819172332032e-05
-2.69741578825234e-05
-4.08631899116972e-05
-1.6580662211444e-05
-2.87382666876323e-05
9.26223834372117e-06
-2.6835176555564e-05
-1.85646411534831e-05
-1.03586131091934e-05
-1.04362278165045e-05
-1.91249111159044e-06
-1.21893043126176e-05
-1.10758431133843e-05
-2.42185869651146e-05
-2.96159618222326e-05
-8.1425454254512e-07
-2.94990083803661e-05
-3.16763778100321e-05
-2.24113679279291e-05
-1.91760544289403e-05
-3.61149914835936e-05
-1.42780574225155e-05
-4.38693162622154e-06
-2.500870806402e-05
-3.02481384693409e-05
-3.92450281098356e-06
-3.06916722916001e-05
-2.79029388987922e-05
-1.6707627001261e-05
-1.81880429713733e-05
-1.94346632128277e-05
-3.94260857955693e-05
-3.92814739975894e-05
-3.67810360455971e-05
-2.77498759320074e-05
-2.80809877232547e-05
1.33892722754809e-06
-2.20544782118622e-05
-1.83219966449497e-05
-3.55311858717483e-05
-2.63861176338383e-05
1.38146379008091e-05
-3.03237888700452e-05
-2.97285842557544e-05
-3.47397280537387e-06
-2.29460118812106e-05
-5.32158869272158e-06
-1.48419953680202e-05
-2.1230615609614e-05
-3.89803290512629e-05
-3.82767521240294e-05
-2.95932551617136e-05
-2.0803271760447e-05
-9.40746311649093e-06
-1.61878207902319e-05
-3.39714679645412e-05
-3.37642092635853e-05
-1.76989918155465e-05
-3.67088217406607e-06
-2.47425802585993e-05
-2.28066430889591e-05
-2.5809922819018e-06
-3.4127938882311e-05
-2.83054067868471e-05
-7.32435850198093e-06
-8.27148708437581e-06
-4.61363580719261e-07
-3.22806610152837e-05
-3.18600755437542e-05
-2.76018285822316e-05
-6.44139824516657e-05
-1.2425033421487e-05
-2.82279240365508e-06
-3.17532561889397e-05
2.95916909726496e-07
-7.18644948541933e-06
-2.26937613150622e-05
-1.43628847256254e-05
-1.32550612698745e-05
-1.02548305497299e-05
-2.51017007777368e-05
-2.95682859876984e-05
-6.1975209288074e-06
-7.73704969334069e-06
-1.5494923334972e-05
-1.23771198654143e-05
-9.07615217979594e-06
4.06849459197225e-06
-1.35323499935018e-05
-3.12654910642841e-05
-4.02587191842508e-05
-1.25357381976143e-06
-1.89461392760792e-05
-1.96566775930149e-06
-2.82332066349148e-05
-1.12495142206234e-05
-8.76245586678326e-07
-1.63867850308411e-05
-1.43704652250794e-05
-2.10170287909058e-05
-1.3843715443479e-05
-8.64605225300431e-06
-3.30198095232995e-05
-8.53698363394807e-06
-4.88673063020032e-06
-2.01562107746538e-05
3.47084413949831e-07
-2.3957994558855e-05
-3.42659896625219e-05
-2.30170840569012e-05
-1.10816887061497e-05
-1.59250994094877e-05
-3.92958233808471e-05
-6.97377586591718e-06
-1.95319989325148e-05
-2.52447198065084e-05
-3.14285930462815e-05
-2.77575179988776e-05
9.15560142271441e-07
-1.2137717225376e-05
-2.52358408451342e-05
-2.39722655074527e-05
-2.85710283261803e-05
-2.71991958173914e-05
-2.69966653929012e-05
-2.20984790100411e-05
-2.99734406712149e-05
-2.77403458544057e-05
-1.97509241362106e-05
-1.34826829873334e-06
-1.23406448377297e-05
-3.63624067006254e-05
-3.33500897415298e-05
-2.53002886478365e-05
-2.08329712904293e-05
-2.33277199270696e-05
-3.08325923274782e-05
-3.2209609002884e-05
-1.88201513505441e-05
-1.76913613863149e-05
-2.47331085791552e-05
-1.67530881391615e-05
-1.50615480608979e-05
-9.64331442848532e-06
-3.75418775334233e-05
-1.46658429914138e-05
-2.3484766649293e-05
-7.71193713568866e-06
-1.43333640005274e-05
-1.34750693018651e-05
-1.50623298148591e-05
-2.39708635855626e-05
-1.2108370064123e-05
-2.33980965916245e-05
-1.81449016993984e-05
-1.65752805349813e-05
-1.38243878375118e-05
-6.1753458818065e-06
-1.43946047866102e-05
-2.97647915960933e-05
-1.35665725752871e-05
-2.44203300795274e-05
-2.80434792697803e-05
-1.90725824468128e-05
-1.32789102333887e-05
-3.40424049794678e-05
-4.06467058165865e-05
-4.72456850039135e-05
-2.77605842695145e-05
-2.22260673984878e-05
-2.69575224071608e-05
-2.45833660556439e-05
7.4223598356886e-06
-2.34546906936412e-05
-4.0848033139352e-05
-3.03999710476953e-05
-1.24624747975857e-05
-2.6062014564734e-05
-2.95491229303525e-05
-2.67193209729449e-05
-2.5976667394068e-05
-2.86183534912122e-05
-2.73828766921701e-05
-3.25555880621047e-05
1.64116407902567e-06
-1.41486699830376e-05
-2.73339782482023e-05
-1.91362460197115e-05
-2.00508451214572e-05
-3.51387696146932e-05
1.28499092513983e-05
-7.1168178211207e-06
-4.68763061297698e-05
-1.47596410161077e-05
-2.90082473833147e-05
-1.74799612752054e-05
-1.40397071058552e-05
-8.36193334640353e-06
-4.05891934419523e-05
-2.68112811771736e-05
-3.59129784973803e-05
-2.10864086035198e-05
-2.40302723786381e-05
-2.07073566836213e-05
-1.06134619807103e-05
-2.26913073729346e-05
-3.24761192170643e-05
-2.42094598442437e-05
-3.70200839096831e-05
-2.09427550696527e-05
-2.84062040025417e-05
9.48821158751224e-08
-2.03541702608348e-05
-3.32821770451739e-06
-2.66510766448441e-05
-2.57737641225296e-05
-1.95203174389703e-05
-3.72228555336862e-05
-3.98525055563169e-05
-2.92802084183637e-05
-2.54011611953986e-05
-2.1096424272228e-05
-3.2585212977651e-05
-3.35294378253066e-05
-1.44857479545775e-05
-1.51060569865392e-05
-9.72409390704562e-06
3.24422548035596e-07
-3.55364042702544e-05
-3.72577884977648e-05
-2.6609177359421e-05
1.77932490188682e-06
-2.4076097493896e-05
-8.14199443240638e-06
-3.1150782565575e-05
-1.90479360549673e-05
-1.15349541200341e-05
-2.44695153075952e-05
-6.05561287122098e-06
-1.93406883515663e-05
-1.04063248484991e-06
-2.71241376098043e-05
-2.77143611474497e-05
-1.45654579167184e-05
-2.1285377855012e-05
-1.86745184392789e-05
-2.61086280792505e-05
-4.58497266722477e-05
-9.81163049440021e-06
-2.29847369023049e-05
-7.91490258021392e-06
-1.55287370617786e-05
-1.88422295280391e-05
8.17295855928822e-06
-2.49625580589311e-05
-1.74562277819821e-05
-2.99434583475266e-05
-1.1051184557122e-05
-2.62142127376306e-05
-2.21737716821584e-05
-1.41000475641057e-05
-3.63447939090861e-05
-3.06243042106686e-06
-1.99903715071535e-05
-2.46060532885081e-05
-2.54760734576505e-05
-2.30730314761489e-05
-2.030611896792e-05
-3.04922055362434e-05
-2.94371158561742e-05
-5.41494493913715e-06
-3.81309829364438e-05
-2.70927154401666e-05
-2.22628943836704e-05
-1.65420908106548e-05
-4.35005852716109e-05
-3.55396575619268e-05
-3.65048639687995e-05
-3.24550334493786e-05
-2.23174638351947e-05
-9.00807516132577e-06
-1.79019605844151e-05
-1.98209064692123e-05
-2.51147091259783e-05
-1.09888556477001e-05
-1.94770712363584e-05
-2.40053877374149e-05
-2.04825818079606e-05
-1.81912381198455e-05
-1.56576243822386e-05
-1.8094106809957e-05
-2.48228158618849e-05
-2.16526246972422e-05
-2.79822793520966e-05
-2.02713755713304e-05
-4.30005494407361e-05
-1.17616374750037e-05
-1.74398928063386e-05
-1.95243411418935e-05
-4.04446182820062e-05
-3.5892274518326e-05
-9.03557520622508e-06
-2.86079012168478e-05
-1.6073327782013e-05
-8.91653725128376e-06
-4.07593675313032e-05
-3.6979107300022e-05
-4.13871253349425e-05
9.38793768061342e-06
-3.07975259056144e-05
-1.85601151945178e-05
-1.9634046531491e-05
-3.24432664679393e-05
-2.6461259502627e-05
-1.554746513553e-05
-5.59222758342826e-06
6.71038410251436e-06
-2.055016341053e-05
4.41826010614766e-06
-1.06394328082321e-05
6.48596243998004e-06
-1.88684180182642e-05
-3.0454784383267e-05
-1.05930664622633e-05
-1.44227970259029e-05
-5.2563337766566e-05
-9.73711346684058e-06
-9.68498977032666e-06
-1.42959385668382e-05
-2.54357516898892e-05
-1.58182914132966e-05
-2.50926171979116e-05
-2.30555371967885e-05
-5.44119326501825e-06
-2.76589965032966e-05
-2.25302639132332e-05
-1.68419150000543e-05
-3.24750472808612e-05
-2.42606870963289e-05
4.3238378408162e-06
-2.36230862443097e-05
-2.14170414558133e-05
-2.86914025814984e-05
-3.92265910963095e-06
-5.29545440151573e-06
-1.15034006824318e-05
-4.98240214701235e-06
-2.54603129672686e-05
-2.49343138578284e-05
-2.70393603503526e-05
-3.05724869235557e-05
-1.42369063069987e-05
-2.71578468899934e-05
-3.9187279563999e-05
-4.76262302575657e-05
-1.79607569970846e-05
-3.65949666867062e-05
-3.06735920891987e-05
-1.79796959407328e-05
-4.64375955733066e-06
-4.56654558971752e-05
-2.41179479786047e-05
-2.78063354092105e-05
-1.78961755900917e-05
-3.38767302592978e-05
5.67852959926276e-06
-1.6361339693022e-05
-1.83741733702774e-05
-2.79520606999571e-05
-3.80141221608517e-05
-2.33688639049577e-05
-5.2003752347536e-07
-1.14923182090301e-05
-2.0032450203294e-05
-3.40025139692211e-05
-2.52853322973961e-05
-4.06623841983382e-06
-1.17367784724586e-05
-2.5129338309471e-05
-1.69276834557927e-05
-2.162246712335e-05
-2.16510504176004e-05
-1.1365139785819e-05
-5.7478014900772e-06
-2.78801812233267e-05
-1.57623217448431e-05
3.34071735440604e-06
-2.12137397079861e-05
-1.87002877358248e-05
-3.03285705439382e-05
-3.24660225840975e-05
-5.52925407831528e-06
-1.44037654357941e-05
-2.06842474746096e-05
-1.37338540968404e-05
-1.48318140796454e-05
-2.45445916260317e-05
-3.07033860292897e-05
-1.28436174987714e-05
-2.91220695640611e-05
-3.30000867346659e-05
-3.85486132803977e-05
-9.56525832177456e-06
-2.30593093798308e-05
-2.20254758623943e-05
-2.87044723952648e-05
-1.51708935795907e-05
-2.82134917702042e-05
-9.31444100095804e-06
-1.45078112618715e-05
-8.28639716900401e-06
-2.5770349752763e-05
-3.71959395811604e-05
-1.25854850162392e-05
-3.87123099275609e-05
-1.62330442218474e-05
-1.34303868320959e-05
-1.63208028491641e-05
-6.53404298733742e-06
7.23067796308509e-06
-3.64223241089371e-05
-2.66064997833367e-05
-2.5723887123865e-05
-3.40865257958582e-05
-2.71490659792585e-05
-1.72316029793258e-05
4.74578837020623e-06
-2.74804744337239e-05
-2.91591094644782e-05
4.28396907861482e-07
5.21536083009763e-06
3.77209967299577e-06
-8.96695593325705e-06
-1.52309698313837e-05
-4.80339484658607e-06
-1.35493249715626e-05
-1.92168778641639e-05
-2.569289188824e-05
-5.71136419692312e-06
-1.9572191875856e-05
-4.48583937846557e-05
-1.19077944030717e-05
-2.32640386168346e-05
-3.39815827302447e-05
-3.28776773775561e-05
-1.56102787492296e-05
-2.94439004784555e-05
-2.99486382868009e-05
-2.96675183627044e-05
-2.93934250185231e-05
-1.27369239010996e-05
-4.91324219399652e-05
-2.88446060972727e-05
-8.23183766341597e-06
-2.13456413107243e-05
-9.53435946108328e-06
-1.76871642994442e-05
-3.66963192510368e-05
-1.82290370014852e-05
-3.09771997127662e-05
-3.32621236433438e-05
-2.77836285359564e-05
-2.16550121331433e-05
-1.91193057720745e-05
-1.47794317784772e-05
-2.99614481692035e-05
-2.47137735689857e-05
-1.70270277877891e-05
-2.55420509163529e-05
-1.18565792121497e-05
-1.20898181511119e-05
-1.72385870679734e-05
-2.27054774037516e-05
-2.42185278235317e-05
-2.05065042888689e-05
-1.13657667236699e-05
-2.87444448769484e-05
-3.53550718033438e-05
-2.46580690679626e-05
-2.29147303735269e-05
-2.06552054950129e-05
-2.64176828081932e-05
-3.30246389463346e-05
-3.35150268177582e-05
-1.01742977808635e-05
-1.06661418676852e-05
-4.35017589649947e-06
-4.47015907047754e-05
-2.08564435092758e-05
-6.88490797672638e-06
-1.46852341289888e-05
-1.09687635294581e-05
-2.52507465881213e-05
-2.86202820437568e-05
-2.34982088641786e-05
-8.72560256386135e-06
-1.0857973715116e-05
-1.33669647596024e-05
-1.73898115498024e-05
-2.86063018071642e-05
-1.1607082274339e-05
-1.22182572458346e-05
-4.09806528157569e-05
-1.98010081285657e-05
-1.76164435209951e-05
-1.96795743096687e-05
-1.42543839122117e-05
-2.76128183270399e-05
2.30958108699871e-06
-2.82269135827526e-05
-4.57865558697546e-06
-4.30946746101436e-05
-2.03900050577473e-05
-7.94862691512133e-06
-1.96998218084755e-05
-4.37759428776579e-05
-3.02818573543929e-05
-1.89408045320054e-05
-2.82490484682518e-05
-4.55833068852349e-06
-2.80902184825899e-05
-2.43122884344539e-05
-1.49219689609997e-05
-2.18194394788803e-05
-1.23442694511197e-05
-3.2423473747165e-05
-3.47716648050446e-06
-3.23059062185793e-07
-3.14388111113649e-05
-3.7811636057182e-05
-2.48565404102341e-05
-2.20978226506048e-05
5.79174342281525e-06
-3.91706013972516e-05
-1.29387468495816e-05
-2.6269230157981e-05
-7.7548753155677e-06
-3.15311797739459e-05
-2.66623604824119e-05
-6.68276072156544e-06
-6.86460550877081e-06
-2.43547500701289e-05
-1.43368713224458e-05
9.76136363059418e-06
-2.68775189174469e-05
-1.02447397291289e-05
-3.04097846505754e-05
-1.17968416824783e-05
-2.45044094276088e-05
-3.23790241723019e-06
-2.77249271256816e-05
-2.29762189422567e-05
-3.34615893274654e-05
-3.44266741736289e-05
-2.10758772271982e-05
-6.89077590698577e-06
-1.72186485193875e-05
-1.15246713627553e-05
-3.10739590229031e-05
-1.31966094161522e-05
-3.62054764616059e-05
-4.09015478017232e-05
6.41819546278376e-06
-2.57357645163953e-05
-6.95812992220621e-06
-1.76204193336876e-05
-2.44488827141108e-05
-1.63370888474526e-05
-3.97983824403428e-05
-9.34663207450019e-06
-3.16692671051285e-05
-2.12342217941827e-05
-1.64005221804367e-05
-2.42355788715103e-05
-1.73843708572715e-05
-1.58294247646598e-05
-1.24262466883487e-05
-2.04731336123416e-05
-1.01461155692384e-05
-2.25413550410091e-05
-7.16087275660043e-06
-3.67104649065031e-05
-1.71481193070743e-05
-1.13514135834817e-05
-3.03033236496414e-05
-2.95252129036232e-05
-2.84650846567526e-05
-1.76708273290074e-05
-3.45128690135257e-05
-3.95864175470977e-05
-1.14615025981836e-05
-3.51079283483528e-06
-3.3386291293776e-05
-2.16300426261535e-05
-2.30875365024818e-05
-2.31866626418234e-05
-3.02662914303002e-05
-1.53266881699146e-05
-1.50642224365392e-05
-1.93875727779331e-05
-2.92023371414998e-05
-1.64560244388052e-05
-1.79235894578563e-05
-3.55854790311878e-05
-3.18173837804228e-05
-2.44478342622851e-06
-1.41720585381306e-05
-2.87106540796283e-05
-4.93270277656292e-05
-7.39020177903934e-06
-3.58575660766234e-05
-1.77759142856662e-06
-1.76605760954812e-05
-3.65764814359985e-05
-1.83123608472382e-05
-2.39764912983734e-05
-4.29478146767074e-05
-2.09378399979446e-05
-1.29589402489422e-06
-1.79243194637517e-05
1.3400666222449e-06
-1.83516874985173e-05
-2.01334146593386e-05
-6.03066024858335e-06
-2.99191380767875e-05
-3.6569964140333e-05
-4.90543454028849e-05
-2.20159452195617e-05
-1.86721251306092e-05
-3.76996522443537e-06
-4.1894745196525e-06
-2.63654139633496e-05
-1.12560594445922e-05
-4.78954214660979e-06
-1.52153374553414e-06
-1.5173270753258e-05
-1.77292282434623e-05
-7.80392746434621e-06
-1.2675475617307e-05
-1.85005320271247e-05
-3.27871270107e-05
-1.34917911031143e-05
-2.94147385447912e-07
-4.00958327615418e-06
-8.38653959589933e-06
-2.50965273716952e-05
-3.46930926352294e-05
-2.85162464192806e-05
-2.79662961245483e-05
-2.18134100065755e-05
-1.71547456858075e-05
-2.39338890046498e-05
-1.35034965543302e-05
-3.73263345993444e-05
-3.10476030690208e-05
-1.30874071407289e-05
-1.17769185241772e-05
-1.17353338844977e-05
-4.16259060728515e-05
-2.00274997044215e-05
5.20354574364131e-06
-2.29808331666426e-05
-1.08522627069262e-05
-7.98402021640891e-06
-2.61070626354191e-05
-3.74403345254033e-06
-1.48814470449975e-05
-3.74342974485298e-05
-1.66148709557246e-05
-2.76478524863546e-05
-8.03329395999719e-06
-3.93271185399478e-05
-2.56287039825884e-05
-3.25160292962847e-05
-1.60205135810752e-05
-1.20563413759073e-06
-2.28597495771194e-05
-5.96132768716099e-06
-4.73638256736874e-06
-1.16180576177616e-05
-2.71580837068331e-05
-6.09452730526377e-06
-6.14296005407667e-06
-1.96389449284919e-05
-1.5615512353884e-05
-2.22500570835792e-05
-1.99052725826331e-05
-9.90341139485436e-06
-1.80141108085049e-05
-1.70765293244651e-05
-2.01966063493038e-06
-3.80260222715408e-05
-1.99772659387329e-05
-6.83333353798168e-06
-2.2923541400227e-05
-2.52352330260303e-05
-4.26967208439531e-06
-3.96197301492196e-05
-2.01293447156393e-05
-3.88265852588232e-05
-4.56615391226445e-05
-3.21992790950049e-05
-2.57547313665844e-05
-3.15654894853029e-05
-9.39879132034872e-06
-3.40993939433861e-05
-3.50330354916302e-05
-6.49791469082219e-06
-2.37508658499305e-05
-6.98291889065485e-06
-1.55883093135519e-05
-2.73936492325879e-05
-9.61872069444857e-06
-2.64226549514019e-05
-3.0040275426129e-05
-3.28280651703363e-05
-1.34511694759059e-06
-3.34496451932976e-05
-3.64456818463375e-06
-4.18591617792536e-06
-1.8006320445521e-05
-2.62373183741254e-05
-3.8992773830666e-05
-1.34630965187039e-05
-1.68766583964007e-05
-2.7027928425758e-05
-2.12993571718072e-05
5.3615487247055e-06
-3.31249077048265e-05
-2.5776911311292e-05
-2.89548127155701e-05
-1.8858901149578e-05
-2.69237455915527e-05
-3.52358670319804e-06
-2.68373228511332e-05
-2.33246790075935e-05
-9.96696629093312e-06
-1.75735338186711e-05
-1.59615796505706e-05
-1.52534548008089e-05
-1.82436474128739e-05
-1.58058912705742e-05
-1.25624359533204e-05
-4.26031985109701e-05
4.14678582032181e-06
-3.28922142874847e-05
-7.19456658239785e-06
-2.94298248662217e-05
4.3204801078294e-06
-1.77599034249795e-05
-1.2927853942002e-05
-1.41307120368483e-05
-8.99732815869602e-06
-3.47289769805901e-05
-1.26725335678097e-05
-1.71715350006599e-05
1.00086370042995e-05
-4.0972249860656e-05
-2.37613885859662e-05
-1.06307329942924e-05
-1.89461459389396e-05
-3.04481885028969e-05
-3.62603395808103e-05
-4.44925523926792e-05
-2.54141738010334e-05
-2.26834543658267e-05
-4.77506145682541e-06
-2.93693484529915e-05
-2.36580749882039e-05
-9.08242108658149e-06
-3.54849260644911e-05
-1.92088588004027e-05
-1.02546923473082e-05
-4.92419009543322e-05
-5.89543137593e-06
-2.68210878717137e-05
-1.77843719756919e-05
-2.68205934735449e-05
-2.23407597717601e-05
-2.66417590271699e-05
-4.15063158829277e-05
-1.37082239113858e-05
-2.54510427656269e-05
-1.08626702627674e-05
-2.16011939392524e-05
-3.05766697997039e-05
-1.64583504061313e-05
-2.04631433967404e-05
-4.09345548812746e-06
-2.54211111890152e-05
-1.52197324134986e-05
-3.11757300331283e-05
-2.90267788802594e-05
-1.08527107816847e-05
-1.21402419348275e-05
-2.66483906253817e-05
1.40618738513674e-06
-1.57783394875258e-05
-4.44235072183711e-05
-4.00022106492544e-06
-2.01503661124677e-05
-3.67826663582456e-05
-8.36095360796618e-06
-5.36725050907761e-05
-2.39139705196728e-05
-4.76440631924264e-06
-1.43455072498441e-05
-2.9387221053311e-05
4.28388900159375e-06
-2.58972499771457e-05
-1.30496335068177e-06
-2.16329312958704e-05
2.23971271269417e-07
-2.55015754912146e-05
-1.10775308883318e-05
-3.22887610947456e-05
-1.16511718087436e-05
-2.67023503862514e-05
-1.1121786490012e-05
-2.40668740712426e-05
-1.51706833845426e-05
6.41249000685877e-08
-1.70025826979502e-05
-1.27921461682136e-05
-2.78376951827069e-05
-3.00790635635906e-05
-1.57569828141667e-05
-1.91147929356595e-05
-3.19990970514078e-05
-2.7419703189896e-05
-4.03566539843265e-05
-2.02535231303521e-05
-2.62887365668413e-05
-3.64888769195417e-05
-2.16875593111474e-05
-1.94210356241763e-05
-3.85645174538975e-05
-1.95305808034358e-05
-1.65410802030951e-05
-4.37913526967392e-05
-2.72407665620414e-05
-2.00250142202864e-05
-3.81607080951097e-06
-2.35034826438347e-05
-3.79586033488821e-05
2.57963650136004e-07
-1.86964507259013e-05
-1.21656155545136e-05
-1.68172220877021e-05
-1.33233462238346e-05
-1.78518264738783e-05
-3.01761444761251e-05
-2.87483500179877e-05
-1.49357594798577e-05
-1.69144352929738e-05
-2.79646353051957e-05
-1.03603638874325e-05
-2.17949195203317e-05
-1.800522664589e-05
-2.94577839671271e-05
-2.25768575563804e-05
-1.93820292143226e-05
-2.34507197456067e-05
-2.65123922454081e-05
-7.2233472346433e-06
-2.55421324198534e-05
-3.9308174794723e-05
-1.25896832769856e-05
-6.92885808123311e-06
-2.90819937472742e-05
-6.68226139122844e-06
-3.19989741345403e-05
-1.79960058475588e-05
-1.01834849141325e-05
-3.74039928793433e-05
-2.07972153299933e-05
-1.42443868353848e-05
-4.39126165596533e-05
-4.50783026615917e-05
-2.31238607144005e-05
-1.27053766619135e-05
-2.43496111099408e-05
-1.15847290324053e-05
-2.69223839332645e-05
-1.40878667055208e-05
-4.2049202234699e-05
-4.72550745114004e-05
-1.95053074010075e-05
-1.84710677103799e-05
-2.15164985083449e-05
-2.59829976420495e-05
-4.51049050012152e-06
-4.8168950013367e-05
-2.47826252574921e-05
-1.3967232556519e-05
4.93810320021407e-06
-2.49400188065606e-05
-2.5673543372448e-05
-3.26331369916812e-05
-3.39588235748587e-06
-4.39956601473345e-05
-2.00890933705675e-05
-1.51729186235935e-05
-2.24111280124567e-05
-1.32166629848295e-05
-1.0339998418267e-05
-2.37876072338444e-05
-1.11149474655685e-05
-2.28345158917284e-05
-9.3894092560406e-06
-2.24657278988158e-05
-2.28384243522555e-05
-4.65193872010041e-05
1.33377774625646e-06
-2.65740102769108e-05
-2.34715186128461e-05
-1.17865428000772e-05
-2.02278376322248e-05
-2.55607150933241e-05
-2.80213189727087e-05
-2.33096302758143e-05
-2.48652679924809e-05
-1.69841931856905e-05
-2.96593861590773e-05
-3.70894060493858e-05
7.51217794324451e-06
-1.54672956118879e-05
-1.67708533266906e-05
-2.12572721274457e-05
-1.10424064291119e-05
-3.76306869916235e-05
-2.5153277261156e-05
-1.96769581320717e-05
-1.50719017891234e-06
-2.50559595484318e-05
-3.32653998994108e-05
-1.84838745077302e-05
-2.0325518295356e-05
-3.15291787117779e-05
-1.18763315936489e-05
-7.22216779739494e-06
-1.18023449921269e-05
-5.82982596789825e-06
-2.09259245579223e-05
-2.17721125124522e-05
-2.8762918333285e-05
-2.9071733917671e-05
-2.46181280921219e-05
-1.93171752242288e-05
-3.35953444573564e-05
8.85610536642749e-07
-1.85294933076988e-05
-3.66918597292212e-05
-7.99046295775353e-06
-3.53114478887134e-05
-3.65713691484199e-05
-1.77396263856776e-05
-2.76985610348792e-05
-2.80011557451923e-05
-2.88549950825047e-05
-2.29279567319758e-05
-5.41940823071898e-05
-1.39238549615517e-05
-1.88989294486902e-05
-1.77568486085193e-05
-3.26173820746943e-05
-2.44788718370105e-05
-5.41489016775398e-05
-2.15644807510949e-05
-7.79355878190172e-06
-2.1699931890297e-05
-3.53879003856331e-05
-1.58708620154915e-05
-2.39392565554238e-05
-1.62550982856558e-05
-2.25113925535831e-05
-2.51991511172794e-05
-2.62020107378585e-05
-2.894166358075e-05
2.61346779587488e-06
-5.82895930965828e-05
4.60098148374048e-06
7.81133709445727e-06
-2.12643553033211e-05
-4.48396638334706e-06
-8.85493989992384e-06
-6.13862871027047e-06
-3.94916632391597e-06
-1.9515008079655e-05
-1.9062421670107e-05
-2.05530438953191e-05
-2.68986038392354e-05
-1.53109956089831e-05
-2.53840799783057e-05
-4.03596147871161e-05
-2.73413894063334e-05
-3.03795794565359e-05
-1.41039421908744e-05
-3.38206662249856e-05
-1.75117919785072e-05
-3.132323995219e-05
-2.51646967455864e-05
-1.85554822053797e-05
-8.19638638123629e-06
-7.3547898833267e-06
-2.7033085254356e-05
-6.41190246313515e-06
-1.04176737020221e-05
-2.47763930641034e-05
-1.87177721161413e-05
-1.55904786340734e-05
-5.39152543186882e-06
-2.99212792784588e-05
-2.28279171893655e-05
-3.69167163464766e-05
-2.46472985240102e-05
1.20472144485376e-06
-1.39045617365436e-05
-2.78042960910181e-05
-2.45572648347515e-05
-2.78164420860777e-05
-2.47999395469596e-05
-2.92808192176748e-05
-2.1725223146124e-05
-3.87761777094445e-05
-5.48006602047668e-06
-1.05025582629191e-05
-1.99919769817456e-05
-1.63503903459746e-05
-3.0891031658896e-05
-9.28647517037307e-06
-4.89656072347954e-06
-1.0563666286267e-05
-1.81673935335727e-05
-5.27327441685863e-06
-1.73195210317745e-05
-1.54998595973128e-05
-1.41626116533697e-05
