# Supplementary material for: Research on computational propagation and identification of mine microseismic signals based on deep learning
Source: PLoS One. 2025 Oct 22;20(10):e0334641. doi: 10.1371/journal.pone.0334641 (PMC12543183; doi:10.1371/journal.pone.0334641)
Supplement: S2 Data — (ZIP) [file pone.0334641.s002.zip › 000100500001924.xlsx_0.txt_24.txt.txt]

-2.633564360964e-05
-3.08545580366426e-05
-2.66590495152813e-06
-1.53512029945475e-05
-8.23852924709272e-06
-1.77916778195627e-05
-1.31686543297026e-05
-1.69455417827875e-05
-2.39002751773611e-05
-1.24352397446011e-05
-2.75540664239301e-05
-2.64921282521429e-05
-1.99381373272906e-05
-8.11904500807198e-06
-4.32080833344454e-05
-4.5973992640838e-05
-3.17930055898715e-06
-1.3144267144211e-05
-1.48648505862917e-06
-7.87675016481478e-06
-2.29642243293353e-05
-1.9987519291703e-05
-1.04255406396051e-05
-2.86031802479512e-05
-3.24573606311755e-05
-1.89357052126888e-05
-3.00077906384768e-05
-2.64620557724781e-05
-2.25394001607168e-05
-4.66844133225895e-05
-1.59288177426369e-05
-1.91452126399181e-05
-1.47239862407197e-05
-2.53657933770964e-05
-3.74955785193319e-05
-4.58320813708257e-05
-2.51125975868199e-05
-2.84589456754436e-05
-9.4865505617598e-06
-3.11300460073191e-05
-1.43727345363006e-05
-1.7049092426389e-05
-1.46184060352326e-05
-3.2933267844092e-05
-4.43056000813374e-06
-1.99395635390942e-06
-6.782104802901e-06
-5.13854483433974e-07
-3.66157029766326e-05
1.60154960894612e-06
-3.59441353773745e-05
3.54804522720557e-06
-8.45565683572688e-06
1.53597102101766e-05
-2.37106741094483e-05
-3.0267334889704e-05
5.31751753407399e-06
-1.90953341478448e-05
-4.61242790002691e-05
-2.75555902593767e-05
-2.32853125700267e-06
-5.21130189823228e-05
-2.24357640415623e-05
-1.12034218600726e-08
-1.25077874740935e-05
-2.0473283669622e-05
-3.54910537520957e-05
-9.46958036252399e-06
-4.581702691955e-06
-1.03937365914185e-05
-1.78167930985143e-05
-1.39611149485486e-05
-2.43987789693849e-05
-5.06991980901635e-06
-2.19624790232711e-05
9.44405034238843e-06
-1.56383492816363e-05
-3.58970717000869e-05
-1.25269835296588e-05
-1.50908966781534e-05
-4.08103488650918e-05
2.86602004746556e-06
-3.69048176847568e-05
-3.52940361351521e-05
-4.07976832311032e-06
-1.62739091544204e-05
-1.60981064557135e-05
-3.87441215713184e-05
-1.70492249219746e-05
-1.48177822770295e-05
-2.90876894004755e-05
-1.43730157798933e-05
-3.00394254984989e-05
-8.70545495125813e-06
-6.22381005802734e-06
-2.78884963905062e-05
-1.37188005574973e-05
-3.57335179101944e-05
-3.60793705969252e-05
-2.14939506380485e-05
-4.73250885194757e-05
-1.68119576170366e-05
-2.10491528401501e-05
-3.69837278890838e-05
-2.21278264777699e-05
-2.69636094036028e-05
-3.84368021727856e-05
-3.454006102094e-06
-3.55663601571725e-05
-1.34414401316364e-05
-1.29555824297396e-05
-2.71431865574377e-05
-1.16545530785247e-05
-2.34262992723826e-05
-3.04225843569222e-06
-2.56077569732736e-05
-1.3879039237312e-05
-4.62013376999963e-05
-1.61986262141599e-05
-1.50562924481673e-06
-3.56701602713491e-05
-2.68037792325611e-05
-1.39894830128861e-05
-3.71978746054336e-06
-1.40698346414651e-05
-2.35600460657729e-05
-2.27376656131594e-05
-4.55551027677524e-06
-2.70245804009902e-05
5.15162145137919e-06
-1.49147428449359e-05
1.65071473654788e-06
-2.49687745073691e-05
-3.41742149816155e-05
-8.60495883056854e-06
-4.71791276485239e-05
-1.32724284566414e-05
-8.40676690858517e-06
-1.31716308368916e-05
-1.4746960475621e-05
-7.18980663364798e-06
-9.42877646922672e-06
-6.49791673873804e-06
6.76535228395719e-06
-1.67972515612588e-05
-1.50297175458648e-05
-5.90576773480863e-06
-3.20995191624695e-05
-2.3147504892718e-05
-2.31944821676435e-05
-4.96044089767379e-05
-3.14646064975272e-05
-3.83869933330642e-05
-1.43699121099281e-05
-4.57710459344068e-06
-2.51433045220513e-05
-9.63846933115312e-07
-3.07978626432866e-05
-1.7090585585963e-05
-9.86830265522379e-06
-1.07171718722275e-05
-1.24688961098535e-05
-1.22394563919071e-05
-1.83595310662363e-05
-2.23678399925918e-05
-3.35667815668249e-05
-2.81950309817921e-05
-3.77429731483276e-05
-4.40647182548937e-06
-2.20237928146382e-05
-5.6760278435548e-06
-2.89768444759767e-05
-3.19362291163115e-05
-1.76747626591596e-05
-1.40509777997942e-05
-2.29439574422979e-05
-2.85902695619221e-05
-2.05828652678349e-05
-4.27458458457739e-05
2.25271014887508e-06
-1.35311593346779e-05
-3.53845247015068e-05
-6.90541639065062e-06
-2.16709547559994e-05
-1.66065985304058e-05
-1.38292150609244e-05
-2.41187889466828e-05
-1.54610597512614e-05
-1.80205324835678e-05
-2.77628031432692e-05
-1.89302379559003e-05
-3.23359202847322e-05
9.4890544241753e-07
-2.58649614345443e-05
-3.14566086842519e-05
-1.06765804330272e-05
-1.1759207801858e-05
-1.39657740830146e-05
-1.89899369616124e-05
-1.95325586234479e-05
-6.02694599062673e-06
-3.39256934495636e-05
-1.26774775294995e-05
-1.37525055837887e-05
-1.4316106202858e-05
-4.69380335002808e-05
-1.45072509219418e-05
-3.27369389808972e-05
-1.48485764810179e-05
-6.48806003042703e-06
-3.68385125689865e-05
-4.34667907024118e-05
-1.39381679206184e-05
-3.42724851737213e-05
-1.24964114463418e-05
-2.17841738606628e-05
-2.60411170326546e-05
-1.71066116741984e-05
-1.03864906448554e-05
-1.90135806491735e-05
-2.80467207173281e-05
-1.87077968013437e-05
-1.25108604906421e-05
1.55454037991882e-06
-3.47521698316847e-05
-1.75915905664031e-05
-1.97827095820916e-05
-1.13822028386341e-05
-1.869019356953e-05
-2.46112939272134e-05
-2.26978768798898e-05
-1.25067907269022e-05
-1.32006453167856e-05
-3.32689955619295e-05
-2.29022475004918e-05
-1.55642596261392e-05
-2.76069338157475e-05
-2.16420771594965e-05
-5.11162154226753e-06
-1.38548550608432e-05
-1.39343345082095e-05
1.10818187915112e-05
-1.89927533273446e-05
-3.50083581349082e-05
-1.67083266970489e-05
-1.232977703333e-05
-3.09160119893115e-05
-1.393215299821e-05
-1.11698927464614e-05
-1.30680809273357e-05
-1.95696905761049e-05
-2.923911141351e-05
-2.94596376523493e-05
-8.27812082807375e-06
-3.35385993871026e-05
-4.21611249135041e-05
-2.14969013279475e-05
-2.47247323606516e-05
-2.21830574130743e-05
-1.99482611279859e-05
-5.25459547050236e-05
-1.30383963543136e-05
-1.82152681607364e-05
-3.27580990244568e-05
-1.66512360581335e-05
-3.26147523340351e-05
-1.97944700516851e-05
-1.7712359836327e-05
-1.87153634741999e-05
-5.53839521543639e-06
-3.46424339932859e-05
-2.64365397476708e-05
-3.47058810823575e-05
-3.9754780604444e-05
3.56934660487376e-06
-2.35576781798749e-05
-1.35425081185891e-05
-3.63390610134388e-05
-1.19903254787913e-05
-2.62234332575317e-05
-4.81786648922308e-06
-2.77132571248817e-05
-2.46294527941983e-05
-2.3839471648263e-05
-4.19894383127016e-05
-3.72452223791307e-06
-2.56283618824979e-05
-1.95634226642354e-05
8.81513819057411e-07
1.34461169796987e-06
-2.99652843062964e-05
-3.14226529486636e-06
-1.3006582456957e-05
-2.72769441781293e-05
3.91800152844323e-06
-2.02914289158682e-05
-1.65963625588492e-05
-3.0621161702041e-05
-3.41779219040815e-05
-2.76936973045846e-05
-1.34151340726284e-05
-1.15173847554655e-05
-2.12023953002264e-06
-3.70136428465297e-05
-2.62309053504206e-06
-2.79892779658406e-05
-2.5104184789167e-05
7.90974030572872e-06
-1.9097856098967e-05
-4.59186516031024e-06
-8.0339128791258e-06
-2.20155019768792e-05
-1.82206346595018e-05
-1.95666438637706e-05
-3.09049027863394e-05
-1.84357332070484e-05
-2.61541925956564e-05
-1.48879786767153e-05
-2.47650072704095e-05
-1.67482064397067e-05
-1.86810866923453e-05
-1.74400522558486e-05
-2.79713947549457e-05
-1.7773946116838e-05
-1.16407530468632e-05
-1.02302847107365e-05
-7.85563238901301e-06
-3.67241380446947e-05
-2.18401181190419e-05
-3.79728569218125e-05
-2.92002725817892e-05
-1.92911163165165e-05
-3.2021490063125e-05
-2.22441228287643e-05
-9.68120762109446e-06
-1.01075420510001e-05
-1.21856812739687e-05
-2.52498407170917e-05
-1.24022759907164e-05
-1.25943325425687e-05
-2.42790515150069e-05
-2.90319010985616e-05
-2.50244040262327e-05
-2.64627376165585e-05
-2.01402360001611e-05
-1.55454351794279e-05
-2.83075311202487e-05
-4.49652812991362e-05
-1.13922370095344e-05
-3.41961299023532e-05
-1.14020826184386e-05
-2.23573853906029e-06
-2.83768439609885e-05
-3.37694103045974e-05
-2.22003543966226e-05
-1.53518468495555e-05
-2.00745626478344e-05
-2.14120824639966e-05
-4.31398857228277e-05
-1.39633945217566e-05
-3.52303535777018e-05
-3.1022343338714e-06
-1.24816458825685e-05
-3.37171583337084e-05
-1.84376005765067e-05
-1.77474961496156e-05
-7.42181624397999e-06
-1.56059498615298e-06
-1.56091553328859e-05
-2.28041300667415e-05
-7.70858637581711e-06
-2.18475553253205e-07
-2.70310807107256e-05
-4.30052443454051e-05
-1.34630205852064e-05
-1.04164545287673e-05
-1.36608488975342e-05
-3.24537824099498e-05
-3.31178559518637e-06
-4.37476359300454e-05
-3.16655664100405e-05
-1.14400544045617e-06
-1.62810994307715e-05
2.12830651137148e-06
1.26181615149044e-05
-1.79113962603589e-05
-4.03245244727944e-05
-1.3082629799116e-05
9.1975264740079e-07
-5.38301158984366e-06
-1.24392574684855e-05
-1.95221746521471e-06
4.73223615025853e-07
-3.33912744300975e-05
5.70795971057615e-06
-1.97965785364053e-05
-2.90098507066388e-05
-1.54545456206891e-05
-1.40414535970154e-05
-1.94074953022086e-06
-1.72593217921866e-05
-3.01159939873099e-05
-2.36850763583137e-05
-3.09731450618505e-06
-4.23155033532512e-05
-1.75419282336317e-05
-9.59867910959505e-06
-2.40772203141892e-05
8.99861236773398e-08
-1.76145220757043e-05
-1.83000625459989e-05
-1.3651676022769e-05
-2.84053661941473e-05
-1.59444391094545e-05
-2.72565726179488e-06
-3.39162729840526e-05
-3.34196601927906e-05
-7.51596434543552e-06
-4.29418581774686e-06
-1.97970313219615e-05
6.11461037059327e-07
-3.13428227541605e-05
-2.02287115538541e-05
3.85190229954519e-06
-1.35221810205448e-05
-1.75878257453446e-05
-2.13783959299063e-05
-2.27696054393916e-05
-4.53799241912689e-05
-1.1539964528787e-05
-2.22182749912739e-05
-4.47407519116454e-05
-5.24366930288571e-05
-2.77380449047343e-05
-1.55629693312618e-05
-2.32009947654767e-05
-1.8520561763491e-06
2.19500535434578e-06
-1.38281566457488e-05
-1.51978938846254e-05
-4.46365364525223e-06
-9.31444441649609e-06
-2.30444472532256e-05
-2.52761180759079e-05
-2.69650836848274e-05
-1.92578994118239e-05
1.26254981547881e-06
-3.59191249202726e-05
1.0416800511706e-06
-1.62284899449152e-05
-1.06433421548623e-05
-1.8465830878407e-05
-6.70030452675939e-06
2.08094913050358e-06
-1.68985552438745e-05
3.10121395875994e-06
-1.01729075861782e-06
-3.38168645484266e-05
-2.95829808153609e-05
-3.70448225911042e-05
-2.26398637739597e-05
-2.97820656280994e-05
-1.79430075666049e-05
-4.39092047730871e-05
-2.80173851181129e-05
-2.11934421589362e-05
-1.17605638126364e-05
-1.35833354964611e-05
-1.73515214285915e-05
-2.75647525026984e-05
-1.51655648452256e-05
-2.34319941122526e-05
-1.69997639856183e-05
-1.40789517640268e-05
-1.06224872083784e-05
-2.29444493155679e-05
-4.30218988972992e-05
-1.95547898461653e-05
-2.17362736278817e-05
-2.80544441822767e-05
-2.29121359944256e-05
-1.44283242285533e-05
-1.65988389713663e-05
-2.33243223033005e-05
7.36578710785318e-06
-2.39475656395088e-05
-4.58913593963856e-05
-3.91671849449017e-05
-3.48109875671574e-05
-2.74137646695471e-05
-4.72237773162763e-05
-3.18971445698056e-05
-1.86296219173095e-05
-2.42309734158136e-05
-2.85793589825549e-05
-3.36266130124459e-05
-4.16159709194411e-05
-2.10370684374417e-05
-1.89196965955351e-05
-2.53746674490005e-05
-2.263647207184e-05
-3.32263241385088e-05
-2.11464669501119e-05
-1.47552114630129e-05
-2.44922263429244e-05
-3.30916208613067e-05
5.68456723032368e-06
-4.50714226032373e-06
-3.1804459008836e-05
-9.75049938057869e-06
-2.97453619681815e-05
-1.38203799681151e-06
-2.52637915750057e-05
-2.74928657010558e-05
-2.32179322683307e-05
-1.38317026427349e-05
-7.63870123449381e-06
-3.16012700085304e-05
-1.21614938108204e-05
-2.97474254878388e-05
-1.32624919338434e-05
-2.17551561491282e-05
-2.77728843031462e-05
-3.05851247075273e-05
-6.4246032231026e-06
-3.81529640130228e-05
-3.25060793312522e-05
-8.29015296086504e-06
-1.75873118123411e-05
-2.91361909914707e-05
-1.12267169443941e-06
1.0983617111613e-06
-8.0915982634277e-06
-2.01324114691021e-05
-2.3348593544857e-05
-3.17967501839928e-05
-1.78044258376241e-05
-2.97982455452069e-05
-7.99576414392187e-06
-7.62379636735926e-06
-2.3965424540386e-05
-1.84237478198673e-05
-2.58012642161283e-05
-3.11546693289658e-05
-2.63425587740555e-05
-1.65215652436867e-05
-2.99471250880251e-05
-1.60294373551791e-05
-4.98998491747744e-05
7.85150522915908e-06
-1.67934041171984e-05
-1.0659130964941e-05
-8.91311503328981e-06
-2.1893226176804e-05
-2.17278283589449e-05
-2.4221049505739e-05
-2.67801984602917e-05
-2.5131074556796e-05
-3.10411389977578e-05
-1.37503467457143e-05
-9.35616660126673e-06
-1.44435628010765e-05
-1.77513600445223e-05
-1.91880220256643e-05
-1.53302993556634e-05
-8.79522757116938e-07
-1.34433555507795e-05
-2.1803837817651e-05
-1.10908372421354e-05
-1.22197116844128e-05
-4.02872087190814e-05
-1.0005579182857e-05
-2.04702976062691e-05
-2.56150570391606e-05
-1.35990042180072e-05
-1.18174356315544e-05
-2.27954335492945e-05
-2.87832949449446e-05
-3.67475390029142e-05
-1.88245738794647e-05
-7.3524985906152e-06
-9.86000753243354e-06
-3.00177666742282e-05
-3.07046538683814e-05
-1.31186315870999e-05
-2.71526871010804e-05
-2.97251771155953e-05
-3.48026740244944e-05
-2.92842617270494e-05
-3.48885980963544e-05
-2.70728787475018e-05
5.66006717990029e-06
-2.02610247937844e-06
-2.81565670328015e-05
-8.97259415016782e-06
-5.67038161173921e-06
-2.34275937546509e-05
-1.36989634037451e-05
-1.46179802701327e-05
-4.10986763174458e-06
-1.151613171392e-05
-1.64895628829533e-05
-2.28113730255963e-05
-1.26176203476709e-05
-1.76680443962889e-05
2.16607563064892e-06
-3.38445167075987e-05
-2.05385791208322e-05
-4.17083213358569e-05
-1.73933679085889e-05
-2.33484040735874e-05
-2.63113887646368e-05
-2.446435527686e-05
-5.29034157185776e-05
-4.06522876835355e-06
-1.62051944909449e-05
-1.19170045308178e-05
-2.57579929223291e-05
-2.83045065918606e-05
-6.79639298227722e-06
-6.95344809977448e-06
-2.04249336162666e-05
-2.96497928056279e-05
-3.34944859523716e-05
-2.12214065708035e-05
-2.17837411795302e-05
-3.16185183019569e-05
-4.89322244427968e-06
-2.50993040637904e-05
-2.33984398409274e-05
-1.84273038476426e-05
-2.30913802394107e-06
-2.72194517311452e-05
-1.51997596797491e-05
-3.17493251512847e-05
-2.90543900229731e-05
-1.25420341005637e-05
-7.58939075362666e-06
-2.71815336011848e-05
-4.05775105976466e-05
-2.80937742294623e-05
-6.79236326617037e-06
-1.74114648947082e-05
-2.8895010896223e-05
-3.98042751234204e-05
-3.72825604635675e-05
-2.4597894683853e-05
-1.63067239251016e-05
-9.83894775204602e-06
-1.09721464709691e-05
-3.02312510055081e-05
-3.16817425322464e-05
-1.86133328471461e-05
-1.34541866672308e-05
-1.95965835838661e-05
-2.23267367018483e-05
-3.59890207009561e-05
-1.82870306536926e-05
-3.23117181870268e-05
-3.55612238721989e-05
-1.83307730234305e-05
-2.96500538461701e-05
-1.29499093238365e-06
-1.79938620901912e-05
-4.26961022883257e-05
-2.81596304094638e-05
-2.03494029996307e-05
-3.14100623538015e-05
-2.92659802722599e-05
-7.21506758779794e-06
-1.75935930140383e-05
6.26850412407744e-06
-1.54993780471046e-05
-1.40018578775279e-05
-1.48330361480399e-05
-2.25613945696599e-05
-1.38942712300725e-05
-2.83223735094917e-05
-5.95916366763908e-06
-2.6787867150328e-05
-2.37072975460981e-05
-1.38209910202982e-05
-6.24840105183536e-06
-1.92609377064231e-05
-2.85815636753184e-05
-2.22778867374225e-05
1.11221256587822e-07
-4.26055381823484e-05
3.51579441292493e-06
-7.30522137217984e-06
-8.37977081989841e-06
-3.28956365313087e-05
-1.2579055631779e-05
-2.93902360483112e-05
-7.55924609032295e-06
-1.88844108765537e-05
-1.33840741171881e-05
-6.64903011126382e-06
-1.85361364267851e-05
-2.56901295682295e-05
-2.21201282142497e-05
-1.84976840044183e-05
-1.98721066608846e-07
-2.32078145274996e-05
-4.5045426581903e-05
-1.40312631289754e-05
-1.29217024750552e-05
-2.47476260681729e-05
-5.83858346585558e-06
-2.13698713470496e-05
-1.87696679269671e-05
-1.40776791375432e-05
-5.51410554669024e-06
-3.04048540752802e-05
-1.4460701296327e-05
-2.7461518239816e-05
-3.50343543692572e-05
-1.2906000434425e-05
-2.98288080719791e-05
-2.45388713290955e-05
-4.17677895104949e-05
-1.73021669262165e-05
-2.96986883554549e-05
-2.79461441617061e-05
-3.37193061966239e-05
-2.31912054721395e-05
-2.70020210192026e-05
-1.21987287900861e-05
-5.21493717161094e-06
-1.7252176813364e-05
-8.41369715345018e-06
-1.16839387245452e-05
-3.15699181929236e-05
-2.59804356442454e-05
-2.23008260434979e-05
-2.91285028770236e-05
-3.10835905072988e-05
-3.03419451860468e-05
-2.38637600576955e-05
-3.57411694650935e-05
-1.57893980259647e-05
-2.37509487019033e-05
-2.20210009998807e-05
-5.15795025164392e-05
-2.77098724497637e-05
-8.3172574720681e-06
-3.10348736686825e-05
3.22241054376674e-06
-5.59984530044794e-05
-2.00422446150203e-05
-2.76814867178705e-05
-1.77619582075546e-05
-3.04909565163544e-05
-1.19237249424277e-05
-1.49700471520937e-05
-2.57343539811584e-05
3.86498646442609e-06
-2.33302933489033e-05
-2.15912397685494e-05
-1.68565813054776e-05
-2.1624645345201e-05
-4.35613120957193e-05
-2.06498730992395e-06
-3.89307769613442e-05
-3.11165706243621e-05
-3.44317711281271e-05
-3.82652255681119e-05
-3.68602206688033e-05
-1.80003560384558e-05
-2.34324640773624e-05
-3.58416375004887e-05
-3.08301011528244e-05
-1.89202337702838e-05
-1.95235418865115e-05
-1.0896643717749e-05
-9.69216972676205e-06
-1.32849965281714e-05
-1.09629441564343e-06
-1.93402499940756e-05
2.65556730103297e-06
-5.22660201638008e-06
-5.39628408258493e-06
-1.63829401647806e-05
-3.76271020586478e-06
-2.80727376626913e-05
-9.2938113716579e-06
-1.75813573609366e-05
-1.6995800531587e-05
-1.76363313749232e-05
-4.01908136832923e-05
-1.52120074249983e-05
-2.35440672690781e-05
-1.24055940090785e-05
-1.03726222740701e-05
-1.64584842400708e-05
-2.54520536635214e-05
-2.33088337058118e-05
-5.31283774033075e-05
-2.7270567468823e-07
-2.28160404013196e-05
-1.47078176764893e-05
-2.82909275418765e-06
-2.35410887222128e-06
-3.35513430183667e-05
-1.11417341276837e-05
-3.81915611875454e-05
-3.62721992139619e-05
-3.7536894915657e-05
-1.55907657675685e-05
-2.61921940363505e-05
-2.64032145576054e-05
-8.10528941495032e-06
-2.54305655555869e-05
-1.75459198354356e-05
-2.89551118748998e-05
-5.34509484865903e-05
-1.57340429959894e-05
-1.08439998534629e-05
-2.42983181346634e-05
-2.7124118228228e-05
-4.0394274144783e-05
-2.0019267255093e-05
-3.01193890180606e-05
-3.05028139982968e-05
-2.34924474501818e-05
-1.43997219983442e-05
-1.73892755457583e-05
-3.88541855150944e-05
-2.1909189847168e-05
-2.10900103463315e-05
-4.03575274701213e-05
-2.45408411902422e-05
-1.66458915209315e-05
-3.05200479932925e-05
-9.71390823289307e-06
-2.30645631278035e-05
-7.61306856974196e-06
-2.28094206101564e-05
-1.96838958542112e-05
-1.3192767068907e-05
-2.41227493867649e-05
5.15628374129286e-06
-7.16214812415368e-07
-2.82481567769739e-05
-4.32995986716983e-05
-1.55624869089921e-05
-1.63075800133628e-05
-1.58929046910251e-05
-6.7419131653045e-06
-3.43600543407345e-05
9.49645542278265e-06
-4.9697911866666e-06
-3.05159981721179e-05
-2.05907423647779e-05
-8.61327098259349e-06
-2.64112423018682e-05
-1.84965066905402e-05
-1.7166681197616e-05
-1.55321841896155e-05
-2.07864699706084e-05
-1.92416805164134e-05
-7.08776453810722e-06
-1.36221831417714e-05
-1.72318908562543e-05
-8.54498878196252e-06
-5.92198162834557e-06
-1.14148370732417e-05
-2.46587445531221e-05
-2.10113040459196e-05
-2.53168100210161e-05
-2.32877972946544e-05
-2.01694839274033e-05
-1.40969972692076e-05
-6.70417824936602e-06
-1.2721427565355e-05
-2.71749785389457e-05
-1.25506011773309e-05
-2.57009602112494e-05
-4.61446395815287e-06
-3.10355253205891e-05
-1.73896095473913e-05
-1.06761303725523e-05
-1.7679779027482e-05
-2.41090128201252e-05
-2.24277312089801e-05
-2.20265604478764e-05
-1.36181738845184e-05
-1.00728324028333e-05
-1.82596274095633e-05
-3.81026555020782e-05
-3.22381573841986e-05
-3.18847224922511e-05
-2.5562707100287e-05
-2.39797226945749e-05
-2.39322194609862e-05
-9.30100599128769e-06
-3.56863926150474e-05
-7.24935658533791e-06
-2.26609979433918e-05
-4.81794766558387e-05
-3.21523136127411e-05
2.12616621475174e-05
-2.40635891417262e-05
-2.67721429708935e-05
-1.90254097021275e-05
-4.02030641790779e-05
-3.12351160187755e-05
-1.10265685948124e-05
-2.90602415304144e-05
-1.28293319552835e-05
-3.91817760017471e-05
-3.24051515475002e-05
-1.48152180875146e-05
-1.0675315074259e-05
-2.46506238701698e-05
-2.37540830345671e-05
-7.0009567815901e-06
-1.50775010534443e-05
-2.45629162981344e-05
-8.39926355461051e-06
-1.381746974263e-05
-1.4333923565544e-05
-1.15445692104025e-05
-4.40127639181436e-06
-2.82791828034223e-05
-4.53087264027432e-06
-1.70218485187182e-05
-2.05901829389722e-05
-2.55009622382031e-05
-3.56742693300913e-05
1.7331243769662e-06
-3.30810487994662e-05
-2.4492368311479e-05
-2.56442713980794e-05
-2.32346768956755e-05
-2.55377154548781e-05
-1.4857533597342e-05
4.028745601364e-06
-5.52299692242655e-06
-1.93330848573626e-06
-1.79501582510479e-05
-1.55738822669265e-05
-2.54567516906239e-05
-3.1524147450459e-05
-1.89341420804818e-05
-3.81881825759922e-05
-1.31642210627424e-05
1.99514047957333e-06
-2.79286292525733e-05
-3.59204155487188e-05
-1.56822625593489e-06
-4.46724251022593e-05
4.38311609622377e-06
-1.44516345682984e-05
-2.92932944713786e-05
-3.33823374349464e-05
-2.5049499604144e-05
-3.22159675132023e-05
-4.43367354032782e-05
3.91834298003398e-06
-2.07672456712115e-05
-3.58321352911979e-05
-2.19634753872804e-05
-3.14140077485969e-06
-2.33710540574272e-05
-3.04710881091253e-05
-1.53099839035841e-05
-8.31132499559466e-06
-1.96829420305399e-05
-2.87696854918865e-05
-2.08707127967421e-05
-9.27993764981371e-06
-2.24796733514182e-05
-7.44755489260362e-06
-1.71087439888786e-05
-5.67758101433941e-06
-9.05683356827692e-06
-1.77719263803706e-05
-2.50890779010788e-05
1.07164843271195e-06
-1.23635426464741e-05
-1.23931085768422e-05
-3.63290115316682e-05
-1.45083932816832e-05
9.50075660254251e-06
-3.60416326562733e-05
-3.70724592996604e-05
-2.3665738895873e-05
-3.02950372458753e-05
-2.04268732845514e-05
-1.19954512396105e-05
-1.87218796626153e-05
-1.92607453100687e-05
-3.61450701355324e-05
-1.62010761668058e-05
-1.60458677714159e-05
-1.48536317289524e-05
-2.58547445788543e-05
-2.48691698872003e-05
-5.5624873894408e-06
-1.42691625014499e-05
-1.52141389914913e-05
-3.08692027930164e-06
-3.34013954406962e-05
-1.36449960913852e-05
-2.05688810698859e-05
-3.89858374467598e-05
-2.34459873280432e-05
-1.3616109711208e-05
-2.35443901422383e-05
-2.46298277679131e-07
-3.27671451303281e-05
-3.12458623322298e-05
-2.90403164715417e-05
-2.03143346470501e-05
-3.72506385610408e-05
-1.65243275985723e-05
-3.8171944543964e-05
1.00792630332648e-06
5.83544925202611e-06
-1.09164146512456e-05
-2.06101374601712e-05
-2.32127832400515e-05
-3.68409346255679e-05
-2.99777870133445e-05
-2.82013247978472e-05
-1.78051426972339e-05
-3.78176337406876e-05
-3.65941147403762e-05
-8.63827778724179e-06
-1.97582519509239e-05
-1.89557995092305e-05
-3.67071749278502e-05
-3.31090058387037e-05
-2.19624240050318e-05
-4.49548043507184e-05
-2.50356978304531e-05
-1.44554357198316e-05
-8.38894886135947e-06
-2.59393269825821e-05
-3.27509233445439e-05
-3.07835843836682e-05
-2.20673532551738e-05
-8.10007755636587e-06
-2.62806100970148e-05
-1.40240886622371e-05
-2.08410865149029e-05
-1.26326135083272e-06
-2.80317221150494e-05
-2.56639731391387e-05
-3.73679196685123e-05
-2.26469676349504e-05
-2.21607889326005e-05
-2.85034389651071e-05
-2.42062246658981e-05
-2.64938451065384e-05
-9.61091755044457e-06
-2.58352958232882e-05
-1.15041179631022e-05
-7.63559283209502e-06
-1.87709133339635e-06
-3.01417116845166e-05
1.32455500041209e-06
-5.35608153691779e-06
-4.18590137092455e-05
-1.23212454922029e-05
-1.77606334612627e-05
-4.10297628867369e-05
-3.22224218440725e-05
-1.43747016492296e-05
8.3181925934325e-07
-2.46406497858911e-05
-1.54906025639688e-05
-1.83019332399315e-05
-3.07292821765002e-05
-3.71292677898083e-05
2.28370055942758e-07
-2.26823016109495e-05
8.82085295390901e-07
-1.48960844738225e-05
1.52256765361429e-08
-3.08421864866465e-05
-2.05719956685511e-05
-2.75315635758024e-05
-2.07824692023288e-05
-3.75924727231097e-05
-2.82247689161335e-05
-9.41473344725266e-06
-3.02173958978175e-05
-8.56430720370604e-06
-1.98726310259726e-05
-1.28866630165346e-05
-2.07937363681417e-05
-1.30593332579882e-05
-1.40182246479498e-05
-2.87475923185311e-05
-3.7646812203318e-05
-1.50705985387967e-05
-3.35153173560366e-06
1.21617274963792e-06
-3.80104663239271e-06
-3.01121142322973e-05
-1.61212875442255e-05
-2.46400124212787e-05
-8.55860564716967e-06
-1.50559962658039e-05
-1.42313724546716e-05
-1.62066275748367e-05
-3.82384649768784e-05
-2.91754426294746e-05
-3.00802863007101e-05
-2.281863216637e-05
-3.13013929964698e-05
-2.50017267498756e-05
-9.47566381500273e-06
-1.29158415083143e-05
-2.88553482122794e-05
-5.8090193431524e-05
1.44233106425731e-05
-4.69952485941754e-05
-4.14757772583136e-05
-1.59634082288103e-05
-3.03414442845581e-05
-7.60164069882108e-06
-2.36639081007156e-05
-2.24843262677016e-05
-3.08414541551572e-05
-1.37529812837339e-05
-2.15402919663378e-05
-1.33659658881513e-05
-2.77104955188675e-05
-3.36373461308422e-05
-3.25360472576793e-05
-3.06895780864976e-05
-4.03556024497927e-05
-1.18277339779845e-05
-2.79384308657158e-05
-2.40183871470801e-05
-4.33107477960562e-06
-2.36342359218219e-05
-8.54815383306399e-06
-3.58984913622231e-05
-7.89349007338524e-06
-2.84658833639666e-05
-3.07973164960311e-05
-3.658971734296e-05
-2.7009595701974e-05
-3.18736804824893e-05
-4.13703082282496e-05
-2.69925331570768e-05
-1.60100406149637e-07
-2.85289924721566e-06
-1.0480792865815e-05
-2.61002964226164e-05
-2.98984899385644e-05
-2.37011401580705e-05
2.57224635568446e-06
-3.33625714472523e-05
-2.8755102621504e-05
-2.19066406081957e-05
-1.71605155425959e-06
-1.98766169517327e-05
8.48800030681729e-06
-3.20209476356986e-05
-2.96869155381931e-05
-1.62847550289592e-05
-2.05723033559511e-05
-1.18309451305577e-05
-3.86011754998157e-05
-7.71486361890275e-06
-4.28119544099729e-05
-3.10216773148509e-05
8.88357552028989e-06
-1.43241010814635e-05
-1.20785567662795e-05
-3.34877356331158e-05
-2.20841073259272e-05
-3.89542679899089e-05
-2.24583454901253e-05
-2.23315609746343e-05
4.46108698990298e-06
-1.69005609417821e-05
-2.49379851841543e-05
-2.55799866200452e-06
-3.53593033481167e-05
-6.26085506421505e-06
2.47923780294207e-06
-3.61852888058525e-05
-2.58194228273669e-05
-1.93242341354659e-05
-1.41386316630346e-05
-2.69108664839394e-05
-3.09114673794847e-05
2.04991796060388e-06
-3.23150210229716e-05
-3.01228074982941e-05
-2.23731177018974e-05
-2.77107049805976e-05
-2.69979773033178e-05
-3.83344760245454e-05
-2.71928282106722e-05
-3.86336342537905e-05
-2.37598386174554e-05
-2.1373632429841e-06
-3.74669486740869e-05
-3.44836357326169e-05
-5.03412222444196e-06
-1.92366495111294e-05
-2.54548466432602e-05
-8.30224522255565e-06
-2.97754940283514e-05
-8.83834513213143e-06
-2.11151443308618e-05
-2.06965048013023e-05
-1.75546963467076e-05
-3.80614156294272e-05
-2.98210289800885e-05
-6.0238232846441e-06
-2.49749128425565e-05
-3.38207974582257e-05
-3.15595133851174e-05
-4.82527255365519e-05
-2.02516220882482e-05
-1.16996068531537e-05
-2.54993299452562e-05
-3.78875557225413e-05
-2.78854422165023e-05
-3.34385488459284e-05
-1.66879849127611e-05
-2.1020259546939e-05
-2.30439796368592e-05
-7.05351971360342e-06
-9.76481648558415e-06
-1.99543105012731e-05
-2.50458480171203e-05
-3.03934981710584e-05
-2.14297590357396e-05
-1.37313789398867e-05
-4.90720100911053e-05
-2.07734500732375e-05
1.55782485113366e-06
-1.71178941193429e-05
-1.34343338746997e-05
-3.14523542902229e-05
-3.65817222924649e-05
-4.40006674829617e-05
-1.22716701285147e-05
-8.7323087882649e-06
-1.55720810797324e-05
5.44709095739739e-06
-3.260324602284e-05
-7.97022820584353e-06
-1.13952986400769e-05
-2.24938809524427e-05
-2.09986370047544e-05
-5.8208834247732e-06
-1.94531630851318e-05
-2.07233853282696e-05
-2.99084743852125e-05
-1.16806886780349e-05
-4.22368361149572e-05
1.25320681010645e-05
-3.02733296349389e-05
-2.38237914702222e-05
-1.92587255297837e-05
-1.86865343339363e-05
-2.61457726077714e-05
-1.39487886704342e-05
-2.51502469902618e-05
-1.86535536202216e-05
-1.90473856675407e-05
-3.1198483115101e-05
-2.66253034204033e-05
-1.02937803050797e-05
-3.47033087554086e-05
-1.35426261416806e-05
-1.45663801727122e-05
-3.22612452495795e-05
-8.50240228019704e-07
-1.09970232748449e-05
-2.55389799333164e-05
-3.65843599678153e-05
-3.58971603019615e-05
-1.4320256797501e-05
-3.24957890908989e-05
-5.36663707511006e-06
-2.44900364977913e-05
-2.21578531297976e-05
-1.41051273360459e-05
-2.91237923061513e-05
-3.60621918006021e-05
-3.86184733138632e-05
-3.66285406478523e-05
-3.70473972426238e-05
-2.59510115807295e-05
-2.43742641180851e-05
1.09492368771144e-05
-4.65000325290622e-05
-2.49708719057074e-05
-1.70336993029811e-05
-2.28842299378157e-05
-1.37621367115213e-05
-7.20369725760989e-06
-2.65087837277133e-05
-1.49630725890303e-05
4.04224903798567e-06
-1.31097782424443e-05
-4.1708921120632e-06
-1.67625688514469e-05
-2.71751103469316e-05
-2.82211996650834e-05
-6.33561547890328e-05
-2.88041460214243e-05
-1.71509499734752e-05
-3.0224567030118e-05
-1.10031452260638e-05
-1.67242197096858e-05
-3.1067864140727e-05
-1.41642480018009e-05
-3.87668551134927e-05
-3.54919166630254e-05
-2.29094653024976e-05
-8.54732880995785e-06
-3.8198188724681e-05
-5.23555153570701e-06
-1.88493599077981e-05
-1.00718560004638e-05
-2.69115186300931e-05
-2.78918433295089e-05
-3.39156407325799e-05
-2.71824715376158e-05
-2.34675845753062e-05
-2.61519778088034e-05
1.06568330629694e-05
-3.34992628616104e-05
-1.0836755533016e-05
-1.73388120972405e-05
-2.14679149856309e-05
-2.64543243372666e-05
-1.86174461007913e-05
-1.56137713671717e-05
-1.42131476492459e-05
-2.13270218822253e-05
-2.48020909093647e-05
6.91420639689957e-06
-1.30059308093842e-05
-2.57839257840809e-05
-5.60502141999216e-05
-2.30420342156323e-05
1.84777272897498e-06
-3.84093381619994e-05
-1.66597352281744e-05
-1.35355308235988e-05
-1.66688342653355e-05
-1.98040019563508e-05
-1.13928844619237e-05
-3.12892980155188e-05
-3.48981025523652e-05
-2.76991020303715e-05
-7.16290205160981e-06
-6.44281185654127e-06
-2.01912470510078e-05
-1.78444943292071e-05
-3.56587532961301e-05
-4.31694981389587e-05
-2.44573941791732e-05
-3.00619024576861e-05
-8.85004541349459e-06
-2.24641011623446e-05
-1.18338013314431e-05
-3.70475459853521e-05
-1.28232161225746e-06
-1.31266466263525e-05
-2.22162105959887e-05
-1.08336795656497e-05
-4.01900045782757e-05
-1.40669603331898e-05
-2.74686944584536e-05
-2.35632347251622e-05
-2.88349834585974e-05
-2.74358923760622e-05
-2.01524059781109e-05
-3.30540643526896e-05
-1.75375367759442e-05
-2.50658402433837e-05
-1.75954197864624e-06
-2.18986582219209e-05
-2.36790725775012e-05
-2.90330266343017e-05
-3.49534664588864e-05
-2.65859035688344e-05
-1.15179468474757e-05
-2.79376105377533e-05
-2.47256521392409e-05
-1.66922751567236e-05
-2.16495577478844e-05
-2.1768385259067e-05
-1.37054422967012e-05
-6.92304825430332e-06
-3.64133695940335e-05
-5.10932040612793e-06
-1.64844303984339e-05
-1.82780794254779e-05
-1.96202928858744e-05
-1.14017037714859e-05
-1.15436233065822e-05
-1.19355825805814e-05
-1.62598039496699e-05
-1.95243046961389e-05
-4.21653046519945e-05
-1.59785006122017e-05
-4.08511982424933e-05
-3.98967008384326e-05
-9.29054254566102e-06
-2.32820448688334e-05
-1.98719811052057e-06
-2.00254711216353e-05
-3.2036382379251e-05
-1.45521499836071e-05
-2.03526357159435e-05
-3.47634285026381e-05
-4.15969081452827e-06
-2.03612056770858e-05
-2.53401700323424e-05
5.36022472048495e-06
-2.38815749536866e-05
-1.2744669937314e-07
-2.59690575296767e-05
-1.0688171085168e-05
-3.37038184613492e-05
-2.80478289368657e-05
-5.43339126743021e-06
-1.55308596595881e-05
-2.79282247089405e-05
-2.82155664524239e-05
-2.47973537196965e-05
-3.41484501181525e-05
-1.15654391413206e-05
-1.6465772815444e-06
-7.66737910919541e-06
-9.47558919556589e-06
-3.01268554903765e-05
-1.0966582759279e-05
-4.02836733142377e-05
-4.31309639204839e-05
-4.60303551392301e-06
-2.51702739548186e-05
-2.97813709834398e-05
-4.16089630417228e-05
-1.02010761112458e-05
-2.2093940127899e-05
-3.22494968890049e-05
-3.98155243729249e-05
-1.18667606506218e-05
-5.09067330362597e-07
-1.07588957064285e-05
-2.13630534479521e-05
-2.70129262233562e-05
-3.59773799184866e-06
-1.71797553439319e-05
-3.15744213881804e-05
-3.96409102380745e-05
-1.31839840818233e-05
-1.8594024834572e-05
-2.78039776893203e-05
-1.92253630564746e-05
-1.37852701652644e-05
-1.83778748554214e-05
-2.25101142886316e-06
-1.70573696940754e-05
-1.62785827323954e-05
1.66093469572844e-05
-5.87567645669571e-06
-2.21670670973349e-05
-2.64347536345826e-05
-2.40734934556078e-05
-1.42254490157269e-05
-1.77001745640358e-05
-6.53570153396397e-07
-2.37122852129994e-05
-3.186382661657e-05
-1.67814179850853e-05
-6.93090751395033e-06
-5.01639853244002e-05
-4.64375337572364e-05
-2.318540304762e-05
-1.35314667521625e-05
-5.84571080958637e-06
-2.44180558215963e-05
-2.04225645961856e-05
-3.08955714515185e-05
-2.31574256518462e-05
-1.58510808533016e-05
-2.78004176180032e-05
-9.26303539623755e-06
-2.89961410383742e-05
-9.31231342152365e-06
-2.3401082920764e-05
-1.79823358232677e-05
-4.62276222066341e-06
-2.88895430650826e-05
-1.49386255097828e-05
-2.26930297247943e-05
-4.02207796184458e-05
-2.45599805120998e-05
-1.96438112420271e-05
-1.95365257082902e-05
-3.19639562498819e-05
2.46523029275718e-06
-2.53072504675897e-05
-4.90637226804824e-06
-1.54396158205968e-05
-2.10421254320776e-05
-2.49280322034316e-05
-2.32486575999198e-05
-1.12880573133474e-05
-3.54417014104601e-05
-1.57560761909847e-05
-2.77881513362146e-05
7.15546083706224e-06
-3.75161593795376e-05
-2.36202560605042e-05
-1.67925619243886e-05
-1.92510614227009e-05
-2.13990712484776e-05
-3.809729541665e-05
-1.00337066368316e-05
-2.05531702916989e-05
-3.74301969079261e-05
-3.53903780915721e-05
-2.54792932363301e-05
-2.61981029319109e-05
-1.1483063861103e-05
-1.63843166054853e-05
-6.46973522066954e-06
-2.56580831298623e-05
-2.86309249869438e-05
-5.22516818621606e-06
-1.65731328115863e-05
-1.015810314713e-05
-3.32695467146883e-05
-1.14821349924103e-05
-2.83461029724218e-05
-1.23194573681645e-05
-3.55876186359643e-05
-4.14711020793825e-05
-4.14090059231926e-05
-3.75384994759247e-05
-1.24889229972024e-05
-2.46114219987235e-05
-3.08675465918426e-05
-3.14209816439296e-05
-2.13373738395137e-05
-1.6415491684961e-06
-1.8616195682726e-05
-2.31973473673857e-05
1.28366702616087e-05
-1.95033786358207e-05
-2.06968246811258e-05
-3.3668182195179e-05
4.70816512012393e-06
-3.26013870564268e-05
-2.19218357675207e-05
-1.71282497754995e-05
-2.27770982942296e-05
-1.68400736032857e-05
-2.89482204282222e-05
-3.38257160963107e-05
-7.09379312202771e-06
-2.01828190906701e-05
-8.62910444981402e-07
-1.57047307222088e-05
-1.95200048498226e-05
-4.43409713932894e-06
6.52339475243185e-06
4.54724835869477e-06
-2.05214960268251e-05
-7.94079363437864e-06
-4.55491443475707e-06
-1.98644544460393e-05
-1.05798538549142e-05
-3.04175251192964e-05
-2.06251191404418e-05
-1.8910120232831e-05
-1.84587140316515e-05
-3.86884595179335e-05
-2.47802417542478e-05
-5.44907312709635e-06
-1.66159838938748e-05
-2.31816785857629e-05
-2.75296237312374e-05
-9.49119062608508e-06
-1.05036594438981e-05
-2.27659137203878e-05
-2.3711559455676e-05
-4.00671327752271e-05
-2.04716392996977e-05
-5.81352686489924e-06
-3.18960838044831e-05
-1.39485911752805e-05
-1.40572582171444e-05
2.85747331750062e-06
-2.860512809783e-05
-1.44718847720654e-05
-1.16036991817175e-05
-4.01070918521032e-05
-9.42876967963869e-06
-3.33925967857608e-05
-3.49414963950935e-05
-2.94386377879509e-05
-1.94861315277615e-05
-1.98136869879776e-05
-3.61135563122943e-05
-5.08841349393835e-06
-1.87720388188401e-05
-2.22355300241219e-05
-2.14794947573769e-05
-3.05872495962015e-05
7.78897002308787e-06
-2.61686883781869e-05
-3.07291063869496e-05
-3.14032267062445e-05
-2.00428575825931e-05
-2.49746055822197e-05
-3.0718297797494e-05
-4.83174654892777e-05
-2.3528901398013e-05
4.16422512006712e-06
-4.25915976431312e-05
1.73706628049592e-06
-3.51135584432368e-05
-2.77543425647681e-05
-8.82558045122409e-06
-4.71442902972357e-06
-1.67007237954831e-05
-6.63847116023679e-06
-8.53420788452141e-06
-5.33518695466328e-06
-1.60154614181383e-05
-4.15818183896522e-05
-1.35002244271998e-05
3.18216336107826e-06
-3.97375015367752e-05
-2.26704459014844e-05
-4.07769639604552e-05
-2.28956205386151e-05
-2.81561789310078e-05
-3.0511847515101e-05
-2.3848601175948e-05
-1.9109762591056e-05
-6.0201203647847e-06
-1.0451331183794e-05
-1.94927697545031e-05
-2.12303777551682e-05
-8.66367482931356e-06
-1.28936010080458e-05
-3.39616127034088e-05
-7.00038296238152e-06
-1.07524560272262e-05
-1.49595849706896e-05
-3.51127670482334e-05
-5.46247604393567e-06
-2.39943579856524e-05
-4.61674284538497e-05
-3.34598880633297e-05
-1.47981284139142e-05
-1.19322478720519e-05
-2.91302513058871e-05
-1.67311053186226e-05
-2.70356340513344e-05
-3.23458346467674e-05
-2.93857505298261e-05
2.72180738132438e-06
-3.06309344624007e-05
-3.27423041495169e-05
-3.21377482677801e-05
-3.09440295125119e-05
-1.59401441253938e-05
-2.80303865141906e-05
-2.09131911266475e-05
-2.89707559421517e-05
-2.4674479609074e-05
-4.1187392315971e-05
-1.3038187155824e-05
-2.30919033625874e-05
-3.35816478807104e-05
-1.8730458101376e-05
-2.83677477263137e-05
-1.81413059809815e-05
1.03833249943649e-05
-3.48403598890419e-05
-2.4714313175823e-05
-2.73468303963057e-05
-1.78276946921277e-05
-1.78138091853337e-05
-3.14823360314802e-05
-2.19740393949406e-05
-3.42451742200821e-05
-5.40094451426889e-05
-2.15038144543629e-05
-2.4958923356531e-05
-2.69513077867779e-05
-3.92318055813006e-05
-1.47753486504473e-05
-2.8689811799017e-05
-1.40551878133146e-05
-3.89314344820589e-05
-2.91070198341814e-05
-4.22645276887759e-05
-2.75187857661388e-05
-1.42298070509663e-05
-3.16844188171003e-05
-5.28190252274836e-06
-5.90101614181365e-06
-1.76900885384451e-05
-1.58484095973352e-05
-3.1136897410995e-05
-1.88039046658568e-05
-3.55917223496751e-05
-1.75719074856641e-05
-2.05970662483635e-05
-1.83066090274396e-05
-2.1712079193457e-05
-3.93115370095427e-06
-2.87621263040119e-05
-4.4925911531736e-06
-2.84225122706588e-05
7.46825868943108e-06
-1.9862580728814e-05
-1.964665481921e-05
-2.86650952471879e-05
-1.08245337180601e-05
-1.26750588873881e-05
-2.3912939654017e-05
-1.70567227632882e-05
-1.72809220892969e-05
2.33106237092695e-07
-2.33358182755839e-05
-7.54358000981191e-06
-1.95479922865255e-05
-1.41028438703166e-05
-3.90416171506388e-05
-2.5365142583744e-05
-1.94468713855189e-05
-2.13065404599988e-05
-5.11961015170803e-06
-1.87374016108935e-05
-1.96568611586846e-05
-1.13594071980645e-05
-3.10714136970462e-05
-2.39063881837531e-05
-4.44409279062164e-05
-4.18432587755349e-05
-3.50355721385721e-05
-2.0517926349385e-05
-2.11576514039685e-05
-8.95087173829179e-06
8.9693462246141e-07
-2.95812699965863e-05
-1.18606418039687e-05
-5.86265374413018e-06
-5.03842099521027e-06
-2.97637513081563e-05
-1.67471859964686e-05
-1.89473168745633e-05
-2.1825625556343e-06
-1.94421990865552e-05
1.44003144734767e-05
-2.16904857581889e-05
-5.04794211981931e-05
-1.46590416666167e-05
-2.99024192476799e-05
-2.7161293641594e-05
-1.83587310114021e-05
-7.58789780500581e-06
-1.67784142843878e-05
-2.48979793694779e-05
-2.80728184221544e-05
-2.51474089039397e-05
-3.16010661816356e-05
-1.76206817110825e-05
-3.76425479593854e-05
-1.07327565289156e-05
-3.33751035262072e-06
-2.90688228405047e-05
-3.74580961900193e-05
-2.83309132704795e-05
-3.34399080377979e-05
-2.91963343316529e-05
-2.34979122508357e-05
-2.64044897943929e-05
6.7482951537424e-06
-1.49385936246136e-05
-3.25806744218045e-05
-1.72017316158761e-05
-1.68390514550167e-05
-8.44554120273603e-06
-1.61085353498093e-05
-1.62586463699523e-05
3.04617098737604e-06
-2.7366726357949e-05
-2.30809183669996e-05
-3.05983668328504e-05
-2.86125610065965e-05
-2.05694962609695e-05
-3.68632521551122e-05
-1.15573979545572e-05
-2.42714824637429e-05
-2.36466592741957e-05
-2.87132925083066e-05
-1.23487370965511e-05
9.98276917744399e-06
-3.00549651061276e-05
-1.91388858719839e-05
-2.18429919216169e-05
-2.79651207776704e-05
-3.30455887718896e-05
-1.30040027579748e-05
-1.18858241212916e-05
-1.8977308224032e-05
-2.95450453167862e-05
-1.87714034618478e-05
-2.58021842681128e-05
-1.53601318078554e-05
-9.91698530839034e-06
-4.6973106787203e-07
-1.51395762293654e-05
-3.0642732861951e-05
-9.88140557660597e-06
-8.1041534590153e-06
-2.17576478928317e-05
-1.91733812840491e-05
-1.81792565634154e-05
-4.66160453685538e-05
-1.93980584408555e-05
-4.82118927197925e-05
-1.03959270549514e-05
2.66039009413765e-06
-3.58810754342525e-05
-2.18763539262168e-05
-2.18762536719632e-05
-2.30802209062477e-05
-1.60908029056922e-05
-2.81296570322248e-05
-9.71596845176849e-06
-3.14857994149523e-05
-2.13820630313931e-05
-3.39023199655974e-05
-1.21114443367406e-06
-1.83789195540198e-05
-4.1750980644926e-05
-5.89627116551753e-06
-1.60387342994503e-05
-2.64507401069207e-05
-1.08862089527242e-05
-2.91377185516197e-05
-3.83816796710969e-06
-1.74911177535852e-05
-2.55694958802509e-05
-2.87903818692807e-05
-3.42564251285496e-05
-1.47677283857793e-05
-6.31888326245055e-06
-3.55760663584284e-05
-3.28382424902448e-05
-3.89205640899054e-05
-6.57933101363914e-06
-1.9143721039168e-05
-2.43450675467806e-05
-1.1046615377264e-05
-3.33820700689353e-05
-3.39012930480053e-05
-4.11359788752598e-05
-3.08371057848003e-05
-3.38033077312667e-06
-1.68550068481233e-05
-1.34246872186755e-05
-2.66651034728839e-05
-2.83581685592467e-05
-1.88317490318777e-05
-2.03910204623287e-06
-2.54268696020906e-05
-4.18577185231128e-05
-5.199947949574e-05
-1.10802001321701e-05
3.95686571510052e-06
-9.59080092060824e-06
-1.95744482239e-05
-4.52702030233203e-06
-1.45558555685211e-05
-1.15432093128792e-05
-3.71373072834514e-05
-2.49913530891751e-05
-2.88859825126685e-05
-5.68769420832258e-05
-3.41568100998404e-06
-2.12700163554244e-05
-2.96256495006867e-05
-3.31127668056528e-06
1.66392366384057e-05
-1.13628052399414e-05
1.4159771526794e-05
-1.17301857267954e-05
-1.92182648867996e-05
-3.14846667614218e-05
-3.32905143268605e-05
-1.26761494552084e-05
-2.04554943586331e-05
-3.0406859985021e-05
-2.90481295808128e-05
-2.4562069413629e-05
-3.33603028357694e-05
-3.38476098897791e-05
-2.91519469695034e-05
-1.10930124532242e-05
-1.35578260329141e-05
-9.8700634575292e-06
-2.31476808787258e-05
-1.6560496521711e-05
-3.83418871366892e-05
-4.03397887729049e-06
-6.08756488267049e-06
-2.64386199135728e-05
-1.71715221574153e-05
-2.16662625375301e-05
-2.14578745461438e-05
-3.87747798148039e-05
-2.0093037078767e-05
-3.08826452812159e-05
-2.10143572700563e-05
-2.17574824491371e-05
-2.33686520551491e-05
-8.83699841492515e-06
-2.64067498575865e-06
-3.53239068281877e-05
-1.49852611983346e-05
-2.92248217216209e-05
-1.85306508213938e-05
-2.02603440242085e-05
-3.2313543828194e-05
-3.45826555531921e-05
-1.71188970776533e-05
-1.8276114143624e-05
-1.04591277698817e-05
5.02066635188822e-06
-2.12522011146491e-05
-2.37455688353495e-05
-3.07804222739463e-05
-3.65903918200967e-05
-1.24859914015508e-05
-1.99993369911802e-05
-1.81425740846016e-05
-2.23779242836821e-05
-2.7510827065852e-05
-1.30557103404626e-05
-8.57974331904615e-06
-3.10488330690758e-05
-2.01158076183315e-05
-1.40095112314459e-05
-1.75968661428612e-05
-3.59015998048645e-05
-2.46465578564053e-05
-4.75018047123441e-05
-1.98756484508828e-05
2.32218223058065e-06
-3.52818743311447e-05
-1.84360150870658e-05
-1.80629128252207e-05
-3.59678512021375e-05
-1.999172191376e-05
-1.73648534665043e-05
-7.41321220458238e-06
-3.27191986284229e-05
-1.60135435771117e-05
-1.12366781331376e-05
-2.47192926985859e-05
-3.92856921317109e-07
-3.21800414940967e-05
-1.28936654902431e-05
-1.7742323083763e-05
-9.84436487558638e-06
-1.35339331813786e-05
-1.17754765103772e-05
-4.13031175536238e-05
-1.05805295519117e-06
-4.67035352972687e-05
-1.49791301150534e-05
-1.76195794861409e-05
-1.54477069161591e-05
-1.97379263441957e-05
-1.66712042554852e-05
-1.16414877631539e-05
-9.09436786048221e-06
-3.54691318087044e-06
-4.14876379082943e-05
-4.2446190512958e-05
-3.35554563355499e-05
-2.82469777479331e-05
-1.28752739182377e-05
-2.06280570770952e-05
-1.2877267534191e-05
-2.23600522728217e-05
-4.60054151045138e-05
-2.44062943414337e-05
-4.52108366593687e-05
-2.65330802343942e-05
-1.71906830719838e-06
-9.87718307831905e-06
-2.99717656027861e-05
1.28466485830056e-06
-1.72428639247609e-05
-2.82108884448594e-05
-1.80603863797955e-05
-8.48038394244114e-06
-1.70001315621771e-05
-3.65358481884926e-05
-2.23371404694846e-05
-3.82871520027278e-05
-6.67415529797685e-06
-2.18881449879354e-05
-8.33960241960987e-06
-1.03015057699005e-05
-2.90597797073013e-05
-2.10722359107865e-06
-2.41251423855029e-05
-3.99810003930514e-06
-6.07578110454696e-06
-1.39041511578599e-05
-3.39545584363753e-05
-3.29740775142579e-05
-7.91207075538102e-06
-2.34188585668417e-05
-2.75666754913966e-05
-1.08903033290544e-05
8.31768915586424e-07
-2.28809333381408e-05
-2.17525872362457e-05
2.6042190178329e-06
-2.13481794479748e-05
-1.80361342923258e-05
-3.46038135704469e-05
-2.79495076100907e-05
-1.82886624663668e-05
-2.32368852328095e-05
-1.55958418949126e-05
-1.68773580926437e-05
-2.94278296583155e-05
-9.8072083576913e-06
-2.91693252701286e-05
-1.42685113519575e-05
-2.1413761428515e-05
-3.3806663847396e-05
-1.89690165063997e-05
8.49865783186328e-06
-1.89495314562487e-05
-2.28918011921809e-05
-1.23383703272947e-05
-1.10132872384847e-05
-2.10561477674007e-05
-2.13949208406746e-05
-1.34707200487806e-05
-1.10004203565339e-05
-2.88544586961672e-05
-4.01982835303066e-05
-1.36781067047168e-05
-1.0909828507127e-05
-2.37723100243488e-05
-1.36964420117764e-05
-1.32333196104169e-05
-2.66189136122526e-05
-2.35758516832733e-05
-2.68359040340322e-05
-2.55317519218042e-05
-1.81314831956144e-05
-4.30121787801977e-05
-2.27593143391926e-05
-7.06573326564913e-06
-2.81350705091753e-06
-3.28668949338379e-05
-2.89430882867095e-05
-3.81641183243687e-06
-2.91042427219836e-05
-3.35631062577508e-05
-1.44120468173694e-05
-1.76116082889141e-05
-2.62420891676745e-05
-2.21969167760504e-05
-1.56040437940821e-05
-2.00020943483973e-05
-3.41117610683177e-05
-9.53405774320763e-06
-1.88330440920807e-05
-2.48334297978822e-05
-7.22252249206279e-06
-3.62055152829146e-05
-4.00784368268188e-05
-3.51529861972071e-05
-1.28051577127815e-05
-1.8052013396611e-05
-2.45010988759189e-05
-2.39494814274563e-05
-3.56329626198753e-05
-2.12931954097965e-05
-5.24915660188694e-05
-4.5019918642939e-05
-1.68171263486005e-05
-2.00776147617479e-05
-3.34751062923281e-07
-2.39369739157654e-05
-2.51306745303081e-05
-1.69741991834005e-05
-3.28869351270785e-05
-5.60966071325414e-06
-2.45498129071128e-05
-2.66059078324022e-05
-3.14126326178337e-05
-2.27516076656381e-05
-3.86249439117814e-05
-1.77280969470283e-05
-2.5636872786347e-05
-1.2780356725507e-05
-1.68891344299305e-05
-2.74246888210875e-06
-3.06879463253129e-05
-1.82305292418848e-05
-2.60546140628764e-05
-2.92150959853426e-06
-1.68243005717679e-05
-1.93055321926894e-05
-3.22919576835623e-05
-3.39208998662324e-05
-1.94093570281626e-05
-2.31772313392952e-05
-3.79586129467245e-05
-6.48111144778895e-06
-1.52320772026313e-05
5.3142499308222e-06
-1.50352295305707e-06
-4.07761071815478e-05
-1.63020293799325e-05
-1.69819231165661e-05
-2.18885324021856e-05
-1.6250998702094e-05
-1.94689997394244e-05
-1.62157720870468e-05
-1.37428546701431e-05
-9.45604138995787e-06
-2.48224288666816e-05
-3.87029121036695e-05
-1.61409618368382e-05
-2.5144896525286e-05
-1.17968614803407e-05
-1.2760823116934e-05
-2.14697094793767e-05
-1.36993258310692e-05
-3.13431639523245e-05
-1.40134341122727e-05
-1.04229264804761e-05
-9.86232464043799e-06
-2.5579058892004e-05
-3.54091973635696e-05
-3.36854630191631e-05
-2.61194155269738e-05
-1.84623047971404e-05
-9.7454474275704e-06
-1.72512555020506e-05
-2.04007228335661e-05
-1.52363191593457e-05
-1.50419022362126e-05
6.41100564997928e-06
5.18852035716258e-06
-3.10027481796841e-05
-1.5382396863202e-05
-1.63580212232603e-05
-2.20910277957238e-05
-2.77102325657111e-05
-1.31324531181593e-05
-1.02987654929257e-05
5.60060129356567e-06
2.22421125609044e-06
-9.35515518857852e-06
-3.63275287377016e-05
-2.76818487868258e-05
-3.14212503200504e-05
-3.55708948784099e-05
-7.84406195301146e-06
2.66112497580616e-06
-1.69910953039887e-05
-2.24605604733974e-05
-2.4896928193607e-05
-4.27452462186009e-05
-1.34445278902409e-05
-3.6568366161056e-05
-2.02656982568702e-05
-2.49482100347002e-05
-4.7070303596801e-05
-6.16460354305425e-06
-2.66025542468816e-05
-4.90252633734264e-05
-3.27379810234841e-05
-2.849069189003e-05
-1.81230487948305e-05
-3.23586435578623e-05
-1.35036129325521e-05
4.74274861894534e-06
-3.33724280526748e-05
-1.22707533349253e-05
-1.66732856113117e-05
-3.16102564642619e-05
-1.7910403793546e-05
1.36066546915711e-06
-3.05203237666434e-07
-9.83658905858348e-06
-2.06643928043947e-05
4.1228681852756e-06
-2.35644385020041e-05
-3.78387204149141e-05
-4.05172818754282e-05
-3.55188380788828e-05
-9.41865008000498e-06
-6.38834108858266e-06
-2.03460137296055e-05
3.97890782461319e-06
-2.23347893575041e-05
-3.12529707547843e-06
-2.02106663324611e-05
-2.27750749423117e-05
-2.38952859882542e-05
-4.02392271276008e-05
-8.87805710670344e-06
-1.33281172394698e-05
-9.16381612539072e-06
-3.20556304746521e-05
-2.24991423087498e-05
-1.77492946889636e-05
-2.888933511524e-05
-2.69846120881279e-06
-7.10119171652163e-06
-2.92067593473028e-06
5.52379444945109e-06
-1.83482683311447e-05
-1.46293961242377e-05
-2.96738567660903e-05
-2.57237939886367e-05
-1.7871571306049e-05
-4.29953281391433e-05
-2.39479230413524e-05
-2.67092094054117e-05
-1.5375163222684e-05
-2.32433644633491e-05
-2.16366750956215e-05
-2.25534795656382e-05
-4.41626186986125e-05
7.14938944518409e-07
-3.90965844337291e-05
-1.09561387461145e-05
-4.37383445043807e-06
-2.73032666559995e-05
-3.38885343723524e-05
2.62815277936912e-07
-2.67130659871617e-05
-3.49021714997016e-05
-3.7860082293405e-05
-2.37163897161954e-05
-3.02040222050167e-05
-2.94497458001388e-05
-9.51831977488901e-08
-3.33128082479182e-05
-2.21676650925258e-05
-4.9780072171728e-05
-2.65295530583999e-05
-9.85323953050886e-06
-1.79319077036685e-05
-2.18638220888099e-05
-2.31950671143617e-05
-3.57630195388623e-05
-2.59195550080448e-05
-2.90660627726471e-05
-2.43334937998356e-05
-4.33446120423418e-05
-9.4328447971522e-06
3.85147088394922e-06
-1.27053490278876e-05
-2.43604090038031e-05
-1.04727364292417e-05
-2.99183092340356e-05
-1.4125924432301e-05
-1.90873103017479e-05
2.13892388460947e-06
-6.1345851490047e-06
-3.11712979104127e-05
-1.7930339364364e-05
-1.08663393217662e-05
-1.81494424373712e-05
-1.17422181598708e-05
-2.79264373916784e-05
2.39948705268793e-06
1.94596946512691e-06
-2.20892227383812e-05
-3.09757949385096e-05
-2.58025293796784e-05
-4.96387434799973e-06
-3.68188527385058e-05
-1.59942185336687e-05
-2.51998861662125e-05
-1.32831903097942e-05
-4.45585713735527e-05
-4.99277304133029e-05
-2.25391359377917e-05
-2.8349649574764e-05
8.36314528938797e-06
-1.56925288480248e-05
-1.96435045559706e-05
-3.30853281574151e-05
-3.22113872567787e-05
-7.40740661802168e-06
-1.5115087555195e-05
-3.0697804357361e-05
-4.26178482089021e-05
-1.16567221975963e-05
-1.76945650087648e-05
-4.08912581466287e-05
-3.36631417064864e-05
-2.9688422268691e-05
-4.35621263617393e-05
-2.56229170548203e-05
-4.28709263044048e-05
-9.32292209419425e-06
-1.69576705571296e-05
-3.31538006993855e-05
-1.49076592632934e-05
-2.36437937408662e-05
-3.37317709522348e-05
-4.0011353747671e-06
-7.84517014757752e-06
-2.63283307135811e-05
6.58818009679528e-06
-2.28169003464639e-05
-2.99003998989104e-05
-4.06503175445765e-05
-6.70649710065817e-06
-1.83666750760725e-05
-3.53249304936408e-05
-2.18163839116491e-05
-2.46015242964862e-05
-3.59886504992811e-05
-1.61446349407246e-05
-2.43184625701107e-05
-3.92675687496276e-05
-1.61281554613393e-05
-4.03156555435258e-05
-1.64348355983882e-05
-3.0058848383829e-05
-3.14620480603873e-05
5.2663511495088e-07
-3.21882908855966e-05
-3.17278424424928e-05
-2.81048291190593e-05
-1.59798555523366e-06
-1.42310563045885e-05
-2.33976115928423e-05
-2.1691472292203e-05
-2.93010839752221e-05
-2.6393432503131e-05
-3.3698116615456e-05
-2.52533587938972e-06
-1.90357605311912e-05
-1.89123533098331e-05
-4.48525810501592e-05
-5.81236989476197e-06
-1.00806874987672e-05
-2.05700138039897e-05
-1.23143626153049e-05
-2.52656913793494e-05
-3.13110315586913e-05
-6.04221324673247e-06
-2.31330724126921e-05
-2.08122066659952e-05
-1.78249521889036e-05
-3.61470475414658e-05
-5.43781512546243e-06
-1.74957103116974e-05
-2.18000369470888e-05
-2.41873747734373e-05
-2.92216840252308e-05
-9.35997642103574e-06
5.46215559626451e-06
-3.84363619148475e-05
-2.14630731474913e-05
-1.54365959532764e-05
-3.07751786782092e-05
-1.88253788586535e-06
-3.57546272845433e-05
-4.82792495196432e-05
-2.13737602019233e-05
-3.0709224162459e-05
-1.90819053286476e-05
-1.03430157159872e-05
-6.60524906143468e-06
-3.40951677385235e-05
-3.31970447607003e-05
-1.49933634103178e-05
-3.07824467061371e-05
-3.52069977055521e-05
-1.75568307411276e-05
1.10787085066635e-05
-3.55858767494774e-05
-1.52232085066046e-05
-1.71914143076489e-05
-3.19634201050003e-05
-2.59490383263283e-05
-1.77893300339715e-05
-1.58521198077446e-05
-2.13176219239114e-05
-2.96560756990249e-05
-2.40395290496082e-05
-1.52633938544505e-05
-7.27809428441309e-06
-1.89609722396911e-05
-1.58719022644165e-05
2.65237022639646e-09
-3.36062522375128e-05
-4.24990413721136e-05
-2.37320833554982e-05
-2.00245463132525e-05
-1.53685266909945e-05
-1.27523652044462e-05
-3.25338367886525e-05
-1.02528493376553e-05
-3.35984069474872e-05
-1.36327056830009e-05
-2.64536977199108e-05
-3.0062918835705e-05
-1.41338660965699e-05
-2.8574938817863e-05
-4.52591931240574e-05
-3.89781774473104e-06
-3.45914324067048e-05
-1.99839090697755e-05
-1.31824453187361e-05
-2.66650959195014e-05
-2.2092591477314e-05
-1.84993718413467e-05
-2.57392371201817e-05
-1.79317285912821e-05
-3.61185690672378e-05
-2.29847124835639e-05
-2.8838724589747e-05
-2.15409034759677e-05
-1.57458968968488e-05
-1.2176029187692e-05
-1.24436482717629e-05
-2.54423148801675e-05
-1.46889776925817e-05
-6.24866745597467e-06
-2.532300266413e-05
-1.56313715105945e-05
-1.44896365610642e-05
-3.43160794580643e-05
-1.7390396565625e-05
-1.18367531100314e-05
-1.68674731509147e-05
-6.78560400107351e-06
-2.51499862536948e-05
-1.87241534938829e-05
-1.29604163841449e-05
-2.02391956499889e-05
-3.64631374416608e-05
-1.57104457397987e-05
-2.36161297839391e-05
3.12411323279709e-06
-2.13197500877611e-05
-4.25636828631193e-06
-2.73482021866654e-06
-1.06720767922306e-06
-2.26384022166194e-05
-3.30016410648966e-05
-3.93234573092708e-05
-5.19433901310226e-05
-3.15065902522757e-05
-3.20635458968855e-05
-2.15729740842306e-06
-8.22562466965974e-06
-1.05861714565694e-05
-3.82266643069102e-05
-2.15539312700659e-05
-1.27756743869623e-05
-2.58061730796741e-05
-6.26841600844363e-06
-1.74796416518527e-05
-3.96057715871288e-05
-1.32234698783094e-05
-1.50965631561741e-05
-3.58957652729509e-05
-9.73934653719187e-06
-3.23554427040376e-05
-1.55256555911295e-05
-1.63918682211136e-05
-4.12951111744411e-05
-1.5395994580768e-05
-2.20638292718291e-05
-6.43208667826102e-06
-1.91676423166671e-05
-2.99633621351627e-05
-1.4125866598919e-05
-4.96097637353531e-05
-1.12903006052167e-05
3.10728738831094e-06
-2.70484207025623e-05
-1.69664019440492e-05
-1.31263202362343e-05
-1.46717231439491e-05
-2.77439779000661e-05
-1.3599571687993e-05
-3.07697782767815e-05
-1.50840201174501e-06
-2.12927492262103e-05
-1.66885541484701e-05
9.80910966964965e-06
-2.6441691734014e-05
-2.31015126065631e-05
-6.97254601261924e-06
-1.38566636645235e-05
-8.56844309857319e-06
-2.99883912669055e-05
-2.91092761828467e-05
-1.69838940606793e-05
-3.16844115637666e-05
-3.95966348858303e-05
-2.11322237650507e-05
-1.89700805415362e-05
-4.99380689818247e-06
-2.37386942391876e-05
-9.91717262235696e-06
-2.09317294989973e-05
-2.90003044780378e-05
-2.42259854207453e-05
-2.39086017826014e-05
8.5713628143756e-07
1.32235727179608e-05
-1.77119098126029e-05
-2.0046994917296e-06
-1.1767010321467e-05
-1.72817603771666e-05
-3.43380858994935e-05
1.25206722394507e-06
-2.62564111924634e-05
-2.19743283992011e-05
6.41176109255202e-06
-2.25207893401794e-05
-1.2049508710322e-05
-2.86558636626728e-05
-1.96797324253802e-05
-1.06735573386815e-06
-1.01246725301664e-05
-1.28950194928522e-05
-1.46004822394437e-05
-1.56385268128211e-05
-2.46769038119174e-05
-1.80645466706395e-05
-3.88105715284904e-05
-3.60357594874138e-05
-1.32323033427244e-05
-2.35882087881993e-05
-3.56876136124308e-05
-2.53538981244669e-05
-6.54515304456191e-06
-2.08528760224035e-05
-2.65406256786681e-05
-1.40944192281071e-06
-3.35246748311534e-05
-1.59480119871905e-05
-1.37873330654099e-05
-3.04311414411539e-05
-8.32904772143159e-06
-1.56075340949487e-05
-2.32109155090878e-05
-2.02674633588003e-05
-2.30739927364199e-05
-3.45268432609088e-05
-9.90821280979193e-06
-4.41014326832e-05
-3.77533774769038e-05
-1.16027759720401e-05
-1.13385265703423e-05
-2.65019203885781e-05
-3.23589029784059e-05
-1.30677721527768e-05
-1.54950344863661e-05
-1.74638166030334e-05
-3.31439411088048e-05
-7.7686211369936e-06
-1.98831644408845e-05
-1.03762534673217e-05
-3.31675324861753e-05
-4.2148522415949e-05
-3.71652328636534e-05
-5.47396070544014e-07
-1.5564334617296e-05
-2.57177732450097e-05
-2.06998795924475e-05
-1.52311357486442e-05
-3.28485621119147e-05
-2.70297806226483e-05
-3.59884292251545e-05
-2.29550976941818e-05
-1.38913503583871e-05
-2.58886732283535e-05
-6.68788686708856e-06
3.92112398301136e-06
-1.0591392072049e-05
-1.78570272521383e-05
-4.50300304056022e-06
-2.19544151055239e-05
-7.63906462055724e-06
-2.73628211518483e-05
-2.11429114970646e-05
-1.80826527662674e-05
-1.99979050645537e-05
-1.31969988576721e-05
-1.15056753751095e-05
-1.91673844563371e-05
-2.40559154935072e-05
-1.14950627743803e-05
-2.5887397071014e-05
-1.30152816012599e-05
-7.28494255733929e-07
-2.18823509407376e-05
-1.672511500429e-05
-2.42006876794569e-05
-1.28326505157109e-05
-8.04156608250386e-06
-1.87125367843572e-05
-3.16853587160745e-05
-3.25402451698617e-05
-2.17755406603638e-05
-2.15957040916041e-05
-1.62079638894509e-06
3.33108067301871e-07
-2.18731111264981e-05
-2.32771661258719e-05
-1.86217219205403e-05
-3.54601258493395e-05
-2.14022760216066e-05
-2.88590177263913e-05
-2.02251714897415e-05
-3.95110898782807e-05
-2.76110468206146e-05
-2.66097203185395e-05
-2.5825789536453e-05
-6.42855570238376e-05
-2.19725625667172e-05
-9.62621805336222e-06
-3.63515711992418e-05
-2.13019888287973e-05
6.30072008429688e-08
-6.63642167406707e-06
-2.5131616725286e-05
-1.27954868925337e-05
-3.7132920624995e-05
-2.12514687033606e-05
-2.49618374577502e-05
-2.7525836123145e-05
-2.76167458282305e-05
-3.43388142523395e-05
-3.49191163797749e-05
-2.40480765100721e-05
-1.60455079023022e-05
-2.59301742528544e-05
-1.95135721910214e-05
-2.75941196056499e-05
-1.05321519358957e-05
-5.24908308667357e-06
-1.03364018058894e-05
-1.74850879232542e-05
-1.17563605354868e-05
-1.11968228486107e-05
-3.63278055077953e-05
-2.5930671747767e-05
-1.46015086871869e-05
-9.18891875401707e-06
-2.80465762762007e-05
-2.81458994095142e-05
-2.20711217284124e-05
-6.94994374757415e-06
-2.55406451567712e-05
-1.65679598597885e-05
-1.5348281255388e-05
-1.77778450096669e-05
-5.77182814377504e-06
-1.3848937153747e-06
-1.72917439153802e-05
-2.17311288794599e-05
-9.37098205531986e-06
-2.87210830175371e-05
-2.65284158882607e-05
-2.18972015127487e-05
3.55092555970454e-06
-2.30796330793437e-05
-1.67589611832317e-05
-1.73722773206481e-05
-7.37342881342129e-06
3.94165882501996e-06
-1.48290453286844e-05
-2.594119655677e-05
-2.68349649600674e-05
-1.49376088640879e-05
-2.47189013098116e-06
-3.99995572045293e-05
-1.87477775533e-05
-3.98334682466392e-05
2.47866465359349e-06
-2.99048186342056e-05
-3.51569847089745e-05
-2.83476180887767e-05
-1.2196478049756e-05
-5.46584220884453e-05
-1.54605114783074e-05
-2.18609866933176e-05
-1.3006488329962e-06
-4.26920843724268e-06
-1.322645808733e-05
2.15079869966449e-06
-1.52900103734704e-05
-3.52087785553889e-06
-2.91883300635756e-05
-2.07404953398177e-05
-8.33372829266827e-06
-3.8043198972142e-06
-3.85793855481374e-05
-2.31802603798065e-05
-7.82912571596483e-06
-2.09798289388946e-05
-3.44999070467405e-05
-3.88764698316454e-06
-1.83930664825238e-05
-2.9106067427665e-05
-4.73494453484502e-06
-1.88776802675632e-05
-3.14938949611015e-05
-3.54988807164479e-05
-6.56104935378071e-06
-1.19933122877502e-06
-2.71593858921633e-05
-3.05031012535591e-05
-1.65507848094546e-05
-2.10492264228934e-05
-2.48519483488755e-05
-9.71266585762153e-06
-1.48975298660638e-05
-2.21281633528911e-05
-5.03252757195038e-05
-1.34308062400932e-05
5.36888969552431e-06
-1.40601355409607e-05
-1.17401039237113e-05
-1.4046055887989e-05
-9.54905121982137e-06
-3.00492908055325e-05
-8.26792994732668e-06
-7.53961910755541e-06
-1.49119322903657e-05
-1.64293747539342e-05
-1.37311860594836e-05
-1.20767966106013e-05
-2.96712773764319e-05
-2.69831394727121e-05
-4.39239645574691e-05
-3.63868455260339e-05
-1.2666945866869e-05
-3.26018005187232e-05
-8.86855519860056e-06
-1.98498976567839e-05
-1.80502683931198e-05
-2.31881311590814e-05
-1.84125671039755e-05
-4.95266421492085e-05
-1.88944083501051e-05
3.42755515501531e-06
-2.21859245730682e-05
-2.18629634757889e-05
-5.41375994835431e-06
-2.96685340410495e-05
-2.65601894574205e-06
-7.715688059606e-06
-1.96479208166371e-05
-1.59948433948661e-05
1.70608917493242e-06
-1.03649439319133e-05
-2.39855519994322e-05
-1.40716061643078e-05
-2.99164536679821e-05
-1.67247933137774e-05
-1.6873905420059e-05
-2.19562334385288e-05
-3.16713850866062e-05
-3.5176187573556e-05
-1.06112469507747e-05
-1.36063291520405e-05
-2.07375221455055e-05
-2.73706350539825e-05
-1.09356795593734e-05
-1.36267412657821e-05
-3.41215244147905e-05
-3.92954496667538e-05
-2.70591829957772e-05
-2.34058845607016e-05
-2.2736024538759e-05
-7.00372797721227e-06
-2.38887007170879e-07
-3.41757497721983e-05
-2.16281364497299e-05
-1.6721600867677e-05
-1.80053419674186e-05
-3.6184626606863e-05
-3.05642400899174e-05
-3.27990935996698e-06
-2.12552454057405e-05
-3.62931838386976e-06
-5.24293075087632e-06
-6.8076951352191e-06
-2.3546065831414e-05
-2.23517840054073e-05
-4.77573494420597e-05
-4.18700944171018e-05
-1.65952021078983e-05
1.01385337408003e-06
-1.85258460186015e-07
-9.70423551990527e-06
-1.4505267069055e-05
-2.19813317377872e-05
-1.71349161139716e-05
-2.843954461826e-05
-9.01773104420117e-06
-2.48001453973757e-05
-2.55155557556952e-05
-3.74802920465491e-05
-1.8374107336362e-05
-2.60900236808719e-05
-1.01079555530204e-05
-7.58652647843114e-06
-1.24259321517427e-05
-3.03310744305291e-05
-2.30720052988584e-05
-3.54339569173628e-06
-3.41648440015622e-05
-2.47067418147482e-05
-6.24272862561833e-07
-1.65672148998498e-05
-2.30667051945942e-05
8.21873891550089e-07
-3.77111497634221e-05
-1.68011641714056e-05
-9.10353698533018e-06
-1.49453721676931e-05
-3.09319179716172e-05
-1.55050364383201e-05
-3.09582786800783e-05
-1.04333060980641e-05
-4.57498157285993e-05
8.62060447343797e-06
-1.61149053842782e-05
-1.11244198697571e-05
-1.80243167208469e-05
-7.61825281390072e-06
-1.75261207305759e-05
-1.57478209226069e-05
-5.72148594569562e-06
-2.35711097169775e-05
-1.03507613457481e-05
-3.57821385490418e-05
-3.18563325287204e-05
-2.55929872607935e-05
-4.22157389294942e-05
-1.19446251745997e-05
-1.7813732406228e-05
-2.37122641486733e-05
-4.55069919040828e-05
-1.54658992432991e-05
-4.03254391932977e-05
-1.86463066369288e-05
-3.35181248737597e-05
-2.48013802339218e-05
-1.73267515338198e-06
-4.91423469016787e-05
-2.72975780582104e-05
-1.61813072130393e-06
-4.69142031622676e-05
-1.92711653692231e-05
-1.05646816577841e-05
-2.54969305234757e-05
-1.64176281194271e-05
-2.15056274191125e-05
-2.64824175129177e-05
-3.59914920931214e-05
-4.1286442677063e-05
-7.69244136435037e-06
-4.38001035687141e-05
-3.39415495531866e-05
-2.63200910047243e-05
-1.90533837310909e-05
1.09417984225765e-05
-1.26706317596846e-05
-1.3314133624557e-05
-2.26673683716222e-05
-1.59828090655087e-05
-2.80002830535282e-05
-1.67392886592556e-05
-2.83172015093992e-05
-2.36416404715423e-05
-3.65550332305132e-05
-3.47000394313539e-05
-3.28711818597892e-05
-2.69221815822804e-05
-2.71754725307142e-05
-2.46413260935214e-05
-1.18569942247888e-05
-1.94050218873685e-05
-3.5404462026952e-05
-2.33186195208677e-05
-1.43784556278089e-05
-9.76824896857911e-06
-3.76763416408276e-05
-2.02774249519335e-05
-3.03563394882389e-06
-1.61310875808358e-05
-1.27988829252e-05
4.30289428212158e-08
-1.35596877753255e-05
-1.64977979069904e-05
-3.80768919430862e-05
-3.46074782833401e-05
-2.39837462166032e-05
-2.11456091720745e-05
-2.20672166452363e-05
-1.19093710009739e-05
-2.02854483188634e-05
-2.43241827038148e-05
-2.36806751437766e-05
-1.74576784783747e-05
-3.98085505821495e-05
-3.25719057228459e-05
-1.43194426558792e-05
-3.82969384853452e-05
-3.09507540555126e-05
1.19349748845762e-05
-1.59328295041593e-05
-1.65154367257831e-05
-1.62234643113229e-05
-3.61473911933148e-06
-1.99836649245125e-05
-3.55459911214896e-05
-1.11698480611348e-05
-1.92905524976517e-05
-1.47426993039584e-05
-3.08562195305418e-05
-9.38844303860073e-06
-2.36060480783141e-05
-2.10933371832749e-05
-3.57183691215626e-05
-3.95340895445418e-05
-2.8251816703661e-05
-3.26613718148854e-05
-2.97910522779176e-05
-3.26966710258238e-05
-1.6203500928156e-05
-2.18499106077066e-05
-1.29194521879492e-05
-1.84486766462116e-05
-1.17452442704304e-05
-1.90856269923182e-05
-1.37226293231971e-05
-5.39136398741278e-06
-2.41191055367408e-05
-2.88882794348945e-05
-1.68562931908106e-05
-3.07037910276836e-05
-2.73262522064817e-05
-4.1765407054077e-05
-3.01066525595632e-05
-1.83118833039137e-05
-1.90254729799608e-05
-3.40631446171697e-05
-2.02941368187606e-05
-1.07528156344473e-06
-2.73129006610137e-05
-1.75400465518096e-05
-3.18615404809735e-05
-2.14884234446432e-05
-3.35552079848358e-05
-1.2475258275837e-05
-8.56865567755717e-06
-2.0449190182474e-05
-1.57368221503982e-05
-9.35719439384114e-06
-2.80632109383845e-05
-2.01284387521681e-05
-9.05341365741933e-06
-3.68185964147926e-05
-2.86328268086113e-05
5.12404252778951e-06
-1.15573384404416e-05
-1.63970038940077e-05
-2.20698450567243e-05
-3.34606191497593e-05
-2.23638750738446e-05
-4.08136343739418e-05
-1.78687492853812e-05
-3.34256766280901e-05
-1.21106481472165e-05
1.11757860631693e-05
-2.88374254299425e-05
-3.14916657311004e-05
-2.82006927727703e-05
-4.45537853855665e-05
-3.26852983786064e-05
3.9259249577051e-06
-1.60253294169281e-05
-3.20629561240974e-05
-1.65474665579527e-05
-3.51174039388849e-05
-1.48107139676349e-05
-4.07226809012932e-06
-3.30297615687025e-05
-2.55538471440176e-05
-2.62866681777829e-05
-2.6131741838998e-05
-2.9565056695551e-05
-3.01967033571028e-05
-4.68585038284992e-05
-1.56722133538258e-05
-2.66958750207389e-05
4.19680144784664e-06
-1.20780501258905e-05
-7.69646684057776e-06
-3.25505369803418e-05
-2.95064417448615e-05
-1.3869417950749e-05
-2.40573265085447e-05
-4.52176922951752e-05
-1.10185758724285e-05
-4.20643710449306e-06
-2.74002130909145e-05
-5.69334909996609e-06
-2.8650742310124e-05
-5.92805879682753e-06
-1.86973215486477e-05
-2.65402613313662e-05
-1.92414254773418e-05
-1.76079379652682e-05
-2.12613072367891e-05
-3.24066209796559e-05
-1.79457880709503e-05
-1.13218830822643e-05
-5.20366038136346e-06
-1.6707348996851e-05
-2.69662366656006e-05
-1.56594414258187e-05
-1.88622860581595e-05
-4.19147610803666e-05
-2.30778985346064e-05
-8.29441894883008e-06
-1.95819847691774e-05
-3.32071140591366e-05
-1.52346524429481e-05
-1.51020723010921e-05
-6.47596750928163e-06
-1.31796028522857e-05
-2.14232643103616e-05
-1.38516763150979e-05
-1.21781117009959e-05
-3.17143698458295e-05
-1.56659612133682e-05
-1.36415572611264e-05
-9.87161503835913e-06
-3.87715554891484e-05
-1.28296715072485e-05
-1.46147630264449e-05
-3.00645407051369e-05
-4.08524931012867e-05
-2.36428553015792e-05
-1.57908836731451e-05
-8.21772026109848e-06
-2.89146253125045e-05
-1.35692639972417e-05
1.84119473595365e-07
-1.01464908769602e-05
-2.14516980873064e-05
2.48672196533844e-06
-1.762060995147e-05
-1.58610792685756e-05
-1.0914717084454e-05
-1.86236198903803e-05
-2.59092346715302e-05
-2.91831317978536e-05
-2.00515335007524e-06
-2.94484147500385e-05
-1.38975225660452e-05
1.5089030182906e-06
-1.37860739115574e-05
-2.31055497677609e-05
-1.48681189361292e-05
-3.22569090063049e-05
-2.50630791517532e-05
-1.73797549855519e-05
-6.52450528668399e-06
-1.57441759573424e-05
-2.57295595879251e-05
-2.33210061762562e-05
1.65010828966762e-06
-1.67036290333466e-05
-1.61187389211059e-05
-3.90193002363974e-05
-3.77213896321417e-06
-2.92328565738736e-05
-3.08736603631436e-05
-3.41919519119073e-05
-2.7156081341487e-05
-3.27421046792401e-05
-5.07364522467619e-06
-1.42092454019969e-05
-1.24287974896969e-05
-3.51838710352146e-05
-1.16865677912065e-05
-2.73196712545407e-05
-3.69933577077043e-05
-9.45076029833216e-06
-4.43318643773826e-05
-1.45689505785957e-05
4.64924358464218e-06
9.30445741615334e-06
-3.78388520154502e-05
-9.31842544863927e-06
-1.8549426306989e-05
-1.43056607774094e-05
-1.73794434305245e-05
-1.72347759448944e-05
-1.21602876936235e-05
-1.19921020616995e-05
-1.85870677374968e-05
-1.49113582502644e-05
-1.07929807443711e-05
-7.3669726062343e-07
-2.61187801356935e-05
-2.05231426932448e-05
-4.1318610472581e-05
-2.07096938462179e-05
-2.43331600459662e-05
-3.12664542441522e-05
-1.26349404067544e-05
-4.68511735632862e-06
-3.23214699220535e-05
-2.80853175354761e-05
-1.31264856517617e-05
-2.77507299497474e-05
-2.26452548799296e-05
-3.04733434568615e-05
-2.83082795218065e-05
-1.01867972459003e-05
-1.40793065927788e-05
-1.84404861020903e-05
-2.75905898316717e-05
-2.05928491650453e-05
-3.65258473054282e-05
-1.95694060570874e-05
-2.18168566244237e-05
-2.46704148365589e-05
-2.05382992057601e-05
-1.75463347354309e-05
-1.94148326806224e-06
-2.40621959530987e-05
-2.8335718821885e-05
-1.34334493655262e-05
-3.12388651420541e-06
-2.37484296632974e-06
-1.80974239302316e-05
1.01630945931167e-06
-6.10376131678113e-06
2.803591636945e-06
-2.81365061989619e-05
-2.39571049699081e-05
-2.75057633293758e-05
-2.15188329538979e-05
-9.03102676789164e-07
-1.07411098797157e-05
-2.11776050570731e-05
-4.22739755948922e-06
-2.21033796983681e-05
-2.34862835583274e-05
-1.9073777814383e-05
-1.39250593049153e-05
-2.43309585825855e-05
-2.79947689623036e-05
-3.38237281639471e-05
-1.9135611398803e-05
-3.64868414213734e-07
-3.26840074098728e-05
-2.56727352882299e-05
-1.89551757341583e-05
-3.48153000831595e-05
-6.13321752940671e-06
-6.77110144642955e-06
-3.92592472048576e-05
-1.68077055439532e-05
-9.9903604777053e-06
-1.51594612574649e-05
-2.17115969094104e-05
-3.0926921506152e-05
-2.19011433554727e-05
-3.5134999619254e-05
-2.0234353366289e-05
-2.10641232754419e-05
-2.51183165901385e-05
-3.32206862123845e-05
-2.57165230848136e-05
-1.23069585718939e-05
-4.03168614569428e-05
-1.48881286246731e-05
-1.65188614078316e-05
-1.67715938846201e-05
-1.7068820334801e-05
-3.1693529802159e-05
-3.20843730095541e-05
-1.60377937233605e-05
-3.93717927712632e-05
-3.57109961344105e-05
-4.2416997770828e-05
-3.97682945051978e-07
-6.64278922946865e-07
-5.68318879197488e-06
-1.47163601866762e-05
-2.46776778650579e-05
-4.42655451452437e-05
-1.58134033566999e-05
-3.19996707729349e-05
-1.80625937459079e-05
-3.18039532943694e-05
-7.62251772130894e-06
-1.88768001243679e-05
-4.02340313190262e-05
-2.0758065099191e-05
-3.2177040785275e-05
-2.29222271673945e-05
-3.22175009282101e-05
-3.18693587548063e-05
-2.27101676455365e-06
-3.13906011394447e-05
-3.15311302085954e-05
5.83928655248691e-06
-2.335861051234e-05
-4.43032374005238e-06
-2.38103851597187e-05
8.28424086026018e-06
-2.43781355965928e-05
-3.13080511916052e-05
-1.77231333449391e-05
-1.3072912180102e-05
-3.15980140557842e-05
-5.19639991713271e-06
-1.51665621988456e-05
-4.84643475017868e-06
-1.23257396349477e-05
-1.17962174393214e-05
-2.06051762295426e-05
-1.67507326427819e-05
-9.88130901415839e-06
4.49436006238619e-06
-2.00511244851535e-05
-2.41283473497704e-05
-2.97323497676375e-05
-2.89648143310206e-05
-4.34023485972987e-05
-4.05784550165453e-05
-2.94566310066245e-05
-1.18558398945378e-05
-1.44137870640201e-07
1.71850012956222e-06
-1.94297718593468e-05
-2.60348452550212e-05
-2.06491742278517e-05
-1.56453179022935e-05
-1.71050625021712e-05
-3.63445670931203e-05
-2.24636843416398e-05
-2.14827709760392e-05
1.17448991097118e-06
-1.54774730976071e-05
-4.05933916521839e-05
-3.76154774979841e-06
-2.12604746890387e-05
-1.78899807489969e-05
-2.32784389162159e-05
-1.95987141893999e-05
-3.9638021731455e-05
-4.5960898402959e-05
-1.32403616991376e-05
-3.60423731516136e-05
-1.38702451295458e-05
-1.42381382353439e-05
-1.44453940036415e-05
-2.20817084926046e-05
-3.29881674501336e-05
-1.69458765964186e-05
-2.58900172465101e-05
-3.16367809784308e-05
-3.11484331676294e-05
-3.72306534755052e-05
-2.98781271359643e-05
-1.1995470632191e-05
-2.98187537884145e-05
-2.17464893749703e-05
-1.07970467981059e-05
-2.30598209150967e-05
-8.55547204874231e-06
-2.6421676169067e-05
-9.56828676652793e-06
-1.57406649019305e-05
-1.11977080116539e-05
-2.05059172474449e-06
-3.54221673566626e-05
2.47660629579599e-06
-1.38822527709044e-05
-1.89794101524786e-05
-1.94918859494854e-05
-2.47527763264774e-05
-3.26578154922915e-05
-1.53195508184718e-05
-3.67727746002093e-05
-1.57955362990405e-05
-2.31252109102001e-05
-2.9236613774783e-05
-1.46254748109683e-05
-2.18209592465591e-05
-1.15426488753956e-05
-6.15108983382638e-06
-1.44237040267973e-05
-2.21013082121678e-05
-1.12611500922962e-05
-1.44290014340358e-05
-3.67533601059946e-06
-2.13587959374663e-05
-2.37290429054268e-05
-4.37471656855841e-06
-2.86345452752814e-05
-3.69156558830502e-05
-8.77000241639683e-06
-2.72283545752495e-05
-8.04462392161673e-06
-3.35200298396878e-05
-5.66564143919417e-06
-2.00954843550071e-05
-1.04757482804939e-05
-1.23822999446741e-05
-3.04524968145005e-06
-7.03205817056394e-07
-2.1465544982547e-05
-8.87531599499755e-06
-1.17978625155928e-05
-3.3000389346969e-05
-3.20562090745422e-05
-2.32698594571159e-07
1.429501771746e-06
-2.37599032171623e-05
-2.60230457676984e-06
-1.59536830385815e-05
-2.94710849147673e-05
-2.64196376256984e-05
1.46740867470163e-05
-9.07091878946419e-06
-2.68644753084355e-05
-8.82601241990224e-06
-4.66327959581926e-05
-6.16167055459795e-06
-1.421335497335e-05
-1.69383355886094e-05
-2.75753641547263e-05
-2.96633423035747e-05
-6.98907236241368e-06
-2.83703927569139e-05
-7.48943512586157e-06
-1.57877590373092e-05
-1.29189080089788e-05
-3.0306094644134e-05
-1.31521018987844e-05
-2.76584652328855e-05
-5.04615770377332e-05
-2.80393044001111e-05
-1.20592787280876e-05
-3.00747491411345e-05
-3.93395025608549e-05
-3.50832141255794e-05
-5.48830553921142e-05
-8.35919115126501e-06
-4.59129805172061e-06
-2.4635821664453e-05
-1.16900096119069e-05
-1.46131113179071e-05
-2.41567554457878e-05
-1.97748957858138e-05
-3.16693893979879e-05
-4.20441939107929e-05
-1.75361720622493e-05
-1.58914942038963e-05
-3.22336115086476e-05
-3.36230543196721e-05
-2.57778958109886e-05
-2.82289195252761e-05
-1.97818964497838e-05
1.68057205242261e-07
-1.24668016262158e-05
-2.46187114083722e-05
-3.98825227463169e-05
-2.43719159496777e-05
-3.05387833611609e-05
-2.18760033223992e-05
-1.26453498275452e-05
-1.34607460723056e-05
-1.33883040899233e-06
-1.19156878821931e-05
-2.35233109691652e-05
-1.81823002898355e-05
-2.68945541806933e-05
-3.58712356488945e-05
-1.72035207254687e-05
-5.94822791138677e-06
-2.5483887867134e-05
-2.56000102984549e-05
-1.81465644744416e-05
-4.08471994651554e-05
-2.17063476700161e-05
-1.45879218845125e-05
-2.67201339585881e-05
-9.32991245217608e-06
-2.4870998273405e-05
-8.95460886715855e-06
-1.21232668004307e-05
-3.64230358257776e-05
-1.89984439374924e-05
-3.89365865640305e-05
-1.98516797879869e-05
7.87429580015215e-06
-2.85475693890686e-05
-2.40505364409982e-05
-3.21359368865785e-05
-2.60093626723851e-05
-1.45009045622249e-05
-2.40687717960632e-05
-1.68321048761107e-05
-4.68358314459302e-06
-4.1655204285835e-05
-1.06420253838922e-05
-2.11010465268982e-05
-2.8930427229578e-05
-1.18496590584199e-05
-2.25023655681588e-05
-9.84467373369342e-06
-5.56262082340951e-06
-1.73644364637044e-05
-1.97022675681525e-05
-6.22185452074878e-06
-1.10149137818893e-05
-1.73321954362888e-05
-1.59559652027576e-05
-8.61179792396234e-06
-1.88479615852471e-05
-2.70970096181149e-05
-2.96408210057774e-05
-1.06025051440464e-05
-1.31139158601928e-05
-7.58645593681259e-06
4.17357093007605e-06
-2.70958717282742e-05
-1.51751564202502e-05
-3.77968057173698e-06
-1.19282979394174e-05
-1.11538313967169e-05
-2.89208626213266e-05
-2.58212973798712e-05
-2.06377160460567e-05
-1.73438906698627e-07
-1.84083045434225e-05
-7.47305717957227e-06
-3.67532300383974e-05
-1.46278022378098e-05
-2.36070498890867e-05
-2.6523654734368e-05
-2.28016012531194e-05
-4.29885127833196e-06
-3.04750615788481e-05
-1.51747457029492e-05
-3.39156898894162e-05
-2.42158153714049e-05
-7.85149828022745e-06
-6.72125450163477e-06
-7.88547203562099e-06
-1.6487174844086e-05
-9.10425217028602e-06
-2.26709284084588e-05
-1.71646196177216e-05
-2.55793297954316e-05
-1.08566889210334e-06
-2.24510316499195e-05
-6.41501887012785e-06
-3.00016530426401e-05
-2.72366191867501e-05
-7.50620819017557e-06
-2.45111903140776e-05
4.26558862065982e-07
-1.39768780824145e-05
-2.63781209433549e-05
-2.8573615366776e-06
-2.39276025273967e-05
-3.2549229651497e-05
-5.12556451359908e-05
-2.57205034743085e-05
5.39117209969418e-07
-1.40183937285189e-05
-7.65884927856365e-06
-6.71472077352836e-06
-2.32322111419158e-06
-2.86550976505258e-05
-3.93876890522324e-05
-2.49971896620345e-05
-3.30779191859992e-06
-1.04207964892855e-05
-2.24809769972265e-05
-3.17770504332566e-05
-4.56012295805502e-05
-5.20815234060291e-05
-2.0519136617174e-05
-4.58856677408496e-05
-2.63329113022401e-05
-2.74488691489702e-05
-4.48036006714193e-05
-3.01978829023438e-05
-4.93747769964816e-05
-1.1148656953797e-05
-2.29767761419933e-05
-1.94645749680664e-05
-1.82091811860177e-05
-4.09493704815186e-05
-2.45669024719811e-05
-1.78582770011341e-05
5.83858756548161e-06
-3.62583818253197e-05
-3.62369994936231e-05
-2.84739906387683e-06
-3.42491589878609e-05
-2.21986114824398e-05
-1.41000562038855e-05
-2.27420239593851e-05
-3.22022171572791e-05
-3.63227615515584e-05
-6.26494583021946e-06
-2.19479526731203e-05
-2.58034874089565e-05
-4.12124405614136e-05
-1.94896479163922e-05
-1.20705364620826e-05
-3.28769913418751e-05
1.78990291110294e-06
-1.23187912965699e-05
2.68820621348249e-06
-4.26320591409753e-06
-2.62675115005548e-05
-1.96900541633656e-05
-1.85465717529e-05
-1.29314847426007e-05
-1.83838280770758e-05
9.43508913143277e-06
-2.01456539562093e-05
-4.18904915456348e-06
-1.8328833507443e-05
-1.00994184757091e-05
-2.21367644388504e-05
-2.75305002181744e-05
-1.8097235188736e-05
-1.94094065191815e-05
-2.74029071995393e-05
-1.92831640816667e-05
-2.76135845875766e-05
-1.53287627218891e-05
-1.37280196159958e-05
-1.90112452274262e-05
-3.23084129380879e-05
-1.82869451877436e-05
9.33621699562344e-06
-6.89954248322062e-06
-2.24980838382034e-05
-3.70945421314828e-06
-2.38827457563411e-05
-1.29994432285964e-05
-6.16350465792418e-06
-3.52655223846119e-05
-1.43227785004075e-05
-3.47335034294861e-05
-1.9199789956507e-05
-2.49906460235704e-05
6.05944165522558e-06
-1.91257317254855e-05
-1.99960082105426e-05
-2.57944890966794e-05
-2.17496173744493e-05
2.8821160301245e-06
-9.00678389816564e-06
8.87505722304082e-06
-3.11363370837761e-05
-5.49784561427945e-06
-2.01479596150572e-05
-4.13673417643506e-05
-3.29082825045026e-05
-1.84955019224455e-05
-9.06057042910214e-06
-1.39733868782389e-05
-3.17867504734901e-06
-1.58681400629483e-05
-1.95686140768913e-05
-9.85281299390425e-06
-3.32935500492589e-05
-1.77458799399157e-05
-4.06302679885751e-05
-2.54721575201252e-05
-1.49692345790829e-05
-4.86270305869682e-05
-2.76432196923887e-05
-8.53855398484228e-06
-1.88131829247435e-05
-2.34213328579146e-05
-4.08417935848695e-05
-1.14100975964828e-05
-2.45252321525125e-05
-3.19689396448572e-05
5.62133118667178e-06
-1.73743600123198e-05
-3.16508536682488e-05
-4.89392696514975e-05
-2.61009149079966e-05
-1.46361481149592e-05
-1.46082313030659e-05
-1.67660909877037e-05
-1.53449914351157e-05
-1.41406771833331e-06
-3.65087527337269e-05
-1.85369559695124e-05
-1.99931917066658e-05
4.02228936493961e-06
-9.98489774189778e-06
-4.52795077536365e-06
-1.66348844810063e-05
-1.30621370012038e-05
-1.7153273515746e-05
-1.25551689724058e-05
-1.84990284556412e-05
-2.37819677120774e-05
-1.9912604398841e-05
2.58035427535475e-06
-2.08340783030853e-05
-2.27789239596246e-05
-1.38874438561823e-05
-2.80160708874736e-05
-3.26020623936529e-05
-5.72432768804658e-06
2.18244402008984e-06
-1.81058653107055e-05
-2.2427030494262e-05
-2.4893185132095e-05
-6.16948241061488e-06
-1.77843444130128e-05
-3.52364913552101e-05
-2.20958305719568e-05
-1.83205202272771e-05
-5.14432782465633e-06
-1.39926688589039e-05
-1.57283452640546e-05
-1.7232696767717e-05
-3.14201080384053e-05
-3.24051810123474e-05
-2.23396360740976e-05
-5.59443022815474e-06
-1.40699821585108e-05
-2.57324658656274e-05
-2.20805766253179e-05
-3.77123005043605e-05
-4.66220464136524e-06
-1.69125030470382e-05
-1.22867625615685e-05
-1.65187452273941e-05
-7.82926862609048e-06
-3.64598437863123e-05
-1.13907491441463e-05
-5.07928944230722e-06
-1.88791557476565e-05
-3.61762054208023e-05
-6.14219168583287e-06
-3.10648583982246e-05
-7.37330359869347e-06
-3.33317502156168e-05
-3.14399721312635e-05
-2.71680512151087e-05
-2.21420766802719e-05
-3.48571941197598e-05
-2.97912491263193e-06
-9.0480338200634e-06
-1.84644052448922e-05
-6.30077101379592e-06
-7.00274424445693e-06
-3.20305506966155e-05
-3.45484578929879e-05
-4.03794373733211e-05
-3.97645530107281e-05
-2.58852300345734e-05
-3.14207194454841e-05
-3.66420497739787e-05
-4.42119118374226e-05
-1.72789246253941e-05
-2.12805540024597e-05
-1.1623695328641e-05
-1.91366643046154e-05
-2.01475345566528e-05
-1.43660376736677e-05
-5.55975185376192e-06
-1.1849208861482e-05
-1.26700015170526e-05
-4.44702642571415e-05
-3.40686056726362e-05
-2.52932482337348e-05
-1.3550807366586e-05
-4.54545436964649e-05
-4.61404770497554e-06
-1.85454519255859e-05
-1.98650962352156e-05
-3.17553716472105e-05
-9.9563658766971e-06
-3.29733326267101e-05
1.29281321109065e-06
-2.5259082136965e-05
-2.40999305602068e-05
-2.90104971573853e-05
-3.02046052398868e-05
-2.14368223910514e-05
-5.42356079831485e-06
-7.03092676068811e-07
-8.79835626080436e-06
1.40903236566907e-05
-1.86963655234572e-05
-7.44006281242652e-06
-7.07656780207302e-06
-1.36985649850644e-05
-1.32101695350421e-05
-3.62022741149913e-06
2.43482035320437e-06
-1.60694662303394e-06
-3.98463290723706e-05
-3.41017752326079e-05
3.1622834040945e-06
-1.14671280363907e-05
-3.31120122291063e-06
-4.82074101260074e-06
-2.58777483436328e-05
-3.77873692210312e-05
-2.24533884023751e-05
-2.24985064319913e-05
-4.1085846679432e-05
-2.930692980749e-05
-3.04625845802092e-05
-2.19481226368262e-05
-2.45797845792921e-05
-1.49662139637413e-05
-1.58084200452707e-05
-3.08340941133621e-05
-3.3318412777382e-05
-1.1295813258729e-05
-1.94163422216805e-05
-1.8302954988487e-05
-2.1456338131187e-05
-7.71549717883125e-06
-3.33592378753358e-05
-1.29442242207417e-05
-1.08739417349032e-05
-2.2953490291308e-05
-3.32500984930902e-05
-3.13234375407504e-06
-2.0177255174447e-05
-3.08204355885864e-05
-4.22540757581431e-05
-9.79818492473452e-06
-2.23662919427583e-05
-2.75815367241798e-05
-2.92879222763694e-05
-6.42617990911165e-06
-4.75218479355331e-06
-1.29343304695967e-05
-1.90599234288812e-05
-1.44050426811921e-05
-2.35991541487274e-05
-2.50515768026592e-05
-2.39035280784912e-05
-3.14792881001541e-05
-1.88554944197326e-05
-1.47517611436786e-05
-4.52766431676011e-06
5.87508092786561e-06
-2.83354808158498e-05
-2.6366704093826e-05
-1.09743336384799e-05
-3.85206667002569e-05
-2.24117739050119e-05
-4.49078822266365e-05
-2.79253470873583e-05
-2.14850410678102e-05
-3.22984930660902e-05
-1.20850935322852e-05
-8.53171750120071e-06
-1.56875084029533e-05
-5.97089581132995e-06
-2.07576022936462e-05
-9.97452380570672e-06
-1.87934025467013e-05
-6.63563552249956e-06
-1.83288808498237e-05
-1.79953570646449e-05
-2.51522557316079e-05
-7.74254564847158e-06
-2.2527508535455e-05
-1.4176952730087e-05
-1.66743476566342e-05
-4.67904644361055e-06
-1.52779413833871e-05
-3.38381982937986e-05
-2.14536791345707e-05
9.74310891330642e-06
-2.72483478021925e-05
-2.43637781796609e-05
-2.13246150995029e-05
6.96682738619995e-07
-2.76079528036784e-05
-3.72779772335825e-05
-4.15543954339825e-05
-1.60935559860725e-05
-2.58937738354023e-05
-5.28540712143143e-05
-3.1142966686621e-05
-2.16699548819773e-05
-3.65407741180827e-05
6.30116174989659e-06
-1.7924251563131e-05
2.44924229666458e-06
-3.84144467707732e-05
-3.53064273600012e-05
-2.16494331130083e-05
-4.57010298987072e-06
3.15602498947691e-08
-2.6293052789897e-05
-4.12530459583007e-05
-1.78541152807715e-05
-3.39272462632647e-05
-1.53741633727205e-05
-2.53046852234121e-05
-1.68288046283361e-05
-1.87111046367934e-05
-9.70044216611713e-06
-1.64625938872576e-05
-2.09793647744541e-05
-2.23824221584794e-05
-1.14229410922395e-05
-1.00082991159503e-05
-2.47006053814769e-05
-9.39924242429352e-06
-3.55898097690202e-05
-3.23220242037043e-05
-3.92682173878239e-05
-3.28149958304478e-05
-2.93218788353799e-05
-1.36022937919442e-05
-4.48684364244383e-05
-3.46446312654224e-05
-2.22417394773597e-05
-3.16585629717579e-05
-6.93479863496475e-06
-1.05436777034183e-05
-2.64303326634984e-05
-3.88996605272257e-05
-4.47835093766426e-06
-9.28437106809048e-06
-1.25943886317382e-05
-3.54011029073993e-06
-1.7400694199827e-06
-9.54370783723036e-06
-1.37883954100914e-05
-3.0868585480314e-05
-3.75722667781699e-05
-4.46967493120753e-05
1.80117345908263e-05
-1.7345374756068e-05
-2.22789588121634e-05
-1.82086657399323e-05
-1.86500698851562e-05
-3.32960149592381e-06
-4.51494687218022e-05
-2.79085473735764e-05
-1.72670687185618e-05
-9.30693318693122e-06
-1.09886616632199e-05
-2.37093924629991e-05
-1.6128295971277e-05
-2.36136283433162e-05
-2.50109459250167e-05
-4.53446462186257e-05
-2.72853204981875e-05
-4.72025020934148e-06
-3.66227348248774e-05
-2.42999336504611e-05
-3.63256165312791e-06
-1.56543011692335e-05
-1.01195123968273e-05
-1.98741222721811e-05
-3.2102285145314e-05
-2.02292651969986e-05
-7.62678770108785e-06
-1.03053514456554e-05
-3.23374005185455e-05
-1.60952232692658e-05
-3.37154988589122e-05
-2.94985534992951e-05
-4.84375083271893e-06
-3.62496608798358e-05
-4.52468762398189e-06
-1.14255273484666e-05
-4.66790034874975e-05
1.2494030651983e-05
-1.61952841987258e-05
-1.03330407492892e-05
-1.69084387748726e-05
-1.53662391679748e-05
-3.21672689935881e-05
-1.06655262210128e-05
-1.77302204332468e-05
-2.84474211548245e-05
-3.60242436307759e-05
-1.65239820209564e-05
-8.57181161113778e-06
-3.79719720108617e-05
-2.0875403186506e-05
-2.19728169057729e-05
-1.32906628851053e-05
-2.27336235412694e-05
-4.1417883586872e-05
-2.26562746034549e-05
-2.25717177163483e-05
-2.73642197618346e-05
-3.34685315081934e-05
-1.65527752942487e-05
-1.06745343462642e-05
-2.50822023431208e-05
-3.26563319348245e-06
-1.95254026846317e-05
-1.2881178294978e-05
-3.29069764435016e-05
-2.59822091343323e-05
-2.78344470041945e-05
-3.17823274122792e-05
-2.93229625694674e-05
-3.06338211143613e-05
-2.33119713796529e-05
-1.35019971443977e-05
-1.26345304400968e-05
-1.31678148925855e-05
-3.44831890617731e-05
-1.36271375932451e-05
-1.4194888458126e-05
-2.86426258864798e-05
-5.36018077434101e-05
-1.62490054556524e-05
-2.7994501707477e-05
-1.45545061115887e-05
-1.54894336657241e-05
-1.07884938161178e-05
-1.30913793973926e-05
-2.12345646428248e-05
-5.95043162896122e-06
-4.52487962007562e-05
-1.81728964799756e-05
-1.77868374259302e-05
-3.84138587544751e-05
-2.52394757256263e-05
-1.65504905271591e-05
-7.08597976059697e-06
-2.37507095683991e-05
-1.25177621824121e-05
-3.03498654223105e-05
-2.12491500331738e-05
-6.81316109439523e-06
-2.37703145616341e-05
-2.3244091367406e-05
-5.22629648575148e-06
-4.24438638696821e-05
-2.75536516712667e-05
-8.92576414124224e-06
-1.11439696237032e-05
-2.15048805192865e-05
-2.61089623292011e-05
-1.84363594088295e-05
-1.20500832649529e-05
-3.16580787250178e-05
-2.58275997021512e-05
9.86338515392579e-07
-1.43823357404649e-05
-2.99487994972256e-05
-6.13509454621558e-06
-2.6374938941262e-05
-2.28185741001527e-06
-3.05705166808877e-05
-2.22324699124528e-05
-8.68717697299142e-06
-7.59601361847193e-06
-5.02280134706301e-05
-3.0508128494085e-05
-8.56444320279908e-06
-1.68529505657495e-05
-1.95794570705135e-05
-1.60063028256833e-05
-3.27076079195282e-05
-5.44592583154831e-06
-1.62034745790198e-05
-3.53269777997956e-05
-1.98286005367254e-05
-1.62645113515706e-05
-9.77154792075517e-06
-9.06728565006868e-06
-1.36619296565784e-05
-1.43736974550918e-05
-3.64456037744612e-05
-4.61347889701185e-06
-2.79082251343781e-05
-5.50349995503329e-05
-4.07453364504782e-05
-1.58759257945623e-05
-1.91230173219736e-05
-1.61840060632205e-05
1.14081537088323e-05
2.25305490843368e-07
-2.07213324152426e-05
-7.26062993976191e-06
-2.37160402526892e-05
-1.10593837950043e-05
-1.95897825430795e-05
-2.12829029921492e-05
-3.82739852342284e-06
-9.60929767160543e-06
-1.83653084349794e-05
-2.75206621181786e-05
-1.24527040427368e-05
-3.23800284577851e-05
-2.60712722096513e-05
-6.91572848114303e-06
-3.24139845268568e-05
-1.15036772011419e-05
-3.78416269577529e-06
-3.96873554393784e-05
-2.93192260288579e-05
-3.32106384689396e-05
-2.25811507597701e-06
-3.15137870158498e-06
-3.60755547675636e-06
-2.9969924526714e-05
-2.34997909568244e-05
-2.88827651361742e-05
-2.01941014494711e-05
-3.39284593497621e-06
-1.61927760249786e-05
-2.16213090573515e-05
-1.92561134074999e-05
-1.69404622663435e-05
-2.74192790998218e-05
-3.76499185354867e-05
-3.03551583138435e-05
-2.00293089234113e-05
-1.78178075254337e-05
-1.42837009502983e-05
1.69372485786799e-05
-3.34720698899585e-05
-1.87226617909015e-05
1.86692256850741e-06
-3.02043686605826e-05
-9.38895259949771e-06
-2.70100994912833e-05
-3.64442834680596e-05
-1.56399773667682e-05
-1.779606556217e-05
-1.97910918155314e-05
-2.29719151482004e-05
-2.58992835252471e-05
-2.33513903182184e-05
-1.58635753216575e-05
-3.40136467348908e-05
-2.86023815156237e-05
6.35611576539641e-07
-2.67849115694545e-05
-1.11053865252245e-05
-1.1605694647691e-05
-2.57221573134172e-05
-4.11823224204555e-05
-1.72832680841661e-05
-3.12078653042496e-05
-3.58266997101417e-05
-3.06811307061411e-05
-2.63762222020874e-05
-4.35683321993328e-05
-3.25186007356309e-05
-3.52271638795677e-05
-3.08181335298233e-06
-5.76332051630831e-06
-4.54583527202379e-06
-3.63380820441206e-05
-2.88643157659882e-05
-1.36558466639514e-05
1.17704528153191e-05
-5.01764621866248e-06
-1.21131607614068e-05
-4.22696105915461e-05
-1.10462035726502e-05
-7.72176335537952e-06
-3.10168635343247e-05
-7.49716931399869e-06
-2.49058496357434e-05
-1.33408453443526e-05
-2.43200805286123e-05
-1.6020410108606e-05
-6.60335848535078e-06
-2.89510268171275e-05
-1.30809156015671e-05
-5.19283740104423e-06
7.16588501612598e-06
-4.094246438624e-05
-4.48311097852831e-05
-3.21208733971628e-06
-1.74434491509779e-05
-2.29469158086612e-05
-1.32168195200891e-05
-7.94547523651243e-06
-9.22912099126309e-06
-1.46037832027419e-05
-2.23556064036412e-05
-7.04629024361515e-06
-1.7480933749884e-06
-1.0178036734644e-05
-1.24713121448943e-05
-1.35505169084131e-05
-2.48038811923104e-05
-2.34380765134173e-05
-1.5587990419189e-05
-2.47846873892553e-05
-2.24540257498465e-05
-2.74700904529282e-05
-9.57805432272589e-06
-8.46686761622553e-06
-4.37374709497702e-05
-1.88689531857879e-05
-1.25903393540302e-05
-2.4355277795801e-05
-1.70777419082838e-05
-1.15158548646793e-05
-2.79784920020252e-05
-1.22534691658374e-05
-1.02105711617775e-05
-2.78677081080294e-05
-3.48736494649101e-05
-2.68007918986583e-05
-1.93669690297277e-05
1.40623527954371e-06
-2.32769220287428e-05
-5.13628877813198e-06
-3.16907943329165e-05
-1.78609742688923e-05
-1.4587540486109e-05
-1.54873153268847e-05
-2.81977825560095e-05
-1.57547106815398e-05
-4.15279443903555e-05
-2.79664969292695e-05
-3.59781539189616e-06
-1.17953977754298e-05
-3.55531896304212e-05
-2.61589776228494e-05
-3.38707745678177e-05
-4.37964297264341e-05
-7.59018627196913e-06
-3.76546948485618e-05
-1.83520084785979e-05
-2.40264867842287e-05
-4.78108141974807e-06
-2.12435338345605e-05
-3.2738828621531e-05
-2.08881545135366e-05
-2.00706367289108e-05
-2.51328364233422e-05
-2.33599393609228e-05
-2.82184463317563e-05
-2.59501226063085e-05
-2.77834111173461e-05
-3.47083597007165e-05
-4.9185577204482e-06
-8.63098643078064e-06
-2.74951840945037e-05
1.53364458134281e-05
-1.66103426085909e-05
-3.94984873077129e-05
-1.4187099496014e-05
-1.78888596663277e-05
-2.19669139476852e-05
-2.24219120628063e-06
-1.52576642564859e-05
-1.48764903072467e-06
-2.07372534504967e-05
-3.1212724721978e-05
-1.14992561900389e-05
-6.63068281656876e-06
-2.03105100086664e-05
-3.06781899658749e-05
-4.09622178912868e-05
-1.27801137303281e-05
-1.01541568525496e-05
-4.76596234069543e-05
-6.86244697342184e-06
-1.82458080678576e-05
-4.38050665134787e-05
6.14639578255773e-06
-2.37261130965512e-05
-3.09287946695218e-05
-1.34157925936885e-05
-3.10573377303281e-05
-1.80846557474621e-05
-1.97316222792354e-05
-1.56575992566111e-05
-2.90833858474433e-05
3.44406464458664e-06
-2.93250898835514e-05
-3.54922720446437e-05
-1.18880427928079e-05
-3.43222975416849e-05
-2.59350865455818e-05
-2.31449359591008e-05
-2.39880870863161e-05
-2.68077291286342e-06
-3.24819786561027e-06
-2.3376012411903e-05
-2.79702092179592e-05
-3.7377241630725e-05
-2.05498732965973e-05
-3.79631025140734e-05
-2.58224612913947e-05
-4.93870442306101e-07
-4.65043908878848e-06
-1.46454350312101e-05
-2.30639264395847e-05
-2.73476390413024e-05
-5.38479197406521e-06
-2.1949648514438e-05
-2.44222549732402e-05
-3.06099353913126e-05
-3.11877839093265e-05
-2.87607402837597e-05
-1.37342656888757e-05
7.29278100613522e-06
-1.70740091123749e-05
5.99746101128523e-06
-1.82808484096027e-05
-4.01568463999288e-05
-2.6120658959099e-05
-1.86223464005651e-05
-1.01704504496372e-05
-5.59577505320038e-06
-4.67151280782638e-06
-2.19660280519066e-05
-2.327158445512e-05
-3.01094997574955e-05
-7.33172121199344e-06
-1.53200833555926e-05
-1.33990996610735e-05
-3.10910721570865e-05
-2.36506200782617e-06
-1.77593777532267e-05
-3.18797596009595e-05
-1.45846921839977e-05
-2.3495968968255e-05
-4.1651298724428e-05
-8.06986091367656e-06
-6.87568083218239e-06
-1.82978733909234e-05
5.3599279942618e-07
-2.28802828027531e-05
-1.25326407530898e-05
-3.62968159703803e-05
-3.13401777010916e-05
-3.1552437599254e-05
-2.44704401774912e-05
-2.98776913123272e-05
-4.14330715041675e-05
-7.41707398895385e-06
-7.78766699327893e-07
-3.74586834428443e-05
-2.74075311964531e-05
4.7324152524462e-06
-2.99403249257394e-05
-3.86340091913252e-06
-2.7805754433956e-05
-6.56936278569918e-06
-8.91689368008049e-06
-2.13564210685515e-05
-3.83935876035386e-05
-2.4785297250336e-06
-1.81975018779142e-05
-2.56268178373077e-05
-2.57122808903042e-05
-2.55980382791928e-05
-2.12582072329124e-05
-2.02559376829727e-05
-2.94693087973521e-05
-2.82231890665052e-05
-1.3739327370792e-05
-7.70163045405465e-06
-1.90594153560202e-05
-1.36727237009494e-05
-1.4840171264191e-05
-2.8794204953085e-05
-3.68208775232409e-05
-1.72944466965179e-05
-9.70225145709468e-06
-2.45942485230205e-05
-2.53118019395858e-05
-1.91185718741054e-05
-1.77669817712897e-05
-2.95239634379567e-05
-2.81174183328721e-05
-3.17418316345631e-05
-1.38280014772514e-05
-8.07960825317415e-06
-6.23785874411751e-06
-3.85981638372312e-05
-2.86696847439978e-05
-1.60862779723036e-05
-1.88390641551228e-05
-1.15498352761376e-05
-3.27231610032392e-05
-2.3699686922185e-05
-3.85676266903321e-05
-1.51112695167841e-05
-4.37499774040928e-05
-2.10282631225487e-05
-1.42990560301412e-05
-2.62276463772967e-05
-2.65564206779984e-05
-1.22803392702961e-05
-5.86903579609345e-06
-1.77198948514014e-05
-7.25958149308414e-06
-1.569536344868e-05
-3.77477125680517e-07
4.12984094705222e-06
-3.08547045237709e-05
-1.49936060708605e-05
-1.15069414158978e-05
-3.02887507256396e-05
-3.09967997935259e-05
-2.70656800122774e-05
-1.3253966832013e-05
-3.20675619738994e-05
-2.4088819244757e-05
-8.09154358873045e-06
-9.16314859664264e-06
-1.4827868007757e-05
-1.16915931517292e-05
2.94067302287513e-06
4.51309041539735e-06
-1.00806122924157e-05
-3.2514135131986e-05
-2.12144031176873e-05
-2.18753726223784e-05
-3.36235365085932e-05
-3.28014086242196e-05
-2.52587629762468e-05
-1.38847914462128e-05
-1.81478081775395e-05
-1.52701407819809e-05
-1.07933772353302e-05
-1.34735596639576e-05
-1.0508404494125e-05
-3.60263321196782e-05
-1.95841012873902e-05
-2.44614904561167e-05
-2.2255832365698e-05
-2.67302729927801e-05
-1.42837479107456e-05
-8.56330530836913e-06
-1.06783398777047e-05
-1.54605134944632e-05
-3.39595381762064e-05
-2.75480194109232e-05
-1.54242278516955e-05
-3.22753883259419e-05
-2.5184762665557e-05
-1.05782433916671e-05
-2.97177894025977e-05
-2.65129341444182e-05
-1.37460902580563e-05
-3.02052503267701e-05
-2.00010505522658e-05
-2.60146735734474e-05
-2.42429934382407e-05
-1.48913725787462e-05
-2.43479140280545e-05
-1.11254423272475e-05
-3.85963730975701e-06
-2.21888257699928e-05
-1.75464782399505e-05
-2.6737684203519e-05
-1.54690269094891e-05
-1.74406030680005e-05
-2.85879768648299e-05
-2.03736484124459e-05
-8.58371491569255e-06
-4.37699533993349e-05
-2.95321858010315e-05
-3.20054670454299e-05
-2.6361951220564e-05
-1.91095474924848e-05
-3.76186634239989e-05
-3.94757819319514e-05
-2.82712108526915e-05
-3.52627806441437e-05
2.87350621231196e-06
-1.77241146215714e-05
-2.51991664388062e-05
-1.6799864268034e-05
-1.36591574520777e-05
-1.34252719085091e-05
-2.53892276996308e-05
-4.14639530747015e-05
-2.80757165712499e-05
-4.66465593962986e-05
-7.45409744371431e-06
-3.1266547750118e-05
-4.01812974009051e-05
8.15723244933979e-07
-5.33089219113737e-05
-1.33175557051855e-05
-2.31273011398769e-05
-1.35900063603606e-05
-1.06417817511734e-05
-1.90895676662212e-05
-8.06952337438426e-06
-2.62041214849635e-06
-2.53994381182648e-05
-2.81918701756703e-05
-3.30498158718874e-06
-3.07127980321575e-05
-2.15432668694207e-05
-1.22054666937416e-05
-1.39294282283286e-05
-2.88286215396826e-05
-1.71503126812381e-05
-2.24501311481372e-05
-9.28734905571755e-06
-3.64312844713085e-05
-2.9757622660279e-05
-1.44017652420527e-05
-2.77308712359393e-05
-1.72026125922792e-05
-1.19816334579559e-05
-3.96372024882324e-05
-1.74957595953202e-05
-2.04977198289018e-05
-4.49218592868815e-06
-9.03189286490929e-06
-8.99940547330604e-06
-1.93616988186864e-05
-1.82280376195009e-05
-2.63205047389747e-05
-4.19126852767725e-05
-1.50549526865329e-05
-3.58976131821179e-05
-1.85069670923702e-05
-2.57471000041663e-05
-1.03893691481682e-05
-1.67201033440223e-05
-1.17518038496083e-05
-2.8577182496614e-05
-2.35439480383787e-05
-2.72509786173626e-05
-1.62365593081743e-05
-2.46251403810787e-05
-2.90929930754875e-05
-1.81916489625507e-05
-2.04090458856157e-05
-3.23295414426782e-05
-2.02191226192876e-05
-2.57069219880291e-05
-2.39637036084085e-05
-9.13289256022141e-06
-3.33796674593003e-05
-2.30695161271181e-05
-2.73171412600949e-05
-2.8679075746909e-05
-3.30418074590047e-05
-4.12546933613515e-06
-2.94015760257758e-05
-2.00587303687198e-05
-2.24422791210249e-05
-2.79303666315395e-05
-3.25987674987179e-05
-1.99210896566671e-05
-2.44717305316762e-06
-1.84721267424094e-05
-2.63482042826781e-05
-3.72117588081558e-05
-2.67166804608131e-05
-9.52695280233824e-06
-1.47177722553992e-05
-2.02526821487142e-05
-3.20291489328809e-05
-2.44357620298104e-05
-1.08505719308212e-05
-3.02584036843997e-05
-2.21671534008754e-05
-5.40934577238021e-06
-2.75056631054436e-05
-1.01010972998775e-05
-5.8022348293515e-06
-1.7887872803134e-05
-7.52507705150751e-06
-1.48264917025391e-05
6.34428507384083e-06
-3.39883503930722e-05
-1.44210108187087e-05
-1.13937005207111e-05
5.42409516337695e-06
4.57323740209694e-06
-1.87618408365047e-05
8.18988637146998e-06
4.77336593947604e-06
-1.47753388096766e-05
-1.0884367700426e-05
-2.05741484915273e-05
-3.2885116565419e-05
-1.1634948675036e-05
-2.9288264743214e-05
-1.05402152734087e-06
-2.56026518582261e-06
-1.90246363783345e-05
-1.89395223473486e-05
-2.59692307257769e-05
2.91990169384794e-06
-2.76518661115287e-05
-4.25320732639647e-05
-8.56783825430425e-06
-1.59940525320507e-05
-2.8040524278604e-05
-3.60883446939452e-06
-2.11645692399247e-05
-1.27078436006456e-05
-3.48858149780283e-05
-7.20775007355718e-06
-1.76114574367746e-05
-2.32658612551645e-05
-8.38228993935658e-07
-4.1187920349161e-05
-1.02765338915808e-05
-4.76376411550546e-05
-2.82498383381185e-05
-1.51917627173181e-05
-2.4116666894436e-05
-9.17256427215128e-06
-2.43387544775311e-05
-2.98189394682909e-05
-1.03533412568706e-05
-2.34689265121879e-05
-1.81867063739935e-05
-3.32680587418164e-05
-7.51688843113008e-06
-1.79489533018542e-05
-7.48804773580214e-06
-2.1820615600118e-05
-1.65486854082533e-05
-1.0154175549255e-05
-2.69001791632882e-05
-3.71625832631169e-05
-1.98685386732108e-05
-1.4140402344079e-05
-3.03473170022751e-05
-4.55964355087068e-05
-1.74222721197863e-05
-8.52555241064933e-06
-2.82165875590827e-05
-3.06679660726796e-05
-3.36112478921348e-05
-2.47186974211559e-05
-3.27920349437837e-05
-1.95554680809406e-05
-1.97886168609265e-05
-3.6076011824568e-05
-1.20528611270752e-05
-2.09834863825265e-05
-4.37306364394189e-05
-4.47171467302735e-05
-1.32736538777986e-05
-3.40268592095718e-07
-2.78018655563163e-05
-2.54205313504911e-05
-2.51350318822529e-05
-1.42400202319002e-05
-2.15068917095509e-05
-6.35805012384217e-06
-8.24717128299069e-06
-1.89223271768141e-06
-3.61787832434164e-05
-1.54835071512053e-05
-1.02862530317245e-05
-2.68144802780878e-05
-3.23757475767353e-05
-1.33380183439899e-05
-1.28616837180187e-05
-3.27237658925921e-05
-2.03698939672901e-05
-9.19969665356435e-06
-3.04739951663415e-05
-2.96877997850114e-05
-1.88005335854213e-05
-1.23563503122244e-05
-1.1851139280968e-05
-3.69636474878452e-05
-3.32619714255446e-05
-2.1920278845282e-05
-2.61790264006591e-05
-9.54181678517814e-06
-1.34108484062984e-05
-1.99070683161323e-05
-1.53280011733028e-05
-1.63900736235662e-05
-7.86118474818654e-06
-9.84105937566085e-06
-3.37917713607146e-05
-3.23682358121543e-05
-1.4359910440058e-05
-3.87798523040941e-05
-1.56553648026869e-05
-3.22914372331202e-05
-1.98204671976692e-05
-2.92304031475939e-05
-1.43020855012767e-05
-2.20940714171123e-05
-3.34649440345198e-05
-1.09458410551271e-05
-1.88091076513843e-05
-2.3780436704065e-05
-3.8456417094491e-05
-2.67189527297965e-05
-2.31407828927969e-05
-7.371780713925e-06
-3.13668665395897e-05
-4.85553759698002e-05
-1.71647265953087e-05
-4.12274777238153e-05
-3.68936214630051e-05
-4.06924460304249e-05
-1.63808520454712e-05
-1.76362865224459e-05
-2.95118330104611e-05
-2.97915269795945e-05
-3.14524492736073e-05
-2.236112250486e-05
-4.44103966017608e-05
-2.2788892088657e-05
-3.0497371445646e-05
-3.28271201426427e-05
-3.03770552283635e-05
-3.68567299404933e-05
-1.31888317153141e-05
-2.79480128410308e-05
-4.17517039126206e-05
-2.11671825545739e-05
-4.52217555234794e-06
-3.79659693821014e-05
-1.87908886719258e-05
-2.44277913061177e-05
-2.32960017394712e-05
-3.75722548192564e-05
-3.45580233252696e-05
-4.90408056143051e-05
-2.06071534175508e-05
-3.02733625744762e-05
-3.90821405004477e-05
-4.00388295788037e-05
-2.05877372173225e-05
-3.07917805467595e-05
-1.49658587067619e-05
-3.06681395614417e-05
-1.60393154697294e-05
-3.69855909169304e-05
-2.20679355048308e-05
-2.50033793997218e-05
4.33971355657375e-06
-6.31262921504526e-06
-2.39112386100045e-05
-2.06538729934656e-05
-2.20032431339453e-05
-1.68501007874639e-05
-3.68704779918736e-05
-1.75834452626743e-05
-9.64839169851556e-06
-4.20856889134828e-06
-2.79918542639153e-05
-2.35934918578755e-05
-6.87031678559369e-06
-2.11891720569143e-05
-2.90289814448687e-05
-1.22153475545608e-05
-1.78496329164357e-05
-9.31863397920628e-06
-3.45241327624448e-05
-2.88991804482231e-05
-2.6643053967e-05
-4.9623862495501e-06
-2.42424659418206e-05
-3.86405777353365e-06
-8.76486141121611e-06
-1.67038304072395e-05
-4.31781877117168e-05
-6.13076460930253e-06
-1.99976887339127e-05
-2.12849922544102e-05
-1.95100860358926e-05
-6.25079522816916e-06
-2.49549449329405e-05
-4.02248918044431e-05
-2.65378435528858e-05
-1.57351679431232e-05
-9.87854582737083e-06
-3.81384788886689e-05
5.13148408018252e-06
-2.59121281503037e-05
-1.97826385753374e-05
-3.0198671033503e-05
1.61812847034757e-05
-4.80327754376836e-05
-1.12151487885911e-05
5.89732001277955e-06
-3.85643432017881e-05
-1.9014378661725e-05
-4.00288594677966e-05
-1.3297406138017e-05
-2.74135718705663e-05
-3.61958163586185e-05
-5.49697843535521e-06
-2.28907783168257e-05
-2.53408666398022e-05
-1.91808985002292e-05
-2.89712988978334e-06
-3.4054878241031e-05
-2.60540521159802e-05
-3.84235227362371e-05
-1.42204291260047e-05
-2.64699657004405e-05
-3.49900848741046e-05
-1.16157975820129e-05
-2.74695428390559e-05
-2.31622750253818e-05
-1.4272173900532e-05
-1.25589852406201e-05
-7.49736090722025e-06
-2.12339862227777e-05
-1.92514331830495e-05
-2.83803635213214e-05
-8.9158750143435e-06
-1.33559388793813e-05
-1.36431171203293e-05
-3.0322548386165e-05
-3.57933657576147e-05
-2.05561327544113e-05
-2.45904770527013e-05
-1.38182607883041e-05
-8.96348768789409e-06
-3.6004109878451e-05
-5.60148929699954e-06
-2.97486554225975e-05
-2.36921719371378e-05
-3.48904655591734e-05
2.28529435101547e-06
-2.32157446018923e-05
1.82350131578052e-05
-2.49073776648016e-05
-1.12593025873855e-05
-2.12700255382318e-05
-1.68818842567179e-05
-2.49468280834144e-05
-2.69312786257548e-05
1.15425953519543e-06
-1.35619702782661e-05
-4.85472183783045e-06
6.53135728012293e-06
-2.15845766440959e-05
-3.0365295577073e-05
-2.21810505380725e-05
-2.29593908226002e-05
-3.6779694381345e-05
-1.72768975670743e-05
-5.84905115874479e-06
-1.56200067950014e-05
-1.4178648726299e-05
-2.75543984188666e-05
-1.15776120567077e-05
-2.03027866082832e-05
-1.68002951086022e-05
-2.97368791698407e-05
-3.29114012342685e-05
-9.77277385531816e-06
-3.34932676802764e-05
-2.7261219274853e-05
-1.90177909171817e-05
-4.664947951846e-06
-1.51927119905432e-05
-3.74428618530137e-05
-1.03889515427952e-05
-4.32165814937528e-05
-2.88384421158499e-05
-1.7214427373535e-05
-1.13770142343948e-05
5.80208163074696e-06
-1.14744126589639e-05
-2.5300114867316e-05
-1.51542283305354e-05
-2.46467750017992e-05
-3.74235317604644e-05
-3.74790605429698e-05
-2.65406994921831e-05
-7.49267819351059e-06
-2.53316180791788e-05
-2.23245625563357e-05
-1.66193968726378e-05
-4.25778805464917e-06
-1.70943140895299e-05
-3.0000898263347e-05
-2.32771848606448e-05
-1.43417653521941e-06
-2.0045329041968e-05
-1.82646713528213e-05
-3.12045910350177e-05
-1.80859511122959e-05
-1.447642365355e-05
-3.39580066292931e-05
-9.53546300236924e-06
-1.24737018644755e-05
-1.90018764877911e-05
-1.30632016356213e-05
-1.99113133781066e-05
-3.33217972939501e-05
-5.79256482097701e-06
-1.35682516726424e-05
-1.78651937103489e-05
-4.5036873723272e-05
-3.71925945972063e-05
-8.98812688390793e-07
-4.57348077852311e-05
-2.67449799121772e-05
-1.35169330397007e-05
-2.29001691155675e-05
-3.57026380678452e-05
-3.65986306378967e-05
-1.53604861150318e-05
-3.50404862290413e-05
-1.76367591905545e-05
-3.80544496216864e-05
-1.18787588045349e-05
-1.69347375480331e-05
-1.11103221940218e-05
-5.17429065140661e-06
-1.91919234147608e-05
-2.38754612189676e-05
-2.26525410917097e-05
-1.67269154274375e-05
-7.33952887211462e-06
-1.51436122265639e-05
-1.53019057064221e-05
-1.87661450506496e-05
-8.75912243635766e-06
-4.96320743744808e-05
-1.67318452580916e-05
-1.78276551780847e-05
-2.38319275549788e-06
-1.08042832335293e-05
-2.99084728528808e-05
-2.99477598023863e-05
-2.97812906208539e-05
-3.03320192228801e-05
-3.21931698240108e-05
-1.84560201672007e-05
-2.06439117940701e-05
-2.43801842633937e-05
-2.64788441949986e-05
-1.44774227950494e-05
-4.42443024576112e-06
-1.2227488977796e-05
-1.29209962704976e-05
-1.6238708387363e-05
-1.85797973417794e-05
2.69730262895149e-05
-2.52031834262817e-05
2.50916812003869e-06
-3.30442814984322e-05
-2.62907044682099e-05
-3.01213917724092e-05
-9.83875133185248e-06
6.52970062838449e-06
-2.40512662888797e-05
-7.09201555353316e-06
-5.68093142092521e-06
-1.8876257819349e-05
-2.82041101636534e-05
-3.15709916609705e-05
-1.45144789010653e-05
-1.94934844744752e-05
-5.87057976243692e-06
-1.46279804965493e-05
-3.60283456228491e-05
-3.34240397813181e-05
-3.91039830952237e-05
-2.63521292447333e-05
-2.8886614071112e-05
-1.65119062980934e-05
-1.86673460081936e-05
-6.23062687805186e-06
-3.49700847415823e-05
-1.78086350602654e-05
-8.91215661756312e-06
-1.05182100378154e-05
-8.92767612759433e-06
-2.21775025301046e-05
-2.6440941476843e-05
-1.841526844003e-05
-2.21003296389932e-05
-2.4500074579192e-05
-3.40425291119842e-05
-2.18333550140564e-05
-2.22126241982388e-06
-2.16910955763104e-05
-3.00165354155573e-05
-4.71378550053683e-05
1.60881019480226e-06
-1.59659901405077e-05
-4.01286985511194e-05
-2.09149448059362e-05
-2.76398215640915e-05
-2.43110306017583e-05
-2.86180331225261e-07
-2.87133510890218e-06
-5.2287482922645e-05
-8.90939610225339e-06
-2.01224204294647e-05
-2.1624002574124e-05
-1.63522298978907e-05
-1.95314334460218e-05
-8.61921068390958e-06
-4.21691621569475e-05
-1.26102741611374e-05
-2.65275271210902e-05
-3.50198835376997e-05
-2.18635949299592e-05
-3.95093118542465e-05
-4.96782298771303e-06
-3.31831517079254e-05
-2.31477489237893e-05
-2.07331661412127e-05
-8.06777905558276e-06
-4.36324310941537e-05
-3.42117975463611e-05
-4.92076622384873e-06
-2.32023108418566e-05
-1.36318336339177e-05
-3.41629659704094e-05
-1.762386813227e-05
-2.21330554732612e-05
-2.38531288462566e-05
-7.9492770957196e-06
-1.60602809150392e-05
-2.39094270953504e-05
-2.39332617776671e-05
-1.94701142142019e-05
-3.97393596143374e-05
-1.44385029539507e-05
-1.54276937724498e-05
-2.69564521695749e-05
-2.91038753041285e-05
-9.31854036405202e-06
-6.32575302859236e-06
-2.79713697374356e-06
-5.16725177548772e-06
-4.0622826104705e-06
-2.47322629123008e-05
-3.61097956155328e-05
-9.33049153796846e-06
-2.65434483813764e-05
