# Supplementary material for: Research on computational propagation and identification of mine microseismic signals based on deep learning
Source: PLoS One. 2025 Oct 22;20(10):e0334641. doi: 10.1371/journal.pone.0334641 (PMC12543183; doi:10.1371/journal.pone.0334641)
Supplement: S2 Data — (ZIP) [file pone.0334641.s002.zip › 000100500001925.xlsx_0.txt_24.txt.txt]

-3.43709073156629e-05
-1.45474532888538e-05
-2.25146636408962e-05
-3.87562608370065e-05
-5.42403380192561e-06
-2.22925436103493e-05
-3.34124177463729e-05
-2.84609233973915e-05
-2.99864051255345e-05
-2.6081627397548e-05
-4.47010638991041e-05
-2.74415989648404e-05
-1.60432053819126e-05
-4.68884773627325e-05
-2.19064088187566e-05
-2.29719794050435e-05
-2.28119498492204e-05
-2.5947115217229e-05
-2.7506134917593e-05
-1.18828051637839e-05
-2.86391144467987e-05
-3.01678847405693e-06
-1.27540608475313e-05
-3.22245907605766e-05
-4.30373330048169e-05
-2.3081111636475e-05
-2.88586223816854e-06
-5.00870332234303e-05
-2.21799073585297e-05
-2.34393700296515e-05
-2.68972106150484e-05
-3.64275668261183e-05
-9.46369843611506e-06
-2.49601822468236e-05
-2.12907394238344e-05
-9.01887257539625e-06
-2.04519596403816e-05
-2.57531970381789e-05
-1.44641853966841e-05
-1.71636503582971e-05
-2.8603851873091e-05
-3.71028731990468e-05
-3.3063435407207e-05
-1.81561079453476e-05
-2.5766599626166e-05
5.12458408884638e-06
-2.18325438520486e-05
-4.13997788909434e-05
-1.48202430542296e-05
-1.63606058518626e-05
-2.83151369958669e-05
-2.87377212100871e-05
-2.49324330911934e-05
3.93527264047074e-06
-1.16991759186359e-05
-2.94803781967344e-05
-1.53645288995886e-05
-1.6967068080248e-05
-1.20291578917927e-05
-2.406716034713e-05
-2.83768416169086e-05
-3.74695465422317e-07
-1.68879727093563e-05
-3.6839591079332e-05
-2.74538419566409e-05
-1.61963429191173e-05
-1.37037687974555e-05
-1.89206378328304e-05
-1.00751891845483e-05
-3.150233276661e-05
2.17068891824118e-06
-2.80306108831244e-06
-3.20600371180649e-05
-3.47434667398257e-05
2.06870926155655e-06
-2.26990399445971e-05
-1.86544660806382e-05
2.14730514756581e-06
-3.25604140587442e-05
-1.74470538309996e-05
-3.59209029539146e-05
-5.36669692369674e-06
-1.22884914211689e-05
-2.26648978690385e-05
-2.67903033378823e-05
-2.6168546366781e-05
-3.53402165665114e-05
-2.7260311394298e-05
-1.93734981173371e-05
-3.03816947989601e-05
-3.59410716835712e-05
-1.36417987699716e-05
-3.39238127806129e-05
-3.0597217398776e-05
-2.27366669368136e-05
-2.32050976833248e-05
-9.77157387918853e-06
-8.98543033874326e-06
-4.02907811333014e-05
-3.95013555217951e-05
-1.23910417732031e-05
-1.61558067117306e-05
-3.39520910132912e-05
-2.36225310363488e-05
-1.44206864440954e-05
-6.9164016648337e-06
2.0788377207214e-06
-7.92298279570815e-06
-1.89811412811064e-05
-2.19278137340205e-05
-3.45167424659463e-05
-1.5024082173418e-05
-1.25933754033805e-05
-2.35353602850558e-05
-1.906162262155e-05
2.55815746440075e-06
-9.86978388570195e-06
-7.24276577552096e-06
-2.72407229698935e-05
-6.54781556685394e-06
-2.68354930666387e-05
-7.77154270869441e-06
-2.2280717344541e-05
-8.90761870489419e-07
-2.74490078304913e-05
-3.50447965508227e-05
-1.08130390674284e-05
-3.13771131754301e-05
-1.12436401089659e-05
-1.69231027177267e-05
-1.1525079015052e-05
-2.25982625317468e-06
-1.19197854659524e-05
-3.5539587127318e-05
-2.80183723276992e-05
-2.98112207777662e-05
-1.8483794953229e-05
-2.73854868634261e-05
-3.46401423250496e-05
-1.47076403892308e-05
-1.63396575883018e-05
-1.43939926030092e-05
-9.21025209832917e-06
-1.59247604371277e-05
-2.11731412629538e-05
-6.66291511992964e-07
-1.61551547409876e-05
-2.26701726221352e-05
-2.29440474796773e-05
-2.5218898948461e-05
-4.62543082984102e-05
-1.36211096409824e-05
-2.63129249043988e-06
-1.21905825461321e-05
-1.09437663604256e-05
-2.59493529527198e-05
-1.53774010384587e-05
-5.08105171541191e-06
-2.44907365790182e-05
-2.50319795820926e-05
-1.9244573756815e-05
-2.67314392009542e-06
-1.38281732064199e-05
-6.68830074942421e-06
-2.13529647503903e-05
-2.54374425232739e-05
-7.67720503958571e-06
-2.36787481989583e-05
-3.11760405418534e-05
7.66298962321039e-06
-8.06965956594871e-06
-1.84574099534626e-05
-2.91917093929904e-05
-1.29883886077257e-05
8.13482618223082e-06
-2.28089191083676e-05
9.62959427295011e-06
-1.57094834809983e-05
-2.89325930704204e-05
-1.81505296773665e-05
-4.1444563390215e-05
-2.52787872483651e-05
-3.12467389446526e-05
-1.42693216963199e-05
-1.30444752972231e-05
-1.74310926179369e-05
-2.64306170315058e-05
-3.1381375969881e-05
-3.04660309011621e-05
-1.53090638388035e-05
-2.18891156968081e-05
-2.58608912355413e-05
-3.06883638053135e-05
-1.03734908844805e-05
-2.25479455775253e-05
-9.2570715743483e-06
-1.40779384505203e-05
-3.63687839416326e-05
-6.72232422311822e-06
-2.51409947731252e-05
-2.37229649859958e-05
-1.18329141335584e-05
5.08980672784088e-06
-3.46460458090834e-05
-1.90557658347964e-05
-2.82590546394592e-05
-1.59552641079852e-05
-1.34239879530603e-05
-1.19012881521994e-05
-1.24720696046895e-05
-2.94549102007201e-05
-2.72383155657705e-05
-1.72333230397804e-05
-1.11148055904533e-05
5.38531644581435e-06
-2.03556056473844e-05
-2.62769619600505e-05
-2.26620175418286e-05
-8.91882807575007e-06
-3.17207564483945e-05
-1.44807576146841e-05
-7.49764948770406e-06
-1.98664274296521e-06
-1.93971663059251e-05
-1.06021079632104e-05
-2.57674488032678e-05
-2.67626714151712e-05
-2.41218846150826e-05
-2.32312287274124e-05
-2.8770164596738e-07
-2.14770043586572e-05
-1.83317626422992e-05
-3.61047841348962e-05
-1.72906514210829e-05
-9.43318048578212e-06
-3.00301216191838e-05
-2.37150680533744e-05
-2.35605760208201e-05
-1.84597571223758e-05
-3.96730674627406e-05
-4.51578179819006e-05
-2.02829908643503e-05
-5.17456385551014e-05
-2.8739088320484e-05
-1.1798181362194e-05
-2.94725389744111e-05
-3.09184925152922e-05
-6.01218893414438e-05
-1.60852859248209e-05
-2.64919887913535e-05
-1.21062126167647e-05
-6.74812767383272e-06
-2.45457587301036e-05
-3.14350867987307e-06
-1.2587019286877e-05
-1.84280512993919e-05
-1.85250503436747e-05
-3.07618554261719e-05
-3.38582565854843e-05
-6.46182019359313e-06
-3.83826315277652e-06
-1.7821165084084e-05
-1.99249759472005e-05
-2.4996537772782e-06
7.9090850420358e-07
-1.44228694054505e-05
1.21248425767008e-06
-3.78053324671656e-05
-9.08457784665182e-06
-1.44613161941533e-05
-2.30291276016806e-05
-1.70499203146833e-05
-3.95122153909191e-05
-6.65770970986565e-06
-2.38646850463609e-05
-8.45852540312653e-06
1.25693282402114e-05
-3.68660514642595e-05
-3.98035211687907e-07
-3.30692911805732e-05
-2.89223629562311e-05
4.92713543536172e-06
-1.22265666617879e-05
-2.45046227096503e-05
-3.53801539382883e-05
-1.78261155037055e-05
-1.41536883419315e-05
-2.74166115660722e-05
5.84480432128757e-06
-2.88519229637351e-05
-5.38943204702614e-05
-1.27591333630828e-05
-5.23805488136944e-06
-1.7556042775561e-05
-3.13219751679078e-05
-2.25257312140302e-05
-2.68938666623898e-05
-7.87760357515596e-06
-3.15282123150511e-05
-2.43984115051004e-05
-1.88717081709709e-05
-2.4411711117203e-05
-1.80318712735149e-05
-3.4987466170521e-05
-1.90492232494584e-05
-7.57552972344102e-06
-1.57348716652028e-05
-2.06286369010666e-05
-1.21102296050503e-05
-3.73477102792521e-05
-5.66257114991247e-06
-2.87940822581432e-05
-2.50315788452804e-05
-2.37496303644474e-05
-2.0355901074551e-05
-5.50780957938082e-07
-8.37393484176666e-06
-6.43974073733591e-06
-4.21832441919428e-05
-8.07292175828455e-06
-2.60344092698824e-05
-1.84695123972242e-05
-1.44331929694958e-05
-2.19669014509444e-05
-2.80158697165639e-05
-1.62891292461127e-05
-1.78597534481707e-05
-4.57448705019188e-05
-4.19876904216382e-05
-2.56256953112468e-05
-2.92601156740229e-05
-5.8010095238523e-06
-3.86962604806245e-05
-1.74423938624155e-05
-4.2223235145636e-06
-1.8636643286093e-05
-4.93225356004193e-05
-3.16208157753838e-05
-2.93479098104341e-05
-3.80934961038784e-06
-4.63760491662737e-05
-1.15714995717735e-05
-1.94689450579773e-05
-2.98958774398048e-05
-3.14366535503865e-05
-2.94932490032657e-05
-3.79538202760297e-05
-1.79446035517693e-05
-2.12240938536387e-05
-2.14572634128273e-05
-3.29182152721013e-05
-4.91959164488344e-05
-2.629519184917e-05
-2.03805368512353e-05
5.25372799118099e-07
-2.15600975393499e-05
-8.96804243251125e-06
-1.53636391310169e-05
-1.92070550798071e-05
-2.78255451462587e-06
-8.16235625029744e-06
-1.04575762248032e-05
-4.47661656439468e-06
-2.16624077343269e-05
-2.03305054333894e-06
-1.83383755000512e-05
-2.79956783438758e-05
-3.31769669872071e-05
-7.17982580025872e-06
-3.20808261773696e-05
-1.49514936031109e-05
-1.35675196329921e-05
-2.12337244215004e-05
-3.17639038125465e-05
-2.49752992028983e-05
-1.16906726591158e-05
-1.13326615845967e-05
-1.44806124748279e-05
-3.01601933555226e-05
-2.40852063237077e-05
-3.74572667140966e-05
-2.94492099497033e-05
-2.17524477036225e-05
-1.8360107572481e-05
-1.86506614979891e-05
-2.13590174581015e-05
-1.36420402923856e-05
-3.11288108618929e-05
-3.33187877168224e-05
-3.46868858578399e-06
-3.26918811537477e-05
-6.66353324557709e-06
-2.08433492133554e-05
-1.88852252183802e-05
-2.25125236028532e-05
-2.00687546196357e-05
-3.15787111540969e-05
-3.82986206171899e-05
-2.47646454533514e-05
-1.99821864139525e-05
-5.19442829006999e-06
-3.59682065247781e-05
-1.38959943531221e-05
-1.3095551975259e-05
7.81794064383663e-06
-1.37661049893763e-05
-2.77600917863459e-05
-1.55326480347289e-05
-1.82402191079659e-05
-9.94410755325469e-06
-5.42749814841625e-06
-2.20911581694668e-05
-1.82099563726792e-05
-2.36887023908397e-05
-4.75323417012591e-06
-2.30153507113945e-05
-7.56464256269556e-06
-1.50634327188826e-05
-1.82457454322657e-05
-1.30532946590035e-05
-7.8861889326611e-06
-9.70393944354488e-06
-2.48351226465236e-05
-1.81274155753794e-05
-2.76441210315985e-05
-1.19265771310842e-05
-4.78726362963157e-05
-2.61704494782584e-05
-9.09949806675421e-06
-2.22192063046665e-05
-1.97492630324202e-05
-3.50217720613543e-05
-1.1345769287584e-05
-2.79368860587279e-05
-9.26438531400071e-06
-2.82893840638359e-05
-1.25627195529045e-05
-4.94993276992797e-05
-3.69249021413273e-05
-1.08638575899863e-05
-3.45838116963817e-05
-3.26303668316345e-06
-2.46194729623623e-05
-5.13289465789117e-06
-4.03708791155302e-06
-2.32155759460637e-05
-9.83721185656661e-06
-1.37960929565146e-05
-3.70632942294842e-05
-1.78178237072535e-05
-1.88378510880614e-05
-1.75508024320098e-05
-7.73002762603191e-06
-2.42082267365947e-05
-3.17479274829876e-05
-2.23648039197851e-05
-8.15964563974917e-06
-2.729221179186e-05
-1.86917285674917e-05
-1.00462293016102e-05
-2.68648839566864e-05
-2.05448321344714e-05
-3.29634251914346e-05
-1.8723383568092e-05
-2.00490324396176e-05
-2.72886629259511e-06
-3.59366409458149e-05
-1.80039447604047e-05
-4.29569692554517e-05
-1.76524210979513e-05
-3.42357573052995e-05
-1.82102826697433e-05
-3.9097693770741e-05
-2.04556170779919e-05
-3.44980124403828e-05
-1.23303749621636e-05
-7.13346101800501e-06
-1.03145157805966e-05
-3.64085308156343e-05
-3.77426340600302e-05
-2.49181540792907e-05
-1.35188648501585e-05
-1.04972005045847e-06
-1.56807066734637e-05
-1.40231028487146e-06
-1.5917591539734e-05
-2.74914155086559e-05
-8.99436611978311e-06
-1.65831697572031e-05
-1.52085067342705e-05
-2.68296268101533e-05
-2.41873752016839e-05
-2.41159700202971e-05
-1.71343398456603e-05
-4.3521239682064e-05
-3.25119115036576e-05
3.74166346443912e-06
-1.88138909812621e-05
-3.12247253044556e-05
-3.53200364672977e-05
-3.39098596574603e-05
-1.8134903250793e-05
7.49618823947119e-06
-2.38236369257381e-05
-9.27801203891001e-06
-1.64023712617613e-05
-7.00856203931742e-06
-2.69399681127364e-05
-4.04671177333241e-05
-2.24065850215446e-05
-2.73067388530801e-05
-7.81746807735307e-06
-1.47168579105364e-05
-1.73247793206468e-05
-2.14139265115457e-05
-2.93885251453887e-05
-3.55054267400416e-05
-3.60998370056519e-05
-7.60681095301505e-06
-1.66333976147815e-05
-5.97170106094126e-06
-2.08078430288283e-05
-1.8847957062267e-05
-2.33387993921644e-05
-5.12348363369042e-05
-3.33206178530798e-06
-2.01718236799647e-05
-3.60633412302908e-05
-2.32923968513945e-05
-1.36175092056156e-05
-3.48611287733653e-05
-1.60679507545916e-05
-3.48954238053139e-05
-9.49045548351919e-06
-7.09248629967278e-06
-4.06339416057969e-05
-7.8704557093909e-06
-3.02428690930148e-05
-4.01278218368093e-05
-1.7392151142111e-05
-1.59901458056963e-05
-1.09978601868342e-05
-3.71724011590073e-05
-2.36284261670069e-05
-4.25937384845904e-05
-1.85482374612558e-05
-2.87323033738286e-05
-1.4767277338187e-05
-2.24531305079035e-05
-3.79924627082658e-05
-3.7573696680146e-05
-3.08981356730507e-05
-2.2809582946993e-05
-1.19843684803041e-05
-8.68506383901015e-06
-5.26632410346509e-05
-3.61405039652793e-05
-4.0546243326631e-05
-4.55076503593234e-05
-1.92703692073705e-05
-1.14990099844997e-05
-2.71130358610756e-05
-3.38027485255318e-05
-1.92544009570293e-05
-5.71579859409667e-05
-1.73962537956212e-05
-3.32549294468744e-05
-6.0011920211614e-06
-2.10154456942728e-05
-1.62430298324881e-05
-1.01257003033045e-05
-4.04757505417783e-05
-2.60318170928477e-05
-1.91368842044245e-05
-2.02041312531242e-05
-3.39361249130257e-05
-2.92139331661638e-06
-1.03544421638817e-05
-4.72527781214781e-06
-2.97322917020888e-05
-2.81032245148273e-05
-4.34842529198231e-05
-3.95967078741879e-05
-2.40262899432042e-05
-2.53423761039646e-05
-2.31177116752146e-05
-2.9631542542627e-05
-5.05768465751478e-06
-3.27528111520253e-05
-2.30408743177711e-05
2.60014744347562e-06
-1.49676684733096e-06
-1.39806570155736e-05
-3.73209230441368e-05
-2.48697961833028e-07
-1.65115400333986e-05
-7.49387123151939e-06
-1.68214967951976e-05
-3.62966881394749e-05
-2.84604563682665e-05
-1.32253233601914e-05
-1.10232322980171e-05
-1.99161431940948e-05
-3.05362248891008e-05
7.8187207214324e-07
-2.52557238684027e-06
5.16024829616483e-06
-1.45304226363562e-05
-1.09751209358456e-05
-2.15128444023881e-05
-7.15393109837353e-06
-5.35846060984581e-06
-3.02777966090858e-05
-7.83711133554707e-06
-3.3974441175217e-05
1.32944742290207e-06
-1.70555631524481e-05
-5.32406818794701e-06
-3.17600883705967e-05
-2.85191088112063e-05
-3.87629189826404e-05
-2.94892196266834e-05
-1.43509605809558e-05
-1.9406401919553e-05
-4.12906999789174e-05
-7.08077263573501e-06
-2.71222776256166e-05
-3.59185406420438e-05
-3.11327016624974e-05
6.24268063255261e-06
-2.85536764953447e-05
-3.12046779402129e-05
-1.96186635271747e-05
-2.48474178457949e-05
-1.956386960424e-05
-1.19985267479046e-06
-3.45765581959031e-05
-5.56081367713423e-05
-2.82346259497876e-05
-1.39745555999294e-05
2.19294247636401e-06
-2.37943050294101e-05
-1.48569742367538e-05
-1.05990906990652e-05
-1.39186021438866e-05
-2.70504939277053e-05
7.68933698665849e-07
-1.5912864430067e-05
-1.82797964604331e-05
-8.96407242210095e-06
-2.53807622141381e-05
-1.31240896379775e-05
-2.09455441157559e-05
-2.75595441574435e-05
-4.24140891702123e-05
-2.28175921721659e-05
-1.41175564947117e-05
6.60316730633122e-07
-1.14947691373534e-05
-2.13176679879864e-05
-4.78774288916977e-05
-2.76419932807767e-05
-1.91406265088162e-05
-3.62139646909763e-05
-9.08032700643294e-06
-2.89789607496012e-05
-1.54389962268324e-05
-3.08926734585236e-05
-1.8042104296822e-05
-1.75914236792695e-05
-2.73757137067832e-05
-3.10562361174742e-05
-4.66945240029601e-05
-2.04341221228981e-05
-1.53882980899594e-05
2.50572005226346e-07
-1.98546287994777e-05
-2.67399029629603e-05
-2.34899506869066e-05
-3.31839474170739e-05
-9.02609956802901e-06
-3.6798941868396e-05
-1.12403522803474e-05
-1.64019193174411e-05
-1.94849107654256e-05
-3.20818075728641e-05
3.15160685409157e-06
-2.47666782698673e-05
-8.36421350572918e-06
-3.70476007440981e-05
-2.7139377921731e-05
-1.74724680173622e-05
-1.76119763872006e-05
-7.11505967340741e-06
-1.14191615161347e-06
-3.47314161630242e-05
-1.92339019056409e-05
-3.33144920007373e-05
-4.58901830939809e-05
-2.7994559619463e-05
-1.87170196894337e-05
-2.95544122187521e-06
-2.47006734995331e-05
-2.64505074612193e-05
-2.7997116452761e-05
-3.84174775235084e-05
-1.18854197738686e-05
1.31027035604468e-05
-2.0690647765218e-05
-1.49856048686847e-05
-1.96437019506305e-05
-3.59853058700489e-05
-2.89381449898326e-05
-1.480705984761e-05
-2.39239800996114e-05
-3.17802891631724e-05
2.32372266139295e-06
-3.42847779422748e-05
-3.74197767104376e-05
-3.24369383163801e-05
-3.86106058754452e-05
-1.79010639488876e-05
-1.13080426130188e-05
-1.65964199303273e-05
-2.47913479736741e-05
-1.34149178101794e-05
-2.75600907826274e-05
-1.70238296164355e-05
-1.59473789604167e-05
-4.07444171926774e-05
-7.2457052547851e-06
-3.23962095081426e-05
-2.3524347413097e-05
-3.32855036075063e-05
-2.75268684793628e-05
-5.645291841693e-06
-2.38732604517671e-05
-8.69746404520915e-06
-2.22695698926725e-05
-3.36244414353222e-05
-2.18503001816432e-05
-2.28116443699693e-05
-1.90727911822515e-05
-1.87178294203766e-05
-5.64856939583393e-06
-2.78476439563265e-05
-1.49589497167409e-05
-8.8705854580288e-06
-9.83180986740957e-06
1.00385516554897e-05
-1.61749729550107e-05
-3.00722798739356e-05
-2.02320791458921e-05
-3.16844998875954e-05
-2.57937577041788e-05
-3.00624914343743e-05
-2.11717590152846e-05
-7.73194222722727e-06
-3.35977525565805e-05
3.55011417430902e-06
-1.16714068371758e-05
-2.41283877766391e-05
-6.35653175352423e-06
-2.33053743678294e-05
-4.60979507329027e-05
-1.09693027279567e-05
-2.22505915055941e-05
-6.12312483458158e-06
-4.45988314273956e-06
-2.68861470578487e-05
-2.57301279509098e-05
3.82134609748153e-07
1.71132077132254e-06
-8.90827911016072e-06
-2.55689380646487e-05
-7.33930073890381e-06
-1.39597111690693e-05
-5.9045873057624e-07
-2.47310829947142e-05
-3.14722324494966e-05
-1.54775601199061e-05
-2.77567330357826e-05
-1.66326179126654e-05
-2.42837496737382e-05
-1.28141246666821e-06
-2.82001520739359e-05
-6.33842138333056e-06
-3.47909718417725e-05
-1.88626951845743e-05
-7.25403489487829e-07
-7.77077612021443e-06
-2.14657464859645e-05
-2.80703962579449e-05
-3.3066695256756e-05
-1.79620208765566e-05
3.38482858933173e-06
-2.59099187137356e-05
-1.64309268755949e-05
-1.82997525356303e-05
-1.80307789518083e-05
-3.22938459689994e-05
-1.40871046927858e-05
-2.14085140147307e-05
-3.5809029446046e-05
-1.861886684338e-05
-2.85202906682256e-05
-7.58625323295229e-07
-3.25527568833065e-05
-3.08382237403231e-05
-2.0636299822808e-05
-9.60904050259747e-06
-2.77515797940291e-05
-3.53984075018722e-05
-2.09441357557276e-05
-1.54713466092392e-05
-3.29331786708963e-05
-1.43916584773663e-05
-1.28363997569312e-05
-2.27946185017147e-05
-1.75780294417892e-06
-1.77187319311567e-05
-1.0523133235209e-05
8.19965557053173e-06
-3.18384505878699e-05
-3.40536206443294e-05
-2.30584061095578e-05
-2.19143045506792e-05
-3.87153311519221e-06
1.10976906709942e-06
-4.261181211726e-06
-2.55131747830659e-05
-1.95555960969422e-05
-1.42850739765452e-05
-3.21782116762057e-05
-3.55207514354524e-05
-2.46085940309527e-05
-3.33746698447041e-05
-1.49885177640917e-05
3.253397009295e-07
-2.60850149520517e-05
-2.76613779086561e-05
-2.69799816910902e-05
-1.73929447335779e-05
-2.35961374364658e-05
-2.94381445404534e-05
-4.39213087458982e-05
-3.52054763869106e-05
-3.87054797658914e-05
-2.95840094866463e-05
-6.99337497585262e-06
5.02203557401838e-06
-9.48337459347592e-06
-2.11098728439819e-05
-1.82138877515337e-05
-3.98299940514898e-06
1.80626678112269e-06
-1.61745765870557e-05
-1.01382313910651e-05
-3.06127996780726e-05
-2.36773937202188e-05
-1.93656802383037e-05
-2.40537596251745e-05
-2.60440909722634e-05
-3.61680904223656e-05
-4.71734198640485e-05
-2.79653045104207e-05
-3.0708101533479e-05
-2.21428262803775e-05
-3.47198153438853e-05
-1.9904811149501e-05
-1.2462830008758e-05
-2.26560623497625e-05
-2.00954353615206e-05
1.67640949008619e-06
-1.1569368115832e-05
-2.70249386444168e-06
-2.00393325064401e-05
-1.23559472003629e-05
-2.21662222208597e-05
-1.79697975464061e-05
-2.65545334574995e-05
-5.64721988673252e-06
-2.11689710133042e-05
-6.44441293486119e-06
1.35537850811189e-06
-3.42043404878748e-06
-4.07769934943614e-05
-3.15079613469044e-05
-3.40974646207101e-05
-1.69899016852898e-05
-2.05967334500651e-05
-4.59501906527587e-06
-3.26591741780965e-05
-1.38600918262265e-05
-1.65399532790015e-05
-2.64101261861496e-06
-1.85702102379515e-05
-2.27853865539979e-05
-5.51535896905607e-06
-3.08012702828765e-05
-8.0672469277768e-06
-9.29000591691178e-06
1.07185299134613e-06
-5.07098452490799e-05
-2.26273685563826e-05
-3.15867830209812e-05
-1.75161537256239e-05
-1.68196417140847e-05
-2.11595033385967e-05
-3.66709931992834e-05
-1.3638838022562e-05
-1.9390135720394e-05
-1.23378897856014e-05
-1.35336148322559e-05
-7.01390165368115e-06
-2.62248910491969e-05
-9.88967645923575e-07
-2.4302714581661e-05
-2.12964214269173e-05
-1.95179717858261e-05
-1.68097796609563e-05
-3.33599831303235e-05
-1.27536742424052e-05
-1.72976084700385e-05
-2.8254600169719e-05
-2.29693941548515e-05
-1.42572803486999e-05
-1.00512354818059e-05
-2.59811242330644e-05
-5.66045703558008e-07
-2.65433945889302e-05
-2.71974944905765e-05
-2.50002257203828e-05
-1.60379296552197e-05
-3.37369960904668e-05
-2.05887732726786e-05
-1.23561105522791e-05
-1.48688941242166e-05
-1.10712818837978e-05
-2.42228066371018e-05
-2.26791186698082e-05
-1.55023409947105e-05
-3.52883690368763e-06
-2.35936987388085e-05
-4.36316635146705e-05
-4.04614304908365e-06
-1.1723866591755e-05
-1.24748285995066e-05
-2.03354105614727e-05
-2.2456534295738e-05
-1.09760718995271e-05
-2.12633176457224e-05
-1.14664218822455e-05
-3.54590105440832e-05
-2.38747322605109e-05
-8.97902986738732e-06
-2.55415965460705e-05
-1.80211732492045e-05
-1.66607892884637e-05
1.62501838969922e-06
-1.62147539173657e-05
-9.4373860756468e-06
-2.64265630318984e-05
-2.29971648529468e-05
-7.71520673154334e-06
-6.99695658058168e-06
-2.94321970610533e-05
-1.14212432269262e-05
-2.86133326680959e-06
-2.58832059719182e-05
-1.78278562447422e-05
-4.52083946638885e-05
-2.62243190409677e-06
-7.33797125725549e-06
-3.00544466062789e-05
-3.08449962143248e-05
-3.50185350221221e-05
-1.40795008532873e-05
-7.8012780212724e-06
-1.35610040287772e-05
-1.69288236362036e-05
-5.02958808170305e-05
-1.60803572049955e-05
-1.45027068698821e-05
-1.79195164676714e-05
-2.76979540953697e-05
-2.42423229998706e-05
-2.01727855222918e-05
-4.25098858354032e-05
-1.7213127569837e-05
-1.75533880137019e-05
-2.17268013025235e-05
-1.13862992103278e-05
-3.47720008068001e-05
-1.54647511889963e-05
-6.9790454938848e-08
-2.16812428484585e-05
-4.65702294757952e-05
-2.16316355910682e-05
-3.65164373417828e-05
-5.04099674247842e-05
-4.43927841627003e-06
-1.09865490049686e-05
-3.67248158204808e-05
-3.14951494194542e-05
-2.90772213161512e-05
-3.61198279891967e-05
-2.43952699696615e-05
-5.74677960301418e-06
-8.180811845793e-06
-1.18414389035885e-05
8.86075312134905e-06
-2.6951107289223e-05
-3.7227661178008e-05
-2.91158709074111e-05
-2.65074180177272e-05
-1.35203282561556e-05
-2.67290686736419e-05
9.74707246550701e-06
-2.38901467801908e-05
-2.07349076090651e-05
-9.05535064450167e-06
-2.20131584434039e-05
-2.99495580351266e-05
-4.04566882365029e-05
-1.2814298659521e-05
-3.4376128714427e-06
-1.6437871564229e-05
-1.75861075032669e-05
-6.56011313782554e-06
-3.07462753586579e-05
-2.15316602746817e-05
-1.02579050338222e-05
-5.01858787446376e-05
7.67067972219757e-06
-2.28250866132701e-05
-1.26974296687858e-05
-2.30990519704145e-05
-2.65964919255775e-05
-2.60766334688251e-05
-1.14546561064414e-05
2.16679719485916e-07
7.98571696825066e-06
9.44366548340617e-06
-2.61105458970328e-05
-1.90037831713534e-05
-5.88170298348899e-06
-2.71100905361506e-05
-1.35223077687221e-05
-1.51949673679777e-05
-2.82653307052853e-05
-3.44468022116763e-05
-2.31269186043585e-05
-1.7839160004801e-06
-3.01948586465254e-05
-2.41717327934474e-05
6.09437760263963e-06
-2.86534549835768e-05
-2.26806143335405e-05
-1.61755446165918e-05
-3.22637438677192e-05
-3.65828751412125e-05
5.77265329305391e-06
-1.96016688963416e-05
-1.57268194624151e-05
-2.09110235178098e-05
-3.47042326222004e-05
-2.41661704708397e-05
-2.01839782993532e-05
-2.18870558017209e-05
-1.31178770538494e-05
-2.03705488966982e-05
-1.52625562887072e-05
-1.73917453085595e-05
-2.18101261320221e-05
-2.96038666443825e-05
-1.25841879576988e-05
-3.64326859295923e-05
-3.19713788084509e-05
-3.69290648675566e-05
-1.66822392750489e-05
-1.30142800241441e-05
-3.21263443678104e-05
-2.56432997087405e-05
-2.80065351452566e-06
-2.17758556799752e-05
-1.86278541354622e-05
-1.11812343050525e-05
-1.20889866656683e-05
-9.22126526849004e-06
-1.97343929192933e-05
-2.50434385438761e-05
-5.40464701511988e-05
-2.79372168551022e-05
-1.15428510565675e-05
-1.71451297412118e-05
-2.49496955204965e-05
-1.7127139198799e-05
-1.70390142106663e-05
-1.12155242122823e-05
-1.91035935650914e-05
-1.57023399448521e-05
-1.41232541026809e-05
-1.77353591950189e-05
-1.68895235490952e-05
-2.83590338367355e-05
-9.31505131819707e-07
-5.49164327382575e-05
-5.43467023056964e-06
-5.29951939240747e-06
-2.76778487305929e-05
-4.14577573712496e-05
-2.36305227298225e-05
-2.46361085800277e-05
-2.24820907679871e-05
-9.88230990278935e-06
-2.78806806791119e-05
-1.42493149734931e-05
-1.54203550216971e-05
-2.96046423232461e-05
-2.48947112449409e-05
-1.2444748596185e-05
-1.17946313632749e-05
-1.68176098268414e-05
-2.4138453819406e-05
-1.16662340966026e-05
-2.11191911373293e-05
-1.11671746618743e-06
-1.18872080960028e-05
-4.53443361068617e-06
-3.79427678847541e-05
2.61054847117511e-06
-2.66963236323683e-05
-1.86182919763938e-05
-3.20575704623818e-05
-1.19669761007891e-05
-4.67294469022797e-05
-2.35281464399871e-05
-2.17602950824641e-05
-3.37026046719036e-05
-2.21900673464788e-05
-1.35588235876684e-05
-7.346648216802e-06
-2.56523895801248e-05
-2.9270895585222e-05
-2.96324028835534e-05
-3.03732183728314e-05
-3.60883055571375e-05
-2.46005491286891e-05
1.11267630601937e-05
-3.41215689870932e-05
-8.12243513047839e-06
-3.2055630427035e-05
-2.13917100878302e-05
-1.5450312368599e-05
-3.9448357514902e-05
-5.75413129719555e-06
-2.87857365962784e-05
-2.32432564711395e-05
-1.89877635164642e-05
-2.34352662805104e-05
-3.3467762850568e-05
-2.61034386126776e-05
-1.57871459152114e-05
-2.62417016793144e-05
-1.21343182948251e-05
-2.75190907940786e-05
-8.43057745072535e-06
-1.59061193078733e-05
-3.59484963856175e-05
-1.04631112207281e-05
-2.56870415186727e-05
-3.44568540369176e-05
1.09372792125195e-05
-2.61077926862657e-05
-2.07887797939571e-05
-1.0287434342526e-05
-1.88194570558927e-05
-2.35334610763688e-05
-4.29830997225832e-06
-1.06181761955815e-05
-3.23881466783425e-05
-1.33188662715845e-05
-7.81157202966679e-06
-1.98728668985461e-05
-6.43113128855832e-06
-3.44954300539685e-06
-2.6279374897129e-05
-3.91484805796686e-05
-3.06648830433069e-05
-3.69618097049051e-05
-3.62292801438122e-05
-1.54869469114005e-05
-1.65063943084893e-05
-9.86158432415524e-06
-1.20168536922465e-05
-2.93765712919923e-05
-2.27776623153632e-05
-4.77537428193817e-06
-3.57930299503667e-05
-2.7833737930556e-05
-2.68700716917892e-05
-2.29635318177204e-05
-4.8303221294655e-06
-3.54119537652143e-05
-1.55505832396975e-05
-2.29655270770259e-05
-3.7642301252995e-05
-1.55275208307764e-05
-1.53135275027545e-05
-1.23063205744376e-05
-6.25703370180256e-06
-2.39554039211273e-05
-3.36026909274947e-05
-4.52632956615311e-06
-2.13586159131382e-05
-2.38390524080023e-05
1.02476313471463e-06
-2.1290972601363e-05
-2.85195553006366e-05
-2.38739268849092e-05
-3.63471243371218e-05
-2.9068995136233e-05
-2.48533796682268e-05
-1.92320800590089e-05
-4.59794920262863e-05
-2.40641207650966e-05
-2.64642484810044e-05
-3.80137283889414e-05
-1.49383154751428e-05
-8.46265129597126e-06
-3.59984018141549e-05
-2.89250930413949e-05
-1.90517762649828e-05
-3.592307494579e-05
-2.99284705841562e-05
-1.89367838494074e-05
-6.16570825830504e-06
-4.15623454928967e-05
-3.00013476277601e-05
-2.09977029658775e-05
-1.80770223368065e-05
-3.85089176462726e-05
-1.22228568002769e-05
-1.99936131463265e-05
-3.82442866039558e-05
-5.81445044107631e-06
-3.83061439873364e-05
-3.07920304476868e-05
-3.58661094992091e-05
2.27475680989505e-06
-1.80142114116014e-05
-1.27672137942392e-05
-2.20290125202244e-05
-2.16679447168577e-05
-3.71820822454087e-05
-7.50316128962428e-06
2.61844590046294e-08
-2.50059922829055e-05
-1.94132586615652e-05
-1.68166332238231e-05
9.81635070199344e-06
-2.76134173837415e-05
-1.32247677321279e-05
-3.78814322896217e-05
4.051571670847e-06
-2.10492543392765e-05
-1.5232224209048e-05
-1.6486589857451e-05
-2.72594597683875e-05
-2.43918043282623e-05
-2.73790932242079e-06
-7.77337755090403e-06
-1.13941056531885e-05
-4.15484911554946e-05
2.39381308619929e-06
-3.15305388402122e-05
-2.67171660707449e-05
-1.17882644290239e-05
-1.78420315344383e-05
-1.30606032151664e-05
-2.57881206888934e-05
-1.37361218316579e-05
-2.57650065858089e-05
-1.22000058471045e-05
-1.64970365834849e-05
-6.55013011841078e-06
-3.32936062322229e-05
-1.31947997308886e-05
-2.58497467163316e-05
-3.1880601580477e-05
-2.40765273320255e-05
-1.74404146124704e-05
-3.58247127525069e-05
-1.81515471313772e-05
-8.35521339709353e-06
-4.61494776967747e-05
-2.44854443879191e-05
-2.08921687223475e-05
-2.422804305958e-05
-1.81259645844613e-05
-3.38007990004919e-05
-9.45613268526382e-06
-3.26183366254636e-05
-4.44227666611266e-05
-2.33192037763177e-05
-4.18629078782164e-05
-1.18581574390112e-05
-1.92285734828816e-05
-2.04143846585828e-05
-1.83909257782919e-05
-2.39409692923449e-05
-1.43421443123228e-05
-2.33597182539152e-06
-3.56291681209833e-05
-3.02027254001067e-05
-3.10677348244708e-05
-2.45952818106841e-05
-2.19929509215372e-05
-2.01737036973882e-05
-7.55230403873466e-06
-1.66562262575276e-05
-2.79562242436024e-05
-2.21471072422804e-05
-1.66489328067809e-05
-1.07461137943093e-05
-1.75784183834314e-05
-2.82218459233283e-05
-2.82029157428934e-05
-1.21565720535227e-05
-4.85196771625702e-06
-9.41539637847142e-06
-3.26709620388746e-05
-8.80699463062309e-06
-1.4201195836117e-05
-2.98644202203169e-05
-1.84946038383729e-05
9.98509212348611e-06
-1.01490537549729e-06
-2.121216313259e-05
-1.58343518935071e-05
-9.69081613954723e-06
-2.49526430667646e-05
-3.78935989041844e-06
-1.94318347310862e-05
-2.77012772120458e-05
-2.70456364329657e-05
-2.42461167151544e-05
-1.21073830855102e-05
-1.33179684253873e-05
-2.6307299436497e-05
-2.90706231550256e-05
-1.82912336803303e-06
-1.1710882639112e-05
-1.77244630826122e-05
-1.45079403416351e-06
-2.43635280166063e-05
-5.96775085603463e-06
-2.60203659276758e-05
-1.7383227793003e-05
-1.93617160513629e-05
-1.64457308100898e-06
-5.2239067205017e-05
-2.45041068112427e-05
-1.91845667462514e-05
-3.28203347094354e-05
-3.59812378070349e-05
-3.64125416227352e-05
-2.20236112272318e-05
-3.36379091812531e-05
-1.62671228023676e-05
-7.13091062776692e-06
-1.86677862004785e-05
-3.34348320254582e-05
-3.35080645521117e-05
1.82257972544506e-06
-1.21618258657739e-05
-4.18173033141067e-06
-2.44760332170023e-05
-3.47288356180814e-05
-2.01844431453437e-05
-2.8993064567295e-05
-1.37024619406254e-05
-3.01067236807136e-05
-2.87991171712096e-05
-3.32573103314993e-05
-1.2876107274863e-06
-2.90864807001512e-05
-2.96645047006317e-05
-3.39133621638677e-05
-4.05605042216056e-05
-2.01522726392501e-05
-4.37605702638676e-05
-1.61857745817475e-05
-2.18939522710264e-05
-1.73739723022456e-05
-2.72922171740137e-05
-3.24461183541691e-05
-1.86557712283101e-05
-2.31661960352602e-05
-1.28678908436519e-06
-3.09321687598994e-05
-2.13248449340425e-05
-2.88927440763136e-05
-2.06987873264397e-05
-2.44384486160616e-05
-1.9399805932356e-05
1.5855871358729e-05
-2.03157982963793e-05
-1.88408936943163e-05
-7.90435773031931e-06
-1.16760924566571e-05
-3.2613356424919e-05
-2.74002227970628e-05
-2.18064762192352e-05
-3.18914800090516e-06
-1.43158751574888e-06
-2.68502529243337e-05
-2.34422928304393e-05
-2.85097488406844e-05
-2.87407748987043e-05
-1.90822849721023e-05
-9.23928368510628e-06
-1.42559405468693e-05
-1.20653535080478e-05
-3.9663276478974e-05
-1.21367514093876e-05
-1.4899268263079e-05
-2.4201251070648e-05
-2.09910015426666e-05
-3.34421508287349e-05
-2.13587659265962e-05
-2.66772860556441e-05
-2.51569558499636e-05
-2.82303995244742e-05
-8.8958697010077e-06
-2.17356082161315e-05
-3.33313410234617e-05
-1.75440883817509e-05
-2.16444482610679e-05
-1.89239522332623e-05
-2.64032983070882e-05
-2.10017658785236e-05
-1.28561701883667e-05
-2.65208634708215e-05
-3.10197176563687e-05
-1.39485440024385e-05
-4.55638770450094e-05
-1.87106102648986e-05
-1.84533582463487e-05
-2.97120131083943e-05
-3.48386770873232e-05
-1.51274105154356e-05
-2.34059503449252e-05
-2.69574596267786e-05
-1.69191887210916e-05
-2.85190614642915e-05
-4.32007312588834e-05
-1.59330908334072e-05
-2.66806080496308e-05
-1.95784471326366e-05
-1.60705156683926e-05
-2.7631490578423e-05
-3.10389173152566e-05
-1.24356981644652e-05
-3.70018072157784e-05
-2.84047567549911e-05
-3.64135177008081e-05
-8.55857236503462e-06
-8.24522050111729e-06
-1.76225440718788e-06
-4.09304140922682e-05
-3.23092659701584e-05
-5.36619295259577e-06
-9.89060051192866e-06
-7.52706795271128e-06
-2.34090571108329e-05
-2.79709708722924e-05
-1.85554236431832e-05
-2.64128096105078e-05
-1.72513286393923e-05
-3.45066225838278e-05
-9.8619321177878e-06
-2.92345017566981e-05
7.73385990051368e-06
-2.46284939870208e-05
1.78521982285208e-06
-1.67979080105484e-05
-1.40898420588925e-05
-2.47201940988116e-05
-3.37443856824192e-05
-2.07169329728204e-05
-2.40891122908045e-05
1.37229704956534e-05
-3.37907044034552e-05
-3.33623879031806e-05
-3.18698433272341e-05
-1.65298895907784e-05
-1.83348033212515e-05
-2.01115176067813e-05
-2.4004156643744e-05
-2.38483297471775e-05
-3.68046403186771e-05
-3.1602284607884e-05
-5.82279135482179e-06
-2.11911163154376e-05
-2.62807565920618e-05
-2.331165255879e-05
-2.53132790085069e-05
-1.78713836404684e-05
-2.78209714400866e-05
-1.90796545683417e-05
-1.26007807053722e-05
-2.30862319835831e-05
-1.52085276482496e-05
-3.84316319293918e-05
-1.41288375273562e-05
-4.19973931460824e-05
-2.06178873175716e-05
-3.13811216107605e-05
-2.41201860935127e-05
-5.47805337091673e-06
-1.68820820819294e-05
-3.40515667741537e-05
-2.87988264593436e-05
-9.67518117828057e-06
-2.28512173551489e-05
-2.87784441933886e-05
-2.35906890125749e-05
-1.10041979682752e-05
-2.32557512154072e-05
-3.14515086206902e-05
-1.95795305674728e-05
-3.54288664989615e-05
-1.9780823343826e-05
-1.07430500767409e-05
-2.8892677013053e-05
-2.73499343696294e-05
-2.91823640825608e-05
-1.1430891522847e-05
-3.31647395133448e-05
-2.70980606420726e-05
-8.39392647596361e-06
-1.3165264742521e-05
-9.08825623930767e-06
-1.64501398643643e-05
-4.12596643010931e-05
-1.11402996655899e-05
-2.21940428512691e-05
-4.06883721114244e-05
-8.88756832925104e-06
-1.23376386754605e-05
-3.48666960849138e-05
-1.80630006211361e-05
-3.85440489965079e-05
-7.34110646316657e-06
-2.68190556844647e-05
-2.70096469047843e-05
8.96801040277935e-06
-8.41166424563917e-06
-8.4033998308317e-06
-5.33592862783898e-06
-7.62023275873194e-06
-1.52314453543928e-05
-7.1315171805485e-06
-1.15273488231892e-05
-2.85033967133602e-05
-3.35664861104074e-05
-2.83054092790922e-05
-3.68293624864549e-05
1.38553165178701e-06
-2.18091666631018e-05
-1.78303289883487e-05
-2.9935410344474e-05
-1.13538334265826e-05
-3.87340197937521e-05
-3.30279857964596e-05
-2.82039452133902e-05
-1.88093908568663e-05
-2.45405315311304e-05
-1.71072778374349e-05
-2.45316947834622e-05
-3.39472779547061e-05
-2.34965518968268e-05
1.06052472970083e-08
3.60975574409479e-06
-2.90804486930747e-05
-3.53658924572321e-06
-9.08294024430078e-06
-1.54875568029534e-05
-1.44171539183147e-05
-3.60601163896828e-05
-3.30210772863689e-05
-2.173511294719e-05
-1.95426522266787e-05
-3.02313903692176e-05
-1.31296137329549e-05
-1.3911828297202e-05
-4.08304903817524e-05
-1.68631284259362e-05
-2.25308286149744e-05
-7.63090490397479e-06
-1.93034222532361e-05
-4.22537373407851e-05
-1.96907687637422e-05
-1.66003298638035e-05
-2.7454469139074e-05
-1.27089643310333e-05
-2.61925660296501e-05
-2.98453140907945e-05
1.46960727124009e-05
-1.00992168363236e-05
-4.16054312574127e-05
-1.90479295309338e-05
-2.11591260097927e-05
-3.2406708094461e-05
-4.65951295772409e-05
-2.83454916114503e-05
-2.80889841243548e-05
-6.26184709615482e-06
-1.31035470096516e-05
-4.09831354672462e-05
-2.52950983829681e-05
-2.90994752132358e-05
-2.32969244011012e-05
-2.23071967320881e-05
-2.47204809812502e-05
-2.26708162035762e-05
-1.10445412978229e-05
-2.28488636907476e-05
-2.53443036199223e-05
-2.50859068037556e-05
-7.59413207587417e-06
-2.77735247001915e-05
-3.53779244254319e-05
-1.0035078729095e-05
-2.84536276131017e-05
-2.25565224120051e-05
-1.33200846426434e-05
-3.45741796656315e-05
-4.11337745670696e-05
-1.39691414039157e-05
-1.83912083963367e-05
-1.82116121803723e-05
-3.69403377616438e-05
-2.35129029948897e-05
-5.87031058394187e-06
-3.01181280257029e-05
-3.03922746302672e-05
-2.92559052059467e-05
-1.22422477868335e-05
-2.82822133841259e-05
-8.47038564668447e-06
-1.62000160009582e-05
-3.57957506218278e-05
-1.93489570426844e-05
-3.20836238612494e-05
5.75609644736163e-07
-4.78707628006464e-05
-2.77644484732098e-05
-7.58830538177564e-06
-1.87818965160977e-05
-7.19951143260053e-06
1.09452951305154e-07
-1.29643913583372e-05
-1.9995783671465e-05
-3.61991287930997e-05
-2.68093771889749e-05
-3.60530301268404e-05
-5.68859220485064e-06
-3.08440767415317e-05
-2.69862609072495e-05
-2.681703567293e-05
-4.16668459033755e-05
-3.47599611792611e-05
-1.69445815338404e-05
-2.94420722816004e-05
-2.49099758699608e-05
-1.98221021201587e-05
-2.78814051117675e-05
-2.18771759920926e-05
-3.4624053344071e-06
-3.24826952423802e-05
-3.42489360938555e-05
-2.54763390571348e-05
-2.60135028485862e-05
4.15812745458879e-06
-1.86576924010334e-05
-9.10731239612143e-06
-2.35481851641332e-05
-1.49840352260226e-05
-4.33459389018005e-05
-4.92040586240919e-05
-4.01325428928317e-05
-6.00606215353412e-06
-7.97444213789311e-06
-2.93925910456246e-06
-2.91268962546498e-05
-6.23069660440013e-06
-1.60631436931643e-05
-3.94651308665151e-05
-2.04956321585654e-05
-3.2784183925825e-05
-8.77913546838821e-06
-1.27887527398076e-05
-2.05881039123001e-05
1.1045407096877e-07
-4.0168212729581e-05
-3.217524253702e-05
-9.24481614249372e-06
-6.24879251701108e-05
-2.96517001911015e-05
-2.68877137439856e-05
-1.82417003249352e-05
-1.6224258153637e-05
-3.37104823309833e-06
-1.07639623888023e-05
-2.65172971485605e-05
-1.94714987758286e-05
-3.91938626721269e-05
-1.69632183897075e-05
-1.12471067135412e-05
-2.60101047187262e-05
-2.84949835330679e-05
-2.21379585644346e-05
-2.80470456473764e-05
-1.83043088899832e-05
-3.74000727507125e-05
-2.46847688568892e-05
-1.81124985178485e-05
-1.62094422691486e-05
-1.82869209645415e-05
-1.53490834154965e-05
-2.09976964628403e-05
-3.07756528458573e-05
-2.89385514426582e-05
-1.00476090681546e-05
-1.21450026993402e-05
-1.01407921732535e-05
-3.39724388768869e-05
3.50784685226804e-06
-2.90846396939541e-06
-1.3041752591644e-05
-1.58104543158862e-05
-2.63745135144093e-05
-2.68236846472242e-05
-2.45423290671787e-05
-3.59908658309015e-06
-1.39907930812085e-05
-3.63700082211433e-05
-2.59096074110722e-05
-2.57822770708917e-05
-9.86851442900361e-06
-1.48920670893088e-05
-5.15567973781703e-07
-1.07749867598666e-06
-3.77610510624341e-07
-2.07690802191697e-05
-2.54825371419697e-05
-1.78300817830106e-05
-2.46984112405043e-05
6.62901806268975e-06
-3.37307280573471e-05
-2.29680083838172e-05
-2.28759609502878e-05
-2.25972175074801e-05
-4.88960799744788e-06
-3.28173654238512e-05
-1.81264722679305e-05
-3.07185609999672e-06
-3.03949249211051e-05
-7.92654020696662e-06
-2.32725538843965e-05
-1.80194052529814e-05
-3.14365106501519e-05
-2.93969250075057e-05
-5.22721721244929e-06
-1.79721919434711e-05
-3.1463364145664e-05
-2.77967014355182e-05
-2.09774620144407e-05
-2.72142626938691e-05
-2.66686836402073e-05
-2.28800552031202e-05
-1.22631300570191e-05
-2.8480529364625e-05
-2.90132345514119e-05
-2.61222766273322e-05
-6.45248557706293e-06
6.27901860377274e-07
-2.6512384938633e-05
-1.73685529899692e-05
-1.78492411876035e-05
-1.33737138905538e-05
-1.57412389467036e-05
-2.20801962222139e-05
-3.29363193082254e-05
-2.6984733228514e-05
-3.82811138699111e-05
-2.62303676199278e-05
-2.7153208266657e-05
-3.70023065773632e-05
-3.08301861968254e-05
-9.14383864130034e-06
-1.96895323735565e-06
-2.61783742180923e-05
-2.98889960512243e-05
-1.63914751954144e-05
-3.25556748769262e-05
-1.5903627001094e-05
-1.04462986443348e-05
1.29266267015851e-05
-2.53199386521592e-05
-2.72546523581077e-05
-1.25137364865737e-05
-3.67582669510898e-05
-1.18609797905535e-05
-1.47712361731971e-05
-2.33412197139059e-07
-6.6135093500801e-06
-1.23534106949967e-05
-2.09800226415304e-06
-4.31643280183445e-05
-1.53876380983201e-05
-2.69074907898477e-05
-3.57728570529583e-05
-3.61872828459799e-05
-2.60870203209774e-05
-1.67659444455871e-05
-3.46861758396321e-05
-6.26737367661363e-06
-1.03656279694115e-06
-5.08058639422305e-06
-2.16422026674546e-05
-2.44194221129336e-05
-1.35961788003625e-05
-2.1060698311689e-05
-1.85786762835097e-05
-3.55133836036671e-05
-2.49996999763798e-05
-1.52193953652537e-05
5.8449119300983e-06
-1.75879358693721e-05
-2.89590647871363e-05
1.77850704858481e-07
-3.68030307987437e-05
-1.24758951361761e-05
-1.8364090333241e-05
-2.16923660715299e-05
-5.33152055140637e-06
-3.1436683627043e-05
-1.61141813602899e-05
-1.35720954722918e-05
-3.10700378431519e-05
-3.60760390682228e-05
-3.63037039172199e-05
-3.54425300463439e-05
-1.26275860600083e-05
-2.25727357554309e-05
-9.7170482496866e-06
-1.02343863020159e-06
-5.61551957489327e-06
-2.1836375307871e-05
-6.9023039378415e-06
-1.64396263689375e-05
-9.50433316405533e-06
-1.35671003122483e-05
-1.36432898580877e-05
-2.96355313658162e-05
-3.19766106720243e-05
9.93391699576615e-06
-3.23261649413535e-05
-4.45367431317961e-06
5.26405787189211e-06
-3.10978977529113e-05
-2.92580173614069e-05
-3.70351509499399e-05
-2.20051039805908e-05
-1.17237306227561e-05
-3.18773155699685e-05
-8.03884985865301e-06
-1.2654578541596e-05
-2.19531831281564e-05
-3.65788204286436e-05
-1.16560784029014e-05
-1.59509192408067e-05
-3.20930895865796e-05
-2.69963411600662e-05
-2.02570997084765e-05
-1.3371388811342e-05
-4.38966458355158e-05
-1.80907926150862e-05
-3.52786027041884e-05
-1.82103299243008e-05
1.71741269269974e-05
-2.09066950490227e-05
-3.62408945372379e-05
1.300283366247e-07
-4.10718844471731e-05
-2.5788574409809e-05
-1.08148486160866e-05
4.65761898818166e-06
-2.25598421055305e-05
1.26614547202416e-06
-2.51312584175486e-06
-3.63258421401551e-05
-3.07441804640805e-05
5.32188453622498e-06
-1.35849520554558e-05
-2.4207637408135e-05
-2.2670873629046e-05
-1.40334345018624e-05
-3.14210787598067e-05
-3.54927528641952e-06
-3.5992245721761e-05
-1.2842320010295e-05
-3.52862227093467e-05
-2.97720852447081e-05
-1.89467027541918e-05
-3.07478416663865e-05
-1.81300260891638e-05
-1.56958879431167e-05
-9.2690018602767e-06
-2.09409918274672e-05
-2.91674767713787e-05
-1.32415672740642e-05
-1.5936528185516e-05
-1.19943187374812e-05
-2.94730209450156e-05
-8.03568809777623e-06
-3.55087539596483e-05
-5.37330495339226e-06
-1.07403420160207e-05
-3.41798052428174e-05
-3.09633043180272e-05
-3.53220946615341e-05
-3.82483908215665e-05
-1.23534137785808e-05
-1.37778424238682e-05
-1.01802627719784e-05
-1.96371263890084e-05
-2.21787139105906e-05
-1.99479182491556e-05
-1.15727270948949e-05
-3.68691057056872e-06
-1.9704725807474e-05
-3.33580873812522e-05
-2.52743087205572e-05
-3.66213488181291e-05
-8.84674565656669e-06
-1.17666923297349e-05
-1.63776213265951e-05
-1.78017274165501e-05
-1.7557008541992e-05
-1.94286042644097e-05
-2.599126377743e-05
-2.51681242602111e-05
-1.31862132775237e-05
-2.84723318693914e-05
-3.7795036350891e-05
-2.49352066170051e-05
-3.30202761710093e-05
-2.87948238056264e-05
-4.50390866079118e-05
8.26394924171832e-06
8.42381639311573e-07
-1.24232865232215e-05
-3.3425720523865e-05
-3.30885334273731e-05
-1.93248016085404e-05
-1.30181262255329e-06
-1.30661755094566e-05
-1.48065460392091e-05
-1.91501764101127e-05
-1.16754859945587e-05
-2.22072982162483e-05
-1.06971734252141e-05
-2.21580467257786e-05
-2.96037259941315e-05
-1.56486000202508e-05
-2.96500646166843e-05
-1.45603694808519e-05
-3.86281708255061e-05
-1.83105094837569e-05
-2.89811798671788e-05
-1.92944429396907e-05
-2.54118499077899e-05
-1.89700603303351e-05
-3.23124866226414e-05
-1.27091463547444e-05
-1.71905103250509e-05
-2.0322628186821e-05
-1.02116020232235e-05
2.95369341960161e-06
-2.30417491741229e-05
-1.52617394477867e-05
-2.21062721695424e-05
-7.487338323697e-06
-2.88015406717612e-05
-3.95738176733173e-05
-2.00605876726335e-05
-1.99267911295893e-07
-1.01504326687566e-05
-7.06174384663665e-06
-2.90441333843475e-05
-2.68179143131636e-05
-1.33606975880046e-05
-1.9792213066792e-05
-1.32611869260367e-05
-1.437779507662e-05
-4.32802761037591e-05
-6.17075123937792e-05
-2.64945940928715e-05
-7.48844465731402e-06
-1.10050902418585e-05
-2.92481941812256e-05
-5.8170178139658e-06
-1.96731060593753e-05
-1.9711617436078e-05
-1.53012589533594e-05
-1.56565187262419e-05
-8.571640820692e-06
-2.56390224223931e-05
-2.10468147538549e-05
-2.08342211766042e-05
-1.78944551116262e-05
-1.38096158197226e-05
-1.52451832742376e-05
-5.17636408254641e-06
9.86686035241494e-07
-1.27855259947486e-05
-6.82113670576577e-06
-1.31302064469529e-05
-1.34570889300871e-05
-1.64903304785071e-05
-1.19532516511466e-05
-6.63156707841844e-06
-2.52999883091871e-05
-2.43021023698634e-05
-2.69280840989136e-05
-1.14317857333603e-05
1.56591907178764e-06
-2.45519468101423e-05
-3.0985042581327e-05
-3.82211638646905e-06
9.12332366160144e-06
-1.16365762611773e-05
-3.44269263722923e-05
-1.60706652308374e-05
-5.34499844912511e-06
-2.3695113444603e-06
-8.25322718007136e-06
-3.31411906652644e-05
-8.85536905777872e-06
-3.34927981377648e-05
-4.78262208082497e-05
-1.65082368309344e-05
-6.12224479482887e-06
-2.61715761682301e-05
-3.65604622714586e-05
-3.97942784438798e-05
-1.07228489856065e-07
-1.48248216248957e-05
-2.64398771365014e-05
-2.60177468280241e-06
-1.76337840300404e-05
-1.14261438106658e-05
-3.17803923147216e-05
-5.08193745427707e-06
-1.70165301229488e-05
-2.97080136235928e-05
-6.82010712286858e-06
-2.17243916059267e-05
-3.74362230323493e-05
9.0053615040315e-06
-1.58348977898387e-05
-1.47349399085662e-05
-2.43440562862163e-05
-1.36016610797815e-05
-1.57561126723444e-05
-1.26317224713828e-05
-6.72635108974707e-06
-1.91360018759273e-05
-7.72723080033478e-06
-8.50399724229433e-06
3.79545077838647e-06
-2.38968752381262e-05
-3.1406461891131e-05
-3.29666137514503e-05
-3.75707141823829e-06
-3.60073173475155e-05
9.93502461268017e-06
-9.76263579319574e-06
-1.16676681488458e-05
-1.21896391010868e-05
-1.50908671305546e-05
-1.46005594258132e-05
6.16057348555703e-07
-8.85509417192828e-06
-2.58085395674067e-05
2.74757566649039e-06
-1.34021460886753e-05
-3.4681381669568e-05
-2.02400857392974e-05
-2.03121797474235e-05
-2.31772148301748e-05
-3.93451700744329e-05
-4.07156451395922e-05
-4.41095434049545e-05
-3.9911379841156e-05
-2.02971630928231e-05
-1.39115880083674e-05
-3.02479501544759e-05
-1.47935704515271e-05
-3.33878151448978e-05
-1.94073512599144e-05
-1.01064581721378e-05
-2.20212183904918e-05
-8.57815027138598e-06
-2.42239611075027e-05
-3.77412365398873e-05
-1.94749404171186e-06
-3.54238012180235e-05
-1.42886407323739e-05
-2.32295145143344e-05
-1.48930784241189e-05
-2.07051846771198e-05
-2.7886333669291e-05
-1.2650838122775e-05
-7.91350116395878e-06
-1.55047261501779e-05
-2.56748629621936e-05
-1.60543637555247e-05
-1.20993333633942e-05
-3.60779639138344e-05
-1.00775401748657e-05
-1.49628589933382e-05
-2.25311882609222e-05
-1.84293880018227e-05
-1.80482640612846e-05
-1.85600941541942e-05
-1.29129947029283e-05
-3.33108489594316e-05
-3.23748471260749e-05
-1.45449170243345e-05
1.19646783192839e-06
1.86232548619215e-06
-1.4908772826986e-05
-2.416487292412e-05
-1.79185474920543e-05
-3.22018007735864e-05
-1.52015664201701e-05
-2.75885282897239e-05
-1.59806415274103e-05
-2.5112240585322e-05
-2.3790176114416e-05
-2.44288891419034e-05
-1.00692005900905e-05
-3.50212981834277e-05
1.23852594019501e-06
-2.38511744764935e-05
-2.33955828447828e-05
-2.86389584264006e-05
-7.15229028916435e-06
-1.44191713995761e-05
-4.45353691019813e-06
-5.16380320283502e-06
-1.91987764808037e-05
-4.22149233189345e-05
-2.40199649410815e-05
-1.70262533075025e-06
1.35264755258162e-05
-1.59944796198303e-05
-3.3033334635238e-05
-2.5664500606969e-05
-1.98425460475603e-05
-9.04896866381258e-06
-4.42619775475782e-05
-2.52325644294344e-05
-1.8260941982999e-05
-1.72386173921052e-05
-5.3011646224361e-06
-2.826669541381e-05
-3.12862538241507e-05
-3.25460367844835e-05
-2.700922331219e-05
-9.94431093082568e-07
-3.04947579581088e-05
-1.74135983549347e-05
-6.10626820680758e-06
-2.78333332703654e-05
-2.8396581239872e-05
-3.28759775473523e-05
-1.20157711674459e-05
-1.95331029715305e-05
1.14436089219528e-06
-2.38041659760972e-05
-2.0656180989227e-05
-2.05721982486141e-05
-1.66273113811747e-05
-2.72101596774341e-05
-2.9394185364473e-05
-2.93195226184106e-05
-1.35866709104949e-05
-2.17069957930017e-05
-3.63034236023507e-05
-1.97205697022687e-05
-2.45550108256634e-05
-2.47195195565135e-05
-1.44366179385147e-06
-2.66987222398375e-06
-1.22362939726731e-05
-3.13085727830044e-06
-1.06715474099499e-05
-3.74781924418837e-05
-1.81200982277362e-05
-8.20989547244343e-06
-2.67589833348405e-05
-2.15373480966969e-05
-1.43561707839678e-05
-3.59623324049008e-05
-2.47887911106406e-05
-1.5766147040024e-05
-1.16135626108498e-05
-2.97157665817627e-05
-2.66164856423534e-05
-2.34004011887838e-05
-2.7979022534929e-05
-1.86697406532125e-05
-1.95061710278219e-05
-2.90518161593053e-05
-2.19614332331071e-05
-2.4849695450802e-05
-1.53127704404615e-05
-2.81178204306385e-05
-2.20589270924032e-05
-1.15073289034527e-06
-3.86094135589242e-05
-2.58470383367701e-05
-2.96280516836662e-05
-3.69265358709677e-05
-2.7527918868546e-05
-4.18051892269469e-05
-2.3110321216492e-05
-1.02168604650373e-05
-2.04974471287852e-05
-3.95662575481126e-05
-3.00484543830569e-05
-4.989913418854e-06
-9.4824285298e-06
-2.76272692921589e-05
-1.92894857470003e-05
-3.22493052731155e-05
-4.73197942788924e-05
-3.85637449625928e-05
-3.28980553936836e-05
-3.31413758284695e-05
-1.95199615935445e-05
-1.90903248663986e-05
7.91704705202005e-06
-1.9070794045874e-05
-4.41580695596736e-05
1.5099214200564e-07
-8.12941571212285e-06
-1.42734076935289e-05
-1.15851471939075e-05
-2.06050596048964e-05
-2.03972595929157e-05
-2.16042296855859e-05
-2.34238614420201e-05
-3.25545637891001e-05
-1.71992334162518e-05
-2.85459681357847e-05
-7.92715027327326e-06
-4.09557797637534e-05
4.28663872424149e-06
-1.05175517541468e-06
-6.80249421405161e-06
-3.10509734717793e-05
-1.50617016545454e-05
1.30159548018573e-05
-2.4546864729503e-05
-2.32362046164965e-05
9.23351267838846e-07
-1.47363984263363e-05
-1.19388617539441e-05
5.6450880821703e-06
1.09765903591757e-05
-2.15022861046066e-05
-3.00212173806982e-05
-2.8913775261246e-06
-2.62657770783515e-05
-8.79584460470419e-06
-1.56553951739147e-05
-1.0663583154483e-05
1.99434826697451e-07
-3.23529334522253e-05
-2.68597293044098e-05
-6.88528009095266e-06
-1.10982124614049e-05
-3.3268423376124e-05
-2.25151426551867e-05
-3.98578914108161e-05
-2.83821149158894e-05
-2.90854126701939e-05
-1.53633767279306e-05
-5.41848381148255e-06
-2.13981376265621e-05
-1.18171200956948e-06
-2.84585071631375e-05
-2.96544536734773e-05
-1.87983917310146e-05
-2.842193558784e-05
-6.72997217379193e-06
-4.31879616432605e-05
-7.9519386144154e-06
7.6249310858987e-06
-1.11977836578977e-05
-1.26775466351105e-05
-1.37503897885464e-05
-2.58555869616e-05
-2.85556155422529e-06
-1.20997367727966e-05
-3.76991237300737e-06
-6.78987718483336e-06
-2.50523554045988e-05
-1.92241781706666e-05
-2.49520729656838e-05
-1.69443278467764e-05
-2.08314649272583e-05
2.34135737225475e-06
-1.34303619551315e-05
-1.92154851357914e-05
-2.87000769794382e-05
1.53907936411112e-06
-1.38676603798304e-05
-1.54929591153562e-05
-2.57008528410936e-05
-2.83660026746536e-05
-2.72358040898868e-05
-3.65143721389194e-05
-1.10149432749694e-05
-3.75639242713284e-05
-6.8160618709973e-06
-3.67231672104897e-05
-1.52874642992357e-06
-1.83572130988061e-05
1.99731518585887e-06
-3.12578783713092e-05
-2.21598342298609e-05
-9.89423395315851e-06
-2.52171949398966e-05
-4.21490010504894e-07
-2.78834435848444e-05
-1.94189225640273e-05
-2.21113919362973e-05
-5.06105555871347e-06
-1.37010408941109e-05
-1.88851481133554e-05
-1.08965023958807e-05
-1.40411145642395e-05
-3.77692162414891e-05
-2.52244908323364e-05
-2.50513247081163e-05
-2.63915395951122e-05
-2.20826701280385e-05
-2.46350106764014e-05
-3.45845091158174e-05
-2.25481840742943e-05
-7.19317841414934e-06
-3.15206320967835e-05
-1.94984454581024e-05
-1.18209701429962e-05
-1.7766038217676e-05
-2.30482883225364e-05
-3.0570189485763e-05
-1.40680508988641e-05
-3.19748604968714e-05
-2.58863638375458e-05
-3.74851749078494e-05
-1.51314166466417e-05
-2.84026775373185e-05
-6.93041344164479e-06
-1.01003219891498e-05
-2.44423333421297e-05
-1.76474537557882e-05
-1.52408048834491e-05
-2.51938336273355e-05
-1.54480291381555e-05
-2.90144338527044e-05
-2.17881784001206e-05
-2.26552603859811e-05
-2.28183164436262e-05
-9.52763810468645e-06
-2.71403253860783e-06
-2.54740251956773e-05
-1.72838662025866e-05
-2.01205794416702e-05
-4.42848029490431e-05
-3.20801317648009e-05
-2.03134194913724e-05
-3.0093865538321e-05
-2.18384848505634e-05
-1.76333228840634e-05
-3.12631387559121e-05
-1.13492998329819e-05
-1.70937890051001e-05
-2.18642774266583e-05
-2.23100534039624e-05
-9.85584330569617e-06
-2.4945660096211e-05
-9.9958245866453e-06
-9.32161936241414e-06
-2.62194806791531e-05
-1.4133953617525e-05
-2.5831542926239e-05
-3.92616052886302e-05
-8.85785259623139e-06
-8.22509837982616e-06
-3.88037645247799e-05
-3.55406231511209e-06
-1.33566289683071e-05
-1.1498050050813e-05
-3.61466026839764e-05
-7.78998458421165e-06
-1.50765222333108e-05
-3.60255532694512e-05
-1.04325795492306e-05
-3.37198976812095e-05
-4.45951112918654e-05
-7.1560271006291e-06
-9.74370235526806e-06
-2.65402062342079e-05
-1.9298634129994e-05
-2.07619736808231e-06
-2.55195430129545e-05
-1.5387384952391e-05
-4.78273798935423e-06
-1.91809594194583e-06
-2.14654968676984e-05
-2.66510992161473e-05
-1.34911614139975e-05
-2.59108459088145e-05
-1.04866991538308e-05
-5.02235046599525e-05
-1.1267336219098e-05
-3.96358560314834e-05
-2.24079246448598e-05
-1.84283480571499e-05
-2.71088586612288e-05
-3.77849809398352e-05
-1.56577623761153e-05
-1.42992260754297e-05
-2.944120452522e-05
5.01783575333575e-06
-2.09334555168906e-05
-1.13309089693056e-05
-5.14800752364094e-05
-1.77958866457838e-05
-4.67101713017164e-05
-1.97590732601554e-05
-2.94925647744388e-06
1.49128300007307e-05
-5.37394876793046e-05
-2.01249218745226e-05
-2.4436558996495e-05
-1.85728625541879e-05
-2.17809965927928e-05
-1.87498376910476e-05
5.03547900122109e-06
3.15124061815517e-06
-4.91883054759955e-06
-9.89481154291192e-06
-1.50892729698772e-06
-1.74616235111865e-05
-2.64931026365911e-05
-3.27127778209226e-05
-3.03215478209299e-05
-2.89765831897162e-05
-4.3640250612842e-05
-2.94832979269404e-05
-1.89060544159664e-05
-2.22216020567486e-05
-1.74952866071767e-05
-3.23436267703428e-05
-3.55815477624438e-05
5.08742542290982e-06
-7.6724106237395e-06
-2.80582225973381e-05
-2.80037865161345e-05
-1.91197383738714e-05
-9.91314154375857e-06
-1.54531220862394e-05
-3.04915801524299e-05
-2.70244110234361e-05
-1.03382116883389e-05
-7.73030990106424e-06
-2.42552655453099e-05
-3.31809670783831e-05
-5.04574343051138e-05
-2.29462199663494e-05
-3.88776953701255e-05
-3.36458604410292e-05
-1.75269908757229e-05
-2.98406168157991e-05
-5.17486920632248e-06
-1.63867448664907e-05
-6.23288187785557e-06
3.0007874310173e-06
-2.70437113084502e-05
-1.24900951086323e-05
-1.11987870525454e-05
-1.74133370743863e-05
-1.84777808081991e-05
-1.86047101212085e-05
-3.78965617507813e-05
-2.70456358554206e-05
-7.21380618648243e-06
-3.31913522385044e-05
-1.67526852962565e-05
-1.40411527346545e-05
-2.15803318689589e-05
-1.52683551526657e-05
-1.15340954268515e-05
-2.75530511623e-05
-1.27060903339183e-05
-2.361828960375e-05
-9.722403152054e-06
-2.30850601425916e-05
-3.08683275842567e-05
-1.21477745161551e-05
-4.49250297959607e-05
-2.4608621393161e-05
-3.79410382381089e-06
-6.509878459583e-06
-3.65056948538991e-05
-9.13946780164817e-06
-3.02939895487373e-05
-1.27541006352419e-05
-3.00201993431403e-05
-2.77728896332642e-05
-1.20433278385318e-05
-6.3596628322622e-06
-1.13567846682935e-05
-2.22457506078351e-05
-4.54537786030285e-05
-2.94058300732127e-05
-3.7015315066692e-05
-4.20323302564273e-05
-1.38381057943963e-05
-4.37563435916142e-05
-3.55650882324777e-05
-3.11622393032984e-05
-1.88810986534672e-05
-3.58582027156501e-05
-2.03178811712577e-05
-3.41664792184087e-05
-9.85502684795151e-07
-2.66599705058659e-05
-2.96634988061429e-05
-8.92112785036114e-06
-3.44245916385018e-05
-3.83246905174567e-05
-3.53375479860183e-05
-1.89785701601821e-05
-2.24726439177923e-05
-2.54922459091612e-05
-1.3687595898511e-05
-2.76656765259459e-05
-1.67634195595176e-05
-2.37974927472651e-05
-1.30258639245642e-05
-8.5078505855289e-06
-1.46719275915303e-05
-2.41236362485565e-05
-2.83880249686859e-05
-2.2668352685431e-05
-2.37488672033708e-05
-3.66103672995186e-05
-2.23798430146429e-05
-3.9479979203542e-05
-1.65116690043515e-05
-1.70129283511598e-05
-2.18463769403681e-05
-2.34886030160714e-05
-3.93333790947607e-05
-1.11510392350097e-05
-2.43664370583542e-05
-2.0080151204872e-05
-2.56445768698227e-05
-3.3437896158149e-05
-2.65106026724835e-05
-7.30880294438785e-06
-4.11535830120081e-05
-3.01545249069804e-05
-2.21487675988497e-05
-4.62101560495555e-05
-2.95415455836439e-05
-1.97677081046172e-05
-2.5460122097062e-05
-2.87809716654803e-05
-1.97360765444941e-05
-4.73928928906711e-06
-2.65119841590861e-05
-1.34700550973948e-05
-1.08313731160512e-05
-2.09467238512832e-05
-1.0053649494338e-05
-2.53240837820932e-05
-2.35008970313843e-05
4.00127156243761e-06
-3.4751650488662e-06
-1.05448902779849e-05
-2.67174991723151e-05
-2.6983737483999e-05
-2.0104635580049e-05
-1.9769930541799e-05
-1.69677283779664e-05
-3.22764993194026e-05
-2.44359138531506e-05
-4.06834530896976e-05
-2.50389979613035e-05
-1.93098391487694e-05
-4.34770359911993e-06
-2.58393064996798e-06
-1.22401765648578e-05
-1.85413108221958e-05
-2.0794363292758e-05
-1.74761410540301e-05
-2.53381473783642e-05
-2.68395484751843e-05
-1.51559238563672e-05
-2.81650662496507e-05
-3.74465111775471e-06
6.7794857043191e-06
-2.34245034249027e-05
-3.47858594021048e-05
-4.14152960482007e-06
-3.5642009604673e-05
-2.37923384111933e-05
-1.47168229003948e-05
-4.15104060439754e-05
-3.74609693649323e-05
-3.85551606159707e-06
1.43983664160526e-06
-1.89487367532744e-05
-2.78806212106283e-05
-3.67328250025909e-05
-1.67208058512614e-05
-2.4898428467727e-05
-2.81935218420427e-05
-1.45748670755011e-05
-2.94163227464937e-05
-4.06246023634147e-05
-3.1944035762889e-05
-1.51131199507321e-05
-8.88303399619197e-06
-2.77852996093481e-05
-2.01369366298838e-05
-4.78836024551712e-05
3.52539540765072e-06
-3.45805681419193e-05
-3.89296887466325e-05
-3.72358846135386e-05
-4.45469422165516e-05
-4.0275846944126e-05
-3.71450527385392e-05
-1.8338431654064e-05
-2.65002072013308e-05
-1.19368776040704e-05
-2.70191090557542e-05
-3.02695974140341e-05
-2.78340542543738e-05
-1.30142918135387e-05
-2.18457102043567e-05
-1.21740035084498e-05
-1.58423959675316e-05
-2.71537934494146e-05
-2.09736722795476e-05
-1.91035472325573e-05
-3.69205161258082e-06
5.45856629585099e-07
-2.45912298568358e-05
-3.1580544382445e-05
2.61143861560325e-06
-7.53734818046017e-06
-7.68614862512752e-06
-1.48656882633868e-05
-2.57382841075796e-05
-3.58718436711393e-08
-5.55547436713731e-06
-6.05735903978326e-05
-4.59862146977054e-05
-1.08918683259741e-05
-2.14922259923577e-05
-7.61195309531634e-06
-1.29973798338629e-05
-3.41403606692904e-05
-2.09910950194887e-06
-9.94084135979483e-06
-2.30367121562914e-05
-2.58868748549805e-05
-3.54004963176448e-05
-1.49418157870365e-05
-1.79815816522106e-05
-1.75495936662093e-05
-3.41597468311986e-05
-3.06099458609266e-06
-3.4320197066926e-05
-2.8898240720937e-05
-2.78022286336857e-05
-2.17680548441876e-05
-2.58226244554234e-05
-2.3169790719024e-05
-3.00272296805674e-05
3.66294110297927e-07
-1.34236165902692e-06
-3.1299699535789e-05
-2.3005325702568e-05
-3.98827744976661e-05
-4.41215527984999e-05
-1.53859064772964e-05
3.47283618345689e-06
-3.8861232186815e-05
-3.37265878283392e-05
-9.81420178590327e-06
-2.38899487356986e-05
-3.29022288013136e-05
-3.50950756008755e-05
-2.30222819417344e-05
-8.87287122229844e-06
-2.77581222452571e-05
1.90340799172383e-06
-1.9020174659823e-05
-5.20296457167433e-06
-1.96646242084844e-05
3.09388525691993e-06
-3.17674520403101e-05
-1.48651398839446e-05
-2.82118290517839e-05
-1.92382537771045e-05
-3.98019779029736e-05
-3.41157448286832e-05
-1.85940798426698e-05
-1.79456940948555e-05
-1.86184493684575e-05
-3.1680053011504e-05
-1.40175268458706e-05
-1.00567777026788e-05
-2.8129131439339e-05
-3.52789096650925e-05
-1.08187007644713e-05
-5.54016435467231e-06
-1.62153857809836e-06
-2.24895349965862e-05
-1.3737921901782e-05
-1.24181419627166e-05
-4.97614911218452e-06
-4.90970818731058e-06
-2.38869341612906e-05
-1.04334942663932e-05
-7.64774443229124e-06
-1.50610093007094e-05
-1.46312021816483e-05
-3.56642399451619e-05
-3.24830549040184e-05
-5.128776817298e-06
-8.65631829150566e-06
-3.21258521441351e-05
-7.75731796687051e-06
-1.3081516841227e-05
5.53849891631111e-07
-8.18945424427678e-06
-2.17737361427564e-05
-2.38059017821539e-05
-3.02787755302275e-05
-2.92315479794488e-05
-1.46615637714906e-06
-2.12450858487536e-06
-3.6353398678455e-05
-1.06397510688869e-05
-4.13460283605947e-06
-2.71832703420139e-05
-1.4405406007481e-05
-1.48844856077172e-05
-3.06504531520152e-05
-2.29332397516774e-05
-2.06213847106867e-05
-2.60654654053865e-05
-7.72245567520356e-06
-3.08495229690078e-05
-1.79438879796813e-05
-3.59308358066264e-05
-2.60003944453548e-05
-8.23517675735396e-06
-4.09607410672952e-05
-2.88338265145761e-05
-2.76683838307696e-05
-1.73146425458631e-05
-1.83811573170268e-07
-1.56329763730347e-05
-4.11137869744573e-05
-3.08688615762126e-05
-3.19792293449102e-05
-2.81733606421019e-06
-2.24007051809376e-05
-1.44202573405587e-05
-1.56221080397885e-05
1.96706418614288e-06
-5.73553278955663e-06
-1.72064189619623e-05
-2.59160118108899e-05
-1.22357998620021e-05
-1.52088782211866e-05
-2.95819558633358e-05
-2.96042956284019e-05
-2.51997995388917e-05
-4.36077548824734e-06
-1.2964131861258e-05
-1.41403059104832e-05
-2.37184204377468e-05
-3.09281890180262e-05
-1.98740722184961e-05
-1.91191889088239e-05
-1.47275365374865e-05
-1.68791816938437e-05
-4.19957274841632e-05
-1.25844733352963e-05
-2.8554647716759e-05
-2.43724134418775e-05
-2.24722933571486e-05
-2.47778067441655e-05
-6.61545468756801e-06
-3.28133187731053e-05
-2.90405504489987e-05
-3.16703242395582e-05
-3.37394693838686e-05
-3.49009976303417e-05
-2.58308361049447e-05
-1.12518235713131e-05
-9.63820653401113e-06
-1.79560225724753e-05
-2.28329697554584e-05
-7.84135031107339e-06
-2.7635046518985e-05
-1.08979521383777e-05
-1.05773310875496e-05
-2.58906373520836e-06
-1.8089542076645e-05
-1.7546835094563e-05
-2.37941551204573e-05
4.17036239275498e-06
-1.08496814690773e-05
-2.56801123762246e-05
-4.04311308350474e-05
3.43710298939351e-06
-1.13398515910387e-05
-1.80872699685489e-05
-1.01865203337246e-05
-1.4498591823657e-05
-1.98962082397041e-05
-1.38798242456391e-05
-2.45471712523133e-05
-7.91161801987039e-06
-2.04534084676706e-05
-3.03093741744054e-05
-2.26876637531781e-05
-2.84472686163685e-05
-5.12143691982004e-06
-1.57999360671947e-05
-1.02339194286267e-05
-5.55609026086651e-06
-2.55671247245347e-05
-6.08504058614833e-06
9.08467711578737e-06
-3.47449502023975e-05
-2.46966676782598e-05
-6.79162010221683e-07
-1.46209502429227e-05
-2.32697058686978e-05
-1.53732943692497e-05
-2.79099376137283e-05
-2.06911331795994e-05
-3.90585214730829e-05
-1.45189630021697e-05
-7.05424770110076e-06
-2.0425069107523e-05
-4.11401581409263e-06
-3.83370438521624e-05
-1.90493709841672e-05
-4.32109638633719e-05
-2.02269011516931e-05
-1.74647895196164e-05
5.2923940888286e-07
-4.70990510928435e-05
-1.50728589807617e-05
-2.32417050177376e-05
-3.42469277282154e-05
-2.23962766368021e-05
-1.65354187606663e-05
-1.81043518830548e-05
-2.90467417094691e-05
-3.28306767378506e-05
-2.41245183723565e-05
-2.98317792305189e-05
-1.75547086555541e-05
-1.69977425227169e-05
-2.03091453482145e-06
-6.71116472042861e-06
-2.33754706253813e-05
-3.2535536425904e-05
-2.6431497048484e-05
-1.13533017279291e-05
-1.22143826121122e-05
-2.11637882575656e-05
-2.84192277733968e-05
-3.40935424261454e-05
-1.25872590481353e-05
-2.82152028264308e-05
-1.44128632415283e-05
-1.60919589814331e-05
-1.7185669992249e-05
-1.28268194263654e-05
-3.49592209085016e-05
-9.65506213532169e-06
-3.47730758612052e-05
-3.2891795574234e-05
-2.3838541023842e-05
-2.07309467575744e-05
-3.38383873095927e-05
-4.11469232871028e-06
-2.02005614172436e-05
-2.40727279926012e-05
-1.16277691024357e-05
-1.70364366490809e-05
-1.60800354549026e-05
-1.61992906455988e-05
-9.85636279037814e-06
-3.76735775007344e-05
-1.71691229619026e-05
-1.47775187380064e-05
-2.58673389611553e-06
-1.8184407830167e-05
-4.220176286594e-05
-2.22545002241003e-05
-4.25167386329753e-05
-2.00163892031665e-05
-1.08193246259325e-05
-1.35126812481869e-05
-1.98353778633194e-05
-9.63851633581903e-06
6.8600238113331e-06
-1.22504388564866e-05
-2.08548662415401e-05
-1.84496206317268e-05
-3.7982729636699e-05
-1.87958270915761e-05
-5.63345777980254e-06
-4.89349273149162e-06
-1.4496370531316e-05
-4.21692992868688e-05
-1.87136920537817e-05
-1.99104045113824e-05
-3.1231715206012e-05
-2.61275502262844e-05
-2.35979887360343e-05
-1.45583586433936e-05
-2.55918942247869e-05
-5.30526864648343e-06
-1.85287647233881e-05
-1.22538508610511e-05
-5.57747623580135e-05
-1.81496189211974e-05
-2.44270371996637e-05
-3.77901888731515e-05
-1.54460613183225e-05
-1.47825197759718e-05
-2.94738707606892e-05
-2.53966102131385e-05
-1.49496739886625e-05
-4.26569420758378e-05
-2.14937249384454e-05
-1.3717703302194e-05
-1.52186045281267e-05
-1.08382713633523e-05
-2.63150922129485e-05
-1.58823088364125e-05
-1.62658479843428e-05
-2.90039933571199e-05
-9.65149920821385e-06
-2.14928665821939e-05
-2.21332783450474e-05
-1.79158021436907e-05
-2.48743892494806e-07
-1.95779663628504e-05
-3.28165176126024e-05
-4.0489743240885e-05
-3.81186762512358e-05
1.19824385042609e-05
-1.28688852426621e-05
-1.42950945003203e-05
-9.55503029371565e-06
-2.07561352323607e-06
2.76043506678171e-07
-3.19971840532509e-05
-2.89529493368986e-05
-2.16738026621622e-05
-8.19272779123828e-06
-1.48269284372933e-05
-1.4820109960768e-05
-2.08722555626219e-05
-1.03668886711621e-05
-2.24424592092049e-05
-3.42579724637703e-05
-2.63310119866935e-05
-2.93472026005229e-05
-2.83756527063309e-05
-3.54453983464888e-05
-9.77346513233921e-06
-2.53496025153654e-05
-1.75488435956618e-05
-3.48624578625781e-05
4.72754970858698e-06
1.85342651115912e-05
-6.08637342668301e-06
-3.7314603669589e-05
-1.24093430497195e-05
-4.46748928805145e-05
-2.32076622053932e-05
-3.84695185655928e-05
-4.67275765177281e-05
-3.09157308418727e-05
-2.34567297575965e-05
-4.11939714975659e-07
-3.84833355620641e-05
6.83537339674651e-06
-1.67544870933681e-05
-3.77452522388368e-06
-4.26764534740828e-05
-2.2900586396525e-05
-6.79273443060346e-06
-2.92007252411992e-05
-3.99362457195284e-05
-4.04658932703608e-05
-1.82094435702888e-05
-1.83613169618727e-05
-2.67320349506484e-05
-3.49784932203358e-05
-1.96165299097518e-05
-2.05871385090472e-05
-6.16866523769963e-07
-1.83546120505833e-05
3.373780971433e-06
-3.81853600532314e-05
-4.33425148284672e-05
-3.04471398188679e-05
-4.65319070145679e-06
-2.91898196435828e-05
-1.81459313662286e-05
-1.93307073417994e-05
-1.32958820197985e-05
-1.71420574611558e-05
-2.95177520926357e-05
-2.55022538841931e-05
-3.60981403518022e-05
-3.02200226014754e-05
-2.30508087972798e-05
-2.83536227461175e-05
-3.28592106928953e-05
-2.08113129063141e-05
-1.91253280313009e-05
-2.52430746370547e-05
-3.37629005270677e-05
-3.31972805632926e-05
-1.72564466490511e-05
-7.99888007280542e-06
-1.13724279411802e-05
-1.61005365858927e-05
-1.93780675255335e-05
-2.22401313294016e-05
6.79164145613109e-07
-1.09015045983498e-05
-1.6243602084279e-05
-1.57427515917519e-05
-5.53139896216574e-06
-2.84991641094614e-05
-2.28838283485784e-05
-2.46093841733857e-05
-2.57601075920456e-06
-2.22055334398945e-05
-3.06843868311525e-05
-1.74209390546371e-05
-3.48405619866597e-05
-2.2145049402889e-05
-2.39884738792417e-05
-2.06679996775063e-05
-7.42961720221649e-06
-4.48657719275032e-05
-2.93041258313216e-05
-1.62052112335038e-05
-2.17853857681502e-05
-1.17464241136436e-05
-2.28063704942888e-05
-2.43487391841509e-05
-4.86256634975039e-05
-2.50222371711006e-05
-2.71637988299578e-05
-3.52029394936583e-05
-2.12756186802666e-05
-6.23647542964454e-06
-3.25971677983178e-05
-2.66872551567007e-05
-1.74524649074493e-05
-3.68429369040221e-05
-1.07223670259291e-05
-2.6289652787858e-05
-1.73900053567291e-05
-8.26938044411223e-06
-5.72538739390787e-06
-2.27221189960472e-05
-1.68608963307744e-05
-1.38267139515629e-05
-1.97234908316924e-05
-1.99348964701502e-05
-1.7738669921836e-07
-3.22004068073727e-05
-4.32518828597188e-05
-4.23801933747825e-05
-5.04069803666574e-06
-1.1535114185756e-05
-3.61328379736107e-05
-2.72566446788504e-05
1.41350690604838e-05
-2.93432366893657e-05
-3.06478449593327e-05
-3.21274258683489e-05
-1.45165487792407e-06
-1.21769144171253e-05
-5.54534852610658e-06
-3.38771245995439e-05
-1.80323473793061e-05
-2.74598844930221e-05
-2.32005092908322e-05
-2.53755331268223e-05
-2.17210967279809e-05
-3.70020446993616e-05
-1.07626556175993e-05
-3.5778782956954e-05
-7.12350099020699e-06
-3.37802705759795e-05
-3.1314680587691e-05
5.93695460731043e-06
-1.28532300614648e-05
-3.72150035503401e-05
-5.75077930253471e-06
-9.49425497674928e-06
-4.45638457923869e-05
-3.44879286148946e-05
-1.98807707704351e-05
-1.62081579147191e-05
-8.77896877125288e-06
-3.71065906065952e-05
-7.29937581747916e-06
-1.0637577834855e-05
-2.08149202103638e-05
-8.74425667865887e-06
-2.66012503892944e-05
-2.16159516893348e-05
-1.98559351213433e-05
-4.48017288468837e-05
-2.5440448352821e-05
-1.44364491897078e-05
-9.96424119420872e-06
-2.33205290482525e-05
-3.50930219995432e-05
-1.14199220066571e-05
-2.47545620831979e-05
-2.37464637160358e-05
-3.21202089748629e-05
-2.09756291218547e-05
-2.65562290856448e-05
-2.00923257711881e-05
-2.29166045058981e-05
-3.30548189028951e-05
-1.92155766504806e-05
-2.27168540032818e-05
-3.66166993916588e-06
-1.01309707355901e-05
-1.60570974224004e-05
-2.89398080735503e-05
-2.49723928081981e-05
-1.88957902786382e-05
-2.29340942008812e-05
-2.74865698428604e-05
-3.60011159995538e-05
-2.73996390935914e-06
-3.17394559173459e-05
-2.58193516461266e-05
-3.3179205692423e-05
-3.79275240720504e-05
-3.53063207258053e-05
-2.9248053704886e-05
-1.19517325087356e-05
-5.20812777362571e-05
-1.19174218170421e-05
-1.06016309480758e-05
-1.25363770755927e-05
-1.41203823553662e-05
-2.33827845302514e-05
-2.38456707994381e-05
-2.27815954731601e-05
-1.20485587173324e-05
-1.38548798528977e-05
-3.1481201668813e-05
-5.62932464880463e-05
-1.4396881614782e-05
-2.29617041138529e-05
-1.78460595319097e-05
-5.39841818269845e-05
-2.02913267198764e-05
-3.37319330131303e-05
-1.97882966653581e-05
-1.45194597927639e-05
-1.84848344435635e-05
-5.95839718284574e-06
-1.31926255304952e-05
-1.04718243415449e-05
-2.86652970513147e-05
-2.23824570728243e-05
-3.43345915221963e-07
-9.35472875665548e-06
-2.94502284572502e-05
-2.48745048822129e-05
-3.34345317337283e-05
-1.45383892050731e-05
-2.5484251278777e-05
-2.68656128026789e-05
-9.31851273777589e-06
-2.14143421982162e-05
-6.73949988850983e-06
-2.88475598087927e-05
-6.89389263473588e-06
-2.81392258909645e-05
-2.31556344948969e-05
-1.33533974147406e-06
-9.286715181807e-06
-1.29379391725102e-05
-2.7718015146023e-05
-3.46937025675439e-05
3.71670955287281e-06
-2.93574101260019e-05
-1.05384420801328e-05
-5.76080453439867e-06
-2.63598926565343e-05
-3.21090980608425e-06
-2.16472716461671e-05
-2.76176213559182e-05
-1.9623478341927e-05
-9.474647257945e-06
-2.43493423341339e-05
-2.56836975438376e-05
-9.68001139364082e-06
-2.63330152974592e-05
-1.94627480353023e-05
-2.83911846172037e-05
-4.59767301750894e-05
-5.54774675513514e-07
-8.97750814396596e-06
-3.25502818930948e-05
-1.12436883162382e-05
-2.92268352992022e-05
-9.25241389767631e-06
-2.20627381127101e-05
-1.88866980348303e-05
-3.04488680086568e-05
-3.15942809385366e-05
-4.10951433743274e-06
-3.81252894146957e-05
1.90340408393695e-05
-4.0673349248824e-05
-2.61570751460235e-05
-1.56932877258524e-05
-1.8692198123521e-05
-2.87992039529443e-05
-1.60417521025027e-05
-2.24161178597321e-05
-1.45909407498392e-05
-1.71635560987703e-05
-1.79913455932268e-05
-1.25175159626205e-05
-3.32288652796609e-05
-2.11849744145463e-05
-3.99277455451833e-05
-2.46390401553119e-05
2.46039583683403e-06
-7.71404681993509e-06
-1.79296348248449e-06
-2.08264921213356e-05
-2.96737065593954e-05
1.19139416792482e-06
-2.12073097440796e-05
-1.35258474838598e-05
-1.0891624145368e-05
-2.33415966700861e-05
-1.60169417067716e-05
-1.62394110218027e-05
-3.51058650375146e-05
-8.2363953332964e-06
-1.92994011429997e-05
-6.45136323536474e-06
-8.36538469626513e-06
-1.26728621247676e-05
-3.40107963311354e-05
-2.89454208595139e-05
-9.95276566188668e-06
-2.48648890547193e-05
-2.12332951177383e-05
-5.01286139778653e-06
-3.36922871904291e-05
-3.27076183575248e-05
-2.45187442374051e-05
-3.98624020623361e-06
-2.86173245276299e-05
-1.72783802373016e-05
1.13142251834526e-06
-3.23866913439966e-05
-3.05014738866246e-05
-1.50263567619205e-05
-1.77267936046609e-05
-2.58799849528308e-05
-1.72309645476774e-05
6.84667937237452e-06
-1.17689234294016e-05
-2.74997495662975e-05
-1.80946274382931e-05
-2.29421931823132e-05
-3.17922871282915e-05
-3.70824065853182e-05
-1.41290740684445e-05
-2.0006287972833e-05
-3.08115243848633e-05
4.53799700899513e-07
2.14578548807031e-06
1.17065833884567e-06
-6.32823855249297e-06
-1.64560632531733e-05
-2.09324059320882e-05
-3.64279604179621e-05
-3.08618645748123e-05
-1.02248851186085e-05
-4.24264610581667e-05
-3.13772337430519e-05
-2.12147267845815e-05
-3.59719331784297e-05
-2.71106339254426e-05
-7.17464625060761e-06
-2.92283104703513e-05
-2.27247805912615e-05
-2.61293883168668e-05
3.29105828765174e-06
-2.09776281140074e-05
-2.01879934033612e-05
-2.30316221322165e-05
-9.39281977591844e-06
-2.00663787000679e-05
-1.96562188753471e-05
-1.35289339017047e-05
-2.57361616826439e-05
-2.27088335982737e-05
-2.47110934347502e-05
-2.42887168527816e-05
-3.94781993838012e-05
-3.67131248289683e-05
-1.5760047442513e-05
-2.39126633688474e-05
-7.65988365831427e-06
-3.0366802997943e-05
-1.23930067675404e-05
-1.69637229184196e-05
-1.98288465328908e-05
-4.18986687126997e-05
-4.42860395818347e-05
-1.89083287574107e-05
-4.18575100859907e-05
-6.81916212234713e-06
-4.96230926955449e-06
-3.55543101965646e-05
-2.87928099365847e-05
-1.07733377132781e-05
-2.29932098333949e-05
-8.42769251894927e-06
-1.75974117621694e-05
1.70346918975432e-06
-4.63610580348936e-05
-6.64722988109538e-06
-1.66191827635685e-05
-3.33989487264037e-05
-3.78435574859805e-05
6.69996833736461e-06
-3.39465372718557e-05
-2.90786694412794e-05
-2.45292482979054e-05
-3.41021214582671e-05
-1.88064956146569e-05
-1.43329608052061e-05
-2.37811326255277e-05
-1.53624092964256e-05
-1.07171040225507e-05
-2.27072586624239e-05
-8.17794848808678e-06
-2.94031065826621e-05
-1.56184998910045e-05
-3.11515347128212e-06
-2.75297502672267e-05
-3.33944715560452e-05
-2.09534165340737e-05
-3.74669412041424e-05
-1.05776697961333e-05
-2.60764026524982e-05
-1.23287692009323e-05
-1.28125857324847e-05
-2.288766334167e-05
-1.52355005502177e-05
-2.84217964013711e-05
-4.16454900514996e-06
-2.39323985576137e-05
-2.61855295004204e-05
-1.07939260343324e-05
-1.14267200432224e-05
-1.55424287225579e-05
-4.25172451738615e-05
-4.08578734705832e-05
-4.19359863189052e-05
-1.88875721773125e-05
-2.5288272636346e-05
-6.6558136906092e-06
-1.84214401279486e-05
-3.43415607618931e-05
-3.36124149368658e-05
-1.76474062007759e-05
-2.74061757052586e-05
-1.28850263684547e-05
-3.26782774506858e-05
-2.45749886277834e-05
-1.29794632223034e-05
-1.27603250553098e-05
-1.43623875654837e-05
-2.15650003590964e-05
-1.5802767356683e-05
-1.59033826519143e-05
-3.92245103463604e-05
-1.12039188261675e-05
-1.87375455652195e-05
-1.57599974888261e-05
-3.35872701270391e-05
5.34386599822666e-06
-1.94276754040558e-05
-1.09727784648056e-05
-3.73246457587962e-05
-2.99825118604399e-05
-5.03596031738082e-05
-2.20438879976645e-05
-2.29051883647917e-05
-3.00365303589236e-05
-4.02485267771594e-05
-5.73647290743876e-06
-4.18531628382183e-05
-2.38293013616873e-05
-9.54087754471545e-06
-1.71348166058312e-05
-1.42697008461294e-05
-1.34605386283585e-05
-1.22796078827714e-05
-2.22370032510804e-06
-2.42150889975243e-05
-2.60721030235443e-06
-2.61387705654746e-05
-1.93194025447983e-05
-1.17603430069661e-05
-1.16192150588033e-05
-2.41080049029563e-05
-2.62763815587262e-05
-2.57276417940776e-05
-9.71462568998102e-06
-1.24646901634573e-05
-3.61084589697294e-05
4.65719119225548e-06
-1.69935522302847e-05
5.51065950628718e-06
1.01084841903153e-05
-2.07332581870785e-05
-1.59825101895544e-05
-2.3841835362017e-05
-5.08168212483749e-06
-1.67835484993076e-05
-1.82771539347984e-05
-6.65638518746468e-06
-2.11577465667793e-05
-2.65520126439628e-05
-2.79884165913672e-05
-2.1605474375782e-05
-2.75354821536882e-05
-1.52216538809228e-05
-2.73573839586899e-05
-3.51660997835728e-05
-2.37055247249097e-05
-2.79933270160013e-05
-2.81217941893262e-05
-1.75783415288968e-05
-1.34388955617068e-05
4.66760609676261e-06
-1.29676498826806e-05
-1.04397369345357e-05
-7.24208479753952e-06
-3.36555303970013e-05
-5.75294941914369e-06
-7.18936398195026e-06
1.09574357622746e-05
1.56563061936747e-05
-1.5881400938966e-05
-2.16275421467289e-05
-7.04902227798951e-06
-6.33484938862354e-06
-3.57467857751786e-05
-9.56883228420355e-06
-2.99317384985322e-05
-5.62628435127262e-06
-2.11694683275214e-05
-3.05429273676379e-05
-1.72349841732899e-05
-2.33641917333393e-05
-1.93456773250774e-05
-2.44471293288462e-05
-3.5871696639255e-05
-1.86449552405021e-05
-3.18366175881052e-05
-1.26914911051092e-05
-1.09165755266966e-05
-1.73015563598135e-05
-2.01905150589993e-05
-1.5910228831105e-05
-2.06903558482925e-05
-4.30228742865696e-05
3.15589532330998e-06
-3.89362036056073e-05
-1.33387543068328e-05
-2.70167945473606e-05
-5.55754436706703e-06
-5.79069731339536e-06
-4.0707423278655e-06
8.52760249322014e-07
-2.36574824308556e-05
-7.34185257188831e-07
-3.55282104000646e-05
-3.06440381948062e-05
-3.29118319400797e-05
-1.41307718527064e-05
-1.27132690697526e-05
-1.51972112992639e-05
-1.06547080105446e-05
-1.76073303138788e-05
-1.5021587962556e-05
-1.64485275293279e-05
8.89120722620338e-06
-2.67219398336308e-05
-3.93989318192541e-05
-1.49927147937564e-05
-2.91067406698322e-05
-2.64237235596567e-05
-4.39985740754298e-05
-1.96075714706929e-05
-1.58923545919053e-05
-5.21565369106702e-06
-2.45345992395996e-05
-8.79826052871357e-06
-1.30425827393747e-05
-1.42381960585939e-05
4.36938304247003e-06
-2.93384032742489e-05
-2.1218639605482e-05
-2.33610815824011e-05
-3.05834142880991e-05
-1.48578676300061e-05
-2.09909621838494e-05
-4.12334766095666e-05
-1.23770600113927e-05
-2.22672125279995e-05
-3.44489585524871e-05
-2.2273216114279e-05
-8.46441117097822e-06
-1.32756663074217e-05
-1.79253416584356e-05
-1.91458413365443e-05
-4.59007186780278e-05
-7.6438566821187e-06
-7.35529804118186e-06
-2.3753317761737e-05
-2.57507650221719e-05
-4.65128501290011e-05
-2.92536021036245e-05
-2.02882609785668e-05
-1.33234443635557e-05
-3.0540625386742e-05
-3.68459312150101e-06
-2.48518875094214e-05
-4.0422402344698e-06
-8.65941079162483e-07
-3.6237421124101e-05
-2.22783320000294e-05
-2.75486402641616e-06
-3.23541355354899e-05
-1.75170440037171e-05
-2.20105752376106e-05
-1.56665642395104e-05
-1.04539609205561e-05
-2.50151870558282e-05
-2.8791992781196e-05
-1.41499432236262e-05
-3.53793587909571e-05
-3.67432755671963e-05
-1.62343645375636e-05
-2.89588922784381e-05
-2.73553619927122e-05
-4.51951425709346e-05
-4.87742365439341e-05
-1.97091046497431e-05
-3.05585667333203e-06
-1.92429906969894e-05
-2.39127940494028e-05
-2.86774306149045e-05
-2.59466144664155e-05
-1.82083143197472e-05
-3.1457853909381e-05
-3.51097027882426e-05
-3.93404516386861e-05
-2.52763987444875e-05
-4.36632719329059e-06
-2.44152732030551e-05
-2.61893950759626e-05
-1.17235584710211e-05
-3.52418718833088e-05
-3.74224323137339e-05
-3.55199022129302e-05
-2.44989508995194e-05
-7.98475147519985e-06
-2.7076820906668e-05
1.39388380441659e-06
-2.14987543344411e-06
-1.10034479914197e-05
-2.11888703334558e-05
-1.2820307073849e-05
-2.09355329489964e-05
-2.74037155009299e-05
-2.79539059525635e-05
2.43103677346311e-07
-3.23121950287318e-05
-2.3401953947387e-05
-2.40503100528396e-05
-1.64982028956636e-05
-1.91092360380656e-05
-3.35676596496614e-05
2.94282434710949e-06
-9.78901620159558e-06
-2.86565129110694e-05
1.47551713490556e-06
-1.65667580652158e-05
-5.09566690599032e-06
-2.14536048372194e-05
-2.21095673562049e-05
2.51453095725745e-06
-3.13518768728208e-05
-1.36522263186329e-05
-9.21840139941421e-06
-6.54186295611439e-06
-4.20193177433248e-05
-2.79946523171534e-05
7.38571936496766e-06
-2.56885312781349e-05
-2.02109602812356e-05
-3.19714289024091e-05
-3.15794088199535e-05
-1.59623153645551e-05
-7.16608916175262e-06
-2.60511344393688e-05
-1.43620795439796e-05
-2.3931866487816e-05
-2.26844889366927e-05
-1.09155753544367e-05
-4.03839301904105e-05
-3.35269184543281e-05
-3.85379012677948e-05
-2.11759011226833e-05
-4.01032382431199e-05
-1.22777294057637e-05
-2.19883504308152e-05
-1.37568267891397e-05
-2.57835791217672e-05
-1.63512156413006e-05
-3.90110612853286e-05
-2.41125714435822e-05
-2.73610187344356e-05
6.42276811337419e-06
-1.87354646317489e-05
-2.02168650760476e-05
-1.50285804982428e-05
-4.82098074972768e-05
-2.59765748642496e-05
-1.24851414373242e-05
-1.30853219115175e-05
-1.25152617054146e-05
-8.40079661440593e-06
-6.30798436579889e-06
-1.65240250634537e-05
-2.4264149090163e-05
-4.03772234345768e-05
-1.84100633866309e-05
-9.23966414039828e-06
-1.99712560150381e-05
-2.94762901324081e-05
-1.81793386805785e-05
-2.58409944847138e-05
-4.91542982390323e-06
-2.97302766323686e-05
-1.66421660567031e-05
-3.38382179223311e-05
-2.97706454184849e-05
-1.93512516438134e-05
-1.18743501550651e-05
-1.93630954032537e-05
-1.11601402318564e-05
-6.38891013391942e-06
-2.59933941385353e-05
-1.01725436808545e-06
-2.52612524183289e-05
7.80794701382851e-06
-3.50381669094533e-05
-2.37674381994506e-05
-2.05923842088339e-05
-1.33196186083901e-05
-2.16324104720038e-05
-8.72267046410475e-06
-2.01722956597206e-05
-2.99134577534671e-05
-5.64338674681524e-06
-1.69039112250854e-05
-2.81844842984691e-05
-1.4080076745473e-05
-1.79701248718197e-05
-2.77280434028928e-05
-4.02386363791151e-05
-2.5883656331377e-05
-5.21969529510972e-05
-4.92297975180016e-06
-2.95725740219371e-05
-3.10856666410444e-05
-2.08429612915095e-05
1.28377316891487e-05
-1.11377971012913e-05
-8.65640675275065e-06
-1.39162838086535e-05
-1.23994738738814e-05
-3.80921139464507e-05
-1.82160644780943e-05
-1.20846683336286e-05
-6.48046896611664e-06
-2.54559920767351e-05
-3.38761483524226e-05
-1.98348984067394e-05
-4.31096427099584e-06
-2.4437544932973e-05
-2.8231311622519e-05
-5.23492796016598e-05
-2.78886579971304e-05
1.14476055734303e-06
-2.35721423928213e-05
-1.15627633006092e-05
-9.11393098189485e-06
-4.9703520311086e-05
-3.75509588460381e-05
-2.22955712559143e-05
-1.24561771631834e-05
-2.58984096198409e-06
1.68854368623252e-06
-2.0300568874849e-05
-8.26281428164573e-06
-2.21864753351635e-05
-1.97919779817841e-05
-5.44443265568073e-05
-2.70443754700472e-05
-2.99262653143682e-05
-6.48165607980761e-06
-3.35150356804741e-05
3.37262613031878e-06
-1.8272341196299e-05
-7.50999855061265e-06
-2.30877375691947e-05
-1.51279527170551e-05
-7.23740574991125e-06
-1.80223594165438e-06
-1.59115648782253e-05
-2.5878394747036e-05
-2.74555361483656e-05
-1.50597461495376e-05
9.55345850297193e-07
-5.54707340456194e-05
-2.85726698605972e-05
-3.8873663688144e-05
-1.8047005833212e-05
-4.07995012415535e-05
-1.53843485694124e-05
-8.84025186753967e-07
-9.27118095816701e-06
-2.11122173632948e-05
-1.60814610395454e-05
-1.74525536418011e-05
-2.22378333345281e-05
-3.03262773720346e-05
-1.4117709103773e-05
-2.65494230949064e-07
-1.01115183167051e-05
-1.64016618108238e-05
-3.05045828758715e-06
-4.40411934982643e-05
-1.3846007739705e-05
-1.13205299390872e-05
-4.28620655054545e-05
-4.06936954923941e-05
-5.01253879377311e-05
-1.03791810559568e-05
-5.97774238166335e-06
-2.00193939502705e-05
-4.2772567075553e-06
-2.90028503670775e-05
-2.05073121260295e-05
-3.00771990220933e-05
-2.46665840124012e-05
-2.8577203755562e-05
-3.77907543759484e-05
-1.50020141262316e-05
-1.18032838925912e-05
-2.21484120833164e-05
-3.15048060250565e-05
-1.73946446860219e-05
-2.33397222325409e-05
-2.33112183229277e-05
-4.16353866302017e-06
-1.16566426359442e-05
-1.08654908591943e-05
-9.40141389519523e-06
-3.56433082128874e-05
-1.14638163651568e-05
-4.63737552526792e-05
-2.08573459784787e-05
-1.37536408331874e-05
4.18153147770051e-06
-1.58501148421917e-05
-1.03889412347885e-05
-9.27713894714393e-06
-1.68916702611104e-05
-2.76200439896093e-05
-3.05050391607491e-05
-2.08129159004188e-05
-8.24476005689921e-06
-9.055017765554e-06
-9.26504568056077e-06
-3.45517603902033e-05
-3.43980772456868e-05
-2.37255287647049e-05
-2.59382059207497e-05
-8.32656668260541e-06
2.75716036482886e-06
4.93337340991818e-06
-4.1233214089645e-05
-1.52538669395312e-05
-4.22401073816576e-05
-3.08123382195716e-05
-1.5695287062154e-05
-8.3243235344898e-06
-5.04932182217175e-06
-3.6079938388907e-05
-3.14716892143493e-05
-2.37897963507654e-05
-3.67285475053109e-05
-3.31163462712287e-05
-2.00308663801057e-05
-5.1444305885035e-05
-6.68059939627676e-06
-2.73082336838633e-05
-3.56811438386517e-05
-2.92876795756644e-05
-2.47318030441931e-05
-1.86101552804487e-05
-2.83592802273158e-05
-1.01978876154365e-05
-2.93134160999028e-05
-2.75599217845064e-05
-1.17765644523176e-05
-3.76580286370313e-05
6.72662847378846e-06
-9.52384697779624e-06
-4.46075754078388e-05
-1.6741536191508e-05
-2.09838094652218e-05
-5.82740260557774e-06
-2.38185580641539e-05
-1.4353063360831e-05
-1.23003973119957e-05
-2.00117044630086e-05
-3.89966427476494e-06
-2.04577245052047e-05
-1.77440112526336e-05
-3.2079010859922e-05
-3.21787103245167e-05
-9.9578863678562e-06
-2.77189629097167e-05
-1.33510458792771e-05
-3.31442494083635e-05
-3.00211808378155e-05
-3.85750215941296e-05
-3.64498348061857e-05
-2.75924706934693e-05
-2.89378162293566e-05
-2.27599369364124e-05
-3.83448143536558e-05
-2.28322519362575e-05
-1.10824142708503e-05
-7.57109651207069e-06
-3.06921334252942e-05
-3.75209290443755e-05
-1.65932413134067e-05
-3.66385393670575e-05
-1.6787144486935e-05
-1.02539362028765e-06
-5.04760178553082e-05
-3.18356320312939e-05
-6.84175453243644e-06
-6.44029662026865e-06
-3.68522016969053e-05
6.55341493612215e-06
6.80459566778985e-06
-1.68151925099618e-05
-1.81561583107014e-05
1.82369481351508e-05
-1.54599510820598e-05
-1.20144582041486e-05
-2.16252215976002e-08
-1.51351876842753e-05
-1.711953574545e-05
-1.58245287838095e-05
-3.17682925028805e-05
-8.21224329774285e-06
-1.58045632637854e-05
-6.41772417283502e-06
-9.08420800269182e-06
-2.23094034341159e-05
-4.52295868383655e-05
-2.70076408458611e-05
-1.77449908694702e-05
-8.82495127240781e-06
-3.99580398449819e-05
-1.70989344352843e-05
2.70668718464518e-06
-3.1277422295269e-05
-1.28626251873147e-05
-9.88656329578545e-06
-1.79906255341349e-05
-1.28281411305292e-05
-1.95150291522083e-05
-1.28819821816348e-05
1.39017248845174e-08
-2.13881022947014e-05
-2.0223357756104e-05
-1.93934139025823e-05
-1.61604776055466e-05
-2.247637174822e-05
-1.02052383215483e-05
-2.29897390337133e-05
-3.76612080467856e-06
-2.80816961113743e-05
-2.7662979781308e-05
-5.33584344638782e-06
-1.40820236524363e-05
-2.82566032809636e-06
-1.04877389228538e-05
-3.38490187798612e-05
-9.41753354241104e-06
-1.66432692755816e-05
-1.85604695435375e-05
-4.56580487155788e-05
-2.34722130548549e-05
-2.98661373971576e-05
-2.85965945198022e-05
-4.94700800351909e-06
-2.00958610545544e-05
-4.05137231939709e-05
-3.17771227817894e-05
-4.0636428509127e-05
-3.34330097955929e-05
-2.96119405266337e-05
-2.38138931572807e-05
-2.22708039971813e-05
-5.20609057436278e-06
-7.87638051001862e-06
-1.2935177441352e-05
-3.12701934329969e-05
8.79877463561862e-07
-4.3853779136449e-06
-3.41396585899741e-06
-1.58988332540324e-05
-3.53264649540531e-05
-4.76987067759014e-05
-2.27567712164318e-05
-3.57448393809516e-05
-3.41195428724315e-05
-3.23087862148875e-05
-2.93325449122078e-05
-1.95209527307826e-05
-4.08546857697347e-05
-1.56950105733352e-05
-2.9252758874235e-05
-1.41951854469214e-06
-2.12977768154158e-05
-8.76360811024416e-06
-1.71861317047231e-05
-3.13875323062299e-05
-2.58063251031433e-06
-5.07300820305794e-06
-1.99131888996884e-05
-1.58240413008588e-05
-1.2185441235596e-05
-4.43413437712165e-06
-3.67022360827487e-05
-2.6134680740082e-05
-4.60031120844291e-05
-2.13052013288158e-05
-3.13226320777708e-05
-1.66401514396256e-05
9.78794659287526e-06
-3.18019623801849e-05
-1.25093423304819e-05
-2.60375033111768e-05
-3.28672366963528e-05
-1.50184168720273e-05
-2.69107725084207e-05
7.10607427413168e-06
-9.70042369094758e-06
-4.54550185782383e-05
-3.8879090138223e-05
-2.21394971783819e-05
-2.03628865098131e-05
2.17159580370253e-06
-2.84843187787083e-05
-3.74127607375755e-05
-3.21677038791821e-05
-1.40500379903593e-05
-2.50002019045398e-05
-1.89648776943765e-05
-9.84944041276936e-06
-2.04040619593152e-05
-1.0680043175247e-05
-2.28192418551213e-05
-1.85563698331536e-05
7.27181505028946e-06
-1.71359664919804e-05
-2.23421701167362e-05
-5.21439286360054e-06
-2.02198026211052e-05
-1.89000859752058e-05
-4.60072448574018e-06
-4.75148148195045e-05
-3.13994832284228e-05
-2.44925568441985e-05
6.46392280200961e-07
-2.96146822957057e-05
2.90193316524137e-06
-2.63555380134269e-05
-2.56301760106706e-05
-2.14064691718546e-05
4.99936049281028e-06
-3.52313579998081e-05
-9.28150651770618e-06
-2.30176821020349e-05
-2.09538601710652e-05
-2.69718721613442e-05
-4.66035400314673e-06
-1.265519120559e-05
-1.57683080487857e-05
-3.00345744616603e-05
-1.79831710462592e-05
-8.33804826681335e-06
-3.05187748627833e-05
-3.97453858530953e-05
-1.04950700132184e-05
4.1695272530873e-06
-3.59952122442276e-05
-2.25024255459914e-05
-1.61750233953789e-05
-2.89190971062304e-06
-3.02332851954965e-05
-1.37470881994294e-05
-2.06794141036034e-05
-1.48025387253903e-05
-1.7557360095783e-05
-1.12289611386666e-05
-1.21053660897171e-05
-1.21247302517155e-05
-1.19328449923665e-05
-1.38838146654648e-05
-7.31377920581415e-06
-2.43899573455324e-05
-2.04245103302239e-05
-2.51489643796475e-05
-1.81987140762859e-05
-2.98428859286972e-05
-5.19630454307939e-06
-3.03794611308238e-05
-1.53754276021583e-05
-1.4347382419099e-05
-3.28252360345901e-05
-1.74477145642374e-05
-3.19548981879549e-05
2.58350285257161e-06
-1.58203391139535e-05
-4.2540802179616e-05
-1.46680718238651e-05
-4.28902686710297e-05
-2.66299444437735e-06
-1.77102004486185e-05
-4.33026665000719e-05
-9.56083421832805e-06
-2.36550279620538e-05
-2.98029388958802e-05
-1.72703951856821e-05
-3.25711081022469e-05
-2.33625931924423e-05
-1.10424907413975e-05
7.71838095299769e-06
-3.5018382549118e-06
-2.04738580117339e-05
-3.02361168160223e-05
-1.62616273603254e-05
-2.10205011625027e-05
-3.65556343104808e-05
-3.52638559392251e-05
-2.76037920989824e-05
-2.63476005043115e-05
-2.67872315880938e-05
-1.49759722307871e-05
-1.14545087086645e-05
-1.02401337825558e-05
-2.14126494055678e-05
-3.86512950795468e-05
-6.23867603302599e-06
-1.34701544441537e-05
-1.05811823487556e-06
-2.25398954877324e-05
-2.30814227351819e-05
-1.29822546774192e-05
-2.02488454353312e-05
-3.77641420706085e-05
-2.91891345764719e-05
-1.98770179390418e-05
-2.02168034784165e-05
2.09832079014146e-06
-2.24453657982376e-05
-4.40112529606443e-05
-3.90228277257796e-05
-1.73929893287089e-05
-2.25611703383106e-05
-2.44938114941384e-05
-2.34462240341753e-05
-4.25136605819777e-06
-1.99606829236712e-05
-5.03869764687493e-05
-2.63030668269831e-05
-3.64135039622093e-06
-2.52313778037024e-05
-3.23287481992119e-05
-3.3737024115187e-05
-4.52134340575286e-05
-7.69617099729553e-06
-2.32102930889536e-05
-9.57062843534872e-06
-2.01944723561957e-05
-1.01602811867618e-05
-1.45145039497976e-05
-3.08586276112433e-05
-2.18357223171348e-05
-1.49900690393998e-05
7.19765826713914e-06
-4.66540682518953e-05
-2.75706187350208e-05
-3.14158212490068e-05
-2.13630432530166e-05
-1.20639558131919e-05
-2.8934678922852e-05
-1.89219477155437e-05
-1.66068280098948e-05
-2.16790774096464e-05
-8.41045067549288e-06
-3.99191895121669e-05
-5.11324552836377e-06
-6.46307059495451e-06
-9.95958396189961e-06
-2.56768386462875e-05
-2.76229161738514e-05
-1.57058155523248e-05
-3.44575564396081e-05
-5.24857405556917e-05
-3.02094248109132e-05
-6.57523531447335e-06
-3.25439135733487e-05
-3.07317736247051e-05
-2.7853631368296e-05
-2.8711042863164e-05
-3.10781246960092e-05
-2.74001051986234e-05
-4.12184916151577e-05
-1.94525017746999e-05
-1.61256053779366e-05
-3.18928768355268e-05
-1.26439007136151e-05
-3.30515503046866e-05
-1.83603641450916e-05
-2.45285260943629e-05
-2.93556911739468e-05
-2.55587408157115e-05
-1.93576072111132e-05
-3.41250500825769e-05
8.46910195326431e-06
-2.09237232091564e-05
-2.5513364354859e-05
-7.34754576604424e-06
-2.04597874784375e-05
-2.15203557960937e-05
-2.36602073987773e-05
-1.25747091643697e-05
-1.79070772366097e-06
-2.16707449481117e-05
-2.29301635298674e-05
-3.61155175494305e-05
-1.35455444493219e-05
-1.2776187926714e-05
-2.39537916200686e-05
-3.41192019143664e-05
-2.75215565020715e-05
-3.09529901482613e-05
-2.65581344853172e-05
-3.48844968350068e-05
-1.49237976984309e-05
-2.59000600152445e-05
-2.15722506895505e-05
-4.23992343079795e-05
-2.25791984814676e-05
-1.19553216949718e-05
-2.04159239773203e-05
-1.79734436302429e-05
-1.79755135174864e-05
-4.33839124309061e-05
-7.49554853453523e-06
-4.57068703343109e-05
1.13943556353477e-05
-5.22681539254537e-06
-1.86952641431776e-05
-2.69136699397146e-05
-3.11777278357778e-05
-6.77567082265681e-06
-3.12851347439435e-05
-8.14389001201662e-06
-3.54374253995068e-05
-2.39911163734859e-05
-1.8258977439388e-05
-2.74040445439502e-05
-5.76568808399851e-05
-2.07342088817821e-05
-1.73305971804475e-05
1.67323205505575e-05
-1.37501800046633e-05
-1.72910710942624e-05
-2.33367139994805e-05
-2.91438358323877e-05
-3.81302406013564e-05
-2.89923334660601e-05
-2.49700743168354e-05
-2.28041666441661e-05
1.04281149447e-05
-4.20640991909995e-06
-3.80555931133188e-05
-2.90891317211978e-05
-3.15804800702986e-05
-1.7026681909765e-05
-2.72517887939746e-05
-2.49789583826558e-05
-1.55795432198489e-05
-1.77666332870868e-05
-3.41682524987439e-05
-4.14788330014829e-05
-1.93008862191602e-05
-1.20878734568691e-05
-3.74331730360019e-05
7.98367269856827e-06
-1.52308697667003e-05
-2.51537764097755e-05
-3.61768260010028e-05
-4.55383025807045e-06
-1.80077038906536e-05
-1.43329025310267e-05
-5.03030420153807e-06
-1.42802866847384e-05
-3.60318230861102e-06
-2.33754727410436e-05
-2.44133966496264e-05
7.38414702628964e-06
-1.99407384046761e-05
-3.13071739384177e-05
-3.54238853949945e-05
-5.63508539411543e-05
-2.01001718830196e-05
-1.58577501194336e-05
-1.28753843313391e-05
-2.4653562786689e-05
-1.88429049072636e-06
7.84519439801452e-07
-3.07435645878491e-05
-1.36516267592876e-05
-2.97226173638543e-05
-2.91130551060831e-05
-2.62053255087625e-05
-1.18133016857413e-05
-3.58676377559337e-05
-1.35505046837519e-05
-2.12355997850355e-05
-2.70130106789089e-05
-1.39463880070643e-05
-1.19308413028876e-05
-1.47285937877487e-05
-2.24601134573246e-05
-2.46936419446279e-05
-2.90596369505814e-05
-2.52994810308062e-05
-2.08164537571027e-05
-3.5497700366817e-05
1.03077538289007e-05
-2.01437634664853e-05
-4.64299272432425e-05
-3.00338559956353e-05
-3.61749732999663e-05
-3.285241652365e-05
-4.98692377541767e-06
-6.47831456751225e-06
-3.55506202445144e-06
-4.69981286890638e-06
-3.71869319828281e-07
-7.60782968658975e-06
-2.43915434392869e-05
-2.56008232674482e-05
-2.87372433965069e-05
-6.78721484426038e-06
-4.93704986188291e-06
-2.18081872691845e-05
-4.08528106572476e-06
-1.94652460780092e-05
-4.02341045018524e-05
-2.07316480496046e-05
-1.45498589036414e-05
-8.15879491073845e-06
-1.41751146786324e-05
-2.18803598607171e-06
-2.21725330350293e-05
-1.85582933566123e-05
-3.59694568838356e-05
-1.59877800997421e-05
-3.17321337614974e-06
-4.18015460010314e-05
-2.83336078740927e-05
-1.04190825099829e-05
-8.64274033555729e-06
-2.8030926621596e-05
-1.61496132248913e-05
8.33049392790976e-06
-2.47947547506253e-05
-1.67538810381395e-05
-8.88229015059643e-06
-1.17687068530239e-05
-1.0577837882736e-05
-7.17941075054423e-06
-2.24849816381095e-05
-6.75095180453377e-06
-2.9025275005294e-05
-2.03481122082973e-05
-1.81862696723536e-05
-1.65245316848247e-05
-1.66824568638319e-05
-2.70730800517406e-05
-2.15784329799652e-05
-1.05013653507301e-05
-2.00229091364726e-05
-7.13661913752222e-06
-1.09225295757717e-05
2.74155993208133e-06
-3.09237307960095e-05
-3.47740443696348e-05
-2.78840443247394e-05
-8.31655079234971e-06
-2.56674695223027e-05
5.05467963069988e-06
-2.32651692854019e-05
-3.32959978946778e-05
-1.53994873044032e-05
-6.16504801121819e-06
-2.15972421013103e-05
-4.68307228892365e-05
-1.94706667269154e-05
-2.88822776432653e-05
-2.34852818683248e-05
-3.45070363638252e-05
-3.83906426482024e-05
-3.41333932069106e-06
-1.09677753357107e-05
-1.56519885242695e-05
-2.95147671103896e-05
-1.72251545848024e-05
-2.33431799550547e-05
-1.27327926837754e-05
-2.84474919565198e-05
-3.02141018317983e-05
-3.79670136468935e-05
-3.5912552576981e-05
-3.3461962590516e-05
-3.56175957485905e-05
-3.86108348724567e-05
-2.16183171721584e-05
-3.62830731631537e-05
-3.06420443090378e-06
-3.16058074288115e-05
-2.10823444549991e-05
-1.65957389542819e-05
-3.09135931613787e-05
-4.25272219019145e-05
-2.93854890644394e-05
-2.92043673625059e-05
-9.69549757875617e-06
-2.36339924079243e-05
-2.73206592282239e-05
-1.05594667946725e-05
-3.31485329374073e-05
-1.50168329935511e-05
-3.00712384695425e-05
-2.34124475243415e-05
-5.63768448625611e-06
9.53680561988715e-06
2.01830661146438e-06
-3.21896714666739e-05
-2.00060484614834e-05
-1.43874769406418e-05
-6.055787743262e-06
-5.03165235108168e-06
-2.38649706628825e-05
-1.34519468070362e-05
-2.86304919475059e-05
-8.25265373561746e-06
-2.24690883797726e-05
-1.90316295971347e-05
-3.29350601836557e-05
-2.81602109786421e-05
-9.17286067968489e-06
-3.62651650029662e-05
-3.15224227912144e-05
-1.04455130888693e-05
-2.3159376195732e-05
-1.64503475687734e-05
-2.85108501868984e-05
-9.96534412226377e-06
-2.98655615356114e-05
-2.17405454791483e-05
-4.26577263886416e-05
-2.50300792971875e-05
-1.3901870402515e-05
-2.31405678520048e-05
-2.13536967477747e-05
-2.3679356792788e-05
-2.74600906531992e-05
-3.55549735942054e-06
-2.54898587047402e-06
-1.0105617719781e-05
-2.63492889611825e-05
-3.56105830632706e-05
-9.17657630663942e-06
-2.66648972169317e-05
-3.86659274929363e-05
-2.0675766211455e-05
-2.46083130764248e-05
-1.38805781100461e-05
-1.57254472580782e-05
-3.72726345224883e-05
-1.73465928121532e-05
-2.68825413921719e-05
-3.44160631524268e-05
-3.3636272281514e-05
-2.23757766791366e-05
-1.15036924209093e-05
-3.6860331032405e-06
-2.92598611164997e-05
-1.26964246113813e-05
-1.37655932262579e-05
-1.40383973085894e-05
-2.03318621061464e-05
-3.30278580930727e-05
-1.58909840308268e-05
-1.26846731543331e-06
-3.04149030366884e-05
-2.12530444368571e-05
-2.72339662507845e-06
-4.25473268476801e-05
-1.45959164021285e-05
-2.27570070657615e-06
-2.98910882682408e-05
-2.72263601183667e-07
-3.15593835512229e-05
-2.77600264066242e-05
3.51576118389632e-06
-2.52131653796748e-05
-2.36881452120332e-05
-1.79071133535288e-05
-5.02622297718908e-05
-9.42788423936963e-06
-2.44236581122017e-05
-1.1230876491529e-05
-2.02263576513352e-06
-2.8198285091701e-05
-1.5321543686058e-05
-1.18893797873687e-05
-1.43476200101866e-05
-1.68915189238865e-05
-2.81059952797218e-05
-3.63092574783186e-05
-4.01774691500538e-05
-3.35650342321339e-05
-2.63020760980943e-05
-3.3069072248251e-05
-2.5654193657285e-05
-1.27883923948642e-05
-4.89755967068773e-06
-7.1503823524991e-06
-2.56104619051258e-05
-2.63595036391718e-05
-1.86010417833605e-05
-1.38519654437426e-05
-2.3877086841513e-05
-1.11401360762699e-05
-1.04400929212097e-05
-2.553611308049e-05
2.05357726501608e-06
-4.28105783033284e-06
-1.60905591139788e-05
-2.9417015610924e-05
-2.64495857774786e-05
-1.29572593692515e-05
-4.47601352346972e-05
-7.4459889795222e-06
-1.67465274398236e-05
-1.10918834330495e-05
-6.59278661599468e-06
-4.95614560756321e-05
-2.83860958427573e-05
-3.99565916272543e-05
-3.68874889840722e-05
-2.03565246166354e-05
-3.32735832380431e-05
-1.99425354048121e-05
-2.15583125742294e-05
-3.61111164232064e-05
-1.92720765376143e-05
-3.27967878026295e-05
-7.91652225100689e-06
1.69527382363286e-06
-9.17385951620223e-06
-1.29732261860828e-05
-2.98842557212642e-05
-4.61308413976594e-05
-2.39181055244645e-05
-1.50904828611432e-05
-2.00146017604398e-05
-1.78379033112971e-05
-1.63843718317075e-05
-1.87899869724389e-05
-2.37188132537516e-05
-2.50057787330522e-05
-2.80504907596029e-05
-1.15356368614736e-05
-2.70212751474098e-05
-1.96519779301265e-05
-2.33433650341981e-05
-2.16649004150462e-05
-2.62415953140203e-05
-3.71763025124012e-05
-2.35216579752696e-05
-3.06441058198487e-05
-1.83659041445631e-05
-3.99859575297617e-05
-2.23577442524389e-05
-2.28138184136588e-05
-3.75871087916869e-05
-2.0698992801631e-05
-2.54533966120411e-05
-1.67686999215195e-05
-1.15928105647998e-05
-2.67740298365657e-05
-2.00250794629075e-05
-1.40192706953204e-05
-3.01371228171082e-05
-2.50773458270748e-05
-2.90794511385507e-05
-9.08062906245339e-06
-6.68812427384884e-06
-2.89512878575979e-05
-1.94339726144948e-05
-8.88479744855488e-06
-1.88191355471976e-06
-2.9678294356779e-06
-2.39574223019228e-05
-9.56651128631281e-06
-4.18654935701962e-05
-1.84114766397882e-05
-2.31753233510762e-05
-1.18714690739869e-05
-4.88611194906847e-06
-2.31423070968999e-05
-2.22513820935875e-05
-2.33167231342391e-05
-2.3481060618856e-05
-1.87531258564765e-05
-4.08763868470449e-05
-2.43864610389467e-05
-1.95751233777294e-06
-9.88863748876449e-06
-1.548196020942e-05
-2.56837104541617e-05
-1.08505717985717e-05
-3.37522068091771e-05
-1.11360861190021e-05
-3.93266272175639e-05
-1.90115181051884e-05
-3.10966123505896e-06
-2.14686003848524e-05
-1.28511626571585e-05
1.15676822583881e-06
-2.08328839999161e-06
-5.07901138055109e-06
-4.12913599982285e-05
1.94431600573271e-06
-3.27466512329083e-05
-3.34870735349019e-06
-2.28741493210077e-05
-2.64963676798792e-05
-1.12173982331531e-05
-8.58837200231965e-06
-1.42364181499813e-05
-1.65798629378968e-05
-2.89455865778791e-05
-2.60770020488892e-05
-3.33412906942517e-05
-3.72397347212288e-05
-1.66674712576309e-05
-3.28105639163708e-05
-1.25589975070389e-05
-2.13556879276463e-05
-2.1928734377376e-05
-9.11194136254028e-06
-3.17457753784298e-05
-2.13440231368041e-05
-1.46891906215721e-05
-1.52405303425601e-05
-1.32695147192521e-05
-8.31389803381256e-06
-1.57043248136376e-05
-7.84562726820413e-06
-1.92903347194725e-05
-3.05033164239456e-05
-2.7717615009147e-05
-3.32629578155512e-05
-9.30456082281418e-06
-1.30216509767489e-05
-8.44816165268775e-06
-4.28779733714712e-06
-6.31459446359658e-06
-2.43780589087927e-05
-4.76157929861949e-05
-9.52820570598975e-06
-3.44685172460611e-05
-1.37661467679199e-05
-4.91073496798074e-05
-2.16452397719929e-05
-1.64885073905324e-05
-2.81184253110555e-05
-1.13301635318991e-05
-2.32840338327674e-05
-2.31387946236834e-05
-2.56252165746512e-05
-2.73649618352395e-05
-1.460605178027e-05
-2.00378321703008e-05
-1.64677468787217e-05
-2.1834602594119e-05
-3.99026805556579e-05
-1.65573052550647e-05
-9.26674914600216e-06
-1.82944738782799e-05
-2.62351581078489e-05
-2.82174116899949e-05
-1.09729237936139e-05
-1.56196837041836e-05
-2.78786210604278e-05
-5.39981285915438e-06
-2.51000825093215e-05
-9.08261506990942e-06
-2.06248047122741e-05
-1.34089210944021e-05
-3.4510835277169e-05
-8.89713938425062e-06
-1.09699521403544e-05
-1.26578328470107e-05
-1.32760100244548e-05
-4.17273700315971e-05
-1.99522308838236e-05
-2.50854742483564e-05
-1.6839460823894e-05
2.13581240377262e-06
-1.92545801512164e-05
-5.06785193389721e-05
-1.39433664527835e-05
-3.44363831868734e-06
-1.28115966961522e-05
-2.50991999019001e-05
-3.09156442016312e-06
-1.50340809227176e-05
-1.64021696954149e-05
-1.67061183922344e-05
-1.92881792398301e-05
-2.22358040107192e-05
-1.59410178156394e-05
-1.16428837728155e-05
-3.36723364033614e-05
-2.6677943297952e-05
-2.05083209664827e-05
-2.29942432450421e-05
-2.77410571113562e-05
-1.81620064854399e-05
-1.29531040155132e-05
-3.0425841898958e-05
-1.86659923896711e-05
-1.43498252469953e-05
2.45561041009379e-06
-3.84032138455423e-05
-3.21536495835266e-05
-3.20387435674918e-05
-3.04389178149085e-05
-1.75342695678752e-05
-2.51242912442152e-05
-2.36033437551156e-05
-2.96880516005978e-05
-4.07017682245093e-05
-4.2719851529458e-05
-2.20201643837521e-05
-1.83713334285459e-05
-1.16459134066387e-05
-3.89193923024107e-05
-4.02006454505785e-05
-2.3097952764487e-05
-9.66705862966497e-06
7.10872334988294e-06
-8.82427102202828e-06
-9.42601080389414e-06
-3.19807429058822e-05
-3.91545492943936e-05
-1.62618414091399e-05
-1.90049571976059e-05
-2.69610285003812e-05
-1.51005653077285e-05
-2.72681962840014e-05
-1.25093649123418e-06
-8.92132564419246e-06
-2.6407051797953e-05
-1.56772187591653e-05
-3.62042962157768e-05
-8.41293722714383e-06
-3.19832202419871e-05
1.68929987332283e-06
-2.85235029390422e-05
-2.9811265325154e-05
-3.7964340818473e-05
-3.62765417093623e-05
-2.24032995930164e-05
-3.50570321313782e-06
-1.19052097926558e-05
-5.33885310557597e-06
-2.7690768104932e-05
-2.32697944396684e-05
7.87265778420566e-06
-3.38110810002124e-05
-3.48861173791539e-05
-3.1090644391308e-05
-3.52795995244127e-05
-2.67414916271457e-05
-1.82934479176987e-05
-2.41291075389515e-05
1.89221489064519e-06
-1.41346507473708e-06
-1.49907512771235e-05
-1.58659376709946e-05
-3.32246164694327e-05
-9.15547168504769e-06
-9.75574644045278e-06
-3.30846962612219e-05
-1.03313868756606e-05
-4.1476941925182e-05
-2.660805115647e-05
-2.61927287339018e-05
-1.06046302096245e-05
-1.10030626478527e-05
-1.63326018526041e-05
-8.34754727163148e-06
-2.35243848389664e-05
-6.01837630237729e-06
-3.66953715122174e-05
-3.85565907456638e-05
-3.49431333412236e-05
-2.82037333719854e-06
-2.81668871788862e-06
-2.79571604020498e-05
-1.93265426783297e-05
-2.33392304886811e-05
-2.83319241584153e-05
-1.90549899371312e-05
-8.23958720127143e-06
-2.60320396000677e-05
-4.23652525638855e-05
-2.4776418626816e-05
-4.20572839989041e-05
-3.22869521012019e-05
-2.73448437671104e-05
-2.42377700403527e-05
4.97485203793661e-06
-1.30552176971895e-05
4.90051264156195e-06
-2.56227258587334e-06
-3.52728027109883e-05
-2.10406914671045e-05
1.91849647822488e-07
-2.6908881740294e-05
-3.540416987217e-05
-2.13202615231778e-05
-1.66080739209551e-05
-1.30292340859518e-05
-1.70634892611328e-05
-9.55121698033909e-06
-1.5791434338172e-05
-5.69021139488168e-07
-1.22375911683306e-05
-2.36340677088887e-05
5.84467526964072e-06
-1.81300075724695e-05
-1.94529053563855e-05
-1.97288196228773e-05
-1.52973016851386e-05
-1.07149025861089e-05
-3.14202199856943e-05
-4.97777568071904e-06
-3.05612533918169e-05
-2.70303900836636e-05
-2.45968970016149e-05
-1.35428445921847e-05
9.39529221614161e-07
-1.48409520886228e-05
-2.44317159243658e-05
-2.87930113902313e-05
-3.18125701850763e-05
-2.52272837856307e-05
-2.89926424990977e-05
1.7588253821922e-06
-9.55517909256208e-06
1.00524539048288e-05
-1.70235601374991e-05
-1.48763877995237e-05
1.005246130538e-06
-3.27909378824451e-06
-2.90596077723263e-05
-6.49790449475717e-06
-8.69905395802535e-06
-3.4136614844821e-05
-5.83351097993412e-06
-3.97260300421663e-05
-8.64307663455541e-06
-6.94253353482878e-06
3.28465925137539e-06
-1.42645811502635e-05
-2.21335373172347e-05
-1.58932826411769e-05
-3.76101883758384e-05
-1.21855529495032e-05
-1.90923755629639e-05
6.46378078824312e-06
-2.67017380361098e-05
-2.02851884652752e-05
-9.79522239860229e-06
-2.93317979253964e-05
-4.04366839282982e-05
-3.45128763823503e-05
-1.91293643058274e-05
-1.15999577688266e-05
-1.99764946783547e-05
-2.60025541305895e-05
-2.71102303071022e-05
-1.00181726481502e-05
-1.88050561912101e-06
-1.03383292382855e-05
-6.06342927114757e-06
-2.48670876372142e-05
-1.55724575157027e-05
-1.35404372742717e-05
-1.28583864904941e-05
-3.12801409926789e-05
-1.84945275694122e-05
3.22395964118882e-06
-2.0131927571733e-05
-9.774098696621e-07
-8.9820739440909e-06
-2.98007325236704e-05
-1.03941320472927e-05
-4.67721686783473e-06
-3.7672985788724e-05
-3.86906061260026e-05
-1.60057992418377e-05
-6.81606567895071e-06
-4.97256404486023e-06
-3.63353022262772e-05
-3.12953494133176e-05
-1.42530687156972e-07
-3.28899576391328e-05
-9.39712813454095e-06
-3.72095889586325e-05
-3.14298284176378e-05
-8.38974904013621e-06
-2.21452879195647e-05
-2.48295704442982e-05
-1.17051765884197e-05
-7.54773364794151e-06
-3.30924100514316e-05
-1.41350084484013e-05
-1.90600167942858e-05
6.09629705102331e-06
-3.44530181305187e-05
-8.1012732076396e-06
-7.9366439442232e-06
-1.52645706810351e-05
-7.40575339538412e-06
-3.21277200085126e-05
-1.00529405539088e-05
-2.11468609521329e-05
-2.50000959958512e-05
-3.60682507623692e-05
-2.1302801061387e-05
-3.05343316681886e-05
-1.27114771669972e-05
-2.5332337282805e-05
-2.57777827383142e-05
-2.90509339640899e-05
-1.74845603546743e-05
-2.44858762921411e-05
-3.96198699438157e-05
-1.70825319897704e-05
-3.91143183826186e-05
-3.46785308329381e-05
-2.46965074596844e-05
-9.74906627499383e-06
-2.4722298961085e-05
-3.09968243791195e-05
-4.35024864474446e-05
-1.61950691491521e-05
-3.67538179843351e-06
-2.7667224426674e-05
-3.72416337991777e-05
-2.18483469405504e-05
-3.62326606640555e-05
-2.99982928483245e-05
-1.79009865043947e-05
-2.58123720168397e-05
-1.27248827076038e-05
-1.990582082776e-05
-2.34885076788146e-05
-1.16659841555931e-05
-2.00989629715204e-05
-3.51754830991153e-05
-1.4574486416683e-05
-2.29311877156719e-05
-1.71886328448973e-05
2.9172546903713e-06
-1.76083635505581e-05
-1.90162985365079e-05
-2.21203273135291e-05
