# Supplementary material for: Research on computational propagation and identification of mine microseismic signals based on deep learning
Source: PLoS One. 2025 Oct 22;20(10):e0334641. doi: 10.1371/journal.pone.0334641 (PMC12543183; doi:10.1371/journal.pone.0334641)
Supplement: S2 Data — (ZIP) [file pone.0334641.s002.zip › 000100500001926.xlsx_0.txt_24.txt.txt]

-3.55135828571273e-05
-1.16897816698723e-05
-3.06926462374431e-05
-1.50451034035999e-05
-2.0763747835891e-05
-1.27786829025858e-05
-1.47308430139317e-05
-8.01450813626611e-06
-2.22268469641607e-05
-1.48726582984403e-05
-2.98899635887894e-05
-2.14368470346323e-05
-2.41419826518004e-05
-3.13802656831903e-05
-4.92199009185767e-06
2.12791488134708e-06
-2.98745980994973e-05
-2.74564345771082e-05
-2.5433245920977e-05
2.71341542104659e-06
-3.8024428783095e-05
-3.480862940517e-05
-2.3048390138067e-06
-2.94790046340375e-05
-2.10421806799349e-06
-1.68625596410074e-05
-1.1984261135417e-05
-2.55537564132803e-05
-1.5187625993339e-05
-9.87660405797135e-06
-2.53998078460853e-05
-1.85596419132088e-05
-1.96080335173385e-05
-2.00866390216728e-05
-4.2678201388771e-05
-1.94940476356972e-05
-1.06897803950153e-05
-4.22355393522386e-05
-1.89908671215586e-05
-1.7779552026886e-05
-3.93932145899191e-05
-3.27384790889084e-05
-4.89262520274699e-06
-1.73413311349453e-05
-4.23009521220409e-06
-2.75322763730266e-05
-2.29670673500535e-05
-2.10858307769377e-05
-2.73580004169274e-05
-2.74526309837007e-05
-3.66651742484196e-06
-1.50860397988011e-05
9.39375139348658e-06
-9.13408474947892e-06
-1.55447715168112e-05
-1.63680208654149e-05
-1.73753720359906e-05
-8.47595649242251e-06
2.88458521665529e-06
-1.88182433673867e-05
-2.86986895438375e-05
-3.08029164415678e-05
-1.5730501478614e-05
-6.05696469421883e-06
-2.61528750586793e-05
-1.55346857143861e-05
-1.66892644600449e-05
-3.3027166204412e-05
-2.06110541098712e-05
-3.33198834589887e-05
8.00613122823865e-06
-1.34417580312072e-05
-3.10263150386087e-06
-3.3118829509645e-05
-2.19086816395203e-05
-2.54399488349561e-05
-1.65060588798884e-06
-1.79118588559222e-05
-2.36540859711104e-05
-3.37609666802744e-05
-2.62381468923461e-05
-2.53409561171949e-05
-2.21111232895857e-05
-1.85496196794154e-05
-2.28396121845218e-05
-1.72938102876632e-05
1.8750162510898e-06
-1.9292896537771e-05
5.28485735944275e-06
-2.91898690986206e-05
-8.71875134827529e-06
-1.99832691826497e-05
-3.93137125184155e-05
-1.72178518387386e-05
-4.126531450366e-05
-3.34495443124899e-05
-2.45051940409448e-05
-2.28987920508446e-05
-1.95226165888368e-05
-2.54592318636411e-05
-3.13122857296482e-05
-3.98484881157844e-05
-2.22329489553991e-05
-1.84257542889045e-05
-3.97877611789673e-05
-9.73621290790335e-06
-1.98872949103102e-05
-4.67316086919186e-05
-2.42911411396707e-05
-3.50792515731191e-05
-1.29200848529599e-05
-1.84200183960037e-05
-1.67673915111992e-05
-4.10986845983345e-05
-3.38094395309592e-05
-2.65846190301848e-05
-1.6163149494586e-05
-3.63563710755092e-05
-1.57788362627399e-05
-2.2906889651711e-05
-3.03860031140711e-05
-1.46941544905354e-05
-6.38104023408226e-06
-1.19030461787037e-05
-2.61863930944981e-05
-1.66987901340419e-05
2.16740268955325e-06
-1.89298279391494e-05
-1.19349351159746e-05
-2.35988546802718e-05
-3.89601780103594e-05
-3.51992470124134e-05
-3.56679022719734e-05
-2.24868911866684e-05
-3.0170932997546e-05
-2.80912034732872e-05
-4.80972971430637e-05
-3.12948686896857e-05
-2.2251434047695e-05
-1.40321681303793e-05
-2.64417058810652e-05
-1.50647643898952e-05
-2.70080531835293e-05
-1.20744881740825e-05
-7.37791940186633e-06
-7.44388505155529e-06
-2.61490615222693e-05
-1.86301217680982e-05
4.30608213330668e-06
-3.02265796506812e-05
-2.16597110259072e-06
-2.98111413273002e-05
-9.7541551253899e-06
-3.72521827703613e-06
-4.91105055865111e-05
-3.25804204026624e-05
-1.64097743999289e-05
-1.0254583978527e-05
-7.13391150005198e-06
-1.86248402123428e-05
-2.86060261551649e-05
-2.88708793144991e-05
-9.77834674583755e-06
-4.00396913062556e-05
-3.38094777484799e-05
-2.59176870946684e-05
-4.73514918953763e-05
-3.18437544143091e-05
-2.6189409030205e-05
-2.35774979581072e-05
-2.23599292677998e-05
-3.47547194247122e-05
-2.19016046726731e-05
-1.53300804906161e-05
-2.05969199028961e-05
-1.50804645298947e-05
-4.40009006998268e-05
-1.70841013078684e-05
-2.64917006773223e-05
-1.84686635366243e-05
-1.32669558927652e-05
-3.03088353984342e-05
-4.36456011676548e-05
-3.76583420538233e-05
-1.42083308411102e-05
-2.32392707271218e-05
-1.90840126381223e-05
-4.70389592614198e-06
-1.20457097329635e-05
-1.95935636482986e-05
-3.65148896467671e-05
-2.33812261265098e-05
-2.40714091294955e-05
-3.28332440739056e-05
-2.23869250801396e-05
-4.16016871164057e-07
-4.62126967516432e-05
-2.60405479006622e-05
1.33028769351453e-06
-2.6824627209989e-05
-2.77898285989538e-05
-1.66810995026337e-05
-1.77509212657873e-05
-2.24986880625806e-05
-9.04578555716511e-06
-1.50074297529717e-05
-1.59635948443781e-05
-2.00752314536237e-05
-2.12541149093015e-05
-3.38361282425643e-05
-3.02915359306117e-05
-3.94076882154057e-06
-1.44028937851942e-05
-1.67669247046358e-05
-1.47874328955372e-05
-4.4080839836801e-05
2.29327789808085e-06
-2.04356278437533e-05
-3.66827173297492e-05
5.73026998752745e-06
-2.19743127614204e-05
-1.57387597494342e-05
-3.02468157737702e-05
-2.34519670770646e-05
5.13771971601544e-06
-6.29584670541115e-06
-1.57202658492564e-05
-8.46347450514795e-06
-4.11812817063951e-05
-2.48853318949773e-05
3.96646155297909e-06
-3.33271273208097e-05
-2.44437127887207e-05
-2.26626601059366e-06
-4.06507886188085e-05
-1.034897580609e-05
-1.30806837405991e-05
-1.65567490007911e-06
-2.37034856110068e-05
-2.20210680954662e-05
-3.28747524923947e-05
-2.1489942317819e-05
-2.54175678508623e-05
-1.74268508925159e-05
-1.35576988821561e-05
-2.64581650561089e-05
-1.92222774963094e-05
-2.46641158237491e-05
-1.11822954715549e-05
-2.48133633807442e-05
-2.72961881859511e-05
-1.11683936855887e-05
-2.59675305584887e-05
1.06181961769734e-06
-1.76574293593345e-05
-2.96225139968185e-05
-1.90342247531164e-05
-2.95780326565656e-05
-3.37435535598527e-05
-2.06613520696844e-06
-2.33230873156084e-05
-1.19417877932632e-05
-5.14549064031032e-06
-2.63819040885655e-05
-2.79614202769058e-05
-2.23404131969072e-05
-2.26809765091503e-05
-2.74554338665488e-05
-7.57378336721904e-06
-1.98040764666754e-05
-2.03105180537698e-05
-1.26738121575112e-05
-1.93438587977322e-05
-2.51739662550412e-05
-2.41987495573147e-05
-2.51034825041085e-05
-3.6738494343426e-05
-2.82963520544829e-05
-3.4499530154355e-05
-1.93604794882638e-05
-3.88184851327216e-06
-7.38130041942956e-06
-1.94161980616122e-05
-2.7323553445541e-05
-1.11468031484546e-05
-2.83661842322602e-05
-6.3653311316386e-06
-3.65868599944589e-05
3.36368768219572e-06
-2.09301798189675e-05
1.8180723937406e-06
-9.98260226070579e-06
-7.75309106246925e-06
-1.19648992209831e-05
-2.15649142854535e-05
-1.64697658573102e-05
-9.29144223395568e-06
-9.3726470068627e-06
-2.5478466615014e-05
-2.49758856574282e-05
-9.79634464201403e-06
-7.98367151688868e-06
-1.6306525611191e-05
-5.62349086925753e-06
-2.32978240772898e-05
-3.22676668544116e-05
-4.95324643052099e-05
-2.87111629416362e-06
-3.39171177580717e-05
5.55011065114136e-06
-7.03558250447441e-06
-1.80003714243408e-05
-1.11586507953367e-05
-2.65917284036027e-05
-3.47469417731579e-05
2.50773719399225e-07
-2.64326204472079e-05
-1.19663759713675e-05
-1.03743338908703e-05
-2.61058703451972e-05
-2.94320707874038e-05
-2.59092659905223e-05
-1.54661966197219e-05
-3.72459187166773e-05
-4.7101003023423e-05
-2.45648382321631e-05
-4.31967477112562e-05
-1.63227170270155e-05
-6.85579671756846e-06
-2.84732307202445e-05
-2.03421735291663e-05
-2.19226244458134e-06
-2.53551832462658e-05
-2.64030396025141e-05
-3.95364152530311e-05
-2.05113173273958e-05
-2.02526639188137e-05
-2.33103028733963e-05
-4.10574100230654e-05
-1.98808065257111e-05
-3.87149790472692e-05
-3.28875171722899e-05
-1.93558126227132e-05
-7.77341691858869e-06
-3.64006651316951e-05
-5.77111313630981e-06
-5.82779562566588e-05
-3.04776178235619e-05
3.31218058010059e-06
-3.0777146566755e-05
-1.76132684577104e-05
-1.46601145515496e-05
-1.3456822228493e-05
-1.60945311772536e-05
-2.28819365384242e-05
-2.28585500571073e-05
-1.08467182929045e-05
-2.10391069192828e-05
-1.28710328228182e-05
-4.49126553764037e-05
-3.99454576153014e-05
-2.63236316999768e-05
-7.75333137526656e-06
-1.55351722631527e-05
-1.07475226378113e-05
-3.5573382594108e-06
-1.98952475208789e-05
-3.08604072287613e-05
-1.73960169079313e-05
-2.0447911325864e-05
-2.18248952536869e-05
-2.71442510761835e-05
-1.771908636522e-05
-3.73948896463927e-05
-1.94959614338292e-05
-6.16505164674657e-07
6.71536390944329e-06
-4.66847921257621e-06
-3.22058373740952e-06
-1.83823493478925e-05
-2.42122400891246e-05
-1.5273394621255e-05
-3.55318433397968e-06
-2.3436277893406e-05
-2.27070611389705e-05
-1.78042313040911e-05
-8.97366226300433e-06
-3.59343633765853e-05
-4.30009835633624e-05
-2.79450597706111e-05
-3.77300624674385e-06
3.4400094286234e-07
-7.91138719659974e-06
-2.66343324102441e-05
-2.23003085951921e-05
-3.03178201721948e-05
-2.27793442222293e-05
-6.9284543267674e-06
-1.14423974132474e-05
-9.83768707598661e-06
1.24666777759575e-05
-2.57211003006611e-05
-2.99325856031704e-05
-8.60891159150331e-06
-1.76923823406419e-05
-1.33505053509996e-05
4.45369421444364e-06
-3.64893894887773e-05
-2.42927953102536e-05
-3.53472901615609e-05
-2.86717734750239e-05
-2.85710279692572e-05
-4.13100124134122e-05
-2.06069752675107e-05
-2.29673584336436e-05
-8.90911003615123e-06
-3.37486958239478e-05
-7.02770801281571e-06
-2.30993793586011e-05
-2.81794058743514e-05
-3.1486795576916e-05
-1.98519026448931e-05
-2.03430804854815e-05
-1.82461539718829e-05
-1.59931178529959e-05
-1.82243194007687e-05
-4.07657494483747e-05
-1.56755108412396e-05
-2.53761809532673e-05
-4.39355454945924e-05
-1.53085740816695e-05
-1.82106672308199e-05
-1.88040194171982e-05
-7.20937031532571e-06
-2.98439302361414e-05
-2.06932309111787e-05
-2.9984906950682e-05
-2.09916711613579e-05
-3.42093604866234e-05
-3.9609305555619e-05
-2.02303651078178e-05
-1.34694173834952e-05
-7.2439277858198e-06
-2.30065022950275e-05
-2.27264730973174e-05
-1.35474401993953e-05
-2.55875903989614e-05
-1.37343602547573e-05
-9.06888261594668e-06
-2.38343478845367e-05
-4.83093044930488e-05
-7.58415921719559e-06
-1.22501250852292e-05
-1.45682156551808e-05
-2.39970104699034e-05
-1.41878070276963e-05
-4.35989206892335e-05
-2.1149601335272e-05
-1.96608821653557e-06
-4.6849960529508e-05
-5.6566670990304e-06
-1.09946555835445e-06
-3.62643429999126e-05
-2.83971117809648e-05
-3.88256614800457e-06
-3.57082233402253e-05
-8.01801806652961e-06
-2.10000662698011e-05
-2.47393348724675e-05
-2.41224085647923e-06
-5.07990140983974e-06
-2.54586941247386e-05
7.91359511076246e-07
-3.1895160478993e-05
-5.0489993908072e-06
-2.89394363873048e-05
-3.73634512049579e-05
-5.88369294575619e-06
-4.47413926267417e-06
-2.79008962350096e-05
-3.41565234511508e-05
-7.1375156433399e-06
-2.19195006701146e-05
-2.20645482636962e-05
-2.28790107049953e-05
-2.93148923965538e-05
-3.38456219945944e-05
-7.83840100765459e-06
-3.48385225815183e-05
-5.75219848096891e-06
-2.80232270933446e-05
-1.26438572994219e-05
-3.22552064297616e-06
-3.87470792086782e-05
-3.01612728334419e-05
-1.36323506551971e-05
-1.27885843099283e-05
-3.15360891337438e-05
-2.90227318036782e-05
-3.77362263291788e-05
-4.60195622140033e-05
-2.07171234272009e-05
-3.74333145708188e-05
-2.00197991110341e-05
-2.49234649053112e-05
-4.59839317148228e-05
-7.72751536434421e-06
-1.83331341574361e-05
1.77121232873712e-06
-3.09393394613964e-05
-2.90692606077464e-05
-1.6364224926719e-05
-1.15422170373815e-05
-3.8902218229182e-05
-3.77709325616815e-05
-1.3333665909698e-05
-3.00670207200075e-05
-2.20437328054235e-05
-2.49598172276359e-05
-2.40461150997701e-05
-1.21766681793497e-05
-1.45368673620182e-05
-2.68532561290584e-05
-2.33873419984478e-05
-1.55189367072575e-05
-8.82850133925253e-06
-3.3072063333673e-05
-3.06390788195631e-05
-3.43627964442347e-05
-5.85105510048101e-06
-1.26370021142407e-05
-4.36796019385798e-06
-3.67857111288189e-05
-3.21763646338102e-05
-1.18132582633918e-05
-1.94242952064407e-05
-2.41906130934443e-05
-2.40122519938993e-05
-5.24965624766794e-06
-1.98958161262426e-05
-1.83146295957403e-05
-1.19717765331347e-05
-3.30281347373591e-05
-2.78064378619484e-05
-2.07805896059966e-05
-1.62890231059085e-05
-8.96746400376483e-06
-7.53279709622667e-06
-1.12030785825879e-05
-3.26180469205928e-05
6.60634010994794e-07
-2.58769287240904e-05
-3.79701988930926e-05
-3.17038577874693e-05
-2.3495782480221e-05
-1.68547152412621e-05
-2.88186232372259e-05
-1.62893807224648e-05
-6.95666662993732e-06
-2.22697036853069e-05
-3.27559182360671e-05
-3.25499283015105e-05
-2.66996656289906e-05
-1.94973876159763e-05
-2.2647470771243e-05
-2.12033331377306e-05
-5.55329653737921e-06
-1.53674702811484e-05
-3.39018565182653e-05
-1.1048958693612e-05
-3.00701240703103e-05
-2.70365490927557e-05
-2.23147312009361e-05
-3.26444856805454e-06
-2.57448199659739e-05
-2.40610643872266e-05
-3.0276641734792e-05
-1.62687789850025e-05
-1.11903962499848e-05
-6.55293028951442e-06
-1.78238320631714e-05
-2.24497967310278e-05
-3.00172756147506e-05
-3.61401511421045e-05
-2.58175589886478e-05
-1.59469398293207e-05
-4.00505848142949e-05
-2.65895695473557e-05
1.04909057487877e-06
-2.48451033655286e-05
-3.62941375050516e-05
-2.33018049703215e-05
4.34971658311104e-06
-2.82409464527243e-05
1.92566471386829e-06
-2.1022861427084e-05
-1.3841708176166e-06
-9.76293534879783e-06
-2.6095160622251e-05
-3.16217684489339e-05
-4.19538837962707e-05
-2.44601430210683e-05
-8.44027246959644e-06
-2.60285291927807e-05
-1.2002365027882e-05
-3.23634906307844e-05
-1.88030477969792e-05
-1.74715606667312e-05
-1.96798129917376e-05
-2.67773267981934e-05
-1.2770718743958e-05
-1.73308549724581e-05
-3.16070419265348e-05
-2.09202754090145e-05
-5.91601411355854e-06
-6.67640315145939e-06
-1.39686576551498e-05
-7.06161393515455e-06
-3.39601505867825e-05
-1.73219943509057e-05
-2.19524150231629e-05
-2.92977062448693e-05
-1.72739350932413e-05
-2.73565629259662e-05
-2.57517747338322e-05
-2.42704337269689e-05
-2.29415846472354e-05
-2.05186365306239e-05
-1.12461451067407e-05
-1.47284899931137e-05
-2.40220893423595e-05
-1.52651305882231e-05
-1.54663580019597e-05
-1.50205159899289e-05
1.09222791649967e-06
-4.23000159927365e-05
-3.10798108582647e-05
5.85874921132954e-08
-2.63392727723515e-05
-4.09343556630094e-05
-2.50673337411993e-05
-2.00803632419855e-05
-3.47168565946448e-05
9.11478529169044e-07
-1.86822166723566e-05
-1.58634945449801e-05
-1.48589198737234e-05
-1.95473335325101e-05
-1.51004737761661e-05
-1.35939573731886e-05
-7.28407085802847e-06
-2.33745729250823e-05
-1.98626099842807e-05
-2.98440203333702e-05
-1.4205325573084e-05
-3.49143926585152e-05
-8.78507683825525e-06
-2.65609223858814e-05
-2.08076121113033e-05
-3.55399003887806e-05
-1.16245230673967e-05
-2.60364054000002e-05
2.5490244717693e-06
-9.86835049213709e-06
-1.24855766439682e-05
-7.6762499567161e-06
-2.5462376299968e-05
-1.71995776132256e-05
-8.36430195537914e-06
-1.35374526119775e-05
-2.91808716413299e-05
-1.75494559194476e-05
-1.18607856714777e-05
-2.15913974024164e-05
-4.00006190050046e-05
-2.55670479962714e-05
-3.3695797254954e-05
-1.41772370856662e-05
-1.6773508975047e-05
-2.47167143011463e-05
-1.86553740623577e-05
-2.14824448849725e-05
-1.42975317529287e-05
-1.52668790460214e-05
-3.86473673719349e-06
-9.17601974730151e-06
-2.5466682392626e-05
-1.47735823463737e-05
-3.21577567058566e-05
-3.19286760068227e-05
-7.9523984286314e-06
-3.08617031486754e-05
-1.53194050418931e-05
-1.97524341677875e-05
-2.47936911359298e-05
-1.53306115204209e-05
-4.43813180377104e-05
-1.04629569753123e-05
-2.55828763502672e-05
-4.15404260167614e-05
-1.01787744380161e-05
-2.13089811705008e-05
-3.59709123425399e-05
-2.57737555946072e-05
-2.48208259522764e-05
-1.39792864401131e-05
-1.30002019554089e-05
-3.06596668443322e-05
-1.52761317528287e-05
-4.11257171797077e-05
-2.77388728903261e-05
-1.2154325665085e-05
-3.95220431403154e-05
-4.29107979294498e-05
-2.14010853019721e-06
-3.23920814655127e-05
-3.06675419219789e-06
-1.96202355028645e-05
-9.00568524772722e-06
-3.76059384074294e-05
-2.75991863561829e-05
-2.10070337320605e-05
-9.11800636555821e-06
-1.5915395311952e-05
-2.27803206911834e-05
-2.02350381693875e-05
-3.04323334662005e-05
-3.18611177488501e-05
-1.14823694999328e-05
-9.88962732419019e-06
-7.25189800597738e-06
-5.64762719586999e-06
-1.25001257320039e-05
-2.11999957823735e-05
-1.1160177174686e-05
-2.14318799459869e-05
-2.0794529568042e-05
-1.25947201558095e-05
-2.84087561819242e-05
-1.45160103927036e-05
-1.61372077991038e-05
-7.67811281116928e-06
-1.7660888581437e-05
-2.40457086695072e-05
-3.05640972859136e-05
-3.4785719839425e-05
-5.18089953138529e-05
-8.26182706561041e-06
-1.64466491188654e-05
-3.71456397037236e-05
-1.37944442496895e-05
-4.82345312929477e-05
-1.60548803804174e-05
-3.00123929690812e-05
-3.4885958164661e-05
-8.67453849547888e-06
-1.91088700402385e-05
-6.80924655680635e-06
-1.13641629260401e-05
-2.04420742731922e-05
-2.80365518938753e-05
-2.00527073317998e-05
-2.96519295630943e-06
-3.58662112176735e-05
-2.29597335581819e-05
-4.23756071844018e-06
-2.57777055765963e-05
-2.22195169138053e-05
-3.18273941805294e-05
-2.560475415332e-05
-4.14060345556118e-05
-1.25514982793599e-05
-4.11007818077338e-05
-1.91385370283015e-05
-9.76258653598795e-06
-9.26219876104011e-07
-3.23500200773191e-05
-2.19801163531451e-05
-2.84334523455926e-05
-2.36078780077653e-05
-6.70911388765613e-06
-1.54028067604604e-05
-2.12970857310499e-05
3.9108666829451e-07
-1.32660437177164e-05
5.90623660758501e-06
-1.99013106021716e-05
-2.03045552070918e-05
-1.5096845113688e-05
-2.24882644074836e-05
-1.63027998531021e-06
-8.57351389881706e-06
-6.35758068174814e-06
-1.01650393256855e-05
-4.89180290189451e-05
-1.43554002354156e-05
-5.86466925953752e-05
-8.4920707338298e-06
5.62961415154759e-06
-1.37666450363008e-05
-3.42815398185343e-05
-4.46491004914001e-05
-3.89156225544829e-07
-3.24863246279395e-05
-2.57543400182311e-05
-2.49504045331283e-05
-4.33748669275441e-06
3.54945634114484e-06
-2.97285715756641e-05
-2.17099758802259e-05
-3.10255668805026e-05
-3.22950021394671e-05
-1.61226882010552e-05
-4.9160551028002e-05
-3.34360516815297e-05
-3.91534817438139e-05
-2.97522151027776e-05
-3.81111041148025e-05
-5.03663964276339e-05
-1.44143722591513e-05
-3.18808277068414e-05
1.54046000957542e-05
-1.55881666687645e-05
-1.91361969687088e-05
-2.71929331093692e-05
-3.58888482288755e-05
-1.51499031163485e-05
-1.43328641317799e-05
-2.09648501318063e-05
-4.60034918083725e-05
-2.41326024539501e-05
-8.09719381325266e-06
-1.59989718004475e-05
-2.95683088284241e-05
-1.67707303028025e-05
1.36699033866003e-06
-3.67814691403122e-05
-1.67314928881211e-05
-2.4568077274314e-05
-9.37720886655398e-06
-2.45601646068158e-05
-1.93504568117356e-05
-1.65079961835026e-05
-3.77414973447595e-05
-1.38926465587246e-05
-1.65362352093347e-05
-2.54735126267256e-05
-2.07436314626858e-05
-2.80398374820908e-05
-2.84483068607723e-05
-1.89212512453138e-05
-2.34260372430979e-05
-2.07150555703556e-05
-1.39444148109917e-05
-1.38212076416383e-05
-3.82461274786055e-05
-3.46375204486077e-05
-2.43026600959865e-05
-1.28676487151115e-05
-1.1124102191987e-05
-1.54316463331163e-05
-1.91947916366019e-05
-2.1655775222056e-05
-3.90045020445328e-05
-3.28865596174816e-05
-1.10617444716092e-05
1.05679905698762e-05
-1.60347412871718e-05
-1.54301930276423e-05
-3.14514382599348e-06
-2.65043146232563e-06
-2.88298949011947e-05
-1.31298308429554e-05
-2.23545086253688e-05
-2.69145781781877e-05
-1.17097290573279e-05
-1.06207276209609e-05
-3.77469568394025e-06
4.43711722742831e-06
-9.96020909223491e-06
-1.49245140683022e-05
-3.10674854565272e-05
-1.49205678350446e-05
-2.04100406206779e-05
7.32741530538862e-06
-5.39090764962437e-06
-1.21537139205543e-05
-1.85009488643358e-05
-3.22008082384407e-05
-1.70873668367309e-05
-1.78258753053796e-05
-3.43282774968628e-05
-2.3942939132461e-05
-1.92450895197313e-05
-2.01071264723204e-05
-4.51412259567963e-05
-2.7190715861967e-05
-3.00628206170722e-05
-2.32990086747516e-05
-2.50266860059615e-05
-3.22465969949695e-05
-1.2611938368347e-05
-4.4212001809956e-06
-1.22441450459265e-05
-1.76017436175168e-05
-4.09162426985242e-05
-8.0641550375353e-06
-2.44998902967493e-05
-3.21946744146884e-06
-3.17515149837759e-05
-8.06216355450558e-06
-1.1087163074863e-05
-1.36441026164257e-05
-4.28236275536773e-05
-2.38955045896805e-05
-1.43110250347118e-05
-2.52861626816808e-05
-8.82639792680613e-06
-1.62268512719382e-05
-2.08096705444512e-05
-3.83043329779315e-05
-3.58096994965825e-05
-1.51219994954483e-05
-3.80888404551432e-05
-2.16647501641768e-05
2.50571150704225e-06
-1.199882572613e-05
-1.69139620191638e-05
-1.90206895972731e-05
-1.24750168929822e-05
-2.43660812474074e-05
-3.33488212761967e-05
-3.65979957555465e-06
-1.46806942294526e-05
-3.92452062812939e-05
-3.05952771471387e-05
-2.05527178912619e-05
-3.00441995439795e-05
-1.98668435221054e-05
-2.45017971320923e-05
-2.11137739913286e-05
-7.01089934868758e-06
-1.453728500886e-05
-2.24381467801328e-05
-1.14814856586713e-06
-1.94241350665403e-05
-2.51566416525246e-05
-1.46924528113525e-05
-2.86716149793086e-05
-8.72825290425135e-06
-1.92333118249633e-05
-2.32506523575462e-05
-1.68110902159352e-05
-1.68053288986691e-05
2.96127352482636e-06
-3.22985534534899e-05
-3.91493515375172e-05
-4.40147755620333e-06
-3.5954203225938e-05
-1.77161031402036e-05
-1.98030127392877e-05
-2.19080340314759e-05
-9.9782001591682e-06
-1.8883723004226e-05
-2.57861003057021e-05
-8.67837273822111e-06
-2.00451280388663e-05
-3.09691386405829e-07
-2.56027242663992e-05
-5.74477790892756e-06
-9.29646684995997e-06
-3.08667900393412e-05
-3.64234929388417e-05
-1.80264569807574e-05
-1.77710198604213e-05
-2.26933580209368e-05
-2.81715687405513e-05
-2.61899962359747e-05
-2.3423950107112e-06
-3.45970668497308e-05
-1.90071311966572e-05
-2.6676415450009e-05
-3.27561384992789e-05
-2.53746370361006e-05
-2.07727213667077e-05
1.97998570276471e-06
-1.11988115562119e-05
-1.60216989375263e-05
-1.85384029207486e-05
-2.34625982315355e-05
-1.81863345158732e-05
-4.1339877813611e-05
-2.91764234746817e-05
-7.35958649377527e-06
-1.57812222774211e-05
-2.45307948726004e-05
-8.65992428821752e-06
-2.86753806826342e-05
-3.46509337229153e-05
-1.49431437297756e-05
-1.89865778345059e-05
-7.22049714067491e-06
-2.49235524586999e-05
-2.46780925743305e-05
-1.34156083882258e-05
-8.91776330822348e-06
-2.36879387845066e-05
-2.89841210141493e-05
-1.24122349287454e-05
-2.07803245301093e-05
-1.91188410500514e-05
-3.25108282549949e-05
-1.2137049992949e-05
-1.3663966675318e-05
-1.1482247121474e-05
-3.80748601717081e-05
-4.14333907089802e-05
-3.20309359558154e-05
-2.43138339341133e-05
-2.11464479988588e-07
-6.831398357116e-06
-1.21331180065387e-05
-1.99603945676045e-05
-2.56384629476389e-05
-3.13242370437564e-05
-2.52287769155905e-05
-1.02172973706353e-05
-1.7509981912916e-05
-1.89936984471871e-05
-3.77333069956999e-05
-5.55985570253208e-05
-3.27598394420232e-05
-2.38820244814337e-05
-1.59521047783672e-05
-2.20910369085011e-05
-1.71781492484174e-05
-2.35107438063486e-05
-1.7265521075237e-05
-2.05045150557307e-05
-1.01138817131879e-05
-2.07769883169991e-05
-1.19337139091897e-05
-2.08740111582971e-05
-2.83485115371905e-05
-2.3652408802416e-05
-3.49754800103327e-05
-2.92797331071667e-05
-2.19796060774726e-06
-2.6927971779407e-05
-8.46436429178673e-06
-1.48945434892095e-05
-3.05138050441833e-05
-2.59494961323319e-05
-1.74233363261414e-05
-1.07199074686557e-05
-1.49974552275175e-05
-4.25399086523983e-05
-4.22476521835467e-05
-4.5301572311951e-05
-3.8589335880498e-05
6.64883205354161e-06
-9.79483841661584e-06
-2.30823577124058e-05
-3.9575138628758e-06
-5.96579035288284e-06
-6.26984729423499e-06
-1.06114928244179e-05
-3.72195883289344e-06
-2.54235375116191e-05
-2.72621926188243e-05
-1.58003543788797e-05
-1.62210111350603e-05
-1.56127788419434e-05
-2.278364420632e-05
-1.95070365235977e-05
-7.51573439560587e-06
-1.48171286385221e-05
-3.10976595359962e-05
-2.78968578491669e-06
-2.34564368345245e-05
-1.37578030709822e-05
-3.68073636765341e-05
-2.51206388308951e-05
-6.86488510323149e-07
-2.89261043966297e-05
-1.07835059297336e-08
-3.13487508282733e-05
-3.67881647053907e-05
-2.33577727600863e-05
-3.01670927480375e-05
-2.15332593993564e-05
-2.45491328422196e-05
-1.28911975142543e-05
-1.25440856862808e-05
-2.50165365296463e-05
-6.98288833812858e-06
-3.0226604396752e-05
-3.4625574045268e-05
-2.31484746878098e-06
-6.57900694764547e-06
-1.46575667251507e-05
-1.17760482670787e-06
-1.13602939214874e-05
-1.19924870600011e-05
-1.46305220458743e-05
-2.49473372916735e-05
-4.51659176575101e-06
-2.80058228548029e-05
-4.48209313197764e-05
3.32110275642066e-06
-5.95378869582541e-06
-1.63272354358814e-06
-1.23356792600093e-05
-2.49811187261592e-05
1.38612384671399e-07
1.17201941956524e-05
-2.24435491013592e-05
-2.2643311959233e-05
-1.21872395943162e-05
-2.76433482703981e-05
-1.26463727141995e-05
-1.79393467414713e-05
-2.76755698470687e-05
-1.20065581284029e-05
-1.98516777318441e-05
-2.21497533617896e-05
-1.22533708988679e-05
-7.60393145727215e-07
-2.17429098061712e-05
-6.85934586905584e-06
-1.18017171725528e-05
-3.12143948251154e-06
-1.39140776814148e-05
2.44127915489222e-06
-4.09242671066478e-05
-2.02986429256009e-05
-2.32425534665219e-05
-1.24448730509919e-05
-1.93876585447999e-05
-4.91707976057455e-05
-3.68487300690783e-05
-3.21877452089111e-05
-4.12507242307818e-05
-2.08467482858464e-05
-4.04255316298836e-05
-2.04895471141596e-05
-1.78813265773628e-05
-4.02775819751632e-05
-3.34648700040925e-05
-3.35726651420182e-05
-3.01662301928537e-05
-1.24646993424973e-05
-1.88507464081679e-05
-3.00339643451286e-05
-2.4406814415902e-05
-4.05451619666614e-05
-1.86867423369758e-06
-2.5240198022037e-05
-1.55641756765527e-05
-8.46107788195716e-06
-2.42188173182898e-05
-2.62307381384866e-05
-1.19522449844156e-05
-7.60956274043398e-06
-4.40933914377672e-05
-3.88615173621629e-05
-3.56468626543045e-05
-3.03705491880141e-05
-2.55690454247577e-05
-2.95378572112528e-05
-1.64203577507776e-05
-3.57494067144653e-05
-2.37150791445425e-05
-2.9028138882336e-05
-4.35671680719539e-06
-2.69162283647673e-05
2.7915687642779e-06
-1.95632803022758e-05
1.06306853479424e-05
-3.24591056265785e-05
-3.41547987455063e-05
-3.61301130978621e-05
-1.99128883791776e-05
-1.8738037134456e-05
6.69214503530204e-06
-2.08509983366336e-05
-2.80754003369645e-05
-1.83475413969074e-05
-1.9453126493383e-05
-1.75785068668952e-05
-2.03146268778937e-05
-2.0587217757081e-05
-2.07916277581402e-05
-7.73185300125681e-06
-2.31273963723356e-05
-2.80741105615111e-05
-4.16898674780237e-05
-1.79556443087155e-05
-4.20629045525143e-05
-4.6909520213775e-06
-1.7085496644419e-05
-1.48093081076314e-05
-2.98516143653344e-05
-2.25205341962546e-05
-3.42327707573901e-05
-2.69896782088806e-05
-3.07291265503207e-05
-6.0435953539345e-06
-1.55337736810524e-05
-8.60845148838849e-06
-1.52660241718823e-05
-3.30977577702135e-05
-1.36254838622118e-05
-7.51398840276791e-06
-2.47716553751301e-05
-4.35571675560761e-05
-2.57199574244097e-05
-3.63910023495142e-06
-2.88619917379586e-05
-1.43869285771045e-05
-3.3398958469525e-05
-1.81667116824392e-05
-3.08455191978148e-05
-4.52155255252178e-05
-2.66182181721317e-05
-2.70437597225341e-05
-1.77105050220634e-05
-2.9856718921664e-05
-1.47290724674739e-05
-3.32570015712795e-05
-1.02198164825807e-05
-2.20437798282564e-05
-1.00832856897901e-05
-2.04752047144045e-05
-2.66980532992603e-05
-4.31896947584336e-05
-2.41075577145113e-05
-7.8033019798695e-06
-2.55579641449488e-05
-5.21252392189939e-06
-3.36788492852767e-05
-2.23658297931493e-05
-2.87447618609262e-05
-2.79842489718048e-05
1.32151281329264e-06
-1.27840039468305e-05
-1.42861439024924e-05
-3.05992705134741e-05
-7.31596785096475e-06
-1.92687271344185e-05
-8.71237267420842e-06
-9.88967209715255e-06
-3.97447550963794e-06
-2.17838609905676e-06
-2.33613529101552e-05
-1.97641041274809e-05
-2.07533427442758e-05
-8.64272246825368e-06
-2.53144813698737e-05
-6.92855090158036e-06
-2.69082618680421e-05
-2.23912601696177e-05
-3.60447858066732e-06
-1.43078822751236e-05
-7.02323765895154e-06
-1.87060171111413e-05
-2.63110551435313e-05
-1.89371777381198e-05
-3.07458272352264e-05
-2.77892861806762e-05
-3.83911830661848e-05
-1.16389288923208e-05
-1.80801735100849e-05
-5.04075289437299e-05
-2.53700398254874e-05
4.78253082592072e-06
-3.98275195635732e-05
-1.44191351951514e-05
-2.70640208492579e-05
-2.73784848874892e-05
-1.29698873540958e-05
-2.68238817752387e-05
-3.86573175356707e-06
-3.1146362614082e-05
-2.59814299528663e-05
-2.83417678665331e-05
-2.1846633575732e-05
-2.74052378067185e-05
-2.15741388565598e-05
2.04679286817878e-06
-1.17467974066068e-05
-9.06908276749458e-06
-3.27653379989322e-05
-1.53372440759069e-05
-1.64517374296298e-05
8.55936881977238e-06
-3.38092984999269e-05
-3.51583435406339e-05
-2.43800043276888e-05
-3.32779828098499e-05
-9.20034985653831e-06
-2.16122848491895e-05
-1.22870936463857e-05
-7.45200593866957e-06
-3.70275317714139e-05
-2.7515935292035e-05
-3.67839344630129e-05
-9.3026117111811e-06
-2.57915155114604e-05
-1.47129614977258e-05
-3.64742194213306e-05
-8.35264222259281e-06
-7.12805233071141e-06
-6.34433493867445e-06
-2.16261552814084e-05
-1.49131314344384e-05
-4.59181246491301e-05
-3.27674118539947e-05
1.18339521570627e-06
-2.25198755403245e-05
-3.73393659312836e-05
-3.55575502021576e-05
-1.29451522756311e-05
-1.96033081349143e-05
5.12798788351556e-06
-2.07949510880267e-05
-1.74567139622989e-05
-4.32888699774353e-05
-3.54995052928412e-05
-1.61835658810751e-05
-4.00464210415709e-05
-3.34286677380055e-05
-1.02809571502954e-06
-5.3515191157274e-05
-3.29784056164052e-05
-1.24688516656465e-05
-9.92897379781598e-06
-1.35238115282885e-05
-2.43046907659927e-05
-1.06029780553335e-05
-1.58216170020941e-05
-3.32626557926175e-05
-6.72916726761229e-06
-4.60285399490942e-05
-1.05143659139711e-05
-1.12059693754608e-05
-2.39589669461363e-05
-4.56782182101716e-05
-1.8773283594809e-05
-1.73251035145046e-05
-1.35281534693084e-05
-1.63469428519359e-05
-6.75395709990376e-06
-9.3049940625169e-06
-1.61940890755371e-05
-2.80956647174851e-05
-1.47058808487273e-05
-1.10634909856829e-05
-3.10131528528511e-05
-3.58558929124028e-05
-1.50670323245735e-05
-1.15592624678439e-05
-2.30464125106227e-05
-4.38916924136393e-05
-3.47098204094925e-05
-1.93301585365327e-05
-1.19631367792159e-05
-3.01432401515088e-05
-1.89089796018342e-05
-1.10053841237687e-05
-2.9237748538612e-05
-4.87769163089811e-05
-2.1410323588144e-05
-2.5754610891878e-05
-3.2726678638327e-05
-4.63735457425851e-05
-4.16868328941238e-05
-1.91201216402569e-05
-1.09693424363921e-05
-3.08166773300413e-05
-2.3721275340193e-05
-2.74667664324261e-05
-2.80359008716014e-05
-3.01162378004776e-05
-1.07196545149136e-05
-2.94974831652843e-05
-2.68071797138657e-05
-1.21484181047498e-05
-7.53121137837195e-06
1.96394318874664e-06
-4.40867218079834e-05
3.6006878218419e-06
-1.58531598514469e-05
-2.20472010330378e-05
-1.09487470927618e-05
-3.12583515240411e-05
-1.8611081905396e-05
-2.35611176947055e-05
-3.59755507448897e-05
-1.66910466316119e-05
-2.70744951107602e-05
-2.6112865260236e-05
-2.67884621588623e-05
-2.52805657964618e-05
-2.72180317963763e-05
-3.70678673460881e-05
-2.71948697478612e-05
-1.74414781542594e-05
-3.29856786292399e-05
-2.18059379516869e-05
-2.82681874930702e-06
-1.19003276221405e-05
-6.90656545324829e-07
-2.99745812514308e-05
-3.07786006242099e-05
-2.06761719668345e-05
-1.94554938732394e-05
-1.88276891712446e-05
-1.27768075226467e-05
-2.88622082220021e-05
-2.44322041030789e-05
-4.00940061215769e-05
8.46118416197019e-06
-1.16699792716655e-05
-3.72047495340559e-05
-1.57869548909617e-05
-1.48217573399725e-05
-1.9867603490646e-05
-2.4210892889002e-05
-1.60593874418192e-05
-3.9525156892002e-05
-7.57601261060378e-06
-2.59394961802737e-05
-4.14829972933867e-05
-3.28908485382266e-05
-9.06784374420434e-07
-2.46231300123898e-06
-1.22133919469323e-05
-1.5500017815532e-05
-2.80768900244862e-05
-2.52614524257404e-05
-1.42694296638611e-05
-2.42947488810858e-05
-2.43001477391282e-05
-2.77241747312778e-05
-2.43623328111125e-05
-5.10114332824558e-05
-1.29616409983189e-05
-3.54202954866168e-05
-2.37557836390643e-05
-3.64991605757855e-05
-2.53815463897813e-05
-1.29244240298199e-05
-1.42753065566835e-05
-3.24986621692873e-05
-2.02753236861361e-05
-3.44345877009716e-05
-2.44395584478277e-05
-3.66847952092242e-06
-2.03246732986962e-05
-1.42160171023723e-05
-1.32834448285101e-05
-3.7273460965943e-05
-2.03794255887592e-05
-5.72805570028675e-06
-3.12047979380318e-05
-3.53497905229782e-05
-1.94887025764583e-05
-1.67471855957781e-05
-1.06977632039527e-05
-4.30016599028118e-05
-2.1969195688014e-05
-1.6335935028542e-05
-2.12763567722214e-05
-6.400558958011e-06
-1.95707209347773e-05
-1.47887544488721e-05
-1.85467234306835e-05
-2.00039684053757e-05
-3.00700060435986e-05
2.16827662863077e-07
-2.80772178341561e-05
-1.89537857478244e-05
-2.31790799157496e-05
-1.58771851882307e-05
-4.43784928241981e-05
-1.15592665435163e-06
-3.01753178074758e-05
-1.54836735600504e-05
-7.2364205999796e-06
3.7631098054939e-06
-1.92602042796359e-06
-3.09435209895585e-05
-1.60518694623e-05
-2.66029834510711e-05
-2.20217407012526e-05
-2.68839715779284e-05
-1.6217458002574e-05
-1.80033527179501e-05
-1.47103442164879e-05
-1.55358166267217e-05
5.54873756054701e-06
-1.24533480152316e-05
-4.09744504636898e-06
-2.49531164252834e-05
-9.24675375621447e-06
-2.91385688175201e-06
-1.76740671540608e-05
-1.78765488684143e-05
-1.56644029521097e-05
-1.74707335495331e-05
-7.42032773525591e-06
-2.93818379872152e-05
-1.20589439716282e-06
-3.28034455705282e-05
-1.13386372235497e-05
-1.94464913414207e-05
-2.07337174416245e-05
-1.29273182570705e-05
-8.96393533222982e-06
-2.83617633118036e-05
-1.38023000004997e-05
-1.10004547383453e-05
-2.44769306158993e-05
-1.71025250555067e-05
-3.64256152953053e-05
-2.48164729320089e-05
-2.96609816459819e-05
-2.75301502985982e-05
-1.77357587568032e-05
-2.26358483814423e-05
-1.64252534306143e-05
-1.10660088217583e-05
-3.57516927168521e-05
-7.82695785742571e-06
-8.83695729378165e-06
-2.13999558611565e-05
-1.3121640724478e-05
5.66017132742497e-06
-3.00214777658692e-05
-3.32417188453651e-05
-4.14948142960511e-05
-3.76369068783459e-05
-1.19201792467163e-05
-1.55558342540371e-05
-5.94893542318839e-06
-1.18810496265947e-05
-3.06829777077929e-05
-1.3420779111378e-05
-3.12488234976386e-05
-1.80861440443334e-05
-1.89804371933607e-05
-1.78855842472732e-05
-2.96877603700528e-05
-2.50484549030108e-05
-2.60881669017203e-05
-3.17988617481581e-05
-2.81611175470707e-05
-3.10498607648764e-05
-2.43223084123579e-05
-1.89460991161026e-05
-1.88329327293978e-05
-7.64241879835997e-06
-2.74459636049204e-05
-3.60181843645868e-06
-4.18477296808628e-06
-2.19846155248264e-05
-3.73345453716427e-05
1.26225401019102e-06
-1.09827778445543e-05
-1.10371471632245e-05
-3.87355933850956e-05
-6.25175587821436e-06
-2.8189790061102e-05
-2.07911462127479e-06
-2.20315394885995e-05
-1.24200056034099e-05
1.91272859062014e-06
-1.52257659115157e-05
4.62825652877014e-06
1.10922825179562e-05
-1.79975727762493e-05
-2.8017781100583e-05
-3.43925254025167e-05
-5.31794564363243e-06
-3.04447101085758e-05
6.58199337721634e-06
-2.99051541111659e-05
4.60467497115005e-06
-8.99871156487613e-06
-3.5898983725658e-05
-1.36116219931576e-05
-5.88666170440665e-06
-5.00170521117451e-05
1.57633323482015e-06
-2.09695521108434e-05
-5.443499627879e-05
-2.45315350745533e-05
-1.12416944017915e-05
-1.35645468429571e-05
-1.59855884473706e-05
-3.36166751919949e-05
-2.45613362720605e-05
-1.98180592149753e-05
-1.02954795463073e-05
-3.87469766688541e-05
-1.78632072566007e-05
-9.63285125462567e-06
-9.56424849039735e-06
-4.51554925546087e-05
-3.84858078388735e-06
-3.23696191783662e-05
-3.012564563388e-05
-2.58468318010859e-05
-2.62869853456645e-05
-3.80257376286386e-05
-2.4508200245216e-05
-2.16560016489064e-05
-2.24563370508635e-05
-3.16850475367823e-05
-1.66551241480119e-05
-2.09289796092366e-05
-2.6572260818341e-05
-1.20085030522611e-05
-3.26352042322484e-05
-3.31683451415697e-05
-3.23182468742144e-05
-1.33810201722322e-05
-1.24871968091156e-05
-1.77029099434074e-05
-1.01926272190305e-05
-1.73746077782356e-05
-2.41590652471474e-05
-3.09209292624743e-05
-1.34379971434132e-05
-1.32905570057656e-05
-1.68444000810329e-05
-1.9784934189925e-05
-2.77243605345823e-05
-5.18659923103438e-06
-2.53233586630307e-05
-2.82089592023563e-05
-2.8761731354239e-05
-1.24494720581982e-05
-2.98892112568196e-05
-2.28338693157302e-05
-2.21737207008437e-05
-7.23176139242293e-06
-3.59819474163734e-06
-4.19567573593847e-06
5.5077873629267e-06
-2.89385625300413e-05
-9.05352365735653e-06
-2.03035122089662e-05
-2.87261825408281e-05
-2.99102758865132e-05
-8.94611560329197e-06
-9.57188950431622e-06
-3.46089078024582e-05
-1.51677329482247e-05
-3.07922477467506e-05
-1.55722843599939e-05
-2.44768511680922e-05
-2.09567080227533e-05
-1.88070515339932e-05
3.76459056024322e-06
-1.24686743478695e-05
-2.00074442411225e-05
1.81782259943996e-06
-5.4767973393963e-06
9.83304945816091e-06
-2.41291901218449e-06
-1.10804782040776e-05
-1.66060088799046e-05
-2.60473872122834e-05
-3.68606643673278e-06
-3.39616677910945e-05
-2.08670983752429e-05
-1.23507337076145e-05
-6.99145569138436e-06
3.74553745675516e-06
-8.92776420499836e-06
-6.07955600702515e-06
-2.7105590939496e-05
-1.49030177751809e-05
-2.58067142901543e-05
-2.22565037515613e-05
-4.32211073472902e-05
-1.24520210496184e-05
-3.62845017878608e-05
-5.33611664080255e-05
-2.13105192058777e-05
-1.22978320941632e-05
-4.56098086400126e-06
-2.69519099798735e-05
-1.39046294726081e-05
-2.21463440711236e-06
-1.26184612884216e-05
-3.24673333658584e-05
-4.81605718060796e-05
-2.77765154946985e-05
-2.17072659613288e-05
-6.20710851411829e-07
-2.39546011218969e-05
-2.02553270121517e-05
-3.75506040228414e-05
-2.54678764255887e-05
-1.52977627567962e-05
-3.66489177765437e-06
1.19240784764651e-05
-3.51896313141395e-05
-2.92295379462913e-05
-1.55052556024638e-05
-1.03487264368453e-05
-1.28685088711851e-05
-3.08680230601321e-05
-2.15580708677344e-05
-1.03548182438815e-05
-2.45667369919629e-05
-2.76087050911194e-05
-1.4826768685804e-05
-2.11624932335982e-05
-2.10665960354958e-05
1.17642918277578e-05
-2.51700937644335e-05
-2.67225924185574e-05
-2.9443220627668e-05
-3.50913007295393e-05
-4.12550697386601e-05
-1.48455302897271e-05
-1.58903096908383e-05
-3.08370594032786e-05
-1.68634343305609e-05
-2.00087602229991e-05
-1.49496604143039e-05
-3.08259164983414e-05
-4.8548431530172e-06
-9.23099765410488e-06
-1.02928687496156e-05
-1.9875641819383e-05
8.60028221012678e-06
2.47188542195882e-06
-8.85881772682451e-06
-1.14078243845295e-06
-3.50912015722048e-05
1.74056682882421e-05
-4.15429375796988e-05
1.20324426658115e-05
1.35716428340191e-07
-5.06632545018597e-05
-3.24073751270107e-05
-1.54455159736265e-05
-9.8616716675613e-06
-2.09654522558619e-05
-1.31902096235191e-05
-2.0327851585947e-05
-3.9091122984384e-05
-1.42731702545529e-05
-2.45512068255097e-06
-2.76987149892135e-06
-3.30476032967722e-05
-2.74992771777611e-05
-3.07299901580132e-06
-2.38153143860336e-05
-2.03226095272046e-05
-1.34890210434744e-05
-4.11274132615677e-05
-2.23890238501448e-05
-1.25781162100177e-05
1.13238492920501e-05
-7.784732950653e-06
-1.19765805648661e-05
-3.36939157439933e-05
-1.88925726672881e-05
-3.23949919854398e-05
-2.71591574761578e-05
-1.94502529264284e-05
-1.10311464759934e-05
-2.85228497536565e-05
-2.03409759587446e-05
-2.08413765372529e-05
-3.00989870078022e-05
-6.14690738122776e-06
-2.13836343885858e-05
-2.88727212437766e-05
-8.55689718110777e-06
-1.81406270106197e-05
-4.06377482093539e-05
-2.38158179570724e-05
-2.22513057647317e-05
-3.3297705328123e-05
-3.66345564099167e-05
-2.51040434078469e-05
-2.00036598946803e-05
-3.18735743801905e-05
-1.75376216220349e-05
-2.94193502618756e-05
-1.54591002056219e-05
-1.13815793822758e-05
-1.60077981183757e-05
-4.57478261466846e-05
-3.76216839802624e-05
-5.20328138080374e-06
-3.70144006089441e-05
-2.91097308709782e-05
-1.64660762384303e-05
-2.83077446724711e-05
-2.42769660626937e-05
-2.05268475514967e-05
-1.85810256169088e-05
-4.77256561273158e-05
-3.65172061803505e-05
-1.42535053889373e-05
-1.47313991633406e-05
-1.65257678260995e-05
-3.55387223738965e-05
-1.72129215800863e-05
-6.18031928881928e-06
-3.02644363247051e-05
-2.19107227757535e-05
-3.49081740551366e-05
-1.67399417459863e-05
-2.09390491872697e-05
-5.51104044124143e-06
-1.50840620087516e-05
-1.93053328984063e-05
-1.17767552600911e-05
-6.12312636618796e-06
-2.64559864254855e-05
-9.11933260584595e-06
-1.04414255031911e-05
-2.3904162524171e-05
-2.22000378185864e-05
-4.51823188203436e-05
-2.10033640857968e-05
-3.76343556528499e-05
-8.05162003965939e-06
-2.17902018372306e-05
-2.16564450720421e-05
-3.46666956144967e-06
-1.97956003921607e-05
-1.52805441696909e-05
-6.45270683500202e-06
-1.99726076513301e-05
-4.31750915335312e-05
-4.16060569525617e-06
-8.8003132651983e-06
-2.33198247939707e-05
-4.77091330891418e-05
-1.86398014223165e-05
-3.13165937356698e-05
-3.44061542721336e-05
-1.78645280698784e-05
-2.1290255979739e-05
-1.76180504866978e-05
-3.88060087829225e-05
2.94010232966802e-07
-1.93243872410926e-05
-2.44109413768378e-05
-1.59783448307113e-05
-1.97924333407856e-05
-2.09177870643446e-06
-5.61048131002026e-06
-2.38112711881331e-05
-3.13886045316793e-05
-3.30242413086071e-05
-1.84505266764145e-05
-2.76660815717199e-05
-1.21246567331974e-05
-8.15349315776761e-06
-6.05191263484177e-05
-3.86016994775352e-05
-1.38173044573894e-05
-1.2780304957606e-05
1.03001499465976e-07
-3.44426432358318e-05
-2.64182646735268e-05
-3.91016940621643e-05
-1.24665130954275e-05
-3.83816176280658e-05
-1.72011012585772e-05
-3.07880932969119e-05
-1.53615360868185e-05
-4.02318176138725e-05
-2.4616100619577e-05
-1.81228714643544e-05
-2.90394199571746e-05
-2.76904075219934e-05
-2.73838774885373e-05
-2.13386068730003e-05
-5.15964657237427e-05
-1.93047135127529e-05
-3.76471460499434e-05
-2.55164489774106e-05
-1.97431122330448e-05
-6.48586691686106e-06
-1.0754770556256e-05
-2.22136169244438e-05
5.26169162281658e-06
-2.25673310401741e-05
4.25189317430686e-06
-1.17459304705504e-05
-1.45665386028016e-05
-3.11567080067853e-05
-1.12031854584974e-05
-1.87676613613259e-05
-3.81595745801044e-05
-4.69229450553833e-06
-3.0736840306951e-05
-2.77849526343574e-05
-4.24164124669197e-05
-1.84195848918745e-05
-2.63565403093974e-05
-1.62533609593521e-05
-2.64351248576458e-05
-2.19473254953148e-05
-2.80641591073077e-05
-2.70824695572449e-05
-1.54142115527056e-05
-2.97100856805418e-05
-3.13266669022286e-05
-1.36740014608197e-05
-1.22056323362054e-05
-2.01446230468619e-05
-3.13544188853586e-05
-4.49417118164867e-06
-2.32886584292232e-05
-2.95868503965337e-05
-2.33897733204599e-05
-2.68951709227903e-05
-2.79752352603541e-05
-3.60356676225854e-05
-1.98359144992255e-05
-3.19717841886415e-05
-2.39418467115089e-05
1.4228405307518e-06
-3.34406941309972e-05
-3.64947582873765e-06
-2.68307424484163e-05
-1.86075351996955e-05
-1.8274866990975e-05
-2.31931570659011e-05
-2.51009175700455e-05
-2.69729676627216e-05
-1.58264198274145e-05
-1.2036006885918e-05
-3.26079082091686e-05
-1.93970577312643e-05
-1.89634923699e-05
-2.72687347504562e-05
-1.88648284504339e-05
-3.33766735343817e-05
-1.46436678914841e-05
-2.6337817323794e-05
-1.86047990513757e-05
-1.1357649390032e-05
-2.54400829985653e-05
-6.91182643015491e-06
-3.96120064320404e-05
-3.89357984495297e-05
-1.15315525056577e-05
-2.58790430352341e-06
-1.49080051314804e-05
-5.0837429696737e-06
-5.65379973974769e-06
-1.84604372209931e-05
-2.20459466944581e-05
-1.24149755182307e-05
-2.29439408477162e-06
-1.31119874026957e-05
-2.57850874716892e-05
-3.10103013194704e-05
-1.0302910136156e-05
-1.73722913795521e-05
-2.29031039170827e-06
-2.68391679187529e-05
-4.47355618919341e-05
-2.05370479808636e-05
-6.0733749093426e-06
-2.49380499204171e-05
-7.59852842780099e-06
-2.29600895658644e-07
-1.26478088619581e-05
-1.1830376462763e-05
-3.89809962214548e-05
-1.49628244028255e-05
-8.09087932102811e-06
-1.96699295475585e-05
-4.33754262194267e-05
-1.74655427634786e-05
-2.02236479511583e-05
-3.5572574376451e-05
-2.57690107697811e-05
-3.05887679736996e-05
-3.06338946734468e-05
-2.31377104728153e-05
-1.52098487506709e-05
-2.32120070955654e-05
-8.72885940420617e-06
-2.22780468145704e-05
-6.77866544572502e-06
-7.39955956776758e-06
-2.79615611817868e-05
-2.81534084046967e-05
-1.78643126691783e-05
-2.6067524629892e-05
-2.27755482186972e-05
-3.70905057487376e-05
-1.67580915634308e-05
-3.05549988935208e-05
-2.39026997455089e-05
-1.39933302300182e-05
-1.4954595534941e-05
-5.17198046752966e-05
-3.95192625714474e-05
-3.50113006064342e-05
-3.08814597589655e-05
-2.81268062633251e-05
-8.78158730307736e-06
-3.0003645423554e-05
-2.27804028550435e-05
-2.45092545543758e-05
-3.00235822082505e-05
-4.02367261922146e-05
-2.53474496632373e-05
-2.34301099575603e-05
-2.53467165520542e-05
-4.24695853039723e-05
-1.05064671465291e-05
-4.22742919268661e-05
-4.58364468708457e-05
-5.75190790149966e-06
-8.96500419954912e-06
-2.67771339463201e-05
-4.67863504967511e-05
-1.69629292691352e-05
-2.78415352426665e-05
-2.63866597025565e-05
-2.83406007729458e-05
-2.44412886591885e-05
-1.06054479668624e-05
-2.64790496080953e-05
-2.06933092103012e-05
-2.16560008522576e-05
-6.84946634267652e-06
-1.33442999465425e-05
-1.55689820970726e-05
-2.21521944142692e-05
-3.63419203812411e-05
-2.57235097498962e-05
-2.58116517384541e-05
7.67203073800668e-06
-1.87120007435718e-05
-3.9389398837823e-05
-2.32391935957521e-05
-2.42975373991404e-05
-6.31057477408466e-06
-5.7770802790082e-06
-2.94057018504273e-05
-1.26953362456471e-05
-1.44753639567761e-05
-2.07983702192756e-05
-3.64040036804312e-05
-6.74300374348439e-06
6.00983483935228e-06
-2.99720740643921e-05
-1.47494665466243e-05
-1.19145007719102e-05
-2.44966182929432e-05
-5.9444802006711e-06
-2.0882021297117e-05
-1.86335300724234e-05
-2.39122816088479e-05
-2.05085668907512e-05
-1.2902109678582e-05
5.27336985374694e-06
-1.90392063508902e-05
-2.23337616603428e-05
-2.570172373153e-05
-1.67877925924766e-05
-2.52789986175746e-05
-2.66618876162661e-05
-1.09286320242195e-05
-2.55870876958108e-05
-2.13964402917876e-05
1.36250431506316e-06
-3.97950720780403e-05
-1.37496447142368e-05
-2.60258110897427e-05
1.53554149580273e-06
-1.82796649200643e-05
-2.90969008981016e-05
-1.24829560727858e-05
-2.43609010332044e-05
-2.50031697310598e-05
-2.36077160920069e-05
-2.20173382554484e-05
-1.05730875726772e-05
-1.41221274715181e-05
-1.99313750114488e-05
-1.3634947084619e-05
-3.37430625691571e-05
-1.59310570327416e-05
-1.08395841176073e-05
-1.49689837063072e-05
-1.21488455568174e-05
-3.20122538526678e-05
-2.42283075349816e-05
-2.88705621895489e-05
-2.64208396691699e-05
-3.77927244619381e-05
-2.81797509212306e-05
-3.36358097017742e-05
-2.43014588209527e-05
-2.18552503536745e-05
-3.74228043715404e-05
-1.93403869862305e-05
-2.55659914224664e-05
-1.31591652001487e-05
-1.54925857522609e-05
-2.4753874945775e-05
-8.17500627982723e-06
-2.3811680051896e-05
-2.03831486787605e-05
7.43056346329558e-06
-4.21430238694422e-05
-4.72898158015322e-06
-6.38240335796505e-06
-2.06568211324789e-05
-3.04220268360783e-05
1.17846075079585e-06
-1.80820226036013e-05
-1.3618264948994e-05
-1.18599685475295e-05
1.12924424289397e-05
-1.12497814532162e-06
-4.03376849474966e-05
-1.54186780423606e-05
-1.26774786774935e-05
-1.43467643154658e-05
4.62313123862123e-06
-1.24465211869194e-05
-1.70380012073014e-05
-1.42039279125535e-05
2.97470464848269e-06
-9.38764517021862e-06
-1.32762997865852e-05
-2.25905650458567e-05
-6.42000777028658e-06
-3.12601938802459e-05
-1.13286979681752e-07
-2.54772214672599e-05
-1.62280466978665e-05
-8.07569738684753e-06
-2.89741573080539e-05
-1.0845673543283e-05
-1.31710804517825e-05
-2.78527210457636e-05
-1.8683711754199e-05
-2.18797941896576e-05
-9.72528116691764e-06
-2.4565513239016e-05
-2.00700474810958e-05
-2.0560626158129e-05
-1.41719530018831e-05
-4.90488113518436e-06
-1.57057588606768e-05
-4.07310738904811e-05
-3.40619699278443e-05
-3.2054483120454e-05
-2.12451090540453e-05
-1.87221538785537e-05
-2.44683334304664e-05
-1.86070221916596e-05
-3.36489610742668e-05
5.38971995166907e-07
-1.23693179253422e-05
-8.75487122699278e-06
-2.44657771678754e-05
2.03884921871088e-06
-2.54013786841706e-05
-2.13046373568893e-05
-3.04105651298147e-05
-3.43846865694343e-05
-2.39510591371351e-05
-1.18694035664239e-05
-2.61839376511779e-05
-3.66181314442506e-05
-1.83323472397151e-05
-2.21787878406163e-05
-5.0252458479818e-05
-2.23382799836191e-05
-3.75265965923891e-05
-1.92949181978096e-05
-3.36420069098316e-05
-1.41248586977961e-05
-1.58194645232572e-05
-2.55043572411858e-05
-2.22128927198288e-05
-3.31968411258518e-05
-5.40783177000362e-07
-2.50132298863277e-05
-4.54026621760668e-05
-4.08573333874309e-05
-2.91712644969509e-05
-3.07012414720972e-05
-4.30264564901402e-06
-3.81515539308031e-05
-6.28420477510349e-06
-3.74050408728536e-06
-2.58896306250953e-05
-1.61938364059708e-05
-9.03231049920061e-06
-4.22044074036271e-05
-1.06645046954273e-05
-1.99806257846326e-05
-1.44657637711625e-05
1.00432261892817e-05
-1.50092254424778e-05
-1.4423265632848e-05
-3.18759752393061e-05
-2.18011120851937e-05
-2.21158641019716e-05
-2.27033424008812e-05
-2.12216901968773e-05
-1.77798874713753e-06
-2.16499417637004e-05
-2.0182505273603e-05
-3.0187877007605e-05
-1.94393092458891e-05
-6.57405424483181e-06
-1.98309193727608e-05
-2.98373745521277e-05
-2.26622682494041e-05
-4.44822574300375e-05
-3.69427398119823e-05
-2.93536988912932e-05
-3.56771219803903e-05
-2.53453707439619e-05
-2.17083788007194e-05
-1.3493872326982e-05
-3.6323183932193e-05
-1.81967624546208e-06
-3.20510717891721e-05
-1.60622654155376e-05
-2.10340482036358e-05
-1.74396696328676e-05
-4.00444265129606e-05
-1.75947098227402e-05
-2.9530593105415e-05
-1.99297325110721e-05
-2.06584992199866e-06
-4.09671063213258e-05
-5.73941064403429e-05
-1.60687357061364e-05
-2.54528073928383e-05
-1.17741721797926e-05
-4.35330284149696e-05
-2.26607892604983e-05
-2.10961258295835e-05
-2.01803639373568e-05
-1.03484600887997e-05
-1.8823008837042e-05
-2.97561528547255e-05
-5.05465860719076e-05
-2.53319460872022e-05
-2.4523811338774e-05
-1.56662473518662e-05
-2.54572695499598e-05
-3.50044153110144e-05
-2.79975710754574e-05
-4.1846999501934e-05
-2.51457172772364e-05
-4.16953671759603e-05
-3.51888773495023e-05
-3.1718869462647e-05
-3.03582867226027e-05
-6.85531669829533e-06
-2.49382607805816e-05
-1.1058558563992e-05
-2.04404943525922e-05
-2.58083533224999e-05
7.08345881480741e-06
-4.00461425692314e-05
-8.62887879152285e-06
-1.36321363516893e-06
-1.48882868002813e-05
-2.59545182743324e-05
-3.88716450329422e-05
-3.09175392987295e-05
-1.08297921279822e-05
-1.49968560544004e-05
-3.64224602249638e-05
-3.15460935650919e-05
-3.11842602651906e-05
-1.37432305334408e-05
-1.87022317319904e-05
-1.21785848210596e-05
-3.98785020736792e-05
-1.96464280851846e-05
-1.94438673215964e-05
-1.44423499055446e-06
-3.4718814185001e-05
-1.58277512276128e-05
-1.18845429549429e-05
-1.74454522078714e-05
-2.68592166069635e-05
-2.7129116903598e-05
-1.75731357737768e-05
8.48509782809949e-07
-1.98685110013174e-05
-1.77884344102547e-05
-4.71326673737117e-05
-2.64516466973399e-05
2.05123760668022e-06
-2.64738618420356e-05
-3.85558307325785e-05
-3.14970240057841e-05
-1.30050551861756e-05
-1.42503432042718e-05
-1.13975703151685e-05
-1.22162705515553e-05
-7.85949236560052e-07
-3.08378832284888e-05
-2.78875734128813e-05
-3.38799358258333e-05
-2.04925624277415e-05
-2.67661970581199e-05
-5.08191468912731e-06
-1.73214209735687e-05
-3.62801611901438e-05
-2.09979150027194e-05
-3.89875771874433e-05
-1.63616395473056e-05
-1.9230807935612e-05
-2.50905158008718e-05
-3.22507484874757e-05
-1.81501810405415e-05
-3.25478481530298e-05
-2.16003170886324e-05
-3.55127599800636e-05
-3.57875504029046e-05
-3.24383129762165e-05
-1.22633964106896e-05
-1.49782707040325e-05
-1.70436798293597e-05
-2.88132342523045e-05
-3.94362452912202e-05
-3.32787383823339e-05
-8.1218461121883e-06
-3.21035284744443e-05
-1.51033969359091e-05
-2.16243162058596e-05
-3.3000850203178e-05
7.98435761430703e-06
-1.26311358326364e-05
-7.76636878838217e-06
-4.74504403996362e-06
-2.33848875154463e-05
-2.58690056890778e-05
-3.3524358517883e-05
-2.23461972734006e-05
-2.74060716252801e-05
-2.40137117176069e-05
-4.07690272730959e-05
-2.03727162904862e-05
-2.37983836245195e-05
-2.41093846274463e-05
-2.12294724829649e-05
-1.34339698962659e-05
-1.51352906305341e-05
-3.67118960592023e-05
-2.49392327807609e-05
-1.64974691576406e-05
-1.56886586656656e-05
-3.20018496095981e-05
-2.59187778758389e-05
-2.82698320860495e-05
-9.27613521798992e-06
-2.08071867358763e-05
-5.0539654668375e-06
-1.73023471931503e-05
-2.10750926981218e-05
-2.46488734098115e-05
-2.21916694769564e-05
-9.48980235284812e-06
-1.27104146411424e-05
-2.86379528779186e-05
-4.7598896200836e-06
-1.55712564798058e-05
-2.43893494831794e-05
-3.29457446359401e-05
-2.11089679425678e-05
-3.22487189332882e-05
-9.85872449864132e-06
-1.09393278751336e-06
-1.54527158959244e-05
-3.51337925299763e-05
-3.48817549960875e-05
-2.0347846270502e-05
-1.78720575471533e-05
-2.17562645386433e-05
-9.11893951555971e-06
-3.00842836868017e-05
-3.26227586976655e-05
-4.32249215796256e-05
-1.0924762123181e-05
6.86262453024007e-06
-2.51601033997419e-05
-1.91249398425188e-05
-6.21638380233923e-06
-1.53731552899492e-05
-8.39019411067657e-06
-1.70659719376967e-05
-3.05844794605706e-05
-3.32767394825749e-05
-1.62362261247395e-05
-3.48730777750531e-05
-8.27873486223787e-06
-2.40617162092636e-05
-3.72746614542083e-06
-2.07267526316288e-05
-1.05600013796908e-05
-2.44513820008453e-05
-3.58682731975307e-05
-2.4144761023804e-05
-1.06983421809602e-05
1.98623806188812e-05
-9.71011082270845e-06
-3.47681073988161e-05
-3.47748669062871e-05
1.28753972789871e-05
-3.12914230009633e-05
-2.53860116695552e-05
-2.45223200111767e-05
-1.66025023568251e-05
-5.37120546662101e-06
-1.90264831427354e-05
-2.38876119045753e-05
-3.88830864251577e-06
-1.70549075077357e-05
-2.73684370724016e-05
-2.31246975117836e-05
-2.7625146068344e-05
-1.20119553449478e-05
-7.67435435749766e-06
7.56629658922779e-06
-4.20020258960189e-06
-2.84701302570273e-05
-1.19002670449684e-05
-1.2337951554332e-05
-7.59257169137766e-06
3.22760998743118e-06
-1.50201091627259e-05
-1.93648522729271e-05
-2.25144123102469e-05
-3.50186408857402e-05
-8.97580884839183e-06
-1.11175556917951e-06
-1.9390879740814e-05
-1.46324003200108e-05
-2.24587259656557e-05
-1.8623407040062e-05
-3.53911387002034e-05
-2.61644279449066e-05
-1.98409305297669e-05
-2.63880881506844e-05
-1.44427990855049e-05
-3.25819956537466e-05
-1.02694025361475e-05
-2.22685148626308e-05
-2.11497144221186e-05
-2.87840707449002e-05
-3.21662497981092e-05
5.14607847532408e-06
-1.02923996274254e-05
-1.91917984375609e-05
3.50225612788014e-06
-1.7521608792182e-05
-2.20448504628222e-05
-1.66714672159557e-05
-2.45322542458831e-05
-9.41776334387119e-06
-3.71786774565497e-06
-2.63606857230177e-05
-2.52579645644589e-05
-2.11278269563329e-05
-1.99927886658648e-05
-4.8976274325168e-05
-9.80663768970568e-06
-1.12929831236298e-05
-3.4876813532339e-05
-2.45276914315457e-05
-9.70316249265832e-06
-9.16719595445635e-06
-4.39754232772071e-05
-3.35407808792219e-05
-3.50530487377372e-05
-2.46774638908831e-05
-1.04406870387043e-05
-3.31456460134445e-05
-2.6236336506098e-05
-1.72203629871662e-05
-3.21416388177743e-05
-2.04850955240146e-05
-2.35606030712078e-05
-1.74606478727114e-05
-1.641254911546e-05
-3.46701414362836e-05
-3.33016019237829e-05
-2.61409661757532e-05
-9.16356113267034e-06
-2.42957433018648e-05
-2.4647932388291e-05
-2.5157258945813e-05
-1.96960067647218e-05
-1.26505784828444e-05
-1.69085106234436e-05
-2.62801783506467e-05
2.83144011414649e-06
-3.01663337090609e-05
-5.83738656051921e-06
-3.57359389319048e-05
-2.3945027871554e-05
2.06126383847853e-06
-2.1453221802686e-05
-2.13384315186624e-05
-1.46001940286492e-05
-4.72494651027406e-05
-1.74910620283942e-05
-3.40900234108497e-05
-1.70728798243847e-05
-3.03421474034541e-05
-3.07588415553182e-05
-6.3412864738769e-06
-1.38399570916824e-05
-2.01524782246526e-05
-1.13289305209629e-05
-1.98141210920518e-06
-1.61519895932816e-05
-1.42063316283118e-05
-9.96458887313775e-06
-4.12584520491208e-05
-3.2522593486068e-05
-2.46407088985776e-05
-1.1363386689143e-05
-1.70874634405466e-05
-2.66096561042283e-05
-1.79036405117308e-05
-1.83018898102137e-05
-2.34142919939844e-05
-2.14198864318971e-05
1.86116721423335e-05
-1.58555870012512e-05
4.51240087714093e-06
-1.38328671024415e-05
-2.49179600128254e-05
-3.31800860064834e-05
-3.68903465033216e-05
-2.85281556468128e-05
-3.38896431659735e-05
-3.56249527579237e-05
1.00011264228329e-08
-1.77238310051639e-05
-3.6373429684965e-05
-1.89047248901675e-05
-3.67221143324937e-05
-2.00182191733772e-05
-1.55584558812908e-05
-4.09201440400572e-05
-2.20907071453631e-05
-3.26624431607992e-05
-9.62995235473345e-06
-4.71696672668495e-05
-3.06403614005541e-05
2.33940365611895e-06
-4.14249530114089e-05
-2.2910736324641e-05
-1.08230790847403e-05
-8.78822381736785e-06
-3.19498745009486e-05
-3.21795255134372e-05
-3.42961017532172e-05
-1.77079681312557e-05
-2.85903348741806e-05
-1.96033080032501e-05
-1.48271331382836e-05
-2.35162860218045e-05
-4.16215367162239e-06
-2.15601812011891e-05
-3.06820563299566e-05
-2.88166106559649e-06
-1.75872781369375e-05
-1.20498578686312e-05
-1.96980369545485e-05
-9.6046577285871e-06
-2.84719892511326e-05
-3.61893484035592e-05
-2.56227338624169e-05
-2.13039929314937e-05
-2.2327042817129e-05
-2.31157779635616e-05
-1.9710652629429e-05
1.15086348233198e-06
-9.28324446170068e-06
-2.8656407166509e-05
-1.00054320760268e-05
1.01658650241844e-06
-3.54455531885759e-05
-3.35199146201395e-05
-1.41462712432012e-05
-2.95177885722898e-05
2.75491843530625e-06
-4.40069620614125e-05
7.45903578882514e-06
-4.8737230100726e-06
-4.25211812168036e-05
-1.27043605608316e-05
-1.35829889865105e-05
-3.80888799424526e-05
-3.15001268785396e-05
-3.38705991812415e-05
-1.10702296725855e-05
-1.14072312712264e-05
-1.02284776324358e-05
-3.82421109649391e-05
-1.98898381771205e-05
-8.28119162955819e-06
-2.43963058796863e-05
-1.3657328134912e-05
7.28264076229238e-07
-2.35425264508533e-05
-2.34005203043943e-05
-2.92049701149575e-05
-2.18542377994601e-05
-3.82710955692783e-06
1.615438516698e-06
-2.07587486346803e-05
-1.38048167762321e-05
-3.50408502380553e-05
-5.82259127868273e-06
-3.71563465155088e-05
-2.37361749739451e-05
-1.12944407883109e-05
-8.80148208398968e-06
-3.63777047539922e-05
-1.3451872662474e-05
-1.07114876832619e-05
-3.8581117499363e-06
2.0739352723158e-06
-3.9360737182369e-05
-2.61964724371715e-05
-2.57698221437674e-05
-1.64875810947774e-05
-1.85009441011001e-05
-1.67951976650174e-05
-6.0316845338886e-06
-6.84963876259668e-06
-1.04271190021908e-05
-3.3552567562937e-05
-3.1637932454925e-05
-2.58899344356736e-06
-4.65269430129145e-05
-3.15414616553225e-06
-1.78880286822967e-05
-3.05626171128651e-05
-1.3564837414801e-05
-5.57346729336406e-05
-1.29388209511378e-05
-2.86780173332641e-05
-3.80194843371173e-05
-4.53663450984871e-06
-3.85250484323058e-05
-3.04611816438642e-05
-4.76990339415525e-05
1.20641461576547e-05
-2.46130198953795e-05
-4.33490027995854e-05
-2.03660334213927e-05
-2.27632519317341e-05
-1.70260601697483e-05
-2.93673769276835e-05
-1.89388177014741e-05
-3.11644731176556e-05
-3.69313508435029e-05
-2.32276119597973e-05
-1.28474660440983e-05
-1.34561690201763e-05
-3.48559462865075e-05
-1.8168485444892e-05
-5.37974803023838e-06
-2.02725607832308e-05
-1.84675943595892e-05
-1.99117026762672e-05
-4.64253350493326e-05
-1.05376411253292e-05
-2.89886378006634e-06
-3.21245991990295e-05
-2.19064462333053e-05
-2.51661849969359e-05
-1.88140687101899e-05
-2.49471072468423e-05
-2.31739049939157e-05
-5.78619707843037e-06
-4.10243843677095e-06
-2.04127671549664e-05
-2.3753762092403e-05
-2.44833979438869e-05
-2.17217563190467e-05
-3.92667849978052e-05
-3.3533260687105e-05
-1.06426307739802e-05
-1.73819412642718e-05
-1.57347865442279e-06
-4.13155217208092e-05
-1.787298521843e-05
-9.26242307827935e-06
-2.96699372071461e-05
-4.44472430631429e-06
-4.51366243352128e-06
-1.20304019130348e-05
-1.89837251320572e-05
-4.38495565792958e-05
-1.74604125207321e-05
-1.73278883156217e-05
-2.58793663075799e-05
-4.20134091286156e-05
-2.17387385358161e-05
-3.25109469193818e-05
-3.5460977185106e-05
-1.36739896049397e-05
-3.08066160193816e-05
-3.33541033791162e-05
-1.41418968544724e-05
-2.41351123529026e-05
-1.84949414597879e-05
-3.81167437212619e-05
-4.30210932947548e-05
-4.63623970449432e-05
-3.48019603033372e-05
-1.45887019085824e-05
-4.73179091111193e-05
-1.02755634092181e-05
-2.60174461742224e-05
-1.75967216143943e-05
-9.25000549167144e-06
-4.21788193748471e-05
-1.74272965024829e-05
-1.07055309990305e-05
-1.51304025590765e-05
-2.9624897436767e-05
-2.60864866620149e-05
5.35015598369753e-06
4.18077203861613e-06
-1.346778368783e-05
-2.18438514891963e-05
3.19045979233512e-06
-3.28846046088199e-05
-1.92523829434383e-05
-2.41844401575552e-05
-5.4845150049057e-06
-1.50007256217246e-05
-1.71793146470208e-05
-3.23288366397052e-05
-2.7775604608198e-05
-2.58416042359954e-05
-4.33149317631207e-06
-8.67661693618862e-06
-3.11354540858866e-05
-2.10132127136692e-05
-1.79309892201787e-05
-3.11540208321178e-05
-4.14581695031973e-05
-3.5301952837148e-05
-1.95272023847573e-05
-2.03663586442619e-05
-1.64427394533206e-05
-3.05371085595133e-05
-1.66517715368821e-05
1.78791790534767e-05
3.00445020376772e-06
-1.4058364221479e-05
-3.24291511332481e-06
6.30101325341271e-07
4.15508165823925e-06
-3.04887396787544e-06
-2.02154481737853e-05
-2.17293829472933e-05
-1.96465809144051e-05
-2.08967601218321e-05
-2.57078678607527e-05
-1.11009674026221e-05
-1.9309076488426e-05
-2.54400283315186e-05
-1.7515499209195e-05
-1.38699531892623e-05
-1.77119421554099e-05
3.40992421538388e-06
-1.0249871495829e-05
-2.1704356670484e-05
9.65912473806605e-06
-1.24632978733388e-05
-1.92529258779626e-05
-3.43048917609211e-06
-9.40618467906477e-06
-1.06624361883446e-05
-4.57543225272999e-05
-1.8845547518731e-05
-1.37292006632936e-05
-8.75731967079138e-06
-2.22761635848615e-05
-2.87566533732037e-05
-1.51945228240502e-05
-2.63967074098431e-05
-1.95032560432395e-05
-2.41891240257042e-05
-3.66408851794473e-05
-1.07930564958244e-05
-2.5785390780541e-05
-3.03116944707462e-05
-1.85890790031878e-05
-3.75979563672524e-05
-1.61922680249354e-05
-1.69538168042857e-05
-2.19871660999009e-05
-1.48673358439663e-05
-3.83382443821348e-05
-1.67551357247632e-05
-8.86680770710935e-06
-2.18941342328229e-05
-1.52093310753915e-05
-2.79351854126863e-05
-1.94259812797484e-05
-2.25350645622657e-05
-1.61764897558085e-05
-1.01340325281169e-05
-1.42822193691379e-05
-3.02602233492474e-05
-3.48441645603583e-06
-1.80965284641436e-05
-2.34919867477787e-05
-2.04459388552122e-05
-3.04711281778688e-05
-7.37431741661169e-06
-2.90902471173666e-05
-1.71783533233232e-05
-2.11038720553275e-05
-1.44151156105219e-05
-2.23879036870558e-05
-2.97796417607177e-05
-2.96219434368182e-05
-1.74292639007553e-05
-3.58897669092616e-05
-1.67956409207459e-05
1.20389260256227e-06
-1.93631264402438e-05
-2.5903317479205e-05
-2.56305468726865e-05
-1.78624864155003e-05
-2.68305894916636e-05
-2.88787148618514e-06
-1.58243982990866e-05
-1.10293870525636e-05
-1.62061176060011e-05
-2.22687063740197e-05
-3.06025614700701e-05
-2.52189365767303e-05
-1.46902864957444e-05
-3.93040920075493e-05
-1.85029663851829e-05
-3.49998890554491e-05
1.31860690111285e-05
-1.6487716777004e-05
-3.90246178227899e-05
-2.20090885386374e-05
-2.10749545586838e-05
-3.81496183416593e-05
-1.98218311627711e-05
-2.42061449134199e-05
2.1617036740411e-06
-2.52855967177653e-05
-1.585351134747e-05
-1.69815853534499e-05
-1.4998286112111e-05
-1.05351101309691e-05
-2.75549909095126e-05
-1.99210086061988e-05
-1.53725780569231e-05
-4.34017728682713e-05
-1.70100668681346e-05
-3.04126269160952e-05
3.28611350319178e-06
-1.91602812075694e-05
-1.45129978970893e-05
-1.21545211804384e-05
5.22605325620616e-06
-3.88459470129647e-05
-2.84461793078722e-05
-3.4486501084167e-06
-4.47250443180036e-05
-1.69573915489229e-05
-4.23308620614433e-06
-1.20792649403868e-05
-1.20319147519231e-05
-2.62166746519576e-05
-2.52217021556649e-05
-2.07066374889827e-05
-1.39320034536081e-05
-1.37709769265356e-05
-1.67490365345918e-05
-2.28392838966043e-05
3.14595051482807e-06
-9.14694959969016e-07
-1.71866538820148e-05
-3.64924761917372e-05
-2.61058303025571e-05
-1.97586884342337e-05
-2.35471715113811e-05
-2.80104290981503e-05
-2.87129972341377e-05
-3.19786056690858e-06
-2.62919135461929e-05
-1.35097618423587e-05
-3.91512113684054e-05
-2.35334085958472e-05
-4.30551949433522e-06
-2.33922770008737e-05
-2.08951338905054e-05
-1.06850692396391e-05
-1.78191218003262e-05
-6.54911407767075e-06
-3.85911824551587e-05
-1.22661767974072e-05
-6.39391666537851e-06
-6.4758461157001e-06
3.67949625435283e-06
-2.10542039126829e-05
-1.07318287536235e-05
-2.66856507899922e-05
-4.92941814924234e-05
-2.50469698474798e-05
-2.35079598429842e-06
-3.01476755029753e-05
-1.80741333648692e-05
-2.30309736532704e-05
-1.09296323358542e-05
-4.08152734937347e-05
-3.63348943260113e-05
-1.59093468599454e-05
9.95682335071104e-06
1.85541773434768e-06
-1.25312863534978e-05
-3.07864306458566e-05
-2.93652180210094e-05
-9.14482937561333e-06
-2.4604439425607e-05
-2.59128937936533e-05
-2.9247588196815e-05
-2.26324441761112e-05
-3.17476608471488e-05
-7.21336245922565e-06
-3.34333027235521e-05
-4.56306993661295e-06
-1.15305261830239e-05
-2.56852723472193e-05
-3.50837718196318e-06
-2.20746984126818e-05
-3.96069054184271e-05
-3.32775159414182e-06
-2.26759583469399e-05
-3.75669290658308e-05
-1.8235927987676e-05
-2.41431653646338e-05
-1.32363595336963e-05
-2.61673566097228e-05
-1.70646953032264e-05
-2.80428085203427e-05
-1.75975286593405e-05
-1.30710766733903e-05
-2.39659554084266e-05
-7.50789336425539e-06
-1.78308350541921e-05
-2.81947144595187e-05
-9.97507026186945e-06
3.06877853009244e-06
-2.72993632863907e-05
-2.40875553498538e-05
-2.20589981313887e-05
-3.65911424832273e-05
-2.91528393200307e-05
-1.86911023819328e-05
-2.83674653724232e-05
-3.90888368106882e-05
-1.16853616665445e-05
-3.0724806351298e-05
-4.05919760706699e-05
-2.83260082602049e-05
-2.71766523743538e-06
-2.32764132301909e-05
-1.78052939590608e-05
-2.99052878891264e-05
-3.32974289762132e-05
-2.40258250589856e-05
-1.52892482881775e-05
-1.64110483904435e-05
-1.94084150437243e-05
-3.27837714482464e-05
-3.13930074705362e-05
-1.802618817901e-05
-2.69232398869002e-05
-2.28632928454947e-05
-4.42815652356436e-05
-4.1590191465077e-05
-3.17130192924924e-05
-3.18093295643696e-05
1.16367551197991e-05
-3.29768868929022e-05
-1.36083025403456e-05
-9.43823335578745e-06
-2.9133380573739e-05
-3.21726317210757e-05
-2.89896367057076e-05
-4.53960727329443e-05
-1.5830140025261e-05
-9.57469439261748e-06
-1.19685226070499e-05
-1.41687142547392e-05
4.10015363629304e-06
-1.89232955656797e-05
-1.13605677706234e-05
3.12150544908284e-07
-2.29760724322643e-05
-8.48343771043178e-06
-8.57752216549511e-06
-1.80646951501737e-05
-1.74454823252582e-05
-8.81424829131696e-07
-1.68790729334558e-05
-2.32108862908667e-05
-4.33065258506048e-05
-8.19225174971465e-06
-1.98053761089866e-05
-2.61846466879262e-05
2.54374984140103e-06
-2.74468178111002e-06
-3.50256443909768e-05
-1.16826049681961e-05
-1.57255832542281e-05
-2.95918669720689e-05
6.27210460468169e-06
-4.32098736441029e-05
-3.14304615256638e-05
-4.48031207480685e-05
-2.79842991124117e-05
-3.04526638919163e-05
-1.06375217081924e-05
-4.9529395590846e-05
-2.79490997631525e-05
-4.48737776387741e-05
-6.10392328585939e-07
-3.70192302614528e-05
-3.24723464957224e-05
-4.02580266418615e-05
-8.31884196567374e-06
-2.54701536908347e-06
-3.33615515769463e-06
-3.99477005991685e-05
-1.82637828805952e-05
-3.47523779356143e-05
-2.25494229475195e-05
-1.31276176419263e-05
-2.52303532169945e-05
-2.38766393198792e-05
-1.17169846740936e-05
-6.05137344797928e-06
-4.46186763046654e-05
-2.18382536162746e-05
-1.26174201424635e-05
-4.68735413320886e-06
-2.50181992632858e-05
-2.77878643054414e-05
5.67675307021911e-06
-2.23756904494337e-05
-2.85953944152508e-05
-3.07305945454101e-05
-4.40992030011781e-05
-2.56618573669705e-05
-3.19229648191607e-05
-2.21522697084366e-05
-2.30782232914842e-06
-3.20602468902139e-05
-3.85116769828482e-05
-3.11321309126316e-05
-3.41655378267482e-05
-3.03844534422843e-05
-9.71683258162819e-06
-4.88414345194541e-05
-7.84138208727871e-06
-2.19558006151926e-05
-3.92516562530896e-05
-6.70232635330259e-06
-3.22393556098083e-05
-2.60046766646753e-05
-2.99988226451157e-05
-1.97857569301552e-05
-1.97541504179405e-05
-9.61436238291279e-06
-3.41530042747322e-05
-2.89094165329443e-05
-9.36893224035151e-06
-3.35831678194332e-05
-1.97391067307108e-05
-2.78375455359736e-05
-1.59604132586475e-05
-2.44740520039482e-05
-2.00968054200691e-05
-3.83608307751569e-05
-7.24409971124653e-06
-1.89869675544393e-05
-1.32727932282818e-05
-2.10772716106072e-05
-2.73482632327605e-05
-3.27820260714877e-05
-1.44475317984849e-05
-2.28704026075898e-05
-2.57070209796827e-05
-2.45123635305595e-05
-2.07536185424099e-05
-9.35759733569964e-06
-3.22499259961887e-06
-1.01811078939377e-05
-1.50046524371041e-05
-1.19913935910809e-05
-2.70561693350036e-05
-1.66805914061074e-05
-4.35469279036737e-06
-3.92356338503973e-05
-1.42872916546493e-05
-9.4938281371469e-06
-3.82725276910735e-05
-1.8590898351366e-05
-4.82324755249496e-05
-1.908471090231e-05
-2.12608173758051e-05
-2.71780532273649e-05
-1.71640042823508e-05
-1.94337385058123e-05
-1.06606976652178e-05
-1.25889349820973e-05
-6.3769231893845e-06
-2.17388295733276e-05
-1.94642722194305e-05
-2.77457537557502e-05
-1.68730162244316e-05
-1.65522478826663e-05
-3.89919007698051e-05
-1.84987284430294e-05
-2.66225526585502e-05
-1.10521829493584e-05
-2.9758947004021e-05
2.92350814164522e-06
-2.23862500889752e-05
-1.52289124372587e-05
-1.83667504451082e-05
-2.33702444243727e-05
-1.2441317561682e-05
-1.1888510309396e-05
-3.23522370696466e-05
-1.8212699204169e-05
-2.34051190853201e-05
-2.65223448552498e-05
-1.51988986574835e-05
6.26763659959353e-06
-2.27864133121718e-05
3.08571401376094e-06
-7.28379470067482e-06
-1.55225235520807e-05
-2.08926842528432e-05
6.37525221811921e-06
-1.79090106646365e-05
-1.50073587575308e-05
-6.34712800880684e-06
-2.7664124635367e-05
3.96882054566472e-06
-2.51430892599566e-05
-2.52248695502614e-05
-1.08915630030155e-05
-3.78848380514337e-05
-1.36541693677565e-05
-6.78843862828328e-06
-1.00961763245477e-05
-3.89508762336406e-05
-5.51458119063391e-06
-2.52626407809119e-05
-2.79907902892202e-05
-1.91375996115371e-05
-3.19263791415463e-05
-1.97497821232997e-05
-1.40067421804124e-05
-1.44424055505752e-05
-3.67820544924294e-05
-1.20659846295749e-05
-6.60140013144825e-06
-2.06894645434727e-05
-1.85336875093394e-05
-1.66018865356981e-05
-3.22506021717123e-06
-3.69764755405941e-05
-6.22377443285967e-06
-1.99219060125617e-05
-3.34446193138406e-05
-2.39818833119788e-05
-2.85845144971958e-05
-8.58110716694044e-06
-2.78657299680425e-05
-2.94606085068366e-05
-4.38421741757619e-05
-1.31703207120045e-05
-1.08523914312976e-05
-1.25893405459448e-05
-3.50099011007897e-05
-9.4752990143854e-06
-3.38765125450481e-05
-2.29530729220592e-05
-2.50490056960734e-05
-2.20826271418046e-05
-1.3089534058247e-05
-3.26867298509611e-05
-1.72212360799817e-05
-3.16099151350474e-06
-2.48656677072669e-05
-1.83425005890131e-05
-2.60401354894017e-05
-2.08422506647443e-05
-2.81382508591622e-05
-2.54787803365633e-05
-1.20111671261442e-05
-3.0424954617158e-05
-1.57572456383545e-05
-2.15797863787863e-05
-1.29117197094854e-05
-3.83057335049025e-06
-2.25017127382067e-05
-2.49391657988123e-05
7.43119560098363e-07
-4.55086930893864e-05
-3.77219399216019e-05
-2.8094030400069e-05
-1.07785151901706e-05
-2.55693774482526e-05
-1.78704992647391e-05
-3.28458866711926e-05
-1.30017744931748e-06
-1.00566416836686e-05
-3.36355432797161e-05
1.27375715561431e-05
-4.9755918584389e-06
4.04164732647893e-06
-6.87487898164848e-06
-4.2124777224551e-05
-3.36760508917262e-06
-2.16980239786131e-05
-1.60935853932955e-05
-3.36606435566257e-05
-1.01388106103423e-05
-1.35779702783178e-05
-9.29003643835524e-06
-2.32116410347672e-05
-4.08123333971942e-06
-1.60482190930088e-05
-2.61221084086795e-05
-3.81947023747419e-05
-1.78398889690441e-05
-3.82269145413484e-05
-3.73666109279802e-05
-6.89230795589497e-06
-2.55090519637175e-05
-1.97414826324293e-05
-2.44754712580544e-05
-2.83117007839052e-05
-1.92311483973571e-05
-2.27807632995706e-05
3.70785406547585e-06
-2.69102623777e-05
-2.27867557336538e-05
-3.10701061503846e-05
-1.88212626874392e-05
-1.16615049436541e-05
-3.36773397714667e-05
-3.25114596741853e-05
-1.09945315181634e-05
-2.71001537334262e-05
-8.50020325898107e-06
-1.74981584903781e-05
-9.57041957859116e-06
-4.80275646491322e-06
-3.64990033590999e-05
-3.17135703744688e-05
-3.95784059464367e-05
-8.87919403380669e-06
-4.17260105133725e-05
-3.71858758132773e-05
-2.61060020805643e-05
-9.99690989414633e-06
-2.31935738887183e-05
-1.21838216729828e-05
-1.45996881948542e-05
-2.72988644000204e-05
-2.39212168428711e-05
-1.73224903319098e-05
-1.6819724204315e-05
-2.20475138168094e-05
-2.19253269087942e-05
-6.85525497410565e-06
-2.2083483118069e-05
-1.33071126087764e-05
-2.56102449088461e-05
-1.14477442197953e-05
-1.32777287540945e-05
-9.82406067142063e-06
-1.17517783506831e-05
-4.59362772668169e-05
-2.15527105938795e-05
-7.40610128145887e-06
-6.17142766702728e-06
-2.38414411721637e-05
-7.6586690550408e-06
-1.26604850055002e-05
9.6685847188232e-07
-2.8954387111336e-05
-4.09100888529795e-05
-2.28698662647497e-05
-1.46766710567542e-05
-1.50957242522992e-05
-7.31758010203982e-06
-1.00840749425959e-05
-1.49697484203109e-05
-3.08824344834218e-05
3.80613977986629e-07
-1.94320805005696e-05
-2.48888592377314e-05
-1.89656533755844e-05
-1.47818427610884e-05
-1.07890694691862e-05
-1.04661440998298e-05
-2.44989273077887e-05
-1.52900309313674e-05
-3.40037105459167e-05
-2.59862412195109e-05
-2.69260727000539e-05
9.38452242039455e-06
-2.02901146695512e-05
-1.94669082171707e-05
-3.33428534474759e-05
-2.50361502945352e-05
-2.20847674640156e-05
-1.98356163785156e-05
-2.85233220841704e-05
-2.61050246191544e-05
-1.50217703094866e-05
-1.89592131506938e-06
-1.00031541138454e-05
-2.15984772928522e-05
-3.25239433015794e-05
3.10430095943993e-07
-2.30300939081708e-05
-2.44908687120389e-05
-3.17570619407628e-05
-2.31052684104205e-05
-3.87375900147943e-05
-4.95460691641266e-05
-1.88085428437377e-05
-2.16171487115467e-05
-2.45779059294063e-05
-2.01936891641231e-05
4.53705104076631e-06
-1.95667636696178e-05
-1.20480222683811e-05
-3.13980069991952e-05
-1.7264602570423e-05
-2.25707794089216e-06
-3.66328405854135e-05
-1.76296713930194e-05
-4.77382053551141e-06
-1.29084921069739e-05
-3.82194312280609e-05
-1.34646144473979e-05
-2.66552463438517e-05
-3.71460454743367e-05
-8.54213857711137e-06
-2.57900368179632e-05
-2.68868781235362e-05
-3.53493208926408e-05
3.77530548146919e-06
-1.94896979500802e-05
-3.82934090213332e-05
-1.50116377611093e-05
-2.26011835260463e-05
-1.87004928876827e-05
-1.89759597813518e-05
-4.38693326171603e-05
-1.55925723453704e-05
-1.67682199555694e-05
-1.2366292804312e-05
-2.56861293207168e-05
-2.37765884957873e-05
-2.14001702742846e-05
-1.54551110354104e-05
-2.31445945307764e-05
-9.75441896547686e-06
-3.06494742778142e-05
-3.89120558513336e-05
-1.26265644740963e-05
-1.82351108573088e-05
-5.21586712914414e-06
7.25302745855324e-06
-2.83254637248019e-05
-2.16879033907246e-05
1.17230741343896e-05
-1.06720669689034e-05
-4.4543682171866e-05
-2.54380059024051e-05
-2.49753029425378e-05
-1.40927247169251e-05
-2.3680985882443e-05
-4.27078136311233e-06
6.73791158656761e-06
-2.44318654868077e-05
-2.39086617025882e-05
-1.51398576187621e-06
-1.62424688759169e-05
-1.48589935687111e-05
-2.72930713324668e-05
-2.69918208811677e-05
-1.23174803110454e-05
-3.73775819614052e-05
-2.82993093389818e-05
-1.88690758686122e-05
-1.00145920531816e-05
-2.70998496633634e-05
-2.2674124816835e-05
-2.1371084226756e-05
-1.54280768396656e-05
-1.10738272372304e-05
-1.13588359617264e-05
-6.85810292233003e-06
-1.69072886454205e-05
-3.0113144491494e-05
3.09702404527957e-06
-7.96108492444734e-06
-1.32583982740789e-05
-4.92091591821927e-05
4.16687706876348e-06
-3.9005782532811e-05
-1.79448101492744e-05
-3.03637327961416e-05
-3.03064110632605e-05
6.84126231476272e-06
-1.72222466380781e-05
-7.32464130761498e-06
-3.0166742506115e-05
-4.51074734742953e-05
-2.075540603896e-06
-3.19660019810822e-05
-1.88958417247406e-05
-1.42176053338434e-05
-3.02350502240447e-05
-3.77363389467194e-05
-3.22985952656817e-05
-2.04994265325096e-05
-1.97972100794432e-05
-1.39282767738598e-05
-1.89936658831413e-05
-3.90860167190735e-05
-2.34761219638815e-06
-2.88873504703002e-05
-2.67107653279709e-05
-2.59469075258721e-05
-2.23900115523394e-05
-8.7315547531955e-06
-2.8963647436894e-05
-2.21004836565031e-05
2.45705696684398e-06
-1.79411856407748e-05
-4.02037308546098e-05
-9.55389062635401e-06
-3.70558200994323e-05
-6.94030503257345e-06
-1.169051550302e-05
-2.6189516762802e-05
-2.16706452473906e-05
-3.11624992557713e-05
-1.15977685306531e-05
-2.75159095019539e-05
-1.2788350035139e-05
-1.97265108017613e-05
-1.02572858027168e-05
-1.15670135608729e-05
-2.13367670021992e-05
-1.57355185489934e-05
-2.94459629033028e-05
-1.64860105342865e-05
-5.90004959535935e-06
-1.55510010117322e-05
-2.05237067139552e-07
-3.98293871103754e-05
-1.10087906822767e-05
-2.04554734756702e-05
-1.80468639701226e-05
-2.75599707734423e-05
-2.83236916478894e-05
-9.7619134157573e-06
-2.02078315125032e-05
-1.22527958947061e-05
-2.64398196590278e-06
3.95388820067214e-06
-7.64519428187956e-06
-1.81471541941597e-05
-7.95058593001745e-06
-1.9124970800091e-05
-2.43409136396207e-05
-3.18164542772938e-05
-2.45676870517854e-05
-4.2650024459821e-06
-3.21779184303691e-05
-3.52873333474196e-05
-2.50724764714997e-05
-4.58703079517782e-05
-3.67534071388823e-05
5.54729081150737e-06
-2.78003172067833e-05
-6.27129190546078e-05
-3.12105363694466e-05
-4.30238841907107e-05
-1.80773704801223e-05
-2.52297319183639e-05
-1.53519997433486e-05
-3.40205478211493e-05
-2.06135416386513e-05
-4.54208606587673e-06
-2.29111103521591e-05
-3.74011711558609e-05
-1.8139297058405e-05
-2.99376544019948e-05
-2.14778572599308e-05
-1.25153021258368e-05
-3.43766501708498e-05
-3.80710344800995e-05
-1.38862484979113e-05
-3.17786952570569e-05
-2.61013983497061e-05
-5.04444031876172e-05
-4.00937372373396e-05
-1.30246071674449e-05
-5.13013736117739e-05
-8.86991087106118e-06
-4.6177060696146e-05
-3.62201804689886e-05
2.04345778550539e-06
-8.84631934064717e-06
-2.24866798043852e-05
-2.67639707425002e-05
-1.93510586291628e-05
-1.69561160480003e-05
-2.80680830597002e-05
-2.06386836187458e-05
-1.28089648388834e-05
-2.25709921874747e-05
-2.18412698861954e-05
-2.07595584091138e-05
-2.19634288709864e-05
-1.41556962406396e-05
-2.0380885952549e-05
-9.66830917976258e-06
-1.61668990712813e-06
-1.72179521168959e-05
-2.62267554415354e-05
-2.54998625300153e-05
-1.6717443491021e-05
-3.87497480640734e-05
-3.51301619617643e-05
-2.64331555947165e-05
-2.29950355784757e-05
-1.5464012845511e-05
-1.70079017158458e-05
-1.10856460258003e-05
-2.28922358375074e-05
-2.24546127440772e-05
-3.13183579627416e-05
-1.35065736388876e-05
-2.88304125245158e-05
-2.34942776835411e-05
-1.70158433196947e-05
-2.1853698193036e-05
-2.01144728430507e-05
-2.63674522068529e-05
-3.43686336004115e-05
-2.91291059937033e-05
-4.43594379742416e-05
-2.55731812047975e-05
-2.21960998430067e-05
-2.08433985536309e-05
-1.85174795579798e-05
-3.5683649329694e-06
-1.16378387182982e-05
-7.54884463084291e-06
1.66913463565106e-06
-2.15706813650443e-05
-1.73915068023425e-05
-3.58428796862613e-05
-3.48793139606409e-05
-2.12217162855399e-05
-1.62354968438979e-05
-1.35789414529337e-05
-1.90807951419972e-05
-2.3977934902783e-05
-5.08503404485885e-06
-9.64450789847127e-06
-4.67873465054969e-06
-2.35827496335602e-05
-8.19808721361901e-06
-3.07891327091628e-05
-1.63159653359435e-05
-1.47995098361101e-05
-2.69762763535858e-05
-2.52324541552024e-05
-1.19584225055041e-05
-3.27166949658804e-05
-1.66775049678935e-05
-1.58059181652976e-05
-2.62447171612737e-05
-4.27287003229313e-05
-1.86213629134692e-05
-3.30122221148575e-05
-2.54288945251372e-05
-2.62889845251793e-05
-2.64815260307012e-05
-1.56165709001617e-05
-3.84278267285289e-05
-2.36353279544198e-05
-4.38167625774775e-06
-2.4674229554861e-05
-3.10768413574879e-05
-3.14378292797598e-06
-3.75207741772175e-05
-3.30283118921461e-05
-2.19992996527216e-05
-2.17696880180195e-05
-3.7625360610825e-05
-2.04271423445509e-05
-1.05670262139027e-05
-2.59288080761746e-05
-1.67191288886866e-05
-9.72963272696407e-06
2.2869268680412e-06
-3.22684545001344e-05
2.02169678191282e-06
-2.79091046426484e-05
-3.56028281899889e-05
-2.11735061045037e-05
-1.95284997776588e-05
-1.45702751286184e-06
-1.57692401129311e-05
-2.01001860659923e-05
-3.68958747299835e-05
-1.50503903648737e-05
-3.11690652059146e-05
-2.21890395233202e-05
-1.83172189055715e-05
-3.37582196163428e-06
-4.45689320064085e-05
-8.49517961879122e-06
-1.02518491959277e-05
-7.74917656147626e-07
-1.72576345623886e-05
-2.22160333102384e-05
-1.82978045630427e-05
-1.72428789513537e-05
-3.90814864546003e-05
-4.34842843827202e-05
-2.44387048382208e-05
-1.74871348614021e-05
-1.86162579992766e-05
-1.41167707127311e-05
-3.84168563908083e-05
-2.2520312134575e-05
-2.40616914141298e-05
-9.4270792973839e-06
-1.14203886743041e-05
1.90406599712845e-05
-9.51387180742516e-06
-2.56708809256843e-05
-2.03058155948508e-05
-1.26803358012205e-05
-2.24189154445297e-05
-4.02047411483344e-05
-1.15925317199184e-05
-2.44576974751516e-05
-1.8093845879826e-05
-2.61251812824324e-05
-1.08607966034976e-05
5.78303845734764e-06
-2.20363884784194e-05
-8.12201147057447e-06
-9.32933418506811e-06
-1.25703986721245e-05
-4.09367899764729e-05
-3.24089803426923e-05
-1.61705034552163e-05
-2.37141599703103e-05
-1.55642945785173e-05
-4.82051347015824e-06
-2.16484471694618e-05
-3.51241449704382e-05
-3.97856683703727e-05
-1.81776092193001e-05
-3.97682494341165e-05
-1.77106091482363e-06
-3.07852277612497e-05
-1.84068574187327e-05
-2.23752302928968e-05
-2.55211926425057e-05
5.9776039496544e-06
-4.22291120428471e-05
-2.15220017292283e-05
-2.46406359470358e-05
-1.82422667553501e-05
-3.41533729626545e-06
-1.73634713780955e-05
-2.79235009732012e-05
-1.97914020934215e-05
-2.51590555021297e-05
-3.28758800504698e-05
-1.27686496467473e-05
-2.93660201571326e-05
-3.43806104816766e-05
-3.48187424234491e-05
-2.2534369812378e-05
-2.50967094958707e-05
-6.44440526934844e-06
-2.13620087193685e-05
-2.57728909519636e-05
-9.90059209895311e-06
-4.43265038853573e-06
-2.23746950075215e-05
-2.47231400164587e-05
-1.05943806986838e-05
-3.78897932988676e-05
6.13702953831828e-06
-1.92143032059628e-05
-9.12944160613516e-06
-9.38387552087838e-06
-2.37737937501548e-05
-3.0555253545025e-05
-3.08039675873648e-05
-2.92569814403291e-05
-2.37521256066307e-05
-3.12153320198007e-05
-1.08417038869564e-05
-3.65737971026884e-05
-3.01953388449775e-05
-2.00147365786611e-05
-1.56258954051368e-05
-2.0370772538104e-05
-2.65545978586708e-05
-1.47000108277756e-05
-3.90363623514744e-05
-1.63893843368896e-05
-1.17383165859859e-05
-2.02195082990399e-05
-2.24266761869679e-05
-1.27346134583594e-05
-6.80298484740713e-06
5.88282097406227e-07
-4.75834697438863e-05
-3.45262280332383e-05
-1.72512133056003e-05
-2.09961510428807e-05
-3.3650201003335e-05
-1.37287091379846e-05
-2.55383706803342e-05
-3.43238867446925e-05
-1.8697344525153e-05
-1.0251729165655e-05
-2.7102654442188e-05
-2.87139919850055e-05
-1.34800110173079e-05
-1.97174316778728e-05
-3.31890662820177e-05
-1.2972563986589e-05
-3.57551469636989e-05
-2.12571183233787e-05
-1.53049723672355e-05
-3.84762527009877e-05
-2.64250742988999e-05
-3.6141995934053e-05
-2.74050192768962e-05
-1.99784165415419e-05
-1.34202173716299e-05
-2.00717807982095e-05
-3.99654962384257e-05
-8.52062227413097e-06
-2.82103541172474e-05
-1.18625974122249e-05
-2.04358792793205e-05
-3.328694288248e-07
-3.5257101978058e-06
-3.39227530338611e-05
-1.33066663894762e-05
-2.95022938814544e-06
-4.19403053813537e-05
1.11801611634448e-06
-1.68016848604495e-05
-2.93137970697095e-05
-2.5855630681596e-05
-1.10608983356045e-05
-7.47287979167473e-06
-1.83405223992288e-05
-1.69926889603201e-05
-4.02946580362533e-05
-3.03431341506761e-05
-1.74606876590014e-05
-2.55166373608507e-05
-2.63043217595782e-05
-2.62452900059037e-05
-2.3107466589067e-05
-2.02551571119636e-05
-2.68237343014235e-05
-1.55109171457436e-05
-4.34715136867112e-05
-3.24836422109896e-06
-1.61009674946979e-05
-1.54419153872415e-05
-1.84115002426386e-05
-1.15367273068984e-05
-2.06592372744837e-05
-2.68444600270698e-05
-8.05584296567111e-06
-1.27867322404622e-05
-1.79117013076954e-05
-2.39092929763601e-05
-1.65906709983317e-06
-2.21786441992994e-05
-2.24970808096456e-05
-2.6911275025288e-05
-6.55931284040966e-06
-4.45651740856043e-05
-2.01463116353646e-05
-3.20383442391455e-05
-1.75865983005101e-05
-3.25430052894274e-05
-2.53490971718425e-05
-1.40820127742931e-05
-3.51508085425049e-05
-2.43915110643212e-05
-9.49663903117456e-06
-2.26109213950045e-05
-3.52456894402754e-05
-2.9394406659218e-05
-3.8846159296023e-05
-1.69738294014476e-05
-9.2239775771512e-06
-4.64333183549767e-05
-2.95299611611165e-05
-4.67013760293648e-05
-3.90495962972722e-05
-1.12179966242366e-05
-2.59768877441996e-05
-5.75183701531157e-06
-2.36917753107736e-05
-3.98989334467637e-05
-3.66961158983901e-05
-1.30762627794847e-05
-1.80034924099924e-05
-1.56344116803026e-05
-2.87366384225201e-05
-1.25750799985281e-05
1.19115762309442e-05
-2.67120264264167e-05
-2.6431129931581e-05
-3.43943215721745e-05
-3.47637217883439e-05
-5.68539915688762e-07
-6.67118982277969e-06
-2.5915010657666e-05
-1.23634426039737e-05
-2.02789246005213e-05
-1.83164121617852e-05
-3.74847496020894e-05
-2.44287932284678e-05
-3.45352520828352e-05
-2.14848988491323e-05
-1.14496471192596e-05
-2.5057767055242e-05
-1.99623146901589e-05
-1.36046899946748e-05
-1.85686917060466e-05
-3.22403924402525e-05
-1.39430862272267e-05
-1.85232129941675e-05
-3.67015590692655e-05
-4.04188948522602e-05
-4.82577206563086e-06
-1.6273809476038e-05
-2.68035546041671e-05
-9.8259724742973e-06
-1.43864494122902e-05
-2.71190123898985e-05
-7.12984404505922e-06
-2.01954323893039e-05
-2.35757490036364e-05
-1.49373415914504e-05
2.53669287729519e-06
-3.35097398228565e-05
-7.67335406391567e-06
-1.44706578143562e-05
-1.3203075745243e-05
-1.84703770276476e-05
-1.59540712335989e-05
-2.22097999935434e-05
-9.20828766155901e-06
-2.08784721481932e-05
-6.97146436140036e-06
-1.791679434669e-05
-3.03014223328905e-05
-2.40974379341382e-05
-8.8352877328041e-06
-9.67240358194633e-06
-3.37870138473976e-05
-2.22173451245781e-05
-1.71269026851231e-05
-2.69723588906593e-05
-3.25435089353014e-05
-4.81317159544383e-06
-2.50914555130204e-05
-2.71574154940211e-05
-7.8746843834128e-06
-4.28507044205159e-05
-3.89773941504485e-05
-3.79253843347848e-05
-2.47463510325171e-05
-2.02379675756813e-05
-1.18858072499445e-05
-7.54435695961953e-06
-2.61956693932427e-05
-1.44309189558833e-05
-1.59877450539908e-05
-1.39140824787859e-05
-3.87532747573949e-08
-3.07868919145803e-06
-3.03847653443067e-05
-9.35786069376065e-06
-2.59071159822977e-05
-3.23482813410744e-05
-1.10105834709769e-05
-1.77049017188644e-05
-3.75240683085939e-05
1.24826723240841e-06
-2.14618169163593e-05
-1.01567939893573e-05
-4.09294537780104e-05
-1.08852820672937e-05
-4.07120385110251e-07
-3.36322752626539e-05
-1.91676250208893e-05
-1.04001235975268e-05
4.66174728354723e-06
-2.90658862528077e-05
-1.11879546854753e-05
-1.44503016948548e-05
-1.10038324107712e-05
-2.49589758402266e-05
-1.77982430408302e-05
-1.22856262885881e-05
-1.36204922094171e-05
1.954628252019e-06
-3.19136972584028e-05
-1.80937874515751e-05
-2.69107839125243e-05
-1.21068627755429e-05
-5.51898066265191e-06
-3.4016929334109e-05
-1.82883310293856e-05
-2.58518354806092e-05
-1.00032865776542e-05
-2.67243768673508e-05
-2.16341141592978e-05
-2.79739967523566e-05
-1.49484665966826e-05
-1.87598154609603e-05
-9.20702229663956e-06
-3.74808468402536e-05
-3.19115748538307e-05
-1.85583219875069e-05
-2.80034588481534e-05
-2.27157486062526e-05
-1.2703308665973e-05
-2.25290843090732e-05
-1.71188090240832e-05
-3.33240510556448e-05
-3.08734924792037e-05
-3.95491101120875e-06
-3.71098837976076e-05
-3.38854064526576e-05
-3.17809562035044e-05
-2.91381275004057e-05
-2.65552010934088e-05
-1.64493690808136e-05
-2.60059139385656e-05
-2.45734423785067e-05
-1.50216295074953e-05
-6.01921819210083e-06
-2.58239840477575e-05
-1.91724839755554e-05
-2.48062495576092e-05
-3.19476532325612e-05
-1.30094042279947e-05
-5.25161163738759e-05
-2.39598673628753e-05
-9.45002558950733e-06
-2.32102268490612e-05
-5.10686117579978e-05
-5.34110080245336e-06
-2.77012601082087e-05
-1.34199899914215e-05
-1.54978525629838e-05
-4.45224151045744e-05
-2.66368090145192e-05
-2.72512804929097e-05
-1.82734638653054e-05
-2.42389351239213e-05
-3.36779116101359e-05
-1.8942864179388e-05
-4.42475303390311e-06
-4.77605148366356e-06
-3.75002084210577e-05
-6.57182628608311e-06
-3.99266796452012e-05
-6.77638477479225e-06
-2.83929765928322e-05
-9.06723755523757e-06
-1.73707987791066e-05
-3.14547680106481e-05
-3.25482347907463e-05
-2.71324457978299e-05
-3.73650397166631e-05
-1.8305447916289e-05
-1.95085229417403e-05
-5.44491214645244e-07
-1.17852896653589e-05
-2.30121866481485e-05
-3.22055467414619e-05
-9.82265686012565e-06
-2.16592420965896e-05
-1.29028170056463e-05
-3.0779503359922e-05
-6.20998374727239e-06
-2.61379214484019e-05
-1.14277660328659e-05
-3.29256118568508e-05
-5.88491574525999e-06
-1.48095897345139e-05
-1.02661087285665e-06
2.54998494908027e-06
-1.68328464019851e-05
-1.73605950179301e-05
-3.05605694870063e-05
2.31909712226159e-06
6.99717480703075e-06
-2.40601808676066e-05
-1.33351514789881e-05
-1.81389940224657e-05
1.62198736056928e-06
-1.37835641876325e-05
-3.36166460149749e-05
-7.90301177000894e-06
-1.44216918546462e-05
-1.08313004047886e-06
-1.61423995627722e-05
-3.75619438657503e-05
-3.49652840885156e-05
-1.88716795724628e-05
-2.02867648061904e-05
-1.16133938319428e-05
-2.9162696749618e-05
-1.87995963669634e-05
-3.51322484857524e-05
-1.21556858304634e-05
-2.21494130393675e-05
-1.60473713150824e-05
-3.51568699400811e-05
-2.18818586643422e-05
-1.93910552602487e-05
-4.28603094555725e-05
-2.48749411816365e-05
-3.19461207516e-05
-1.75865576201867e-05
-1.15818973292062e-05
-2.07955273025937e-05
-2.39204696896567e-05
-1.87215453455871e-05
-3.40431001403057e-05
-2.40429854234352e-06
-2.99883397612076e-05
-1.3041211067155e-05
-3.16888865265584e-05
-1.69114028937324e-05
-2.67232485494284e-05
-1.15872643022336e-05
-4.18137268894313e-05
-3.44119165390152e-05
-3.22486663334018e-05
9.36408346713667e-08
-3.66218514703397e-05
-1.52530881077356e-05
-2.9623500456616e-05
-2.34280790700201e-05
-2.90924569816744e-06
-2.17405969093852e-05
-2.92451862503948e-05
-3.04590929755358e-05
-3.76310406400374e-05
-3.56771241172165e-05
3.75928148398252e-06
-3.82546614663446e-05
-4.55892012773429e-05
1.89368700021802e-06
-9.65832729830424e-06
-1.82497020219628e-05
-1.36316582954296e-05
-1.65070843870987e-05
-1.66382945149144e-05
-1.74650764116153e-05
1.31911860652961e-06
-2.13170868717123e-05
-1.64180283590815e-05
2.424138103161e-06
-3.92311401182299e-05
-9.95541645079542e-06
-1.81106614642845e-05
-3.9482491464664e-05
-3.13960914168672e-05
-2.49542027245492e-06
3.65553541322454e-06
-2.11205754268555e-05
-1.31823792623158e-05
-2.95213795006371e-05
-1.29938787809579e-05
-2.44729309743146e-05
-2.56035769920007e-05
-3.54656190724421e-05
-3.99805046135818e-05
-1.86684850328037e-05
-1.76371249717753e-05
-9.85598016988367e-06
-2.63147475602894e-05
-3.54509244150652e-05
-6.36108509463254e-06
-2.88991288106144e-05
-2.65414317480965e-05
-2.53282746049088e-05
-2.75252243913282e-05
-4.64474212687276e-05
-3.32304811459545e-05
-1.35998464149142e-05
-2.79597841852017e-05
-2.2898817830884e-05
-1.51391814424068e-05
-6.2098393324806e-06
2.11764592803226e-06
-2.30641197284265e-05
-1.91561421694811e-05
-1.494639647279e-05
-4.27028922689539e-05
-7.63486307734036e-06
-1.25321531937373e-05
-3.31107020646761e-05
-2.91554778201566e-05
-2.83524816628089e-05
-1.12563790454166e-05
-2.21067626729019e-05
-1.51102672831756e-05
-2.80792962862246e-05
-3.21752631998267e-05
-5.69319159733231e-06
-2.13075268988594e-05
-2.40821272486676e-05
-1.95230110908855e-05
-2.79286186928855e-05
2.4275144519765e-06
-2.14891943353446e-05
-2.91646011367335e-05
-5.50939682055893e-06
-5.11374663272912e-05
-1.81166717284813e-05
-2.3065016087038e-05
-7.90207741581773e-06
-3.18313741339523e-05
-1.82160000470808e-05
-2.93541700050934e-05
-2.94970079391387e-05
-2.49351464523577e-05
-6.78568440320071e-06
-3.61068984584687e-05
-2.73124991477092e-05
-1.22284880992007e-05
-5.23474087827559e-06
-2.45590878910752e-05
-1.82976456012162e-05
-2.41005440469198e-05
-1.38895441305857e-05
-1.9146439392927e-05
-2.55364820850308e-05
-2.03036770382827e-05
-1.62714906502518e-05
-3.97266229907047e-05
-1.68953465187507e-05
5.37079920591363e-07
-3.09935250522421e-05
-2.20976620350495e-05
-5.75266351215024e-06
-4.89156046571696e-05
-1.38847784204039e-05
-8.15226912992276e-06
-9.86157915453884e-06
-1.43444056234009e-05
-2.85972922118864e-05
-2.17795595953072e-05
-3.16813093525804e-05
-2.13311493136469e-05
-2.42820459336361e-05
-2.85923344362838e-05
-3.35155780728413e-05
-1.34715388199421e-05
-1.93297393147793e-05
-2.59433716451047e-05
-3.95695696324906e-05
-3.73027331327291e-05
-1.69894284071708e-05
-1.4756737482699e-05
-1.09904325689177e-05
-1.40331397945218e-05
-1.39325041549475e-05
-1.69836396287596e-05
6.80638026775654e-07
-2.67763870785602e-05
-2.44806973897219e-05
-7.81364908232261e-06
-1.66952926330937e-05
-2.72881251272235e-05
-2.47054813979841e-06
-2.11035176267529e-05
-4.03077425272163e-05
-4.28563070809541e-06
-1.90120895170471e-05
-3.56984443640736e-05
-1.47883927293811e-05
-1.98500801491675e-05
-3.04682685383763e-05
-5.23644956711096e-06
-3.15035623115951e-05
-1.65542598286253e-05
-1.5358151840574e-05
-2.51341955118887e-05
-2.05853708474605e-05
-1.10405440102934e-05
-8.55519974171861e-06
-2.64714193188266e-05
-2.93320385359492e-05
-1.55771198440717e-05
-4.38386640995827e-05
-4.24709218506216e-05
1.62372569128589e-05
-1.01484545888065e-05
-2.43286873240814e-05
-1.89502712062043e-05
-4.66747252270469e-05
-1.37982837935587e-05
-3.1745558108235e-05
-1.7103710917761e-05
-3.67945288525274e-05
-1.17735328389262e-05
-3.2234063941195e-05
-3.84676865139158e-05
-1.55909887461052e-05
-2.64239116441701e-05
-2.29379450582019e-05
-1.25601109839283e-05
-2.61399296446697e-05
-2.41241810537399e-05
-4.5049992609007e-05
-3.00513716587206e-05
-2.62797692582961e-05
-2.88393439737892e-05
-6.10224995977214e-06
-3.74404230905551e-05
2.16682851614537e-05
-1.7564570148496e-05
-1.66247299407013e-05
-2.4252804899899e-05
-2.62101254458609e-05
-1.32968677382301e-05
4.58031572845652e-06
-2.72557269157626e-05
-2.25926802302764e-05
-9.47265224766816e-06
-1.32016059346492e-05
-4.82621253647028e-05
-4.06425976776341e-05
-8.28071216102533e-06
-2.36638609193895e-05
-1.83047460503275e-05
-1.71191014937185e-05
-3.94836866875304e-05
-1.33396567070459e-05
-2.0828027492618e-05
-2.26652082526838e-05
-1.17944258995972e-05
-4.45285508134208e-05
-3.46950870709379e-05
-1.35238072397396e-05
-8.80302859471585e-06
-3.37686470223498e-05
9.52080168456587e-07
-2.92448810730801e-06
-3.06518499223221e-05
-1.15333247357775e-05
-3.66224916422446e-05
-9.56974930322697e-06
1.97278793210157e-06
-3.65517689702028e-05
-3.18855041394453e-05
-1.64690549433261e-05
-1.00488014656405e-05
-2.24435006610613e-05
-4.20936718132763e-05
-1.58285412526478e-05
-8.57712789641506e-06
-3.61918301458795e-05
-7.06431742190132e-06
-3.70027622902533e-05
-1.75338389320502e-05
-1.63463931347225e-05
-2.81557089597122e-05
-1.46440739316335e-05
-2.71003760707202e-05
-3.54086395821767e-05
-4.55442074444315e-06
-2.17788661200134e-05
-3.96197353497005e-05
-3.65368408232617e-05
-1.37035684427196e-05
-1.9227340599344e-05
-1.85276746422382e-05
-2.18195733257863e-05
-1.88010050284467e-05
-7.36056438816684e-06
-2.38375740071299e-05
-1.38670884171962e-05
5.52968623724161e-06
-2.50602905250508e-05
-5.88537767040432e-06
-8.6903058782832e-06
-1.05254062033078e-05
-5.66362461786244e-06
-1.07786512376761e-05
-1.97425203013371e-05
8.5872445051483e-06
-3.45641761459743e-05
-3.66006411800474e-05
-1.00633322598601e-05
-3.29233157663543e-05
-4.97979907837841e-06
1.13975244528668e-05
-1.32273936302641e-05
-1.57880375719027e-05
-4.86433105597475e-06
-8.70904730830644e-06
-4.37642607974008e-05
-1.44908787510824e-05
-1.06669468579878e-05
-4.81016137841785e-05
-2.45746704838116e-05
-3.33348305219538e-05
-3.04448476496569e-05
-1.35611763600517e-05
-1.37412651512873e-05
-2.02627642292888e-05
-1.83494239473643e-05
-2.75255883158159e-05
-1.0686124151006e-05
-2.35680931533383e-05
-2.05950627863052e-05
-2.44351199802184e-06
-1.19324158639703e-05
-1.22392064690517e-05
-1.26694713476753e-05
-2.59805764563688e-05
-1.77146131314218e-05
-1.34034635946817e-05
-2.42044215330088e-05
-1.01477727557517e-05
-2.63441127430059e-05
-3.2472486586434e-05
-2.99218933532671e-05
-2.33867705849685e-06
-1.45992713167642e-05
-1.76051660662893e-05
-1.65110373440271e-05
-4.08206409997779e-05
-4.2427772034858e-05
-5.48078014723368e-06
-4.84327146985017e-06
-9.8040998335579e-06
-3.70021787568075e-05
-1.62365754633814e-05
-1.62919394291588e-05
-3.73809351818542e-05
-1.87553787046528e-05
-3.74384275363002e-05
-2.49939794237622e-05
-4.74670737728353e-06
-4.70835403821349e-06
-2.39787638354083e-05
-4.27497050326953e-07
-5.68609527929784e-06
-3.6266850869105e-05
-3.52816517772852e-06
-4.41183639105292e-05
-2.1570399199306e-05
-5.60294806428409e-06
-3.39685130080043e-05
-3.23202596740669e-05
-3.00320732612662e-06
-1.00524711379513e-05
4.57208399124365e-06
-2.78023273274542e-05
-2.35074133081111e-05
-1.5904883558721e-05
2.06218042992439e-06
-2.45521138315117e-05
-3.44045718879317e-05
-2.72373013354915e-05
-2.7030472781949e-05
-3.24862903690641e-05
-1.38009984890787e-05
-1.91453483520041e-05
-3.51782659389665e-05
-1.6014456029662e-05
-2.16354181733998e-06
-3.4066166742597e-05
-2.22166189169279e-05
-1.83014184087238e-05
-1.28487804854366e-06
-1.29147758533526e-05
-1.2798798294099e-05
-2.76404872721967e-05
-3.09711784904588e-05
-1.72896948705881e-05
-3.5953038808854e-06
-9.00333542457116e-06
-3.43723900255643e-05
-1.07658911581872e-05
-1.97225846723385e-05
-8.67079158830314e-06
-1.56985213260604e-05
-2.74999804194297e-05
3.72743976186165e-06
-2.25905149924051e-05
-1.8084120692749e-05
-3.07050914949339e-05
-2.15869656285348e-05
-8.99299319858755e-06
-9.77668311530572e-06
-2.08643705754874e-05
-3.3940855403622e-05
-3.02176949601258e-05
-1.9145859887548e-05
-2.36220111666544e-05
-8.54229343327349e-06
-1.28556744984807e-05
-2.8492782199143e-05
-2.64637409161915e-05
-2.56976842373866e-05
-1.21486244863415e-05
-3.158278647255e-05
-2.52938220064035e-05
-3.87215630733974e-05
-1.93473756802062e-05
-1.30628900403092e-05
-1.3433772822283e-05
5.01589033076029e-06
-1.28539531131947e-05
-2.79117282307741e-05
-2.39936647199586e-05
-2.76353831222457e-05
-3.80300484108518e-05
-1.41117547452184e-05
-1.74539111869088e-05
-2.27883138843225e-05
-6.265133872363e-06
-1.10208877961294e-05
-2.51924194652594e-06
-5.9423011998593e-05
1.63328404640454e-05
-1.05515171476576e-05
-1.0969370483618e-05
-1.08722015288445e-05
-2.57490753205827e-05
-1.98450287033075e-05
-2.5638970918375e-05
-3.57940883588149e-05
-1.69796071774357e-05
-1.55202069207137e-05
7.07921798866141e-06
-2.50900981676951e-05
-1.52133798653014e-05
-1.84813872209529e-07
-1.99158175791401e-05
-3.28607548005726e-06
1.67484667591883e-06
-6.2940468481626e-05
-1.06604654000513e-05
2.17698510834586e-06
1.11562384612083e-06
-2.79404790330272e-05
-1.307569719328e-05
-3.1977411206565e-05
-2.26160745053045e-05
-2.93546899482976e-05
-1.91915810239557e-05
-2.64883383731345e-05
-3.1569271222934e-05
-3.88858724340605e-05
-9.36611469861304e-06
-1.42625025896986e-05
-1.98625968349056e-05
-6.63407370543624e-06
-3.0378748138293e-05
-2.50241239041332e-05
-1.28836211698386e-05
-2.83054366565462e-05
2.5296622858437e-06
-8.57259132756728e-06
-1.97918670712642e-05
-2.74470057981668e-05
-5.14172055031287e-06
-2.4171201101517e-05
-2.28764653069087e-05
-1.07029761516935e-05
-2.15940213788326e-05
-1.60200030608561e-05
-1.56563591893061e-05
-3.419341316671e-05
-6.5913187686989e-06
-9.63443436179549e-06
1.51947703503333e-05
-1.19017820696246e-05
-3.11522176650082e-05
-1.09860584631586e-05
-2.97883329177404e-05
-4.09703682008563e-05
1.16289880240827e-05
2.19393102649052e-05
-1.20677439707969e-05
-6.73029918436309e-06
-1.88709329591736e-05
-3.40947609453263e-05
-2.88381018079073e-05
-3.66450926944926e-05
-6.48357351983409e-06
-2.02415731015027e-05
-5.8780761844795e-05
-5.72494165042346e-06
-2.7267348639905e-05
-2.89357911650763e-05
-2.39703406098722e-05
-2.18227024232691e-05
-1.57260170117318e-05
-2.58863283627536e-05
-1.14994032842089e-05
-2.28593896593007e-05
-2.06892943576551e-05
-3.37566337944634e-05
-4.51597095329996e-05
-1.56706185316345e-05
-1.51563611835639e-05
-4.57413653024674e-05
-2.58284341944866e-05
-2.45771776018328e-05
-3.27874490886252e-05
4.73351423016335e-06
-5.85619966112578e-05
-2.66528485537797e-05
-2.3179908584484e-05
-2.28387192743775e-06
-1.94542253260048e-05
-3.27723406613447e-05
-1.73209719508983e-05
-2.98724130052732e-05
-2.48608645282737e-06
-1.67828134128369e-05
9.20862107672951e-06
-3.01236095032267e-05
-2.51276994614212e-05
-5.10727666886305e-06
-3.03354892051129e-05
-4.42367282860236e-06
-1.82395769131708e-05
-6.79562760768591e-06
-4.6476512229829e-05
-6.81568602228993e-06
-3.84176267659262e-05
-1.54983154198555e-05
-3.60120197066331e-05
-2.13275860744063e-05
4.75681633452021e-06
-2.37631590538833e-05
-2.14770472144888e-05
-2.25134760578139e-05
-2.44468894381129e-05
6.51871662771534e-06
-2.85763759776018e-05
-2.11203565581304e-05
-1.54512870283409e-05
-9.09579281535515e-07
-1.51223614520013e-05
-8.71496028554931e-06
-5.84380848792844e-06
-4.13230069424788e-05
-2.63272246334944e-05
1.38067555254922e-06
-1.06823572381976e-05
-2.30150494714793e-05
-1.6437913475571e-05
-2.19429112591375e-05
-5.27404473354206e-05
-9.86115899413327e-06
-3.67173599918462e-05
-5.35852943119294e-05
-2.52018683485413e-05
-1.09987266410753e-05
-1.22814545839101e-05
-3.54411761617563e-06
-1.36024494801029e-05
-1.8839586347788e-05
-6.18589393505903e-06
-3.32422225894447e-05
-1.39606071553581e-05
-2.0364218476642e-05
-2.86690712143365e-05
-2.07995906977728e-05
-3.38712494948607e-05
-4.0945134658743e-05
-1.26419722197306e-05
-8.3525978650692e-06
-3.68240801897328e-05
-1.84354364874374e-05
-3.04243984270108e-05
-2.29034632554811e-05
-1.77990460193725e-05
-2.29849415881422e-06
-3.42681004619453e-05
-1.54733103621984e-05
-2.71103842411093e-05
-1.72136119788461e-05
-2.6490280669251e-05
-2.70110948132035e-05
-3.43430665658587e-05
-3.20509986001602e-05
-2.40573195412878e-05
-3.14683201363709e-05
-3.42322284147676e-05
-1.61666801097804e-05
-3.48940964175856e-05
1.12287579390916e-06
-1.32909766324859e-05
-2.24475272642451e-05
-2.29337947639998e-06
-3.34496958029018e-05
-2.57469703144556e-05
-2.33175035663637e-05
-2.7908064772416e-05
-2.79721461730424e-05
-3.29058895039704e-05
-3.33541040066216e-05
-2.56640490347972e-05
-2.19715649960532e-05
-1.75988143788634e-05
-1.01278185614048e-05
-5.60061393740769e-05
-5.92461142626226e-06
-2.49765375288869e-05
-3.46575631455275e-05
-1.53302479389438e-05
-3.9818810611163e-05
-2.68039656334387e-05
-1.94390684558834e-05
-1.9056238745456e-05
-3.09196480471546e-05
-3.21613223554248e-06
-1.58311924215141e-05
-3.49011293079699e-05
-1.15555183097952e-05
-1.69677582540254e-05
-2.05229896831818e-05
-3.73214859467142e-05
-3.78176089085562e-05
-7.72285508306926e-06
-1.49865181930277e-05
-2.92820350818276e-05
-9.52528068533512e-06
-2.40062070767856e-05
-1.17682013596229e-05
-3.68528747232012e-05
-3.4556399412863e-05
-2.18592635071779e-05
-4.83822399270655e-05
-8.76868387087149e-08
-1.40384108763339e-05
-1.70897330905528e-05
-1.46935949460235e-06
-2.19288320133198e-05
-4.94983138514737e-06
-2.24341778055619e-05
-2.61857456106716e-05
-2.11886643650652e-05
-2.2484730640442e-05
-1.01612541903573e-05
-5.70331031547945e-06
-4.43888422791599e-05
-1.27935783718114e-05
-1.6105147561684e-05
-2.59879485549433e-05
-1.85599495646742e-05
-3.43824765264161e-05
-4.73037151814634e-05
-3.54329186584098e-05
-2.24606851589296e-05
-2.13272788833505e-05
1.62327465602634e-05
-3.00154524373954e-05
-2.88504546803923e-05
4.32968510777127e-06
-3.08232360693401e-05
-3.48046567195002e-05
-3.84796096079243e-05
-2.49222840045885e-05
-1.35974913498198e-05
-1.78608406108734e-05
-9.25240585017359e-06
-1.85541897557857e-05
-8.82168679710489e-06
-2.73008424550998e-05
-2.51837130617741e-05
-2.34827475675584e-05
-5.90657574032212e-07
-1.86986262690756e-05
-6.24443844418606e-06
-5.13629958786294e-05
-3.67199711974329e-05
-2.58734579013855e-05
-1.25861101336624e-05
-4.07935991997499e-05
-1.25835663851704e-05
7.39956165117319e-06
-1.75820027289545e-05
-7.76767108730095e-06
-6.84331873002816e-06
-1.9643166323777e-05
-4.53964041643009e-05
-1.66535873222563e-05
-1.15244387918317e-06
-2.09477073849126e-06
-1.34612552078908e-05
-1.30116157176787e-05
-7.14579453481915e-07
-6.43767799336839e-08
-7.59196325616036e-06
-1.12411387290474e-05
-4.02674270455604e-05
-1.16675465517602e-05
-6.3937573878518e-06
-3.47787299402247e-05
-3.57174294276509e-05
-6.39917561310987e-06
-2.78838759527542e-05
-1.52128201688446e-05
-1.03248400471014e-05
-3.07395217481201e-05
-2.7884956279019e-05
-2.64838395399834e-05
-7.35894116524698e-06
-1.51466556058381e-05
-1.40730980377605e-05
-3.02084866939046e-05
-1.94829368739887e-05
-3.09096790084041e-05
-1.21203971771397e-05
-1.18555590682499e-05
-3.09797590873925e-05
-1.87516385260926e-05
-1.74368664180789e-05
-2.7339374894899e-05
-1.43228034089859e-05
-8.21296884968938e-06
-1.22835462975155e-05
-2.86042494853115e-05
-2.79712689696323e-05
8.80520291150211e-06
-2.52147598558343e-05
-2.25216764309864e-05
-2.44257994120761e-05
-2.58232046453131e-05
-2.04209216624271e-05
-3.08470072133479e-05
-1.33714765438314e-05
-2.47424995201233e-05
-2.65967217538939e-05
-1.67652824533662e-05
-1.97479029771684e-05
-3.10815057846367e-05
-1.98586255299119e-05
-2.59116721269605e-05
-3.51677215416075e-05
-7.81896286777438e-06
1.41782713270804e-05
-3.24580133730644e-05
-1.04833685064522e-05
-1.63148140455926e-05
-1.60645827193676e-05
-2.19922777917226e-05
-1.58176552183149e-05
-4.23342885999376e-05
-3.64947999540821e-05
-1.17755220939239e-05
-2.80806841535e-05
-2.46685966068531e-05
-5.54818800360081e-06
-1.55296606123256e-05
-7.7021793459363e-06
-6.31806101421454e-06
-1.92360575512185e-05
-2.5755109167543e-05
-1.1579003634924e-05
-1.86934925940983e-05
-1.46391414443049e-05
-1.76482445423835e-05
-1.15718313648441e-06
-1.95507770503777e-05
-8.55802677201966e-06
-4.2057406167473e-05
-2.36561885848421e-05
-3.67461692354729e-05
-1.3068249440751e-05
-2.09829322859537e-05
-2.02295592734714e-05
-1.64717755741041e-05
-1.48988051592739e-05
-1.71887462304885e-05
-2.66868009107501e-05
-1.13641670979148e-05
-3.33795827945592e-05
-2.82929860725887e-05
-3.11655940453892e-05
-1.49854492165176e-05
-9.14483860154371e-06
-2.61059305242188e-05
-3.50880778024866e-05
-1.53129841189809e-05
-7.08105183536561e-06
-2.66787685813581e-05
-3.18428708410081e-05
-8.49580600794532e-06
-2.02664674791949e-05
-1.36576026981622e-05
-5.40787379757152e-06
-2.41175530043484e-05
-2.38148722461622e-05
-2.09619911280654e-05
-1.25495636979332e-05
-2.63525005836213e-05
-1.28094024025097e-05
-1.27634250521683e-05
-3.14671817351266e-05
-2.51019171114799e-05
-3.79942685279842e-05
-3.95229969904701e-05
-1.5562130523489e-05
-3.83677810599475e-05
-1.48221141548287e-05
-1.40898290483869e-05
-1.80472221651637e-05
-1.45944492746185e-05
-6.2220898124885e-06
-1.29384676313989e-05
-1.30257060117307e-05
5.11437619155238e-06
-3.32629064761563e-05
-1.7776840665353e-05
-2.87760280349171e-05
-2.49258394058408e-05
-1.19694550570675e-05
-2.97231843903614e-05
-1.18342350684766e-05
-2.18274239997583e-05
-1.63073785054768e-05
-1.47259934298763e-05
-2.91253588019306e-05
-4.26881024201854e-05
-3.43712769989328e-05
-3.00751615337405e-05
-3.27721965197257e-05
-1.57179955711385e-05
-3.09138193036143e-05
-1.21010426095919e-05
4.15035646129644e-06
-3.04820795352912e-05
-2.05479163621872e-05
-2.79901867125378e-05
-3.01031223283279e-05
-3.65930561913016e-05
-2.74405732003313e-06
-4.04471106737398e-05
-3.20064600124744e-05
-1.05875287544918e-05
-2.82816967305021e-05
-2.62781347120525e-05
-4.05583707775891e-05
-2.62989336941471e-05
-2.01437377329721e-07
-6.97268936885529e-06
-2.05830162763548e-05
-7.27421983530023e-06
-4.94160833960346e-06
-2.3584657924315e-05
-2.48331203532157e-05
-2.12355954788218e-05
-2.90871008951818e-06
-2.93310899790915e-05
-3.70664152169327e-05
-2.53494859409592e-05
-2.81123941630273e-05
-2.15498452983099e-05
-4.35660168761668e-05
-2.0056815831054e-05
-4.51071613046183e-05
-8.08540979171507e-06
-2.65746066022899e-05
-2.03239478629991e-05
-8.81867356338879e-06
-2.13518186941425e-06
-2.03007433262774e-05
-4.39844805748551e-05
-1.87882054476561e-05
-1.90902331178386e-05
-1.76027696858579e-05
-3.60237791632935e-05
-4.39495247668296e-05
-3.40749042144487e-05
-8.06704809264097e-06
-6.07974521968716e-05
-2.47154299077585e-05
-2.48169041497459e-05
-1.10112105105907e-05
6.93345588554618e-06
-4.1044865277626e-05
6.96182947689337e-06
-2.86958719328242e-05
-1.29677628048886e-05
-2.43058430780724e-05
-2.33309503468951e-05
-9.80948206881399e-06
-9.51542538925989e-06
-1.17776234435074e-05
-1.09620502801184e-05
-2.73737127525641e-05
-6.38214900667509e-06
1.74816892627642e-05
-3.84642639314294e-05
-2.17093284036483e-05
-2.62181534236228e-05
-4.23767368211809e-05
-2.35747011957585e-05
-1.90736782791944e-05
-2.19030092962601e-05
-2.7227297783758e-05
-1.74033839341562e-05
-1.83951263921077e-05
-3.10192371716668e-05
-2.65567936621249e-05
-2.23943113827344e-05
-2.5817656375982e-05
-2.21701991470983e-05
-1.22599147786779e-05
-1.87756865336686e-05
-3.81379733523119e-05
-9.96382116037677e-06
-5.46703984884059e-05
-1.03757623411148e-05
