# Supplementary material for: Research on computational propagation and identification of mine microseismic signals based on deep learning
Source: PLoS One. 2025 Oct 22;20(10):e0334641. doi: 10.1371/journal.pone.0334641 (PMC12543183; doi:10.1371/journal.pone.0334641)
Supplement: S2 Data — (ZIP) [file pone.0334641.s002.zip › 000100500001927.xlsx_0.txt_24.txt.txt]

-7.68552615979552e-06
-2.58829330088317e-05
-2.73437898966808e-05
-1.97904838018265e-05
-1.9333693813871e-05
-1.2520831082888e-05
-2.02263471232112e-05
-1.38978313239979e-05
-2.139354002941e-05
-1.67607567972756e-05
-3.06357536345444e-06
-3.04453912814941e-05
-3.94202540948957e-05
-2.29722760979151e-05
-2.25561401091081e-05
-3.36711030600821e-05
-3.50503938631436e-05
5.03381461115774e-06
-1.95107097558266e-05
3.64988324402706e-06
-3.0425781153626e-05
-4.84032426966541e-05
-2.55813723877945e-05
-1.86466727239839e-05
-1.74584835994386e-05
-3.92111113880916e-05
-9.86674356287679e-06
-4.72396711033677e-05
-3.09102138978906e-05
-2.77921694567834e-05
-4.37693277884764e-05
-9.66564032313794e-06
-5.44386242972106e-05
-3.11135024772579e-05
-1.02211050975445e-05
-4.08334714121992e-06
-3.4331782267769e-05
-2.42288386151906e-05
-7.36798075466119e-06
-2.80941096535923e-05
-2.97003509045096e-05
-2.19312319418239e-05
-2.76857440786061e-05
-1.34782485727997e-05
-1.71653022082396e-05
-1.41312922446049e-05
-4.64326776305401e-06
-1.01894488519919e-05
-4.94904221426138e-05
-2.01336262169565e-05
-2.18347686605351e-05
-2.84927438377494e-05
-2.88848704337634e-05
-2.47473492711698e-05
-1.39046194422389e-05
5.15596715428721e-06
-1.03634376077322e-05
-1.31554771064914e-05
-5.01040510243571e-05
-3.58232372815905e-05
-6.65392358990955e-06
-2.43363184740712e-05
-3.18418735101571e-05
-2.86343817266174e-05
-1.26569696772396e-05
-1.74345464318143e-05
-1.30795979926851e-05
-2.07724657241892e-05
-8.37933312607126e-06
-4.68600843777115e-05
-1.85552421241901e-05
-1.67627769940612e-05
-2.13684861863803e-05
-2.69524435136036e-05
-2.19922204199965e-05
-1.53942619791003e-05
-2.01346444103646e-05
-2.82849706272332e-05
-1.71596798073208e-05
-1.86306346289325e-05
-4.59072380073916e-06
-1.92385147152034e-05
-2.6840693494635e-05
-3.70363911275838e-05
-2.60070174378746e-05
-1.88238961489042e-05
-2.42777715509941e-05
-9.89715395690162e-06
-1.34008544918178e-05
-3.5446319186968e-05
-2.63102358346026e-05
8.54234947527303e-07
-3.57029375991878e-05
-1.20758693770876e-05
-3.4773359865592e-05
-5.03205352951029e-05
-1.24518851184378e-05
1.73113351216269e-05
-8.43867351930736e-06
-3.2083331209674e-05
-2.11408499027811e-05
-2.69339113668422e-05
-2.69639781895673e-05
-2.12350936848667e-05
-2.05274557230051e-05
-2.22954556397428e-05
-1.45385731024625e-05
-2.50477717421304e-05
-2.10416349430223e-05
-3.50466719368564e-05
-3.24666050698596e-05
-1.19086305057069e-05
-1.8415418527172e-05
-2.41123926173599e-05
-2.20021872360201e-05
-1.09055954795887e-05
-5.61383730612287e-06
-4.09041441907881e-05
-2.68709917489604e-05
-1.34727930498025e-06
-3.01810138458831e-05
-1.55504880006744e-05
-9.8694317001254e-06
-1.46424353021841e-05
-1.01432585158054e-05
-3.07881518057649e-05
-1.59912609024357e-05
-2.43053044733612e-05
-1.57625766084485e-05
-1.6158872672092e-05
-1.26288567709877e-05
-2.45157114469849e-05
-2.43597528472802e-05
-1.42330747711746e-05
-3.95500013610817e-05
-3.2260657599024e-05
-5.02145061491731e-06
-2.93341040250476e-05
-2.62035390883063e-05
-3.85378506332639e-06
1.35266291521122e-05
-1.05368489810628e-05
-2.97086075166517e-05
-3.44048897211578e-05
-8.83111171412329e-06
-7.38406228905321e-06
-1.94176361138695e-05
-1.98394814564512e-05
-3.04339360715338e-05
-1.83760462211546e-05
-8.22001126311775e-06
-1.71534400533462e-05
-2.02637238779287e-05
-1.28795961399851e-05
-3.0781695181405e-05
-1.53755621036706e-05
-2.35475338989969e-05
-2.42724394645857e-05
4.42072386007159e-06
-1.03192624196225e-05
-6.14797136789539e-06
2.08596042679367e-06
-4.2176640441475e-05
-4.36527513090598e-05
-9.99985658369726e-06
1.24288450787816e-05
8.66888471898246e-06
-3.02564962226262e-05
-1.3307683552794e-05
-3.87448039847477e-05
2.22568467847222e-06
-1.37984232965494e-05
-3.77992988852935e-05
-7.24379554644307e-06
-3.15418096289115e-05
-5.02144359033922e-05
-1.93371852656041e-05
-1.76921649221354e-05
-2.16424283867285e-05
-9.26718124323031e-06
-4.55365222704352e-05
-2.72876363069234e-05
-2.4264170848368e-05
-6.7239716468441e-06
-1.53442744421654e-05
-1.91204890719644e-05
-2.87023845732165e-05
-1.39951984703593e-05
-2.73541685544472e-05
-3.93693980607361e-05
-8.4087857562989e-08
-2.4519120317529e-05
-4.72792720915493e-05
-2.11807127477935e-05
-1.25014552323574e-05
-1.35588176704098e-05
-1.15817702206392e-05
1.70585097084947e-06
-1.57871238955245e-05
-2.96093833305618e-05
-1.98607820147823e-05
-3.95410986779397e-06
-3.1072608634842e-05
-3.10036552735291e-05
-4.32197723083056e-05
-1.49188053619046e-05
-2.08786660813337e-05
-1.2859849872442e-05
-1.90057373789665e-05
-1.32714685906546e-05
-2.70682785830584e-05
-1.02912290348314e-05
-2.29191385396446e-05
-2.03210198566259e-05
-1.21694567366709e-05
-1.91440364825868e-05
-2.72103642715298e-05
-1.15296824846905e-05
-1.52393417699333e-05
-1.23756347760669e-05
-3.74836129465051e-05
-2.70744614666497e-05
-3.9043979825766e-05
-2.12582071152733e-05
-2.34282175907538e-05
-3.33779710607613e-05
-9.55003118230081e-06
-3.0032341820909e-05
-3.80719094555946e-05
-1.62404342004317e-05
-1.48708119305634e-05
-3.09249702044908e-05
-2.49813434147265e-05
-3.89394708316622e-05
-2.28550909623492e-05
6.44160329169007e-06
4.26874548981959e-06
-1.35386473786983e-05
-2.3580948996055e-05
-2.14244019437806e-05
-2.50783367052845e-05
7.01061525411001e-06
-2.62763172053269e-05
-3.14748696705246e-06
-1.51611289829376e-05
-3.02553631059929e-05
-3.81862869458647e-05
-2.80853016492843e-05
-2.71857266826785e-06
-2.10898404694166e-05
-1.90231934555825e-05
-1.80019500971058e-05
-7.65943057150343e-06
-1.9752776633841e-05
-1.74572146009399e-05
-3.14867879154263e-05
-3.17271101639572e-05
-9.12961962463724e-06
-2.09417260944124e-05
-4.30097956741486e-06
-3.43403240532137e-05
-4.29586658256406e-05
-1.69374487017996e-05
-2.61328948169347e-05
-1.04441226305762e-05
-9.59732418825978e-06
-2.81846505161262e-05
-1.64385806601955e-06
-3.68912337088313e-05
-8.81779520254611e-06
-2.55557586654246e-05
-1.38249034806414e-05
-3.88326256867119e-05
-5.12847472261554e-05
2.2506941349714e-05
-1.92057417928819e-05
-3.75404697597957e-05
-1.58888722282984e-05
5.89632034031493e-06
-3.03493129918413e-05
-9.35797594063211e-06
-2.74668433515875e-05
-3.46232925172095e-05
-1.62913625682554e-05
-2.7436581218681e-06
-3.15317094729629e-05
-1.53663099385878e-05
-2.91932815302001e-05
-2.02918288381284e-05
-3.88701791742608e-06
-2.08707718267038e-05
-2.56400953592232e-05
-4.1570056193952e-05
-2.92749009566254e-05
-1.14305560047833e-05
-9.30524015083335e-06
-5.76719493380519e-06
-4.63939653944646e-05
-1.6426222246818e-05
-4.81723003589694e-06
4.23153772344324e-07
-1.25144330024008e-05
-1.42807030584705e-05
-3.76374342357279e-05
-2.96900851615891e-05
-1.90218678991056e-05
-2.99770248023362e-05
-1.2541390856038e-05
-3.7385402421103e-05
-3.24999477981192e-05
-1.13085372061203e-05
-1.94777526199368e-05
1.5135758056462e-06
9.49281287698938e-08
-2.56609848740206e-05
-1.63608057026255e-05
-3.16161244407255e-05
9.30835527993224e-06
-1.31044090317123e-05
-1.29934831070578e-05
-1.47933367419839e-05
-3.17035901575091e-06
-2.61383678343017e-05
-2.84560629193881e-05
-1.05601627647583e-05
-5.03698397802581e-06
-3.0891536412433e-05
-1.0140660281963e-05
-1.05983833878261e-05
-2.94672681074556e-05
-1.61398709309921e-05
-1.95223928129036e-05
-1.97315565339195e-05
-2.7734260618494e-05
-2.8825188955522e-05
-5.79638160151531e-06
-3.56066847249377e-05
-2.71212307721394e-05
-1.40893657561793e-05
3.32117336400256e-06
-2.10244683139294e-05
-8.88610696204966e-06
-1.03089657463873e-05
-1.91961559462813e-05
-1.97801260981152e-06
-6.58810112826541e-06
-1.36102591283695e-05
-3.36127137182532e-05
-2.20189758158272e-05
-6.32922741158714e-06
-1.65674221860468e-05
-1.67259176835511e-05
7.41744185089974e-06
-2.40476677071682e-05
-1.86958074492539e-05
-2.44602983567351e-05
-3.87318965212775e-05
3.04747018034379e-06
-2.02641971928937e-05
-2.66430629117856e-05
-1.99049441791167e-05
-3.74933972447279e-05
-3.05158884768656e-05
-1.84720930899721e-05
-3.81880857118522e-05
-1.55134559990256e-06
-1.67775282468544e-05
-1.22297521572977e-05
-1.08866330559612e-05
-1.35574356183844e-05
-2.55082934096979e-05
-2.43717955849655e-05
-8.67249534011037e-06
-2.49075188295641e-05
-1.308284793558e-05
-3.46023112149283e-05
-1.22745847788808e-05
-2.24884291252643e-05
-1.05368801812777e-05
-1.60059294222118e-05
-2.49659321243267e-05
-2.03461275736081e-05
-2.37794047991556e-05
-4.10030629284219e-05
3.61215533364842e-06
-2.15989261551548e-05
-2.45832915876728e-05
-2.69762719408205e-05
-2.20794981980016e-05
-2.57571586829029e-05
-2.79910142400539e-05
-2.12829048264719e-05
-3.68018615409027e-05
-2.02452886962077e-05
-6.04416021715066e-06
-3.58461236488111e-05
-1.48021294927707e-05
-2.18154647625976e-05
1.25858173396251e-05
-2.10447271690406e-05
-1.62159550189707e-05
1.10861652430543e-06
-1.67345212882961e-05
1.29074613890439e-05
-4.54522069340809e-06
-3.56079500512105e-05
-1.58596476683802e-05
-1.04916384410751e-05
-3.8824159391907e-05
-7.22279617735551e-06
-4.03810374106208e-06
-2.99149404903926e-05
-1.980029146268e-05
-1.83640224724924e-05
-2.40646889985813e-06
-2.88735654211888e-05
-1.8366056729979e-05
-2.73391763457224e-05
-1.43025213703917e-05
-1.86661742439537e-05
-9.38090290252468e-06
-4.15624413233505e-05
-2.59582886884269e-05
-1.70767973599947e-05
-1.79694794380871e-05
-1.22962594334611e-05
-1.12642514396986e-05
-2.06199240539013e-05
-2.89368913725863e-05
-4.40185880952608e-05
-1.27787707510589e-05
-4.12841499793471e-05
-1.40160742675478e-05
-8.69553074699231e-06
-2.47736356949285e-05
-2.10946355877843e-05
-2.79287632186923e-05
-1.30626604220501e-05
-1.18544007079881e-05
-1.1985418547917e-05
-1.37616627592636e-05
3.75300234486668e-07
-1.92444217668691e-05
-5.26591467363173e-06
-2.07745161395316e-05
-2.1366488246119e-05
-4.16745226999457e-05
-4.42225604678604e-05
-1.28271964149269e-05
-3.0152124444458e-06
8.65173695998063e-06
-1.04392042931476e-05
-2.29583263645784e-05
-3.62273934075389e-05
-4.20926182683041e-05
-2.48943602980733e-05
-1.87965533915757e-05
-1.34031432536759e-05
-1.84261088599573e-05
1.60426782047416e-05
-2.05580292020633e-05
-3.25334165864905e-05
-2.24435557489004e-05
-1.1072486419504e-05
-1.67531965826098e-05
-1.94486539708714e-05
-2.11294359166037e-05
-8.00160352089612e-06
6.1200593132818e-06
-8.94677097772397e-06
-2.26792640377429e-05
-9.04246256755789e-06
-2.22475487077676e-06
-2.83111197219083e-05
-1.74397788008985e-06
-1.45575780001573e-05
-2.45236598158417e-05
-2.68242014647601e-05
-3.13899518468002e-05
-1.07638594466657e-05
-2.25603141693388e-05
-6.2785195377121e-06
-7.0434931198482e-06
-1.17770151018756e-05
6.30079178303771e-07
-1.78809991132116e-05
-2.4006901340203e-05
-1.8726925624193e-05
-2.95787609791585e-05
-1.53472326454959e-05
-2.70618220317915e-05
-2.07864469573913e-05
-9.41020289589188e-06
-1.50597037100465e-05
-3.47936679038599e-05
-3.83086760217528e-05
-1.9567574998324e-05
-2.61554886735143e-05
-5.06739326151104e-06
-7.71303891687891e-06
-7.16413997001395e-06
-2.43686271088652e-05
-1.534257746028e-05
-1.99319861793012e-05
-6.66819283424979e-06
5.72778738549407e-06
-2.25292137559884e-05
-3.8198686197532e-05
-3.94820758168793e-06
-1.52773069354512e-05
-2.34723285263647e-05
-5.81638541304013e-06
-2.18135845730294e-05
-2.34913436900706e-05
-1.22257865639617e-05
-1.34002835434484e-05
2.32414213722393e-06
-2.90469358061654e-05
-2.04734262514666e-05
-1.92370781637759e-05
1.9395934295628e-05
-1.39192788701398e-05
-8.90134003147825e-06
-1.67326212979284e-05
-2.59770234975635e-05
-2.51259089908618e-05
-8.25213797057618e-06
-2.12190750967638e-05
-1.81900575332241e-05
-2.32231291745036e-05
-1.88279461174628e-05
-1.65516949640166e-05
-3.20841742497808e-05
-2.84375074761283e-05
-6.36987822162384e-06
2.50368574504127e-06
-3.50236218099044e-05
-5.63729046590567e-05
-6.33802381088728e-06
-7.28434377489006e-06
-5.64734979591782e-06
-1.15402996366472e-05
-2.80197433909288e-05
-2.08118210785306e-05
-3.5120974640405e-05
-1.99059710834093e-05
-2.01634032017698e-05
-1.80893279124069e-05
-1.58180554013097e-05
-2.1431684069904e-05
-4.63835528799075e-05
-2.31908663561646e-05
-2.16769894169805e-05
-2.43243363183156e-05
-2.11686973589669e-05
-3.46860640838827e-05
-4.06289778145227e-05
-1.90126412897637e-05
-1.06866913054615e-05
-2.27053430922858e-05
-1.49337106197019e-05
-1.62307401484148e-05
-2.48044243412132e-05
-2.71251717812214e-05
-2.98686912993136e-05
-3.87561715102896e-05
-8.69389549908026e-06
-4.91421532459846e-05
-2.19210537871064e-05
-5.15515865921947e-06
-2.14050876154826e-05
-5.62287499492759e-05
-1.71139718121298e-05
-7.42608334085549e-06
-5.91507116381798e-06
-2.8737367918121e-05
-2.98066965478393e-05
-2.81255918223459e-05
-1.0565170245117e-05
-1.161812302522e-05
-6.61932063126709e-06
-2.80827496356317e-05
1.37141505870339e-06
-2.28414492720859e-05
-1.12791472728695e-05
-2.02921805067793e-05
-2.59061109601068e-05
-2.99517337710988e-06
-2.50152358111641e-05
-4.02428062056759e-05
-7.06962540871651e-06
-8.96977287452328e-06
-3.85032344333578e-06
-2.10813422674257e-05
-2.41073000452713e-05
-3.23794392951054e-05
-2.71960770240894e-05
-8.84452234700902e-06
-1.22531214761864e-05
-1.94191332936672e-05
-1.23737331343516e-05
-6.3703969341235e-06
-2.29196880967414e-05
-1.68041159306664e-05
-2.51570469024701e-05
-2.300483005456e-05
-1.09460548689066e-05
-2.77564975024489e-05
-1.52423371005551e-05
-3.88103546321142e-05
-4.24836222884949e-06
-1.91838245174503e-05
-3.79825749553626e-05
-2.90132126898685e-05
-5.00049385932276e-06
-2.76950084633153e-05
-2.43325595800658e-05
-3.57031279102592e-05
-9.16994831854219e-06
-2.20192127870579e-05
-3.80114660024144e-05
-1.5429993895083e-05
-3.19183271907773e-05
-1.93959133650926e-05
-1.63618336800368e-05
-2.44194609912561e-05
5.11413788697719e-07
-2.53829284241676e-05
2.19798966932586e-07
-2.42837784635018e-05
-3.44067196820884e-06
-2.03728633078542e-05
-1.57573609829724e-05
-2.32989039740088e-05
-3.91745283992215e-05
-1.77598864746997e-05
-3.48919077388742e-05
-1.55341594558226e-05
-1.03496949689159e-06
3.44622962609701e-06
-2.9576813890254e-05
-1.74302766846774e-05
-1.88569189714362e-05
-6.47071169686567e-06
-4.07104275490165e-05
-2.51483931166376e-05
-5.1194893292855e-05
-3.4594774447568e-05
-2.91949044647521e-05
-2.89998252964438e-05
-2.38859584512475e-05
-2.23716301542731e-05
-3.54995335323072e-05
-3.09904683958772e-05
7.4058589095389e-06
-1.97274862386383e-05
-1.7956571211219e-05
-9.81493190443171e-06
-1.34303055512619e-05
-3.80208961286334e-05
-7.00935436114121e-06
-2.18920959116557e-05
-1.15161246933495e-05
-2.64032125762425e-05
-3.67618953816758e-05
-2.52220396033823e-05
-2.48405655439985e-05
-4.99538555692594e-05
-9.39954816720515e-06
-2.38436199682186e-05
-3.11722713896789e-05
-2.19810434912458e-05
-2.75897532250685e-06
-1.66377666901329e-05
-2.61538285277506e-05
-6.80597720565878e-06
-1.69436232145107e-05
-3.21526015422362e-05
-1.15874270476204e-05
-3.19523846836182e-05
-1.71398960074607e-05
-8.00576937205926e-06
-2.51349931268709e-05
-6.27995145884607e-06
-2.62377063112854e-05
-3.39418650397384e-05
-1.21036749026795e-05
-1.5729705127591e-06
-1.69686330014478e-05
-2.48795192986532e-05
-5.07237482282309e-05
-1.41436913351159e-05
-3.31177142031188e-05
-8.27772438043958e-06
-4.27201390788593e-05
-2.62865637605779e-05
-1.41851542443764e-05
-2.36662838429568e-05
-1.74142526039219e-05
-1.02289833601249e-05
-7.48365956422349e-06
-5.08970976212837e-06
-8.85188996928057e-06
-2.2486147723915e-05
-2.23894023317843e-05
-2.31296477640588e-05
-4.4628822204608e-05
-1.28998336416054e-05
-5.84280155858098e-06
-2.25139566441514e-05
-1.7058229274649e-05
-1.81794667953975e-06
2.65522133308042e-06
-3.29482925517206e-05
-2.85366322737112e-06
-2.74415911969147e-06
-2.75858952096407e-05
-3.55303287768061e-05
-2.87117502836242e-05
2.08382253128458e-06
-3.10060733798738e-05
-1.20728117590363e-05
-2.88782790329869e-05
7.75945270180989e-06
-2.68839600324277e-05
-1.79120570115258e-05
-1.52559852456265e-05
5.72935866834178e-06
-1.81582910973648e-05
-2.25646928823161e-05
8.98139917221283e-06
3.71690338037309e-06
-2.82207623725473e-05
-2.86398334456665e-05
-2.3099146522765e-05
-3.34399659399863e-05
-1.19487644242666e-06
-2.48652798961946e-05
-8.45564815071293e-06
-1.29056909847586e-05
-1.71828659858862e-05
-2.39795969284054e-05
-1.65364055372249e-05
-2.13633102328834e-05
-2.53225547278549e-05
-3.25410711560945e-05
-2.05244055446264e-05
-2.13268515189573e-05
-3.43201613787716e-05
-1.86702591958384e-05
-1.58895882367501e-05
-2.64997308260793e-05
-7.89639603376667e-06
-2.80714888574297e-05
-1.24892096248817e-05
-2.99254022840065e-05
-6.80153469970906e-06
-3.11006472344357e-05
-1.46626350550863e-05
-1.1511702300057e-05
-1.71742208594642e-05
-1.19996076473023e-05
-2.35259993198185e-06
-1.74725747838868e-05
-2.73020682010545e-05
-2.37861344436015e-05
-1.23204506895126e-05
-3.74166260460303e-05
1.8109442511879e-05
-3.36419735315584e-05
-2.55603454761161e-05
-2.50323397058001e-05
-2.7910035021069e-05
-2.53969142201624e-05
-1.45881306771259e-05
-4.01455772770638e-05
-4.96780868964569e-06
-1.11675160347621e-05
-1.58399991216013e-06
-1.53876969430434e-05
-8.37472993083347e-06
-2.48512347548032e-05
-1.5918962858713e-05
-2.61213596283938e-05
-4.36095315440351e-05
-1.79004141112359e-05
-2.85653301528212e-06
-6.31132941253034e-06
-3.17304759004394e-05
-1.57154647960978e-05
-2.04708765243269e-05
8.17679077073628e-07
-2.69929614691327e-05
9.83154720584281e-06
-2.89065392988935e-05
-2.46936859638964e-05
-1.11798908610783e-05
-1.62013986785652e-05
-2.02625258369428e-05
-8.41762096979181e-06
-3.41606537604725e-05
-2.21778702317588e-05
-2.99661588707214e-05
-3.3405728719409e-06
-2.53802335206706e-05
-9.84995381247594e-06
-1.18338903594184e-05
-1.777724823053e-05
-2.51565560831197e-05
-3.99467027599244e-05
-6.59854361484163e-07
-3.06074198314032e-05
-1.81032343090809e-05
-1.41645660861218e-05
-3.98222700614353e-05
-2.33580396202827e-05
-2.67419234321388e-05
-3.22309675071484e-05
-9.44251103384948e-06
-8.9944856418215e-06
-3.05816722398288e-05
-2.31724588563133e-05
-1.54593849880013e-05
-3.42285549357894e-05
-1.01071487421137e-05
-3.54693265760635e-05
-2.96723363879946e-05
-3.2645333523229e-05
-3.55536797687559e-05
-9.82433738939051e-06
-3.20873457532394e-05
-3.38853734839852e-06
-1.79916193628732e-05
-2.03091307146818e-05
-3.05186924187729e-05
-1.58828999897391e-05
-3.12184374107568e-05
-1.76569690618875e-05
-3.01450707692965e-05
-1.1185237615241e-05
-1.69742729629298e-05
-2.15860720788742e-05
-6.06706617036629e-06
4.4213568726607e-07
-4.38646722777069e-05
-2.44085624696126e-05
-1.26867095305664e-05
-2.897560955971e-05
-1.41689193195293e-05
-2.23267834251602e-05
-2.4805804392756e-05
-1.56932015402146e-05
-1.53440416425937e-05
-1.18243239462573e-05
-1.54462990794249e-05
-4.73928570029906e-05
-1.52255152431761e-05
-4.36264928429199e-05
-7.71646585703514e-06
-2.72496899167661e-05
-2.20807776896444e-05
-3.0582577554835e-06
-1.3405901434426e-05
-4.10996170991325e-05
-3.23411263153446e-06
-1.66606829492815e-05
-3.46709434234911e-05
-6.93266732074345e-06
-1.0751465929327e-05
-1.53455131879534e-05
-1.83783414571768e-05
-1.5977915577127e-05
-2.26746199904427e-05
-7.1406154792145e-06
-2.03878175512074e-05
-1.47461891282262e-05
-2.65017669346782e-05
-3.39452980829542e-05
-2.34308146079189e-05
-9.40527143617483e-06
-1.73742268566885e-05
-1.82443733415609e-05
-1.29858926509807e-05
-3.82754881732252e-05
-7.42108280226919e-06
-1.69459374438397e-05
-3.70949400985658e-05
-2.07330172928102e-05
-4.03435187123621e-05
-2.01019430346513e-05
-1.43555079423423e-05
-1.57453884476276e-05
-3.64868273136607e-05
-3.84110624264744e-05
-1.84388927545783e-05
-3.37593857061003e-05
-1.89851113079676e-05
-1.17383284996603e-05
-3.08057443290401e-05
-3.41283003510295e-05
-2.62029354068737e-05
-3.16438984201548e-05
-4.90867144628286e-07
-6.69615976951668e-06
1.21542427849491e-07
-3.12890805115839e-05
-7.15113023107858e-06
-2.14304296639029e-05
8.04198060686996e-07
-2.47723062328091e-05
-3.72020130285887e-05
-3.16331695114136e-06
-7.22961717074547e-06
-4.49380986172763e-05
-4.48256357364073e-05
-2.34465989518875e-05
-3.8715763179163e-05
-2.99636327711311e-05
-2.0083240408085e-05
-1.28723057569686e-05
-9.61173286283138e-06
-4.84871815193414e-05
-2.094349180214e-05
-3.61877850473839e-05
-3.84178993947921e-06
-2.38562876007405e-05
-1.63430413170422e-05
-2.21326692581026e-05
-2.60469391127074e-05
-9.46232874430406e-06
-1.6977433591795e-05
-1.69979578546378e-05
-5.41968669830886e-06
-3.68027297099502e-05
-4.04022087810223e-05
-1.32369052006264e-05
-1.50561112905998e-06
-3.51399426724242e-05
-2.59889373911364e-05
-6.00958994852618e-06
-9.34416234435087e-06
-2.17295693330346e-05
-2.6097564388499e-06
2.0615747937001e-06
-1.3771170285338e-05
-3.54465503846348e-05
-2.21307560268036e-05
-2.63573088037763e-05
-1.72332311270899e-05
-2.61356078238217e-05
-3.57359749412871e-05
-2.7293806338217e-05
-3.15362965658024e-05
-1.34675400414229e-05
-1.74272941324333e-05
-2.07139855607499e-05
-4.17487196690132e-05
-2.92801139678561e-05
-2.53324648037209e-05
8.55151750774966e-06
-1.27058622152908e-05
-1.28760187070532e-05
-4.16251523321831e-05
-8.38543496874845e-06
-2.8292864316519e-05
-1.5780814326664e-06
-3.66755691155947e-05
-2.00635637661174e-05
-9.60002773581802e-06
-2.39689639957892e-05
-1.78823788997901e-05
-4.63491319310841e-05
-5.95005135610337e-06
-2.72746486948473e-05
-1.60761538137031e-05
-1.64206893159312e-05
-8.3085757969816e-06
1.47797606382055e-06
-1.35220553071443e-05
-2.38303147452162e-05
-1.77177281012967e-05
-2.47328793810082e-05
1.21761712641909e-06
-2.30785583144457e-05
-1.77187430240898e-05
-5.19627317860976e-06
-3.31804068085949e-05
-3.86356462187519e-05
-1.99174512473884e-05
6.77301134080425e-06
-1.27004849155366e-07
-2.03518889474932e-05
-6.01114065407146e-06
-1.37744323868054e-05
-7.46410910708502e-06
-2.11339464112723e-05
-8.66074543968711e-06
-2.20653822854105e-05
-3.81704127143035e-05
-2.86125407025019e-05
-2.50180036433228e-05
-2.38961568621549e-05
-1.44365081007799e-05
-1.10912633408713e-05
-2.34171141945754e-05
-6.56514190833259e-06
-3.60456685973066e-05
-6.48090361422878e-06
-3.02101977098676e-05
-2.41193961503161e-05
-8.19406135944952e-06
-4.04294772901071e-05
-2.87831212433401e-05
-8.16185460769162e-06
-2.05678004703116e-05
-6.15438634828392e-06
-2.11308275469104e-05
-3.0733027609747e-05
-7.103920540232e-06
-8.09843951574431e-06
-2.95523546704867e-05
-2.51710791909041e-05
-6.21544894524546e-06
-3.98880231521042e-05
5.28297791226429e-06
-2.93445075181807e-05
-2.47491279029619e-05
-1.76825547465458e-05
5.95478347171213e-07
-3.44321005126393e-06
-3.77832139677175e-05
-3.05625026667002e-05
-1.26774660811645e-05
-4.59992020995375e-06
-1.9191543832231e-05
-2.29421671616291e-05
-3.59543122086735e-05
-1.83403278995701e-05
5.63222407528695e-07
-3.32371629995417e-05
-1.13117972854275e-05
-3.43352077515146e-05
-1.55679149935893e-05
-1.48071750795734e-05
-1.05455337839726e-05
-4.62883628549152e-05
-8.83915176293192e-06
-2.0518266800127e-05
-3.3331298472361e-05
-3.20886044875652e-05
-2.75948370152839e-05
-1.55924903905313e-05
-3.25660765879098e-05
-2.39163333991971e-05
-3.19225960462085e-05
-1.39703545456281e-05
-1.35451845398624e-05
-2.28469509000336e-05
-2.51292241070204e-05
-2.35478636958357e-05
-2.2168615940785e-05
-3.48064914769111e-05
-2.62855176116816e-05
-2.74454983524438e-05
-3.82391832497238e-05
-5.06988950874397e-05
-2.70398583421313e-05
-3.40965380915233e-05
-2.93567954385535e-05
-4.53727713944424e-06
-3.09618467625413e-05
-2.28824352766193e-05
-1.76025691980095e-05
-2.46200167987851e-05
-2.60533050836954e-05
-2.32302816386518e-05
-3.16309757820003e-05
-1.29565398061998e-05
-1.15710526056001e-05
1.62137259990443e-06
-7.26198119251254e-06
-2.03832174402339e-05
-2.63323646391343e-05
-2.70975654842191e-05
-2.45005751718346e-05
-1.75377582637201e-05
-1.43137950760206e-05
-3.157880666274e-05
-1.83552939737873e-05
-1.47020778781811e-05
-1.87491936034133e-05
-2.8671926270182e-05
-2.58784581030218e-05
-1.62319207876601e-05
-1.60906730867874e-05
-3.84881240819546e-05
-2.21439472656352e-05
2.76330951833844e-06
-3.08777920415453e-05
-1.2385786496329e-05
-1.30436667496258e-05
-2.44200299363007e-05
-1.29414410827843e-05
-7.01557127548377e-06
-5.99856699684336e-06
-9.45785043388716e-06
-2.17479496200356e-05
-4.54501205224381e-06
-2.68425015984166e-05
8.17242485360902e-06
-2.62901140393459e-05
-2.59018766190349e-06
-1.68983634767187e-05
-1.32388352405199e-05
-3.63269549672489e-05
-8.12287847879683e-06
-3.44796573039013e-05
-1.92114068315964e-05
-2.27204348519396e-05
-3.94843913460957e-05
-1.32958132640665e-05
-1.7191426638682e-05
-2.72376776882149e-06
-1.59496903921363e-05
-3.31225264366713e-05
-1.48546861641485e-05
-2.5417866466189e-05
-2.97190724649279e-05
-1.69091084142045e-05
-1.12504354273072e-05
-1.61456398007033e-05
-3.36289248997389e-05
-2.28263861242978e-05
-2.67563948128839e-05
-2.98329080730125e-05
-1.09474601447196e-05
-3.55970068939849e-05
-3.18766979030445e-05
-3.25224508889927e-05
-3.09833822711885e-05
-2.71726112855031e-05
-1.278133646034e-05
-2.32665678768666e-05
-3.69703217348755e-06
-2.76919659725953e-05
-1.48086261051322e-05
-1.7591329395645e-05
-3.51365498004899e-05
-2.85311746581642e-07
-3.78144810497961e-05
-3.38644128023955e-05
-3.35554576846555e-05
-1.67536061602527e-05
-1.4293900433121e-05
-2.36489454961274e-05
-2.31658211590317e-05
-1.49442077470072e-05
-1.73388075351303e-05
-8.91180239232314e-07
-4.80193195051516e-05
-2.14505881782582e-05
-4.13115190689051e-05
-1.23653487030468e-05
-3.52996765170348e-06
-2.90828546792e-05
-7.31692905229469e-06
-1.94390603187792e-06
-1.80665618900614e-05
-1.40470464252039e-06
1.40247705262088e-06
-1.03564349041875e-05
-1.96201767301664e-05
-1.24748918307078e-05
-1.9144790978353e-06
-8.20198118134412e-06
-6.3717069122791e-06
-4.19157767551792e-05
-3.2018313337925e-05
-8.62579829921472e-06
-1.53646269997095e-05
-9.98468548407499e-06
-3.99011230987249e-06
-1.61982279341426e-05
-1.98492671890687e-05
-2.15294741792348e-05
-1.23009534505725e-05
-1.48860267627414e-05
-2.01342062339293e-05
-2.2418947601326e-05
7.93875883651143e-07
-2.42934404750551e-05
-3.50943440537e-06
-4.64576500009935e-06
-1.10650080534292e-05
-3.35961368546714e-05
-2.01562077524391e-05
-1.5141817194486e-06
-2.60260503153735e-05
-3.76818272141545e-05
-2.59302715026054e-05
-2.2537277739478e-05
-9.76183849305679e-06
-1.53190393090782e-05
-3.54130090465352e-05
-2.18041498968249e-05
-1.49603106728422e-05
-2.154177570106e-05
-9.52393056830074e-06
-1.33438345421501e-05
-1.73724570241814e-05
-3.17249640672387e-05
-2.86006690476043e-05
-2.49058652020014e-05
1.29168661393032e-06
-6.44148530065916e-05
-3.93878463650826e-05
-1.41219522935581e-05
1.89062049313449e-08
-4.59402463564409e-05
-3.76316033648335e-05
-3.45353602815055e-05
-2.0637166523444e-05
-1.51448288768444e-05
-9.43150748044696e-06
-1.79104322889857e-05
-1.23127180901474e-05
-2.12756295612246e-05
-3.15533062785972e-05
-9.60388464085229e-06
-3.36186621966437e-05
-2.69545114405165e-05
-4.07920354728672e-05
-1.27075960368883e-05
-2.11989711742675e-05
-3.70652199953646e-06
-1.49434719402246e-05
-9.2598948244093e-06
-1.65805577735251e-05
-1.59182380839977e-05
-1.62584363225852e-06
-1.82462791939017e-05
8.4039158182347e-06
-6.89684375045475e-07
-5.12653847149431e-06
-1.03429908296316e-05
-4.12515449411391e-05
5.62966156409581e-06
-1.50450284101654e-05
-1.47326187596775e-05
-1.88072487029111e-05
-1.67539590676737e-05
-3.56431194150407e-05
-1.61424525145684e-05
-4.37911830370282e-05
-2.8103348076282e-05
-2.32567696630608e-05
-1.94633541745658e-05
-3.74498943177003e-05
-2.45039670999941e-05
-9.90071600971966e-06
-4.68143862337976e-05
-2.0859307931874e-05
-1.08447014921519e-05
-1.2006334927446e-05
-3.51188129933751e-05
-4.15932082069468e-06
-8.21749620169316e-06
-1.8700744832219e-05
-9.81380991806809e-06
-2.95987122158888e-05
-2.51606147729155e-05
-1.57019676671553e-05
-1.11293515705423e-05
-1.37374114008429e-05
-3.82614038477865e-05
-3.50465243174978e-05
-1.02351340434488e-05
-2.86634361577526e-05
-1.23367024406492e-05
-3.42362235094147e-06
-2.58254382809079e-05
-2.3124041466473e-05
-1.11847776879389e-05
-3.72819901531024e-05
-9.16982296057203e-06
-1.54130969027112e-05
-2.20543421331028e-05
-1.73188677359615e-05
-8.28013397924896e-06
-2.13524991355128e-05
-2.93915458158019e-06
-2.87730117808309e-05
-1.63266877462133e-05
-2.89392503909992e-05
-3.07408293589431e-05
-2.87262867631606e-05
-1.96369153103644e-05
-1.85406932337675e-05
-1.22006337797944e-05
-3.27344894180954e-05
-3.29293383803702e-05
-1.35920596935904e-05
4.91801375293069e-06
-1.8768673383961e-05
-2.39139288281927e-05
-4.46336726756946e-06
-2.39387657557165e-05
-1.86982089394419e-05
-3.11458877558585e-05
-2.05370616675679e-05
-2.90901302060569e-05
-2.34429696876007e-05
-1.4936885426167e-05
-6.73246508154907e-06
-2.78105357552805e-05
-1.21464841571998e-05
-6.05263884587059e-06
-2.6662445483088e-05
-3.16811549887859e-05
1.00295891154625e-05
-2.22804317094023e-05
-2.50350995549253e-05
8.96584286817026e-06
-1.60375460767494e-05
-1.0774976198572e-05
-1.50378919746428e-05
-4.89075235737715e-06
-2.70013837483355e-05
-3.9669048400591e-05
-1.32397625923956e-05
-1.37050514677395e-05
-8.0694438688589e-06
-7.16988409376699e-07
-3.67577346913011e-05
3.01390250702561e-06
-4.84710859012093e-05
-4.13393315612722e-05
-3.67436458321906e-05
-1.10106892089227e-05
-1.90101061345398e-05
-2.36000107360765e-05
-2.14719560003922e-05
-2.93349885168569e-05
-1.60331764694544e-05
-2.48409559216222e-05
2.36415965685997e-06
-8.41525634063779e-07
-2.63107052112615e-05
-1.01021095916727e-05
-7.67511164635022e-06
-4.10502878850869e-05
-9.73664717447224e-06
-3.1621649295142e-05
-2.07711149817362e-05
-2.25897325014e-05
-1.07949223955141e-05
-2.12943833996218e-05
-1.53441057461369e-05
9.46835737518992e-07
-2.47810206051462e-05
-1.3976737693842e-05
-1.73309361150547e-05
-1.68220941818944e-05
-2.77914735995163e-05
-1.22496138728128e-05
-1.87574270046754e-05
-1.33958411178286e-05
-1.42326379192838e-05
-2.46535157363325e-05
-2.93410269057341e-05
-1.10186355557377e-05
-9.24449451077546e-06
-2.69778628205457e-05
-1.06009347586079e-05
-1.08156266161979e-05
-1.81164160414104e-05
-7.35587010749329e-06
-8.4591648171936e-06
-3.09707162117421e-05
-2.21405077218728e-05
-3.82548752366588e-05
-1.82752742562373e-05
-2.08371931807556e-05
-1.89601179400915e-05
-1.64432013961049e-05
-3.18991919061604e-05
-2.48319741981346e-05
-3.08950006215476e-05
3.43424778456533e-06
-3.98544265517115e-05
-3.34876188693359e-05
-1.4931364551495e-05
-3.06384194621886e-05
-2.14744696548174e-05
-1.15518763328731e-05
-3.16481928542113e-05
-8.63603850911641e-06
-4.65345481718586e-06
-1.58166218827755e-05
-2.22356591362913e-05
-2.21804252345185e-05
-6.21544124739413e-06
-2.4248295350428e-05
-3.4134138136926e-05
-2.54032265964854e-05
-4.28139469163351e-06
-2.34112403658581e-05
2.27406994112143e-06
-2.15436309400017e-05
-3.48554051137309e-05
-3.361257438742e-05
4.09240408748992e-07
-1.86751779726346e-05
-1.47283952123527e-05
-1.42955600561625e-05
-2.36055358470415e-05
-1.51691055107504e-05
-3.84666153782714e-05
-1.8154255013561e-05
-1.28035393812531e-05
-2.5011352990202e-05
-1.84463932713115e-05
-4.92689983525952e-06
-1.26101500345434e-05
-5.29012617775544e-06
-3.09056707606551e-05
-3.14701309215474e-05
-5.79549136598666e-06
-1.94510728525482e-05
-1.83654667841195e-05
-3.17151084141932e-05
-2.88650381211159e-05
-5.04057413408999e-06
-1.10904977859279e-05
-2.57197774702648e-05
-1.7871572183911e-05
-1.77150394727211e-05
-2.1323913107439e-05
-4.42403373144867e-05
-1.74096444659754e-05
-3.5117760538214e-05
-1.81164452729401e-05
-3.09970709879482e-05
-8.75660620058164e-06
-1.23037017761721e-05
-2.36161588988218e-05
-2.46509180364202e-05
-4.70787358838856e-06
-2.71333661624361e-05
-2.75455634841243e-05
-2.46914469887525e-05
-5.99628860575458e-05
-2.4819699965226e-05
-1.90097667881072e-05
-3.71432399650853e-05
-1.66971795060352e-05
-1.42134987208784e-05
-2.49473997496692e-05
-1.84965524406968e-05
-7.3703352946038e-06
-8.43758759696143e-06
-1.65826306424815e-05
-2.24672023122764e-05
-3.11317421598379e-05
-2.56406475786921e-05
-4.63395298440945e-05
-1.48880969610543e-05
-4.24000313137444e-05
-4.98940945375692e-05
-1.1587565099724e-05
-2.54078170189687e-05
-3.9479495597279e-05
-1.78378540899122e-05
-3.78938241724551e-05
-2.39644279192234e-05
-3.9686887152678e-05
-1.51121639321332e-05
-2.42632428383139e-05
-1.5441849991225e-05
-1.28359799598759e-05
-3.52237253181482e-05
-3.0995925887496e-05
-2.43200648379655e-05
-2.37506494063672e-05
-2.55870303296084e-05
-2.69772031123312e-05
-2.51641172892745e-05
-3.46295051921388e-05
-1.10638093313848e-05
-2.81218112250063e-05
-4.67335801927536e-05
-1.43691115941399e-05
-2.27652003255041e-05
-1.36778929514629e-05
-1.52425674147037e-05
6.11876224419924e-06
-2.18961510472883e-05
-2.98603834157532e-05
-1.68883770805391e-05
-2.57866851916569e-05
-3.32519281383744e-06
-4.64099463650441e-06
-4.76322608823857e-06
-3.26761722462211e-05
1.78558285174427e-06
-3.42124501567973e-05
-2.83478256120636e-06
-3.19163195916151e-05
-2.4966774342939e-05
-1.4994666832873e-05
-1.91070649343376e-05
-3.18855017239918e-05
-2.5744106932975e-05
-1.84796465273855e-05
-1.39372403641058e-05
-3.12290601738786e-05
-2.19935277976054e-05
-1.81597711475355e-05
-1.37953780571959e-05
-1.89588716288618e-05
-1.65564301360778e-06
-2.7153040657805e-05
-1.06665134031727e-05
-2.61563006527131e-05
-2.00568137925677e-05
-3.70489632999679e-05
-7.13141086934027e-06
-1.19895139031101e-05
-5.56435741224583e-05
-2.75928766935214e-05
-2.68665732941665e-05
-2.06956330687778e-05
-3.08031948255832e-05
-1.43326594441584e-05
-1.90015896451307e-05
-2.35811344011461e-05
-3.84479818160497e-05
-2.81640388855892e-05
-1.91581033170814e-05
-1.23167926909904e-05
-4.70893058174642e-05
-9.18512882002225e-06
-2.81394477098319e-05
-2.16138762999276e-05
-1.37228172419229e-05
-3.54523311657929e-05
-1.18938274936143e-05
-2.68563087897058e-05
-1.26168741781914e-05
-4.90859484376285e-06
-2.25403847323063e-05
-2.74589124955506e-05
-2.90647844768365e-05
-2.40329543446654e-05
-2.30440686348498e-05
-3.48175476140656e-05
-1.25629844826399e-05
-7.3746229319307e-06
-2.16384161227546e-05
-2.05243985876266e-05
-2.92796549007401e-05
-7.91856178171902e-06
-1.0371279946927e-05
-5.45957892766609e-06
-2.54339732164167e-05
-2.93435402173766e-05
-3.74258917650153e-06
-2.2287301105141e-05
-2.2015788873686e-05
-1.16772611933034e-05
-1.95599181357932e-05
-9.25140488057174e-06
-9.58804259719614e-06
-4.43827121702376e-05
-2.58735775538339e-05
-4.05717691404801e-05
-1.72734870747792e-05
-3.06283216475005e-05
-1.32701250475806e-05
-3.70386879358375e-05
-5.49179903795705e-06
-2.65865230306353e-05
-2.94467783257036e-05
-5.90756113839145e-06
-7.33684155660079e-06
-1.37975540294893e-05
-2.54950158390629e-05
1.22040827901228e-05
-1.95660412550559e-05
-2.99108486314086e-05
-1.6761009618578e-05
-1.22777318253991e-05
-2.54752126968724e-05
-1.68674185944085e-05
-3.47105818181231e-05
-2.5689890213792e-05
-3.05409361705503e-05
-1.71534062051035e-05
1.58315723795157e-06
-6.25522280683118e-06
5.32624675009076e-06
-2.51140296107381e-05
-8.79322821375804e-06
-2.59142356557496e-05
-2.48477842429668e-05
-2.03034081269316e-05
-1.39767628062384e-05
-8.52025276406228e-06
-1.73979394150715e-05
-1.77112946670464e-05
-1.52200676835388e-05
-4.72278040919739e-06
-1.36228741276322e-05
-1.15832838449935e-05
-1.6267485292126e-05
-3.8149413907212e-05
-1.13308710202418e-05
-1.86889538255044e-05
-3.52849134726494e-05
-2.34359638472966e-05
-6.94195620454544e-06
-3.25056338970896e-05
-8.98081093150027e-06
-1.22485729423232e-05
-6.75482232170483e-06
-6.94868432477521e-06
-2.80924608334848e-05
-2.80266135208744e-05
-1.75204518108564e-05
-2.59828337887907e-05
-8.15819642825324e-06
-2.42390389639405e-05
-2.39666161884208e-05
-1.3730810269626e-05
-1.74312673774275e-05
-2.0063661306325e-05
-3.653647975374e-05
-1.46560100185881e-05
-2.55803819433848e-05
-2.42563057057109e-05
-1.16973773025601e-05
-2.03110010872186e-05
-2.40964743947132e-05
-2.57585024697497e-05
-8.67106624333021e-06
-1.71386725038341e-05
-2.13107693622729e-05
-4.04399269464592e-05
-1.03613985230363e-05
-1.37296262759242e-05
-2.11252200367769e-05
-1.11101112061701e-05
-3.04344736596077e-05
-1.82711597250407e-05
-2.52031028100324e-05
-2.87712218678413e-05
-1.87684807658301e-05
-1.83527968247239e-05
-2.2280531257372e-05
-2.17340536561123e-05
-1.60354748940996e-05
-8.19732644658203e-06
-2.58271772428217e-05
-1.49019684452705e-05
-1.04485288842195e-06
-2.56838727168663e-05
-2.24501052999434e-05
5.2526614262015e-07
-9.93336274979025e-06
-1.14441251056091e-05
-3.79543834348109e-05
-1.40036696193759e-06
-2.78907338118604e-05
-8.45073533781509e-06
-1.47030143151118e-05
-7.37747747527901e-06
-2.32360111063542e-05
-1.42305991365897e-05
-1.40592633063691e-05
-2.85114403590682e-05
-1.48621430808686e-05
-3.40449912777093e-05
-3.02440441584675e-06
-1.24038441933823e-05
-1.55154602617001e-05
-1.12793947270714e-05
-2.70336647336666e-05
-2.36332128961549e-05
-8.99890819281036e-06
-1.62147361909712e-05
-1.68918017624868e-05
-2.97702816437526e-05
-1.4011479638927e-05
-2.14126111917602e-05
-8.51042497736744e-06
-3.14406388742778e-05
-2.24116117512328e-05
-3.80840408222908e-06
-1.27214249012118e-05
-3.57443968965456e-05
-2.91104139410404e-05
-2.53047459096294e-05
-1.22304274109401e-05
-1.77819487301577e-05
-9.45452813414427e-06
-1.0325987948952e-05
-3.02905393202359e-06
-3.32646727299302e-05
-1.95841093033053e-05
2.62997834961524e-06
-1.95653859232473e-05
-4.91157500582521e-05
-1.7165775204887e-05
-2.84277624761417e-05
-1.76023491618267e-05
-1.53526879066644e-05
-1.87604852926979e-05
-1.94116606035222e-05
-6.10729968925621e-06
-7.36759275226365e-06
-5.55508536348557e-06
-6.77071623369199e-06
-1.02307347118435e-05
-3.20177952127183e-05
3.27733856093032e-07
-2.53604855597076e-05
-2.5618891612328e-05
-2.46378684351138e-05
-1.59298923706165e-05
-1.90590374148738e-05
-2.67688025748435e-05
-2.24857549084251e-05
-2.08090464216681e-05
-2.34238311433626e-05
-2.62268714817245e-05
-3.1157924848697e-05
-8.8755352034344e-06
-2.10367665808779e-05
-1.91975904342332e-05
-2.70839124497256e-05
-3.27961821077011e-05
-2.86128330063142e-05
-3.90362044698329e-05
-1.96962729180216e-05
-3.27682086984495e-05
-2.42294613262747e-05
-6.41534740530106e-06
-3.03589701166631e-05
-2.57813146773471e-05
-1.93682458509034e-05
-2.19442401086203e-05
-1.58541565116569e-05
-5.44116866150441e-05
-2.44630423591788e-05
-2.05055613116806e-05
-2.81202048461154e-05
-3.61302790481514e-05
-2.5414007725348e-05
-4.34329455026396e-05
-2.51352879865801e-05
-1.97488157678993e-05
-2.04822348131286e-05
-2.51585098770467e-05
-5.45857148278446e-06
-5.79906162418794e-05
-4.63792565808398e-05
-2.06088973110817e-05
-1.78055029887183e-05
-3.15817295705273e-05
-5.66357082341981e-06
-1.49762201570365e-05
-1.74242101180513e-05
-3.12706249938974e-05
-2.24269106476504e-05
-1.4255348252025e-05
-3.71703528097168e-05
-3.25479489439052e-05
-2.40714718596463e-05
-2.3775953252961e-05
-5.46047982948973e-05
-1.64909494547334e-05
-4.11061581379732e-05
-1.42033586642725e-05
-1.81864499411709e-05
-1.14355914053926e-05
-3.54872963969108e-05
-2.73126347819881e-05
-2.66625424925591e-05
-2.92127101991978e-05
-7.24816159393867e-06
-1.95405212533965e-05
-3.41852732823427e-05
-2.40166138326078e-05
-1.50222594119804e-05
-2.83129044157709e-05
-1.84993517480887e-05
2.40070229494783e-06
-6.7416909889833e-07
1.32641014173089e-07
-2.70725050921688e-05
-2.12226089045333e-05
-2.87929942931185e-05
-3.29667005449245e-05
-3.7232716142223e-07
-3.23571397262297e-05
3.04189503001172e-06
-3.55283996824156e-05
-2.62558709226424e-05
-2.33168122908418e-05
-2.39773302706313e-05
-1.15798773463951e-05
-4.48743349855956e-06
-1.49292711649264e-05
-8.54775914557703e-06
-3.11770719859229e-05
-2.87712248392218e-05
-1.95453977962504e-05
-1.78839189394322e-05
-2.44116753029934e-05
-4.44689215784953e-05
-1.35326484200847e-05
-1.63158178128825e-05
-2.55547386017671e-05
-6.15489215202783e-06
-4.0370682664565e-05
-2.72325546084456e-05
-2.70829457354875e-05
-3.73369797067952e-06
-3.82363389492364e-05
-8.12661475403935e-06
-1.71126422132413e-05
-2.98324838521121e-05
-3.00544500331435e-05
-5.26564967134145e-06
-4.95283498636761e-05
-9.48325477691377e-06
-8.47488055335409e-06
-2.47157709219733e-05
-1.30397447724057e-05
-2.01001880923117e-05
-1.89189404475046e-05
-2.92348907943313e-05
-2.05253761322071e-05
-3.70197978888221e-05
-1.53102552837153e-05
-3.09165302762353e-06
-2.73148028562165e-05
-1.48198043976741e-05
-2.37306688191399e-05
-1.74387104659983e-05
-1.85732100170717e-05
2.68030251735313e-06
-2.29269432184006e-05
-1.12444260580182e-05
-2.12514567263528e-05
-7.43061793294602e-06
-2.3653906520874e-05
-4.33173334673931e-06
-1.55284304650647e-05
-1.27926059598604e-05
-2.00873176376766e-05
-3.15234049571171e-05
-2.03546995821667e-05
-2.55128350610056e-05
-1.70407333341404e-05
-1.48775570659025e-05
-1.66122494828355e-05
-1.42630061089623e-05
-2.72360043466096e-05
7.09327983372731e-06
-3.92370202062432e-05
-4.44543956123394e-05
-2.00398287623375e-05
-2.1715031686299e-05
-1.85992473713708e-05
-1.3432987749501e-05
-2.84392021270373e-05
-1.76094409687853e-05
-3.88642394571337e-05
-2.55097626924468e-05
-3.99833770523739e-06
-8.03601270245555e-06
-3.07960994300387e-05
-1.50162157752423e-05
-2.78602773008851e-05
1.26375082525264e-06
-2.38863719811763e-05
-2.45081333798199e-05
-2.06175635866474e-05
-3.82331475232265e-05
-2.01793818376533e-05
-3.25640894197909e-05
-2.50333209943044e-05
-1.61163478914166e-05
-3.59876418843061e-06
-7.37928585594657e-06
-2.77121613833362e-05
-2.2883217087757e-05
-1.06563615778813e-05
-8.83591752547752e-06
-2.44383158333933e-05
-5.06786713478396e-06
-3.65504906736492e-05
-2.26038158463126e-05
-1.98183438613805e-05
-2.19494831018376e-05
-1.62143582529794e-05
-2.40629334406645e-05
-2.68133401294405e-05
-3.22959560956717e-07
-1.1815341129662e-05
-3.73628265084153e-05
-5.58898806488604e-06
-1.41347973262864e-05
-3.30342718800837e-05
-2.44150005662031e-05
-6.49268434324824e-06
-3.51349945356018e-05
-1.12559828451255e-05
-2.36651062637613e-05
9.7491753783935e-06
-3.85809353524849e-06
-2.24714803142397e-05
-3.64521743852871e-05
-2.37141073354872e-05
7.85689281808723e-06
-4.52266749900132e-05
-2.66993740211737e-05
-3.20012266203022e-05
-3.40904829091621e-05
-3.0305139620645e-05
-2.82692241127738e-05
-2.68681608195734e-05
-2.19664122397633e-05
-3.19003913467064e-05
-1.38044797528776e-05
-1.6085933282744e-05
-1.69145986706783e-05
-2.63574521617966e-05
-1.48081211660477e-05
-1.71226411249346e-05
-3.07460916029602e-05
-2.55605157996785e-05
-2.86177992717882e-05
-2.47926196863739e-05
-3.54964320667858e-06
-8.56216661511613e-06
-3.40674665103911e-05
-3.43859100145206e-05
-2.97206415045273e-05
-9.13380600043599e-06
-1.78689378512064e-05
-3.29400693639591e-05
-3.08983729494739e-05
-2.36096090470925e-05
-1.37672293924167e-05
-5.76812903851037e-07
-4.68459906005297e-05
-2.32717749543214e-05
-4.52711305897608e-05
-3.11561192841102e-05
-1.99213788698808e-05
-4.2162522897788e-05
-2.04671819942602e-05
-1.90181744559481e-05
-8.88654982222334e-06
-3.39393886134591e-05
-1.78046907186174e-05
-5.15599325350366e-05
-2.19977308679998e-05
-2.27054794548334e-05
1.74125554310036e-06
-2.28887075979025e-05
-2.62345458224621e-05
-3.98145683839351e-05
-1.33955150767818e-05
-2.43049183874045e-05
-2.36969866867188e-05
-9.30377843945363e-06
-1.13838289987388e-05
-7.12598034360637e-05
-3.08235684251762e-05
-2.72078320999899e-05
-2.12827690437525e-05
-3.06649378907231e-05
-2.81986840911137e-06
-1.62146856763807e-05
-1.20975416235546e-05
-2.71573041907926e-05
-3.03205447669862e-05
-1.7158574104446e-05
-2.75377299687591e-05
-1.35254907996573e-05
-2.42097381843421e-05
-1.57545903515014e-05
-1.25300007950188e-05
-9.24144619289664e-07
-2.17622763621226e-05
-4.34609582976919e-05
-2.33685797614855e-05
-2.23839701713944e-05
-5.01570733165768e-06
-1.69159821179757e-05
-1.69410274758617e-05
-2.58816016472844e-05
-2.39581518736071e-05
-3.34112284539301e-05
-7.21681444675075e-07
-2.0546297207748e-05
-2.39491222849265e-05
-1.41977230171193e-05
-1.89251277165049e-05
-2.05329347804274e-05
-1.85006636497118e-05
-3.16805168223475e-05
-1.62296571586519e-05
-1.33152596806537e-05
-3.06690430258541e-05
-1.57565126036367e-05
-1.91139424014066e-05
-2.28885474674964e-05
-3.14994768903591e-05
-2.19407076511563e-05
1.45675113428772e-05
-3.06388208562941e-05
-2.20489895674296e-05
-2.94206676512457e-05
-8.48663271199827e-06
-2.81523758210139e-05
-1.48526688776962e-05
-3.52738526232567e-05
-1.96060426532043e-05
-2.44869354434138e-05
-1.95044766897562e-05
-2.72159633014539e-05
-2.98439113896479e-05
-1.93955679164257e-05
-6.71932663550196e-06
-1.28892280743957e-05
-2.68808343047745e-05
-5.80342621991975e-06
-2.03689463143312e-05
-2.69881416700898e-05
-1.64249323104468e-05
-1.93570407257171e-05
-1.60942437247471e-05
-3.96452846016693e-05
-2.94314560408355e-05
-1.8845299932413e-05
-2.77694587160131e-05
-2.08249727502389e-05
1.50636661117797e-06
-1.1386017479844e-05
-2.27524295351927e-05
-3.63202402316757e-05
-1.65512395202462e-05
-2.94153192262177e-05
-1.68707036449269e-05
-1.18901646136467e-05
-2.21023465779878e-05
-1.13089149585458e-05
-3.14872236011374e-06
-3.3356258030449e-05
-9.17125648889447e-07
-1.58707777417339e-05
-2.03635077686916e-05
-1.31364606906747e-05
-2.65124323476649e-05
-6.98367556526271e-06
9.51893299118128e-06
-1.37213633360748e-05
-1.40893242468444e-05
-1.62938099922455e-05
-3.14412478331552e-05
-3.09771836810712e-05
-3.22894433723191e-05
-1.10879073451516e-05
-1.71698326746673e-05
-3.48750547546625e-05
-3.78944867866538e-05
-2.46378973173533e-05
-8.5292311278701e-06
-1.85510621059816e-06
-4.2081612987477e-05
-2.76732758868505e-05
-2.53291035612333e-05
-2.10390841157718e-05
-3.84727462551378e-05
-3.14016179694812e-05
-2.64879380074497e-05
-1.29416282315101e-05
-3.12250647054138e-05
-1.31938104268851e-05
-1.87006652386323e-05
-1.95779092028067e-05
-1.34065638578176e-05
-2.15761844651849e-05
-2.75291009850415e-05
-2.1702554359492e-05
-9.35562594452723e-06
-4.24423655598101e-05
-1.75679323198789e-05
-3.32546919498666e-05
-3.83233335136584e-05
-2.10831822194194e-05
-1.62361792330284e-05
-3.44563740311281e-05
7.26018700455946e-06
-4.8564468881207e-05
-2.81744163033134e-05
-3.85788478921225e-05
-2.98289848665094e-05
-1.95125269383288e-05
-4.25592624143644e-05
-2.69159385358699e-05
-3.50448586801763e-05
-3.26943833728647e-05
-2.59658739767453e-05
-1.71438060270961e-05
-1.56113022077663e-05
-1.26709228388796e-05
-4.31559866241024e-05
-3.43325125362936e-05
-2.15620633266774e-05
-4.53404528835882e-05
-2.08060933183423e-05
-1.73527083180068e-05
-1.77486572814478e-05
-9.51748751748233e-06
-4.37976631292045e-05
-2.36628370267947e-05
-1.79476893236962e-05
-9.55828646904297e-06
-8.47051824186033e-07
-2.89936019628872e-05
-2.24295778371745e-05
-2.77363370285497e-06
-1.32095501564565e-05
-1.49603718708206e-05
-3.09478491100967e-05
-2.20968814091011e-06
-8.34422976525847e-07
-1.36213281845385e-05
-1.48969802525911e-05
-1.90958531850325e-05
-1.72239071204941e-05
-4.41880120538727e-05
-2.66345379651138e-05
-2.26826849864045e-05
-1.14846210239441e-05
-2.07522752345035e-05
8.61756017880327e-06
-1.81254491402197e-05
-1.40111229809249e-05
-3.13338562165663e-05
-2.91249960476764e-05
-5.17747231061944e-06
-3.0970701395051e-05
-5.73151311956774e-06
-2.1868228229622e-05
8.86659375304914e-06
-2.03475776259757e-05
-2.76115733592801e-05
-1.76773540214855e-06
-1.58759081185283e-05
-4.06234518078822e-05
-3.58424778539916e-05
-2.81721564815233e-05
-4.08141108588959e-05
-5.46100266780977e-06
-3.1096004054441e-05
-1.79116715627193e-05
-6.54353722143966e-06
-2.4118986786282e-05
-1.58530790910615e-05
-2.63656362315126e-05
-1.7262649258688e-05
-3.39522086353255e-05
-3.91269651446738e-05
-3.21127859827537e-05
-2.13342070526983e-05
-3.79591777262187e-05
-4.52675105911697e-05
-1.92101822530548e-05
-2.17515415821763e-05
-1.13194282278885e-05
-3.92105391128328e-05
-2.16463318757724e-05
-3.53485787724077e-05
-3.3581969795182e-05
-8.91556513706294e-06
-3.74924204605985e-05
-1.7380914747465e-05
-9.54163432512971e-06
-2.98989130308346e-05
-1.21630204351206e-05
-2.48314427152281e-05
-1.10038911147877e-05
-4.90426898345059e-05
-2.02739299127414e-05
-2.23473695006931e-05
-3.87890834157906e-05
-2.47978906532162e-05
-1.81888903623994e-05
-2.89755490560306e-05
-5.07616555485336e-06
8.09890726039966e-06
-3.83745268990079e-05
-6.04530963139009e-06
-2.0243111301027e-05
3.30789778728548e-06
-1.71445245025535e-05
-1.42864177526211e-05
-4.23417866786751e-05
-2.79596974719368e-05
-2.50653103878558e-05
-1.61018496384002e-05
-2.95885094972794e-05
-2.34956601939271e-05
2.99313921682319e-06
-1.28269568302775e-05
-1.24122541068182e-05
-1.13991825245234e-05
6.0502665906866e-07
-2.11712444416141e-05
-1.00865005114029e-05
-2.02266694043801e-05
-1.27673342118429e-05
-3.49868754610138e-05
-1.16778692858189e-05
-2.07828994051458e-05
-2.18035192931495e-05
-5.16651540794764e-06
-2.18454837274564e-05
-1.45911041851682e-05
-4.03904763188392e-05
-1.25149793253883e-05
-1.76843679427265e-05
-5.72920195295001e-06
-1.75364781540886e-05
-2.73365391823213e-05
-1.65720441341347e-06
-2.89057239064946e-05
-3.92904410861756e-05
-9.17893890472204e-06
-3.66971217973389e-05
-2.528194114923e-05
-2.74004848618031e-05
6.54719122332134e-06
-2.30541667218875e-07
-2.03494935938127e-05
-3.49847602719354e-05
-1.88471942603589e-05
-3.08227935204382e-06
-2.30905783783643e-05
-4.1039202806999e-05
5.51074880909002e-06
-2.00886907097297e-05
-3.81977445770818e-05
-2.40871479280291e-05
-1.84962312487196e-05
-2.13779156851142e-05
-1.94440398683082e-05
-1.80793818456675e-05
-3.50976644348122e-05
-1.66479585798205e-05
-2.74577575960822e-05
-2.13018471008621e-05
-8.42840664528783e-06
-2.9778702270408e-05
9.60483377208248e-06
-2.76724114322044e-05
-1.71808118266453e-06
-1.99755730215341e-05
-3.4483667046802e-05
-3.19038112541758e-05
-2.24435024877545e-05
-3.57763087563099e-05
-3.75493018484311e-05
-3.15792125547609e-05
-1.4657266276603e-05
-1.75110577395331e-05
-2.46017436371997e-05
-1.1075974840315e-05
-1.25203182159255e-05
-2.97825595151116e-05
-3.37202252354061e-05
-3.08493535961955e-05
-2.08687241991996e-05
-1.29176736447111e-05
-2.16751769052928e-05
-4.5840299817108e-05
-1.64785044437531e-06
-1.65383264090513e-05
-3.0249698057656e-05
-2.69810389794294e-05
-1.45741689732724e-05
-1.91415671481153e-05
-3.6178662956651e-05
-1.1916119688336e-05
-1.480909738023e-05
-1.23371649088216e-05
-8.08496910430799e-06
-1.30085204814301e-05
-4.82436982076519e-05
-1.43840315398588e-05
-9.52699512467446e-06
-1.83786077056326e-05
-2.31751677388046e-06
-3.45395783042155e-06
-2.5904947424534e-05
-1.97466091342613e-05
-2.87250917083728e-05
5.4855161545053e-06
-2.01330756451754e-05
-1.36961769877116e-05
-2.04616286781203e-05
-2.52079031008688e-05
-2.33453650839264e-05
-1.62888518209792e-05
-2.14581205330863e-05
-1.33771953459684e-05
-1.28508725309028e-05
-2.94046876931366e-05
-2.71781038713192e-05
-2.58069898427686e-05
-2.24070183255835e-05
-3.0414826633484e-05
4.64177647943592e-06
-1.02724934523914e-05
-1.25196782349749e-05
-4.32883867701684e-05
-1.02329638681196e-05
-1.3862233569898e-05
-3.33488213606652e-05
-2.77946454938842e-05
-1.05714926160067e-05
-1.18467323113761e-05
-2.96375458049181e-05
-3.94878001280178e-05
-2.21443061947053e-05
-3.16457602891011e-05
-1.84460766178654e-05
-3.01957093045681e-05
-1.29396754091066e-05
-1.7241248252327e-08
-1.58501761166068e-05
-2.54350830640994e-05
-2.78667087051375e-05
-1.76913518687256e-05
-2.52613326069187e-05
-2.8938727958784e-05
-2.94494896497423e-05
-3.2455459411385e-05
-2.02004026219553e-05
-5.85066098571627e-06
-2.53637649736339e-05
-1.47651230376444e-05
-1.70184781426314e-05
-2.40566053320168e-05
-1.61674324860906e-05
-2.73912992913606e-05
4.30537846354619e-07
-1.51104752711872e-05
-1.6402224634499e-05
-2.68650516512335e-05
-1.73441259641741e-05
-4.61330614223841e-05
-2.67278399367421e-05
-2.97309511188757e-05
-1.49113066376425e-05
-2.85247434808254e-05
-2.25313391962396e-05
-2.42840213022588e-05
-1.49089842045814e-05
-2.52943639880948e-05
-2.85863327083213e-05
-8.16683275865028e-07
-3.400529914112e-06
-1.35293875324901e-05
-4.170419651108e-06
-2.60127561631102e-05
-1.63573431352107e-05
-1.7999295501172e-05
-1.44865682859297e-05
-2.33786074495968e-05
-1.04356917553355e-05
-1.64254273425343e-05
-3.15972388929829e-05
-2.16939585216238e-05
-9.92123682347937e-06
-2.7171578446949e-05
-2.32206797201399e-05
-1.83030422795329e-05
-1.58437777976187e-05
-1.51885762191357e-05
-1.25520629129537e-05
-2.91387346513261e-05
2.13933543071434e-05
-2.72368308770282e-05
-1.6569039387913e-05
-3.04854324620806e-05
-1.21877421163828e-05
-1.5706414312833e-05
-1.87808434716247e-05
-1.17746144758293e-05
-1.36960753790156e-05
-8.99871923325106e-06
-9.7478985676468e-06
-1.33683270707285e-05
-2.58076099670968e-05
-5.57762350304741e-06
-2.61295102341199e-05
-2.38211885458817e-05
-1.8394070209834e-05
-3.7725808281477e-05
-1.01507051911825e-05
-2.19105754519586e-05
-1.98621180329085e-05
-3.31631912427813e-05
-3.53946406136099e-05
-1.24002494358742e-05
-1.30360084187316e-05
-4.69414671991137e-05
-2.32218336169327e-05
-3.05523183855256e-05
1.17218438979862e-09
-1.64201132705277e-05
-2.11688352032254e-05
-3.83240207749119e-05
-1.24836700126518e-05
-2.65418296434285e-05
-4.66630036704041e-05
-1.88663500039718e-05
-1.48958279988441e-05
-2.26606642260182e-05
-3.7297656412628e-05
-2.0936434396368e-05
-2.17298935290555e-05
-1.26479861720854e-05
-1.62471928688784e-05
-1.62755143150299e-05
-3.91244515577518e-05
-2.5761560884248e-05
-7.48897635071473e-06
-1.04774932635178e-05
-1.09113574225807e-05
-2.58307762236409e-05
-1.92943863313033e-05
-1.56749132494014e-05
-1.35183266466344e-05
-8.16885983720137e-06
4.09553741332207e-06
-2.35694185474356e-05
-3.69756529276007e-05
-1.70115921164805e-05
-3.3482970489861e-05
-4.28434370593775e-05
-9.54106713521639e-06
-1.24495561573332e-05
3.70956481144679e-07
-1.55732496054281e-06
-3.91431224030914e-06
-2.39772705627346e-05
-3.98159945790177e-06
-1.73312016440277e-05
-5.70655677635174e-06
-3.18276062827385e-05
-1.09186418911154e-05
9.80391530902976e-07
-5.08693249968135e-05
-2.23036037212507e-05
-2.59672303410094e-05
-1.54310871064959e-05
5.2597375796002e-06
-1.88880703308765e-05
-2.86538109584008e-05
-2.20589265935846e-05
-3.78852015723926e-05
-3.99662335447894e-05
-3.6342619811228e-05
-2.05839261813581e-05
-2.07913167115215e-05
-2.7741523479849e-05
-2.52469804825376e-05
-3.33694080473638e-05
-2.44072058457851e-05
-1.33601839814409e-05
-1.75565397337638e-05
1.88556126865647e-06
-2.63621773737067e-05
-3.76560841436613e-05
-2.71597682446077e-05
-2.96572238337225e-05
3.01786406819289e-06
-8.70872513109629e-06
-1.90771566861716e-05
-9.21110156078168e-06
-2.62216910394875e-05
-3.63222691929229e-05
-6.95516255225707e-06
-3.2901198002649e-05
-2.2589923353228e-05
-1.33319429779122e-05
-1.99204894963727e-05
-7.69490943455614e-06
-3.13149871070888e-05
-1.59087483473448e-05
-5.27293399908927e-06
-5.96861345701334e-06
1.94569354525106e-06
-3.04030181727679e-05
-3.4371791369499e-05
-1.92893118494628e-05
-5.27775271374204e-06
-1.13551059957627e-05
2.10087318946859e-06
-2.71079692599325e-05
-1.57651184996171e-05
-1.49007834748353e-05
-2.43344648625574e-05
-1.25993931095462e-05
-3.03363727712102e-05
-3.87573969751129e-05
-8.10756138670051e-06
-1.30250048984807e-05
1.20148474215039e-06
1.26298419610469e-06
-2.40938874377385e-05
-3.51380295859424e-05
-4.25732249847156e-05
-2.64811319792408e-05
-3.28127634171481e-05
-2.33376551732898e-05
-2.28443189041244e-05
-3.37408339456184e-05
-5.39021001721962e-07
-1.13872430879913e-05
-2.84551308344592e-05
-3.19765715172679e-05
-2.87590917030134e-05
-2.79617435834041e-05
-3.12909486145417e-05
-1.23969774093029e-05
-3.99003171302886e-06
-2.6967698928065e-05
-8.90529319804667e-06
-2.56797916316661e-05
-3.53772681697139e-05
-2.4726228155417e-05
-1.74789915958423e-05
-1.40813580282897e-05
-2.53558432386592e-05
-3.16327520738448e-05
-3.40295016661471e-05
-3.53960119698762e-05
-1.77257529727852e-05
-1.84035463548954e-05
-2.28452702825667e-05
-4.02783857355132e-05
-2.38488208145529e-05
-3.25433869401485e-05
-3.49625425476456e-05
5.58258800483011e-06
-2.96110145967447e-05
-1.95904651475553e-05
-5.64502041292968e-07
-1.92457138926779e-05
-3.38716820128807e-05
-3.27380796329616e-05
4.33215904359273e-06
-3.02420347030466e-06
-1.46328408744364e-05
-1.67978500748694e-05
-1.91247055513426e-05
-1.95086309007911e-05
-2.00184947699644e-05
-2.42464668852986e-05
-1.92145305346122e-05
-1.42313988376823e-05
-2.49325976978569e-05
-1.72485674286983e-05
-1.352246825982e-05
-8.22359998617905e-06
-3.23753926030649e-05
-1.80035643675579e-05
-5.51902968764512e-06
-3.57542816793997e-05
-2.33518923257077e-05
-9.09926973892222e-06
-3.13414131086076e-06
-2.44355287216108e-05
-4.36481765714309e-05
-2.47725296400678e-05
-2.65638088703637e-05
-2.54437590497381e-05
-1.90373940161339e-05
-1.24361304019755e-05
-1.99442325083805e-05
-1.78524956878627e-05
1.29281931159526e-05
-1.50369631388496e-05
-1.69121954959735e-05
-1.09137726045927e-05
3.35257785489816e-06
-1.99051009158432e-05
-2.60010110361501e-05
-2.6707373783903e-05
-2.59003628933274e-05
-1.6830463583044e-05
-8.79159619537456e-06
-1.80210438687162e-05
-1.40824693786932e-06
8.71912832535637e-07
-3.55343251101049e-05
-3.32721458012646e-05
-1.30070024760418e-05
-2.20439742954811e-05
-2.69679424598596e-05
-1.81308146086863e-05
-3.74957014479683e-05
-3.5378313852059e-05
-8.49358562964192e-06
-2.93713870558935e-05
-4.18804661937111e-05
-1.92031095288239e-05
-3.64778465815539e-05
-1.90522915175854e-05
-3.04285403732802e-05
-1.2834021969611e-05
-3.5717247646492e-05
-2.24261319080737e-05
-2.78267271553417e-05
-7.46504152439911e-06
3.28465410500325e-07
-5.74898930464854e-05
-1.44138418019926e-07
-3.15556799948413e-05
-9.23185537568303e-06
-9.4130031134346e-06
-2.41599764217263e-05
-2.05484359743663e-05
-9.75907268560812e-06
-2.33384915919943e-05
-9.67765684135289e-06
-6.03768929329714e-06
-1.82078355810609e-05
-2.43443632565091e-05
-1.0288225866333e-05
-1.38352154025471e-05
-2.55252166649445e-05
-1.21110247253217e-05
-2.40442466685997e-05
-2.30621188270268e-05
-3.64629946350272e-05
-2.10636936831693e-05
-1.36052717563726e-05
-3.01071552405888e-05
-3.05746596503168e-05
9.09393835324773e-07
-9.36361901136172e-06
-1.12122302021273e-05
-3.47270406331382e-06
-3.54604298055386e-06
-2.70891454510978e-05
-1.82276879296962e-05
-2.29435703151884e-05
-7.14727478579995e-06
-3.55269654484331e-05
-1.80595697543716e-05
-3.915587056207e-05
-1.22371016454536e-05
-1.21069082352824e-06
-6.65225556866422e-06
-2.12745804655364e-05
6.76262660171207e-06
-1.70447295027775e-05
-2.76392129161699e-05
-7.96970609126651e-06
-6.23475675822766e-06
-1.91129768648044e-05
-2.56479995392673e-05
-1.6635515816589e-05
-3.20746511799034e-05
-2.85378070857148e-05
-2.74008530725982e-06
-3.22212157865446e-05
-2.26980814781607e-05
-2.23424737523791e-05
-2.0951874887185e-05
-9.56124846241716e-06
-4.13154161855834e-05
-2.6617830114488e-05
-3.13942920041804e-05
-2.31059328729842e-05
-1.86547633628728e-05
-3.00318762722573e-05
-2.00640804008747e-05
-3.95695577331906e-05
-3.58868784590589e-05
-1.2631237653454e-05
-2.68232772986284e-05
1.03002848690809e-05
-1.43200297482383e-05
-9.67703302643861e-06
-2.18156324822509e-05
-3.42071857678147e-05
-1.81463586279866e-05
-2.07803499435518e-05
-2.52543027421778e-05
-4.15218944307888e-05
-1.26890830446093e-05
-1.21423260341101e-05
-1.49085813006074e-05
-7.32670930690689e-06
-1.57147681708953e-05
-6.64278276254451e-06
-3.44359761055178e-05
-6.90591632029997e-07
-2.59485476282249e-05
-1.94938290426429e-05
-2.05024526059329e-05
-1.53484611323791e-05
-2.58216109715189e-05
-5.75399410412281e-06
-2.31814909004648e-05
-1.72195015374679e-06
-1.94070648611841e-05
-2.26601934328351e-05
-1.15195177328005e-05
-1.72634934766039e-05
-2.92630920922873e-05
-2.55347495493415e-05
-2.45077455808944e-05
-1.52547625071005e-05
-2.92446661110505e-05
-2.97963067910799e-05
1.76913715137949e-05
-1.31110525230686e-05
-1.27794045735626e-05
-3.44823454958799e-05
-8.92256850859327e-06
-2.47797194082585e-05
-4.07069183274339e-06
-1.13631836583264e-05
-1.08780928118981e-05
-3.63616561054087e-05
-2.07306271710711e-05
3.07251794999443e-06
-2.11735228775908e-05
-4.50048458272254e-05
-3.59799290170915e-05
-2.62806007622819e-05
-3.5075669002542e-05
-3.93859269813257e-05
-4.69172502554384e-05
-1.28458783552213e-05
-4.75579537078174e-05
-4.84090554851756e-05
-1.31776947855259e-05
-3.99301565065504e-05
-2.36007290566672e-05
-1.76163469625602e-05
-2.27742730792254e-05
-8.84070949621335e-06
-1.60460874843064e-05
-2.63029423592437e-05
-2.6139792186526e-06
-5.43608934274163e-06
-1.89282149197392e-05
-2.42599078114356e-05
-2.33943975915974e-05
-5.74086902297322e-06
-2.16671923933492e-05
-1.62609701014832e-05
-2.90577719433756e-05
-1.37429017990095e-05
-2.57437670535681e-06
-1.20993637875011e-06
-1.75616000296494e-05
-3.93820072661914e-05
-1.32809141485983e-05
-9.98794693739284e-06
-1.88707907582552e-05
-1.62581559517703e-05
-1.73928166336682e-05
-1.62683861069632e-06
2.54990110913996e-06
-2.38670097546978e-05
-2.02660765325244e-05
-2.58983077148853e-05
-2.78288474024405e-05
-2.97667920120581e-05
-4.2164386240729e-06
-2.16763367145311e-05
-1.42263796427058e-05
-2.00645686464623e-05
-1.54547658845054e-05
-2.11624210500997e-05
-1.36051223302694e-05
-3.10753333805906e-06
-3.25428430692287e-05
-1.7908838385831e-05
-1.02949932523966e-05
-2.04251022863299e-05
-2.85218545034956e-05
-1.77084813333831e-05
-2.31884974090305e-05
-2.26487460628249e-05
-1.73216160283835e-05
-1.64657999508877e-05
-2.19402071432412e-05
-2.59661720017943e-05
-2.63474796871257e-05
-4.46253661918687e-07
-1.79686409134606e-05
-2.60646892410832e-05
-2.08387906352216e-05
-3.47667531219573e-05
6.09369036191633e-06
-2.10224817747636e-05
-7.24520588512674e-06
-2.78122294934106e-05
-2.64919449324363e-05
-4.60740108192235e-05
-1.34733084589689e-05
-2.36767677491005e-05
-2.08818006983617e-05
-1.39240563364334e-05
-1.48412201122881e-05
-4.05055543511187e-07
-2.46639782294032e-05
-2.36008896776358e-05
-3.94966106805535e-05
-4.36676384143847e-06
-1.24989630605049e-05
-4.58428930292344e-05
-3.36021792252571e-07
1.29311939306519e-05
-5.16459471159526e-06
-1.80392076894807e-05
-3.25794699533588e-05
-3.45779337547168e-06
9.57970451057011e-06
-1.70518652362745e-05
-3.00164670757101e-05
-4.19611146554792e-05
-8.29455367251094e-06
-1.91988665144376e-05
-1.61808364664013e-05
-3.99383718139714e-05
-2.57457733827174e-05
-3.62380037077839e-05
-2.30712929661511e-05
-3.14426622318146e-05
2.15510247440937e-06
-4.61681286749307e-05
-4.3180803451047e-05
-1.8734613860786e-05
-4.79159667626321e-05
-1.49276016217369e-05
-2.39011973127385e-05
-1.11003534971941e-05
-4.35265824915305e-06
-1.22573553178631e-05
-1.53330198183638e-05
-2.48138674405048e-05
-2.73943802748891e-05
-2.86540971459054e-05
-1.77027836224263e-05
-2.03541739251927e-05
-1.73419260187819e-05
-1.71326613289881e-05
-1.57342820854615e-05
-4.06159203634336e-05
-2.90009859739417e-05
-2.13353752739577e-05
8.52326394965426e-06
-2.70503758509691e-05
-1.33778236429395e-05
2.82212823954058e-06
-2.18758629554497e-06
5.56509018807732e-06
-3.57230737629129e-06
-1.03313301258716e-06
-4.72272399305635e-07
-3.35113580776592e-05
-3.68585488047523e-05
-2.83358968070563e-05
-2.38217815318787e-05
-1.15461179095133e-05
-2.32300995290855e-05
-2.35086402418922e-05
-2.58115006992554e-05
-2.84486411755372e-05
-2.72476405043172e-05
-3.3098472213667e-05
-8.54502602967361e-06
-1.15128389493805e-05
-1.44902439966753e-06
-3.54509184728782e-05
-3.90717084089048e-06
-1.80306675568127e-05
-3.07138598405038e-05
-2.35621100031321e-05
-3.07118592663137e-05
-3.3361196305348e-05
-2.05285881877411e-05
-2.06610963705689e-05
-2.9758986365772e-05
-3.91700719026288e-05
-1.86555258904513e-05
-3.87025268322983e-05
-2.60225361717728e-05
-1.82274757037441e-05
-2.57760796015606e-05
-2.37206303725304e-05
-2.02014435169497e-05
-2.36738914933135e-05
-1.30901517820522e-05
-3.38291600167865e-05
-3.37340274792006e-05
-1.79024548599721e-05
-3.39258619730229e-05
-3.0293906068479e-05
-2.02706549825818e-05
-1.24562678024047e-05
-3.08941862502391e-05
-2.5220122717363e-05
-1.38734377190552e-05
-2.39242455263395e-05
-1.56054432657233e-05
-3.2795562546547e-05
-2.18532543015785e-05
-3.93898147783236e-05
-3.95557436060044e-05
-1.80722878770233e-06
-2.78799615849871e-05
-1.79241244014504e-05
-1.37958972325103e-05
-3.51710142707692e-05
-2.42020629444497e-05
-1.31806141040929e-05
-1.48662873291054e-05
-1.72119503778625e-05
-1.66337220728912e-05
-3.3031456369518e-05
-1.67799348796355e-05
-2.26837037512267e-06
-1.62185568279322e-05
-3.23942690456509e-05
-3.35090555528084e-05
-4.44808111021608e-05
1.13007096281418e-05
-1.36952517284262e-05
-2.4591172884126e-05
-1.71329541309751e-05
-1.40355539720053e-05
-3.72832898822679e-05
-1.9577046723688e-05
-6.41673375158842e-06
-3.3019741526037e-06
-1.14269169116227e-05
-3.1973878695277e-05
-7.99660888272506e-06
-3.03788190112697e-05
-3.98856552645427e-05
-3.4087082513938e-05
-2.2843447074003e-05
-9.39987376159037e-06
-2.20205887888405e-05
-1.54408608132817e-05
-7.31442787031918e-06
5.91717131018087e-07
-2.50819097050644e-05
-1.5070124211039e-05
-3.91534619545388e-05
-2.12880011356727e-05
-1.66570051208307e-05
-2.09145738615124e-05
-6.70277194392436e-05
-1.2855614753123e-05
-1.1176278554876e-05
-1.51014935302331e-05
-9.06035568769012e-06
-3.02544624631368e-05
-1.97310231507048e-05
-7.38512607847976e-06
-2.13719987348051e-05
-2.27552867998544e-05
-1.74547920344472e-05
-2.10467912696544e-05
-1.13696194060907e-05
-2.1102130779248e-05
-1.22908185597654e-05
-1.95878677574772e-05
9.18545904722925e-06
-4.82457668505588e-06
-1.84898686772062e-05
-3.65472740253647e-05
-2.35784224504269e-05
-2.13703311623315e-05
-2.85235100350065e-05
-1.60015255942864e-05
-1.20495735897293e-05
-1.59638607679655e-05
-3.35170191240594e-05
-2.66428309150922e-05
-4.62592095370695e-05
-8.05509576318704e-06
-4.04850367912014e-05
-3.99406214775784e-05
-1.42954230525358e-05
-1.11169283712772e-05
-1.07335846405769e-05
-2.09020374791285e-05
-4.50002045432551e-06
-2.27786201059224e-05
-3.62195400752457e-05
-2.25833396978828e-05
-3.71425269447502e-05
-7.73651900082735e-06
-2.12818014407719e-05
-4.3512241354637e-06
-2.76536376061086e-05
-1.30578383255659e-05
-1.40693292234267e-05
-1.15876027240647e-05
-5.05297792160105e-06
-2.87446994625784e-05
-2.77842225449068e-05
-1.02337262376615e-05
-1.78357085105276e-05
-1.27383804001185e-05
-2.70294119616573e-05
-2.23103161211089e-05
-7.40508785738919e-06
-1.1253496995329e-05
-3.08647778815078e-05
-8.09265774735588e-06
-2.90445096479444e-05
-3.21908509805403e-05
-1.87917314744251e-05
-1.16007046417902e-05
-3.55133824260157e-05
-1.03777523991147e-05
-3.48839879944948e-05
3.50134623180826e-06
-1.3769399058502e-05
-9.94040385557214e-06
-3.49581855880231e-05
-1.44026880660728e-05
-4.71118540000978e-06
-1.42671122713105e-05
-4.69040701238943e-06
-1.25985667643037e-05
-2.07632777523439e-05
-2.72596858143866e-05
-2.62850127283689e-05
-5.71332990254184e-07
-3.44413601225332e-05
-3.08147649832683e-05
-2.24893866401918e-05
-4.63752158799793e-05
-1.98394226570909e-05
-6.39277176297034e-06
-2.64784843916775e-05
-4.78122542192559e-05
-1.49156540624967e-07
-2.31112507227496e-05
-3.40949982333494e-05
-4.22384540822711e-06
-2.97497921719504e-05
-2.51849257976255e-05
-2.48930313335274e-05
-8.97725240399769e-06
-1.68386981056597e-05
-3.35392334254402e-05
-2.90154019577464e-05
-2.73092859373895e-05
-2.43190291804168e-05
-3.53672531233125e-07
-2.52889584480802e-05
-1.44276707876067e-05
-2.50408152441435e-05
-3.79810108819318e-05
-3.92141287781088e-06
-2.14990319815545e-05
-1.38622504091817e-05
-2.26734566374599e-05
-2.40288822912484e-05
-4.00803476315863e-05
-1.80047141037976e-05
-1.13134953080214e-05
-2.29433580573311e-05
-5.3542278253738e-07
-2.04621123753113e-05
-3.49185988443901e-05
-3.07332279641047e-06
-8.62242497075453e-06
-2.55045172205305e-05
-2.06976832863619e-05
6.72739411885354e-07
-2.77016375426954e-05
-2.62755690942547e-05
-2.03837635525239e-05
-2.58536578629221e-05
-2.06315127733318e-05
-2.73104554208403e-05
-3.64446805169548e-05
-1.61908181059322e-05
-2.67343727744034e-05
-2.25439567814313e-05
-1.77456339785817e-05
-1.26435106528597e-05
-2.13967407254026e-05
-2.92056196466436e-05
-1.60529877955777e-05
-8.24670166358968e-06
-2.71731999773834e-05
-3.12555052608046e-05
-2.33346557270696e-05
-2.76342310201562e-05
-9.51107159498511e-07
-2.18698850472751e-05
-2.59590091249748e-05
-2.56702072159023e-05
-1.99253171717894e-05
-1.90056089094925e-05
-2.37146655920611e-05
-1.8280341323593e-05
-2.4739786898912e-05
-2.91461915883693e-05
-1.31563811998131e-05
-3.07460714881735e-05
1.30335448378607e-05
-2.05337536489607e-05
6.72755061510528e-06
-1.52556355171865e-05
-2.9717289984322e-05
-3.55969443488673e-05
-1.27759307212167e-05
-2.14399690787454e-05
-2.47621516424529e-05
-3.64310244953291e-05
-2.39629106650679e-05
1.21071235319985e-06
-1.96305322539013e-05
-2.36073067801338e-05
-6.31987769286758e-06
5.03036242159862e-06
-2.34902830722688e-05
-9.3659778040825e-06
-1.13467107728487e-05
-2.45812192739616e-05
-1.66547311461042e-05
-1.59744332948332e-05
-1.09789190326615e-05
-1.67326044158198e-05
-1.74674024359236e-05
-1.0536952371486e-05
-1.26170439050534e-05
-2.82178618789668e-05
-1.62727727636936e-05
-3.35739643573814e-05
-4.48959067332962e-06
-5.39901162347581e-06
-3.3232471489236e-05
-2.73776443485741e-05
-2.87270223233538e-05
-2.1718575812819e-05
-2.85660656658544e-05
-1.02982487082871e-05
-2.45111637946338e-05
-2.0786670293161e-05
-2.09503212788686e-05
-2.15633216997105e-05
-2.37889609678305e-05
-4.41898097022921e-05
-2.88323228963565e-05
-3.54328124746508e-05
-1.00303258695552e-05
-1.65546450680983e-05
-2.31187057259325e-05
-3.20733684028883e-05
1.08477396826976e-05
-3.66574214022329e-05
-4.18537282723913e-06
-2.85607493364676e-05
-2.98164070022882e-05
-3.6017217482373e-05
-1.83324752760049e-05
-2.58091752812353e-05
-2.87067401675592e-06
-2.70343607036329e-05
-4.50191107235186e-05
-2.53174529883954e-05
-2.36786425441058e-05
-2.00574488516815e-05
-7.3209044862626e-06
-2.35577936731857e-05
-3.74784081635235e-05
-4.25943772767419e-05
-8.05208159931252e-06
-3.79811137586666e-05
-2.96383038841806e-05
-2.53341292182644e-05
-7.31932471380091e-06
-1.87946562644688e-05
-3.15325039739416e-05
-2.58389647176054e-05
-2.47352181068515e-05
-6.66167277809678e-06
-1.70846570665997e-05
-1.37997998553254e-05
-4.83477872587194e-05
-3.45710941827029e-05
-1.67146792867871e-05
-2.94907254541612e-05
-2.2472694252301e-05
-3.91020357593274e-05
-4.09897148053954e-05
-2.79972465278557e-05
-2.0799389734658e-06
-1.77040163159961e-05
-2.52740754511363e-05
-3.44301868719955e-05
-3.13476235113102e-05
-1.24823180748266e-05
-5.21322068385378e-05
-2.09973751778144e-05
-1.69545462033758e-05
-2.75223043614e-05
-9.22848748359161e-06
-1.89672204464019e-05
-5.99201245716688e-05
-3.85426104529535e-05
-1.20467335577361e-05
-2.78790142696478e-05
-3.25544589906174e-05
-4.06825624288039e-05
-6.19840489065714e-06
-1.55844432696905e-05
-2.33979365755657e-05
-2.07364226964835e-05
-4.42049601181377e-05
5.53598928334345e-06
-6.52031231345295e-06
-7.83034595941983e-06
-1.85914193186829e-05
-1.0598207065152e-06
-2.4006400175511e-05
-2.14963883409813e-05
-1.72874196438169e-05
-2.95848767700949e-05
-1.09803907455993e-05
-2.77652429204293e-05
-2.45447109019193e-05
-1.81298712763511e-05
-2.81080168151171e-05
-5.90800774973716e-06
-1.42498193777151e-05
-7.93593760746059e-06
-9.81293542376277e-06
-3.41959622027481e-05
-4.72261800252702e-05
-2.48848772922461e-05
-7.18999273669134e-06
-2.6617102610816e-05
-8.97180922163933e-06
-1.83013747251553e-05
-1.70865021566732e-05
-2.62882245434619e-05
-1.36341339377498e-05
-4.01254519165968e-06
-4.24602185977419e-06
-2.77051125554408e-05
-1.52407572168981e-05
-1.86530655478742e-05
-5.54359428903893e-06
-9.0128965184777e-06
-1.31967635124074e-05
-1.56078054033791e-05
-1.66692571648106e-05
-1.8018600345517e-05
-2.56658955327144e-05
-2.73326730109228e-05
-3.37828768784296e-05
4.5821526638005e-06
7.53511680622768e-06
-2.35082707943544e-05
-3.10040502354547e-05
-2.37178635880681e-05
-1.9171267347127e-05
-3.16549028702385e-05
-4.12960778465794e-05
-1.71243996067835e-05
-1.66107350068324e-05
-1.4806628955065e-05
-2.61571257993391e-05
-2.75197551012327e-05
-2.63655955042804e-05
-2.31814365429099e-05
-8.19528217805532e-06
-3.55187740720616e-05
-1.36942121308713e-05
-2.61016492307377e-05
-1.364284106538e-05
-1.44086557355046e-05
-2.83263726292458e-05
-3.65465619877562e-05
-7.29181852884479e-06
-2.64238904311206e-05
-2.7886644895674e-05
-3.16667790737048e-05
-1.44694135945673e-05
-4.32233950644062e-05
-2.79664205152109e-05
-1.84190296995277e-05
-1.87770246996975e-05
2.85753304965479e-06
-2.56136123197338e-05
-3.42400048127412e-05
-3.41024615601859e-05
-2.19168621853958e-05
-1.30494422184813e-05
-2.36668417647096e-05
-1.05874607660202e-05
-2.33714238015202e-05
-4.07967942492878e-05
-3.53409808694837e-05
-2.44902119265076e-05
-2.11867006479748e-05
-1.57428321692518e-05
-1.76799810347006e-05
-3.10388892750116e-05
-1.63500405600444e-05
-1.69562647107081e-05
1.10042565102625e-05
-2.68465943186799e-05
-2.27317452160044e-05
-2.1313107389106e-05
-2.80386850788858e-05
-6.09804502607587e-06
-2.52648142330644e-05
-4.56079548878553e-05
-4.10533513462329e-06
-2.20077436860466e-05
-2.83644124578918e-05
-1.08234460225937e-05
-2.41878077725624e-05
9.59656106582366e-06
-2.02653769735397e-05
-6.43670185521107e-06
-1.76280999419826e-05
-4.38995511194498e-05
-2.37776249977479e-05
-1.19320540926899e-05
-1.57352254797831e-05
-1.90472719821404e-06
-2.21415046209977e-05
-2.95374969147863e-05
-1.3022484383137e-05
-2.45740852927335e-05
-1.40189948032371e-05
-2.25604274888036e-05
-3.12786604086193e-05
-1.85351675662613e-05
-4.71961275522553e-05
-2.6032654117091e-06
-4.86613783015898e-05
-1.96199626569096e-05
-1.94800692942201e-05
-2.77885405711696e-05
-9.49262782972395e-06
-4.01593017482292e-05
-2.38973831976686e-05
1.13313412630894e-05
-1.8532632969336e-05
-4.05754683711262e-07
-2.06497203164391e-05
-7.3351831658847e-06
-4.07481935649784e-05
-2.38745716353324e-05
-8.96359273220272e-06
-3.97475820890559e-05
-2.79950289057139e-05
-2.55680120923249e-05
-2.24935708796915e-05
-2.72877379835164e-05
-2.27237400899697e-05
-1.97755268364906e-05
-1.73541898606e-05
-1.58927372625877e-05
-3.52852804319081e-05
-4.20963485554129e-06
-1.30425637785147e-05
-4.87286134765401e-06
-1.77407277374034e-05
-2.67483361786e-05
-2.00828195889489e-05
-1.64964996803172e-05
9.79335322601316e-06
-3.49111949765716e-05
-2.32365183193752e-05
-2.55991961920005e-05
-3.11342164349747e-05
-6.52993860130645e-06
-1.15689351086135e-05
-3.07014381693386e-05
-3.73656812301669e-06
-3.00593698346032e-05
-1.38383710806163e-05
-2.13578401848504e-05
-2.02801536475324e-05
-3.19866931749858e-05
-1.58245913100121e-05
-2.12627786105727e-05
-1.65698589470872e-05
-2.42971666909043e-05
5.23789595548038e-06
-2.39246542701302e-05
-6.72410373351182e-06
-1.2143376802489e-05
-1.91494232922259e-05
-2.932383032084e-05
-2.40715531700758e-05
-4.905591348787e-06
-5.53076033352777e-06
-1.47471561913316e-05
-2.22660255413052e-05
-1.48647333559146e-05
-5.13178423168265e-07
-2.03727562888975e-05
-1.21414304665866e-05
-3.76237872838712e-06
-1.85563860892302e-05
-1.65812794194958e-05
-2.41041978919523e-05
-1.57935279936234e-05
-2.26103453769239e-06
-5.06006361597967e-05
-3.87989208171171e-05
-1.6734379459745e-05
-2.78066994708249e-05
-1.33554405435372e-05
-3.09582829625478e-05
-2.927620006183e-05
-1.77011367486196e-06
-3.44880735331958e-05
-5.52471689310688e-06
-4.21969381566305e-05
-2.15122879449874e-05
-2.25912430114595e-05
-2.0458398255076e-05
-1.91399604216988e-05
-2.14514338324188e-05
-1.21959215612122e-05
-2.49082987561489e-05
-7.97735154732243e-06
-1.84643475167889e-05
-7.65474772985307e-07
-1.7213800314257e-05
-4.68626097502908e-05
-1.46875350236376e-05
-3.95761761464557e-05
-1.92080315010357e-05
-1.93909178786037e-05
-2.50834162696753e-05
-1.25026609825173e-05
-9.39615281918692e-06
-3.35786615007459e-05
-2.64738186486113e-05
-1.51158699269207e-05
-1.38505506438032e-05
-1.61341244314909e-05
-1.90892210702176e-05
-3.22388373471995e-05
-1.87781208654347e-05
-3.1613084731121e-05
-3.68832415108929e-05
6.04009241368147e-06
-1.57681927184319e-05
-2.63800611150476e-05
5.83732767261449e-06
-1.00964253015219e-05
-3.11741986043581e-05
-3.03971857653911e-05
-1.65678467424614e-05
-3.01515085979263e-05
-9.19435734740833e-06
-2.44050410901956e-05
-1.65263956542584e-05
-2.65988918609946e-05
-2.74970924291968e-05
-3.0080391920154e-05
-1.48043379128529e-05
-1.93868907765305e-05
-2.015179450542e-05
-7.04267400171443e-06
-7.48387861208541e-06
-2.77201759080237e-05
-3.08023544861142e-06
-2.68594402173049e-05
-1.88834579582963e-05
-1.82749758801694e-05
-5.55861377083616e-06
3.49503660401584e-06
-1.35474126320013e-05
-1.99650686636451e-05
-2.24743304871272e-05
-3.56572851260154e-06
5.61106240048653e-06
-1.11008497439723e-05
-3.64671195577832e-05
-3.36876236567509e-05
-3.74177932738728e-05
-2.43642920071342e-05
-2.56396176319595e-05
-3.08404360878087e-05
-1.4632119175596e-05
-1.52221813798796e-05
-3.05609990119311e-05
-3.15234010844279e-05
-1.53696816122791e-05
-1.49700885011507e-05
-1.64307969020542e-05
-3.11953033505715e-05
-1.90155063593892e-05
-2.45298246358636e-05
-8.30384998369929e-06
-3.05831329365138e-05
-1.19736853090826e-05
-3.24449566812479e-05
-1.69315915910928e-05
-1.5955351865684e-05
-4.21930730285541e-05
-1.00244213927612e-05
-3.08737253234968e-05
-1.26801280011204e-05
-1.45194894936707e-05
-2.05282168188196e-05
-8.03579875166432e-06
-1.85099630504797e-05
-3.01567410675372e-05
-1.50353667640079e-05
-3.36819699973602e-05
-2.65323049303563e-05
-2.95630166360056e-05
-2.77112287788539e-05
-2.92188493533565e-05
-4.70347451708616e-05
-3.46768092622453e-05
-2.23016656474852e-05
-1.0614410225425e-05
8.23404960002507e-06
-2.94022113494329e-05
-2.08988662106688e-05
-3.24163446018847e-05
-2.01800638655088e-05
-2.03977287969591e-05
-2.61590147525061e-05
6.70585105441747e-07
-2.73766464046822e-05
-3.92005522228945e-05
-3.9943716015238e-05
-2.9268262758031e-05
-7.84380431435431e-06
-1.82542294631085e-05
-1.85118834113707e-05
-4.15646159312894e-05
-1.51397110911652e-05
-3.79827505468052e-05
-2.2943983440295e-05
-4.34297369822174e-05
-1.67433481355489e-05
-2.67817952649361e-05
-3.33155538072661e-05
-1.48590612725484e-05
-2.11987991499221e-05
-1.62482541687113e-05
-2.61176612829727e-05
-3.83830900293132e-05
-2.91612701615135e-05
-4.04640701359337e-06
-3.40083511814515e-05
-2.8633401538276e-05
-2.21041726776277e-05
-3.35835303475456e-05
-4.57527865212565e-05
-1.17635767139056e-05
-4.27489960911572e-07
-2.00822640793104e-05
-2.09926626000054e-05
-2.26979464527603e-05
-2.74740285946797e-05
-2.71823618863661e-05
-8.954678086036e-06
-4.77910632757672e-06
-1.80885966691415e-05
-2.00287561817104e-05
-2.92544025976584e-05
-3.45072486002231e-05
-4.18140837194745e-05
-2.35657252415438e-05
-4.43413877505711e-05
-3.09986139457517e-05
-1.89644809598523e-05
-3.54844400195762e-05
-3.12007227673477e-05
-1.56780434260639e-05
-2.14911806953328e-05
-3.30016224086349e-05
-2.35675907255009e-05
6.60636555541067e-06
-1.83410838924513e-05
-7.38227671012667e-06
-3.09084493101446e-05
-1.03586672837659e-05
-3.55262842265158e-05
-1.11981783887368e-05
-1.85869464419783e-05
-2.34477778313924e-05
-3.79650455850405e-05
-1.02306951139043e-05
-1.51890417656153e-05
-4.66643616685255e-05
-1.75020995164754e-05
-3.90686746404043e-05
-3.48459487460721e-05
-1.74662909547805e-05
-1.55670205749233e-05
-2.25882255528026e-05
-2.47511150220664e-05
-3.59864653355505e-05
-1.58374936695317e-05
-1.34281776846184e-05
-4.55086427073729e-06
-1.39015121907269e-05
-6.25043448768346e-06
-2.57349791356826e-05
-2.66635532763853e-05
-1.07713863686726e-05
-2.70311314213447e-05
-2.43390077729606e-05
-6.63570913909985e-06
-1.1570219104972e-05
-1.05920520738399e-05
-2.42464533998675e-05
-3.232122328201e-05
-2.44755473987664e-05
-3.85813307879867e-06
-1.54919656002216e-05
-2.64574822869748e-05
-2.6916946176631e-05
-2.48755404785161e-05
-3.16303292828265e-05
-2.44338759013054e-05
-1.97889298885428e-05
-2.27630294360814e-05
-2.11216234398349e-05
-2.66194984995319e-05
-3.17770607963124e-05
-5.61508734446576e-06
-1.34633743367727e-05
-8.89195717842052e-06
-2.3691387249339e-05
-3.86166667769255e-06
-2.19549472640604e-05
-4.72682213826917e-05
-2.65665578225476e-05
-1.83150864075976e-05
-3.30615952550761e-05
-2.32937020909459e-05
-3.17235021906901e-05
-2.2794238770277e-05
-2.2209955384691e-05
-1.61736624693927e-05
-2.39612974279297e-05
-8.3180555754699e-06
-1.05683350173584e-05
-3.29177587578559e-05
-1.26716981044439e-05
-1.96912730878346e-05
-2.17723825187812e-05
6.25568413541362e-06
-2.34576056189002e-05
-8.70774625895021e-09
-2.60848696091325e-05
-3.76160525390054e-05
-2.66178349850359e-05
-1.63595193196446e-05
-1.18572119202856e-05
-3.04487630830827e-05
-3.97257092552184e-05
3.60393552796186e-06
2.56989632451917e-06
-3.06106289028098e-05
-1.58881140315448e-05
-4.15713353263019e-06
-1.11873326618202e-05
-5.41020154801807e-06
-1.43747529280879e-05
-1.04421302690626e-05
-2.23248189303185e-06
-3.06179904429421e-05
-4.19059257901165e-05
-3.36934729775088e-05
-6.37018518525388e-06
-3.45870708182077e-06
-9.32122313990845e-06
-1.93403339934187e-05
-2.07488033162815e-05
-1.87447420064583e-05
-1.37703402346002e-05
-3.40079211384495e-05
-2.53660471504333e-05
-2.54138640887735e-05
-3.01393771923346e-05
-2.9412485135659e-05
-2.0449472831178e-05
-6.18151361250481e-06
5.34300508894061e-06
-3.89817172943905e-06
-1.64520768207255e-05
-3.06606167952341e-05
-2.75483107663897e-05
-2.0746279427013e-05
-2.18178243952704e-05
-1.4405249832114e-05
-2.55083085473279e-05
-2.6269336331351e-05
-1.24862905355215e-05
-3.00787914021341e-05
-2.24591212920332e-05
-3.34054738608456e-05
-2.03558449229667e-05
-2.22946578610776e-05
-2.24545715650811e-05
-1.93471161735726e-05
-2.50957434856693e-05
-6.64135937564295e-06
3.64825840036083e-07
-2.6345857706298e-05
3.69902375140769e-06
2.12669409403971e-06
-2.68355259372258e-05
-1.52591938228789e-05
-1.58125412165442e-05
-1.96897534933389e-05
-2.91229634083318e-05
-2.36747569118189e-05
-2.34520774152867e-06
-3.51493722503232e-05
-1.59926583108995e-05
-1.43721810581074e-05
-4.44788010579008e-05
1.49691072454997e-06
-1.37393425844714e-05
-3.65451898576081e-05
-1.4218838424512e-05
2.86988419769969e-06
-8.29235517112838e-06
-1.64070727528524e-05
-1.85198112195629e-05
-3.74399448631086e-05
-3.50624143152951e-05
-2.81008823185122e-05
-3.25181022658504e-05
-1.83873117502274e-05
-7.9659135910747e-06
-1.28174703838203e-05
-3.33783560531346e-05
-2.96006897479213e-05
-1.84347902923886e-05
-1.93493243575137e-05
-2.38930550700442e-05
-2.78869396403501e-05
-1.29958511410978e-05
-1.9926899824061e-05
-1.28700785597547e-05
-3.12457168767349e-05
-3.45486047889633e-05
-1.76387878537904e-05
-2.60224180446681e-05
-3.36347405954922e-05
-6.31862432160324e-06
-3.61809429439811e-05
-3.92450942130288e-05
-3.27938780828945e-05
-4.0697406948431e-05
-1.77472648938437e-05
-9.05919865981941e-06
-3.76336772047912e-05
-1.75556987104613e-05
-2.54504593507904e-05
-2.29759984789229e-05
-3.85297570284985e-05
-4.44540902742508e-06
-1.29268618575673e-05
2.0984954992198e-06
-2.97418034089633e-05
6.51124072385299e-06
-1.77235239200157e-05
7.54689035244307e-06
-3.15485256036004e-05
-3.62851795375279e-05
-9.88972248677115e-06
-2.99764696861232e-05
-3.83525022778086e-05
-4.35350353777721e-05
-3.62408136167131e-05
-1.36140407075469e-05
-3.21165621150778e-05
-3.66131690030057e-05
-9.33525093651216e-06
-3.8942788501142e-05
-1.92916666933647e-05
-2.04967192675722e-05
-3.10025424851318e-05
-1.02231059419308e-05
-5.09045310402527e-06
-1.96682922632136e-05
-7.61518590231093e-07
-1.52285627378538e-05
-2.69496576950751e-05
-8.48930727077415e-07
-2.05292167516234e-05
-2.4652639431266e-05
-2.10350674507639e-05
-7.79728207976203e-06
-9.51930764281662e-06
-5.00079265192867e-06
-1.94683314787621e-05
-1.7562457865658e-05
-3.6909947114263e-05
-1.27596491763726e-05
-1.81215294604505e-05
-4.60617701024067e-05
-1.81550203790479e-05
-2.54801175576544e-05
-1.27391145643293e-05
-3.73707246410129e-05
-1.1831017628981e-05
-1.62909941318079e-05
-2.42966445100842e-05
-1.37102491289309e-05
-2.94722276722585e-05
-3.35408627693184e-05
2.79630377355053e-06
-1.09991896679032e-05
-2.16387923094904e-05
-2.10312264663017e-05
-1.31055645830408e-05
-1.25666295548541e-05
-1.73320749917226e-05
4.44606170205623e-06
-1.83167812707163e-05
-3.95961881299027e-05
-2.21952964407707e-05
-1.90753691294322e-05
-3.20329671937632e-05
-6.06662416929327e-06
-3.42412280727395e-05
-1.44604865293697e-05
-9.15329184374534e-06
-1.97691707700506e-05
4.59067303935134e-07
-4.1632241261385e-05
-1.95554942714264e-05
-1.44597137990745e-05
-2.63764493168272e-05
-1.68112008949152e-05
-4.15633598187035e-05
-3.41921477103239e-05
2.25212790447641e-06
-3.14073844878746e-05
-1.19662094447597e-05
-1.04908593351936e-05
-2.70806757370615e-05
-3.21613233041864e-05
-2.98335569088607e-05
-2.44320960277136e-05
-1.64893374388679e-05
2.09435313383509e-07
-1.07040858736078e-05
-1.82780790161302e-05
-3.00527558635762e-05
-1.03753328231808e-05
-2.72414787036573e-05
-2.29404688637732e-05
-3.09433687026726e-05
-4.30875730633249e-05
-2.64297724805033e-05
-2.59913315135024e-05
-2.95560601662904e-05
-4.39484520382087e-05
-1.80728249602759e-05
-1.98142943152256e-05
-1.44180099417054e-05
-1.216952832995e-05
-1.14033340947933e-05
-1.95257457621308e-05
-5.36969734008026e-06
-2.35013522259559e-05
7.89185219900659e-06
-2.81672141129516e-05
-2.5904372559592e-05
-3.26612799403164e-05
-1.11974415411099e-05
1.04303765776486e-05
-1.88497898313062e-05
-1.70026197534303e-05
-1.33579131030932e-05
-8.79978832048531e-06
-1.78519103239931e-05
-1.3648278194487e-06
-2.2534395592793e-05
-3.68157560789692e-05
-8.50585945162002e-06
-3.61922764179399e-05
-7.98101011268337e-06
-2.9617171634355e-05
-1.82685030893896e-05
-1.70255052868194e-05
-1.80313774465458e-05
-7.63752346020311e-06
-3.78657789909875e-05
-3.16424963856799e-05
-3.06287648307004e-05
-2.98860261949342e-05
-1.28045061168022e-05
-2.36944815326871e-05
-3.61148108455324e-05
-2.1735299154197e-05
-2.88559910495788e-05
-4.29773725731271e-05
-2.16241005873843e-05
-2.98012539538078e-05
-2.39654023127284e-05
-2.17067703809636e-05
6.45079924950742e-06
-3.57012339525315e-05
-2.68465200146128e-05
-1.15333424958662e-05
-4.25697382151481e-05
-1.31014711279087e-05
-3.09529709653221e-05
-3.96061269852858e-06
-2.88303692086098e-05
-1.98295017929236e-05
-2.55462854703711e-05
-8.95869263973022e-06
-1.19793604952287e-05
-2.88549315146228e-05
-2.20876020845815e-05
-2.23704548745863e-05
-2.42326183017787e-05
-3.03060022333682e-05
-4.23882471271881e-05
-3.25394790568201e-05
-1.55391511174339e-05
-2.12414031572496e-05
-2.81985149367479e-05
-2.01343799916225e-06
-1.01477566687213e-05
-2.1818227728797e-05
-1.71128852856393e-05
-3.14602649061985e-05
-3.96225253420608e-05
-2.3056830251761e-05
-2.08174236764801e-05
-2.57922351267046e-05
-9.66191283970523e-06
-3.16678111566694e-05
-2.23574203107e-05
-7.91839988695588e-06
-2.53396100434238e-06
-1.04437576269925e-05
-2.83485462825176e-05
-2.8077989572301e-05
-9.71322446842536e-06
-3.03746816212176e-05
-2.31920006046876e-05
-4.28662380193487e-05
-5.47849744806224e-07
-1.06643942161009e-05
-1.34517196795343e-05
-1.84463719876507e-05
-1.26076086123545e-05
-2.40938299542366e-06
-1.93145931727759e-05
-1.29068514858346e-05
-1.48425394649251e-05
-3.08502989611842e-05
-2.17102180946207e-05
1.18656664269909e-05
-2.19042666949665e-05
-2.62739064479986e-05
-1.67063580484655e-05
-2.3629408679957e-05
-1.73657746431204e-05
-2.55432173909855e-05
-1.21224379758904e-05
-2.86398239614837e-05
-4.79561118996995e-05
-1.49055645243824e-05
-2.47449692046276e-05
-1.38192116122251e-05
-2.83860192458312e-05
-5.92647429843411e-06
-4.53307505728148e-06
-2.65814183113247e-05
-1.91571325782579e-05
-3.7370564739977e-05
-7.94544454485975e-06
-1.65989806873161e-05
-1.52924450490498e-05
-1.32552211510055e-05
-3.73117775872202e-05
-3.31735000824099e-05
-1.45101501104395e-05
-1.64887942204534e-05
-4.91964033264864e-05
-3.83307205440331e-05
-9.57563904575519e-06
-2.47393641803898e-05
-8.39957726377316e-06
-2.425362385265e-05
-4.19013605410537e-06
-1.73495331094629e-05
-7.81555756381586e-06
-1.02425379658993e-05
-3.15081132536156e-05
-1.33480264145724e-05
-6.68259888700848e-06
-1.88921773980999e-05
-1.95450797989977e-05
-1.76270128993616e-05
-2.41704810576114e-05
-3.31698354898623e-05
-1.40786695596504e-05
-1.74113404794416e-05
-1.22506200062058e-05
-2.96604919028714e-06
-3.03014820085422e-05
-3.17447678475484e-05
-1.04853418080225e-05
-1.86785524558276e-05
-1.87919728927763e-05
-2.2103530153898e-05
-2.99848567781052e-05
-5.37984106606404e-06
-1.06359819763735e-05
-2.08585772075594e-05
-1.60821949232444e-05
-1.56126955789412e-05
-2.58526506210812e-05
-2.86303245953556e-05
-1.12756916196707e-05
-1.32301323546936e-05
-1.55754800522193e-05
-1.39086239350679e-05
-9.29349290294496e-06
-4.06627621730335e-05
-1.72714575503608e-05
-1.66877643929706e-05
-5.25957084449171e-06
-2.53437674890955e-05
-7.92530751583531e-06
-4.85625942861783e-05
-2.96901667652298e-05
-3.19760760077942e-05
-2.4957921883282e-05
-2.69499215581532e-05
-4.4980052825061e-05
-1.70002304049099e-05
-1.28573147047271e-05
-1.21977356413942e-05
-4.43507063941062e-05
-2.02237860834242e-05
-1.16054211242114e-05
-2.15381586386967e-06
-2.78451468526661e-05
-2.45809464793905e-05
-2.8083804689123e-05
-2.37374838411448e-05
-2.05176267480401e-05
-2.63672163421582e-05
-3.37989504107173e-05
-7.02483714185953e-06
-2.26563389499382e-05
-2.9333957373861e-05
-4.22747152270225e-05
-3.18048715278026e-05
-2.96715737857243e-05
-8.5483947192083e-06
-1.90962303644919e-05
-1.99249556806868e-05
2.55280617092193e-06
-3.66806795790453e-05
6.97220908578904e-06
-3.20055011089801e-05
-3.62515883043755e-05
-1.8888953367259e-05
-3.4723566781425e-05
-3.63184730122849e-05
-2.88033123665487e-05
-1.97921185563646e-05
-3.56676240822127e-05
-1.77510176017075e-05
-3.13635750774644e-05
-3.53169612705921e-05
-5.55279293404257e-06
-6.35500412609866e-06
-3.5529695425995e-05
-3.24904686584571e-05
-9.00919348327767e-06
-3.14890367900997e-05
-4.9065049120476e-06
-4.21793679784137e-05
-2.24295571700028e-05
-1.98447889608706e-05
-1.39424643982051e-05
-3.27490805971369e-05
-2.62770671941209e-05
-3.80569597409722e-05
-1.50981726126871e-05
-3.80296043069484e-05
-2.6666781005602e-05
-3.01302011675793e-05
-1.17640142747667e-05
7.02327947070729e-07
-1.37335281071197e-05
1.89992569266745e-07
-5.3437124642352e-05
-5.52351114327699e-05
-2.37979559999823e-05
7.19130483895214e-06
-2.4126176772484e-05
-2.70638141447969e-05
-2.64492500686502e-05
8.20042305209041e-07
-2.08411032530182e-05
-1.35749209192956e-05
-2.33792653484216e-05
-1.44618777812704e-05
-2.06103939150094e-05
-1.67363204752462e-05
-1.6316593345891e-05
-5.31109606424524e-06
-1.97249859820212e-06
-3.53270512657304e-05
-1.29666359304446e-05
-2.20982318576625e-05
-8.03653249226987e-06
-3.36688352732605e-05
-6.70149880771436e-06
-2.2149565518892e-05
-1.03893120198055e-05
-1.52744471088005e-05
-4.46696274923812e-06
-1.35574724188033e-05
-1.89944287614673e-06
-1.25910615606089e-05
-4.52243599107502e-05
-1.91524602546147e-05
-2.20106522638357e-05
-5.48982594738742e-06
-3.08636183048769e-05
-3.29846296655005e-05
-2.19227646608578e-05
-2.95149772301199e-05
-2.29194753045467e-05
-3.05023357355414e-05
-1.91238755754203e-05
-3.76228752494474e-05
-2.40923255965535e-05
-2.92006555916998e-05
-3.57103407662055e-05
-1.64348059933808e-05
-3.19784240897928e-05
-8.73760451082896e-06
-2.87937267077028e-05
-2.55308747040823e-05
-2.42695105518034e-05
-1.49370121593061e-05
-1.74878750112454e-05
-3.27991763142727e-06
-2.56118790544618e-05
-2.80094520798329e-05
-2.16828053043889e-05
-1.32139899975084e-05
-3.26828522870093e-05
-1.49453271391578e-05
-9.68707116984401e-06
-2.24584080191421e-05
-4.317934019641e-05
-1.0486650967616e-05
-4.4059750988165e-05
-1.07550083056305e-05
-2.13088902663698e-05
-3.11520383825526e-05
-1.61199924333056e-05
-1.94423278053292e-05
-2.2561351261052e-05
-3.83893752212682e-05
-4.29148456195251e-05
-1.89518950016086e-05
-1.93516104581319e-05
-3.00961562705701e-06
-1.97096866275355e-05
-1.71609500555022e-05
-6.54098959497823e-06
-1.85580642638153e-05
-7.06761606099037e-06
1.20995198795837e-05
-1.96221938965453e-05
-5.10571189983722e-06
-1.80308679481776e-05
-2.8968526593618e-05
-4.46114072754048e-05
-5.09990719656311e-05
-2.79092353677305e-05
-3.1299175858744e-05
-9.27625856768869e-06
-1.15868202894056e-05
7.38786949700854e-06
-8.91033231622511e-06
-3.48389178740351e-06
-1.14955749279559e-05
-1.41022032444033e-05
-1.98189867442436e-05
1.2958120853806e-06
-9.13132293229972e-06
7.99501439028617e-06
-2.19853811093909e-05
-1.35017591129227e-05
-1.28720106939804e-05
-3.49067979905676e-05
-2.98254113291989e-05
1.12158389931784e-05
-3.95847458799951e-05
-1.77823062979426e-05
-1.77482314413931e-05
-2.66901971812859e-05
-2.76580839442173e-05
-2.71673155792347e-05
1.67958987382011e-05
-1.78526532195359e-05
-1.92696017910055e-05
-3.90615941889313e-05
-2.66992123975187e-05
-5.04025368488295e-05
-2.3426199141408e-05
-1.24142272922789e-05
-1.94793721087216e-05
-4.06485987303132e-05
-2.81293061414103e-05
-2.57570684349928e-05
-3.90029935750301e-05
-1.46049903796786e-05
-3.20561151729755e-05
1.1619412822166e-05
-3.90077650428597e-05
-2.89495654374042e-05
5.19298009185262e-06
-7.98306347577052e-06
-3.01732298821837e-05
-2.22690974229428e-05
-8.13527331207394e-06
-3.35178303745737e-05
-1.76081035885974e-05
-4.49031282636489e-05
-2.17331922629979e-05
-1.61464458679989e-05
-2.6542148474544e-05
-2.02792043363628e-05
-3.51358892990056e-05
-1.10846347641476e-06
-2.27031060167042e-05
-1.78019260465328e-05
-2.67938358116406e-05
-1.20947663009791e-05
-1.72716238119192e-05
-4.55405746229337e-05
-4.45051213814321e-05
-1.16012966681966e-05
-1.37529980106947e-05
-4.18570142306679e-06
-1.11527233891735e-05
-1.57855357772073e-05
-1.60696098695907e-05
-2.79193762117329e-05
-3.35266379335098e-05
-7.69489253935891e-06
-3.85760234165196e-05
-2.98834041666471e-05
-9.12765698824789e-06
-3.30252213055736e-05
2.00632305043107e-06
-1.75566520514548e-05
-1.44671559792691e-05
-1.76969774821652e-05
1.9226875312854e-05
-3.87597354658968e-06
-1.27982845479482e-05
-2.73355741284946e-05
-1.14035743328837e-05
-2.11163405451045e-05
-1.0891866661524e-05
-2.48636992895788e-05
-2.32936229595977e-05
-3.24966485709146e-05
-3.801582454208e-05
-2.63980745421624e-05
-3.13623217199817e-05
-1.71819340369522e-05
-2.01043071649001e-05
-2.32567599703809e-06
-8.57868699514857e-06
2.54527391387788e-06
-3.0220370564486e-05
-1.07675724302365e-05
-1.80915928150527e-05
-2.6686194221359e-05
-1.75316303926432e-05
-1.54298298261488e-05
-2.87162661009537e-05
-4.52089379934032e-06
-3.46472858576362e-05
-4.82838527016963e-05
-1.36050690240846e-05
-9.0326798588789e-06
-1.98998022694319e-05
-2.02649155801128e-05
-2.74272281845007e-05
-4.4820200561984e-06
-2.49497236430969e-05
-1.20871278131531e-05
-2.00202082851087e-05
-3.92411402411346e-05
-5.76295489015119e-06
-1.63727098274194e-05
-6.36634751876535e-06
-9.02035894965862e-06
-2.87890418886215e-05
-1.64055489031547e-06
-2.66751199896009e-05
-1.98453786990496e-05
-3.20549065092874e-05
-3.57892232909801e-05
-3.52173453354515e-05
-1.15734275943104e-05
-1.3843635675589e-05
-2.74543819690418e-05
-4.45917263845121e-05
-7.25047611366313e-06
-2.59940263088197e-05
-8.2428645978482e-06
-1.69364762150716e-05
-4.25385385357275e-05
3.41300041923648e-07
-2.38582272163981e-06
-1.83202385749521e-05
-2.36925840282539e-05
-1.60480482356856e-05
-2.14787838979307e-05
-4.4159361604579e-06
-2.34969349901827e-06
-4.31160220622874e-05
-6.1501795251533e-06
3.36549125197198e-06
-1.38916663313511e-05
-3.28221182637098e-05
-3.21332042451298e-05
-2.11463393898028e-05
-2.86503517911731e-05
-1.30569625854149e-05
-1.89372496055756e-05
-3.34514244717869e-05
-2.2894602602937e-05
-4.43593059039075e-06
-3.3208288617629e-05
-1.17987246862901e-05
-2.56717598020537e-05
-7.48300014132252e-06
-1.49898839920075e-05
-3.41473332802385e-05
-2.88833937933434e-05
-2.85648610686578e-05
-3.25800917482775e-05
-1.6944137650907e-05
-1.99561215095996e-05
-2.20645264950633e-05
-2.39745293510937e-06
-2.26469893311928e-05
-2.20870382088208e-05
-3.60228491274338e-05
-1.44715349649957e-05
-2.00095277626452e-05
-1.93733807293637e-05
-1.54463654686791e-05
-1.39675515997752e-05
-1.14855148659741e-05
-2.88100212676593e-05
-4.33064916404701e-06
-1.25122859955202e-05
-2.20005589853732e-06
-3.21548256047655e-05
-1.22894410632304e-05
-1.00363179196518e-05
-1.56633001725417e-05
-1.67594545075506e-05
-3.18942213650966e-06
-1.00526622806113e-06
-2.52640534146723e-05
6.13800019591028e-06
-2.71683120552424e-05
-3.79825957128996e-05
-5.48829241535878e-06
-2.10782863094677e-05
-1.05102115794543e-05
-2.80207350033952e-05
-3.37885471615088e-05
-6.28418341746071e-06
1.19640622296636e-05
-1.47357370189429e-05
-2.54316801187448e-05
-3.36212439054386e-05
-2.44450748797296e-05
-4.66388375699835e-05
-4.03061595566237e-05
-1.32464182305871e-05
-1.23706885424537e-05
1.40421282885538e-06
-3.16047183042636e-05
-2.92225089291752e-05
-5.63461625846107e-06
-2.33508739232489e-05
2.26623835473607e-06
-1.2652727303986e-05
-1.32077167177125e-05
-1.19137462215634e-05
-3.16507658799559e-05
-1.27250114223431e-05
-7.19474903002236e-06
-1.58351631396843e-05
-1.50909430725857e-05
-1.85411249130386e-05
-2.18397696303287e-05
-4.19264936313993e-05
-2.35828873416681e-05
-2.11470356898663e-05
-1.43594301452219e-05
-7.52580618178146e-06
-2.99665808805511e-05
-1.73135362221257e-05
-1.89365214808304e-06
-1.86518177303482e-05
-6.70114909584802e-06
-1.59371112152099e-05
-4.09006584076034e-05
-2.67273243062961e-05
-4.88998064372085e-05
-1.52632646207452e-05
-1.63916308177725e-05
-3.57636286213026e-05
-7.69122067605144e-06
-3.72739136260022e-05
-2.44704179678333e-05
-3.50720201180929e-05
-3.10405807367173e-05
-1.04890752584462e-05
-2.50643471054184e-05
-1.71606422751505e-05
-1.16008175000146e-05
-2.85252632540656e-05
-6.97408930065066e-06
-3.06383891282296e-05
-3.76002495249211e-05
-3.49177447045521e-05
-2.27730867010123e-05
-9.11895071050386e-06
-3.83561751521376e-05
-2.16774300180231e-05
-3.00636213191773e-05
-4.73094970031663e-05
-1.18662360212929e-05
-2.72764686046609e-05
-4.25355050485924e-05
-3.48431022574205e-05
-9.51755301018274e-06
-1.61921202601062e-05
1.1589183952829e-06
-1.73901790825175e-05
-7.20285722279285e-06
-7.7192761908804e-06
-2.74972527999327e-05
-1.95835645215704e-05
-5.64473537386189e-06
-7.8634616965928e-06
-2.81954209081215e-05
-6.53234283897065e-06
-3.56492144784861e-05
1.49340113540911e-05
-2.76199685161861e-05
-3.26103306104763e-06
-1.25010366415949e-05
-1.30609470934905e-05
-2.57023687068631e-05
-1.03960716237693e-05
-2.95239381389795e-05
-2.57153989711873e-05
-2.56787072887556e-05
-3.58283438275127e-05
-8.86208198921319e-06
-1.8756607790558e-05
-2.6704268999861e-05
-1.43944637559506e-05
-7.55705842595914e-06
-3.89796814239645e-06
-1.61602009418457e-05
-1.11793248026918e-05
-3.47189854391683e-05
-3.80168772441733e-05
-1.44668184491598e-06
-3.1591745357438e-05
-2.91362322718791e-05
-6.10558386033026e-06
-2.22554859338336e-05
-1.34179534106254e-05
-2.47996739171513e-05
-5.36552207669954e-07
-4.59499822226827e-06
-1.94735727543745e-05
-2.1046457866982e-05
-2.21794820873042e-05
-3.96717252566853e-05
-2.02016311126168e-05
-3.27840214044399e-05
-3.05144545308667e-05
-4.50137900749892e-05
-2.66795546665621e-05
-2.15883320130667e-05
-5.44096612648366e-05
-2.61261524046221e-05
-1.20571873903426e-05
-1.25166403294146e-05
-2.55786373164865e-05
-9.50524730103293e-06
-3.82427931714086e-05
-2.17119083179725e-06
-1.37317848755296e-05
-1.846300820043e-05
7.3484644079741e-07
-1.82852073033186e-05
-3.09733308822534e-05
-4.54326972400077e-05
-1.61273125066762e-05
-2.38454323175786e-05
-1.56895380966965e-05
-1.62581922980362e-05
-1.46823886568192e-05
-8.25251491652768e-06
-2.52236618018039e-05
-7.30160270102836e-06
-2.06840902148995e-05
1.73364277119955e-06
-1.02048642534113e-06
-3.4527642265843e-05
-5.60593193149443e-05
-2.06774326675199e-05
-1.380431308353e-05
-1.5549145615236e-05
6.23160344611794e-06
-3.86441919722596e-06
-1.92320701938974e-05
-1.35258129410298e-05
-3.14691001437515e-05
-1.08204728906011e-05
-1.08388699046736e-05
-8.77672580530568e-06
-1.26894863756016e-05
-1.16820606175605e-05
-3.36585213796892e-05
-1.49412767756981e-06
-2.96547262419916e-05
-1.96353519548648e-05
-1.35697068181032e-05
-1.31424108486242e-05
-1.09949587609757e-05
-1.4518667827971e-05
5.0482094500921e-06
-2.46034656173031e-05
-1.90537782976369e-05
-1.13182678957524e-05
-2.20332989536134e-05
-1.22235730007139e-05
-3.51006783211098e-05
-2.33233327475281e-05
-2.09332169393654e-05
3.24202040181809e-06
-2.50200015279506e-05
-2.20249530859457e-05
-1.26695707106582e-05
-4.71973821073633e-05
-1.14953707929785e-05
-2.36894240053131e-05
-3.34813388276565e-05
-1.56243261907459e-05
6.90583705065124e-06
-1.18471126968327e-05
-3.97296083780192e-05
-2.00108256413131e-05
-3.73484591613851e-05
-2.07284477368945e-05
-3.06287958063436e-06
-1.35665330082596e-05
-1.48155332212461e-05
-1.0794231871621e-05
-9.46294133331949e-06
-1.75849385738682e-05
5.81933881298047e-06
-3.16940834208143e-05
-1.66690258412754e-05
-1.73885670663048e-05
-8.12973769097693e-06
-1.81842029588451e-05
-2.16199016786501e-05
-2.3860604440841e-05
-3.25193931024903e-06
-2.54190634888812e-05
-3.23236262141385e-05
-1.15100367027334e-05
-2.00140235197533e-05
-4.70876874454711e-05
-2.08639065991606e-05
-2.813007086102e-05
-2.4155867467338e-05
-2.27194087828783e-05
-2.18112874046998e-05
-2.37799797064796e-05
-1.5664338770936e-05
-2.98807469149144e-05
-1.14267917914291e-05
-3.02704385333093e-05
-1.3761649848479e-05
-1.725018180655e-05
-3.04068056077917e-05
-2.52556288463733e-05
1.28544233023249e-06
-1.42820687706899e-05
-2.71880028934818e-05
-2.4146510913972e-05
-2.01546347137727e-06
-1.83488098905887e-05
-2.15610600612976e-05
-2.64051146034021e-05
-2.0942136321578e-05
-9.77706959496916e-06
-1.49704709785103e-05
-1.97461984194766e-05
-2.32876731192081e-05
-5.20987746821368e-06
-2.99627417353703e-05
-9.56693774469049e-06
-9.96818052931761e-06
-2.64551171700811e-05
-4.19462177885452e-05
-4.46529771781787e-05
-3.30865253830613e-05
-1.42861740487715e-05
-2.38953432290337e-06
-1.48694934887421e-05
-5.53981244629358e-06
-3.51980229175555e-05
-3.02957424193356e-05
-8.20026188848296e-06
-1.18404561228094e-05
-7.07997446686084e-06
-6.00325673775438e-06
-3.07263358093737e-05
-1.68071048064572e-05
-1.98134291507856e-05
-1.16240263850003e-05
-2.46886003461918e-05
-1.74731156108404e-05
-2.42491791232613e-06
-5.05913659910349e-06
-3.98668519678164e-05
-1.01801095441543e-05
-1.40268041921073e-05
-2.42410097839416e-05
-2.19202535944755e-05
-1.73158836022725e-05
-1.98443188890603e-05
-2.98712826721749e-05
-2.09356780011648e-05
-4.13076648365847e-05
-2.68211742724942e-05
-6.92929942507232e-06
-2.70056137112722e-05
-2.7435125885299e-05
-3.10231822703624e-05
-1.34225038552358e-05
-3.2210803858549e-06
-7.023495352793e-06
-3.1218649966943e-05
1.17088646019964e-05
-6.68368089652712e-06
-2.76626074399582e-05
6.92533275122529e-06
-9.46822790307851e-06
-1.92730821374245e-05
-1.10410689981721e-05
-4.9002530739635e-05
-2.03540107436248e-05
-4.10303155587903e-06
-2.93215170799972e-05
-1.95820280239771e-05
-1.32876582658579e-05
-3.18132913516755e-05
-4.02856886223399e-06
-3.31007556746893e-05
-2.36021877599399e-05
-2.87351143892918e-05
-5.10417565619267e-06
-2.38455369223755e-05
-9.8581327705255e-06
-2.50381386335103e-05
-9.53671392504384e-06
-1.88390996002223e-05
-2.17558757774522e-05
-4.09342291480285e-05
-2.94449341327567e-05
-3.40111670963729e-05
-2.18994291557444e-05
-3.19963050601435e-05
-1.14883011901463e-05
-4.28891609456929e-05
-2.63103276153891e-05
-1.80803815200683e-05
-3.26319909232847e-05
-1.78012606631004e-05
-2.33033216536375e-05
-2.97819952920928e-05
-2.39534937179327e-05
-3.24303820477064e-05
-3.87697752385372e-05
-2.70480008342091e-05
-6.0652583999901e-06
-5.15035035784805e-06
-1.9722798691928e-05
-3.18847556159552e-05
-3.35373803402335e-05
-2.47437416750655e-05
-1.11454314519896e-05
-1.37748265297699e-05
-3.3495412382843e-05
-2.7809843757212e-05
-3.63997894872786e-05
-1.16512244030341e-05
-4.42393019921847e-05
-3.66161332720578e-05
-2.94646745716369e-05
-1.53537289631864e-05
-3.38326360519146e-05
-2.8129871256763e-05
-3.06372141440525e-05
-4.10696504570916e-05
-2.89710332598947e-05
-3.99528339160265e-05
-1.54825310935465e-05
-2.89254659877811e-05
-3.77513498954291e-05
-1.67035370703973e-05
-1.29351862106373e-05
-2.5686670828591e-05
-1.91550960025459e-06
-6.60327053984702e-06
-1.75692684233245e-05
-1.0882323362538e-05
-2.08697228820623e-05
-9.62800144080248e-06
-2.91306646828043e-05
-4.45549995123077e-05
-2.25589608577698e-05
-9.71101856606843e-07
-3.04006288457516e-05
-1.80187321660248e-05
-4.83783596852303e-06
1.25923878129904e-05
-3.91972032563648e-05
-9.89204428253969e-06
-3.97379349296324e-06
-7.19199061260038e-06
-3.69180506320665e-05
-1.1571719093914e-05
-4.71149514181864e-05
-2.94831421919249e-05
7.69667009015986e-06
-1.95328402395588e-05
-9.28154565152687e-06
-2.88928197546269e-05
-3.33914475156209e-05
-9.5424346141587e-06
-2.01263986511336e-05
-1.70643613753099e-05
-3.34932292604333e-05
-3.74483520624636e-05
-2.10073162096935e-05
-8.40708423952025e-06
-3.10457090732757e-05
-2.73989725073391e-05
-1.78873123821935e-05
-3.4526212748122e-05
5.76756856469818e-06
-1.68428015033424e-05
-1.52384802469098e-05
-2.8959852681152e-05
6.8433309869678e-08
-2.63983930662109e-05
-3.13590704231388e-05
-3.6432909637369e-05
-2.12525316960604e-05
-1.33313856180682e-05
-2.36468077213602e-07
-2.77662772026217e-05
-3.672959270356e-05
-1.97468730084499e-05
-4.53141270766539e-05
-2.85583135523496e-05
-3.05544266115192e-05
-3.03586542422454e-05
-4.33525936967324e-05
-2.01669870254347e-05
-1.06433089229937e-05
-2.76970150350891e-05
-4.17456123856606e-05
-2.70259999991152e-05
-1.40476792648343e-05
-1.42302161525524e-05
-2.6601402991902e-05
-2.75580529580044e-05
-2.89409463149421e-05
-3.24706723487699e-05
-1.50031383955937e-05
-1.74016163690516e-05
4.84950457608826e-06
-1.76442734713416e-05
-4.69510818233352e-05
-6.05364874268911e-06
-9.61623871403825e-06
-4.26277684963947e-05
-9.52446810644579e-06
-1.47168583848448e-05
-1.44000545372242e-05
-1.73166041640946e-05
-7.3912814420598e-06
-2.3004067031135e-06
-1.27840007754275e-05
-1.57257606901359e-05
-4.74745618309907e-05
-2.43793123217728e-05
-1.76920568405716e-05
-1.85681610698336e-05
6.36233205126576e-06
-6.02959327884165e-06
-2.96832559887565e-05
-1.73448800088537e-05
-3.79310785876123e-05
-1.48018486085577e-05
-9.33938724621056e-06
8.18447104786299e-07
-1.07227002205005e-06
-1.7042788481236e-05
-1.6897403823107e-05
-1.82524045235354e-05
-2.21599130364024e-05
-9.38800015183801e-06
-3.41793967737224e-05
-2.16115601670091e-05
-2.48067361630293e-06
-3.73552122446267e-05
-3.60708453748043e-05
-1.19692113002384e-05
-2.26747691675681e-05
-6.69527909702105e-06
-2.2859235423716e-05
-2.41128447820124e-05
-4.17278104144058e-06
-2.42183184636007e-05
-3.24839463555606e-05
-2.06634221780968e-05
-1.17177430864938e-05
-1.4954649986713e-05
-6.79083563938426e-06
-2.85120109551474e-06
-1.94632557428418e-05
-3.22388456996963e-05
-1.82810284367594e-05
-9.70098167950391e-07
-3.445805523505e-05
-3.4864406799048e-05
-2.4338104885769e-05
-3.13461902627967e-05
-3.1298751189177e-05
-2.55414603790675e-05
-3.53620669111369e-05
-2.4416240995024e-05
8.44052075498185e-06
-3.64170777524541e-05
-1.79492323805983e-05
-7.72848903396069e-06
-2.25205162250072e-05
-1.35137821843916e-05
-3.92884530198851e-05
-9.92461223990592e-06
-3.43547826984886e-05
-2.39355565865303e-05
-2.03158428591157e-05
-1.57817507686036e-05
-3.56761221991511e-05
1.30390186068518e-05
-3.1601726199071e-06
-1.73725962095378e-05
-1.88237682487417e-05
-4.11136086203508e-05
-2.86123945462372e-05
-2.33045889314359e-05
-2.34137161071486e-05
-4.13649275931552e-05
-2.87868140930025e-05
-3.98186533242216e-05
-1.61829507573983e-05
-3.98927628573583e-05
-3.83258548102617e-05
-1.67469789192395e-05
-1.7313651534212e-05
-8.82744217710861e-06
-1.1879031263717e-05
-1.15888868204369e-05
-5.16112926323086e-06
-1.79393950106072e-05
-1.37141222692706e-05
-2.74203351788378e-05
-1.68714594741649e-05
-1.61847325218228e-05
-3.30548598888711e-05
-2.13144697045254e-05
-1.18922092407838e-05
-1.58947839754708e-05
-1.9182794451762e-05
-1.69337877196075e-05
-2.34870590384211e-05
-5.68118403376394e-06
-3.66620196225371e-05
-1.82843671769143e-05
-2.13319907626263e-05
-1.0201539777918e-05
-3.14727500774088e-05
-1.61597879932155e-05
-7.5088666797563e-06
-9.83751309185264e-06
-2.18608251978072e-05
-5.55208983002369e-05
-4.05683059292414e-05
-3.84605737425115e-05
-1.88602768764784e-06
-1.08402765954863e-05
-1.79032006333898e-05
-2.78066774029408e-05
-1.78647759252445e-05
-5.17938923915154e-05
-1.62850460830616e-05
-4.86851820680948e-05
-2.74538047970107e-05
-2.27970625056816e-05
-2.59604900677211e-05
-3.19316197436676e-05
-3.22969853177729e-05
-3.6727762433968e-05
-2.94560316128531e-05
-1.6763044143553e-05
3.64198274723156e-06
-4.31808493158566e-05
-5.60574324896655e-06
-2.03294837382423e-05
-2.47909873263389e-05
-3.48433342015666e-05
-2.78057976834093e-05
-3.79896328644933e-05
-1.20421126921193e-05
-1.46485724018092e-05
-2.57152925667902e-05
-2.92700212381426e-05
-1.27593324759499e-05
-1.28578158215419e-05
-1.50410357171728e-05
