# Supplementary material for: Research on computational propagation and identification of mine microseismic signals based on deep learning
Source: PLoS One. 2025 Oct 22;20(10):e0334641. doi: 10.1371/journal.pone.0334641 (PMC12543183; doi:10.1371/journal.pone.0334641)
Supplement: S2 Data — (ZIP) [file pone.0334641.s002.zip › 000100500001928.xlsx_0.txt_24.txt.txt]

-3.41770003816143e-05
-2.17890734593344e-05
-1.77046217947459e-05
-1.4389728044039e-05
-3.34015780087648e-05
-3.39655480757623e-05
-2.03026598170662e-05
-2.80423590246328e-05
-6.76091353308207e-06
-2.07758312351299e-05
-3.31859782050194e-05
-5.16296434387891e-05
-2.4688967365028e-05
-3.65041316283076e-05
-2.21220941960379e-06
-2.00727253202303e-05
-8.36406427535176e-06
-2.26207761645061e-05
-2.17746047070974e-05
-1.85331230354789e-05
-8.09455442652759e-06
-1.69510597427052e-05
-4.59881529486285e-06
-2.43836667518425e-05
-2.54857156927556e-05
3.34718293954823e-06
-3.14904019238765e-05
-1.94523981651317e-05
-4.08876912495558e-05
-3.01963224457455e-05
-3.88985855372947e-05
-2.44545877429014e-05
-2.54346974417919e-05
-7.62828765823634e-06
-1.71746067132118e-05
-3.19742423426091e-05
-2.42045344485648e-05
-2.66874323218211e-05
8.85051109955897e-07
-1.7666246318158e-05
-2.58748783686601e-05
-4.29603051813123e-05
-1.55937808064952e-05
-2.53444056035709e-05
-2.6443286421112e-05
-1.0426806887871e-06
-1.43364365441778e-05
-2.48379192123412e-05
2.0268734925293e-05
-1.39639739712846e-05
-3.18759506736955e-05
-2.6707498633243e-05
-1.94154206729935e-05
-2.49771937120336e-05
-2.12831055936812e-05
-1.5142599834662e-05
-1.20094548301562e-05
-2.82967024761812e-05
-5.72077338585743e-06
-1.00054823588038e-05
-7.75543519516356e-06
1.11432681507118e-06
-4.37378360090386e-05
-1.59133375992374e-05
-2.12551986004831e-05
4.47580615496915e-06
-1.27617929417141e-05
-1.5056937386911e-05
-4.49539956079072e-05
-1.74235650794835e-05
-3.54704069982065e-05
-2.58911496260732e-05
-2.6507471800745e-05
-3.97286788973643e-05
-2.74266494528839e-05
-1.96514409574047e-05
-6.0872353709734e-06
-2.20626941525126e-05
-5.63359621737419e-06
-2.30838080968521e-05
-1.22401409591512e-05
-2.72404186058623e-05
-2.76270136866449e-05
-2.99447872785607e-05
-2.20811864885648e-05
-2.06357366562739e-05
-1.49459322385866e-05
-9.35834768998629e-06
-1.0277897643821e-05
-2.68095950039171e-05
-2.24574546110579e-05
-1.88523119712105e-05
-2.45686843759849e-05
-1.6157990872636e-06
-3.7886005953189e-06
-2.82840586269775e-05
-1.1256589836589e-05
-3.2796721822479e-05
-4.01144016685469e-05
9.87617076746121e-06
-8.92059465557037e-06
-9.88774053403938e-06
-3.40210407018329e-06
-1.72521803794354e-05
-3.10763321715693e-05
-2.86057359601463e-05
-1.84542805001119e-05
-3.07651813153486e-05
-2.79664449046829e-05
-2.9934145842811e-05
-2.43691852657541e-05
-1.83996631074235e-05
-3.87664915504489e-05
-4.89234537183066e-05
-1.60658973419335e-05
-1.15084362288635e-05
-3.59945363418337e-05
-1.204429270357e-05
-1.10550269899151e-05
-2.1747181918163e-05
-9.61858076964656e-06
-3.66226869185403e-05
-3.27536359575419e-05
-2.94472903398215e-05
-2.41060795250833e-06
-1.44846577933674e-05
-2.40511087249145e-05
-2.54705429363741e-05
-2.55498800099983e-05
-1.29631560569335e-05
-1.76039332758474e-05
-2.4410431120078e-05
-2.17249069719144e-05
-1.72494192648183e-05
-1.61917836250648e-05
-1.59231178812101e-05
-2.36347921818658e-06
-1.53318859638368e-05
-4.15378361980453e-05
-3.23122852079279e-06
-2.19457105101358e-05
-1.0784583326754e-05
-3.37179692845646e-07
-3.54192530325916e-05
-9.52781448654409e-06
-4.18444792942108e-05
-2.30586351103567e-05
-1.51884716150978e-05
-1.60360964263412e-05
-4.78745245548639e-06
-1.6178381186238e-05
-8.16544994287126e-06
-1.22731474828369e-06
-2.91251111217488e-05
-2.29207945519353e-05
-2.71703413223474e-05
-7.35392062904359e-06
-1.40464526602742e-06
-2.12766575268023e-05
-1.95267357316221e-05
-1.03902827874673e-05
-2.9783089797808e-05
-1.05374667071442e-05
-3.82732063283669e-05
-1.58897862700733e-05
-2.29884397013297e-05
-1.41840413428483e-05
-1.94326323497004e-05
8.76060131098503e-06
-3.88689474586291e-05
-1.70117078026391e-05
-1.46192617111712e-05
-1.90174657324345e-05
-2.20026622163239e-05
-4.64307048091333e-06
-1.58419590701845e-05
-2.04310141037397e-05
-2.73703742181842e-05
-2.73791448244979e-05
-1.03416508267136e-05
-4.01847707601872e-05
-1.86086873426634e-05
-2.5367165165111e-05
-2.86964753776878e-05
8.59760540371921e-06
-3.04410810339891e-05
-2.55359023093496e-05
-5.80892112986794e-05
-1.75026047842131e-05
-1.92447613010634e-05
-2.87023562565448e-05
-2.17456588030271e-05
-6.85906066251601e-06
-2.78592264681446e-05
-1.20281679607228e-05
4.02645492189978e-06
-2.50322164105961e-05
-2.92033930360541e-05
-1.85536943005897e-05
-2.95112672696508e-05
-2.9713257615009e-05
-2.83896301169339e-05
-5.28459028693664e-06
-3.9666783548998e-05
-3.72931918226718e-05
-4.62980147735274e-05
-2.69748775365002e-05
2.63378644178522e-06
-2.07497864417098e-05
-1.28410181914577e-05
-1.44887677423428e-05
-1.96449912500374e-05
-3.54647604667409e-05
-4.03180361103333e-05
-2.13372075454851e-05
6.41811987330652e-06
-2.42249639466774e-05
-1.79282050851974e-05
-3.61882233159838e-05
6.34876717693689e-06
-3.71890912639998e-05
-1.42357819042412e-05
-7.50183146195643e-06
-1.07553905784319e-05
-3.41180226537735e-05
-2.1081606870248e-05
-1.25967443580902e-05
-2.68722832614195e-05
-1.5289009070631e-05
-3.16620169070136e-05
-2.78169701640443e-05
1.16145945021925e-06
-3.67690781007212e-05
-2.90657362337286e-05
-1.80265672235143e-05
-2.82157886302147e-05
-2.33156529085353e-05
-4.53412037505944e-05
-3.98365112776094e-05
2.20592795150522e-06
-3.78438201390588e-05
-4.68590693700627e-06
-1.87078971462414e-05
-3.43491710582224e-05
6.15787500230721e-06
-2.37939619630609e-05
-1.88438637448991e-05
-2.32593946652941e-05
-2.76175323215785e-05
-2.80433588120598e-05
-4.17916130863905e-05
-2.46712252374374e-05
-1.57484538730985e-05
-3.61104490889174e-05
-1.61614949298339e-05
-1.85152192978381e-05
-4.16461530009007e-05
-1.2188585336527e-05
-1.47421798963135e-05
-2.01987611313312e-05
-1.64900987326251e-05
-9.24635455349133e-06
-8.57607393738434e-06
-1.98939585454954e-05
-2.1184688018768e-05
-1.39300792139225e-05
-1.96567087198069e-05
-1.8823321576588e-05
-3.24239372666262e-05
-4.54967015770443e-05
-3.3059688795761e-05
-2.83272659315846e-05
-2.7198607597521e-05
-3.097104086967e-05
-3.57218383789875e-05
-3.05184985329481e-05
-2.95274784459028e-05
-4.27703970583566e-05
-3.37570498235289e-05
-2.01267274637422e-05
-3.78821668198468e-05
-1.56641310021149e-05
-1.78894920015916e-05
-1.78720400144578e-05
-1.78483873770659e-05
-3.5911788286708e-05
-1.28058750092954e-05
-1.0534837906069e-05
-3.20445891278952e-05
-2.5276179663987e-05
-2.58563056193815e-05
-2.94768987086794e-05
-4.25378602954501e-06
-2.0528164558051e-05
-2.40698981398439e-05
-2.85998714025825e-05
-3.10143802590512e-05
-2.58735875609275e-05
-2.75693190357974e-05
-3.18145335705944e-06
-1.70601835307182e-05
-3.34551037234679e-05
-3.85285426587849e-05
-2.72842386485775e-06
-1.99802696063859e-05
-6.3377484814126e-06
-4.25590098734938e-05
-1.74965663974232e-05
-1.04731793507408e-05
-2.28735073954119e-05
-1.98558073422329e-05
-3.08024610650971e-05
-3.6571456686747e-05
-1.78137076747435e-05
-1.68831594307246e-05
-2.23031157450447e-05
-2.60175261660225e-05
-3.3574194773275e-05
-2.03733221868305e-05
-2.24109248533675e-05
-1.76239404252563e-05
-5.81823660061805e-06
-6.15150749042842e-06
-1.12217931763742e-05
-2.42516525368638e-05
-2.18556362809101e-05
-2.8704791107644e-05
-1.09149863524925e-05
-7.11832138921578e-06
-3.07720901758986e-05
-1.65386198924142e-05
-3.75590361722134e-05
-2.9635699411585e-05
-2.4942427059244e-05
1.41488562076634e-05
-1.12279740339002e-05
-2.68222361578739e-05
9.87492176592449e-06
-7.35321980162951e-06
2.53342109629782e-07
-1.974180012896e-05
-1.70345150621819e-05
-1.66839283976532e-05
-6.07747155527237e-06
-1.95582712003898e-05
-2.15571838107703e-05
-2.19351401277774e-05
-1.66302823998825e-05
-2.18682213488092e-05
-2.29646153271324e-05
-1.39479327395106e-05
-4.21259492176358e-06
-2.08268249824771e-05
-1.17940799967248e-05
-1.4722955229701e-06
-3.48031135293257e-05
-2.52054242826176e-05
-2.74132958174417e-05
-1.88771034491176e-05
-2.78617005574991e-05
-6.77554994252425e-06
-6.25894906046983e-06
-2.94504805050155e-05
8.13384397717188e-06
-3.4418764463912e-05
-7.46968241281667e-06
-2.17616452431282e-05
-1.67834671595928e-05
-2.30930418041183e-05
-2.88759929837983e-05
-2.33472532540521e-05
-3.27797103278348e-05
-3.07757781479274e-05
-1.99440290035987e-07
-9.84956977043338e-06
-2.49494271854921e-05
-2.48676659304861e-05
-1.11619756262984e-05
-1.09038929017936e-05
-1.43528453548705e-05
-2.32853699836496e-05
-4.1927851547332e-05
-4.07802023497238e-05
-2.17592716071957e-05
-3.83781309762121e-05
-3.85508356122177e-06
-1.42874784900287e-05
-3.35263105878249e-06
-1.21299489643609e-05
-2.96375174601159e-05
-1.52273580530426e-05
-2.48352025156773e-05
-2.70710083603351e-05
-6.04876491847875e-06
-2.47145683118047e-05
7.50494042204514e-06
-3.62203812110225e-06
-3.98085172658813e-05
-3.2040796186527e-05
-1.4534336824206e-05
-2.5999104612808e-05
-2.3743488431372e-05
-1.32705375685989e-05
-1.03515008748711e-06
3.24450237864638e-06
-1.73770597241278e-05
-6.79042289557872e-06
-1.76086094128012e-05
-1.26724474716181e-05
-3.56598207430144e-06
-6.31920379567013e-06
-3.88432327252205e-05
-4.45417096958291e-05
-1.52471710121453e-05
-7.41070948291296e-06
-2.36936944832975e-05
-3.64047803642493e-05
-3.27651591744859e-06
-1.95192272816233e-05
-2.00929585502874e-05
-6.74584564110656e-06
-1.32167353913721e-05
-1.08584863448902e-05
-1.54578663394199e-05
-1.2081707300445e-05
-2.01545848362498e-05
-2.52358499172912e-05
-1.58794678394528e-05
-2.50472167407229e-05
-3.44092109495407e-07
-1.20787198064692e-05
-2.74004028411371e-05
-3.24676294013235e-05
-3.65607465807471e-05
-2.21764444374169e-05
-2.01418987907327e-05
-2.40629864391379e-05
-1.73201638431033e-05
-2.87103361886011e-05
-3.78325932543879e-05
-2.31955025978913e-06
-1.0520178802002e-05
-4.50320724950097e-06
-2.60291169980618e-05
4.91204734435672e-06
-2.71584139450175e-05
-8.33937150197294e-06
-3.75896500804621e-05
-2.43168854830168e-05
-2.81637547672502e-05
-1.73996342757726e-05
-2.44611926444458e-05
-2.00873171952372e-05
5.314387019857e-06
-3.15142259294028e-05
-5.15923668506507e-05
-2.97993308475342e-05
-2.95441444658709e-05
-3.25262226946038e-05
-1.21773073742955e-05
-3.99231836627984e-05
-8.56885556657183e-06
-9.60520755450887e-06
-9.82086213782307e-06
-1.5467113440059e-05
-3.70518013781733e-05
-3.03092439650279e-05
2.58610231014226e-06
-2.29066678812263e-05
-1.63928020795828e-05
-1.4320381450311e-05
-2.58288483804826e-05
-1.19368684174969e-05
-4.05389410637533e-05
-1.55808369442185e-05
-8.73503701496936e-06
1.47146748761273e-06
-2.05310831416203e-05
-2.88951157340302e-05
-1.60759585897431e-05
-2.70675561304549e-05
-1.76390546439506e-05
-2.88998512462833e-05
-7.64237865917005e-06
-1.47007979587487e-05
-3.25156972462822e-05
-2.7196251093268e-05
-2.46619054984783e-05
-3.28178872605774e-05
-4.63927203157015e-05
-2.38336308838231e-05
-1.57239948859451e-05
-3.06032317806554e-05
-2.92347684768888e-05
-4.82073697559612e-06
-3.99649349208135e-05
-4.05315090948645e-05
-3.81653178639288e-05
-2.97112261963748e-05
-1.96882361651729e-05
-2.32716923335866e-05
-1.69156877633449e-05
-3.0940164214648e-05
-9.60796325823456e-07
-3.49319801440167e-05
-1.97435012117929e-05
-2.00184553597199e-05
-2.24940626861993e-05
-2.99060221238883e-06
-4.4616014542325e-05
-2.27934211552962e-05
-1.05044050516117e-05
-1.51138111289893e-05
-1.70753424707847e-05
-2.36073275118004e-05
-2.12475393081363e-05
-2.78273792666451e-05
-9.7849719096712e-06
-1.46762722793116e-05
-2.54487044069239e-05
-3.26614761789784e-05
-1.92802825570051e-05
-1.77910195654333e-05
-2.16923939489977e-05
9.67465425841594e-06
-1.9867023399153e-05
-2.88137632048662e-05
-2.26982766257077e-05
-2.37605146951242e-05
-1.0336679581923e-05
-1.77781716367906e-05
-4.41777226293663e-05
-1.67662976926822e-05
-2.72421563217844e-05
-2.96332157354069e-05
-2.60124615344851e-05
-2.96396663279888e-05
-2.20082029067541e-05
-1.67650178404828e-05
-5.01568345919785e-05
-3.8020748903206e-05
-1.70452706896286e-05
-2.69699770447052e-05
-1.94318086481854e-06
3.70920750058281e-06
-4.30806829767331e-05
-3.09651446675289e-05
-2.56919627511299e-05
-1.74673601419038e-05
-1.22133898934038e-05
-3.75309597612001e-05
3.81370640823958e-06
-3.0146071198926e-05
8.19885963860422e-06
-1.35851366507966e-05
-1.20359161643114e-05
-2.24835497867941e-06
-2.4463655133858e-05
-1.25136830415162e-05
-1.84000598054163e-05
-2.22366523462538e-05
-2.29552450163433e-05
-2.99048923876449e-05
-6.88895531787696e-06
-1.84631194707492e-05
-2.55332215623168e-05
-3.33189294516893e-05
-1.17383844276555e-05
2.68186042070841e-06
-3.20130714892091e-05
-2.01739767149417e-05
-8.93055218817416e-07
-2.71559586578892e-05
-1.87414069884905e-05
-3.96737637619845e-05
-3.60849454476228e-05
-3.35519489505551e-05
-2.65704416613648e-05
-1.27380192617755e-05
-3.4661441660094e-05
-4.0763861925085e-06
-2.80213603232733e-05
7.21835938374096e-06
-9.96066892283826e-06
-3.14218068143216e-06
1.52963159622316e-06
-2.15580659067079e-05
-2.55803141231546e-05
-2.3839378627278e-05
-2.37335205703612e-05
-1.80727047864512e-05
-3.75711055360663e-05
-1.5659873884391e-05
-1.95321073516969e-05
-1.60667470571767e-05
-1.34539010340607e-05
-2.84367360865782e-05
-1.43492383497198e-05
-2.74297475008573e-05
-1.32856609688608e-05
-1.61515130552533e-05
-1.30647803961779e-05
-2.42554551406307e-05
-8.17699888659898e-06
-2.77197410193489e-05
-2.95992823980189e-05
-2.88591769775432e-05
-1.02106354679727e-05
-1.42699039119038e-05
-6.36279071438026e-06
-1.28673101764107e-05
-2.59408890577321e-06
-1.62376941382377e-05
-1.22764825787533e-05
-3.57513276798254e-05
-2.82450343306324e-05
-2.03575278007199e-05
-1.07831645808048e-05
-2.91559643676329e-05
-2.00871403750687e-05
-8.87790256807789e-06
-1.51403208575642e-05
1.02974354132164e-05
-1.3916483349873e-05
-1.45822679155158e-05
-1.69007356002929e-05
-1.57177304322841e-05
-2.78785356403529e-06
-1.36012720979191e-05
-1.3221473622647e-05
5.27129778529459e-06
-1.03321193006322e-05
-2.78995855842873e-05
4.09473463990264e-06
-1.82569642849346e-05
-3.91489417020287e-05
-4.07776312251148e-05
-1.93030254094179e-05
-1.69081092869171e-05
-2.65022011689935e-05
-5.80032984060628e-05
-2.2084901980525e-05
-2.02925593576867e-05
-3.0556509625899e-05
-1.32446654247242e-05
-5.22745781724095e-06
-3.84409842814825e-08
-1.55559847054643e-05
-3.33416545451242e-05
-4.33995072071368e-05
-1.97593901656359e-05
-3.04903124415468e-06
-2.8386416582532e-05
-2.85377427520862e-05
-1.44721105611549e-05
-9.48682238349647e-06
-1.01785023721296e-05
-3.13689161311451e-05
-2.52152544230243e-05
-1.45121706163279e-05
-2.00699382579762e-05
-1.36246924547175e-05
-2.33891150500896e-05
-1.50341102022587e-05
-1.62583534338349e-05
-3.82409878760665e-05
-6.43987448075727e-06
-2.67919052123763e-05
-1.54894589945906e-05
-2.55453970190237e-05
-3.96322396267088e-05
-2.11795218758536e-05
-1.46554099651112e-05
-2.59730216818889e-05
-1.60500409629276e-05
-2.57763111711333e-05
-2.70873394097137e-05
-2.08338208337806e-05
-5.54075228738093e-05
-1.32993684575299e-05
-2.47483786435445e-05
-2.09452673874628e-05
-2.00094194373258e-05
-3.81523016384483e-05
-2.15718869515491e-05
-3.9209051544489e-05
-3.54188797040842e-05
-1.81314025286103e-05
-2.43197381515318e-05
-1.82667126925878e-05
-2.98769352842075e-05
-2.6743827761852e-05
-7.97154078407055e-06
-9.05860562308257e-06
-2.41300156172291e-05
-2.80131626006254e-05
-1.47302889572411e-05
-1.18756100318016e-05
-1.79722910576392e-05
-3.21529556292474e-05
-5.36926754038262e-05
-1.77552211183779e-05
-1.775137661694e-05
-2.04098837958301e-05
-2.10141699291412e-05
-6.91673831729657e-06
-2.21675711242991e-05
-4.18326147593676e-05
-2.34094428621001e-05
-8.33126004230364e-06
-3.78549566904718e-05
-2.21026947746281e-05
-7.83696275165073e-06
-4.01514881982656e-05
-2.84472199147943e-05
-1.20390195998366e-05
-3.05292618780369e-05
-3.44146840980358e-05
-1.56458890708242e-05
-1.73760118009052e-05
-2.88787360257995e-05
-2.30579233556761e-05
-1.24844968665949e-05
-1.61871596701526e-05
-3.49484252588931e-05
-4.4850225831851e-05
-2.12827568606548e-05
-1.71550446919771e-05
-3.0740101701516e-05
-2.24270375678287e-05
-1.71216702338551e-05
-2.78778011543137e-05
-2.44564102937691e-05
-2.3652241455999e-05
-2.92811329618413e-05
-3.24724031057009e-05
9.8145415584521e-06
-1.38636933137981e-05
-2.02334959939917e-05
-1.7378908358088e-05
-1.93595284031741e-05
-1.52689140918538e-05
-7.29529147511e-06
-3.76290348307839e-05
-8.51790445072733e-06
1.48075280771966e-05
-4.72723994299591e-05
-3.662762617134e-05
-1.72851710520926e-05
-1.44404621538006e-05
1.15344213118224e-05
-6.44362650526866e-06
-2.44404887324593e-05
-2.09971308406337e-05
-2.36920533670243e-05
1.14526313191884e-05
-5.62997180469534e-05
-1.25610637030639e-05
-2.40256403789798e-05
-3.76549444251877e-05
-1.64112816389796e-05
-4.13825606879181e-05
-2.55222634496261e-05
-4.95448527212691e-05
-1.71888715853422e-06
-3.14026118852084e-05
-5.24329702476333e-05
-3.69221812773644e-05
-1.72663688392927e-05
-3.78823136773467e-05
-5.61718730539418e-06
-2.14201436955483e-05
-1.79499246371994e-05
-2.12883202139221e-05
-2.3260631914731e-05
-2.95207520058939e-05
-1.54576342086331e-05
-2.20350588940506e-05
-2.0475034134156e-05
-1.13785303501178e-05
-1.6196147106464e-05
-3.46940401103016e-05
-4.4256495165914e-06
-2.42524065002182e-05
-2.33289232653931e-05
-2.59712795455274e-05
-5.24986663045423e-05
-2.39458788757396e-05
-2.45378723282086e-05
-2.8172921456592e-05
3.89790705506771e-06
-1.89648110666127e-05
-1.26897712152293e-05
-1.68624079900846e-05
-1.93726148585009e-05
-8.5176335806058e-06
-1.61707484132194e-05
-3.36283769546852e-05
-3.97351136935156e-05
-1.29849827797325e-05
-3.68835927126613e-05
-2.10739720339219e-05
-2.36413423329948e-05
-1.68889292902725e-05
-1.54238897741311e-05
8.1663820634731e-06
-2.86567309438251e-05
-1.1051947846278e-05
-2.38932787274559e-05
-1.9978114916013e-05
-4.3323482064327e-05
-4.15330864979216e-05
-3.41788600183264e-05
-3.81863838481661e-05
-4.10123983194982e-05
-1.21032672779152e-05
-3.47587890917841e-05
-4.26449399197457e-05
-4.22661270305245e-06
-2.75713784146164e-05
-2.47970063270985e-05
7.94339489407164e-06
-3.03564742088398e-05
-2.85070815794464e-05
-3.37040594715765e-05
-4.72844124621515e-05
-2.87963014226392e-05
-2.51133179410352e-05
-3.31822734384613e-05
-3.09471558128561e-05
-3.80627126183995e-05
-3.835252204651e-05
-1.81703876934184e-05
-2.3059112957699e-05
-4.78127303787853e-05
-2.61575006200783e-05
-2.69689073359906e-05
-3.31086759252224e-05
-4.59428860337447e-05
-3.47944549733241e-05
-5.11846510375791e-05
-1.47392878241806e-05
-2.0418699510448e-05
-2.02253374929634e-05
-4.93227093028828e-06
8.13865719012753e-06
-1.3003546823145e-05
-2.41295126606842e-05
-2.23281467810354e-05
-1.77907077683091e-05
-4.17844732083997e-05
3.42933325552193e-06
-8.30466694488778e-06
-3.43195913450207e-05
-1.86589209412307e-05
-2.22471001727985e-05
-2.09131290373642e-05
-2.31519004148593e-05
-1.87677203454872e-05
-1.57945785707352e-05
-1.64113672992651e-05
-3.39903814141325e-05
-2.49246650336244e-05
-1.96424709539249e-05
-2.60381991883717e-05
-2.21666863664264e-05
-2.2517602390694e-05
-2.52222853799639e-05
-4.91847590034866e-05
-1.95026112784763e-05
-2.98500689721107e-05
-3.74063900626673e-05
-3.85651425634564e-05
-1.93790679749437e-05
-3.27670954160447e-05
-2.04654570822512e-05
-1.54052969115073e-05
-4.3876524823233e-05
4.26031796787199e-06
-3.48630512042004e-05
-1.78858920552635e-05
-4.12298939236884e-05
-1.61484500220009e-05
-3.09003466233983e-05
-5.74668884774144e-05
-5.55162838461112e-05
-3.36815405753122e-05
-1.69237310759442e-05
-3.83620174716737e-05
-3.55859905094862e-05
-4.42986470649337e-05
-1.76364577456717e-05
-1.72701029868213e-05
-3.91594406518308e-05
-1.29966817575587e-05
-2.33559716912223e-05
-2.91261169484742e-05
-1.12299009543706e-05
-3.84337634150285e-05
-1.90286534567172e-05
-1.8183811850972e-05
-1.75120447372573e-05
-7.20612449417621e-06
-3.79942350215553e-05
-1.67790246424595e-05
-4.84328180684834e-05
-4.501933588809e-05
-4.01793136112582e-05
-3.07564646858609e-05
-2.34599173156043e-05
-2.51458510969039e-05
-1.47492375636457e-05
-1.73161859396569e-05
-8.67431410329967e-06
-4.14517819402015e-05
-2.04067149994807e-06
-2.82350778240363e-05
-2.56810251052152e-05
-1.71353321284139e-05
-3.14011348037729e-05
-3.6338720806004e-05
-2.45266866398493e-05
-1.80241920872706e-05
-4.88850741159366e-06
-2.56807420373093e-05
-2.97355722588912e-05
-2.21755369550084e-05
-5.65324454729446e-06
-4.06643059354696e-05
-2.73789827245234e-05
-1.66209611066757e-05
-1.94331962479615e-05
-5.02961499592478e-06
-3.24841664650793e-05
-3.09743764305665e-05
-2.7301172585861e-05
-1.8606097439334e-05
-1.94090133801921e-05
-2.10340443001814e-05
-3.44614507034452e-05
-1.71311763384559e-05
-3.85373381251894e-05
-3.9360545002525e-05
-1.95706228862953e-05
-2.18263419027985e-05
-2.66955669423788e-05
-1.80442879952016e-05
-1.62104405901184e-05
-1.42132524441376e-05
-7.41256344825319e-06
-1.4285112235452e-05
-3.91705494826647e-05
-4.36450713119614e-05
-1.55023843704519e-05
-3.87651190027486e-05
-1.59885400661078e-05
-8.27602625064583e-07
-1.90888566814102e-05
-2.34871726057315e-05
-2.31255685307092e-05
-2.5658567639303e-05
-2.20960396352521e-05
-1.98952606977263e-05
-1.04320153906875e-05
-2.20303738539537e-05
-1.26127003245609e-05
-3.58432719355747e-05
-9.65505797550273e-06
-1.87726641995997e-05
-3.90636656184229e-05
-1.91831198987013e-05
-3.77805163579616e-05
-1.86652165443756e-05
-2.2526498694647e-05
-7.27491852575916e-06
-2.12701726110244e-05
-1.53606087283148e-05
-3.97011467864656e-05
-1.32680408084028e-05
-1.26705621628914e-05
-2.76568318026065e-05
-1.89515091021833e-05
-1.32145267969518e-05
-3.33372842244454e-05
-1.72982728237985e-05
-6.59598392328022e-06
-1.78673210190193e-05
-2.54484020051913e-05
-3.33967317916302e-05
-1.70657782970973e-05
-1.12940254852739e-05
-2.78776378044047e-05
-2.88901479308104e-05
-2.48565765693351e-05
-3.22554890299203e-05
-3.63057741479902e-05
-2.90411256870684e-05
-3.23875163486653e-06
-3.18423432148221e-05
-2.14134534222802e-05
-7.96134733448027e-06
-7.8155316443938e-06
-2.92978189097472e-05
-3.56128533773857e-05
-1.29958684334915e-05
-1.59800421523798e-05
-2.88561022217406e-05
-8.48947357944014e-07
-8.31564177208907e-07
-3.29017074104586e-05
-5.55093461774285e-05
-1.6903228179004e-05
-2.61374642083948e-05
-2.07430554439105e-05
1.20692486251454e-05
-4.0078876572854e-05
-1.18373608051622e-05
7.8348010420931e-06
-7.17694182484022e-06
-8.03610220464004e-06
-3.62126313282381e-05
-9.17476622993357e-06
-4.43559444182023e-06
-9.00049009813422e-06
-8.61724104801286e-06
-2.06980628654296e-05
-3.60193309870799e-05
-1.39132144709035e-05
-1.35784620831611e-05
-1.0123719520481e-05
-1.52539047189701e-05
-2.47574127442849e-05
-3.96161443528461e-05
9.30765821575246e-06
-3.31321472998441e-05
-4.06108096514171e-05
-2.39594147848649e-05
-1.94406073065009e-05
-2.46995752448386e-05
-2.29402273544971e-05
-9.80879228310356e-06
-1.20021279757109e-05
-1.43805384513541e-05
-2.9230278644632e-05
-1.92499988749098e-05
-3.47142817644668e-05
-2.14981763408486e-05
-2.23120673696321e-05
-1.4802458994823e-05
-1.61452635713988e-05
-4.40787562471177e-06
-2.53304394316058e-05
-3.48789601123393e-05
-3.88359061237603e-06
-3.07730255738931e-05
-8.06802193866391e-06
-3.0544964939743e-05
-1.40573393806096e-05
-3.46070565217868e-05
-7.50910024503722e-06
-3.64768773947507e-05
-2.94762578299771e-05
-2.31263609259561e-05
-1.24271135423324e-05
-2.17919115279252e-05
-2.27095808962401e-05
-3.13599506904015e-05
-4.04850674617819e-05
-2.59973897549301e-05
-1.64049782852072e-05
-9.64515867637344e-06
-9.99053339726082e-06
-7.47365241733576e-06
-9.71151266188561e-06
-6.59353165057748e-06
-2.4077406131348e-05
-1.43683697253588e-05
-3.22060604823459e-05
-3.86208781190834e-05
-1.71858140937176e-05
-2.58792374539009e-05
-1.45167657769488e-05
-1.79849921551568e-05
-2.46071523084167e-05
-1.61815380879853e-05
-1.67271750489369e-05
-1.58196569317508e-05
1.9122006882075e-06
-4.87928810727314e-05
-1.98920070418343e-05
-2.57455055771567e-05
-3.26965135264721e-05
-2.62573126601628e-05
-2.69072998778869e-05
-4.65257178443485e-05
-3.54896011453502e-05
-2.6898109127691e-05
-6.09525473522052e-06
-2.92214855327627e-05
-6.35412750033101e-06
-1.34569686196117e-05
-1.71888671489054e-05
-3.04456454182869e-05
-1.51707044702484e-05
-2.01110716146455e-05
-3.8135925178598e-06
-4.19283630209683e-05
-2.39186869610985e-05
-3.14646142926636e-05
-2.78757321048324e-05
9.48568830761933e-06
-3.15462941999438e-05
-1.21966821095732e-05
-2.5046668600544e-05
-1.34436222716917e-05
-2.70039188173411e-05
-1.21025897255637e-05
-1.65068834317908e-06
-1.0157072482311e-05
-4.60032251409956e-05
-1.06717757112673e-05
-1.00319158636284e-05
-3.16291583613556e-05
-2.54364446746946e-05
-2.01853592190707e-05
-9.76070895187546e-06
-3.77181742771297e-05
-1.68829615861884e-06
-4.75967864137852e-05
-2.1961320428143e-05
-7.63874313257854e-06
-2.63764637485933e-06
-3.68730263048591e-05
-2.17962223993348e-05
-2.24243190064247e-05
-3.98452665104754e-05
-3.69493449543058e-05
-1.22044716893255e-05
-2.54368544791071e-05
-1.97267060368271e-05
-2.39421325825394e-05
-3.42418367312675e-05
-3.37274939172886e-05
-3.42954125218732e-05
-1.44549296785586e-05
-1.09434782056955e-05
4.10827715622579e-07
-4.8752274801639e-05
-3.04716703040592e-05
-1.86278649250067e-05
-2.85539098413647e-05
-2.84067434905514e-05
-2.11608256945609e-05
-4.33078701802274e-06
-3.28562267115199e-05
-2.70998328287686e-05
-1.40425573137397e-05
-5.31922789205704e-05
-3.38100034823213e-05
-3.24993678755379e-05
-2.16522793530298e-05
-2.95753542335877e-05
-4.48617501271659e-05
-4.46660629737719e-05
-2.4694218944906e-05
-2.83532426461994e-05
-2.21759540483744e-05
-1.2065466937227e-05
-2.36440118955135e-05
-2.58142369625124e-05
-3.0805956710389e-05
-2.35193101911451e-05
-2.44825128113806e-05
-2.9374379320146e-05
-1.62203122600113e-05
-2.62893993761249e-05
-2.37956278437839e-05
-1.681997939718e-05
-7.8252837630027e-06
-1.03989465825863e-05
-3.14575866314449e-05
6.89298352733188e-07
-2.70001431854782e-05
-1.7519843599526e-05
-1.25361738149023e-05
-1.92324091604918e-05
-1.81402531077563e-05
4.53508206168792e-07
-2.04085089093539e-05
-8.30110870999871e-06
-4.54607201552381e-05
-2.63443133426675e-05
-7.53787353394935e-06
3.40340230321118e-06
-2.187926627002e-05
-2.92514389535685e-05
-2.53774445737051e-05
-3.04698196464541e-05
-2.52711565713655e-05
-4.89220996961581e-05
-2.77605060697497e-05
-7.33465849334113e-06
-1.96973546223314e-05
-2.00781284349311e-05
2.79350064925445e-06
-1.57617812275204e-05
-3.53839272940214e-05
-2.26012412730723e-05
-1.4495016135383e-05
-2.86024246256773e-05
-1.06724554847905e-05
-2.26712726599569e-05
-3.1205347630855e-06
-2.87652488521607e-05
-1.0978445612901e-05
-7.59468035459068e-06
-1.27721830473486e-05
-1.67525699152074e-05
-2.52437711166299e-06
-2.15352034594118e-05
-3.45858178735486e-05
-2.42769157006819e-06
-2.91698304786746e-05
-2.38836235895201e-05
-1.58893610639419e-05
-2.19939541495034e-05
-2.89685986775392e-05
-5.65155459411018e-06
-3.18419090738827e-05
-1.21107085269623e-05
-2.65039138512222e-05
-3.56153272435017e-05
-2.03814542008784e-05
-1.95399678779656e-05
-3.86138441947824e-05
-3.08483799853217e-05
-2.3192865168215e-05
-2.36654757119879e-05
-5.5561720837437e-06
-3.40287638958002e-05
-1.23134288542328e-05
-4.49135052709826e-05
-2.14828974066204e-05
-3.53245754508159e-06
-3.07647654157883e-05
-3.52462992338113e-05
-2.37165014163991e-05
-2.0988519972487e-05
7.48532096874469e-06
-3.61299921083352e-05
-1.91704556563953e-05
-2.88284997386566e-05
-1.65024822466831e-05
-7.05731680737459e-06
-2.84350848211116e-05
-2.51694344758766e-05
8.49779100555612e-06
-4.02530305215166e-05
-1.05737787666338e-05
-2.51985924515835e-05
-3.6501649018057e-05
-1.78677735257911e-05
-2.03711629193952e-05
-4.03890909817312e-05
2.17419431095951e-06
-2.03816774249915e-05
-2.17343621773386e-05
-1.98309264140415e-05
-3.96567001295521e-05
-1.62279079645389e-05
-1.14513116495349e-05
-3.73986609298685e-05
-9.89176733925611e-06
-4.6012247256855e-05
-1.94955211344652e-05
-2.74407770490142e-05
-2.49363257469786e-05
-1.34157205187526e-06
-2.17881843344223e-05
-7.78436517770384e-06
4.77620026511806e-06
6.70065719767799e-06
-5.79629675191288e-06
-4.4612327739079e-05
-7.94323981096327e-06
-9.08064124419688e-06
-1.555835393637e-05
-2.77389842098625e-05
-3.17650820864189e-05
-2.48241417550062e-05
-6.76835588999421e-06
-5.12639515338749e-06
-1.31584716310077e-05
-4.23245793569361e-05
-1.92024891398038e-05
-1.12526956768597e-05
-2.6163103240364e-05
-5.20151719532871e-05
-9.14812339145112e-06
-3.05063012271256e-05
-2.72391021033788e-05
-2.29106862098032e-05
-6.52555136223111e-06
-3.33725722225656e-05
-2.98345089709121e-05
-3.90870363965116e-06
-3.47631539870825e-05
-2.59552062012478e-05
-2.64119255410889e-06
-1.80110370953063e-05
-1.34463659732537e-05
-3.99787392684297e-05
-3.36952239226221e-05
-2.89175085049574e-05
-2.57257671866653e-05
-2.66346408484573e-05
-1.99232663613872e-05
-7.75499656126255e-06
-2.92878469022365e-05
-2.11134335941446e-05
-1.30005611768404e-05
-2.54890640618705e-05
-2.62589762736414e-05
-1.77800245456546e-05
-5.43284208833278e-06
-3.33280247490021e-05
-1.99634609717026e-05
-3.61551241401786e-05
-2.4456104756455e-05
-1.65145357314044e-05
-2.37312332022944e-05
-2.84309914783987e-06
-3.19386034683011e-05
-3.08278157516065e-05
-2.49367153899749e-05
-3.68221584737989e-05
-1.37568649216263e-05
-3.61025132142479e-06
6.73167608003139e-06
-1.38112191794871e-05
-3.45019635792664e-05
-7.16855050558431e-07
-1.51521696543006e-05
-4.15025988821287e-05
-5.50444858541122e-06
-2.93431889021067e-05
-1.36553970639582e-05
-2.68523970260926e-06
-3.58130309276308e-05
-1.35847137483798e-05
-2.66453994878575e-06
-2.53660636412833e-05
-1.85566236513794e-05
-1.72269798435514e-05
5.66026761568386e-06
-2.2911848363974e-05
-2.04354413832608e-05
-4.07589594336296e-06
-1.8453497207327e-05
-1.73399360206308e-05
2.696689734894e-06
-2.16256411817064e-05
-3.93584874708856e-05
-2.20012310062678e-05
-3.50417809701149e-05
-1.64344474986667e-05
-1.95059277909542e-05
-2.81258217090288e-05
-2.64735206130667e-05
-2.28374922958403e-05
-3.13276912375042e-05
1.21651746462806e-05
-1.13612059220382e-05
-4.15709858352304e-05
-2.86914098953992e-06
-3.83066223249979e-05
-3.82483326033995e-05
-3.34926480766106e-05
-1.26557126330037e-05
-6.79835881969335e-06
-6.9644886824878e-06
-1.99724907007378e-05
-1.45060779400601e-06
-2.56391252853371e-05
-2.71783711533757e-05
-1.64065830305852e-05
-1.75631923321215e-05
-2.53677470491807e-05
-3.13320334196216e-05
-1.83193552091757e-05
-1.42534698683256e-05
-3.27308803865319e-05
-3.09876662743336e-05
-2.67862557672773e-05
-3.13040467141821e-05
-2.63357670711693e-05
-2.08295387459551e-05
-3.1736160188757e-05
-1.49300199260271e-05
-2.27938847461669e-05
-3.45371219277292e-05
-7.20959775663102e-06
-3.18338486795481e-05
-3.75711031368392e-05
-4.38660777697632e-07
-2.28025008749288e-05
-3.74003130098746e-05
-1.14560804622108e-05
-1.96737212907721e-05
-1.47626170457782e-05
5.61594574236791e-06
-1.80244598341793e-05
-2.90744175919701e-06
-2.59283275777458e-05
-2.62296274423626e-05
-2.03343350109755e-05
-1.57905023242147e-05
-1.37921577221432e-05
-1.58958652940002e-05
-2.8153887952674e-05
-2.29614546807657e-05
-1.42176238576433e-05
-4.51135221110645e-05
-2.0389857059204e-05
-9.61251332879004e-06
-9.62241714292108e-06
-3.4541974290656e-05
-8.46840553917952e-06
-2.22753484879446e-05
-2.96607381922143e-05
-1.13730275180419e-05
-2.21261503158116e-05
-2.81847143871909e-05
-2.74445668700451e-05
-1.73224152388389e-05
-7.76582473489169e-06
-2.06020975963554e-05
-9.78243272604941e-06
-2.08905974950682e-05
-1.89725733237539e-05
-1.82391326213507e-05
3.42282838149264e-06
-1.45001614469766e-05
7.99976076243338e-06
-2.97579358420749e-05
-4.51934716746962e-06
-1.61283657143317e-05
-2.61160950269868e-05
-3.10815602021112e-05
-1.28503201627872e-05
-2.03557611264562e-06
1.10452995960523e-06
-3.27867528278869e-05
8.97938687716226e-06
-2.98008756977905e-05
-1.31557141037742e-05
-4.47252555217919e-05
-1.45901348977581e-05
-1.87696912281897e-05
-2.17573369197407e-05
-1.41427804489645e-05
-2.23458964042959e-05
-2.60110070296378e-05
-3.27479514060006e-05
-2.85508207689161e-05
-9.66132534981704e-06
-3.91540425003799e-05
-3.409423959934e-05
-4.01494239000789e-06
-2.44772283430976e-05
-6.03097742323996e-06
-2.46873298753607e-05
-1.5602236114552e-05
-2.19783772945922e-05
-1.56587401713509e-05
-2.39972176928551e-05
-2.42972872391073e-05
1.06779846435404e-05
-2.21639496028261e-05
-1.18780736337393e-05
-1.20628270761266e-06
-1.29849491826776e-05
-1.03846956458781e-05
-2.51318779706706e-05
-2.49264255050109e-05
-1.17744261549491e-05
-2.67664081285206e-05
-4.79740200373007e-05
-1.15330992132554e-05
-3.60647308043105e-05
-4.45865484593164e-05
-5.51129837384759e-06
-1.94371425150592e-05
-1.51935891954498e-05
-3.22602148257233e-05
-2.90225556618419e-05
-1.36898793724248e-05
-1.42064656491463e-05
-9.09029942242595e-06
-3.09074326233092e-05
-2.60971398478148e-05
-1.97503332357306e-05
-1.05658424570528e-05
-9.44001896619839e-06
-3.50449835065413e-06
7.70427439131481e-06
-1.63120495268921e-05
-3.1977651320026e-05
-1.06829316820195e-05
5.57092318386061e-07
-1.2527357353142e-05
-4.04537414755583e-05
-1.6461135860297e-05
-1.03127338580374e-05
-2.14919986942137e-05
-2.59738254566278e-05
-4.50587334244371e-05
-3.11390814140954e-05
-2.9433171305868e-05
-2.34285373969247e-05
-1.95820997137049e-05
-6.68039888888813e-06
-2.70150155001176e-05
-3.01322344383864e-05
-1.72163970185599e-05
-2.34516636173956e-05
-6.28097232016537e-06
-2.97352978547006e-05
-1.57053586163664e-05
2.64397592039146e-06
-3.48021184753143e-06
-2.58665568657666e-05
-1.6626309493477e-05
-2.30224190857496e-05
-1.31612369541133e-05
-3.02926630961364e-05
-2.74111956221161e-05
-1.88455507711999e-05
-4.59153141811851e-06
-5.88154636983702e-06
-3.04676504416612e-05
-1.51498871812145e-06
-2.86484284469623e-05
-3.60877366883358e-07
-3.70203175262605e-05
-1.44519452905383e-05
-2.09857827804942e-05
-3.23059430820172e-05
-2.99051998841276e-05
-3.00236173938297e-05
-3.41069551274253e-05
-1.29403672300023e-05
-2.96327893122979e-05
-1.35365520398128e-05
-1.16325852376168e-05
-1.25774575793672e-05
-2.47604368476138e-05
-4.04193462480156e-05
-1.71982581741145e-05
-2.39519506786252e-05
-3.7626330333497e-05
-1.59076655374772e-05
-1.47826137397126e-05
-5.98196850823968e-08
-8.22474903779543e-06
-9.40328757684997e-06
-1.67908194332451e-05
-1.18233069283504e-05
-2.13786684191289e-05
-2.64836496078692e-05
-1.02524328686567e-05
-4.19190443692067e-06
-1.39409923729514e-05
-4.34465747787111e-05
-3.84443025551255e-05
-1.97649894569926e-05
-2.78583002160111e-05
-3.87418655153163e-05
-2.53052082547784e-05
-5.74664095559139e-06
-6.3765927186211e-06
-2.51316340944714e-05
-1.67407125992999e-05
-1.27397130085557e-05
-6.98583196498213e-06
-3.09165387121373e-05
-2.12349295442941e-05
-2.34773573466273e-05
-7.34144898086159e-06
-7.52988535672163e-06
-1.83527504710337e-05
-3.98827082232915e-06
-1.82039688944958e-05
-4.28456295017941e-05
-6.60077081764158e-06
1.02399159019909e-05
-3.20165051815048e-05
-4.82917203399966e-05
-2.35782580982572e-05
-2.19297700441264e-05
-1.34238507334192e-05
1.31723988510449e-05
-1.18111095289953e-05
-3.41949072901978e-05
-2.12342283842703e-05
-2.26066470478714e-05
-3.25656177486334e-05
-1.12457629241761e-05
-4.31476407946944e-05
-2.26762284697256e-05
-1.24445543379187e-05
-1.21694260156442e-05
-1.10926648597836e-05
-1.51202947064343e-05
-4.6983892121973e-06
-1.61041712673406e-05
-2.15991243603347e-06
-1.29178904519015e-05
-2.10337654062465e-05
-2.65621877175138e-05
-5.6860929822101e-05
-1.2244207106317e-05
-2.01544789187358e-05
-3.51556150316375e-05
-2.66251844627949e-05
-2.39705323752474e-05
-1.81714322795047e-05
-2.79052963744595e-05
-3.18813244147853e-05
-8.66586241432455e-06
-1.44097386061278e-05
-1.55148367525867e-05
-2.78410650319907e-05
-1.22922542936954e-05
-2.9619626422521e-05
-1.52267063899981e-05
-2.06036961770657e-05
-3.95223830227293e-05
-1.20812359507275e-05
-1.24122868027443e-05
-2.15767041643801e-05
-3.08771437279904e-05
-3.17550699266464e-05
-3.7290699914654e-05
-2.69090146376074e-06
-1.38109610466243e-05
-2.27912564876227e-05
-1.10502437796351e-05
-7.02517400512338e-06
-1.73523787512566e-05
-3.84121189050006e-05
-2.17993274308138e-05
-3.06290803039866e-05
-3.39866018736044e-05
6.69082375952082e-06
-1.24608182773523e-05
4.07061778549279e-06
-2.0120275735172e-05
-1.02894987926105e-05
-3.6761759771706e-05
1.34623100668323e-06
-1.94925466969954e-05
1.5369518435857e-06
-2.5743273800473e-05
-2.2226649712513e-05
-1.05276353846844e-05
-2.512978988198e-05
-5.45927846392091e-06
-1.67136142771622e-05
-2.30012329000957e-05
-1.85488014614511e-06
-4.0855197487216e-05
-4.1251935693497e-06
-2.16643364462874e-05
-3.6919498678684e-05
9.24654126819556e-07
-3.40931220583675e-05
-3.22298209606064e-05
-5.06554055989768e-06
-2.77224458363252e-05
-8.60323238733748e-06
-8.16693560925962e-06
-4.75465168092457e-06
-2.46556819187204e-05
-1.31821866589158e-05
-4.18407641549785e-06
-1.94048785619483e-05
-5.05825373067481e-05
-1.76708237758994e-05
-1.26545176167337e-05
-2.58139183955571e-05
-7.14923663996191e-06
8.25581700615442e-06
-2.37552625842856e-05
-1.04709687426541e-05
-2.17905466576186e-05
-4.39300364386719e-05
-2.22879649213546e-05
-2.28218911820766e-05
-3.20608869367103e-05
-1.52607230060851e-05
-3.83938470858298e-05
-1.9771651621953e-05
-2.08306936127424e-05
-2.81092175536766e-05
-2.13864930569049e-05
-2.42761823966704e-05
-1.35204433860884e-05
-2.55459279229778e-05
-9.9386404708872e-06
-5.36486020872214e-06
-1.29044455488057e-05
-1.76464259947347e-05
-4.44810859402202e-05
-5.23252478379621e-06
4.44504138661098e-06
-9.55180791832835e-06
-9.05567939694482e-06
-2.18224035339365e-05
-3.40700030268798e-05
-2.29741539270249e-05
-1.90289829313615e-05
-2.24795071108796e-05
-4.51433171256832e-05
-4.80645931858338e-05
-4.4963058918025e-05
-2.7146844071208e-05
-2.11356578840435e-05
-1.80666720413555e-05
-1.6403164831494e-05
-2.58765547560754e-05
-7.13469302351988e-06
-2.52296212778866e-05
-1.49886703764807e-05
-1.43991330595823e-05
-2.84051763801235e-05
4.06337928755579e-06
-3.22308475561137e-05
-2.39876887825689e-05
3.73280892134305e-08
-2.16839775249037e-05
-1.46549412215573e-05
-1.24148062473894e-05
-8.42812398536209e-06
5.77232086900779e-06
-4.53131622601966e-05
-6.74135222466922e-06
-2.90549971305157e-05
-1.12485946109552e-05
-2.0055412753256e-05
-9.02681146235646e-06
-1.53511393779976e-05
-5.06207275640431e-06
8.720614203519e-06
-2.47823185688468e-05
-2.39775088804246e-05
-3.85526680307208e-05
-2.12658764400539e-05
-3.31136877564484e-05
-7.55754052896048e-06
-9.43056186809218e-06
-2.62404712580185e-05
-7.20850773260564e-06
4.00035277426604e-06
-1.30725531326586e-05
-2.05706447520225e-05
-2.66333541277217e-05
-3.25579588574183e-05
-1.05677735011508e-05
-3.9520584021841e-05
-1.47215768837034e-05
6.74298679244641e-08
-9.17765112219827e-06
-2.70199760280244e-05
-6.23063006824208e-06
-4.30348510374579e-05
-2.77155244086484e-05
-1.57122709211629e-05
-2.23480636432375e-05
-1.21449911150104e-05
-3.44512041371032e-05
-1.20399573811879e-05
-1.46467363249862e-05
-3.13091764305235e-06
-2.12183673681619e-05
-1.75125877423869e-05
-1.26005949169383e-05
-2.94970115183647e-05
-5.27581576658824e-06
-1.78511686815179e-05
-9.25447174930477e-06
-3.64993594686741e-06
-4.2214323595604e-05
-2.377191598758e-05
-1.92424374469722e-05
-1.4251671533223e-05
-5.4076467782153e-05
4.71698860236415e-06
-2.0422251995743e-05
-3.98550790012892e-06
-1.87255865986613e-05
-1.63680090713445e-05
-3.49749214259728e-05
-3.80242632322548e-05
-2.16579508682219e-05
-3.02727701987988e-05
-3.46291769779037e-05
-2.54683329814796e-05
-2.37215858156396e-05
-2.1634006208509e-05
-2.97905603258036e-05
-2.23348218158308e-05
-1.40948953831876e-05
-1.6069841373171e-05
-1.57792481750571e-06
-4.38561458456036e-06
-1.79853243997606e-05
-3.04408956339629e-05
-8.30019519259622e-06
-3.6616875067192e-05
-3.26586528822294e-05
-4.24525790781879e-05
-4.11151153675691e-05
-3.03985805128695e-05
-2.12449461928436e-05
-2.74967028997287e-05
-1.15177651951585e-05
-1.32615736704009e-05
-3.90687447276654e-06
-1.23866323565805e-05
5.62773346760301e-06
-1.45794365592345e-05
3.46983527665285e-06
-4.10060513829152e-06
-1.72312805858676e-05
-2.68651337658314e-05
-7.27419752132044e-06
-1.58820220974417e-05
-1.30569475096367e-05
-1.80723117704722e-05
-2.46671567051881e-05
-3.61495701385798e-05
-1.88793753563466e-05
-5.58902993978237e-06
-2.20773851197195e-05
-2.7953563743623e-05
-3.96355879559069e-05
-4.77954746322508e-05
-3.60541631031219e-05
-3.15191597111763e-05
-3.18074286394098e-06
-1.05185079019278e-05
-8.94592315560371e-06
-2.11264244266193e-05
-1.92108995078348e-05
-3.33409277583885e-05
-2.73982977677634e-05
-1.73781763604886e-05
-2.00746767369017e-05
-1.66263243168166e-05
-2.20910442913528e-05
-1.72690135595241e-05
-1.87543116597377e-05
-2.45818090942473e-05
-1.55004339738288e-05
-1.01517194667904e-05
-3.96898953200843e-05
-1.48857623939166e-05
-1.85917899461585e-05
-1.39158065405287e-05
-1.8992147674924e-05
-1.94765739317802e-05
-7.58002737644936e-06
-1.74215950715788e-05
-2.38749315665899e-05
-1.96632933972439e-05
-2.89613535315233e-05
-1.496702894025e-05
-1.24648833794657e-05
-1.12549433637714e-05
-3.20232458897207e-05
-2.21062917024598e-05
-7.54437726381404e-06
-2.54837672394145e-05
-1.65942051136919e-05
-2.19555870858718e-05
-6.29464857380706e-05
-3.03691444488947e-05
-1.71033358278126e-05
-2.39341248354106e-05
-8.01641008127616e-06
-8.52961706028333e-06
-2.54161445743312e-05
-2.61086524932078e-05
-4.57543962123923e-07
-1.70064545403116e-05
-3.00318080957573e-05
-1.85263588819393e-05
-2.59271171591055e-05
-1.54935543319856e-05
-8.72003825916091e-06
-3.11205341677802e-05
-3.64824809031367e-05
-5.16283520056094e-05
-1.01525010029303e-05
-3.50463430651875e-05
-2.35443846788486e-05
-2.50380845407716e-06
-8.86559391032414e-06
-2.07429176270422e-05
-2.01672589313599e-06
-2.22913828950964e-05
-4.13419403610969e-06
-7.66881559531316e-06
-3.58084883341697e-05
-2.48317117544129e-05
-3.17404934097556e-05
-2.15157343881548e-05
-1.5885306402122e-05
-3.34957043374688e-05
-3.6100097103527e-05
5.06135340163818e-08
-2.86974272687899e-05
-8.37769758270017e-06
-2.25421890135911e-05
-3.87323026245471e-06
-2.17609236175309e-05
-3.01715562502537e-05
-1.36448612784058e-05
-1.99522856542478e-05
-2.34097288023782e-05
-2.23816890813453e-05
-3.40887244006214e-05
-1.41217656228185e-05
-1.33244407126142e-05
-7.78325696013122e-06
-1.35792807704031e-05
-3.25902996544847e-05
-1.62372271246398e-05
-1.86312416248653e-05
-4.37353454765945e-06
-3.8025085728202e-05
-1.63875814600003e-05
-7.00200773122685e-06
-1.82405145539217e-05
-2.9053068053717e-05
-2.7440218979533e-05
-2.20754709287967e-05
2.72235855366166e-06
-4.0074879403122e-06
-1.11003590946131e-05
-9.03592922146437e-06
-1.43886079621776e-05
-3.46311716945516e-05
-1.75884927511082e-05
-2.58568260099526e-05
-2.72832411651314e-05
-3.22750356668239e-05
-3.2559070847854e-05
-6.66046465733976e-06
-1.552549096993e-05
-2.01161759442834e-05
1.12151186868102e-05
-2.82534055405286e-06
-2.81783724090305e-05
-1.91283791171999e-05
-1.99928516173747e-05
-2.2541736021374e-05
-5.98010102411544e-06
-3.3446884298167e-05
-4.79736926738954e-06
-2.62485865672276e-05
-1.90994874869714e-05
-3.36647789960745e-05
-8.51383560832607e-06
-8.09881706623524e-06
-1.35078506607725e-05
-3.40905850493361e-05
-2.72909806148174e-05
-2.84368539290938e-05
-1.84547770574685e-05
-5.00706419249245e-06
-2.67011069769722e-05
-2.69219522096097e-05
-1.30015814634437e-05
-6.16187322610619e-06
-2.7362937725856e-05
-1.00776135730063e-05
-2.74250995546246e-05
-1.98493108821201e-05
-1.84940049850874e-05
-3.26762381453147e-05
-6.13109075035157e-06
-1.481287620602e-05
-1.73909428622935e-05
-1.2203869470213e-05
-2.01423480329787e-05
-1.83423165996199e-05
-6.61880800348816e-06
-1.66727976897337e-05
-1.89234216885198e-05
-1.46898911140213e-05
-2.30021596510573e-05
-1.3071478456164e-05
-1.53634843005742e-06
-1.51438638144162e-05
-1.89716155557425e-05
-3.16030070238639e-05
-3.92233584557317e-05
-2.38513926446608e-05
-3.44799768443834e-05
-2.07411412065454e-05
-5.26408635176488e-05
-2.04409139022817e-05
-3.78770768566873e-05
-2.90567377770457e-05
-1.91355691776382e-05
-3.89781559380911e-05
-3.06566946611414e-05
-1.77384037992784e-05
-3.3405510884091e-05
-2.94012726238119e-05
-8.58263915646722e-06
-3.33479788797246e-05
-1.36914007060812e-05
-1.76701175997661e-05
-3.11013898184804e-05
-3.59298169414447e-05
-2.182718347137e-05
-1.35916009372546e-05
-3.3500052743946e-05
-1.28603312333797e-05
-1.06833873260659e-05
-3.98768178102933e-05
-2.89594982646417e-05
-3.08350389554022e-05
-1.30389683808231e-05
-1.45026987215651e-05
-2.76966017859683e-05
-3.55255188949574e-05
-6.42895379716613e-06
-1.71236385157568e-05
-2.06844473231769e-05
-3.77772650135542e-05
-3.72168793135851e-05
-9.58081974307964e-06
-2.63335680661872e-05
-1.89777642377517e-05
-3.18690846901615e-05
-2.23995898407164e-05
-1.92556307193362e-05
-1.2368613032458e-05
-1.81519743733423e-05
-1.28879885403529e-05
-3.08271008658556e-05
-2.22076073875252e-05
-1.52663559111013e-05
-1.15778652945702e-05
-1.75288924890519e-05
1.50229272152977e-06
5.77071377898842e-06
-1.38663021135224e-05
-1.4580014509663e-05
-3.24982302646584e-05
-2.07281733656829e-05
4.59306932692306e-06
-6.09523499080891e-06
-1.87615963062534e-05
-1.28359604334931e-06
-1.98068308260454e-05
-3.14110867223455e-05
-2.37107154232033e-05
-4.5344348423675e-05
-3.44243462017253e-05
-6.88411866300201e-06
-5.30053729682082e-06
-1.09579397449584e-05
-2.52900939028976e-05
-1.12385302625921e-05
3.34992169526738e-06
-2.37188010874749e-05
-3.67481088570958e-05
-1.59370203005891e-06
-1.66273253318855e-05
-3.51666367126706e-05
-9.08276399112331e-06
-1.67824309195701e-06
-1.82907621960186e-05
-2.01179267249129e-05
2.94331438900917e-06
-1.97774200098252e-05
-2.03983513004674e-05
-3.87010551487941e-05
-9.49773285164784e-06
-3.2318179095346e-05
-1.21269418730096e-05
-2.49912341657316e-05
-3.92809813019169e-05
-1.56547289378261e-05
-3.3265458794824e-05
-2.31543756028402e-05
-4.12456495904395e-05
-2.23826551089931e-05
-8.64451485063946e-06
-1.31512509272313e-05
-1.79829495696627e-05
-2.67777383827875e-05
-8.13761632729874e-06
-3.98004202755557e-05
-2.10937614876673e-05
-8.34504175668202e-06
-1.0549478379516e-05
-4.35985303815745e-05
-7.34443471740496e-06
-1.06171297565304e-05
-3.20029819178021e-05
-2.10140166641143e-05
-2.04184911018194e-05
-1.71161420184751e-05
-2.25274341616999e-05
-1.5436877003814e-05
-3.34305457160695e-05
-2.54527458212565e-05
-2.63094069065127e-05
-1.75120224306287e-05
-1.16509882659035e-05
-3.07790244588462e-05
-1.2676327173097e-05
-3.76424111675171e-05
-2.87348654712662e-05
-2.71209467275999e-05
-6.13941159510332e-06
-1.01894479253932e-05
-2.68640750561151e-05
-3.57706235158517e-05
-1.25588242086627e-05
-2.33420640260528e-05
-3.59257356110747e-05
-2.98238261332443e-05
-4.04169137236436e-05
-1.85763162924352e-05
-3.54763582599418e-05
-1.0212496350335e-05
-1.48513792153458e-05
-1.33381845083856e-05
-2.13539563000581e-05
-4.994289261689e-07
5.11736590514113e-06
-2.33393550798776e-05
1.27613912554539e-05
-2.55114233144095e-05
-1.82654375639248e-05
-3.85141260463397e-05
-2.53716960845322e-05
-1.04212779648584e-05
-1.9422062011077e-05
-1.35057318108612e-05
-3.21232911973543e-05
-1.20931588175412e-06
-1.30596412328441e-05
-3.11162796522032e-05
-1.54307850323982e-05
-3.05048760335733e-07
-2.36414902647424e-06
-2.19955230950416e-05
-5.70985838731e-06
-1.65187975686153e-05
-2.93336528550809e-05
-3.34509446245807e-05
-2.11122412549291e-05
-4.28621266444865e-05
-4.51835111103226e-06
-2.53483970603988e-05
-1.15849839441467e-05
-1.67820324783643e-05
-1.45189140607801e-05
-1.51047092191809e-05
-3.93754290956704e-05
-2.45343889556396e-05
-2.67297722098806e-05
-2.60962942485679e-05
-2.20785285411201e-05
-1.75501989127725e-05
-2.34500839188025e-05
-1.87242263677297e-05
5.03833367725941e-06
-2.58557207236716e-05
-4.19956053819282e-05
-1.48517950186269e-05
-3.25277900504684e-05
-1.76923448653471e-05
-1.76098718905361e-05
-6.31281337113955e-06
-1.42344121313137e-05
-4.07709637025818e-05
-3.23255203402193e-05
-2.16645271542896e-05
-2.41200038174415e-05
-3.34211418059411e-05
-5.66473661878122e-05
-2.83242388871914e-05
-2.21776602743274e-05
-2.0122851685011e-05
-3.87189590475224e-05
-2.39323010677101e-05
-2.59585653603585e-05
-6.18055880632433e-05
-2.17045902354598e-05
-3.91993435032326e-05
-1.94141148011593e-05
-1.34434915298786e-05
-3.37524025929241e-05
-2.60769527125613e-05
-6.60347246590511e-06
-3.67937587751466e-05
-1.70330659030611e-05
-1.37360583047597e-05
-2.8437471399998e-06
-2.14410753660373e-05
-2.75936893028967e-05
-2.30497784037777e-05
-4.07972148844819e-05
-2.85661864421039e-05
-2.07962413415059e-05
-1.765235589862e-05
-1.95739232764484e-05
-9.96574511171084e-06
-2.72730802438617e-05
-3.30564445210301e-05
-3.15061876826448e-05
-1.09198919744444e-05
-2.48423511629292e-05
-2.30612164862792e-05
-1.04911068929549e-05
-4.77948802091777e-05
-2.03738469283867e-05
-3.39679232288561e-06
-3.4975019772666e-05
-3.67035692990136e-06
-2.13323350358306e-05
-2.01384076252009e-05
-2.89271701917674e-05
-4.22119637308779e-06
9.90220015153852e-06
-1.75491365506273e-05
-3.06737232029186e-05
-2.44846845185735e-05
-5.86398356318547e-06
9.98042686723269e-07
-2.95151057104099e-05
-1.92748160210718e-05
-2.36240828942351e-05
-3.29886724580459e-05
-1.46259994911089e-05
-3.31016783532224e-05
-2.69332777753739e-05
-2.67927408974189e-05
-8.24923660967628e-06
-2.31778379577985e-05
-2.56070092672549e-05
-1.7860117081643e-05
-3.15654212331138e-06
-3.86923294279311e-05
-2.16530908445693e-05
-2.71702349941221e-05
-4.50458100819832e-05
-2.50865559761014e-05
-3.62550229600758e-05
-3.9031315198094e-05
-4.4642131173795e-05
2.27373154541494e-06
-3.29317890014129e-06
-8.60292203369968e-06
-2.14546163386935e-05
-4.72117791683864e-06
-2.55083733848912e-05
-2.32748483364701e-05
-3.014944611346e-05
-2.61982304255902e-05
-1.53438724791867e-05
-3.35832912892604e-05
-1.95945648394456e-05
-3.38740859863801e-05
-4.07956424441087e-05
-1.30905612973323e-05
-4.14647917784913e-05
-1.81143018175084e-05
-1.44756832215568e-05
-3.22247096047126e-05
-1.12948663355913e-05
-2.72472503631825e-05
-1.76974699052083e-05
-1.31685863407365e-05
-2.80728295437233e-05
-6.45182981991428e-07
-2.72207464217069e-05
-3.30556383284531e-05
-9.3208923958771e-06
-3.32876699174441e-05
-2.30692170758152e-05
-2.29124416717318e-05
-1.82482124224606e-05
-8.71533357136063e-06
-8.29992866666042e-06
-2.71334330539666e-05
-1.00468144132196e-05
-2.37484155889073e-05
-1.74714515803792e-05
-1.34410377587224e-05
-1.32414311628473e-05
5.10691622096412e-06
-3.46680034132399e-05
8.59931661745667e-07
-3.748747180501e-06
-1.93085346123431e-05
4.23124064924003e-07
-9.63388807472128e-06
-1.40786821875581e-05
-5.33385215818489e-06
-2.42822514887167e-05
7.93175240167084e-07
-1.86665708682726e-05
-1.09037465997482e-05
-6.23596056601469e-06
1.2869494217731e-06
-2.44551464304329e-05
-4.77844459742777e-06
-3.68752946591994e-05
-3.55882377020641e-05
-2.90191523978618e-05
-1.81535446662469e-05
-1.44789597430473e-05
-2.85739743734628e-05
-1.9009390004343e-05
-7.29874223316323e-08
-1.2314233574277e-05
-2.16670561900662e-05
-2.3972501544677e-05
-2.01258257345e-05
-2.91563984819447e-05
-4.23502480876411e-05
-2.42588799774029e-05
-2.23641278112751e-05
-1.4602293792116e-05
-5.56030349256965e-05
-2.37290149251687e-05
-1.10513161970444e-05
-3.11490070328961e-05
-1.57222063887114e-05
-2.47969701229447e-05
-2.19540077879718e-05
-9.98703824761597e-06
8.93417773440661e-06
-8.76137661079691e-06
-1.38047437029626e-05
-1.55374118309e-05
-2.23831225340008e-05
-2.34278911705028e-05
-6.58146513750445e-06
3.72496371791954e-06
-2.12868699721435e-05
-2.42839601629712e-05
-4.62675890183613e-06
-3.10648922434406e-05
-3.47050375556151e-05
-1.10022578453296e-05
-8.4114105242831e-06
-7.43960927534141e-06
-4.34670244234481e-05
-7.49354863125923e-06
-6.72414158002071e-06
-2.6115357632431e-05
-3.7527062260584e-05
3.62145145783218e-06
-1.84535433160687e-05
-1.71776720796857e-05
-5.23537870724338e-06
-1.87652536538352e-05
-1.83393879597128e-05
2.79089108033613e-08
9.93930745590058e-06
-2.05189148358106e-05
-3.52620808595772e-05
-4.26826785322829e-05
7.90465769441819e-06
-2.16770997275891e-05
-2.29188404578854e-05
-1.64338631232641e-05
-2.2469419165935e-05
-1.44487031637688e-06
-1.94444732818041e-05
-8.32144643789924e-06
-6.66302597238421e-07
-3.10066602061331e-05
-1.66239771249373e-05
-9.92445209632791e-06
-3.4940622976076e-05
-6.85262057116459e-06
-1.86602633819496e-05
-2.35931063569799e-05
-1.80253851196241e-05
2.6102832472269e-06
7.06669087524959e-07
-2.24481202708865e-05
-2.24382484944709e-05
-1.97424887105852e-05
-3.25280562230635e-05
-3.80630252202025e-05
-1.25528610460463e-05
-1.86711656874241e-05
-3.55181333687441e-05
-2.67333807297856e-05
1.79436894800698e-07
-4.35595822851588e-05
-1.93319316227334e-05
-2.21848340185791e-05
-2.02793187567392e-05
-6.20411043563781e-06
4.4569137985115e-06
-2.41962021052543e-07
-1.81237821870524e-05
3.98631018823049e-06
-9.53845371706451e-06
-3.64882739129298e-05
-2.06544421332503e-05
-2.51714943045283e-05
-2.44997016286992e-05
-2.05304382184051e-05
-1.71015517828114e-05
-1.61467021060382e-05
-4.28525149682604e-05
-1.20817152223448e-05
-2.26861270276873e-05
-3.23891705233967e-05
-3.05463085355178e-05
-1.35880933607199e-05
7.39174343144973e-07
-3.07842355840572e-05
-3.17390487827408e-06
-2.60443720120675e-05
-1.67186193158906e-05
-1.28212574897811e-05
-3.83982209551871e-05
-4.85610184559303e-05
-2.36865802188721e-05
-2.23542418973943e-05
-2.68772289297288e-05
-2.8762704643974e-05
-9.16289691948963e-06
-5.22081380523264e-06
-1.98612539070401e-05
-1.82789958301967e-05
-3.38817210730391e-05
-2.85105791322914e-05
-2.58966843074067e-05
-1.06806268721082e-05
-1.38047985061106e-05
1.43990868785647e-05
-3.10458203995496e-05
-3.58011770596355e-05
-2.48278848542754e-05
-1.66827543569056e-05
-2.69925062877323e-05
-1.61403105698729e-05
-1.4196388534358e-05
-5.135132821513e-05
-1.22088527421312e-05
4.30153608046019e-06
-2.87928688472868e-06
-2.61942854577721e-05
-4.05237169063708e-06
-1.9975963015855e-05
-2.03914188843787e-06
-2.11979741147975e-05
-1.82081849483795e-05
-1.37955855921502e-05
-1.06235501444662e-05
-2.11227812149075e-06
-2.10599419179747e-05
-4.93811361385386e-06
-2.5491008951258e-05
-1.70026657917195e-05
-1.31220017026416e-05
-3.47435573114912e-05
-7.91769712247586e-06
-3.57115870819903e-05
-2.8507591231014e-05
-2.62264563689072e-05
-3.86520807579005e-05
-1.81148512174208e-05
-2.16278390979632e-05
-2.40824441175574e-05
-4.1898687656248e-05
-3.7599979966007e-05
-2.56138187167336e-05
-2.27386644944175e-05
-1.31207394012108e-05
-3.58279379999304e-06
-1.81584370774635e-05
-9.08755566666658e-06
-2.98159360389209e-05
-1.97662358068292e-05
-3.32957089386327e-05
-2.83700399559188e-05
-1.01174912357199e-05
-6.3936781856169e-06
-4.68685255586987e-05
-3.33214754618812e-06
-2.29711302920664e-05
-2.36571640327262e-05
-1.57149451613394e-05
-3.40318133807568e-06
-6.20215406949742e-05
-1.09012525151407e-05
-1.99718486828963e-05
-1.70491188634992e-05
-1.06559648356786e-05
-1.70979502477799e-05
-2.71050633247397e-05
-1.59335763936134e-05
-3.14948114830583e-05
-2.67662590236382e-05
-1.76766722078327e-06
-8.13655093117232e-06
-3.7877132150452e-05
-3.12916032862906e-05
-1.62239508416144e-05
-1.95307301847528e-05
-1.07983242364173e-05
-2.45701168618616e-05
-1.07919429206382e-05
-1.23201878663532e-05
-1.46683918818763e-05
-1.68080155091026e-05
-2.24939680912559e-05
-3.11666769240666e-05
-2.73828391018081e-05
-1.74951644448933e-05
-1.46939992122716e-05
-3.13530889793611e-05
-3.38490151729872e-05
-2.32139058863114e-05
-3.53325972820421e-05
-2.03544295163594e-05
-2.41869816568855e-06
-4.88502388740951e-05
-1.49357869697795e-06
-1.83936538653002e-05
-1.82106647382392e-05
-1.02965442435222e-05
-1.77687388343051e-05
-8.19230737126713e-06
-9.19583445195063e-06
-2.34186020902005e-05
-1.56339219598995e-05
-1.99971959994302e-05
-1.91557596178478e-05
-9.52276685198269e-06
-8.88400054894906e-06
-2.86858313799369e-05
-2.20748503946205e-05
-3.20890257097726e-05
-1.88236282615925e-05
-1.63834519006408e-05
-3.03799708637685e-05
-1.1113307155706e-05
-2.21533837071087e-05
-2.1587588483383e-05
-1.40495566754656e-05
-1.03577648669175e-05
-2.85395578287377e-05
-2.31882415359789e-05
2.17041865461284e-06
-3.20124790862556e-05
-4.39533075371762e-05
-3.74662342533837e-05
-2.32363039764642e-05
1.6489649448338e-06
-1.34526493792552e-05
-2.94486584170043e-05
-5.09018795716113e-06
-2.90243264041709e-05
-5.00174890284086e-05
-2.33548299594324e-05
-1.10060073649765e-05
-3.31127740471368e-05
-3.26798494523712e-05
-2.81283022472742e-05
-2.09338641880476e-06
-7.74280055690816e-06
-1.73344872472976e-05
-2.54822299958552e-05
-2.27886288296882e-05
-1.37805667899041e-05
-1.90664086985393e-05
-1.94939583556408e-05
-1.40481896460173e-06
-2.33827212314814e-05
-2.13671825725989e-05
4.00794238410869e-07
-2.09769437402921e-05
-8.32948362038949e-06
-2.54037034885864e-05
-1.04821733701148e-05
-2.6235853268438e-05
-5.33771250986427e-06
-1.58394023812222e-05
-2.63829295038789e-05
-1.0904930010123e-05
-2.17457440699128e-05
-9.32553479551144e-06
-5.04578450924433e-06
-1.92054721029963e-05
-1.1261412467439e-05
-3.77288833054251e-05
-2.93157941151498e-05
-3.90680011266943e-06
-3.17236991066404e-05
-1.22148286154479e-05
-1.65659872881506e-05
-2.04293263739939e-05
-2.15698670956071e-05
-4.98623305548735e-05
-6.45388375040406e-06
-2.07920978709236e-05
-2.94702614859722e-05
-1.16438354117955e-05
-2.30145656491719e-05
-2.83876919086604e-05
-1.6027502013277e-05
-2.97084349428345e-05
2.34916455983127e-06
-4.83420114517794e-06
-1.40455493634091e-05
-2.33554405968807e-05
-1.0097203012775e-05
-9.21567133583072e-06
-2.20898827917635e-05
-1.96006639383121e-05
-5.88558107966126e-06
-3.86163938806713e-05
-7.90312917751371e-06
-2.09175274541422e-06
-1.91036325090137e-05
7.22498306534491e-06
-6.98593962274933e-06
-2.40199580676176e-05
-2.22110883132943e-05
-4.5806749397969e-05
-5.34359419722366e-06
-4.45817011917775e-05
-3.32443358201493e-05
-1.80182593683391e-05
-2.94399902787198e-05
-3.80420964467103e-05
-2.79047272740575e-05
-7.05238021577804e-06
-2.10003388436283e-05
-1.76012616170927e-05
-2.34945897996391e-05
-1.65963186414776e-05
-4.11516191920781e-06
-1.83316307789648e-05
-3.21172689402501e-05
-1.92019560462015e-05
-3.58711797258262e-05
-2.90274793882421e-05
-3.03529899507598e-05
-3.94017831154556e-06
-4.4936203410843e-05
-2.8429238274519e-05
-2.04147209806024e-05
-3.76599167229375e-05
-1.46131348155757e-05
-3.49358545767723e-05
-3.34840770035085e-05
-3.22703024787417e-05
-3.00844957913448e-05
-2.71434956762505e-05
-2.18458545291046e-05
-2.78208329532291e-05
-1.97168190401391e-05
-2.00012161359711e-05
-1.25847245417996e-05
3.71559072921489e-07
-1.51366885179275e-05
-1.19158178807544e-05
-1.67367984385535e-05
-2.60455859278466e-05
-7.74591003008947e-06
-4.05938250553866e-05
6.55783474564786e-07
-1.29053342779973e-05
-1.54660362946754e-05
-1.19425738422313e-05
-4.89991188090604e-07
-2.19439104645299e-05
-1.11314710295305e-05
-3.5540678545293e-05
-4.51445399511185e-06
-2.98585511755495e-05
-1.50904489814405e-05
-1.30487319162443e-05
-1.50794217578102e-05
5.13472230113667e-07
-2.95043784683202e-06
-1.26825398887598e-05
-1.67329500278919e-05
-1.61972218164764e-05
-6.38780303266788e-06
-1.12055429218216e-05
-6.94588936707796e-08
-2.88795665916703e-05
-1.89984651651942e-05
-2.37868859021161e-05
-2.71516527892447e-05
-1.85891296120635e-05
-1.78616534405998e-05
-2.32822629849796e-05
-1.97330967369151e-06
-2.88183809810219e-05
-3.36377790615588e-05
1.16589485699747e-05
-3.53974227500478e-05
-3.0357074297303e-05
-9.79066337957979e-06
-5.26891644020112e-05
-2.11473983819959e-05
-2.42375198188744e-05
-1.19250853758648e-05
-1.79575515412599e-05
-3.27601237758959e-05
-2.8859706382361e-05
-2.88823995941669e-05
-2.86000296858982e-05
-8.49168919691879e-06
-2.44542888973096e-05
-1.30542481506232e-05
-1.61295041109009e-05
-4.40259581969695e-06
-3.37099218434726e-05
-2.49302657600251e-05
-2.29637718864802e-05
-3.51171544857323e-06
-1.09860141506136e-05
-9.2135403977326e-06
-3.65353087022921e-05
-1.5980170384978e-05
-2.41800589844355e-05
-2.79356731492856e-05
-2.04865024276273e-05
2.15491656782186e-06
-1.57935703173504e-05
-1.24447440133012e-05
-1.3968686252489e-05
-4.81456182513543e-05
-9.13085340043867e-06
-1.60698011572274e-05
-3.39070636871091e-05
-1.9706778851723e-05
-2.09453034475588e-05
-9.81519773013252e-06
-9.28548358747627e-06
-1.12359536461705e-05
-2.42762527306548e-05
-1.24956284202537e-06
7.96768082121828e-06
-3.04469931432516e-05
-3.22250924595179e-05
-2.72725460289332e-05
-3.08092079863724e-05
-1.62834487679819e-05
-2.12399210519524e-05
-9.9838074843331e-06
-1.89141685768863e-05
-2.36529002456992e-05
-1.87497812775023e-05
-4.47102758773173e-06
-7.5384037650764e-06
-1.53520027738373e-05
-2.67212180412305e-05
-1.54892366032389e-05
-3.1424582648766e-06
-9.0894096544469e-06
-2.03591729541954e-05
-2.63952651604417e-05
-2.1871019385474e-05
-7.07122339138459e-08
-4.27826821147972e-06
-2.16233893467576e-05
-1.94429394747681e-05
-9.08243190178696e-06
-2.83763788728912e-05
-9.89213877613038e-07
-1.66340531537684e-05
-2.90026338582859e-05
-2.12914935745329e-05
-1.38178860457709e-05
-9.93232512324321e-06
-3.2946695023537e-06
-1.94398952811389e-06
-2.75428871450987e-05
-2.55571961774792e-05
-2.24134288035197e-05
-2.69985692969636e-05
-2.75050031021582e-05
-7.53330627228318e-06
-2.97591521930849e-05
-8.60584934635149e-06
-3.39256806141656e-05
-2.32782238849264e-05
-1.63134975243637e-05
-1.67551041117208e-05
-2.66532478021512e-05
-2.78107254035026e-05
-2.31905903615809e-05
-2.25985131130497e-05
-2.71528279845827e-05
-3.05612258863736e-05
-4.15043655263997e-05
-1.02795565011609e-05
-4.52836892804348e-06
-3.68683054806888e-06
-4.44353601617815e-05
-3.19691686065212e-05
-3.68194254711651e-05
-2.14381242243359e-05
-2.48725825714625e-05
-1.6520016402195e-06
-2.5113366229744e-05
-1.8209805961005e-05
-2.18975881710543e-05
2.37146369698715e-06
-6.25774003467951e-06
-2.41523381687161e-05
-2.90506569389268e-05
-2.45839887488625e-05
-2.20730502487944e-05
-3.84435189827048e-05
-1.39197336369752e-05
-3.68237418175548e-05
-2.47808403868485e-05
-2.96627093469044e-05
-2.51795345032854e-05
-1.08094569882004e-05
-2.16804008051724e-05
-3.53110426810138e-05
-1.42467744789029e-05
-2.37608339181885e-05
-3.18796453948173e-05
-1.12456679351474e-05
-1.11857652033413e-05
-3.03954696699278e-05
-1.91213138134157e-05
-3.13369932601882e-05
-2.7522852981735e-05
9.86006065964747e-06
-6.23470935339144e-06
-2.04041117388298e-05
-3.1534788547524e-05
-2.13627726870985e-05
-2.37687320851028e-05
-2.37940709442579e-05
-1.80383469999749e-05
-1.57214023162886e-05
-1.80040389351107e-05
-1.9836579372081e-05
-5.74626071219092e-06
-2.37234466532944e-05
-2.94973882855933e-05
-3.51146018157676e-05
-2.38777281837664e-05
-3.87369053027903e-05
-3.25645669777371e-05
-3.55424955603184e-06
-2.13446114669987e-05
-2.00367897583327e-05
-2.07002554283726e-05
-2.07776981073778e-05
-3.2131272006776e-05
-2.9825006163279e-05
-3.04574072626948e-05
-8.09106944955606e-06
-3.2368057384988e-05
-3.17035222532722e-05
-1.38624603679739e-05
-9.68047147272739e-06
-1.03226307482757e-05
-4.03565462497024e-06
-2.09560746914799e-05
-7.17754042278017e-06
-3.00389297954956e-05
-6.42841670349527e-07
-2.31665073802121e-05
-3.62376202439714e-05
-3.18267894098588e-05
-3.75252753507261e-05
-1.9659397568715e-05
-2.06097825402159e-05
-1.90046612888939e-05
-4.46388812564631e-05
-9.62362041681651e-06
-2.13398756251389e-05
-1.45229053967393e-05
-2.71232937938209e-05
-1.73152910229647e-05
-2.49016225304493e-05
-8.95773463014357e-06
-1.61175360876375e-05
-2.4438470532078e-06
-1.95796996253482e-05
-2.04374931458735e-05
-2.47897419590755e-05
-1.74813061248521e-05
-2.28478321799761e-05
-6.16757120670506e-05
-2.82897053201068e-05
-3.06220667403769e-05
-3.01070523731135e-05
-6.84615873722131e-06
-2.42363477544796e-05
-1.68237042845049e-05
-2.96155571752637e-05
-2.13673537912357e-05
-9.26128725002872e-06
-2.59653968745248e-05
-1.32458712705495e-05
-2.48430430680397e-05
-1.77224616867315e-05
-3.56918883750829e-05
-8.7969563744241e-06
-1.722662652469e-05
-3.33305815100951e-05
-2.5480448975129e-05
-2.66460283327234e-05
-9.90919398068095e-06
-1.17013342945873e-05
-2.92046404755666e-05
-2.37714978777616e-05
-1.29759317050979e-05
-1.62153789496959e-05
-2.75652906033076e-05
-3.81657486081573e-05
-6.11783560283045e-05
-3.04873036589694e-05
-1.5963756285007e-05
-1.84956782443932e-05
-1.07581320228911e-05
-5.47189352697329e-06
-1.2615159918894e-05
-1.407234952701e-05
-9.55632892326216e-06
-2.21562792656184e-05
-2.64401542142013e-05
5.77281456048212e-06
-2.60368377682495e-05
-3.5922941330097e-05
-3.95969106797691e-05
-1.61525499012446e-05
-1.85722614107904e-06
-1.39671329839422e-05
1.05405934606533e-05
-1.35140827288762e-05
-1.64859794434261e-05
-1.20649735250536e-05
-1.87476788826815e-05
-2.24007862289818e-05
-3.5705951626888e-06
-2.63335227989593e-05
-2.11002668005482e-05
-1.13025196332456e-05
-2.50718262943686e-05
6.5792381278883e-07
-1.14599095314915e-05
-1.99389550710929e-05
-3.75231885407969e-05
-1.3864086362411e-05
-1.51010207343696e-05
-3.46748924165464e-05
-9.58611413327288e-06
-1.96893625891537e-05
-1.1298668298642e-05
-2.73665521626809e-05
1.09796949904531e-05
-2.48581849903564e-05
-2.94680732591427e-05
-2.59120042065095e-05
-1.98700756238985e-05
-1.11531352142275e-05
-1.61868384589611e-05
-9.89557578870472e-07
-1.21685920629933e-05
-1.49962475872208e-05
-1.95479861144799e-05
-3.43163804412934e-05
-1.28397973596558e-05
-7.36697210036975e-06
-1.40832138698678e-05
-1.80562723868762e-05
-2.92614552596811e-05
-1.62964259539389e-05
-2.56964988489543e-05
-4.61940100831911e-06
1.23832878101822e-05
-1.23326378938255e-05
-2.41681981887882e-05
-3.21564395006326e-05
-3.60082684464083e-05
-1.18220514745317e-05
-1.43954475816736e-05
-1.94346681766742e-05
-6.99786804649909e-06
-1.68013320531585e-05
-6.3764406941883e-06
-2.00432909300703e-05
-1.32030025091848e-05
-2.02806485309463e-05
-4.33313406020406e-05
-1.89230677051226e-05
-2.97459244843627e-05
-3.00860940410728e-05
-2.08050408112574e-05
-1.42784997212575e-05
-3.18493836939268e-05
-1.98236599049127e-05
-1.8194423121997e-05
-4.00572730258841e-05
-2.05241129637553e-05
-4.34484647133562e-05
-9.65844125065164e-06
-1.30832580145647e-05
-2.39233635162877e-05
-1.53032923613909e-05
-2.59438592603649e-05
-7.33064025481045e-06
-7.87231984652497e-06
-3.8060310969521e-05
-2.57498576518897e-05
-1.37474988636918e-05
-1.88752096220029e-05
-3.32676170546992e-05
-2.86189827467301e-05
-2.90063822030543e-05
-2.1280314332862e-05
-2.66573910718824e-05
-5.35752865557562e-05
-7.43662060637442e-06
-1.43739347035211e-05
-1.86048980641409e-06
-2.52924286782712e-05
-1.43481949168864e-05
-1.66449647085074e-05
-2.25911256069049e-05
3.18076166341967e-07
-3.05916282300755e-05
-2.00603202232465e-05
-1.1302683825441e-06
-2.13954765499915e-05
-3.03277295056811e-05
-1.73991603663462e-05
-2.71889913797409e-05
-3.83625152646863e-05
-2.03312679045354e-05
-1.88429053383883e-05
-3.05910648813399e-05
-1.3916563376269e-05
-1.42186480123575e-05
-2.09559204866611e-05
-2.01414713918145e-05
-6.42070049681105e-06
-3.75211327863887e-05
-2.81807967795625e-05
-2.54719986521852e-05
-3.59982558348967e-05
-2.34759422099902e-05
-4.33562740991406e-06
-2.59994570220775e-05
-4.02827424628846e-06
-1.30377198078241e-05
-2.53311493800405e-05
-2.83916911496291e-05
-1.91772701476775e-05
-2.52900490652276e-05
-4.41910269376924e-05
-1.34712552265748e-05
-1.85096454109672e-05
-2.51880787223474e-05
-2.45961417700326e-05
-2.03669052777979e-05
-2.54214775210674e-05
-1.63607501611381e-05
-3.48934771855848e-05
-1.78537938579187e-05
-2.22310944162783e-05
-1.32110403015437e-05
-1.6895071352551e-05
-2.40556916873141e-05
-1.70436319425541e-05
-2.52952197032202e-05
-1.49203889863245e-05
-6.12120945228532e-06
-2.93702237042375e-05
-1.54960912152596e-05
-3.30117786757173e-05
-1.91881539385749e-05
-3.80314311440114e-05
-2.32539448022504e-05
-2.50881137372761e-05
-2.14100963531015e-05
-5.46572393391243e-06
-1.7838497058327e-05
-1.18275880800126e-05
-1.82651679166335e-05
-2.74106774918562e-05
-1.73107630691958e-05
-1.39392242694725e-05
-2.06824336709063e-05
-2.24373830596997e-05
-3.97572844791265e-05
-2.26155617478173e-05
-1.18875554811559e-05
-1.08044377552504e-05
-1.26211563708536e-05
-2.97546199933943e-05
-2.76164464780837e-05
-1.32006002814729e-05
-2.13803755959327e-05
-1.45433390227301e-05
-2.24598868575243e-05
-2.10822227919696e-05
-7.44062673598192e-06
-9.85077095920285e-06
-3.64370961251073e-05
-2.28265511929011e-05
-2.54214240733853e-05
-1.06433954861144e-05
-3.55477576072019e-05
-4.60435227011131e-05
-1.38657338787145e-05
-2.63219116786149e-05
-2.44793988309156e-05
-3.19196661312335e-05
-5.4346171234561e-06
-6.95624224132742e-05
-2.71733242585986e-05
-1.19072470841971e-05
-1.00880835292244e-05
-3.32430385800177e-05
-2.58770544174115e-05
-3.15355817572829e-05
-1.31702522657425e-05
-2.2344791837983e-05
-2.38683126128676e-05
-1.08510244793779e-05
-3.2177214570801e-05
-3.51426115622436e-05
-2.61516144612892e-05
4.57956203753453e-06
-4.04339410171164e-06
7.88675694992749e-06
-2.07007821249749e-05
-3.33602191782798e-05
-4.03913421800105e-05
-2.36803643707024e-05
-2.59955580101861e-05
-2.18600429324552e-05
-2.64226817212459e-06
-2.71430474128416e-05
-2.19713928938753e-05
-1.42741018933536e-05
-5.28547506910063e-05
-2.18540610134369e-05
-3.02533647652963e-05
-2.16475387039014e-05
-1.4787283468456e-05
-1.93717411792589e-05
-2.66196039376468e-05
-2.01826900461492e-05
-2.03010166725427e-05
-2.05098261673337e-05
-2.18866263974265e-06
-2.30799117812925e-05
1.65576700926973e-06
-1.57377995298362e-05
6.39029645635387e-06
-4.17291380733439e-05
-1.88099042472952e-05
-3.87514336291445e-05
-2.20038632065128e-05
-3.45368402072327e-05
-3.65103244209288e-05
-1.57022646122943e-05
-2.13577853184797e-05
-4.38092138258582e-05
-2.60608413638051e-05
-2.33714583738504e-05
-2.98385136673746e-05
7.98079292398319e-07
-1.72734883295235e-05
-1.3521863554752e-05
-2.84014876666563e-05
-3.56788254053743e-05
-2.47007484226074e-05
-2.26021359672284e-05
-1.28036973133607e-05
-1.81872531559748e-05
-1.26236445036237e-05
-2.36503916175311e-05
-3.90705037609875e-05
-2.10911507635478e-05
-2.51904234808741e-05
-2.40756821465398e-05
-1.34303177148432e-05
-2.38777442481537e-05
-2.72805781113247e-05
-7.61375588635177e-06
-1.90136124321834e-05
1.41740218019278e-06
-2.7945477708546e-05
-2.58871931921863e-05
-1.69451044806095e-05
-2.35447109769612e-05
-1.93731278507214e-05
-2.11121543978917e-05
-1.87918169154347e-05
-3.53699367504435e-05
-4.58081731458812e-05
-2.98799673184878e-05
-3.21815003328247e-05
-7.29019863082858e-06
-3.79403525987224e-05
-3.72408767520334e-05
-5.81937087566051e-06
-2.73592902617854e-05
-1.53926356544862e-06
-3.61113158057845e-05
-2.48741636005703e-05
-2.20474358900933e-05
-2.87744209469769e-05
-2.75497624871328e-05
-1.64505558704058e-05
-3.50665708102261e-05
-1.11667084615677e-05
-8.30874084679589e-06
-1.73335027799101e-05
-3.57008651468533e-05
-1.186954548128e-05
-2.97062218706397e-05
-2.31456009131808e-05
-1.38555860658092e-05
-2.40071334641122e-05
-1.07162819283266e-05
-2.224114154866e-05
-2.11115331490656e-05
-2.73257278521158e-05
-2.9657039749601e-05
6.18170132088423e-07
-1.42285811845395e-05
-4.98489347967619e-06
-3.11375430371933e-05
-3.71187981036234e-06
1.19848643691817e-05
-2.92032507199364e-05
-1.64510844596337e-05
-3.65581967487826e-05
-1.85116168223074e-05
-1.62962036868265e-05
-4.82634416410859e-06
-3.21729319098135e-05
-2.50739914774193e-05
-2.56768209619748e-05
-2.12070164643365e-05
-1.54416013395789e-05
-1.54429481836422e-05
-1.50122756704423e-05
-2.08548066743539e-05
-7.36196658782129e-06
-3.54884148070065e-06
-2.56659384116701e-05
-2.95899290399854e-06
-3.07057131777916e-05
-6.04989790463757e-06
-9.25460250992277e-06
-4.1416894375991e-05
-2.66977835496023e-05
-4.62042495143284e-06
-1.40004668284759e-05
-2.08342618664294e-05
9.98804952708373e-07
-2.15986516178888e-05
-1.71288519647909e-05
-1.3602255225402e-05
-4.30773124471856e-06
-1.00602085923372e-05
2.5629947740946e-07
-2.32264406987325e-05
-1.50888036656331e-05
-1.4433960992887e-05
-2.16007809387427e-05
-2.05858600409252e-05
-3.27313555799045e-05
-1.9848634248271e-05
-1.39592378589089e-05
-1.15397797806951e-05
-5.33791340678256e-05
-2.20770430530544e-05
-9.96492223564611e-06
-3.32377391982904e-05
-1.06595393016753e-05
-2.15864430268754e-05
-3.38867600995041e-05
-2.38716398893446e-05
-1.55642484531974e-05
-9.37144241918373e-06
-1.83044989839836e-05
-2.22300913936295e-05
-7.13283971370754e-06
-1.99485870985677e-05
-2.13651372203228e-05
-8.50771376049548e-06
-2.44032604719284e-05
-8.48707936669336e-06
-4.61717458248091e-05
-2.92794041373052e-05
-9.20346666132348e-06
-9.83461807766328e-06
-2.93095440992957e-05
-2.3391313708051e-05
-5.6133442019716e-06
-2.08747918253219e-05
-3.58415350160301e-05
-2.64112610920043e-05
5.79747047164021e-06
-3.58245931629601e-05
-1.7112909814679e-05
-2.9722896111399e-05
-2.4551311000416e-05
-2.43227858250846e-05
-1.97653736723418e-05
-3.0619591070573e-05
-2.54064812361186e-05
-5.3066324223381e-06
-6.08000505548847e-05
-5.34180342209772e-06
-1.53429381482479e-05
-3.72282466142087e-06
9.94216507162956e-07
-1.86928024863222e-05
-1.9184702026704e-06
-1.38463820565111e-05
-1.32498633228529e-05
-4.27171031743328e-06
-2.48420842801672e-05
-3.54985425053742e-05
-2.31273041089497e-05
-6.09689542820002e-06
-3.60591871595503e-05
-1.49888731107466e-05
-1.4579283018462e-05
-2.36165278895658e-05
-1.87711629409789e-05
-2.57038314698045e-05
-1.5920185537019e-05
-8.96493121043144e-06
3.56262978999422e-06
-2.56732692113719e-05
-2.51057973750661e-05
-2.09764122085348e-05
-2.92770451279482e-05
-2.88543001465696e-05
-9.00378914630844e-06
-2.70877141557287e-05
-3.03421805629684e-05
-1.79973941688751e-05
-2.31547218819198e-05
-2.37036036874648e-05
-2.18585511782961e-05
-2.0511319102904e-05
-4.42098950124153e-05
-3.66578158126737e-05
-1.81806887117858e-05
-3.75051343257806e-05
-3.72158936785751e-05
1.06739171523521e-06
-2.2516773741758e-05
-5.99474873247637e-06
-6.88531798342595e-06
-4.59908283170088e-05
-2.85204963443211e-05
-5.79710007988352e-07
-2.63754305798356e-05
-7.87663105167426e-06
-1.59343327226598e-05
-2.18599342695603e-05
-2.59459151858909e-05
-3.24254922544338e-05
-9.23040831442244e-06
-5.48238023969164e-05
-1.21118279236356e-05
-3.01195416916478e-05
-2.54487814811322e-05
-2.98517366296477e-05
-1.24009527961753e-05
-1.11323598877274e-05
-2.00092009567918e-05
-1.797027381568e-05
-2.64936503879638e-05
-3.71868292659833e-05
-3.53462990085518e-05
-2.80659241119024e-05
-1.43242036312161e-05
-3.55662159838761e-05
-4.10684840923413e-05
-5.45505344415761e-05
-9.14903705004363e-06
-1.03127427195999e-05
-2.86757982881493e-05
-3.04191973553086e-05
-2.97862315298409e-05
-1.30879649940933e-05
-4.39635431212191e-06
-2.91014762684348e-05
-1.66531559154408e-05
-1.63284244126728e-05
-8.95194016751628e-06
-3.70986261331831e-05
-1.25754164481649e-05
-1.79057285394828e-05
-1.74915856893967e-05
-1.75679701784014e-05
-4.04841289322199e-05
-1.37591344468842e-05
-1.3355208618556e-05
-3.62148583946483e-05
-2.35578869976869e-05
-2.63203480851533e-05
2.80090817263784e-06
-3.68121181457987e-05
-5.6794493882783e-06
-1.82285683621096e-05
-1.71123428252934e-06
-4.52067327624448e-06
-1.29995459650906e-05
-6.11020238025204e-06
-1.12578079190985e-05
-2.83226520612104e-05
-1.69319005669029e-05
-9.22074289557536e-06
-3.23172464437549e-05
-3.59036104469673e-05
-4.52264568181052e-05
-2.90679456975267e-05
-1.20549812856577e-05
-3.9409969817502e-05
-4.36294799853747e-05
-1.57832621494711e-05
-3.48730956310125e-05
-3.61460838105986e-05
-3.15279052226995e-05
-1.6037110019061e-05
-1.04474593807234e-05
-2.52280653744768e-05
-2.32476306138895e-05
-2.75901041725658e-05
-2.31228932892511e-05
-2.73093137023531e-05
-2.84942626027079e-05
-3.24315875258431e-05
-1.98410662909732e-05
-1.92400515509378e-05
-3.04664883524466e-05
-3.85209917795852e-05
-1.67273187068652e-05
-1.73005861259669e-05
-3.84348422837774e-05
-2.9114999317857e-05
-1.70173883894409e-05
-5.26889414438486e-06
-3.63103588737359e-05
-3.60268411831755e-05
-3.09842647927999e-05
-2.74294934656179e-05
-1.35458645140505e-06
-2.04925903340009e-05
3.58804521220194e-07
-8.92526006519286e-06
-3.14658246716643e-05
-3.31455428110074e-05
-4.74022998723599e-05
-3.02578103109838e-05
-1.44715127703145e-05
-2.57736645957205e-05
-2.99303615269721e-05
-1.18818203310891e-05
-1.59700131906495e-05
-1.60311700195928e-05
-2.54793660486977e-05
-1.6507133523345e-05
5.45818984914315e-06
-1.55244147638288e-05
-1.4998439718618e-05
-1.89463304977811e-05
-2.41827831055363e-05
-1.95992076760343e-05
-2.5451492397118e-05
-9.80715817695094e-06
-3.0482485840423e-05
-9.78824349424097e-06
-5.33612787500035e-06
-2.29710996540093e-05
-2.57612525398051e-05
-4.16145172977152e-05
2.22622292997317e-06
-1.40252661449166e-05
-3.19855002875683e-05
-3.38429072250176e-05
-1.51237182630149e-05
-3.6755127858872e-05
-1.56667776031274e-05
-2.14643262127925e-05
-2.33330201957499e-05
-2.29990128840291e-05
-2.3109262394469e-05
-1.43196895542186e-05
-4.43842898466469e-06
-2.01751497925888e-05
-4.2605136439735e-05
-1.31219027508036e-05
-1.73941880911117e-06
-4.05101434320535e-05
-1.6739298744156e-05
-5.33461992726641e-06
-2.5146663125711e-05
-7.03003706445422e-06
-1.54574169208845e-05
1.95995458915738e-06
-3.81379425825607e-05
-3.45925370487635e-05
-8.51288513294449e-06
-1.64034947039622e-05
-2.37414039676154e-05
-2.41577150140303e-05
-3.02865001064624e-05
-2.39948733959952e-05
-2.3282039795297e-05
-1.70188560122059e-05
-6.41101691577479e-06
-1.92182363897604e-06
-7.26824746996828e-06
-2.14482777947587e-05
-2.70122367104753e-05
-1.36438831625403e-05
-2.14089100175255e-05
-3.42109881737537e-05
-2.96336826994069e-05
-2.09729440094549e-05
-2.99206252272679e-05
-1.22785497723524e-05
-7.52005239988858e-06
-1.78640790969784e-05
-1.1145582687999e-05
-2.86450777976456e-05
-3.29230761069318e-05
-2.11739852838209e-05
-5.68388082166741e-06
-3.55482589623505e-05
-4.06367783302473e-05
6.30960793043638e-06
-4.60440158194001e-05
-2.37141232507592e-05
-7.19004210470551e-06
-2.92478579283968e-05
-2.52407335465364e-05
-2.78215148017761e-05
-3.50138235898142e-05
-4.70808013187742e-05
-3.00147547597167e-05
-5.12352889459028e-06
-1.9903164767996e-05
-2.10187540589484e-05
-3.99983270692525e-06
-2.18303584650865e-05
-8.37371228249022e-06
-2.77556913780272e-05
-1.5580845241285e-05
-3.02648225485816e-05
-2.7226770684286e-05
-7.1995089629739e-07
4.80834862428289e-06
-1.10562082829405e-05
-2.25199870698208e-06
-3.77366773070738e-05
-3.71591844154229e-05
-2.85246071755747e-05
-1.98831542991992e-05
-1.45308090764901e-05
-6.06978697230078e-06
-3.29863700409194e-05
-1.46674308759566e-05
-2.73194570860389e-05
-1.49301190365981e-06
-2.66433038009275e-05
-2.6334066678096e-05
-2.31108458713434e-05
-8.88603490075366e-06
-1.14204144586848e-05
-4.29162590793266e-05
-2.19492665203965e-05
-1.56922902463262e-05
-2.69677243802493e-05
-1.34722884588371e-05
-2.24103970442987e-05
-4.56951616833117e-06
-2.68363372217525e-05
-2.4725615956755e-05
-1.62231272921945e-07
-3.41511409237939e-05
-4.28968190983886e-06
-2.81406662553406e-05
-1.87264885475846e-05
-4.49186180928354e-05
-5.4972639604793e-06
-5.27490721761591e-05
-3.00688585930678e-05
-4.90922652237301e-05
-2.05316512284572e-05
-3.02203878005186e-05
-3.85173620839549e-05
-1.29583757595548e-05
-3.54809742153292e-05
-4.58081987564929e-05
2.00419097578979e-06
-2.70497404479358e-05
-3.53330061911473e-05
-3.10809778194529e-05
-4.17741713658156e-06
-2.76163104872046e-05
-1.46743724479468e-05
-2.68637118258963e-05
-1.77220050364587e-05
-9.00529030496895e-06
-8.49778048512534e-06
-2.70086301977286e-05
-2.60288212003243e-05
-1.19217313343849e-05
-3.37991852562343e-05
-1.92385636113608e-05
-2.9250018147739e-05
-4.02417976826129e-06
-3.2044599108484e-05
-3.04036330812777e-05
-2.65337766514675e-05
-2.75122296182191e-05
-2.41724219597214e-05
-5.99852435249656e-05
-1.84549732700731e-05
-2.05682965887079e-05
-1.80109675851838e-05
-1.86048360697897e-05
-1.75809630590342e-05
-1.67071534844469e-05
-2.05476863663137e-05
-1.11376128228545e-05
-6.48166430206512e-06
-4.21815966085431e-06
-2.16982748643106e-05
-2.56437136940775e-05
-3.35743669506376e-05
-1.79072913577358e-05
-3.12231003551942e-05
-2.83108780022538e-05
-8.08413823949739e-06
-5.76881611784525e-06
-3.00372871421937e-05
-5.71793750411292e-05
-1.74564448024512e-05
-5.12442349074529e-05
-1.98802123605315e-05
-1.52310954159018e-05
-2.3660684966929e-05
-2.24477502294731e-05
-2.01298460895586e-05
-2.28259303687752e-05
-2.83118597465368e-05
-2.73020152587699e-05
-2.96490002836023e-05
-3.07477494307755e-06
-1.63085582295259e-05
-3.2318747719483e-05
-7.64124068679399e-06
-3.36891676013442e-05
-2.30928020186841e-05
-3.33850693295239e-06
-2.04655746168628e-05
-4.67886620388219e-05
-2.83160476241891e-05
-2.39537851119487e-05
-3.11238005610538e-05
-3.17255421449001e-05
-3.41378104905425e-05
-1.57045137243894e-05
-2.75840133095278e-05
-3.13163931102476e-05
-1.88377291460214e-05
-5.95790829545663e-06
-2.83916326215858e-05
-5.47894731714598e-05
-2.7201369446316e-05
-1.55163294673443e-05
-1.72551043178808e-05
-1.7256633716699e-05
-3.15021082948753e-05
-2.53801277882872e-06
-3.15488182551022e-05
-3.24211795943314e-05
-8.50493219381993e-06
-1.41395031143732e-05
-1.40326484264906e-05
-3.67701028033768e-05
-3.65897331224621e-05
-3.92358684979063e-05
-1.39295639087802e-05
-4.21055263193163e-05
-1.64708994423001e-06
-1.13591904107226e-05
-1.77141477770885e-05
-1.14029553192069e-05
-1.41350529792801e-05
-1.34858421439175e-05
-1.71420471138749e-05
-2.87686633085691e-05
-1.89335622267885e-05
-1.94750844813371e-05
4.25052573689029e-06
7.23835253455104e-07
-2.40858899068662e-05
-5.67866233400427e-06
-3.50750033271853e-05
-2.70086761154239e-05
-3.96776786312406e-05
-4.5757053743378e-05
-3.80296953714029e-05
-1.23992159892324e-05
-3.66423255824624e-05
-1.49000634295025e-05
-1.51574182872494e-05
-9.29726346302226e-06
-3.30106833935146e-05
-2.94956270009203e-05
-4.37438926731642e-05
-4.9467246555859e-07
-5.10867592516581e-06
-4.06253413647486e-05
-2.66138827908034e-05
-1.36352895660854e-05
-1.32682402264751e-05
-2.06859412387655e-05
-2.18627295201214e-05
1.23297629729856e-05
-1.38924277983174e-05
5.22606540213893e-06
-7.8768800182624e-06
-2.25967003859777e-05
-2.25604976370984e-05
-3.07348523299573e-05
-5.66911858843304e-07
-1.84749210580078e-05
-3.25358852004454e-05
-3.98110629083331e-05
-4.07724515824612e-06
-2.9646358606482e-05
-3.45772628425363e-05
1.03794502760672e-05
-2.86314204735528e-05
-1.70903544265081e-05
-2.63492732337169e-05
-3.14783240072563e-05
-1.41215180997926e-05
-2.64937108382363e-05
-3.31773961227625e-05
-2.9964445671921e-05
-2.53118385289699e-05
-2.15923810998808e-05
8.69890431143337e-07
-1.06345400892146e-05
-1.62203572671454e-05
-2.53257330877441e-05
-1.0520846607282e-05
-1.17421442531034e-05
-2.24908835213996e-05
-2.97219742346577e-05
-1.61756873792404e-05
6.41374845751059e-06
-6.70538301693468e-07
-1.71672671485205e-05
-1.03167126644419e-05
-1.11903731340044e-05
-2.94498040677934e-05
-3.4190216537286e-05
-8.46240614547936e-06
-1.15425542922643e-05
-2.15559982517957e-05
-1.01904105535064e-05
-1.42674968593719e-05
-2.11373095800924e-05
-1.71289208490992e-05
-8.49105013961101e-06
-3.672253023303e-05
-2.66585100830312e-05
-2.20122897133134e-05
-2.19034936477307e-05
-2.41245304850111e-05
-3.50703302643288e-05
-1.07431599024074e-05
-2.17982240753179e-05
-1.41741385585889e-05
-1.27219868332618e-05
-2.6364280135387e-05
-3.84500743069743e-05
-2.10514929716081e-05
-3.51662236891611e-05
-2.4089424901829e-05
-2.39623631959773e-05
-5.84344115083154e-06
-2.66553202179092e-05
-1.01737004728966e-05
-3.62563158118185e-05
-2.36236383349371e-05
-1.09073322984924e-05
-2.67154902742945e-05
-1.39666995249241e-05
-3.57317712498432e-05
-3.71179343298995e-05
-2.3310186665731e-05
-2.56231557100995e-05
-2.72114440431216e-05
-1.24490958588659e-06
-9.51545814045816e-06
-1.84988633937568e-05
-1.77534186054675e-05
-3.13674759406187e-05
-2.71084480457934e-05
-3.88393163037187e-05
-1.39901790141873e-05
-3.77177477549425e-05
-8.47646397561041e-07
-1.91825648331316e-05
-1.77304137470432e-05
-2.98696827934261e-06
-2.06275798246703e-05
7.23861129964054e-06
-2.50518815275032e-05
-1.638963540839e-05
-2.17504826469889e-05
-1.70189918888354e-05
-1.01709855826353e-05
-9.63230668015333e-06
-1.93724423199545e-05
-3.19432667473599e-05
-1.86361108422869e-05
-1.73260182342222e-05
-1.22750363723289e-05
-1.40191837620347e-05
-3.4588789753485e-05
-9.113075544925e-06
-2.86064840170314e-05
1.00200495761405e-05
-7.61403623634811e-06
-3.1006347639364e-05
-3.37788229647468e-05
-9.43366123867079e-06
5.52693052306013e-06
-1.42809785017745e-05
-4.1490097773546e-05
-1.70976801078777e-05
-2.53162993113016e-05
-3.34917165627593e-05
-3.34618825247648e-05
-2.6374773648457e-05
-1.38457425884704e-05
-1.74910800538213e-05
-2.06530685715631e-05
-1.87994762487439e-05
-3.03730191756022e-05
-1.88622284584463e-05
-2.30128423562942e-05
-3.49056812327882e-05
-1.48877541539273e-05
-2.55130224082411e-05
1.9856654743103e-06
-1.34420785097539e-05
-2.27903787196643e-05
-3.33044545642769e-05
-2.7128006715488e-05
-1.47844796736688e-05
-4.04218167503243e-05
-3.03914222871816e-05
-2.91123305953518e-05
-1.79406770904148e-05
-8.21288426550692e-06
-2.21057360324917e-05
-1.6969613889602e-05
-1.00981186137808e-05
-3.22857054407625e-05
-1.0332079184896e-05
-2.89199232157911e-05
-4.6325770267733e-05
-2.42225155962535e-05
-1.88415795048847e-06
-1.99669555495171e-05
-9.79550338183227e-06
-3.55163644492244e-05
-4.6275413650033e-05
-7.69882336193154e-06
-2.07203083832547e-05
-1.46569509002166e-05
-1.73723660025125e-05
-9.72124979189142e-06
-1.68838924160118e-05
2.12914544365752e-06
-1.71056963637267e-05
-2.75449636126715e-05
-1.41744501492376e-05
-1.74285421161184e-05
-3.46462109636864e-05
-3.93046472083373e-05
-2.12251838274308e-05
-3.18332693599981e-05
-1.95526401853402e-05
-4.56567939600246e-05
-3.36015853956369e-05
-1.13988855306349e-05
-3.920188933757e-06
-1.39796801043061e-05
-1.41122251816199e-05
-5.82793098515481e-06
-3.17106772602401e-05
-2.12917207816246e-05
-3.00836005427153e-05
-3.51072862199286e-06
-2.38617512558042e-05
8.27999863057954e-07
-2.34136463573178e-05
2.42087217370293e-06
-2.8541982585966e-05
-2.01799658693933e-05
-1.41740893666384e-05
-3.32323835729548e-05
-3.49472427024399e-05
-1.15117355970369e-05
-1.94561276149499e-05
-1.60096875205355e-05
-2.20208631687612e-05
-2.83161303832295e-05
-5.24842008650885e-05
-1.31375993002586e-05
-3.88075069006532e-05
-1.76630517682575e-05
-1.96858331352023e-05
-3.56609255534941e-05
-2.64606941910601e-05
-3.32373451092485e-05
-2.95082806807626e-05
-2.915541419208e-05
-4.25955306114799e-05
-1.29990207599275e-05
-3.59333336314296e-06
-2.56905454438623e-05
-2.21269762792391e-05
-1.20129222895309e-05
-7.16415032099136e-06
-2.28914878939361e-05
-4.95940566940481e-05
-9.05850005969574e-06
-3.4747206291315e-05
-2.49118360002333e-05
-3.73503110575154e-05
-8.10988043324645e-06
-3.11697727558713e-05
-2.34350534660433e-06
-2.45231484451553e-05
-1.3419157423946e-05
-3.63463466611357e-05
-3.18005515783663e-05
-3.72265943993181e-05
-1.93424280590041e-05
-2.78906092256015e-07
-3.77995004376365e-06
-1.54914832688435e-05
-3.95966041193962e-05
2.18944956888503e-06
-3.24449744677536e-05
-3.32312706426171e-05
-8.15228421423622e-06
-1.02251969988942e-05
-5.02337535386261e-06
-1.91619256356827e-05
-5.6414471934357e-06
-6.86951765246587e-06
-1.85475686524606e-05
-9.83613809951894e-06
-2.16709051699551e-05
-3.70072978532699e-05
-3.43557483152562e-06
-1.30504793213744e-06
-8.29874529679476e-06
-1.11337879404591e-05
-3.50298173330583e-05
-1.68852588309479e-05
-2.67692163336057e-05
-1.99822815971886e-05
-2.54766743596516e-06
-2.55026980747949e-05
3.13725034156108e-06
-3.55725561229481e-05
-2.48422114456266e-05
-1.60053544217344e-05
-4.16524190754864e-05
-2.26048812566946e-05
-3.61729280010391e-05
-2.70555742657865e-05
-1.35010625313343e-05
-2.18428314323342e-05
-1.94088867446369e-05
-7.70371550896944e-06
-1.78341577903864e-05
-1.92355615036957e-05
-3.57426564037798e-05
6.55301297295915e-06
-1.54282907896615e-05
-2.0031426365068e-05
-1.06936539076511e-05
-2.32529375212257e-05
-1.47163343256496e-05
-2.08805454625362e-05
-3.09236300001469e-05
-4.06191306962339e-05
-1.65473551201071e-05
-3.54642388675073e-05
-2.42644143358969e-05
-9.42743978707168e-06
-3.43543325287274e-05
-2.15146379748985e-05
-1.93650911105517e-05
-3.23816313171747e-05
4.18315862626515e-06
-3.52130687151129e-06
-6.6748223300618e-06
1.34587082529172e-06
-2.00643925736894e-05
3.78471733212204e-07
-3.3614418543199e-05
-1.0296511919627e-05
-1.53304743188636e-05
-1.47136482081149e-05
-2.6696552814674e-05
-1.27919532374337e-05
-2.1639169753307e-05
-1.24091609905309e-05
-8.70205921417651e-06
-1.03462188668195e-05
-1.34800352298666e-05
-2.16982028729703e-05
-1.77554964783735e-05
-1.43973984920848e-05
-1.58625152307373e-05
-1.14767663137121e-05
-9.72963895624228e-06
-2.21244865057137e-05
-1.14939992464171e-06
-2.42327640553469e-05
3.07748592300894e-06
-3.6473656683304e-05
-3.08542284220283e-06
-5.35037177524556e-06
-3.47498068499195e-05
-5.22285039432917e-06
-2.70726879262885e-05
-5.00617097758312e-06
-8.74997714176758e-06
-4.37085006954844e-05
-3.13130554088707e-05
-2.85362850429224e-05
-1.11293026264021e-05
-1.28996393429698e-05
-3.14094278070956e-05
-3.34983099950182e-05
-5.23153509911884e-06
-6.86603890752321e-06
-2.54742095139062e-05
-2.95541017491519e-05
-2.20539457085806e-05
-2.01435181322547e-05
-3.35816099057354e-05
-2.34155712450842e-05
-2.39677604856549e-05
-2.76320946328231e-05
-1.5110912708913e-05
-1.38704662129517e-05
-1.74040657261582e-06
-7.45097805702651e-06
-2.1177033671599e-05
-2.81077656575037e-05
-2.74835222924307e-05
-1.76588312469776e-05
-2.39888806880856e-05
-1.47288741275682e-05
-7.50759718137343e-06
-4.05006195698879e-05
-3.62840012861732e-05
-2.56514324149222e-05
-2.8149302708972e-05
-3.42025167455704e-05
-2.33552194401596e-05
-4.04351613989059e-05
-3.61889923779104e-05
-2.35470069123012e-05
-2.87829208420382e-05
-1.23845821559484e-05
-3.06238245221365e-05
-2.53095874468951e-05
5.694553865893e-06
-2.6165411217024e-05
-3.58159716859125e-05
-3.15185551880937e-05
-4.06730462178208e-05
-2.22396100980908e-05
-4.76847289290962e-05
-3.31967564415401e-05
-2.76300564735293e-06
-2.88805425251938e-05
-1.80712088719386e-05
-2.81982660496812e-05
-3.42756776451821e-05
-3.86750268584471e-05
-1.05964925687188e-05
-2.40148015879477e-05
-3.2186649570828e-05
-8.61481539807936e-07
-2.42741814040697e-05
-2.00926570458335e-05
-2.2267463630452e-05
-2.09724232567336e-05
-1.75325390975399e-05
-2.21219068632085e-06
-1.59625749577799e-05
-2.88146751124295e-05
-5.89935640322458e-06
-3.1509606988516e-05
-2.857516677328e-05
1.49105351953722e-06
-1.54295789610976e-05
-1.45405795625788e-05
-1.86587174869797e-05
1.78835269038868e-07
-1.93899526808912e-05
-2.38721026865464e-05
-1.55418318780743e-05
-9.55840513661297e-06
-1.37762165785526e-05
-3.22888308474559e-05
-3.01624230130638e-05
-1.79450215474247e-05
-8.5425081823548e-06
-1.0475543903561e-05
-3.87245103692095e-05
-1.54884715616715e-05
-1.99770547994861e-05
-1.01810856061224e-05
-2.32849133481417e-05
-3.69462246284368e-06
-2.76349783401688e-05
-3.54505217463494e-05
-3.59509873712472e-05
-1.21667887529344e-05
-1.95316991486802e-05
-1.89610141517625e-05
-1.25217731027634e-05
8.79429448599353e-07
-1.86758024640553e-05
-2.72875426571196e-05
-2.90075493575589e-05
-1.66611477976246e-05
-2.89389219553898e-05
-1.42695291566993e-05
-2.33243479537648e-05
-1.17325955520042e-05
-3.13767551267372e-05
-2.47005071520366e-06
-1.24640176531112e-05
-2.48506972537269e-05
-2.70202715926814e-05
-7.23996536939741e-06
-2.73988024968139e-05
-2.53839853666881e-05
-2.89017003558185e-05
-1.11501030823511e-05
-3.42817628085535e-05
-2.48578414577057e-05
-3.14225125111152e-05
-1.34008302028856e-05
-1.78610514229239e-05
-7.72839170964179e-06
-2.99323040085718e-05
-2.80225703011544e-05
1.88756442253448e-06
-4.92024069672106e-05
-2.20168909220412e-05
-1.32757366810001e-05
-3.0454640677907e-05
-3.3019684701564e-05
-1.10279848621565e-05
-2.54790660995693e-05
-3.95915919588892e-05
5.82516836018917e-07
-2.07323371408691e-05
-3.37220106581594e-05
-1.63514349066203e-05
-2.36946131308647e-05
-2.85889198490694e-05
-2.54546110253035e-05
-1.20504904956297e-05
-5.38290411521176e-07
-3.02481159935337e-05
-9.59955941781801e-06
8.7410208840162e-06
8.96982287020848e-06
-1.60142505103165e-05
-3.11959442634859e-05
-3.49317073119781e-05
-3.26450375300679e-06
-2.8696457892138e-05
-3.3852460233754e-05
-2.01188382039458e-05
-8.30020209965669e-06
8.40548132239803e-07
-5.04736252354084e-08
-1.40988006083244e-05
-2.56271965908862e-05
1.26078621999874e-05
-6.12915916885205e-06
-1.8311803495594e-06
-2.57610918488767e-05
-2.6064342486786e-05
-4.07756916897699e-05
-1.57055132938104e-05
-1.31107469154724e-05
-1.13453963682145e-05
-2.91846984143513e-05
-4.02503051075853e-05
-1.53584308017095e-05
-9.86349147709999e-06
-1.01955171327555e-05
-3.20443871713529e-05
-3.58721510172846e-05
-2.46390946934886e-05
-3.5339416036486e-06
-7.12458689840112e-06
-1.94861276885054e-05
-1.67916636295888e-05
-3.50425537169754e-05
-3.22868639226067e-05
-3.25981992221118e-05
-2.66996832984937e-05
-1.87980719030506e-05
-2.23942506014765e-06
-2.29669259388463e-05
-8.65432481304457e-06
-3.25517353373739e-05
-2.73104704222438e-05
-5.18959028604581e-05
-2.86804197724335e-05
-3.57655888075548e-05
-7.19438040007406e-06
-5.93319425365488e-06
-1.20075924687037e-05
-3.41743709406786e-06
-4.42500954798693e-06
-2.92601079496311e-05
-1.21670278206531e-05
-1.84582030515631e-05
-1.78775702274905e-05
-8.7631018418842e-06
-2.97726941991912e-05
-3.2493027434537e-05
-4.78908242972961e-06
-2.83965058874424e-05
-2.69048166197332e-05
-4.27800940209395e-05
-2.54448941940776e-05
-3.12302834395894e-05
-1.64635663149672e-05
-1.31879924656543e-05
-2.40720071855702e-05
7.75625246979086e-06
-2.87136368044486e-05
-4.5198314882987e-06
-2.29304280392818e-05
-2.61023982214751e-05
-1.691551130484e-05
-2.81419675115618e-05
-4.20084811076123e-05
-8.8729013586643e-06
-8.44483514279729e-06
-3.32112413063806e-05
-1.56993199999063e-05
-2.54555379856171e-05
-2.21300171733191e-05
-1.59606336481147e-05
-4.30275539919921e-05
-2.95880331047329e-05
-1.52417453460798e-06
-1.7792590656842e-05
-3.09390009691237e-05
-4.94388741468421e-06
-1.56258245604101e-05
-2.33581276495108e-05
-4.84936792456517e-06
-2.12886910374952e-05
-1.38815046461039e-05
-2.47774859316303e-05
-6.0998706553864e-05
-1.37568251455794e-05
-6.76946605112401e-06
-1.10974634575993e-05
-4.94783208385417e-06
-1.28229708832354e-05
3.68869535975331e-06
2.26934506354903e-06
-8.94081946821086e-06
-2.61830524892059e-05
-3.34354302621099e-05
-1.23105285127545e-05
-2.13955137745552e-05
-1.74656552702809e-05
-1.13462946327147e-05
-2.39229049290751e-05
-8.60823740258624e-06
-2.55163631900954e-05
7.28101558642315e-06
-2.52453533813406e-05
-3.03201813594592e-05
-1.15302536490109e-05
-2.64700168992242e-05
-4.24257061078519e-05
-4.49684148112232e-05
-2.15323216268783e-05
-1.21774813092162e-05
-4.18811218181174e-05
-1.57819030109574e-05
-4.88704654277757e-05
-3.38322170927966e-06
1.26219267074679e-06
-4.22906542429574e-05
-2.50183544548045e-05
-2.50922060243666e-05
-2.03214658243613e-05
2.94229543694295e-07
-4.47878651821163e-05
-2.63128852508668e-05
-1.74625143745789e-05
-1.43278277042531e-05
-3.39193173127474e-05
-2.56331854922555e-05
-2.6270549089237e-05
-1.37634918360535e-05
-2.23441850090598e-05
-2.13338070387485e-05
-3.82936696712805e-05
-1.66784701525971e-05
-2.080667960613e-05
-3.29227418237223e-05
-2.6339890711217e-05
-1.25223580060397e-05
-2.64154640145375e-05
-1.80840014069643e-05
-2.03933107056991e-05
1.00280076210366e-05
-5.19938636642707e-06
-1.16789970546964e-05
-3.27543835552192e-05
-5.14693905202622e-06
-3.02225140412334e-05
-2.33698634154164e-05
-2.66645449634189e-05
4.26136540115679e-06
-2.80896211739322e-05
-3.09456470881102e-05
-2.596067466585e-05
1.83726041398081e-05
-2.31558480042716e-05
-1.97893522176175e-05
-1.28976047984154e-05
-1.26167565609561e-05
-2.46331853817185e-05
-1.8582336035205e-05
-1.85714832261411e-05
-1.92317996058679e-05
-2.71378155198155e-05
-8.5256416366367e-06
-3.07397903180374e-05
-9.83716154907715e-06
-1.5858557561849e-05
8.95922370995755e-07
-1.5702837765e-05
-1.74580595513561e-05
-6.38880419860359e-06
2.17900004602946e-06
-1.86826061089372e-05
1.0822813154223e-06
-1.71054449697116e-05
-3.553603342675e-05
1.1323493258147e-07
-6.69609855490071e-06
-5.87128916810168e-06
-1.70816562719895e-05
-5.36738725486696e-06
-2.29474600035339e-05
-3.03652800449088e-05
-3.06536277439279e-05
4.75547614685431e-06
-1.72205368615037e-05
-1.74978546476911e-06
-8.77946229586029e-06
-3.16372072327411e-05
-5.24076645624849e-06
-6.18991970613022e-07
-1.69271373954715e-05
4.39128560286327e-06
-3.10121582389646e-05
-1.20260743259874e-05
-3.17259000079532e-05
-8.99088560028003e-06
-1.39666202661885e-06
-2.79911289348507e-05
-2.48444701532027e-05
-3.17933361522434e-05
-1.46960201090689e-05
-2.41488286934313e-05
-2.78049313300552e-05
-4.24747022919317e-05
-4.13318061791435e-05
-2.35605853293919e-05
-3.48700539281431e-05
-1.25421353513486e-05
-3.28114428632911e-06
-3.24173996686573e-05
-1.39497085942975e-05
-2.99322891262418e-05
-3.12259570523338e-05
-2.59506312763718e-05
-5.97637015704448e-06
-3.09904511203423e-05
-1.51101792553261e-05
-1.37893922523978e-05
-2.32607448602551e-05
-3.60785333007076e-05
-3.01148625260282e-05
-3.52828216543528e-05
-1.51070355258671e-05
-2.21274115419697e-05
-2.23118553369453e-05
-2.90917151780651e-05
-7.73773622618027e-06
-1.86086899428354e-06
-2.88781034034622e-05
-9.30913280791755e-06
-1.28339116879445e-05
-2.62671912801831e-05
-1.99504473989589e-05
-8.24743008873579e-06
8.48894899570184e-06
-1.19046377453828e-05
-1.03004945840171e-05
6.32264050323959e-06
-2.11928101385004e-05
-3.06113663621438e-05
3.21714774624521e-06
-2.32697692466518e-05
-2.79672462990298e-05
-1.11147121312824e-05
-2.45286513711112e-05
-1.32802374486839e-05
-4.30840645134473e-05
-2.98751116467202e-05
-2.40460237120254e-05
-6.2627302284513e-06
-7.08266685087127e-06
-4.95501170210411e-05
5.17354350153099e-06
-5.77556056581807e-06
-1.58968039286389e-05
-1.42327488757043e-05
-2.86681170894151e-05
-3.23922621106635e-05
-4.12189412699784e-05
-2.71948378312298e-05
-3.33712889509526e-06
-2.25153744772463e-05
-2.23671641080987e-05
-1.24185751322278e-05
-1.61029355743774e-05
-3.51584761158073e-05
-1.13990818946884e-05
-1.91539325782993e-05
-4.11616957991111e-05
-2.60563040712863e-05
-1.49145691969064e-05
-5.59481292541014e-06
-2.13065281595725e-05
-2.45373499878676e-05
-1.68209217325411e-05
-1.80333916267446e-05
-5.16253165045727e-06
-2.15540279962022e-05
-2.1551156499675e-05
-6.12130955576771e-06
-3.15977403719874e-05
-2.03478962513499e-05
-1.46976638576037e-05
-3.23982008830876e-05
-1.18566614212918e-05
-2.54674051154299e-05
-4.81205522114705e-05
-8.23927640692372e-06
-4.03107967220798e-05
-1.97980662431952e-05
-2.89384457314552e-05
-2.39246378368882e-06
-2.66726984542801e-05
-8.83947763674891e-06
-3.67720721422828e-05
-3.20061839226847e-05
-4.52768715856111e-06
-2.1666365821678e-05
-3.88734647331091e-05
-6.74600066796361e-06
-1.80246642667426e-05
-3.5170436710113e-07
-2.992221310791e-05
-2.09530251076904e-05
-2.36945848044247e-05
2.73220060323708e-06
-2.78896759510524e-06
-3.55629975801317e-05
-3.11319307069801e-05
-9.78145385340671e-06
-1.55358061817963e-05
5.76608088973454e-06
-2.52075215877731e-05
-3.20332969976943e-05
-3.59861219743827e-05
-3.21038999620156e-05
-1.69805525300475e-05
-9.71533491298207e-06
-1.58799018336244e-05
-2.61293502943692e-05
-7.96983663187023e-06
-2.20719518550616e-05
2.8077077425487e-06
-1.35206226520259e-05
-6.12996571675198e-06
-2.59018603476314e-05
-2.72529833387565e-05
-1.90434831376286e-05
-4.59118568865702e-06
-9.24717174534532e-06
-2.66806444172194e-05
-2.2693763674021e-05
-9.71599283043762e-06
-7.23147656363183e-06
-2.43614320321247e-05
9.66114290247629e-07
-3.88096487023144e-05
-1.73366015953602e-05
-1.29439793276967e-05
-1.23247699689794e-05
-2.32384750374129e-07
-3.2567949422438e-05
-4.33330578809734e-05
-1.29877466292485e-05
-1.79494926476363e-05
-3.16396431320144e-05
-3.13057325497481e-05
-2.63823672936114e-05
-1.99016576632239e-05
-2.39225793162779e-05
-3.29012316835518e-05
-3.37163519814318e-05
-1.1589991808568e-05
-2.90128098059943e-05
-7.84968938181278e-06
-2.66635381118237e-05
-3.51152807032709e-05
-2.87862577055999e-05
-1.42754545060302e-05
-1.89559969445836e-05
-1.52800106692339e-05
-2.89820983525147e-05
-2.32549815556249e-05
-2.81137919578964e-05
-3.59038675924532e-05
-1.47834060177367e-05
-1.18979232427956e-05
-2.12238581389505e-05
-2.18101469077244e-05
-2.9421592216961e-05
-2.589339437104e-05
-1.85835376708692e-05
-4.94745838276485e-05
-8.7875752456548e-06
-4.09886502097785e-06
-2.89623509164258e-05
-4.16210337020432e-05
-2.50234559455684e-05
-3.38437679219125e-05
-1.53933213425352e-05
-2.58886868526087e-05
-6.04147235930846e-06
-1.41357829187278e-06
-2.13609373910767e-05
-1.36866855563287e-05
-3.19298131238625e-05
-2.72977425613251e-05
-4.21935551227042e-05
-1.67931781256339e-05
-3.24661433023896e-05
-1.27975219517352e-05
-2.42664165576874e-05
-1.16026563540181e-05
-2.99793421044338e-05
-1.11980089588451e-05
-1.85432264209058e-05
9.42034723896901e-06
-7.39716912667233e-07
-1.26246850613799e-05
-3.51592228997116e-05
-2.04821550928156e-05
-2.69235740444019e-05
-1.61659912985596e-05
-1.58558811738821e-05
-2.76989355863787e-05
-2.69755237531456e-05
-1.88556841849092e-05
-8.62122203232779e-06
1.590908835937e-06
-1.1121153555458e-05
-2.82217800762368e-05
-1.56791113502471e-05
-2.84117984384377e-05
-1.56950107577423e-05
-1.61026533491003e-05
-9.10846725459102e-06
3.94260704562826e-06
-1.61506694359946e-05
-3.26979905364814e-05
-2.41467043875201e-05
-2.8827752505505e-05
-9.04808499712043e-06
-9.38550893362365e-06
-9.0658372183831e-06
-3.16125546237788e-05
-3.3399398537532e-05
-2.84713988004929e-05
-3.51487394116849e-05
-2.58627636555206e-05
-3.62203273524114e-05
-2.3305709191582e-05
-1.48326123686757e-05
-3.02866135357179e-05
-3.36953153148179e-05
-7.62702605871199e-06
-2.308886670839e-05
-1.41033708398433e-05
-2.30522400182791e-05
-2.91320359121376e-05
-1.95135722176468e-05
-2.19428999130979e-05
-2.05767028364487e-05
-1.73753579024977e-05
-2.62792548329832e-05
-4.26202352032684e-05
-1.56972603062435e-05
8.11808777449634e-06
-1.55320218114438e-05
-1.5515876954903e-05
-3.16403806284509e-05
-4.29141348745395e-05
-1.4009021547954e-05
-2.83421078373013e-05
-3.22025944713494e-05
-2.62540148216283e-05
-2.62407712697623e-05
-8.25986912167939e-06
-5.02991923734568e-05
-3.450418793842e-05
-9.41053328372424e-06
-1.48648940277166e-05
-2.27129595523751e-06
-1.55506020493969e-05
-3.13054145222579e-05
2.59409971254026e-06
-3.4985251335422e-05
-3.26108619660039e-05
-1.48717452742449e-05
-2.274636221277e-05
-2.85301629178045e-05
-3.38216938007537e-05
-5.06531961993125e-06
-1.83586791913692e-05
1.71406963518719e-06
-1.08183610029237e-05
-1.04800300372942e-05
-2.84864829394286e-05
-2.51164623457451e-05
-2.31461599371775e-05
2.50093102975073e-06
-1.68179648104076e-05
-3.52049895786795e-05
-1.69883042484482e-05
-2.20276464672778e-05
-7.17884331046155e-06
-7.65200999330064e-06
-8.63563350449625e-06
-2.2316319430006e-05
-2.03083931869282e-05
-1.43189341130546e-05
-2.72432739759391e-05
-2.55124964565985e-05
-6.98076332006897e-07
-9.31752320988967e-06
-2.05213971875607e-05
-4.30223277836393e-06
-2.6447193815629e-05
-1.15809339058475e-05
-2.87215607333643e-05
-8.91824977501232e-07
-1.31485992746533e-05
-1.70110483776629e-05
-3.05830875064577e-05
-2.63741474038166e-05
-3.69169969695436e-05
-2.00631764022922e-05
-3.92356135224481e-05
-3.07407289791054e-05
-1.83022467397457e-05
-1.98241874124978e-05
-2.12744145776555e-05
-1.29630149514609e-05
-1.94439356744543e-05
-3.27130547536866e-05
-2.40105115365043e-05
-1.77381863834472e-05
-2.11789733210591e-05
-7.19757131642553e-06
-1.27915076660198e-05
-3.01600714232421e-05
-9.97523435680002e-06
-1.75206016528997e-06
-2.65627552817646e-05
-2.18532701105328e-05
1.86882346292488e-06
-1.41366809720442e-05
-9.18217967716459e-06
3.72993351550546e-06
-1.88724877127246e-05
-3.12638266650651e-05
-2.38826664554212e-05
-2.10089470583065e-05
-7.64387508627834e-06
-1.3355846452397e-05
-2.95661453155021e-05
-4.05527195437538e-05
-4.35915463054479e-05
-4.82685324703689e-05
-1.84920861132052e-05
-1.46326342186473e-05
-2.17858650696085e-05
-2.19562955215917e-05
-2.98717976343507e-05
-2.11531124206012e-05
3.64895812514574e-06
-2.29293301765646e-05
-2.91223208423737e-05
-6.97819406511886e-06
-2.47141031612074e-05
-1.1650883479101e-05
-1.82109925314711e-05
-2.58642507834738e-05
-1.55085895066015e-05
-4.59126395944602e-05
-1.30835713087651e-05
-9.85282202754821e-06
-8.22742544002731e-06
-1.79040655819667e-05
-2.74327601337596e-05
-9.43108081615453e-06
-2.10689529056026e-05
-1.82675677482996e-05
-6.57147621997889e-06
-2.31681963495854e-05
-2.48258060620006e-05
-2.74666626451618e-06
-2.62081713276791e-05
-2.29525063296896e-05
-4.27342031782246e-06
-2.81930374737003e-05
-1.11840405732706e-05
-2.04966366101338e-05
3.50209955122501e-06
-1.36412139567723e-05
-3.22062202613444e-05
-2.78586025499519e-05
-3.33398294512906e-05
2.27043425277873e-07
-1.7510562527249e-05
-1.50252425915138e-05
-1.0916768361512e-05
-1.58784921247598e-05
-1.44454870745616e-05
-3.71743302268803e-05
-2.18498603600517e-05
-6.38552863424361e-06
-7.92376827985805e-06
-1.10524487367816e-05
-1.69950114216342e-05
-7.02161942653824e-06
-2.07534581495254e-05
-2.65443661583487e-05
-4.26786313417504e-06
-3.37892122890982e-05
-1.27026401906284e-05
-1.3374777962767e-05
-2.17381704580719e-05
-2.04809703084916e-05
-3.04041324754181e-05
-7.25951135814353e-06
-1.43701958781077e-05
-1.80888012909011e-05
-1.76494625394869e-05
-2.63721379957074e-05
-1.90464067569951e-05
-1.90271662920745e-05
-2.22680682927065e-05
-3.35447701701148e-05
-2.93690554468545e-05
-2.9409482837379e-05
-1.45691749249399e-05
-1.67481115139111e-05
-9.44536657054372e-06
-2.83474631733174e-05
-4.35857749970859e-06
-6.4118513164952e-06
-4.43219951642233e-05
-1.67838546702069e-05
2.6410264073301e-06
-1.04497538998767e-05
-3.46266429327011e-05
-1.75872721492716e-05
-3.07356075893369e-05
-1.66431484683093e-05
-5.04164833910696e-06
-1.76721727166787e-05
-3.88246801415883e-05
-3.20622050614528e-05
-2.04947011614905e-05
-2.15420505755287e-05
-6.54061016450896e-06
-2.11546947071876e-05
-3.19588329191513e-05
-2.41150608235709e-05
-8.95423202874024e-06
-4.6116076531326e-06
-9.74998922664476e-06
1.5316253427979e-05
-1.47071260438732e-05
-1.48853888072051e-05
-9.12571003796003e-06
1.05992011631007e-05
2.06597131595955e-06
-1.34175752539951e-05
-1.85938151704151e-05
-2.02161354818008e-05
-2.36274739238522e-05
2.06487265873495e-05
1.86652433132158e-06
-1.74224678081358e-06
-2.70974087679618e-05
-6.70294951314171e-06
-2.51898067015228e-05
-1.49524646357617e-05
-1.42756230314557e-05
-1.13729062737652e-05
-1.05037026207624e-05
-1.88918851726343e-05
-5.37068714686298e-06
-2.55336913578144e-05
-2.80160402752764e-05
-6.596643008766e-06
-1.79034291076565e-05
-1.54114212685868e-05
-1.80900091460706e-06
-2.02030581331393e-05
-8.77371103802327e-06
-2.05693203444585e-05
-1.5430659049035e-05
-2.11457304422407e-05
-1.26111104016508e-05
-2.38845144861922e-05
-1.49111159789371e-05
-3.01834703210048e-05
-4.09072162103894e-05
-3.70575877709919e-05
9.62428938857431e-06
-3.38338417709267e-05
-1.34685576238589e-05
-3.19371785018316e-05
-1.84539946235229e-05
-3.22929327058335e-05
-3.5807628078249e-05
-1.26922030579268e-05
-1.65744987061835e-05
-2.18264640977732e-05
-2.45196278116621e-05
-3.59904846921959e-05
-8.02451546908091e-06
-2.26965501614544e-05
-2.83005075719355e-05
-3.94923741125075e-05
-2.39968375078048e-05
-1.36009217921013e-05
-1.66579757703744e-05
-2.85258937358473e-05
-5.0284141219529e-05
1.09129307962292e-05
-1.91165678736581e-05
-5.91000704809191e-06
-1.04987453746997e-05
-1.94316608841299e-05
-2.63132093766881e-05
-3.12973897959269e-05
-4.30503875011873e-05
-2.19570663127588e-05
-2.42657381082679e-05
-2.28513451718056e-05
-1.0696123130551e-05
-1.09490060050271e-05
-1.79172038656935e-05
-2.70989195795885e-05
-2.532278715902e-05
-2.43777402979795e-05
-3.77906080715032e-05
-7.89663981104551e-06
-2.28113071605629e-05
-3.99144879259725e-06
-1.66912998722434e-05
-1.18818383604686e-05
1.86159957618099e-06
1.14019161519031e-06
-1.24274526309398e-05
-4.61667590071206e-06
-7.98124491169647e-06
-3.46270151528264e-05
-2.10181158125464e-05
-3.53857767323811e-05
-3.93842716405391e-05
-2.31507179891716e-05
-2.69976462866758e-05
-1.87378726590446e-05
-2.86014513127424e-05
-1.56950491038242e-05
-6.42509770562012e-06
9.52271892277834e-07
-1.37531276963862e-05
-2.80913025494756e-05
-2.27167066457751e-07
-2.44350842789879e-05
-1.55921240940136e-05
-3.1435169204286e-05
-3.72710905622994e-05
-2.10358486797782e-05
-4.36767883663243e-05
-2.60974664942278e-05
-2.42610077281832e-05
-2.80855906143102e-05
-1.03124130321792e-05
-2.94295903032454e-05
-9.72046251128592e-06
-5.28907609486718e-06
-3.18187564142082e-05
-6.76030950214473e-06
-1.16665976903933e-05
-3.53136794349324e-05
-3.12734502900384e-05
-1.41746468971188e-05
-3.21123285926465e-05
-3.6586643783299e-05
-2.95956905390201e-05
-2.01539872732104e-05
-3.20596723527036e-06
