# Supplementary material for: Research on computational propagation and identification of mine microseismic signals based on deep learning
Source: PLoS One. 2025 Oct 22;20(10):e0334641. doi: 10.1371/journal.pone.0334641 (PMC12543183; doi:10.1371/journal.pone.0334641)
Supplement: S2 Data — (ZIP) [file pone.0334641.s002.zip › 000100500001929.xlsx_0.txt_24.txt.txt]

-1.32332549237027e-05
-2.88421805051704e-05
-1.90188856961635e-05
-1.77266414386388e-05
-1.34776720870194e-05
-2.66770430665042e-05
-1.65217480930807e-05
-1.61308022946685e-06
-2.84663631752557e-05
-2.10914683619843e-05
-3.61018116171802e-05
-2.48311206862657e-05
-3.99311188544408e-05
-2.1244362741157e-05
-2.53076869509457e-05
-1.09462832974485e-05
1.56556361768628e-05
-1.63751368278978e-05
-1.09254047850208e-05
-1.08891673039574e-05
-1.00355668617951e-05
-3.8465661177367e-05
-1.57698215773604e-05
-4.0753737793408e-06
-2.53790733066237e-06
-2.16586723032716e-05
-1.7579934531187e-05
-1.64239482108534e-05
-2.25656465418586e-05
-2.57718818526315e-05
-3.34162545259e-05
-1.56591951961545e-05
-2.98514085945711e-05
-1.99886179754691e-05
-1.61212970844352e-05
1.29500998153554e-05
-2.89366520754828e-05
-3.03218023493853e-05
-1.90558509020982e-05
-2.25945935454395e-05
-2.88053754739569e-05
-2.87015553056156e-05
-3.80112449363108e-05
-1.13242201401851e-05
-1.3528965305325e-05
-2.75171194578136e-05
-8.45734235498677e-06
-3.4397022574923e-05
7.16455066531578e-06
-1.8647709412151e-05
-2.42673969676864e-05
-3.86813919032885e-05
-2.24642120108996e-05
-2.20690671051347e-05
-1.07663296847562e-05
-2.43526911252165e-05
-1.13597823716781e-05
-1.09203074697936e-05
-5.15914470660322e-06
8.39071488055434e-06
-1.23067595114996e-05
-2.09792704406782e-05
5.36233577901329e-06
-1.28832550623433e-05
-8.29742791054653e-06
-1.68842090354276e-05
-4.21232519956898e-05
-2.44533096842996e-05
-1.62100384513819e-05
-2.195781246535e-05
-5.68249993381273e-06
-2.92931006975333e-06
-1.16565805055808e-05
-2.69715938040245e-05
-2.59125646634443e-06
-4.07932333572695e-06
-1.70984653292837e-05
-2.10430550519441e-05
-2.19176351409234e-05
-1.40895576766754e-05
-4.22429443764067e-05
-2.8074077958064e-05
-1.24513720366005e-05
-1.76145365425138e-05
-1.62093472113844e-06
-2.62437593964961e-05
-2.07469262450376e-05
-4.18136461577029e-05
-4.14933451128328e-06
-2.5440220724457e-05
-2.84341865021181e-05
-4.540045929823e-05
-9.3644487930692e-06
-6.67327625511572e-06
-1.46223469660592e-05
-2.47201478486374e-05
-2.61088081340915e-05
-8.24158858512165e-06
-6.88207248701897e-06
-4.26009083282635e-05
-5.2444122904201e-06
-1.66788657426246e-05
-1.1789831591186e-05
5.0409005324913e-06
-2.53737039562891e-05
-2.60700858484419e-05
-4.07885604046072e-05
7.06099980304827e-07
-2.2342369438374e-05
-3.17973013834143e-05
-2.30787991403091e-05
-3.7294130661389e-05
1.31390043219652e-07
-3.19146580007695e-05
-1.05119897236961e-05
-1.89913767020575e-05
-1.93079200766747e-05
-1.49013818974678e-05
-2.25679189294872e-05
8.98577981433072e-06
-3.05468589290664e-05
-3.82276994136614e-05
-1.43418534282028e-05
-2.8278954774816e-05
-3.53803891423127e-05
-4.14385361669013e-05
-1.77498641542913e-05
-4.04453322634107e-05
6.43512399792455e-06
-3.42382343937103e-05
-1.0755930278299e-05
-4.17167525272757e-07
2.78457635371395e-06
-3.36527666213776e-05
-2.52133042985988e-06
-3.26156586075578e-05
-1.83741268584509e-05
-2.63823279841344e-05
-2.0500995690238e-06
-3.2186945042027e-05
1.21804540343096e-05
-7.72078201451757e-06
-3.20998560986429e-05
-2.35845959307868e-05
-2.65929218927423e-05
-9.27658693198803e-06
-2.49877541862832e-05
-1.6301873224897e-05
-7.09054194473819e-06
-1.46498834451372e-05
-2.00606460518058e-05
-2.61728637935012e-05
-4.44263044447273e-06
-2.13451986592745e-05
3.52579856583954e-06
-7.13015595878116e-06
-3.86024353200922e-05
-1.18499491137909e-05
-1.10069994822366e-05
1.34788873310362e-05
-1.31234956502334e-05
-1.84530381131112e-05
-1.18458129124564e-05
-7.03699068116763e-06
-2.29750681785557e-05
-3.81777758363489e-05
-2.82979236807604e-05
-2.180202499818e-05
-2.18720769544142e-05
-4.73034667635725e-05
-2.01306534827571e-05
-8.98841075906279e-06
5.97034095777507e-06
-8.71514341669926e-06
-2.52439448695384e-05
-9.71623106962148e-06
-1.60226811371565e-05
-8.66406921663926e-06
-1.23897024045884e-05
8.62001411357263e-06
-1.22005018896048e-05
-1.06695437677875e-05
-1.76300740877202e-05
-2.38333505568291e-05
-4.34971763036209e-05
-2.78677195817143e-05
-2.59761375880932e-05
-2.41620460413946e-05
7.81155776908552e-06
-1.36185252660758e-05
-3.9388096086035e-05
-4.5642203711632e-06
3.99862129825218e-06
1.0506274020249e-06
-2.15072647892072e-06
-2.7418509737768e-05
-1.78134722999222e-05
1.02059599161616e-05
-2.5869124936584e-05
-3.27930111144583e-05
-4.95347352577592e-05
-1.42540949857876e-05
-4.01258689917078e-06
-1.35087717554173e-05
-2.65816741504089e-05
-5.41561360585624e-06
-9.79107003806009e-06
-2.89764579211899e-05
-3.25815455603014e-05
-1.50313282780717e-05
-1.73110416640223e-05
-2.21089371378065e-06
-1.99927918807727e-05
-1.72682938842923e-05
-2.62412118690655e-05
-2.67665233379173e-05
-3.85616115193666e-05
-2.1909121786791e-05
-2.44244065807016e-05
-2.15228582185971e-05
-2.02987964011967e-05
-1.72027784385006e-06
-3.96109841917695e-05
-1.98518878168734e-05
-3.73057224192851e-05
-1.28863385867095e-05
-2.34824831621047e-05
-2.40751464265648e-05
-1.20265964683606e-05
-3.28467456724271e-05
-2.62119326603195e-05
-1.57074794995871e-05
-3.71859751796157e-05
-4.03486494306606e-05
-3.27762368102156e-05
-2.3595468197125e-05
-3.16652433245227e-05
-1.32743366378372e-05
-2.70790111499304e-05
-1.54497799692783e-05
-9.60301662452297e-06
-2.71459121506991e-05
-3.20681304636668e-05
-1.22519750003974e-05
-3.62255321597155e-05
-2.17943947902267e-05
-5.27495187595528e-06
-1.22436347317335e-06
-3.60405940357748e-05
-1.30714887226715e-05
-2.37516956060527e-05
-3.27088861738225e-05
8.96344369383584e-07
-6.2571560240513e-06
-2.08499070265729e-05
-2.53526385543716e-05
-1.94352213950818e-05
-4.71749916498895e-05
-3.4136961110721e-05
-2.51578199676026e-05
-1.03813779598488e-05
-2.78016753417425e-05
-8.18886089266953e-06
-1.3325457572269e-05
-2.37945608837788e-05
-4.33008219084907e-05
-3.23564729752589e-05
-2.91630892558159e-05
-2.25365651005614e-05
-2.81421188452211e-05
-2.21961782594411e-05
-2.49944245547103e-05
-2.45208563143237e-05
-8.17791380978126e-06
-2.32274417293509e-05
-2.71052501445844e-05
-2.46813747221212e-05
-2.43244845359016e-05
-1.2351751720226e-05
-1.79196361839775e-05
-1.78229990957813e-05
-1.44892215187341e-05
-1.13445399091717e-05
-1.49176822275643e-05
-2.26736956960796e-05
-2.99601781104445e-05
-2.9209032089496e-05
-2.70522702490535e-05
-3.7796631025788e-05
-2.00502849856205e-05
-2.43412212235336e-05
-3.39801660722552e-05
-1.18312325879134e-05
-9.32496930640016e-06
-1.97782900801475e-05
-1.43226635838878e-05
-1.57924329022835e-05
-1.58190979232873e-05
-4.39483860496906e-06
-2.1896005496096e-05
-3.56272159501058e-05
-3.41736560221701e-06
-5.82613331904846e-06
-1.17638232900142e-05
-2.73413136208048e-05
-2.78955455760003e-05
-1.94858766837622e-05
2.00269590087232e-06
-9.11152466133804e-06
-1.73518682613587e-05
1.66258431551503e-06
-8.35018832254459e-06
-1.5502828997125e-05
-5.76481077405637e-07
-7.44244341835693e-06
-2.67620470581163e-05
-3.39126088774507e-05
-3.38847476942772e-05
-2.17632113742008e-05
-2.81511058019245e-05
6.88124019360471e-06
-9.96067300419027e-06
-1.96274007521237e-05
-2.95188137708835e-06
-3.12461461676214e-06
-1.64194496089523e-05
-3.07116313747862e-05
-2.19204577961877e-05
-1.67342173321465e-05
-8.98920810483926e-06
-2.25785161694552e-05
-1.24086953986315e-05
-1.68117633579996e-05
-1.44235578209639e-06
-2.55296058080893e-05
-2.16980556366598e-05
5.02977491619754e-07
-4.27743930497356e-05
-4.22450392581379e-05
-3.69742016580367e-05
-3.53199014769598e-05
-1.59524966920674e-05
-3.40208239197966e-05
-3.67382324339185e-05
-1.56779301943151e-05
-2.2995669788e-05
-3.07735374234397e-05
-1.65488125603505e-05
-2.46277191142403e-05
-2.34649728763215e-06
-1.05884422463051e-05
-1.55006607076267e-05
-1.90658791373857e-06
-1.82252400110757e-05
-3.76278930467395e-05
-2.46320892340208e-05
-3.01318912922041e-05
-2.31753840782156e-05
-3.05008825543173e-05
-3.52470434546274e-05
-2.43315992126372e-05
-1.70649561129581e-05
-3.34734207724641e-05
-1.66853988918307e-05
-2.75378379450141e-05
-1.25149399175503e-05
-2.01496874588485e-05
-2.27944321286767e-05
-1.14858108108258e-05
-3.66994410309581e-05
-2.16523331101269e-05
-2.74950254245505e-05
-4.2308412786927e-05
-5.16160604945369e-06
-1.33839992472983e-05
-6.20056927725487e-07
-1.1412410775866e-05
-4.31088815618321e-06
-4.25743557543671e-05
-1.52050244352374e-05
-3.73636188523809e-05
-5.18431210407787e-05
-1.06135107490963e-05
-2.1398756864588e-06
-1.05645497998559e-05
-2.87141640453443e-05
-2.21156443310517e-05
-2.01653859958909e-05
-2.65400758045521e-06
-3.71187935766634e-05
-4.01301181299743e-05
-2.043465340083e-05
7.9447169764829e-07
-1.95181225047773e-05
-1.46383954814251e-05
-1.24919431622715e-05
-2.944483683118e-05
-2.99071380330243e-05
5.82825552370292e-07
-3.60214766388243e-05
1.29239855635555e-05
-3.69328065224994e-05
-9.807518323306e-06
-2.53147317769776e-05
-1.31657967406642e-06
-1.3792221683753e-05
-2.43982083146245e-05
-2.39907718174994e-05
1.38590404251164e-05
-3.52580873888795e-05
-1.10137221001219e-05
-1.8323896129932e-05
-1.60369280898893e-05
-1.96773655753148e-05
-1.23365772069865e-05
-2.06940388641427e-05
-9.6038445879717e-06
-2.00526255857298e-05
-2.85129631436884e-05
-2.45771575467627e-05
-2.08943367020227e-05
-3.3007339461581e-05
-1.80425819804762e-05
-9.17861712696642e-06
-2.32397108914722e-05
-3.58403914997931e-05
-1.99883492092187e-05
-2.08134781008099e-05
-2.42888248334071e-05
-2.83033934608469e-05
-1.82352886974649e-05
-2.29903171516508e-05
-3.8363107825907e-05
-3.26566140188007e-05
-3.46720377806713e-05
-2.0857850413526e-05
-2.89454716053304e-05
-2.23543943181134e-05
-2.81892487163807e-05
-1.80035953187225e-05
-2.81091690629362e-05
-1.34031682779645e-05
-1.22089328127454e-05
-3.99562111975053e-05
-2.55429300823082e-05
8.94855418777088e-07
-4.03998349809588e-05
-1.61565400230748e-05
1.12670583529666e-05
-2.03510798620016e-05
-3.73570691805333e-05
-1.61132485222101e-05
-2.99351939746273e-05
-2.39399789525213e-05
-1.67283737585211e-05
-2.63167688129981e-05
-2.39772420257836e-05
1.01101435712476e-05
-2.37398618043462e-05
-8.50645664724174e-06
-1.82005011077246e-05
-1.48868738408255e-05
-2.13495665675077e-05
-3.60100723537203e-06
-2.41617910137619e-05
-3.28769660842484e-05
-3.16183794063168e-05
-1.8093934008101e-05
-1.26911158334252e-05
-2.33696802561987e-05
-1.99823717739564e-05
-5.00620475933075e-05
-3.50868570796637e-05
-1.21592435597929e-05
-2.98169793076266e-05
-4.75193203650436e-06
-4.1026393554224e-05
-2.36160035271399e-05
-2.25441563708326e-05
-3.04864704886451e-05
-3.20947613989783e-05
-1.14195015032429e-05
-1.04848497189681e-05
-7.61162658802453e-06
-4.82400718834819e-05
-3.13902364271314e-05
-2.96494663622982e-05
-2.10676563330613e-05
-1.1249277496788e-05
-3.97708119393546e-05
-2.44264189738905e-05
-1.55231276059806e-05
-2.89658829413187e-05
-1.01680938039851e-06
-2.44105068451988e-05
-2.672542297162e-05
-3.48568812596525e-05
-4.37192657533671e-06
-2.013091419988e-05
-3.72945449864534e-05
-1.85895689605088e-05
-4.16461192128688e-05
-2.13896102214535e-05
-3.97296383384377e-05
-2.3523933682643e-05
-3.14676017139168e-05
-4.33482854667258e-05
-2.03907030352067e-05
-1.52082058422615e-05
-1.87764073812533e-05
-1.27947179665406e-05
-3.20155247314099e-05
-4.25193349312802e-05
-1.39824574105919e-05
1.89677685241775e-06
-1.4981221922648e-05
-5.58190053107079e-07
-2.2718763599271e-05
-1.8674420482338e-05
-3.95376175105241e-05
-8.22712897092014e-06
-1.58317365780925e-05
-2.38226942873411e-05
-3.09652713571362e-05
-2.42742611780536e-05
-1.65065472311103e-05
-4.48672511526951e-05
-2.05082375069766e-05
-2.5435904659493e-05
1.37926562081727e-05
-8.93915652257396e-06
-2.19880591828182e-05
-1.29693661449119e-05
-2.73676786635597e-05
-2.28409660180887e-05
-2.97238712039513e-05
-3.31990811689197e-05
-1.11322755074325e-05
-1.31680519672644e-05
-4.18605849847299e-06
-4.04061580509543e-07
-3.14310300423176e-05
-1.53184289459685e-05
-2.92212750651963e-05
-1.6373645766143e-05
-3.22084298307634e-05
-1.85595826620037e-05
-1.75912971393873e-05
-1.3527547220227e-05
-1.33276536934432e-05
1.78263112197259e-06
-2.19315241524811e-05
-9.0474164110239e-06
-7.02535918171626e-06
-1.74462211457978e-05
-4.4819519429072e-06
-2.30139682319147e-05
-1.66462093093351e-05
-3.39061191018625e-05
-2.63480682002709e-05
-1.35402254948919e-05
-2.45744168176508e-05
-2.74023436019859e-05
-1.28728599838539e-05
-2.63711337998782e-05
-3.29046567142465e-05
-1.05241127164441e-05
-9.8416698866139e-06
-5.61049955719552e-06
3.56455868695972e-06
-2.1388618267701e-05
-2.44516187321133e-05
-9.75650625960784e-06
-1.91096540348544e-05
-1.72612628035075e-05
-6.27694218002439e-06
-5.03841719434815e-05
-3.29972996865061e-05
-2.41008403843023e-05
-8.95988421568856e-06
-2.06770164938856e-05
-5.67053426655995e-06
-3.29479897443166e-06
-2.33314848077504e-05
-2.81230175683154e-05
-1.17103087667284e-05
-2.25539889717478e-05
-1.65741855007957e-05
-3.10670450052826e-05
-2.58247935634526e-05
-4.46381932359718e-06
-1.62131161903959e-05
-9.25126574419514e-06
-2.18247273496206e-06
-1.19226319283321e-05
5.71484377441199e-06
-2.14051177257621e-05
-2.91103932541166e-05
-3.5164474258579e-05
-4.22404435546185e-05
-1.35960218008649e-05
-7.17954287943248e-06
-3.63409993024365e-05
-1.53928716411908e-05
-1.39808358061316e-05
-2.37907866162385e-05
-3.87755207175139e-05
-2.56933482231833e-05
-4.29179181021673e-05
-1.43604928867867e-05
-2.90362582248389e-05
-1.18561648768102e-05
-2.25857298411668e-05
-4.05088877070257e-05
-5.1154929562682e-05
-2.75411231897869e-05
-1.41034053305056e-05
-2.04989530155951e-05
-6.74325554329368e-06
-9.71793396877364e-06
-2.70918449264561e-05
7.10905321220183e-07
-2.24920800517783e-05
-3.03081519232454e-05
-1.68027953109566e-05
-1.99109424602849e-05
-6.22266602057923e-07
-3.84661853131172e-05
-3.65020030071524e-06
-2.9754628995028e-05
-1.86156176900198e-05
-1.00929048284607e-05
-7.73452844169444e-06
-1.20796907993522e-05
7.07026403527836e-06
-1.60612941927674e-05
-2.86821716542191e-05
-8.57729373208735e-06
-1.46396246053069e-05
-2.58941761166656e-05
-1.88549493247886e-05
-2.55738019037056e-06
-9.28900300392488e-06
-1.58184311103781e-05
-3.34094732174481e-06
-2.07061621372805e-05
-2.36781481871152e-05
-1.52243667792613e-05
-1.21878495580157e-05
-2.88918025846455e-05
-2.96268124250515e-05
-2.61926479951276e-05
-1.79114746934684e-05
-2.74998223384579e-05
-2.04426157822877e-05
-4.45339635872682e-07
-2.05257756310078e-05
-2.22674695412338e-05
-2.43278047337078e-05
-4.04941079705163e-05
-1.21444955513233e-05
-2.09680569352091e-05
-7.64634233995829e-06
-1.9710427455046e-05
-2.10250695349028e-05
-1.99961754652755e-05
-3.52304600524729e-05
-1.33910246151202e-06
-1.42047078102463e-05
-2.6931720198129e-05
-2.21696200166601e-05
-2.93058379363534e-05
-3.03568670973506e-05
-3.43803322919218e-05
-5.49895315383644e-05
-2.80710259676679e-05
-2.25021496650818e-05
-4.47932932988571e-05
-7.87178702283039e-06
-2.43663205609517e-05
-4.36964498273725e-05
-3.19313250161875e-05
-1.83480070574423e-05
-3.27528746909097e-05
-3.91105821663461e-05
-1.84811926086914e-05
-1.24060751131876e-05
-1.20433141228538e-05
-9.3814818198895e-07
-1.77677122228928e-05
-8.3481453970039e-06
-1.10488022750704e-05
-1.02814602792479e-05
-2.47308143950807e-05
-1.22602792186582e-05
-8.11893606686389e-06
-3.64884496539833e-05
-1.67696685868702e-05
-1.26027244594357e-05
-2.24918558014289e-05
-3.71237016898795e-05
-3.22745906483894e-05
-3.25837703107736e-05
-7.25484255285257e-06
-1.70794344133087e-06
-1.00958298866181e-05
-3.30687583727161e-05
-3.21938579366496e-05
-1.51044937997225e-05
-2.42083492101788e-05
-2.23141400765605e-05
-2.48757752227334e-06
-2.03641887491571e-05
-2.21015224579168e-05
-2.90985410079754e-05
-2.54097951005117e-05
-6.13155041866741e-06
-2.84477249194692e-05
-6.63260206689996e-06
-4.1921327209765e-05
-1.20862540561032e-05
-2.13262255089678e-05
-9.67694067462874e-07
-1.71240176671623e-05
-1.65009330876832e-05
-9.4888730447585e-06
-4.09071216650923e-05
-2.59854677269892e-05
-3.29162276146824e-05
-3.7356804646636e-05
-2.26127334226501e-05
-2.32086703131116e-05
-9.683861235903e-06
3.3782496254609e-06
-2.57372816800468e-05
-2.72092330714465e-05
-2.38802432816565e-05
-2.81331112249293e-05
-2.14410809182489e-05
-3.43131560182499e-05
-2.1126850639935e-06
-5.82968282140104e-06
-1.56782215863235e-05
-1.08842088012481e-05
-1.07525853364278e-05
-1.26039769286861e-05
-3.28478649357907e-05
-2.89573051599766e-05
-4.89766898342792e-07
-1.33467807426087e-05
-2.50879801512444e-05
-2.75815490006946e-05
-2.24516742556318e-05
-1.12025451837161e-05
-3.1489751990073e-05
-1.55326872699767e-05
-1.9422938317008e-05
-1.31778985453233e-05
-8.16664604501582e-06
-1.09445759355472e-05
-5.07212596547476e-05
-4.70673545163995e-05
-2.19970185865485e-05
6.37202524876122e-06
-2.36910256942896e-05
-2.12633967105299e-05
-7.19963199225715e-06
-7.36690037005208e-06
-2.58143021413587e-05
-2.30783685697431e-06
-7.56587797250264e-06
-4.46620261646209e-05
-2.70879073856396e-05
-3.55761338184867e-05
-3.85872022217287e-05
-1.10228872690309e-06
-1.60632151363847e-05
-3.1955295483545e-05
-1.177199064189e-05
-1.45099400670366e-05
-2.18953859930203e-05
-2.101505986939e-05
-2.90531245372355e-05
-3.50962134273828e-05
2.11097474497411e-05
-1.00902223384286e-05
-1.41354267377456e-05
-1.41141563141801e-05
-2.33055593307271e-05
-3.75188559680079e-06
-2.66816016366303e-05
-6.32704376895031e-06
-2.53204968731519e-05
-1.61829291288921e-05
-1.66672407863022e-05
-2.20636587361511e-05
-1.31192125485214e-05
-2.57450272522112e-05
-3.05974494986736e-05
-4.58991147792481e-05
-2.18449332788581e-05
7.42651361679889e-07
-9.02915145262413e-06
-2.16135310129127e-05
-3.20136926205457e-06
-8.16103182493597e-06
-1.99836653416256e-05
-1.91312356222838e-05
-2.46185103818642e-05
-9.29352290250755e-06
-2.51328769363374e-05
-2.2432697128223e-05
-2.36087391418105e-05
-3.44197173315802e-05
-2.16545671668889e-05
-3.84839239664893e-05
-4.63331377341317e-05
-5.98724827763932e-06
-1.6564247979075e-05
-2.13089926177928e-05
-6.54613734789731e-06
-2.60916244165568e-05
1.05756629584742e-06
-3.40136026661301e-05
-2.19728411318821e-05
-4.08222684818034e-06
-3.12608767639519e-05
-3.05351671928204e-05
-1.6100500144317e-05
-2.96950337836985e-05
-2.66372421345079e-05
-1.86141749383978e-05
-3.75896122602033e-05
-5.47990616541212e-05
-1.39462520719333e-05
-1.82815872482196e-06
-3.84420523317241e-05
-1.88584462231e-05
-3.28001291288139e-05
-2.20843871339267e-05
-3.42718397511005e-05
-1.02108934533572e-05
-1.04800330068801e-05
-3.12934383817692e-06
-2.12580227662613e-05
-1.70565002972252e-05
-3.23527255373699e-05
-1.17767177630611e-05
-1.45176827520453e-05
-5.6244122339798e-06
-2.15713135314399e-05
-3.2352488308555e-05
-1.28912425303021e-05
-2.25454784150073e-05
-1.08118670474163e-05
-2.3669927563225e-05
-3.49458988514666e-05
-1.5175767257687e-05
-4.07230891173021e-05
-3.64655702096027e-05
-3.84032816492095e-06
-2.07308060341243e-05
-3.11701967605574e-05
-3.48399767556114e-05
-3.19931802756018e-05
-9.77546913833884e-06
-3.91816690310941e-05
-4.09396899953281e-05
-2.96989375992853e-05
-2.30369114241522e-05
-6.99482705957296e-06
-2.55708794980114e-05
-5.9490305258729e-06
-2.18377934201651e-05
-7.33763507155825e-06
6.52324368196241e-06
-1.69176323021529e-05
-8.29618013863748e-06
7.29013358805075e-06
-1.86804190549474e-05
-8.9091167594474e-06
-1.40386796759046e-05
-1.36497398666825e-05
-1.97931167109206e-05
-3.03600439502796e-05
-3.42498562808163e-05
-3.01737872433101e-05
-1.3807524676646e-05
-2.57021853437032e-05
-1.92476594759819e-05
-4.32108329052806e-05
-3.97887255504858e-05
-2.65379959655271e-05
-1.67017690065649e-05
-3.52370458079694e-05
-1.79581751742986e-05
-2.05495789724166e-05
-2.06721851844534e-05
-1.94060978399254e-05
-4.28464373459614e-05
-3.26875252549677e-05
-1.50606941979843e-06
-4.14047229358895e-05
-1.87823321569761e-05
-5.65291711696498e-05
-2.63206876743575e-06
-1.42431255404826e-05
-2.79851375655866e-05
-1.07162220412245e-05
8.30607150763707e-07
-5.29718572505902e-07
-1.28748594953117e-05
-4.07877470774878e-05
-2.31112123936904e-05
-2.37726364572076e-05
2.16985402583218e-06
-1.93773589924788e-05
-1.45191338816515e-05
-3.64820949240201e-05
-2.53891431723104e-05
-3.71883803385143e-06
-3.15500571892258e-05
-2.035465318322e-05
-2.68778041560398e-05
-3.2682822911894e-05
-1.61109575829358e-05
-2.54199658354895e-05
-4.36240671620003e-06
-1.85549164145005e-05
-3.2140891774636e-05
-2.04790813477839e-05
-1.590781750748e-05
-2.87292571966434e-05
-1.3571443562582e-05
-4.49316203357669e-05
-2.17175628783435e-05
-1.80410943025805e-05
-2.65987629887617e-05
-1.77517064482746e-05
-3.11488793826248e-05
-2.42746448505256e-05
-1.93766066753542e-05
3.9529165161831e-06
-8.15791986050163e-07
-1.0460826521896e-05
-2.00270193446419e-05
-3.41769261773484e-05
-3.36602575663353e-06
-1.25413857621006e-05
-4.2191786348252e-06
-1.05866161410623e-05
2.6008122660232e-06
-3.0578367485422e-05
-7.35610422296703e-06
-2.25507266277913e-06
1.93913329776251e-06
-1.07689867282695e-05
-2.37125737689919e-05
-3.34198567098685e-05
-9.43690546630244e-06
5.74094865443426e-06
-8.53160182089675e-06
-1.76579836022921e-05
-1.45010545173509e-05
-1.47408813442403e-05
-2.28206075822137e-05
-1.27866514775687e-05
-1.32554730790327e-05
-9.57720814689117e-06
-1.88636002149023e-05
-6.75436585096711e-06
-6.49364960366554e-07
-1.60912812480409e-05
-1.30810009307555e-05
-2.00999799283531e-05
6.2791221634688e-06
-2.86016134921933e-05
-2.29249857356996e-05
-3.37019063239881e-05
3.08551726884778e-06
1.09822206455217e-06
-1.06930929416175e-05
-1.96530056333382e-05
-2.84802701552535e-05
-3.27666645631193e-05
-1.93641669638303e-06
-1.49448828667276e-05
-2.50204603440425e-05
-2.0078434979618e-05
-2.26429022285199e-05
-4.52716057657969e-05
-2.03135131162173e-05
-1.35383124897871e-05
-4.54834602294009e-06
-2.21831509046649e-05
-8.93301227114228e-06
-2.53682947494272e-05
-2.09984870346623e-05
-4.79287197127038e-05
-3.0767079070775e-05
-2.71790201173377e-06
-2.38370708780965e-05
-3.19125739554331e-05
-2.9796440046601e-05
-2.4733126257753e-05
-6.9815431790503e-06
-1.13563100896693e-06
-7.02516157232319e-06
-2.62568532629502e-05
-2.42549670562223e-05
-1.71695085285156e-05
-2.93677209229348e-05
-3.20872059551376e-05
-2.48117049953818e-05
-2.86899705839387e-05
-1.904120748028e-05
-2.12403842570515e-05
-2.66892849151023e-05
-1.6191274017414e-05
-2.08235350601055e-05
-1.24292920086887e-05
-2.2036579233898e-05
-2.23737137149308e-05
-3.21711165484257e-05
-2.25078385370874e-05
-3.44922183350015e-05
-1.9118147541323e-05
-2.51274290987433e-05
-4.1509635794066e-06
-2.79374112166445e-05
-1.40740721479913e-05
-1.69309997098704e-05
-3.74186723747573e-06
-4.16720418261571e-06
-1.29585097758105e-05
-7.5370841812095e-06
-1.69248232741586e-05
-1.13818053061652e-05
-7.39345344981057e-06
-5.54120092635419e-06
-1.27389364813496e-05
-1.74422847070373e-05
-1.71855796764967e-05
-1.88644222472052e-05
-1.53886026204483e-05
-2.62644113462191e-05
-4.69293104952326e-05
-3.1420724798355e-05
-2.80697283342987e-05
-1.65357959535967e-05
-2.59740145186473e-05
1.51127604625195e-05
-1.88835052987414e-05
-1.10269648511081e-05
-1.19485480172943e-05
-5.38967881040482e-05
-2.36118449334942e-05
-2.10906614122504e-05
-3.79115707657582e-05
7.383185384562e-06
-2.30964251708423e-05
-2.28668029906456e-05
-2.68185564416332e-05
-2.0049540085632e-05
-2.31295340802553e-05
-4.13822869912925e-05
-2.11800643756008e-05
-1.48008983392921e-05
-2.59842232617118e-05
-2.36662653393009e-05
-2.49553148483693e-05
-1.44027487679414e-05
-7.81541233741758e-06
-1.91434956475272e-05
-1.01912755879372e-05
-2.40125873767898e-05
1.46512173823839e-06
-3.49535642500024e-05
-2.71000651419485e-05
-1.75877403801039e-05
-1.91299022849697e-05
-1.85199149963633e-05
-3.37895543201297e-05
-2.45918658779613e-05
4.077315417354e-06
-1.11015965560506e-05
8.87276716793323e-06
-3.62822612407011e-05
-1.32195591246515e-05
-1.71554833773027e-05
-3.20740676708198e-05
-3.42241106125429e-05
-2.39426465740477e-05
-1.94749272796198e-05
-2.80230354499127e-05
-4.72974339115617e-06
-1.03326629390116e-05
-2.0085877097934e-05
-2.1816382036695e-05
-1.13320757550692e-05
-1.33807819394741e-05
-8.36467941074754e-08
-1.77866163606079e-05
-4.17535093163891e-05
-1.87357628118395e-05
-2.33710193994494e-05
-2.12919066347131e-05
-4.22970012754139e-06
-3.28219142914333e-05
-1.09114395348325e-05
-1.07935579602609e-05
-2.35103226701981e-05
-8.37582012208113e-06
-1.77761257319499e-05
-2.49291007297005e-05
-3.63962006565464e-05
-3.24260088585579e-05
-2.5735426654347e-05
-2.64890969578442e-06
-2.68193979556848e-05
-6.30008240544209e-07
-1.24210969129812e-05
-2.45726115913371e-05
-9.9139130306945e-06
-4.83471608300997e-05
-1.55812307590345e-05
-1.32841664035999e-05
-6.23080055871174e-06
-2.7351104368759e-05
-4.44850162098603e-06
-6.00343198254175e-06
-1.04898592572781e-05
-8.66967921642288e-06
-3.00230417346999e-05
1.31429871339314e-05
-2.80550123619536e-05
-2.27361108380481e-05
-2.25700523286892e-05
-2.22077832821521e-05
-2.02693808270387e-06
-2.10061278885587e-05
-2.38547239543111e-05
-2.58081249543681e-05
-2.32080686465197e-05
-9.59555951066572e-06
-1.55166556716476e-05
-2.71445023581842e-05
-3.97061818146995e-05
-2.71870734279334e-05
-4.04306754660491e-05
-2.67065773295251e-05
-1.03138530531486e-05
-2.79623286912468e-06
-2.67504354022561e-05
-2.47693838830147e-05
-5.71821627596576e-06
-3.35963986472752e-05
-2.51533153822192e-05
-1.18078539817191e-05
-3.26547275307614e-05
-4.0155935904656e-06
-1.20073995732971e-05
-9.93124060002581e-06
-2.05040528607709e-05
-4.19061406956391e-05
-1.3469970786862e-05
-1.67566849958555e-05
-2.28414958065291e-05
-2.1936978890835e-05
-3.02391662101359e-05
-2.45279109394203e-05
-3.63806792589395e-06
-2.96275119758421e-05
-2.47365660809739e-05
-2.70013192810798e-05
-3.0776563682324e-05
-2.23440463452919e-05
-1.62009306141941e-05
-2.2412796252791e-05
-3.00006786675467e-05
-1.42718597329166e-05
-6.94695297460532e-06
-3.08945885169324e-05
-2.44371781718159e-05
-2.6178854514978e-05
-1.767365350729e-05
-7.7830805614449e-06
-4.16202083542038e-06
-2.80527864851532e-05
-2.41607290892961e-05
-2.4534298947419e-05
-2.34912217781583e-05
-2.8370529614114e-05
-2.11337728247942e-05
-1.95635726290547e-05
-8.22351501256445e-06
-1.50414512698754e-05
-1.53130219842961e-05
-1.74001618020048e-05
-6.30334468330293e-06
-2.94247904779323e-05
-2.66752562065257e-05
-1.99486086468749e-05
-1.58266662068975e-05
2.69887125587637e-06
-3.11655255430174e-06
-1.20631861230946e-05
-5.53200078516594e-06
-3.06475666754812e-05
-2.32283395706324e-05
-1.92269182700871e-05
-3.96750731709431e-06
-1.81072260576351e-05
-2.30797414304484e-05
-2.88184117459539e-05
-3.09565193276511e-05
-9.11954665919611e-06
-2.28272063359677e-05
-2.84099902736734e-05
-2.43128245683547e-05
-3.3448690404781e-05
-2.70464017365699e-05
4.90102474747127e-06
-1.1818319151803e-05
-6.77802962042228e-06
-1.95186220752777e-05
-1.43951706313435e-05
-2.49915208536202e-05
-1.74567093876629e-05
-8.06620858241475e-06
-3.05625857560996e-05
7.31157900266887e-06
-3.28907321228506e-05
-2.95324274174843e-05
-4.19329321423028e-05
-2.32809273765993e-05
-2.15411465534136e-05
-2.30572681141062e-05
-1.99383631738213e-05
-1.40819113684824e-05
-2.13395642769531e-05
-3.46738651785451e-05
-2.04605751879402e-05
-4.32048982615837e-05
-2.00936077421669e-05
-3.40604489864191e-05
-4.82369343792589e-06
-2.52395270927001e-05
-1.43803222964233e-06
-1.1694551352783e-05
-3.22107053906282e-05
-1.39119262709264e-05
-2.74338189464494e-05
-2.45025415798632e-05
-4.07650839794439e-05
-1.55075466587668e-05
-2.88430861498368e-06
-2.72250715232071e-05
-1.2379145392359e-05
-2.4658339977889e-05
-3.2525870206332e-05
-2.03116761584576e-05
-3.50598807410497e-05
-1.87880592930923e-05
-3.95881666898579e-05
-1.68952204171488e-05
-2.76896373261005e-05
-2.27255417023012e-05
-3.44328719071594e-05
-4.59300425317201e-05
-2.49831700496077e-05
-3.31627511956557e-05
-1.79494531265031e-05
-1.85721286398501e-05
-1.57347101261481e-05
-2.22132716796448e-05
-1.63281156510516e-05
-2.92128078714981e-05
-1.46410860672142e-05
-3.1070290155664e-05
-1.94019034907529e-05
-1.32000334393271e-05
-1.22378896053582e-05
-2.95242287435053e-05
-1.49666997740923e-05
-3.43823960393466e-05
-3.42840969206992e-05
-1.12128682099269e-05
-1.8075530624088e-05
-2.48403678456952e-05
-3.90330616041379e-05
-2.2874532112168e-05
-3.4189220488494e-05
-3.39949051971754e-05
-2.76895200355601e-05
-2.7004505654628e-05
-2.24887036543044e-05
-2.41189615045821e-05
-2.67798610295616e-05
6.45403206549089e-06
-1.04606275618779e-05
-1.94609586043239e-05
-4.89055638513638e-05
-2.2729670271124e-05
-2.54249147163498e-05
-3.08404436821784e-05
-3.398937512396e-05
-2.77402282520747e-05
-1.19494592052326e-05
-2.55030299000691e-05
5.61705626203589e-06
-4.67152302056096e-06
-9.95344214769275e-06
-1.14173110180297e-05
-3.5808060650933e-05
-4.05186327797747e-05
-3.08402502523844e-05
-8.42047223510479e-06
-2.35456488274229e-05
-1.21550605021169e-05
-1.59918454983115e-05
-1.3777191154272e-05
-2.82486136051044e-05
-5.55739721889589e-06
-2.30808131270119e-05
-1.97552508684513e-05
-3.72100399432785e-05
-2.10547524179828e-05
-1.13049219892042e-05
-1.61110663406935e-05
-2.50988616794507e-05
-1.7791885425851e-06
-2.39991931055174e-05
-2.65865600181306e-05
-2.01525801617664e-05
-1.59235399246291e-05
-2.40025967610125e-05
-2.99847145366175e-05
-3.19076454385988e-06
-3.61465589168089e-05
-2.54947053019709e-05
-3.29538357288807e-05
9.57825412097856e-06
-2.10542698362511e-05
-4.10046210691585e-05
-1.6580199378265e-05
-1.80340088392951e-05
-1.43220257302103e-05
-2.61297354939711e-05
-1.86483616304499e-05
-2.2844470566515e-05
-2.03623920188111e-05
-1.1662046402328e-05
-3.7412952866766e-05
-1.55313496886815e-05
-2.03599915073861e-05
-3.47696621842515e-05
-2.47462555265984e-05
-7.45321244501779e-06
-2.47113383282964e-05
-3.64534560331914e-05
-3.92692381815578e-05
-3.17369725526166e-06
-9.57003783147905e-06
-5.81831559390335e-06
-1.48737505904398e-05
-1.48918248963843e-05
-1.58272867898761e-05
-2.36426112210571e-05
-2.08203671278741e-05
-1.19479939988834e-05
-2.90976614551493e-05
-3.83721660686664e-05
-2.75243004476269e-05
-2.46951904060524e-05
-1.33759847308873e-05
-2.59010633927367e-05
-4.17681655604248e-05
-2.6549844051414e-05
-4.07115108068866e-05
-2.69015991026973e-05
-1.69780523307757e-05
-4.00559545260739e-05
-4.59766477353592e-06
-1.42756979981676e-05
-3.09980125270066e-05
-2.68216343989861e-05
-2.38452402960594e-05
-1.79840566851938e-05
-8.17066185638576e-06
-3.58878455916727e-05
-2.57481600499452e-05
-4.33760468941231e-05
-3.2458421010763e-05
-8.38229634472931e-06
-2.26612189172893e-05
-1.50698520867416e-05
-2.1860319074045e-05
-3.47364121709506e-05
-1.70396205865324e-05
-2.0040587698326e-05
-1.60895531994273e-05
-4.65088570875089e-06
-4.17545397383912e-05
-1.2068417524362e-05
-3.58063008538003e-05
-2.94851495258976e-05
-7.46055881715274e-06
-1.45568659014604e-05
-2.02235360528012e-06
-2.21616784492841e-05
-3.22107360641372e-05
-1.30087727750633e-05
-2.06500208983454e-05
-6.79378323040945e-06
-2.94301544556052e-05
-4.04737731816352e-07
-2.81886481465601e-05
-3.40452148896885e-05
-1.70804985278753e-05
-1.84663583227765e-05
-3.76739378388631e-05
-4.33325303559899e-06
-3.16485455326156e-05
4.97135856072233e-06
3.19857888777274e-06
-3.26708238520372e-05
-7.67224680176324e-06
5.89980700887204e-06
-2.4817907044401e-05
-1.09322366828429e-05
-2.38410852098895e-05
-5.68044991155048e-06
-2.09269681053817e-05
-1.1760887758866e-05
7.12768781019889e-06
-2.05277893928071e-05
-6.90456614395242e-06
-1.76683486718719e-05
-6.16681197239336e-06
-6.19226386848803e-06
-1.56482465258895e-05
-5.41538802914831e-06
-2.43973653754937e-05
-1.73803457980506e-05
-1.50785784475347e-05
-3.65308513359659e-05
-1.62585779030123e-05
-1.00864436329383e-05
-1.09913778711136e-05
-1.55269260641512e-05
-2.81319434910953e-05
-3.18976680250402e-05
-2.99664058265867e-05
-2.22627032590023e-05
-4.14843049810377e-05
-2.02626147803579e-05
-2.12033829135343e-05
-2.22392810140643e-05
-2.53764129434765e-05
-2.02803895104719e-05
-2.45311541366555e-05
-3.64808622019354e-05
-2.12105075120679e-05
-7.90246586694139e-06
-3.12225801055019e-05
-4.38255236095523e-05
-6.44970696451585e-05
-2.48442240755278e-05
-2.41288570904885e-05
-6.39470639688057e-06
-9.54309006541775e-06
-3.45156572716375e-05
-2.98217353225222e-05
-9.80910776861193e-06
-1.33400264142799e-05
-1.56873451697953e-05
-3.47910921609847e-05
1.52816689333156e-07
-1.55542009366864e-05
-1.4508467008836e-05
-8.90021356685541e-06
1.28402480187806e-05
-1.52298895498343e-05
-2.08063864331518e-05
-3.70937078518787e-05
-4.68480798591414e-05
-3.10724134744681e-05
-1.44978689510235e-05
-1.09509907733453e-05
-5.40540514654304e-05
-2.80940086022368e-05
-1.36541592399979e-05
5.23928425790105e-06
-2.98954511031504e-05
-3.03841749503997e-05
-1.54458372341415e-05
-2.36351152498578e-05
-2.13930548130101e-05
-1.85591858670552e-05
-1.25958917872441e-06
-2.09727533299612e-05
-2.51111016968067e-05
-1.62892707480218e-05
-2.7301985381685e-05
-2.74768179978374e-05
-3.25172645886729e-05
-1.02233309575072e-05
-6.78430076908426e-06
-2.09264218357226e-05
-1.66092388321815e-05
-1.23134593378445e-05
-3.04628832900493e-05
5.9832055932489e-08
-1.78975958148969e-05
-3.20791616514038e-05
-5.84775759385859e-06
-3.02635222952109e-05
-2.80627178001546e-05
-2.38563120232796e-05
-3.25265526075496e-05
-2.48691770634312e-05
-9.14820411791031e-06
-9.35934324655634e-06
-2.60991182399414e-05
-2.96639476804185e-05
-1.20019275155669e-05
-3.27953284081856e-05
-2.91485667158908e-05
-2.68650885782375e-05
-2.99434919106511e-05
-1.57529204139543e-05
-3.5721259660812e-05
-2.78933960670005e-05
-4.28887919980974e-05
-1.0518991184961e-05
-1.46415349162445e-05
-1.55887806855367e-05
-2.12076067046716e-05
-1.07005003283624e-05
9.57845556741288e-06
2.02090696361247e-06
-4.62752531777562e-06
-2.24482098505937e-05
-1.33455821530092e-05
-1.95612295087634e-05
-6.98642942808848e-06
-8.61760789818482e-06
-2.60348992411065e-05
-1.48339318964018e-05
-2.71648068056366e-05
-3.27754531412374e-05
-2.57925517985306e-05
-2.69130223085539e-05
-6.09262639077531e-06
-4.07467831946104e-05
-2.57628257653615e-05
-3.09472599489223e-05
-2.97680740745584e-05
-3.29580256402128e-05
-2.94762633385198e-05
-2.80243912163682e-05
-2.21272410513277e-05
-1.75479264027572e-05
-7.97083672208274e-06
-1.67595298513205e-05
-5.46710594353802e-06
-2.46533574911475e-05
-8.85755622906759e-06
-1.36745494830644e-05
-2.91743940869465e-05
-1.8572507828534e-05
-5.40762406918828e-07
-2.21867358000957e-05
-2.87994740626884e-05
-2.94022961490798e-05
-3.61956895295757e-05
-1.79896679750698e-05
-2.29536125219674e-05
2.38534084828909e-06
-3.57952975185239e-05
-8.72809169713782e-06
-3.75756412068166e-05
-1.37094542401161e-05
-4.77590034137029e-05
-2.58470778999577e-05
-2.23040700358866e-05
-1.22628018562354e-05
-1.23133543752878e-05
-1.95768383807184e-05
-1.65802595623908e-05
-1.44480141042986e-05
-1.69243611863949e-05
-1.72617845685542e-05
-2.67497504244201e-05
-1.47512351304846e-05
-1.70263969930951e-05
1.12038114337401e-06
-2.66696467729915e-05
-2.17775462940574e-05
-5.71079466934096e-06
-3.05004899570022e-05
3.84193534524778e-06
-2.23252943357755e-05
-2.02567612772343e-05
-7.70023291232693e-06
-3.41731990732091e-05
-2.47221343597959e-05
-3.80711538198447e-05
-2.2546254481229e-05
-4.08732387382243e-05
-1.67940228193868e-05
-2.10823324485463e-05
-3.08601083127525e-05
5.45618870480166e-06
-2.43339384393228e-05
-3.32508754186486e-05
-3.52286709500423e-05
-2.21937282022665e-05
-1.89703562399628e-05
-3.43573961767902e-05
-2.3136834459221e-05
-2.88643719991991e-05
-2.77210530358607e-05
-2.38360699960441e-05
-2.27382791511352e-05
-1.42425122021424e-05
-1.87225068576222e-05
-3.03042166751339e-05
-2.11246208459777e-05
-3.20304929843113e-05
-3.00712088392507e-05
-1.19769284442563e-05
-1.08879889931684e-05
-1.96875184290398e-05
-1.49611279947438e-05
-2.81255190677297e-05
-2.67691194765384e-05
-1.25765462681763e-05
-2.54461095543398e-06
-3.48428092179245e-05
-1.54129825069585e-05
-1.96505588684452e-05
-2.93417188259568e-05
-3.08061518067451e-05
-1.57577822894705e-05
-2.37328355335351e-05
-1.71962865505592e-05
-1.19152246287449e-05
-2.53901064368006e-05
-3.79132633849722e-05
-1.94168975573918e-05
-1.34406831384142e-05
-1.81452874078436e-05
-3.67284426673161e-05
-2.44657000009243e-05
-2.42548814358146e-05
-1.88321241834228e-05
-1.60421037723691e-05
-3.18826802228115e-05
-2.95273120364695e-05
-2.08957151645566e-05
-1.56961740843517e-05
-3.96495128904585e-05
-2.74511796563885e-05
-2.05802287072474e-05
-1.25364138133965e-05
-2.60660550857817e-05
5.58369961235279e-06
-1.32952835693025e-05
-2.3428694317597e-06
-1.41786114688848e-05
-1.6969930978919e-05
-4.54038309601404e-05
9.05939099373461e-06
-2.4061830078708e-05
-1.43818749106841e-05
-1.16168501538633e-05
-3.5593982560477e-05
-2.47044366067649e-05
-2.07069957719757e-05
-1.2294570643e-05
-2.68615643269866e-05
-4.74921743295252e-05
-2.02539979535781e-05
-1.3150739018758e-05
-2.17187637881128e-05
-7.72409170440226e-06
-4.82788039696181e-06
-9.76798050566772e-06
-1.35315720438692e-05
-1.97068554987284e-05
-2.91271823946102e-05
-2.91893485304477e-05
1.65506772977481e-05
-1.56318748638754e-05
-7.18132685226269e-06
-1.64716309340942e-05
-4.00463150471491e-05
-9.04956202928286e-07
-3.55564884999387e-05
-2.72068965312256e-05
-2.38664176011204e-05
-4.07888333901304e-05
1.06276302178372e-05
-2.44935322580382e-05
-8.74893561284313e-06
-3.41988664823659e-05
-1.73016486123187e-05
-1.88966762165147e-05
-1.19399501293325e-05
-2.25943697873801e-05
-1.10462157398076e-05
-9.88083334752832e-06
-2.36879431774539e-05
-1.61290060244317e-05
-2.86400675568566e-05
8.51906502587266e-06
-2.4244208281292e-05
-2.20683962205572e-05
-1.51384434875294e-05
-1.76334306701781e-05
-2.97497104661196e-05
-2.78338318593281e-06
-2.05700163431348e-05
-1.97776527469393e-05
-3.23535892744583e-05
-2.5376586530079e-05
-3.92239207748504e-05
-2.25857336119001e-05
-2.2405817004538e-05
-3.40702589578119e-05
-1.20549197711453e-06
-2.23878297585047e-05
-9.20278363468925e-06
-2.538040570229e-05
4.60678142050121e-06
-1.96620842193181e-05
-3.37027200190159e-05
-5.23336061789406e-06
-1.25616415880225e-05
-1.79762242479593e-05
-2.31332221020395e-05
-2.67223646033747e-05
-2.22945290357621e-05
5.19335292475137e-06
-2.25838363325784e-05
-2.79923611258821e-05
-1.89271902003216e-05
-1.83858831314837e-05
-2.65449146832556e-05
-2.72725775183101e-05
-2.29938010363945e-05
-2.40418661954535e-05
-2.24316145049522e-05
-1.62741807944122e-05
-1.32216897871024e-05
-3.09990682484608e-05
-6.02747244477792e-06
-1.81498729712578e-05
-2.09613334835837e-05
-1.66343573222384e-05
-1.6921430684546e-05
-1.23950441929483e-05
-5.88669697137925e-06
-2.04716859504013e-05
-1.34538564903038e-05
-2.06955556070524e-05
-1.5664458498025e-05
-1.76167577290612e-05
-5.33176036448869e-06
-2.01694546793487e-05
-2.15542238051882e-05
-4.01144880606572e-05
-1.02019888621309e-05
-3.49400841408525e-05
-1.48098645672542e-05
-1.83377609193796e-05
-5.9918769319219e-06
-2.31734523904093e-05
-1.49716772738889e-05
-3.57621696364304e-05
-2.73566467613211e-05
-1.89853956178688e-05
-3.03181596467928e-05
-3.29881899961326e-05
-3.06151482386793e-05
-1.83498358953416e-05
-2.2092924895002e-05
-1.02832154326623e-05
-2.02543917977285e-05
-2.02309818260726e-05
-2.88397441768595e-05
-2.02154526749723e-06
-8.24334649300833e-06
-2.76907387482828e-05
-1.43247966073037e-05
-5.44610567098603e-05
-3.52896023412998e-05
-2.37377186232797e-05
-3.0514738262594e-05
-2.28208747945296e-05
-1.06971419019448e-06
-9.25456015226888e-06
-1.93443050141846e-05
-3.21318093319602e-05
-2.82339776401693e-05
-1.47699708225155e-05
-7.70533795282175e-06
-9.38319369670407e-06
-1.2916545256094e-05
-1.24005607080939e-05
-2.29570094726245e-05
-2.23329535432953e-05
-1.65547535891685e-05
-1.00222251895443e-05
-2.78551229949887e-05
-1.13099218524441e-05
-2.6748903111092e-05
-1.48430876435383e-05
-1.98724292422672e-06
-2.14088752655366e-05
-3.55957812814238e-05
-3.9599037874074e-05
-5.56180015298487e-06
-1.16355245445837e-05
-1.39554373892036e-05
-2.18447890968367e-05
-3.23065767966714e-05
-5.1617714382812e-06
-7.4256388960183e-06
-1.3802611861535e-05
-4.2723503166997e-05
-2.23761960800427e-05
-1.89694628921601e-05
1.90999026145612e-06
-1.86188331223448e-05
-2.39255784955423e-05
-8.57389620209208e-06
-1.34954203034739e-05
-3.63855199114431e-05
-1.91223625802568e-05
-1.43661367444683e-05
-1.78445335064152e-05
-1.41612272039554e-05
-1.50139958240714e-06
7.57040708691585e-06
-2.08973801123902e-05
-4.19993342468564e-05
-3.73930298805249e-05
-1.16279645671228e-05
-2.61261401280981e-05
-2.35591468752837e-05
-5.76158351974676e-06
-2.79182188416728e-05
-6.01964730806406e-06
-2.34888426804314e-05
-2.67032732553926e-05
-2.30926474629916e-05
-1.14477966322982e-05
-2.14769711932794e-05
-2.45461212633307e-05
-2.44260379568352e-05
-1.41466376018054e-05
-2.79423660336357e-05
-1.28407704696781e-05
-2.98572841236818e-05
-2.76050844905924e-05
-2.34859568971764e-05
-2.74378729562851e-05
-2.4872303440291e-05
-1.11542687002534e-05
-2.03499701648636e-05
-2.04214783719683e-05
-2.16617994791191e-05
-6.8489647699215e-06
-1.94774497266405e-05
-1.01835939419166e-05
-2.22181400483378e-05
-3.46722588294756e-05
-3.00002463222045e-05
-1.08532219246511e-05
-1.09089773552117e-05
-2.30244720150526e-05
-9.70313248905975e-06
-1.16530118303353e-05
-3.79830536996156e-05
-2.44296900029005e-05
-1.50665226306906e-05
-2.30843293941791e-05
-3.56505973172438e-05
-1.67594968919866e-05
-2.15406466848237e-05
-1.78534529093809e-05
-3.41093557806108e-05
-2.93304683862335e-05
-1.56469058925248e-05
-3.59345041387321e-05
-1.14719991066336e-05
-2.18652057931456e-05
-2.4853187392179e-05
-2.46523145986141e-05
-1.18284118608829e-05
-3.47814013486268e-05
-3.81876676430147e-05
-1.12596207945763e-05
-4.14386733627544e-05
-1.24908471746284e-05
-1.60195589734406e-05
9.98625044449805e-06
-1.20328632654713e-05
-7.59970366650821e-06
-1.2987348990489e-05
3.33448255275419e-06
-1.53994435983384e-05
-1.7185546110978e-05
-8.20473149984107e-06
1.31667946241789e-06
-2.43126864022035e-05
-4.51647354542842e-06
-3.6837307839602e-05
-2.23062352371358e-05
-1.34083853096163e-05
-2.19912841409202e-05
-1.28892703043023e-05
-7.13142337825175e-06
-4.3250591496282e-05
-1.00673365691072e-05
-7.45067073442007e-06
-2.30356914302963e-05
-2.18076789571068e-05
-1.63746047160011e-05
-2.81903625444563e-05
-1.9742747668296e-05
-1.54067221514931e-05
-3.57997675199516e-05
-1.04475577071687e-05
-2.8645366195866e-05
-2.28800609495209e-05
-3.70966811225231e-05
-2.00752473776955e-06
-9.61128470104649e-06
-1.81991762047008e-05
-2.25885928672595e-05
-1.4223545659797e-05
-5.14254150542011e-06
-2.03256484563784e-05
-1.06969748345717e-06
-2.41601427298387e-05
-2.12931541595234e-05
-2.33041647304668e-05
-1.47291545130153e-05
-3.93260598719336e-05
-2.06673426334569e-05
-4.13335789555722e-05
-1.80259076627976e-05
-2.86487641599821e-05
-2.75271680197832e-05
-3.15918101783627e-05
-4.13426898286107e-05
-1.51701492926762e-05
-3.24309977467606e-05
-8.40825317130929e-06
-3.08521413896897e-05
-1.89210958517854e-05
-1.76286182391317e-05
-2.60218825732728e-05
3.32430870124663e-06
-1.62122005115883e-05
-2.20148954848277e-05
-9.35614852195175e-06
-1.77218687866142e-05
9.33328305327446e-07
-1.92078374164021e-05
-1.97434842629131e-05
-1.00568894748329e-05
-4.79301761329722e-06
-1.45421971149377e-05
-2.02261680180918e-05
-1.17104182382451e-05
-1.99109304889533e-05
-7.88081519831553e-06
-3.65838978696269e-05
-1.81009484144391e-05
-2.05802003310789e-05
-4.97837851125456e-06
-4.26273016557952e-05
-4.16615352503466e-05
-7.48484065897311e-06
-2.56741698946496e-05
-3.71435062774014e-05
-2.82466004943084e-05
-9.55007828915839e-06
-3.8136166006696e-05
-2.24256191376801e-05
-3.97742215147715e-05
-2.79202333435645e-05
-1.00942311279652e-05
-3.06486744886682e-05
-4.50245337095774e-05
-1.87301877805784e-05
-9.72179035468737e-06
-1.91864717099929e-05
-2.12528105766441e-06
-3.61117307831047e-06
1.82355602757228e-06
-5.97063382674771e-06
-3.51844004933093e-05
-3.18304518097057e-05
-7.6032365214827e-06
-1.14419142463338e-05
-1.34363011333761e-05
-2.73620681992083e-05
-5.61751246379638e-05
-2.39498156628962e-05
-3.58914662564088e-05
-3.51356092697596e-05
-2.69814704830697e-05
-6.83489618344614e-06
-3.0709107636664e-05
-1.97769959361119e-05
-3.67663930835431e-05
-2.42174866557644e-05
-2.1283601383634e-05
-2.99611290924738e-05
-3.02832635470284e-05
-2.25951651378524e-05
-1.91749610549955e-05
-1.30477869467202e-05
-2.61695987537596e-05
-3.25925036831165e-05
-3.96935212242178e-05
-3.16217561586735e-05
-8.5263359562812e-06
-1.00099760976687e-05
-2.15454058983459e-05
-2.1484677076788e-05
-3.31385566199816e-06
4.55533170706923e-06
-1.80668280267466e-05
-4.14709072381025e-06
-4.21166396799481e-05
-2.65512991763815e-05
-1.53119997182104e-05
-3.08911174872142e-05
-8.87060508564966e-06
-2.24209941892388e-05
-3.06564609965519e-05
-3.19878728988863e-05
-1.46356160892333e-05
-3.37254933393992e-06
-1.21870954162887e-05
-2.56116316302249e-05
-2.00880395459315e-05
-2.07886360716115e-05
1.54584400601903e-05
-1.88759131561079e-06
-1.99800799388417e-05
-3.98514201234088e-05
-1.52973506436312e-05
-2.36433160949157e-05
-1.85685913254163e-05
-2.87733127058115e-05
-1.91345285934198e-05
-1.85791432441711e-05
-1.33202283769788e-05
-1.24470558058969e-05
-7.39883103989058e-06
-2.71096377779654e-05
8.79951761484203e-07
-8.11223548412268e-06
1.583867980673e-05
-2.4069049937636e-05
-6.08238255578587e-06
-2.68547471442511e-05
-1.2885362783026e-05
1.45001931189283e-05
-5.33413956533195e-06
-2.55378431612933e-05
-3.11495846330923e-05
-1.79473129682298e-06
-3.27712479689588e-05
-9.89100596852837e-06
-7.08450648086994e-06
-1.56234337917948e-05
5.01395966650709e-06
-1.65955776306734e-05
-2.58978450453448e-05
1.22132542373738e-05
-8.01847510418213e-06
-1.33173295879941e-05
-1.90435494978747e-05
-2.3844939096501e-05
-1.42852261407817e-05
-3.18535157338527e-05
-2.50018002370201e-05
-4.73772522740599e-05
-2.89260440852449e-05
-2.13304813822135e-05
-1.32732905648889e-05
-3.66965761997915e-05
-1.79033608542368e-05
-2.09609632008193e-06
-1.80621296722268e-05
-7.54405102747117e-06
-1.45956863068764e-05
-2.67501742510363e-05
-4.35303587417424e-05
-3.21324341473857e-05
-1.75776983974197e-05
-2.91272186680884e-05
6.373620913323e-06
-1.7203268701541e-05
-2.37747445605758e-05
-2.01086283391659e-05
-1.08613022805421e-05
-1.76052229594791e-05
-2.57199122312991e-05
-1.57313225934032e-05
-1.75292925069589e-05
-3.19603852074284e-05
-4.77661012414709e-05
-4.02947437445593e-05
-1.91474368776886e-05
-2.06293064206836e-05
-2.71497946344469e-05
-1.83020383381141e-05
-5.10030184430621e-06
-1.65807913170168e-05
-1.94480099832693e-05
-2.09419857921285e-05
-1.96870853641289e-05
-3.11540223945162e-05
-4.99821627341374e-06
-2.76671494851219e-05
-5.54314541062492e-06
-3.46870338421385e-05
-4.29061742993276e-05
-4.7854963696213e-05
-1.66453217724656e-05
-4.05359142300244e-05
-1.47714609680957e-05
-2.29903811535966e-05
-1.32604811960232e-05
-1.03991420790291e-05
-3.32828760444722e-05
-1.24204472633058e-05
-9.93626034859378e-06
-2.52018968406566e-06
-4.0637814120212e-05
-2.72624645293689e-05
-2.20150228732125e-05
-2.24350590595019e-05
-1.54801299525632e-05
-2.75629077379726e-05
-2.24770535998133e-05
-9.38054340263554e-06
-3.80342473470132e-05
-2.04827442964562e-05
-1.63534686012328e-05
-2.75489735537944e-05
-3.49509079749032e-05
-1.78188772944455e-05
-2.05251516458845e-05
-3.63351668413003e-06
-1.77173201477181e-05
-8.99185657286448e-06
-1.97359908858505e-05
-1.91421562875447e-05
-3.18052009683008e-05
-1.78204024378588e-05
-2.59382292259606e-05
-1.25580755674218e-05
-4.06762203160932e-05
-1.73015848784935e-05
-3.43637450478756e-05
-3.66547249450541e-05
8.75024449578468e-06
-3.52932149295211e-05
-2.13282558304035e-05
-1.78022386867153e-05
-1.73606007859736e-05
-7.01165585022019e-06
4.837709578585e-06
-2.30660834866664e-06
-7.24026516489363e-06
-3.10261746238271e-05
-3.1539228938702e-05
-3.52114622006923e-05
-1.18664421277004e-05
-3.55368067283842e-05
-1.43104647152255e-05
-2.57627235519693e-05
-3.1834178094484e-05
-2.41280674498448e-05
-2.85223431899823e-05
-8.61260221996589e-06
-1.248066799756e-05
-1.05694944747999e-05
-4.02458716013162e-05
-2.57783397930982e-05
-1.60702342442402e-05
-3.34369255710129e-05
-1.44865233099167e-05
-1.37990124062681e-05
-3.07278159292973e-05
-1.74888750464466e-05
-3.12613494693065e-05
-3.0239375563055e-05
-3.3586002794164e-06
-2.8822549786917e-05
-2.27507101931501e-05
-3.84518128137482e-05
-2.15142109318425e-05
1.65418863358327e-05
-2.05394132307021e-05
-1.26256288753236e-06
-3.1600720801086e-05
-3.5137954592741e-05
-3.54378133855041e-05
-3.48062365038185e-05
-2.57566564266139e-05
-1.04018032924637e-05
-3.07486505849516e-05
-1.85032370474124e-05
-4.69633972246598e-06
-2.89555679904832e-05
4.52172735608002e-06
-4.86166652279743e-05
-1.84403858340804e-05
-2.51728018358923e-05
-1.83514002492249e-05
-1.37857739450763e-05
-3.25593742927477e-05
-2.30077735567573e-06
-7.3488950069594e-06
-2.350226790118e-05
-2.12976140346067e-05
-3.34482071119508e-05
-2.34015723531039e-05
-2.51712142311408e-05
7.95621263246111e-06
-3.32058734821126e-05
-2.6245251711444e-05
-4.80383643833845e-06
-2.75477885241676e-05
-1.21204993143746e-06
-2.45340060318542e-05
-1.80354802287075e-05
-3.7948828379508e-05
-3.32011207893946e-05
5.18358711771655e-07
-2.24005167718123e-05
-1.65788070563445e-05
-2.96596331272498e-05
-2.48076447675761e-06
-2.02299851156402e-05
-4.21537324805106e-06
-2.2538877293458e-06
-2.64487185580597e-05
-2.00253737054024e-05
-1.28907711761064e-05
-1.34773518501917e-05
-4.30886384265563e-05
-2.47497276801224e-05
-1.44001260067009e-05
-5.73437663694066e-06
-4.38043589614052e-05
-1.10470650222409e-06
-2.98583176443771e-05
-2.31921613967954e-05
-4.09270999897533e-05
-1.16041220351122e-06
-1.5676109826688e-05
-2.83230408567376e-05
-1.89619747509808e-05
-1.07725304359231e-06
-2.18068912145481e-05
-1.3996085179503e-05
-1.2442883034902e-05
-1.62786763964367e-05
-3.21525978506747e-05
-2.45612945316483e-05
-2.44008508761164e-05
-2.58523806788758e-05
-1.02446729577987e-05
-3.54116400372435e-05
-3.39820782484371e-05
-9.40107039611748e-06
-1.65849107327807e-05
-1.57765310127023e-05
-2.32539257983709e-05
-5.39161546019795e-06
-9.59337405972241e-06
-1.25224670916981e-05
-3.04439074239297e-05
-1.14273318214766e-05
-1.20397150565497e-05
-2.4172563140488e-05
-6.82609289173324e-06
6.03789454787782e-06
-2.27328631071879e-05
-1.74207424047967e-05
-1.78357717313476e-05
-5.61394532615363e-06
1.93405780087143e-06
-2.83090908491679e-05
-1.38458688278261e-05
-4.38855562831172e-05
-2.75815848312446e-05
-2.16018485001356e-05
-1.8841511077048e-05
-2.92686377526625e-05
-3.08000998326063e-05
-2.54844544855551e-05
-3.44038313580607e-05
-1.24682316622219e-05
-2.21910093417971e-05
-4.01261588274702e-05
-1.51173769379516e-05
-2.72855534142435e-05
-2.753767797359e-05
-2.23032486807845e-05
-6.08541759454902e-06
-1.75204940116579e-05
-3.42550395608378e-06
-4.85696010018995e-06
-3.62750193548061e-05
-3.72954830330811e-05
-4.15071494420022e-05
-2.45369703973505e-05
-2.44546878600231e-05
-1.79794768755286e-05
-1.95575169022293e-05
-4.064780538325e-05
-2.40354556780923e-05
-2.87477268801977e-05
-1.85418137983807e-05
-2.08313960774868e-05
6.55395219689197e-06
-4.0588028972758e-06
-4.53230904536428e-05
-2.55114586394931e-05
-1.7825465065462e-05
-4.98295388808136e-05
-1.75661553787714e-05
-2.53060200429615e-05
-2.21387182865114e-05
-3.99566074387222e-06
-2.28862516772922e-05
-2.57266317550217e-05
-3.04439117617804e-05
-3.62791973429439e-05
-4.78658140262262e-05
-4.67678926449389e-05
-2.18028712679108e-05
-3.4326633003547e-05
-1.4142077261452e-05
-3.23688056580021e-05
-2.04489611288092e-05
-4.10761544217821e-05
-1.17860407316209e-05
-2.28415247730837e-05
-2.74724835828123e-05
-2.81313035917335e-05
-2.24525301865751e-05
-1.55374162619013e-05
-1.20084993839151e-05
-1.62526419711329e-05
-2.63028017667087e-05
-1.78778499511052e-05
-2.58644633775051e-05
-1.70556004236367e-05
-2.68645172748442e-05
-8.12415144543141e-06
-2.03448525642832e-05
-1.8841120034673e-05
-2.6346591213933e-05
5.0781924181385e-07
-3.10088344283606e-05
-2.22486428854844e-06
-3.85340645598442e-05
-2.39289188957283e-05
-8.43668963376054e-06
-2.39222897525955e-05
-1.65824096947784e-05
-4.13221524979756e-05
-2.31360248251653e-05
-1.23620916917349e-05
-2.2582992998512e-05
-1.05002928951342e-05
-3.17592365821102e-05
-7.4786494901791e-06
-5.17334000971981e-06
5.39615999340117e-06
-1.48058679428843e-05
-2.03840739742523e-05
3.90272400718846e-06
-3.13249441579543e-05
-3.6415718176725e-05
-1.06943746672816e-05
-1.44858914995149e-05
-3.07897068594699e-05
-1.65167155742367e-05
-2.37170690179015e-05
-1.27289658994449e-05
-2.27900007909541e-05
-2.56569146297051e-05
-2.73158966200586e-05
-9.68103552496329e-06
-1.85324451310014e-05
-3.00078034288581e-05
-3.68837085138496e-05
-2.02322375472835e-06
-1.92453795959078e-05
-3.41336024682724e-05
-2.98051617867416e-05
-2.35899417330345e-05
-1.07513824320712e-05
-4.72152434463749e-05
-2.22273653432566e-05
-2.9603579810259e-05
-7.66632247494773e-06
-2.08751304027612e-05
-2.25338594384624e-05
9.95687766021931e-06
1.44465289208672e-06
-2.06405538508527e-05
-2.97128910464453e-05
2.18973323618679e-06
-6.14975911241694e-06
-3.42804175663525e-05
-3.71379914570695e-05
-8.08012755283599e-06
-6.23563694166496e-06
-1.86970475404384e-05
-1.77975756514415e-05
-1.10046365504153e-06
-3.30804579909246e-05
-9.21889064653041e-06
-5.38439968022848e-06
-3.00541348433158e-05
-2.06889904169068e-05
-3.17760780798663e-05
-4.68183006085381e-05
-3.01352577215818e-05
-4.30165431720552e-05
-2.26298794638615e-05
-1.77107532638473e-05
-2.84863879509329e-05
-2.92194887176058e-05
-1.43330335093096e-05
-2.40079364298723e-05
-2.41498555364244e-05
1.71057266473938e-05
-3.64575846372793e-05
-3.28513219523019e-05
-2.93531423969765e-05
-2.43661975980495e-05
-3.13668494297575e-05
-2.22787717779847e-05
-1.98747004451574e-05
-2.17581400819667e-05
-7.42586249009642e-07
-3.7273094987391e-05
-2.46831304550132e-05
-8.13237844045412e-06
-2.34747393723732e-05
2.13315031502494e-06
-9.67973350167414e-06
-1.62145597104575e-05
-2.41830620581188e-05
7.89647300763361e-06
-3.12354572987965e-05
-7.62916184384407e-06
-3.25078959741984e-06
7.42190332934915e-06
-1.20101013586282e-05
-2.86703170403914e-05
-4.05191484507394e-05
-5.66424860522042e-06
-4.66861422264302e-06
-2.96013441322405e-05
-2.07180595298235e-05
-3.06756151645777e-05
-3.3737366368656e-05
-2.57749092517567e-05
-6.41153630214163e-05
-9.27527291043244e-06
1.33587558287254e-05
-1.34805214395504e-05
-2.88465502896072e-05
-3.24406272076295e-05
-5.30362850093304e-06
-3.24596145020715e-05
-2.89855221982171e-05
-1.77666524634565e-05
-3.39725212861977e-05
-2.65439789776771e-05
-2.46133928967036e-05
-4.43820534315806e-05
-1.03928077177968e-05
-4.48864345089282e-05
-4.06626499168761e-05
-2.5025459135505e-05
-3.03941881573299e-05
-2.36473826678075e-05
-2.76630022017855e-05
-1.19343311511699e-05
-2.76532273150575e-05
-3.45981438120289e-05
-2.79912500141901e-05
-3.52704803158253e-05
-3.20286275537729e-05
-1.10300612858295e-05
-1.15181020560384e-05
-2.57656616805574e-05
-2.10542890926654e-05
-2.69529227872202e-05
-2.39233204682527e-05
-1.83778998918805e-05
-4.34873851676238e-05
-2.44837479472577e-05
-2.54347304923046e-05
-1.62113596553613e-05
-4.8253453250567e-06
-2.74232930497156e-05
-4.06919138187228e-05
-2.0275307943791e-05
-3.14201147626364e-05
-2.32153336455743e-05
-2.34497422101447e-05
-1.84333381456608e-05
-1.17356686659943e-05
-2.11537870295797e-05
-9.27444592663625e-06
-1.47880519780055e-05
-1.03170337905157e-05
-4.71974549678178e-05
-2.58624204095444e-05
-2.45484442380282e-05
-2.3337385829976e-05
5.81658793318028e-07
-2.76108185406975e-05
-1.26414203478019e-05
-2.19195161668503e-05
-6.22722300984713e-06
-5.06375896313943e-06
-2.0078792209211e-05
-7.2494616334246e-06
-1.04943106331571e-05
-3.65675958191507e-05
-2.28557203812443e-05
-4.05181179073547e-05
-1.56806084957752e-05
1.22293338737674e-05
-5.1381084157085e-06
-2.44013937776615e-05
-3.21007040596107e-05
-1.76717018497268e-05
-8.73264847825754e-06
-3.24543951170031e-05
-4.8878153769117e-05
-1.09353194962064e-05
-1.08339547663842e-05
-3.15565786159847e-05
-2.72101232153281e-05
-6.02765371838776e-06
-1.33986287287614e-05
3.02806319330204e-06
-1.15465002698542e-05
-1.36339615562345e-05
-3.03751310481285e-05
-5.32076829420453e-06
4.89817491750886e-06
-2.38665682879927e-05
-3.21805271342639e-05
-1.84799897417291e-05
-1.2403913656604e-05
-1.79080592922186e-05
-2.65183507388666e-05
-1.51141096806715e-05
-2.40789818849217e-05
-4.12427838071598e-05
-6.03394431992557e-06
-5.55898667387713e-06
-1.72650602019543e-05
-2.05905368143391e-05
-1.15385367752099e-05
-3.0280279170566e-05
1.02318649412846e-06
-2.26782900095672e-05
-1.7081655189504e-05
-9.78669742527952e-06
-1.10723328648337e-05
-1.35015085599226e-05
-2.64617515922168e-05
-2.38801228750542e-05
5.20618255967284e-07
-7.40010856341807e-06
-2.56342891553947e-05
-2.70222193569919e-05
-2.21783132837917e-05
-1.72064370957392e-05
-3.89295578758878e-05
-2.62689741926491e-05
-8.51933072371204e-06
-1.09103288917774e-05
-3.38232016029284e-05
4.7823612972964e-06
-2.25180360777726e-05
-1.89535675049976e-05
-2.16034819961077e-05
-4.41333093456391e-05
-4.2218500222159e-05
-3.16121357719596e-05
-1.57160093517953e-05
-2.66642338495174e-05
-1.85985617209376e-05
-2.11472220838714e-05
-4.14869504041769e-05
-2.11880622731851e-05
-1.19861974692612e-05
-3.75921731503811e-05
-2.7342368023355e-05
-2.55235969672646e-05
-1.73796719820666e-05
1.39203760504099e-06
-1.88007445148755e-05
-2.60007421525185e-05
-2.52622641752832e-06
-1.86939030231985e-05
-1.634379950925e-05
-3.13298882106606e-05
-1.76784542691584e-05
-3.65398363310379e-05
-2.56288567120502e-05
-2.19043194932044e-05
-2.27695931751167e-05
-2.37519014429418e-05
-1.84661890882255e-05
-3.04948955906863e-07
-2.55793415482683e-05
2.251732216566e-06
-4.68664219571861e-06
-2.44727280081161e-05
-9.74496664038301e-06
-1.33485512484882e-05
-9.70173516158977e-06
-3.68177845840625e-05
-3.11096909949654e-05
-3.02134798183678e-05
-2.33406278640889e-05
-2.48962956926465e-05
-2.57618335313523e-05
-1.30195801138898e-05
-3.00138315006657e-05
-2.41078837792926e-05
-1.10744028100156e-05
-1.91705559399722e-05
-2.91803626702638e-05
-2.94471329171887e-05
-2.07006320749591e-05
-3.15687005020682e-05
-2.82181259451684e-05
-1.5594831367891e-07
-3.74447026574711e-05
-9.7767006416685e-06
-1.63199654184782e-06
-6.08608569507741e-06
-2.2200207164538e-05
-1.26852564637428e-05
-2.07341896514018e-05
-3.05498917697435e-05
-2.7034651531762e-05
-8.75357774038129e-06
-2.00430934260754e-05
-1.26772922379584e-05
-1.63115550604624e-05
-3.53331523367474e-05
-4.48564921522124e-05
-1.02307795495239e-05
-1.51807571351104e-05
-1.84363170823616e-05
-4.32375317002129e-05
-3.1256406699828e-05
-3.35516683775279e-05
-2.27591052209235e-05
-8.42231333697084e-06
-1.05629263990025e-05
-3.42660382589565e-05
-3.45104832407728e-05
-5.2444642237672e-06
-2.63471937626359e-05
-3.57435862004767e-05
-3.07238522224734e-05
-3.47392296310537e-05
-3.39171220674512e-05
-1.44404696735198e-05
-5.00700155765193e-05
-1.41025970199112e-05
-1.28204466732409e-05
9.75284397567352e-07
-1.73760797963375e-05
-1.24589456402658e-05
-1.44337547765091e-05
2.94419660059157e-06
-1.99378083793084e-05
-2.51176473140998e-05
-5.28250340639285e-06
-1.48590530618467e-05
-2.94208003303751e-05
-2.38947304519566e-05
-1.4048577024418e-06
-2.12822464117032e-05
3.88812577999539e-06
-3.51258970729006e-05
-1.75882829387807e-05
-1.71807564848894e-05
-1.11618685431565e-05
-3.31670392511168e-05
-2.56631872062849e-05
-4.10442645181515e-05
-1.8472354824703e-05
-4.13561606626407e-05
-2.76377773787525e-05
-2.53885217974849e-05
-1.22074510070934e-05
-2.67276591974896e-05
-3.8662779702124e-05
-1.09115854532698e-05
-2.611343838949e-05
-1.54650418797814e-05
-2.84386829056543e-05
-2.45766337522752e-05
-3.22767452695997e-05
-3.75568608300399e-06
-1.55379030576512e-05
-3.1368634976475e-05
-1.42059783356982e-05
-3.61793972975715e-05
-2.31175787837312e-05
-1.80901116484038e-05
-5.6135647400195e-05
-1.8451073841576e-05
-1.61397572402884e-05
-3.44343680262564e-05
-1.39106822049139e-05
-3.842354371649e-06
-1.97667310880554e-05
-4.83056574797133e-05
-9.15132924877147e-06
-3.65925946317837e-05
-2.56995501744663e-05
-3.33503786441398e-05
-1.04869310028351e-05
-2.59220539696662e-07
-6.34177881149915e-06
3.05618320672696e-07
-3.3097270146696e-06
-1.3061536181521e-05
-3.36931270092142e-05
-8.17121203003007e-06
-7.67827143866044e-06
-1.21403533833449e-05
-1.76917200439651e-05
-3.37835825999866e-05
-3.26385687431946e-05
-2.07750378979833e-05
-2.69368657451437e-05
-2.60454995948873e-05
-3.0617379396202e-05
-3.61273216942314e-06
-3.00220300945873e-05
-3.90327924274087e-05
-3.14897091875048e-05
-1.05499089481931e-05
-2.10280931752971e-05
-1.71539499731385e-05
-2.30042357036489e-05
2.22940923472178e-05
4.0205189487258e-07
-6.80132231948918e-06
-1.3423041773645e-05
-1.72129858233038e-05
-2.58405074355811e-05
-3.09142092863325e-05
-2.99904764151058e-05
-2.45288068126839e-05
-4.21432475305591e-05
-5.4371196470835e-06
-2.13829804243006e-05
-3.14735244034078e-05
-3.28380696244173e-05
-1.10282787615144e-05
-9.76679972653235e-07
-3.17682311231058e-05
-1.52927615700781e-05
-2.4644949497402e-05
-3.34975716280821e-05
-1.68672186622623e-05
-2.75282730662451e-05
-4.15181723514024e-05
-3.35056002645021e-05
-2.01888271454819e-05
1.98947166972559e-05
-2.4766711334666e-05
-4.20105461303896e-05
-2.1952362227452e-05
-2.17323725286816e-05
-1.23331571080717e-05
-1.21617318891589e-05
3.94106994212836e-06
-3.38015039226129e-05
-2.56403691400039e-05
-3.67271728131914e-05
-1.19522695312971e-05
-3.06246870832732e-05
-2.20813421380173e-05
4.85907034696066e-07
-2.02949730439058e-05
-1.73233574386432e-05
-1.42345693852859e-05
-3.70389868052042e-06
-1.03023904147493e-05
-1.79045449992507e-05
-3.47728630342944e-05
-3.58820840675486e-05
-2.0538637611323e-05
1.41243202644299e-06
-2.84010883354054e-05
-2.45689303031334e-05
-1.16252016282449e-05
-2.1441598941218e-05
4.00016739232122e-06
-3.70231457061948e-05
-4.73064475610762e-05
-2.17790606187731e-05
-6.59071941360963e-06
-2.28870180430756e-05
-3.15742965733088e-05
-6.40782833872461e-06
-1.77839576929258e-05
-2.82620553339413e-05
-3.73425940199665e-05
-1.30016894744953e-05
-1.08688490718564e-05
-3.47780455661746e-05
-4.20572966620509e-05
-2.18842013752844e-05
-2.42307014470948e-05
-3.27693613523468e-05
-2.60632875385256e-05
-2.53341644259988e-05
-9.72939565833656e-06
-2.4807157775267e-05
-1.19442626638657e-05
-4.49220423624788e-05
-2.22178907747382e-05
-3.46728510712463e-05
-1.3641199467026e-05
-2.22231443121695e-05
-6.10452447176752e-06
-2.30038426368782e-05
-2.05438456454935e-05
-1.18783935764318e-05
-9.03484058424281e-06
3.96709684535427e-06
-2.11199481119563e-05
-3.29978821339061e-05
-2.65707837237142e-05
-6.44849479350606e-06
-3.17752549538594e-05
-2.51527979088639e-05
-2.20872084601961e-05
-2.3198916857234e-06
9.07115150445392e-07
-3.76688381714677e-05
-2.97369610368441e-05
-3.11899393952906e-05
-8.78822683482726e-07
-2.42192509499927e-05
-1.27360986375483e-05
1.01235434631885e-05
-8.84612793680892e-06
-3.73739982397524e-05
-2.47229384164386e-05
-3.12521119446892e-05
-4.44135344040799e-06
-2.54970140853029e-06
-2.90457185413776e-06
-1.06939249395072e-07
-8.71340602630348e-06
-2.04720648127237e-05
-3.48110936389501e-05
-1.71299567254164e-05
-3.57021452097431e-05
-3.56903235191304e-05
-2.28034223579941e-05
-2.57371099454789e-05
-4.16190121394718e-06
-3.62248282192749e-05
-1.08204394267038e-05
-2.57242810359069e-05
-2.44877834410955e-05
-2.90319447869527e-05
-2.39739678311659e-05
-4.02569972021648e-05
-1.59262081071263e-05
-2.88388518336601e-05
-2.85768792617133e-05
-1.0118273250001e-05
-2.09740198876572e-05
-3.87349262865385e-06
-1.21031405709849e-05
-1.70853202137141e-05
-2.66843764490898e-05
-2.57987010103371e-05
-1.87166287831396e-05
-2.09044107097584e-05
-2.09991214176649e-05
-3.48221350596497e-05
-1.65095125934456e-05
3.62241055716208e-06
-4.93778747648061e-05
-1.9584636670318e-05
-1.22379994579038e-05
-1.93918530512962e-05
-2.03526528184342e-05
-4.67497827359589e-05
-3.31932764223312e-05
-1.73905349621582e-05
-6.91793799711903e-06
-3.19418479555227e-05
-7.36980311170162e-06
-2.1787322321246e-05
-7.69207723574201e-06
-2.84734041413854e-05
-7.68272553308785e-06
-3.73432212891109e-05
-1.24643175856943e-05
-2.16046097078748e-05
-1.52430028194354e-05
-3.42975945874246e-05
-4.65597799064332e-05
-3.34643659747515e-05
5.33603912318143e-07
-2.41440608040715e-05
-3.46617938895447e-05
-9.89374738462265e-06
-1.46661588572114e-05
-3.90975907187899e-06
-1.69157708427297e-05
-1.19017284086493e-05
-1.59218726235611e-05
-2.44552339233024e-05
-9.92658688302932e-06
-1.86446142713677e-05
-1.27273720606268e-05
1.5077135408951e-06
-3.04095065243095e-05
-4.28685049731239e-05
-1.62891644713666e-05
-3.64869625121907e-05
-2.58904153712491e-05
-2.95920007517139e-05
-4.7243757842368e-06
-2.37482875314561e-05
-1.27086488883366e-05
-2.86019224177058e-06
-1.1547791418124e-05
-2.38223606686358e-05
-6.71483540804087e-06
-9.48878172208135e-06
-3.35990384974575e-05
-2.51957161830446e-05
-8.14568142591201e-06
-1.09193656893025e-05
-3.16683165897995e-05
-2.39032738861154e-05
-1.57105217462802e-05
-3.30759425951655e-05
-2.53637032270715e-05
-2.26559243344715e-05
5.89070893495495e-06
-3.27741091725342e-05
4.58036171751437e-06
-1.96049646346423e-05
-2.61586433274452e-05
-1.71188787569259e-05
-3.15280677756779e-05
-8.75415531794928e-07
-4.38467493060891e-06
-1.74231009326122e-05
-2.21658136417464e-05
-2.26135158159826e-05
-1.33234013338849e-05
-9.40357783894626e-06
-2.87212628294401e-05
-3.15204009968491e-05
-2.58664784747854e-05
-4.07877280693954e-05
-2.90896560793001e-05
-2.04455752781103e-05
-1.14507849402273e-05
-1.90755265855779e-05
-2.49756996816119e-05
-5.05882195551808e-06
-3.58577769764204e-05
-5.81833434869645e-06
-1.58741667900367e-05
-3.9900785183143e-05
-1.92851513490394e-05
-4.6072459718139e-05
-2.14075804608771e-05
-4.16459745868001e-05
-4.71271985782656e-05
-3.86198551163146e-05
-2.55613425590705e-05
-6.52528895462128e-07
-1.30086562658906e-05
-3.56974048832016e-05
-1.41270088832459e-05
-3.04522922571853e-05
-2.4711808962436e-05
-2.82158419649181e-05
-1.69590659734295e-05
-1.18229214806837e-05
-2.77085754370131e-05
-2.73227597455164e-07
-1.82678913326594e-05
-2.91872228966802e-05
-2.10331960626834e-05
-1.98750151473677e-05
-1.78191644383922e-05
-9.31511793157378e-06
-1.06487536484601e-05
-1.57317067212202e-05
-2.32899725752225e-05
-5.04562421070114e-06
-1.54722643314859e-05
-1.45112968719228e-05
-2.7770271100164e-05
-3.7136293599974e-05
-1.75464138352663e-05
-2.63069494350215e-05
-1.02859154094284e-05
-2.79628024527632e-05
-2.08645876140748e-05
-2.4685521331012e-05
-1.77718737588765e-05
-2.15120442670351e-05
-3.32760423436231e-05
-2.35029408096186e-05
-1.17514533948234e-05
-6.73507569439714e-06
-1.27012720008757e-05
-5.30793163081381e-05
-2.8115906727247e-05
-3.03530360027706e-05
-1.36028963032013e-05
-1.46119070636787e-05
-9.63502346556616e-06
-2.19509477843152e-05
-2.78374483962252e-05
-1.34705422761142e-05
-1.98222162662612e-05
-1.95001801014387e-05
1.16586848305811e-06
-1.90742862165849e-05
-2.79413893899524e-05
-2.78892011530957e-05
-2.75561231804005e-05
-4.36849192867544e-05
-1.13025353418517e-05
-1.23911401351683e-05
-2.30818413201517e-05
-2.44443401465169e-05
-1.90240781525002e-05
-2.45732774473152e-05
-3.1564054504094e-05
-2.29287245883943e-05
-6.20274757690084e-06
-8.75398406904718e-06
-2.87313200052695e-05
-2.46283331999214e-05
-3.12037074405467e-05
-2.16640113347858e-05
-2.82664318732191e-05
-1.54132690553622e-05
-2.01428991624974e-05
-2.13334699917039e-05
-9.62057234533756e-06
-1.39604340231323e-05
-3.041590996519e-05
-2.86298186091175e-05
-2.75352558378116e-05
-1.6543103869547e-05
-1.91764569829687e-05
-3.23757038118521e-05
-2.20859570543264e-05
-1.76995991086407e-05
-4.11587085530823e-05
-2.46057319032126e-05
6.44349956111222e-06
-2.30290850350895e-05
-3.26847385318972e-05
-2.08208323745907e-05
-2.29517083851867e-05
-3.55204329476572e-06
-1.98035580599877e-05
2.72113286030982e-06
-1.81912335884328e-05
-2.82738216171361e-05
-4.89327864442182e-06
-1.63247142997641e-05
-1.83923542988457e-05
-1.22435019076157e-05
-2.18987168095902e-05
-2.43517006754536e-05
-1.63560758250686e-05
-2.5161089296143e-05
-2.47198075615683e-05
-1.30608737170171e-05
-2.41511804392569e-05
-8.02717175400083e-06
-1.38284418260667e-05
4.2448497599462e-08
-1.39404974544563e-05
-6.56717179385013e-06
-2.98825246838913e-05
-1.55063030552113e-05
-2.70107651205344e-05
-2.30550541370805e-05
-1.52054662161922e-05
-1.39335677390195e-06
-2.79094698193691e-05
-1.5615380812859e-05
-3.16127398823651e-05
-8.84555865164203e-06
-1.50144117724759e-05
-6.0991231039982e-06
-2.1678603420143e-05
-2.42273759073983e-05
-1.12422740923121e-05
-2.60234590866804e-05
-1.23717010125017e-05
-8.4033875756217e-06
-3.29669621423871e-05
-7.12619840724198e-06
-4.49353155886351e-06
-2.86550670186781e-05
-3.49788631166667e-05
-2.81695592582079e-05
-2.48614115202672e-05
-1.89729393197214e-05
-7.03715871355388e-06
-4.49574473952155e-05
-3.26215078312583e-05
-3.44946053669455e-05
-1.12053276237483e-05
-3.78090818744186e-06
-4.4515414719348e-05
-3.2729256766967e-05
-3.63738017553775e-05
-2.19785401772685e-05
-2.0333033230448e-05
3.84406579184763e-06
-3.06632461671624e-05
-3.15791610675738e-05
-2.13799035257843e-06
-2.2273107458297e-05
-2.70436372826e-05
-2.18384398665208e-05
-3.19970513892636e-05
-2.24703241480281e-05
-1.45006412780072e-06
-1.66300509575084e-05
-2.21926862518718e-05
-6.08515301284199e-06
1.05386121138383e-05
-2.89375294511015e-05
-7.22104343700258e-06
-2.74695025915342e-05
-3.63012907353312e-05
-2.36624484672056e-05
-3.70068029104444e-05
-1.34687186300177e-05
-2.90291983392288e-06
-2.09191624797183e-05
-2.35079085239798e-05
-8.4937507317882e-06
-1.39536403112873e-05
-2.02463981461896e-05
-3.5280636538235e-05
-2.43236829317017e-05
-3.22897493757681e-05
-3.81143620916432e-05
-3.1401915859828e-05
-3.05007885791771e-05
-3.02229246047807e-05
-2.51105455537937e-05
-1.89682602244775e-05
-2.20803915190941e-05
-2.3814650778515e-05
-1.72193232076588e-05
-2.12907930456787e-05
-2.43558603013226e-05
-2.63736858004373e-05
-1.49859402225588e-05
-1.76685463588575e-05
-1.22005282474615e-05
-4.2151085498484e-05
-4.12430808947575e-05
-3.57113305484233e-05
-2.66111559918537e-05
-3.32391416336165e-05
-1.36076789041346e-05
-8.37277195025689e-06
-4.15797643127579e-05
-2.88910023070348e-05
-2.14071167765634e-05
-6.18810324094348e-06
1.49024001553328e-06
-1.49039420590071e-05
-2.26785406336837e-05
-1.43105447381782e-05
-3.53239470023815e-06
-4.87732135352803e-06
-3.41657794997221e-05
5.52390691038551e-06
-2.13020872256969e-05
-1.25853056324166e-05
-1.65669020103008e-05
-6.45309225013004e-06
-1.57254458030001e-05
-2.02930976187413e-05
-2.69409175731549e-05
-2.89324092019492e-05
-1.42802198376549e-05
-3.51220002904923e-05
-2.33989081311252e-05
-3.3554319296477e-05
-2.16047439211395e-05
-1.89480762228928e-05
-2.92348689590853e-05
-2.44895328314057e-05
-3.59301129637345e-05
-2.58947568598953e-05
-1.98587281950858e-06
-8.03955230739072e-06
-1.36964264186559e-05
-4.48717429901492e-06
-2.38222577343402e-05
-3.53758748690787e-05
-2.44951801851853e-05
-1.15171009210073e-05
1.26030992539537e-05
-8.15110583671192e-06
-3.67976737484987e-05
-4.61344476875847e-05
-1.42189570145063e-05
-1.66592844787557e-05
-3.28207888160266e-05
-2.71336193720999e-05
-2.64595082401874e-05
-6.50476070217934e-06
-2.34657194797571e-05
-1.03340320251776e-05
-9.31858226817418e-07
-3.12137546173152e-05
-2.45491786057213e-05
-1.00653904302798e-05
-1.46713615297742e-05
-1.3105890654701e-05
-1.32383822169789e-05
-1.49510967492845e-05
-9.1483528989234e-06
-2.54620000696537e-05
-3.87042496518313e-05
-1.65136432535035e-05
2.59180779463565e-07
-2.70717908380655e-05
-2.90678529746745e-05
-1.27841212672616e-05
-8.34836014621809e-06
-1.59853964654849e-05
-2.05944158313671e-05
-2.87046093783439e-05
-9.32334431940999e-06
-1.78431475245756e-05
-1.31236999805927e-05
-2.70257615313328e-05
-1.10292323742023e-05
-7.05503805919379e-06
-1.50376423061038e-05
-4.12923938204611e-05
-2.49244245636458e-05
-7.10307408911651e-06
-2.88297378753752e-05
-2.51796856854222e-05
-2.44176963363071e-05
-3.25269732516839e-05
-1.6566332756514e-05
-4.62920059476883e-05
-3.07854420456011e-05
-2.09874763926279e-05
-1.72843315093228e-05
-5.47002523190105e-05
-3.13679621740662e-05
-1.24127053724084e-05
-1.46743362193163e-05
-1.38759089935222e-05
-3.27576100562289e-05
-9.92791794699402e-06
-8.10913569292378e-06
-3.570882702374e-05
-9.73623098490509e-06
-1.49048192967781e-05
-2.56954737512883e-05
-2.15640228250566e-05
-1.25720753766943e-05
-2.18898621087122e-05
-1.23942132055265e-05
-1.36752533385172e-05
-1.26947695490435e-05
-3.88803673478015e-05
-3.97984128354749e-05
-2.14683904941557e-05
-1.21946747283222e-05
-1.33343737854845e-05
-3.18603408388702e-05
-2.54846122491372e-06
-2.17241485914843e-05
-2.63870589258726e-05
-9.2910399544391e-06
-2.85697295703628e-05
-1.7848614326295e-05
-1.27216547023859e-05
-1.23487121071288e-05
-1.41185887244291e-05
-2.79264860796694e-05
-1.80642242369888e-05
-1.51573019009274e-05
-5.32962025520174e-06
-3.38828245069984e-05
-1.6561241816521e-05
-9.31417355427788e-06
-2.04849168139148e-05
-2.87622735257989e-05
-1.57405778906798e-05
1.11683279083441e-05
-1.068466944638e-06
-2.04664126301014e-05
-2.51036107188936e-05
-8.62924167570182e-06
-1.39335818406336e-05
-6.76310257433214e-06
-3.03251395118992e-05
1.85177784001803e-05
-3.32884448406859e-05
-2.81591202417874e-05
-3.77822291920414e-06
-2.71933073677133e-05
-2.91265830503232e-05
4.21161527864961e-06
-7.04691881405353e-06
-4.57891724021069e-06
-2.94997569875463e-05
-3.19453114782472e-05
-1.67891289346969e-06
-1.02813416611902e-05
-8.54438204909371e-07
-5.29305598811752e-06
-2.5010063127798e-05
-2.45931789136133e-05
-5.3416079479868e-05
4.32160568497904e-06
-1.67592343581966e-05
-1.88817523320962e-05
-2.24739617154419e-05
-1.27775343119335e-05
-3.10693968019665e-05
-1.80793772525512e-05
-4.99648478226001e-05
-2.46363041195327e-05
-2.15973967159707e-05
-1.74140819954413e-05
-2.80150203904092e-05
-7.61925617044699e-06
-2.92610492504658e-05
-8.4271408046653e-06
-2.80523693267109e-05
-3.04465328956629e-05
-1.56612086684122e-05
-1.31819985157885e-05
-9.84633343325226e-06
-3.40040903949041e-05
-1.68169740594295e-05
-1.64141423702244e-05
-3.82229975136483e-05
-2.34425762165389e-05
-2.00707990591183e-05
-1.43948614376289e-05
-1.84404791693462e-05
-3.57109116343794e-05
-4.53859059606495e-06
8.90345963345903e-06
-1.98375107574237e-05
5.27479287258346e-06
-4.20458127575069e-05
-3.54292811475664e-05
4.152053582736e-06
-4.10079935450236e-05
-3.33890348561734e-05
-2.54417587317924e-05
-2.18003057278327e-05
6.92619597974439e-06
-5.44598059271745e-06
-3.87751061866459e-05
3.83465171640032e-06
-2.19316815754465e-05
-2.38338841473214e-05
-2.19018668123813e-05
-2.09222094761762e-05
-1.62911130330614e-05
-1.22961718399478e-05
-9.05863536694836e-06
-2.6358977764e-05
1.46680540751628e-06
-8.71677861212038e-06
-2.71509418145666e-05
-2.77090451037031e-05
-1.09166047139245e-05
-3.16552907163403e-05
-2.34467136085011e-05
-6.77125469958451e-06
-1.37730149345417e-05
-1.9580852014654e-05
-1.16387558993509e-05
-1.56848682616179e-05
-1.82544813561815e-05
-8.05870980877583e-06
-2.54069440436391e-05
-2.74399113028086e-05
-2.55447449514128e-05
-1.48472242490808e-05
-2.7161038254445e-05
-2.51494231647094e-05
-1.57535273513753e-05
-4.14590656021574e-06
-2.10659732145976e-05
-2.06810285555192e-05
-2.93114040402867e-05
-1.15915580998724e-05
-4.04153458939132e-05
-2.11393483589587e-05
-3.17071207903065e-05
-3.38330619066866e-05
-7.31308389738683e-07
-5.06834217498655e-06
-3.13242161868092e-05
-4.72091611813058e-05
-3.29774694774364e-05
-1.06046176297083e-05
-3.91624539383415e-05
-2.2968979875303e-05
-2.61830130593188e-05
-1.85170435953745e-06
-3.50774074716881e-05
-2.94527732476374e-05
3.30082527023343e-06
-1.89209938554633e-05
-1.97893037396857e-05
-1.99659241352117e-05
-2.0208642727684e-05
-2.67052122049765e-05
-2.56647473355455e-05
-3.25326841068579e-05
-2.07442590155792e-05
-1.62853007072535e-05
-2.79615893551472e-05
-2.43316085333044e-05
-2.41753340841164e-05
-4.2137001884826e-05
-3.99599411785986e-05
-3.08179221921346e-05
-1.95859143835701e-05
-2.43036092836121e-05
-2.37024376268167e-05
-4.66963175247645e-05
-9.1307221915095e-06
-1.88639180317364e-05
-2.2057153218795e-05
-1.32735853728271e-05
-4.72556567712253e-05
-2.16306905561623e-05
-3.16564822585901e-05
-8.31104665182089e-06
-4.11999018251062e-05
-1.59715268608623e-05
-1.77854464652517e-05
-2.98129699464689e-05
-3.17991096020241e-05
-2.14680461784409e-05
-3.07129387333959e-05
-1.94783787855129e-05
-2.62461248924801e-05
-1.58716545739313e-05
-2.23796328209807e-05
-1.77823834480301e-05
-2.48250731996375e-05
-1.03249873800515e-07
-4.05005270366236e-06
-3.35657066377574e-05
-2.32752116073107e-05
-1.14615986573476e-06
-1.82978791458907e-05
-1.71643479187312e-05
-2.95882959846458e-05
-2.39220722933725e-05
-4.80099012399346e-06
-7.60280688423448e-06
-2.19492162712661e-05
-2.27012050820708e-05
-3.84350096399334e-05
-2.70695874922497e-05
-2.78818927715721e-05
-2.04494213953344e-05
-1.74138127326367e-05
-2.21527843596861e-05
-7.74460573708683e-06
-3.76443518289878e-05
-2.32729610241621e-05
-7.33674082275276e-06
-2.48624780810432e-05
-2.48462770522376e-05
-3.16704001642197e-05
-1.73218127899087e-05
-1.71017342530248e-05
-3.43985905485475e-05
-4.11435764943406e-05
-1.62071929264864e-05
-2.97261554869573e-05
-3.28877139668224e-05
-3.31878739862019e-05
-7.62596861086096e-06
-3.81082684080689e-06
-2.29552984022232e-05
-4.07778025494823e-05
-1.97113275791461e-05
-2.97418057437051e-07
-2.7290728442268e-05
-1.41903367255437e-05
-2.32088462662525e-05
-3.63931918069889e-05
-2.84922840407063e-05
-3.46142815202352e-05
-3.63638614416825e-05
-3.84839917668914e-05
-3.10998336420703e-05
-1.55735218119062e-05
-2.7683331496844e-05
-2.61339716729218e-05
-9.75871959898105e-06
-2.67699463094894e-05
-3.53965741876647e-05
-1.29621797447795e-05
-3.62354814694841e-05
-2.06317078818018e-05
-8.67254845351881e-06
-3.59562421904954e-05
-4.75624305572131e-06
-1.83722842572354e-05
-2.82603227788248e-05
-2.61018002790682e-05
-4.84435715427922e-06
-3.14589828096967e-05
-1.49700546370377e-05
-2.25244209119834e-05
-3.18469244432331e-05
-5.38113543448349e-06
-7.26120693985435e-06
-2.8138891166732e-05
-1.6471371066285e-05
-8.19968825818478e-06
-4.43332238736678e-05
-3.02548255286667e-06
-2.31039702660236e-05
-4.40439783545825e-06
-3.09514752775781e-05
1.37168687543718e-06
-2.8408794292244e-05
-2.78206660510909e-05
-2.83058842270738e-05
-6.57777976404383e-06
-1.08405727394929e-05
-2.10579296266981e-05
-2.15179471012398e-05
-1.45156347550729e-05
-6.04033639702665e-06
-1.9609496931413e-05
-2.01852454504029e-05
-2.18553961110747e-05
-1.44401305424423e-05
-3.00992596975429e-05
-2.84812597541434e-05
-1.05706096186878e-05
-2.53066753272823e-05
-1.88175407987771e-05
-2.09635868944302e-05
-3.31354676552541e-06
-3.14889890860594e-05
-1.66062588941569e-05
-2.68516559864373e-05
1.39032921856384e-05
-1.27076851879567e-05
-4.60665184016531e-05
-2.13442430745435e-05
-5.39005395209277e-06
-2.19820823043839e-05
-1.32816100211279e-05
-2.61529769713148e-05
-2.80715355028639e-05
-2.88222118274007e-05
-2.45825006488409e-05
2.80287043688841e-06
-1.5870703739358e-05
-3.46252279467463e-05
-2.58567475195644e-05
-1.99904660306834e-06
-6.45561625094686e-06
-1.82218254429459e-05
-2.11200895882149e-05
1.69016258838068e-06
-5.37023973734443e-06
-1.79207939583974e-05
-1.79337300768146e-05
-1.85878983671365e-05
-3.90814581336599e-05
-1.82258078752537e-05
-9.34642005846066e-06
-2.82243196134727e-05
-1.7229458900609e-05
-3.04517806678161e-05
-2.72928507984914e-05
-2.87851858194013e-05
-2.61310104063437e-05
-3.2631368629804e-05
-1.9396469537507e-05
5.13921201428239e-06
-3.84713301023489e-05
-2.59987888608087e-05
-3.02694209815754e-05
-1.33111649165883e-05
-2.79718661534107e-05
4.4636368042007e-06
-1.99012762700879e-05
-3.09701766857139e-05
-2.35697473635427e-05
-2.44991663840679e-05
-3.34468281432537e-05
-2.91805601684264e-05
-1.62914391414527e-05
-2.22214242608294e-05
-1.88560397328754e-05
-2.70506468501639e-05
-2.16887453584222e-05
-4.4900212271054e-06
-1.28608884388923e-05
-8.21684544479853e-06
-5.32301917995929e-06
-5.76864354566037e-06
-2.01828603827068e-05
-1.30375301500499e-05
-6.72162021090092e-07
-1.61131307688366e-05
-2.07040247068908e-05
-2.29552656923039e-05
-2.40980063980932e-05
-2.1219512104845e-05
-3.2792750889257e-05
-3.452381494798e-05
-1.61360172005895e-05
-5.14108679848663e-06
-2.88093648869003e-05
-1.24147039585682e-05
-1.37460767043268e-05
-3.34461369107925e-05
-2.54966153520788e-05
-1.80554633127368e-05
-1.59437643159046e-05
-2.16316966372516e-05
-2.5198421606617e-05
-2.51349661837465e-05
-2.27907425562076e-05
-1.54988179015486e-05
-8.55745704975443e-06
-3.33126213295394e-05
-1.37655486624636e-05
-9.35729797382501e-06
-3.1521847152284e-05
-1.19765968358737e-05
4.26192805454378e-06
-2.29899806006721e-05
-2.08682382089144e-05
-3.53639653469058e-05
-4.02735295700878e-05
-1.06475605608681e-05
-1.76045073688413e-05
-3.38722012765178e-06
-2.5840756358761e-05
-2.99138411823533e-05
1.82653258629436e-06
-4.01079418649928e-05
-2.97534827709715e-05
-2.14939330144268e-05
-2.03541736036895e-05
-2.0367003476436e-05
-3.13583263040812e-05
-2.22507399665068e-05
-2.09228736630408e-05
-1.69804075088457e-05
-2.04618930206269e-05
-2.61996547943481e-05
-8.00200183363705e-06
-3.58520446601456e-05
-3.39423241206744e-05
-3.06459268124818e-05
-2.46176834692795e-05
-2.17013330269599e-05
-5.14148776327035e-05
-3.58894707194121e-05
-3.6092228526251e-05
-7.33205535847792e-06
-2.44220672204261e-05
-1.69389241183674e-05
-2.00084987991115e-05
-8.32181528492817e-06
-3.77233533187121e-05
-2.47071140300763e-05
-7.76484683618829e-06
-2.54498834344973e-05
-8.16346078338766e-06
-1.68882456267123e-05
-2.12982213077149e-05
-9.78582662627492e-06
-1.32097084946159e-05
1.88639175814475e-05
6.77711880631433e-06
-2.34968810413369e-05
-3.80433242592795e-05
-3.0853293644973e-05
-7.00889719869374e-06
-3.93542067327093e-05
-3.26122978087269e-05
-2.49008494266572e-05
-2.47168961323099e-05
-8.14390823773145e-06
-3.67995389973383e-05
-7.05815396368383e-06
-2.00921773297693e-05
-4.20900026027153e-05
-2.80116955756352e-05
-3.90602246365644e-05
-3.58399902010986e-05
-4.59757673625405e-05
-2.80667871955818e-05
-1.17233550828043e-05
-3.73002400563004e-05
-8.73718279255208e-06
-2.48271463185574e-05
-1.06356377895907e-05
-1.71790427298142e-05
-2.41146369833999e-05
-1.13504180305143e-05
-2.72581319240965e-05
-2.63244796823132e-05
-1.76793948797945e-05
-1.91921962999767e-05
-3.05111084584359e-06
-4.08722670358906e-06
-2.33543785782032e-05
-2.578891957882e-05
-4.00295245359122e-05
-1.92475983517909e-05
-1.27586365336708e-05
-1.94571150333353e-05
-1.38625658310535e-05
-2.16943274896038e-05
-1.60653680867215e-05
-3.20628978428211e-05
-2.43109729179865e-05
-4.74047265071705e-05
-3.72364913392717e-05
-2.82999661075032e-05
-1.64631037169278e-05
-1.29846412404082e-05
-3.63363502928976e-05
-2.90695941118615e-05
-1.69989277114392e-05
-2.6960600427904e-05
-2.77576113156309e-05
-2.2125198011021e-05
-3.13133501766963e-05
-4.51951855019493e-06
-3.18930022590105e-05
4.74891031714988e-06
-3.25335880415272e-05
-1.62344176693599e-05
9.28722913515249e-06
-3.5291437388642e-05
-3.09830879235501e-05
-2.4747615068193e-05
-5.82811256368748e-06
-1.60564292933952e-05
-2.47107175937078e-05
-1.6778108892602e-05
-1.3663756065365e-05
-2.23248130947623e-05
-4.04944188857885e-06
-6.23253490883495e-06
-1.62255974687316e-05
-4.63146945560888e-05
-2.4334549761314e-05
-6.87154764230906e-06
-2.25713130266858e-05
-3.99543243325579e-05
-1.10704911193681e-05
-2.49546393085292e-05
-2.50364300077526e-05
-1.28048402633622e-05
-3.13590712638605e-05
-5.38707205014427e-06
-1.69059250548379e-05
-2.34550181124073e-05
-2.32355658959159e-05
-2.71547918454192e-05
5.90005129294306e-07
-3.28185295888474e-05
-3.52840016687998e-05
-7.62452774828851e-06
-2.63615051478432e-05
-3.69738734088294e-05
-2.47476620727124e-05
-3.90604011601674e-05
-2.83517421024039e-05
-5.03411250662124e-05
-2.94550512514647e-05
-3.34332425614845e-05
-3.2111456785453e-05
-9.54635292457183e-06
-1.74633316576763e-05
-3.34987337028094e-05
-1.46920554435023e-05
-2.85967823960931e-05
-2.70232529200623e-05
-2.75925884151461e-05
-8.14084152696517e-06
-6.41170468600261e-06
-1.05714092905201e-05
-1.12294724362244e-05
-2.68207723223473e-05
-2.39997730370668e-05
-4.68001523587892e-05
3.33444480404856e-06
-1.36456665736386e-05
-3.39054376924395e-05
-2.65078426926067e-05
-2.15690888699953e-05
-1.77043833300244e-05
-1.66668358483545e-05
-3.90762020284439e-05
-2.23010024099353e-05
-2.58253362565261e-05
-2.43516708527619e-05
-1.82290633745731e-05
-1.22847152800986e-05
-2.19758802113773e-05
-2.47318655985456e-05
-1.92916325672906e-05
-3.69230721564415e-05
-2.49786883137684e-05
-3.12650906547868e-05
-4.25772724675523e-05
-2.27615953582183e-05
-3.35689884284921e-05
-3.24146996379405e-05
-4.87885804202925e-06
-3.7592365616022e-05
-4.13598991908147e-05
-2.12467848290928e-05
-1.63443174526266e-05
-5.42841604945949e-06
-2.87303135633177e-05
-2.0303974865035e-06
-1.3023324108184e-05
-2.77975507991564e-05
1.12467493359942e-05
-2.88466594003822e-05
-2.16998926168255e-05
-1.32241640514394e-05
-1.41568090099962e-05
2.16189351710876e-06
-1.93696022988884e-05
-2.48383169597903e-05
-1.78682020947163e-05
3.34341313757471e-06
-2.39648727026998e-05
-2.93231666945206e-05
-2.00138142125584e-05
-1.44903102139869e-05
-6.4311702432588e-06
-1.65109481833036e-05
-1.56913305276173e-05
-2.9105085561486e-05
-2.57709321847225e-05
-1.3462177657541e-05
-3.09947000203047e-05
-1.64484824261335e-05
-1.97324542320534e-05
-1.14352459746717e-05
-6.24039538639104e-06
-1.8315815154584e-05
-1.6716656622652e-05
-1.85609191668904e-05
-3.18486391980852e-05
-2.45322966787183e-05
-5.11478454422993e-05
-1.63790599542817e-05
-1.16332006504395e-05
-2.83137634011245e-05
-3.64713197254752e-07
-1.88032084600892e-05
-2.42505075367837e-05
-7.32327580470848e-06
-3.09825923580899e-05
-1.81129512603304e-05
-2.63511968030938e-05
-9.91529506667084e-06
-2.43572596718275e-05
-2.2079628869082e-05
-2.47373554144543e-05
-2.47799291006448e-05
-2.27328876431514e-05
-3.27341926745244e-05
-1.44152950460776e-05
-2.98761820450597e-05
-3.77148330124968e-05
-6.51137006342406e-06
-1.96634646046601e-06
-3.99396200012564e-05
-3.73133490813575e-05
-1.23628257784447e-05
-1.97641086625697e-05
-3.43383850898904e-05
1.83948886946615e-05
-2.9117035666277e-05
-2.87352301873111e-05
-2.38241735022571e-05
-3.58990624002469e-05
-3.55788881106304e-05
-9.31409723027656e-06
-3.77372669346284e-05
-2.92747491045829e-05
-1.51698450914568e-05
-2.42381898362246e-05
-3.45993301132477e-05
-5.3841564447127e-05
-2.42611892295937e-05
-2.14650739605603e-05
-2.97192594303791e-05
-4.96749146389834e-05
-3.17767321495552e-05
-3.01022748694217e-05
-9.50436177856819e-06
-3.03434726410009e-05
-2.47398080359811e-05
-3.51489940396203e-05
-2.17169561877784e-06
-2.12842054043074e-05
-3.81557614616744e-05
-1.05689817286521e-05
-3.52813427082821e-05
-2.99246323012921e-05
-4.19615329032974e-05
-2.18725099252293e-05
-1.96181014257228e-05
-1.44844274850736e-05
-1.11348243549113e-05
-4.20122391632758e-06
-3.97289044841804e-06
-3.04666149499729e-05
-1.62387218623133e-05
-2.04183008021639e-05
-8.15832730941638e-06
-1.65326614972813e-05
-1.41716864802431e-05
-2.30787692333424e-05
-2.58071799989057e-05
-9.43916916774869e-06
-2.13421625108199e-05
-1.73960924878875e-05
-4.60475359481791e-06
-4.69326576487298e-05
-8.59188017056357e-06
-2.07109859224805e-05
-1.14847045352414e-05
-3.15935342010572e-06
-8.26469408164997e-06
-1.66695740268854e-05
-1.3938567742092e-05
-1.53398646023854e-05
-2.92292886555046e-05
-2.62137391696771e-05
-2.54451307015461e-05
6.99130107750025e-07
-1.17767619455059e-05
-2.91294947640019e-05
1.00038832904453e-05
-3.12459582116398e-05
-2.03086823099572e-05
-3.70961981037915e-05
-1.30188920026569e-06
-5.79785868694115e-06
-1.31568803165357e-05
-2.17307123950919e-05
-2.61489640102707e-05
-2.14371989685481e-06
-1.63128577480716e-05
-2.84328244427488e-05
-1.85775526813579e-05
-2.8597805084306e-05
-1.67810549818245e-05
-3.43208685055502e-05
-2.26838016065137e-05
-1.9558152798689e-05
4.94460394576924e-06
-9.8460703576564e-06
-2.62101201012168e-05
-2.47901199372198e-05
-2.50575646231732e-05
-8.15261276375996e-06
-1.94596520152204e-05
-3.46401476981819e-05
-9.11038368386888e-06
-2.18400169068415e-05
-2.11833828840012e-05
-3.33804307340766e-05
-1.22131433173735e-06
-2.6432376146023e-05
-1.9875368848762e-05
-3.58496586581947e-05
-1.56606533301529e-05
-6.55099046819212e-06
-5.11727687582591e-06
-1.68864314377915e-05
-2.9836258702987e-06
-1.71593658541038e-05
-2.27847066246335e-05
2.99128672344484e-07
-1.92874960280274e-05
-3.08999500293767e-05
-8.8859366339922e-06
-2.80137518169766e-05
-3.72298035255624e-05
-6.53116992679943e-07
-2.87261773362539e-05
-6.62703440836857e-06
-3.47593825836153e-05
-1.89935071670918e-05
-1.54993896670316e-05
2.5269266279813e-06
-2.16850194022431e-05
-2.90383293601353e-05
-3.71205458984626e-05
-2.25956594815424e-05
-4.33894248122591e-05
6.49474868913956e-07
-1.13090272747939e-05
-3.34205965149476e-05
-4.65974201657475e-06
-1.47290314531088e-05
-1.92510044764381e-05
-2.65335663949129e-05
-1.18157246901272e-05
-1.52208520630428e-05
-2.30078674416558e-05
-2.23137375446031e-05
8.39986979368878e-06
-3.46052274682679e-05
-3.37302494641787e-05
-9.20172482628505e-06
8.62968677942292e-07
-3.10116773371996e-05
-1.18850510564036e-05
-2.18536101594214e-05
-3.20837329705403e-05
-1.14927686802362e-05
-2.18512946489272e-05
-1.03069954349343e-05
-2.11880188982308e-05
-1.63012446876653e-05
-4.00301399090663e-05
-3.92561716777016e-05
-3.20309018824223e-05
-1.12837062353372e-05
-3.08589862076679e-05
-1.84219084915193e-05
-2.58513705284346e-05
-2.30185686086958e-05
-1.83310413826266e-05
-1.91541530841223e-05
-3.83506546101315e-05
-2.24996896745446e-05
-1.68055169180079e-05
-4.14089293028946e-05
-3.90330258628562e-05
-2.31302956238261e-05
-1.75056663670598e-05
-2.17491910790741e-05
-1.64389914473841e-05
-3.10512566609209e-05
-2.33936853602014e-05
-3.43132214362384e-05
-2.66067627587788e-05
3.95594147250829e-06
-2.60892247164e-05
-4.77097655296792e-06
-3.14882567989408e-05
-3.61542379719102e-05
-4.39398252603503e-05
-1.69675112089157e-05
-1.23594272291041e-05
-1.35783170998745e-05
-2.12342697869276e-05
-2.13211830581553e-05
-4.52267427225264e-05
-2.37713453353428e-06
-1.74195030081862e-05
-2.2625494801476e-05
-1.09418032118032e-06
-2.4973044538022e-05
-1.21649257124136e-05
-2.0591863667867e-05
-4.07863177608416e-05
-2.96188556615354e-05
-3.53162871213524e-05
-1.08947464898625e-05
8.62910325332228e-07
-5.78175504640829e-06
-4.44312316231895e-05
-1.35144797700672e-05
-1.5026516493044e-05
-7.82034769087905e-07
9.2803814775544e-06
-2.01341867807701e-05
-3.56379717163934e-05
-2.9521405765742e-05
-2.75775967861967e-05
-2.59262768818688e-05
-3.90103551437256e-05
-2.38097400639396e-05
-3.5181406897719e-05
-1.00511544513511e-05
-2.55059050679224e-05
-2.35664984949993e-06
-2.03091911340283e-05
-1.61897126685413e-05
-1.83234889009571e-05
6.32661686752773e-06
-2.58161510356747e-05
-5.53026955763496e-05
-2.52186342388255e-05
-1.84797282898057e-05
-3.58351881068486e-05
-1.64953762659041e-05
-3.36010450601539e-06
-1.24987272892e-05
-3.07460546558299e-05
-1.73132305400589e-05
-4.9715442585757e-05
-2.42319299100932e-05
-1.35454658386723e-05
-1.17014559174248e-06
-2.747343831748e-05
-2.0980704926409e-05
-2.49101028657763e-05
-8.20952669623389e-06
-1.25887832520511e-05
-2.83612327425295e-06
1.58146483458135e-05
-7.22675627473186e-06
-2.07714687263976e-05
-6.10379419658772e-06
-1.8293138336763e-05
-3.10856449317213e-05
-8.25110458398283e-06
-9.2737295516033e-06
-2.6079509742317e-05
-1.9284458631555e-05
-2.98502134188403e-05
-2.93899126000943e-05
-1.00043038388276e-05
-3.25395128572049e-05
-3.62124429289826e-05
-2.65087045163304e-05
-2.28521473234089e-05
1.1958143136755e-05
-4.71733313648353e-05
-2.45113119718829e-05
-3.70880268705895e-05
-2.68990023448083e-05
-4.60998730097008e-06
-2.58533351680626e-05
-1.32972418576634e-05
-2.02984216942916e-07
-3.52609871168346e-05
-5.74524989810577e-06
-2.77989585864133e-05
-2.3621451202608e-05
-1.53506241461604e-05
-2.33580838334592e-05
-9.82020377305019e-07
-1.48688944524504e-05
-1.51929170715457e-05
-1.54028586276463e-05
-1.05303866101357e-05
-2.52620976538102e-05
-9.55723084090919e-06
-5.33472474578553e-05
-7.13266357254134e-06
-3.59538195379416e-05
-3.22107055516296e-05
-1.14969844251503e-05
-1.59772442818849e-05
-2.81659348814566e-05
2.97274928540241e-07
-3.83271155374938e-05
-5.1539450532687e-05
-4.36880265628687e-05
-2.36431316247648e-05
-2.59959554417839e-05
-2.3166368105991e-05
-2.28303122196086e-05
6.31537183785924e-06
-2.69669569665766e-05
-3.6641246566576e-05
-3.5879517227018e-05
-2.27841687571242e-05
-3.09222793554704e-05
-2.46816009192974e-05
-3.55668834165821e-05
-2.33427918227466e-05
-1.11892056047133e-05
-5.93115297755526e-06
-1.46081875513239e-05
2.30155760908096e-06
-1.88082321481603e-05
-3.58553744564352e-05
-4.75044836742034e-05
-1.4483572193313e-05
-5.04107323804753e-06
-1.03715770324985e-05
-2.82773851353538e-05
-2.65953547958472e-06
-2.36124714095719e-05
-2.03179962413776e-05
-3.41829806539273e-05
-1.90240629095633e-05
-8.06795292611696e-06
-1.98257907255044e-05
-2.79210882063647e-05
-2.63831089458994e-05
-3.0801052347227e-05
-3.20998016629977e-05
-1.46473158582728e-05
-3.68980104909875e-05
-3.28098810946131e-05
-2.53588051894357e-05
-1.33194130976175e-05
-2.04000820603846e-05
-3.71505794492263e-05
-3.2378939029694e-06
-2.15565883375907e-05
-1.36061961139806e-05
-1.6917220033382e-05
-4.48667438032902e-05
-1.98676933760941e-05
-1.93525305077675e-05
-1.44003425514368e-05
-3.63719915534556e-05
-1.56378130278794e-05
-3.41252852167539e-06
-2.75112173597237e-05
-1.55854012702282e-05
-2.40905191264082e-05
1.08460605308802e-05
-1.20079814005379e-05
-5.58091423419975e-06
-3.86215461493393e-05
-6.94762946904826e-06
-2.5667036903134e-05
-2.803739733162e-05
-3.22495074184817e-05
-4.78575596419602e-05
-2.61809071911959e-05
-5.82335457381995e-07
-7.45965508282116e-06
-2.16003850124434e-05
-1.78118669134287e-05
-1.37255355797711e-05
-1.66137815819199e-05
-2.29276408418552e-05
-8.73696417340132e-06
-4.85528133894824e-06
-3.02023572647112e-05
-4.01259979717074e-05
-7.03633030933028e-06
-1.26500472831731e-05
-3.63608046739501e-05
-4.10895176689651e-05
-1.33663385232304e-05
3.14089303532755e-06
-3.84309421660553e-05
-2.07571186792037e-05
-2.60475367956981e-05
-1.39245564469164e-05
-3.07439918182537e-05
-8.91591069051147e-06
-2.10694442680166e-05
-2.59848964400945e-05
-3.25803103157605e-05
-2.02586760787307e-05
-2.3602441107157e-05
-4.31356529438828e-05
-5.78507519740624e-06
-2.9767734341608e-05
5.85165404155124e-06
-4.00237914521334e-06
-2.48649794542195e-05
-3.41343344260801e-05
-1.53422930097833e-05
2.37615334608504e-07
-2.1977596868932e-05
-9.60250689815461e-06
-2.92452420539934e-05
-2.33560386826453e-05
-2.55541238915234e-05
-1.30729374339658e-05
-9.89154846071485e-06
-3.77818517342657e-05
-2.32329739666815e-05
-3.60077237817682e-05
-2.46740876979831e-05
-2.59126950505801e-05
-3.86072562123033e-05
-3.1882069293892e-05
-1.61804491769976e-05
-3.24143189017558e-05
-1.87218606873464e-06
-2.56114632323949e-06
-1.09409071475468e-05
-2.8104451688116e-05
-7.28022247666202e-06
-3.07808452953311e-05
-3.31861043649305e-06
-1.91125639110703e-05
-1.67296677838428e-05
-1.63282521786724e-05
-1.1601170445226e-05
-1.93087214784594e-05
-1.59704963325705e-05
-1.80708575545393e-05
-2.67034514056782e-05
-4.21857910214879e-05
-3.45939823386728e-05
-2.14492828770629e-05
-2.26295482395345e-05
-3.29187323579848e-05
-2.41058029457432e-05
-1.62034598024468e-05
-5.09212974996633e-05
4.0555456681236e-06
-2.72237615345852e-05
-2.87104205539887e-05
-1.11425236210619e-05
-3.382575716091e-05
-5.05382629145307e-05
-4.27856152496189e-06
-1.08818179245331e-05
-8.36312178877926e-08
-2.29992057347511e-05
-2.78403588901924e-05
-2.13014998282572e-05
-2.20612292555888e-05
-2.75406910975382e-06
-3.09755764392927e-05
-7.06667071573675e-07
-1.19276456910087e-05
-2.98304437032817e-05
-1.82786515713427e-05
-3.44362470003693e-06
-1.6921323743031e-05
-1.8167439041334e-05
-3.0507381388899e-05
-2.57613682064753e-05
-4.48308470357146e-05
-3.80951729064886e-05
-3.10142586393022e-05
-2.70841653796073e-05
-2.72729394464167e-05
-4.282133234211e-05
-1.80503677385197e-05
-7.11137914858248e-06
-3.59155627796458e-05
-4.45814848698891e-06
-3.56948074002778e-05
-2.50539705884804e-05
-1.80586832275338e-05
-2.40338647110466e-05
-3.06665136601271e-06
-1.42855203339806e-06
-8.34023593297385e-06
-2.85760938031722e-05
-2.8828740686343e-05
-2.82989398977045e-05
-1.69770238181788e-05
-2.09703714559835e-05
-2.36406932099766e-05
-1.23888250300912e-05
-2.9849524549859e-05
-1.69697957987187e-05
-2.49831815227916e-05
-2.85889067726881e-05
-2.08918403712718e-07
-3.08737674399465e-05
-1.13635142242182e-05
-2.04499423823802e-05
-8.83986604267823e-06
-1.45807128920352e-05
-2.46586072766173e-05
-1.01475895457933e-05
-3.06758027387903e-05
-1.08695788643892e-05
-1.8560397808703e-05
-1.58942248811218e-05
-9.45953640502145e-06
-2.33954824021109e-05
-1.23887554595172e-05
-2.5146403238197e-05
-2.71300010396864e-05
-3.78879211230578e-05
-6.85721270197581e-06
-3.5478302981464e-05
-2.93532913451436e-05
-2.62176570189524e-05
-1.75039304484101e-05
-1.96017261493278e-05
-3.97448199895099e-05
-3.07666637985638e-05
-2.07416539575458e-05
-1.41567968094716e-05
-3.0638125574643e-05
-2.23667483036857e-05
-3.83611059678876e-05
-1.80266731636765e-05
-2.70881082422338e-06
-1.93153741507451e-06
-3.04440476660647e-05
-2.03005767725358e-05
-8.64211512159635e-06
-2.48307882729786e-05
-2.97015438258475e-05
-2.44517810839992e-05
-4.93450557063782e-08
-2.8069495194115e-06
-1.31585282261702e-05
-9.13101638914782e-06
-1.29112629991616e-05
-6.26971981987918e-06
-9.63622568991047e-07
-4.92578484145097e-06
-2.52746454755295e-05
-1.37459903036326e-05
-1.92072149211013e-05
-6.64194613176799e-06
-2.89562584474541e-06
-1.32652660170318e-05
-3.59453496979649e-05
-1.86312770994469e-05
-3.50344186510096e-05
-2.42085251648087e-05
-1.80780186024225e-05
-2.64377490491118e-05
-2.30331869306983e-05
-4.7302175344133e-05
2.34273984070137e-06
-2.77751741055041e-05
-3.2235572865438e-05
1.08198553959972e-07
-2.53770755823247e-05
-9.53420289359471e-06
-1.66135531348595e-05
-1.99618559343604e-05
-1.95864402736359e-05
-1.63672549827772e-05
-2.90085735805471e-05
-3.70069936594256e-05
-2.36473661960864e-05
-2.54039302039949e-05
-1.06221342937195e-05
-3.4882281620793e-06
-2.24847309254397e-05
-4.00190330784675e-05
-7.81873510138926e-06
-1.65610777718638e-05
-3.44257159753176e-05
-3.19950943206043e-05
-2.76234076877557e-05
-1.54621185238819e-05
-2.48419373973814e-05
-2.52494549108446e-05
-1.30175761889699e-05
-1.20066551950772e-05
-5.81112082958835e-06
-2.56457508909369e-05
-2.3000320983118e-05
-1.73025441901787e-05
-2.55091706200956e-05
4.71138956362278e-07
-3.47991811289004e-05
-1.51080691061743e-05
-1.61785250190507e-05
-2.66689327227816e-05
-2.46952556518589e-05
-1.93478834155036e-05
-7.44276778795423e-06
-1.90336317355042e-05
-8.43117244741093e-06
3.07323001841881e-06
-6.61013189875473e-06
-1.90599179259687e-05
-3.29861670805069e-05
-3.55779260582442e-05
-2.39319484876452e-05
-3.20078905936812e-05
-2.35173103221289e-05
-2.11699849413449e-05
-4.02476740114263e-05
-5.59695995276236e-05
-2.67121474594902e-05
3.04765289164597e-06
-2.38088332988601e-05
-2.34117566927296e-05
-1.29830051196364e-05
-2.18833804277435e-05
-3.21315042691844e-05
-2.71649620281103e-05
-2.9871878883987e-05
-1.8574025467112e-05
-3.58166392093056e-05
-5.10913653535129e-05
-1.44706085131301e-05
-1.95298267398455e-05
-2.65388627932203e-05
-1.38413125520087e-05
3.48514537873385e-06
-1.7643034436483e-05
-2.58953884479661e-05
-7.25672377251209e-06
-1.45696282627044e-05
-7.22512191048066e-06
-3.58788558733479e-05
-2.9532996968131e-05
-1.33328289944441e-05
-3.32448212178303e-05
-2.01546546851207e-05
-2.49152241261904e-05
-2.6818198339486e-05
-4.10892480144951e-05
-3.73877039395192e-05
-3.49003932334194e-05
-2.01014919834649e-05
-1.02357874778822e-05
-1.54864657911322e-05
-2.06990255201184e-05
-1.38158725788414e-05
-2.95585736248853e-05
-1.70904138360741e-05
-3.31684638454793e-05
-2.88995950403188e-05
-1.89120898803062e-05
-3.50480703180031e-05
-7.06544172606175e-06
-1.4764463480485e-05
-1.41687269745313e-05
-1.54271503842186e-05
-3.22545176594536e-06
-1.52803207085003e-05
-3.15808652919665e-05
-2.18314947062601e-05
-1.70676562243171e-05
-9.4996267061303e-06
-1.89650490812818e-05
-1.29412305508259e-05
-3.15141580728433e-05
-5.95603392202065e-05
-3.44648053360821e-05
-1.25273257079639e-05
-1.98001487638791e-05
-3.01129972702372e-05
-3.23775597790952e-06
-5.85332915954033e-06
-1.54996485421981e-05
-2.80403017232661e-05
-3.91274814796649e-06
-3.77206448890648e-05
-1.75279664691094e-05
-1.9532795493013e-05
-1.09366518089626e-05
-1.74182141190476e-05
-3.80676304274749e-08
-2.03570776531423e-05
-1.8094634979453e-05
-1.48265136069311e-05
-3.81933867302647e-05
-4.13886962651912e-05
-3.26877471985113e-05
-8.6904849781774e-06
-1.29103873214425e-05
-1.79010084710273e-05
-5.14582523092785e-06
-1.17282984703358e-05
-1.99496546544879e-05
-7.13302354604948e-06
-1.41820075347464e-05
-2.3314771738597e-05
-6.27336819563791e-06
-2.30341932694061e-05
-1.75628577572625e-05
-3.6385447497083e-06
-3.07289454691059e-05
-1.17535878594712e-05
-1.59095021679771e-05
-1.99616278000418e-05
-4.06917451530521e-05
-1.77549703379207e-05
-1.55680025433184e-05
-1.05765067614876e-06
-2.50332285279676e-05
-8.68704424950029e-06
-1.56176064261073e-05
-2.00762394271476e-05
-3.45572312964581e-05
-2.75824798426138e-06
-1.53786758779347e-05
-3.67891251382831e-05
-3.49295963923649e-06
-6.08865551108097e-06
-3.10446510612308e-05
-1.23614095462546e-05
-4.07228655836951e-05
-3.76351289018722e-07
-1.11621210461371e-05
-1.55629099006848e-05
-2.92823799464051e-05
-3.3882922918955e-05
-1.69718126312355e-05
-1.17874308055722e-05
-2.32249711097771e-05
-1.93126987067061e-05
-2.62964524206305e-05
-1.71665304772722e-05
-1.41294390314116e-05
-1.32831823153886e-05
-3.81037749590538e-05
-9.45463254043695e-06
-2.88259278251704e-05
-2.09223244042028e-05
-4.2188188998645e-05
-1.603085321242e-05
-1.55765722309088e-05
-2.79779745541789e-05
5.50051587751685e-06
-2.7758542851097e-05
-4.88986732155472e-05
1.11071967276041e-05
-2.65374892957132e-05
-4.25387203455565e-06
-1.35885586828685e-05
-3.56881752259978e-05
-2.1543002737449e-05
-1.61814476819174e-05
-2.86206746173713e-05
-2.28571281951829e-05
-1.22715446840861e-05
-5.44869260792656e-05
-8.06851948885653e-06
-2.48557051607097e-05
-1.5338167952754e-05
-2.51727379228281e-05
-1.68028178911297e-05
-1.28095091254536e-05
-4.09379170530867e-05
-1.23940852664404e-05
-2.60071374103445e-05
-3.31308013402605e-05
-1.67867162198984e-05
-8.5042853693302e-06
-3.23582098697928e-05
-2.23075363585617e-05
-1.28355957207949e-05
1.60030988947208e-06
-1.15407473350052e-05
-2.26246577501105e-06
-2.86099427163672e-05
-1.71925824029281e-05
-2.96484671503563e-05
-9.26975148927216e-06
4.94040708213838e-06
-3.26075747906195e-05
-3.12945440629013e-05
-1.80156273456506e-05
-1.6576764334835e-05
-2.0304826719552e-05
-1.37678246880945e-05
-3.70340728063772e-05
-3.31454568295531e-06
-2.37930811065183e-05
-1.44560517736453e-05
-3.36663197433275e-06
-3.24162630246058e-05
-3.41936103858978e-05
-8.69233279406369e-06
-7.75722969796645e-06
-4.10598336178485e-06
-6.62016951309383e-06
-7.21981148479287e-06
-3.75039818066562e-05
-9.2784878785631e-06
-1.63591316834381e-05
-2.64551911812575e-06
-1.47572470903043e-05
-3.19396758577319e-05
-1.89107191953214e-05
-6.38569672521966e-06
-2.34287894774685e-05
-1.62751979913842e-05
-1.25373859397207e-05
-9.35304218176899e-06
7.82453205388504e-06
-3.54264441464573e-05
-1.14559773512738e-05
2.99759875255674e-06
-1.38683191205124e-05
-4.72259427939595e-05
-2.48293613980294e-05
-1.26765422342749e-05
-9.24904864745348e-07
-3.29142888398552e-05
-2.88932615094106e-05
-1.94492513994303e-05
-2.67712359699929e-05
-1.1576273461142e-05
-1.64840263926632e-05
-2.84585964655087e-05
-1.71290262297982e-05
-1.91425668000494e-05
1.9698334373386e-06
3.0326103716215e-06
-1.21372790404978e-05
-3.86142115417023e-05
-1.85984271345313e-05
-1.0899117967058e-05
-4.24061176514734e-05
-2.22648432282549e-05
-3.07954456176455e-05
-3.2768942943853e-05
-1.57831211523872e-05
-3.31084594373503e-05
1.01875932780777e-06
-2.06902779175977e-05
-1.66674182554692e-05
2.85775022038505e-06
-2.03016293377885e-05
-9.20405822746161e-06
-1.13379303402982e-05
-7.38155377519455e-06
-1.61299028609728e-05
-1.9199605666094e-05
-2.24404578089815e-05
-6.22394456139107e-08
-2.46105239622461e-05
-2.92085831640247e-06
-1.16252655993301e-05
-3.94321816251288e-05
2.20410422349645e-06
-1.85183668381135e-05
-1.57877760650524e-05
-2.4994290744731e-05
-1.79733072975495e-05
-4.71201966646752e-08
-2.22948778129111e-05
-1.64574640982327e-05
-4.64432059562588e-06
-3.4783459522289e-05
-2.16455803421973e-05
-8.01965141643673e-06
-3.79746668459725e-05
-1.30807786693135e-05
-1.23647602254693e-05
-1.42589849444658e-05
-8.73855516983256e-06
-3.00933643031367e-05
-2.8324489940376e-05
-1.05066648554311e-05
-2.31710507311038e-05
-7.75508347560079e-06
-5.6726912828275e-06
-1.45235240601731e-05
-1.75565596498822e-06
-1.67791315629405e-05
-2.67851342505066e-05
-1.93434024699722e-05
-2.49891725378112e-05
-3.87928552759436e-05
-1.63198461237514e-05
-3.16287092322303e-05
-3.1984540553988e-05
-3.53780422865005e-05
-3.15897901084354e-05
-3.27244921386552e-05
-2.99860872275267e-05
-1.85672765356265e-05
-1.30458516311692e-05
-2.99892591899425e-05
-2.45604276337847e-05
-2.81781475729109e-05
-1.9327432287691e-05
-1.56524230122183e-05
-8.16585504015695e-06
-2.39975842331432e-05
-4.49367131547593e-05
-2.08581830793121e-05
-1.12638305663219e-05
-4.32076489308351e-05
-3.33040260586781e-05
-1.60977462693874e-05
-3.36133306972194e-05
-3.28942803978155e-05
-4.28037559779629e-05
-3.56036643633322e-05
-2.83663634987668e-05
-1.93457536747357e-05
-4.30658789955443e-05
-2.33173467984111e-05
-3.33146755189888e-05
-3.69866416119853e-05
-3.95014542615849e-05
-1.01417667435774e-05
-8.8794218454639e-06
6.56754604123543e-07
-2.21071134293817e-05
-1.20526289742684e-05
-2.18442825370272e-06
-1.88680783430086e-05
-2.11505746509714e-05
-2.82075253472279e-05
-2.42711516813406e-05
-3.58779135947778e-05
-1.36300014882122e-05
-1.58739717091799e-05
-1.84733267592315e-05
-6.98245901407286e-06
-1.7459525822384e-05
-1.60460125358508e-05
-6.45017856042561e-06
-2.09353781654336e-05
-2.0098710912565e-05
-1.42030706467983e-05
-1.98941804880625e-05
-2.92858275173263e-05
-1.75556261709244e-05
-3.48502724722985e-06
-2.69499578078411e-05
-3.42919419777923e-05
-4.03367379143553e-05
-2.43710746048923e-05
-9.82665569499333e-06
-2.6109777006002e-05
-1.60017655540894e-05
-4.21378133195705e-06
-2.47660658821047e-05
-2.69431828280618e-05
-3.51118683678531e-05
-1.99332659856421e-06
-1.9805801260347e-05
-3.71145773052211e-05
-4.02198023063826e-05
-3.88278499728863e-05
-1.70907418135412e-05
5.02644720349425e-06
-2.26721230997834e-05
-1.16991181074144e-05
-1.32885636284577e-05
-2.64796869521853e-05
-3.85832982523515e-05
-7.28469317669972e-06
-2.69745211350158e-05
-3.18268938652674e-05
-1.56259667500977e-05
-2.56661506433923e-05
-3.25449908841929e-05
-1.16951546317422e-05
-4.11410152304814e-05
-2.99806973640763e-05
-5.02871645627764e-05
-1.66356521292016e-05
-1.7658723842898e-05
-2.28086631570366e-06
-2.20907307445895e-05
-2.6452024329324e-05
-1.67875882397274e-05
-7.98667653480362e-06
-1.43086599823464e-05
-2.10185474471378e-05
-2.73440059405437e-05
-3.25797567016837e-05
-5.05230237727054e-06
-2.19964586207197e-05
-2.59400663863862e-05
-2.63522156045561e-05
-6.71858919635161e-06
-3.93893545949712e-05
-2.32902320448311e-05
-3.16799390015833e-05
1.79395177626409e-06
-2.26420626225787e-05
-2.23621438311392e-05
-2.18581976100646e-05
-2.42140276120188e-05
-1.31814476259834e-05
-3.95706408395787e-05
1.55369981370272e-06
-1.087811087522e-05
-2.59473171917651e-05
-4.01845554822069e-05
-1.50728426679962e-05
-3.87149086813446e-05
-2.84290329690544e-06
-1.9297024797864e-05
-2.81386727612437e-05
-8.32755886079588e-06
-3.3038455149451e-05
-2.2744056306027e-05
-1.64565546458571e-05
-2.89860668933281e-05
-2.28910795484437e-05
-4.30502396658416e-05
-1.80070777390869e-05
-2.50401534209379e-06
-3.52042202631254e-05
-2.50796875156661e-05
-1.4225268794344e-05
-3.46673311460257e-05
-3.78401709530544e-05
-1.62427327439414e-05
-1.99391368600479e-05
-6.01850463907333e-06
-3.90944585912834e-05
-1.03988057070762e-05
-2.32259290404724e-05
-4.28066982964309e-05
7.55209247947879e-07
-6.37750278569173e-06
-3.82559018777308e-05
-2.87170729486866e-06
1.93449586241394e-06
-1.88403802067905e-05
-7.07069614604486e-06
-1.97428234449121e-05
-3.51540652551974e-05
-3.47081393391373e-05
-4.74718247399705e-05
-2.10650811753318e-05
2.94386485870366e-06
-1.52961286118884e-05
-1.38829737679058e-05
-3.08876812867598e-05
-3.46437403192703e-05
-1.43370839110166e-05
-2.03100290823174e-05
-2.48091960430925e-05
-3.38302402090011e-05
-2.9846906769943e-05
-1.20192629956008e-05
-1.56707271668702e-05
-1.91944938764026e-05
4.45635138857831e-06
