# Supplementary material for: Research on computational propagation and identification of mine microseismic signals based on deep learning
Source: PLoS One. 2025 Oct 22;20(10):e0334641. doi: 10.1371/journal.pone.0334641 (PMC12543183; doi:10.1371/journal.pone.0334641)
Supplement: S2 Data — (ZIP) [file pone.0334641.s002.zip › 000100500001930.xlsx_0.txt_24.txt.txt]

-3.365461379125e-05
-8.34544645852155e-06
-3.5082603063697e-05
-2.94247153792625e-05
-2.63862120651208e-05
-8.09609498207102e-06
-2.73836150707501e-05
-1.72356638277293e-05
-3.67422184784841e-06
-8.3588328130553e-06
-2.10882853156826e-05
-1.95753559597351e-05
-1.93478557243261e-05
-2.81407112978191e-05
-1.7043006334722e-05
-2.6749908818197e-05
-1.87362239206069e-05
-4.19530454475938e-05
-1.97497217101918e-05
-1.67354122470963e-05
-2.46544306352389e-05
-1.91122451631015e-05
-5.65786931040735e-05
-2.62124815722272e-05
-3.56835061578172e-05
-7.32543311830512e-06
-1.40068636444126e-05
-1.22973763446825e-05
-1.45135950924173e-05
-3.3040312249114e-05
-2.38652074831136e-05
-1.09156113471107e-05
-3.23928692345922e-05
-1.52500178711197e-05
-1.5194462823995e-06
-1.39125917701937e-05
-4.64943609330934e-05
-2.6930719760431e-05
-2.81608247048008e-05
-1.88835394751799e-05
-2.77277871818686e-06
-2.19492299901899e-05
-3.57607976179567e-05
-2.01783527745855e-05
-7.53725537871169e-06
5.96677313600307e-06
-3.6701794706774e-05
-1.95090645638328e-05
-1.64762714192228e-05
-4.95656645955907e-06
-2.6730788651478e-05
-2.02802984785344e-05
-2.25014238026786e-05
-2.62752062299402e-05
-4.29993318241641e-05
-2.15818544505917e-05
-3.91161523363334e-05
-2.55152347316837e-05
-2.53355340303266e-05
2.0382199556063e-05
-3.71923157918045e-05
-1.10089620105305e-05
-2.26366986056144e-05
-3.47007408905693e-05
-1.88686010434425e-05
-1.74163186081066e-05
-9.63164099165917e-06
-1.52528361602105e-05
-3.29883268300497e-05
-2.60809793242244e-05
-2.34698405982772e-05
-1.46295612122404e-05
-3.4005559756445e-05
-2.27886225758573e-05
-1.24180715066908e-05
-1.64706769793969e-05
-7.02150282606398e-06
-3.29621865114444e-05
-5.00386882069986e-05
-3.34953590085175e-06
2.50298978287287e-07
-2.78232738148097e-05
-2.00858974151026e-05
-2.15225270989406e-05
-1.78895169205696e-05
-2.29645291194627e-05
-2.0460679366036e-05
-1.37936121358754e-05
-2.66982589733866e-05
-2.04097783521188e-05
-3.17649386083474e-05
-3.64206430405125e-05
-1.83547755104783e-05
-1.08973162305127e-05
-2.44471969126486e-05
-8.46476343975366e-06
-2.19815004132946e-05
-5.18304859731723e-05
-2.59946324632954e-05
2.19597568198674e-05
-1.52868809029577e-06
-2.53860813237622e-05
-2.04475116569748e-05
-3.72078080541354e-05
2.39944873092774e-06
-6.60569956583041e-06
-6.09027954776082e-06
-7.95352857229885e-06
-5.61132545211722e-06
-2.32692061623103e-05
-1.00632242527229e-05
-1.51594002261045e-05
-2.97165671924202e-05
-2.64491559065372e-05
-2.92785245006337e-05
-2.77824978362063e-05
-1.45197897185165e-05
-1.6047581188109e-05
-1.54974544676901e-05
-2.24813484915756e-05
-1.19728212732495e-05
-3.33680235656848e-05
-8.42793892636788e-06
-2.43667577465113e-05
-2.92128062328135e-05
-3.44174625396792e-05
-2.27768748522787e-05
-4.82454166432501e-05
-1.32308239827105e-05
-3.02225137973135e-05
-2.78509837845701e-05
-2.78984702075419e-05
-1.12428137440449e-05
-2.39387466213401e-05
-3.1377526146668e-05
-6.99070725664207e-06
-4.92885965556481e-05
-3.79407943891962e-05
-2.08356956867452e-05
-1.40382067448564e-05
-2.42122849657848e-05
-1.00681876893114e-05
1.32745775648792e-06
-9.72770041318953e-06
-2.0876461545556e-05
-5.16746703250071e-05
-5.09309671346448e-06
-8.28372927042708e-06
-1.48957713704845e-05
-1.2928054488971e-05
-2.43884243946203e-05
-2.10318949537648e-05
1.08530337098373e-06
-2.3132052670003e-05
-6.30052566437325e-06
-1.46523798736019e-07
-3.61178616141595e-05
-3.70408307224863e-05
-3.57155596484911e-05
-2.75830575190711e-05
-3.10636813348739e-05
-1.54436382422052e-05
-1.60063552200179e-05
-1.09016040068245e-05
-2.65663152926625e-05
-3.43419228910729e-05
-1.85607589588938e-05
-8.34416760631885e-06
-1.07959451580754e-06
-1.96597969739126e-05
-4.27682426964943e-05
-2.69562552869075e-05
-1.79775842387529e-05
-1.10802971341597e-05
-4.61498611868738e-05
4.79645067319948e-06
-3.3401242579188e-05
-1.70403160415488e-06
-2.31875247405682e-05
-7.72418249390428e-06
-5.30418446529379e-05
-3.50434445272243e-05
-5.1004722951974e-05
-5.71458583245889e-05
-9.26521401393997e-06
-8.23590843627949e-06
4.97888649058235e-06
-3.49481867194402e-05
-2.02616664517254e-05
-3.97277452165739e-05
-3.07680699981155e-05
-4.13620877581035e-05
-2.09554088058863e-05
-2.34097528369786e-05
-5.88842312910742e-06
-4.39072998750502e-05
1.10757983022868e-05
-2.71372789109302e-05
-3.72676552217705e-05
-3.32775335602244e-05
-6.98325794048868e-06
-3.72300875979964e-05
-2.93991794043308e-05
-2.08967684949961e-05
-1.63219716288274e-05
-2.72405426920307e-05
1.15416525252578e-06
-3.0384629290498e-05
1.36643951538415e-05
-1.71797438625642e-05
-2.09297957717714e-05
-2.78358928783455e-05
-2.33939645514438e-05
-2.64360780957893e-05
-1.97737929765554e-05
-2.38170478622391e-05
-1.75808131052067e-05
7.0909903552567e-06
-3.90488345176007e-05
-1.43984915095162e-05
-9.5284572758258e-06
-2.21911990759301e-05
-3.25817973132386e-05
-6.4318113069907e-06
-2.76873839074028e-05
-1.57045010905841e-05
-2.23762536825415e-05
-1.2935775082666e-05
-2.11326140550193e-05
-3.45877691374312e-05
-3.24598418710961e-05
-2.1797521489982e-05
-4.3367384522209e-06
1.01358654618684e-06
-2.533798375349e-05
-1.34848430270765e-05
-1.43424011337621e-05
-4.29926201173122e-06
-1.06486516578275e-05
-9.53664486141767e-06
-1.13804382664467e-05
-2.15419026452814e-05
-1.14365839773873e-05
-1.16818230760623e-05
-1.66354951596411e-05
-3.1801931840803e-05
-2.00667647204621e-05
-3.02641354596209e-05
-4.31451371713507e-05
-3.3952540882969e-05
-2.34631503760663e-05
-2.17104612239943e-05
-5.06108302899836e-05
-2.09977436307579e-05
-2.5124166710494e-05
-2.16227649951718e-05
-3.07693298145488e-05
-7.44766851510425e-06
-2.8255173224165e-05
-1.58492811035146e-05
-3.1186992295607e-05
-2.39114409606539e-05
6.89824652304932e-07
-2.52950511449759e-05
-1.33775276539033e-05
-4.78799451466777e-06
-1.80106283894405e-05
1.0362628413231e-05
-2.6846691064539e-05
-2.12690905624803e-05
-3.10945685997632e-05
-3.67401506914066e-06
2.96448426148661e-06
-8.73871351677829e-06
-2.00261446867125e-05
-2.40812728957378e-06
-1.15534820321188e-05
-3.17222848474779e-05
-3.90898314429396e-05
-2.96239549846752e-05
-1.05482810689515e-05
-8.02066867833756e-06
-1.3878264468893e-05
-1.90328948249378e-05
-3.03390457108306e-05
2.70670649811331e-06
-2.09104318658364e-05
-3.78565376221707e-05
-3.73133845655538e-05
-1.24196767627649e-05
-1.90330208502507e-05
-3.0705528577496e-05
-2.0466183580122e-05
-2.61383163766026e-05
-1.5696541990961e-05
-1.10794377750145e-05
-1.00124821043628e-06
-2.55291488750395e-05
-3.30636535628195e-05
-1.86294213314777e-05
-4.3943259889252e-05
-9.21939765199354e-06
-2.22807817749686e-05
-1.82856156150881e-05
-2.76025842066918e-05
-2.38426510492994e-05
-3.26491759515389e-05
-1.78079034035087e-05
1.46137954556428e-05
-6.40845310752501e-06
-1.9233599247383e-06
-2.51865908694381e-05
-1.26577988749115e-05
-2.77679142651345e-05
-4.41456597306219e-05
-1.45230969362542e-05
-2.77339326603734e-05
-1.97473457797e-05
-1.4915427261902e-05
-2.25005086120869e-05
-9.73619444298005e-06
-1.14904927758477e-06
-2.50694177543184e-05
-1.35742991364579e-05
-2.88380472694917e-05
-3.14285555219755e-05
-5.55008987739973e-06
-3.91499702729166e-05
6.18704104717872e-06
-2.83874871163999e-05
-3.4162340471999e-05
-2.34243561376515e-05
-1.87585531533799e-05
-1.25315893968526e-05
-3.02908220839837e-05
-1.10158599537436e-05
1.34530908573067e-05
-3.7832603349304e-05
-7.75258868288101e-06
-1.05395546060657e-05
-2.71274239507916e-05
-6.70177623668897e-06
-3.5583083395002e-05
-2.49689658594295e-05
-2.7434048344064e-05
-3.82263581180537e-05
-1.42869434342519e-05
-3.63029040587714e-06
-2.18880070076149e-05
-3.16853047995994e-05
-1.56275048003004e-05
-2.07265906703048e-05
-2.80763213628518e-05
-1.51762159518492e-05
2.83342325846297e-06
-1.00335943778545e-05
-3.64824507966181e-05
-2.78369745624569e-05
1.58193779546316e-05
-3.32827649327703e-05
-2.6525463661481e-05
-3.74850350549341e-05
-3.48777587395707e-05
-1.51571226476997e-05
-3.72157174268919e-05
-4.89983082884341e-06
-1.04057585980549e-05
-2.59460852363308e-05
-3.58719642129943e-05
-7.15326457754472e-06
-2.99729980896449e-05
-3.14775833520243e-05
-1.28457775610585e-05
-2.218945382544e-05
-1.52021097293113e-05
-3.6766771300661e-05
-3.45042824739425e-05
-1.84987988912276e-05
-3.52705408577294e-05
-4.08818089236165e-05
-2.96863793285989e-05
-3.20528296809894e-05
-2.46522684790705e-05
-1.94020738141461e-05
-2.37204932353604e-05
-3.64026823195668e-05
-2.54243633750786e-05
-3.48987519797314e-05
-7.318726996841e-06
-1.94177914581502e-05
1.6966731947588e-06
-3.19738689094262e-05
-1.36443414815145e-05
-2.38791411272666e-05
-3.92247347920756e-05
-1.87686206395332e-05
-2.25308928527027e-05
-1.53158687218437e-05
-3.04738020112279e-06
-2.04824788159112e-05
-2.03448820819689e-05
-2.79835840854224e-05
-1.2282793777851e-05
-2.05721659999855e-05
-2.76870607544829e-05
-1.97873704318282e-05
-1.81043117455758e-05
-1.85004852400436e-05
-1.8392706361121e-05
-4.19616463061582e-05
-6.79705192770785e-06
-6.01290350667981e-05
-3.0109830994703e-05
-2.85375884667352e-05
-3.7812913135428e-05
-2.15486688818168e-05
7.69821253818798e-06
-6.31305121941469e-06
-3.24353615468452e-05
-2.50681369554838e-05
-1.51976881479314e-05
-3.65564670624676e-05
-2.039139111668e-05
-1.67322274640161e-05
-2.25290049630034e-05
-2.90820190734194e-05
-2.77866767383252e-05
-1.41248220753298e-05
4.62644493605896e-06
-4.67020407616059e-05
-3.45920875945674e-05
-9.31288178281449e-06
-1.70552702951579e-05
-3.51823198046781e-05
-1.86513807576299e-05
-1.35328005584389e-05
-2.69260357493101e-05
-4.16126322869605e-05
-3.4539935389179e-05
-4.29217422396473e-06
-2.68010182125247e-05
-6.4202682028943e-06
3.86429176435817e-06
-1.47793167871637e-05
-8.98953352233042e-06
4.35448806173797e-06
-1.93700204816973e-05
-1.66316982553081e-05
-1.50911582009871e-05
-1.27033623553035e-05
-3.08498255607174e-05
-2.97147015948376e-05
-3.435131021742e-05
-1.87308792205227e-05
-7.65394770920825e-06
-2.43688589860642e-05
-2.2008465998775e-05
-7.1399924623755e-06
-3.19764346483378e-05
-1.95610115352603e-06
-9.51875108784901e-06
-1.66361160615315e-05
8.42260613259132e-07
-2.43492783182363e-05
-9.64491998178175e-06
-1.92912167100477e-05
-1.5363150130425e-05
-1.18729148385491e-06
-1.39103053877836e-05
-8.28601236425785e-06
-7.62977810517944e-06
-1.84872074103502e-05
-2.65323775864108e-05
-6.81891843688338e-06
4.07675437267086e-06
-3.09849740247647e-05
-3.44898122914887e-05
-3.91173394514584e-05
-1.85156672252135e-05
-6.33931158930447e-06
-1.01298337752606e-05
-6.95018443038957e-06
-1.30573139852119e-05
-2.3945988618037e-05
-1.88273802674483e-05
-2.56289118217645e-05
-2.70990239500168e-05
7.46937642950597e-06
-1.24745716461146e-05
-1.97103133407789e-05
-2.06228459690381e-05
-3.39044072820572e-05
-2.85815400710088e-06
-2.94036582848011e-05
-4.48228697290786e-06
-1.50012982127491e-05
-2.46472193677471e-05
-1.78503445526384e-05
-2.09935570917687e-05
-2.63702166972547e-06
-2.23523809876666e-05
-3.18653914777665e-05
-1.92938862826455e-05
-1.72557662910535e-05
-2.12983635322361e-05
-3.2446295130182e-05
-8.51027697049899e-06
-1.53541766849798e-05
-3.76202051188142e-05
-1.67849865938521e-05
-6.34572226696577e-06
-3.60932916807115e-06
-1.86543908784765e-05
-3.3290084513215e-05
-3.22075353627899e-05
-2.49386570390105e-05
-2.03560275407124e-05
-3.58030518294001e-05
-2.75523291299044e-05
-2.14853878703924e-05
-3.21273360968131e-05
9.82467521983697e-06
-2.43914120660587e-05
-1.66612425073787e-05
-1.09792326722285e-05
-1.62917233630982e-05
-2.79136662858639e-05
-2.6810357915457e-05
-4.0420453619905e-05
-2.42105693185581e-05
-4.04617541720502e-05
-1.56367945665689e-07
-2.29725867357792e-05
-3.74553466640945e-05
-3.1557002168539e-05
-4.06672093602585e-05
-3.06110100372283e-05
-2.77507630974584e-05
-2.86608866854395e-05
-2.61224293323582e-06
3.3606965366668e-06
-1.13673547471842e-05
-2.02825010085384e-05
-8.34755606564386e-06
-2.78753950200651e-05
-3.67057758335955e-05
-1.47760064697135e-05
-3.71449606165687e-05
-2.095091176955e-05
-3.10286788405251e-05
-2.47173923781547e-05
-3.24619826695957e-06
-2.07186996933241e-05
-1.77596471228051e-05
-2.11943431583844e-05
-2.00470021960789e-05
-2.63573913485737e-05
-2.47973991847867e-05
-1.39605997520648e-05
-1.65293051047803e-05
-1.52295175473879e-05
-1.10007978656058e-05
1.79824287406697e-06
-2.9430668054102e-05
-1.85062080794946e-05
-1.76803568177009e-05
-1.98078565242986e-05
-2.67936140921873e-05
-3.52442793472526e-05
-1.39747301401692e-05
-2.72887997804959e-06
-3.21398963187086e-05
-1.12447451653604e-05
-2.47515934378845e-05
-2.24223909549703e-05
-1.91003325388257e-05
-3.18168418023937e-05
-1.65888740778574e-05
-3.15157055672053e-05
-2.9382242872662e-05
-2.19902096557823e-05
-1.9396023260413e-05
-4.53350042607651e-05
-3.08475348090539e-05
-2.59869335347593e-05
-3.31333283400183e-05
-2.13423707566181e-05
-2.95415453557314e-05
-3.31886631727652e-05
-1.81617138592867e-05
-3.29491280336408e-05
-1.6749824378716e-05
-3.43519181515052e-05
-3.64923499372953e-05
-1.94543495635808e-05
-1.37961714352017e-05
-2.36106686189196e-05
-4.11488784026289e-05
-2.18398558863865e-05
-2.48342056942252e-05
-1.18344186379129e-05
-2.06924204614919e-05
-1.34656802447649e-05
-6.23961850985325e-06
-1.0079060086435e-05
2.94854909139242e-06
1.79282149280775e-06
-2.88720954208165e-05
-2.29048217395672e-05
-2.00611277671997e-05
-2.9545373388166e-05
-6.11807802314591e-05
-1.96504770702246e-05
-1.24826292570075e-05
-2.64317275149269e-06
-1.89232444149547e-05
-5.00569694214325e-06
-2.74258286330175e-05
-1.78747455184884e-05
-2.11511554281746e-05
-1.97550607666581e-05
-1.30135892933974e-05
-4.02992105190096e-06
-4.36080947936822e-05
-1.74095753696292e-05
-3.10774545818289e-05
-2.39169860618486e-05
-2.65941507982558e-06
-9.76004474757026e-06
-1.80177545410573e-05
-2.77109740089285e-05
-2.43080792744473e-05
-3.14174185388318e-05
-1.06365674595805e-05
-3.19469283667059e-05
2.33509478456225e-06
-1.4503789375635e-05
-1.53454889355944e-05
-2.17807263248205e-05
-9.96632359621665e-06
-2.10888523799505e-05
-2.60379726286062e-05
-9.0986945076154e-06
-2.32143771161108e-05
-1.39001085409508e-05
-4.27710092313412e-05
-1.93922415544919e-05
-1.73605550001712e-05
-9.41146570233528e-06
-1.66557735224554e-05
-1.43533641637102e-05
-1.69654157235437e-05
-1.50731378706987e-05
-1.87705604830244e-05
-1.62066155805371e-05
-2.69519610455639e-05
-1.29623013839014e-05
-9.2186389278601e-06
-2.694658075338e-05
-2.83410293489774e-05
7.79759447114535e-06
1.97195916618565e-06
-3.02494268855265e-05
-1.66803588149412e-05
-4.23378568446996e-05
-1.17549274009936e-05
-3.31053068907789e-05
-1.56051945377009e-05
-2.80986051721804e-05
-1.00351145725051e-05
-3.75629214410184e-05
-8.71143411832386e-06
-3.71002815600067e-05
-5.59408810132321e-06
-3.74762416485678e-05
-1.98510004716977e-05
-3.47086687387321e-05
-3.64214417249057e-05
1.05723391924608e-06
-2.23692849039969e-05
-3.33198973527614e-05
-2.90876363915524e-05
-1.19045453955189e-05
-3.3195648652072e-05
-2.04535043421828e-05
-4.40085088418181e-06
4.50618477233389e-06
-5.13609882625266e-05
-2.99633365028645e-05
-1.75359063603787e-05
-5.11787955911293e-05
-1.66346382848699e-05
-1.08944700404843e-05
-4.02284898339835e-05
-3.38372475395993e-05
-2.64454781413288e-05
-2.88751166647816e-05
-3.34142449507286e-05
-9.95989020934833e-06
-3.27256037320084e-05
-1.02899079921465e-05
-3.12428741265381e-05
-2.56498954410656e-05
-1.63965390420696e-05
-5.83115927132174e-05
-2.51447332574201e-05
-1.03224241836957e-05
9.85063344125177e-07
-3.89352629786749e-05
-4.21599160363471e-05
-1.78657645117832e-05
-1.76122871897608e-05
-8.05222255299435e-06
-1.74925991516971e-05
-1.99212252332501e-06
-2.31855536298716e-05
-1.38092558290888e-05
-3.07231654094003e-05
-3.64237015023958e-05
-3.66810414582303e-05
-1.20961673329808e-05
-1.42607913341402e-05
-2.44960494202275e-05
-1.94992303014851e-05
-2.63128382587721e-05
-2.39413778806395e-05
-1.97458644471939e-05
-2.02051536836989e-05
-2.25179299220379e-05
-4.19619688332958e-05
-2.08672325055122e-05
-2.81225403966214e-05
-3.04821303622596e-05
-3.60627145529823e-05
-6.83363072342437e-06
-5.81762015633823e-06
-2.03647831532963e-05
-1.45105995508183e-05
-4.11837233834005e-05
-1.93510725158822e-05
-1.71781540560874e-05
-3.09858870863453e-05
-3.32005339036487e-05
-3.17012196605304e-05
-3.67817891585665e-05
-2.63726031092091e-05
-1.29732352394268e-05
-1.84598660588058e-05
-2.03731342509603e-05
-3.52137487902299e-05
-3.29039291965749e-05
-1.17014352128817e-05
-8.29500690788278e-06
-2.85506672284455e-05
-1.37562001661521e-05
-3.00886496311195e-05
-3.072470897293e-05
-1.46718581413326e-05
-1.86720792064346e-05
-1.17994637850651e-05
-2.74472097583922e-05
1.34369324258334e-05
-1.58273429445255e-06
-5.01177803493042e-06
-4.22931194597969e-05
-1.08305585380609e-05
-1.4409283471437e-05
-2.55085273154576e-05
-3.44942343304176e-05
-6.02625232327415e-05
-6.67368159702566e-06
-1.05740802925963e-05
-2.2028820493097e-06
-2.3331708704606e-05
-2.15096562937076e-05
-2.64049421094872e-05
-3.27225983912232e-05
-5.51587735081624e-05
-1.49067744723095e-05
-2.56320711365339e-05
-2.05434583184509e-05
-2.31283575002444e-05
-2.41974667599586e-05
-4.61144687837018e-06
-2.98766728317399e-06
-1.71681658389004e-05
-5.39315000418041e-05
-2.26380229473334e-05
-2.4364001403478e-05
-1.30291050830149e-05
-2.39071967444084e-05
-9.51202183173566e-06
-1.25471795993563e-05
-7.11096877198196e-07
-1.90641279093247e-05
8.65385804586486e-07
-2.44721859905218e-05
-2.76131422357039e-05
-5.64429746137212e-06
-2.54756383008771e-05
-3.74131172677644e-05
-2.93925247130681e-05
-1.31060958066312e-05
-2.86713491989765e-05
-8.87312325164603e-06
-2.09315031294846e-05
-1.96172000239993e-05
-1.51243337060022e-05
-2.404093412656e-05
-1.62817694220282e-05
-2.60479895386893e-05
-3.42085054610668e-05
-4.16938983020953e-05
-1.61091060999323e-05
3.25785235197911e-05
-1.016725648117e-05
-1.40688168093903e-05
-6.02535524014653e-06
-2.26786814625716e-05
-1.82077155292376e-05
-4.41708689268979e-05
-3.51927419277967e-05
-2.27279096620421e-05
-2.76896703145674e-05
-2.08131631693893e-06
-2.41516372857039e-05
-4.36151552354787e-05
-9.11364596074581e-06
-3.4212888314791e-05
-3.53345384783091e-05
-3.66207694897644e-05
-3.225636388489e-06
-1.83288030572892e-05
-2.30947659985283e-05
-1.79979457421478e-05
-1.62383097504436e-05
-4.0456834512913e-05
-2.69774338099352e-05
-3.66955018223322e-05
-2.6493895629962e-05
-2.30070013325235e-05
8.96311491211266e-06
-2.92211557921632e-05
-4.20716422564514e-05
-3.81593303962696e-05
-1.42470106999002e-05
-3.2513262265761e-05
-2.36784141663567e-05
-3.67503818917242e-05
-8.34360681620772e-06
-1.35935012392858e-05
-3.30730708653948e-05
-1.33901776544701e-05
-3.65458486612727e-05
-3.11822041689759e-05
-1.28867590932372e-05
-1.37718156107289e-05
-1.78744088439052e-05
-1.30416614004306e-05
-1.79922060551559e-05
-1.13361389731518e-05
-1.933809842686e-05
-2.73409517672471e-05
-1.55415954723106e-05
-1.56359684634394e-05
-2.66475559106842e-05
-1.70308715146709e-05
-2.12145204334801e-05
-1.93386721023553e-05
-2.23596901050666e-05
-2.16509302869795e-05
-2.83388455661691e-05
-2.89560354898039e-05
-9.14832254765425e-06
-1.61965720884678e-05
-1.45435102778994e-05
-6.35073393320725e-06
-1.23494362776846e-05
-5.2195299528834e-05
-2.35522043347853e-05
-1.27735800822822e-05
-3.76032582830284e-05
-2.26111404024515e-05
-1.63730677554235e-05
9.65865287328505e-06
-6.34620148084891e-06
1.06378387698543e-05
-3.63091533511888e-05
-2.10657346094818e-05
-1.87550000220722e-05
-2.59366493808255e-05
-1.83259912984905e-05
-1.80072957631721e-05
-2.04922753587565e-05
-2.06046641660868e-05
-1.27584632783932e-06
-2.4531089032851e-05
7.88365153211761e-06
-2.98706068406742e-05
-1.57098586443732e-05
-1.01703000038734e-05
-2.33775039705223e-05
-1.09195988496211e-05
-1.01403936894781e-05
-3.40667873415072e-05
-3.78592453423576e-05
-2.56592864250016e-05
-3.23984419280948e-05
-1.57373544267764e-05
-2.96256237021066e-05
-2.62313535830203e-05
-8.21083652770083e-06
-2.21200074639686e-05
-3.09451463529736e-05
2.11047011102214e-06
-1.46329600982653e-05
-5.13484237551694e-05
-3.4860384553389e-05
-3.01196180280396e-05
-1.99777753914195e-05
-2.84949995822353e-05
-8.8467808038126e-06
-1.69106626111665e-05
-1.2652893947951e-05
-2.22966937686865e-05
-3.5083698096914e-05
-5.59668429260313e-05
-2.96381016073521e-05
-2.16308969222323e-05
-8.93215436812537e-07
-3.83925994248985e-05
-3.63996599375928e-05
-3.61246146463468e-05
-2.69219917590281e-05
-8.08700960320447e-06
-1.30158337371169e-05
-1.0215898546252e-05
-1.41596120275418e-06
-3.14466406698044e-05
-1.85601477406809e-05
-6.77250156420154e-06
3.45430083769961e-07
-2.4449949151737e-05
-1.91902757917214e-05
1.64285860585733e-06
-2.4955108784714e-05
-7.91751873730527e-06
-3.31654755992907e-05
-1.25934785698875e-05
-2.02299591039098e-05
-7.68864040901666e-06
-4.92982237245616e-06
-3.21114707727228e-05
-1.30801608335384e-05
-7.687540387135e-06
-2.80125797508244e-05
-3.66822964087808e-05
-1.92021706004295e-05
-3.08660293318754e-06
-3.98570832968011e-06
-3.65967427057508e-05
4.63234734214463e-06
7.30819499999506e-06
-1.56685413078756e-05
-6.85022384037428e-06
-2.1547318912481e-05
-2.72746850203596e-05
-1.92626271569448e-05
-1.5646395971167e-05
-2.00768340490848e-05
-2.48306276410651e-05
-1.02712629944597e-05
-7.62496450689749e-06
-1.40602299455722e-05
-1.08512172532826e-05
-1.79256495267974e-05
-2.99044715943036e-06
-1.07997187223371e-05
-1.50556752185484e-05
-1.1743770744919e-05
5.55369714293092e-06
-4.16263545560782e-05
-3.86325975914311e-06
-2.1729087647406e-05
-1.14720974004372e-05
-2.95487086378804e-05
-3.03683171072476e-05
-2.6352403378545e-05
-2.36474393763451e-05
-1.03094826774583e-05
-2.73720053601605e-05
-4.95012407893268e-05
-1.33493676808058e-05
-2.81555307324041e-05
-2.34996603552457e-05
-3.93592439556844e-05
-3.89669332816572e-05
-3.37162945659927e-05
-1.05249862192889e-05
-2.08707639096949e-05
-5.62955115651815e-06
4.1103065936306e-06
-5.85995469836289e-06
-1.81425504726439e-05
-2.12420026811926e-05
-3.42690850091072e-05
-4.20557094738709e-05
-2.01127167257598e-05
-1.66960359995073e-05
-2.89992673761035e-05
2.55409833648633e-07
-6.92823038515915e-06
-1.7602725017543e-05
-2.20739940482082e-05
-2.21620540400542e-05
-3.3143607810069e-05
4.26190965072486e-06
-3.89992698399529e-05
-4.9479752265003e-06
-8.5069705231504e-06
-4.46189688420346e-05
-3.94249709137231e-05
-1.5776772574482e-05
-1.10295113093311e-05
-6.45827650540486e-06
-2.58442264165253e-05
-3.06028851244601e-05
-9.43926990963972e-06
-2.63770574000936e-05
-2.1186340207964e-06
-1.74042039167399e-05
-1.04100767841706e-05
-2.19124354140397e-05
-2.49674279734974e-05
-8.90809090037885e-06
-2.59444944773775e-05
-2.41498971192954e-05
-1.62514734474401e-05
-3.37035272650789e-05
-9.55366505391439e-06
-3.77899767581036e-05
-4.74131857623438e-07
-2.83319505899384e-05
-1.33899786171314e-05
-2.9370077091537e-05
-3.71271616078189e-05
-1.09998814452871e-05
-1.76056955871489e-05
-2.8083713321255e-05
-6.21393493328641e-06
-2.43684774359935e-05
-4.4621152355219e-05
-2.75178415292899e-05
-3.11809338917175e-05
-2.6599372882883e-05
-2.31752939294152e-05
-2.19232634577861e-05
-3.18532706222826e-05
-4.31969698623542e-05
-8.20978209342585e-06
-1.01145180206768e-05
-2.95987376283382e-05
-2.08010342310505e-05
-2.84047655251506e-05
8.50808270515666e-07
-4.00355274923919e-05
-1.02174180422501e-05
1.36402355407404e-05
-2.43119467751462e-05
-9.32732847209127e-06
-4.05652149847495e-05
-1.66977651890986e-05
4.04470764630745e-06
-2.42272525787745e-05
-1.71580395314885e-05
-1.22004368727545e-05
-2.0302892108007e-05
-2.61308813886976e-05
-2.31177959778634e-05
-1.02406306448295e-05
-1.05992329168054e-05
-2.89061444396547e-05
-1.69087048608472e-05
-2.80663893226519e-05
-2.82678250729506e-05
-2.23965070840675e-05
-2.60616144068235e-05
-3.044885614054e-05
-2.5407858584522e-05
-3.47233303714091e-05
-4.39470127902498e-05
-2.06826181998531e-05
-7.77234405637498e-06
-2.55346157811464e-05
-2.58462478007788e-05
-7.01676549554099e-06
-1.84920190426046e-05
-2.65860213499539e-05
-1.37389320272656e-05
-1.65563053301949e-05
-7.89270329734268e-06
-1.60433261444466e-05
-1.03661395552367e-05
-1.69850536478458e-05
-2.86435771935195e-05
-2.25194091243634e-05
-2.46316182561484e-05
-6.33642653260395e-06
-1.45953742323848e-05
-1.60586870946106e-05
-1.42869353211612e-05
-2.08675524816411e-05
1.09275319221759e-06
4.88730870888799e-06
-4.26587349177246e-05
-1.43261187699807e-05
-2.69344804445335e-05
-2.25929288035466e-05
-1.93424055441421e-05
-2.32043274970043e-05
-2.73607912003365e-05
-3.09147452665107e-05
-3.48877187259929e-05
4.57903258660418e-06
-7.30558245792106e-06
-2.59366743365467e-05
-1.20582771745817e-05
-1.39232378538413e-05
-1.90811969182267e-05
-2.12745114710574e-05
-1.67119051236996e-05
-2.95203149831751e-05
-2.54465135973568e-05
-2.22520667861863e-05
-5.22720824526329e-07
2.99779985477234e-06
-2.46404008113648e-06
-2.23829035509845e-05
-1.24472172409565e-05
-1.75691720548886e-05
-9.40206401178489e-06
-1.48872961751443e-05
-2.88777916647132e-05
-3.43680973865967e-05
-2.28039044995496e-05
-3.55541728821036e-05
-2.31908686826149e-06
5.57969794702109e-06
-6.15398671473496e-06
-3.2043263048967e-05
-1.73904791629316e-05
-3.00584442254263e-05
8.23015074023017e-06
-4.08897742276408e-05
-3.16487923103571e-05
-7.91443364562437e-07
-1.11815387004236e-05
-2.04188570134979e-05
-1.30342145651043e-05
2.03531221045881e-06
-2.53702001984075e-05
-4.63476242322551e-07
-4.44901592471913e-05
-1.12179142045781e-05
-1.82350950148052e-05
-2.16760774655784e-05
-1.33291618215349e-05
-1.69143786039635e-05
-2.22336030058444e-05
-3.26352328660123e-05
-2.49035390184828e-05
-4.90829938238826e-05
-3.49553645959438e-05
-2.42241988363527e-05
-3.11178399232766e-06
-1.37134154255747e-05
-1.23672031273699e-05
5.25235396853389e-06
-3.84809818873471e-05
1.01731975625887e-05
6.85758738575575e-06
-2.24214009595859e-05
-2.58968542432106e-05
4.42198495649932e-06
-1.00746241012409e-05
-2.63664803040844e-05
-1.87008682518526e-05
-5.05633550066041e-06
-2.15010252926512e-05
-2.43874078078203e-05
-1.81130897135908e-05
-4.18678964064135e-07
-2.81081225182715e-05
-2.58696538303772e-05
-3.53274768356093e-05
-2.06724717651459e-05
-2.66769701643756e-05
-2.82739272387256e-05
-2.29667983778274e-05
-3.72794286743783e-05
-1.01886564967444e-05
-5.51429794842993e-06
-6.48691173261776e-06
-4.85375032451852e-06
-2.139441775249e-05
-3.33741463409516e-05
-6.88084141232737e-06
-6.81901556175613e-07
-1.96588358280959e-05
-1.59964314445612e-05
-1.50237170567863e-05
-4.17026835349363e-05
-5.13054284752861e-06
-2.09508594330625e-05
-1.12453511179809e-05
-3.66877441186817e-06
-2.16186596494705e-05
-2.4814945726389e-05
-1.37748483418361e-05
-2.54651165220251e-05
-1.09450990154429e-05
-2.94971693183432e-05
-2.6627903177572e-05
-2.57707828791033e-05
-2.40400519825387e-05
-4.08212901713202e-05
-2.66788637564467e-05
-2.14707941418424e-05
-3.36091838840278e-05
2.7997858746093e-06
-4.61684445996548e-05
-2.05899698427252e-05
-2.32059660084597e-05
-1.61941791851979e-05
-3.28318728963261e-05
-2.68656173243548e-05
-3.65040288569264e-05
-2.7163391548101e-05
-2.04610268414287e-05
-2.55257019449415e-05
-2.56125633458585e-05
-2.40007941110062e-05
-2.45219545225532e-05
-2.37278763371795e-05
-1.40975127375578e-05
-2.3741536826067e-05
-2.17099735861495e-05
-1.2603262286858e-05
-2.08340555861351e-05
-3.9823800383087e-05
-3.39756511493097e-05
-3.45290479557686e-05
-7.98934108892012e-06
-9.54373901754046e-06
-4.33305457481447e-05
-1.43751874591408e-05
-4.54613215673339e-05
-3.8553150025012e-06
-3.37587742843955e-05
-3.81456866869874e-05
3.39768631969594e-06
-3.98991279576958e-05
-2.62873177407718e-05
-3.02863482801043e-05
-2.21851104519808e-05
-8.4376548264707e-06
-2.88582006820018e-05
-1.05723506393774e-05
-1.62262660957549e-05
-1.50850721341759e-05
-2.44740792055426e-05
-1.45904059912135e-05
-2.96403377371666e-05
-1.9250345386465e-05
-4.19697168038662e-05
-9.81885443702532e-06
-4.53237394861638e-05
-5.41325303528454e-06
3.69739026686391e-07
2.02576902666092e-06
-2.35621936139669e-05
2.04722138955252e-05
-8.62878296848007e-06
-2.3106457293021e-05
-2.99204038092018e-05
3.37603984053665e-07
-2.71791929277913e-05
-3.53671464773854e-05
-2.46012733884742e-05
-1.4377557964941e-05
3.43804545830577e-06
-1.07354236936973e-05
-6.99197774845963e-06
-9.36329456420256e-06
-1.16497957144393e-05
-2.86788680511021e-05
-3.18623552617309e-05
-1.35502748500566e-05
-3.82261019479386e-06
-3.17126216566434e-05
-2.74226435293453e-05
-2.93271091502408e-05
-2.4734775294225e-05
9.98837318777563e-06
-3.4833621739701e-06
-3.01668037764738e-05
-2.23054314303742e-05
-1.0703872449502e-05
-2.35049108112672e-05
-3.20485782660215e-05
-1.03573236434655e-05
-2.02264122713803e-05
-3.80636668783457e-05
-2.62866134270167e-05
-2.32149365328897e-05
-2.64582301987906e-05
-1.47788974520846e-05
-2.98598719725214e-05
-1.6566732834095e-05
-3.20055259830413e-05
6.91925064780911e-07
-4.60559012844006e-05
-1.53134293336899e-05
-2.50178348211006e-05
-2.57360982751599e-05
-2.80614357608408e-05
-4.09684994440072e-05
-2.6533830509511e-05
-2.35679910463362e-05
-1.93960299039478e-05
-1.48456148586311e-05
-8.42278386390427e-06
-2.30888655873446e-05
-2.49977628546415e-05
4.64777219066555e-06
-4.68965159050843e-05
-1.83463351866938e-05
-3.62266822373268e-05
-1.76545796647063e-05
-2.44557062200047e-05
-2.14316703895261e-05
-1.75854375816963e-05
3.13149517194338e-06
-1.26061411006737e-05
-2.24237315358712e-05
-1.35868397384866e-05
-1.57627764816766e-05
-3.31077078437131e-05
-1.89712850345925e-05
-5.94955566972523e-05
-1.82494961752601e-05
-1.02870496917951e-05
-1.91669381772518e-05
-1.76564236951903e-05
-1.50396620963239e-05
-2.90599278367953e-05
-9.5604321297719e-06
-2.35580467883994e-05
-2.80984999020855e-05
-3.36790412849592e-05
-2.03856226221406e-05
-2.29074945972718e-05
4.15311559929181e-07
-2.09974320654678e-05
-3.13534369097056e-06
-1.25672814737757e-05
-2.99719645499872e-05
-2.088879646175e-05
-2.737241331811e-05
-1.40783661210135e-05
-3.21197115426573e-05
-9.98496756500707e-06
-1.85179848779579e-05
-2.3998747029973e-05
-5.49876069171014e-06
-3.34056437474523e-05
8.33481385625294e-07
-8.78415806412673e-06
-5.48046914347411e-06
-8.1107106431007e-06
-4.20252936668085e-05
-3.89160219695456e-05
-1.56067217479788e-05
-1.84870990145197e-05
-2.08770720778538e-05
-2.66712553827729e-05
-3.03776303251575e-05
-7.77573523018667e-06
-1.96128245889957e-05
1.68963249761465e-06
-2.33158583674544e-05
-9.90999508994988e-06
-7.82415413762153e-07
-6.02997745333722e-06
-2.17789522724852e-05
-1.80290682215062e-05
-1.39137555927787e-05
-3.75360548198264e-06
-2.09502859833981e-05
-2.15183005867219e-05
-4.44241472144388e-05
4.66999004101159e-06
-2.62784041944931e-05
-2.04669393335292e-05
-2.02061162269959e-05
-2.81015463377565e-05
-2.21713900507857e-05
-3.48160211180037e-05
-3.93726103519057e-05
-1.55952732557605e-05
-3.37536550591175e-05
-1.26248741219481e-05
-1.52579337547227e-05
-1.4562639122517e-05
-1.87530785225827e-05
-3.23270955848407e-05
-3.98195312315739e-05
-2.01693609942944e-05
-2.486430262681e-05
-1.12607105738438e-05
-2.43978174424373e-05
-1.8861030669138e-05
-2.73662906454776e-05
-3.1269031889879e-05
-1.25059006220437e-05
-1.82708373090593e-05
-9.20561031903326e-06
-3.09323525355731e-05
3.73029239099719e-07
-1.20091542762674e-05
-1.58534687045402e-05
9.28665408117939e-06
-1.60023045718947e-05
-1.72003560303308e-05
-1.87164767954167e-05
-4.50750632024066e-05
-8.67358166547977e-06
-1.40448602108985e-05
-2.04485791784809e-05
-1.12022147798233e-05
-2.46098990076553e-05
-2.67981809717342e-05
-7.92942482184261e-06
-1.87353681759082e-05
-1.79219101008126e-05
-5.14220269684812e-07
-2.00780141073132e-06
-1.18652326074779e-05
-2.8594915112979e-05
-4.98186077252236e-05
-2.15046371538912e-05
-1.96849266399457e-05
-1.0075489727913e-05
-2.05768181399893e-05
-3.62054467493471e-05
-9.31048737558063e-06
-1.57406132732736e-05
-3.0219720294986e-05
-3.94452679631066e-05
-1.75353098785192e-05
-3.09576886151837e-06
-2.82551841537561e-05
-2.81324887552389e-05
-1.53950229111955e-05
-3.58481330547197e-05
-3.47146597740948e-05
-4.28119665258114e-05
-4.67890927704507e-06
-6.72287322995347e-06
-1.39815570075249e-05
-1.28270381552475e-05
-4.8993116395251e-05
-2.25937589138137e-05
-3.51741651443969e-05
-6.36145956191754e-06
-2.2872082496745e-05
-2.99428009811683e-05
-2.29411381095153e-05
-2.40810687140763e-05
-2.90569088406315e-05
-1.90039381817455e-05
-2.80975504747661e-05
-3.65455683849963e-05
-1.14207218533582e-05
-2.69272086957352e-05
-3.66750044933886e-05
-7.85535941090388e-06
-3.41066384609394e-05
-2.38301146660941e-05
-1.33097366744731e-05
-1.81166831846112e-05
1.50586715525512e-06
-1.05528516911715e-05
-3.62191795579137e-05
-1.06580247137775e-05
-2.32332897864184e-05
-3.42566043370615e-05
-2.0215240882521e-05
-2.93215422805695e-05
4.64333537123129e-06
-3.61402454489152e-05
-8.94561807847492e-06
-1.13954611594437e-05
-2.33617369416868e-05
1.02862028046273e-05
-3.99828560232989e-05
-2.08075525073246e-05
-1.75810519716112e-05
-1.63113822860038e-05
-2.15754248884786e-05
-1.41081818909303e-05
-2.60235099744522e-05
-3.8838594381907e-05
-3.90233110184418e-05
-1.47743556554525e-05
-2.85428847387029e-05
1.69451590382142e-05
-2.20023577835207e-05
-2.76024975486102e-05
-1.97430294543444e-05
-2.00556422029284e-05
-1.02076095318808e-05
-2.9421899048377e-05
-2.40308036367545e-05
-2.20604575531312e-05
7.30219328672609e-06
-9.59085056395711e-06
-9.23420106784516e-06
-2.49276145305827e-05
-6.38150111443351e-06
-2.91008727666228e-05
-3.26353658122257e-05
-5.45736677177341e-05
-2.14785142950806e-05
1.53815404901164e-05
-2.20803500183258e-05
-1.00462843111239e-05
-1.53353735317033e-05
-1.48501588272286e-05
-3.93895407236664e-06
-4.03567288363486e-05
-9.55689389422601e-06
-1.14154953353472e-05
-3.02358989863866e-05
-2.09196683710041e-05
-1.51155563006877e-05
-4.97368567503319e-05
-2.70888220374488e-05
-2.16246393218727e-05
-3.83707610204377e-05
-3.04566383577026e-05
-2.44760957364408e-05
-9.26233825287201e-06
-3.86676234504584e-06
-3.09740537357631e-05
-1.09716273158271e-05
-1.56977023882528e-05
-3.30526058146983e-05
-2.90300859812805e-05
-2.37008501342697e-05
-2.73152477413295e-05
-6.57393512376058e-06
-3.59116281578859e-05
-4.49331939482411e-05
-2.69524003135392e-05
-4.0786794409758e-05
-1.26413986348152e-05
-1.31902006637043e-05
3.38434130890046e-07
-2.34153406559818e-05
-2.08528400112381e-05
-1.38055689026573e-05
-6.48191132868175e-06
-1.37439499094723e-05
-3.18119990045441e-05
-3.10987142019864e-05
-1.52667601938731e-06
-5.10056313410029e-06
-2.65461043193844e-05
-1.46535952910535e-05
-1.18776385626516e-05
-1.89388062990371e-05
-3.50405856583538e-05
-7.11971143118101e-06
-1.22184523125519e-05
-3.80692173391389e-05
-2.59627636664879e-05
-3.99434839672697e-05
-1.40248715001755e-05
-2.00992044072039e-05
-3.18561227196919e-05
-9.5445402016557e-06
-3.22990167114772e-05
-2.28289435135333e-05
-2.31175180880019e-05
-1.01132855539017e-05
-1.90152479061894e-05
-1.96579725486556e-05
-2.1881633499441e-05
-2.82763388244513e-05
-2.83243836929391e-06
-1.32139236255716e-05
-5.22909497146116e-06
-3.26781385792381e-05
-3.2514639585047e-05
-1.30884283800029e-05
-2.21058507256006e-05
-4.07146859520342e-06
-1.88150758228033e-05
-4.02543011306653e-06
-1.73765673668467e-06
-1.01135503073615e-05
-9.57054764958799e-06
-1.54142667172617e-05
-4.99691050011856e-06
-1.19604104649485e-05
-3.71704572149243e-05
-2.56015778599315e-05
-2.68361372801688e-05
-1.71878879648191e-05
-6.26143798449036e-06
-7.57484981437814e-06
-2.73108846530163e-05
-1.14462456350262e-05
-1.48535472671593e-05
-1.37627009215102e-05
-4.43950029339332e-07
-1.96411114340209e-05
-1.41500359532245e-05
-8.84050300457955e-07
-3.4746185888834e-05
-1.3111206386457e-05
-3.7933202372734e-05
1.7932448999791e-06
-2.74463299153756e-05
-1.60860154397442e-05
-3.35363559484804e-05
-3.82178881705427e-05
-1.64338065743541e-05
-2.00604065921041e-05
-4.2606850081715e-05
-2.57679088799303e-05
-3.13478068012499e-05
-1.8034077502341e-05
-3.3168489068159e-05
-4.10195155179514e-05
-2.59564171200349e-05
-6.94128082909451e-06
-1.97410591288219e-05
-1.86345041381125e-05
-4.27727876232102e-05
-2.65139401021807e-06
-1.00820138365615e-05
-4.53671487844506e-06
-1.25665446957488e-05
-1.89220184596664e-05
-2.44357858048975e-05
-4.66308772225668e-05
-3.88975072453319e-05
-1.9607670578383e-05
-2.05216992489362e-05
-2.66006251866075e-05
-2.63267308787254e-05
-3.17933367704931e-05
-2.37259240916881e-05
-1.55778437125777e-05
-3.59246173009539e-05
-1.69325118461346e-05
-2.85118139147955e-05
-2.44290620609231e-05
-3.63299631408976e-05
-2.2554941573696e-05
-1.44054756812047e-05
-1.20305162874755e-05
-2.13865765515525e-05
-2.72973164405445e-05
-6.97522525188693e-06
-1.4123519239202e-06
1.36763417789434e-07
-9.13336628567403e-06
6.19399922227921e-07
-7.16733923339639e-06
1.1057222377048e-05
-1.05015635887232e-05
-1.16004950806281e-05
-2.83806312210802e-05
-2.87494142946537e-05
-1.19503018574963e-05
-1.49605974814115e-05
-1.66313275026727e-05
-1.7047047142977e-05
-2.26783186261017e-05
-2.10741998322974e-05
-2.38227302938813e-05
-3.97638301969808e-05
1.19834771687674e-06
-3.25447363973428e-05
-1.11586105145479e-05
-2.75404356397589e-05
-2.81514488621994e-05
-1.70316421827687e-05
-1.47712867294468e-05
-1.37092304098e-06
-3.94675777715962e-05
-3.7979387297514e-05
-2.46222054464352e-05
-1.24063049570943e-05
-2.09205573861823e-05
-5.32258205665193e-06
-1.26446010383831e-05
-3.03845524079363e-05
-1.19989832997659e-06
-1.66897541134644e-05
-2.03837188458471e-05
-2.9448216367571e-05
-3.20893281078953e-05
-2.47398844117344e-05
-1.75337595260893e-05
-1.08237988404662e-05
-1.67390119055319e-05
-4.56281838464463e-05
-3.54955371876409e-05
-2.33381847241768e-06
-3.58510933636648e-05
-3.21201225941338e-05
-2.04528796187165e-05
-2.09306740877337e-05
-2.72413699230655e-05
-1.86338956091532e-05
-1.30136076366536e-05
-2.32258825647275e-05
-1.67359806426414e-05
-1.29133057877733e-05
-5.47242391664641e-06
-2.88554415500333e-05
-2.90881773818978e-05
-1.35614822158323e-05
-1.89713032834685e-05
-3.9869706630425e-05
-3.11898420868983e-05
-4.21227675625427e-05
-1.89344563191628e-05
-1.10924437472249e-05
-2.29985502952161e-05
-2.91565334974219e-05
-2.43723234572313e-05
6.59436994231146e-06
-1.74459961910317e-05
-2.4412280793481e-05
-2.83351983529696e-05
-3.15039548817741e-05
-3.06675035811389e-05
-2.50792689852334e-05
-1.63309500030835e-05
-1.88180290380903e-05
-2.82392968576107e-05
3.41812830607883e-06
-1.60546314306794e-05
-2.82850728943482e-05
-3.3620347407385e-06
-3.65926386267049e-05
-1.52579770973416e-05
-2.42614492060519e-05
-2.31432318099608e-05
-2.38350283078631e-05
-1.29482820761652e-05
-2.0133190391452e-05
-1.12612225131702e-05
3.38290130624057e-06
2.14921240115347e-06
-4.19080492649166e-05
-9.72954549901015e-06
-1.56876531536812e-05
-1.43071583667425e-05
-1.44769744861629e-05
-8.04363872594336e-06
-1.80524267521609e-05
-2.74649751297823e-05
-7.9597405747223e-06
-1.38858314068385e-05
-1.94651271220638e-05
-1.22632515110553e-05
-1.91301363146644e-05
-9.20769758116092e-06
-2.10825876828191e-05
1.95444342715414e-07
-3.33527583602964e-05
-1.3890220710562e-05
-1.45326776794006e-05
1.34037449533287e-05
-3.03265003615365e-05
-1.58510202056447e-05
-2.32077106046611e-05
-2.13841947715642e-05
-2.95638805531191e-05
-1.61163548346531e-05
-1.82036037624499e-05
-5.00280683580772e-05
-4.29856305356865e-05
-3.04761194094443e-05
-3.24132122885557e-05
-4.75886821885783e-05
-3.73213088592068e-05
-3.31454709118862e-05
-1.83591830840114e-05
-3.6462857057842e-05
-3.5631255898483e-05
-3.1659639443272e-05
-9.04307095386864e-07
-1.64498307794636e-05
-4.3958626387813e-05
-3.87591577742627e-05
-2.02887241795411e-05
-3.12944248633343e-05
-5.06845916110245e-06
-3.98429568641661e-05
-2.22903502284434e-05
-1.56037448425396e-05
-3.73976662829748e-05
-2.39206788309712e-05
-1.56243623223483e-05
-3.9875549532039e-05
-3.31177645793151e-05
-5.33648138331212e-06
-2.76836188914147e-05
-1.31696400134469e-05
-1.11250096559821e-05
8.06993319895076e-06
-1.5650274146866e-05
-1.16807930556237e-05
-2.18939224291077e-05
-1.39963800934639e-05
-2.33507527967273e-05
-5.62350740867388e-06
-4.29869459112204e-05
-2.38334090944034e-05
-2.35949007648194e-05
-3.87067437714577e-06
-3.89871414325886e-05
3.3100657909113e-06
-2.43836064760981e-05
-2.87753807625788e-05
-1.46341420553391e-05
-3.25613555468086e-05
-2.92968235900635e-05
-3.95406697140238e-06
-1.07952672985249e-05
-2.94119822503176e-05
-8.48197756597339e-06
-3.99225447165438e-05
-3.17244267918985e-05
-1.29713413912481e-05
-2.08388875838294e-05
-2.88649499943142e-05
-1.24495099196776e-05
-1.5092406771019e-05
-2.97886424882242e-05
-3.04328912825105e-05
-7.30813416185929e-06
-2.93418593245577e-05
-3.27906052773138e-05
-2.69610110304851e-05
-3.04323206249029e-05
-3.28118898342866e-05
-2.94739521673538e-05
-2.65473827531862e-05
-1.32789616023756e-05
-3.26829185332189e-05
-2.83378777728143e-05
-8.87020302162715e-06
-3.52667166439563e-06
-1.53189075062466e-05
-3.28655841277245e-05
-2.31674148000318e-05
-5.25142147623498e-05
-1.33726458964749e-05
-2.13621858662387e-05
-2.00220951026989e-05
-3.95604908133653e-05
3.87544167228575e-06
-1.73248391148817e-05
-2.63914333121037e-05
-1.78001915823382e-05
1.02310812488295e-06
-1.78682223537469e-05
-9.64288754623291e-06
-1.72504186648123e-05
-1.3264265495999e-05
-9.77224667650839e-06
-9.72449598987544e-06
-3.92062327925067e-06
-1.15537271309043e-05
-9.92115319834802e-06
-1.17963063216685e-05
-1.97311027057192e-05
-3.82123535329981e-05
-3.36753764370526e-05
-2.52853774772357e-05
-5.36626190088871e-06
-1.33606699350172e-05
-1.13962808249694e-05
-1.35912706641115e-05
-1.67451763592296e-05
-1.06110204847065e-05
-2.78326302989521e-05
-1.20713228713498e-05
-3.51142094332545e-05
-4.34589239603764e-05
-1.94602461163512e-05
-2.1760670290054e-05
-2.05381602286404e-05
-1.88077416944154e-05
-1.18148022097521e-05
-6.69013916312008e-06
-1.74883424476056e-05
-1.10105533607785e-05
-3.57176563758647e-05
-2.84381755801106e-05
-4.79577297502868e-05
-1.83002381438146e-05
-1.75287429197227e-05
-3.23203450170115e-05
-3.27019728010426e-05
-2.82096697024457e-05
-5.78333768575483e-06
-3.25543595876782e-05
-1.84876425307575e-05
-9.7783450310067e-06
-1.31737277294484e-05
-3.86152499365986e-06
8.42280301820056e-06
-1.94883842132855e-05
-2.78030053456347e-05
-2.46633020997383e-06
-1.98722374352491e-05
-2.14396605401871e-05
-2.91241376748052e-05
-7.09553023551469e-06
-3.59942280776654e-05
-5.51162906580257e-05
-3.75654496642186e-05
-2.89834135043832e-05
-3.49282773977127e-05
-1.90147638862016e-05
-2.93455142753001e-05
-2.42156705545932e-05
-1.25711463862513e-05
-2.00963778385367e-05
-1.45394655531906e-05
-1.81562618546998e-05
-1.89815252863978e-05
-1.18290678957232e-05
-3.45219265527177e-05
-9.73403490552133e-07
-2.82705082687598e-05
-3.22261972379047e-05
-1.34356392625373e-05
-4.36595071161598e-05
-2.56946660002506e-05
-2.44958524551677e-05
-5.04907356647616e-06
-3.16074835793694e-05
-1.65474853977165e-05
-4.23310850165128e-05
-2.74673383494614e-05
-2.36738454896556e-05
-2.67024038962961e-05
-3.52437965122808e-05
-2.9485504992734e-05
-2.39232635860832e-05
-2.27808063467924e-05
-1.36694445987169e-05
-1.35250732998596e-05
-2.29276918403574e-05
-3.7424165758683e-05
-2.50740972204842e-05
-2.76353800601753e-05
-2.75937210345597e-06
-2.42796669492952e-05
-3.44043377221474e-05
-3.30884512892814e-05
-1.9657979455768e-05
-7.72779608031347e-06
-2.1531019768036e-05
-3.30131044482143e-05
-2.0767474987972e-05
-4.78284524137416e-07
-3.48170943388735e-05
-2.70010679296671e-05
-1.91838929000152e-05
-2.12520035277991e-05
-1.90408806951428e-05
-1.93049425956555e-05
-1.58600499668872e-05
-1.62946212771073e-05
-2.89423900122677e-05
-2.89699152582909e-05
-1.92790609195664e-05
-4.55060228889991e-05
-9.34348932127688e-06
-2.22883661916779e-05
-3.37892133046633e-06
-1.43466737433672e-05
-1.15908139761059e-05
-1.61934566986939e-05
-1.05284229102262e-05
-1.97120188557004e-06
-3.15929180977299e-05
-1.2869573708431e-05
-8.39977100444844e-06
4.21563025498792e-06
-3.92252696028089e-05
-6.97564823243194e-06
-2.25576443288998e-05
-1.29870462623201e-05
-1.16071617784026e-05
-4.12988329722164e-05
-3.25234103520363e-05
3.81507277292081e-06
-2.29267098966782e-05
-3.59738226633285e-05
-1.76414729605854e-05
-1.83102647245376e-05
-3.28403951677253e-05
-3.87121756278233e-05
-2.38993734110729e-05
-1.89063677590506e-05
-3.11526129063812e-05
-1.39007630740261e-05
-7.55367116082915e-06
-4.60104010819162e-06
-6.77991225895534e-06
-2.86479989336921e-05
-1.67186709272933e-05
-3.40898764178488e-05
-2.53579417453496e-05
-1.19490487816357e-05
-3.82270435424749e-05
-2.96561449480278e-05
-1.88355297600811e-05
-4.0979048155787e-05
-9.14447629125632e-06
-2.38403322481005e-05
-1.30957169095312e-05
-4.60412335635315e-05
5.17072968993529e-06
-1.60800748836018e-05
-1.85234618724857e-05
-3.6090992704018e-05
-3.03706746799748e-05
-2.72545809400371e-05
-1.42308994388859e-05
-1.75258482545423e-05
-3.75253274258452e-05
-2.51523001409312e-05
-1.23478414535008e-05
-4.2533349287493e-06
-4.00197277390602e-06
-4.52122148710081e-05
-1.01950950297739e-05
-3.29803518737292e-05
-3.05681631701563e-05
-2.07317621923708e-05
-3.7776201284277e-05
-2.67961743899233e-05
-3.76000785908695e-05
-3.39232146468349e-05
-1.23925844896666e-05
-7.1594517734198e-06
-1.56353269679472e-05
-3.10702412093107e-05
-1.47009751277775e-05
-1.7915245124878e-05
-6.95657604467779e-06
-2.61648133311406e-05
-4.91361954304521e-06
-4.44892432222471e-05
-1.78423219312217e-05
-1.87194009551016e-05
5.39506692060797e-06
-2.33932700463196e-05
-3.68837734858165e-05
-1.2160103285766e-05
-4.02515347407613e-05
-6.50900954328869e-06
-3.53888302730798e-05
-1.79647872460637e-05
-1.196915306234e-05
-2.01063311836745e-05
-2.84133604609539e-05
-4.96830622302927e-06
-4.32988433922325e-05
-1.36238272770792e-05
-4.85003011828835e-05
-3.35849893227651e-05
-9.84799910907139e-06
-5.16263336964976e-06
-1.91359287265681e-05
-1.09383714421953e-05
-6.12415519501182e-06
-2.5697659355071e-07
-3.40766692946113e-05
-4.17497925414474e-05
-5.35704712504226e-06
-1.15038879450416e-05
-3.20405035418744e-05
-4.14716825022493e-05
-4.21701578954083e-05
-2.00424759671338e-05
-2.10256927610227e-05
-1.32287599028672e-06
-2.70516791556266e-05
-2.39934765347747e-05
-1.15358076436699e-05
-1.13216269567204e-05
-3.59260325318957e-05
-2.34330045705025e-05
-3.78104533207299e-05
-8.42741728734437e-06
-2.55072106535009e-05
-3.76054453563805e-05
-2.30350901339993e-05
-3.27505260843428e-05
-9.42434760533561e-06
-3.7130607775736e-05
-1.27520500385934e-05
-2.04973782871288e-05
-3.454732372405e-05
-2.5952607618228e-05
-6.74804878375286e-06
-2.62436084226049e-05
-3.52626756352435e-05
-1.08009641645042e-05
-2.74141239550406e-05
-3.35418985765365e-05
-1.94710245433301e-05
-8.20972433155044e-06
-3.43247935176884e-05
-2.3570903067109e-05
-1.52035057828701e-05
-1.16033068193368e-05
-3.44740944355495e-05
-1.75978099574709e-05
-1.08291259170587e-05
-9.72178964418897e-06
-5.19055874439586e-05
-2.01731009496964e-05
-3.49877974394722e-05
-2.44269889534542e-05
5.14853011748822e-07
-2.53076196144062e-05
-9.3358253149211e-06
4.21109638305218e-06
-1.87016290555583e-05
-4.95481238149679e-06
-2.70329279535419e-05
-3.89130001118772e-05
-1.861889647726e-05
-1.42906575666887e-05
-2.21326096622428e-05
-2.18781423188015e-05
-2.79357012873624e-05
-3.12401325473078e-05
-1.95546045346848e-05
-2.91125338654486e-05
-6.89887776209149e-06
-7.58040713165178e-07
-2.98132682474179e-05
-1.97696603208807e-05
-1.07798087535788e-05
-2.70434340210009e-05
-2.98500276498298e-05
-2.99592971558782e-05
-1.5754470747596e-05
-3.27817171994502e-05
-3.07869672056611e-05
-2.45379963742472e-05
-3.03006716180805e-05
-2.39340654393383e-05
-2.7011980563436e-05
-2.07965394077244e-05
-3.79816490097346e-05
-5.36028412163412e-05
-1.37286241172771e-05
-2.25159730374055e-05
-2.7904433846203e-05
-3.29226754294739e-06
-1.70720225319018e-05
-2.57438888840697e-05
7.8359543258185e-06
-2.59342524008854e-05
-2.36573016799365e-05
-2.71416855104701e-05
-1.36880187986355e-05
-3.07039657344552e-05
-3.65027332881525e-05
-1.44358067551957e-05
-2.30923266815592e-05
-1.347573787847e-05
-1.64499983109829e-05
-1.07325400432508e-05
-2.38254636846378e-05
-2.06898877073346e-05
-6.59987523181168e-05
-2.76387860261199e-05
9.37538774812817e-08
-2.22072960954914e-05
-2.0401962388978e-05
-1.40109334779262e-05
-7.99624606905781e-06
-4.39693922751249e-05
-3.30741668198349e-05
-1.00565665013125e-05
-2.97387578470378e-05
-1.49211907863238e-05
7.9014663315312e-07
-3.65793697063942e-05
-7.31821171625649e-08
-1.83963471085946e-05
-4.35946488316598e-06
-1.94217361412028e-05
-2.11654731790359e-06
-1.03614817814828e-05
-2.49694896665016e-05
-2.44540313660614e-05
-3.08906939754372e-05
-3.43744212160714e-05
-2.21150846277185e-05
-3.15719100435336e-05
-3.32925714580021e-05
-9.08551201826595e-06
-1.69653263082987e-05
-8.90919848441671e-06
-9.96901982705108e-06
-9.36761132559596e-06
-1.81626846463207e-05
-1.38997933985062e-05
-2.71540655380514e-05
8.70424334917912e-07
-3.21867181648551e-05
-1.92273218792514e-05
-1.84370310301314e-05
-4.20084626918126e-05
-2.45574191861848e-05
-2.47564301244713e-06
-1.19539135119984e-05
-7.96178821688177e-06
-2.53677081444231e-05
-1.67675725918907e-05
-1.67810774152747e-05
-2.10189369336366e-05
-6.35727479601468e-06
-1.75975372129801e-05
-2.90120606818758e-05
-2.38111507430177e-05
-1.35167717017428e-05
2.97315766991727e-06
-1.72927088168497e-06
-3.38004846049173e-05
-6.45213609995378e-06
-1.61448313549606e-05
3.06878492339664e-06
-3.12516561536009e-05
-1.06186964130442e-05
-3.78145192933083e-05
-2.81651739873641e-05
-2.63077369022988e-05
-3.13841553121149e-05
-4.0490789095023e-06
-2.05545429342015e-05
-1.61310064792457e-05
-2.05626595052675e-05
-1.04633549898442e-05
-2.52904558982023e-05
-3.38887852526065e-05
-2.0998129914562e-05
-1.81191652584765e-05
-2.87707686890179e-05
-8.36877281202622e-06
-3.29277259296917e-05
-3.32509733712569e-05
-2.48891988668408e-05
-3.44457596238027e-05
-3.07286575199386e-05
-1.13886503369614e-05
-2.20830905478458e-05
-1.76027995911964e-05
1.29452829647727e-05
-1.74452592811234e-05
-8.68451075537879e-06
-2.36252092485628e-05
-3.64272257820399e-05
-1.07332452013784e-05
-2.70405138193557e-05
-2.13214179341839e-05
-3.12041753741646e-06
-8.05900824280117e-06
-9.85163878321553e-06
-3.86901648345893e-06
-2.67748068814275e-05
-2.6777900860708e-05
-2.69062589602507e-05
-3.07822900746915e-05
-2.99698762285855e-05
-2.09182511409153e-05
1.29530739523062e-05
-4.43081955384541e-05
-4.37993404388531e-05
-2.9391958193722e-05
-2.33888366218463e-05
-2.65683998259466e-05
-9.47143827067634e-06
1.01410004880506e-05
-6.55969559958091e-06
-2.78224632439461e-05
-3.53819841688877e-05
-1.16741435210883e-05
-3.02418371766943e-05
-1.3708332176284e-05
-5.86106631700644e-07
-1.0927580052447e-05
-1.19540362301528e-05
-2.81075397221849e-05
-1.905371818928e-05
-2.29988966857641e-05
-2.61020557587869e-05
-1.23447602909787e-05
-8.37788677643874e-06
-1.73409817809325e-05
1.444079372626e-06
-3.60205649870233e-05
-2.49105561546948e-05
-7.22002265762184e-06
-1.48381699649594e-06
-2.62082269268792e-05
-9.73417417007698e-06
-9.52947969934864e-06
-3.20055206367561e-05
-3.84812163175077e-05
-1.63106800465707e-05
-2.13209965360477e-05
-2.94636351813537e-05
-8.57285321203766e-06
-3.27944127031243e-05
-2.51416414752733e-05
-1.44038083953976e-05
-3.89686832650723e-06
-2.4225147967023e-05
-2.13865275844493e-05
-2.30078565441658e-05
-4.04054518903391e-05
-2.53231994706501e-05
-4.22964603449913e-05
-1.62510218722404e-05
-2.83807391688354e-05
-1.29927120047701e-05
-3.33743248891506e-05
-1.0857940748256e-05
-4.81203806809538e-05
-1.44489874290742e-05
-2.59249781058621e-05
-2.75038308340501e-05
-1.98629323166533e-05
-3.69616835418355e-05
-3.15628598903939e-05
-3.04100936302726e-05
-2.7210733113449e-05
-1.52710391934412e-05
-3.07227504246983e-05
-5.24660837632375e-06
-1.42896697974031e-05
-4.65758050101596e-05
-7.9109723456478e-06
-2.68619523794487e-05
-4.05910050800819e-05
4.37560041686451e-06
-3.98940223793471e-05
-1.35361500500091e-05
-9.97903836613473e-06
-6.30930977230697e-06
-2.12015057786921e-05
-1.50109017179358e-05
-5.18824316834026e-06
-3.81179743286996e-05
-2.17629549641199e-05
-1.34629945359218e-05
-2.36593554786569e-05
-1.61813714577905e-05
-6.29193604696016e-06
-2.41742179945096e-05
-4.75247130240019e-05
-1.40151468612601e-05
-2.13643917601859e-05
-8.51058287696279e-06
-1.03383825820825e-05
-1.08567530408642e-05
-2.07581801575988e-05
-1.00590937522088e-05
-3.63749420405208e-05
-9.25803271071159e-06
-1.21612264420171e-05
-2.29793759420276e-06
-1.6103536719359e-05
-1.1505020512801e-05
-3.66274325290698e-05
-3.47351308463425e-05
-1.57786457249956e-05
-2.88169370773435e-05
-4.20437687203177e-05
-3.30259812406634e-05
-2.98701345486718e-06
-2.72664129051998e-05
-9.25973577632433e-06
-1.32740760559456e-05
-8.41535617976802e-06
-1.58854732826484e-05
-1.85853943238483e-05
-2.70830205944168e-05
-3.12439923600666e-05
-1.97942681001486e-05
-9.7493465257258e-06
-2.7629077504005e-05
-6.22816112770102e-06
-1.91436672954872e-05
-3.1344036800119e-05
-7.77703042762883e-06
-1.7281451556244e-05
-2.77976569320495e-05
-1.20414804604596e-05
-1.65569965467065e-05
-3.93743558613662e-05
-1.95691512538382e-05
-1.40127522456417e-05
-2.433527546366e-05
-3.67561060173788e-05
-3.91265070796311e-05
-3.63415630054107e-05
3.79949345651937e-06
-3.75068216336078e-05
6.95635109977086e-06
-1.44729216199263e-05
-9.33980721590786e-06
-2.72890259135194e-05
-3.17103726919634e-05
-8.25502149441703e-06
-1.83030255907172e-05
-4.86957809755109e-06
-1.84810394630536e-05
-2.47730306670555e-05
-2.6202127773002e-05
-2.1403597021157e-05
-3.58658885025834e-05
-4.27904012322433e-05
-1.32024898353295e-05
4.72567284069055e-06
-2.42293312986881e-05
-3.78982722007297e-05
-2.26960768122e-05
-4.57017035144026e-06
-2.80146493958719e-05
-2.95052786093078e-05
-2.39911505811463e-05
-2.71418820106558e-05
-1.20314332464688e-06
-1.80267813466775e-05
-2.17129617359296e-05
-5.49842515452305e-06
-3.99521984230014e-05
-2.74637014535516e-06
-3.41082428416892e-05
-1.52916882248988e-05
-1.98291607002468e-05
-5.35977149331282e-05
-3.75642951642173e-05
1.40913422814851e-05
-2.68840829634884e-05
-1.47158470738172e-05
-3.5942939169649e-05
-1.21047741962185e-05
-3.24597378148582e-05
-2.77330474199073e-05
-2.33555035143965e-05
-3.64657315928555e-05
-2.65405344833407e-05
-4.24384243216668e-05
-1.43795068091362e-05
-6.19723686480491e-06
-3.85349139298547e-05
-9.36790098732143e-06
-1.70593352280358e-06
-4.72568914322507e-06
-2.08772533079585e-05
-3.40993108454115e-05
-3.18816252296886e-05
-2.74578318742381e-05
-2.1061339352886e-05
-2.6964943255719e-05
2.50346543092878e-06
-7.12355451321616e-06
-3.7926649736762e-05
-2.96213046798053e-05
-2.4048428336546e-05
-1.98055190475829e-05
-1.21860239711522e-05
-1.21318150635132e-05
-4.85578282421012e-05
-1.5114662717983e-05
-3.22376211709814e-05
-2.31467599544669e-05
-2.18804644558588e-05
-2.47321608099036e-05
-3.18127796576112e-05
-5.61585208662434e-06
-2.86070711989139e-05
-3.65118468697e-05
-3.73925378875425e-06
-2.42891632076772e-05
-9.45727604862951e-06
-3.15194941834221e-05
-2.01573632719106e-05
-3.43993880795987e-05
-1.1146582899999e-05
-1.9323295725808e-05
-2.04773520491519e-05
-2.11746088104952e-05
-1.41138956422059e-05
-1.59186664108789e-05
-3.51856613823901e-05
-3.20739793653855e-05
-3.00877812588527e-05
-2.96594383465636e-05
-2.58118219322188e-05
-3.30487036569683e-05
-2.4601329414746e-05
-3.21843192078114e-05
-1.72150799887782e-05
-1.63962834275962e-05
-3.00020529486237e-05
-4.1713913478113e-05
-3.0885488951391e-05
-1.78601044216513e-05
-3.83066955069613e-05
-8.83928757208365e-06
-8.85684180464076e-06
-4.45737624583665e-05
-2.24636016260873e-05
-4.64908186121903e-05
-2.04280216820061e-05
-1.48416173033294e-05
-1.45532344746619e-05
-3.0394444541359e-05
-1.056230088824e-05
-1.52470868890213e-05
-2.01123725422834e-05
-1.826897797902e-05
-1.63854291154597e-05
-1.54940145797145e-05
-1.11087389807326e-05
-2.84276172793811e-05
-2.10878611717166e-05
-3.82901215843154e-05
-3.15862835157353e-07
-4.5277423062114e-05
-2.88883246075657e-05
3.63852334451217e-06
-9.9870836402327e-06
-1.86477602495232e-05
8.69367640508953e-06
-1.42962494016166e-05
-3.82428512143858e-05
-1.32697522527303e-05
-1.74515005246562e-05
-2.07765895748004e-05
-1.26070045224373e-05
-1.65788728885917e-05
-1.63314116642558e-05
-2.20825553449427e-05
-3.67671477990865e-05
-3.57824674925103e-05
-2.21073680955377e-05
-1.0924539445743e-05
-9.16474687446022e-06
-1.94591360836205e-05
-3.31386052534953e-05
-4.34858822836016e-05
-1.56231176286595e-06
-2.46709211316323e-05
-1.05905521304406e-05
-2.29165058486865e-05
-1.61410123355176e-05
-4.22147819859597e-05
-2.72372088243624e-05
-4.87655505480201e-05
-2.76521715914037e-05
-1.47257279536654e-05
-1.75917051921945e-05
-2.50766198815504e-05
-2.25561822734067e-05
-1.80345480056054e-05
-2.22523370772295e-05
-3.73597162512709e-05
-3.2051411052794e-05
6.43530772297216e-06
-3.44516704164624e-05
-2.71293918936331e-06
-1.88570913214994e-05
-3.7229799993727e-05
-5.09711648300386e-05
-3.65129671690588e-05
-1.76343633026431e-05
-1.18868948795202e-05
-1.01339973533092e-05
-2.33199586537747e-05
-8.90502170128091e-06
-2.5457908419554e-05
-1.93677813061041e-05
-3.7003802670938e-05
-5.37984047311278e-05
-1.70323425423932e-05
-2.72559562830993e-05
-2.00361513415765e-05
-1.15438321554768e-05
-2.30306123199766e-05
-2.48439663097932e-05
-1.89451761185898e-05
-3.531160102215e-05
-1.84534484639502e-05
-2.46289292604023e-05
-3.13895654143966e-05
-1.52913131134563e-05
-5.309123403089e-06
-3.10343827642954e-05
-3.32909424542933e-05
-1.86733668675141e-05
-8.56154134863004e-06
-1.58653930690332e-05
-2.24995631748941e-05
-1.59328997169388e-05
-1.62872385898514e-05
-5.48568624417077e-06
-5.20765648097271e-06
-2.36740554159113e-05
-2.14556319626291e-05
-6.48542879128832e-05
-2.39806873991805e-05
-1.55507859601886e-05
-2.88990823613711e-05
-8.86255503959855e-06
-1.71929002259861e-05
-2.16385249351043e-05
-1.83929299094565e-05
-2.22753741900838e-05
-3.30467164563429e-05
-1.09206902776381e-05
-3.71715308035549e-05
-1.18243342503558e-05
-1.05406987187237e-05
-2.26151710105778e-05
1.42508251030621e-07
-3.05838952817787e-05
-4.93715654080411e-06
-7.12714754867999e-06
-2.67357841808735e-05
-1.57054876099706e-05
-1.62853593079079e-05
-1.74718388366296e-05
-8.74705603901449e-06
-1.98975948392849e-05
-2.43017908920891e-05
-1.61289725773363e-05
-4.01897519206628e-05
-3.14929646495575e-05
-2.62027211249038e-05
-3.58160324678968e-05
-3.02968818072011e-05
-2.41306145332536e-05
6.25243852399923e-06
-3.68660304836291e-05
-1.22461430403779e-05
-4.04855832732212e-05
-2.7986124703786e-05
-2.55456425146036e-05
-2.97083926316293e-05
-3.17001800627173e-05
-3.41862938198272e-05
-6.01333908977415e-06
-1.11766489581207e-06
-1.48049578821077e-05
-3.56664973570563e-05
-2.14756904276027e-05
-2.3167421421238e-05
-3.02277339152511e-05
5.6783771049256e-07
-3.28502262794391e-05
-2.87984582047668e-05
-3.1242786728003e-05
-6.15097567364911e-06
-3.81227018417737e-05
-2.62960937179691e-05
-1.6143801889356e-05
-3.34908837108213e-05
-3.0979345628662e-05
-3.8564555309913e-06
-3.34723730724787e-05
-1.52411724721338e-05
-2.21666227939798e-05
-8.12354889166137e-06
-2.73717513197083e-05
-1.28092107353584e-05
-2.88752077773764e-05
-2.23254298731376e-05
-4.92362321444874e-05
-1.05601874947609e-05
-1.74480003291095e-05
-8.12909219683225e-06
-6.29631105517777e-06
4.87607141842648e-06
-1.44361883416693e-05
-2.9871616771401e-05
2.11069510007852e-06
-2.45137878509097e-06
-1.60063599569803e-05
1.49737210720628e-06
-2.38666322555486e-05
-3.89819911440884e-05
-2.05712912553761e-05
3.6664403713702e-06
-1.28638672489016e-05
-1.03374128211365e-05
-4.56986656241528e-05
-4.33096275484948e-05
-2.93713507714145e-05
-1.10240996231621e-05
-7.89962383373926e-06
-3.24210996407173e-05
-3.43877527517641e-06
-2.44004134605487e-05
-2.20556762793437e-05
-2.81196622752131e-05
-3.24764599526243e-05
-9.45552398542036e-06
-5.8253362994014e-06
-3.13905349132553e-05
2.33691439789242e-06
-3.26610796940972e-05
-2.66846659953338e-05
-2.13709861998105e-05
-2.85184149501913e-05
-3.12410197140466e-05
-2.177727989173e-05
-1.32211589762019e-05
-1.48822192447563e-05
-2.28645580413586e-05
-3.08659137959516e-05
-7.92308379105706e-06
-2.8338737179069e-05
-2.08965966304474e-05
-2.42611064639563e-05
-2.13035237140941e-05
-2.31675073310461e-05
-1.01443886746005e-05
-3.25458820571699e-05
-1.21872865467026e-05
-2.65231419944902e-05
9.5022458100396e-06
-7.09504784794606e-06
-1.7199768392141e-05
-2.69032938434882e-05
-2.17222329186617e-05
-1.41218014931067e-05
-7.27907999323273e-06
-1.16851986826338e-05
-1.23240596582463e-05
-2.15922785733501e-05
-2.84169497250106e-05
-1.68883706082335e-05
-1.32149894545394e-05
-1.43724242683288e-05
-2.07142115528373e-05
-9.50326857107686e-06
-2.02543377777386e-05
-5.92118149816947e-06
-2.32883401764397e-05
-4.96603879761981e-05
-1.58609937886708e-05
-2.02280093849425e-05
-7.2457623718437e-06
-2.18073155265836e-05
-1.98592944050777e-05
-2.04678327140184e-05
-9.22436151093915e-06
-2.64941424450727e-05
-2.7506102791755e-05
-1.27625862832442e-05
5.45027533893245e-07
-2.2359738611485e-05
-1.1550212211883e-05
5.4895941962903e-06
-2.34362426552897e-05
4.3940965205435e-06
-1.83790687025519e-05
-2.12301937015456e-05
-1.04704119428499e-05
-3.70474585203528e-05
-1.07964012341308e-05
-2.08834520504819e-05
-1.24607233537519e-05
-2.01410879449735e-05
-1.76945345708715e-05
-2.29968952014817e-05
-2.90718094939076e-05
-2.91037016309925e-05
-5.62021017849127e-06
-2.82263813326758e-05
-1.36245663350947e-05
-2.11233352577788e-05
-3.11386134545407e-05
-2.8752080467398e-05
-1.96872686740875e-05
-3.39654982213761e-05
-1.73016107959702e-05
-2.57597380935302e-05
-3.55367245310927e-05
-2.58251263198633e-05
-9.13684288909201e-06
-2.60467371943466e-05
-3.31727061841145e-05
-2.49952765562301e-05
-2.21549971044307e-05
-9.76118737867924e-06
-2.08970180949188e-05
-2.64147546959506e-05
-2.46168582921965e-05
-3.44979335942367e-05
-3.38317495249909e-05
-1.72393465751709e-05
-2.8072049646701e-05
-3.61981865155283e-05
-1.03605259735308e-05
-7.04912054620266e-06
-1.19221149430843e-05
-2.16586176590846e-05
-1.39212333987189e-05
2.94095479150714e-06
-3.51331319004958e-06
-2.16474096548589e-05
-1.3607323050359e-05
-2.66302296274733e-05
-1.89343203255137e-07
-1.66434726694296e-05
-1.9588127367269e-05
-7.68235798798961e-06
-2.71036133068663e-05
-7.31266984533512e-06
-4.57984371495032e-05
-2.98094622634762e-05
-3.11627931493573e-05
-2.76560319815975e-05
-8.31942708684809e-06
-5.43780005703322e-05
-7.91377728331275e-06
-4.20623609596366e-05
-9.18634325604755e-06
-1.56929151891652e-05
1.80961913407259e-07
-3.34873940554845e-05
1.95424532236078e-06
-8.12999036821885e-06
-1.15850865298496e-05
-1.50208310563557e-05
-3.19031612751758e-05
-9.0505154968226e-06
-1.00906794831239e-05
-1.82834234960947e-06
-1.87095563251488e-05
-1.21386846552941e-05
-1.43078125833323e-05
-2.21127929323221e-05
-2.93635985352063e-05
-1.92280469797363e-05
-2.55118110462032e-05
-1.63414928712049e-05
-1.75102529794657e-05
-3.02423060365197e-05
-8.80625307454717e-06
-2.01447141840814e-05
-1.30082166103336e-05
-1.64812856021347e-05
-1.10128773935776e-06
-2.06576317853498e-05
-1.80796730995827e-05
-2.6906345697551e-05
-1.53120348121842e-05
-6.63855509027604e-06
-2.24467615578976e-05
-1.02238907417175e-05
-2.78814500574052e-05
-3.09150758484525e-05
-1.95278172172231e-05
-3.49602078504881e-05
-3.6323969536129e-05
-2.11743851514693e-05
-1.78563151408681e-05
-3.65833921591392e-05
-1.02062308708571e-05
-2.12675899815964e-05
-2.09886506862395e-05
-8.37709053295706e-06
-3.22558960150245e-05
-2.11544299722383e-05
-2.29730692014425e-05
-3.03744479601844e-05
-4.2180807176654e-05
-2.79248553769159e-05
-1.25218942465398e-05
-4.0821279649779e-05
-4.06687164551308e-05
-2.50903150129358e-05
-2.50754032092436e-05
-2.23258308874493e-05
-2.73431552240083e-05
-2.56065758054734e-05
-2.45007644989609e-05
-7.24054477291871e-06
-1.09248405915273e-05
-3.56951491576989e-06
-3.45863183478471e-05
-3.18755423598535e-05
-1.47924192993933e-05
-3.47423959532528e-05
-3.40987791849269e-05
-6.32935464911617e-06
-8.76028343975091e-06
-1.19669467672556e-06
-2.66621850850213e-05
-1.90748666421496e-05
-2.26186249544455e-05
-3.01363409425134e-05
-9.33253364634899e-06
-2.09321779091003e-05
-1.8108770838515e-05
-8.88060769281537e-06
-9.52867341620892e-06
-1.69067250382677e-05
-5.79493559708664e-05
-3.57692834223896e-05
-7.70325641112189e-06
-3.90258303069793e-05
-2.01772871534282e-05
-1.77161804620211e-05
-9.98202371324825e-06
-8.57260793852254e-06
-2.30650101287009e-05
-1.8119333181359e-05
-2.67231223190273e-05
-1.93910992705916e-05
-1.79059494203578e-05
-3.50870216265652e-05
-3.95312967911744e-05
-1.7267633817947e-05
-1.60848233405389e-05
-1.28084455826814e-05
-2.51649895262707e-05
-2.37575976659255e-05
5.86349410957774e-06
-9.83327774021562e-06
-1.34623526288915e-05
-2.40070506721681e-05
-3.3933173768418e-05
-2.96397980726897e-05
-2.07892902666758e-05
-4.56225368839931e-05
-2.13036467593597e-05
-3.57849372263567e-06
-3.84214748872057e-05
-3.11724519307445e-05
-3.40548874039067e-05
-2.17853214695018e-05
-1.86836301263094e-05
-8.1839658989532e-06
-1.95820262488397e-05
-6.1969499524472e-06
-2.5082300495431e-05
-3.51394397683806e-05
-2.95360662982115e-05
-3.74681097520311e-05
-3.42556308219448e-05
-3.94867359184066e-05
-1.93506300485467e-05
-3.14904922067894e-05
5.28294155436968e-06
-2.44854276133038e-05
-2.40441872591625e-05
-2.45169293778441e-05
-5.72384122347891e-06
-3.00511158828004e-05
-2.80392511941826e-05
-3.74203238552863e-05
-1.93446514399236e-05
-3.68083570654749e-05
-2.15693986068014e-05
-1.11905638153322e-05
-2.55018687596161e-05
-3.00550856305999e-05
-2.38132911153645e-05
-2.5466011087025e-05
-2.20103449331932e-05
-3.42097306423394e-05
-3.49004957701931e-05
-3.10374886554747e-05
3.43398126450084e-06
-2.84548359640307e-05
-2.06621662131712e-05
-1.59209114876985e-05
-3.02075645676609e-05
7.75418946775156e-06
-2.49737914850784e-05
8.53945999308946e-06
-2.72179667617382e-05
-1.27724033641873e-05
-1.31878965239425e-05
-8.57416213146305e-06
-2.30628758808074e-05
-6.51621225586542e-06
-8.95888534704168e-06
-8.49318221665764e-06
-1.73500702661006e-05
-2.65261590270495e-05
-1.29819744956926e-05
-2.84675778319695e-05
-1.07109990819213e-05
-2.62088277915516e-05
-1.47432200252512e-05
-4.96581443577303e-05
-2.87717743622204e-05
-1.87460320032244e-05
-5.82478083413901e-06
-1.11380706136159e-05
-1.42816128889929e-05
-9.65262157634091e-06
-1.20994479439706e-05
-3.59512447915002e-05
-1.76835562283423e-05
-3.72872887966754e-05
-2.20143121525863e-05
-8.31227231758392e-06
-1.43609081737619e-05
-2.87528190176828e-05
-3.13327134015845e-05
-1.4698733243603e-05
-1.85421030190309e-05
-2.32260666346328e-05
-2.06212277958982e-05
-2.2556946644816e-05
-2.84103672376668e-05
-4.77662723660502e-05
-1.68801926360994e-05
-1.7694023680896e-05
-2.31199239198077e-05
-1.48384267109869e-05
-2.03628439317655e-05
-1.28740961171257e-05
-3.23831631873306e-05
-2.25341847342046e-05
-3.70562854076596e-05
-2.53872709356313e-05
-2.56798578585704e-05
-1.1952258930022e-05
-1.2519325438166e-05
-2.69595200387346e-05
-3.31154030407696e-05
-3.45479743328317e-05
-2.01409762462545e-05
-1.88423944040654e-05
-1.51514564454061e-05
-1.69223415846125e-05
-1.55097009985189e-05
-2.27687009053787e-05
6.80024519294254e-06
-3.20032713390736e-05
5.82123364299888e-06
-3.55975708783631e-05
-3.79572223745273e-05
-1.85601708887126e-05
-1.48433008524191e-05
-2.54125841948081e-05
-4.55268341856538e-05
-2.62120197661887e-05
-7.55635545592711e-06
1.57796601367545e-06
-2.37206430974468e-05
-3.43969843264857e-05
-2.75271972704476e-05
-1.94819116311623e-05
1.21793936869958e-06
-1.33863643329131e-05
-3.07875369528944e-05
-3.18750271308419e-06
-3.13747952371363e-05
-1.05307234384625e-05
-1.45345396527808e-05
-8.84546461943288e-06
-4.97327502575981e-06
-1.26925386552484e-05
-1.08549161914001e-05
-1.54699001166514e-05
-1.86964648554994e-05
-4.55878650403584e-05
-2.74412692732834e-05
-1.90944742507954e-05
-1.36547780886922e-05
-1.33032408639042e-05
-8.49976495001806e-06
-2.50206158989402e-05
8.27975693631453e-07
-3.2691247424808e-05
-2.6797761292543e-06
-3.73383713290029e-05
-1.20203268840815e-05
-3.20537511517262e-05
-1.43874085784781e-05
7.69662527115297e-06
-3.30213789993048e-05
-1.94660462165858e-05
-4.93770600879899e-05
-7.32540290701673e-06
-1.55480339167528e-05
-1.86123512853694e-05
-2.52835163151324e-05
-9.00427869734836e-06
-4.17865466108479e-06
-3.02521856263286e-05
-4.39228567067428e-05
-6.31340512172208e-06
-1.82765291328651e-05
-1.80570547819957e-05
1.02603676383324e-05
-2.3358193407008e-05
-1.6454215162145e-05
-7.40911995116263e-06
-3.69825691619628e-05
1.99914975380316e-06
-3.21253534667113e-05
-1.43399172983229e-05
-2.32805719499286e-05
-2.21322183900559e-05
2.65963853321186e-06
-2.11443096238116e-05
-9.70580360745589e-06
-2.4952216307293e-05
-2.74538502760859e-05
-9.8607065468248e-06
-1.40868054565983e-05
-2.15574011551875e-05
-1.96444948877376e-05
-1.18244721298891e-05
-1.53856981596542e-05
-4.79670473383948e-05
-1.62123120079064e-05
-1.56252142499871e-05
-8.70520149992041e-06
-4.70612543745458e-06
-3.81621238584608e-05
-1.0861872518378e-05
-7.66248336856128e-06
-3.04944051374866e-05
-4.33334889481891e-05
-3.10890719857545e-05
-3.18488926101053e-05
-2.62908316617148e-05
-3.05069436408234e-05
-4.20829690153534e-05
-2.55802100375485e-05
-2.68496466104782e-05
-2.60875997378061e-05
-1.53464179143952e-05
-2.99566155913858e-06
-1.66542249162644e-05
-1.55355383061531e-05
-2.39608040083377e-05
-4.55319806098551e-06
-9.78731326006197e-06
-1.92079515127455e-05
-2.47164161566277e-05
-1.89254947669811e-05
-1.15538112336156e-05
-2.04340548422479e-05
-3.6816373588176e-05
-2.35068025494855e-05
-2.15675157601937e-05
-2.37715774354172e-06
-1.06045014881144e-05
-2.91824947252726e-05
-4.62558082718015e-06
-3.25041259859984e-05
-1.61589807140406e-05
-1.96556436032066e-05
-2.57715617205801e-05
-2.28486442265417e-05
-2.0550321593792e-05
-3.2121177392888e-05
-2.26893692682446e-05
-1.66607488150009e-05
-2.0940091024325e-05
-3.40539180248172e-05
-2.00634489278901e-05
-1.3808779711262e-05
-2.28508328203253e-05
-1.6631951693598e-05
-1.62700493591742e-05
-2.05987428037163e-05
-2.01686681318363e-05
-1.99852365595835e-06
-8.05826309493397e-06
-2.16989944254598e-05
-1.20392452765295e-05
-2.92964605972596e-05
-2.21393769872471e-05
-4.36510208632639e-05
-1.06107230255346e-05
-3.98870133256359e-05
-8.6060044456804e-06
-1.27653081120684e-05
-1.04264846821977e-05
-1.88884456814013e-05
-2.73581840041625e-05
-2.08736544619267e-05
-1.63241717701678e-05
-3.34169742974009e-05
-1.31080717664029e-05
-2.69215261795915e-05
-1.87680783819744e-05
-1.83653207565215e-05
-2.15843383714223e-05
-3.88273638606057e-05
-5.40014890102992e-06
-3.10126175829179e-05
-4.6386498596732e-05
-3.82864794839376e-05
-1.14350222235401e-05
-2.63740745924051e-05
-3.85299207975019e-05
-3.04729836639283e-05
-2.97293001886047e-05
-3.03628007389453e-05
-2.68375741132468e-05
-4.43126070335635e-05
-1.26782106055053e-05
-6.87001889265387e-06
-2.39775813904864e-05
-2.01179935782501e-05
-7.35620781916237e-06
-1.56676005120614e-05
-2.97093632995662e-05
-1.38477580953103e-05
-4.83970687957917e-06
-1.69638180652237e-05
-3.74718435196379e-05
-2.32150169771044e-05
-1.63528287437778e-05
-2.13393327687189e-05
-1.88280164401516e-05
-2.20133506487943e-05
-3.63127993394015e-05
-1.24977137086625e-05
-2.84295783021794e-05
-2.17705931007991e-05
-3.7624018490488e-05
-2.19369405477574e-05
-3.81800840014074e-05
-3.11582260057231e-05
-2.33973310593586e-05
-1.71672103203148e-05
-1.62461054632823e-05
-5.69080630464013e-05
-1.63146447925632e-05
-2.03930079263358e-05
-2.35455959563759e-07
-2.69551012618739e-06
-1.73155732722951e-05
-3.74946512302113e-05
-3.70705642770497e-06
-1.9003557123715e-05
-3.52824768188361e-05
-1.90347234226501e-05
-1.87180898238509e-05
-3.56299235245277e-05
-2.65216501870796e-05
-3.82098774984162e-05
-1.29719365230802e-05
-2.43984744616799e-05
-2.75322449188595e-05
-2.74586034885221e-05
-3.23264513839505e-05
-3.78445236344414e-06
-3.33268365495497e-05
-4.4394875761342e-05
-2.29228502010746e-05
-1.71913201499312e-06
-4.08867801028796e-05
-1.40056415421663e-05
-3.27743377045224e-05
-1.98331188560111e-05
-2.488258922176e-05
-2.7172145996948e-05
-3.32274299446958e-06
-2.93710953928828e-05
-1.62430722563696e-05
-2.25982325673523e-05
-3.74806662225482e-05
-7.53720312737119e-06
-2.91120256298332e-05
-9.44011705612066e-06
-7.00249032716444e-06
-1.93635245086387e-05
-1.65563183653277e-05
-3.71066061326872e-05
-1.25594764690004e-05
-3.35374947858413e-05
-3.49831055360362e-05
-3.07987039601656e-05
-2.72950625401467e-05
-2.17942365093433e-05
-1.63952807317105e-05
-2.95784052329713e-05
-2.52198416253033e-05
-1.55175661413904e-05
-1.39626857737588e-05
-2.77302131646509e-05
-7.11801774164969e-06
-2.27959653820999e-05
-8.90662977372941e-06
-2.54491632516975e-05
-1.92397067331215e-05
-2.0391101742742e-05
-3.52955363153832e-05
-2.02078190707371e-06
-1.4189486653542e-05
-2.69781268946512e-05
-3.20122607692898e-05
-4.09388024476274e-05
-2.76244841144703e-05
-3.23622278433638e-05
-2.9837882443494e-05
-3.05165237530632e-05
-3.23172586280637e-05
-1.03601015066378e-05
-6.16114605468496e-06
-2.35331063625315e-05
-2.04928305287916e-05
4.1858562557526e-06
-2.57725387866794e-05
-4.10858349042266e-05
-2.5484925277863e-05
-3.2440827951644e-05
-3.23050861275663e-05
-8.38076602695185e-06
-2.37452365224202e-05
-1.7914678989134e-05
-2.32520687144156e-05
-2.14575906773039e-05
1.24568078728854e-05
-2.57823212449502e-05
-2.64847541709469e-05
-4.08199140255846e-05
-2.29893835267278e-05
-2.15820353094925e-05
-1.96342060925678e-05
-2.28511330097798e-05
-2.61792887804053e-05
-3.9751038483602e-06
-1.82926092137747e-05
-3.46304195313629e-05
-3.24790967340178e-05
-2.62763570339528e-05
-1.50809290235972e-05
-1.93729888571398e-05
-1.91147181775812e-05
-3.62626445684152e-05
2.26617767405835e-06
-3.67929810861617e-05
-2.89118063446522e-05
-3.3031282809711e-05
-4.40398920348061e-05
-1.61067950609739e-05
-1.83546786263896e-05
-1.58494106484337e-05
-5.74819060217729e-06
-4.50359320407347e-06
-1.83735702521236e-05
-2.58233791523299e-05
-2.47466901483449e-05
-5.95266976697971e-06
-2.32332548083197e-05
-2.47506641261899e-06
-3.90925249943473e-05
-3.60673966564833e-05
-8.15873211963528e-06
-1.90883979648522e-05
-3.15868102669441e-05
-1.62790205484859e-05
-3.5059027641227e-05
9.09013933344881e-06
-4.062174601917e-05
-2.65013331499148e-05
-2.46451425726904e-05
-2.12930007301723e-05
-2.84137068489346e-05
-1.7332959390564e-05
-4.46176458700137e-06
-1.5981771436568e-05
-1.17306889965913e-05
7.74840765574755e-07
-4.75006328838501e-05
-2.85908472295066e-05
-3.52366310059169e-05
-2.82605276442959e-05
-3.08644740091539e-05
-2.236768358275e-05
-2.13624206963087e-05
-3.49421891460998e-05
-1.69774971613741e-05
-3.56324555770394e-05
-2.65916358526314e-05
-1.12519586201942e-05
-3.00375985640458e-05
-2.84464227774994e-05
-9.86654104757595e-06
-2.15072184016614e-07
-7.89559569885272e-06
-1.97725262310927e-05
-4.93340465710396e-06
-1.46811553133705e-06
-1.11301787675641e-07
-1.55127360779908e-05
-1.97244072438872e-05
-1.29862818305263e-05
-1.11388676186916e-06
-9.56888127362789e-06
-1.41256600126483e-05
-2.24458543676635e-05
-1.47518403038854e-05
-2.01175159430466e-05
-1.43240735218562e-05
-2.13099837672737e-05
-7.62690984159663e-06
-4.45976480085323e-05
-2.25139742907029e-05
-2.34659931607905e-05
-2.38962184442926e-05
-1.048869731872e-05
-1.4866727565507e-05
-3.63249308621877e-05
-1.24550007323403e-05
-1.36571005398003e-05
-7.39048742355567e-06
-1.01112223034472e-05
-1.80691031348672e-05
-2.3071117581303e-05
4.99014602264689e-06
-3.21909287243482e-05
-1.731997269021e-05
-1.05049764232322e-05
-1.7400727211964e-05
-2.46922561123662e-05
-3.54150348275919e-05
-2.47421642381177e-05
-3.66318257691609e-05
-3.56137994968576e-06
-2.76033934532696e-05
-3.70529507719729e-05
-2.16143577257626e-05
-2.41998633456554e-05
-1.51675415540683e-05
-2.90198591474015e-05
-2.54602556294688e-05
2.98171028912894e-07
-7.94868688043835e-06
-1.62838113947161e-05
-2.41088220884518e-05
-3.65408893918527e-05
-3.06541719185946e-05
-7.50412361968125e-06
-3.20608202116314e-05
-1.73475536639331e-05
-4.35233521793159e-05
-5.7494503729382e-06
-3.13902636746927e-05
-2.05399774878234e-05
-1.88124850039026e-05
-2.63129036891646e-05
-4.09985837150958e-05
-3.59549377433944e-05
-2.15112174542909e-05
-1.92888691514971e-05
-2.95237733538752e-05
-3.53526352332768e-05
1.45086253424718e-06
-6.50360432510574e-06
-1.71083008472393e-05
-4.70009919318495e-05
-2.81790075404826e-05
-1.99739736683636e-05
-2.23597714144709e-05
-2.87248035993686e-05
-3.15843767769173e-05
-3.61194880291983e-05
-2.53491073396845e-05
-1.29317772710848e-05
-3.1709785472099e-05
-2.09040361771044e-05
-2.83684076067963e-05
-2.03797496891676e-05
3.56220054818881e-06
-1.04712910577745e-05
-1.48703498665132e-05
-7.79048044707448e-06
-1.8853807189219e-06
-1.61416380491587e-05
-1.01129767313179e-05
-2.59111260568577e-05
-6.34776150946305e-06
-1.01029882604389e-05
-3.40576108564434e-05
-1.69511346755913e-05
-9.35812347145287e-06
-1.95859148397822e-06
3.92063633438916e-06
-2.82098015354573e-06
-2.26822171673638e-05
-1.08957468040533e-05
-1.33325823543666e-05
-3.5433254600411e-05
-1.23853209837441e-05
-3.22663391858188e-05
-2.35814921229387e-05
-1.12223711484437e-05
-3.5514798317712e-05
-2.23528551790329e-05
-2.63864621616884e-05
-3.68307397661481e-05
-2.87226459008151e-05
-2.5565152103832e-05
-2.58909608572544e-05
-2.02700885780117e-05
-2.53601250437173e-05
-1.28405838262205e-05
-2.13507674781091e-05
-2.10826429695163e-05
-3.55822647837349e-05
-7.32103517461533e-06
-6.55752458497978e-06
-2.73869910015616e-05
-1.86210990765764e-07
-4.31694668694272e-06
-9.5573770688655e-06
-2.96391332150145e-05
-2.0353839657547e-05
-1.37951246254386e-05
-1.25307143449272e-05
-2.49988574261022e-05
-9.85218574501779e-06
-4.08670698452619e-06
-9.13963390163243e-06
-3.88514730714853e-05
-2.55774323518171e-05
-2.36334078816623e-05
-4.86313126922087e-06
-3.40419886877768e-05
-3.7005712371839e-05
-2.38941283110096e-05
-2.51203342961193e-05
-1.90761646522453e-05
-2.09111929716209e-05
-4.52697471888088e-05
-5.19802948325905e-06
-3.27941914915197e-05
-2.61881157508394e-05
-4.61581326000583e-05
-1.41697526649755e-05
-1.07816913363388e-05
-3.39444927470038e-05
-2.58848620665948e-05
-1.19245038466083e-05
-2.38674837441858e-05
-1.10826672479098e-05
-3.12245395519011e-05
-1.64635864642039e-05
-1.47715911112519e-05
-3.29593818238215e-05
-1.99655233945999e-05
-2.18819873258782e-05
-1.52547846109825e-05
-1.02321098509432e-05
-9.94804610959683e-06
-2.71702081294623e-05
-9.73906291082887e-06
1.63961641735347e-06
-2.46109385574776e-05
-2.66592288456837e-05
-1.39483947853525e-06
-1.70099253470251e-05
-3.50174439692335e-05
-9.37883765178329e-07
-1.9274656150474e-05
-2.32005075770666e-05
-1.61170673838141e-05
-2.24131803769553e-05
-3.00547040859404e-05
-3.40355968186754e-05
-2.29330258213464e-05
9.96997413820643e-06
-2.1021309740994e-05
-8.42479565576255e-06
-3.31683500533825e-06
-2.20834409660395e-05
-2.21317413327379e-06
-3.26303013397117e-05
1.97120862353259e-06
-1.86963613302312e-05
-8.49852605594195e-06
-3.66550053035592e-05
-1.64642366802787e-05
-2.35060966869408e-05
-9.11031853050673e-06
-2.65451056960426e-05
-3.53632824336599e-05
-1.75247072506868e-05
1.41707127878449e-06
-1.00882941991694e-05
-1.01824480759979e-05
-5.46724984781367e-05
-1.11033595547915e-05
-1.30833880934644e-05
-3.34637885862724e-05
-4.39836710837552e-05
-3.44360131070476e-05
-3.36651412432147e-05
-3.05668288345966e-05
-2.54307569123761e-05
-3.74506327307143e-06
-1.79145848614198e-05
-2.72565043239624e-05
8.15964680871355e-06
-4.53411844362709e-05
-7.93547489982054e-06
-3.13113692623122e-05
-1.2005895519627e-05
-2.11682685977578e-05
-3.74584500195794e-05
-1.06079488326134e-05
-2.3377565190148e-05
-3.48103682673946e-05
-1.94064886832726e-05
-1.60835593328594e-05
-1.81961571946931e-05
6.59331526950828e-07
-1.473793846884e-05
-2.86647032779857e-05
-1.56032810808908e-05
-1.48992950652821e-05
-2.65481827001324e-05
-4.2219860704019e-05
-1.28207204182352e-05
-5.22189505669272e-05
-1.94807520338564e-05
-3.19058133506987e-05
-2.21770810609186e-05
-3.15890440578618e-05
-2.44857115553083e-05
-2.60089983457382e-05
-1.82587976601783e-05
3.89691885752807e-06
6.88461307034349e-06
-1.19751286606223e-05
9.24140242734508e-06
1.36804455522102e-06
-1.78883661665866e-05
-2.87242861255971e-05
-2.89590762957083e-05
-1.71169219630649e-05
-4.47548294575488e-06
1.47790160078771e-06
-1.89206064762033e-05
-2.26062696124828e-05
-2.27000794998562e-05
-2.18047082114719e-05
4.5324137150541e-06
2.20197715577987e-06
-3.35784304259944e-05
-1.76661033513469e-05
-1.21154593960045e-05
-6.22379838656889e-06
-3.1318983621169e-05
-6.87026403646478e-06
8.35636316508732e-06
-3.94400039385507e-05
-2.04026706848547e-05
1.39914746155082e-06
-2.25683788159663e-05
4.01875971083889e-07
-2.0852285810168e-05
-5.12203505511512e-05
4.47572927211165e-06
-2.65082811359971e-05
-2.69067669685076e-05
-1.87856107411475e-05
-1.27141321840946e-05
-1.90171247472049e-05
-3.02331370319256e-05
-2.35358781656895e-05
-9.30020338540434e-06
-3.26010263156145e-05
4.76080849053184e-06
-2.3574149666489e-05
-4.58282308526288e-05
-5.16985344429535e-06
1.39795907490037e-05
-3.3090756769859e-05
-4.81208583870655e-05
-1.79840141730845e-05
-1.4451773016536e-05
-1.05506300048465e-05
-1.87202335773928e-05
-1.43365203959947e-05
-2.03408148932428e-05
-1.01619063345769e-05
-2.70744854943252e-05
-1.19417814784307e-05
-1.56640327574743e-05
-1.89254285515239e-05
-3.76659072314682e-05
-2.78496615718997e-05
-1.51944100769192e-05
-2.06164068590086e-05
-2.54604190454839e-05
-2.47914406069124e-05
-6.50908446957481e-06
-3.22044081461395e-05
-2.57137238701649e-05
-2.77581151525414e-05
-1.45758973890369e-05
-2.7298292460475e-05
-2.89044900659529e-05
-1.59165216653178e-05
-1.81147193173508e-05
-2.35551477447106e-05
-2.56180728474977e-05
-8.26792307043268e-06
-2.58731054231197e-05
-1.7165591735449e-05
-9.07180527672318e-06
-8.68976835506508e-06
-1.30736509536944e-05
-2.96314903141962e-05
-8.39363121605596e-06
-2.81311664586159e-05
-1.47564306210421e-05
6.69382229984238e-06
-1.21173097672803e-05
4.92877536658801e-06
-2.83465085180013e-05
-1.49493217691065e-06
-2.60889270485833e-05
-1.92842431788097e-05
-1.19048509924548e-05
-2.4214611405e-05
-3.29777440823557e-05
-4.10042036160979e-05
-3.30148494648882e-05
-2.45013789539138e-05
-2.29099149689061e-05
-2.24635183714369e-05
-4.41943565369732e-05
-8.40532833016085e-06
-1.01142841157262e-05
-7.48935447225844e-06
-2.28459681192642e-05
-9.14297549767961e-06
-1.73818871852574e-05
-1.39445564734799e-05
-4.5661769717761e-05
-1.5921938973946e-05
-1.03832025259412e-05
-4.4763964410894e-06
-4.56276658092194e-05
-1.7659462369815e-05
-5.92656803105896e-06
-3.33692187732881e-05
-3.0464106338602e-05
-6.3812393221507e-06
-3.28865398141776e-05
-4.12296990066535e-05
-2.23209448890621e-05
-4.45260786532303e-05
-3.28290777223432e-05
-3.72506244819222e-05
-3.43345358263351e-05
-2.09184215964261e-05
-1.42722466437797e-05
-2.71272736791351e-05
-9.96120636149792e-06
-2.86019114128555e-05
-3.04423069942902e-05
-2.06820757364628e-05
-2.45086630975728e-05
-3.21989353510107e-05
3.39022346568035e-07
-1.67416178402667e-05
-3.0571500344759e-05
-2.11472469248084e-05
-3.33169539465516e-05
-3.44031124317472e-05
-2.35795187278099e-05
-2.655361086743e-05
-2.86281106082867e-05
-2.65403111600065e-05
-4.12326114102083e-05
-1.39180412806909e-05
-2.80287072718358e-05
-2.13115778663935e-05
-1.08164986899312e-05
-2.74232081278161e-05
-5.49706875651874e-06
-7.72437628717652e-06
-3.03527428597134e-05
-3.6080500590953e-05
-3.54022527399679e-05
-3.08825842568287e-05
-1.66658276555227e-05
-6.88280303065208e-06
-8.36623412976841e-06
-3.3362604592013e-05
-1.73248516741304e-05
-2.95396929860374e-05
-1.34305674882556e-05
-1.44885555462064e-05
-1.69995972769591e-05
-4.8962871456581e-06
-3.56912657336655e-05
-1.97186033896897e-05
-1.59258838564986e-05
-1.60164448769164e-05
-1.54255109682598e-05
-3.61808857611342e-05
-2.04672144248498e-05
-8.11649126158497e-06
-6.93426062095298e-06
-4.01376817691778e-05
-2.39148268606376e-05
-8.96895245962101e-06
-1.53421508299999e-06
-1.90199644558454e-05
-3.52568192302179e-05
-1.91539686970898e-06
-1.29529210273967e-05
-2.58860404601229e-05
-2.89940808168619e-05
-3.32543924968891e-05
-1.81920652101234e-05
-3.53684328165829e-05
-3.3050211059856e-05
-1.53944122007805e-05
-1.74996779092719e-05
-1.81222414355636e-05
-3.34305938883917e-05
-2.98427206011842e-05
-2.64396863875644e-05
-1.28659564246725e-05
-3.95308092300322e-05
-1.82727201164663e-05
-2.06765481530397e-05
-1.11336222690988e-05
-1.86550895584934e-05
-4.22143971395081e-05
1.19012155339929e-06
-5.63383315122381e-06
-1.21576350522652e-05
-2.90849172334529e-05
-2.00813773095688e-05
-4.35025802670484e-06
-1.10187471956598e-05
-1.29049352458562e-05
5.00057114235446e-06
-3.11452294837991e-05
-1.32777912821608e-05
-3.87355986066703e-05
-1.49056019360175e-05
-2.39416547789376e-05
-2.74624843561267e-05
-1.09402818877017e-05
-3.09993676259006e-05
-2.63025782212867e-05
-1.5839456022663e-05
-3.32923461586023e-05
-2.34361775191659e-05
-3.42729362223661e-05
-1.26661854253805e-05
-3.97479591484566e-05
-2.21371524813782e-05
-2.05739775941399e-05
-2.74662890972783e-06
-1.08185375978632e-05
-2.63247609346705e-05
-3.44526616439918e-05
-1.74660404965896e-05
-2.02313512293336e-05
-3.36397837613063e-05
-1.53388027341562e-06
-1.7004379596686e-05
-2.20239229519189e-05
7.57213078383015e-07
-4.42227214667452e-05
-3.17009341027327e-05
-1.41934340167075e-05
-2.44010734996354e-05
-8.16093916323804e-06
-1.68546896226782e-05
-2.65740820662091e-06
-6.95204103372078e-06
-2.3429643232254e-05
-9.65451356487229e-06
-1.98506992266843e-05
-2.29326041426757e-05
-7.02941617502759e-06
-1.69273510078047e-06
-2.16957161795385e-05
-3.11208985422699e-05
-2.43018629717383e-05
-6.24297593848753e-06
-1.86950425633851e-05
-1.66922995936158e-05
-1.9920354759294e-05
-2.95089984941946e-05
-3.4953772628294e-05
-2.5488504708726e-05
-2.29949806308413e-05
-2.12334825121319e-05
-1.37920375365983e-05
-2.74385927733526e-05
-2.39668667340807e-05
-2.90825618827046e-05
-1.4592091772943e-05
-3.6506992876892e-05
-3.06281649536725e-05
-2.44233276722737e-05
-2.36579759162486e-05
-2.86024222088893e-05
-2.52625845555372e-05
-4.28433811862922e-06
-2.577412872826e-05
-6.02616932640866e-06
-1.55365172307186e-05
-2.4442057677166e-05
-1.45425627592842e-05
-1.74182337865184e-05
-2.77963145788456e-05
-3.16779483073729e-05
-6.0968572343026e-06
-4.45483353288042e-05
-1.18581308082043e-05
-1.61723586532281e-05
-2.12168702207381e-05
-4.85260394181254e-05
-3.99914015171454e-05
-3.6978534719637e-06
-2.15290742462429e-05
-2.55320842037684e-05
-1.70615742864307e-05
-4.10956269935762e-05
2.20250623084689e-06
-1.09417087517621e-05
-2.46797565099841e-05
-3.6928509810541e-05
-2.9839243037448e-05
-1.89510404301602e-05
-2.05680022787156e-05
-2.98529533490778e-05
-1.91002064880741e-05
-2.60825040093065e-05
-4.41110675531051e-05
-4.82514969193282e-05
-9.35983513496792e-06
2.78073822330394e-06
-3.34283121898162e-05
-2.79985027353513e-05
-1.24857443573047e-05
-3.50482119741603e-06
-3.6804458937129e-05
-2.30453787019308e-05
-6.18821850175772e-06
-2.63983845152514e-05
-4.35099709017941e-06
-3.68844674997925e-05
-8.96555792745627e-06
-2.11656181232393e-05
-1.51248347650356e-05
-3.48003785027527e-05
-1.52542958402229e-06
-1.90210798533439e-05
-1.99791557638877e-06
-2.13519196413253e-06
-3.24838657966817e-05
-1.92681800994122e-05
-1.9225835881801e-05
-1.9519230761486e-05
-3.37630505006648e-05
-2.22936325274081e-05
-2.95364728709418e-05
-2.12522810317683e-05
-1.89713589717484e-05
-1.91220193995001e-05
-3.07278175263272e-05
-2.6620772851238e-05
-1.5614493418992e-05
-1.27342206347688e-05
-2.34770340332888e-05
-1.322245709224e-05
-2.72108195134992e-05
-4.1619387326191e-05
-3.11332991130421e-05
-3.02304356342617e-05
-3.29407691949007e-05
-2.51539881188014e-05
-3.55858657341875e-05
-3.60440861077438e-05
-3.66869950493747e-05
-2.44490193177514e-05
-7.11922913066917e-06
-2.58811810121912e-05
-2.76448358216288e-05
-2.72300225608387e-05
-3.44818174183436e-06
-4.39805087818349e-05
-3.27691277152088e-05
-3.72518852928089e-05
-4.74517504328746e-05
-2.2286124649091e-05
-3.81113938118985e-05
-1.02951843266825e-05
-3.90643157964949e-05
-3.4001331700034e-05
-6.80982527504664e-06
-3.59022659756438e-05
-1.33904954615909e-05
-3.43201835140744e-05
-6.91588598734768e-06
-2.21055004228451e-05
-2.73653257439621e-05
-1.84576739361553e-05
-8.95283926861662e-06
-3.09009929360168e-06
-1.18554346446354e-05
-2.02660924854354e-05
-1.01067819362319e-05
-6.86665294975825e-06
2.03211355719442e-06
-2.49997972345849e-05
-2.88861162641932e-05
-1.98463609845475e-05
-2.005678575427e-05
-2.21289941353772e-05
-1.48501198372372e-05
-3.61828687064883e-05
-1.93030047926091e-05
-1.78128148219242e-05
-2.7639476198156e-05
-1.86036876331969e-05
-1.03734678683248e-05
-2.3527714285042e-05
-6.69367078897517e-06
-1.72727973030429e-05
-2.08323044382211e-05
-2.10547787032306e-05
-1.28215494373278e-05
-2.30077668912911e-05
-4.42864797831948e-06
-1.472699412729e-05
-2.72451124727037e-05
-2.89071573101077e-05
-1.2332864560412e-05
-2.2784283929943e-05
-4.22209257194193e-05
-6.61196088846858e-06
1.42048158139898e-05
-8.45093795742724e-06
-1.40539446757697e-05
-1.57814241088023e-05
-2.01591846030694e-06
-3.33120279477436e-05
-2.57282800307082e-05
-2.22288678303063e-05
-2.24018629794879e-05
-4.25503655044408e-05
-1.86907987102607e-05
-3.00238303032621e-05
-2.2708574612007e-05
-2.85733143055102e-05
-7.12503909189539e-06
-1.68269436671447e-05
-3.62581427699104e-05
-1.65791839340688e-05
-6.73891073954611e-06
-1.88656190759565e-05
-2.07265474080794e-05
-3.96400641182956e-05
6.66165099489972e-06
-2.15804100834537e-05
-7.10117303032097e-06
-5.57373302670413e-06
-2.73716248190199e-05
-8.44753004607126e-06
-2.34217001075154e-05
-3.18024490153507e-05
-1.43803936647678e-05
-3.02135220664762e-05
-1.24950898115077e-05
-2.95507566747982e-05
-1.76301563577947e-05
-2.33250238401014e-05
-1.86080973630178e-05
-3.33426877289896e-05
-2.58489528933566e-05
-2.01867844529942e-05
-3.09277970781702e-05
-3.23705235183081e-06
7.80513015673514e-06
-3.82237436354932e-05
-2.57515363976307e-05
-2.54961356909271e-05
-2.75629512268464e-05
-2.15492717861564e-05
-2.75887432259883e-05
-2.15128076586911e-05
-1.94872833701129e-05
-1.79971813217145e-05
-2.59627682330524e-05
-4.10482555867715e-05
-1.8395522501584e-05
-2.77925213992189e-05
-1.69428845422183e-05
-3.21043696395569e-05
-3.51435994352518e-05
-6.39803764404467e-05
3.6729904608649e-06
-1.60551361105233e-05
-1.51540799679876e-05
-4.16628439336183e-05
-3.49819755495746e-05
-3.45340325656854e-05
-2.22205903510182e-05
-2.57006406983949e-05
-2.79933134651766e-05
-3.05918935716455e-06
-1.14207124222835e-05
-1.35647678981628e-05
-3.06571234137982e-05
-8.84656722753251e-06
-1.13187736287884e-05
-1.77955673856863e-05
-1.92225016259263e-05
-8.82102196590319e-06
-2.29675840015701e-05
-2.4637585367373e-05
-3.05090130914641e-05
-2.59420995034314e-05
-1.84812052312096e-05
-2.22561268330551e-06
-1.69221297643285e-05
-1.45558415111335e-05
-4.53600125032734e-05
-1.37795764347681e-05
-3.60307096821781e-05
-1.56905411144915e-06
-5.98996195198763e-06
-1.47526517597349e-05
-8.61009698976964e-06
-2.09108765066322e-05
-3.31405440654832e-05
-1.0335650135044e-05
-1.03067865332822e-05
-2.20493480410672e-05
-5.14723010088229e-06
-1.11844603751583e-05
-2.99367242061914e-05
-2.64287405255815e-05
-3.19309967241905e-05
-2.13457324276464e-05
-1.89918192770341e-05
8.437075037948e-06
-5.77259317712077e-06
-2.14689014125532e-05
-2.30443866076322e-05
-1.27414277241227e-05
-9.68215192641454e-06
-4.6503684505145e-05
-2.56054868898435e-05
-1.13155226219827e-06
-3.38007227252374e-05
-3.45314218706078e-05
-1.20970716342212e-05
-2.87820519672309e-05
-2.57300801747837e-05
-5.96139838421202e-06
-3.96466495203332e-05
-1.32107259511926e-05
-4.24041987402688e-05
-1.56298706280314e-05
2.48268420510058e-06
-2.22833199862492e-05
-2.55207077571169e-05
-2.14150093638856e-05
-4.11315439223755e-06
-3.81040955348937e-05
-1.60197108524834e-05
-1.87280259355859e-05
-2.45502710000978e-05
-3.11292552610248e-05
-2.53404815987187e-05
-2.3323205915163e-05
-2.42558350709959e-05
-2.50321006293733e-05
-2.20224393450348e-05
-2.08796985638748e-05
-1.21785451474892e-05
-1.42916613123242e-05
-3.04600106980001e-05
-1.58600513669639e-05
-1.93845899638006e-05
-3.79460576062504e-05
-1.88822144704239e-05
-1.46250469353497e-05
-2.81908392602207e-05
-4.29538662210893e-05
-1.19874614995353e-05
-6.13323421187607e-07
-3.11642218282595e-05
-1.44906244328713e-05
-3.43117911699387e-05
1.69280918295528e-06
-3.47685855308528e-05
-2.79503545728391e-05
-2.43362890591754e-05
-2.46273382011156e-05
-3.37034388960997e-05
5.81412335290983e-07
-1.77363704142762e-06
-3.08469094305788e-05
-3.41504041862171e-06
-2.65529832397251e-05
-8.33958706960654e-06
-2.97388272034377e-05
-1.65178691875511e-05
-3.03376296627222e-05
-2.32480830367751e-05
-1.97359769948623e-05
-8.27614255576636e-06
-1.84695997792315e-05
-2.43497195130244e-05
-9.60020492964828e-06
-2.04891339018713e-05
-1.97778793623799e-05
-2.79581326241909e-05
-1.31607514714681e-05
-2.95377702115808e-05
-1.0606745701985e-05
-4.00654961732727e-05
-4.239910267174e-05
-6.0452365438165e-06
-1.31250570575046e-05
-3.54757822951937e-05
-3.2714716799463e-05
-2.45346537762372e-06
-4.66388723640817e-05
-2.22230902942489e-05
-1.94895674596854e-05
-3.07270151125743e-05
-2.39699386751861e-05
-2.23596828217933e-05
1.39445253174045e-07
-4.37059187499265e-05
-2.13368146198457e-05
-4.1158148661205e-06
-1.74247242856837e-05
-2.4778605086727e-05
-2.24443059329437e-05
-1.28156352465401e-05
-7.27464527697392e-06
-3.68284251153892e-05
-3.73906527744896e-05
-2.67401877102017e-05
-4.01452800499868e-05
-2.51029618087757e-05
-4.08342173194097e-05
-4.50888432354874e-05
-2.12622707645689e-05
-4.17390205360992e-05
2.20736450428367e-06
-5.07709460103253e-05
-4.06483995294472e-05
-1.74185431313105e-05
-4.04483190130819e-05
-1.1831386112876e-05
-4.25232418725503e-06
-1.52070198585002e-05
-3.25334533303359e-06
-4.4114789755402e-05
-2.72751324554866e-05
-1.92784106919273e-05
-2.51950315716252e-05
-2.00417707289811e-05
-1.277386810899e-05
-2.11734704095092e-05
-1.34277500573294e-05
-2.02817036098089e-05
-3.38752080104504e-05
-3.39787548357339e-05
1.13077494634589e-05
-2.30140882374031e-05
-1.15234544885914e-05
-4.20787832076726e-06
-2.23633456753131e-05
-3.12557446766312e-05
-3.46102727996154e-05
-1.21690779534823e-05
-2.79918813417734e-05
-7.86996400649947e-06
-2.11035180764481e-05
-1.43935074317455e-05
-3.0459567862354e-05
-3.24368354133067e-05
-1.16822692496067e-05
-3.11504376991931e-05
-1.34608253159976e-05
-2.61625042664827e-05
-3.48428489516855e-05
-2.21093370487535e-05
-7.96065467460399e-06
-1.47131677661566e-05
-7.54448408634539e-06
-1.01660555265991e-05
-1.67154837929341e-05
-2.48313563035148e-05
-3.71069601736319e-05
-2.91020487959813e-05
-4.48649427588783e-05
-4.37400211224576e-05
-1.2793386053552e-05
-4.50208127794976e-05
-2.52862439843178e-05
-2.5688667640269e-05
1.2588819176644e-05
-7.42502861103168e-06
-2.15495267784116e-05
-1.12800843988034e-06
-4.13642458414083e-05
-1.45989654059479e-05
-8.37227461698726e-06
-7.30206017099388e-06
-1.88955941149302e-05
-2.84364154749059e-05
-2.96741789378022e-05
-2.76523049587641e-05
-6.12264088519841e-06
-2.84751828617864e-05
-3.80687640887167e-05
-3.3266267343061e-06
-2.04780704636877e-05
-3.21746854457516e-05
-9.87981950930252e-06
-1.48106237377239e-05
-3.44334308005335e-06
-2.72142224736492e-05
-2.96240219343275e-05
-2.10516783872828e-05
-2.17576068539825e-05
-1.90260652015867e-05
-2.85351818827938e-05
-8.58505473886579e-06
-1.15470026067573e-05
-2.73566053937998e-05
-1.57752850881576e-05
-4.42271691314037e-05
-1.16339131482108e-05
-4.10434137254141e-05
-9.75691449439321e-06
-1.28579220995082e-05
-2.65940654646157e-05
-2.38778729738217e-05
-2.41538319313679e-05
-1.04677525944734e-05
-1.00841861233227e-05
-1.6477540610823e-05
-1.51281080033076e-05
-3.14831505040043e-05
-2.1002010968005e-05
-1.4623018878203e-05
-1.19947851456294e-05
-2.14228662606354e-05
6.66090550185386e-06
-1.30469685923106e-05
-1.01624513164455e-05
-2.12294702908838e-05
-1.43079250486069e-05
-1.31728679706563e-05
-7.36928612897437e-06
-1.73009519425141e-06
-2.00297607001093e-05
-1.61586365999566e-05
-2.33937813863884e-05
-2.96919793486025e-05
-2.22637613630469e-05
-1.80464951084174e-05
-2.51927496872443e-05
-1.32977649803348e-05
-3.08787269981001e-06
-2.49990035559677e-05
-2.23864962292631e-05
-1.99770294515717e-05
-2.19368965375986e-05
-1.69367085162922e-05
-8.10352628696515e-06
-1.96347380020493e-05
-2.47148426446355e-05
-2.30396219518578e-05
-1.91701276536743e-05
-2.22585835485821e-05
-2.23841773285804e-05
-5.95595454206349e-06
-1.01009446194734e-05
-2.87127049987058e-05
-1.37344827055453e-05
-3.61806820755199e-05
1.65514949402153e-06
-1.9628775080259e-05
-8.00829949296445e-06
-1.67016904450361e-05
-1.75597732992903e-05
-4.01383053687571e-05
-8.41201706973656e-06
-2.87111162807568e-05
-2.17602465063498e-05
-1.17380635253042e-05
-2.64020961338067e-05
-1.63318375058267e-05
-1.88808531856734e-05
-2.47094059106523e-05
-2.44879290178144e-05
-4.79220050302969e-06
-2.99018590380923e-05
-1.23720902439181e-05
-6.04586459578141e-06
-3.52760022590379e-05
-8.38924333993881e-06
-7.0213712810889e-06
-4.09130064499407e-05
-1.67067957191312e-05
-3.93058025953266e-05
-2.11625913148538e-05
-1.06327555230038e-05
-3.30904203356982e-05
-1.14801040272433e-05
-2.76073903577128e-05
9.3512647737798e-06
-6.23997081589627e-07
-3.57306017878218e-05
3.73166316786594e-06
-2.8642576893925e-05
-1.41594426832344e-05
1.52332529075042e-05
-1.16876758331378e-05
-3.63715736267973e-05
-4.06090740891283e-05
-1.25876676683655e-05
-7.9756488708153e-06
-1.04764874757473e-05
-4.68419319137567e-06
-8.54069365963756e-06
-3.30686763158181e-05
-2.80461128508398e-05
-3.70738836261468e-05
-3.9050748630098e-05
-5.55448871420187e-05
-2.39700361932193e-05
-1.07949025489507e-05
-1.76000162812567e-05
-2.49307343830725e-05
-1.88886164977229e-05
-3.00021281936506e-05
-1.15069744274806e-05
-6.56735938392246e-07
-1.33345760985062e-05
-1.87180064134465e-05
-3.8229392405239e-05
-2.94367378760906e-05
-1.66537217975967e-05
-1.55288686646832e-05
-1.24220485365052e-05
-2.56108887907225e-05
-2.76045654938253e-05
-4.16396300222172e-05
-3.46881270593383e-05
-1.46821238568955e-05
-3.2729386984057e-05
-7.86671243823136e-06
-2.37627201229457e-05
-3.3103820237169e-05
-1.41144913581306e-05
-1.85967360291065e-05
-5.16692806057558e-06
-3.05049003578514e-05
-2.00870273762019e-05
-1.31629268164687e-05
-3.05660181029983e-05
-2.42943399609916e-05
-3.98131935431539e-06
-2.82828341372374e-05
-1.91788456167924e-05
-2.03665979890643e-06
-2.28343512346234e-05
-2.84780549446435e-05
4.07933755973696e-06
-1.19719277850662e-05
-1.72940291203714e-05
-3.66914492108241e-05
-4.56890098553442e-05
-4.57075030135907e-05
-1.85284457336619e-05
1.04068718980804e-05
-3.34139759528474e-05
-1.78239821522984e-05
-3.8987280956825e-05
-3.19909043960059e-05
-4.99380074694925e-06
5.69006577529285e-06
-1.65850783062031e-05
-2.30710914771652e-05
-2.38678023751166e-05
-2.00341325340602e-05
-3.18389968973776e-05
-2.33893828213832e-05
-3.18387460111974e-05
-2.01623596910636e-05
-3.1875656828521e-05
-1.99333170176025e-05
-2.02210346305988e-05
-2.20647130880971e-05
-2.42244066277194e-05
4.61661289749374e-06
-3.43388565842347e-05
-3.18116740937894e-05
-1.25407273587919e-05
-1.86600926922487e-05
-3.48101074091927e-05
-1.33032955654122e-05
-1.46805745958737e-05
-2.51691758570917e-05
4.80362413461956e-06
-1.67958660569787e-05
-2.95658326578271e-05
-9.01805510695839e-06
-2.71981254141229e-05
2.342199506151e-06
-2.89545943732206e-06
-1.51096162936295e-05
-1.99490724087637e-05
-7.49470250853028e-06
-1.6072044239345e-05
-5.75366552030409e-06
-7.95111639058065e-06
3.00003492735805e-06
-1.37367651878256e-05
-1.51213088987955e-05
-1.60551391451943e-05
-1.83153541126894e-05
-2.90522186916089e-05
-3.38474352698024e-05
-1.27212785769148e-05
-2.78061172144748e-05
-2.01141271724604e-05
-7.62833541483229e-07
-1.74001227152168e-05
-2.01678868626355e-05
-2.72198187161653e-05
-3.49107338810202e-05
-3.26670634562731e-05
1.27342928105452e-06
1.87543026613429e-06
-1.55193965217323e-05
-7.01752689043626e-06
-1.33940009726972e-05
-3.70563924594377e-05
-1.64363145114473e-05
-1.77825998201004e-05
-1.05440062228087e-05
-4.70776544873705e-05
-2.92288436630263e-05
-4.14946592702682e-05
-3.19207799591422e-05
-2.65434326009636e-05
-1.44365813509524e-05
-1.32292804963698e-05
-1.79805101498847e-05
-2.60264224740479e-05
-4.10950275916174e-05
-1.35619592077201e-05
-2.34952983238682e-05
-1.1343132588385e-05
-1.83339818728234e-05
-1.14291764875403e-06
-1.52075445875489e-05
6.61357360370407e-07
-1.48874950635156e-05
-1.92603116359306e-05
-2.16404832986424e-05
-2.12520604927609e-05
-4.22525418282747e-06
-4.82828681071984e-05
-3.03813572512954e-05
-2.00125830471656e-05
-2.79799515002508e-05
3.48946835448784e-06
-2.7322772761138e-05
-2.04720877319056e-05
-1.97389335752265e-05
-3.60009127498e-05
-3.07587691233472e-05
-1.20300003379479e-05
-2.13332754186183e-05
-2.93322559698773e-05
-2.73366130550215e-05
-3.37652618427139e-05
-2.59711890235283e-05
-4.09957985366247e-05
-1.66060367410214e-05
-8.82790015847867e-06
-3.0750668035838e-05
-2.69762677441724e-05
-1.41542001364423e-05
-1.61524387747368e-05
-1.63734929409863e-05
-2.19487078927997e-05
-2.60901870971999e-05
-3.13146438007095e-05
-5.02923297307894e-05
-1.40505038371996e-05
-1.77930109993269e-05
-3.05637076535952e-06
-2.9551202816826e-05
-2.36976190648269e-05
-1.95280991844911e-05
-2.00477644222134e-06
-4.85101972966188e-05
-1.93572250420174e-05
-1.67537435249066e-05
-3.9897219373913e-05
-6.78550263747523e-06
-1.13820356143171e-05
-9.76429164385015e-06
-1.60028319567067e-06
-4.01171136317002e-05
-2.12288989145009e-05
-2.8850501372258e-05
-1.1939224878464e-05
-1.46924630584985e-05
-1.66794564882868e-05
-1.27397345428835e-05
-1.65590157155733e-05
-2.53276386765087e-05
-3.13425859350596e-05
-1.6985289961221e-05
-3.44624501028769e-05
-8.28274755738354e-06
-4.44028014841597e-05
-3.58233879161062e-05
-1.77500239021663e-05
-2.24393340669248e-06
-2.9719236949514e-05
-2.20895683918582e-05
-3.75404427036249e-05
-2.29860809947306e-05
-5.31242359013935e-05
-2.3787728721306e-05
-5.1796285982927e-06
-1.69724715969239e-05
-2.91332699356813e-05
-2.85100613035614e-05
-2.42174628027373e-05
-2.52450092328797e-05
-2.56859854710834e-05
-1.15637570271076e-05
-2.79117675172637e-05
-1.54133544482909e-05
-1.93728861581674e-05
-2.50903366371692e-05
-2.35871085875982e-05
-4.51258962630791e-05
-1.73413888020129e-05
-3.37551409936906e-05
-6.15795216729448e-06
-1.79632883747543e-05
-2.31012247502161e-05
-2.50997270791716e-05
-1.12892126791678e-05
-3.16502330005052e-05
-1.54116159827387e-05
-3.18196838023861e-05
-1.10950866007951e-05
-3.66976372416315e-05
-1.3969267086352e-05
-9.45751149820166e-06
-1.68788567732164e-05
-1.38170416244899e-05
-1.7543278388646e-05
-5.34565551627133e-06
-9.46624891061247e-06
7.63120928385611e-06
-2.26240675539153e-05
-3.65945808887646e-05
-3.58594178987877e-05
-5.63507218611496e-06
4.69119561736236e-06
-2.21650354845047e-05
-1.97636703025277e-05
-3.00869257284099e-05
1.3199528689971e-07
-1.05821380440007e-05
-7.40719773514044e-06
-2.93495472386112e-05
-6.3566997356155e-06
-7.63479366745195e-06
9.09525488631324e-06
-3.21626729594593e-05
1.67040824569704e-08
-2.27304607869161e-05
-3.8938132327013e-05
-1.72212627318647e-05
-5.89217139632057e-06
-1.57580828213196e-05
3.16956722090245e-06
-3.29584205726743e-06
-2.86154096608649e-05
1.39309100839584e-05
7.63188349397421e-06
-3.15979766623259e-05
-3.24849387161242e-05
-3.11430166831312e-05
-1.47183584529004e-05
-2.0660107300124e-05
-1.32766969087603e-05
-2.25494671343925e-05
-3.1884130211437e-05
-2.77838179649244e-05
-1.55782740692083e-05
-1.90502539546454e-05
-2.23387042380415e-05
-7.03922603419284e-06
-1.34022305884913e-05
-4.59247146719406e-06
-4.23722193722736e-05
-4.0632774868488e-05
-3.40076116380949e-05
-1.09565192477256e-05
-2.92134785307773e-05
-3.14951222032635e-05
-6.06646060804715e-06
-7.55080221819384e-06
-4.01062834467123e-05
-2.23749828788771e-05
-2.54936335204518e-05
-1.69777333230659e-05
-7.92371756243354e-06
-2.60686827563682e-05
-1.68250012760344e-05
-2.46503568214809e-05
-3.98922410089453e-05
-2.59815131263242e-05
-2.83315215354531e-05
-1.36027427804676e-05
-2.56149720093749e-05
-3.32430284592445e-05
-1.2633220095332e-05
-3.10415068733616e-05
-1.42375416721096e-05
-2.14220254323735e-05
-3.23697957048139e-05
-1.19179776160005e-05
-1.85583217630149e-05
-1.42625239469776e-05
-9.73639143886018e-06
-3.16827690020108e-05
-2.2924301490295e-05
-8.67687967963125e-06
-4.73968275577444e-05
-1.33673481476924e-05
-1.80025675872831e-05
-1.34156312427072e-05
-2.84262166604143e-05
-9.43726524757404e-06
-1.08375978438008e-06
-1.82438399500089e-05
-3.54229837962576e-05
-2.1077206046479e-05
-2.21839507816225e-05
-3.80870078043658e-05
-1.42799936499739e-05
-3.7479093547526e-06
-1.38391832102918e-05
-2.35980409118057e-05
4.47382974357272e-06
-1.23945794739984e-05
-6.37111538017087e-06
-6.7310480147502e-06
-3.98927327297874e-05
-2.74490015525403e-05
-3.07968533796978e-05
-2.73250545479627e-05
-1.98163459389524e-05
-3.44887171007487e-05
-2.81079148632512e-05
-3.41217694317725e-05
-3.91296578206237e-05
-5.51480249177883e-05
-2.57726031277477e-05
-2.16776856106358e-05
-2.97730651890864e-05
-4.30366432527972e-05
-1.5042160389159e-06
-1.32725674620858e-05
-2.00672536951259e-05
-2.34887651163591e-05
-1.28727949602897e-05
-3.92273898092829e-05
-2.23161012150136e-05
-1.50150556725339e-05
-4.06348853334958e-05
-4.54474848970353e-05
-5.88304863116269e-05
-2.8554360388108e-05
-3.26679101034319e-05
-2.43156355126534e-05
-1.47871521221725e-05
-9.39094158953514e-06
-4.64839455772114e-05
-2.88370913582009e-07
-1.95000570495894e-05
-4.50871897945486e-05
-1.94079784371614e-05
-1.08650701481071e-05
-2.7544429618547e-05
-5.70145924228945e-06
-2.64440711997696e-05
-3.91530092112846e-05
-2.15209214212103e-06
-1.91990709292495e-05
-2.15741233248411e-05
-7.19028070123157e-06
-2.21683023419591e-05
-1.04058855557717e-05
-3.34243991694443e-05
-2.31978337498728e-05
-2.72471998746488e-05
-1.258294732812e-05
-1.47246541678852e-05
-1.71237803196449e-05
-3.97198101301568e-06
-1.39456349093103e-05
-1.96677298586974e-05
-9.92589416887988e-06
-2.89109420815588e-05
-2.73817470521258e-05
-2.64916520205334e-05
-3.252883505032e-05
-1.61338267523804e-05
-2.17164024686859e-05
-6.3467680106159e-06
-1.34852047367964e-05
8.61142553694578e-07
3.97147754390852e-06
-7.2902460545712e-06
-1.74238782712327e-05
7.63023622091899e-06
-2.79964090515697e-05
-1.75366045637111e-05
-2.07172909231148e-05
-2.40706739597099e-05
-1.77601831272178e-05
-2.4656235796326e-05
-4.45639075768115e-05
-3.71125029969127e-05
-2.05880576591487e-05
-3.54011776991321e-05
-2.45813373179203e-05
-3.79650737280022e-05
-1.78972173539264e-05
-2.39047251501812e-05
-2.08927396580135e-05
-4.78678240977833e-05
-1.50281648563929e-05
-2.20339055321674e-05
-1.88836761014233e-05
-1.49938239916373e-05
-1.99561412117308e-05
-3.48032001670506e-05
-4.00106957656383e-05
-1.02514549515967e-05
-1.97082377615325e-05
-2.39303477159408e-05
-9.83045579140913e-06
-3.52987378231116e-05
-9.72025738291338e-06
-1.76757611236989e-05
-2.6947060652299e-05
-8.18090775111035e-06
-3.14268812785885e-06
-1.39384529183656e-05
-1.73711816495339e-05
-3.58470973462452e-05
-1.39026919433272e-05
-2.54693336075624e-05
-1.0981709126571e-05
-1.37313619267093e-05
-2.95266434233798e-05
-3.39187438659745e-06
-2.35951915550214e-05
-8.84496349867315e-07
-9.47954380759274e-06
-1.89017525116533e-05
-1.81986623936986e-05
-1.47175285868787e-05
-1.00074519716863e-05
-1.53567266982443e-05
-1.70372649578999e-05
-1.2838762007567e-05
-2.44188237426408e-05
-2.08082549247188e-05
-1.52172131081997e-05
-3.02760820650653e-05
3.45675635947252e-06
-2.49236753686785e-05
-2.93659611573257e-05
-3.04197614898306e-05
-3.8345480130469e-05
-3.17803612623356e-05
-6.67865613715105e-06
-2.96268627397434e-05
-1.58936883240374e-05
-2.54841510216478e-05
-3.07317574899639e-05
-1.26004112409185e-05
-2.81005628388723e-05
-3.54295223199429e-05
-8.16045634368722e-06
-2.5063530094428e-05
-3.36849195404993e-05
-1.84847392987783e-05
-1.6639627609603e-05
-6.25027594476529e-06
-2.42285003258317e-05
-3.83154796422524e-05
-1.97354049641175e-05
-2.87308515160114e-05
-2.22737412131254e-05
-2.21015056840079e-05
-3.72196967858909e-05
-2.18221372418354e-05
-8.4150894382034e-07
-5.33241555089822e-06
-1.61592898626169e-05
-1.29734665727585e-05
-1.53674063350846e-05
-1.00834852932301e-05
-1.25796998316933e-05
-1.71746561227825e-05
-6.3243029750346e-06
-3.02965362054593e-05
-3.30572789758438e-05
-2.38722035707841e-05
-4.55802847949806e-05
-3.10566681334284e-05
-1.83993530805885e-06
-3.48868214212124e-05
-1.02518981250832e-05
-2.61779056057985e-05
-1.96318980207171e-05
-4.49623947588618e-05
-2.64027383112109e-05
-9.86233836215007e-06
-2.43000428979563e-05
4.70909865567348e-06
-7.88829468995927e-06
-6.23993354755889e-06
-2.66719453929794e-05
-2.68739050913014e-05
-5.83040992364764e-06
-2.61856602744813e-05
-1.14558998072137e-05
-3.20617471893908e-05
-3.14710088756282e-05
-2.69499634800264e-05
