# Supplementary material for: Research on computational propagation and identification of mine microseismic signals based on deep learning
Source: PLoS One. 2025 Oct 22;20(10):e0334641. doi: 10.1371/journal.pone.0334641 (PMC12543183; doi:10.1371/journal.pone.0334641)
Supplement: S2 Data — (ZIP) [file pone.0334641.s002.zip › 000100500001931.xlsx_0.txt_24.txt.txt]

-2.58859666517105e-05
-4.25998421577662e-05
-3.00057308506139e-05
-2.04113427139107e-05
-9.64350734792185e-06
-1.09647975482072e-05
-2.08426994445898e-05
-2.77411066474664e-05
-7.6607848696241e-07
-2.54187544579103e-05
-1.88789414709641e-05
-1.70508840829895e-05
-1.55058405752206e-05
-2.33677013808192e-05
1.08284857701335e-05
-1.33638738751713e-05
-1.2144940466326e-05
-1.64941071680997e-05
-1.83220967977275e-05
-1.23286018346089e-06
-2.97983174139917e-05
-3.01085862117535e-05
-9.761912310013e-06
-1.34370514503138e-05
-4.22151607947642e-05
-2.83252719144869e-05
-3.63458626607424e-05
-1.37229066510761e-05
-1.68001789830945e-05
-2.68761799192398e-06
-1.38963715957207e-05
-3.40296191855332e-05
-2.73145251367567e-05
-1.05794521477507e-05
-1.7198592590566e-05
-2.57972552783848e-05
-2.29125743893472e-05
-2.55119306617187e-05
-4.96378624106808e-05
-4.13766813178833e-05
-2.28962833240665e-05
-2.51121906196515e-05
-1.50744805698151e-05
-1.18967862246236e-05
-2.03039500830566e-05
-4.59899812895609e-05
-1.51466809818963e-05
-4.86908040457784e-05
-1.73722884427249e-05
-2.48113921751536e-05
-2.12372299976957e-05
-1.78592256683101e-05
-2.69559277409813e-05
-2.90500021960792e-05
-3.76456936720312e-05
-2.48158140847341e-05
-1.39248675190644e-05
-3.19859012902077e-05
-1.18941347791697e-05
-1.51158488654253e-05
-1.57385590616751e-05
-1.56176584964635e-05
4.31905311137448e-06
-2.96183736890901e-05
-1.92438454174491e-05
-1.96382419593596e-05
-1.04266452227197e-05
-3.55499691124773e-05
-1.60170920747048e-05
-2.16456888163392e-05
-6.3574240085888e-06
-1.59085695220006e-05
-3.80394605985279e-05
-2.30568650829912e-05
-2.43431580521662e-05
-2.20418272957007e-05
-4.04415842994889e-05
-1.38593964749299e-05
-8.64190692729561e-06
-2.71040707834201e-05
-9.41615628231074e-06
-7.33050621609386e-06
3.70553921931995e-06
-1.96162967345432e-05
-2.41856478889502e-06
-1.00987827229138e-05
-7.70278561859525e-06
-3.00426631927408e-05
-1.54060974039037e-05
-1.82006042265832e-05
-1.71494143832063e-05
-1.48173228682406e-05
-2.93474866712088e-05
-1.85571313387353e-05
-2.46118585230858e-05
-1.74715087520323e-05
-1.84800979697991e-05
-2.7025010387278e-05
-3.4307630556681e-05
-3.95738994970491e-05
-3.73140658580686e-05
-2.37515901832001e-05
-3.66929122475507e-06
-2.07269160443916e-05
-1.33056462753018e-05
-4.27770860001283e-05
-3.27930438378779e-05
-3.72886352977302e-05
-4.6496621407361e-06
-3.43638729001015e-05
3.77415030606263e-08
-2.55333615828593e-06
-3.25445911309166e-05
-8.45475668844731e-06
-9.57933578190771e-06
-6.3497546773801e-06
-1.55004423096536e-05
-1.58538669687763e-05
-1.36931353790047e-05
-1.58227084330705e-05
-3.49123400512688e-05
-3.47220108244019e-05
-1.77526559514227e-05
-2.69485388727907e-05
-2.88173156766425e-05
-1.61545980440731e-05
-8.07874927653451e-06
-3.04264709094208e-05
-1.84477906253539e-05
-4.80753296542546e-05
-3.02289957335585e-05
-2.01926593175457e-05
-7.02492510490525e-07
-2.10359916695011e-05
9.22181445329219e-06
-4.148600272488e-06
-2.14483939697642e-05
-2.84323516822817e-05
-1.89760806753892e-05
-2.34338685036911e-06
-1.7183755487723e-05
-1.10541769587077e-05
4.60495266924518e-06
-1.36309198106228e-05
-1.77549338621172e-05
-2.51222128711608e-05
-8.0428752584687e-06
-3.14550743382565e-05
-1.75707775293514e-05
-1.32850294381266e-05
-2.11683748750583e-05
-2.1094878349172e-05
-3.10017833466603e-06
-2.55694190573944e-05
-2.74843664948313e-05
-7.88348838563355e-07
-3.48117719592465e-05
-4.60618776920057e-06
-1.44958055886424e-05
-2.97753427482576e-05
-3.27890410634357e-05
-2.13268718458882e-05
-1.83657049680615e-05
-2.75066628076242e-05
-2.4580198037411e-05
-1.5386325721869e-05
-1.65063183239469e-05
-2.33052882555975e-05
-1.22553082348845e-05
-1.46462450801318e-05
-2.94678234718199e-05
-2.1318006225068e-05
-1.70349334968082e-05
-8.74119982191594e-06
2.76072504903024e-06
-1.67399510321756e-05
-1.81071419944445e-05
-1.46128989150521e-05
-1.548399732257e-05
-1.34321931442335e-05
-2.84612336234101e-05
-5.38147958354891e-06
-3.08602788814544e-05
-3.26066699404427e-05
-1.72322344669297e-05
-1.011069419405e-05
-1.28219302952302e-05
-3.37836434867353e-05
-1.47435155846637e-05
-1.71336750024934e-05
-3.13590880532442e-05
-2.22333727159274e-05
-3.35004717828264e-05
-2.61414268804778e-05
-3.11187132216129e-05
-1.77604471512308e-05
-4.3765710496508e-05
-2.35878887147168e-05
-1.03018098031282e-05
-2.8243431534936e-05
-2.08366975152052e-05
-8.23935950779362e-07
-2.35914156611952e-05
-3.7704818851742e-05
-2.45281477309885e-05
-4.46023789290143e-05
-3.77334388867468e-05
-3.05869810621007e-05
-1.13517702027169e-05
-3.38036578984529e-05
-2.31902352997647e-05
-8.35363272753738e-06
-2.67232060470277e-05
-1.01751226091859e-05
-1.42895737977e-05
-2.30984767541353e-05
-1.72107996116257e-05
-2.29275698998738e-05
-4.02902065153552e-05
-1.56817952614338e-05
-2.06230277562229e-05
-1.12245252299476e-06
-1.81307669391842e-05
-3.35427968629914e-05
-3.48132911871959e-05
-2.50864802782551e-05
-2.72760479176579e-05
-2.5108397738087e-05
-1.81458959489087e-05
-3.02251270524014e-05
3.95246191356765e-06
-2.36875990582079e-05
-1.83156142383072e-05
-3.69389561003768e-05
-3.22696334626763e-05
-8.72712250209757e-07
-3.91731575563053e-05
-2.40843895464016e-05
-1.99805773676364e-05
-1.01782060516807e-05
-2.79761584366233e-05
-1.93756168009632e-05
-9.15962603268383e-06
-2.79436656029476e-05
-3.20245371396633e-05
1.00650615354639e-05
-2.30829532268732e-05
-1.81917956779692e-05
-1.28470559871999e-05
-1.3996794495473e-06
2.1745019267258e-05
-2.69338180341266e-05
-1.25767351830141e-05
-2.52792545878644e-05
-1.83724098915977e-05
-8.66930572389801e-06
-2.71579902946404e-05
-1.32644205214597e-05
-1.01909724323864e-05
-2.31915659726599e-05
-3.90217714487475e-06
-2.31581763615465e-05
-2.39485368566288e-05
-1.35389257463363e-05
-2.36949611044286e-05
-2.43838490116869e-05
-3.1255474888334e-05
-1.13844793550534e-06
-2.64364882277238e-05
-9.95011810459029e-06
-1.69965657106435e-05
-2.86853994675091e-05
-3.55416022946472e-05
-1.65756048376334e-05
-1.01659671361432e-05
-2.72271850974447e-05
-2.1421320331274e-05
-1.63387900987592e-05
-1.65434821240579e-05
-2.76287487299773e-05
-2.65318488595125e-05
-1.92330784560763e-05
-1.94120195036748e-05
-1.37411859704732e-05
-1.31151908013071e-05
-3.30942462692703e-05
-2.2387076656375e-05
-2.59958801667432e-05
-2.03695635582172e-05
-4.87396812838583e-05
-4.54260263848513e-06
-1.97932408034801e-05
-4.53686847251696e-06
-2.18068367494631e-05
-1.24662728314954e-05
-6.6876352448176e-06
-1.51199758368237e-05
-2.22805440139537e-05
-1.03021177371665e-05
-2.55003066219268e-05
-2.56868310744906e-05
-3.04897051389854e-05
9.41487671174036e-06
-2.56945205073573e-05
-3.86013994562361e-06
-3.1381271719702e-05
-2.00467849644894e-05
8.30830745344215e-07
-5.75199866386426e-06
-2.17174343636167e-05
-2.53536298706671e-05
-2.94823189732669e-05
-2.53316891516962e-05
-7.66146760831849e-06
-1.11417988390989e-05
-1.7883020063324e-05
-2.05448003589716e-05
-1.73913248839541e-05
6.4476214790519e-06
-3.26154842879777e-05
-1.89597101425556e-05
-2.32352184068987e-05
-4.28677190493203e-05
-4.41882889428662e-06
-1.38673655584421e-05
-2.90646736425394e-05
-2.65663211847121e-05
-2.01427451989337e-05
-6.06387553849427e-06
-4.00609231986624e-05
-2.68072067385107e-05
-2.36833908195384e-05
1.03911931133062e-06
-9.11014652728897e-06
-2.52034763020576e-05
-3.46314134884516e-05
-3.28835924444769e-05
-2.60099363177884e-05
-1.67577176721668e-05
-9.48924977057894e-06
-1.94664769011381e-05
8.65707135292127e-08
-1.14841037395522e-05
-1.08932756674246e-05
-1.06095690082237e-05
-2.042408220808e-05
-1.00653193085176e-05
-2.18232006015291e-05
-1.97012270636985e-05
-5.31660167969537e-06
8.39221124515627e-06
-1.73069286562949e-05
-3.85153606439418e-05
-2.15030456833611e-05
9.50332409908924e-07
-3.23167330866234e-05
-2.76314570094414e-05
-2.85371255692426e-07
-4.09813518611217e-05
-2.2462643427818e-05
-1.90992099878717e-05
-2.37602135763036e-05
-2.62206603587018e-05
-1.38407873042001e-05
-2.07677540889337e-05
-1.95736340173553e-05
-2.06346183770909e-05
-7.05449355796941e-06
-2.15311550398943e-05
-9.38004197538946e-06
-3.84714441179826e-05
-3.90739823056398e-05
-2.09256272841086e-05
-2.80672029033494e-05
-1.72088437989639e-05
-4.32833948894065e-05
-3.60522984237657e-05
-1.1148894117929e-05
-1.69033608974754e-05
-1.38846178300534e-05
-1.27389990048019e-05
-1.52317095595606e-05
-1.62067496987311e-05
-9.10594391147751e-06
-2.6984054059939e-05
-1.53841184571404e-05
-2.26507902720705e-05
-2.39442581564145e-05
-2.79173823422267e-05
-1.23450737302257e-05
-4.25045223201171e-05
-5.59938069595396e-06
-2.8084603898262e-05
-2.63925463047403e-05
-1.273392164715e-05
-4.67387163278633e-05
-2.87371493883969e-05
-1.2637042726249e-05
-1.60903537741292e-05
-7.08563638814024e-06
-3.0467774843298e-05
-1.95327525557582e-05
-1.79773942703224e-05
5.61352482251571e-07
-4.37478022495904e-05
-7.82062704133798e-06
-8.47060991043231e-06
-3.79165668586365e-06
-3.0487888804352e-05
-8.73228361254945e-06
-4.44590181824299e-05
-7.86497344311637e-06
-3.02517107830747e-06
-2.61236407952311e-05
-2.38394234419316e-05
-2.95503916736575e-05
-2.66567098306137e-05
-1.80237689289806e-05
-9.41300099833365e-06
6.40461725608853e-06
-1.32376754573064e-05
-5.61724009030146e-06
-1.93271590011398e-05
-2.09487149695829e-06
-2.94641740130892e-06
-1.33295239262199e-05
-4.25778326255059e-05
-1.25441354551029e-05
-2.83161914669463e-05
-1.05800908420497e-05
-2.09922415538118e-06
-1.93177655061982e-05
-1.17633105023593e-05
-3.0606220724074e-05
-2.44412141539729e-05
-2.00243577183971e-05
-3.02247124104822e-05
-4.16827286120081e-05
-2.63707590294595e-05
-2.68316869021763e-05
1.4608123042226e-06
-2.1115847004235e-05
6.97523322685828e-06
-2.50034162920084e-06
-4.27377448863361e-05
-2.03851341988675e-05
-2.69326013039064e-05
-2.43580600610425e-05
-5.29175948631735e-05
-2.47925313306552e-05
-2.5158403998436e-05
-1.95595078935137e-05
-2.50181926002422e-05
-1.40271271577569e-05
-1.3622779107371e-05
-1.52010488464997e-05
-4.10281144826051e-05
-4.12600749765031e-05
-3.84219589453773e-05
-2.40741771048373e-05
-3.07884858987028e-05
-5.10826393028785e-05
-2.61389059940704e-05
-4.93519313107445e-05
-2.45680367197196e-05
-3.41345557387337e-05
-2.08867023529858e-05
4.9129893366533e-06
-1.8347285419179e-05
-2.96326071468851e-05
-2.19880759907893e-05
-2.05321128398451e-05
-1.30270059697023e-05
-1.87751333501175e-05
-1.9051226589234e-05
-1.47324708744021e-05
-1.40349151217114e-05
-2.3176539871618e-05
-2.14476596947975e-05
-9.62673603380211e-06
-3.89458784556343e-05
-1.88819198163712e-05
-8.99357611906267e-06
-2.69669526914167e-05
-9.32795583788388e-06
-2.94119866182615e-05
1.04003271815602e-05
-3.03799820567485e-05
-1.23006708914536e-05
-5.75021943819631e-05
-2.11840339380205e-05
-1.83927809948148e-05
-2.91033997663039e-05
-2.91916140192665e-05
2.94027910143544e-06
-3.4887754475694e-05
-3.18724401738431e-05
-9.40711246827484e-06
-2.3023139521745e-05
-3.08659615865418e-05
-2.26483596729909e-05
-1.58340836090625e-05
-2.79163456266962e-05
-1.58678053001453e-05
-1.57378792076907e-05
-2.39913744880559e-05
-2.47432107229193e-06
-1.57249849352809e-05
-1.79971701672116e-05
-1.16561496933113e-05
-1.96573063379696e-06
-2.92984527298954e-05
-8.39743354551677e-06
2.46126089750063e-06
-2.77289258292491e-05
-2.35485804895292e-05
-1.76316513225023e-05
-1.84555305146402e-05
-2.25153511220719e-05
-2.99421749301055e-05
-1.84104626036511e-05
-2.41355406944147e-05
-1.58570854256841e-05
-2.12567981650099e-05
-3.47418223960024e-05
2.90489684076914e-06
3.24822239715209e-06
-3.54041130835106e-05
-1.12442090028604e-05
-9.47626457672612e-06
-4.18133616973911e-05
-3.83764308172843e-05
-1.88251893733247e-05
-1.85312333920056e-05
-1.96400334025391e-05
-4.84671203702091e-05
-2.67618395813694e-05
-2.27448280191053e-05
-3.81626907956472e-05
-2.28533433716071e-05
-6.81992025024101e-06
-2.37901178381587e-05
-1.64627554056065e-05
-2.80282601150691e-05
-1.7569201255147e-05
-3.96534149784602e-05
-2.10920143441541e-05
-3.18394254971528e-05
-1.2535909411573e-05
-2.04921774844619e-05
-1.56185080458542e-05
-1.38242528894306e-05
-1.06841877483462e-05
-3.07362440583581e-05
-2.28157725908107e-05
-1.75773118169186e-05
5.07632402620291e-06
-1.1858878314033e-05
-1.75845063653164e-05
-1.21196325411903e-05
-1.16916348620754e-05
-2.19755599795766e-05
-4.11758180726725e-05
-4.07781534115333e-05
-1.82240696482371e-05
-1.50327879680297e-05
-4.67833132965811e-06
8.90409781502279e-07
-2.52902209230878e-05
-3.12472554918997e-05
-1.02102206221257e-05
-2.94680838634738e-05
-3.66252521817133e-05
-6.70921585251229e-06
-2.82245629833047e-05
-3.56570115936392e-05
1.94985695784661e-06
-3.95514048934043e-05
-1.93447563623877e-05
-2.90468484597243e-05
-1.76662050306161e-05
-1.77219280520137e-05
-2.09865576343383e-05
-3.82475459569889e-05
-1.82288831008032e-05
-4.50988079006147e-06
-2.65894269772229e-05
-1.34656080388267e-05
-1.77579852415354e-05
-1.95056886614456e-05
-2.42198758582884e-05
-7.25377669616141e-06
-1.30853791153321e-05
-1.95040668498146e-05
-2.70745053058576e-05
-2.75566779335836e-05
-2.15870497878589e-05
-2.68222745625575e-05
-3.86263486086619e-05
-2.9012057584095e-05
-1.92500289632203e-05
-2.78707390920392e-05
3.07747253709445e-06
-2.41389501060307e-05
-1.37332668122934e-05
-8.81611634164763e-06
-1.53075794876399e-05
-1.91013345889702e-05
-3.14174343466107e-05
-1.71659033364285e-05
-1.68047669569208e-05
-1.26407810393199e-05
-2.22915070564781e-05
4.50683652241057e-07
-1.23336275875013e-05
-9.35718532471091e-06
-8.07599849350001e-06
-2.54110271508532e-05
-1.92896369108349e-05
-1.19889558364148e-05
-9.59254054143475e-06
-2.11035821727915e-05
-1.22576081452531e-05
-2.30716958562691e-05
-1.78783123447034e-05
-1.60671386039085e-05
-2.9777611547989e-05
3.28532293505881e-07
-2.27569436084073e-05
-2.75439499967915e-05
-3.35803230460094e-05
-3.11397851632504e-05
-3.02925376884909e-05
5.85966014968136e-06
-2.5139326110229e-05
-2.75971848494956e-05
-3.77141777470702e-06
-2.02316819770577e-05
-3.07395770959733e-05
-3.89892051191219e-05
-1.81015869043112e-05
-8.75840972835504e-06
-2.84179969448269e-06
5.18676673354314e-06
-3.80662985507843e-05
-2.31774860439419e-05
-4.28659314471192e-05
-3.22998326052266e-05
-1.22865319226636e-05
-3.28736047794174e-05
-3.21623328544655e-05
-1.65773749749518e-05
-2.51578803661935e-05
-1.3737917251495e-05
-4.05384623222753e-05
-4.7808202927674e-05
-2.14205488638688e-06
-2.77302041295236e-05
3.84630166584054e-07
-1.56620491101941e-05
-7.98288813709096e-06
-2.18185341924969e-05
-1.03032735082511e-05
-2.03194981304555e-05
-1.93276411884871e-05
-3.88202951255763e-05
-3.05478110584529e-05
-1.93518616042765e-05
-8.76380410001535e-06
-3.59653743494998e-05
-1.70236490913649e-05
-3.06660485257036e-05
-1.86768226511659e-05
-1.38842371960415e-05
-1.77756701251473e-05
-2.02943993280445e-05
-2.18693893559163e-05
4.29860375854464e-06
6.05496684915365e-06
-1.49418431532953e-05
-8.09884214057667e-06
-2.95334613576897e-05
-3.30490190710127e-05
-4.09995642034906e-05
-2.66926181360828e-05
-2.42385105743208e-05
-3.65678392955241e-05
-3.74266676510106e-05
-2.11292260426517e-05
-1.65664079323892e-05
-1.58547706269032e-07
-1.6896511349864e-05
-3.15274174853666e-05
-2.58318341859406e-05
4.90322494605135e-08
-2.85834985096067e-05
-1.98971351235934e-05
-1.56249791843386e-05
-1.81044440370951e-05
-1.32600744670882e-05
-5.31488733823175e-06
-4.88979388761053e-05
-3.08789623925065e-06
-1.49058569067439e-05
-1.90807388341983e-05
-1.31155509431378e-05
-1.46495801078652e-05
-2.70073826497791e-05
-1.39952512272794e-05
-3.22958292179376e-05
-1.82924585486054e-05
-1.48456381069155e-05
-4.32437285458779e-05
-3.58940494955928e-05
-2.67078046637327e-05
-2.15904949327619e-05
-2.8229934330732e-05
-6.5774771548371e-06
-3.84685143239284e-05
-1.69370292621307e-05
-1.24102697299629e-05
-1.45798501614927e-05
-1.99019325215234e-05
-2.65550546885805e-05
-1.73218112472539e-05
-3.62744274187618e-05
-2.57943011931399e-05
-1.47484392818189e-05
-2.26039623730822e-05
-3.51527501404195e-05
-1.11660479871948e-05
-1.36528794501618e-06
-5.5322350309898e-06
-3.16333405256551e-05
-1.95634641644529e-05
-2.00742133902173e-05
-6.10103285003962e-06
-3.98955191471032e-05
-3.80278738626245e-05
-1.22742597762475e-05
-3.07710735639718e-05
-4.57014936184748e-05
-2.96559758736283e-05
-2.74023383198461e-05
-1.36754637809908e-05
-2.53110435357643e-05
-2.04915707910247e-05
-1.60442095134736e-05
-2.41842122955269e-05
-1.74841816711318e-05
-2.83659950984039e-05
-3.18391274915195e-06
-1.4420060332236e-05
-7.72109399735985e-06
-1.60016281352124e-06
-1.596983111866e-05
-3.78266861989956e-05
-2.17160098277626e-05
-3.1552521549529e-06
-2.84679911212585e-05
-2.16669192085148e-05
-3.15565738038197e-05
-1.16489046172259e-05
-1.43985329987417e-05
-3.26458898365237e-05
-6.7864313655109e-06
-2.84105563420275e-05
-3.93105551122238e-05
-2.27975528265107e-05
-3.71641957542738e-05
-3.45689202916374e-05
-4.67859581529632e-06
-3.19839481150623e-06
-1.4573698099216e-05
-2.53347340471309e-05
-3.01203638423269e-05
-2.42832639650941e-05
4.11443763245462e-06
-1.86106223090502e-05
-1.05355460955605e-05
-2.46860182846741e-05
-1.25569612190372e-05
-9.27670902570499e-06
-2.36491727656744e-05
-1.60853612191886e-05
-1.47212046364988e-05
-3.99061922183495e-05
-2.16675875584164e-05
-2.37773626953833e-06
-3.91034950536498e-05
3.798161807124e-06
-1.62589799380193e-05
-2.00887493704995e-05
-4.30637798837338e-05
-7.09328201756415e-06
-1.48607870471356e-05
-1.38817924271009e-05
-8.73577907489215e-06
-2.4849717280293e-05
9.36373755935557e-06
-1.64890713200127e-05
-2.92214385317262e-05
-1.38985680421887e-05
-3.49783328823286e-05
-1.30660792433825e-05
-6.13284677016027e-06
-1.37681183770424e-05
-9.50388327934438e-06
-1.59368311994207e-05
-2.68079092506769e-05
-1.27357499755661e-05
1.69081980238136e-06
3.05262466395477e-06
-1.95295100156738e-05
-1.67645022092245e-05
-4.0982934839234e-05
-2.22428731151283e-05
-8.28453470564791e-06
-2.16585674471454e-05
-2.64278590643333e-05
-2.58697419075161e-05
-4.74632213498104e-05
-1.8933943736726e-05
-1.55783235678272e-05
-4.23136863861803e-05
-1.86150589782372e-05
1.68768607814994e-05
-3.40896346988407e-06
-2.63594246624682e-05
-4.38086250937963e-06
-7.727748396668e-06
-1.37075990296872e-05
-1.37694992018546e-05
-5.57016171798054e-06
-2.04123431292067e-05
-1.15154167994925e-05
-1.61813024736597e-05
-1.45492236291578e-05
6.00448854647479e-06
-3.65221977724158e-05
-1.7286594955325e-05
-1.45522663209568e-05
-4.29881944797299e-05
-2.57734687669208e-05
-2.79686795599251e-05
-2.84574552841695e-05
-1.08533456321727e-05
-4.5302509531014e-05
-2.11845723716038e-05
-2.45773192413797e-05
-2.86409516402913e-05
-1.5450550197677e-05
-1.07107402507659e-05
-2.58826364520962e-05
-2.92287305188026e-05
-5.22374848209957e-05
-2.7210725438034e-05
-3.7770656828582e-05
-4.26709043914969e-05
-2.5316314215335e-05
-3.82917743248515e-05
-2.55819901352501e-05
-1.91639640827464e-05
-1.76665858677534e-05
-2.72679234658273e-05
-2.98381575003606e-05
-6.3684077045528e-07
-3.52052826160325e-05
-2.23847176316826e-05
-4.10673462892993e-05
-2.69926660622432e-05
-3.72881241611146e-05
-3.9895013625027e-05
-3.42835229712197e-05
-1.8428457824661e-05
-1.61054148890156e-05
-3.45401369872269e-05
2.65401772201329e-06
-1.99050105495838e-05
-1.68133493456066e-05
-3.44508774578774e-05
-2.49709571073052e-06
-1.5955888038515e-05
-2.84256437458027e-05
-8.6040991354824e-06
1.71313049681465e-05
-8.70754508215817e-06
-2.33111176059008e-05
-3.42533778403527e-06
1.06567179036651e-05
-2.71654326664189e-05
-2.7544831253322e-06
-2.62959838169594e-05
-3.86814897444435e-06
-4.33945152387024e-06
-3.55317845577231e-05
-2.1521421833047e-05
-3.94245613106568e-05
8.33209135002218e-06
-1.65314807046307e-05
-1.0079355594377e-05
-3.21985506434296e-05
-2.12609210372072e-05
3.90924480909384e-06
-2.84845698113163e-05
-2.02005961986924e-05
-1.52410571631794e-05
-2.92785868327869e-05
-1.87116743761467e-05
1.11512211034422e-05
-2.26424798855014e-05
-2.44795642658114e-05
1.5240020000742e-06
-4.82312668888444e-06
-1.59286197262887e-05
-3.07902378751711e-05
-1.7075694930037e-05
-3.90951314963277e-05
-5.20080550697333e-06
-3.75782947915541e-05
-8.72384894354067e-06
-1.19020300866956e-05
-2.20455571016033e-05
-3.05215051535065e-05
-1.56310063520957e-05
-8.652689363022e-06
-3.70973369606283e-05
-3.92675436871371e-05
-2.03048486902882e-05
-3.64708678749803e-05
-2.57094329099681e-05
-3.38293917204646e-05
-3.46612942157216e-05
-1.19531858429466e-05
-1.7481190513289e-05
-2.23799040859277e-05
-1.5014991064046e-05
-1.96433480548436e-05
-1.63425886097126e-05
-2.00707202704552e-05
-1.26054118376303e-05
-1.06974289100602e-05
-2.47219102201183e-05
-2.32031890653439e-05
-1.28797381777151e-05
-2.09906191638472e-05
-1.79067241475933e-05
-1.78481548804662e-05
-2.85766000648188e-05
-1.24301321616225e-05
-1.04026496824952e-05
1.24239875949853e-06
-7.71705814067869e-06
-1.89666505417637e-06
-8.7850287464585e-06
-7.30824319348793e-06
-1.01270372388712e-05
-1.79623581349585e-05
-1.4272630721099e-06
-2.46896785854964e-05
-9.58004154028532e-06
-4.22009720955619e-05
-1.70363755899307e-07
-2.99055947897215e-05
-6.92275287576283e-06
-2.15285947233781e-05
-2.02342426137946e-05
-1.21031366565431e-05
-2.14037378942777e-05
-2.09890206367755e-05
-2.5112156737183e-05
-1.45575102171879e-05
-2.09613372332686e-05
-3.04581248401025e-05
-1.5551243102316e-05
-2.98822896202689e-05
-2.83431632402058e-05
-1.53744207669665e-05
7.30776041524404e-06
-2.12900839691033e-05
-1.81964994605317e-05
-1.17606413688372e-05
-1.69026955048749e-05
3.05109578066325e-07
-1.50829332673759e-05
-2.05427964970811e-05
-6.97489727948707e-07
-2.30005089485774e-05
-8.71210561223592e-06
-3.17749972898299e-05
-4.39417349726439e-05
-1.29718463650344e-05
-2.81928168783143e-05
-1.96521242747851e-05
-2.2484835295509e-05
-6.58099371070207e-06
-4.22331077396215e-06
-3.16016240959724e-05
-3.54381184564224e-05
-1.73926163812337e-05
-1.42607893932305e-05
-1.38236362833789e-05
-3.71245082276911e-05
-2.05088690091502e-05
2.36079667798002e-06
-2.36974703969545e-05
-3.00561992390695e-05
-3.107057698345e-05
-4.09675788843715e-05
-2.46378959243278e-05
-3.9110299716831e-05
-1.80705445374745e-05
-2.74842233326071e-05
-3.0504337098508e-05
-3.7216668913936e-05
-4.53463983960288e-06
-3.72943754292315e-05
-2.88062879375031e-05
-2.39243713661396e-05
-3.54246276592988e-05
-8.49891589362182e-06
-1.14556923173604e-05
-1.58671593381704e-05
-9.52086631024296e-06
1.7730773794979e-05
-7.14793527022585e-06
2.68414169402097e-06
-9.25216675756617e-06
4.25954211417841e-06
-5.18179463891307e-05
-1.74249683242166e-05
-2.60027393571285e-06
-2.32133012214397e-05
-1.03980239006496e-05
-1.89437932849285e-05
-1.64029500801821e-05
-2.27279496600124e-05
-1.02571373165404e-05
-2.0453594437736e-05
-3.10542894533563e-05
-3.63830219221694e-06
-1.88661818543148e-05
-7.55868922407178e-06
-1.61860261778233e-05
-3.12082907886327e-05
1.41896186620765e-06
7.9605733210015e-06
-3.4445316037252e-05
-1.21790375570542e-05
-1.90762185435491e-05
-3.312243435918e-05
-2.41358989706117e-05
-2.54702256711194e-05
-2.51666495042619e-05
-2.18907283166979e-05
-1.30511218545116e-05
-1.19326343779465e-05
-2.01622739871371e-05
-2.78955368998938e-05
-1.52617420774655e-05
-7.74212258034566e-06
-2.03115165048762e-05
-1.87327096372597e-05
-1.5190945493055e-05
-9.43066438950239e-07
-3.35365283246141e-05
-2.70048043282148e-05
-3.8626404762637e-05
-2.38676268695743e-06
-3.13762213231277e-05
4.3660381006032e-06
-2.2917013232278e-05
-3.83419434575979e-05
-3.24932693730863e-05
-2.95682487558596e-05
-1.40868128589927e-05
-3.17699166940031e-05
-4.03340146137569e-05
-2.34985839810487e-05
-2.20843263324664e-05
-3.32414941771014e-05
-3.14505963703803e-05
-3.05580628174684e-05
-5.42641256670301e-06
-2.51161092824542e-05
-8.86604394370998e-06
-1.97770948011237e-05
-2.99911080207772e-05
-4.45362677194001e-05
-2.56463049098544e-05
-3.23138227343193e-05
-2.60221954657067e-05
-1.33442094270132e-05
-2.94751925205424e-05
-2.9088324127325e-05
-3.0501427140887e-05
-8.20768276389542e-06
-1.85880665034168e-05
-2.70011131319823e-05
-5.50158550075385e-06
-9.35910780860948e-06
-2.30853097585858e-05
-1.86846048440302e-05
-1.67324917876767e-05
-6.01641034032314e-06
-1.50482483621313e-05
-5.38365125195462e-06
-4.76984983249419e-05
-2.36368145951724e-05
-2.4918281098693e-05
-1.43429268533587e-05
-2.99734040269534e-05
-4.04294293350013e-05
-3.55165953188214e-05
-1.00473233066795e-05
-1.28648317053458e-05
-5.28863055739491e-07
-3.28725832091503e-05
-1.10039812788227e-05
4.94633896576662e-06
-1.16319864856716e-05
-3.41857172844541e-05
-2.54669238291629e-05
-2.94592930364072e-05
-1.71528291136999e-05
-1.43358139805429e-06
-2.49739847637304e-05
-1.47938631547472e-05
-1.3853834036578e-05
-1.19563591778174e-05
-2.21080403024184e-05
-3.56605032145117e-05
-1.15983305638119e-05
-2.66536551160498e-05
-2.78955201603075e-05
-2.00501678378199e-05
-1.70070223089785e-05
-1.66428593933031e-05
-1.06781178133891e-05
-2.74321639504247e-05
-1.72666582109922e-05
7.43132013986011e-06
-2.07952095273726e-05
-2.81739455153494e-06
-1.92342580609953e-05
-1.43187973244128e-05
-1.54692903473751e-05
-6.78872734879203e-06
-2.97114616124505e-05
-2.05701445499105e-05
-1.67080880466275e-05
-1.13865748399004e-05
-3.92277875976966e-05
-2.45873100903654e-05
-3.24939591431728e-05
-3.93323480333931e-05
-2.10574397070128e-05
-1.59132587811551e-05
6.17608382406056e-06
-2.23185799544129e-06
-2.98110112817843e-05
-1.61404051632038e-05
-2.86281525672407e-06
-2.68162342719652e-05
-2.46925061402969e-05
-3.72982983263237e-05
-3.49598883439362e-05
5.74266821584996e-06
-1.73258156597219e-05
-3.92979168983387e-05
-3.1476588735072e-05
-4.20305465767506e-05
-2.90124188642099e-05
-2.34990313050056e-05
-6.80191579614345e-06
-3.80339210276693e-05
-4.31568513350715e-05
-2.95944121939846e-05
-2.25072759140773e-05
-3.54025242029113e-05
-2.42707582724451e-05
-1.63215668959222e-05
-1.88624688688988e-05
-1.83921250165353e-05
-3.61116909445282e-05
-3.37839609991217e-05
1.03080153020776e-05
-5.00369821081487e-05
-9.62632264781621e-06
-1.21960927255813e-05
-2.98180450240077e-05
-3.2940402843219e-05
-2.8487223026802e-05
-3.53156654430314e-05
-2.56185940773151e-05
-2.03558004695343e-05
-2.72502790851104e-05
-9.78312508035632e-06
-1.51154519076086e-05
-7.66037142277834e-06
-5.3770241123848e-05
-1.70165218380582e-05
-1.66661128886033e-05
-9.96711409280107e-07
-2.7062064256215e-05
-1.41056088703368e-05
-2.37686755401395e-06
-7.0490961250392e-06
-2.28705836645564e-05
-7.36840364342173e-06
-8.76055657990957e-06
-2.75142844332444e-05
-2.67547497758148e-05
-2.78530834533535e-05
-3.87166826810436e-05
-1.96378380155868e-05
-2.00340733781475e-05
-2.18101352292752e-05
-1.64436662625063e-05
-3.49763103935126e-05
-1.97244656320785e-05
-2.08896552705913e-05
-1.68917583912992e-05
-3.68229893648121e-06
-4.8249399452768e-05
-1.35497110369859e-05
-4.43445356644553e-05
-3.39314289910044e-05
-2.2911137157094e-05
-4.68954726585471e-05
-2.40486943414773e-05
-8.60357590239401e-06
-2.04307451866329e-05
-9.90267639391256e-06
-3.19078506470025e-05
-1.92731438181624e-05
-5.06366337831439e-06
-6.36565800448151e-06
-1.56605430850972e-05
-2.12612914541998e-05
-3.77737413293201e-06
-1.80498086947106e-05
1.02762318655463e-07
-3.12600023943659e-05
-1.93066815061215e-05
-1.57993350415036e-05
-3.07625478609827e-05
-3.31721341920937e-05
-3.17399180572078e-05
-2.55146067786707e-05
-6.43028316592401e-06
-8.64188177074117e-06
-1.77303966157891e-05
-3.5121864517814e-05
-1.57981464254931e-05
-2.30300865617921e-05
-2.3589058600129e-06
-1.17248437820696e-05
-2.62197979207776e-05
-3.11091007711681e-05
-1.53549485201195e-05
-1.21860121242691e-05
-1.45467280374182e-05
-2.63928136895948e-05
-1.15609573586361e-05
-2.25776837909397e-05
-1.5124615006444e-05
-1.42407753981197e-05
-2.77124480232372e-05
2.00503140971449e-06
-2.20863503886254e-05
-9.12224006235044e-06
-2.12586714850811e-06
-2.45820538059142e-05
-4.46930293707732e-05
-2.4810426063974e-05
-1.50348266115602e-05
-2.05447038221487e-05
-1.51951590082357e-05
-4.07211283076207e-06
-1.33543065145767e-05
-2.35587578785947e-06
-2.22616970061442e-05
-1.45286591014444e-05
-1.88642920611515e-05
-3.88281753852571e-05
-1.86431840891518e-05
-2.6536072281514e-05
-1.45730678499983e-05
-3.42257866069115e-05
-2.71406508148115e-05
-1.76785495399228e-05
-1.75875369446679e-05
-3.09156801482264e-06
-2.89329246519016e-05
-1.57832044590338e-05
-1.13966604386939e-06
-1.60521467988902e-05
-4.09209072922919e-05
-4.43915761471525e-05
-2.62080334716014e-05
-2.9995782649178e-05
-1.45202560681211e-05
-2.95485435108702e-05
-3.19565966835548e-05
-2.34289478362007e-05
-1.656291449163e-05
-1.59119270980591e-05
-3.68108112497087e-05
-1.73053821938217e-05
-1.65358758302323e-05
-6.9426816736626e-06
-1.02352180591627e-06
-1.20320047284939e-05
-1.14928292773636e-05
-2.56646192597986e-05
-1.68083083112937e-05
-3.05312567441742e-05
-4.7770699202356e-05
-2.23487352658026e-05
-1.88544158490106e-05
-2.56223402295316e-05
-9.01455263415316e-06
-2.70174580552891e-05
-2.84689818552588e-05
-2.17584756524032e-05
-3.82512609280094e-05
4.944188049967e-06
-2.23391005639826e-05
-1.48080525735021e-05
-2.33285552337385e-05
-1.08092030617517e-05
-2.50297726787738e-05
-4.91697887555345e-05
-2.84543839417681e-05
-1.40539425671673e-05
-2.24698583097815e-05
-2.52925507134788e-05
-6.57739631829139e-06
-2.55719466602579e-05
-4.09117842421871e-05
-1.94945717747854e-05
-1.78733692903839e-05
-3.7820620491473e-05
-9.86964019455568e-06
6.61019277832228e-06
-3.10291055042952e-05
-4.11877510858221e-05
-6.97171845061669e-06
-2.76804469321927e-05
-2.05049470143809e-05
-3.94757753928386e-05
-1.28431741259759e-05
-2.09532975169355e-05
-9.99360825114976e-06
-1.93447163337989e-05
-1.40817604939135e-05
-2.36538303927305e-05
-1.91951284306067e-05
-1.86239271828596e-05
-1.67064259590581e-05
-1.66352004721597e-05
-1.45551883016584e-05
-3.93148377366837e-05
-4.61911650392713e-05
-1.14307256687144e-05
-2.15474149996784e-05
-1.01188252568776e-05
-2.47521590516847e-06
-2.0507338504383e-05
7.28636469287584e-06
-3.35657822993341e-05
-2.51026643376833e-05
-9.11240699319542e-06
-7.43672500656471e-06
-6.72087467154506e-06
-6.03532346558832e-06
-9.30806752130323e-06
8.42106354547781e-07
-1.02701641756495e-05
-3.33756188969247e-05
7.81490278248522e-06
-2.6446496154756e-06
-7.6796172261542e-06
-4.06773617866029e-05
-5.41389375392463e-05
-1.96900413622289e-05
-7.93112719433099e-06
-2.35609855527751e-05
-9.22544770005702e-06
-2.80871026515842e-05
-1.36802689648893e-05
-1.77896660914751e-05
-3.84979730811937e-05
2.1617055514603e-06
-2.31227422658336e-05
-2.21064854247456e-05
-2.38259244505028e-05
-2.63834693216077e-05
-3.33191258267974e-05
-4.28802295801453e-05
-2.08815750568636e-05
-1.27964124622795e-05
-1.82128055968126e-05
-1.73097867918146e-05
-1.34789447412409e-05
-1.46829389209556e-05
-2.144305793594e-05
-2.89548059868104e-05
-2.02444323134523e-05
-2.30573074670284e-05
-2.50475836571114e-05
-2.55250188991854e-05
-1.08662581022959e-05
-3.51500414066432e-05
-2.57527605428739e-05
-1.84766925238539e-05
-1.81867807530292e-05
-5.41801048202032e-06
-2.55637438964665e-05
-3.82384976812543e-05
-9.30722712405724e-06
-3.09148361203299e-05
-2.95838019406977e-05
-2.89163743130304e-05
-2.05524928195474e-05
-2.28917461304226e-05
-3.26728744716426e-05
-1.99651112194842e-05
-5.23367962835547e-05
-1.07963683619604e-05
-2.49987474836442e-05
-2.15763897552921e-06
-1.10497144892403e-05
-1.25134603723635e-06
-2.91429175333963e-05
-1.90674121024187e-05
-3.54937945276125e-06
-2.41166878137822e-05
-1.92486376846737e-05
-4.16034610073831e-05
-3.57337939389681e-07
-2.0501905663746e-05
-1.81026648702854e-05
-3.89248481204477e-05
-4.28223612634828e-05
-1.78472607868329e-05
-2.58344190357799e-05
-3.59224816394968e-05
-1.00160617433803e-05
-1.24884928301202e-05
-2.81504888913147e-05
-2.03178107092425e-05
-2.22197863022474e-05
-3.16426902525031e-05
-2.58944447078933e-05
-2.99474503466739e-05
-1.33456281007733e-05
-1.65601906238196e-05
-2.16293369068347e-05
-1.50099356399874e-05
-1.67775015576105e-05
-1.53294387704189e-05
-2.83802831319638e-05
-2.76549769015832e-05
-7.1560077870991e-06
-1.55184486136586e-05
-2.03721583516801e-05
-9.35145225225255e-06
-3.01494160779759e-05
-2.26052402250566e-05
-2.46794711299582e-05
-2.18546841263069e-05
-2.10073878512234e-05
-1.86601799795626e-05
-5.55375725236863e-06
-2.67257903297416e-05
-8.39580742046283e-06
-1.28194391938453e-06
-3.74348530774309e-05
-2.04822095837159e-05
-2.9556216836879e-05
-2.92137402834555e-05
-1.61055212999938e-05
-2.80907925200977e-05
-1.8773196266531e-05
2.62077111385425e-06
-1.9125674237631e-05
-2.19150564582654e-05
-1.68361891660471e-05
-2.93741157135696e-05
-1.77846399004862e-05
-1.3031133975229e-05
-4.40778619211865e-06
-1.88607633909256e-05
-4.09930913477872e-05
-4.46495208808702e-07
-2.14710303705961e-05
-2.31836835893063e-05
-4.00834112903316e-05
-2.44672220882604e-05
-8.58376370904323e-06
-1.12149644207979e-05
-1.68124967900689e-05
-4.26194165579101e-05
-2.84354535149409e-05
-1.52948588374575e-05
-1.72674001362199e-05
-2.05520589302778e-05
-4.26423126516425e-05
-4.17783097318426e-06
-2.19776020050648e-05
-1.79141591986117e-05
-8.37668642274781e-06
-9.94248186218057e-06
-4.02297002390351e-06
-2.49934783721151e-06
-1.41554302048833e-05
5.7147572830993e-06
-3.11311312404004e-05
-1.85535416941893e-05
-2.56129539813081e-05
-2.27500017980739e-05
-2.31690193846949e-05
-1.96864660559122e-05
-1.25024853561006e-05
-9.45023751271175e-06
-3.91792020038398e-06
-1.34623693141745e-05
-1.33803607163355e-05
-2.57229892212985e-05
-1.93987865026019e-05
3.46316063549716e-06
-2.84969658031317e-05
-2.40768191750708e-05
-3.16632009964532e-05
-2.23847110070158e-05
-3.22781238989865e-05
3.44720005781239e-07
-2.65255785720951e-05
-6.78323001480336e-06
-5.51892414257241e-06
-2.62077823235998e-05
-1.53717880489369e-06
-1.81747751518314e-05
-3.86525297465901e-05
-1.6258829478402e-05
-3.51729504514839e-05
-2.96272251746257e-05
-2.77344172643855e-05
-1.41337058714834e-05
-2.63299484460893e-05
-2.97487216717942e-05
-2.39599805781476e-05
-1.8154364487426e-05
-2.43201202648256e-05
-1.81296538165619e-05
-1.14555048988039e-05
-1.00348912829449e-05
-2.71721847548013e-05
-1.48078687788517e-05
-3.38341364187272e-05
-1.44646808907862e-05
-1.82999260210833e-05
-2.16801451918049e-05
-1.12703267343816e-05
-5.69087144986472e-06
5.3835306158259e-06
-1.86038034541325e-05
-3.14184055417925e-05
-2.40851510494499e-05
-3.26074185697352e-05
-1.04888771006492e-05
-2.58328776780004e-05
-3.13344189498083e-05
-2.80217068048657e-05
-1.02356051841532e-05
-2.15281836959791e-05
-2.14276194804558e-05
-2.92358794550368e-06
-5.89063735269481e-06
-2.21079867361135e-05
-2.30516443940433e-05
-1.29841616967011e-05
-2.7058682452714e-05
-2.73253995024646e-05
-5.88950617936752e-05
-5.79903959811205e-06
-1.08708892720911e-05
-1.54668028372329e-05
-2.7271809287039e-05
-4.42005779750592e-05
-7.08516831580745e-06
-2.85219485950484e-05
-1.47510794141378e-05
-3.71738734672068e-05
-3.51644190291798e-05
-1.59015575481269e-05
2.35966718461719e-06
-7.32359686523358e-06
-1.68773311574852e-05
-2.44608214464054e-05
-1.45333082806244e-05
-2.30783951309197e-05
-2.19491437061205e-06
-1.28987440861225e-05
-2.52364747055581e-05
-1.63304590653458e-05
-4.90240329129217e-05
-3.17905243976159e-05
-1.99473900679584e-05
-1.71699472356886e-05
-4.08402959444912e-05
-3.93729844515158e-05
-2.29487006726513e-05
-2.3721087854108e-05
-3.8443052451094e-05
-2.47502757999939e-05
-2.43371469541592e-05
-2.22914168850146e-05
-2.23045712911529e-05
-3.40048705959763e-05
-2.08548983551515e-07
-1.44552837033845e-05
-2.09698930532174e-05
-2.08073928983729e-05
-1.91001471990988e-05
-1.58729477887615e-05
-3.98737850419636e-05
-2.89371302057763e-05
6.04696516631268e-06
-2.31163561611304e-05
-2.69094734629807e-05
-2.23740425861878e-05
-2.40029230199099e-05
-4.95478790819886e-05
-3.02069207747839e-05
-7.62516275457188e-06
-2.64932833029393e-05
-7.00844568290056e-06
-1.20983776524924e-05
-1.02781672306003e-05
-3.58071248233328e-05
-1.31771743298357e-05
-1.972654982239e-05
-7.48517447240155e-06
-3.35914451732756e-05
-2.71415018848051e-05
-1.05100138851434e-07
-4.00314525624998e-05
-2.90577474068456e-05
-8.92457132543343e-06
-3.73470457845691e-05
-3.11501137738454e-05
-1.01783631515114e-05
-3.93701927420932e-05
-2.24950270272432e-05
-1.53692174858478e-05
-2.1364936419926e-05
-2.12519798950451e-05
-1.54763825530767e-05
-1.41810271885797e-05
-2.6920097705468e-05
-4.76317879808805e-06
2.14910231900077e-06
-1.03476349755119e-05
-1.02173469802653e-05
-1.04652651390643e-05
-2.41070819718888e-05
-5.39324669759954e-06
-2.48485012475958e-05
-1.29059623387231e-05
-2.98587688081396e-05
-2.83205868496385e-05
-6.66041426740373e-06
-2.47741392282545e-05
-5.97608325737194e-06
-2.81738919129724e-05
-4.06831539940981e-05
-1.97292521017928e-05
-1.55817639578194e-05
-2.8398207320751e-05
1.43838225280261e-05
-2.72993960148378e-05
-1.37383001686876e-05
-8.28565486623865e-06
-3.10264239930959e-05
-8.65555998570522e-06
-1.23610136714438e-05
9.26561320038214e-06
-9.96288364816086e-06
-1.92803766261621e-05
-2.34000634576376e-05
-2.27498703830837e-05
-3.76878794581865e-05
-2.19794008551833e-05
-1.93397157246193e-05
-1.31368100794479e-05
-2.02532837906136e-05
-1.7323089182489e-05
-1.6334541993543e-05
-1.06132362454907e-05
-5.07588004473539e-06
-1.706384441821e-05
-8.69572870401812e-06
-8.2706354044272e-06
-3.40772793747766e-05
-7.75100101941007e-06
-2.43615614086937e-05
-3.02143266176801e-05
-1.13359149575531e-05
-5.49299392976466e-06
-1.80144194143875e-05
5.92762578495471e-07
-3.32140454108425e-05
-2.35096505841691e-05
-1.30418409581503e-05
-2.53122636806663e-05
-1.55880475135638e-05
-3.90893068818636e-06
-9.91298011655686e-06
-1.32918148143813e-05
-1.51011299598819e-05
-3.50507212889364e-05
-2.43830540289637e-05
3.35033427212257e-06
-1.46564836099789e-05
-6.40334526515986e-07
-3.72168324466517e-05
-3.11381285817617e-05
-1.98790099787247e-05
-1.87795967250293e-05
-1.10384808222604e-05
-1.30700831909838e-05
-1.60450475635757e-05
-7.59143357899423e-06
-3.12192964761658e-05
-3.19726171561678e-05
-1.93043325815865e-05
-1.75708548120672e-05
-3.00365364874197e-05
-4.51364092823482e-05
1.16441356208414e-06
-3.80788829185838e-05
-1.26304700672965e-06
-3.73015797964043e-05
-1.51382329582486e-05
-1.38634408193244e-06
-1.63183823545132e-05
-1.71308369557876e-05
-2.82584749266282e-05
-1.79866619398914e-05
-2.91353869248712e-05
-4.64384822768986e-05
-4.22813424408191e-06
-2.73769361429608e-05
-2.44915349639373e-05
-3.15032884755745e-06
-7.99812025060944e-06
-1.45081822877881e-06
-1.78399757213358e-05
-1.55012053779839e-05
-9.06180542222937e-06
-2.40045295786842e-05
-3.46532722876339e-05
-1.21788759674069e-05
-4.95560459972975e-05
-1.12130274206861e-05
-3.06172407846106e-05
-2.01790100882967e-05
-2.49131664744425e-05
-3.02162141920078e-05
-3.33106541077471e-05
-1.90634032274448e-05
-2.69433125211206e-05
-2.22830699049243e-05
-1.38914174041058e-05
-1.01378402180811e-05
-4.59327737371569e-06
-2.11863402123863e-05
-1.94713855376352e-05
-1.6889481618814e-05
-2.81560877471753e-05
-3.03717874349715e-05
-1.92523630755415e-05
-1.88887602646376e-05
-4.46010899638318e-05
-2.04224719341839e-05
-2.18015348901104e-05
-3.15756899260742e-05
-1.08330735176907e-05
-2.38728518730997e-05
-1.31420652601467e-05
-4.20195278419952e-05
-1.57745187090669e-05
-1.48088886427233e-05
-4.23806917401162e-05
-4.51217802488547e-05
-9.23085221036666e-06
-2.05927809189977e-05
-2.53522749656123e-05
-3.94851516451094e-05
-2.09691763427998e-05
-4.31371519242253e-06
-2.61329978410173e-05
-1.8138802669058e-05
-4.02348867881076e-05
-5.76854244594109e-05
-3.13047829105095e-05
-1.38480572277076e-05
-2.73835588489621e-05
-2.64032621187703e-05
-1.87793881124326e-05
-2.36308155528945e-05
-3.21249035910934e-05
-3.76976514083925e-05
-1.72562297250644e-05
-2.96637524446568e-05
-3.38081410657983e-05
-1.75819487063164e-05
-1.63814208184618e-05
-4.28649924169225e-05
-3.09743706398743e-05
-2.8356827720656e-05
-1.20901081521859e-05
-1.9830074762485e-05
-4.40617135977886e-07
-4.21940047747565e-05
-2.47579067900034e-05
-1.52183897145251e-05
-1.42318460271863e-05
-2.10113366057735e-05
-2.54273431388475e-05
-1.16802181245328e-05
-2.95538781443517e-05
-2.10589360422366e-05
-2.0427465010884e-05
-3.85168797684353e-05
-2.63026872574605e-05
-1.56132734742574e-05
-3.36005436239653e-05
-8.35257223807281e-06
-5.18950464052885e-06
-2.25559429123571e-05
-5.24132562085901e-06
-3.54706149782158e-05
-1.52458301054735e-05
-3.04495534131632e-05
-3.9418643296082e-06
-2.54102775125392e-05
-2.17392514713776e-05
-8.64438828902721e-06
-2.6078175259818e-05
-1.03155234422071e-05
-3.10292043406018e-05
-2.49375061049435e-05
8.38022230478186e-07
-1.11182457434309e-05
-2.26460610364011e-05
-1.35003602187572e-05
-1.27400434544529e-05
-2.10896284089535e-05
-1.353239409932e-05
-2.03034758188684e-05
-9.54602390728529e-06
-2.36992109565456e-05
-2.42611744933606e-05
-4.17500802285837e-05
-2.33530447969276e-05
-2.62421740638798e-05
-3.89836915917323e-06
-2.02559546376003e-05
-2.64983031272613e-05
-2.50685868533445e-05
-2.67939398201262e-05
-1.00093268983413e-05
-1.65859159988466e-05
-1.3512857868806e-05
-3.3213776403704e-06
-5.20651486592264e-06
-1.64239312607746e-05
-2.12383823495166e-05
-1.70316546834594e-05
-2.65163809233719e-05
-2.87217577565408e-05
-1.4864118295452e-05
-1.97704184423792e-05
-3.92971926568853e-05
1.4443333317442e-05
-2.57182034270624e-05
-5.02701173203069e-06
-9.47183522737029e-06
-1.57416864283619e-05
-3.37962242927369e-05
-2.33008731032814e-05
-3.37595945862186e-06
-1.90834330356287e-05
-3.83098729482778e-05
-2.55263471031233e-05
-1.37708859123034e-05
5.08912428759395e-07
-2.96702082243929e-05
-4.70903588567956e-06
-1.97547010333295e-05
-1.82307615426855e-05
-2.34169036276711e-05
-5.68435262378142e-06
-4.51764389840084e-06
-3.28968841101311e-05
-1.83529668800385e-05
-8.4636266855335e-06
-2.06421888028705e-05
-1.8225591289179e-05
-3.82317399305286e-05
1.1698019880985e-05
-7.51770313664698e-06
-1.72287633857922e-05
-1.79868800877329e-05
-1.25252407690455e-05
-1.36772565138595e-05
-2.82492984761966e-05
-5.60810655118409e-06
-2.60407196927019e-05
-1.05611861590401e-05
-1.45357141951648e-05
-3.53027307116269e-05
-7.5662294942471e-06
-3.15750758311353e-06
-3.38990100906887e-05
-2.46084004932848e-05
-2.19690486944372e-05
-3.59361237053703e-05
-2.81230614010632e-06
-1.86280104096114e-05
-1.56288171701292e-05
-1.83700754709262e-05
-4.02406700337677e-05
-2.51363639905501e-05
-2.33521643068759e-05
-9.01133427219023e-06
-2.73264267935745e-05
-2.11221815879085e-05
-1.80230331276903e-06
-1.44866437305606e-05
-1.23889063338382e-06
-1.4959837693243e-05
-2.75269904485874e-05
-6.17268413677534e-06
-2.43206705103992e-05
-3.54160225288836e-05
-2.14636873092401e-05
-3.12011389928699e-05
-2.59361104202331e-05
-1.53925656261028e-05
-3.29426644682401e-05
-1.95825739618934e-05
-1.53399429274973e-05
-1.24091947319129e-05
-2.76396889471029e-05
-3.44804638422857e-05
-1.37318591654283e-05
-1.87508941071521e-05
-2.91862769237309e-05
-1.73274046563088e-05
-1.08978981136754e-05
-2.50100529309028e-05
-1.7138886311088e-05
-1.54113534612043e-05
-1.34362313318044e-05
-3.19826998602808e-05
-7.70304588844524e-06
-2.12024564333785e-05
-2.7356036182391e-05
-3.06056094169883e-05
-2.33500411956373e-05
-2.39447637562582e-05
2.89841026654706e-06
-3.57465724763144e-06
-2.98950900854581e-05
-3.01971839983351e-05
-1.77374478237672e-05
-1.2024468823012e-05
-5.59356970214998e-06
-1.52015122505656e-05
-3.04763339904277e-05
-2.9127466638745e-06
-3.13601594766761e-05
-2.25789162786528e-05
-9.29210506349794e-07
-1.81203592879417e-05
-3.13224682954546e-05
-2.96212134057574e-05
-2.22764957627412e-05
-1.63076803669123e-05
-1.34098477868839e-05
-3.12353920217196e-05
-8.68281768129525e-06
-3.26097192738864e-05
1.36932743281587e-06
-1.65606922044983e-05
-1.26900050671071e-05
-8.32695880708503e-07
-1.75813494042751e-05
-1.29676753225074e-05
-3.60659246871883e-05
-3.83696791877235e-05
-9.09613709765995e-06
-2.1652740922732e-06
-9.54111357209235e-06
-2.40926039329903e-05
-5.24116614692365e-06
-2.03551272422448e-05
1.64522989737672e-06
-3.18572833631922e-05
4.89057447075014e-06
-1.72091846316764e-05
-1.8133869917804e-05
-1.58086270520179e-05
-2.93627992023248e-05
-2.58120762176097e-06
-1.88287778416215e-05
-2.81173241683274e-05
-9.57654797730576e-06
-4.40882047290834e-05
-4.47779988369079e-05
-2.63588926077374e-05
-2.81382381959153e-05
-2.37523122106321e-05
-1.56980953869372e-05
-1.48821044949443e-05
-3.13074200141133e-05
-2.81265187538575e-05
-3.63354469352471e-05
-3.28777774708932e-05
-1.11258837237366e-05
-1.96781168083581e-05
-3.06943589032656e-05
-1.06678416928001e-05
-3.54057027194336e-05
-3.43415861125704e-05
-2.52358494750701e-05
-3.50633385137755e-05
-1.49875884064378e-05
-2.36196745477991e-05
-8.82081296020583e-06
-2.18561418660083e-05
-3.00017195880298e-05
-1.4762130550899e-05
-6.07319592079464e-06
-2.13067885924231e-05
-4.43323183642778e-05
-1.42393257855925e-05
-2.05007749627772e-05
-3.68999878565184e-05
-2.16118349376201e-05
-2.1917949644066e-05
-2.0124994542323e-05
-1.40687021581693e-05
-1.64834780346831e-05
-4.82296651975926e-05
-8.88143767504454e-06
-1.05131291449664e-05
-2.85710057598794e-05
-2.83642826107593e-05
-3.87529268455921e-05
-4.41537680646899e-05
-2.95366479033589e-05
-5.3010496884746e-06
1.51090010829986e-07
-1.24392833878473e-05
-4.26764029204459e-05
-3.68551536902261e-05
-2.1423329496228e-05
-2.97637761496812e-05
-2.31402109817386e-05
-4.78594833193571e-06
-2.1250729505038e-05
-2.94743490200956e-05
-1.05988166952642e-05
-1.82063691376641e-05
-1.7023270982979e-05
-1.70178249305024e-05
-6.15960291753478e-06
-3.45533285573729e-05
-1.84044563073973e-05
-1.39654878971255e-05
-7.42142789743175e-06
-1.52737662846749e-05
-2.70337225908082e-05
-3.19539757598711e-05
-7.9805424536361e-06
-8.24788454153098e-07
-2.68351641642638e-05
-3.39469976075001e-05
-1.39831429737736e-05
-8.31797693322737e-06
-4.53314996050987e-06
-2.47489886421668e-05
-3.82104088327742e-06
-2.39169112970306e-06
-9.85160704267952e-06
-2.63459228125689e-06
-3.66501142822086e-05
-1.41092858711269e-05
-1.57375535543778e-05
-9.29541064894641e-06
-2.60860370282307e-05
-1.50902185324235e-05
-4.4479504419182e-05
-3.14675734102109e-05
-2.0681046945218e-05
-1.15647768179999e-05
-3.97529204246415e-06
-1.27574853212918e-05
-3.11766397769408e-05
-6.95447520806708e-06
-2.66087966142099e-05
-2.01803549871579e-05
-8.14837808865402e-06
-2.49885597695932e-05
-7.05712697588129e-06
-1.39681710368697e-05
-2.27910191746344e-05
-2.37586828808352e-05
-1.77557211822856e-05
-1.67960345536264e-05
3.20929166294992e-06
-1.40708907609818e-05
-1.24188344099796e-05
-1.69136161686789e-05
-2.11896237850609e-05
-2.92257965765887e-05
-4.06953585651193e-05
-2.76041502794834e-06
-1.43900532731978e-05
-4.12066925694143e-06
-2.0927191851677e-05
-1.50943678673859e-05
-3.1024043521792e-05
-1.87373811029685e-06
-1.21136703940991e-05
-3.0989021401885e-05
-2.61796454880147e-05
-5.41382498541993e-06
-3.06282770616255e-05
-6.41547891017214e-06
-8.08076709267382e-06
-3.64238998581796e-05
-2.50060740149488e-05
-2.82424915073291e-05
-1.39523217018009e-05
-1.94155515506709e-05
-2.04996759573259e-05
-1.03514066709305e-05
-1.67448366500577e-05
-1.52279546775616e-05
-5.82250645594508e-06
-2.61877526923275e-05
-1.50533039306679e-05
-3.12407934706458e-05
-2.25624825534292e-05
-1.25352494154553e-05
-9.23252774289087e-06
-1.93681612431606e-05
-2.51265850576794e-05
-3.33292655679492e-05
-1.14248119607544e-05
-2.30726244501962e-05
-2.53163467676111e-05
-1.14526756244944e-05
-1.48501233216776e-05
-2.63786152000456e-05
-7.15532158027065e-06
-3.93478222118929e-05
6.9813605771095e-06
-3.17703505307093e-05
-6.61815916046495e-06
-2.21705316528983e-05
-2.9137700851042e-05
-3.20410537953958e-05
-2.17238846254443e-05
-1.7539568569865e-05
-3.50650458815555e-05
-3.01043289237339e-05
-1.21234169755524e-05
-8.47388169621432e-06
-2.07178768811058e-05
-2.8168404902475e-05
-2.78692710858711e-05
-3.86162551067589e-05
-2.14700079287504e-05
-3.28546761573058e-05
-2.78160171658847e-05
-2.16527968532809e-05
-7.4103371318145e-06
-8.1763109417481e-06
-3.76015630948921e-05
-3.52166758353959e-05
-3.38796006804464e-05
2.625089385174e-07
-9.32093561695869e-06
-1.50930184945186e-06
-2.78444819480042e-05
-4.12113534380381e-05
-8.31961703819835e-06
-2.91136094564388e-05
-3.11459753640345e-05
-1.8479945455445e-05
-1.05463860052928e-05
-4.20713612969e-05
-3.22239170214474e-05
-1.81268615277046e-05
-3.35661572857048e-05
-2.2198308683333e-05
-3.29129266416225e-05
-1.584494963319e-05
-1.32103190926652e-05
-1.28126604916032e-05
-4.29482659790683e-05
9.46304849840102e-07
-9.66518747963992e-06
-2.92745110143165e-05
-2.56041945800637e-05
-2.3400684287062e-05
-2.64724825062883e-05
-2.20304022252821e-05
-2.33745489639496e-05
-2.60859359081101e-05
-2.10498188753539e-05
-1.5425401557211e-05
-1.15259920301292e-05
-3.36700787393442e-05
-5.00163537315515e-06
-2.39764519712263e-05
-2.63116670637583e-05
-6.09977116681715e-06
-2.72515251565788e-05
-1.34062469020701e-05
-1.38256040667524e-05
-3.81836366487685e-05
-2.62012414416361e-05
4.26316394342574e-06
-1.46340775602315e-05
-4.67972352903369e-06
-3.57081795864423e-05
-1.3940602781453e-05
3.92851082052719e-07
-1.02087119310044e-05
-2.46838370380391e-05
-3.24760107908894e-05
-2.71824689698059e-05
-9.99151367213645e-06
-2.11098215657446e-05
-3.51864752707204e-05
-8.18397755072308e-06
-3.90438007379198e-05
-1.78537766791155e-05
-3.13787724394818e-05
1.73364999277092e-06
-3.04780094961922e-05
-2.75456933994117e-05
-1.71027806532948e-05
-1.45949997240176e-05
-1.08125452662641e-05
-1.75216691167401e-05
-3.9670885233611e-05
-3.5184814482693e-05
-5.26990684970706e-05
-1.44989068443603e-05
-3.05477951847876e-05
-6.96944309961642e-06
-1.41060687342095e-05
-1.37774842614518e-05
-1.81829550589625e-05
-4.39815236195374e-06
-3.7620885011325e-05
-2.62181332661472e-05
-2.6291626385357e-05
1.33537039045499e-06
-3.40863315636181e-06
-3.24809135109456e-05
-1.55318949998408e-05
-1.95056845482266e-05
-1.07229684785609e-05
-3.22671257286837e-05
-1.49319169084114e-05
-1.35250032695898e-05
-6.68977345081546e-06
-3.51275931198433e-05
-9.63394525211217e-07
-1.56706604941736e-05
-1.32402799693478e-05
-6.13021095592455e-06
-2.23019172715642e-05
-1.68152857642339e-05
-2.13128458242434e-05
-2.63590422495241e-05
-2.08765943146172e-05
-1.19643812532678e-05
-4.26187041162305e-06
-2.01845275783289e-05
-2.64139605441368e-05
-1.27533020021055e-05
-6.09521846454489e-06
-2.47823464464343e-05
-9.81024713761984e-06
-1.53729254165079e-05
-4.62475415059483e-05
-1.01488658840073e-05
-3.92936145867854e-05
-1.34503453482575e-05
-3.66067804466997e-05
-1.9369608981463e-05
-1.05750182528877e-05
-8.08713384421075e-06
-2.06177403193672e-05
-3.74906112605226e-05
2.17864252537335e-06
3.12418211011569e-06
-2.93993913462669e-05
-5.55058599747671e-05
-1.06962551556126e-05
-1.71786231069301e-05
-1.87738070449126e-05
-2.03724611056277e-05
-1.98379952096103e-05
-2.52717347376279e-05
-2.61699510469016e-05
-2.57799516170738e-05
-2.58044416092435e-05
-3.2650099063216e-05
-9.04571108381209e-06
1.07786080746716e-05
-1.50685224888e-05
-9.84256027720992e-06
-2.08581179340835e-05
-2.99666759095862e-05
-2.24171798740113e-05
-4.18775094103375e-06
-2.31217117325411e-05
5.71085180929778e-06
-3.72905779573475e-06
-2.21472703954808e-05
-2.89779552772858e-05
-3.86175298191113e-06
5.41812143037585e-06
-2.32272856099445e-05
-1.84391048270043e-05
-2.69267942859156e-05
-5.3844272762245e-07
-2.98950206869384e-05
-3.35295914337813e-05
-2.27554229396005e-05
-1.18503278849746e-05
-3.12506330766423e-05
-1.55076641675993e-05
-2.19467137480753e-05
-2.92663032648328e-05
-2.31660633127902e-05
-3.69220396645962e-05
-2.68201318393538e-05
-4.16634872969911e-05
-3.22069979203115e-05
-9.71055377492035e-06
-2.542922597949e-05
-3.88562445232625e-05
-3.72074214720491e-05
-3.07269836702785e-05
-2.88717572861371e-05
-1.62963461566598e-05
-1.96601055459896e-05
-1.20278985271891e-05
-1.1757457842659e-05
-1.36175606788525e-05
-2.60172196094837e-05
-3.91574871951982e-05
-4.16066991343909e-05
-2.50306181166491e-05
-2.43391446516381e-05
-1.76224283875284e-05
-3.08099070570163e-05
-1.57814724418868e-05
-2.61264538083258e-05
-1.43656173551708e-06
-1.03680466064751e-05
-2.5768199686965e-05
-2.44974943255325e-05
-3.18950047765357e-05
-2.77138391610292e-05
-9.91485073063401e-06
-6.15170751988944e-06
-2.15700693056369e-05
-2.60422092987473e-05
-2.27022926372661e-06
-2.05013959689158e-05
-2.07540529360229e-05
-2.30733065663108e-05
7.25196785991466e-06
-3.54650676274702e-06
-1.15996539073317e-06
-1.02199964752532e-05
-1.81896323871555e-05
-2.56343307257897e-05
-4.30243867654948e-05
-1.57809257806249e-05
-8.65715344989174e-06
-1.66367863962818e-05
-1.80268549813542e-05
-6.23846286056015e-06
-8.00299462658702e-06
-3.28427367456017e-05
-1.94368455278188e-05
-5.95408923340144e-06
-1.82550578382531e-05
-7.5450428979911e-06
-4.41856543573053e-05
-1.97812823819489e-05
-2.93583856234298e-05
-3.01322792443865e-05
-2.22201939639333e-05
-2.05229358811886e-06
-1.42061606312114e-05
-2.78009654310864e-06
-3.17114376973559e-05
-3.88755793630852e-05
-2.16309915830443e-05
-2.17755039876382e-05
-4.01153646240517e-05
-2.20399774446558e-05
-3.70356570826863e-06
-2.34625874903608e-05
8.47231193203133e-06
-2.08268065250382e-05
-1.72186241272471e-05
-2.16623030324719e-05
-1.7429377490659e-05
-7.50964298501401e-06
-3.0313901484532e-05
-3.0723612724955e-05
-2.02582682933912e-05
-1.70859086522015e-05
-2.3409163522016e-05
-2.86862753721876e-05
-1.46989124351611e-05
-1.87544918130887e-05
-3.07110456974385e-05
-4.06653052599831e-05
-1.56836670943611e-05
1.54138758251182e-06
-3.30321731640217e-05
-4.50084141223161e-05
-2.94970945007618e-05
-1.76832045767217e-05
-4.15165292072832e-05
-3.19368506012664e-05
-2.73731225265417e-05
-1.67997667080825e-05
-2.52965195843838e-05
-2.66226808224533e-05
-3.77227877425919e-05
-3.20005841649655e-05
-2.413082574172e-05
-1.94104353684787e-05
-1.91419130968716e-05
-2.05419561165304e-05
-3.89901276694102e-06
-7.18391127913878e-06
-9.12107855384058e-06
-2.02307583081126e-05
-3.22931509566724e-05
-2.02970567936907e-05
-1.67530150142341e-05
-3.45757421513704e-05
-2.24287074115654e-05
-2.51144363486004e-05
-1.55579704447498e-05
-3.5639054878187e-05
-2.96388504468332e-05
-1.86498714951446e-05
-1.67106984365645e-05
-9.96300507919566e-06
-9.49140202062931e-06
-2.56000014692741e-05
-2.71526511593619e-05
-1.07764118054661e-05
-2.41512959093621e-05
-1.93804317624105e-05
-1.87755791172011e-05
-2.5535485482071e-05
-2.02999106838441e-05
-5.7019878139837e-06
-2.61464895251577e-05
-3.14172974125379e-05
-2.23985736488939e-05
-1.31028204751018e-05
-3.2446491601486e-05
-1.81079309391729e-05
-1.02796839392633e-05
-1.21819586924265e-05
-2.01625908401782e-05
-1.95222766548283e-05
-2.24121683895339e-05
-3.21079145862714e-05
-1.65854138711888e-05
-1.32544812977132e-05
-2.8928782984255e-05
7.07233398105064e-07
-8.1507929194094e-06
-2.02598102411857e-05
-3.06196487826247e-05
-4.39851812551108e-05
-2.80935390319009e-05
-1.02458677353278e-05
-1.62534389142157e-05
-1.78225728550668e-05
-3.53739683391645e-05
-3.6886338005584e-05
-3.49501209372837e-05
-3.35666844211033e-05
-2.10941379742474e-05
-2.58058006473179e-05
-1.62836300769752e-05
-3.35674763913473e-05
-1.86720597057487e-05
-3.43823135708135e-05
-2.4088806222157e-05
-3.02434705607676e-05
-2.12423675333999e-05
-3.73761810297925e-06
-1.81936843551875e-05
-5.74076162845515e-06
-9.31195480755395e-06
-1.95291863739332e-06
-1.17888374128665e-05
-3.51664526584384e-05
-3.25418621199709e-05
-1.55793086199691e-05
-1.55905820697902e-05
-4.01249699870421e-05
-7.81140087987392e-06
-5.86117126262841e-06
-3.77897152188759e-05
-3.27023087179074e-05
-1.01829196948026e-05
-2.33780717805801e-05
-3.50845047133006e-05
-1.13290355254058e-05
-2.09882034072042e-05
-3.47405149166964e-05
-2.46660307819913e-05
-2.30265952751906e-05
-7.79501363379765e-06
-1.23369539425944e-05
-1.92775466470978e-05
-1.24568656885743e-05
-2.61626308979203e-05
-1.09787937226703e-05
-7.47867027139917e-06
-2.58631810473386e-05
-2.29118114338167e-05
-3.29977747370559e-05
-1.48936990274413e-05
-2.77340595212579e-05
-1.75933009447609e-05
-6.37757562475928e-07
-3.02410687197106e-05
-2.1284082420301e-05
-3.25443185375081e-05
-1.89740844787301e-05
-2.92604055546223e-05
-2.60610690638755e-07
-3.31095606490347e-05
-2.41833129420416e-05
-1.25786947152107e-05
-2.48759031187512e-05
-3.07145578375844e-05
-1.04629116903871e-05
-2.46915300837456e-05
-1.4705386021561e-05
-1.91948303678744e-05
3.36345344510069e-06
-1.13112474152834e-05
-3.14941703736593e-05
-1.76037450882161e-05
-3.99398960496344e-05
-1.12295213869871e-05
-2.67742735460771e-05
-2.97406144654172e-05
-1.15719627838292e-05
-2.63391763021842e-05
-3.08695073425612e-05
-3.82117598245808e-05
-1.67965970493517e-05
-2.74744181547634e-05
-2.57266258718419e-05
-2.94691164254451e-05
-6.36382389191474e-06
-2.91855043754876e-05
-2.92668861079996e-05
-2.80725726276623e-05
-2.67032252263746e-05
-2.10927508511579e-05
-1.41181005353157e-05
-2.13134309924697e-05
-2.52107293076556e-05
-2.69053826880111e-05
-1.92877484541298e-05
5.97619127230764e-07
-1.69437550649533e-05
-3.32162574357448e-05
-1.45865660790466e-05
-2.38295719983656e-05
-2.64393610660684e-05
-3.41533893717925e-05
-1.375714006058e-05
-1.07856473452268e-05
-1.28528021351465e-05
-1.29874293791207e-05
-1.44794599247507e-05
-2.742356989612e-05
-3.21404753300332e-05
-1.23602625819716e-05
-1.90243417362197e-05
-1.59763709429711e-05
-2.68801225961627e-05
-2.30529144947673e-05
-3.56579825374523e-06
-4.97938763923976e-05
-2.86272184648959e-05
-1.66124899848542e-05
-4.14489784755418e-05
-1.92908217490918e-05
-3.25344704893928e-05
-2.12042643992249e-05
-2.19850744254993e-05
-1.11057180166297e-05
-3.15227318104519e-05
-2.997992109908e-05
1.05187982450558e-05
-1.18822467914566e-05
-4.01982789487171e-05
-9.10863513991089e-06
-3.41852360023999e-05
-2.25729921098404e-05
1.76096300296431e-07
-5.7462029935117e-07
-1.20504306168103e-05
-2.6347597248917e-05
-3.74526676929808e-05
-2.44760956364772e-05
-1.04408196205575e-05
-1.80413889066668e-05
-2.83702739951616e-05
-1.60867058127904e-05
-1.99980292452317e-05
-5.4317703194334e-05
-2.91406072487299e-05
4.33261579094101e-06
-9.31808676357786e-06
-3.02769390793699e-05
-1.33615450983939e-05
-3.05229178285027e-05
-1.34716645718373e-05
-5.91042703789445e-06
-2.66637029816418e-05
-1.74373208863387e-05
-8.40240113465465e-06
-2.03315697582686e-05
-2.49112570724078e-05
-1.30321052464369e-05
-3.5042653406206e-05
-3.04287891722734e-05
-3.33291874328631e-05
-1.3879384857297e-05
-2.1421501414408e-05
-9.20534750205073e-07
-1.80080107233909e-05
-3.72947406458533e-06
1.06416869705813e-05
-2.28269084643011e-05
-1.46354481353093e-05
-1.090450533978e-05
-4.59163147602399e-05
-4.28240794909215e-06
-1.78350896233572e-05
-2.6697252159116e-05
-3.15169512750537e-05
-1.08286941905428e-05
-2.45812855827133e-05
-2.98112997677565e-05
-2.28056077827386e-05
-2.74530990445863e-05
-9.79602166239399e-06
-9.92723261726291e-06
-2.4640324109553e-05
-3.86046664835745e-05
-3.11260890772922e-05
-2.29394960343622e-05
-4.668073695686e-06
-2.868080147991e-05
-5.1631952138159e-06
-1.31183530812825e-05
2.936374772243e-07
-3.03711773541145e-05
-2.79122241078398e-05
-1.6004471009512e-05
-1.56683565546272e-06
-1.86246731743248e-05
-1.6036670183552e-05
-1.90207000776313e-05
-2.79800189042624e-05
-1.83505430146377e-05
-2.41390845584226e-05
-3.64758226470314e-05
-7.09664015274444e-06
-1.91024902826775e-05
-1.67444714689927e-05
-1.15792187956623e-05
-1.07060037388282e-05
-2.46343391101884e-05
-2.41630045439159e-05
-4.04836198481391e-05
-1.21424320039428e-05
-1.57738180428584e-05
-1.3273067619922e-05
-6.75649194855566e-06
-1.03841811329836e-05
-2.0240013853385e-05
-2.67511374178225e-05
-1.8361956302403e-05
-1.85250372783002e-05
-2.99748366547761e-05
-2.54361331661535e-05
-1.01334018707279e-05
-1.05963014888609e-05
-5.05538870738725e-05
-1.86995051361712e-05
-8.43105931671751e-06
-1.35390645995775e-05
-7.44338768073021e-06
-1.36437460826027e-05
-2.71680708910822e-05
-2.80821433982152e-05
-3.61994067025536e-05
-2.03245323005079e-05
-5.42072032943169e-06
-4.73903769583256e-05
2.15504037441983e-07
-2.53348351224563e-05
-1.78866595705842e-05
-2.96092648216822e-05
-3.31786668994668e-05
-3.04626680426875e-05
-4.23740379537267e-05
-1.87310509971174e-05
-2.12620595673781e-05
-1.91246792655294e-05
-1.82134039020746e-05
-1.71272804801914e-05
2.63971516939449e-06
-3.75410691909071e-06
-3.70975072884334e-05
-2.31201847748857e-06
4.27384821866696e-06
-1.56541287728267e-05
-2.50304083649764e-05
-1.71767704050064e-05
-1.94124461781756e-05
-3.89780633494747e-05
-2.42646728344278e-05
-3.15484156085318e-05
-3.01380208481059e-05
-1.72549601495539e-05
-1.31719979147423e-05
-1.54800754701446e-05
-1.19224279661702e-05
-3.94201229529069e-05
-2.32859433493745e-06
-2.31904520918533e-05
-3.22870498901363e-05
-2.62915663808393e-05
-1.42433060733353e-05
-1.91793995539498e-05
-2.45762687442037e-05
-2.30557087307201e-05
-1.54061617195939e-05
-3.86658074375946e-05
-2.13575250609984e-05
-1.72374978292799e-05
-1.01268558203251e-05
-4.47983276468567e-06
-2.48303666776721e-05
-7.20272974456433e-06
-2.63467626704666e-05
-8.18404925151979e-06
-2.32551705799586e-05
-1.62543215280406e-05
-1.40824367474149e-05
-2.03581930291945e-05
-2.55937253375126e-05
-3.31978267211379e-05
-3.21942728914995e-05
-2.93774632447478e-05
-1.35113844405905e-05
-9.00638903757554e-06
-1.4227788779183e-05
-2.41448371224603e-05
-2.00232095002782e-05
-2.01709721031536e-05
-4.85991125758378e-05
-5.36285054321554e-06
-1.04264010127346e-05
-2.43569222776354e-05
-1.22139126399423e-05
2.51527907870699e-06
-2.70725557944408e-05
-2.79025047752849e-05
-2.57947763245117e-05
-7.80307832042776e-06
-2.21943881846593e-05
-3.09355152181819e-05
-2.73000508746283e-05
-2.5815807424009e-05
-4.01153103677851e-05
-2.7121373019477e-05
-2.79986519871936e-05
-8.8008632751886e-06
-2.68686952613912e-05
-2.03639063889474e-06
-2.41877851861369e-05
-9.1047896054723e-06
-1.85403116171344e-05
-3.77151732130055e-05
-1.34542484435347e-05
-1.25308070011063e-05
-1.02382128983733e-05
-2.71570417863713e-05
1.03614638051685e-06
-2.96175027135426e-05
-4.12867213455451e-05
-1.51154259406518e-05
-3.8443022041844e-05
-7.5788872076333e-06
-1.23842954628218e-05
-5.44567613575388e-06
-1.49703098929085e-05
-2.34568364873952e-05
-2.1846428919986e-05
-9.57855234232838e-06
-2.8577246267912e-05
-4.13728476577828e-05
-2.29234295431342e-05
-2.91743302499442e-05
-8.87244124840475e-06
-3.38165562848867e-05
-3.30522599054402e-05
1.13324722459777e-05
-1.58886435787931e-05
-2.42869812316048e-05
-2.44248484775897e-05
-2.60807037221867e-05
-2.69913405839846e-05
-1.42324951184279e-05
-2.09022198380496e-05
-3.38102374975719e-05
-2.20127167590027e-05
-1.55199644291102e-05
-3.95721007780875e-05
-2.67560446272449e-05
-1.39225134986801e-06
-2.65244933720592e-05
-2.33422458976614e-05
-1.97289283134647e-05
-2.06042764552548e-05
-3.28702343915876e-05
-3.36285212773041e-05
-2.26580792876438e-05
-1.34080057152937e-05
4.8967515863451e-06
-2.43029193860555e-05
-2.80063638278318e-05
-4.44560408694523e-05
-1.24192080105095e-05
-3.96536992667246e-05
-2.30633779124928e-05
-6.96401169937017e-06
-2.13365760143964e-05
-2.85160555372579e-05
-1.8321017417536e-05
-2.37968582858482e-05
-1.49503652812704e-05
-4.15750613393977e-05
-1.54773929489984e-05
-1.15303178786905e-05
-1.38066571814293e-05
-2.07613239086533e-05
-4.24533085248171e-05
-2.4811919310981e-05
-3.24282152887108e-05
-2.34105600666092e-05
-2.51234995243714e-05
-1.75928398144453e-05
-2.34420673144357e-05
-2.23576685615971e-05
-2.47217982843232e-05
-5.77763410599346e-06
-1.28047414406529e-05
-2.5774614770496e-06
-1.7305122526567e-05
-2.96927555449907e-05
-2.48149570433572e-05
-2.41791048144776e-05
-2.06624499857988e-05
-9.78540253981112e-06
-4.01685846812093e-05
-3.69056470360894e-06
-2.57335998580079e-05
-2.03625022792203e-05
-2.70508835895473e-05
-3.03256777597679e-05
-1.24627440445365e-05
-3.51326163500927e-06
-5.42459841996644e-06
-2.23390323945182e-05
-1.91365952260758e-05
-3.25440524461499e-05
-1.99200995411834e-05
-1.22745781672136e-05
-3.96805266759732e-05
-3.30542390294924e-05
-1.42093867593626e-05
-3.42392879604835e-05
7.62156997039705e-06
-2.115469010864e-05
-2.06106752551256e-05
-2.74587676397358e-05
-1.54301489442574e-05
-3.76518563455146e-05
-2.34094597141337e-05
-7.39954907872268e-06
-1.37395009336447e-06
-7.727408242203e-06
-3.0892906904758e-05
-3.27217121173786e-05
-3.79120780708456e-06
-3.54293225128837e-06
-1.74467617602426e-05
-3.98455089951176e-05
-1.24030664293005e-06
-3.11685937067995e-05
-1.69709511935345e-05
-7.03505700114717e-06
-1.01295149479225e-05
-3.31455773998133e-05
-7.850976741756e-06
-2.60695052091108e-05
-1.98085995209426e-05
-7.9518548286754e-06
-1.26985511749058e-05
-2.90658872596531e-05
-2.09634316459217e-05
-3.08642257826923e-05
-1.76889764872678e-05
-2.82232481623101e-05
1.85750996059075e-05
-3.80190448662232e-05
-3.34154673866402e-06
-1.68648040587344e-05
-3.06012042947918e-05
-2.54925693064961e-05
-4.0202215391086e-06
-1.2862977111144e-05
-2.00631235505837e-06
-1.69772695118434e-05
-1.62371958035741e-05
-2.71873166574198e-05
-2.97051587665269e-05
-1.58777295742602e-05
1.87656159609884e-06
-8.58676547476744e-06
-7.03043511471377e-06
-2.7131642871572e-05
-3.21980995228138e-05
-2.00379176485144e-05
-3.33428614350508e-05
2.27316363926541e-06
-2.04555981198741e-05
-1.23984301723834e-05
-6.22510406576777e-06
-3.1556707724767e-05
-1.56524326462578e-05
-2.0909270540815e-05
-1.13829259314416e-05
-1.76806702985085e-05
-7.41304055995774e-06
-3.9584792974049e-05
-2.65595778457556e-05
-2.85942580317081e-05
-7.58562122260537e-06
-2.7294953714106e-05
-1.99973319987979e-05
-5.08331602457858e-05
-2.03378969065027e-05
-4.02277852342199e-06
-2.76912317250537e-05
-1.66751259446686e-05
-1.20163232269611e-05
-2.91459324978597e-05
-3.86329194916975e-05
-2.13012317577686e-05
2.15642477878675e-05
-1.13672079128036e-05
-3.62896962288085e-05
-3.2502649555793e-05
-1.79966055199484e-05
-1.16443524829311e-05
6.84475304718139e-06
-2.94388317670015e-05
-1.83530777633694e-05
-8.35172912936461e-06
-8.00509195199321e-06
-8.51230186174515e-06
7.93037827632413e-06
-8.13618479591212e-06
-3.05223688028034e-05
-3.14442696247915e-05
-2.96548722611104e-05
-3.17358955012189e-05
-2.55084811518078e-05
-9.6704894921194e-06
-3.76329964252321e-05
-7.55480748998172e-06
-1.6338202958381e-05
-3.18240289932632e-05
-1.51804987716081e-05
-3.9719163433805e-05
-1.18659871178579e-05
-7.6570382870291e-06
-2.85449888176415e-05
-1.00824414951981e-05
-4.14590469171663e-05
-1.50589057155683e-05
-4.75613483234434e-06
-2.30705277404457e-05
-1.51518292701513e-05
-3.44654568533048e-05
-6.33224452999123e-06
-3.1326110764192e-05
-1.89115137535869e-05
-1.2334896582431e-05
-1.57751626826169e-05
-1.52271311722582e-05
-1.54440827443565e-05
4.45974738190785e-06
-1.1764194286646e-05
-1.7850924213951e-05
-3.79017665281854e-05
-1.49859746555442e-05
-2.59603308495222e-05
-4.53149199448231e-05
-4.75635676890129e-05
-3.68965509660216e-05
-1.89791535357086e-05
-2.9153265333389e-05
1.24191110622147e-06
-1.89765751860662e-05
-7.95844940129925e-06
1.46433651731724e-05
-3.89118927152771e-06
-2.26204282974614e-05
-3.08893571413464e-05
-1.78300703054346e-05
-2.22911771830941e-05
-1.34179003025204e-05
-2.40062980137868e-05
-2.1718610951359e-05
-1.78494453301171e-05
-4.20377861472797e-05
-1.81085128810003e-05
-1.34312188927195e-05
-9.75015533922539e-06
-2.57554780402162e-05
-2.64533339203627e-05
-1.92231082141626e-05
-1.58295257164926e-05
-3.71941931407915e-05
-2.79669825512423e-05
-2.86429730841458e-05
-1.18024761947404e-06
-6.7884044504018e-06
-3.87861387504357e-05
-2.8014394604157e-05
-3.84263556235716e-05
-2.23181289116488e-06
-2.63683706650133e-05
-2.32530983432392e-05
-3.01322138135372e-05
-1.09141920182362e-05
-3.19349412010497e-05
1.34756200412048e-06
-2.18971132870157e-05
-5.4958624724601e-06
-2.72646082683453e-05
-1.19855717607577e-05
-1.8635037881099e-05
-4.4921395516329e-05
-1.15002975637033e-05
-2.40249572700774e-05
-3.10225719784513e-05
-1.38132288660943e-05
-2.88114625258304e-05
2.07449618066309e-07
-3.12965557181374e-05
-1.62346873127019e-05
-1.01272814378548e-05
-2.02790073047183e-05
-3.77481527682925e-05
-1.36192837460012e-05
-2.24193100444328e-05
-1.84736876988106e-05
-5.65807341498654e-06
-2.18676584638446e-06
-2.27614645658239e-05
-5.82674594061625e-06
-3.36448503857109e-06
-3.01621131387773e-05
-1.69482358894228e-06
-2.90746545013221e-06
-2.90847843240974e-05
-4.05594877639413e-05
-3.08919073781391e-05
-3.13261414111085e-05
-3.12706604035307e-05
-2.21509705873913e-05
-1.27786991182626e-05
-1.62094758704792e-05
-1.38398960768025e-05
-2.49786335565164e-05
-3.59496481228257e-05
-2.91119895210365e-05
-2.16648126408133e-05
-3.82508595515814e-07
-3.66215080368263e-05
-1.82372768293602e-05
-2.46956383758442e-05
-2.98466192299089e-05
-2.47613774235207e-05
-1.79158219422461e-05
-2.43670497205248e-05
-1.22029097706003e-05
-1.13418012776764e-05
-1.42651787020649e-05
-1.42470453579977e-05
-3.6887266088614e-06
-6.20867542794775e-08
-3.65896657566594e-05
7.8949368164606e-06
-2.01217375442364e-05
-2.4864171870664e-05
-7.07706501085489e-06
-2.96935677008051e-05
-2.44192017517673e-05
-3.18116030332241e-05
-3.53434524798319e-06
6.09671627793234e-06
-2.34821722523104e-05
-4.8253503354655e-06
-2.24494528070477e-05
-3.03111291947723e-05
-1.75655330419133e-05
-3.32175670277654e-05
-1.97103309550068e-05
-4.51332932279465e-05
-2.06901466900067e-05
-2.80865939840587e-05
-2.56046178601795e-05
-3.11239580360321e-05
-6.70201291296604e-06
-3.01987058072996e-05
-9.21260853453748e-06
-3.60167828561853e-05
-2.40931221501412e-05
-2.39164304964726e-05
-3.78325251977602e-05
1.57131296732225e-05
2.92458105268871e-07
-3.31181579234622e-05
-7.86174803931245e-06
-3.76379286277612e-05
-2.61672742019877e-05
-2.09562921849214e-05
-1.60396696373361e-05
-8.93820251833312e-06
-4.21705433019431e-05
-8.84870154776467e-06
-1.96592853944329e-05
-6.24486290234889e-06
-2.47472551874824e-05
-5.59106136545358e-06
-1.31143905366763e-05
-3.60590048398731e-05
-1.69803600231917e-05
2.35388403646508e-06
-8.97876424883712e-06
-4.76377570050863e-05
-2.49486986122299e-05
-5.65032764091911e-07
-2.15116227490231e-05
1.55754020380478e-05
-8.46350691166424e-06
-3.30002816756683e-05
-1.85003016777012e-05
-1.29484919073088e-05
-1.06024487911113e-05
-1.99668428213345e-05
-1.07683143080069e-05
-1.6617667079431e-05
-5.81039519537181e-06
-1.69920837032354e-05
-1.42379113138271e-05
-1.90746950056381e-05
-7.55448394067615e-06
-1.64446216593804e-05
-3.71105884073857e-05
-8.56042625736417e-06
-3.62104179358352e-05
-2.26676128374772e-05
-2.81174566140463e-05
-1.05840140336159e-05
-3.57292509471984e-05
-2.35483476426857e-05
-7.61849368401509e-06
-3.05327245868464e-05
-1.07425912824751e-05
-3.19113201559711e-05
-2.85323292881156e-05
-1.96207423425802e-05
-2.50131579123259e-05
-2.44703698451783e-05
-2.96338063598986e-05
-3.08057336175587e-05
-3.52301819778076e-05
-3.9106856202913e-05
-2.20298426814548e-05
-8.71444891212574e-06
-2.10905802498596e-05
-4.70747380967471e-05
-2.46006316631997e-05
-1.65344850319409e-05
-1.29900302505654e-05
-3.3466997253859e-05
-3.57241736353079e-05
-1.69195942962997e-05
-1.32866617535551e-05
-1.39986037558969e-05
-8.72738652941075e-06
-2.44799608207648e-05
-2.06648450099836e-05
-2.47474814896545e-05
-5.41440634931799e-06
-1.46156065551935e-05
-2.29326479043866e-05
-2.60238968431434e-05
-4.83447629422033e-07
-3.02080155990885e-05
-2.9977873840537e-05
-1.95501855843126e-05
-2.54491187099625e-05
-2.49902089322048e-05
-4.08310452946831e-05
-6.36416559584539e-06
-3.04601219666415e-05
-2.12786194323392e-05
-7.49760386860344e-06
3.10610157474886e-06
-2.43308815417194e-05
-2.3800207438875e-05
2.88582556729214e-06
-2.5592059788158e-05
-3.32972872935996e-05
-1.06204231790732e-05
1.13904900847082e-05
-1.60228967624414e-05
-1.21240422800044e-05
-2.62269620842927e-05
-3.08447042288534e-05
-1.92842291821075e-05
-2.44335985929532e-05
-2.62365061222827e-05
-2.57884715975576e-05
-2.00351024703749e-05
-1.47145550784294e-05
-7.4033125787521e-06
-2.15479656205292e-05
-2.23804542902976e-05
-2.16452454759282e-05
-1.68621800519482e-05
-1.5263166369937e-05
-4.16451375258953e-05
4.20902020453996e-07
-2.1705090706275e-05
-1.82329730136965e-05
-3.43854817249328e-05
-1.39967318496367e-05
-1.83545008115081e-05
-7.97371988569975e-06
-6.47337329201194e-06
-4.0336931060524e-05
-3.8429234411962e-05
-6.57310762000305e-06
-1.14134495303322e-05
-5.61972326404428e-06
-7.61408499045323e-06
-3.4572466702019e-05
-3.83899132731675e-06
-3.21685397881865e-06
-2.58863912810884e-05
-1.26018197246883e-05
-2.11692038224111e-05
-1.82317893220886e-05
-3.19610011455297e-05
-1.1456536414787e-05
-1.61622581388571e-05
-1.73162924957483e-05
-3.74831890038292e-05
-5.98600963169173e-06
-1.7204085032352e-05
-2.61444206557239e-05
-2.59308941422233e-05
-4.24701459821991e-05
-1.86385885408159e-07
-2.10272804624033e-05
-6.86492138334039e-06
-1.43763286486164e-05
5.31001678856799e-06
-3.65615469373619e-05
-2.88797628599426e-05
-2.78662889667558e-05
-3.24220469503936e-05
-1.97074889662641e-05
-2.85066186963833e-05
-1.5073162994208e-05
-1.17208652290889e-05
-5.13464545603741e-06
-3.55403019531281e-05
-2.57050859743433e-05
-1.16302964663145e-05
-1.99876408525005e-05
-1.13869552340973e-05
-2.90120677661843e-05
-3.77412339079733e-05
-2.33501733493654e-05
-1.24571040934776e-05
8.26132302038182e-06
-1.85486108294217e-05
-4.15382398765244e-06
-3.09092675637702e-05
-1.39156276493099e-05
-2.40226198158231e-05
-2.11432304821703e-05
-3.44031439038004e-06
-8.47893446898567e-06
-1.5188013764407e-05
-4.25568857443901e-05
-1.31557230103759e-05
-3.20316438532247e-05
-3.3832476977593e-06
-1.98734044175863e-05
-5.42036767960582e-06
-2.75377331389353e-05
-3.34040705945151e-06
-2.51217739475631e-05
-1.20954118192165e-05
-1.60476879023074e-05
-2.83996685208892e-05
-2.32302713843343e-05
-9.89988331625357e-06
-5.1882580938429e-06
-3.71403651598835e-05
-1.39053076644755e-05
-3.238709479142e-05
1.43521009542872e-05
-6.39001060479608e-06
-1.4306899645722e-05
-2.03844088097743e-05
-2.10587663646093e-05
-2.66601225287536e-05
-1.50052613485891e-05
-1.05473219182758e-05
-1.7036021427818e-05
-3.313666720292e-05
-3.70916068923552e-05
-4.03753582496452e-05
-2.24927404827556e-05
1.04021706593955e-06
-7.0786637072196e-06
-2.21089484572034e-05
-2.95295472743287e-05
-2.45010532835717e-05
-1.36222448059925e-05
-4.39825340538024e-05
-1.15047902812698e-05
-4.27852481352831e-05
-4.62126437022206e-05
-2.10268139887195e-05
-5.91900935498162e-06
-1.81103519322461e-05
-1.13314734347768e-05
-1.53993535121174e-05
-2.18467929415297e-05
-2.91144156080966e-05
-3.23916255839278e-05
-1.16643966291683e-05
-2.76755774237084e-05
-2.23185914184254e-05
-4.37155879849361e-05
-4.82317371100493e-05
-2.12951088908803e-05
-1.74962746803674e-05
-1.87435972317775e-05
-2.11589650454693e-05
-5.31723365531402e-06
-2.53269423171922e-05
-9.69393321902495e-06
-2.87542606197418e-05
-1.49267197115464e-05
-1.89622651288607e-05
-3.00376079173848e-05
-1.72668660166425e-05
-1.57021952305551e-05
-7.00036821982953e-06
-2.29502143591054e-05
-5.15560383617922e-06
-2.34312973102501e-05
-2.21251969400361e-05
-9.35634712455522e-06
-1.5647764638902e-05
-1.7698539399106e-05
-1.40228830125801e-05
-1.4919662821366e-05
-3.26374949551861e-05
-2.10258696125003e-05
-9.38185495362356e-06
-2.28576087721875e-05
-2.37323827933041e-05
-2.67197496419293e-05
-5.67090264156863e-07
-3.08418477043456e-05
1.10230281162023e-06
-2.95675519671782e-05
-1.73681142973753e-05
-2.07991684677811e-05
-1.35174977681459e-05
-3.55486096548318e-05
-1.88908806798175e-05
-2.8270883155108e-05
-5.22133418491347e-06
-3.04276148362568e-06
-6.33642978977911e-06
-1.11669489799512e-05
-4.26728732310023e-05
-2.67526024031607e-05
-1.65819079772079e-05
-2.13612671565796e-05
-2.54857729141909e-05
-3.74958514573842e-05
-1.90906313336703e-05
-1.91464041306692e-05
-4.11361275564125e-05
-1.20735055364561e-05
-4.48373697737962e-05
-2.37616988258838e-05
-2.69309950535307e-05
-2.75942653084583e-05
-2.49962353339642e-05
-7.73017795051279e-06
-2.5128899022561e-05
-3.69214625966033e-05
-4.51722339539677e-05
-1.84809713795066e-05
-2.32397620667332e-05
-3.55837715310553e-05
-2.95735048148919e-05
-4.74023743836405e-05
-3.49337109368217e-05
-3.16620313275321e-05
-4.49116751226201e-05
-1.10292760414823e-05
-4.73190863157732e-05
-2.94254634152249e-05
-2.52532613327277e-06
-3.45124818035419e-05
-2.47724756590518e-05
-6.61641682788348e-06
-1.68780783234137e-05
-1.47688474544421e-05
-1.97628866364859e-05
-9.36269851391806e-06
-3.26394367178727e-05
-1.16285975677795e-05
-3.1717525676517e-05
-1.89841703152543e-05
-2.80278065586725e-05
-1.66442221892415e-05
-2.27217845792223e-05
-2.96352879416103e-05
-1.36817246112094e-05
-1.14978459268408e-05
-2.44251013665929e-05
-7.65760924727775e-06
-3.24511498757484e-05
-1.53987820255373e-05
-3.19439105399317e-05
-1.02206704526447e-05
-3.85149336992404e-05
-2.58252305657508e-05
-2.32177686759877e-05
7.15484132479665e-06
-9.40000814586775e-07
-2.22585634364794e-05
-4.17133193524538e-06
-1.44234270537455e-05
-9.69429263096456e-06
-2.57182223208041e-05
-1.56160300320775e-05
2.39597712573601e-07
-3.06030114966649e-05
-1.4456866570634e-05
-1.28180146076786e-05
-2.43494267521824e-05
-3.36030655687761e-05
-1.39590215855601e-05
-8.58628937767501e-06
-1.44969254388641e-05
-3.03823016005414e-05
-9.32106405309469e-06
-3.33325034407716e-05
2.36943820506286e-06
-1.56923948076771e-05
-2.40333977106095e-05
-1.60337763622903e-05
-8.20749068167924e-06
-1.2328200390425e-05
-4.46370594363176e-06
-1.64963152186805e-06
-1.49861162023687e-05
-2.49636340004021e-05
-2.79765026196599e-05
-1.00954981147526e-05
-2.0686532828922e-05
-1.69605562385736e-05
-9.17873121081737e-06
-2.80093514667596e-05
-1.91584876906537e-05
-3.48298733119628e-05
-3.44830480670676e-05
-3.59597862912927e-05
-2.59982246060622e-05
-4.71404964926117e-05
-4.36159497798176e-05
-7.49376916542491e-06
-6.48734599403284e-06
-1.15565840317499e-05
-1.16466027734725e-05
-3.02180527380471e-05
1.16368200793081e-05
-2.32049452138461e-05
-3.34124042242978e-05
-1.04557066977611e-06
-9.43896235010069e-06
-1.791170305463e-05
-2.00990166325559e-05
-1.99941942125461e-05
-2.0053753540132e-05
-1.89565509514511e-05
-1.57738971416409e-05
-6.66805217821018e-06
-3.98875791239328e-06
-4.56652904435415e-05
-2.68150475475071e-05
-3.15549740703784e-05
-2.68334017447398e-05
-1.49951796181566e-05
-2.72611281982139e-05
-3.11421784389469e-05
-3.40675190855164e-05
-1.72957922774923e-05
-2.33866481366599e-05
-1.25263142770378e-05
-3.98895581214902e-05
-2.92261723139443e-06
-2.30249228719335e-05
-2.91351944796769e-06
-1.5892697609936e-05
-2.52632819822407e-05
-1.30931662352195e-05
-3.30076128267893e-05
-6.38284491543585e-06
-2.00750657856306e-05
-1.88261344567836e-05
-3.61270435360819e-05
-5.98527443533442e-06
-2.31835689533999e-05
-2.47709193601837e-05
-2.18301543721545e-05
-2.74668695468715e-05
-5.95414418440587e-06
-2.01587693842454e-05
-2.53999897865002e-05
-3.13702623709196e-05
-3.15429466349389e-05
-1.8374089270741e-05
-3.35082492631315e-05
-3.13300872362584e-05
-2.44983459039959e-05
-9.50140784716361e-06
-4.24757032136783e-05
-2.61523826868227e-05
-1.04575784460609e-05
-1.56230387713224e-05
-9.59792730719477e-06
1.36726876841075e-05
-3.45719771269621e-05
-3.59477025514733e-05
-1.61059068788925e-05
-1.29476101414088e-05
-3.18969718952145e-05
1.23364233940443e-06
-1.02972636147675e-05
-1.08307689429389e-05
-3.52441407343332e-05
-3.55862761547598e-05
-3.68081497412913e-05
-1.93852623678165e-05
-1.33792248557525e-05
-1.6639093538521e-05
-4.05228384258642e-06
-3.0800553464261e-05
-1.73764743866069e-05
-2.53567329599223e-05
-2.03552909914813e-05
-1.65435693855003e-05
-4.22878683768901e-05
-3.26194402697385e-05
-3.6723304964661e-05
-3.21852096807549e-05
-1.07039923144808e-05
-1.82107304331831e-05
-3.92158039462875e-06
-2.98401447307494e-05
-1.78259933707359e-05
2.93735219135988e-07
-3.19005463028088e-05
-2.98224905217763e-05
-1.94550961551157e-05
-1.37800606676382e-05
-5.55040543480862e-05
-1.9283130166737e-05
-3.96882485328742e-05
-1.99182791171412e-05
-5.91119348068954e-05
-5.35201769408115e-06
-2.33733984144943e-05
-1.74647292108437e-05
-2.88931601342778e-05
-3.87178515744677e-05
-5.34878214105607e-06
-2.09981464723232e-05
-2.66430936598356e-05
-6.86808330708868e-06
-1.57265340797823e-05
-3.05195862911657e-05
-1.20892967217659e-05
-1.78035066427232e-05
-2.196515141744e-05
-7.65914653083497e-06
-1.14337002023792e-05
-4.26616542240959e-05
-1.70359349296305e-05
-8.46179876520691e-06
-2.37979167069856e-05
-1.59689536198955e-05
-2.68005834190667e-05
-7.42578167956851e-06
-3.00954999622443e-05
-1.26277331821745e-05
-1.08677449209916e-05
-3.62349982137734e-05
-1.34984932552933e-05
-2.44978944281453e-05
-2.48077765387187e-05
-2.69581467927466e-05
-1.82693150766877e-05
-1.997644440043e-05
-3.36432782004819e-05
-5.03194201403296e-05
-4.95398075575971e-06
-3.86589888910526e-05
-2.07725609254285e-05
-2.34406582745382e-05
-2.02086376175671e-05
-1.94588915664796e-05
-4.36721585831626e-05
-2.86372892155338e-05
-2.38474633586874e-05
-3.88696595361597e-05
-1.99925404759533e-05
-1.95892037026073e-05
-2.06093441713006e-05
-1.3839383146841e-05
-7.74687589773068e-06
-2.64930426245754e-05
-1.5293488754124e-05
-2.39724712265806e-05
-2.54894708459057e-05
-1.40824342204085e-05
-4.01155594032725e-06
-3.3483922638209e-05
-1.19770017103788e-05
-4.16362328112951e-05
-3.33225869232537e-05
-3.31144580320426e-05
-2.94711220800436e-05
-2.30888910823276e-05
-2.51067559294371e-05
-2.14461888121983e-05
-4.38396562226587e-05
-7.43372714676194e-06
-1.90350683061189e-05
-1.40946410164775e-05
-4.96517720150314e-05
-1.98883743635908e-05
1.89594734097966e-07
-3.7532147067479e-05
-6.66129150525213e-06
-7.42454121022399e-06
-2.34138391101255e-05
-2.95959213592767e-05
-3.16048009716202e-05
-9.09494307574254e-07
-2.98027380835506e-05
-1.69594106591741e-05
-2.03330250443648e-05
-4.56569338325542e-05
-2.21148411478704e-05
-2.72967872740247e-05
-7.84208340613783e-06
-1.08312461731557e-05
-4.4707631615114e-05
-2.05109806794767e-05
-3.90003998508834e-05
-4.45533368743218e-05
-2.95772570282104e-05
-3.61453890630588e-05
-6.35336049750314e-06
-1.76287584639753e-05
-3.05550799122172e-05
-1.41650161656311e-05
-3.02598651481677e-05
-1.57745255973214e-05
-1.2101882038797e-05
-2.29945173917798e-06
-2.96964098491973e-05
-1.60373469738496e-05
-1.84585904295141e-05
-3.59636341341163e-05
-1.35686667336351e-05
-1.35886125590705e-05
-2.4452255190607e-05
-2.4946059360633e-05
8.3149963612096e-06
-1.22468814172127e-06
-5.38326800292199e-06
-3.05261347286394e-05
-1.91133810548407e-06
-1.91784842665953e-05
-3.12916259239394e-05
-3.04738735590536e-05
-3.06149617453762e-05
-1.38928204267541e-05
-2.40421358905871e-06
-1.52712147641772e-05
-1.71367495793271e-05
-2.91996872451583e-05
-2.68336699201631e-05
-3.94969927971406e-06
-9.80089266592103e-06
-1.18713628544742e-05
-5.50232486458617e-06
-2.09011769453398e-05
-7.28393612388465e-06
-2.99913008342628e-05
-1.39536998020285e-05
-3.33377452548933e-05
-1.36449676806719e-05
-2.86991980069527e-05
-2.33697375294715e-05
-1.21953459751294e-05
-2.25350788114404e-05
-1.75913696411565e-05
-3.83406697808334e-06
4.41856145066626e-07
-3.30338637805046e-05
-2.53127443823646e-05
-3.03855045037195e-05
-2.94528493572877e-05
-2.4981151234787e-05
-4.49215379592996e-05
-3.26122186953251e-05
-7.54680922211858e-06
-3.90881240798168e-05
-3.18455540598857e-05
-1.05230753259724e-05
-3.48092970431472e-05
-1.70936881232706e-05
-4.57740648680225e-06
-5.57891672269401e-06
-2.37280052502138e-05
-1.66963547128812e-05
-3.34825617745266e-05
-2.4512699134985e-05
-2.62955324541261e-05
-1.32503542033223e-05
-3.58058408439038e-05
-1.67431958943027e-05
-1.08632903668142e-05
-3.4819455899905e-05
-6.93119989903853e-06
-2.65512953638146e-05
-8.77291574943049e-06
-2.97351402229517e-05
-2.92395304285535e-05
-1.85458235561037e-05
-2.53052914392922e-05
-3.70177177673384e-05
-1.96515952140944e-05
-1.98460167403393e-07
-2.36478679807703e-05
-2.45077888965773e-05
1.34181672667021e-06
-3.76923560353214e-05
-1.45755848783886e-05
-4.20507147068945e-05
-2.6257173299312e-05
-3.4472751160052e-05
-3.21685659325326e-05
-1.35026193664653e-05
7.32777946081676e-06
-3.40495743446911e-05
-2.01787802759297e-05
-3.2281633425418e-05
-2.23234775127176e-05
-1.94490303356983e-05
2.80690938725461e-07
-2.62502149524464e-05
-7.42794343445711e-06
-1.92609064125275e-05
-1.07136959122931e-05
-4.04459275093542e-06
-1.67964480360317e-05
-1.15027634220457e-05
-1.34827361612075e-05
-8.81492188468461e-06
-1.77103770185279e-05
-1.19388035217869e-05
-3.78864555561366e-05
-1.73213672445242e-05
-4.47212907234012e-05
-1.78951968433653e-05
-1.54836615605448e-05
-3.60622560318978e-05
-4.09674301929884e-05
-1.72318836618494e-05
-2.73461158357602e-05
-3.11618244855468e-05
8.19704812597072e-06
-7.54859641253075e-06
6.75354644283963e-06
-4.14169760837017e-05
-1.26130530102816e-05
-2.10589368902631e-05
-2.06520140372237e-05
-4.26241450814394e-06
-4.07606506567149e-05
-5.51695103219814e-05
-1.27535298144599e-05
-1.53196284495516e-05
-2.2221916189165e-05
-2.30087652748415e-05
-8.52028399311994e-06
-1.60575266143045e-05
-3.66423256980107e-05
-3.54915972034857e-05
-2.69735784533307e-05
-2.27534670455231e-05
-1.54032244110187e-05
-2.7658124995611e-05
-1.30164118315103e-08
-2.20190298012896e-05
-2.3103416590157e-05
-1.12980834451106e-05
-2.43398882629439e-05
-2.18874855482327e-05
-9.26640783987353e-06
-2.30280453502666e-05
-8.28750046977171e-06
-4.12235569709737e-05
-1.66398679258287e-05
1.52849986962197e-06
-3.03454573049072e-05
-5.07234865464793e-06
-3.28156868282816e-05
-3.96951532583946e-05
-2.27259147920636e-05
-2.2677997796653e-05
-1.88244894119116e-05
-2.08343919721309e-05
-9.51196580757377e-06
-2.39761377854768e-05
-4.45285153892716e-06
1.62160528435165e-06
-2.15340334997338e-05
-2.42465035549062e-05
-9.34150637582424e-06
-2.61554836592397e-07
1.97704940905344e-06
-2.86566311693333e-05
-1.75217197767019e-05
-1.93275551189587e-06
-2.55567212608877e-05
-2.06126211761666e-05
-3.14594588404275e-05
-2.61565503135188e-05
-1.17446204036793e-05
-1.42761517758469e-05
-3.84733723390819e-05
-8.3049389582545e-06
-9.47979098334821e-06
-3.02259554378539e-05
1.36176033495464e-06
-1.19580478941572e-05
-2.69808057345287e-05
-1.35036783523014e-05
-2.06131447780095e-05
-4.25545962367595e-05
-2.69043145465933e-05
-3.20649470649572e-05
-3.18993467139939e-05
-1.86898297770541e-05
-5.61650568518335e-06
-3.89028382225611e-05
-1.0729628981641e-05
-2.22758374507722e-05
-1.59616918937667e-05
-9.79821704474143e-06
-1.33154968827693e-05
1.71679987289411e-06
-7.51016550544282e-06
-1.76524541981078e-05
-1.95957416806545e-05
-3.38431003160945e-05
-3.04422236293323e-05
-3.46984682505852e-05
-2.7389031763876e-05
-2.80588129805269e-05
-2.2864598435292e-05
-1.17817565489932e-05
-1.24252007672594e-05
-2.88164057489974e-05
-4.29792297765451e-05
-2.04198636480182e-05
-2.85791552751781e-05
-1.1193387483303e-05
3.31111697944961e-06
-1.97083090559459e-05
-1.87862335814287e-05
-1.05521992144297e-05
-1.43528903302035e-05
-1.88615448541848e-05
-1.20784454999699e-05
-2.42433703691735e-05
-9.33278858216866e-06
-6.79395442730525e-06
-1.35421528575139e-05
-1.79478832739662e-05
-4.24503070491674e-05
-1.50910088153809e-05
-2.53892767927346e-05
-1.6248492415043e-05
-4.4049000802809e-05
-2.5208609840391e-05
-9.24074195980104e-06
-2.87605127957435e-05
-1.65246955909577e-05
-3.98327411918428e-05
-1.24332006444816e-05
-4.94698381693052e-06
-1.95442975698122e-05
-2.60962811115587e-05
-6.83742770968646e-06
-3.13384277626739e-05
-2.31242256175351e-05
-9.19253932561018e-06
-1.84042644342137e-05
-1.65586282915131e-05
1.00082321928475e-05
-1.51070458497737e-05
-5.08885320202519e-06
-7.20808408604592e-06
-2.43287312026105e-05
-6.92646915766789e-06
5.72979827130759e-06
-1.95196786636001e-05
-2.44856274117775e-06
4.32283496218636e-07
-9.1995330034032e-06
-1.90014287028693e-05
-3.17130634999779e-05
-3.21525069077297e-05
-4.6153123811088e-05
-2.75575828282676e-05
-3.45998875030008e-06
-1.65076328101778e-05
-1.12763526428726e-05
-2.80474949511184e-05
-2.75936552746525e-05
-1.60876092776244e-05
-1.39187642212361e-05
-1.15227108833307e-05
-4.04388077632469e-05
-1.15690532008185e-05
-1.92844570100663e-05
-1.84749159640764e-05
-4.00539338541071e-05
-3.82823338349971e-05
-7.54347623828633e-06
-2.34677953084778e-05
-1.08906030023456e-05
-1.56155433481075e-05
-1.81555271977291e-05
-3.4081620555657e-05
-5.06846413913332e-06
-3.42182225023666e-05
-2.60579727176847e-05
-4.55352806589167e-05
-3.39737271262679e-05
-3.25750085253254e-05
-1.24172916598901e-05
1.06929438767665e-06
-1.37111134488049e-05
-4.49054256136997e-05
-3.17453617973484e-05
8.64066913259498e-06
-2.19134973911102e-05
-3.98980248132268e-05
-4.03672512730006e-05
-2.29315182110441e-05
-4.70515271900387e-06
-1.9987939012022e-05
-1.18129159490824e-06
-3.50455097929694e-05
2.02468044292981e-06
-3.54689805528762e-05
-2.19738236741926e-05
-1.63634276920659e-06
-2.01865418038701e-05
-3.64784074638072e-05
-4.5598189514826e-05
1.3453523773234e-06
-3.30930486133388e-05
-1.29433683571096e-05
-1.28741121560532e-05
-3.29113255286414e-05
-2.7735114290197e-05
-3.87440822895819e-05
-3.9016234708417e-06
-1.49962586618557e-05
-2.22797367957735e-05
-1.0531358029323e-05
-2.0313914318431e-05
-3.05034502054898e-05
-2.57532443200903e-05
-3.52691803143e-05
-2.877903296279e-05
2.15819748288315e-06
-1.82600422354408e-05
-1.20553882433531e-05
-2.52018354798374e-05
-5.92043384051014e-06
-1.23859231196987e-05
-9.89151374497423e-06
-7.23299160682023e-06
-1.51658124781348e-05
-2.91972627782858e-05
-1.27320121701767e-05
-2.75035547214287e-05
-2.46075263874747e-05
-1.20132604262998e-05
-3.19991114884218e-05
-2.92643807356672e-05
-2.2758623520859e-05
-2.14701614006881e-05
-1.10545701871216e-05
-2.17771033097807e-05
-1.21602389100661e-06
-2.47805112706338e-05
-2.92575291120253e-05
-1.83500754562891e-05
-1.85160238419514e-05
-1.56103162013045e-05
-2.82819684066898e-05
-2.96205708624483e-05
-1.90745898163534e-05
-6.87453911434722e-06
-2.88514786130616e-06
7.960913719126e-07
-4.80715391396282e-05
-1.70474981004432e-05
-2.46988280261109e-05
-1.76782151942158e-05
-9.67014842864472e-06
-2.13381172290105e-05
-2.811680759627e-06
-7.80463602809901e-06
-1.71153752119424e-05
-1.89123266213247e-05
-1.23437649282619e-05
-1.48126853026129e-05
-1.94440310808028e-05
-2.37523945242307e-05
-2.43268016399073e-05
-6.87466975272054e-06
-1.14397542055025e-05
-1.38738996586675e-05
-2.08053707201854e-05
-2.58338432836013e-05
-2.39281453976776e-05
-1.66403815307454e-05
-3.05245783789116e-05
-4.11809626118013e-05
-2.69488157051409e-05
-2.78279071732333e-05
-2.25836504536237e-05
1.68986366703193e-06
-4.3321146039347e-05
-3.18903896589525e-05
-2.23460661018049e-05
-1.43780894555315e-05
-1.4360056490548e-06
-2.68888398504824e-05
-2.90196711525606e-05
-1.38860532153944e-05
-4.54819109948698e-06
-2.96857357066397e-05
-2.72253764831672e-05
-3.3388428510594e-05
-1.90575889987022e-05
-3.23837861894924e-05
-8.33884198927377e-06
-4.18074142284024e-06
-1.38090443555394e-05
-1.384205042572e-05
1.42123329918632e-06
-1.50015501426628e-05
-3.7463813112656e-05
-1.77867816654946e-05
-7.65098697717462e-06
-2.83052690060586e-05
-2.15141048169253e-05
-1.73159683036326e-05
1.47532852029335e-05
-1.33095890309612e-05
-2.59970892180955e-05
-1.48211016282859e-05
-1.88900071847786e-05
-3.95353206625178e-05
-2.76569106637388e-06
-2.7398588740583e-05
-2.46226793777298e-05
-3.4524947147505e-05
-1.82380766547232e-05
-9.32212157632596e-06
-1.13428696012461e-05
-2.61025519290229e-05
4.24005993606999e-06
-2.38203200965334e-05
-3.24154597636464e-05
-2.48884217711303e-05
-1.13229493346492e-05
-9.5325233514048e-06
-3.32020586332327e-05
-1.95931461594265e-05
-2.77072237675462e-05
-3.72094441105362e-05
-2.26171548784162e-05
-4.66470678449135e-05
-2.14655400338638e-05
-3.45350796882495e-05
-1.2790534432159e-05
-2.4967309722185e-05
-2.59906455361893e-05
-1.78789322328997e-05
-3.3809179788545e-05
-3.15451337585277e-05
-1.97910224972456e-05
-3.43772338170809e-05
-2.52720685236825e-05
-1.9346320974106e-05
-1.60582867278318e-05
-2.52868493843568e-05
-4.03289484896835e-05
-1.46458045384345e-05
-1.22054618487533e-05
-3.54850539979787e-05
-2.04205846648495e-05
-1.16654721346393e-05
-1.48059256579271e-05
-4.10764801160907e-05
-9.10252674993484e-07
-2.68318460801413e-05
-9.5916871504274e-06
-2.33329724127789e-05
-2.28112417212879e-05
-1.62773552574491e-05
-1.1443927816734e-05
-2.02181171693554e-05
-2.75748947760801e-05
-3.5219253303263e-05
-3.53102644176059e-05
-1.25949279416774e-05
-7.40843093782372e-06
-2.04222193368609e-05
-4.19340782824138e-05
-2.35604872878903e-05
-8.76503516433882e-06
-3.08819870106554e-06
-1.03739084710457e-06
1.18961635242449e-05
-1.22600093852223e-05
-1.94397121874179e-05
6.93473592834905e-06
-7.92170258328857e-06
-9.57744990112899e-06
-2.94808015532987e-05
-1.93233843106411e-05
-3.24017331194316e-05
-4.71480887372598e-05
-3.74760740686084e-05
-1.18758804129758e-05
-1.51867041818202e-05
-1.38098086451753e-05
-2.14289350470306e-05
-2.21906709588456e-05
-2.89718866666277e-05
1.03372491339072e-06
-3.80706365108244e-05
-2.84226288797903e-05
-1.02895526522271e-05
-9.4776917001522e-06
-2.15705997587496e-06
-2.85585542641477e-05
-1.50247401400242e-05
-5.40729366869305e-06
-1.3959036250028e-05
-1.58371478292195e-05
-2.09039350833909e-05
-2.9134913234755e-05
-1.15926569455882e-05
8.89784219432885e-06
-1.93010953165665e-05
1.89334168405004e-06
-1.3074204159882e-05
-1.84458047439071e-05
-3.90827800997442e-05
-1.85601339520595e-05
-1.38935015450714e-05
-2.86358761616446e-06
-2.60931737976018e-05
-1.82766501465786e-05
-2.68723711421013e-05
-1.76475430197479e-05
-2.98582586143906e-05
-3.82217114400663e-05
-2.69722881423331e-05
-2.44840827010913e-05
-2.1932171601439e-05
-2.14842796518608e-05
-5.99450137768682e-06
-1.2420521145868e-05
-2.9345653028744e-05
-3.56412662112713e-05
-1.7774977683666e-05
-3.41862112192876e-05
-3.47980668954351e-06
-4.22158360640137e-05
-3.21367520874364e-05
-1.69905355396083e-05
-1.43958091671652e-05
-4.05096578898123e-05
-7.70073474939748e-06
-1.8502196700256e-05
-1.86009764231178e-05
-2.30825473131052e-05
-2.42117227937261e-05
-1.98780527423796e-05
-1.01021039591268e-05
-2.66383138319035e-05
-1.55172342522062e-05
-2.5162719729348e-05
-1.84238514013973e-05
-3.13679500760551e-05
-3.81130482857517e-05
-1.51798809794874e-05
-4.45500306303011e-05
-1.15402537381001e-05
-3.17972865729426e-05
-8.88996680675043e-06
-2.87008243783271e-05
-2.24926176932916e-05
-1.64270199653631e-05
-2.42110961476807e-05
-3.72778664492957e-05
-2.32788136904962e-05
-9.98589004071896e-06
-7.853554046454e-06
-1.92861594535327e-05
-2.93132057180197e-05
-4.11188969209749e-05
-3.95408402069895e-06
-2.21573099456116e-05
-3.31906211531098e-05
-1.77479304219592e-05
-1.34062637182333e-05
-2.03102561413037e-05
-1.24964301409503e-05
-2.73426957463344e-05
-3.79321652451974e-05
-2.29417046105672e-05
-8.53714185842953e-06
-2.68675514623634e-05
-2.87829045259597e-05
-9.92138804508177e-07
-2.95886711066778e-05
-1.9476485288384e-05
-2.89276147124744e-06
-2.13625776962745e-05
-1.59424446216455e-05
-1.3618633395839e-05
-1.1395739593e-05
-9.69301751048834e-06
-7.90992318780679e-06
-2.08688652545372e-05
-2.24379971104755e-05
-2.02955851306712e-05
-1.37359873578308e-05
-2.68967897609409e-05
-1.87379703764325e-05
-9.15264840519976e-06
-2.05886536803364e-05
-9.1365068748642e-06
-2.9488445978065e-05
-1.83972533062596e-05
-2.66874940858745e-05
-3.18087234932578e-05
-1.43378269077237e-05
-6.41434616266727e-06
-9.83095968570273e-06
-3.17866655169962e-05
-3.78509834406232e-05
-2.34805744192956e-05
-2.35121427061336e-05
-2.50205908871829e-05
-3.1424110367324e-05
-4.09142232135904e-06
-2.74499335039237e-05
-1.62890628775607e-05
-2.84614989230076e-05
-2.28588255817812e-05
-3.3190063869225e-05
-1.82856518871539e-05
-1.3062625412446e-05
-3.3169538193872e-05
4.10603611152571e-06
-1.59200129214134e-05
-1.90913311098241e-05
-1.79649908664868e-05
-2.0936073637954e-05
-2.14438436788753e-05
-4.65364463393919e-05
-2.64656772720479e-05
-1.88482185647928e-05
-3.2474219935607e-05
-2.22908377162484e-05
1.54775643472349e-06
8.52249692333124e-07
-1.13272503318932e-05
-2.04400139814408e-05
-2.3322502712387e-05
-2.44480872019187e-05
-7.11182897400394e-06
-5.2001768096782e-05
-2.18561763120461e-05
-9.03535657709351e-06
5.19185232973605e-06
-2.67068827050578e-05
1.47826657332983e-05
-2.18936885307237e-05
-2.07965506577806e-05
-4.18898104335941e-06
-2.48663190937782e-05
-1.10051738283692e-05
-1.49265224926395e-05
-3.54942453841655e-05
-1.82091348171634e-05
-3.38007390204409e-05
-1.46113923533116e-05
4.85308424283546e-06
-1.21028133864889e-05
-1.65263685722754e-05
2.22798001955053e-06
-1.20889111349566e-05
-1.59539794894028e-05
-1.22979791401732e-05
2.06475781215571e-06
-1.43356777563266e-05
-2.40330570256923e-05
-5.13241628308109e-06
-1.60675319552987e-05
-2.41620184476138e-05
-4.55262773064044e-05
-4.56360164740146e-05
-2.95140134831941e-05
-8.70364948167887e-06
2.71763622246001e-06
-1.1176838585689e-05
-3.32772252317917e-05
-2.88836045658671e-05
-3.81241917380597e-05
-1.56272198316509e-05
-9.36413951094566e-06
-1.30955937349975e-05
-8.2136202148491e-06
6.1028819007447e-06
-1.55146197307481e-05
-2.35898386737431e-05
-1.46299254286678e-05
-3.77955675996674e-05
-1.83762374473705e-06
-1.37353381104487e-05
-3.39354667563397e-05
-3.19280113251805e-05
-1.60890059672106e-05
-1.95515413842805e-05
-2.59045351465765e-05
-2.43694127725672e-05
-1.79875679989499e-05
-1.01246870841883e-05
-4.21236025413282e-06
-1.62126136804634e-05
-2.4517261457163e-05
-6.41597599181417e-06
-1.02071783765065e-05
-1.91180525704268e-05
-2.39079572249688e-05
-5.2110612055094e-06
-1.2055708614397e-05
-7.54658275956275e-06
-3.36809258322584e-05
-2.09710629516146e-05
-2.36333167944873e-05
-1.60152662007872e-05
-3.4234911336449e-05
-1.90332164278002e-05
-2.11239327494586e-05
-2.34602136188883e-05
-2.5656303954586e-05
-1.95455078221995e-05
-3.01052897678099e-06
-2.57932383941903e-05
-5.14831309829211e-06
-1.21217450829808e-05
-4.32128259283551e-05
-2.27607740518109e-06
-7.40512655439773e-06
3.77506239278113e-06
-1.5453572748049e-05
-2.67599241110977e-05
-9.49088184940459e-06
-3.91618941088589e-05
-6.50215587078721e-06
-1.49784274520833e-06
-2.11528395421626e-05
-1.92197497525531e-05
-1.73808861743465e-05
-1.62216166845582e-05
-2.70247496967399e-05
-1.4032239393326e-05
-1.59662916100254e-05
-6.06356060677084e-06
-2.88701082215858e-05
-3.08498431017141e-05
-2.39159946671962e-05
-8.43543992364189e-06
-3.1101518943235e-05
-1.8465398279431e-05
-1.33640286460053e-05
-1.75353583788464e-05
-3.73819533561471e-05
-1.50735436907505e-05
-2.39963765568238e-05
-2.93197336630319e-05
6.92385288733256e-06
-2.99927656839619e-05
-1.44250930414296e-05
-1.16683195341669e-05
-2.91194306212826e-05
-8.31168829591054e-07
-2.70760831918331e-05
-3.4819057107067e-05
-3.16379073406377e-05
-3.59815661084478e-05
-2.57635742104647e-05
-1.75368829939905e-05
-2.2233641560554e-05
-9.83199282458721e-06
-2.09475804867895e-06
-1.91863475471549e-05
-2.77109617789766e-05
-1.91739313206787e-05
-8.3991867601095e-06
-3.76302451260939e-05
-2.82315144852495e-05
-2.89900984935287e-05
-2.71114481929559e-05
-1.06657731066186e-05
-2.73265437404154e-05
-1.41344079056324e-05
-2.97250853544754e-05
-1.39138340905723e-05
-1.73572722908544e-05
-1.41379732809129e-05
-2.05152375830488e-05
-2.724061099443e-05
-1.70484366019949e-05
-9.39194532348891e-06
6.5409221576645e-07
-1.46077792832079e-05
-4.02268332282054e-05
-9.68093526303575e-06
-1.09756669277054e-05
-1.28047210338333e-05
-2.08967060196205e-06
-2.72468796334612e-05
-2.86418717600881e-05
-2.57601877069492e-05
-3.76933048909842e-05
-1.35490920074338e-05
-1.93867162599379e-05
-1.1900951082513e-05
-2.47219306316713e-05
-2.18366823341889e-05
-1.25107651455012e-05
-1.85803208134557e-05
-5.49694648947095e-06
-6.9091331682732e-06
-2.09815760406999e-05
-2.02999691345716e-05
-2.20362249097904e-05
-2.40261805521347e-05
-2.9187396127882e-05
-4.56007984768895e-05
-1.77769328578747e-05
-1.63050463131632e-05
-3.45838860438316e-05
-1.28180901782948e-05
-3.15368487813456e-05
-1.776415179314e-05
-3.52328729603068e-05
-7.43416043377318e-06
-2.43989799577487e-05
6.0813129754318e-06
-3.48799494516058e-06
-1.26817557118787e-05
-2.60431904695296e-05
-9.44459870655822e-06
-1.78041667395724e-05
-5.56096859982849e-06
-4.16998381257764e-05
-7.88114972016424e-06
-2.43180634544561e-06
5.92944475464563e-06
1.10841317766603e-05
-4.18528688248697e-05
-3.17772657140253e-05
-1.10385301405313e-05
-2.12401758973084e-05
-5.09836833196183e-06
-2.21148785622634e-05
-3.23776947319381e-05
-1.57030384352395e-05
-2.32725777426965e-05
2.22970531123291e-05
-2.91152270347196e-05
-2.17118097884534e-05
-2.29229284258845e-05
-1.62699147251302e-05
-1.24198038087014e-05
-3.25461329838576e-05
-3.60847279233308e-05
-5.01899316148699e-06
-4.10148146874668e-05
-1.72169101858924e-05
-1.68202844547322e-05
-6.65359856441783e-06
-4.83018492788825e-05
-1.19079317578124e-05
-3.49002748519984e-05
-5.38837941392001e-06
-7.93852091657249e-07
-3.23983924279611e-05
-1.57671576244672e-05
-5.03022206886243e-06
-4.13964951891203e-05
-1.7017944756089e-05
-4.03540873438229e-05
-1.44704797637852e-05
-1.85968744683262e-05
2.48774744587338e-06
-2.31404452939888e-05
2.05502168862246e-06
-2.39492227420411e-05
-2.89483739532134e-05
-1.85249791993922e-05
-3.64914860740774e-05
-1.25820182851227e-05
-2.30028197193076e-05
-1.71486795308345e-06
-1.92927027721398e-05
-2.26248362371345e-05
-3.13472359591439e-05
-2.72910028752102e-05
-8.06436781728235e-06
-2.24586060887391e-05
-3.09658186292784e-05
-3.13506667917713e-05
-3.81501348816544e-05
-2.58422043563019e-05
-1.5018282088132e-05
-1.39546108016334e-05
-3.32696647187967e-05
-2.11520898995676e-05
-1.50518458560527e-05
-2.12422379918816e-05
-1.17007751712727e-05
-2.28134205085927e-05
-1.56884927204764e-05
-3.4109134387282e-05
-7.29396361443092e-06
-1.16202943300697e-05
-2.74015511774527e-05
-1.77107626441152e-05
-3.13411260006741e-05
-1.84780176177075e-05
-2.20766482250259e-05
-2.06523946014812e-05
-2.16026195047822e-05
-9.76792853101221e-06
-2.91269935957192e-05
-4.6416410944082e-05
-9.38424942572144e-06
-2.72657858173432e-05
-4.14005029159011e-05
-1.30296937846204e-05
-2.54257658353665e-05
-3.76873393033035e-05
-2.74560491868863e-05
-1.24663228513068e-05
-1.57122525641465e-05
-1.20139101216966e-05
-3.06766375440868e-05
-2.18416444725394e-05
-3.80072298095511e-05
-2.55850904460322e-05
-2.84204574812111e-05
9.76079560107815e-06
-3.15489661310461e-06
-2.37017516886467e-05
-4.21782534146832e-05
-1.65527298064771e-05
-3.14057009037784e-05
-2.70888147331672e-05
-3.35924280458201e-05
-4.15141209015414e-05
-1.26102410650035e-05
-4.03895403457862e-05
-2.96742444872719e-05
-4.19031415725477e-05
-4.02412117030428e-05
-3.40011957850002e-05
-2.84273187845047e-05
-9.23122991450952e-06
-1.11860626185902e-05
-3.20446628951627e-05
-1.27529984963392e-05
-4.85385069088705e-06
-8.10577602604619e-06
-6.45525838498112e-06
-1.38238568204188e-05
-2.38968773802701e-06
-1.4495350394485e-05
-8.07460272068233e-06
2.65310585032655e-06
-2.01236078222538e-05
2.73229669696182e-06
-1.23047251106287e-05
-2.07254889452885e-05
-1.82103320997713e-05
-1.12842984111302e-06
-1.93522647593604e-05
-2.83564321675508e-06
-1.19735776996715e-05
-3.99572648169663e-06
-1.4940244852824e-05
-5.32267149278398e-05
-2.0601992257593e-05
-2.30872223971692e-05
-3.24017471387581e-05
-3.2711868279354e-05
-2.09219537728712e-05
-1.79765490238858e-05
-1.82962231447502e-05
-2.54529979814868e-05
-1.64938405186647e-05
-3.66492213441433e-05
-2.57850391986092e-05
-1.8129427209647e-05
-2.36221547343807e-05
-1.04939106251398e-05
-9.95960015059821e-06
-2.42713336510138e-05
-1.51389686835328e-05
-2.41199761634667e-05
-3.81265514256594e-05
-2.10163501058942e-05
-1.66029414348001e-05
-5.95453466248885e-06
-1.88435567489567e-05
-4.04863377668314e-05
-2.63857921724141e-05
-2.74041071295309e-05
-7.86675727571671e-07
-2.43966071022062e-05
-3.58680072875117e-05
-2.45396138357e-05
-3.00260800230902e-05
-2.89430689470243e-05
-2.28716339054426e-05
-1.24850391055431e-05
-8.91435091191681e-06
-4.67565227982031e-06
-8.01774017387356e-06
-4.57074407932677e-05
-1.03809603531265e-05
-3.77982570397665e-05
-1.93573487151493e-05
-3.88938219151642e-05
-5.56972235386256e-05
-1.35391692838976e-05
-1.30107921516032e-05
-3.28238804815596e-05
-2.30905655769253e-06
-3.2224914772444e-05
-2.04792804186465e-05
-1.81714889598247e-05
-2.22979724958754e-05
-3.19628411673002e-05
-8.24803758838565e-06
-1.34901851722818e-05
-1.50650132729081e-05
-1.79462861386933e-05
-1.02983770610277e-05
-2.37879201056079e-05
-1.97226482493482e-05
-1.59146459720751e-05
-4.6152846227346e-05
-1.33152464820549e-05
-1.16706128417497e-05
5.17032565836633e-07
-1.48184027413123e-05
-1.47301481763253e-05
-1.32014410205528e-05
-5.38297259054659e-07
-2.65054627532026e-05
-3.53457785843238e-05
-8.03222722764222e-06
-2.79759332562227e-05
-1.6978943901721e-05
-1.67627643942486e-05
-2.95137476570206e-05
-2.29276531213758e-05
-5.4411844220562e-05
-2.52033777613963e-05
-3.14477206454339e-05
-1.39810930214621e-05
-4.46667290500226e-05
-3.0361388791571e-05
-2.86201424969568e-05
-2.10108907899879e-05
-4.18461605703605e-05
-5.86548888209236e-06
-7.13404421218795e-06
-2.69866326425364e-05
-2.35025926008746e-05
-8.92626604532804e-06
-3.44634585822084e-05
-2.72369932780328e-05
-1.66029723964055e-05
-1.12881651303963e-05
-2.15241942524856e-05
-3.35787981178595e-05
-4.43653340657522e-05
-1.92159685364959e-05
-2.5879083860466e-05
-3.15605941532381e-05
-3.5956391813414e-05
-1.81007747604099e-05
-3.38221421569373e-05
-7.32276402235001e-06
-2.66734347082841e-05
-1.79672979634455e-05
-2.37934089086274e-05
-1.36564840036871e-05
-3.11124951012352e-05
-4.91708222922408e-05
-2.10308837975409e-05
-3.08025345766492e-05
9.06822918195209e-06
-4.98990691651654e-07
-7.88738166273106e-06
-4.0750451265289e-06
-1.59289226521614e-06
-1.00002972971636e-05
-2.00791088265052e-05
-3.31834362937102e-06
-1.7460076352428e-05
-1.33521527872988e-05
-2.77190043310006e-05
-3.50840264674095e-05
-2.6778276350938e-05
-1.59249371566018e-05
-2.55898874224439e-05
-2.13119297141814e-05
-2.35673928408771e-05
-2.16760383444938e-05
-1.35288008464304e-05
-9.12433323559844e-06
-2.51530632107549e-05
5.32975461982342e-07
-2.84105218338268e-05
-3.50995338601202e-05
-2.17764110803528e-05
-3.1417629918156e-05
-1.14470365749649e-05
-3.02173070649429e-05
-2.49143607479316e-05
-1.95339682439801e-05
-2.37215008140597e-05
-3.07364950710128e-05
-2.47605634012657e-05
-4.20960531707961e-06
-1.65605519289073e-05
-9.2309859673387e-06
-3.2517023260256e-05
-2.30169938545676e-05
-1.57228129539254e-05
-2.08735324016195e-05
-1.57219606164825e-05
-8.07881196536557e-06
5.20519803454959e-06
-1.2883447066224e-05
-2.36279704987734e-05
-3.32901568679111e-05
-2.07827440830828e-05
1.45624311562257e-06
-1.86526184694853e-05
-9.69895977480817e-06
-2.82786088719001e-05
-4.51074996130684e-05
-3.24092131245011e-06
-5.60745342248845e-06
-2.85482154253298e-05
-3.19250697975642e-07
-1.16837375044462e-05
-2.56232207623974e-05
-1.95245291253367e-05
-2.24678450358792e-05
-2.94099157665708e-05
-2.62525997449918e-05
-4.46372074787817e-05
-2.27661283210577e-06
-1.66183697253171e-05
-1.39275868864706e-05
-1.39895744584069e-05
-9.38180643439331e-06
-4.08879353217288e-05
1.26252466375892e-06
-2.47380288720817e-05
-2.98046167453141e-05
-2.60293439905515e-05
-2.61122560081352e-06
-2.63248908985302e-05
-2.07693395106608e-05
-3.29273116375916e-05
-3.1409374451181e-05
-2.0448645670209e-05
-5.03734777519838e-06
-2.80563269962589e-05
-3.36994336168758e-05
-1.23621394517581e-05
-1.65842428720003e-05
-1.1759785687848e-05
-2.02520399959999e-05
-2.09988266481325e-05
-6.04666216701137e-06
-1.91451475479567e-05
-1.99484662547982e-05
-1.64201138342129e-05
-2.83528115124386e-05
-2.50644400828326e-05
-2.69711912069094e-05
-2.10510266700661e-05
-3.16366587053945e-05
-2.86679699532784e-05
-1.83818271605888e-05
-2.16904750149867e-05
-1.20218180374493e-05
-2.84683732350249e-05
9.98758368902619e-06
-1.77971634492698e-05
-1.94580868112516e-05
-4.3917061606738e-05
-3.91163767048282e-05
-5.72695135358312e-06
-1.24084386601007e-05
-7.5068847479366e-06
-2.45394740507581e-05
-6.15001155092531e-06
-1.19086845211136e-05
-5.46844692208765e-06
1.9748066404842e-06
-1.0289234665272e-05
-4.65261078528603e-05
-1.61872373789235e-05
-3.18414473236933e-05
-1.95658857864798e-05
-2.61738581269391e-05
-6.86232843557177e-06
-2.38968430540892e-05
-8.91307235190346e-06
-1.11571860101052e-05
-2.28200488346047e-05
-3.69682137878141e-05
-3.01872476829098e-05
-1.92983335603852e-05
-2.61579003243108e-05
-5.5036522128299e-06
-4.91716961329673e-06
-3.41305628383046e-05
-2.73980678935699e-05
-2.51260101708595e-05
-1.78796040909663e-05
-1.33942706948169e-05
-2.8442374418186e-05
-2.11118217545926e-05
-2.5291774540365e-05
-5.43134195179553e-06
-1.43727214333845e-05
-3.79477536863633e-05
-1.85596788763136e-05
-2.86832726043678e-05
-1.0851375977076e-05
-2.84221088845906e-05
-3.61872359846301e-05
-3.14950073306933e-06
-2.78275523479875e-05
-2.82115135846947e-05
-1.85653270504042e-05
-1.7894262665809e-06
-1.93809664842903e-05
-4.66866149825373e-05
-3.68884471036068e-05
-1.73664234574159e-05
9.16428496631476e-06
-3.11737171023811e-05
-2.34260069045518e-05
-1.86437745783277e-05
-1.37822808867939e-05
-1.38781982359322e-05
-2.40330318613548e-05
-1.44126762332371e-05
