# Supplementary material for: Research on computational propagation and identification of mine microseismic signals based on deep learning
Source: PLoS One. 2025 Oct 22;20(10):e0334641. doi: 10.1371/journal.pone.0334641 (PMC12543183; doi:10.1371/journal.pone.0334641)
Supplement: S2 Data — (ZIP) [file pone.0334641.s002.zip › 000100500001932.xlsx_0.txt_24.txt.txt]

-2.59327190640897e-05
-2.01244101207468e-05
-2.61501598107144e-05
-1.40130521942588e-05
-2.36552434504172e-05
-2.20217929197233e-06
-1.2403436665902e-05
-3.48683897351317e-06
-1.99653591447432e-05
-5.23062327926301e-06
-1.02687083598107e-05
-3.02783459119912e-05
-4.84717828659621e-06
-2.72294224529627e-05
-1.16096414307744e-05
-2.37370096635333e-05
-2.39822964493651e-05
-6.86512736453373e-06
-3.03744968020311e-05
-1.3114920405149e-05
-4.08417583067198e-05
-2.53480071104417e-05
-1.04569565878694e-05
-2.81989857571482e-05
-3.22497457409999e-05
-1.42939618109287e-05
-6.31471662545249e-06
-3.32140892981246e-05
-2.34172118884135e-05
-2.33941637522406e-05
-1.88119632160921e-05
-3.12367109245194e-05
-2.97118705837412e-05
8.59470342124936e-06
1.40886166389868e-06
-2.37597211698855e-05
-2.18944891497485e-05
-2.03090917358355e-05
-7.03710235534272e-06
-2.45585480406975e-05
1.12639653301617e-05
-3.22445359838492e-05
-2.92565119341559e-05
-1.03714158587603e-05
-4.94421122575146e-05
-1.25375976555894e-05
-1.5389140309191e-05
-1.92895167030962e-05
-2.55450651500289e-05
-7.39494179856685e-06
-2.92762458228002e-05
-1.17462134088432e-05
-1.27250352197935e-05
-1.82190198820845e-05
-2.43133314828395e-05
-1.92580350176198e-05
-3.34155379847375e-05
-2.48828906885239e-05
-1.54254692921799e-05
-2.22343066973612e-05
-1.34665568416081e-05
-3.3832252976826e-05
-3.73233321228404e-06
9.36316010967177e-06
-1.77314037007904e-05
-4.96430423828746e-05
-7.61941076360317e-06
-1.25971188857325e-05
-9.85127505300908e-06
-3.3850942724777e-05
-2.6610288400975e-05
-3.04352783527679e-05
-1.53290964145242e-05
-1.9563852276841e-05
-3.98243273512246e-05
-3.35072573932893e-05
-3.35752198085756e-05
-2.90812885816389e-05
-2.7083851577482e-05
-1.96680731274766e-05
2.5532698292721e-06
-1.57688810101026e-05
3.86779539732422e-06
-3.16683734586118e-05
-1.69272069543484e-05
-2.04284496409759e-05
-6.87348319178689e-06
-3.2001128994632e-06
-4.61640220094116e-06
-4.52793530833398e-05
-3.04937611362718e-05
-2.43438178598629e-05
-4.19570917059516e-05
-2.72408915091699e-05
-2.70100048560941e-05
-1.13931557326175e-05
-1.86499220524907e-05
-2.79878162555095e-05
-1.3139742960824e-05
-2.33462345963366e-05
-3.72721018691075e-06
-2.55658919616685e-05
7.13925481789733e-09
-4.55524417418162e-05
-1.02947792423124e-05
-2.9253543238225e-05
-2.43514329528341e-05
-1.49239817838267e-05
-2.44076505522087e-05
-8.49310771080244e-07
-1.33369596622058e-05
-8.89313980938723e-06
-1.33817722936503e-05
-1.71670422023331e-05
-1.96992312027361e-05
-2.63363840183613e-05
-2.39284149411937e-05
-1.84182160094124e-05
-1.59472831585786e-05
-1.77429891362645e-05
-3.25244197454212e-05
-1.37700287846457e-05
-4.34440031089824e-05
-2.58931009746313e-05
-1.5233486986864e-05
-2.97945096460298e-05
-3.19403079749967e-05
-7.72307747670302e-06
-2.50266650881021e-05
8.06948694579923e-06
-3.54979974325333e-05
-1.16941350457763e-05
-7.469998826049e-06
-2.40966985757685e-05
-1.60508529455707e-05
-2.20416000006556e-05
-2.85426527902041e-05
-1.14900592046677e-05
-2.19374592849296e-05
-1.5142959213837e-05
-2.1069185230111e-05
-7.82651496678153e-07
-2.80842578845754e-05
-1.78501204891402e-05
-1.16988848105185e-05
-8.34787698582373e-06
-2.27077363570328e-05
-7.78764506042998e-06
-1.20755790491983e-05
-4.64442143943084e-06
-1.98552290675451e-05
-8.30459244373674e-06
-1.30924073301764e-05
-1.87534803656946e-05
-2.50207836613152e-05
-2.47708023818726e-05
-3.13187066758898e-05
-3.45029188528175e-05
-1.32199351893372e-05
-1.86637038125083e-05
-1.95914750174438e-05
-3.30162767169301e-05
-6.00136665370731e-06
4.90225578040643e-06
-8.34334928351209e-06
-3.24115485666469e-07
-1.44754062848519e-05
-1.24799444597055e-05
-2.26845924173793e-05
-3.83153190126495e-05
-1.51500850485756e-05
-3.21030951488815e-05
2.64365228605438e-06
-2.77312912997441e-05
-1.54190880686224e-05
-3.51148434904169e-06
-1.84567229431113e-05
-1.50224641860443e-05
-3.16279683610093e-05
-4.4535056076291e-07
-2.28991879531162e-05
-1.63410217504315e-05
-9.6413370805065e-06
-1.6538213036314e-05
-2.33051884099756e-05
3.09756828107674e-06
-1.93942425499704e-05
4.38798628426007e-06
-1.85275730970888e-05
-1.21441587736807e-05
-1.36092735372979e-05
-3.18427308526935e-05
-1.5018154652704e-05
-4.85549678437075e-05
-2.28447483350125e-05
-1.05335895945887e-05
-3.16077554888474e-05
-2.9386154168841e-05
-3.8656617970573e-05
-1.19925481830644e-05
-1.3467737846388e-05
-1.92180545253909e-05
-4.34753319131265e-05
-6.77832072987236e-06
-1.45428801613099e-05
-2.62775965217114e-05
-3.09333547202255e-05
-3.48481207332353e-06
-2.75493858421585e-05
-2.55625490563925e-05
-3.64756954957111e-05
-2.25048427619959e-05
-2.15183099915815e-05
-9.29231879500246e-06
-3.05140575191563e-06
-3.1076447683343e-05
-2.66362305544149e-05
-3.4735088448133e-06
-4.02295579787106e-05
-3.24724774251766e-05
-5.37895182038756e-06
-3.3574356957181e-06
-1.70233039369129e-05
-1.79512563910119e-05
-7.45269419686745e-06
-1.70302969869715e-05
-3.24109973560501e-05
-3.83238586985344e-05
-3.44862132698256e-05
-2.94758581979685e-05
-1.7060296112536e-05
-1.51522415830734e-05
-2.42006614034437e-05
-8.67052043855163e-06
-1.76514391804504e-05
-3.69816394145509e-05
-3.34478628041996e-06
2.23804804003506e-05
-3.39257472331176e-05
-1.27501829316957e-05
-2.60238585755898e-06
-2.21293361656572e-05
-2.54003255134193e-05
-2.07597932135622e-05
-2.58694448909388e-05
-1.7622608327388e-05
-6.89170269258706e-06
-1.51901944383174e-05
-2.51666948344877e-05
-8.01493116987764e-06
-1.4187947455175e-05
-2.7241133271222e-05
-5.52154073354508e-06
-2.78512306497053e-05
-1.49124887112887e-05
-3.19536301485586e-05
-2.92819271779289e-05
-2.88294189127451e-05
-2.14923024975076e-05
-6.01668832517901e-06
-3.6967352258953e-05
-5.69042445399516e-06
-2.7885132243345e-06
-2.67085833905381e-05
-2.14261166849168e-05
-3.21609004826713e-05
-1.66949249542603e-05
-2.26406981713979e-05
-2.22720618368435e-05
-3.76893874425439e-05
-1.70568798959337e-05
-3.95003892815343e-05
-2.38518073493424e-05
-4.07698080977148e-05
-3.13687694778804e-05
-7.86007808995874e-06
-2.33365123221475e-05
-2.0079802198601e-05
-2.36044942346489e-05
-3.39057602834704e-05
-3.11829793564617e-05
-2.13307787283273e-05
-2.41065157102171e-05
-1.16031356423441e-05
-3.28990438118025e-05
4.42064298156924e-06
-2.0264699862147e-05
-1.75565696851076e-05
-2.38812828526201e-05
-1.58658865285574e-05
-2.0846823426027e-05
1.03220225905994e-06
-3.18550646337437e-05
-3.8085041373117e-05
-1.12204037815777e-05
-2.64431400427605e-05
-2.99966201797278e-05
-2.60825770001985e-05
-1.19313155488337e-05
-1.38826320291203e-05
-1.95754198500339e-05
-5.45296472633929e-06
-1.80831763382931e-05
-2.25649234459614e-05
-1.43671355154669e-05
-6.68571527835202e-06
-2.77461067732499e-05
-2.2414496002965e-05
-4.44025806647231e-06
-1.88739549055612e-05
-2.18630022463197e-05
-2.3839139420898e-05
-2.71670818438386e-05
-1.69295345990921e-06
-1.78033959385018e-05
-3.6078474298838e-05
-1.05635532160465e-05
-4.64274563700094e-06
-3.23010901277659e-05
1.43164651742581e-06
-1.73391899204511e-05
-2.07000483173469e-05
-5.29339341832928e-06
9.36713233071662e-07
-3.29237692399417e-05
-1.36971737703036e-05
-1.38903674817203e-05
-6.90250798663985e-06
-3.20406105226781e-05
-2.27470515923228e-05
-1.30340033591011e-05
-1.69123289297611e-05
-1.67917657687661e-05
-1.26910954036386e-05
3.98171358418824e-06
-6.62800989890866e-06
-1.05577356193711e-05
-2.77356622135613e-05
-2.37742123655759e-05
-1.44018797209009e-05
-1.81319664274669e-05
-1.60022416271313e-05
-1.62181101526311e-05
-3.04322429492588e-05
-1.05548442046579e-05
3.85195423097515e-06
-2.68483054822027e-05
-9.00492471740246e-06
-1.75912274280953e-05
-5.6216902955803e-05
-2.75498914043822e-05
-1.06118733203395e-05
-1.34152100746024e-05
-2.6595127465621e-05
-3.10311788083941e-05
-2.20594314614959e-05
-1.19297363296261e-05
-7.63004085983725e-06
-2.59431926017466e-05
-1.23375203274199e-05
-3.19338819869659e-05
-3.61157865325141e-05
-2.16076404834207e-05
-4.25454079322587e-05
-2.74672940091191e-05
-1.28299193573477e-05
-2.54161159616591e-05
-1.48449357447555e-05
-2.67605275940871e-05
-2.39482025051308e-05
-2.10775712104042e-05
-2.53817617790193e-05
-2.80798933971277e-05
-1.79273189035906e-05
-2.58051958906208e-05
-2.76915703273351e-05
-1.28431241229719e-05
-3.02476608420861e-05
-4.82504949192821e-05
-2.67563869734272e-05
-1.75697061751178e-05
-3.23981458537635e-05
-5.86503725965232e-06
-1.61397073894386e-05
-2.86955392805067e-05
-5.77176319577783e-06
-2.52156726893397e-05
-1.93025378011101e-05
-1.83246793670767e-05
-2.64089998804085e-05
-2.37405922438839e-05
-3.04941759481198e-05
-2.32241955764895e-05
-2.53146097691362e-05
-1.86076591898114e-05
-1.05532653050873e-05
-2.45559421073004e-05
1.84945014323983e-06
-2.78602494816024e-05
-1.98724646251128e-05
-2.24990214223262e-05
-3.04032448607238e-05
-2.81778105806984e-05
-2.96250568818107e-05
-2.37588415720122e-05
-2.18119883067685e-05
-1.85101147851577e-05
-2.41749434320735e-05
-8.15885906826031e-06
-1.50854136014801e-05
-5.98978709045777e-06
-3.25445361004046e-06
-1.30524530619366e-05
-3.07597026894607e-05
-1.69320410652779e-05
-2.08087771548042e-05
-1.97015027578481e-05
-3.28747111722698e-05
-7.07238879170482e-06
-1.27075814339096e-05
-2.43920924603966e-05
-2.18260447260779e-05
-3.73143217597559e-05
-1.01059658281629e-05
-4.64789365383066e-05
-1.75243643575843e-05
-9.00224293337558e-06
-2.81674970324251e-07
-3.16834644354684e-05
-2.43026844685784e-05
-2.03823300426103e-05
-2.51330903718427e-05
-2.99778259039739e-05
8.90629389949907e-07
6.85925469978323e-06
-1.30826322391727e-05
-1.74226070692195e-05
3.105573941015e-06
-3.4791471924498e-05
-2.43943682057878e-05
-4.29576269590387e-06
-4.04529164498618e-05
-2.49488957521247e-05
-3.15975318896772e-05
-1.85243366163793e-05
-2.59736657513011e-05
-1.51387312495154e-05
-3.34855873424466e-05
-1.2753825171703e-05
-1.33498404156334e-05
-1.96238733451485e-05
-2.78545333959716e-05
-2.6778682145005e-05
-5.85356007398884e-06
-4.92875148872111e-05
-2.22502087295804e-05
-1.94312990508269e-05
-1.72965465729069e-05
-1.59923461320796e-05
-1.95334366322142e-05
-2.66051575601748e-05
-2.60060202370298e-05
-1.53502445347474e-05
-3.07872164841242e-05
-1.67333740054838e-05
-2.36407797299782e-05
-1.27820876580062e-05
-3.91896643539138e-05
-2.09569405618383e-05
-3.90503625275783e-05
-3.14245678462622e-05
-2.1387032141383e-05
-2.61118749989324e-05
-1.74844181498554e-05
-4.21693381085583e-05
-1.40906935721717e-05
-1.32506015306404e-05
-2.67156238063249e-05
-2.53865079475953e-05
-1.42934001572625e-05
-3.71649182091664e-06
-2.92150112436683e-05
-2.45501113940995e-05
-2.30345795841102e-05
2.05001928871041e-06
-1.56406013473846e-05
-1.5883914388578e-05
-1.4873079423078e-05
-3.39206687354226e-05
-1.59595551663294e-05
-4.11716465391749e-06
-3.65918632908699e-05
-4.0983417742155e-05
-2.51737651411219e-05
-2.42647284631323e-05
-2.57166981338479e-05
-2.63342763583084e-05
-1.0575718909682e-05
-1.30129423554532e-05
-1.38612118029433e-05
-2.91713879348506e-05
-1.70830239898041e-05
1.47049905414166e-05
-1.58650425719361e-05
1.79604796970836e-05
-4.64523111220112e-05
-2.46682107063183e-05
-3.19341303887566e-06
-2.01567317054517e-06
-1.92774334902257e-05
-1.90724885645209e-05
-1.79833184981325e-05
-2.06873472182612e-05
-1.44918038074337e-05
-1.58382883050303e-05
-2.05743269321581e-05
-6.03662383082201e-06
-2.42738258551532e-05
-4.32094571861876e-06
-2.60963883184888e-05
-3.49173274064647e-05
-4.9223226200378e-05
-2.93479286468146e-05
-1.6759366304126e-05
3.84568915060035e-06
-9.42932153491072e-06
-2.96529393659632e-05
-3.64811013087308e-05
1.06401045288614e-06
1.33377252063026e-05
-2.04526857281256e-05
-4.03630241550042e-05
-2.3869711241018e-05
-2.0665820307952e-05
-2.60169435791731e-05
-1.95928534529796e-05
-2.45728754763094e-05
-8.02980467633102e-06
-2.66106595447552e-05
-1.87510997694166e-05
-3.7208434390093e-05
-2.19551203891832e-05
5.93993549162833e-06
-6.55152980195032e-06
-9.52374776549294e-06
-2.03022526810674e-05
-2.80645225632322e-05
-6.51595388249207e-06
-3.10845956355791e-05
-2.48646516063912e-05
-2.23529684891888e-05
-1.58460809588793e-05
-3.16162007090946e-05
1.43871473414924e-05
-8.95519327243606e-06
-1.71571434476116e-05
-1.86698622723407e-05
-1.65636940208754e-05
-1.29299551756724e-05
-3.3738103278407e-05
-1.79701816473535e-05
-3.22112083541878e-05
-4.27019978969514e-05
-2.89699873068267e-05
-2.19139126159115e-05
-1.9140382895938e-05
-2.30518649990134e-05
5.07307384372731e-06
-4.23159063730315e-06
-7.11450700268805e-06
-1.86887812002499e-05
2.71928368811776e-06
-2.63611112274345e-05
-3.63208014363481e-05
-1.74937843032278e-05
-2.09103340710336e-05
-2.10815983881646e-06
-3.36731689940669e-05
-1.42552348374639e-05
-6.95077572981071e-06
-9.59718818113225e-06
-2.82443376648877e-05
-8.6397903430588e-06
-3.41182513030965e-05
-1.81843256517828e-05
-9.73198122561729e-06
-1.29536605954085e-06
-1.15306307970168e-05
-1.38963570392249e-05
-2.95371691829792e-05
-1.57253851597633e-05
-2.77585793630993e-05
-1.12830668643726e-05
-1.54288144467363e-05
-2.85413500048534e-05
-1.39759877663701e-05
9.08364057280148e-06
-1.36133535073597e-05
-3.32360322735117e-05
-3.67089007031939e-05
-1.98161185096723e-05
-1.53004650683148e-05
-2.17207599968339e-05
-6.20902042004234e-06
-3.18582904527947e-05
-3.2861897940073e-05
-1.71190991910441e-05
-2.05696056806935e-05
-1.23446348361761e-05
-1.98163251715543e-05
-2.15694113498929e-05
-5.55681906273337e-06
-8.18958712921689e-06
-3.62722646318957e-05
-2.38458456630924e-05
-1.21352640936924e-05
-9.32813065435063e-06
-1.17986457307387e-06
-2.86939797808932e-05
-2.01178804521915e-05
-4.122900459336e-05
-3.1678553859455e-05
-3.04209724647381e-05
-2.93100703960516e-05
-1.61334935292134e-05
-3.80487351517068e-05
-1.8374242746543e-05
8.74299968614192e-06
-1.35786122344681e-05
-6.99307828125639e-06
-1.48883527000338e-05
-2.78445862019577e-05
-2.35639273537147e-05
-2.39983888181935e-05
-2.71480409833226e-05
-3.48671945315984e-05
-1.92397570511515e-05
-1.38245898012232e-05
-5.87298062423034e-06
-2.41363100745952e-05
-3.42823598876834e-05
-3.04117634203709e-05
-1.46188087304347e-05
-2.36032852463679e-05
-1.98143177805589e-05
-1.18053245903374e-05
-1.43465603003525e-05
-1.15261341679243e-05
-1.38713641511733e-05
-3.08292599573433e-05
-1.95145850572939e-05
-2.06307905013976e-05
-3.90803411319863e-05
-2.00650117456964e-05
-3.27357306818781e-05
-3.38784854470822e-05
-6.66081507591607e-06
-1.32532687118743e-05
-2.16031253472908e-05
-7.14253033336104e-06
-1.46256503630659e-05
-1.80004781559211e-05
-1.02288375969337e-05
-1.14951227270969e-05
-2.15845981132611e-05
-7.28267383205138e-06
-1.14802498589783e-05
-1.17713317987852e-05
-1.78662018848718e-05
-1.3518550874885e-05
-1.35770239556855e-05
-3.35313876810082e-05
-4.66646227672456e-05
-2.42074854200949e-05
-1.30397732190724e-05
-7.583475687787e-06
-9.64234000930331e-06
-1.27905135299783e-05
-2.83976394172314e-05
-1.6759470234814e-05
-4.31151290041072e-05
-3.6181906859173e-05
-1.47443611910762e-05
-4.68630132737215e-05
-1.85887102120276e-05
-5.30692204511411e-06
-5.72403277632522e-06
-6.47216348146609e-06
-1.62043339003695e-05
-1.23722228096059e-05
-7.0995540363744e-06
-1.25530930505691e-05
-1.71821606039586e-05
-1.57452610418604e-05
-1.45910646588999e-05
-5.32311082625938e-05
-9.96706266407565e-06
-1.46037948512682e-05
-3.1112056951255e-05
-7.60301927024396e-06
-4.41778424192415e-05
-2.89849574076816e-05
-2.64637250568286e-05
-1.44197870122823e-05
-1.47231584764643e-05
-3.11751278954919e-05
-2.44818426003548e-05
-1.82186524416143e-05
-2.07505003382641e-05
-1.87198806246595e-05
-1.80736798805648e-05
-1.40631061563036e-05
-3.49972141360104e-05
-1.42332139566187e-05
-2.32644457872122e-05
-2.46839225717545e-05
-1.40615845886112e-05
-1.19142307606791e-05
-1.86830337433802e-05
-2.06948867749654e-05
-1.07688969149575e-05
-7.10958816877732e-06
-2.58842356562875e-05
-2.83611845477499e-05
-8.44314805816095e-06
-1.67124088045279e-05
-4.34534732251452e-07
-8.01225409170511e-06
-3.15303963823433e-05
-3.5295876174717e-05
-1.75109339449737e-05
-1.927176183442e-05
-6.50859410341501e-06
-3.71835226315035e-06
-1.81448357368387e-05
-1.70617663353121e-05
-2.14797696981535e-05
-1.91978672148483e-05
-4.08542284076666e-05
-9.54456411988775e-06
-1.79395873518357e-05
-1.13106288058749e-05
-5.50539397423897e-06
-3.94024156737934e-05
-2.92843420917053e-05
-2.34763828608276e-05
-6.94084885272413e-06
-7.76278762050987e-06
-3.26648987035161e-05
-2.65012841579081e-05
9.63431533188351e-06
-1.56750970549455e-05
-1.11999049185497e-05
-5.00570532257375e-07
-2.30661849879912e-05
-3.45937754538603e-05
2.19114003469292e-07
-2.72416873467451e-05
-3.80460065295608e-06
-2.23975657578948e-05
-3.02756694816035e-05
-1.8898837964273e-05
-4.22283691104375e-05
-3.16505272545181e-05
-3.74695015208992e-05
-4.43222369113487e-05
6.51475621667013e-06
-9.53423565661914e-06
-3.63076211877156e-05
-1.21514635112982e-05
-3.37810026193476e-05
-1.9592438351022e-05
-2.74538798324735e-05
-2.12695106686025e-05
-2.77069201828009e-05
-1.41332050860664e-05
-3.16585570262422e-06
-2.59626832253533e-05
-2.69308542727033e-05
-4.99279450092218e-06
1.61600994664185e-05
-2.78540913452173e-05
-4.31603382949268e-05
-3.1983445102735e-05
-2.72701866997762e-05
-2.61497109145607e-05
-1.99074065730195e-05
-7.96234406660076e-06
-4.63228606433241e-05
-1.81352256409122e-05
-2.77436845632323e-05
-2.42701002180877e-05
-2.73428647111649e-05
-2.72336975787601e-05
-8.21151723415106e-06
-4.65816606732119e-05
-2.90533891315244e-05
-4.6837219171518e-05
-1.25300508847651e-05
-2.04150361300503e-05
-3.3118100283235e-05
-2.31481317425195e-05
-2.24367050484749e-05
-2.53693655684618e-05
-3.80390225091033e-05
-2.52044684457554e-06
-2.43283136859014e-05
-3.30006929829987e-05
-1.41004861510336e-05
-3.51411222893873e-05
-6.6607226691724e-06
-4.65084388355093e-06
-1.82820899165905e-05
-5.40686977364392e-06
-3.56460927914153e-05
-1.01531156958666e-05
-2.99997803826637e-05
-1.21626026676046e-05
-3.26013377928533e-05
-2.5089724812735e-05
-2.45205420635596e-05
-2.15006982371171e-05
-9.90034414099677e-06
-3.40366609288457e-06
-2.01306566253e-05
-2.61533033281961e-05
-2.73288054438703e-05
-2.80224920725053e-05
-2.39493666103568e-05
-7.81943371132747e-06
-4.3043113440075e-05
-1.60039353478846e-05
-2.10935729010743e-05
-3.10214845637676e-05
-2.58319670108661e-05
-2.20330170909627e-05
-2.7305754858574e-05
-3.00772271124535e-05
-1.95003021712243e-05
-2.0699221536913e-05
-1.77867283698879e-05
-1.63829869343477e-05
-2.92025798732712e-05
-1.08419541400317e-05
-1.11434216373373e-05
-5.01329992496371e-05
-4.38743252548288e-05
-3.97910556288852e-05
-3.58718635100236e-05
-3.20897288242685e-05
-3.04693072399041e-05
-3.47096116348212e-05
-2.20733436549546e-05
-4.32698177472663e-05
-4.13924857603633e-05
-2.49589354817212e-05
-1.86104079257861e-05
-4.90336129383021e-05
-1.48251245374443e-05
-2.04851410743161e-05
2.10593450059624e-05
-9.08710452878921e-06
-1.84099761703892e-05
-4.62643240383285e-06
-1.90691976497923e-05
-1.78937305785499e-05
-1.61758875412848e-05
-2.86829446294334e-06
-2.74339553463545e-05
-4.20507156562249e-05
-2.44580715822422e-05
-1.1146832943702e-05
-2.11547646405681e-05
-1.17868213026308e-05
-2.86510324702952e-05
-2.45520586947769e-05
-1.39002525276844e-05
-2.52933332986649e-05
-2.21422356524787e-05
-2.8748534210666e-05
-1.18261374075029e-06
-5.22168459879747e-05
-1.72920164063898e-05
-4.99843370997627e-06
-1.83830342505627e-05
-1.8215826680335e-05
-1.33510840385274e-05
-1.0315127172912e-05
-1.81293179117255e-06
-1.69308299939529e-05
-2.79008776759063e-05
-2.17779823876766e-06
-6.36671131787824e-06
-2.19555381123788e-05
-2.8444562005591e-05
-2.32500359895466e-05
-7.39778345873765e-06
-1.51459436613338e-05
-3.1953074953159e-05
-2.0481161773184e-05
-3.10440562865661e-05
-1.53976506885283e-05
-1.97919162041016e-05
-4.46382979859154e-05
-1.19266140520494e-05
-2.80234293767266e-05
-1.69345129678769e-05
-1.45067146038335e-05
-1.97630581732615e-05
-6.93463947198111e-06
-2.40495083813525e-05
-1.92410629252308e-05
-1.25784503535e-05
-3.95441533667701e-05
-2.11251193459357e-05
-3.27440682759713e-05
-3.82317959401138e-06
-3.56134300734199e-06
-2.54056292710323e-05
-2.94256842684252e-05
-2.45124925323825e-05
-2.18560588712275e-05
8.22077415914515e-06
-7.4557080645098e-06
-2.9892665114903e-05
-2.33843923298327e-05
-4.22658359545064e-05
-1.88682066051996e-05
-3.73094341756758e-05
-1.04500675225962e-05
-3.13365706357937e-05
-1.57635469891876e-05
7.16961056008358e-06
-2.17509216086512e-06
-3.81031118178578e-06
-1.85125676001641e-05
-1.09134938808979e-05
1.39177597429626e-06
-2.53364291443745e-05
-1.4661391082403e-05
-3.23788023414283e-05
-1.56698990386018e-05
-1.53165196570595e-05
-1.57205901624305e-05
-2.22719338960323e-05
1.05827311465577e-05
-2.78149534528884e-05
-1.83556443915443e-05
-2.67294837650009e-05
-4.05676247582582e-05
-5.33504959321456e-05
-8.75650255766175e-06
1.03054319954606e-06
-2.17366061915036e-05
-7.40130678260145e-06
-2.54308610540318e-05
-2.23822187838296e-05
-1.69151800093074e-05
-1.95946998136017e-05
-6.99785439189663e-06
-2.75626555752339e-05
-3.01830056609805e-05
-1.0813068187257e-05
-1.38983569164799e-05
-3.32694394318394e-06
-2.19646211670867e-05
-1.01446236539804e-05
-2.62205980610835e-05
-1.11954990097235e-05
-2.96819019016374e-05
-2.25955041475708e-05
-8.22245758017284e-06
-4.91601030742323e-06
-1.82233003466865e-05
-2.23345604356114e-05
-2.56034784787824e-05
-1.60184594739987e-05
-1.41754738932708e-05
-2.09764527268321e-05
-1.75459535194713e-05
-1.80118936516117e-05
-2.74646730314663e-05
-2.98073301555565e-05
-5.72362986184022e-06
-1.97304165144434e-05
-1.17379781712659e-05
-3.65177956347282e-05
-6.5030219495145e-06
-6.90316492789162e-06
-2.11330584047701e-05
-1.02355827712976e-05
-1.90674189976472e-05
-1.5133077949707e-05
-2.19536807801953e-05
-2.38213627576508e-05
-2.98426022229674e-05
-3.60124561512674e-05
-2.93683034882806e-05
-1.84474133034733e-05
-1.24062331750226e-05
-2.20241997223334e-05
-2.24495588167672e-05
-2.19353348226028e-05
-3.3674133880807e-05
-2.43002559314361e-05
-1.25245110446505e-05
-2.5138798003396e-05
-4.91164929725741e-06
-6.37957802475091e-06
1.34028688818385e-06
-2.36329372810726e-05
-1.40884418097389e-05
-1.66232566922624e-05
-3.09717426303801e-05
-1.57484562296115e-05
-3.89728187425305e-05
-1.99495826755661e-05
-2.42974382056272e-05
-1.23865305187032e-06
-1.42015048548499e-05
-1.83956127428755e-05
-1.63034558894333e-05
-1.93206801645393e-05
-4.2828425124782e-05
-2.09750369534209e-05
-2.6161033232106e-05
1.18012534458493e-06
1.32877102868894e-05
-3.10916370916083e-05
-2.64018443624014e-05
-1.30798151747211e-05
-2.89507974098939e-05
-1.74070612673147e-05
-2.81423056037942e-05
-1.9502637829562e-05
-2.16164174640347e-05
-3.42427262840983e-05
-3.65414871743411e-05
-2.79507630453558e-05
-1.27899800884357e-05
-4.63492966364133e-06
-4.11057131874336e-05
-1.49447075607446e-05
3.99166577740958e-06
-2.67382185314805e-05
-1.97153609942234e-05
-1.82853652902453e-05
-1.78732955304839e-05
-2.24883070458792e-05
-2.31868560297156e-05
-1.80201627421089e-05
-2.48809392579428e-05
-2.95985582001032e-05
-1.30535082503659e-05
-2.03912065774566e-05
-3.81831051083686e-06
-2.67781170095069e-05
-1.13989052672828e-05
-7.60403291036255e-06
-2.50114868853178e-05
-3.48235067977665e-05
-1.27214255642411e-05
-1.08349764497275e-06
-2.45640122980453e-05
-2.53790824553967e-05
-1.24757847542408e-05
-3.13693101163285e-05
-1.70164689787388e-05
-8.48358031317094e-06
-2.26696903883648e-05
-2.15084372822738e-05
-1.85506651406318e-05
-2.17253359983103e-05
7.06968888806379e-06
-1.12834943633058e-05
-3.28099876825512e-05
-2.66138949269998e-05
-1.67961655517634e-05
-2.37760788290801e-05
-2.70050488954193e-05
-6.97310734366077e-06
-1.98942547278045e-05
-1.4946384892359e-05
-1.90768310252394e-05
-2.83336804116054e-05
1.07763877880255e-05
7.76640653143463e-06
-1.91309664434658e-05
-4.81062492819204e-05
-7.57196391653164e-06
-7.15082262756658e-06
-1.48219501492265e-05
-7.07591250689279e-06
-3.5065947192369e-05
-2.21194972046087e-06
-2.06570141250008e-05
-2.24264954373969e-05
-2.7977573235809e-05
-4.08193268190816e-06
-1.58698615951885e-05
-2.81232719653646e-05
-1.90345377149748e-05
5.84160627104472e-06
-2.59958241240659e-05
-9.4597566683897e-06
-3.72955497421766e-05
-1.9401363410036e-05
-9.25238608489009e-06
-2.3319938442661e-05
-3.9059860935795e-05
-2.71500364021445e-05
-8.66313964597652e-06
-4.68231552780122e-05
-2.51657901287848e-05
-2.17986217767577e-05
-1.31132528355555e-05
-2.34424435181356e-05
-6.70184079615728e-06
-1.9739489723898e-05
-1.0724296978621e-05
-1.51659321446029e-05
-3.87636995553074e-05
-2.27636368124336e-05
-2.84807158714448e-05
-1.9149151951096e-05
-2.33443409201728e-05
-1.70708746862122e-05
-1.06450885536997e-05
-1.97545839707511e-05
-7.410754812362e-06
-3.85052651972216e-05
-1.91062663762522e-05
-3.64216301098054e-05
-7.10980079511322e-06
-3.13914458653951e-05
-3.06858809213764e-05
-1.59843343761381e-05
-2.62413709380719e-05
-1.42720663144788e-05
-2.53570001142933e-05
-9.10234846976239e-06
-9.89060433410117e-06
-2.98749601393936e-05
-2.43568126385145e-05
-2.8290982666886e-05
-1.93977401778587e-05
-2.52666925141295e-05
-3.8561079881861e-05
-3.33539878441441e-05
-2.29226629822847e-05
-2.36138503200841e-05
-7.8402838868053e-06
-1.64731667561169e-05
-1.61687876871479e-05
-2.2062625399739e-06
6.12495191698825e-06
-9.95520212600991e-06
-1.50873052544482e-05
-1.03621656277644e-05
-4.76409812055115e-05
-3.14885610854914e-05
-4.81178942290335e-05
-2.7232062370957e-05
-1.53742488247322e-05
-2.70975564953777e-05
-2.46575259774739e-05
-1.32878763580414e-05
-1.93457834599156e-05
-2.89157481110881e-05
-2.95282975191934e-05
-9.48354670297868e-07
5.33795544067527e-06
-4.68759502870764e-05
-3.41791743761099e-05
-2.75748135279776e-05
5.14374929012938e-06
-2.60833049064646e-05
-1.99364717658302e-05
-2.87356707995433e-05
-3.41046187630457e-05
-3.66474207058831e-05
-1.49938074935579e-05
-2.68051250369511e-05
-2.50805883280193e-05
-2.4763556359742e-05
-4.58985586149186e-06
-2.1341904928855e-05
-3.41514547908208e-05
-4.1006332816765e-05
-3.00980340510929e-05
-8.6851082508123e-06
-1.49426294064661e-05
-1.05850441900552e-05
-5.74495646817634e-05
-5.34188339384463e-05
-1.72607294617226e-05
-1.77219880637636e-05
-1.22690503069595e-05
-2.82026857936243e-05
-8.51127751014535e-06
-3.32919695992756e-05
-1.1047244867565e-05
-3.18193896946984e-05
-2.75158777408036e-05
-1.47268137644883e-05
-8.23356829164472e-06
-2.33088382633862e-05
-4.70848108895719e-05
7.8862529298914e-07
-2.80698921958551e-05
3.16000729512311e-06
-2.61812537525296e-05
-3.33437659286118e-05
5.95494261254017e-06
-1.81988084303526e-05
1.04503183766758e-05
-2.01275303793251e-05
-1.95701814818296e-05
-4.3381995116268e-05
-1.05935317758856e-05
-3.427484284817e-05
1.26580357629704e-06
-4.79253176791281e-07
-3.43729362469423e-05
-1.59683760196633e-05
-3.45524571506074e-05
-2.26943348130413e-06
-3.20900793446957e-05
-1.54250863224706e-05
-2.96851698803605e-05
-1.73618132531267e-05
-5.53734519316013e-05
-3.07474520045655e-05
-2.47735979193174e-05
-1.9805755210528e-05
-2.26692937675037e-05
-9.38000820699846e-06
-2.63653037385459e-05
-4.15649623451736e-05
-2.62417703983189e-05
-1.17369494476213e-05
-3.33041771657791e-05
-6.27950903828253e-06
-2.46109252724534e-05
-2.01462121160634e-05
-4.0359020273403e-05
-1.68550574446103e-05
-2.17438432925579e-05
-1.81877278157227e-05
-2.64218803010056e-05
-1.22762993889108e-05
-5.32543936877317e-05
-1.91038740381593e-05
-3.58626162994022e-05
-1.56118493857088e-05
-3.88699694881187e-05
-2.99990759756999e-05
-2.68347567389839e-05
-3.02716287834506e-05
-1.95794095038808e-05
-2.82212927168781e-05
-2.42243219608048e-05
-2.76566229835059e-05
-2.3230541926282e-05
-4.01606364494989e-05
-9.85076537073495e-06
-1.47327853698606e-05
-4.12878573177332e-06
-1.65174046963941e-05
1.05133322338584e-05
-6.07403305650632e-06
-1.89331973616117e-05
4.30288199595028e-06
2.71699265716192e-06
-6.60255786805905e-06
-1.91760041970246e-05
-1.71620308135416e-05
-2.14765419865872e-05
-9.04325076641167e-06
-2.62331031053553e-05
-1.01837027153722e-06
-1.21827561854759e-05
-2.6632002938587e-05
-1.39658878366184e-05
-1.66434684563698e-05
-2.42899540335031e-05
-1.39974971862877e-05
-1.28095692043859e-05
-1.69459365857309e-05
-2.24592355935295e-05
-2.53741868423818e-05
-1.68184927845698e-05
-5.01336465332983e-05
-2.00943154338225e-05
-1.12917095163176e-05
-1.97760733355548e-05
-3.38175034849786e-05
-4.67581640097328e-05
-2.39641952235548e-05
-1.57324597380655e-05
-2.20348773037075e-05
-2.43601546171911e-05
-4.002969368953e-05
-1.14688954053948e-05
-2.14285382125748e-05
-1.02826556848866e-05
-1.30070841833827e-05
-2.51717817557486e-05
-2.33268269688254e-05
-3.95118152699817e-05
-3.44428352321478e-05
-7.68461229606442e-07
-1.30852871642181e-05
-3.087313680127e-05
-1.32643950523966e-05
-2.41931463865788e-05
-3.2006656259155e-05
3.14785392645729e-06
-9.21447480177739e-06
-2.19905214854912e-05
-2.11543680681797e-05
-2.9287416382147e-05
-3.26675450096171e-05
-1.67687310703962e-05
-4.30283975756924e-05
-2.43762286274244e-05
-1.56485907032231e-05
-2.95444959717835e-06
-2.70314721164136e-05
-3.24057143309568e-05
-3.24281131394722e-05
-4.00424796031937e-05
-1.68886912506035e-05
-2.54044407545469e-05
-1.76010457049016e-05
-2.91125243107253e-05
-3.13747101857181e-05
-9.15387589153534e-06
-1.26682066369589e-05
-1.54046915612944e-05
-1.71924087100634e-05
-4.256229042015e-05
-4.96428461680777e-05
-9.77620891663941e-06
-3.85220857079705e-05
-4.4541006623463e-06
-2.98063332067881e-05
-1.58408380971847e-05
-2.82302585139876e-05
-1.48838027980298e-05
-2.0647963729287e-05
-3.87541604770471e-05
-3.41213868013667e-06
-1.45591043719284e-05
-1.5900417753632e-06
-7.24053166512294e-06
-3.26451272261093e-05
-2.40342690603549e-05
-2.39457482974561e-05
-1.08974620459883e-05
6.39472159121504e-06
-1.67190075975612e-06
-3.38219192386282e-05
-1.1682214859791e-05
-3.59402343642176e-05
-2.51942730375549e-05
-1.59938721654882e-05
-2.62462151770528e-05
-2.42120915822385e-05
-1.77329330667786e-05
5.53551164597851e-06
-1.75602421138324e-05
-1.67903340761964e-05
-2.54144949903113e-05
-8.47168874920023e-06
-5.65685209948184e-06
-3.22717956606453e-05
4.49604994859146e-07
-1.88490286125051e-05
2.12000346790885e-06
-1.1784391543343e-05
-2.42429353863092e-05
-2.52810812900899e-05
-2.69858875564973e-05
-4.66397877532251e-06
-1.55187027980704e-05
-1.50855143671996e-05
-1.13081223668545e-05
-4.84742631574695e-05
-3.3258665152142e-05
-3.59639078273141e-05
-3.16205445846882e-05
-7.61131911048151e-06
-1.27681470203284e-05
-1.91552716569435e-05
-3.72369453307533e-05
-3.61469337617173e-05
-2.60287376844395e-05
-1.76129658753262e-05
-4.00958489269523e-05
-7.47212007572325e-06
-1.05650189942537e-05
-1.0675609940086e-05
-3.83207553007372e-05
-2.1273303338001e-05
-4.60237373583822e-05
-2.99760768442473e-05
-3.04751416825071e-05
-3.61361966049434e-05
-1.63174238909881e-05
-2.96787375392329e-05
-2.84938625673126e-05
-4.0538966289128e-05
-4.24332574815553e-05
-2.54323686570747e-05
-1.82713846103712e-05
-1.9884844894707e-05
-2.25852147326893e-05
-2.46727420855197e-05
-5.78545797099891e-06
-2.67761438059211e-05
-1.2565109750094e-05
-4.56222500961023e-06
4.64230255781507e-06
-3.26083047117322e-05
-5.05377801027019e-06
-2.49151884240812e-05
-2.39004288617349e-05
-2.38409048079112e-05
-2.34576003838162e-05
-5.57872997458883e-05
-2.14870628486157e-05
-3.30984008832664e-05
-1.23563442266791e-05
-1.81379981050672e-05
-3.60684767286071e-05
-3.03264509116849e-05
-7.39032012940886e-06
-4.07801640325941e-05
-1.62706448188575e-05
-1.87039676163885e-05
-3.5223690886941e-05
-1.70759938554929e-05
-1.70913112497493e-05
-3.75659561531603e-06
-5.26323795653546e-07
-4.16418833784497e-06
1.43260294923786e-06
-3.22749169050594e-05
9.64961631723689e-06
-3.44692547722386e-05
-1.43746486761328e-05
-4.33350759026601e-05
-1.55210309874916e-05
-3.67720110643689e-05
-3.15691081526652e-05
-3.51553705265097e-06
-2.22080891020209e-05
-1.49507276524412e-05
-2.16593872462477e-05
-3.2048243930493e-05
4.64004533061148e-06
-2.32465021127024e-05
-9.83044865418533e-06
1.8425542035453e-05
-1.28806457533285e-05
-2.63819843603426e-05
-1.1867471796271e-05
1.35769409321004e-05
-3.44111026285614e-05
-8.63386936961887e-06
-1.94079903926159e-05
-2.6010775166387e-05
-3.18087245527143e-05
-7.23822413468323e-07
-4.850246995186e-06
-3.17099808484165e-05
-1.79152928978576e-05
-2.91479049133995e-05
-1.63325869414512e-05
-1.68298263266495e-05
-2.20140357302435e-05
-3.48159277578433e-05
-2.18130018457984e-05
-4.26810154502456e-05
-4.43482059272485e-05
-8.31388786113445e-06
-3.31537734569638e-05
-2.00849246868829e-05
-2.62054987560789e-05
-9.03408889228185e-06
-3.66705544552029e-05
-7.1765703060986e-06
-2.96184442117521e-05
-1.33517463756318e-05
-2.78190098680743e-05
-2.61058618919181e-05
-2.03315395837747e-05
-8.15601312931746e-06
-7.87997471785938e-06
-3.42758899326978e-05
-2.18844902194055e-05
-4.52299935578951e-05
-3.75337095899517e-05
-1.00899936004462e-05
-1.89788290980713e-05
-4.0834497748167e-05
-2.0935971912556e-05
-2.49767469435444e-05
-3.03510494692189e-05
-2.26962731437109e-06
-7.73310306110605e-06
-3.44064084466394e-05
-1.73036431968974e-05
-3.80084035804653e-05
1.86622970738281e-06
-3.18798570613291e-05
-1.09862035856418e-05
-2.56055891485034e-06
-1.4634183391259e-05
-1.40475829591488e-05
-1.32172694330545e-05
-1.06416468425193e-05
5.0042869620355e-06
-1.44446819728278e-05
-1.23293766413682e-05
-2.29137451547139e-05
-1.14643265153437e-05
-1.95899539954467e-05
-2.51767657639173e-05
-2.60846587960235e-05
-2.27582273705445e-05
-1.21553209451029e-05
-3.74369134883541e-05
-2.05878290365239e-05
-1.58820875701982e-05
-1.44685559217317e-05
6.89161000728356e-06
-2.34837160800652e-05
-2.37808942679143e-05
-2.28497613305598e-05
-1.43009032897972e-05
-1.73148687413733e-05
-9.51938768600013e-06
-9.23051203658647e-06
-6.5543018264182e-06
-2.53479162112795e-05
-7.55169029987278e-06
-3.77364325745116e-05
-2.05701419187627e-05
-2.61157619137684e-05
-3.41331789304692e-05
-1.91228067977455e-05
-2.27831245810871e-05
-2.14653714214978e-05
-2.66032042377244e-05
-2.01393084115705e-06
-1.77639618578122e-05
-8.88484485698188e-06
-2.97846757579937e-05
-8.6016013355347e-06
-2.4027603758886e-05
-4.01666293335759e-05
-2.18751835276854e-05
-3.18148475200458e-05
8.56881683853663e-06
-1.09791370859867e-05
-3.67500386570761e-05
-1.17963456522701e-05
-2.33771786081832e-05
-3.50609382066661e-05
-3.10412843789282e-05
-2.26571667395666e-05
-1.84458456985173e-05
-2.87484254492526e-05
-2.0022062377805e-05
-1.48300882562769e-05
-1.82969035956769e-05
-3.23406171528573e-05
-2.66537940821625e-05
-1.4814413802403e-05
-1.74056888029121e-05
-1.84335029607445e-06
-2.92301445573402e-05
-1.65033410047784e-05
7.30113892865139e-06
9.01720451800717e-06
-2.35701684292145e-05
-2.01534294536573e-05
-2.73562761071262e-05
-4.24939475169998e-05
-2.57723778103974e-05
-3.39071625683024e-05
-2.25998106974101e-05
-1.00816363215341e-05
-7.78655082057189e-06
-4.15500622518625e-05
-3.9061777594475e-05
-1.95656750914983e-05
-3.30971819619686e-05
-3.33757068848735e-05
-1.56905822975749e-05
-2.43439982135893e-05
-1.21351963899899e-05
-2.66633494523638e-05
-1.18511819712367e-05
4.73705336109804e-06
-8.75310933937917e-06
-5.30861290357372e-06
-2.90279690042987e-05
-2.82013469858566e-05
-1.13868354820427e-05
3.04384435295909e-06
-1.19114992996225e-05
-2.62787060388633e-05
-2.69615955461929e-05
-2.07755160741746e-05
-2.83891692857207e-05
-2.25274867706973e-06
-3.37686163026361e-05
-8.54144298405799e-06
-2.72401049484422e-05
-5.66829482609311e-06
-1.15218037273091e-05
-3.08127960571443e-05
-4.10182337433402e-06
-3.13778695038898e-05
-1.8225328262643e-05
-2.19228590748111e-05
-5.17778586241204e-06
5.07418265217204e-07
-5.42418188937027e-06
-2.08121674054422e-06
-3.75421474435209e-05
-3.31699380214827e-06
-2.13985067195457e-05
-4.65873293378103e-05
-2.31791463026399e-05
-3.75424291852997e-05
-6.09077275281483e-05
-4.16447278216243e-05
-7.78466540372571e-06
-1.62185049911392e-05
-2.32599312929843e-05
-1.80749827527618e-05
-2.59089608071328e-05
-3.14145318970553e-05
-2.05703272359713e-05
-7.75695423718371e-06
-2.09774396658129e-05
-3.06854642736917e-05
-1.44938026473821e-05
-1.28700275060728e-05
-2.01391347182674e-05
-3.95770358481391e-05
-2.71301983115891e-05
-1.57934002731739e-05
-2.37338288157504e-05
-1.77850459558815e-05
-3.37905962589584e-05
-3.21555706138638e-05
-2.11417274456718e-05
-1.62325477103563e-05
-1.9387340801828e-05
7.14642454307544e-06
-3.70945382840948e-05
-3.93499035577829e-05
-1.9916115570952e-05
-9.88062064143872e-06
-3.31590416173475e-05
-4.05421824145659e-05
-1.65655071462496e-05
-1.92766183373445e-05
-3.51847189466375e-05
-1.05827793927529e-05
-9.04080723081644e-06
-4.01480251930532e-05
-3.79868843797749e-06
-1.11236732737599e-05
-5.17311230947536e-06
-3.36549511553399e-08
6.32698557536122e-06
-3.95124289929928e-06
-1.00363458736791e-06
-1.16222950418768e-05
-1.7553025870479e-05
-1.61199158289421e-05
-1.8758769924451e-05
-2.10043189997769e-05
-1.81251803674975e-05
-2.9901043904669e-05
-7.16550389826067e-06
-3.70041021082494e-05
-1.93149409798615e-05
-1.59137080159746e-05
-1.80342418288611e-05
-2.25327513664348e-05
-2.95341472936217e-05
-3.70261602920717e-05
-2.16311960676676e-05
-3.26799990524925e-05
-1.59380476275713e-05
-7.82303319718042e-06
-3.42555118218921e-05
-1.30722169618233e-05
-2.3031720479365e-05
-2.11488434726876e-05
-1.09161123032431e-05
-3.32082750732927e-05
-2.52440903572694e-05
-2.9999204951604e-05
-2.72326497658642e-05
-1.7208987819488e-05
-2.20805080789187e-05
7.73096118117274e-06
-4.95768181632062e-05
-1.7904327384724e-05
-3.36059437166724e-05
-4.13301918448445e-05
-3.41570051062439e-05
-4.39592997280235e-05
-2.45357130606317e-05
-3.25403327214106e-05
-2.9359003406341e-05
-3.95013450845675e-05
1.80396302356441e-05
-2.04797798619147e-05
-5.45477277364625e-06
-2.61073261842583e-05
-7.63750549273418e-06
-3.87214736672209e-05
-3.34068863315976e-05
-3.01031975566805e-05
-1.34098582832222e-05
-1.67275486581325e-06
-3.45143837514161e-05
-6.98404263264065e-07
-1.55372327754415e-05
-2.39107598790859e-05
-1.94259154560972e-05
-3.02849368052966e-05
-8.80750561823793e-06
-1.38098597315534e-05
-1.08798149189829e-05
-6.36615117209443e-06
-1.80442603821109e-05
-8.8788217510409e-06
-2.89384305020026e-05
-2.42784411313154e-05
-2.80392234129007e-05
-2.37682207875579e-05
-1.92007697938536e-05
-1.23612568092319e-05
-1.2887305255331e-06
-8.00819701346257e-06
-1.8110072948459e-05
-5.25076684516753e-06
-1.71152189023128e-05
-3.4804634974815e-05
-1.46844266169224e-05
-8.65531508321519e-06
-1.24766693120347e-05
1.93141217392934e-06
-2.01101050868613e-05
-8.32825300067219e-06
-3.00798667049667e-05
-1.15714998001393e-05
-7.83070466093668e-06
-2.41309765121257e-05
-3.21254502145468e-05
-2.0162640302483e-05
-8.79133586276716e-06
-2.5461633796307e-05
-1.82561298749621e-05
-3.12593941294399e-06
-2.27381584075652e-06
-1.86801684144397e-05
-3.07331475883719e-05
-2.95684399102998e-05
-1.10812425489338e-05
-4.08173091570397e-06
-6.13385059869503e-06
1.96787128118198e-06
-3.73355187495191e-05
-1.94647635552891e-05
-9.17591020500263e-06
-2.88488772111561e-05
-3.71167528890178e-05
-9.26221991141122e-06
-7.53488375853082e-06
-1.98987244396066e-05
-1.49958385439802e-05
-1.92144218633257e-05
-3.96532774521443e-05
-3.00566157520957e-05
-2.2631499195479e-05
-1.6137403584567e-05
-1.18033305921786e-05
-2.02052944198437e-05
1.08286650048711e-05
-1.42441433327671e-05
-4.2984822573226e-05
-9.61734035567315e-06
-1.61417098264238e-05
-2.07458816642608e-05
-1.51837877022134e-05
-2.67458219693959e-05
-5.16233737787544e-05
-1.34757446848088e-05
-3.61715748922103e-05
-4.08266308927139e-05
-4.09495032821038e-05
-2.18007319660179e-05
-3.60072775004235e-05
-3.99202415937521e-05
-2.74697404930617e-05
-2.10577910962795e-06
-1.85797206680746e-05
-1.67525779048819e-05
-1.91793456252281e-05
-3.3540677580187e-05
-2.08519558022958e-06
-9.80403359240416e-06
-6.60842908858497e-06
1.07768788829305e-06
-2.85652593300119e-05
-1.64047906540979e-05
-2.39109998318518e-05
-3.73536228477926e-05
-1.94143448647303e-05
-1.72873836035689e-05
-3.47413239944646e-05
-1.54005424965532e-06
-1.64480543701802e-05
-3.14142118184304e-05
1.24974943785101e-05
-4.00366723316129e-05
-3.88493429121447e-05
1.05423119636004e-06
-4.71457819511914e-06
-3.0457129773246e-05
-3.12140742776487e-05
8.12237309384464e-06
-1.86001965627382e-05
-2.20777063685518e-05
-1.92087827876061e-06
1.35965179606201e-05
-1.33942003057967e-05
-1.57472529191066e-05
1.22101270785963e-05
-1.44873312749976e-05
5.34009956251892e-06
-1.9878190934607e-05
-2.42268932564991e-05
-1.93759938162149e-05
-3.8043069266659e-05
-1.6098509369068e-05
-2.25308034195377e-05
-1.03978456912957e-05
-4.03619122837303e-05
-2.69677737078064e-05
-2.0248573185861e-05
-4.79076170508024e-06
-1.35612351652084e-05
-3.12180580869017e-06
-3.06300990209672e-05
-1.22648696191575e-05
-9.21026140461894e-06
1.75302667710764e-06
-1.56034618413535e-06
-4.38780356264286e-07
-3.29759915719758e-05
-2.92427935455291e-05
-2.8378768325873e-05
-1.78538572415091e-05
-3.1217726521778e-05
-2.74370798116373e-05
-1.68184083970559e-05
-8.20229693626915e-06
-2.29846927046963e-05
2.53526013885632e-06
-4.58355560585498e-06
-2.28453947593354e-05
-3.45185274231073e-05
-2.21259776432167e-05
-2.81270838802521e-05
-2.18146554109867e-05
-1.74841267567551e-05
-1.46370641558133e-05
-5.09596944224508e-07
-1.98412875437487e-05
-1.26729012357243e-05
-3.8968822315148e-05
-1.48804822114387e-05
-4.34735713256739e-05
-3.15147459736789e-05
-3.76589897409523e-05
-2.13148286642941e-05
-2.39770454540552e-05
-8.05691451223646e-06
-2.27948925487885e-05
-1.11680394350304e-05
-7.84664688615231e-06
-2.31776831347918e-05
-3.56681935003278e-05
-4.17059646062165e-05
-3.10109331660238e-05
-2.16218038517528e-05
-1.62515844555876e-05
1.58913577934213e-05
-2.05966197935393e-05
-3.10494735637625e-05
-2.45628590940248e-05
-4.9854771410606e-05
-3.7147597088684e-05
-4.61791337063767e-05
-2.58973633498377e-05
-7.55779912840664e-06
-1.87094622110684e-05
-2.7419943249082e-05
-1.93845527997183e-05
-1.98396628209297e-05
-2.13961490299684e-05
-1.4744874222178e-05
-2.38114025035687e-06
-6.46916863231921e-06
-2.77389906774756e-05
-2.60494216174623e-05
5.67933308691744e-06
-1.37664522164231e-05
-2.7840368756873e-05
-9.28410845817811e-06
-2.24572703565755e-05
-1.47754110388235e-05
-1.39360796760074e-05
-1.58424803424069e-05
-2.39113452361973e-06
-2.87889781218153e-05
-6.76643056029289e-06
3.67729005590891e-06
-4.58997661534912e-05
-1.90439360080438e-05
-8.61207526784371e-06
-3.93233229769258e-05
-2.37769235459555e-05
-1.38401464376187e-05
-3.78003992439331e-05
2.54060530570144e-05
-1.22256730316865e-05
-1.31363347956779e-05
-3.22347008762555e-05
-3.92994715681747e-05
-2.42312570753131e-05
-2.43738994112661e-05
-1.3733304843217e-05
-5.02071490834134e-06
-1.28922377545468e-05
-3.05906163563266e-05
-5.28606531320538e-05
-7.60948967813278e-06
-2.30971102325253e-05
-1.72785826177295e-05
-1.75598673049065e-05
-1.07667689003805e-05
-8.58850815349219e-06
-2.18465135992074e-06
-3.66189012594406e-06
-2.43682423046337e-06
-3.40061701579528e-05
-2.69044725492297e-05
-3.80933923648324e-05
-1.43573202345202e-05
-2.70286311122686e-05
-2.82355939945618e-05
-1.7505900705548e-05
-2.93558200445958e-05
-1.70949010706247e-05
-1.99512862546087e-05
-1.91600972453963e-05
-2.99177545777204e-05
-3.23859088244649e-05
-4.45977885655066e-06
-2.24908953082456e-05
-2.53078118249254e-05
-1.11909402396417e-05
-1.43613006121344e-05
-1.29623758008378e-05
3.18189825015531e-06
-2.94007587024493e-05
-2.73918936913849e-06
-2.10806632239312e-05
-1.49061160877276e-05
-2.05238731145786e-05
-3.35833237328779e-05
-1.53781726325786e-05
-2.8281314191326e-05
-3.40153723842926e-05
-2.17961166015811e-05
-5.68023267452735e-06
8.03155845874613e-06
-4.12974682055655e-05
-8.09174216997311e-06
-1.2108045671394e-05
-1.32002541568844e-05
-1.20045685389491e-05
-1.79053540058266e-05
-1.55529577496713e-05
-1.76842335922593e-05
-1.62885177925714e-05
-3.05159672876161e-06
-2.21339593882403e-05
9.60724662263308e-06
-5.79323858771753e-06
-8.36126146991488e-06
-2.32899142038055e-05
-3.5895035573849e-05
-7.57199941853577e-06
-1.29730774709769e-05
-6.63624125119564e-06
-3.62427284408743e-05
-1.96819948952078e-05
-1.044130814037e-05
-2.6433445547703e-05
-1.5075844754468e-05
-1.86501689616981e-05
-1.18308772174875e-05
-1.56601242275426e-05
-3.47592711402121e-05
-1.57557159461221e-05
-1.81805440027281e-05
-4.81539310300717e-06
-2.88563329813664e-05
-4.25225978518849e-05
-2.31467680723823e-05
-1.34546793953372e-05
-2.25020936778404e-05
-8.06342416386565e-06
-1.46152899334679e-05
-1.4432734263148e-05
-1.67913675862719e-05
-1.37218783253573e-05
-1.70381653972346e-05
-3.0554650221872e-05
-2.44111049981148e-05
-3.07451008126869e-05
-2.21060683323942e-05
-2.32521554629635e-05
-2.30638935825967e-05
-2.49479103152419e-05
-1.15199512975616e-05
-1.0849662082945e-05
-3.14925249862111e-05
-2.82419885163605e-05
-9.31855307587871e-06
-2.95348894375605e-05
-1.96434134328262e-05
-2.43806551450634e-05
-3.72182738892719e-05
-1.22055971536342e-05
-2.27930310380859e-05
-3.80480467999484e-05
-5.65694812487539e-05
-1.97232727458946e-05
-2.22342569606379e-05
-7.68680013149685e-06
3.14770005268955e-06
-8.86085049714073e-06
1.93518645009809e-06
-1.2962786210816e-05
-1.50838586782919e-05
-7.62132022045063e-06
-2.62155040880838e-06
-3.11743764294695e-05
-3.14272637277582e-05
-4.31132917465313e-05
-8.83030713942803e-06
-6.74856893332317e-06
-2.90323022076524e-05
-5.22537767571645e-06
-1.9199320917753e-05
-1.64749116111148e-05
-9.79154339267068e-06
-1.8346014405568e-05
-1.38834633691577e-05
-1.02681787774932e-05
-1.00157908574574e-05
-6.82336783205634e-06
-9.83271141460952e-06
1.29942312248986e-06
-2.86724012410736e-05
-2.27011309097815e-05
-1.26846611607082e-05
-2.32344263870701e-05
-1.79274245624145e-05
-3.01458160472589e-05
-1.61002056413698e-05
-1.53045600863775e-06
-3.17650524186796e-05
-1.80757406873896e-05
-1.08433512360589e-05
-3.83320329896312e-05
-3.84826791311985e-05
6.99303331655923e-07
-5.45908843653063e-05
-7.62613000770677e-06
-2.15612332114935e-05
-1.72833874944864e-05
-2.02793044971348e-05
-1.57069579121991e-05
-1.42118623116558e-05
-2.10638647644626e-05
-1.19356493578186e-05
-3.69973152702071e-05
-6.81683027211956e-06
-1.29277282902629e-05
-1.25885050687496e-06
-2.87136474038548e-05
-4.10996486655322e-05
-1.90915861099651e-05
-3.92600016702341e-06
-2.03411407102505e-05
-3.66471518138876e-05
-2.00277460671026e-05
-2.00732818296573e-05
-1.00928609018293e-05
-1.52098783318108e-05
-2.3215746654551e-05
-9.9534771782861e-06
-2.59132621873892e-05
-2.79729705037525e-05
-4.47663933571393e-05
-2.307876815154e-05
-1.05656008513425e-06
-4.58298382444851e-05
-1.73962560999703e-05
-4.32941568897998e-05
-2.53003390875176e-05
-2.61399755277766e-05
-3.06822275052783e-05
-2.4241932355254e-05
1.13441980254888e-06
-2.48693966738192e-05
-4.42747900704972e-06
-3.4406138567237e-05
-1.2822843695285e-05
-1.8945758209953e-05
-3.25068381788269e-05
-6.3072033284495e-06
-1.724090862447e-05
-3.53783670361756e-05
-1.5667008158928e-05
1.05715138356042e-06
-4.77032227627538e-05
-2.49378477078681e-05
-4.27982287981708e-05
-1.71897786464042e-05
-1.00022843883668e-05
-6.04610949442125e-06
-1.77504536271747e-05
-2.48861580195737e-05
-1.47060577841509e-05
5.14411171620618e-06
-8.08524201633292e-06
-1.57460944299713e-05
3.27014382250007e-06
-2.20538130930941e-05
8.44143014278602e-07
-1.74783444477457e-05
-2.52342920653421e-05
-7.60703769507907e-06
-2.54157256550562e-05
-2.07176754193338e-05
-3.32539175169483e-05
-1.39605957720803e-05
-1.85067467093083e-05
2.36396044720954e-06
9.26020674912128e-06
-2.13431569680766e-05
-3.96581548343032e-05
-6.61663814994681e-06
-1.40834685727598e-05
-1.9576301196531e-05
-2.54612514515577e-05
-2.52760775459528e-05
-8.34455280934278e-06
-2.50872310099082e-05
-2.98318763261777e-05
-1.65428901427537e-05
-2.23966989914634e-05
-2.91252146566387e-05
-1.62347374121592e-06
-2.76244967320286e-05
-1.624504490301e-05
-9.14136964352647e-06
-3.13872689506323e-05
2.08245852705518e-06
-3.128213420501e-05
-2.46727286651838e-05
-2.50286560174588e-05
-3.05019596161068e-05
-1.85684014405273e-05
-1.60134630362001e-05
-1.46502208445084e-05
-3.40583126929817e-05
-4.87831220915365e-06
-1.60060644044568e-05
-3.12196279913139e-05
-9.61672642157054e-06
-2.25272552065943e-05
-6.32559560114725e-06
-2.7193388836463e-05
-2.51492596079357e-05
-3.26676826438673e-05
-1.53756773171005e-05
-1.31965969890929e-05
-9.44845290821929e-06
-2.99816394600422e-05
-3.54756650230989e-06
2.30855189914367e-06
-2.70570631907043e-05
-3.56467959797712e-05
-1.08594432798948e-05
-2.46364990459564e-06
-4.30456995805661e-05
-3.2044405249581e-05
-2.26150809744257e-05
-1.0142821780382e-05
-3.16857900732493e-05
-1.16122432849069e-05
-2.32531569021212e-06
-2.47595645878327e-05
1.392588325453e-06
-1.57199611308797e-05
-1.46963705816034e-05
-2.47314643476905e-05
-3.39864909736012e-05
-1.54277674000662e-06
-1.12572983008425e-05
-2.5889755089939e-05
-2.21768139958942e-05
-1.9146906959191e-05
-2.05518851561466e-05
-9.95369048562851e-06
-1.41971856435296e-06
-1.23244420216565e-05
-3.54569661378973e-05
-1.2314668385978e-05
-1.34804860604706e-05
-1.89446499320441e-05
-4.03858669266264e-05
-8.35167915929318e-06
-8.83548268731046e-06
9.20399528200633e-06
-1.3368411097315e-05
-2.01735330174216e-06
-5.61490896509962e-06
-8.12400028083478e-06
-1.5866175391118e-05
-2.68454365751347e-05
-5.56137405334891e-06
-1.57657265293866e-05
-2.5639516471175e-05
-2.86766057824316e-05
-8.99476733750841e-06
-8.49551625823324e-06
4.28366585842177e-06
5.81401099835638e-06
-1.96737837813299e-05
-2.74122725204412e-05
-1.61652128921023e-05
-1.46730393727278e-05
-2.36402661750276e-05
-2.4459965293244e-06
-1.25443893447698e-05
-2.54014798017975e-05
-1.91506946051668e-05
-2.47978662672941e-05
-2.58673563913961e-05
-2.89235067294843e-05
-8.55457447972512e-06
-2.17676741062459e-05
-3.1466016400503e-05
-2.26445556942649e-05
2.24922960485366e-06
-3.54362762720315e-05
-3.60275788710448e-05
-6.62227299988039e-06
-3.56264829010066e-05
-1.29903135327621e-05
5.19034571851197e-07
-2.34739301601878e-05
-2.1916207011064e-05
-1.55153697937548e-05
-2.34507255146223e-05
-3.93038011876476e-05
-4.51386243549239e-05
-3.99539803365744e-05
-1.45017916933739e-05
-2.3011082334285e-05
-4.52493050431819e-05
-1.75551094917514e-05
-1.03609143823291e-05
-1.45622405526198e-05
-1.69381379622108e-05
-3.77049454304112e-05
-3.6796464187322e-05
-1.36493068980857e-05
7.10362437504334e-07
-1.09865429258637e-05
-1.13210782564343e-05
-2.73304915056019e-05
-9.68714194845872e-06
-2.69872286544926e-05
-3.60795173056273e-05
-2.28599750131658e-05
-1.24883473538659e-05
-2.11532887209775e-05
-2.79703243606206e-05
-3.19544868829612e-05
-6.92646309056707e-06
-1.39691003427691e-05
-1.17799265987495e-05
-3.77159074841087e-05
-2.77555743113779e-05
-2.81865222726757e-05
-2.12160498591481e-05
-2.20421146104916e-05
-1.51507049645221e-05
-1.85243035357979e-05
-2.09623825688553e-05
-2.66225069291494e-05
-2.06273777039248e-05
-3.20395520940025e-05
-1.22813555864416e-05
-2.49720798251244e-06
-2.07043998348657e-05
-2.53989720607036e-05
-5.5406685015524e-06
-8.76927265982927e-06
-2.16061783426801e-05
-1.5556171797638e-05
4.84099374725524e-06
-1.20479782909584e-05
-1.61104903751621e-05
4.01374540906795e-07
-2.6953340951017e-05
-1.83552694347409e-05
-1.03395326614874e-07
-4.55377484394337e-05
-2.70187824080585e-05
-2.86010490554446e-05
-2.1628165192707e-05
-2.751929786214e-05
-1.99854517173348e-05
-1.82638814186701e-05
-1.97407582910201e-05
-3.21504148443218e-05
-2.27362138326356e-06
-1.98943740360351e-05
-1.14225199060233e-05
-7.45673161286872e-06
-1.85352889688262e-05
-3.29061890893986e-05
-2.33006539689885e-05
-1.66331430710015e-05
-1.5697236253341e-05
-9.61318686881455e-06
-4.35696637520577e-05
-2.4741605614083e-05
-4.13829393519402e-05
-2.10568250770467e-05
-2.1989894209353e-05
-1.62034603418821e-05
-2.86317983084112e-05
-3.84570382660683e-05
-1.85455603020371e-05
-2.42295212711406e-05
-3.23765675728761e-05
-4.03521230542018e-05
-3.96929863981926e-05
-1.19495854670023e-05
-8.20225639962239e-06
-2.27822092600753e-05
-1.72638299640185e-05
-3.12396184455061e-05
-2.66810168958405e-05
-1.9528311047159e-05
-4.43234497902854e-06
-6.99054636359807e-06
-6.06288723124339e-06
-1.79267296947756e-05
-2.78266429129982e-05
-3.22437753183819e-05
4.22182040882878e-06
-3.3974501558525e-05
-1.1341720035703e-05
-2.38582202237842e-05
-1.24432966934039e-05
-9.73107406149044e-06
-1.74811061462573e-05
8.36508254506805e-06
-2.43647014335111e-05
-2.27183551262054e-05
-6.33856790004451e-06
-2.57745295097201e-05
-3.38766606888618e-05
-2.75663457402165e-05
-2.65455705752729e-05
-7.03255561010428e-06
-1.39612515027701e-05
-1.06646761836058e-05
-6.88620043825953e-06
-3.19354924553005e-05
-3.59893761558472e-05
4.9584957868761e-06
-1.14152212765265e-05
-2.95849512932115e-05
-2.25677220370873e-05
5.72662770105141e-06
-2.29124874311037e-05
-1.05235889518848e-05
-2.97257196872062e-06
-2.45766095158433e-05
-2.35488129262193e-05
-2.83376391116505e-05
-2.49058330036363e-05
-1.39232801614739e-05
-3.20727423457136e-05
-2.49569146304593e-05
-3.13115925246019e-05
-4.42177647015097e-05
-2.84659897944329e-05
-3.37885886223426e-05
-2.74490412579665e-05
-3.01315970808528e-05
-2.57308035626851e-05
-2.82421825089524e-05
-1.91924079620542e-05
-9.20603107517285e-06
-1.10782074421225e-05
-5.43620074456823e-05
-1.59802686740759e-05
4.04127594586551e-06
-1.73204059795454e-05
-2.63263033870632e-06
-2.09724317578152e-05
-3.84931198280619e-05
-4.41582348178746e-05
-1.49631149456441e-05
-1.36548082712637e-05
-1.20245952919262e-05
-1.56691209460787e-05
-1.7027826540078e-05
-2.57011212519608e-05
-3.46955298136527e-05
-1.94118865312398e-05
-1.77093100933363e-05
-2.94730519755988e-05
-2.16755340300909e-05
-2.84806989049508e-05
-4.46585655865872e-05
-2.84611330316038e-05
-3.14138310271459e-05
-1.17046380020342e-05
-3.41430417825573e-06
-2.22964182531321e-05
-8.66684731027873e-06
-3.65801164501175e-05
-1.36704549168168e-05
-2.85923676402356e-05
-1.59369788278742e-05
-2.17084579539644e-05
-3.6323916586704e-05
-1.7804120457802e-05
-3.02143361332753e-05
-1.52616725987668e-05
-2.87815115256716e-05
-1.74119521747616e-05
-2.42976323502235e-05
-1.41381266617788e-05
-5.21667983724023e-06
-1.47662420284823e-05
-3.2783354328479e-06
-2.56364618986138e-05
-9.89626214117928e-06
-3.2344513388763e-05
-3.2566696204655e-05
7.39069766385732e-06
-9.08351065012747e-06
-1.27873983730771e-05
-1.27529065406923e-05
-1.76045463210188e-05
-1.31536617899495e-05
-1.21714567508883e-05
-1.0820465269265e-05
9.77547379438196e-06
-3.72654518230147e-05
7.1042872789731e-06
-3.68021733213994e-07
-4.51547572385273e-05
-2.16694046852344e-05
-4.63486665884444e-05
-1.21363707772962e-05
-3.31555975838053e-05
-6.29896593995604e-06
-1.11246259367752e-05
-1.46001090783129e-05
-4.18388769886655e-05
-1.84133884590473e-05
-3.80689803330171e-05
-1.22940161954988e-05
-2.10397596167665e-05
-2.43796138894125e-05
-1.31376633854172e-05
-1.49645833366368e-05
-1.42549460337474e-05
-2.72789329266984e-05
-1.77036071658663e-05
-1.76436456375712e-05
-2.11926835668565e-06
-2.51999341467166e-05
-1.15585257032454e-05
-3.19250774852397e-05
-3.21590679404468e-05
-6.34898992576477e-06
-2.7440393133788e-05
-4.17083874939136e-05
-2.34336265479891e-05
-3.74295253370111e-05
-1.72660735693054e-05
-2.94523097196648e-05
-1.12205582525788e-05
-3.21238768952757e-05
-2.01811161971379e-05
-1.81968598757936e-05
-1.21635704807427e-05
-4.32541119215603e-05
-4.04567817012593e-05
-1.55423917272373e-05
-3.54161894035452e-05
-2.0508674374342e-05
-1.43195570373849e-05
-2.55063182908201e-05
-1.71666757473535e-05
8.99613630622582e-06
-3.83062498958688e-05
-3.14965983535474e-05
-9.97423689526688e-06
-2.26840800451894e-05
-2.72301166914067e-05
-2.2221696054629e-05
-1.6594048354558e-05
-3.8628137543726e-05
-6.58556260345796e-06
-1.67753929617519e-05
-1.10886375116803e-05
-1.44744047137455e-05
-1.00399656763662e-05
-3.95733870963407e-05
-3.32002092332852e-05
-1.65779896470167e-05
-1.14216583493154e-05
-5.91237242136742e-06
-1.96436321859205e-05
-7.38716518164895e-06
-1.90767600010761e-05
-1.70247331254231e-05
-3.59891673569958e-06
-4.85235932468422e-05
-1.16175550684487e-05
-3.58224739323615e-05
-1.26835618361962e-05
-2.01596672337015e-05
-2.6091199952075e-05
-2.22231135438172e-05
-3.20416348559515e-05
-3.84656861698337e-05
-9.90376574472517e-06
-2.44339177776743e-05
-4.14812768286382e-05
-4.1097634705285e-05
-1.23756878381602e-05
-1.92669090571593e-05
-2.22068856352772e-05
-3.87695435129359e-06
-1.96935544458e-05
-1.95827792088574e-05
-2.00744192162133e-05
-2.36133247790211e-05
-3.72151447143153e-05
-1.54277802332849e-05
-2.60449416717708e-05
-1.88478119239981e-05
-9.10293112862233e-06
-4.16439169114678e-05
-1.38941396945363e-05
-1.24640938867324e-05
-2.35503493199162e-05
-1.3881467370765e-05
-9.72622629649469e-06
-3.93049929034873e-05
-2.21634663169957e-05
-3.16011649943416e-05
-2.76066720026151e-05
-1.94367657044583e-05
-2.84532581848149e-05
-1.74972088151293e-05
1.07495050933402e-06
-2.98211276187803e-05
-2.3004986990272e-05
-1.28309092083906e-05
-3.31029799156563e-05
-1.65871477769532e-05
-2.64319621360617e-05
-1.99889098070968e-05
-1.74448520348913e-05
-4.29129677376341e-05
-1.08909139775801e-05
-3.07613470984393e-05
-1.23569952677914e-05
-7.90535441063979e-06
1.61360641989312e-05
-1.6393584388917e-05
-2.12096727183237e-05
-3.30938538531532e-05
-1.93173588161754e-05
-1.94196090468891e-05
-3.19442402673784e-05
-1.5176019009718e-06
-2.16352846741221e-05
-2.61892692843559e-05
-1.83752220422465e-05
-2.94992728181324e-05
-2.91240455893127e-05
-2.66077740302907e-05
-1.96425457172367e-05
-1.88433251477908e-05
-1.25694090220357e-05
-2.55068741457375e-05
-1.81826500843809e-05
-3.05601477607197e-05
-2.99042347338792e-05
-4.74940376262464e-06
-1.95159110505072e-05
-2.04481148073917e-05
-6.44144293622542e-06
-2.19808111957364e-05
-3.92616841560263e-05
-1.90861998160313e-05
-3.61901450149723e-05
-2.55484716103603e-05
-2.67179901848841e-05
-5.02226573622252e-06
-3.46049074227728e-05
-1.89256452100243e-05
-1.61997353412202e-05
-2.04682448891347e-05
-1.01660080269005e-05
-2.03952444674618e-05
-1.48930223521983e-05
-5.44901500701262e-06
-1.65246633240739e-05
-3.56674809599726e-05
-1.10978611028144e-05
-2.80042177527675e-05
-1.01923589925088e-05
-5.74790552700202e-05
-1.69513515436795e-05
-3.52694009798169e-05
-2.46438760669603e-05
-8.20820893048297e-06
-1.69569059095322e-05
-3.28722339909387e-05
-3.47413587216387e-05
-3.35726237041822e-05
-1.2069697450502e-05
-2.87595199025952e-05
-1.49799554014876e-05
-2.18731352339139e-05
-3.97464097643548e-05
-2.80626999703315e-05
-2.57909068074692e-05
-4.34248663025602e-05
-3.8638366819331e-05
-1.55352199277441e-05
-3.89195590526802e-05
-1.47074036222088e-05
-1.03354458056339e-05
-3.57089521337681e-05
-9.91535494161792e-06
-1.47000198050303e-05
-1.48112866252275e-05
-2.10733002071072e-05
-1.85962243930681e-05
-2.96525893896822e-05
-1.25811768729583e-05
-2.3159459132592e-05
-2.34269177411872e-05
-8.85717402633698e-06
-1.83717318118612e-05
-1.5322762378598e-05
-7.53813813853398e-06
-2.17117450085988e-05
-1.24855447145581e-05
-2.32732498472539e-05
-4.57132873032843e-05
-2.17471392089163e-05
-2.65707512178495e-05
-2.05512638991437e-05
-2.14954166912752e-05
6.90687252281737e-06
-9.75503616880944e-06
-1.63051401558407e-05
-3.5000935096992e-05
-7.21225830966515e-06
-2.36891605103906e-05
-1.69489748867559e-05
-9.4831187628102e-06
-2.21765605474568e-05
-2.84602228693963e-05
-1.67437089315676e-05
-1.67490763040561e-05
-3.06198334732599e-05
-1.2234471447996e-05
-2.76048568113427e-05
-1.89992110920582e-05
-3.42294036222225e-05
-4.07191790350281e-05
-1.9894405583818e-05
-2.09840071897382e-05
-1.23241317251717e-06
-4.26505058398452e-05
-4.05899494574445e-05
-1.99017368576256e-05
-4.35395087272764e-06
-4.94997890901936e-06
6.16852124683724e-07
-3.86973183324221e-05
-1.9598843978185e-05
-3.18590877184833e-05
-2.14490598126687e-05
-3.17206302522134e-05
-9.80232988002076e-06
-3.48334112308737e-05
-1.69588480278468e-05
-2.85678414327945e-05
-3.23364940062336e-05
-4.26769932596034e-05
-2.6750388187393e-05
-3.36766357449784e-05
-3.38824411565108e-05
-3.64841124308628e-05
-2.6224569825469e-05
7.5154098836861e-06
-2.01835574431548e-05
-1.12257607367861e-05
-2.88484015265806e-05
-3.51849812621848e-05
-1.1163994807133e-05
-6.89921757812897e-06
-1.34527615637219e-05
-1.66307985938806e-05
1.24707949749282e-05
-9.92866871910815e-06
-1.33498695435267e-05
-1.84839869512391e-05
-2.66931377316532e-05
-2.55014918535268e-05
-2.17889970221287e-05
-5.4771310463594e-05
-4.23094974137698e-05
-2.69851311078319e-05
-2.38104894925689e-05
-9.4925082341356e-06
-3.6961499100656e-05
-1.31748936513365e-05
-9.21708852558103e-06
-1.10609387774367e-05
-1.32507962803708e-05
4.89742358574819e-06
-3.2566052628813e-05
-3.81652258195399e-05
-2.57158389995533e-05
-2.95934114071902e-05
-1.7264394517047e-05
1.93809605686453e-06
-3.39890978759741e-05
-3.06884099905719e-05
-2.97773133649608e-05
-1.75427941940678e-05
-2.28094423106352e-05
-4.84124106769632e-06
-2.2138524596523e-05
-1.14613019683417e-05
-1.82649034100777e-05
-1.91926276736016e-05
4.01577986028257e-06
-2.83827919061161e-05
-1.44073643669387e-05
-2.06865416805887e-05
-2.17901765378652e-05
-1.23737444859089e-05
-1.78395753736688e-05
-1.41037450377812e-05
-3.22790187426816e-05
-1.97556891700558e-05
-9.90416906074181e-06
-2.7464485605236e-05
-1.28422671807392e-05
-1.73292500305429e-05
-4.64151706414111e-05
-2.86028547759088e-05
-1.21730132585444e-05
-5.27481463927077e-05
-1.64474309641181e-05
1.48214323075921e-06
-3.16952301577988e-05
-2.68114681154466e-05
-1.63420266823843e-05
-1.35360824958648e-05
-2.84309128748429e-05
-1.44998461382409e-05
-2.209223074827e-05
-2.77099240009239e-05
-5.99616982280791e-06
-7.19610622496966e-06
-1.52606835251578e-05
-2.62363998786832e-05
-4.00954080960815e-06
-3.02460678528286e-05
1.15142835028588e-05
-1.71121200153924e-05
-2.72493077558838e-05
-2.98626252762903e-05
-8.45839023456798e-06
-2.3317698772181e-05
5.37355956218826e-07
-3.25415818568052e-07
-1.21887857840093e-05
-3.0344875496544e-05
2.04370765141652e-07
-1.0565130446955e-05
-1.88239951511903e-05
-1.98475275176996e-05
-3.82779703879886e-06
-2.50204624219366e-07
-5.59659606439736e-06
-2.80732237361666e-05
-2.11654911851867e-05
-1.3306808364738e-05
-1.50300505096237e-05
-3.48130586092588e-05
-1.73268704893846e-07
1.87560582919327e-05
-2.32577697456528e-05
-3.2158015866125e-05
-3.08258067628638e-05
-3.42637721846504e-05
-2.26033075517388e-05
-5.54353107857691e-05
-2.89653050601863e-05
-4.01318318198745e-05
-1.01253133501953e-05
-2.79665306812067e-05
-3.62533405173786e-05
-2.04122185324465e-05
-3.05905498559926e-05
-2.35687581337663e-05
-3.51386400737383e-05
-1.2442797060189e-05
6.3545140444036e-06
5.55559219492308e-07
-7.28349608272293e-06
-7.91695853810191e-07
-7.7787946673541e-06
-2.16877681760722e-05
-2.86969213529714e-05
-3.14869863315167e-05
-2.54203422300146e-05
-2.70671001475654e-05
-1.03456800647367e-05
-4.71694643647988e-06
-1.53876951896717e-05
-1.82342445199726e-05
-2.68358286874355e-05
-2.64769494583382e-05
-6.06485524940639e-06
-1.81692227117167e-05
-1.30635031484776e-05
-1.13164650361989e-05
-8.42765195817548e-06
-4.16509295975113e-06
-4.43540383389934e-06
-1.31098816454477e-05
-3.97333242173642e-05
-2.0786817772959e-05
-2.76338887656148e-05
-3.15450946110451e-05
-7.70531116035266e-06
-1.56430422604496e-05
-3.31274978420503e-05
-2.60172870338192e-05
-3.70044943020943e-05
-3.17665582736896e-05
-1.57802569602515e-05
-2.16724943824478e-05
-1.60343779018672e-05
-3.40009554863203e-05
-2.96987464602778e-05
-2.69153345817293e-05
-3.27514809743843e-05
-1.56701587380678e-05
-2.43775684431058e-05
-1.69754583670841e-05
-3.33531662379373e-06
-3.6355314662346e-05
-3.52697327084862e-05
-1.53369205238391e-05
-3.03748022671592e-05
-2.21254824738282e-05
-2.73829605800855e-05
-2.13320368075166e-05
-3.22819771200108e-05
-1.33564715361607e-05
-1.44636478223904e-05
-3.1561845607898e-05
-1.51429310026479e-05
-1.03633640380904e-05
-2.16906618823222e-05
-7.06281885576078e-06
-2.52306568193867e-05
-8.89962164567704e-06
-2.28694899551328e-05
-2.20024734839028e-05
-4.45182683870355e-05
-4.54832111021847e-05
-1.41542702243496e-05
-3.0055868414217e-06
-2.13914912571629e-05
-2.26745909680452e-05
-3.13995769573952e-05
-8.48347040425111e-06
-1.98992292506363e-05
-1.56121779072577e-05
-9.69425348715062e-06
1.16998090745005e-06
-2.55188725433363e-05
-1.70051262976568e-05
-2.19598858486072e-05
-2.22803329486263e-05
-2.36649356037367e-05
-2.07144866181701e-05
8.62395374641305e-06
-2.58249129562708e-05
-3.22937591211753e-05
-2.01293924059233e-05
-6.03437102812408e-06
-5.79043101669147e-06
-1.6148191416633e-05
-1.65067627135873e-05
-5.25825432011868e-06
-2.24696366220092e-05
-1.25021189823133e-05
-5.66254268188401e-06
-2.25913135921265e-06
-2.2682778496319e-05
-4.34703008832162e-06
-1.39188296941986e-05
1.11644251453779e-06
-2.59937835572979e-05
-1.56234653335339e-05
-2.31378340923781e-05
-1.94937460292559e-05
-1.88088707712882e-05
1.16712625138705e-05
-2.99454582080517e-05
-2.21873972574805e-05
-4.29552820569194e-05
-3.22637378947148e-05
-3.93571525694177e-05
-2.70303892613344e-05
-3.04127395979617e-06
-3.13041330798262e-05
-3.26957146880098e-05
-2.76527449459236e-05
-2.02536139661948e-05
-2.98521678938273e-05
-3.35384147440185e-05
-3.1148682184633e-05
-1.76079541989064e-05
1.15894694980437e-05
-9.46474169770782e-06
-2.02543082542461e-05
-1.04582129649255e-05
-2.91073328707588e-05
-5.72706507132803e-06
-6.8018488042976e-06
-1.86198681603413e-05
-1.47643761355913e-05
-1.42471084013956e-05
-2.22183103106825e-05
-5.16490035533879e-06
-2.32306808140189e-05
-3.2258852014624e-05
-3.43327105036403e-05
-3.97736633135225e-05
-4.67050804042105e-05
-2.70418640583651e-05
-4.3868538969426e-05
-1.32942964141972e-05
-1.51231397946093e-05
-2.36740717134395e-05
-1.77596327302316e-05
-3.57596241690652e-05
-9.70425790508316e-06
-2.73715299228154e-05
-3.89138868142111e-05
-3.47465778035956e-05
-2.1527069137909e-05
-1.67425718635532e-05
-3.27089160263587e-05
-2.14724446809039e-05
-3.58990102093468e-05
-2.74239406988355e-05
-1.51405557909485e-05
-2.01146202931313e-05
-2.52042837247673e-05
-1.98981343601384e-05
-4.03216286954737e-05
-1.93335203762135e-05
6.96888992709696e-06
-1.37768967134608e-05
-2.17573724306355e-05
-1.35892048624811e-05
-3.00199156947286e-05
-1.37973439832641e-05
-2.03029895283061e-05
-2.33874214719659e-05
-3.02462208430031e-05
-9.47580361032633e-06
-6.82139502886674e-06
6.52784252513118e-07
-3.22272960181316e-06
-2.22266018231253e-06
-9.61583273683058e-06
-6.6611236126354e-06
-1.5317025691296e-05
-2.31203602219353e-05
-1.95003117772402e-05
-4.65725562426233e-06
-3.29778072915434e-05
-2.32485264218238e-05
-3.98209924974386e-05
-3.03890637145122e-05
-6.16143125942918e-05
-1.47186176372975e-05
-1.35096620097662e-05
-3.00150358810753e-05
-1.94461864034493e-05
-5.32201349891719e-05
-1.0454575905152e-05
-1.16272900155168e-05
-2.21566766412973e-05
-2.58464580084988e-05
-2.18922611900875e-05
-1.78707995196311e-05
-2.19037089590153e-05
-4.34270059982901e-06
-3.89806910018638e-05
-1.94012193850912e-05
-7.51720491718291e-06
-1.92053857156345e-05
-1.30100544244911e-05
-3.074628220464e-05
-2.53535366438099e-05
-4.26161110039933e-05
-2.76797794320498e-05
-3.79559508995274e-05
-2.41979231138893e-05
-2.92080931606293e-05
-2.901432688429e-05
-1.23728246883148e-05
-1.56631406386528e-05
-2.26989889885978e-05
-3.36587405323776e-05
-4.10165056971924e-05
-1.86899629895582e-05
-1.67152448601595e-05
-2.38451219645266e-06
-1.87505386590193e-05
-2.38565190219785e-05
-3.25013043960002e-05
-2.77045359812694e-05
-3.00636154348387e-05
-1.21849236743928e-05
-2.25581673419894e-05
-1.20370730386836e-05
-2.53335796944752e-05
-2.09461841971889e-05
-2.52039750333712e-05
1.55371582224125e-06
-2.22727229344256e-05
-1.60440112222812e-05
1.07897701544092e-05
4.76620306124429e-07
1.18908893601179e-05
-8.59748801455767e-06
-2.6110888312593e-05
-2.54078625736616e-05
-1.15202246656771e-05
-2.35110512546883e-05
-1.41769438065068e-05
-1.4265845738085e-05
-2.86753325306722e-05
-1.3366096456746e-05
-2.60301942412251e-05
-6.15582849594814e-06
-1.56237465739303e-05
-3.41215924179887e-05
7.29243567530073e-07
-7.70833248973238e-06
-2.03016808309084e-05
-1.97633677775909e-05
-2.94015582821663e-05
-2.37696805208819e-05
7.84874698337476e-06
-2.54171808089856e-05
-1.93172531290691e-05
-6.57133985819282e-06
-1.71434978231213e-05
-1.63518337412826e-05
-7.26879711126157e-06
-3.70055781028675e-05
-1.33452083430946e-05
-1.27453612644134e-05
-2.78988603459352e-05
-5.9926241586212e-06
-4.25754235644597e-06
-3.0238250057599e-05
-2.30452024402862e-05
-2.9587024948482e-05
-1.48262624038637e-05
-1.1060135120139e-05
-2.76377070109489e-05
-1.63154323905633e-05
-2.39258434926979e-05
-5.26997561187535e-05
-1.82094344822532e-05
-9.57226375023192e-06
-1.58495140169554e-05
-3.58050393629105e-05
-3.01218819110459e-05
-1.82861772930534e-05
-2.94290927927227e-05
-2.24597883282351e-05
-1.72900235962111e-05
-3.88544772948345e-05
-2.79492436959184e-05
-2.99135044133913e-05
4.78568117553451e-06
-2.89882833430631e-05
-1.01487695097918e-05
-1.3208081845609e-05
-3.03051670947689e-05
-1.31261265961117e-05
-3.7769255577984e-05
-8.26709636916479e-06
-2.62247650265556e-05
-1.16099758244543e-05
-3.98784166831088e-05
-9.22245615816156e-06
-4.98216136511361e-05
-3.78666309879118e-05
-8.68298366819393e-06
-3.99262726590027e-05
-2.98337573223224e-05
-3.26154163494398e-05
-1.37283810488231e-05
-5.67849673133553e-06
-6.49608137361303e-08
-2.81614082312309e-05
-1.49571251765735e-05
-1.06257580556782e-05
-9.89633251663352e-06
-5.11746974350139e-05
-2.43975653559754e-05
8.0054392339673e-06
-3.32006446384585e-06
-3.95940879238235e-05
-2.45732375859319e-05
-2.74901190295992e-05
-2.37163050760749e-05
-3.62850304994936e-05
-2.39411504779069e-05
-3.36285064804964e-05
-1.08497177304639e-05
-2.85570271943158e-05
-2.61558031797652e-05
-2.29558943018958e-05
-1.87681045203331e-05
-3.07766450153579e-05
-1.56978969412922e-05
-1.99747292457197e-05
-1.43288089938096e-05
-7.37698115829536e-06
-1.64341795573812e-05
-3.41443080027607e-05
-2.13963823365393e-05
-2.01634618377098e-05
-2.24418900174994e-05
-3.14759573976673e-05
-2.23911534281706e-06
-1.20763560353028e-06
-2.69202431973582e-05
-2.18899961496359e-05
-1.46548807613492e-05
-1.52286058085044e-05
-5.58933149317401e-06
-3.2389872486605e-05
-2.80928459877052e-05
-1.92340695177909e-05
-1.02354463041301e-05
-2.49364101127447e-05
-2.09058509493089e-05
-2.44034913689703e-05
-2.19755136110375e-05
-1.67384887213904e-05
-3.02052051376245e-05
-7.10521798575227e-06
-2.19673928936227e-05
5.47766475551258e-07
-1.70750604987563e-05
-2.52718258884378e-05
-2.29476944755651e-05
-3.2663421923044e-05
2.99439205968725e-07
-3.06811586844854e-05
-9.60427545189172e-06
-3.04900889730018e-05
-4.19627169047878e-05
-2.3025672323738e-05
-1.79435006491891e-05
-2.59536296142354e-05
-1.42672428235281e-05
-3.44925989279408e-05
-7.35111442987812e-06
-4.14567710562123e-05
-2.23137279306677e-05
-5.05981326090398e-06
-2.29733168003435e-06
-1.46807750853446e-05
-2.76493195124902e-05
-1.56174893433284e-05
-2.38181361408463e-05
-1.48015168402332e-05
-3.74401150140263e-05
-3.49078193514871e-05
-1.82911556890346e-05
-1.20569741251483e-05
-2.54619243338976e-05
-2.36395253984858e-05
-1.86283015406905e-05
-1.81223929508616e-05
-1.22157920639352e-05
-3.2243133307564e-05
-3.50942843835178e-05
-2.22182868881179e-05
-1.98801014290493e-05
-3.07305577707199e-06
-2.82471502586482e-05
-1.82934559431328e-05
-3.04692465786007e-05
-9.06340298729663e-06
-3.9457329180534e-05
-2.43601418997291e-05
-8.83921777614554e-06
-2.00910366880633e-05
-2.50593959803228e-05
-2.65559869287635e-05
-3.02089514617299e-05
-1.85155845485974e-05
-2.36643656712078e-05
-2.13829847522425e-05
-2.38144827491381e-05
-4.12733026184302e-05
-1.60997888093895e-05
-1.51563372869142e-05
-1.76885057303766e-05
-2.42876097348904e-05
-6.9665705033925e-06
-1.83920666109309e-05
-2.07737789375796e-05
-2.95120699802337e-05
-3.45747645888835e-05
-1.91132430761863e-05
-4.05972374597757e-05
-2.39205226580342e-05
-1.12335860340983e-05
-1.66401706482027e-05
-3.56217440960094e-05
-4.96660318879405e-05
-3.48757352101339e-05
-6.58004745379772e-06
-3.73164721056071e-05
-2.31132395895202e-05
-2.69411985665064e-05
-3.69912367010655e-05
-2.1224907762837e-05
-5.2679832239084e-05
-4.98624050155409e-05
-4.81395069237466e-05
-2.75651040770335e-05
-2.58125591824071e-05
-1.11619540119751e-05
-1.30836516711665e-05
-9.08514122725754e-06
-2.56771897319291e-05
-5.00008227148954e-05
-2.59731491191854e-05
-1.33590718497833e-05
-1.91131436006962e-05
-3.34550679972328e-05
-1.12899105211739e-05
-3.60788201947813e-05
-1.97800519221168e-05
3.60578083498466e-07
-1.92280961015458e-05
-3.25353886531642e-05
4.74878007949089e-06
-2.14937552749726e-05
-2.99762125845023e-05
-1.61998572635653e-05
-1.0399201230385e-05
-1.26820718890058e-05
-2.4587396308955e-05
-1.95503476901002e-05
-1.71840485450267e-05
-1.93122340931642e-07
-4.17540978314286e-05
-9.98522567885854e-06
-3.06874141666771e-05
1.40942124995831e-05
-5.50148931825956e-06
-1.76168015913487e-05
-5.17324200472725e-05
-3.67911309033011e-05
-1.89932422805202e-05
-2.2031195080994e-05
-9.85222084778026e-06
-4.78174121914045e-05
-1.21281383843686e-05
-2.00282942296023e-05
-3.63629015148468e-05
-4.93241696869005e-05
-2.46720994598786e-05
-1.47710683343014e-05
-9.98019494582247e-06
8.38638268178972e-06
-1.62368070044416e-05
-1.17536790915015e-05
-3.45599448658581e-06
-2.55856774788407e-05
-4.3643201662378e-05
-1.13509590630492e-05
-2.2173256031332e-05
-3.97174883310684e-05
-2.77620067240766e-05
-3.10157648650655e-05
-1.27684578327804e-05
-3.22858660937266e-05
-1.89966161136623e-05
-7.80441583546944e-06
-1.00079144009239e-05
-2.38725944909434e-05
-1.49405526450324e-05
-1.37260912107792e-05
-1.55626829306543e-05
-2.41641077581858e-05
-4.11108257043789e-05
-2.90891859263608e-05
-1.44471338816551e-05
-2.13661681280214e-05
-1.08216170716961e-05
-9.7524782716609e-06
-2.29178592918504e-05
-1.49210313675641e-05
-2.77311013520063e-05
-2.86085396978599e-05
-2.2176950394774e-05
-2.45547953621994e-05
-1.39700078143848e-05
-3.26081967070202e-05
-2.32399281854757e-05
-2.26689685385243e-05
-9.80943289060979e-06
-4.28020231995443e-05
-2.07073157957518e-05
-1.86181342258588e-05
-2.32517359772752e-05
-1.86856627671381e-05
-2.11397707065019e-05
-2.00657507704049e-05
-3.42736618609696e-05
-1.50287471017516e-05
-2.80202525373299e-05
-2.84251508505246e-05
-1.51888947552968e-05
-1.32194727214208e-05
-4.26019430040095e-05
-1.24863390020811e-05
-2.84922313143962e-05
-2.92190642359011e-05
-9.35346569278186e-06
-2.55995615412476e-05
-1.77031484822701e-05
-1.52198030174386e-05
-2.24638717068536e-05
-9.45486739431051e-06
-1.49784904808142e-05
-2.77112407579788e-05
-1.43950154267085e-05
-1.95081563953726e-05
-2.98416265644625e-05
-1.46165622530646e-05
-1.25266541103825e-05
-9.80709538141118e-06
-2.01723291345641e-05
-1.0634140446331e-05
-2.73784469785029e-05
-1.88838395107736e-05
-1.90484817137171e-05
-1.89498689458385e-05
-2.34681139680477e-05
-2.23833154863724e-05
-2.67421031921473e-05
-2.06484880570405e-05
-4.91757311745173e-05
-2.60134506516009e-05
-5.59093956190581e-06
-1.84921684123966e-05
-9.96652433198515e-06
-2.45301799107117e-05
-2.83092415592133e-05
-1.1241432048761e-05
-1.72065016516687e-06
-1.52239616167031e-05
-2.28510721625889e-05
2.37433686677509e-06
-1.41242681675101e-05
-3.85041932831051e-05
-2.45447598419783e-05
-2.88589094106819e-05
-1.88366151175389e-05
-2.98952246904087e-05
-6.14738604619297e-06
-2.37187469571519e-05
-2.93327174857301e-05
-1.42443364494151e-05
-2.51717253789138e-05
-2.80778269440889e-05
-2.87004182188699e-05
-1.33493233483782e-05
-2.00745807915543e-06
-2.27905158858046e-05
-1.25013148876826e-05
-1.40822132320109e-05
-3.79935618348612e-05
-1.22353987765775e-05
-9.30944181104369e-06
-7.96284041472227e-06
-3.33402257820065e-05
-9.31411191469183e-06
-8.36431086537857e-06
-3.7766811683215e-06
-3.11474692426425e-05
-2.01448947584137e-05
-3.28240495076977e-05
-6.88200473024986e-06
-2.93426899279224e-05
-3.37003417111323e-05
-1.84668877901127e-05
-2.20087359621773e-05
-5.62469886406686e-06
-2.2639892392672e-06
-4.66478633378612e-06
-8.72714227736573e-06
-3.61562269288802e-05
-2.86483393607051e-05
-2.02499559654631e-05
-6.78408179355107e-06
-3.00728413861455e-05
-3.60698020136579e-05
-1.62213792662734e-05
-2.8013195008836e-05
-6.6045374051692e-06
-2.66311852634256e-05
-2.50663253457044e-05
-2.33082547013883e-05
-3.7525530884685e-05
-1.93537434342023e-05
-1.45298544843296e-05
1.42012205536457e-07
-1.46726302311154e-05
-2.59243352899221e-05
-8.09763135155589e-06
-2.38040643332156e-05
-3.56586564412681e-05
-1.79893359746756e-06
-2.66249249155305e-05
-2.87414222965684e-05
-2.01606866451982e-05
-9.30579494410517e-06
-1.52868470462054e-05
-1.82992359809912e-05
-2.44879639422005e-05
5.08380652110599e-06
-2.02943887597471e-06
-3.80889961099938e-05
-2.34931235948563e-05
-1.3177532244377e-05
-4.38363881959099e-05
-2.45308053512492e-05
-1.22304877750328e-05
-1.90241325228049e-05
-2.37253937696533e-05
-3.85009259527903e-06
-1.78340890057409e-05
-4.27489338505535e-05
-2.7977854898355e-05
-1.41191365858145e-05
-4.76501037067925e-05
-1.83713672851249e-05
-1.96946077284869e-05
-1.26995557052795e-05
-4.7334335276046e-05
-1.96983485075205e-05
-2.42677635983029e-05
-1.33614793821775e-05
1.35608260731669e-05
3.34173157261473e-06
-3.38836718159142e-05
-1.47531755268784e-05
-2.01617509660212e-05
-2.9298928326707e-05
-2.68101529815664e-05
-3.85113601228707e-05
-2.64300075784074e-05
-1.90351877912837e-05
-1.27766223534213e-05
-1.74152465861992e-05
-1.63492000882001e-05
-2.20057715315938e-05
-1.98550681125827e-05
-8.27780092004413e-06
-1.13026447422284e-05
-2.59424661615093e-05
-1.95297322652311e-05
-2.15936738675324e-05
-3.47314712177644e-05
-1.4894999563738e-05
-2.68575289213822e-05
-1.80417775759825e-06
-3.03647838332563e-05
-2.55502869718624e-05
-2.58155455025765e-05
-2.81799491561005e-05
-1.66275919697262e-05
-2.62355507393599e-05
2.19618788409161e-06
-3.2522903394585e-05
-1.79606382243881e-05
-8.72945286684313e-07
-3.77674227693375e-05
-2.452913138509e-05
-1.91527318285452e-05
-3.17100854218316e-05
-3.32613690767308e-05
-2.09372822956565e-05
-3.34762934717593e-05
-1.93961023245555e-05
-2.0782295704587e-05
-2.12195520590113e-05
-1.79127979912952e-05
-1.42335304532187e-05
-1.02795799787568e-06
-3.65401361244272e-05
-3.15479050452133e-05
-8.80912644823227e-06
-2.19377686724844e-05
-1.97585275444586e-07
-3.11531732960699e-05
-1.18217015892447e-05
-1.63394465630585e-07
-2.66384064469239e-06
-2.1174145873849e-05
-2.39705217238236e-05
-3.06205263368463e-05
-1.4357095970556e-05
-9.75676704003322e-06
-1.7340283640007e-05
-1.22341627495206e-05
-1.64731647932468e-05
-6.39651487642746e-06
-8.28558964117989e-06
-1.72301925747611e-05
-3.26924985408006e-05
-1.25249370057881e-05
-2.27804201408683e-05
-4.36879334277143e-05
-3.55831026257007e-05
-2.24076085327326e-05
-2.12223232621726e-05
-2.43939336145371e-05
-1.55699685956207e-05
-3.24237657856339e-05
-7.07106121398931e-06
-1.54064490363129e-05
-1.3172145498321e-05
1.52943280046164e-06
-1.12744327923651e-05
-1.23757314545431e-05
-1.25619557074304e-05
-2.35073843215191e-05
-5.59658702627883e-07
-9.89015443360583e-07
1.53739929762465e-06
-1.9331669816585e-05
-4.5984999677786e-05
-1.10706157545233e-05
-3.17170353290234e-05
-4.27795537766663e-05
-1.72400990511151e-05
-2.83802752655496e-05
-1.50855475780121e-05
-1.98628399983738e-05
-5.41998722115349e-05
-2.98387767065454e-05
-1.91032958481574e-05
-3.15045917477942e-05
-6.15400812422586e-06
-1.96448046411792e-05
-3.5725945936838e-05
-1.25691223739424e-05
-1.11027606115164e-05
-1.79033384209066e-05
-5.67978708631657e-05
-1.96956239707142e-05
-4.02731965924264e-05
-4.41423715350074e-05
-4.70195299695883e-05
-4.03854393603574e-05
-1.5697908040027e-05
-1.51361517924052e-05
-3.28658510287568e-05
-3.7721083350214e-05
-1.02727543117395e-05
-1.49935586070754e-05
-2.56695548631992e-05
-3.66394889966514e-05
-1.63043722049442e-05
-3.90506307108963e-06
-2.33368776308149e-05
-3.74946300458666e-05
-1.69714404312249e-05
-4.44237042958291e-05
-2.68586116767706e-05
-3.14433853545221e-05
-2.61595652460998e-05
-2.15856779323729e-05
-2.75251297306231e-05
-2.52569644657074e-05
-1.77179341756162e-05
-3.24441478582008e-05
-1.51578832609262e-05
3.76131299643634e-07
-1.36594113765909e-05
-3.11722016382788e-05
-1.57772093225482e-05
-1.51241903191849e-05
1.24159525367664e-06
-2.50248647917721e-05
-2.44265065867701e-05
-1.4642889817151e-05
-2.73856486932569e-05
-2.85978239507562e-05
-3.44605424716303e-05
-1.43736459484384e-05
-3.0064708506621e-05
-2.69060037719325e-05
-1.11353418433514e-05
-1.94995676940555e-05
-2.62857542165685e-05
4.77738856001365e-06
-2.38543712692503e-05
-5.42866019879321e-06
-2.60893583874544e-05
-1.74381041039089e-05
-2.67634532054692e-05
-2.39880967142475e-05
-3.29131503662903e-05
-6.51710787607173e-06
-3.21617797955069e-05
-2.12763010304816e-05
-2.37325226570664e-05
-1.95411960391521e-05
-8.11373486981556e-06
-3.98655478595126e-05
-2.69665817730056e-05
-2.9067409893386e-05
-1.95657608385677e-05
-4.86785021219964e-05
-5.52728452685638e-05
-1.3178769564706e-06
-2.12457354771179e-05
-2.80871765282927e-05
-5.22627995183394e-06
-1.796389432859e-05
-1.72806831766561e-05
3.15052614357545e-06
-2.78065893744878e-05
-3.13853948237947e-05
-2.62976001543372e-05
-3.87938131221465e-05
-2.72488496887211e-05
-1.36799941360548e-05
-1.71040045942786e-05
4.89188095662799e-06
-2.27275982502494e-05
-3.21585578186007e-05
-1.66343106690357e-05
-3.61332515358763e-05
-4.12070957286661e-05
-3.70120742113565e-05
-2.47149218899967e-05
-3.39389964712693e-05
-1.02177472282345e-05
-9.63192314721956e-06
-2.75066031339196e-05
-3.09477101946156e-05
-2.61876637004326e-05
-2.69470072161467e-05
-5.09742817379359e-05
-1.78232949257637e-05
6.48280601497542e-06
-2.54742963650292e-05
-4.16387292757338e-05
1.41048028523904e-05
-1.68630224791734e-05
-4.09225555516273e-05
-2.96223730634832e-05
-6.30707478454079e-06
-1.04347682444093e-05
-2.40793537341368e-05
-3.25219332381804e-06
-1.03951027097431e-05
-2.40859877340755e-06
-4.20527793015661e-05
-3.7826893908495e-05
-1.41936761385914e-05
-6.30097466379068e-06
-1.73019816488253e-05
-6.31635972915043e-06
-1.71844252509577e-05
-1.32843305669048e-05
-2.60470414532813e-05
-3.74145051847639e-05
-2.30835369043769e-05
-2.85498409012749e-05
-2.09700286056643e-05
-3.9868495207052e-06
-1.1562349354809e-05
-2.12864970290587e-05
-2.20536150699396e-05
-2.18378015313565e-05
-1.45097217902548e-05
-1.56228524865335e-05
-1.75644299721225e-05
-1.94563456919893e-05
-3.23118744568863e-05
-2.18233403447395e-05
-6.900074764842e-06
-1.15042496934526e-05
-1.38394767327996e-05
-7.20604293064262e-06
-1.17315443990004e-06
-2.0695217848136e-05
-1.59340589434686e-05
-2.62433705317409e-05
-1.06506686356235e-05
-7.60852120920795e-06
-2.19605320248642e-05
-9.4534358634111e-06
-3.42202727578599e-05
-2.0804059002905e-05
-1.9319921376704e-05
-4.03753897274704e-05
-3.06811326568181e-05
-1.90603422059972e-05
-2.54965904182157e-05
-2.58839443544225e-05
-2.44208651319709e-05
-2.80465220340335e-05
-2.94553918431652e-05
-4.34171889973586e-05
-2.20692651956002e-05
-1.87453117784296e-05
-2.1512600377999e-05
-2.96183154098428e-05
-1.65531078187638e-05
-1.12482616299378e-05
-6.50351697697325e-06
-2.94542877825292e-05
-1.22608128942996e-05
-5.73170166806842e-06
-4.34988470463862e-05
-2.96764096518129e-05
-9.74856193465848e-06
-9.45798618138901e-06
-3.50351313001624e-07
-3.31020027873214e-05
-1.07187563210053e-05
-3.26008831686359e-05
-3.38517974909994e-05
-2.55330664224466e-05
-1.89083327558388e-05
-2.65167666351926e-06
-5.49958913194581e-05
-5.6625260301711e-06
-9.17256125339035e-06
-2.10185260121063e-05
-1.35041238281113e-05
-3.07383371868874e-05
-4.94118962165528e-06
-2.15624496433444e-05
-9.65204627620343e-06
-1.42246612896055e-05
-9.86591638280329e-06
-2.64267804499828e-05
-3.3558591374516e-05
-1.09545542042943e-05
-1.41012705815186e-05
-1.09938786656322e-05
-1.88699308651335e-05
-2.83304316038849e-05
-2.93108622947948e-05
-1.68073254104934e-05
-2.1022355676156e-05
-5.22280986652709e-06
1.29248023741163e-06
-2.43443865728174e-05
-2.41469220504191e-05
-3.95673313625115e-05
-1.97975607072846e-05
-1.83384862232856e-05
-2.12446777586479e-05
-2.08095244978616e-05
-2.48056440580185e-06
-3.46585732786224e-05
-3.27648793571577e-05
-1.31812618627342e-05
-2.0217383100774e-05
-1.44039732943853e-05
-1.52255573026075e-05
-2.63386333813817e-05
8.86722244987409e-06
-3.12145288536361e-05
-2.24291767885282e-05
-2.06974393976565e-05
-3.29599767498497e-05
-1.84518182100677e-05
-2.20589060010369e-05
-1.79702305424861e-05
-3.34604930696306e-05
-2.59166159906e-05
-2.38601807073837e-05
-1.94283289551028e-05
-8.59325652301277e-06
-1.2555148419403e-05
-4.71974444636371e-06
-2.39406710907734e-05
-3.48243883115792e-05
-1.50017791528265e-05
-2.73395566350308e-05
6.84829928515248e-06
-2.54277616818371e-05
-2.87903597728656e-05
-3.85958828684466e-05
-2.01745083086547e-05
-2.45728318179062e-05
-3.92270724078776e-05
-1.31870479562826e-05
-9.36846871170105e-06
-9.70136561528234e-06
-4.91208249983339e-05
-3.85805802709221e-06
-2.92112477470415e-05
-2.99809391039715e-05
-9.49238932751178e-06
-2.06013914522386e-05
-3.05346509002577e-05
-2.32163565331452e-05
-3.58297921253568e-05
-2.86831077645583e-05
-2.87238421266462e-05
-3.56270370767616e-05
-1.57637827253353e-05
-5.19872769189052e-05
-2.00827041337772e-05
-2.87005720298331e-05
-1.9081808320042e-05
-1.63452028641187e-05
-1.53492174672733e-05
-3.3533602180703e-05
-9.18401232285578e-06
-1.68232347634049e-05
-3.44073175538011e-05
-3.54019630390865e-05
-1.62399010364867e-05
3.09119416916605e-07
2.22364589650701e-06
-3.02085390414599e-05
-3.73404115681163e-05
-2.04393110877117e-05
-3.0970996345829e-05
-1.42468861766947e-05
-2.6516481496757e-05
-1.96768241161256e-05
-1.73789504508653e-05
-1.73374646578739e-05
-1.71261459441929e-05
-1.67753372138973e-05
1.91995688555505e-06
-1.11652931934365e-05
3.96463747478293e-06
-3.3430304747686e-05
-2.62489693955144e-05
-3.6045497164821e-05
-1.08680492144837e-05
-1.90519080679311e-05
-1.06178754357003e-05
-3.96690654740139e-05
-4.79136414402905e-06
-2.35854685042955e-05
-2.21616504089687e-05
-7.58608511621364e-06
6.65900381228689e-08
-2.94133142297679e-05
-2.26655458491367e-05
-7.01711746352549e-06
-1.14073943781123e-05
-4.18665884753648e-05
-4.03184570079994e-05
-1.26845252648017e-05
-3.82834181423757e-05
-3.63285251207221e-05
-3.39156915568619e-05
-4.36754985144641e-05
-6.62426470387062e-06
-1.59368530476765e-05
-2.79569617679341e-05
-1.2479517975505e-05
8.52182745255124e-06
-2.43013516103151e-05
-1.58846464716885e-05
-1.72991830642483e-06
-2.7827321483063e-05
-7.73892942091288e-06
-2.33771456728735e-05
-3.00734142923477e-05
-2.40820338443661e-05
-3.19274115505569e-05
-4.85139720158151e-06
-8.71162919920537e-06
-1.45784276256171e-05
3.71143103891811e-06
-1.90836828465279e-05
-2.23765696188839e-05
-3.67644097650878e-05
-2.07777704820678e-05
-3.91422423202637e-05
-1.97720103275781e-05
-1.3796291157674e-05
-1.33415222349552e-05
-3.37462881387568e-06
-1.08307531349367e-05
-1.1375133260385e-05
-8.75376902261598e-06
-1.34381573008929e-05
-1.57284976741258e-05
-1.07536771346334e-05
-1.22165413098253e-05
-2.20638760689754e-05
-3.72399615465329e-05
2.87342002323514e-07
-2.06200652331293e-05
-2.42816648143625e-05
-2.47268323524735e-05
-3.11372740523177e-08
-2.25855382765817e-05
-2.18506085188934e-05
-2.19502152919808e-05
-2.53703346525377e-05
-3.36704193075385e-05
-2.60258920942807e-05
2.23681738315642e-06
-2.90720808084973e-05
-1.07915455958595e-05
-2.27235438553322e-05
-2.18705740391173e-05
-1.93791432032281e-05
-3.65568777799969e-05
-1.96203413829131e-05
-1.20810808161937e-05
-1.18139899631934e-05
-1.2366820365293e-05
-3.71715091105161e-05
3.87853226797068e-06
-6.41842461626666e-06
-3.89436441040785e-05
-3.78755876198334e-05
-9.10283273063318e-06
-3.06732439655967e-05
-4.22757614276147e-05
-2.84624829773327e-05
-1.06799066809747e-05
-2.60129136394812e-05
-3.27751614448625e-05
-1.8449620513045e-05
-1.93123922182361e-05
-7.89937455172588e-06
-3.11002860067864e-05
-3.59685539554692e-05
-2.08682486530605e-05
-1.57209767020306e-05
-1.62501047068474e-05
-1.75936724870747e-05
-3.99159712130718e-05
-2.30602025921083e-05
-3.4371490157907e-05
-2.80618024058386e-05
-2.45463611309269e-05
-5.77561641240651e-06
-1.45179385899438e-05
-1.32907200169829e-05
-2.86454731737185e-05
-3.73229501446946e-05
-2.97026598894263e-05
-1.61322442627645e-05
-1.96462659651127e-05
-3.69416963717473e-05
-3.66328837805569e-05
-2.4204665242081e-05
-3.57576333851598e-05
-1.84314166159129e-05
-2.4281769631572e-05
-2.47174231304041e-05
-2.89256817439278e-05
-7.24106019312981e-06
-3.67739417923015e-05
-1.88412685427171e-05
-1.82978010986575e-05
-3.43980876045278e-05
1.38036384662232e-06
-3.5161836709601e-05
-1.85705932053361e-05
-2.75058193108799e-07
-3.48704739210207e-05
-2.9055548132706e-05
-1.52361043029127e-05
-2.32153781506009e-05
-2.65830273839052e-05
-1.91567972867314e-06
-2.76360917882694e-05
-3.34229158396155e-05
-2.37858688330705e-06
-2.33310613638909e-05
-3.81514566523323e-05
-2.11610151474819e-05
-6.486819201702e-06
-4.44380773342449e-06
-2.13288451395684e-05
-1.74448201148487e-05
-2.51820401533821e-05
-1.08826595579005e-05
-3.56677187905131e-05
-2.96090973079793e-05
-1.35288309656357e-05
-1.776841621661e-05
-2.56920311640311e-05
-1.84706967452004e-05
-6.24175755007121e-06
-1.84032103222626e-05
-1.071902818947e-07
-2.49848280033313e-05
-1.87969137542648e-05
-1.39748112616339e-05
-3.70555926296049e-05
1.32389282613279e-05
-1.80345467033077e-05
-2.22156727844748e-05
-3.7301790679788e-05
-3.08671572781802e-05
-2.85861418324055e-05
-1.77528737384236e-05
-2.44796450172738e-05
-2.63629314419927e-05
-2.09008533457945e-05
-2.12602755160712e-05
-3.92581916125174e-05
-2.72256686711064e-05
-3.03298013736674e-05
-3.01136668740184e-05
-2.56580804614047e-05
-1.73291655711076e-05
-3.24824016902336e-05
-2.83857441098686e-05
-1.88706476804698e-05
-2.51193666419746e-05
-1.0183259405384e-05
-2.25502403457738e-05
-2.89038829617783e-05
-3.65299581437014e-05
-1.39066073603145e-05
-1.21197669125937e-05
-2.4908238552873e-05
-2.60273107741951e-05
-1.29657905195224e-05
-3.77258480622716e-05
-1.39184639970303e-05
-3.03242588482595e-05
-1.39745951695741e-05
-2.19060660901381e-05
-4.35074871200271e-05
-1.63916395574769e-05
-2.98014969803032e-05
-2.13248411195204e-05
-3.22242711291817e-05
-3.08642041881774e-05
1.36639854826699e-06
-1.2707762349418e-05
-5.5629680452261e-05
-2.70327751809144e-05
-2.58733386467147e-05
-4.75704589773309e-05
-1.9021704034541e-05
-1.072112669788e-06
1.22483205467263e-07
-3.13400872774224e-05
-2.60491688365353e-05
-3.12941044691581e-05
-7.60402064749148e-06
-2.92583942436298e-05
-1.79358418041519e-05
-2.35476253873555e-05
-2.21726829583839e-05
-8.16832918090543e-06
-2.76817524964408e-05
-1.10750551942568e-05
-1.05735900355632e-05
-2.0434571223028e-05
-1.98729857188626e-05
-2.80964963755532e-05
-2.97256999798761e-05
-3.20786058131789e-05
-2.7991518186476e-05
-1.38897358257281e-06
-1.18880065812269e-05
-1.57233709737138e-05
-1.21357282986516e-05
-1.60226863362846e-05
1.23070548801257e-06
-3.56552834430153e-05
-7.19874873691227e-06
-2.80613050220882e-05
-3.30481745683653e-05
-1.82383140014962e-05
-2.62177768751463e-05
-2.45006451721089e-05
-2.17586171027945e-05
-2.44048993861089e-05
-2.40067230124532e-06
-3.34670232943352e-05
-3.2880747300502e-05
-3.66574962809536e-06
-1.72262360380319e-05
-3.14185307633502e-05
-3.6773833833555e-05
-1.69685114416519e-05
-1.46740664884079e-05
-4.62456996005948e-05
-1.82730540595755e-05
-2.15213845378057e-05
-3.31586761274829e-05
-5.37844062925282e-06
-2.4782867927918e-05
-1.10257592959657e-05
-2.88839904177811e-05
-2.17443901228036e-05
-1.62973319652733e-05
-1.5782865773798e-05
-2.09612941988682e-05
-2.10385031508244e-05
-2.68312251776559e-05
-1.8469123732417e-05
-2.92103672585256e-05
-5.11105625409002e-06
-1.7898172738782e-05
-1.96138150671443e-05
-3.71039060439433e-06
-2.15841798413554e-05
-2.24781581117417e-05
-3.29780956920563e-05
1.94675086268061e-06
-2.45106484615149e-05
-2.48618197964787e-05
-1.66884278125689e-05
6.0220077002091e-06
-4.58125927513072e-05
-3.65564608626526e-05
-1.60320503970839e-05
-5.86732622447332e-05
-2.51250333493531e-05
-3.5680348711505e-05
-2.59569574575381e-05
-1.39770893175116e-05
-2.31317312746019e-05
-2.39864955149732e-05
-2.85183539151736e-05
-2.61389541021677e-05
-3.22645691215224e-05
-1.65961980162192e-05
-1.3314183463608e-05
-2.37363184879268e-05
-2.84604544736299e-05
-1.53664244796487e-05
-4.28519319956918e-05
-3.30650009654471e-05
-1.9198317846431e-05
-1.56024096053422e-05
-1.51088622563978e-05
-3.99162048042808e-06
-6.61652066142596e-06
-3.10019975622304e-05
-2.44394268809554e-05
-1.60700137127631e-05
-1.65551581202416e-05
-3.07775966750461e-05
-2.782900689354e-05
-5.30234371983548e-06
-2.06343006031398e-05
-4.35289382134041e-05
-6.34227845994085e-06
-3.43209914084523e-05
-2.35887193983684e-05
-1.15525917199732e-05
-3.57038332764951e-05
-7.95691674554904e-06
-1.4899031946969e-05
-2.16985319572578e-05
-7.04745808144259e-06
-2.40507581240794e-05
-2.56418044143689e-05
-1.78931529660002e-05
1.33420952242613e-05
-2.38557788249105e-06
-2.71717179792275e-05
-1.5745791969621e-05
-2.66079781690763e-05
-2.10995223081392e-05
-1.04390505776016e-05
-1.32183372709696e-05
-8.65865198548749e-06
-3.97041819166478e-06
-1.82029914776954e-05
-8.20125204351599e-06
-2.02164086553024e-05
-2.79015213569698e-05
-1.13470655708017e-05
-1.05511877442854e-05
7.30959658464835e-06
-3.84675884226361e-05
-3.19899137921285e-06
-4.40734494230806e-07
-2.52391250050844e-05
-2.81024182481738e-05
-2.51859407454008e-05
-1.15324616221506e-05
-3.21814084410549e-05
-4.25836315002969e-05
-2.5726390146853e-05
-1.20613580543643e-05
-2.63292585682971e-05
-3.86305669268198e-05
-7.10421435993621e-06
-3.12248808966854e-05
-1.10968759668766e-05
-8.23345233042972e-06
-3.51186538642309e-05
-6.94722036683395e-06
-2.19177777875944e-05
-3.09910215496205e-05
-1.09412769220889e-05
-4.10978073011588e-05
-2.56673109167986e-05
-2.93860757801487e-05
-1.08517290305558e-05
-8.31450593790251e-06
-4.08230677874467e-05
-1.73863066074114e-05
-1.54695030604155e-05
2.51459383913418e-07
-1.72767890096654e-05
-2.11233313005453e-05
7.96669814123257e-06
-1.88336453964653e-05
-2.52187060406318e-05
-3.24530656205372e-05
-1.97823914200229e-05
-3.45917010489859e-05
-2.60712994180312e-05
-1.13939718532251e-05
-1.72129988574211e-05
-3.07512830229076e-05
4.06847211079379e-06
-1.81866895154812e-05
-2.28758744026674e-05
-5.58882480032948e-05
-1.52968083422935e-06
8.75772570646339e-06
-8.08796922729164e-06
-1.79239033799687e-05
-2.37581978412374e-05
-4.94225599459776e-05
-5.99644488513982e-06
-1.50381975698584e-05
-1.8413211973242e-05
-1.96352916032565e-05
-1.31389139627391e-05
-1.73023504148254e-05
-2.07121546176381e-05
3.78907953449419e-06
-1.07076446253073e-05
-5.58202281151223e-06
-4.7916734707866e-05
-2.08115894043209e-05
-4.73276234992749e-05
-4.58718111263962e-05
-1.88423646225532e-05
1.70847795943169e-06
-1.08711031855076e-05
-3.81932352798224e-05
-1.18560707846221e-05
-1.77115495951318e-05
-2.32874327423057e-05
-1.52231041905125e-07
-2.11319904321781e-05
-2.37064506929692e-05
-2.18495187883866e-05
-2.21079479413146e-05
-2.83312155972859e-05
-4.67450627901825e-05
-2.3558027437635e-05
-3.26383959576722e-05
-2.81031877907397e-05
-1.48596761935583e-05
-2.4616727452208e-05
-5.70157220316363e-06
-2.64029281185043e-05
-1.37885517348464e-05
-1.97239310242345e-05
-2.20651716530232e-05
-9.21510593850776e-06
-8.59595307680265e-06
-1.44135840733567e-05
-1.54744871574797e-05
-6.16259444667421e-05
-3.30491822763077e-05
-2.82224957448082e-05
-1.52894970953862e-05
-2.88962388361288e-05
-2.39719227350129e-05
-2.76128189319099e-05
-1.55152135208139e-05
-9.71152344004485e-06
-2.50677300530799e-05
-3.07501250161977e-05
-1.89723713260478e-05
-1.6328261180272e-05
-1.05721135708865e-05
-2.14050495798676e-05
-4.37325654499083e-05
-3.21896788274165e-05
-1.98288570202129e-05
-2.0642942701312e-05
-1.20472316015464e-05
-2.53362970728417e-05
-2.00090453098951e-05
-1.73051248915918e-05
-3.32965289748269e-05
-3.52668243646594e-05
-2.1385756164155e-05
-1.23126219020644e-05
3.38545760347647e-06
-3.30091236799147e-05
-1.49237621640777e-05
-1.05208252924322e-05
-4.19353860391934e-05
-1.07446944911574e-05
-1.05811772940377e-05
-1.82037047928795e-05
1.26424526745631e-05
-3.75946604883033e-05
-2.99727306505242e-05
-1.08875655832673e-05
-1.9947633116233e-05
-3.90425474169079e-05
-2.84003787169754e-05
-7.06704154331316e-06
1.1567945549395e-06
-1.7292512505081e-05
-2.86869123322089e-05
-5.90016650335966e-06
-2.18278076414583e-05
-1.98341903662626e-05
-8.45256285873275e-06
-1.55195801320359e-05
-2.29999311037972e-05
-7.59007261490544e-06
1.45003714886502e-05
-2.9816211313096e-05
-8.8939638831432e-06
-3.88118274724516e-05
-5.97766420459795e-06
-4.26896865696794e-05
-3.65351363091642e-05
-5.03257369436301e-05
-4.1418409009349e-05
-3.37439247650029e-05
-2.07708130477263e-05
-3.84627329811024e-05
-4.82732894095268e-06
-3.14970174791509e-05
-1.16823247461073e-05
-3.55948457195233e-05
-2.64210152890292e-05
-2.03931362351534e-05
-1.55196372568047e-06
-1.86165179771779e-05
-2.88167521255965e-05
-1.46665965603527e-05
-1.8868622309309e-05
-9.00275342922765e-06
-3.01680165280146e-07
-3.41253942392862e-05
-7.17739639116849e-06
-3.9952554934448e-05
-6.92472545407747e-06
-1.82348997404191e-05
-2.92547358840449e-07
-1.39125950973947e-05
-1.57165046688612e-05
-6.01776744940875e-07
-1.456368364127e-05
-1.43102030446114e-05
-1.29724761436865e-05
-2.20523804035971e-05
-5.96333502685212e-06
-2.24244428772234e-05
-1.03598239723261e-05
-3.10351121343789e-05
-2.91636452280647e-05
-1.81262786110494e-05
-2.85561868496505e-05
-2.32722578151132e-05
-5.33886048296537e-06
-2.96761427349325e-05
-1.95788050636427e-05
-3.00548212460619e-05
-1.68956322446157e-05
-1.86145231915299e-05
-2.03322135197675e-05
-3.27044476484961e-05
-2.50025730084338e-05
-1.55460123695802e-07
-9.14547695873645e-06
-2.81664443644923e-05
-3.47676658744505e-06
-1.23714977038318e-05
-2.13385859651488e-05
-3.64279182944922e-05
-1.21657286750694e-05
-3.46608601135359e-05
-1.7102532149819e-05
-1.68734010791119e-05
-3.11977811732224e-06
-2.58855808312417e-05
-3.4294444780143e-05
-2.33761045790557e-05
-1.26866636861612e-05
-2.42313447571e-05
-4.29366317224191e-05
-7.04153915644021e-06
-2.57319125030446e-05
-3.22269997590617e-05
-2.78305404510508e-05
-3.57344157993984e-05
-3.82684997815331e-05
-2.63491233106311e-05
-7.18209135473537e-06
-1.87198169530009e-05
-8.79067419619542e-06
-1.27318536174378e-05
-3.45653210650264e-05
-4.78022315064944e-05
-2.6294472072788e-05
-2.50443701165724e-05
-2.40693047396812e-05
-2.78228728046361e-05
-1.32147305627257e-05
-1.57151316538967e-05
-7.44637022606104e-06
-3.61032416804211e-05
-2.58690390139705e-05
-1.90962127374047e-05
7.16768253091126e-07
-2.59832399918661e-05
-1.09009262701273e-05
-3.013937553124e-05
-4.42970989304788e-06
-2.36464764516065e-05
7.86953064846243e-08
-2.41816703515065e-05
-8.62097523362886e-06
-8.09225442035726e-06
-3.61239783631789e-05
-3.99662009795558e-05
-2.45924358916787e-05
-3.69171852148973e-05
-2.00512057172566e-06
-2.34626765489729e-05
-2.41041857208768e-05
-3.50198813840355e-05
-3.83529882627378e-05
-9.30027634743848e-08
-1.16200901879548e-05
-3.47875989853352e-05
-4.00387803602569e-05
-1.84912371656742e-05
-2.47130105470434e-05
-3.82104213071713e-05
-1.42255893032775e-05
-3.67501507732591e-05
-2.57920710252424e-05
-3.58498600296366e-05
-1.87164192297751e-05
-1.33320080536338e-05
-2.84278463358177e-05
-1.43156955935104e-05
-1.46935783921755e-05
-2.40000318083815e-05
-3.30150320524869e-05
5.84976483546529e-06
-2.73724489796724e-05
-5.18997005897856e-05
-3.77679465766158e-05
-5.4698033057939e-06
-1.56273647718284e-05
-5.22147143275138e-06
-7.2785894173499e-06
-9.40784003214655e-06
-8.26680302033748e-07
-4.39155583296612e-06
-7.53296005307227e-06
-2.04830589115803e-05
-1.84321193871568e-05
-2.66483879092529e-05
-1.14703616971203e-05
-1.73249738261173e-05
-2.59138993548022e-05
-2.10923765342984e-05
-1.83780953250798e-05
-1.44784918591799e-05
3.27718927258966e-06
-1.12756169051817e-05
-5.67797473016804e-05
-1.55355176951623e-05
-1.70082720555358e-05
-3.97558362043242e-05
-1.91938111942956e-05
-4.5808123857168e-06
-2.3077374081018e-05
-3.73835536872033e-05
-2.63402626597129e-05
-1.63573029567408e-05
3.62279149910006e-06
-2.26431398000382e-05
-2.64149347048126e-05
-6.99254567358878e-06
-2.5377149274676e-05
-1.98536322124315e-05
-2.51099468286198e-05
-1.60656532363949e-05
-2.40142396722601e-05
-1.25931279481415e-05
-2.67444219238987e-05
-2.11133284458527e-05
-2.91705342810872e-05
-3.03427822206981e-05
-1.03631770734759e-05
-4.2293617955818e-05
-1.15834666771602e-06
-2.44992124843518e-05
-4.8427809972038e-05
-1.47726321076713e-05
-2.37364926117166e-05
-2.54995709003405e-05
-2.68771707887663e-05
-2.13883939068973e-05
-1.95113189732432e-05
-1.72292819296472e-05
-2.43139193439142e-05
-8.28362994349187e-06
-1.18736600088038e-05
-4.027993712297e-05
-2.99107768195625e-05
-3.02513373111397e-05
-3.90298774195224e-05
-3.3037425470021e-05
-3.91366286954815e-05
-3.11440383793167e-05
-2.74222154321126e-05
-3.41610858665858e-05
-1.75964919121632e-05
-2.29067991749981e-05
-1.31553203308109e-05
-1.03509046577601e-05
-2.73997004850113e-05
-1.49241646231055e-05
-9.99189794704874e-06
-2.23565650722783e-05
-3.50789509913227e-06
-1.62983844134683e-05
-2.25265977049715e-05
-2.64865270542784e-05
-3.87057779424412e-05
-2.19830854939447e-05
-3.87327478189942e-05
-2.54237437462868e-05
-2.47544356639527e-05
-6.94118107799193e-06
-2.23490636304603e-05
3.77961538027372e-06
-2.85069554313934e-05
-1.59151667647026e-05
-2.77876335787619e-05
-3.47215530279517e-05
-1.63917409833255e-05
-3.02935023673544e-05
-4.39684717811571e-05
-1.50938318081834e-05
-3.22107380040494e-05
-4.91382401698721e-05
-3.60359228310371e-05
-3.79408131843508e-05
-4.23656466618276e-05
-2.18917218556556e-05
-2.76988094852599e-05
-8.24406248228189e-06
1.09575325810569e-06
-2.0511023212712e-05
-1.93602292577216e-05
-1.93151105477544e-05
-2.7468355463037e-05
-2.77784406173137e-05
-1.62980458060685e-05
-2.99587003119554e-05
-2.83724589363969e-05
-3.32028447254265e-05
-2.85320446594375e-06
-1.53654552646541e-05
-2.67566669391405e-05
-9.80696039948502e-06
-2.97661492737792e-05
-2.72192874096711e-05
-3.82799855927571e-05
2.51487672598481e-06
-2.23761940158267e-05
-1.38579810030957e-05
-1.8833998721577e-05
6.57030713899337e-07
-1.01388801386824e-05
1.98591142499423e-05
-3.44766300090808e-05
-3.28543734810478e-05
-1.89393045323975e-05
-3.25744448884195e-05
-3.56390987957672e-05
-1.61927940933156e-05
-8.51839321215301e-07
-1.05348842940664e-05
-8.66841019714361e-06
-3.21816382547557e-05
-2.16576970441875e-05
-3.96375070440553e-05
-2.42627136807281e-05
-6.38189375051642e-06
-2.3222332854287e-05
-2.52434865118199e-05
-3.1459325004257e-05
-1.71304829078295e-05
-2.15807806123376e-05
-1.62709106170778e-05
-1.75076527890921e-05
-1.30008769528243e-05
-2.39106069371858e-05
4.6012460344443e-06
-3.11306456828329e-05
-1.87918850188341e-05
-1.69663751256071e-05
-2.01519093602683e-05
-3.49490685156434e-05
-1.58422166605159e-05
-1.27849882690548e-05
-2.03671718159541e-05
-1.02179166629428e-05
-5.85813755124934e-06
-2.41227932434136e-05
-3.80219975340845e-05
-1.32761659042041e-05
-2.35236701979005e-05
-8.81833486196695e-06
-1.82630733825612e-05
-2.72627014423554e-05
5.65530290575259e-07
-5.32116403099688e-05
-2.44811992081001e-05
-4.76957554688656e-05
-2.7138728994497e-05
-3.35248757397408e-06
-3.36796038146126e-05
-2.43267942110175e-05
-7.69862825098083e-06
-1.88839139443126e-05
-1.60920569356424e-05
-3.76962710689954e-05
-3.30432166682265e-05
-1.29412746804935e-05
-3.49615970809448e-05
-1.22886854851665e-05
-2.24591852501398e-05
-1.24752744084631e-05
-2.23647333620447e-05
-1.58100818022047e-05
-1.58163441410684e-05
-1.51646544433567e-05
-2.94602826930529e-06
-2.95114760195491e-06
-9.4814315861878e-06
-2.2484888351643e-05
-3.87848398651929e-05
9.80308623801488e-06
-3.32616927852548e-05
-3.16393723204973e-05
-2.46294044703108e-05
-2.01947354831928e-05
-1.73851403627634e-05
-1.49744165841337e-05
-2.3121912048264e-05
3.69434713806489e-06
-3.74133766063982e-05
-1.34436093341495e-05
-4.61655038623951e-07
-1.85173008680063e-05
-1.41847077910979e-05
-6.11814969515406e-06
8.82804334694795e-06
-4.05889476806802e-05
-1.37694211043768e-05
-4.98597338482781e-06
-1.94054039534398e-05
-1.19092586670603e-05
-3.70249062530305e-05
-7.38101753943465e-06
-1.65719553610642e-05
-1.70416334686055e-05
-3.56866463677102e-05
-1.41599868244015e-05
-4.12476446274239e-06
-2.6508991218119e-05
-4.66834000127371e-05
-1.16207091953515e-05
-1.60537191545648e-05
-2.25807128191829e-05
-3.12067131403883e-05
-2.87674723735001e-05
-3.80583977875766e-06
-3.30605408457446e-05
-3.36187654311873e-05
-2.51944803551326e-05
-2.17181766091383e-06
-2.00952617229003e-05
-8.19806243708128e-06
-1.90738318528925e-05
-1.50113529679002e-05
-1.89770157114154e-05
-2.5465073529367e-05
-1.2015313588727e-05
-5.31902810075517e-07
-2.60420078185595e-05
-1.54426142744134e-05
-1.53326665874314e-05
-1.77115682806152e-05
-3.79002335898221e-05
-1.99822678269448e-05
-2.45489679838046e-06
-1.17500068068382e-05
-2.77634889305375e-05
-2.21048613412697e-05
-3.46313702588282e-05
-2.93088894342351e-05
-3.90721953497284e-05
-2.97668894697208e-05
-2.23570756232964e-05
-2.04752758671548e-05
-2.51255237730344e-05
-2.29762777504567e-05
-4.40066474765247e-06
-4.68062272526325e-06
-2.21357110177424e-05
-2.97550216060612e-05
7.10965439177635e-06
-2.60262961749358e-05
-1.50521825011769e-05
-1.59110511929035e-05
-2.41358493095921e-05
-3.7558572767176e-06
-2.39526087893641e-05
-1.77438302233872e-05
-1.22055312143357e-05
-2.19754789065398e-05
-4.24016999673051e-05
-4.15208636672376e-05
-2.17485451392897e-05
-2.59499306403312e-05
-5.94385644937113e-06
-1.12022253372526e-05
-1.75551406015133e-05
-4.58459214271242e-05
-2.51213419721798e-05
-2.09687530560425e-05
-3.9346963486564e-05
-8.39534291458372e-06
-2.7646289453057e-05
-2.2550816362616e-05
-3.35204330966443e-05
-1.73304438410557e-05
-8.52618311806185e-06
-1.82451445287386e-05
-1.90630000081438e-05
-2.47906293550367e-05
-2.61570357335564e-05
-7.75537614023146e-06
-2.1076501707573e-05
-1.81533938208811e-05
-2.30934408775073e-05
-3.56092991403527e-05
-1.67695027002998e-05
6.29440945113416e-06
-3.38000327534367e-05
-1.83132982791834e-05
-1.94759625604964e-05
-3.44658931560135e-05
-2.48441293270563e-05
-2.44637101743919e-05
-7.73547415925891e-06
-1.73384422684579e-05
-2.63220353916379e-05
-1.7646791380508e-05
-4.76954861771544e-05
-1.14126519338022e-05
-2.49935810906071e-05
-1.22296834052225e-05
-1.59177989008206e-05
-2.55291585566319e-06
-1.21550797199776e-05
-5.67826220514066e-06
-1.51377469412749e-05
-1.5600934414087e-06
-1.60555661186044e-05
-3.3657899539813e-05
-3.39340478093748e-05
-2.1180801165988e-05
-2.20202143467881e-05
-3.63474158374226e-05
-2.42633199363351e-05
-1.46202564608465e-05
-1.86472507994528e-05
-1.37692372419182e-05
-1.25865870072984e-05
-1.25954574431491e-05
-7.25600334172819e-06
-2.09457869175085e-05
-6.21693473116654e-06
-2.55607529437153e-05
-2.34085401447028e-05
-1.46377339606612e-05
-1.11982854025817e-05
-1.63315183911979e-05
-1.88717082519036e-05
-2.39288706285585e-05
-4.19937934608891e-05
-1.40137524210562e-05
-1.37146354493226e-05
-2.32450062112074e-05
-3.45346510809207e-05
-1.45183320740086e-05
-3.9877112572414e-05
-2.45501300414461e-05
-5.03794968875964e-06
-2.36437440344741e-05
-2.96165293143409e-05
-3.90166712633381e-07
-3.4808913695288e-05
-4.87165942744166e-05
-2.28137347250661e-05
-5.56311426185973e-05
-2.62278132556692e-05
-2.16005251031404e-05
-1.7630374624526e-05
-6.35361639341923e-06
-4.29476632445228e-05
-1.00818521190846e-05
-2.69489784745165e-05
-1.98851731947292e-05
-2.82344906543958e-05
-3.00360386189356e-05
-3.58284531196297e-05
-2.36725174743248e-05
-2.20076314208049e-05
-1.71324149065361e-05
-1.99298457280551e-05
-1.87493816666918e-05
-2.01259595859384e-05
-4.9360443918647e-05
-1.60312249226306e-05
3.61259790617612e-06
-1.55833682122795e-05
-8.0042584338549e-06
-1.57863191884264e-05
-1.31431340771158e-05
-2.76131978910999e-05
-8.24416070685752e-06
-2.8460783157339e-05
-1.55487970747283e-05
-1.1874644816438e-05
-3.6147555819102e-05
-2.06790875251559e-05
-6.92356372249154e-07
-2.45616808223048e-05
-3.66447776976774e-05
-3.18332914737247e-05
-2.97403739129119e-05
-1.35873012043151e-05
-2.69803822643457e-05
-2.94936711582937e-06
-2.2085708360413e-05
-1.88665497151729e-05
-1.57007697810746e-05
-1.77854181841978e-05
-1.19153739503556e-05
8.11140249111843e-07
-8.58424096589816e-06
-1.11988470055141e-05
-2.76142539102325e-05
-3.75296837275396e-06
-1.73838635271258e-05
-2.67931095154172e-05
-2.08420753924879e-05
-1.18046932096651e-05
-8.58888329426522e-06
-2.83884563471976e-05
-3.36882084766943e-05
-1.58423667363004e-05
-3.50456872259097e-05
-1.35130653328482e-05
7.1635257384279e-07
-2.4341360513644e-05
-3.3648426984349e-05
-1.13728238477284e-05
-3.1569205086611e-05
-8.34017311741801e-06
2.78091597931099e-06
-4.08868963162425e-05
-3.89074256086586e-05
-3.67618678456064e-05
-2.36725405130131e-05
-9.50338025483777e-06
-3.71646137411008e-06
-2.36846527848394e-05
-2.8762859115068e-05
