# Supplementary material for: Research on computational propagation and identification of mine microseismic signals based on deep learning
Source: PLoS One. 2025 Oct 22;20(10):e0334641. doi: 10.1371/journal.pone.0334641 (PMC12543183; doi:10.1371/journal.pone.0334641)
Supplement: S2 Data — (ZIP) [file pone.0334641.s002.zip › 000100500001933.xlsx_0.txt_24.txt.txt]

-1.86686862941532e-05
-1.54016072690875e-05
-1.74237209897627e-05
-2.24055295802965e-06
-1.00814187338532e-05
-1.57484409674628e-05
3.23232479580744e-06
-1.35166907837016e-05
-3.04751615366291e-05
-3.76416248226465e-05
-1.61860061424602e-05
-2.64846473164203e-05
-7.40314771680441e-06
-1.44080474960769e-05
-1.16308701359905e-05
-3.40013742578983e-05
3.18744684833444e-07
-1.25668945793069e-06
-2.02552048022621e-05
-1.70177659752925e-05
-2.38153767496282e-05
-3.00751436907259e-05
-1.79147397989909e-05
-1.92566821322121e-05
-1.08523776147449e-05
-2.03351539916046e-05
-2.00972666067904e-05
-3.72033464038575e-06
-4.44382452432585e-05
-2.12499852826943e-05
-3.01573133725511e-05
-1.84076705608795e-05
-1.46910462161888e-05
-7.53800522150541e-06
-1.77308925750396e-05
-3.8541751437737e-05
-1.94180764207695e-05
-7.0857027575595e-06
-3.19362564466167e-05
-3.28365508832032e-06
-4.34517078667648e-05
-2.34727367414805e-05
4.7612359571756e-07
-2.78758316438836e-05
-1.71560136820875e-05
-3.39286901861623e-05
-4.25442396440638e-05
-2.90657028223691e-05
-2.62352534884262e-05
-2.98366977260338e-05
-1.31988931877606e-05
-4.04013396446755e-05
-4.09233528920061e-05
-3.10157244489808e-05
-2.14769375637031e-05
-1.92816975463105e-05
-1.38869737070009e-05
-4.07108512395304e-06
-8.05813308231089e-06
-2.44950854656055e-05
-2.67158945735988e-05
-1.62681309373299e-05
-8.74586322045282e-06
-1.69241215358834e-06
-2.28681941127661e-05
-4.53256489487255e-05
-3.65914814570119e-05
3.39566397946213e-06
-8.02862193056422e-06
4.09147660755841e-07
-2.75182224164178e-05
-1.08607890488796e-05
-2.86474055349475e-05
-3.3512063466553e-05
-1.42691668097083e-05
-1.35058551670031e-05
-4.22356154292085e-05
-1.81766459254756e-05
-1.59209775430172e-05
-2.74696696944067e-05
-1.68431775255399e-05
-2.63533628452551e-05
-3.1341690451906e-05
-1.21462654184377e-05
-1.57238907957949e-05
4.22511342043367e-06
-2.08767980335001e-05
-8.8895299533428e-06
-9.09396034063391e-06
-1.20179040900571e-06
-9.48963522842781e-06
-1.72531657270895e-05
-1.30422450874911e-05
-1.18566404959124e-05
1.26120681637781e-05
-4.66204171373871e-05
1.94472784691629e-06
9.93551923474822e-06
-1.80161377272645e-05
6.03454437005344e-07
-1.15532181090218e-05
-1.87404135178135e-05
-1.51034635633439e-05
1.31942060928389e-05
-1.93255976599872e-05
3.15036013401055e-06
-3.84570041804089e-05
-2.4769516014751e-05
4.96339840980157e-06
-1.36950547161786e-05
-1.924364561664e-05
-2.61743459779435e-05
-2.97309634755791e-05
-2.97475958782192e-05
-2.44031180742417e-05
-1.58800048048534e-05
-1.59493959639737e-05
-3.45726702217714e-05
-2.37933513943645e-05
-3.65436372550823e-05
-3.28859389502142e-05
-2.21529275076256e-05
-3.15311111086657e-05
-1.68170122975247e-05
-2.49868472153811e-05
-2.25218713403393e-05
-1.57668844993419e-05
-4.02918073697341e-05
-2.12419924998842e-05
-5.08265272463306e-06
-1.20806818687973e-05
-2.32096957366473e-05
-1.51861015910957e-05
-1.79607063070262e-05
-1.85004280766311e-05
-2.58819161553687e-05
-1.87188503501837e-05
-1.48238160851719e-05
-2.47447571019674e-05
-1.98446443476422e-05
-3.4277285857065e-05
-3.20063958750406e-05
-2.38542543685831e-05
-3.62680846918223e-05
-1.9120934687718e-05
-3.40108425801069e-05
-2.02317841647574e-05
-1.30978285397801e-05
-2.86673382979852e-05
-1.30371217427264e-05
-2.38459288265473e-05
-1.2514999967481e-05
-1.37849335274235e-05
-3.51543740069692e-05
-1.90369376440773e-05
-3.14440441192014e-05
-2.40551979739428e-05
-1.5306450516141e-05
-1.75940715327096e-05
-2.71893781980764e-05
-1.1019815719708e-05
-6.46844089059562e-06
-3.27221357566045e-05
-1.44013479616083e-05
-7.0741474383728e-06
-2.04962920130788e-05
-1.84951315097344e-05
-2.31764534743716e-05
-2.40101547820978e-05
-1.2834840091772e-05
-1.30527217516917e-05
-1.93520304258107e-05
-2.43194099381398e-05
-1.90730255444016e-05
-2.23510447625777e-05
-3.78328470409245e-05
-4.66222543500041e-05
-3.78839097811037e-05
-2.98686695053304e-05
-2.00813656115099e-05
-1.31922013351151e-06
-7.16251628389491e-06
-3.88055961988377e-05
-1.51883663533487e-05
1.14467327322861e-06
-2.93380402334055e-05
-1.05065594827331e-05
-4.39246942511113e-05
-4.24742751098606e-05
-4.29408809970304e-05
-1.59650321984938e-05
-1.82090057783566e-05
-7.40179076156692e-06
-2.32902225421901e-05
-1.49922168294235e-05
3.01409619691829e-06
-1.31529071170645e-05
-2.11674448586112e-05
-1.85704359642256e-05
-3.42084128763135e-05
-4.41724987123345e-05
-5.77695156782099e-06
-1.59858614424901e-05
-2.44487167627431e-05
-3.83002950174987e-06
-8.90997260161092e-06
-5.18913176029828e-06
-1.47694010706036e-05
-4.55114320764336e-05
-1.07981649807341e-05
-3.15559360526301e-07
-2.64931804050445e-05
-3.37932089838262e-05
-8.93721809007205e-06
-1.35036450349963e-05
-2.99878242651733e-05
-2.36146964712612e-05
-2.47674096825308e-05
-2.03672968914412e-05
-3.98144821230066e-05
-3.45265571713097e-05
3.00304410356379e-06
-2.60206286763444e-05
-3.25008597318816e-05
-6.26829009578111e-06
-2.74860961963783e-06
-1.61483103646176e-05
-2.62449148245321e-05
-7.32165157962951e-07
-3.31025362392479e-05
-1.78130026128945e-05
-2.00054540521997e-05
-8.39674628088801e-06
-2.41906432042765e-05
-1.52223599296268e-05
-3.09892866470594e-06
-2.73934240605672e-05
-1.83058125748023e-05
-2.41840226376123e-06
-9.29937391259575e-06
-2.12355920898226e-05
-1.98454816437296e-05
-9.4650052570528e-06
-1.43917479576905e-05
-1.95649137467673e-05
-2.2013862350458e-05
-1.18114961800885e-05
-3.38951724542079e-05
-2.95652712517619e-05
-1.11873373660752e-05
-1.63826035316737e-06
-1.46761474150416e-05
-1.00285034993509e-05
-4.32886823560485e-05
-6.82236617012214e-06
-1.96073759291831e-05
-3.77678467194843e-05
-2.78476799814976e-05
-1.97905312323685e-05
-2.91380693375406e-05
-4.60779533079699e-05
-3.33453630705919e-05
-6.95625390737297e-06
-2.86733405233653e-05
-1.30854073786501e-05
-2.26241089712405e-05
-5.84721557710323e-06
-6.24599793962194e-06
-1.54385814417991e-05
-5.8942674101347e-06
-3.32055425166306e-05
8.51615868884616e-06
1.06425234932373e-06
-3.16118586327466e-05
-3.47180208515724e-05
-2.08574611822914e-05
-9.29818368157745e-06
-1.59240192449673e-05
-1.55932332945852e-06
-1.26422355315575e-05
-1.36557485947144e-05
-4.15379484641718e-05
-3.56334441819002e-05
-1.31599720939729e-05
-3.03077363964949e-05
-2.23333712896773e-05
-2.0047541438549e-06
-1.4111360371882e-05
-2.29813961019572e-05
-2.97804283625408e-05
1.24432953818728e-05
-2.44766281301704e-05
1.43321319867216e-05
-2.70595366405487e-05
-1.33562688101333e-05
-1.66294223554226e-05
-2.44463063620882e-05
1.5448006460617e-06
-3.58548705963689e-05
-2.35572809277755e-05
2.0797990566607e-06
-1.9141759221915e-05
-1.63163257948188e-05
-2.41555347292568e-05
-1.53042075680837e-05
-2.14751244473557e-05
-1.64587483962602e-05
-1.34118158555517e-05
-3.00620238895495e-05
-2.00523545953935e-05
-1.18103033411102e-05
-2.14106892513008e-05
-3.03519246069252e-06
-7.86497514125602e-06
-1.52038282125812e-05
-2.26921672742477e-05
-2.51670977233983e-05
-1.75280398917165e-05
-3.09091875435766e-05
-2.39143267690656e-06
-4.49876496215976e-06
-5.81755271467633e-07
-5.81604869793788e-06
-5.20841364632178e-05
-1.75342950804095e-05
-1.76697822624963e-05
-3.87543213038232e-06
-2.97436813740126e-05
-2.76009115555753e-05
-1.49113246814095e-05
-2.12464931728921e-06
-2.17073487878319e-05
-5.19981644428845e-06
-1.95696223622698e-06
-4.38219827088643e-05
-3.91141620823303e-05
-1.79974662035199e-05
-1.55506906111185e-05
-2.71143481497947e-05
-2.89245667166156e-05
-1.73190520851758e-05
-3.7579438780366e-05
-2.05916088535349e-05
-8.82411962025324e-06
-2.67804735953868e-05
-2.33400374559969e-05
-1.78412789840186e-05
-2.36417854355323e-05
-1.84758241131661e-05
-7.69642350246708e-06
-1.09850911430862e-05
-1.13364443639889e-05
-2.63393459225975e-05
-3.06858756329079e-05
-8.14192141088721e-07
-2.10875912007568e-05
-4.66187135988241e-06
-6.49512276541877e-06
-2.22687793552109e-05
-3.71032647678077e-05
-2.23134920739013e-05
7.67910858379787e-06
-2.2613725471093e-05
-3.61118930773705e-05
-2.74765103719929e-05
-4.52361831517135e-05
-1.89744262814364e-05
-6.87982019389818e-06
-1.77015390516338e-05
-1.17999581056654e-05
-3.38801664632268e-05
-2.58808811622075e-05
-3.32910109024781e-05
-2.50526560151779e-06
-2.02724738692375e-05
-1.64888825099312e-05
-8.15864604208127e-06
-1.9755452025363e-05
-3.88531993153777e-05
-1.05124125106638e-05
-3.18488442155372e-05
-2.95471478093358e-05
-2.39256635920964e-05
-2.37058673431887e-05
-7.50054062777326e-06
-6.74080382616023e-06
-2.39734950768965e-05
-1.87342323873228e-05
-1.90878513415612e-05
-3.28082988785854e-05
-1.71991258955313e-05
-3.27133902837994e-05
-4.29784257982166e-05
-4.38848132511548e-05
-1.34095612122619e-06
-1.26837601025391e-05
-1.41628676537309e-05
-3.89968376571975e-05
-1.53522517250034e-05
-2.27899213957846e-05
-9.81174600859649e-06
-1.20493764782172e-05
-2.63203675800673e-05
-3.06084480220653e-05
-1.84823327215499e-05
-3.66356080132438e-05
-1.25042400108739e-05
-1.71042678253811e-05
-3.30695188335874e-05
-2.86032836098801e-05
-1.60190010529081e-05
-3.70231606460834e-05
-2.57865408231455e-05
-1.39924908225186e-05
-4.32819540724613e-05
-3.42651288577693e-05
-1.29213366213204e-05
-1.61760901156723e-05
-2.52038299786624e-05
2.86125170844751e-06
-4.23138139521046e-06
-2.37160031054647e-05
-2.5100747657704e-05
-2.72060107070369e-05
-1.04048564963799e-05
-1.27707551920517e-05
-9.12850465464625e-06
-3.85049767168515e-06
-3.69516513295335e-05
-2.77599366411829e-05
-2.28026517938438e-05
-2.97404504285722e-06
-2.41494059997359e-05
-2.0237976435224e-05
-8.45592403883489e-06
-3.64684708768381e-05
-2.500751751541e-05
-1.12544152099823e-05
-2.5686696761457e-05
-1.65818888654146e-05
-1.97712510030248e-05
-2.16999966906495e-05
-3.84466031763719e-05
-2.29273176936924e-05
-2.82153081830373e-05
-2.40498304250193e-05
-1.69582970005643e-05
-3.5032433338978e-05
-2.70906881205197e-05
-1.84243216853161e-05
-2.45637380455764e-06
-1.78034694529291e-05
-2.39531702671469e-05
-3.25082226971478e-05
-4.68404470309109e-05
-1.39910355937748e-05
-1.3020601886507e-05
-2.55031351627844e-05
-2.51225067394056e-05
-1.71638674437632e-05
-4.24794344964291e-05
-3.34873042646721e-05
-1.65246267972311e-05
-3.57858013715796e-05
-1.59816013367448e-05
-2.15859349178581e-05
-2.9625099304576e-05
-1.87439993203744e-05
-2.15261361224164e-05
5.98828868905016e-06
-2.91694068703832e-05
-2.34012594627451e-05
-4.50795961732193e-05
-1.71142546948244e-05
-3.50999121994398e-06
-7.31175999131806e-06
-2.5925493263714e-05
-2.20923281620706e-05
-1.29801765923098e-05
5.92858730205287e-06
-1.38690038229914e-05
-3.3320364086299e-05
-1.85337738406748e-05
-8.72640467127939e-06
-3.28556943421535e-05
-2.91107681254816e-05
4.08465417140959e-06
-8.42181983549773e-06
2.67942866191979e-06
1.07564123400631e-06
-2.50302857403201e-05
-2.22974150789653e-05
-2.41356279551162e-05
-1.60419143241812e-05
-1.34573395057887e-05
-1.94081624863555e-05
-4.12355140383365e-05
-3.24487075592552e-05
-1.62778861784122e-05
-1.15683847697207e-05
-3.18360320240584e-05
-3.39201500502617e-05
-2.28941238675896e-07
-1.18113764734084e-05
-1.19331759147044e-05
-3.48505701158742e-05
-6.16937882859151e-06
-2.03622188889862e-05
-4.00349320439584e-05
-2.3597906580413e-05
-4.27048712602282e-05
-3.0570752701336e-05
-1.39400768926974e-05
-2.34220515853261e-05
-2.20613206983217e-05
-7.17496906802315e-06
-3.21602785639995e-05
-2.52049288985927e-05
-2.51297749080686e-05
-3.36693043093784e-05
-4.32372708031937e-08
-2.31331370743922e-05
-2.43965228666075e-05
-1.25043154828655e-05
-1.66563463148496e-05
-3.23525727776594e-05
-3.50484175644152e-05
-2.52145447971305e-05
-2.69295889064803e-05
-2.52165085289529e-05
-4.69232052439078e-06
-3.95023640264858e-05
-2.78807723275342e-05
-1.68432871341646e-05
-3.93108421254837e-05
-2.01406014492264e-05
-4.64486849483489e-05
-1.75167651209918e-05
-4.6607570404047e-05
-1.50842780961479e-05
-2.73730031574833e-05
-3.48935291682228e-05
-5.48088387388875e-05
-3.18553101434344e-05
-2.1914946146889e-05
-2.2951327340892e-05
9.62681269418809e-06
-3.72761349427932e-05
-2.44466250839424e-05
-2.9201627507629e-05
-1.96614467745159e-05
-2.77528849093216e-06
-2.69756506149627e-05
-1.90733257906162e-05
-2.07665163160258e-05
-2.92145953032488e-05
-6.97780862783027e-06
-1.39938269563599e-05
-2.41974471739472e-05
-7.72377505026819e-06
-3.18105643105297e-05
-6.6028151860859e-06
-3.39425790638166e-06
-2.80091710487101e-05
-2.95273135265976e-05
-2.10355228103465e-05
-1.10836321179699e-06
-2.19982818554321e-05
-2.51967470411595e-05
-1.61012550252568e-05
-2.0571554677486e-05
-8.95935478789061e-06
-1.55739653528958e-05
-4.02509054803584e-05
-1.40926746377279e-05
-1.36995033996233e-05
1.23037835715732e-05
-1.65317969623956e-05
-3.55359794007608e-05
-5.68391097335265e-05
-1.9633758687703e-05
-1.18986938497746e-05
-3.96536299215701e-05
-1.57617626341934e-05
-6.67285672221865e-06
-2.72742769950727e-05
-1.67056129834246e-05
-3.39439864328786e-05
-3.08146047273059e-05
-1.92019495237453e-05
-3.94167130695446e-05
3.99856677715774e-06
-2.24323403503623e-05
-1.7530719569919e-05
-2.83632830073936e-05
-4.6288681290309e-05
-1.48805868563587e-06
-1.96073476939217e-05
-4.29857766655585e-05
-2.61732318610053e-06
-2.24432145329493e-05
-2.29218743001326e-05
-2.20302909649129e-05
-1.41751656428962e-05
-1.66495484803008e-05
-1.27980716673875e-05
-2.98368339961446e-05
-9.20540296795517e-06
1.69013582978323e-06
-3.6432309405043e-05
-1.06492053980896e-05
3.97007576485009e-07
-1.21680934161454e-05
-2.50929237986947e-05
-2.09979509845319e-05
-4.24829399088887e-05
-3.99939449161949e-05
-2.11476385950351e-05
-1.32959159190611e-05
-3.43101627247713e-05
-1.5413360985958e-05
-3.91202159005712e-05
-3.49801434626962e-05
-2.28200825527835e-05
-3.19346775399461e-05
-8.40802826723399e-06
-1.22905469675013e-05
-4.22809847006794e-05
-4.18515207991637e-06
-1.2994331352217e-05
-2.41925435859208e-05
-4.31523892179297e-06
-2.67977132677568e-05
-1.03258184213659e-05
-1.37164268000381e-05
-2.30855832432145e-05
-1.5088859037225e-05
-1.40098943490816e-05
-3.23391253992831e-05
-1.44938364661196e-05
-2.67149172553548e-05
-2.6686686117044e-05
-4.7388017127721e-06
-1.28704627945969e-05
-2.94059390022122e-05
-2.91246381782768e-07
-2.98558844379461e-05
-2.04758807669758e-05
-1.02867077829316e-06
-1.40580035083982e-05
-4.5034453589803e-06
-2.03983716403823e-06
-1.39363953052453e-05
-4.47923472605348e-05
-1.82142397955115e-05
6.33865485833814e-06
-1.94976760790474e-05
-4.72950290291299e-05
-3.87400586921442e-05
-2.41301751141672e-05
-2.0344133999296e-05
-2.24962499447768e-05
-2.59979561306885e-05
-5.86174874705339e-06
-1.5891960452399e-05
-2.64039926286655e-05
-2.1872926164505e-05
-2.01060071677769e-05
-5.12376905680522e-06
-2.89981802536107e-05
1.89409406319564e-06
-5.67359037624743e-06
-2.66139473078682e-05
-2.80167384406396e-05
-1.69895634465618e-05
-2.10889433041379e-05
-3.19363879262544e-05
-3.43748024392224e-05
-8.06015926758406e-06
-5.81024817981778e-06
-1.73588538815127e-05
-1.41144447432542e-05
-3.6460910338238e-05
-1.17611222924625e-05
-1.13359757258341e-05
-5.403823862245e-05
-3.61858049465303e-05
2.83378971857975e-07
-4.36834647093197e-05
-1.3384611141646e-05
2.59184883337987e-06
-3.37787992789077e-05
-1.82823294549713e-05
-1.91778018052167e-05
-1.03803629572332e-05
-1.96996084338697e-05
-2.59864108503181e-05
-1.79191143839145e-05
-9.89089021043878e-06
-3.20754779462846e-05
-9.16181543534133e-06
-3.75165004158881e-05
-2.11983610583355e-05
-1.68235065614479e-05
-2.50373587420786e-05
-3.0504661989411e-05
-1.09745220242951e-05
-4.45892842841537e-06
-1.55922657500114e-05
-1.9523072980915e-05
-1.74526053610561e-05
-3.29772492035082e-06
-1.49536705299148e-05
-2.94314138149706e-05
-4.91599174464956e-07
-2.51783949426903e-05
-2.00071882311931e-05
-3.00105740400767e-05
-1.19359374187126e-06
-7.05129300284295e-06
-2.68151055251655e-05
-1.21217999974913e-05
-1.47810067667169e-05
-1.10026741709434e-05
-2.00138716657789e-05
-2.15859636497634e-05
-2.57222975850103e-05
-2.97992666780474e-05
-2.51766057794571e-05
-2.65896660730262e-05
3.25641036822291e-06
-8.23626886287946e-06
-8.22952997373665e-06
-3.24914119921927e-06
2.44441166226926e-06
-2.73717114820198e-05
-1.02649680767371e-05
-1.42147681284149e-05
-2.19656037686165e-05
-2.96618226864127e-05
-9.55146709870168e-06
-3.15976419614356e-05
-2.41747004019495e-05
-2.33330815485883e-05
-1.79268686087866e-05
-1.83117908326107e-05
-6.06017620476372e-06
-4.05857572941947e-05
-1.79283288850957e-06
-5.09933876422812e-06
-5.64520001780098e-06
2.92201747313852e-06
-2.9489132678037e-05
-2.31571679815048e-05
-1.0027940348934e-05
-2.49746345211085e-05
-1.00146726574406e-05
-2.59499651643635e-05
-2.51754326580484e-06
-1.67751166776658e-05
-2.26578255086253e-05
-1.0159924784942e-05
-8.721845901739e-06
-3.187950115142e-05
-1.10773583250323e-05
-2.38129824407582e-05
-6.30889523519364e-06
-1.75862467145989e-05
-2.11760969417288e-05
-2.7510017937196e-05
-3.99445302475414e-05
-4.29026455022277e-05
-7.37811169013452e-06
-1.10498927480074e-05
-2.01054580509748e-05
-3.33401954913202e-05
-1.88879890147257e-05
-3.72570140241188e-05
-4.43086581422908e-05
-4.98944910378709e-06
-2.06580728281914e-05
-1.70068709489086e-05
-2.16531680968609e-05
-2.03063052688391e-05
-1.27770063273844e-05
-2.42341960100692e-05
-2.61046466260804e-05
-1.95513973328488e-05
-2.91151479039055e-05
-3.49072305717981e-05
-1.63076297318713e-05
-3.02006768023364e-05
-8.761016434141e-06
4.11707123753674e-06
-2.92980004139518e-05
-3.91297193052753e-05
-1.04609253274563e-05
-2.87128036437669e-05
-3.31678850952195e-05
-2.28962603402198e-05
-4.9192456529606e-06
-3.82871865247162e-05
-8.40889852339179e-06
-2.25753057440121e-05
-1.2772270444647e-05
-5.59752778473161e-06
-2.3245587117709e-05
-3.12942486426913e-05
-1.62594936486971e-05
-3.76365187904901e-05
-1.87441784472975e-05
-1.35855022019275e-05
-2.67827716909532e-05
-1.52587313529172e-05
-2.90278408382339e-05
-1.65882206270225e-05
-2.64788778358033e-05
-3.50542399894107e-05
-2.34525905555811e-05
-2.03977730937196e-05
-1.72359571417398e-05
-2.17847794563617e-05
3.80633040142178e-06
-3.04249522096037e-05
-1.25692030874731e-05
-1.77058633272379e-05
-2.55920687265343e-05
-1.50881117482761e-05
-2.3139005639416e-05
-2.79458291377847e-05
-1.41362339989346e-05
-2.87424179309245e-05
-1.23148390794275e-05
6.23084066691196e-06
-3.38301573363377e-05
-1.81319151092826e-05
-2.7959516035396e-05
-4.1767057186122e-05
-3.97064055689106e-05
-7.39167231542432e-06
-3.70862854260853e-05
-1.16347849208267e-05
-1.82489779065556e-05
-1.51157405602468e-05
-1.08379207081629e-05
-4.00744273743078e-05
-3.34514573847323e-05
-2.68779228754719e-05
-1.70034908485517e-05
-2.87210020716296e-05
-2.01191512170035e-05
-1.12416979672577e-05
-2.09659255347123e-05
-3.30173261994032e-05
-1.1286894036155e-05
-3.48586747684702e-05
-1.941908473825e-05
-1.44577442195572e-05
-1.63683956124285e-05
-1.12623957121652e-05
-3.09988969911124e-05
-3.4309730965296e-05
-3.72825996748858e-05
-1.08719919260589e-05
-1.36777431454506e-05
-1.07350277288221e-05
-2.84686976134076e-05
-1.83182351078231e-05
-3.24776779552883e-05
-8.33859875687899e-06
-2.28958998896769e-05
-7.54912008481953e-06
1.98049805278735e-06
-1.89349489208606e-05
-1.75187497823107e-05
-3.74730910795462e-06
-3.26089867400884e-05
-1.41040991032328e-05
-4.74177081518667e-06
-1.30731428731329e-05
-1.87229290627031e-05
-4.95034196447597e-06
-1.20594898386909e-05
-2.74093757831989e-05
-2.23402416822801e-05
-2.62972105733656e-05
-1.23070906153592e-05
-1.99239580289055e-05
-3.19461957449502e-05
-1.50178235631276e-05
-6.1623281255938e-06
-2.46763278169902e-05
-2.08033349519729e-05
-1.69823137945115e-05
-1.38888856509501e-06
-1.85793272830605e-05
-2.72823509347072e-06
8.00670770579827e-07
1.82168047829268e-05
9.4178205693776e-06
-6.82727329598381e-06
-2.0329361312156e-05
-2.2445053276491e-05
-3.13666508464203e-05
-1.40645092545823e-05
-2.25237391880241e-05
-1.9940322316567e-05
-3.09883261747873e-05
-2.50411993252169e-06
-9.94625626026158e-06
-7.86586651864659e-06
-1.38126261179056e-05
-2.57738764601091e-05
-1.27908009825707e-05
-8.27172250910779e-06
-1.55400728173348e-05
-2.30445612445264e-05
-1.17502977277442e-05
-2.78358911997777e-05
1.08954567278281e-05
-6.41818260099782e-06
-2.09791962562103e-05
-1.15154481324797e-05
-1.85116601359549e-05
-2.21764697943765e-05
-8.14201326819305e-06
-1.4744621267488e-05
-1.26572965783321e-05
-2.31836818930027e-06
-4.81990456589132e-05
-2.72430449320262e-05
-1.79893333012849e-05
-2.38580546859447e-05
-2.89050297775881e-05
-1.00416292269839e-05
-2.41030958628942e-05
-2.57957540174281e-05
-3.8846202521378e-05
-2.58789461593875e-05
-1.56549114794195e-05
-1.71714375033935e-05
-2.149594362663e-05
-2.96735881025642e-05
-9.46535173666302e-06
-3.05960104039421e-05
-4.61691542805853e-05
1.87421207362436e-06
-2.37161363147574e-05
-3.36974537894856e-05
-2.36323353487031e-05
-1.91113030257619e-05
-3.62498522686688e-05
-2.37202892062373e-05
-2.148953270334e-05
-1.83198094888752e-05
-2.52650834552345e-05
-3.68360685021094e-05
-1.18563943893181e-05
-1.83625098194563e-05
-5.53742614896534e-06
-4.08038615490772e-05
-6.09181555843384e-06
-5.2232756370576e-06
4.34920930629808e-06
-5.44830633040163e-06
-2.14645782717796e-05
-3.22952890852578e-05
-1.37922052821548e-05
-9.72352750360423e-06
1.88620309167501e-05
-1.52798093847972e-05
-2.6951914464251e-06
-3.58527153452704e-05
-2.3237514510131e-05
-2.25920974962036e-05
-1.82438812265833e-05
-2.87886858922076e-05
-1.8325156696372e-05
-5.54950331837443e-06
-3.02536487390079e-05
-2.70734490228303e-05
4.18587364460667e-06
-1.63584421519435e-05
-3.43191720892523e-05
-2.78746707623322e-05
-3.99599426807514e-05
-4.01851668896067e-05
-2.43604969168595e-05
-1.2419134170444e-05
-2.38841871911347e-05
-2.47096920017398e-05
-3.07799123640223e-05
-2.66159270513202e-05
-1.66490878213554e-05
-1.79362012974662e-05
-7.2788807290412e-06
-1.52762301970374e-05
-3.08562819394585e-05
-2.08435537174832e-05
-1.63573140271323e-05
-4.23737604448501e-05
-3.1060399297071e-05
-1.78544609370273e-05
-3.92626204694691e-05
-2.07865359001053e-05
-2.71439057045551e-06
-1.39411724813452e-05
-2.22912863805827e-05
-3.08185757617046e-07
-4.32846815161597e-05
-4.13747372191443e-05
-3.8540009257661e-05
-4.60920791218055e-05
-5.87964949785081e-06
-1.98151188372579e-05
-3.5704263006756e-05
-2.27475028883548e-05
-8.3779670630742e-06
1.38705309572491e-05
-2.42388332411035e-05
-1.94179712993973e-05
-3.59727985938167e-05
-2.81016890652127e-05
-3.95388860205959e-05
-3.67508966767995e-05
-2.67427651792965e-05
-1.80341308741867e-05
-4.75822063370113e-06
-3.17175730282829e-05
-3.13751119520098e-05
-2.6891574223629e-05
-2.01174072268611e-05
-2.33034173327352e-05
-2.72245441946073e-05
-1.21660907796394e-05
-1.1935705913702e-05
-2.06587105682362e-05
-1.89482217252022e-05
-3.39807457906986e-05
-2.04652477619783e-05
-4.2970115275132e-05
-3.07852467768391e-05
-2.17011611329359e-05
-4.15509510631282e-05
-1.59070249631356e-05
-2.3956789884239e-05
-8.94284515124728e-06
-1.57122301596563e-05
-1.6217558357176e-05
-1.64944081532242e-05
-2.34167339944958e-05
-7.934155053497e-06
-1.88289988923327e-05
-2.57089489807365e-05
-1.13615795383861e-05
-1.38098668549226e-05
-3.42653382162825e-05
-1.65949458969406e-05
-8.7626211476436e-06
-5.28368964225795e-05
-1.91395464550428e-05
-1.34666956290588e-05
-3.7993495608657e-05
-7.24293835121069e-07
-2.97003225262814e-05
-2.99740985944602e-05
-3.61081354156745e-05
-2.21446539899717e-05
-2.01749775552619e-05
-1.80665020701541e-05
-1.82724004640017e-05
-6.72004318013837e-06
-1.43867996186561e-06
-2.47979703115101e-05
-1.66665313312235e-05
-2.31413128965114e-05
-2.25195598483431e-05
-6.19971230201478e-06
-3.13151609258897e-05
-2.29262990575181e-05
-5.83410983879589e-06
-2.79876284004759e-05
-2.84639148261602e-05
-2.79354675070102e-05
-7.05892428100872e-06
-1.85168891298375e-05
-5.03372995513391e-05
-7.73364233820784e-06
7.63490290042455e-06
-1.65163313029691e-05
-2.82169000492454e-05
-3.55770724146314e-05
-8.28038336447861e-06
-3.81901954282031e-05
-1.43377826149158e-05
-5.18813285501027e-06
-1.59942127975015e-05
-3.89988622604568e-05
-7.4265928002621e-06
-2.46967936659274e-05
-1.23194166691231e-05
-1.55464259778118e-06
8.50868211152232e-06
-1.34477852902038e-05
-1.03826024042239e-06
-3.03440011792138e-05
-7.8174424624992e-06
-2.49892982978883e-05
-2.02351962115994e-05
-6.89879203268307e-05
-2.46304946029803e-05
-2.990842647716e-05
-2.35760189994611e-05
-1.90898967510034e-05
-1.83976407160321e-05
-3.20885730781601e-05
-6.40154787866663e-06
-3.4211722492435e-05
-1.56001891980404e-05
-2.03810790129362e-05
-3.30496164722221e-05
-1.73820761419324e-05
-4.17473320099584e-05
-1.52960833460575e-05
-2.25654761234643e-05
-1.10074712022458e-05
-3.00644735461378e-05
-3.69429774457328e-05
-3.26896548253432e-05
-2.94886978301472e-05
-2.43040234134749e-05
-4.07164708317605e-05
-2.63836394477598e-05
6.52351302494927e-09
-2.72458842592328e-05
-3.60276407103591e-05
-5.02760961454458e-06
-2.09690848140828e-05
-2.14576843969343e-05
-3.5996921281284e-05
-1.58722787307436e-05
-2.3919240706357e-05
-3.56828310266267e-06
1.22269518236503e-06
-2.58283018340695e-05
-7.01170466706607e-06
-8.11932137260068e-06
-1.54515525300751e-05
-3.32163648668462e-05
-2.97460332012536e-05
-3.71423223231684e-05
-2.61324113302133e-05
-1.40483138475894e-05
-3.7093305259571e-05
-3.49965644387261e-05
-1.9422095306024e-05
-1.99930968480918e-05
-7.23888888318877e-06
5.58220527174314e-06
-2.10597576166751e-05
2.91005477483315e-06
-3.09770479062299e-05
-3.5918245116366e-05
-1.70905508952179e-05
-2.1219627648481e-05
-1.63172385950523e-05
-4.32740178645366e-06
-3.12745006030012e-07
-1.77310480050581e-05
-2.86653399241922e-05
-2.08073638633549e-05
-3.43054402142059e-05
8.10113221052233e-06
-1.66600399682857e-05
-3.44994768277592e-05
-2.63439233165261e-05
-3.17761549033292e-05
-1.18031011130729e-05
9.37879149906658e-06
-2.10886497323795e-05
-1.31886555021901e-05
-1.33227408653579e-05
-1.6023943056132e-05
-2.8020238952201e-05
-1.03443869097797e-05
-2.72304660558044e-05
-1.01887174488907e-05
-2.17834374989921e-05
-2.85869840970723e-05
-2.39976324478988e-05
1.5865073526902e-06
-3.22522074221491e-05
-2.56618697819472e-05
-3.76165696278403e-05
-1.17463315531153e-05
-1.65780758910957e-05
5.28218145344279e-06
-1.14997776468095e-06
-1.73840334389426e-05
-1.3779695164801e-05
-4.8984771437213e-06
-2.59014005240849e-05
-3.39442630247993e-05
-2.8030499481113e-05
-3.30561821714868e-05
-2.30068994605501e-05
-2.60056337166384e-05
-1.4463851449892e-05
-1.46869690479354e-05
-1.08393856621682e-05
-2.73198093002161e-05
-2.54457310362572e-05
-2.04333367735453e-05
-4.13076168908638e-06
-2.87811831976427e-05
-3.14800638255342e-05
-4.96758141724792e-05
-2.21640911179106e-05
-1.52123760359455e-05
-3.34582780333143e-05
-3.08737137361831e-06
-2.38170274934901e-05
-4.08801549726002e-06
-2.76950245424609e-05
-1.98736063697369e-05
-1.36525533866553e-05
-2.03672200491778e-06
-1.68592843294949e-05
-1.12857147528864e-05
-2.39117559494119e-05
-1.3882485776264e-05
-2.24487058833809e-05
-2.53703077289236e-05
-2.44249454516238e-05
-9.50508465533258e-06
-2.35725146765277e-05
-4.69018413580086e-05
-1.84093409002127e-05
-2.06836108673728e-05
-1.76903300616687e-05
-1.55253588337963e-05
-2.7754812526361e-05
-1.46946138971257e-05
-2.7332843076155e-05
-1.60598044925432e-05
-1.24961660923651e-05
-3.60718629993255e-05
-3.25728474790389e-05
-1.16933611070193e-05
2.31508842593301e-06
-2.13617239559709e-05
-4.68878104252099e-05
-3.21085875247224e-05
-3.68253030996426e-05
-1.82546114002717e-05
-1.1885057333972e-06
-8.17842800860974e-06
-1.37869409357498e-05
-3.13911166316209e-05
-2.84146322153909e-05
-1.74555214155833e-05
-2.69644752062356e-05
-2.24886024614317e-05
-9.10388159389143e-06
-1.87108588696474e-05
-2.35718045751396e-05
-9.88420865516672e-06
-2.41712833344235e-05
-1.5483273031261e-05
-1.81509507617995e-05
-2.88783975564219e-05
-1.67208572586084e-05
-2.0229324225355e-05
-2.16597804251703e-05
-1.43393600282616e-05
-2.77106700417112e-05
-1.94151797018965e-05
-1.76295067224394e-05
-2.25313675112569e-05
-5.00716043586124e-05
-2.8854888320423e-05
-1.01923940375626e-05
-9.93376820599193e-06
-5.56529105993691e-05
-2.84158199273934e-05
-1.34608888157641e-05
-1.8180251932107e-05
-2.70137256238477e-05
-1.66594151567679e-05
-1.89871635120077e-05
-3.3919090102534e-06
5.38121010916711e-06
-4.51456411362092e-05
-4.06387236104819e-05
-4.86863024049769e-06
-5.48935095979955e-06
-2.18240490197633e-05
-9.51333740943889e-06
-1.66984573595551e-05
-1.70826442145133e-05
-1.36262949985774e-05
-2.27188661427263e-05
-5.17813397772236e-05
-2.17124895684968e-05
-3.47156084533715e-05
-1.67816409039384e-05
-1.816169132908e-05
-2.15250133962438e-05
-3.90807676590493e-06
-2.81487925102083e-05
-1.21570065757856e-05
-2.17515511187208e-05
-2.12018624564648e-05
-1.3667565544961e-05
-1.55919409845406e-05
-2.88129048718868e-05
-3.6462719117131e-05
-1.51477100781242e-05
-3.68022103842787e-05
-3.51118211179295e-06
-1.21549483622764e-05
-1.50898829375955e-05
-7.41099591260659e-06
-2.63365010120684e-05
-3.40642476504277e-05
-2.77390789558808e-05
-3.11866300987556e-05
-3.35019005656877e-05
-3.58534227576758e-05
-1.78181330025135e-05
-1.75136672843855e-05
-1.31575100658766e-05
-3.58231136788021e-05
-1.09344268815572e-05
-1.39552698626785e-05
-1.44795177277915e-05
-2.72504331227427e-05
-2.24829756143096e-05
-2.11396452733039e-05
-8.65619481405626e-06
-2.23499144629864e-05
-1.82364825033282e-05
-1.71154199684539e-05
-1.3050923893213e-05
-1.72302274214769e-05
-1.48971350232525e-05
-5.36348169708906e-06
-1.5216477464843e-05
-6.41348719619139e-06
-1.92462803009447e-05
-2.73007149266084e-06
-6.15242407890371e-06
-2.41097526224254e-06
-2.71456318112569e-05
-2.74720372329907e-05
-1.73898818917006e-05
-1.14942859743587e-05
-2.2394124857278e-05
-1.41228599607798e-05
-2.34858786197793e-05
-1.68505272575324e-05
-1.32499397258036e-05
-1.30780333912822e-05
-1.95947858388405e-05
-1.92089743653024e-05
-2.08053192297307e-06
-1.43263170221672e-05
-2.0627496553052e-05
-1.10083227241128e-05
-2.64987866749753e-05
-1.51222488411483e-05
-2.36680001580333e-05
-1.97240717179024e-05
-2.61909351514734e-05
-5.47401638218762e-06
-2.4037596283711e-05
-1.92410417840596e-05
-5.07937525660363e-08
-2.40684989037521e-05
9.3918665345007e-08
-2.58978830489408e-05
-2.32227807443179e-05
1.76839426889999e-05
-2.75572520811931e-05
-1.58535071932646e-05
-2.78878937442893e-05
-3.03164856867506e-05
-4.05030739673764e-05
-8.42539623472455e-06
-1.78527583443334e-06
-1.80061704604402e-05
-9.61201663759111e-06
-4.52760183900888e-06
-6.93711717382976e-06
-2.12430737035764e-05
-3.10163105793967e-05
-2.41929407860589e-05
-4.48688486317591e-06
-3.59476623755666e-05
-5.40277511620644e-06
-8.75784844406865e-06
-1.46198965442526e-05
-8.6623664459252e-06
-2.33239962426011e-05
1.73120580780105e-06
-1.58742530624599e-05
-1.97921971152154e-05
-3.03662027533685e-05
-6.44250627051434e-06
-4.40442640429656e-05
-5.06708770563787e-05
-3.15851303617552e-05
-3.37376412444854e-05
-1.37341370494695e-05
-1.20276563936874e-05
-1.94529161452732e-05
-3.24423697274326e-05
-4.72253713447885e-05
-1.49742602499692e-05
-1.02627654309699e-06
-3.49925973564485e-05
6.462954687895e-06
-1.27231147816853e-05
-2.58730015141467e-05
-3.5602120625026e-05
-1.74039020802049e-05
-1.57331821893123e-05
-3.56762202437563e-05
-1.57937597963146e-05
-1.05254816597779e-05
-2.93773613331561e-06
-1.57438174070954e-05
-2.85066640003777e-06
-2.37785137589601e-05
-2.98535309049083e-05
-1.51955804146515e-05
-1.39859515276088e-05
-2.61691881588026e-05
-1.6406486594865e-05
1.30568904605381e-05
-1.76104698014546e-05
-1.96624343261487e-05
-4.68547029458414e-06
-1.04195284804535e-05
-9.45134964971971e-06
-2.18048567944334e-05
-2.58781389307065e-05
2.24045010461248e-06
5.91239201493879e-06
-1.24125611074896e-05
-2.64614475378331e-05
-8.22452445474074e-06
-1.76207738100928e-05
-2.90183922703309e-05
-1.1729334854309e-05
2.90236949313637e-07
-2.68020911619741e-05
-2.88709062113338e-05
1.74523005615535e-06
-1.30387482718128e-05
8.08465108022252e-06
-2.89844646761444e-05
-1.45450185504636e-05
3.64870120018372e-06
-1.50985519599252e-05
-4.03729279953383e-06
-1.49435979273085e-05
-1.50243350304063e-05
-1.99698212155135e-05
-3.15134476620772e-05
-2.79855854611634e-05
-3.8836735087115e-05
-3.01893609554063e-05
-2.42125125516847e-05
-2.99368389432184e-05
-3.19092903541109e-05
4.23978991549728e-06
-7.30710476714568e-06
-1.76012163771495e-05
-1.75857983730187e-05
-1.64353388797185e-05
-7.8555213712711e-06
-1.77433819326779e-05
-3.59248348149301e-05
-1.57648144141865e-05
-2.37138847720932e-05
-2.78566445884058e-05
-1.83044155220881e-05
-1.58624754723907e-05
-1.15724334124322e-05
-1.00128722518193e-05
-2.14020557455758e-05
-2.75959014944286e-05
-1.78449718188573e-05
-3.53140269444991e-05
-2.80878832680226e-05
-2.43218940525871e-05
-4.02921610282814e-05
-5.64386159789837e-06
-1.11874156705304e-05
-9.93664496487654e-06
-2.08484308837684e-05
-2.75202663597039e-05
-1.0501860390132e-05
-1.47127711065654e-06
-2.56178888652365e-05
-2.64622928086468e-05
-2.50923444739961e-05
-4.09276489558175e-05
-5.7618022865707e-06
-1.40714880164277e-05
-1.99694258175426e-05
-1.47848012692087e-05
-3.14190273123039e-05
-2.41694023012107e-05
-1.38222682251989e-05
-3.68164224313625e-05
-2.8563165434926e-05
-1.46609893816836e-05
-1.49496966296351e-05
-2.286526468791e-05
-1.50619453146363e-05
-2.44287449217207e-05
-2.95379792699836e-05
-8.44859256477842e-06
1.19109694457163e-05
-8.61565962400073e-06
-1.10132178978722e-05
-2.37968202349016e-05
-2.37027848099993e-05
-3.41567156765308e-05
-2.06155864989932e-05
-1.40761848441769e-05
2.49752263933203e-06
-1.50437425325411e-05
-3.75990698966269e-05
-1.28038691853839e-05
-1.8141603889804e-05
-3.11984088835628e-05
-3.14203383494661e-05
-7.30954682879661e-06
-2.15415097291873e-05
-2.93577366304514e-06
-6.28536572384321e-06
-3.80160618279411e-06
-2.84814845424376e-05
-2.00523342556581e-05
-1.0574870224028e-05
-1.54059271924636e-05
-3.16348219701365e-05
-7.89578069374812e-06
-4.13507515232039e-05
-2.6761788105528e-05
-4.05299762360727e-05
-3.04619197171494e-05
-5.0835369182685e-05
-1.80013220657123e-05
-3.71400313289266e-05
-1.62516027451677e-05
-1.71669929252304e-06
-2.10607937297599e-05
-2.10161466945485e-05
-1.41348072201762e-05
-8.54290654666973e-06
-8.48482477401876e-06
-3.05096867426369e-05
-1.63973786477743e-05
-2.13960291290688e-05
-2.48083387709061e-05
-2.04688861885996e-05
-8.69473438995715e-06
-2.25523019726011e-05
-3.11689134206864e-05
-4.03128811935567e-05
-1.67319684968704e-05
-3.44761731555118e-05
-2.05687043647519e-05
-1.50158528545056e-05
-2.27642244309532e-05
-3.75397486234419e-05
-5.16119403997696e-05
-2.35979298752712e-05
-3.23291136967943e-05
-2.62785996043923e-05
7.98432886212971e-07
-2.75406264957204e-05
-8.47259747145326e-06
-1.01161329063457e-05
-2.00645476396597e-05
-2.9012743321092e-05
-1.52972014392657e-05
-1.35450454824977e-05
-2.86590625227448e-05
-8.06318441717497e-06
-2.29578224143632e-05
-3.45969731636113e-05
-3.05255731690197e-05
-2.73989270264909e-05
-2.88021209873132e-05
-3.71023651897908e-05
-2.76985552452139e-05
-9.06717734388533e-06
-2.39769771485575e-05
-9.4194582882867e-06
-2.92240013035657e-05
-2.64016689328974e-05
-4.28412335695283e-05
-1.72206241517045e-05
-3.02198358239797e-05
-1.08645774586518e-05
-4.99272836095312e-06
-8.53879476849707e-06
-1.20935991376996e-05
-5.08966218549614e-06
1.44059853917949e-06
-6.78853154329657e-06
5.43043236361802e-06
9.81186316959424e-06
-2.67984443714568e-05
-1.43548199923075e-05
-3.41850249383307e-05
-3.23169571019676e-05
1.11699429284434e-08
-1.91721917127732e-05
-1.85474150026412e-05
-1.75360128055135e-05
-2.77733326451808e-05
-1.47112077444511e-05
-3.14246392706995e-05
-1.36284129436011e-05
-1.14790217276167e-05
-1.50401232870418e-05
-1.50931960652558e-05
6.18758103420126e-06
-4.02795367628933e-05
-3.85116254321545e-05
-1.7234961953559e-05
-9.12431095929241e-06
-2.74102912818729e-05
-1.51498181279312e-05
-1.55892973434599e-05
-1.28574849597219e-05
7.32236277103331e-06
-2.16426538288208e-05
3.49934717801587e-06
-3.08457092540792e-05
-4.00638619392491e-05
-3.40298563381018e-05
-2.42586642945517e-05
-2.00329833892381e-05
-3.71175353218363e-05
-1.15267488625411e-05
-2.79576042615846e-05
5.67604456207794e-06
-2.28085070550782e-05
-2.32363963906959e-05
1.66660453875947e-05
-1.80419474838581e-05
-1.40237579906008e-05
-5.27273210555088e-06
-6.7387373681268e-06
-1.66166205402435e-05
-2.27783374116516e-05
-1.14603025967075e-05
-3.98632063682387e-05
-6.87472111479953e-06
-2.68758098577711e-05
-1.91042814086943e-05
-2.10618935863405e-05
-2.19833195667683e-05
-1.35237457544458e-05
-2.18698018184646e-05
-1.39058932521093e-05
-2.39678853035898e-05
-1.94090646620647e-05
2.49454155494585e-06
-3.85711156123751e-05
-2.22055216350996e-05
-2.17240317443698e-05
-3.48857041329149e-05
-2.29388433771675e-05
-8.6142381823371e-06
-3.66834258636766e-05
-1.06499357584271e-05
-1.21313950585633e-05
-4.20059762607376e-05
-2.34079489835036e-05
-1.82399504970272e-05
-5.85893789943055e-06
-1.57136534308058e-05
-2.61504088812894e-05
-3.21609855025474e-05
-1.97096184976143e-05
-1.97297938041804e-05
-2.75389094738495e-05
-6.8491540188795e-06
-1.8032648408341e-05
-9.83757799958821e-06
-5.61207597017153e-05
-3.37538520549344e-05
-2.01490498712853e-05
-3.1547492939963e-05
-1.96869697682491e-05
1.33055032681048e-05
-1.21037887116121e-05
-1.00118684375154e-05
-7.45858915912153e-06
-3.75985554956651e-06
-3.34558989546918e-05
-2.15502462227666e-05
-3.24779710135e-05
-1.21608117218931e-05
-2.15697155537616e-06
-2.03835195334943e-05
-2.44912546342166e-05
-2.70791706519991e-05
-8.03809923910683e-06
-2.14939372620208e-05
-2.57682358647084e-05
1.62786057782103e-06
-1.37906996394908e-05
-3.06428447507982e-05
-5.15247618484971e-06
-3.03242370868752e-05
-3.37037865734345e-05
-4.09084692383431e-05
-3.29707994523645e-05
-4.13023447806733e-05
-3.47671614337548e-05
2.77000171894121e-06
-1.79964929251182e-05
-3.06572375135441e-05
-1.80152292331551e-05
-1.55375001744961e-05
-4.35530770123217e-05
-3.7889328539783e-05
-1.02405683323792e-05
-8.36110948169211e-06
-3.57637641631538e-05
-8.63649089268194e-06
-1.21101448702654e-05
-6.30236829278384e-06
-9.75703404685473e-06
-3.25348318056475e-05
-2.62933055592528e-05
-3.66565273566096e-05
-2.37948529271305e-05
-2.17882757824038e-05
-3.25297868862894e-05
-6.53998936931031e-06
-1.29179143322747e-05
-1.08369328988329e-05
-2.31330309980363e-05
-1.80830512330492e-05
-2.05724680974598e-05
-1.14841901245242e-05
-1.46049497539802e-05
-9.80253564464112e-06
-1.49280235886788e-05
-6.92151150633066e-07
-3.17789652886298e-05
-5.76161615724014e-06
-1.95907933306875e-05
-6.95947154042845e-07
-2.4986605774217e-05
-2.06397253622382e-05
-8.46128558180573e-06
-5.64120887776739e-06
-2.97332183004187e-06
-1.3578693797661e-05
-9.96846988975502e-06
-1.65354536544419e-05
-2.75261801900742e-05
-1.7928905970051e-05
1.60828121174485e-06
-1.31471802748325e-05
-4.59532893849066e-05
-5.50952518102441e-06
-2.8056502020213e-05
-1.96180439020105e-05
-1.81667258982928e-06
-3.26430372633237e-05
-5.64690000385656e-06
1.51166084141248e-05
-4.25562782616015e-05
-1.58246736185757e-05
-2.29926597858327e-05
-1.1677042707047e-05
-4.63492788909277e-05
-2.04529700467358e-05
-3.23916116619442e-05
-1.77826763051835e-05
-1.56232487806353e-05
-5.58496988943362e-06
-2.89217440479814e-05
-2.16724578587189e-05
-2.43674645156338e-05
-2.79910092762908e-05
-2.79965591589034e-05
-3.27808207905983e-05
-3.19136776708618e-05
-1.24681008419735e-05
-4.48426990101539e-05
-2.47742024453404e-05
-1.44886272457774e-05
-3.19708127234614e-05
-1.85204268267962e-05
-1.84458314895462e-05
-2.09558177212993e-05
-1.68168593959537e-05
-2.80169198554753e-05
-1.97870559044533e-05
-1.91909289757717e-05
-1.12546683172541e-05
-4.24184382313369e-05
-3.4783447063226e-05
-3.10275204845607e-05
-2.03887147007523e-05
-1.2159924263549e-05
-7.34364410188015e-06
-3.2256683845556e-05
-2.88104932654899e-05
-9.1519026727256e-07
-2.45105591969066e-05
-3.13328031180437e-05
-2.74485609412896e-05
-1.45316332171293e-05
-8.29623713541846e-06
-1.67534035332207e-05
-1.39621780632372e-05
-1.0835504333053e-05
-2.28996282653049e-05
-2.31784548642792e-05
-1.88539832214058e-05
-3.22660595043998e-05
-2.30477210206893e-05
-2.77387262416069e-05
-1.44960597133996e-05
-3.37511207035748e-05
-7.24828184381858e-06
-3.33175697436009e-05
1.92896661656644e-06
-1.00596769660155e-05
-2.30265509967828e-06
-2.51860467241574e-05
-1.57314148187111e-07
-1.68777419022549e-05
-2.19617880976297e-05
-1.25668087448786e-05
-3.34782561135554e-05
-3.11594336123072e-05
2.35075620752992e-06
-2.60136736396345e-05
-3.00496778469278e-05
-2.59497386936858e-05
-2.52971521067353e-05
-1.84560412343947e-05
1.10674651471333e-05
-1.93178552491104e-05
-1.46065951552343e-05
-1.29739723574536e-05
-1.21172450673729e-05
-7.10272858349927e-06
-2.8954751365385e-05
-3.57978365601458e-05
3.25676845164292e-06
1.91255662311265e-05
-1.47306477304355e-05
-3.10263426631691e-05
-1.92931419640323e-05
-2.02858726940784e-05
-1.43948573646972e-05
-2.91545784811262e-05
-3.48040955937007e-05
-1.78993949043971e-05
-1.20184156214372e-05
-2.24122046921638e-07
-4.71265671432393e-05
-1.48522529992329e-05
-6.65008177653122e-06
-1.36909794535426e-05
-3.35195172284917e-05
-1.65040047378919e-05
-2.98202116615059e-05
-1.10747103703368e-05
-1.84100189875816e-05
-2.31126602155019e-06
-3.27278991780292e-05
-2.2992678666441e-05
-9.23570656520338e-06
-2.58468129364346e-05
-8.48416833899746e-06
-1.38883318527823e-05
-2.56215738660771e-05
-3.44894726256557e-06
-8.75614091427956e-06
-1.16011846499494e-05
-9.21150450397983e-06
-2.00411466272396e-05
-2.66885364763392e-05
-3.49888170048624e-06
-4.24755425842909e-05
-2.46350082041336e-05
-8.67671393739247e-06
-3.1542981299906e-05
-1.27178412226684e-05
-1.03197812178605e-05
-1.05573254646227e-05
-1.33990578151771e-05
-1.53812698046984e-05
-2.41546154899845e-05
-1.4899135989884e-05
-1.07703734235285e-05
-2.14239639483513e-05
-2.08536121861416e-05
-3.49138370648607e-05
-1.45475442471624e-05
-4.16072727338552e-05
-3.08110776785294e-05
-2.50664182911108e-05
-2.50325936972073e-05
-1.45906956167338e-05
-3.33345414620799e-05
-1.87280382030865e-06
-3.80313317263517e-06
-8.17516877360028e-06
-1.03601579761789e-05
-2.18682235741904e-05
-1.64909568367079e-05
-2.94678084945226e-05
-1.05912367353904e-05
-1.61937895446264e-05
-3.48518261746828e-05
-2.50310355214545e-05
-2.90120265614159e-05
-1.40145730501265e-05
-1.46254018290255e-05
4.94809799438744e-06
-1.14051549831668e-05
-3.09572623483452e-05
-1.38754655656357e-05
-2.82736219793803e-06
-2.21428229496645e-05
-3.48631592818317e-05
8.64869853268273e-07
-2.21944034550065e-05
-1.75011889587771e-05
-3.40762018602202e-05
-3.56394875950799e-06
-2.79158447398501e-05
-3.03974258283324e-05
-1.09912887376102e-05
-2.94510512503956e-05
-2.52530592040159e-05
-3.67858921521723e-05
3.36155596007248e-06
-3.40778172601672e-05
-3.76367155236538e-05
-1.61686424351403e-05
-1.77593854531647e-05
4.82621265582684e-06
-3.89047074700597e-05
-1.22511083747012e-05
-1.6505157240851e-05
-1.2516647371849e-05
1.16811770885699e-06
-2.9146013024224e-05
-2.10167464506636e-05
-3.4424535220852e-05
-4.50020221076117e-05
-2.52685273166514e-05
-3.70379427394301e-05
-2.52938304869813e-05
-2.1094444509405e-05
-1.13180251623282e-05
-3.44952666649472e-05
-2.22531293435473e-05
-2.22835275443315e-05
-1.59640033386978e-05
-2.7583195251737e-05
-2.81995260767511e-05
-2.27425915927159e-05
-2.36864774240692e-05
-3.01553822986684e-05
-2.21536860024841e-05
-2.37409471312915e-05
-9.86537746196484e-06
-7.94854622000376e-06
-1.77358632345284e-05
-2.23397387804935e-05
-2.74290566495257e-05
-8.9426197414939e-06
1.1342424198562e-06
-2.66296688256693e-05
-1.96663064597057e-05
-2.96717157204502e-05
-3.29336940131815e-05
-2.44371727038881e-05
-1.56322125759637e-05
-3.79493358714536e-05
-1.29894171036479e-05
-4.32619296677752e-05
-1.53453056137113e-05
-2.92270421635244e-05
-8.75818167490123e-06
-5.91828825089965e-06
-1.94876152614857e-05
-2.01747448424568e-05
-2.20561461871979e-05
-3.44455119933627e-05
-2.30096592304273e-06
-1.70156495498117e-05
-2.12092947082096e-05
-4.15465018739601e-05
-3.70116741215809e-05
-2.76872569165734e-05
-3.74068364361445e-05
-2.05214187139268e-05
-1.7513537861326e-05
-3.75173511700329e-05
-2.04297004634534e-05
-4.11957714899712e-05
-2.07703064097077e-05
-4.1456383115255e-05
-1.22235625377265e-05
-6.50240570459602e-06
-9.45191792556963e-06
-1.93601644110362e-05
-3.29484691376384e-05
-9.9677104026338e-06
-2.08116543856375e-05
-1.11022483124265e-05
-3.96132818305128e-05
-1.56729797895567e-05
-3.2278112808786e-05
-3.07955228813687e-05
-3.17877922661661e-05
-3.09635645149019e-05
-2.20013156898523e-05
-3.41465451651934e-05
-1.15963426504991e-05
-1.37693008713817e-05
-4.48885249395859e-05
-4.30854877142231e-05
-9.5818244601318e-06
-2.12386150452836e-05
-2.45694345672687e-05
-3.33253785169218e-05
-1.08715281726739e-05
-3.62281677049653e-05
-3.13646410711324e-05
-4.23072560087966e-05
-2.87995040059361e-06
-2.19310200876043e-05
-1.76837163092364e-05
-2.82978797007685e-05
-3.49445002323793e-05
-1.33661077328014e-05
-2.53706414805672e-05
-2.03949245459592e-05
-1.40967384277952e-05
-1.63137803228916e-05
-3.87629353209206e-05
-1.47722696343866e-05
-2.69493991652342e-05
-1.38448351229716e-05
-1.9465420846192e-05
-2.85427229724123e-05
-2.74238484847429e-05
-1.30205079530073e-05
-1.51152410581593e-05
-1.71928812337769e-05
-3.54228352705712e-05
-3.28868073664378e-05
-5.34523913108648e-05
-8.60871963662959e-06
-2.3892327764435e-05
-1.36304807934679e-05
-4.35069395472308e-05
-5.96590463428229e-06
-3.70310062647852e-05
-3.92939433264151e-05
-2.59696479875621e-05
-2.40128530583636e-05
-2.3759775976508e-05
-2.69517935897019e-05
-1.97289657823039e-05
-8.43936779964918e-06
-8.95755640568899e-06
5.57407302823143e-06
-5.44673623379927e-06
-1.16840948654064e-05
-2.49833155497827e-05
-7.95594505018978e-06
-2.90431510905524e-05
-8.23360494293171e-06
-3.30527335748536e-05
1.78863031475805e-06
-1.54242697820889e-05
-2.88808474885494e-05
-5.40162654949361e-06
-2.34529577303905e-05
-2.95618660300205e-05
-2.54347872737605e-05
-9.76204709600954e-06
-2.4796125019503e-05
-3.33483582021107e-05
-1.07609215871118e-05
-1.20854296646172e-05
-3.21999721181581e-05
-2.27800152370235e-05
-2.93180174377549e-05
-1.46255665906482e-05
-1.20618835028591e-05
-2.34562296203764e-05
-1.98545708368281e-05
-1.78264957807164e-05
-4.04541011027521e-05
-3.23971994445668e-05
-8.01923918138682e-06
-9.11305325320925e-06
-2.51787183307268e-05
-3.08114265662535e-05
-2.72771274938358e-05
-5.34280114811646e-06
-3.26263486205325e-05
-2.70737378456202e-05
-2.22595794421312e-05
-9.40503745143003e-06
-1.00609159645483e-05
-3.29907382930245e-05
-2.47772275659671e-05
-1.37307364727247e-05
-4.95289225681577e-06
-2.23371027558655e-05
-3.30088939324155e-05
8.47388115436156e-07
-1.49604618807792e-05
-1.09750513031442e-05
-1.09033635202454e-05
-2.83529149709082e-05
-1.61646708517368e-05
-2.86812526661851e-06
-3.01533228500935e-05
-1.47005260484995e-05
-1.32865896680027e-05
-2.21908216371069e-05
-3.10335680727027e-05
-3.91130414347952e-05
-2.14458256367626e-05
-1.04538821221248e-05
3.90140888502804e-06
-3.02610876116226e-05
-1.18794124865225e-06
-2.95086383124751e-05
-1.42758440948176e-05
-1.10010316279532e-05
-3.05724186579227e-05
-9.77034597075706e-06
-2.59840598711987e-05
-2.06230550339775e-05
-2.77836980630611e-05
-8.80828966936946e-06
-2.59743870625465e-05
-1.031638808224e-05
-1.97565498018334e-05
-2.56280789361919e-05
-2.08541447582037e-05
9.91989690286928e-06
-5.75359259714434e-06
-3.05812814509979e-05
-9.98067291154998e-06
-2.17459703890141e-05
-1.78318100513399e-05
-1.77250100801444e-05
-2.96728145298089e-05
-1.95306050295419e-05
-2.56358340510922e-05
-1.3727511582656e-05
-3.77537624148505e-05
-1.20610902251759e-05
-1.68981077112023e-05
1.21239959931204e-05
-2.55507162501949e-05
-2.12607321484032e-05
-2.08679310315611e-05
-1.24910117409508e-05
-2.68337113507852e-05
-1.10305226542094e-05
-3.71762663477137e-05
-3.5654058718968e-05
-4.13643048222215e-05
-3.36077033843241e-05
-1.02898218917849e-05
-2.31079022464381e-05
-1.54452978808347e-05
-3.92467095438755e-05
-2.92238764655857e-05
-3.05009910043338e-05
-2.64299791141435e-05
-4.67096855222488e-05
-1.7126116359776e-05
-4.69565656283582e-05
-1.88420720169166e-05
-2.38434664826875e-05
-9.29573741512133e-06
-1.24045803305502e-05
-2.47896059998082e-05
-4.13314942127126e-05
-8.99632193451595e-07
-5.63652786422969e-06
-3.16438780016328e-05
-1.72597164528279e-05
-2.81045899151351e-05
-3.77337746034327e-05
-1.64539047740183e-05
-3.34272387120168e-05
-1.64700931877356e-05
-3.11329601736529e-05
-1.1125367674976e-05
-3.00257959894387e-05
-1.17053776446606e-05
-2.08020367154772e-05
-1.18644817695562e-05
-2.2465223479855e-05
-2.58181168072051e-05
-3.35917209096767e-05
-3.80568584831609e-05
-3.34921407513783e-05
-3.19079788049547e-05
-4.32909784823666e-05
-9.90567530994622e-06
-6.20163923065029e-06
-3.77566287522825e-05
-1.89957299246596e-05
-2.30171418375454e-06
-1.81867374443832e-05
-3.1422505407731e-05
-1.98603688294713e-05
-1.46402725812489e-05
8.03993602894416e-06
-2.12260428523545e-05
-1.07463313682287e-05
6.37464937681093e-06
-5.77230916751574e-06
-1.95917400215592e-05
-2.37194752340135e-05
-2.84356596112259e-05
-1.60165901270498e-06
-1.05743491462605e-05
-2.29508446208179e-05
-2.09704447115551e-05
-7.58509419025209e-07
1.23460563708817e-05
-9.51294836768586e-06
-1.79658122066117e-05
-9.68014390462383e-06
-2.37044663495789e-05
-1.9625193987067e-05
-2.37620927138495e-05
2.17928077135279e-05
-3.02707340858743e-05
-8.41548414588523e-06
-2.54281370040664e-05
-5.4929801268995e-06
-2.08980567747945e-05
-3.81719924576355e-05
-1.24115232512013e-05
-2.85398487415885e-05
-5.05142852874241e-05
-3.6840581887581e-05
-1.20014439690824e-05
-1.68102018757156e-05
-2.62536714224653e-06
-7.1916571231549e-06
-2.0433118848328e-05
-8.89407591032643e-06
-2.67550762911587e-05
-4.74809794602597e-05
-6.64942298581369e-06
1.1882617184627e-05
-3.03749997048266e-05
-3.04595159290906e-05
-2.58878348698869e-05
-2.23104968008097e-05
-2.25099749895418e-06
-1.23846742941889e-05
-2.66868222932298e-05
-3.69327011826754e-05
-3.06055088441374e-05
-3.22548833004e-05
-1.00377206531991e-05
-2.01716468921408e-05
-1.58010836345739e-05
-3.74584630901088e-05
-1.71256366278218e-06
-1.87659054185162e-05
-4.36480286217973e-05
-1.79538364113476e-05
-8.38817520622647e-06
-2.51391377138518e-05
-1.76871564809468e-05
-4.57291821329653e-05
-1.86446380328761e-05
-2.56033793885832e-05
-7.74278350485737e-06
-3.57575296150417e-05
-1.76541842983371e-05
-7.84510394213231e-06
-5.46588299068421e-05
-1.46196854749667e-05
-2.5514822736603e-05
-3.00922423966094e-05
-2.19759127845328e-05
-3.0997961171303e-05
-3.15128997363352e-05
-2.35040065896448e-05
-8.42310533961178e-06
-2.17339073472555e-05
-1.08673778735011e-05
-2.83297048620856e-05
-2.00759574205492e-05
1.01725871570685e-06
-2.64214871985789e-06
6.22696651611802e-06
-1.57140166641489e-05
-2.69481813302975e-05
-2.38699997501367e-05
-1.47048444996057e-05
-1.01986981627049e-05
-3.16791082983824e-05
-2.69535686397511e-05
-2.55042566321902e-05
-2.30798726105705e-05
-2.55521942443288e-05
-2.26770965995903e-05
-2.21767258785812e-05
-4.16060809586869e-05
-1.09470406525242e-05
2.55100618716009e-07
-6.49363545162651e-06
-3.72076846578172e-05
-3.66256155201309e-06
-1.53406169020717e-05
-1.24776719737127e-05
9.5686307988307e-07
-1.02746323295339e-05
-3.45466354111477e-05
-1.28929491461036e-05
4.20140207545322e-06
-2.02294047105638e-05
-2.56805577021919e-05
-1.73216117037309e-05
-3.61150094429274e-05
-3.58844487151763e-05
-2.85672950510184e-05
-1.52409833741603e-05
-2.44787851150104e-05
-3.91790039060023e-05
-1.2649456397811e-05
-1.44489670881769e-05
-1.16347433847377e-05
-1.39617610424962e-05
-4.86015008480904e-06
-1.24432624770832e-05
-9.17213698486179e-06
-2.09650430627167e-05
-2.59771353202168e-05
-1.69096725984166e-05
-2.09356934955132e-05
-3.17940469680707e-05
-1.00747691913577e-05
-2.04991752760067e-05
-3.03217215750348e-05
-2.00870984144717e-05
-2.21338901141501e-05
-3.09453805958645e-05
-1.11401038119371e-05
-1.48261944434097e-05
-5.80504489798243e-06
-5.74450590864262e-06
-2.53522517632366e-05
-1.36290591954903e-05
-3.22056991411562e-05
-4.31145688962848e-05
-1.604437452581e-05
-3.59027322641669e-05
9.70275910817715e-06
-2.90329637389282e-05
-3.06202791969098e-05
-2.29786570030778e-05
-1.69709409984054e-05
-1.89872960218213e-05
-2.35486605251027e-05
-2.03862351519356e-05
-2.49590532308115e-05
-9.04846221451658e-06
-7.04755210091815e-07
-2.48256075040425e-05
-1.7236750963085e-05
-2.34066084860905e-05
-2.0008025408079e-05
-1.82196492930522e-05
-2.88227923498232e-05
-1.61604196188104e-05
-8.39418391150215e-06
-1.77389509544214e-05
-3.19367274534484e-05
-3.15100779631263e-05
4.36955787805723e-06
-2.07365905546909e-05
-1.29334973152699e-05
6.21771856108868e-06
-2.46660607106621e-05
-3.3697299993931e-05
-1.12760799708254e-05
-3.2234845696182e-05
-1.00652006851374e-05
-1.93528433012234e-05
-1.85815927349829e-05
-1.80071504342373e-05
-1.97844890849438e-05
-1.42853490317732e-05
1.18384954226748e-05
-1.11472195607131e-05
-3.21905404071034e-06
-2.49783293542577e-05
-2.79860017343013e-05
-2.05885355206053e-05
-3.15226496459603e-05
-2.97770023498183e-05
-2.64966496228598e-05
-1.4226837832181e-05
-3.90535680638219e-05
9.96875383970521e-06
-2.65369885278013e-05
-3.74710070481016e-06
-3.30678164129064e-05
-2.28428800250735e-05
-2.20782916695555e-05
-2.67678149161706e-06
-9.02655704327826e-06
-3.77195539972633e-05
-1.93617121379657e-05
-2.29260563571915e-05
-1.01794019248117e-05
-1.32309308166578e-05
-2.18152746657934e-05
-3.94072040838268e-05
-3.95393089294341e-05
-4.02098119344636e-05
-1.95133957271554e-05
-2.46907959653285e-05
-1.03817474485055e-05
-7.74388792941909e-06
-3.34190630077843e-05
-1.36176497135738e-05
-1.96458840605436e-05
-2.01730335782839e-05
-3.18747151766109e-05
-2.08825164318933e-05
-3.05276826410125e-05
-2.31160338085539e-05
-3.07163153234454e-05
-1.68779926041132e-05
-2.97559168985113e-05
-3.46145471969472e-05
-2.71019334788128e-05
-2.23410500034247e-05
-1.14096840490084e-05
-1.68143316717515e-05
-2.9310100015082e-06
-1.83093826108788e-05
-2.09946275744858e-05
-3.35997538983155e-05
-1.12516730709211e-05
-8.57314070058953e-06
-3.64081817787616e-05
-3.57771304700586e-05
-1.13436714586631e-05
-2.95511417682389e-05
-7.1745986253965e-06
-1.13083749533e-05
-9.43908618538679e-06
-2.05788771036189e-05
-2.72046270243556e-05
-2.73277592511526e-05
-7.35982620618701e-06
-8.02486544173413e-06
-3.0545176438688e-06
-2.82257115404205e-05
-2.81640302346598e-05
-7.7702065375186e-06
-2.9008445239402e-05
-9.55190742871634e-06
-1.38619232998258e-05
-2.47568760714555e-05
-8.26686783217321e-06
-3.1553187962454e-05
-4.39508604700511e-05
-3.00333639069241e-05
-1.54845136621528e-05
-2.4780636559907e-05
-1.62623050068741e-05
-9.16356794699481e-06
-2.23127091424163e-06
-3.7297027617456e-05
-6.66293519172046e-06
-1.23530636887877e-05
-2.86120230997311e-05
-1.16840923865401e-05
-1.42006852999072e-05
-1.97739235714982e-05
-1.9815671108277e-05
-2.28156727163637e-05
-2.92601075474538e-05
-2.15721182574748e-05
-2.76151298210687e-05
-1.06555395697462e-07
-3.24745831599667e-05
-8.40318974235387e-06
-4.02667249313286e-05
-3.44239013799433e-05
-2.12170731913284e-05
-1.0896399011019e-05
-4.05259023590532e-06
-2.66686290363404e-05
-2.58716988752764e-05
-2.56788478827314e-05
-1.56755980280422e-05
-1.38547350709977e-05
-2.59337359732987e-05
-1.84163166041499e-05
-2.00603177401952e-05
-2.1766782914964e-05
-2.32576792314503e-05
-8.5545721657782e-06
-9.0904402255671e-06
-2.66177299079022e-05
-6.03878129877923e-07
-2.47860739158014e-05
-4.31445490884216e-05
-5.72334729619543e-06
-2.00392308692324e-06
-3.90822415374527e-05
-7.17070263711237e-06
-2.60157323294004e-05
-3.51180149803483e-05
-2.86700310021928e-05
-2.61828603524111e-05
-7.42046669912778e-06
-3.80540255854309e-05
-1.70311597457313e-05
-3.13106106716679e-05
-1.06383320693298e-05
-3.08315570142577e-05
-7.92326697674152e-06
-2.76420753064127e-05
-3.73442746896666e-06
-2.08767855199828e-05
-4.18506312155538e-05
-1.39844591616837e-05
-1.27411434443221e-05
-1.42571653581332e-05
-5.94590580243153e-06
-2.90473350683474e-05
-2.54804943479066e-05
-6.72170604860832e-06
-2.92318280997141e-05
-2.83592344815055e-05
-2.18440561442954e-05
-1.03570374716347e-05
-7.35050264267467e-06
-1.84557045425165e-06
-1.96410808195483e-05
-4.56628886453622e-05
-2.44865268906648e-05
-2.21907739485226e-05
-8.51920079951738e-06
-2.9086881627074e-05
-2.39678135513417e-05
-1.50034145592256e-05
1.83929272050549e-06
-2.02478224795988e-05
-1.4284872110031e-05
-2.93054854118071e-06
-2.23266401409735e-05
-1.69605481458178e-05
-1.60683263133544e-05
-3.43089387249738e-05
-7.29394495567245e-06
-9.62609271422579e-06
-1.69578362733829e-05
-6.62065332210064e-06
-2.79274572260708e-05
-4.22140522392152e-05
-3.45812713556405e-05
-3.17948736936323e-05
-1.3500310567231e-05
-1.19212799854606e-05
-2.08087791546991e-05
-2.31358824377589e-05
-2.33354626856694e-05
-2.59312969730658e-05
-8.83522648751484e-06
-3.67935066956273e-05
-7.45624969320078e-06
-2.47397711098585e-05
-1.07669744312222e-05
-1.92400151194092e-05
-3.09458942499867e-05
-1.15110304940441e-05
-1.60075618320602e-05
-2.51211925115531e-05
-1.70999290234268e-05
-2.24121579461291e-05
-1.56722182895727e-05
1.05389026902555e-05
-2.62485944934855e-05
-2.71166271315388e-05
-1.78839777951168e-05
-3.06943444176734e-05
-1.22630982280916e-05
-3.56738127901026e-05
-1.59827313603604e-05
-1.92529327222762e-05
-2.12081740957132e-05
-1.12304540402094e-05
-3.03817640278782e-05
-3.31718671090522e-05
-2.21790848653578e-05
-2.41626888238801e-05
1.05659472170185e-05
-2.76678882115427e-05
-3.36083647065151e-05
-1.27717633234829e-05
-2.77356744802152e-05
-2.51903409901041e-05
-1.76043219254798e-05
-3.14877272992236e-05
-3.80701623626238e-05
-2.11288751878449e-05
-1.19650708401491e-05
-1.05824334486612e-05
-5.21802318783982e-05
-2.0773241823674e-05
-2.36812927041671e-05
-3.15683521921698e-06
-1.58680079142106e-05
-3.11581512106887e-05
-2.15335009105601e-05
-2.60692048776869e-05
1.29975471122072e-05
7.50835967617737e-06
4.4684601353889e-07
-1.4936991024243e-05
-2.18407299713393e-05
-4.90877295483758e-05
-3.41895835393359e-05
-2.9209367638798e-05
-1.53648016588933e-05
7.16104215401273e-06
-3.05296591133038e-05
-1.45447276999445e-05
-1.89385067925902e-05
-7.89419616429924e-06
-9.29355281821142e-06
-6.35251697150013e-06
5.36730795216152e-06
-2.02622882560264e-05
-1.88828631822724e-05
-2.59985424155625e-05
-7.49012099710477e-06
-9.97105639332086e-06
-1.96628825118656e-05
-1.50991572037108e-05
-2.0894264526492e-05
-2.19483932246047e-05
-9.29443900736105e-06
-1.87100853290621e-05
-2.9025286201259e-05
-1.20582577637157e-05
-1.84070739156307e-05
-3.38874608895252e-05
-2.94596630223624e-05
-1.9877251847387e-05
-1.64029844488688e-05
-1.26491475320755e-05
-2.10580039786466e-05
-2.50904813181646e-05
-2.47837016350431e-05
-3.82994367856085e-05
-2.98725421844664e-05
-2.28928241532023e-05
-2.12597642588967e-05
-9.26768173832732e-06
-5.31186755786959e-06
-2.26451635954876e-05
-1.9932888919828e-06
-1.28358271333709e-05
-2.43353424758727e-05
-1.94212779016594e-05
-2.68637291377954e-05
-2.78043925238941e-05
-6.29811413823361e-06
-2.28712049443202e-05
-1.92104082473289e-05
-2.06463284457436e-05
-1.71656682811575e-05
-2.28944021943736e-05
3.18779826471127e-06
-1.09199484181068e-05
-3.59116322547308e-05
-9.92920350389545e-06
-1.31491597898807e-06
-6.53119284887652e-06
-1.18291414546485e-05
-1.37490515476231e-05
9.74670357612703e-07
-1.56605818009239e-05
-2.31132319168647e-05
-3.36980170127256e-05
-5.6425939810247e-06
-2.15712035890831e-05
-1.00821050635292e-05
-2.25861908031323e-06
-2.21598703940958e-05
-1.40347164880571e-05
6.46730791676035e-06
-2.7763979144108e-05
-2.72651409705243e-05
-1.7448349797841e-05
-2.22936221436079e-05
-1.79796026888921e-05
-1.76074099660737e-05
-1.18990347582179e-05
-4.61879558953812e-06
-3.45203724361553e-05
-1.97933616841467e-05
-3.27376394379278e-05
-2.53098699897645e-05
1.32960337753549e-06
-1.99809486071751e-05
-3.44260112512222e-05
-3.12436038573513e-05
-2.14961156259154e-05
-3.13034814036454e-05
5.72776525408818e-06
-9.90784633063068e-06
-3.08091384450125e-05
-2.49397013836346e-05
-1.73733785486403e-05
-2.73894551063613e-05
-5.63890831977058e-06
-5.65344927640485e-05
-2.50061260322674e-05
-2.08926290896737e-05
-3.309415437677e-05
-1.36560719932008e-05
-1.5797674877377e-05
-1.66119881420989e-05
-4.24217918685718e-05
-1.37633953749426e-05
-3.16665312568182e-05
-3.54578708947346e-05
-2.36207006267414e-05
-2.39917025208345e-05
-2.46519616874311e-05
-1.79997054831878e-05
-1.61320219186727e-05
-3.08393077195468e-05
-4.55084746209003e-06
-2.11311156959365e-05
-1.14118049148699e-05
-1.11116182056945e-05
-1.70521185339979e-05
-4.4919058863725e-06
-2.00143170395029e-05
-2.39765957871445e-05
-3.09845903871044e-05
-2.94936797535659e-05
-3.11910423267415e-05
-2.22565730786881e-05
-2.81201721376539e-05
4.74386497225809e-06
-1.63830437705522e-05
-2.2512215025757e-05
-3.11271938670177e-05
-2.11013644953425e-05
-6.0464673179476e-06
-5.42538316034599e-05
-1.98097541968403e-05
-4.32314639944763e-05
-3.73513625183328e-05
-1.78030247106585e-05
-2.16559395684849e-05
-3.19588465190725e-05
-4.79995092540979e-06
-7.26626398730355e-06
-1.26319201952955e-05
-2.5208301294604e-05
-2.27143040867404e-05
-3.0885486649976e-05
-2.05548540292241e-05
-2.47904296275902e-05
-1.61574005154331e-05
-1.01720886692184e-05
-1.66587852886459e-05
-1.46999690361553e-05
-2.64048705130676e-05
-1.76005558912657e-05
-1.80230809426671e-05
-1.86084383206372e-05
-3.93681536926345e-05
-2.25680486916002e-05
-2.34194161695835e-05
-2.73610484797192e-05
-3.42832917593214e-05
5.60816126746449e-06
-1.48068928488511e-05
-1.00715786896558e-05
-6.16283287121995e-06
-1.96056565721857e-05
-2.15806250477662e-05
-3.78626599283529e-05
-7.31550126515603e-06
-2.75419928581042e-05
-2.00807229104391e-05
-2.28313241418421e-05
-1.43990473237854e-05
-8.20281649001065e-06
-6.10754088172489e-06
-2.60143680342098e-05
-3.02091452562196e-05
-1.62721730515399e-05
-7.37136622299946e-06
5.25625636018446e-06
-3.89935009221547e-05
-2.83408052609057e-05
-2.24053275909465e-05
-2.49855862904301e-05
-2.02509029923631e-05
-1.47643610104033e-05
5.86499903945927e-06
-1.13485324732507e-05
-1.71009464195908e-05
-1.51954407248201e-05
-5.60734462749812e-05
-3.88310125457905e-05
-3.02979993602755e-05
-4.98728486683905e-05
-2.51500534406027e-05
-3.10574199140283e-05
-1.77231286588243e-05
-3.16155575068755e-05
-2.91208256597831e-05
-2.76334870783174e-05
-1.76513781123016e-05
-3.48672825350092e-05
-3.53852142483857e-05
-4.08030770621637e-05
-7.53378193701755e-06
-1.5135903455806e-05
-3.32953848011162e-05
-2.52711416229733e-05
-3.8755494233844e-05
-3.3102352198557e-05
-9.89140008778154e-06
-2.09689923387826e-05
-2.78079223936267e-05
8.32921964327746e-06
-2.59683471280805e-05
-1.32975656938373e-05
-1.67462283069943e-05
-1.4539120856004e-05
-9.12035367029997e-06
-2.08836771518628e-05
-1.60401006322839e-05
-4.88738453965554e-06
-3.90552944058461e-05
-8.03046195964955e-06
-2.65589093103275e-05
-1.53930951698035e-05
-2.7781790614897e-05
-1.75520263165767e-05
-2.28339830179243e-05
-1.47015441424266e-05
-8.42914148523618e-06
-1.47854343246456e-05
-1.11079333865238e-05
1.40277473119984e-06
-1.1994591744695e-05
-1.9902343637596e-05
-1.08857707825609e-05
-2.26700588345087e-05
-1.50064809017775e-07
-1.59600728635119e-05
-1.18665414756424e-05
-3.09987567968163e-05
-2.73535371265295e-06
-4.89486865420876e-06
-2.93958903290881e-06
-2.19295222903213e-05
-3.53974913186093e-05
-2.41117234875094e-05
-2.82065511243314e-05
-2.28802508548366e-05
-2.57866954591069e-05
-3.31277253380652e-05
-2.00650188852787e-05
-1.1131511045235e-06
-4.39516664696011e-05
-2.81247320703964e-05
-3.29161069080309e-05
-2.0281790232378e-05
-3.35327068185121e-05
-8.8070515668708e-06
-2.246783135477e-05
-1.15729545882217e-05
-3.38131123563677e-05
-2.85454014948534e-05
-1.15200441629315e-05
-3.15030640419909e-05
-1.51800768100685e-05
-4.3289114897564e-05
-2.76858208184337e-05
-2.97010230255462e-05
-3.30563673698331e-05
-3.59794879817982e-05
-1.38807523883386e-05
-3.3900639992873e-05
-1.85111765258768e-05
-2.20669619598001e-05
-4.08638351548538e-05
-1.15979141838377e-05
-2.06931709622761e-05
-2.6763579366232e-05
-1.79853090137373e-05
-2.49171342211648e-05
-2.53586918492942e-05
-1.36809424308208e-05
-2.88124572598748e-05
-2.48470758862534e-05
-1.95149455321187e-05
-1.56367191712852e-05
-3.3469113882274e-06
-2.94443916659957e-05
-4.9371269594216e-05
-2.60993149275485e-05
-2.3069574233436e-05
1.20761535935195e-05
-2.02944443074862e-05
-6.3819673932526e-06
-2.77872814590104e-05
-2.72840629062074e-05
-1.83783217517367e-05
-2.43631298538228e-05
-7.4667376689259e-06
-3.44742381990332e-05
-1.02767006353273e-05
-8.55259805416933e-06
-3.50562497815856e-05
-1.71770535193108e-05
-8.24371035951412e-06
-2.88878999144309e-05
-1.08297353947282e-06
-3.181576498589e-07
1.56153822206062e-05
-2.55432398543084e-05
-1.80312469044975e-05
-1.29956091525492e-05
-2.37027440698177e-05
-2.22951283751911e-05
-3.71011240678734e-05
-2.88226761332124e-05
-1.16831007078132e-05
-2.29830255933183e-05
-2.40829601660529e-05
-6.94957345897632e-06
-1.37323544882687e-05
-1.88385899276457e-05
-1.04429961965021e-05
-1.42713007894156e-06
-8.34865867654032e-06
-8.64379370970673e-06
3.63397404536741e-06
-1.53478795378604e-06
-1.68549103876613e-05
-2.4263022960952e-05
-2.50857448020899e-05
-2.46045828869885e-05
-4.55787951279643e-05
-7.59182465039326e-06
-2.80919189056032e-05
-4.6290267800891e-05
-3.02144132034666e-05
-3.33228037743937e-05
-3.06908794657561e-05
-1.93869566593273e-05
-1.56063418221743e-06
-3.60389086886264e-05
-2.81296015162451e-05
-1.51564928074709e-05
-2.02494194016278e-05
-3.64537976756269e-05
-2.91650491780257e-05
-3.28325104605531e-05
-2.83299158547011e-05
-1.52552028363397e-05
-1.07583833430611e-05
-2.19920320647505e-05
-3.92834607546655e-05
7.36242852203982e-06
-2.81627776676984e-05
-3.47502341495271e-05
-2.94985496487728e-05
-3.32825497904735e-05
-1.30346534806744e-05
-9.3618098947678e-06
-2.33267630706304e-05
-8.38488467351931e-06
-3.33006068727411e-05
-1.84890297058354e-05
2.53683428244731e-06
-1.61913322735525e-05
-3.46813414398248e-05
-1.29476494042936e-05
-8.46237426348261e-06
-1.07111484431416e-05
-2.16098704999022e-05
-3.85847802930792e-05
-2.28191592371027e-05
-1.83324416442606e-05
-1.30009820578856e-05
-9.63016566539743e-06
-3.11219388711846e-05
-1.10620049834383e-05
-2.77399862268118e-05
-3.21851867030536e-05
-2.09296057159682e-05
-1.43703935206494e-05
-4.54767299098386e-05
-2.94049777425685e-05
-8.62994709382315e-06
-3.65075241701312e-05
-1.85143383628089e-05
-1.00698256593641e-05
-1.95121415198397e-05
-1.96020426421638e-05
-3.47445496936048e-05
-9.50571808442432e-06
-1.9850028114582e-05
-1.94321215028833e-05
-6.01436578057366e-06
-1.85325914432185e-05
8.91009406188619e-08
-2.34399664568139e-05
-2.53165655553379e-05
-1.03297334684219e-05
-1.19209456075684e-05
-1.12759340086839e-05
-2.1739128741361e-06
-4.76399932780305e-05
-2.60528413655292e-05
-4.03746217472595e-05
-4.64164292620059e-05
-1.05072275323661e-05
-4.55881404834647e-06
9.71546037599435e-07
-2.90251625636103e-05
-1.94326649139029e-05
-2.48659165037522e-05
-1.79544000110611e-05
-8.34207367197353e-06
-1.75604997723191e-05
-1.19036353621406e-05
-2.46549338142243e-05
-2.93470501481612e-05
-1.6068631810107e-05
-5.45489956964938e-06
-1.09739984310288e-05
-2.42371587739842e-05
-1.52919347208392e-05
-6.01921135008829e-06
-1.16442613894071e-05
-2.45612158590594e-06
-1.56583986783111e-05
-6.01621438669859e-06
-2.9839272307885e-05
-3.49462512868363e-05
-1.73013311511032e-05
-2.82698667642229e-05
-2.56301592861661e-05
-2.93755258418646e-05
-1.43364849292208e-05
-2.69658247143904e-05
-1.63082889904953e-05
-2.95716044444324e-05
-1.43047302410616e-05
-8.88756755732369e-06
-1.4302492620306e-05
-4.4816500502441e-05
-1.82895638932276e-05
-1.46741049529094e-05
-1.52421529221062e-05
-2.40439773673268e-05
-2.26272255333614e-05
-8.29351504282056e-06
-1.82562983912836e-05
-5.96838077320265e-06
-2.50404308473424e-05
-2.650243930403e-05
-2.10216557663047e-05
-1.39900506550533e-05
-7.90263932279673e-06
-3.42723595070721e-05
-9.56452409052981e-06
-5.16066407263193e-05
-2.65648476652781e-05
-1.69769650287745e-05
-2.14670369679104e-05
-1.1424494605694e-05
-2.5522784367167e-05
-4.88711652572422e-06
-1.37597542675188e-06
-2.65778093903587e-05
-8.52036909548263e-06
-3.7245792148497e-05
-3.5608040423641e-05
-1.3226018999761e-05
-2.05665315861894e-05
-2.43685008547723e-05
-8.13429342093007e-06
-2.20850746429513e-05
-2.62541336701077e-05
-3.26343706916722e-06
-1.30448490710308e-05
-1.47571946601618e-05
-1.36616221940704e-05
-1.39586397379483e-05
-8.48365013826745e-06
-2.06923630789984e-05
-3.29001834526e-05
-2.22323667728878e-05
-3.23016152725527e-05
-4.74591743546908e-05
-3.08333686092912e-05
-3.66887566093081e-05
-3.323686032872e-05
-1.06213799331262e-05
-2.96178079015901e-05
-1.86866224653738e-05
-4.27704541632904e-05
-1.91236742796458e-05
-1.86510542655583e-05
2.20145295486627e-06
1.24699491543092e-05
-1.96797400318986e-05
-2.07704683484945e-05
-1.89856159807132e-05
-2.5810158106121e-05
-1.41328232391497e-05
-1.78039763238263e-05
-2.38782973414788e-05
-3.30096286013845e-05
-1.749149775708e-05
-2.57741092767055e-05
-2.01497343007583e-05
-1.63762548753102e-05
-3.80937203313062e-05
-6.98307215688648e-06
-2.32690423886941e-05
-3.79302803455203e-05
-2.85740246386266e-05
-6.3274181325818e-06
-9.30656071942064e-06
-2.56663485157976e-05
-1.68781929919135e-05
-2.13758946147196e-05
-1.54782577590497e-05
-2.21075377627743e-05
-1.14343629628384e-05
-6.79696556967092e-07
-1.12234943834143e-05
-1.14841349835613e-05
-2.7379479206315e-05
-1.91436291046028e-05
-3.78204239634754e-05
1.70664608303191e-06
-2.25907688867657e-05
-2.76806012257717e-05
-1.36493972993034e-05
-1.73016074238579e-05
-3.42310974196704e-05
-1.26197849737372e-05
-1.24115227531599e-05
-2.55761191215947e-05
-2.54477717461526e-05
-2.25380088282147e-05
-3.06011639521347e-05
9.06675951941682e-06
-2.98791151008674e-05
-2.23909040590245e-05
-2.96432650408463e-06
-1.74572233494347e-05
-1.98141287380856e-05
-6.74207276291227e-06
-2.54924059444798e-05
1.96226410632326e-06
-4.12393547757337e-05
-2.26848120173667e-05
-2.50149624269636e-05
-2.64788435174222e-05
-3.93007175599872e-05
-2.97177841639399e-05
-2.90417021361557e-05
-1.7655673991958e-06
3.48695368725618e-06
-1.08573438116425e-05
-1.87129405017441e-05
-9.46372545391761e-06
-2.29447132529501e-05
-2.11308354343707e-05
-9.60203459693214e-06
-3.90909716261805e-06
-3.23403820737181e-05
-2.0894155993122e-05
-2.66022049792807e-05
-1.38300590446586e-05
-1.47431231902778e-05
-3.14275386946179e-05
-1.40302232500988e-05
-2.12651966466604e-05
-4.02746465014152e-05
-2.28429883217212e-05
-2.72551029153829e-05
-1.71278963778344e-05
-5.40253314378353e-06
-3.89380127888682e-05
-3.23129583108147e-05
-1.85851727348366e-05
-5.10043154649255e-06
-4.71139455562822e-06
-3.34959240263888e-05
-2.9366992140703e-05
-1.79096427197039e-05
-3.31627001500115e-05
-2.1352185410526e-05
-1.65063945157039e-05
-1.20193166597092e-05
-2.00155586708928e-05
-1.91052963345245e-05
-1.15043019321366e-05
5.84804733984074e-06
-2.00589043601558e-05
-3.52303140425023e-05
-2.23252384566193e-05
-2.82080780717607e-05
-2.24461668875648e-05
-2.37256304250535e-05
-9.13936833869358e-06
-3.96774285637747e-05
-4.061699250356e-05
-1.7704610778747e-05
-2.69151747019426e-05
-8.88100745793171e-06
-2.9502010458898e-05
-5.33532545495992e-06
-5.17503081624682e-05
3.40896703333945e-06
-8.26556005262335e-06
-3.07049012800937e-05
-1.58915819528339e-05
-2.36723208237752e-05
-9.60354803312026e-06
-4.50387839499957e-06
-4.30835477006841e-06
-4.64438395511026e-05
-3.18705120219511e-05
-1.12380765261779e-05
2.36024648933788e-06
-1.4564981947308e-05
-2.93503381617172e-05
-1.53469668134134e-06
-8.80668015552669e-07
-4.73404589758109e-06
-2.36670083450155e-05
-2.37755416144156e-05
-2.11458754273951e-05
-1.57121454319297e-05
-3.86263262774763e-05
-2.52172573665991e-05
-5.09311874761638e-06
-2.90228357898915e-05
-3.13830183754503e-05
-2.29321208571992e-05
-2.29074065805836e-05
-2.1174519135597e-05
6.80684107661878e-06
-3.48419314587233e-05
-1.81447151034017e-06
-1.75514967800734e-05
-1.63918486456231e-05
-3.54425257823231e-05
-2.71988571828013e-05
-2.10507025919785e-05
2.53534405451732e-06
-3.142997935326e-05
4.14398614920896e-06
-1.13184681738658e-05
-9.77662370073991e-06
-3.44794059033786e-05
-2.5577554708766e-05
3.13950218301159e-06
-9.94676560656155e-06
-3.20472050949549e-05
-1.43134589107131e-05
-2.53280945311234e-05
-9.11269851117656e-06
-2.64604744142249e-05
-3.30504165286091e-05
-1.51565079509443e-05
-7.33375883554119e-06
-2.99256699136807e-05
-2.13891582785218e-05
-2.2744324802195e-05
-5.04051713459563e-06
-9.7099745935027e-06
-4.80145387868515e-05
-4.54763856987589e-05
-2.30461570890066e-05
-7.1419064916361e-06
-2.65812381995873e-05
-3.06451964658839e-05
-2.25845389313918e-05
-4.52483811642222e-06
-2.13069760919524e-05
-2.45058138059995e-05
-8.64419659922103e-06
-1.89628741003309e-05
-1.53858835277374e-05
-1.7594185261089e-05
-2.66027687207491e-05
-1.89861342114134e-05
-2.22322102710769e-05
-3.06542455814562e-05
-2.79878496354246e-05
-1.46991262671441e-05
-8.30220662290995e-06
-1.55517446885323e-05
-1.33320742481957e-05
-2.5936792087875e-05
-4.67366551702915e-05
-3.02474502174227e-05
-1.79800108906596e-05
-1.25938647343099e-05
-7.07385147395278e-06
-1.75614489810344e-05
-2.61457447109502e-05
-6.12363955559468e-05
-2.96007856888489e-05
-2.41244452543016e-05
-4.18093343005425e-05
-6.69152169620052e-06
6.89185531588043e-06
1.05082365824734e-06
1.42891653041357e-06
-1.21717937758708e-05
-2.69082644148682e-05
-2.29782615727114e-05
-2.40125488263177e-05
-1.86568544844767e-05
-2.82429057441735e-05
-2.36543724126924e-05
-1.68185825539442e-05
-3.95024266657906e-05
-2.10984032871457e-05
-3.6671210372465e-05
-1.96569134981533e-05
-2.18000154717536e-05
-1.79604631376126e-05
-1.16289936327336e-05
-5.53470612663713e-06
-3.94318235619909e-06
-2.56399299571339e-05
6.74753918720849e-06
-2.52189885137688e-05
-1.79892787087679e-05
-2.30927245792785e-05
-1.00119476922593e-06
-1.95985462065514e-05
-2.7847936545516e-05
-2.17719387091182e-05
-3.00051655901765e-05
-1.35858202764699e-05
-1.87526146528035e-05
-5.32358606831289e-05
-1.4208628680619e-05
-1.40209286939889e-05
-1.40211004486809e-05
-1.22901283066946e-05
-2.04780717653348e-05
-5.18974564383654e-05
-2.08531478083802e-05
-9.8501827346008e-06
-4.89749665527193e-05
-2.27394455102272e-05
-8.92463333811705e-06
-2.03034969676169e-05
-2.58171998485576e-05
-3.36705805978577e-05
-3.4835573923593e-05
-2.16009963916528e-05
-2.63165881633453e-05
-1.17306613046938e-05
-2.23772104522467e-05
-4.49627608678882e-05
3.51172489811738e-07
-2.55006065934468e-05
-3.70175096926392e-05
-2.22272912766597e-05
-2.84607895059304e-06
-3.20166113680187e-05
-2.45407886454054e-05
-2.38822722577313e-05
1.11395034385169e-06
-1.40426370666117e-05
-3.47227510583756e-05
-1.74187028576817e-05
-1.72750036451426e-05
-1.38085176625329e-05
9.64300989672074e-07
-7.7408467950608e-06
-4.46920337434635e-05
-1.35709197198469e-05
-3.46671305919565e-06
-2.28724357120808e-05
-3.37763872790556e-05
-2.46711643106804e-05
-3.12841425951432e-05
-1.29897298479957e-05
-2.59746630875306e-05
-1.37884726718863e-05
-2.06365973103834e-05
-6.984177225562e-06
-5.75131212974881e-06
5.04225157314096e-07
-2.54157661532345e-05
-2.10222075701388e-05
-1.99237966484752e-05
-4.43403559389078e-05
-2.73291257431194e-05
-2.52605882220123e-05
-4.30250104389726e-05
-8.47666936580907e-06
-2.28278964168972e-05
-4.45398336405677e-05
-2.17930570679733e-05
-1.69722569612953e-05
-2.27680131707725e-05
-2.26334985062913e-05
-2.14329878181145e-05
-6.78044396413829e-06
-2.721039176808e-06
-3.73922838194707e-05
-1.82385428551663e-05
-1.19664332386211e-05
-2.20367158126151e-05
-2.07363138751316e-05
-2.39785625872096e-05
-1.34816550163183e-05
-9.91448552705003e-06
-1.26713645428999e-05
-1.10789020887536e-05
-1.83546098388193e-05
-4.06437866943338e-05
-1.67507979714198e-05
-3.80666000688975e-05
-2.24175925713792e-05
-1.95282469489284e-05
-4.07266438836717e-05
-1.82620831915643e-05
-4.21666353995355e-05
-1.14934633681203e-05
-1.76300377939522e-05
-2.36449164148712e-05
-3.9549722348169e-06
-3.59148776394697e-05
-2.54131159142642e-05
-3.20219160060923e-05
-1.24858369951371e-05
-1.4122190490181e-05
-2.19561254209304e-05
-3.09480372804525e-05
-2.61943195051458e-05
-3.67701878344083e-05
-2.77820982253675e-05
-2.68557918172228e-05
-1.39650131225468e-05
-2.60178832073616e-05
-2.04844291582553e-05
-2.92210772603186e-05
-2.0481992373414e-05
-1.19778422427548e-05
-2.52327689240565e-05
-7.07178092657498e-06
-3.03504969700597e-05
-2.37697431986162e-05
-8.74718320773564e-06
-2.24025671924293e-05
-1.91293079253927e-05
-3.08756413053527e-05
-1.33438522773766e-05
-3.44139714517617e-05
-2.81611996368303e-05
-7.62937144913444e-06
-4.4280251846827e-05
-2.51599827930282e-05
-8.47581576525615e-06
-2.53898200167774e-05
-2.607752194454e-06
-2.94964539200423e-05
-3.25067448640912e-05
-2.37848216342931e-05
-2.20658487686978e-05
-1.34442784605149e-05
-2.75831434428807e-05
-1.55197530519446e-05
1.45615253929628e-06
-1.08128511858656e-05
-3.59789434759086e-06
-4.81662391016019e-06
-4.96253461876761e-05
-2.22341985114846e-05
-1.1240644979561e-05
-2.89732391559243e-05
-1.82034710808588e-05
-2.22926132920527e-05
-1.30765899171325e-05
-2.34674538165735e-05
-4.28805272758574e-05
-4.79954011475904e-06
-2.56158069770409e-05
-7.87468321429751e-06
-1.18657488908562e-05
-2.9187850000053e-05
-1.98227054199048e-05
-1.28410590046189e-05
-7.56439145448105e-06
-1.65863759804475e-05
-6.30594549661381e-07
-3.69763560772383e-05
-3.0548126948983e-05
-6.56696747962881e-06
-1.36961046317526e-05
-2.49586111379631e-05
-3.07049591238003e-05
-1.17186980513492e-05
-2.73961904748007e-05
-2.9164838736979e-05
-1.55068662085836e-05
4.6318753967535e-06
-2.85973496573365e-05
8.07543678786053e-06
-2.27388893816698e-05
-3.08693641396163e-05
-1.1723667401009e-05
-1.74488598888807e-05
-1.57304722359877e-05
-1.42956902319126e-05
-1.59628860118862e-05
-2.83463541377442e-05
-2.18215718571659e-05
-2.34238415253522e-05
-2.67350237800757e-05
-2.28152590693094e-05
-4.56119846784592e-06
-3.53462886249557e-05
-3.22668637509956e-05
-2.49734384067678e-05
-3.98928607319497e-05
-1.12042111655852e-05
-1.44980117531619e-05
-8.67229346184488e-06
-2.10961929004239e-05
-3.00971184953053e-05
-4.02027864885746e-05
-2.83079739204621e-05
-1.41194269188934e-05
-2.24369031338913e-05
-1.39177943381947e-05
-3.65042378620028e-06
-2.59754033320224e-05
-1.5359404868557e-05
-1.13300135615847e-05
-1.57813756054353e-05
-9.29633524293486e-06
-1.28067001572571e-05
-1.74929550560942e-05
-6.83621427920758e-06
-3.65078906322414e-05
-2.45872474071416e-05
1.62700860371848e-05
-8.60292827153565e-06
-2.68732513949058e-05
-8.2651361908282e-06
-4.18606527942544e-05
-1.30715685233782e-05
-1.14013848515682e-05
-5.47275842506877e-06
-2.61481847424344e-05
-1.18451122341394e-05
-1.05895224467562e-05
-2.96727183044262e-05
-1.59669141962217e-05
-1.67912576268109e-05
-2.76869130837857e-05
-4.83112418240726e-06
-1.79624738134319e-05
-3.50534822425335e-05
-1.25612663967613e-05
-6.78043222685489e-06
2.92367699604229e-06
-8.15351958658831e-06
-2.36573479600403e-05
-2.21691433063143e-05
-1.95426155633755e-05
-2.98779556269089e-05
-2.70544380173687e-05
-2.5678769598389e-05
6.93048306185835e-07
-3.049549823622e-05
-4.02934502954212e-05
-3.68241163934115e-06
-1.26623949320757e-05
-6.5316332157119e-06
-8.04521683543076e-06
-3.75439554545325e-05
-1.28691227608848e-05
-3.5297981117704e-05
-3.76300829954753e-05
-1.89201487676894e-05
-2.29839897011453e-05
-4.15478391470726e-05
-3.25495160740995e-05
-2.78573002891959e-05
-1.49520325089578e-05
-2.15841134135344e-05
-2.55002439290589e-05
-1.05614614485991e-05
8.22623100611428e-06
-1.43849493642847e-05
-7.90782097833873e-06
-1.89970551460629e-05
2.29725990910472e-06
-3.27027976152486e-05
-3.19762291449532e-05
-3.07513551956318e-05
-1.07160931529063e-05
-1.79837080609868e-05
-3.66491132205346e-05
-2.26951145478405e-05
-2.03855101788702e-05
-3.6083481915573e-05
-2.01543446292388e-05
1.07823004655802e-05
-5.79141343338424e-06
-1.28961927263627e-05
-2.46452202817614e-05
-1.48880335909835e-05
-1.50943985626996e-05
-5.77328271693811e-06
-3.22154042290683e-05
-2.64308031073635e-05
-1.40568511686916e-05
-9.44047535661171e-06
-2.71449930896567e-05
-2.00723477893375e-05
-9.13619444244466e-06
-6.18611663093697e-06
-5.13001815847903e-06
-3.75309216546885e-05
-4.50176435871704e-05
-3.04203054014221e-05
-3.14910008903225e-05
-1.46093931408829e-05
-2.73657163498333e-05
-1.76638077984703e-05
-2.91548365649482e-05
-3.42060791975138e-05
-2.64307584995308e-05
-3.34877183376571e-06
-2.78437462826593e-05
-1.16284869323559e-05
-2.2486629166827e-05
-1.70317952657804e-05
-1.26899258911455e-05
1.45434585718987e-06
-1.51486726260764e-05
-4.77717360710375e-05
2.4897453107663e-06
-7.02841532945038e-06
-3.33391535755862e-05
-1.83491170810297e-05
-1.47427780761826e-05
-2.54368094039879e-05
2.93072876051165e-06
-3.43340460811707e-05
-1.81660768108853e-05
2.9029620424959e-06
-2.13734119230986e-05
-2.48158009767872e-05
-1.26987497073711e-05
-2.06046062106743e-05
-1.12527137726887e-05
-3.36000629567307e-05
-3.48553827809718e-05
-2.84520578527939e-05
1.53095453629136e-06
-3.6423194551158e-05
-4.0670232957672e-05
-4.92950838938882e-06
-1.37275969485849e-05
-4.55687887335408e-05
-2.40611324294124e-05
-4.02246192543582e-05
-1.37976222819437e-05
1.32331044969234e-05
-7.67251278407922e-06
-3.39038667288133e-05
-2.77265327359665e-05
-3.67926199776602e-05
-1.59421024736511e-05
-2.96744588580636e-05
-1.83914710231329e-05
-2.0971447956615e-05
-3.93885027033741e-05
-1.36759028809862e-05
2.62408821214323e-06
-2.44683857300235e-05
-3.85259081825866e-05
-2.64371850333274e-05
-1.52426829254648e-05
-1.6627879503342e-05
-2.7514666997603e-05
-3.08701945340697e-05
-1.69618836609092e-05
-6.83946210820785e-06
-3.60165703330734e-06
1.29930078294288e-06
-1.01081862592234e-05
-1.01248970890718e-05
-4.9838866753869e-05
-2.85751494461629e-05
-4.0975138582491e-05
-1.40889626486493e-05
-2.51394768933972e-05
-5.77315187234378e-06
-1.95223468499378e-06
-2.62343057401976e-05
-2.15378925847349e-05
-3.39970549193062e-05
-3.95680398291802e-05
2.17926322240264e-06
-1.81546428726196e-05
-3.0654527703179e-05
-8.82046149400294e-06
-1.46065197767332e-05
-1.992513492207e-05
-1.17077524800534e-05
-1.04653231071998e-05
-4.9924694984095e-06
8.62641169268893e-06
-6.89915740657588e-06
-2.55289211971601e-06
-1.45019123456921e-05
-1.83350634996715e-05
-1.98038442632552e-05
-1.76992681456056e-05
-1.73145032628309e-05
-1.51527326825695e-05
-1.17991418491845e-05
-1.88995394486049e-05
-5.79768855599901e-06
-1.63469645143846e-05
-4.22578019298031e-05
-6.12808687880896e-06
-1.84172551102665e-05
-2.93132047440797e-06
-1.04698800028461e-05
-1.24139073745486e-05
-3.37375276488882e-05
-2.01469082292656e-05
-7.30609296606108e-06
-3.08615415652355e-05
-2.47663181034146e-05
-2.80254319643649e-05
-2.94821787835235e-05
-1.44822458339104e-05
-2.90678725409842e-05
-3.27149427825441e-06
-2.09998211575814e-05
8.59112687155169e-06
6.3124140926999e-09
-4.48203280101683e-05
-1.54063927985263e-05
-3.68125091205468e-05
-3.90650991477701e-05
-3.29751984596304e-05
-3.87996911552396e-05
-2.53334982748055e-05
-2.78749147050652e-05
-4.06812830219705e-05
-4.23654603185061e-05
-3.16387110183344e-05
-3.72755386269069e-05
-2.71932555876785e-05
-4.48974730559146e-05
-1.50910321982002e-05
-4.51948977602572e-05
-3.72233023869781e-05
-4.13358547283198e-05
-3.02015281379098e-05
-3.90031347940071e-05
-3.03096668285455e-05
-3.41558241446003e-05
-3.74475786489499e-05
-2.34750939658292e-05
-3.80250745798263e-05
-1.33900339061545e-05
-1.82931336373895e-06
-2.62580055059051e-05
-3.64211663508606e-05
-4.63416556760047e-05
-2.11202410952517e-05
-3.6686951278865e-05
-3.85812047776268e-05
-2.75395905590314e-05
-1.15934924741382e-05
-1.81130824491679e-05
-3.69113698979749e-05
-2.28636433172965e-05
-3.12397103251303e-06
-8.32255085190128e-08
-2.53487384495634e-05
-1.1159317564538e-05
6.6482703662366e-06
-3.82655831571225e-06
-1.4158647952783e-05
-4.01675185276116e-05
-6.93652592459044e-06
-2.43376732094173e-05
-9.82536176535951e-06
-2.29287428884769e-05
-3.04572171849358e-05
-2.00824329400524e-05
-1.55150405070432e-05
-1.1362296277959e-05
-2.74097544227839e-05
-2.30475326861376e-05
-1.84572823894483e-05
-2.66590971083983e-05
-1.82359598538685e-05
-2.3004093151539e-05
-8.93609673033501e-06
-2.25446687446443e-05
-1.52621789071184e-05
1.9361124974519e-06
-1.81944837731364e-05
-1.3238529316715e-05
-1.16311553084161e-05
3.20920065597886e-06
-1.87142446084055e-05
-2.27538084410496e-05
-7.08157614105021e-06
-1.95795787652262e-05
-1.44832625006058e-05
-1.27604943027461e-05
-8.67795181835336e-06
-1.09285925403116e-05
-2.24929135715656e-05
-3.63314716862171e-05
-1.61537568849118e-05
-1.85944925008642e-05
-6.28070190978547e-06
-3.6110916592723e-05
-2.40318783864758e-05
-9.63687045537055e-06
-2.25090392491934e-05
-1.64339630427902e-05
-3.18677436433e-05
-1.65004456296983e-05
-5.29536392844151e-05
-1.12773378573935e-05
2.92003075034396e-06
-2.45317634688088e-05
-3.42090070456735e-05
-2.12699995623861e-05
-3.0569814739179e-05
-2.24245561175418e-05
-9.57964608714023e-06
-4.33234954820929e-05
-1.56800847390467e-05
-3.10419199109893e-05
-1.24651965744883e-05
-2.42957804495334e-05
-3.22509393725413e-05
-4.58199424320644e-05
-3.65579000720406e-05
-3.06126977640944e-05
-5.44246877409866e-06
-2.06634797385393e-05
-1.53167403903584e-05
-9.38274607965196e-06
-2.42321155835428e-05
-3.43900369276271e-05
1.01011468597854e-06
-1.87669549125578e-05
-2.66201078952243e-05
-2.88569996373225e-05
-1.80512412133145e-05
-2.70307776983465e-05
-3.23482058711819e-05
-1.16465523991003e-05
-2.29315389395455e-05
-2.17092172412538e-05
-8.3675575956831e-06
-2.67870382430195e-05
-1.96894022859068e-05
-7.97552209571708e-06
-1.34384727305641e-05
-1.9711567228757e-05
-6.18448814429761e-06
-2.76418408492533e-05
-1.30166073354688e-05
-1.43098890572599e-05
-2.21840545660548e-05
-1.32207961991636e-05
-2.11245898196828e-05
-1.38178203660691e-05
-3.67714185260415e-05
-2.37409947074058e-05
-9.45664570129096e-06
-3.08977700653973e-05
-3.06607740300246e-05
-3.12627629514829e-05
-7.5416011437089e-06
-4.16175926897821e-05
-2.17751594176656e-05
-2.5668956878279e-06
-2.61407581850438e-05
-1.74068665165755e-05
-8.13546339780189e-06
-2.95817772846795e-05
-3.03891707852933e-05
-2.58896524567745e-05
-2.38343846190737e-05
-2.5293778474559e-05
-2.51949783426184e-05
-2.69531028198742e-05
-3.56399429736374e-05
-2.46408036060098e-05
-4.23109906204061e-05
-1.68471829508567e-05
-5.55483861091976e-06
-3.4006549286568e-06
-8.3831779984814e-06
-4.45700372561924e-05
-3.28365434511677e-05
-2.30624223173413e-05
-3.38972163189492e-05
3.32894494064277e-06
-1.46490970893028e-05
-1.28789459046599e-05
-2.07257357359665e-05
-1.76544937809786e-05
-2.72977052797456e-06
-6.01074534757131e-06
-3.44543315771458e-05
-4.55952332170893e-05
-9.2604336750381e-06
-4.33275251295749e-05
-3.98207105358016e-05
-3.41593461983384e-06
-2.00184023876457e-05
-4.60757004535428e-05
-3.13978265083421e-05
-2.81479075736216e-05
-3.73590996145772e-06
7.8424077997966e-06
-3.04021593613673e-05
2.06569274915765e-05
-2.18414306168034e-05
-8.50707258127086e-06
-2.05472278757222e-05
-1.10251799341217e-05
-3.70534840977809e-05
-2.60840800809486e-05
-1.94356255397468e-05
-4.11569352255624e-05
-1.52936738080908e-05
-1.85963088305361e-05
-1.71967132126835e-05
-2.73079300229555e-05
-3.26076001395771e-05
-7.32066762180991e-06
-2.52443144894704e-05
-3.12722069680939e-05
-8.05410896728875e-06
-1.18540959146934e-05
-8.11488166453117e-06
1.63560830416358e-06
-7.99704708828106e-06
-1.18041728277276e-05
-1.47224829199262e-05
-1.00215821090753e-05
-2.3412057434254e-05
-1.42189167065503e-05
-2.07279869851919e-05
-2.44273741050763e-06
-3.72384366628736e-05
-3.26717526274912e-06
-5.19256668055817e-06
-1.75828904063295e-06
-3.21625518959638e-05
-3.49460615431019e-05
-2.71694035204205e-05
-1.06788433786741e-05
-9.8651871992216e-06
-5.69568827177675e-06
-3.59281933813342e-05
-1.94562194781213e-06
-2.69378546517545e-05
-1.84690594311786e-05
-7.538793773286e-06
-9.22116548427315e-06
-2.9136900358087e-05
-6.3590816832205e-06
-2.11308099438465e-05
-2.31094352668434e-05
-3.13410858731162e-05
-1.43553955322205e-05
-5.87283680194829e-06
-9.30544434225728e-06
-2.48701337809322e-06
-2.98529754727105e-05
-2.72823959805163e-06
-2.29247974921262e-05
-2.25650966513048e-05
-1.36945260775425e-05
-1.91900590577805e-05
-1.25904859332059e-05
-1.72737949855866e-05
-2.30319262762162e-05
-2.62311321404721e-05
-1.71207281105035e-05
-9.04458397057484e-06
1.75588739713181e-06
-1.85676292219199e-05
-3.42214043493718e-05
-1.42259214236218e-05
-1.4721487077575e-05
-1.7409377325678e-05
-3.66956252582359e-05
-1.73157512209319e-05
-8.21566576111646e-06
-1.1217801664901e-05
-3.74010932288532e-05
-2.04049694064865e-05
-1.18262728050907e-06
-2.68410264775285e-05
1.97420556849481e-06
-2.12670614850662e-05
-3.2243559060023e-05
-6.70134002094891e-06
-7.55460763852119e-06
-2.90159511900364e-05
-1.73770562758491e-05
-3.8033086547854e-05
-4.20668850497267e-06
-6.31335471494943e-06
-3.77385397521146e-05
-2.63703774961886e-05
-3.43401588124707e-05
-2.62598546507602e-05
-3.14387448684637e-05
-1.99725925573478e-05
-1.33291695520607e-05
-2.03325009036807e-05
-1.57376207930952e-05
-1.03518461589028e-05
-2.97326960487687e-05
-6.96168916998206e-06
-2.98568102157362e-05
-6.23066262219472e-06
-2.00693407113066e-05
-2.0857388297985e-05
-7.61143691522457e-06
-1.37321157331512e-05
-1.66409873104578e-06
-1.89365579046931e-05
-2.23908160322432e-05
-4.68055440864844e-05
-3.01914102687435e-05
-3.91545684049672e-05
-1.65385046686116e-05
-1.00070380428822e-05
-1.79420823394373e-05
-2.91135612683053e-05
8.90915250564024e-08
-2.07087624278579e-05
-2.36966013727726e-05
-2.00049038656596e-05
-1.70484701907703e-05
-1.27442547594036e-05
-2.6816130382238e-05
-6.09611903306398e-06
-3.78103549892331e-06
-2.85674166453807e-05
-1.79783199752006e-05
-1.50560224237603e-05
-1.46178662286048e-05
-3.41715831302912e-05
-3.01822390435571e-05
-2.07835133139706e-05
1.80663204045798e-06
-3.32373136119626e-05
-2.96204502181868e-05
-1.53109198665418e-05
-4.14621883653669e-05
-8.47958014344321e-06
-2.18029228831963e-05
-3.53637416673677e-05
-2.26795621888933e-05
-2.12131174844218e-05
-2.60882874750475e-05
-2.6211033928713e-05
-2.19407122708466e-05
-1.48211863511795e-05
-1.8876010615468e-05
-1.28300541625518e-05
-1.89484675972437e-05
-2.82188216267625e-05
-2.61799441929448e-05
-1.9886503373901e-05
-5.03836312607157e-05
-1.58180768631118e-05
-9.23234712105773e-06
-1.72630267022761e-05
-3.0448992348481e-05
-3.9981962072315e-06
-1.08450444751374e-05
-4.81466914129248e-06
-2.03085840768643e-05
2.55109132892716e-06
-9.05832017362755e-06
-2.42475747774395e-05
-1.40855789024879e-05
-1.16365564748593e-05
-2.02702091520438e-05
-3.01350777139394e-05
-2.38554601363576e-05
-1.65685288567042e-05
-9.38129952366105e-06
-1.25347176365862e-05
-2.31492177326964e-05
-1.4583507010681e-05
-1.70912117933419e-05
-6.51147317172229e-06
-2.39776658086305e-05
-3.33095186859744e-05
-3.27443612384916e-05
-3.31124997028119e-05
-2.11042085992579e-05
-2.54610921018268e-05
-1.34958485370621e-05
-5.20056308844083e-06
-1.57823403772543e-05
5.35545742315285e-06
-1.6444557978561e-05
-2.24739884307007e-05
-2.33010221463927e-06
-3.1425150754016e-05
-8.34986170923939e-06
-1.35285077026175e-05
-2.76226459501383e-06
-3.6597326228696e-05
-5.01255373424503e-05
-1.76035949047125e-05
1.40963791687977e-06
-1.67453899424355e-05
-2.78667983242775e-06
-4.14319064954232e-05
-1.32573363747834e-05
-1.26306531938459e-05
-1.41561335291664e-05
-3.92731626636491e-06
-1.78702402764101e-05
-1.48931665332988e-05
-2.06604240029722e-05
-1.04197961261853e-05
-2.79175844983406e-05
-2.55264848418499e-05
-3.91249964494303e-05
-3.93925123623622e-05
-8.96979820729759e-06
-1.50126195418683e-05
-5.03434724741348e-05
-3.14163027667565e-05
-9.33733777766685e-06
-9.22106063832334e-06
-6.02411690700772e-06
-2.68019070312186e-05
-3.15548780488888e-05
-1.89860382278874e-05
-1.85976825343049e-05
-2.17477898709754e-05
-2.69218252706786e-05
-1.69893455538847e-05
-3.32936927300813e-05
-2.51059428313627e-05
-3.91791459482043e-05
-1.19643226467638e-05
-3.96476324243798e-05
-2.85306616442235e-05
-4.74558788238877e-05
-4.23984059507343e-05
-3.49304818265998e-05
-1.63016334036782e-05
-2.4060829298563e-06
-2.08357672855847e-05
-1.27266345048462e-05
-3.60236097895629e-05
-1.97525140419805e-05
-2.38317210000798e-06
-1.09493652533627e-05
-3.34032417526151e-05
-2.51554932786291e-05
-2.42822403305481e-05
-5.85155955465686e-06
-7.53557989506945e-06
-1.93480909495391e-05
-1.16961278236824e-05
-2.53144070906419e-05
-1.64990514303262e-05
1.69563546133185e-07
-2.89556673916719e-05
-2.09286958838965e-05
4.45545356221116e-06
-1.29477517041682e-05
-1.58051465259324e-05
-1.81036937525239e-05
-1.98652124284781e-05
-8.11137563694419e-06
-1.18122134378656e-05
-2.15679067700522e-05
-2.93326370022712e-05
-3.23382143908316e-05
-1.92706843324374e-05
-1.81151981466042e-05
-8.91832321547117e-06
-2.6221701533149e-05
-1.68760156973429e-05
-1.03210789255992e-05
-3.72144718766507e-05
-8.70974996323054e-06
-9.17630794853496e-06
-1.77707683187541e-05
-2.24735793522978e-05
-1.29672433657379e-05
-2.73246762259786e-05
-1.60692228166767e-05
-2.16058582169908e-05
-2.65414263797172e-05
-2.05306705790629e-05
-1.94368639983516e-05
-1.24432948303354e-05
-9.6430661507881e-06
-2.52065651509229e-05
-1.43513644449245e-05
-2.41981814834372e-05
-3.07332240451933e-05
-5.32825110142902e-05
-2.51322550637733e-05
-1.12904181396212e-05
-1.74565986646929e-06
-2.90579716788491e-05
-2.88158263252649e-05
-1.30135034006213e-05
-2.3900587202078e-05
-1.32574986848694e-05
-4.8430413935721e-06
-1.41424356907182e-05
-1.64630958825212e-05
-2.41615134605002e-05
-1.62780103985147e-05
-1.71576835041754e-05
-1.78802694453197e-05
-2.08645512308433e-05
-1.95005265428996e-05
-1.1996867508557e-05
-2.9647369623151e-05
-1.4103579913137e-05
-1.33821666124548e-05
-1.32784508191435e-05
-2.25564012105597e-05
-2.74625217513782e-05
-2.38454465037865e-05
-2.23855109362534e-05
-2.73473154759391e-05
1.81568732428648e-07
-2.89275602002417e-05
-1.09511732157238e-05
-2.71563143500905e-05
-1.69814428758e-05
-1.85959401503822e-05
-2.66632255619572e-05
-1.34918809208194e-05
-1.46072881198418e-05
-1.62720923527338e-05
-1.5808382766411e-05
-3.81550107345936e-05
-2.79585087232627e-05
-5.01159627723664e-05
-1.66510606952906e-05
-3.25738522300957e-05
-3.66505089493593e-05
-2.55965306383123e-05
-1.81927665473972e-05
-2.08648867807841e-05
-1.33924522301608e-05
3.36011694505585e-06
-2.51459998164785e-05
-1.92106249464579e-05
-3.30110317067589e-05
-1.65436315201769e-05
-2.27236820061748e-05
-2.96511825790089e-05
-4.81071289360958e-07
-2.06050889621519e-05
-1.33897004697103e-05
-1.03580072613274e-05
-9.62929396732113e-06
-1.61576058539522e-05
-2.26842052667517e-05
-2.27681473515421e-05
-5.04973704829341e-05
-1.33700584825144e-05
-1.00926426815084e-05
1.24356136743803e-05
-5.15858191281025e-06
-2.85376285819834e-05
-2.46311544312848e-05
-4.60640629991023e-05
-1.66466666549931e-05
-1.49420059603351e-05
-2.92385337072172e-05
-2.75652307314124e-05
-4.3886853496266e-05
-3.55982581148825e-05
-2.55109507220565e-05
-2.66940032852677e-05
-4.48519506368969e-05
-8.85529412815221e-06
-2.00609167620086e-05
-8.59165343336401e-06
-1.2780938314018e-05
-2.80311508306565e-05
-2.64064304634141e-05
-9.74091952668761e-06
-2.45952637343253e-05
-3.87653569781791e-05
-1.62118973463195e-05
-2.1697087383861e-05
-2.16622805917952e-05
-3.18816343919882e-05
-1.27942504810749e-05
-1.76267967935898e-05
-9.39785766921949e-06
-3.05173646173618e-05
-2.40392069268472e-05
-1.97088688735513e-05
-2.56784907460682e-05
-1.63369876309332e-05
-2.76944666233952e-05
-2.24797854304752e-05
-8.70580613596508e-06
-2.84194464671599e-05
-1.16699070550616e-05
-1.6620037125318e-05
-5.59484163689744e-05
-1.62462681317563e-05
6.43632705941964e-06
-2.45325924199543e-05
-3.07706544559299e-05
-1.48701321267755e-05
-1.97561866265614e-05
-2.1437389477344e-05
-1.62134440530647e-05
-1.45562612988143e-05
-3.81906597425841e-05
-2.66459953185725e-05
-2.55243087960643e-05
-2.88876588567793e-05
-1.98928317062391e-05
-4.73553028134419e-05
-1.04364108833616e-05
-3.01818058376044e-05
-4.2316274189281e-07
5.4894595881263e-06
-2.17759697220027e-05
-1.28817742325398e-05
-1.53926979698009e-05
-4.22120804773303e-05
-2.81739976044099e-06
-7.1408424220738e-06
-1.38341256623221e-05
-1.57133133682831e-05
-1.34333210658512e-05
-1.47406215642183e-05
-4.45902503530654e-06
-1.74183573648628e-05
-1.29553852851713e-05
-2.87160043865352e-05
-1.35708683747849e-05
-1.13343310315224e-05
-1.12329365726458e-05
-4.3695339527197e-05
-4.32942405115849e-06
-3.30894355014856e-05
-1.83412946347503e-05
-1.80566334747809e-05
-1.64636747015354e-05
-2.67994469754722e-05
-1.26487479959244e-05
-1.82162271695318e-05
-1.68282001109554e-05
-2.88604750840307e-05
-1.99270269416357e-05
-2.26680497481861e-05
-4.57909111207843e-05
-1.46297992209819e-05
-9.49447911488218e-06
-2.54381464012436e-06
-2.12254569305036e-05
-1.21187035035319e-05
-1.77125304978458e-05
3.69531105109071e-06
-1.34972223765825e-05
-2.44165489193329e-05
-3.12391535940574e-05
-2.2843190396963e-06
-2.71632962826009e-05
-3.78595795166826e-05
-4.04048642430055e-05
-9.58046289576646e-06
-1.75078315449571e-05
-2.48875157912956e-05
-6.31220549108314e-06
-1.24339488016467e-05
-2.73764853743783e-05
-1.6300085972166e-05
-1.45510399255798e-05
-4.18107629797247e-06
-1.26500746306994e-05
-1.06684445258597e-05
-1.16746413427286e-05
-2.28959064841521e-05
-1.25037582282953e-05
-1.43967064332405e-05
-3.67458575625342e-05
-2.10578535710592e-05
-2.74763687182071e-05
-1.29100518970764e-05
-2.75960007759603e-05
-1.2981249915705e-05
-2.61173412352762e-05
-1.55862428695107e-05
-3.73169086572863e-05
-6.44743615867429e-06
-2.76390864659954e-05
-1.87652620079437e-05
-1.49695782281819e-05
-2.60581819063571e-05
-2.44963378957842e-05
-2.13153385608177e-05
-4.70507943879332e-06
9.95878415513247e-06
-5.79583218183618e-06
-1.43153490543819e-05
-3.61708009215016e-05
-3.57134207862999e-05
-2.41297193253507e-05
-2.56318369460261e-05
-2.99505141674318e-05
-8.12309000845723e-06
-3.34350052818927e-05
-1.07856240386499e-05
-1.22339377928957e-05
-5.18843558700472e-06
-4.91967032135886e-05
-2.45649544078868e-05
-2.2682214065302e-05
1.56149721992884e-06
-3.1179946673606e-05
-3.11334713942016e-05
-1.48097837068864e-05
-1.03192444074587e-05
-3.49547173154498e-06
-2.89117041894367e-05
-1.38764191596856e-05
-1.89759343454858e-05
-3.65766934515168e-05
-3.43354505652716e-05
-2.07150607255831e-05
-1.74655536103042e-05
1.70042384775619e-06
-2.68237157051173e-05
-6.75534828043054e-06
-1.87580047794765e-05
-4.81855159281021e-06
-2.72414863720475e-05
-1.19785250002592e-06
-6.51334878153334e-06
-1.24262911704147e-05
-3.02127124904782e-05
-2.2194709864199e-05
-1.41153186021483e-06
-1.05653664286053e-05
-2.22015121519258e-05
-1.3631666854798e-05
-9.13242310944293e-06
-1.24362090379424e-05
-3.08439467401419e-05
-1.56432619201152e-05
-2.33962937114993e-05
-2.70799417465906e-05
-3.22699082129197e-05
-1.29086610619746e-05
-6.67876789996415e-06
-1.92148367699577e-05
-2.89196255022431e-05
-1.85657936885442e-05
-2.61494453958525e-05
-2.67838589470827e-05
-2.53605469483282e-05
-2.06437848486735e-05
5.48828468246739e-06
-1.86539167719989e-05
-2.40147284452431e-05
-1.4097780123315e-05
-3.45606893370893e-05
5.15375889138906e-06
-1.15703803641975e-05
-1.23813510498316e-05
-1.95824939802049e-05
-6.3512092024966e-06
-2.17731052618925e-05
-1.86250708281609e-05
-1.06868615543144e-05
-3.02561335647959e-05
-1.58700938796417e-05
-1.71471630335119e-05
-4.33250303525099e-05
-1.74505252206165e-05
-3.7340292663795e-05
-3.34845562399033e-05
-5.85881714405066e-06
-2.33314821511739e-05
-1.80392083569728e-05
-2.0644803177716e-05
-2.59168425111718e-05
-2.13984084509433e-05
-5.52931120323687e-06
-3.5101997535718e-05
-1.24511216123777e-05
-1.58965628544493e-05
-7.96049019152062e-06
-1.05204140324503e-05
-3.70675438666427e-05
-2.7219672762197e-05
-2.78439356496184e-05
-1.16311215545865e-05
-8.67180890298912e-06
-3.82169689527433e-05
-2.21369508757362e-05
-1.76811417621672e-05
-3.87595447966217e-05
-1.14847966065955e-05
-1.95646918478589e-05
-2.49501602405239e-05
-2.89546942807943e-05
-4.3320522773539e-05
-2.24036970587294e-05
-1.7345580559117e-05
-2.5478653272882e-05
-5.72416048271555e-06
-1.61776360257892e-05
-2.69653747556843e-05
-3.05138144340789e-05
-3.16130654982004e-05
3.26276352311467e-07
-1.97070123012628e-05
-2.69355855172781e-05
-2.43454531792864e-05
-2.6795602185904e-05
-1.52169496174121e-05
-2.37453111202195e-05
-2.3158396287601e-05
-2.47006400087374e-05
-8.71198859789166e-06
5.9533874121636e-06
-2.34472770365614e-05
-3.33856172818584e-05
-4.44026465207888e-06
-1.89312670111921e-05
-1.70639947074821e-05
-3.61722015667437e-05
-1.07794066745059e-05
5.87584328496136e-06
-3.21399503389936e-05
-1.99591810914824e-05
-3.80927346588373e-05
-2.14230242314917e-05
-2.23525880917891e-05
-1.89251301701747e-05
-2.52925991184451e-05
-9.89571223691027e-06
-3.23828057653947e-05
-2.35735733907217e-05
-1.68761642744898e-05
-3.22529475807661e-05
-2.13730706281056e-05
-1.34571926797166e-05
-1.34027673337835e-05
-6.21621601193518e-06
-2.31711162111573e-05
-1.62331034393816e-05
-4.45767771567892e-06
-1.94206656646219e-06
-1.99081387691661e-05
-2.33125087814312e-05
-1.49983409645469e-05
-1.13561651737077e-05
-2.7979650487016e-05
-4.74107141977155e-06
-2.52330954100491e-05
-3.48284091417707e-05
-1.41065244241649e-05
-6.7626139041765e-06
-1.65142969945157e-05
-1.27621673849174e-05
-2.70796555488924e-05
-3.21895360167987e-05
-3.2192204373111e-05
-4.39346177292344e-06
-7.67277711790953e-06
-2.58378207066674e-05
-2.31359109398665e-05
-2.5697562469138e-05
-1.54477127334577e-05
-2.4005531550653e-07
-2.38169178966795e-05
-1.19056525973036e-05
1.0323051130854e-06
-1.16889981618088e-05
-2.84428957744603e-05
-3.63597183996692e-05
-1.77886586119138e-06
-1.07649613850271e-05
-1.729279754166e-05
-1.38441929057923e-05
-3.0798917924241e-05
-2.58940220188825e-05
-2.91089212535063e-05
-2.2430442428668e-05
-3.02587124423376e-05
-1.18081307281409e-05
-9.67042601530785e-06
-1.28087684439896e-05
-3.34963459821386e-05
-1.37689389472517e-05
-2.39208045892957e-05
-1.6640596357249e-05
-1.70038672021929e-05
-5.66380356420553e-06
-9.4281776426653e-06
-1.5254325297063e-05
-2.42898279278759e-05
-3.18452874081296e-05
-4.00702711286182e-06
-1.73978542591778e-06
-2.4369215912356e-05
-3.50873656739971e-05
-1.07913416882013e-05
-3.32416639956653e-05
-2.37644606361519e-05
-1.4932244457066e-05
-4.22948417808561e-05
-3.68629740000013e-05
-1.47669796515931e-05
-2.42622757247291e-05
-3.56355539605528e-05
-2.15835761201807e-05
-2.99327690159476e-05
-3.78819402412363e-05
-2.30603438429189e-05
-4.87617277632686e-05
-3.4227730814362e-05
-2.39405341714369e-05
-3.00054654078493e-05
-2.36301344345923e-05
-3.57359444941976e-05
-1.54097316278192e-05
-1.80569458070525e-05
-3.4185588554933e-05
-1.13244848795075e-05
-1.96005042582859e-05
-2.24713594712583e-05
-2.99956531947373e-05
-5.36641681528353e-05
-2.90822180766619e-05
-1.92275306141035e-05
-1.5204588210384e-05
-3.21652172958623e-05
-2.64812386056511e-05
-3.28741188633977e-05
-2.3086312056313e-05
-2.64690323743613e-05
-1.62036572678709e-05
-3.38675188605378e-05
-2.63329622285192e-05
-2.91497788256166e-05
-1.96776152227882e-05
-1.62481480176791e-05
-3.25362562798595e-05
-3.37509441776825e-05
-1.96390900461678e-05
-3.12515881011558e-05
-2.42788288717881e-05
-1.93069112356783e-05
-2.63651967307724e-05
-1.45030378131524e-05
1.83976406168838e-05
-1.53058940622792e-05
-1.3766511544868e-05
-1.93600853346774e-05
-1.85852499044278e-05
-4.31780908038209e-05
-3.24502706390424e-05
-2.85743534201675e-05
-2.50713093494874e-05
-3.37941886570177e-05
-7.66739676525555e-06
-1.8364101354286e-05
-2.94455668673836e-06
-4.64402401343567e-05
-2.33656026153866e-05
-2.22898143394803e-05
-7.34135845421438e-06
9.4999255898651e-06
-2.88636449516395e-05
-3.79809284078444e-05
3.0429418082319e-06
-3.44424424161502e-05
-1.71955928210192e-05
-2.13057661307203e-05
-1.85507174377885e-05
-2.34941435515287e-05
-6.66163293008087e-06
-9.58329818299297e-06
-1.34141758987099e-05
-1.09849369011286e-05
2.36081683183171e-06
-1.83321996816915e-05
-8.62387186843486e-07
-1.31429754002899e-05
-4.19556098352508e-05
-4.1285194297002e-05
-2.17665884329785e-05
-7.36442595853089e-06
-2.07095957104625e-05
-2.69622890803188e-05
-1.9361900849212e-05
-2.46611051518291e-05
-5.70871847392402e-05
-1.02362776513302e-05
-1.77384660223556e-05
-4.64879144127319e-05
-1.04471179622889e-05
-1.99137001608006e-05
-2.39603850758509e-05
-1.13436531527315e-05
-2.62785183166496e-05
-3.8173221583769e-06
-1.36848767546671e-05
-1.85363351896425e-05
-1.64340900692213e-05
-1.70252427951296e-05
-2.15744657448233e-05
-2.21102584638842e-05
-3.65960359354101e-05
-2.04091910644677e-05
-3.45143725721849e-05
-3.53860189230291e-05
-3.62051457732565e-05
-9.59189561275101e-06
4.97240738469124e-07
-2.7500600846224e-06
-1.18631157122187e-06
-2.90911273454978e-05
-6.87954381320408e-06
-1.84010510322205e-05
-2.34177923977339e-05
-3.33259667662601e-05
2.92270600996542e-06
-1.55195490993256e-05
-2.8722543940694e-05
-2.76532009102204e-05
9.61427063757064e-06
-2.52865775890794e-05
-2.34305745751892e-05
-1.50070011180321e-05
-4.05786088522222e-05
-2.42807343748136e-05
-1.13937916448967e-05
-5.89986941342019e-06
1.38034434434019e-05
-1.65770267714658e-05
-8.26753195945553e-06
-3.73896373782494e-05
-3.04181101329001e-05
-2.90050940488564e-06
-1.3701962210101e-05
-3.52296925918743e-06
-1.28571829488433e-05
-3.13627420326611e-05
-1.76755102572835e-05
-5.4463964400268e-06
-7.07349018500851e-06
-3.75415657968223e-05
-9.33540969144563e-06
-2.84948430106721e-05
-2.55324401645959e-05
-4.42917384252593e-06
-1.32517436362951e-05
-2.48992609959584e-05
-2.0394091020281e-05
9.17782148117371e-06
-3.36680391955601e-05
-2.79348970316926e-05
-2.49270991787694e-05
-1.89359018398792e-05
-3.79552438058257e-05
-3.8223276270049e-05
-3.55669318956333e-05
-1.72395185243799e-05
-3.1242571299298e-05
-2.1840019669335e-05
-2.85858832267663e-05
-2.02576836417494e-05
-2.40550919395493e-05
-2.82360003152979e-05
-3.00384767322493e-05
-4.56944426210781e-05
-2.33446692470033e-05
-3.35177512926336e-05
-1.16808313365948e-05
-3.92368861176245e-05
-1.45131335044134e-05
-3.02552959503914e-05
-1.00767197337185e-05
-7.32025512628967e-06
-3.01264465384621e-05
-2.64362659011468e-05
-5.26312365216284e-05
-3.06408268783549e-05
-2.65736807805284e-05
-2.77488690461234e-05
-8.59822195399497e-06
-2.69331629826252e-05
-2.51589807230533e-05
-2.82228534009491e-05
-2.44721146626671e-05
-1.89906117996147e-05
-3.68640032538469e-05
5.43967489421018e-06
-2.20439038133731e-05
-6.03509084963077e-06
-2.93144286205443e-05
-1.78524679242507e-05
-8.30018920172708e-06
-9.05226873347305e-06
-1.5641118052905e-05
-2.83084937214047e-05
-3.70118286821928e-05
3.23310561107127e-06
-3.01825896737233e-06
-1.57579988446919e-05
-1.37483944219688e-05
-4.51867602100226e-05
-2.04338964384164e-05
-5.55406702264929e-06
-2.08381360990895e-05
-1.39400606814e-05
-2.3842932447344e-05
-3.17930126146747e-05
-2.44725970170874e-05
-1.24789516452871e-05
-1.87264007717713e-05
-3.24155912188346e-05
-2.14599518690643e-05
-2.92336373136235e-05
-1.85632882326079e-05
-3.00518713417915e-05
-3.69798077296473e-05
-2.60489195697224e-05
-2.98107246392468e-05
-1.23986111978813e-05
-2.43635375759192e-05
-1.99769596822116e-05
-3.41310161109225e-05
-1.15855744633369e-05
4.10902989666966e-06
-2.19730572695156e-05
-3.50432059592802e-05
-3.07512248654203e-05
-3.20125440047619e-05
-1.75534121158455e-05
-1.19585667324483e-05
-2.94515828203756e-05
1.45656184186673e-05
-4.58668494822279e-05
-3.08589509846478e-05
-3.73365868083604e-05
-1.35530559339121e-05
-1.37206754629212e-05
-3.05642654227001e-05
-2.87526145628728e-05
-4.46813209976522e-05
-2.43908408050997e-05
-2.34288932394453e-05
-2.50199890647759e-05
-8.82665959140232e-06
-2.94728907998968e-05
-1.65946035145964e-05
-2.00418840794507e-05
-3.19195506300246e-05
-9.30740547933386e-06
-2.49538866530579e-05
-2.36800134938205e-05
-1.73370789197867e-05
-1.22624447195189e-05
-3.22297506552712e-05
-6.29862666024436e-06
-2.06115635677426e-05
-5.53820614479471e-06
-4.00754779956678e-06
-2.90274473779536e-05
-7.88168182999483e-06
-1.87095448330666e-05
-3.22112535062841e-05
-2.59369253439497e-05
-1.93130973327838e-05
-4.91448101593506e-06
-4.52514727167122e-06
-1.86926585278801e-05
-3.57919904321482e-05
-4.77037095128609e-06
3.02160438765013e-06
-1.76683401984633e-05
-1.45325480008062e-05
-2.51399927940695e-05
-1.17948837902885e-05
-1.83092371662594e-05
-2.24049677315114e-05
-1.38162407851502e-05
-8.62335368506141e-06
-4.78426614159754e-05
-8.27999173541395e-06
-2.4352429639111e-05
-2.67663054506278e-05
-1.14819817188068e-05
-3.37940987030523e-05
-2.25953961518823e-05
-1.07450000770178e-05
-4.22783423614092e-06
-7.94860354838758e-06
-1.99551452423572e-05
-2.92709074048238e-05
-1.80029214956306e-05
-2.66745145468751e-05
-2.08241628316872e-05
-2.27590162654719e-05
-4.23305228772294e-05
-2.99811856189963e-05
-3.11221053773615e-05
-3.50285163880978e-05
-1.99722362573717e-05
-3.30585996949074e-05
