# Supplementary material for: Research on computational propagation and identification of mine microseismic signals based on deep learning
Source: PLoS One. 2025 Oct 22;20(10):e0334641. doi: 10.1371/journal.pone.0334641 (PMC12543183; doi:10.1371/journal.pone.0334641)
Supplement: S2 Data — (ZIP) [file pone.0334641.s002.zip › 000100500001934.xlsx_0.txt_24.txt.txt]

-2.66395670458466e-05
-1.33739755526828e-05
-2.24422544897778e-05
-1.89227146357547e-06
-2.49497641018838e-05
-2.8037575627614e-05
-2.05331912074015e-05
-6.24171328350155e-06
-1.12010186605644e-05
-1.8037100783014e-05
-1.08275029104505e-05
-1.44311101394063e-05
-1.85458821258733e-05
-9.47201581505881e-06
-3.46857159387048e-05
-2.63475057930713e-05
-1.65983121138451e-06
-1.59808018490256e-05
7.82133318628353e-06
-1.0534480893883e-05
-2.66251019851156e-05
-8.59324471353321e-06
-6.25932416768509e-05
6.39927373940144e-06
4.48627758862889e-06
-3.86806266197501e-05
-2.34955503085316e-05
-2.43349225777671e-05
1.31768118900475e-06
-1.65935075518016e-05
-2.54402840284613e-05
-1.52015367954205e-05
7.29419910888e-06
-3.39944219962835e-06
-1.01614329975608e-05
-2.48209992010321e-05
-2.03572996328314e-05
-5.09559791653889e-06
-2.43370621605978e-05
-2.36522032425551e-05
-8.46551347740761e-06
-1.57973437916127e-05
-2.12211659308364e-05
9.64094966460938e-06
-4.35751196908187e-06
-2.30171468222921e-05
-7.26396800739577e-07
-2.68537162110143e-05
-1.35515070183039e-05
-5.2366349959328e-05
-2.49165437605505e-05
-1.56904255554513e-05
-2.58617007996594e-05
-2.13127029364937e-05
-3.43022932257162e-05
-1.50073021389954e-05
-2.40937121412515e-05
-3.30964849756698e-05
-1.38044297535446e-05
-4.69660378317569e-06
-4.55893605892967e-05
-2.52200502397988e-05
-4.21688468449984e-05
-2.87326934618689e-05
-2.95441744852229e-05
-1.37790250098765e-05
-3.38954368361862e-05
-2.3002697954887e-05
-1.27328935967329e-05
-2.89863068561508e-05
-2.0771984236972e-05
-2.25875864831072e-05
-6.74852936192e-06
-2.15903179209402e-05
-1.80089107871587e-05
-1.4890744266584e-05
-1.18461263522925e-05
-1.18311133380325e-05
-3.55003983621963e-05
8.88397121954139e-06
-2.0088108614659e-05
-1.11807927601167e-05
-1.94429752194053e-05
-9.4495264951473e-06
-1.55519694336073e-05
-2.70514228897188e-05
-3.50036644520459e-05
-4.12058773750377e-05
-2.8315295456733e-05
1.47331960211727e-05
-1.12258936376878e-05
-2.19938883190647e-05
1.00665502533496e-05
-3.80510829768737e-05
-2.83063180552802e-05
-3.00683631456725e-05
-2.03181835536848e-05
-2.40575150111505e-05
-2.77155688144257e-05
-1.22581760404362e-05
-5.65195324306273e-06
-1.20456859342076e-05
-2.06058094201376e-05
-4.55931244281769e-05
-1.38511186799464e-05
-1.77795670226425e-05
-1.25661475124066e-05
-2.682408974776e-05
-2.11582886540356e-05
-3.87444401249474e-05
-8.43042910610643e-06
-7.30601804412906e-06
-2.89572423896666e-05
-1.135870120034e-05
-1.15381123562417e-05
-3.70277555391648e-05
-1.52175322211933e-05
-5.67363390693411e-05
-2.3102521621778e-05
-1.36930822499151e-05
9.52856100337441e-07
-1.51808947258249e-05
-2.15035622899649e-05
-2.16284565345221e-05
-6.2426780138838e-06
-7.46468490207874e-06
-3.85984117310698e-05
-1.88633984997919e-05
-3.37461254435177e-05
-1.24847919962136e-05
-3.76014508808155e-06
-6.6109597244829e-06
-1.55636496368358e-05
-9.74155764750134e-06
-5.16149559479519e-06
-1.32102835798209e-05
-2.56171820164186e-05
-2.50149314714733e-05
-2.42587937359829e-05
-2.58286925340912e-05
-2.60309452773782e-05
-2.70954328708176e-05
-1.25463284897893e-05
-4.2340729065239e-06
-2.14785341653473e-05
-2.73668842702748e-05
-2.81901338440929e-05
-1.94299044471841e-05
-1.56280229115686e-05
-1.70601421752398e-05
1.04243923625661e-05
-2.23686934401971e-05
-1.84464369357708e-05
-1.85639005770156e-05
-1.76907544840836e-05
-2.47594817691152e-05
3.89673482416961e-06
-9.9970070645857e-06
-1.8027585746744e-05
-1.49357973658749e-05
-3.14514520481565e-06
-7.84914596182178e-06
-1.40019582710374e-05
-3.45993594199253e-05
-1.5171388577532e-05
-3.58197960006094e-05
-1.25664540758067e-05
-3.23787188640744e-05
-1.22522094979097e-05
-1.9463738431861e-05
-2.30950487343214e-05
-1.13275403188739e-05
-1.53622741121487e-05
-2.26717817815416e-05
-2.49405969499163e-05
-1.94592192899208e-05
-3.46339302035032e-05
-1.23372159003603e-05
-3.78435702398955e-06
-1.67674005762387e-05
-2.23303068369155e-05
-8.36503944444297e-06
-2.73021067241365e-05
-1.42488985658865e-05
2.99171487569033e-06
-1.83979048473062e-05
-1.19431379101477e-05
-1.60312803448951e-05
-1.60726818426011e-05
-1.6447866228524e-05
-4.23289663395295e-05
-2.44704079021402e-05
-1.97919071339025e-05
-2.27186133778387e-05
-3.79432803617409e-05
-4.12308200086405e-05
-3.16853223499421e-05
-2.99856264447002e-05
-2.45440158725645e-05
-1.40560092204091e-05
-2.54152123131427e-05
-2.51772501841402e-05
-1.13378180664262e-05
-2.01326272103518e-05
-9.63131767747369e-06
-4.08912184301703e-05
-2.36181884889147e-05
-5.1003832590551e-06
-1.80788896198107e-05
-1.08065706336191e-05
-2.53200561325696e-05
-3.42264723247194e-05
-1.20727071458924e-05
-7.62756690835036e-06
-2.35358764376465e-05
-3.61537096350572e-05
-1.55797569269555e-05
-2.13794179160816e-05
-5.00690429100761e-06
-3.4203673161644e-05
-1.83142341318764e-05
-2.86745887607602e-05
-1.36230996886834e-05
-2.0082086717582e-05
-1.81379613644675e-05
-1.6512640927783e-05
-2.60266946728013e-05
-1.04565522781546e-05
-9.69470156616427e-06
-1.53381605212578e-05
3.97779566628889e-06
-4.40029022386775e-05
-4.0036776010239e-05
-7.48019695858069e-06
-8.22058223501886e-06
-8.51266300249094e-06
3.84847622683028e-06
-3.03429807704637e-05
-1.79735725939353e-05
-1.19061226709728e-05
-2.13584687486686e-05
-2.46049049667276e-05
-2.16124064520005e-05
-3.21339979747523e-05
-2.79310597808901e-05
-2.99026976381014e-05
2.55626040721064e-06
-1.95820395876535e-05
-1.25698692668856e-05
-6.65779200791972e-06
1.99164021843195e-05
-1.08333762433333e-05
-3.53430707521431e-05
-3.18025576948247e-05
-2.15137865896251e-05
-1.80601038440784e-05
-3.6560694595491e-05
-1.14314287278629e-05
-3.79080564334051e-05
-3.16066464364727e-05
1.41851544816198e-06
2.43581514405252e-06
-1.79708617346417e-05
-9.53185428522029e-06
-2.25611341252417e-05
-1.10151926590724e-05
1.04593445662092e-06
-3.82076066911378e-06
-1.28133616569878e-05
-1.59331676430319e-05
-1.50350528348821e-05
-2.14558271376791e-05
-1.01438809937992e-05
-1.41109032878975e-05
-2.33833050697983e-05
-4.7300664683758e-05
-4.97030380046175e-05
-2.71135036878319e-05
-2.47887748380408e-05
-2.04224470772678e-05
-3.30968862237393e-05
-3.48840865149926e-05
-2.29632456516411e-05
6.53478388531905e-07
-4.08383832056878e-05
-1.80958233138796e-05
-2.65113112840321e-05
-1.8592758267248e-07
-3.70902631319387e-07
-3.38306765735656e-05
-1.87433935301719e-05
-1.94121990001032e-05
-1.69013118033331e-05
-4.84831763387206e-05
-3.95077546456004e-05
-3.45869113887111e-05
-2.32543020135456e-05
-3.73461533816208e-06
-2.8801633574187e-05
-2.37464407674082e-05
-3.86999854034623e-05
-1.01898327752936e-05
-6.46517973686223e-06
-1.78302219886372e-05
-1.43293927341102e-05
-4.11648568672672e-05
-6.71758573151272e-06
9.99224878276924e-07
-1.03110742106276e-05
-2.56030696173923e-05
-1.56646143091033e-05
-1.7557647149765e-05
-5.64287578058348e-06
-3.49653913525978e-05
-2.48622288288412e-05
-2.37236984724445e-05
-2.35107099173023e-05
-1.88677199811833e-05
-1.5240169440561e-05
-3.06871634630965e-05
-1.22937297874772e-05
-2.65760056692279e-05
-2.49328941962524e-05
3.57519746892657e-06
-2.93373700986205e-05
-2.00742520811548e-06
-1.83459589225095e-06
-2.42926878833856e-05
-2.09624715525967e-05
-2.44469088311512e-05
-1.60111261845988e-05
-3.60423785296927e-05
-1.70439806943055e-06
-1.31286509002016e-05
-1.1401301550145e-05
-1.62424031793131e-05
-3.87304472406496e-06
-1.29312676766957e-05
-2.62710802231969e-05
-1.60820467153585e-05
-1.56575241177687e-05
-1.42544757244349e-05
-3.56698518842542e-05
-1.67248891128342e-05
-1.01271795044499e-05
-3.81364093246462e-05
-1.66714126710454e-05
-3.41732553025699e-05
-2.11189556539404e-05
-2.67192219972614e-05
-1.1023976755977e-05
-3.45930342269581e-05
-2.34266256272891e-05
-1.53649237614102e-05
-1.39436721697484e-05
-7.49999812759844e-06
-2.38370203641473e-05
-9.32859919984629e-06
-2.78936938821267e-05
-1.80775259524236e-05
-1.690779153697e-05
-2.71870154470495e-05
-3.31815062071734e-05
-9.39962737195458e-06
-2.03243220591571e-05
-5.19254791917357e-06
-3.45737757223468e-05
-2.15635321307056e-05
1.18122013472154e-06
-2.0664778441334e-05
-2.81066247007295e-06
-2.26187625486928e-05
-4.16193687294728e-05
-1.48581528314588e-05
-1.85569923857864e-05
-1.84622489931989e-05
-1.95087449688083e-05
-1.97576641505225e-05
-4.23510465394386e-05
-2.30179835180442e-05
-2.46767770386783e-05
-3.98816490337877e-05
-1.6279092868269e-05
-1.24847022355426e-05
-4.68781930875709e-05
-3.84846247392956e-05
-1.12929375248746e-05
-1.3126332524129e-05
-1.81001040522818e-05
1.37305792574378e-06
-3.28988673107806e-05
-1.51466835291836e-05
-2.14325453009864e-05
-2.30089782018408e-05
-1.24295593057858e-05
-3.94818291067894e-05
-1.23243276304641e-05
-1.95516384252496e-05
-2.51165542603884e-05
-1.83089425315067e-05
-3.14545974870476e-05
-2.3523890143203e-05
-2.8433394104979e-05
7.94405229427585e-06
-1.78262062614995e-05
-1.99518542445423e-06
5.00445603170441e-06
-2.18058434403245e-05
-3.72567744085973e-05
-1.73168350242214e-05
-2.75291120677022e-05
-4.98873777863962e-06
-1.43781389672243e-05
-2.81479745908319e-05
-3.73126132632346e-05
-2.56090767290934e-05
-6.50990260761221e-06
-9.38114294835277e-06
-1.69273484840357e-05
-7.15425792524746e-06
-4.51802331686421e-06
-9.40813540045986e-06
-3.408298004004e-05
-5.35788415705685e-06
-2.36591596402109e-05
1.54317723790873e-06
1.65381876037677e-05
-8.79993413405745e-06
-4.34764690008439e-05
-2.36566226731051e-05
-8.90664506163225e-06
-2.88992244340911e-05
-2.55629737335246e-05
-5.38047754370551e-07
-2.65920368926908e-05
-2.94647994289381e-05
-4.89813923664486e-05
-2.02130214200276e-05
-2.59907743966859e-05
-1.66005768316585e-05
-1.44178931486399e-05
-1.971595947541e-05
-1.51207603690362e-05
-2.78368780515613e-05
-3.01274704944906e-05
-7.74498419248233e-06
-2.379723949778e-05
-9.05383736992965e-06
-3.45779794053899e-05
-1.21499952341135e-05
-2.05237852260346e-05
2.03561520127699e-06
-3.53894868533373e-05
-3.84577384325371e-05
-2.72664637095773e-07
-3.25065088194993e-05
-8.1048262802347e-06
-3.13573105455594e-05
-1.78807724290334e-05
-1.99529210143763e-05
-9.93458941461259e-06
4.24927800189303e-06
-2.60203893582782e-05
-3.13271889785088e-05
-1.1686933298351e-05
-1.02027802735509e-05
-2.41914872046366e-05
-2.11414976345339e-05
-2.04002783084521e-05
-2.60599418227641e-05
-1.0288113266979e-05
-1.55640384453188e-05
-1.33815471915221e-05
-8.23127691123458e-06
-3.49133877508079e-05
-9.01461463577569e-06
-1.47831977240347e-05
-1.07964608303901e-05
-2.93039143586125e-05
1.045166413805e-06
-2.11398292126496e-05
-1.48164605728328e-05
-3.62678975231e-05
-2.32421737154095e-05
-3.24299634193475e-05
-2.36215772250488e-05
-1.46683257735795e-05
-4.16644789154808e-05
-1.05900094084886e-05
-1.16198812617718e-05
-4.10785420753311e-05
-2.70157285942736e-05
-1.1464238509928e-05
-1.26706920166533e-05
6.45828471862436e-06
-1.53457825120903e-05
-2.10486512594676e-05
-2.59556098995298e-05
-4.09834922887001e-05
1.32710788451141e-06
-1.63956590076462e-05
-1.25577564016885e-05
-3.15499944584069e-05
2.63767855595488e-06
-4.07208726732894e-05
-2.98783233946386e-05
-4.14283003940527e-05
-2.7724953450591e-05
-1.96524691058189e-05
-3.54453789380123e-05
-4.61911640926294e-06
-1.66563136882424e-05
-3.92524999300689e-05
-1.08798556395518e-05
-1.00364325679684e-05
-3.61076718059599e-05
-8.72133374762408e-06
-1.50667612286883e-05
-4.32428137987109e-05
-3.15829760167011e-05
-1.51073194749339e-05
-7.15333075374192e-07
-1.62947174358572e-05
2.95226861072681e-06
-2.41232602566919e-06
-1.15753907362635e-05
-2.56902949483659e-05
-1.94117806355372e-05
-2.90537234032722e-05
-3.04614416868786e-06
-2.59183675728841e-05
-1.97754969029416e-05
-1.39016532573882e-05
-4.88340466223507e-05
-2.02179132551952e-05
-1.79938685956249e-05
-3.9575334366285e-05
6.22284836985681e-06
-2.21362890219798e-05
-2.69056261354358e-05
-2.43118744479694e-06
-3.66808763044902e-05
-4.80749025484152e-06
-4.62713918397584e-05
-2.13265888299128e-05
-3.20589559942748e-06
-1.15051101141627e-05
-3.93924846862942e-05
-1.21441687772063e-05
1.23315952434078e-06
-2.87279288288278e-05
-3.76131782016681e-05
-2.11000815538384e-05
-2.65638094525642e-05
-2.40582248838594e-05
-1.32288363891831e-05
-1.95386047892959e-05
-5.12036341528929e-05
-2.08755589733215e-05
-1.33105686924374e-05
-1.36172616881732e-05
-3.78697976374919e-05
-4.53072576406788e-05
-1.23827713143148e-05
-4.39000253118054e-05
-5.4685082662642e-05
-1.24034508356989e-05
-2.7364143934805e-05
-6.7142232294035e-06
-1.5070710048431e-05
-2.36370535978482e-05
-4.52611682499365e-05
-1.60131379719597e-05
-3.34456254054464e-05
-8.29696110593678e-06
-1.8087712593241e-05
-2.63562044127142e-05
-2.04007034043618e-05
-2.91674554103035e-05
-7.14473252433112e-06
-1.87885249572421e-05
-1.48804180140757e-05
-2.9557774838975e-05
3.92232683173546e-07
-2.28858302760597e-05
-3.97859325036888e-05
-1.90850600089296e-05
-8.72956386310702e-06
-1.63504115981971e-05
-2.72153254002993e-05
-1.72469109460595e-05
-1.61125771038502e-05
-3.19391498975074e-05
-4.26328140610067e-05
-3.13712521816172e-05
-2.38441560759379e-05
-1.93998321922019e-05
-2.77180665682927e-05
-7.77215188202001e-06
-2.10851321479436e-06
-1.65181468814681e-05
-2.60996648411126e-05
-1.83680249269941e-05
-2.81092336839244e-05
-2.58704171736236e-05
-4.09277086797302e-05
-2.35725212644199e-05
-2.92126765093727e-05
-2.85749321181943e-05
-1.8132347240845e-05
-3.06847451029581e-05
-2.12329640994233e-05
-2.86139067850522e-05
-3.38668852131869e-05
-6.68684223369093e-06
-4.33837975994906e-05
-1.54158917099364e-05
-5.58246236427384e-06
-1.4977904955789e-05
-2.56475400491902e-05
-5.89610571266682e-06
-2.57009776372458e-05
-3.22041018220868e-05
-2.68383533369279e-05
-3.68115416628093e-05
-8.0587206624482e-06
-2.91128609512014e-05
-3.65538949205175e-05
-3.42868899155628e-05
-1.86380234768894e-05
-5.68844376729915e-06
-2.94728554298665e-05
-3.69938639040551e-05
-3.02819510053277e-05
-2.10595067532063e-06
-3.12905421348825e-05
-2.55971596781562e-05
-1.36263718768685e-05
-2.61575102453352e-05
-1.75567539817432e-05
-4.0417196466539e-05
-2.28495323674301e-05
-1.27610995903934e-05
-2.06137913922262e-05
-1.92345753722232e-05
-1.96056979515639e-05
-3.61117663318815e-05
-3.97090690614249e-05
-1.00259382854721e-05
5.97582576079308e-07
-2.91673248104796e-05
-1.75519964749245e-05
-2.76093473903845e-05
-1.80467492236494e-05
-2.45898933249235e-05
-1.06264105790931e-05
-1.20352240031056e-05
-1.64946466892487e-05
-2.25603993187778e-05
-1.34057417954652e-05
-2.65767915119048e-05
-5.25635036542955e-06
5.42193706167244e-06
-2.43872711441721e-05
-2.30797460677483e-05
-3.28333723634216e-05
1.36331031953262e-06
-3.78930550316055e-05
-3.15797434678517e-05
2.41653453545887e-05
-1.23676770493422e-05
-3.19418588045346e-05
-2.28202849434642e-05
-2.58761939490039e-05
-3.74935855149302e-05
-1.45693849490694e-05
-8.38564878503496e-06
-2.75130405319304e-05
-2.79257538964623e-05
3.15886956057329e-06
-2.15680829720016e-05
-3.20710990149259e-06
8.64500646350915e-07
-2.54247907972872e-05
-1.31029611943506e-06
-1.29426598190036e-05
-3.82458593104534e-05
-1.06531814199431e-05
-8.10152043158036e-07
-1.78746257442419e-05
-5.65919836339437e-06
-2.53728307817255e-05
-1.46356438335514e-05
-3.67323635654468e-05
-5.32034986399441e-05
-7.9930826658442e-06
-2.34789676825622e-05
-3.08315181257942e-05
-4.07134723225199e-05
-2.88138947145058e-05
-5.39722913338927e-05
-2.16279666329323e-05
-2.76420775522086e-05
-3.83714176643904e-06
-1.31911053470089e-05
-1.58456069175857e-05
-2.33480679514753e-05
5.19842513240071e-06
-4.91098485441971e-05
-2.67185370430802e-05
-1.64586761733976e-05
-2.15819087901394e-05
-2.61320045424296e-05
-1.00580794874816e-05
-2.02218061456004e-05
-4.163927037891e-05
-2.67518928251665e-05
-1.88270230419028e-05
-2.59453316479328e-05
-2.8528350574433e-05
-1.1912059768042e-05
-5.45094589474934e-07
4.79423176250778e-06
-1.58481041490872e-05
-1.44372848239636e-05
-1.35900697629214e-05
-2.15955671973018e-05
4.43244127599205e-07
-2.40047350279967e-05
-8.08605457420034e-06
-1.73720877087824e-05
-1.921409204416e-05
-7.19431400816868e-06
5.30647064178661e-06
-1.53261022359383e-05
-1.50457178331117e-05
-1.26621130030223e-05
-2.30873252104012e-05
-4.53707437524475e-05
-1.17614180357474e-05
-4.22578442464869e-05
-1.75296221075058e-05
-2.00131392395698e-05
-3.3333710795881e-05
-7.66997529984678e-06
-2.06391004784079e-05
-9.87280990966453e-06
-1.24195409282524e-05
-4.91878551478489e-05
-1.28453375948416e-05
-2.79403579770138e-05
-4.48472376229259e-05
-9.36265488474266e-06
-1.6078016473581e-05
-1.78657426226269e-05
-3.11811139089516e-06
-1.44112240761277e-05
-1.91806852409172e-05
-1.46099562278501e-05
-1.63653563434062e-05
-2.9316686716177e-05
-2.37659197751832e-05
-1.66605817755358e-05
-1.89875024606378e-05
-1.66527173820086e-05
-4.74068354051166e-05
-1.9249102601674e-05
-1.21182187143914e-05
-1.23585194207629e-05
-1.53920761965986e-05
7.07609183735847e-06
-1.39682031725546e-05
-2.40402566864809e-05
-2.75054407192621e-05
-3.56028492427196e-05
-1.05904956194997e-05
-1.70689024187302e-05
-1.45130616012915e-05
-3.10937316251322e-05
-1.21468822112532e-05
-1.80994957459321e-05
-1.00719614197303e-05
-3.27787588240933e-05
-4.14981650304139e-05
-1.76475496056462e-05
-3.69046113801695e-05
-3.17250256176818e-05
-1.16300102724482e-05
-4.10571502202294e-07
-1.73852199731587e-06
-1.91694666942466e-05
1.56692437073787e-06
-3.12271255407579e-05
-2.81988780159709e-05
-6.23197972158258e-06
-5.37918758296534e-05
-2.25576431202454e-05
-2.33759610299691e-05
-2.13656389758612e-05
-1.67903542153351e-05
-2.39376538984569e-05
-1.19515112375045e-05
4.05763374310182e-06
-3.92659100692317e-05
-9.85182601766769e-06
-4.74030239372588e-05
-4.93093701338564e-06
3.32113607448942e-07
-2.60639830906983e-05
-2.32244433669747e-05
-1.07928432485175e-05
-2.52224027367009e-05
-6.55762402213521e-06
-3.40505473268321e-06
-1.48043951223574e-05
-3.2752958711761e-05
-9.66789962631527e-06
-4.74543384904888e-06
-1.54544581291519e-06
-8.80699067161409e-06
-4.94922286677313e-06
-1.41209264959906e-05
-6.56755809600091e-06
-2.71852659724334e-05
-3.2861731677339e-05
-1.83793602753169e-05
-4.27965694525775e-05
-1.71919909709807e-05
-2.46895662419418e-05
-4.45770627788476e-06
-1.69257987127743e-05
-2.14450438583594e-06
9.38426182907861e-07
-2.3432774396099e-05
6.63843870482722e-06
8.38920539258181e-07
-2.16943795884546e-05
-1.83078410421881e-05
-2.58171882081689e-05
-3.9267262698127e-05
-2.69638575223653e-05
-1.41219688465641e-05
-2.46631392380466e-05
-3.98150388421195e-06
-1.12142738947133e-05
-1.92498706314956e-05
-2.52383804245021e-05
-3.4734393187353e-05
-2.61180004321388e-05
-1.29672457183552e-05
1.22784902023386e-06
-2.6095503067201e-05
-1.56989898326282e-05
4.87571653963472e-06
-1.58423583609118e-05
-3.93002856617498e-06
-1.32047515147353e-05
-1.32606319342137e-05
-2.32953255550927e-05
-8.55755229540083e-06
-6.35253181401312e-06
-1.34594254499111e-05
-1.6741245440851e-05
-1.0265330015018e-05
-3.55851632741865e-05
-1.34379881711775e-05
-1.89833426048513e-05
-1.45586844316807e-05
-2.5436028334972e-05
-2.90763105328933e-05
-3.16040309894146e-05
-2.43027138480265e-05
-1.97254572256987e-05
-9.28535116157896e-06
-3.45220457231633e-05
-2.1175493356949e-05
-3.63755171872916e-05
-1.94541634928497e-05
-2.13481513219712e-05
-3.09013274749499e-05
-2.69492449175685e-05
-3.05046009807329e-05
1.87646159254838e-06
-1.02239192334594e-05
-3.77284106610604e-05
-2.49524508802897e-05
-1.04878986876355e-05
-1.46677733680585e-05
-1.46561007799665e-05
-6.069618679064e-07
4.4579468749872e-06
-2.2269211266328e-05
-2.19258169911955e-05
-3.13381187159826e-06
-3.25405389846752e-05
-2.16507859687915e-05
-9.52756298394309e-06
-2.72040912708933e-05
-1.84309544633643e-06
-1.80800857052089e-06
-3.25583672296195e-05
1.32925563840384e-05
-1.5762232841019e-05
-1.98451487796665e-05
-2.05700970402225e-05
-1.33694241507369e-05
-1.13637663877925e-05
-2.64935928153974e-06
-2.52240007748513e-05
-1.7839432890178e-05
-2.73603965757355e-05
1.29788385977902e-06
-4.23492747665364e-05
-2.32845987572496e-05
-7.21251535911445e-06
-1.7517947314888e-05
-5.81259867486569e-06
-1.85664849177098e-05
-1.44058888406097e-05
-1.64549777023957e-05
-6.01273458447648e-06
-1.94601225871635e-05
-2.99128339676552e-05
-4.06367468361792e-05
-2.67405204920828e-05
-8.01805204923145e-06
-1.27898744614577e-05
-2.28722106464239e-05
-4.30947359063578e-05
-3.07072549166108e-05
-1.93132110922382e-05
-2.82346579498196e-05
-3.64721687283405e-05
-1.53226042310602e-05
-2.06335948131413e-05
-2.91904600209783e-05
-7.25250470078212e-06
-1.57798710602919e-05
-1.04843610741009e-05
-2.13313139472609e-05
-2.54117410604352e-05
-6.84273966230693e-06
-1.04861991587077e-05
-3.07469061975276e-05
-1.76903162423977e-05
-3.13367357861641e-05
-3.04513474749089e-05
-4.88042973801155e-06
-1.01858442355575e-05
-2.69376445122886e-05
-1.67847185061182e-05
-7.20075236342379e-06
-1.82322103402993e-05
-4.62933806459958e-06
-2.35302122066851e-05
-2.41420434748014e-05
-1.19302706470985e-05
-1.12211634556179e-05
-1.61506160646253e-05
-2.86396651707542e-05
-2.50811615855552e-05
-3.8811134999967e-05
-5.6438913463372e-06
-3.33505807232491e-05
-1.92352199949579e-05
7.78233494618763e-06
-3.2101775588948e-05
-1.7361423656067e-05
-3.83763365381911e-05
-3.80107504636162e-05
-2.78543336426537e-08
-3.46893768833733e-05
-2.48718976727615e-05
-5.66382239569186e-06
-2.24302011578981e-05
-2.83860718902285e-05
-1.76714138664187e-05
-2.14396011504348e-05
-2.56970701137205e-05
-1.08127168313025e-05
-1.66061959534491e-05
-1.77751696582896e-05
-2.21230697156411e-05
-6.26584136757874e-06
-1.63419129306232e-05
-9.36849020167036e-06
-6.0777365134277e-07
-1.62002987165846e-05
-2.5603346795984e-05
-2.18539330958059e-05
-2.9443295437446e-05
-5.78805642050502e-07
-2.09253195468701e-05
2.60394531418189e-06
-2.18300504742361e-05
-2.25644932224692e-05
-2.57173644647983e-05
-2.64762917131379e-05
-4.0108508786859e-05
-3.22376286664046e-05
-1.28738042528664e-05
-7.32661522811851e-06
-1.69702060079305e-05
-2.19867939376067e-05
-2.87498019895674e-05
-1.95051108010674e-05
-1.35370990426011e-05
-2.63278444342986e-05
-1.65077183972239e-05
-3.64421354870335e-05
-8.81129480440185e-06
-4.50200348341031e-06
-2.5862153934114e-06
-3.73278851287591e-05
-2.17537726795209e-05
-3.81218680273628e-05
-1.11486666849172e-05
-1.93355531160183e-05
-3.1726690968638e-05
-3.66990690376946e-05
-3.63028815320827e-05
-2.6213600831822e-05
-2.19052218233471e-05
-3.30671625401183e-06
-2.50338825050486e-06
2.95153563312849e-06
-1.57745397049112e-05
-2.27637347950779e-05
1.52443817135578e-06
-2.0640049520926e-05
1.22753511797154e-06
-3.22930829144785e-05
-3.64018678808231e-05
-2.23855142319931e-05
-1.631000174082e-05
-2.26537717538835e-05
-1.42236839135031e-05
-1.54132362760542e-05
-1.72029088083068e-05
-1.64535157897081e-05
-2.69941235060081e-05
-1.87431794954247e-05
4.84926754239167e-07
-1.09091497302521e-05
-2.98815235092985e-05
-3.0030506821636e-05
-1.6322538108821e-05
6.35227049668525e-07
-1.97085344132577e-05
-1.24088197029908e-05
-1.74925331021543e-05
-2.22573517659411e-05
-4.66964194080458e-06
-2.73123354074668e-05
7.44318271044202e-06
-2.60444079229394e-05
-1.46766746099796e-05
-1.47314931944145e-05
-2.20537105714158e-05
-4.11824458262413e-07
-1.06950021751578e-05
-3.92959386751481e-05
-1.71567869137979e-05
-2.49085365122229e-05
-3.9574968954587e-05
-3.08865817906717e-05
5.40104796972151e-06
-2.71869308421372e-05
-2.03065619642496e-05
-2.77180354961047e-05
-4.7401240146645e-05
-1.07399708841745e-05
-1.08516957555563e-05
-1.46708278639574e-05
-2.85946358708557e-05
-1.53946496523909e-05
-3.73056449333554e-05
-2.31835646256745e-05
-1.462562742735e-05
-1.17056322323235e-05
-1.82911593347827e-05
-1.1140717764579e-05
-1.8984769805173e-05
-8.73645599446283e-06
-1.11444945195002e-05
-1.38621955054981e-05
-3.4079177183825e-05
-2.37089390998553e-06
-1.85216730741475e-05
-1.84285838910143e-05
-1.52383910195757e-05
-2.49382587101929e-05
-3.15859589216775e-05
-3.9331946303962e-05
-1.22180103239979e-05
-2.70286475321728e-05
-1.64373125283691e-05
-2.0947233229697e-05
-3.65076008851362e-05
4.7728568297129e-06
-2.25616667351156e-05
-1.9546901369378e-05
-3.30199422016004e-05
-3.64805799419592e-05
-2.25195759151148e-05
-1.61467758502364e-05
-1.75008225365975e-05
-2.6272401652059e-05
-2.0756339019838e-05
-2.20243539688751e-05
-1.62910595865201e-05
-3.26495542361444e-05
-8.10505403213306e-06
-3.13143524318665e-05
-1.94835228501374e-05
-2.23631725548653e-05
-4.01656704043664e-05
-2.61376130088168e-05
-2.53837426280083e-05
-3.34219027699885e-05
-2.71874188570502e-05
9.14561842900734e-07
-3.44155821600477e-05
-3.1916384555006e-05
-1.32564255048814e-06
-4.23228265929071e-05
-3.49097433686079e-05
-3.69625472431547e-05
-7.4947947098539e-06
-2.72415436401034e-05
-3.65041480896386e-05
-1.64934626634361e-05
-3.12758669315933e-05
-1.32473462781062e-05
-4.64129520134439e-05
5.96690822468599e-06
-1.91362720460325e-05
4.29621165851362e-06
-2.76285283580052e-05
-1.58078055705656e-05
-1.83979296295899e-05
-2.94268178368641e-05
-3.09512448538633e-05
-1.80723584442239e-05
-2.07337945252702e-05
-9.00887947839242e-06
-7.5337777434919e-06
-1.55090081537621e-05
-3.38898528440683e-05
-1.53473606203339e-05
3.41299002275003e-06
-2.05257328115887e-05
-2.10589590865589e-05
-2.93030796169623e-05
-1.90673456669764e-05
-3.27621228351833e-05
-4.00035600394809e-05
-2.8922701302062e-05
-1.32836268982225e-05
-1.5825086311755e-05
-1.00109096921566e-05
-3.92633708224251e-05
1.01046844361653e-06
-1.4573017798781e-05
-9.52839536267486e-06
-2.02988812551898e-05
-1.80710776125109e-05
-1.00362017832638e-05
-2.74340711568333e-05
-4.01035987963827e-05
-2.50826075231565e-05
-7.23176043535235e-06
-2.70689022088554e-05
-1.23746637996425e-05
-2.72374800234883e-05
-3.69763655338456e-05
-2.90922497679409e-05
2.73549180285071e-06
-3.95945445324601e-05
-1.97298481139573e-05
-1.40507736156339e-05
-1.04275331872554e-05
-2.780668951053e-05
-1.9020092408174e-05
-2.24836474117498e-05
-2.34893854786019e-05
-3.46376157752361e-05
-1.28463792967598e-05
-1.08415120198941e-05
-3.21146016325692e-05
-1.69093430271374e-05
-3.66875154225371e-05
-2.82109385934812e-05
-2.56611630445033e-05
-2.81674729726189e-05
-3.70861307259363e-05
-1.38193124903469e-05
-3.15438593513712e-05
-2.42895704682689e-05
-1.22997865979341e-05
-1.23410525535603e-05
-2.89770146669311e-05
-4.48033553463686e-05
-2.44374377535421e-05
-1.48218977420002e-05
-2.45362867792552e-05
-4.43512385684711e-06
-1.91133293884652e-05
-2.20171293704898e-05
-4.10630110637025e-05
-4.38052888031257e-06
-1.15944795976429e-05
-3.45235564416714e-05
-8.60241874380225e-06
-5.67978057865585e-06
-1.10302921208031e-05
-9.01725997313818e-06
-1.97410309152248e-05
-9.24581239259008e-06
-1.98244169234219e-05
-1.22461248946984e-05
-2.58748772150568e-05
-1.94747185608913e-05
-3.61279828731869e-05
-1.7639527036499e-05
-1.42701091395974e-05
-1.52808373175381e-05
-1.12098522212375e-05
-1.27530314692247e-05
-1.88478341129498e-05
-1.52936509620035e-05
-1.14799856795406e-05
-2.03070022564397e-05
-3.74582552198752e-05
-2.12613590006123e-05
-1.24985670160695e-05
-1.18405641804512e-05
-1.71189106880593e-05
-1.48066507693123e-05
-1.54391577771339e-05
-4.35325512313889e-05
-2.11913601141317e-05
-1.68078071010905e-05
-2.01970475873356e-05
-2.19462944189256e-05
-4.3374293007147e-05
-3.55400485703683e-06
-2.41721312204701e-05
-1.97213761318757e-05
-1.35483715630134e-05
-4.4386633441782e-05
-3.23151847349029e-05
-2.10607934767198e-05
-3.41995702319082e-05
-1.64220206277366e-05
-2.86726900227537e-05
-9.45170227141949e-06
-2.42679127362773e-06
-1.1024270792141e-05
-4.8541105144255e-05
-1.88260213268028e-05
-2.5631756982921e-05
-1.82564261090469e-05
-1.50133560265594e-05
-1.82079540603008e-05
-3.13899596150105e-05
-3.54339748023002e-05
-2.24175273585952e-05
-2.78290575421784e-05
-2.5964156875962e-05
-1.89146034748106e-05
-3.94312279906308e-05
-1.91222084892367e-05
-3.08554677833714e-05
-3.1965836080948e-06
-1.42438739165294e-05
-1.62802802820148e-05
-9.41335643887333e-06
-9.44624617016733e-06
-5.83104684949152e-06
-1.09901039571148e-05
-1.12792444473498e-05
-1.92112442578651e-05
-1.5962451824481e-05
-2.53684029833563e-05
-8.92134873934708e-06
-1.47840952608782e-05
-1.97186515073327e-05
-1.16984081117719e-05
-2.81122476576633e-05
-8.01755713951391e-06
-2.08579593961933e-05
-7.43195994312611e-06
-1.63417364688763e-05
-2.2352830703308e-06
-2.60041524579957e-05
-1.81052536830737e-05
-2.84299010170354e-05
-6.98492219204357e-06
-3.16171108486882e-05
-3.02222808943701e-06
-3.64309781265068e-05
-1.39478623708945e-05
-1.4577598199129e-05
-1.88214508644403e-05
-1.96884699090694e-05
-2.30066680390416e-05
-6.3378982063978e-06
-2.27009149084373e-05
-3.92345148621536e-05
-1.69234758474873e-05
-1.34657410278038e-06
-1.77908792370038e-05
-3.73458345974719e-05
-2.72935794280415e-05
-2.7818094793838e-05
-2.92567035064034e-05
-3.88595073369658e-05
-1.17928888542244e-05
-2.32456531153112e-05
-2.15618841208348e-05
-2.98143262312381e-05
-2.36626409509101e-05
-5.75366501918431e-06
-2.62649716535607e-05
-2.73298996518848e-05
-3.18203437395526e-05
-1.21195098939365e-05
-2.57263056225359e-05
-1.32946594503972e-05
-1.91075334776881e-05
-1.10382944361499e-05
-3.45638285428573e-05
-3.34042285712206e-05
-2.38461151723442e-05
-1.78499327916284e-05
-3.39697801686047e-05
-2.5423612242578e-05
-1.40173960245843e-05
4.7731876036131e-06
-1.71536421247411e-05
-2.03336727393523e-05
-2.37642319770672e-05
-2.37716253774946e-05
-4.13856528488266e-05
-1.12757432348785e-05
-4.66270268418388e-05
-5.58939477214181e-06
-3.42112260957792e-05
-3.18682316789454e-05
-8.43708340903953e-06
-4.11031281799308e-05
-4.49947326274623e-05
-1.49187170365555e-05
-2.76316799640402e-05
-3.0675405702253e-05
-3.1084798711698e-05
-2.13835878524577e-05
-3.13102010984425e-05
-2.26694138986483e-05
-1.74523476036244e-05
-1.94497536120438e-05
-5.71405366660333e-06
-1.12686718313377e-05
-3.754006039621e-05
1.20392652904827e-06
-3.19053430680017e-06
-5.47612660766983e-06
-1.33575873752693e-05
-4.30321156793602e-05
-1.68518029611469e-05
-2.7718625490934e-05
-1.07350366234191e-05
-2.47187453074253e-05
-4.91731353359269e-06
2.48410885675148e-06
-1.50543198651492e-05
-2.06656175013354e-05
-9.52816246403374e-06
-1.73156702038355e-05
-2.2919452755334e-05
5.66918407073185e-06
-1.00443392609293e-05
-3.73884808706506e-05
-2.27446563992069e-05
-9.33585481179991e-06
-1.89973151274169e-05
-5.97903278773968e-06
-2.25209650855004e-05
-2.6529378107465e-05
-3.39852589146419e-05
-4.32228806320974e-05
-2.70636402617116e-05
-9.50882169092958e-06
-2.14695010483642e-05
-3.78934313300428e-05
-1.41254558639879e-05
5.98718314984741e-06
-1.80853326139106e-05
-2.8820418840948e-05
-1.28103165547669e-05
-3.95836941153394e-05
-4.93071896837181e-05
-2.54167828068605e-05
-2.98582097919944e-05
-2.03081071374895e-05
-5.36929134068433e-07
-1.18041268512097e-06
-2.04824205974948e-05
-1.03330056841005e-05
-2.48156657791204e-05
-2.54349251166642e-05
-7.97227860118905e-06
-2.82508848310153e-05
-3.71125250508693e-05
-3.48995782591957e-05
-2.94828983339471e-05
-3.64408431396254e-05
-3.78849112440945e-05
-1.56700493649525e-05
-1.29536193294101e-05
-3.54923280834574e-05
-4.38668842025203e-05
-3.24008971224588e-05
4.14701170795553e-06
-4.81895449051714e-06
-1.37683604391569e-05
-1.05925052689939e-05
-1.7876208466576e-05
-1.16706168082549e-05
-2.09291699034726e-05
-3.49118664623382e-05
-1.62377630327888e-05
-4.14601595850522e-05
-1.78497303559694e-05
-2.34926252454958e-05
-3.02892713150349e-05
-9.4047748176902e-06
-8.07013898802919e-06
-2.9980227893326e-05
-2.8160630421783e-05
-1.4296014537583e-05
-3.70480188113123e-06
-1.80465370954033e-05
-2.04036441839608e-05
-2.64594547405433e-05
-1.91325406572435e-05
-1.85078436786562e-05
-2.77523186116801e-05
-1.07387070057393e-05
-2.2677405655897e-05
1.47526767595835e-05
-3.64965584018174e-05
-7.52242824178483e-06
1.38018611877445e-05
-9.09731992041868e-06
-6.90665945231647e-06
-1.62621740206564e-05
-1.07751417171435e-05
-7.17073272043263e-06
1.69978605152686e-06
-6.1707794539483e-06
-2.25659982146533e-05
-1.21658721384874e-05
-2.331863017437e-05
-1.30139549825291e-05
-3.37874961311472e-05
-2.79360590599553e-05
-1.28595456195832e-05
-2.19465485404709e-05
-2.80810426268637e-05
-1.08501534043531e-05
-1.85818659697644e-05
-3.09235868036757e-05
-2.33687612194784e-05
-1.92449735856846e-05
-1.59049745351112e-05
-4.24935528635862e-05
-9.39142030775306e-06
-8.93970449162937e-06
-1.50184127202839e-05
-2.34975831344052e-05
-1.53620119099188e-05
6.92355916078879e-06
-2.89233331743329e-05
-2.06179601196481e-05
-2.72781277900943e-05
-2.53671207902413e-05
-2.19473352039015e-05
-3.09361466822187e-05
4.06709219038787e-06
-7.99070737645198e-06
-3.38396437682495e-05
-2.50187323966947e-05
-1.66116117597556e-05
-1.77455418326952e-05
-3.03717424938565e-05
-1.15384644889408e-05
-1.48158305725522e-05
-4.16902771101703e-05
3.04664955823273e-07
-4.19176853850342e-05
-3.73351138766839e-05
-1.73825067500213e-06
-8.66930788263111e-06
-2.06109439741799e-05
-3.2174998001731e-05
-3.78186221564229e-06
-5.15878559856888e-06
-2.5664311412696e-05
-2.56403805433092e-05
-3.07238226006397e-05
-1.27154956449762e-05
4.84895960044656e-06
-2.62929714256982e-05
-2.15853179747689e-05
-2.45230076562478e-05
-1.58922281668342e-05
-2.28862042412252e-05
-5.98107852217046e-06
-4.02485331004018e-05
-1.25316966217625e-06
-3.53006941651295e-05
-1.75513379538004e-05
-1.76078537229331e-05
-2.25305350319159e-05
-2.33820667378066e-05
-5.24650843084889e-06
-1.56154512094989e-07
-1.92335972612877e-05
-2.62052766805109e-05
-1.42287496875846e-05
-2.06924008033097e-05
-1.52018215764736e-05
-3.81358906054384e-05
-2.32124539182063e-05
7.84430923806707e-07
-3.31928964729676e-05
-2.25293213807026e-05
-1.24676595417631e-05
-9.36080409726308e-06
-2.55806946837586e-05
-2.69149071686891e-05
-1.53173944531899e-05
-2.69610357346457e-05
-2.92514448429708e-05
-3.21320861449515e-05
-3.21428415046501e-05
-7.56106067960736e-06
-1.61388768380173e-05
-1.41726096791646e-05
-1.28976646251145e-05
-3.14915945433634e-05
-3.98419554400858e-05
-2.4281669133439e-05
-8.77937276618634e-06
-2.12286265396163e-05
-2.23701875951806e-05
-3.83513924432049e-05
-1.71863664512441e-05
-2.2760303290567e-05
-8.2270388822684e-06
-2.37272024933436e-05
-6.64596678831461e-06
-3.6131930242907e-05
-1.31432933903169e-05
-2.75839756035863e-05
3.99772003975271e-06
-1.81338812255666e-05
-2.75566882245111e-05
-1.1180734655781e-05
-2.57451240009171e-05
-2.09050104259763e-05
-7.87850087938547e-06
-2.55691220329581e-05
-3.60097182515428e-06
-2.1258584741805e-05
-1.45533715368354e-05
-2.04082295230793e-05
-1.08602851167842e-05
-2.75044348167789e-05
-7.33522543799568e-06
-3.31904109984472e-05
-1.5338923062549e-05
-1.34826346230956e-05
-9.28897778652502e-06
-9.66617883761684e-06
-2.45772796916416e-05
-1.10588083086362e-05
-1.36125178129053e-05
-4.19531937609536e-05
-1.81884534382474e-05
-1.89519235139732e-05
-2.4167492762071e-05
-2.07070732839416e-05
-3.05015387354888e-05
-1.0582716709687e-05
-3.89054212159606e-05
-3.11445842850034e-05
-2.04405468061464e-05
-1.26177185390458e-05
3.44481495446057e-06
-1.08422662529054e-05
-2.67375274943199e-05
-9.09634821205528e-06
-1.4181478194041e-05
-1.93439684517869e-05
-3.08652507444492e-05
-2.08676580484273e-05
9.45803886519729e-07
-6.67207964601713e-06
-3.3906234176324e-05
-5.39265944683145e-06
8.51578417975516e-07
-2.04765654456628e-05
-1.50503812717545e-05
-2.75334759012382e-05
-2.0886945406967e-05
-3.55638146653653e-05
-7.33900984196147e-06
-1.79443685869495e-05
-2.6655881848495e-05
-4.78123762296385e-06
-3.35254350908857e-05
-1.65989540773746e-05
-2.49109038104425e-05
-1.89871308526309e-05
-2.17240076160144e-05
-1.85443059789032e-05
-1.2116808661094e-05
-1.59322873343616e-05
-1.60078047627391e-05
-3.32763073282244e-05
-5.82863669438735e-06
-2.63585917297632e-05
-1.96750925856745e-05
-4.34727601915287e-06
-1.18670371047099e-05
-1.33008499802821e-05
-3.47099210469936e-05
-4.1110428745856e-05
-1.22287233413388e-05
-2.60569153262386e-05
-4.31316839187267e-05
-3.12306644943905e-05
-1.46099879815746e-05
-2.12243837051992e-05
-3.48399569271396e-05
-6.26060679655273e-06
-3.05049073943628e-05
1.00975486739365e-07
-1.29289533664275e-05
-1.16790211772491e-05
1.32688286609063e-06
-4.53810082219106e-05
-2.50550702089478e-05
-2.33139451704443e-05
-2.26960364852069e-05
-2.6347849409982e-05
-4.81937312947194e-05
-2.17160099227655e-05
-3.32233079377841e-05
-1.91705627632935e-05
-1.6001632754575e-05
-3.99668750929511e-05
-8.75711060815063e-06
-2.66269295112834e-05
-2.5350302845952e-06
-1.60630451766523e-06
-2.30613354456655e-05
-3.67917954667066e-05
-2.51212735696605e-05
-3.78382845030691e-05
-1.71002598147911e-05
-2.35445283028845e-05
-1.9960101352077e-05
-1.42198613257118e-05
-3.12764483723895e-05
-4.4784926684856e-05
-1.93157643179146e-05
1.13577864388933e-05
-3.05805985941459e-05
-5.51949002171494e-06
-5.4708655025493e-06
-2.26304097443597e-05
-2.12531924860022e-05
-1.84405847946382e-05
-2.99302137692587e-05
-3.09562628661619e-05
-3.2690191662733e-05
-2.96030883765627e-05
-2.28557889375938e-05
-1.78177913852684e-05
-2.05723766591891e-05
-1.22295864580676e-05
-2.24093154183681e-05
-1.58617597761444e-05
-2.68246284493821e-05
-6.46900130005922e-07
-2.04407656836795e-05
-7.86730572160491e-06
-2.85872564534657e-05
-1.51492616780891e-05
-2.97454681969311e-05
-1.37759185666761e-05
-1.07062699903699e-05
-3.94650159048074e-06
-9.54779484550832e-06
3.73247929063788e-06
-2.65098528083615e-05
-2.9831905833709e-05
-1.3231779260324e-05
-3.23552118513159e-05
-1.67043759346247e-05
-3.38702219346505e-05
-3.03895381589376e-05
-3.42463270059473e-06
-1.80677282599679e-05
-1.15675841301928e-05
-3.15866736408418e-05
-1.96441169044465e-05
-1.77132595017207e-05
-2.35957380409454e-05
-1.5071329256982e-05
1.44360777275402e-05
-1.12742495601331e-05
-2.22969149993709e-05
-2.01760736780815e-05
-2.10789237474754e-05
6.41660742005691e-06
-4.11958609109714e-05
-3.23829736642167e-05
-1.87900318699561e-05
-1.22229972777504e-05
-1.91409651389132e-05
-2.1810752098588e-05
-4.52080767005126e-05
-3.38638304491817e-05
-1.21638364293887e-05
-1.14434483154235e-05
-1.08002941658611e-05
-2.59345336907343e-05
-3.37686875005296e-05
-3.00250220076901e-05
-2.18541593283003e-05
-1.64816594538196e-05
-5.10215273323487e-06
-2.08611544655146e-05
-2.13645917063877e-05
-2.72384617369319e-05
6.74083233672594e-06
-8.25600883530604e-06
4.16403214942981e-06
-2.60469840469185e-06
6.89523100424942e-06
-6.82074107526798e-06
-2.01357596931726e-05
-2.71963840390653e-06
-2.0361299542087e-05
-3.05328175590432e-05
-1.28290635248691e-05
-3.05996419987906e-05
-1.09297473106641e-05
-3.9509992417573e-05
-1.48540816045288e-05
-2.79967642438988e-05
-2.2515841529019e-05
-3.90153639760013e-05
-1.33831539033479e-05
-2.71953062687455e-06
-4.83475305633843e-05
-9.42254176597976e-06
-1.36306835004333e-05
-2.82043097743244e-05
-2.3359924040776e-05
-2.12314403023794e-05
-2.20163098787413e-05
-6.3560499928081e-06
-8.08478452911796e-06
-2.2970376437859e-05
-1.08226575365477e-05
-2.95558337313419e-05
-1.74532310167053e-05
-1.18738322313741e-05
1.70883196092285e-05
-9.19709040626502e-06
-3.6785484486326e-06
-1.92029037480335e-05
-2.28919190833383e-05
-2.61372695186664e-05
-2.45596225337264e-05
-2.00021413835397e-05
-1.84379478080668e-05
-1.54883588676233e-05
-1.92747709806664e-05
-1.98588392942724e-05
-4.34257644957154e-06
-1.73475886092802e-05
-1.97406781449215e-05
2.7545973308341e-06
-2.4684947705633e-05
-2.79747688647295e-05
-1.9189265057961e-05
-2.58338031765233e-05
-3.24063825098344e-06
-2.793773494681e-05
-9.72443016570224e-06
-3.04442602699191e-05
-2.75423533725817e-05
-1.2651687775145e-05
-5.94470360687915e-06
-1.42740817355932e-05
-2.6412272150168e-05
-3.90686748101554e-05
-2.1655073049941e-05
-4.02462832938438e-05
-1.1578408615752e-05
-1.95479801044139e-05
-3.19556797435919e-05
-1.69842661150061e-05
-3.22370388785648e-05
-7.77535236491035e-06
-3.10828056501776e-05
3.95398676475759e-06
-7.0941861111848e-06
-1.89673101404708e-05
-2.0049214870511e-05
-1.05842823716807e-05
-3.79258411994026e-05
-1.52183738748053e-05
-2.48789251711595e-05
-3.71057352854699e-05
-2.34115978256222e-05
-3.04041799328249e-05
1.27320441373096e-06
-9.33743577248055e-06
-4.83150708190558e-05
-4.70403043330382e-06
-8.08457075440712e-06
-2.020647245277e-05
-2.44684461767816e-05
-3.90187859646582e-05
-3.53451285022749e-06
-2.21816054806837e-05
-9.26496119214764e-06
-2.78865416619752e-05
-4.06816086738884e-05
-2.47497630825093e-05
-1.08277114559879e-05
-2.52724766006723e-05
-2.89503399589554e-05
-1.22272020470288e-06
-1.68393488877998e-05
-1.74602586828783e-05
1.60771723503584e-06
-2.50079841700397e-05
-1.69151792131665e-05
-6.03193751412e-06
-4.08678188672856e-06
-1.47611011605112e-05
-4.03749987616505e-06
-4.51188233074059e-05
-1.53037232498074e-05
-1.49689623423482e-05
-1.68978617674302e-05
-3.16350922215036e-05
-3.02176883307247e-05
-1.54337339455003e-05
-1.78650987562959e-05
-1.98119060601076e-05
-1.91610176541958e-05
2.75934697170438e-07
-1.64600435130914e-05
-2.15435361961716e-05
-1.5403471730842e-05
-1.47617507979639e-05
3.300222320726e-06
2.06393767198393e-06
-1.52695115123456e-05
-2.70805622533376e-05
-3.89139329375477e-05
-4.08725890576725e-05
-1.10038921981443e-05
-3.01070811546376e-05
-2.14024181321748e-05
-7.12987829476042e-06
-3.33257829276149e-05
-2.45405683031714e-05
-2.35387206225399e-05
-3.61242518912619e-05
-3.2823588147879e-05
-6.96421246910033e-06
-3.33520554440263e-05
-3.16644091622409e-05
-2.63064317866869e-05
-2.36601904353284e-05
-6.65178990429508e-06
-2.45388507517449e-05
-2.57988375264859e-05
-1.94926823984137e-05
-3.55889626882232e-05
-2.00331553980113e-05
-6.63675723542119e-06
-1.99444664704748e-05
-9.31744647911893e-06
-1.96625244074819e-05
-3.42886658559359e-06
-1.72959164138176e-05
-2.82358568975567e-05
-2.75022227942544e-05
-6.49971415084021e-06
-1.48715681641165e-05
-2.24742391266663e-05
-1.02632056907361e-05
-2.05643620971197e-05
-2.96372960756969e-05
-2.47384314262127e-05
-2.42747049112679e-06
-3.02308772961235e-05
-7.59052452411147e-06
-2.65153733440933e-05
-1.73835144770047e-05
-3.29339958611676e-05
-1.69032763140896e-05
-3.57597454256059e-05
-1.28680517602025e-05
-2.94859375404472e-05
-1.36022671731038e-05
-2.27563181767577e-05
-1.78227136620899e-05
-2.04866934865653e-05
-2.39298149689331e-05
-3.61842536653637e-05
-1.49420141005632e-05
-1.97059439300011e-05
2.7924838948078e-06
-1.23082131239978e-05
-6.11346413726028e-06
-2.97404175716566e-05
-1.36389127478221e-05
-2.0375850567389e-05
-1.81088776091684e-05
-2.65196462027534e-05
-3.95591085447974e-05
-3.97627417847049e-06
-1.3438224880051e-06
-1.49041944030476e-05
-2.54736370490483e-05
-2.09529137952889e-05
-1.09187200499976e-05
-1.33012651532622e-05
-3.50654219517386e-05
-2.59930347755204e-05
2.68556977277277e-06
-3.51408654089069e-05
-2.44747597207755e-05
-1.54349440979207e-05
-3.57270413757492e-05
-4.76161958198751e-05
-3.06389869220456e-05
-6.55993804015853e-07
-1.02164988952113e-05
-2.02351710642165e-05
-1.13425659884208e-05
-2.32252573148721e-05
-1.09889771755585e-05
-1.59062285897307e-05
-3.04308708994564e-05
-2.85568353782794e-05
-2.05534611701039e-05
-3.64589116748689e-05
-3.55420824720379e-06
-2.65992960464321e-05
-1.90432227190253e-05
-4.50843826509953e-05
-2.52204745684913e-05
-1.64773644213965e-05
-9.49720586654187e-06
-2.38920495575085e-06
-1.96250844423244e-05
-2.94197052490737e-06
-1.43249944674393e-05
-7.16384598402665e-06
-4.36424861463609e-05
-1.78836520582974e-05
-2.77250734953424e-05
-2.92456359972042e-05
-3.64602379972238e-05
-2.05414282248642e-05
-2.35391389149386e-05
-2.7539687680093e-05
-2.29446552453513e-05
-4.08799482942847e-05
-9.27970713694585e-06
-1.89501178565148e-05
-1.66010302740826e-05
-3.34184298632116e-05
-8.81968602406234e-06
-3.64171875070383e-05
-7.85352786603415e-06
-1.66071587277699e-05
-2.23544943298122e-05
-2.26556013232411e-05
-1.93713934401972e-05
-4.79324839881073e-05
-7.87196449539823e-06
-2.61239627214012e-05
-2.49844526535168e-05
-2.20562552378812e-05
-3.09041195421731e-05
-3.76929923704559e-05
-1.79398032886083e-05
-5.51444337786728e-06
-9.72202502804913e-06
-9.24356599232198e-06
4.91469042035154e-07
-3.34827985023228e-05
-1.18445173832023e-05
-2.13084008201021e-05
-1.26755471738369e-05
-2.81246167329338e-05
-2.94462981649341e-05
-2.08838774278642e-05
-3.17933247137905e-05
-9.09527365642853e-06
-2.57073946539087e-05
5.41488954530873e-06
-3.56399439618987e-05
-2.7598193433921e-06
-1.71904280716398e-05
-2.31517151266998e-05
-2.38651269761532e-05
-2.93477351812109e-05
-3.47737924421111e-05
-7.29178503586832e-06
-3.70907931300402e-05
-3.83135782109351e-05
-3.89774638980315e-05
-1.36829475157415e-05
-4.55563640688557e-05
-1.988356201334e-05
-2.52680169136831e-06
-9.67611430730803e-06
-2.47228096114453e-05
-2.66208933934265e-05
-2.80631449080346e-05
-2.54670332222017e-05
-2.44333700719696e-05
-3.60426626266504e-05
-2.09727964872884e-05
-6.1138540106039e-06
-2.64927984720121e-05
-3.81363952953271e-05
-2.08293985553399e-05
-2.90804423517435e-05
-2.94239443994453e-05
-1.87256487322692e-05
-3.34981745913033e-05
-2.3437999027882e-05
-4.17718877700392e-05
-2.7543192058484e-05
-2.05472502302285e-05
-3.66436159314759e-05
-8.88253300591451e-06
-1.87794465716272e-05
-2.86468757437343e-05
-3.53151470350646e-05
-4.2702297952521e-06
-4.10684264503019e-05
-6.89714680559598e-06
-3.82824722531168e-05
2.59119079542153e-06
-5.87680864544336e-06
-1.97477116749194e-05
-1.41034111666799e-05
-2.99771364858943e-05
-1.26624486337061e-05
-1.01536188204577e-05
-2.88468669623701e-05
-1.71140467754604e-05
-1.85384257555733e-05
-5.39882781293817e-06
-8.70117642112792e-06
-6.08178750418478e-06
-5.57691617404213e-06
-2.1789410620468e-05
-1.12851174595913e-05
-7.48604006097483e-06
-4.68869020934789e-05
4.32059261580677e-06
2.46421782291329e-06
-2.64233997227699e-05
-1.35672929611754e-05
-1.83575989192874e-05
-2.11740913632815e-05
-3.13373821773322e-05
-1.44356684522272e-05
-9.17182383069322e-06
-9.15735034740207e-06
-2.487997846002e-05
-1.40703168912741e-05
-1.74447046931562e-05
-1.48252244269596e-05
-2.11337629529006e-05
-1.8183916208464e-05
-3.82914091808347e-05
-1.87652640181504e-05
-4.87835614389868e-06
-2.44220396268618e-05
-4.41659826276542e-05
1.44749566622554e-06
-1.18725760133906e-06
-1.68859298255108e-05
-1.62840095738342e-05
-8.8463921471085e-06
-2.655404740079e-05
-2.56611670651109e-05
-1.54779681099277e-05
-2.90097485875771e-05
-2.60312950641789e-05
-3.61563451859607e-05
-1.93606267865327e-05
-9.90121314491301e-06
-3.37697326345598e-06
-1.44060746819718e-05
1.24241135264965e-05
-2.23734861068005e-05
-1.95193353489886e-05
-1.75812098908035e-05
-2.22450274781054e-05
-2.1264914482799e-05
-2.00746868071784e-05
-2.85063861014091e-05
-2.02161641461808e-05
-2.66472210023237e-05
-1.21680129710174e-05
-5.17278999570153e-07
-1.2760121925589e-05
-4.62404496794328e-05
-1.72496125374728e-05
-2.33064806605067e-05
4.80340159676543e-06
-9.88312401784611e-06
-1.54153518975123e-05
-2.51338048831887e-05
-1.85517733776622e-05
-1.64452351271136e-06
-2.10891952117836e-05
-2.72501645402666e-05
-1.67954379170026e-05
-3.52038434917382e-05
-6.72437223508114e-06
-1.62273015291304e-05
-2.49431939546752e-05
-1.35222596974668e-05
-2.50747179168863e-05
-8.48583163392546e-06
-1.32856550105881e-05
-3.19363020622135e-05
6.2765356967278e-07
-1.05991022233694e-06
-3.09788260996657e-05
-3.33756245993491e-05
-9.72855620606887e-06
-1.68661991248766e-05
-1.86598724616327e-05
-1.13656013047707e-05
-1.75720160018153e-05
-2.71589141677164e-05
-2.59013690854795e-05
-4.40996565180605e-06
-5.22233648929222e-06
-3.29266971896874e-05
1.21651647948134e-06
-9.74996138529864e-06
-6.50062475808827e-06
-4.46831223368538e-05
-3.02620354979565e-05
-2.89067842197391e-05
-1.26806232714985e-05
-2.03768071960279e-05
-2.23686581612598e-05
-1.51651172622922e-05
-1.65585916051903e-05
-2.49251607591999e-05
-2.26544538939512e-05
1.12172280049976e-06
-1.39879323780415e-05
-3.33046673688062e-05
5.00461375114963e-06
-1.66669727235936e-05
-2.73092633485228e-05
2.33874007755378e-06
-2.48403871472316e-05
-3.05618282974478e-05
-9.40407895130306e-06
-4.48020022427992e-05
-1.24342916964869e-05
-5.12804313369371e-05
-2.5074630980968e-05
-1.42796879879731e-05
-2.99293002848572e-05
-3.2462417517862e-05
-2.83962165881023e-05
-1.22523166677158e-05
-3.75759291309234e-05
-2.68586688048772e-05
-3.37348160195478e-05
-1.81004962090703e-05
-2.11064421562695e-05
-3.64868460041267e-05
-7.37056066852983e-07
-2.18585191921435e-05
-2.96021931159686e-05
-1.59283613776905e-05
-1.97087383624407e-05
-2.14091018346715e-05
-4.0348765970005e-05
-3.50957438040112e-05
-1.63723928825103e-05
-3.60194306422056e-05
-1.00452363808672e-05
-1.84818654433146e-05
-1.09516323429638e-05
-8.33731540751413e-06
-1.52896012825158e-05
-6.31098649747726e-06
-3.04951382496706e-05
-5.72860382513828e-06
-1.85808753356936e-05
-2.02368239590134e-05
-2.26748957240668e-05
-2.68365401343647e-05
-1.59672234727304e-06
-4.97233545421797e-05
-1.27640975750021e-05
-1.62636313910123e-05
-1.31094697495662e-05
-1.554515720695e-05
-3.41294318817292e-05
-2.50402638794149e-05
-3.05212550960175e-05
-1.08657903581697e-05
-1.69283464880301e-05
-1.48074905250856e-05
-2.48198178319949e-05
-1.76132535352126e-05
2.31043825328031e-06
-1.83460078410221e-05
-1.72361149562865e-05
-1.59249243732306e-05
-2.02606330434958e-05
-1.76370567212037e-05
-3.30416900596089e-05
-6.5765959500183e-06
-1.38178167129957e-05
-2.22677066417012e-05
-9.36907008244651e-06
-2.77725510734186e-05
-1.07154983045587e-05
-2.47408775172213e-05
-1.09997133631991e-05
-1.55106778489409e-05
-1.58091358059782e-05
-2.0252751979705e-05
-1.83814530176473e-05
-2.76394279366326e-05
-7.36690286379755e-06
-1.51135467982262e-05
-1.53571705995286e-05
-2.29403107585289e-05
-2.6163240728307e-05
-3.97691036962606e-05
-1.65089799716058e-05
-6.87933410854589e-06
-2.76108854370194e-05
-4.58465296196124e-06
-1.31898102472991e-05
-1.25902785107822e-05
-2.41772153032427e-05
-2.62193415289131e-05
-1.94904828605772e-05
-2.23504345804938e-05
9.3836209554386e-07
-2.41371462982909e-05
-2.1291684813758e-05
-7.49039093412301e-06
-1.10328162643975e-05
-3.05438190112635e-05
-2.85345029482955e-05
-3.3385802932075e-05
-3.29770517145958e-05
-2.76338015592713e-05
8.59428158966351e-06
-1.33391556819303e-05
-1.20545216710695e-05
-1.72532480504631e-05
-3.12174701824731e-05
-2.10234235605948e-05
-3.44152417941747e-05
-1.81588758140805e-05
-4.3476403606239e-05
-8.37511165976948e-06
-1.12319753790665e-05
-6.59538687271926e-06
-2.46411260864982e-05
-3.44111435094478e-05
-1.33659129353001e-05
-3.24290023244543e-05
-3.33284130479076e-05
-3.07502370148307e-05
-1.99939621634113e-05
-2.00066164696766e-05
-3.75459878605609e-05
-5.6317241402388e-06
-9.00168345073679e-06
-1.50569597163061e-05
-2.53322502911824e-05
-2.16481761282868e-05
-1.55418928045641e-05
-3.14319020439088e-05
-2.29756192162361e-05
-2.88325399916941e-05
-2.82016973848429e-05
-3.20115986179974e-05
-2.93822323612552e-05
-2.73242064238224e-05
-2.71333363390365e-05
-3.14694519949759e-05
-2.05802324118432e-05
-3.99572878523052e-05
-2.86733771484439e-05
-1.28762967333085e-05
-1.51626451835339e-05
-1.3052727382581e-05
-8.70991146497874e-06
-2.49583135539839e-05
-1.3023184335777e-05
-1.32500768138316e-05
-2.53439238076224e-05
-4.3831579736004e-06
-9.0764226256344e-06
1.38690124146387e-05
-2.09117898051135e-05
-2.03820340214154e-05
-1.13073729667627e-05
-1.99200180616435e-05
-2.16789625722891e-05
-2.19062854041971e-05
-2.44960138428085e-05
-2.97484651620011e-05
-3.50766480810061e-05
-2.40894495566662e-05
-1.73403995013293e-05
-3.15654654260722e-05
-2.15876279075005e-05
-9.86791339933751e-06
-1.81658872054347e-05
-1.5003444544602e-05
-1.32781386965708e-05
-1.18015842999711e-05
-3.05388712527877e-05
-3.22074066472344e-05
-1.49157679619247e-05
-3.01090514253209e-05
-1.5808624445604e-05
-2.34061853011411e-05
-1.05072917951674e-05
-1.40069929875179e-05
-1.44127819407802e-05
-1.78340277078579e-05
-1.51948725708486e-05
-1.35607461142355e-05
-1.47126573959572e-05
-4.19651250204959e-05
-1.03493969220222e-05
-3.96683014474726e-05
-3.56385745154913e-05
-2.761066356014e-05
-1.53296674316475e-05
-3.61749835394101e-05
-3.56550729864382e-05
-1.8207484145272e-05
-2.38908281762302e-05
-2.3054137034966e-05
-2.80010603620166e-05
-2.37477920857589e-05
-3.20992276855057e-05
-2.86545966476963e-05
3.12580195907211e-06
-7.34848783605105e-06
-1.9837335050188e-05
-4.67733628454852e-05
-9.17365874512778e-06
-2.4302981150279e-05
-2.19990186419852e-06
-2.72585545416946e-05
-1.19036017559393e-05
-2.28759297310056e-05
-3.97820677234274e-05
9.81455368806091e-07
-1.4825697397461e-05
-2.36624332475452e-05
-1.42945934581792e-05
-4.17926682192401e-06
-2.55854268993508e-05
-2.26957667890337e-05
-1.62946639826701e-06
-3.13847978530843e-05
-1.42480549693038e-06
-2.02304733432964e-05
-2.23694614811043e-05
-7.12305084732016e-06
-4.06496007846541e-05
-2.2316585528801e-05
-1.76888357318575e-05
-2.83665920934655e-05
-1.03349187762481e-05
-3.59541702070454e-05
-2.17361408922905e-05
-2.22449602531288e-05
-1.65229480829889e-05
-3.0529475839935e-05
-1.42621504048066e-05
-1.38414607137785e-05
-1.45252883064446e-05
1.61090730776051e-05
-1.35302994433444e-06
-5.16861079701009e-05
-2.66841827564767e-05
-5.12164990669995e-06
-2.93263390126217e-05
-5.96249838398424e-06
-1.94386706173184e-05
-2.87017981593026e-05
-3.09375372067081e-05
-1.05519636346691e-05
-2.08941130835371e-05
-2.21744699243124e-05
-2.2604291861145e-05
-2.13770958349743e-05
1.15332770359349e-05
-2.4009036313255e-05
-5.35151153321993e-07
-4.50804649913551e-06
-3.67505043304708e-05
9.49535847342271e-06
-1.8041695318394e-05
-2.19161610016182e-05
8.83043801492987e-06
-1.84172455256368e-05
-4.93237167905817e-05
-2.21907996400699e-05
-1.64610091837757e-06
-2.01383685172748e-05
-1.87703988166985e-05
-9.16813873388357e-06
-2.6947429574679e-05
-2.66576074187462e-05
-1.83022030648958e-05
-6.45794938007621e-06
-4.22509949285182e-05
-2.72882095273176e-05
-3.12015410300777e-05
-3.74071785893518e-05
-2.15740572267544e-05
-1.67767930108672e-05
-1.82467637289845e-05
-3.75251809186407e-05
-3.69902754313325e-05
-4.09103464141377e-06
-2.11750233257909e-05
-3.44963808519178e-05
-2.70714779659428e-05
-5.77028457941285e-06
-1.56021644493816e-05
-1.3579834611401e-05
-2.04904739143551e-05
-8.38650975512184e-06
-4.00082274421012e-05
-1.91955102209702e-05
-1.44186674025797e-05
-3.92263675086709e-05
-2.3837741669383e-05
-2.89020565250917e-05
-1.68269049072666e-05
-2.07010712862643e-05
-6.06124685586077e-06
-4.00445911271276e-05
-2.99325421048399e-05
-1.43032848609489e-05
-1.63239844659867e-05
-1.48088137642182e-05
-2.39413842392913e-05
-1.90056625408019e-05
-1.08448660909494e-05
-3.00859173833902e-05
-2.5133572419748e-05
-9.85884942245969e-06
-5.03986566633689e-06
-1.86003874063226e-05
-1.41258542298495e-05
-3.10596422402241e-05
-3.68480181487969e-05
-1.95353639399436e-05
-2.15494762886177e-05
-2.41099463469531e-05
-2.58063998015829e-05
-2.40310428788364e-05
-1.89009275693742e-05
-3.34991809047278e-05
-1.45534246429333e-05
-1.52763484112421e-05
-2.9886120369583e-05
-1.60759823428681e-05
5.90853512243354e-07
-2.05892787282646e-05
-2.97646491120527e-05
-1.68412274118469e-05
-2.76066898554494e-05
-3.25923386469464e-05
-4.34335704717135e-05
-1.48884774170261e-05
-3.85930333995212e-05
-2.17212067963598e-05
-1.88701744538941e-05
-3.19437481416095e-05
-1.25564193167516e-05
-3.98148054917017e-05
-2.08549743423715e-05
-1.54509641145915e-05
5.69097258183221e-06
-5.0419544389983e-05
-3.07225436630633e-05
9.51997084949604e-07
-2.73488784628115e-05
1.37541747857972e-05
-4.69239552412735e-05
-1.47649749235479e-05
-1.17497233727863e-05
-2.73962751278e-05
-1.83488203732117e-05
-1.82426956724643e-05
-3.16017629659159e-05
-6.64502497952329e-06
-2.5582783695442e-05
-2.8289298198573e-05
-1.88847443155363e-05
-1.83251495315622e-05
-2.97914721895152e-05
-1.7074128350665e-05
5.92161285142672e-07
-8.13821368186952e-06
-3.61787210077117e-05
-2.8853926192087e-05
-2.79715761837795e-05
-1.56612255115132e-05
-1.97269108391987e-05
-2.72826771014678e-05
1.92912414943176e-06
-2.65330223764465e-06
-1.40763723829941e-05
7.68447152657213e-06
-2.96119105830834e-05
-3.18613211312075e-05
-2.25406458341464e-05
-4.8741710549062e-06
-2.38501446195822e-05
-3.00983550014543e-05
-1.06761847668971e-07
-4.04724516987752e-05
-1.18176301048998e-05
-4.47244377311943e-05
-1.85457118332059e-05
-1.50404790810662e-05
-1.46918403519773e-05
-1.15652811714751e-07
-2.21541798329423e-05
-2.76626472951356e-05
-1.28502524975878e-05
-1.17954673739898e-05
-2.75799828659945e-05
-1.46377119670752e-05
-7.85716130728844e-06
-2.33147665000801e-05
-2.82771945684486e-05
-1.55951598758697e-05
-1.95271092085749e-05
-2.18383929144842e-05
-1.81815273583831e-05
-1.63758250007516e-05
-7.92405841258255e-06
-4.85054399723894e-05
-1.15342549664181e-05
-1.41321104264761e-05
-4.9478546360413e-06
-2.31193797230874e-05
-1.1075088095428e-05
-1.8135740251705e-05
-7.15580693028234e-06
-1.18129641214889e-05
-1.53170852302575e-05
-1.78908501914115e-05
-1.07767239704438e-05
-1.43092246090969e-05
-4.02036532871198e-05
-2.98495906755452e-05
-3.07440673026536e-05
-1.46737198169339e-05
-2.92106006911939e-05
-5.63444307917684e-06
-2.10759862655295e-05
-2.32386003854472e-05
-7.11506651901375e-06
-3.84614983045761e-06
-5.83695454100944e-06
-3.83535614907183e-05
-3.87110029652963e-06
-1.62742814926414e-05
-1.92569836306156e-05
-1.59715569686328e-05
-1.91050835082583e-05
-1.7938249991999e-05
-3.36732846214576e-05
-2.29630282286823e-05
-1.29802398886741e-05
-1.23169701849838e-05
-1.76859900064511e-05
-2.18418406329041e-05
-2.05855782317838e-05
-4.1085979313199e-05
-1.3040997377587e-05
6.16099418240798e-06
-2.02162775729289e-05
9.91024918290467e-06
-3.07934982978199e-05
-2.72864486580501e-05
-2.34494280805158e-05
-1.58806791589637e-05
-2.51325659885116e-05
-4.92838540361599e-07
-4.27299189994128e-06
-8.93599101462997e-06
-1.41259491166943e-05
-4.07216154874076e-05
-3.86044767663316e-05
-2.27676944844272e-05
-2.01854025191909e-06
-2.10409388855615e-05
-2.4192774604654e-05
-1.56257531936902e-05
-1.17602995827552e-05
1.89030943137977e-06
-1.41133937332615e-05
4.86515704466698e-07
-3.29935742161083e-05
-1.08375869049043e-05
-2.19699953799121e-05
-1.84776295062398e-05
-1.07292047166403e-05
-1.85887512405341e-05
-2.57332175499103e-05
-7.77402448385006e-06
-3.59805107113133e-05
-1.17407092973368e-05
-8.22382552248112e-08
-3.24516372279435e-05
4.27494028406903e-06
-2.54856216918576e-05
-1.80580930283696e-05
-7.85653288591036e-06
-1.54034667792994e-05
-3.41909978941534e-05
-3.62017701132697e-05
-4.30813213190603e-05
-9.82533984049443e-06
-1.95755952260314e-05
-1.78629341304291e-05
-2.16371410384775e-06
-2.17882265155615e-05
-2.33567469655463e-05
-2.7849046541794e-05
-2.16757234175803e-05
-3.90495354829834e-05
-3.08032736917025e-05
2.37693175416469e-06
-3.11827235871876e-05
-2.00136502683255e-05
-2.65843220482092e-05
-3.1677146434593e-05
-1.7421634369431e-05
-2.556275794251e-05
-2.67121884649311e-05
-3.69402166057557e-05
-1.47275244378789e-05
-1.02689768513672e-05
-1.40155929612627e-05
-1.86211914839262e-05
-1.19091475514435e-05
-3.36338215364598e-06
-2.65980887281134e-05
-1.78191554953945e-05
-3.92322500488735e-05
-1.93257450455424e-05
-3.00321289390815e-05
-1.5762269164572e-05
-3.38734923544224e-06
-2.57013751930973e-05
-3.19886919641565e-05
-3.68667569052698e-05
-2.54804548074187e-05
-2.29092691535779e-05
-1.85334345743202e-05
-2.42543986386666e-05
2.65947628930897e-08
-2.14227865993405e-05
-3.0876645472802e-05
-1.22355578314379e-05
-3.20393842387226e-05
-1.24863311655776e-05
-1.09986385754632e-05
-9.0305080039154e-06
-5.16683163614314e-05
-1.7910294538376e-05
-2.39541700693562e-05
-2.89624561505039e-05
-4.51547897761116e-05
-2.65660571825344e-05
-4.95343292745531e-06
-3.16888569209325e-05
-1.8902448980757e-05
-9.24176215556745e-06
-3.21508018631094e-05
-2.79080754923539e-05
-1.70178244713334e-05
-1.32727383629885e-05
-2.74066698080992e-05
-1.95038977316003e-05
-2.7988869473329e-05
-2.90626566664004e-05
-4.88383270235878e-06
-1.41758528661915e-06
-1.87249997136137e-05
-2.88872544126103e-05
-1.96039735054034e-05
-1.4431525008609e-05
-1.34034375370478e-05
-3.02307865072728e-05
-1.47818693745476e-05
-2.86222272584471e-05
-6.96812119478922e-06
-2.02370744508628e-05
-1.97534044148599e-05
-2.6261185199243e-05
-2.42627744223117e-05
-2.6069990041415e-05
-3.85322028191931e-05
-3.32076344693795e-05
-3.21087499850727e-05
-8.41138572235488e-07
-2.91467565194353e-06
-2.00364610601048e-05
-1.15062207529488e-05
-3.92097863178309e-05
-3.39812952642547e-06
-2.69998404691417e-05
-9.64307733761899e-06
5.15849900344193e-06
-2.56221168784684e-05
-1.29127190576266e-05
-1.83826952105998e-05
-1.62534144875463e-05
-1.68913094798486e-05
-2.65190720334961e-05
-3.61819007371585e-05
-1.87567548095824e-05
-6.35674637278429e-06
-3.88567264972483e-05
-2.49221171711466e-05
-2.15550341956897e-05
-4.71574366826662e-05
-2.42302725890666e-05
-2.10303283661244e-05
-1.73166986066426e-05
-1.98125060832078e-05
-1.65326456678003e-05
-2.06367546353029e-05
-2.65523939650177e-05
-3.39461475480774e-05
-3.60795234843908e-05
-2.71444296076886e-05
-3.30325586278345e-05
-2.28237115950335e-05
-4.71916270158116e-05
-1.72655651130167e-05
-9.01039993259395e-06
-1.41833151460894e-05
-2.61976149620809e-05
-4.56667865953902e-05
-3.51202414478247e-05
-1.31632730866472e-05
-2.46481288369234e-05
-2.61674955383869e-05
1.45247129614963e-06
-3.36101656667104e-06
-3.67369962436184e-05
-4.702251945751e-05
-3.18386038357719e-05
-1.9701550186225e-05
-1.97116852643209e-05
-3.96346772420667e-05
-3.6317866337518e-06
-3.22478739534772e-05
-7.7117924497136e-06
-2.1137100623977e-05
-2.70666729323202e-05
-1.39689929197256e-05
-2.63990501258578e-05
-2.74372248214994e-05
-8.23466505852673e-06
3.31879702448525e-06
-1.69153524754369e-05
1.99661524544418e-06
-1.98738416520519e-05
-3.17300606724295e-05
-5.60237008030146e-07
-2.20589071174923e-05
3.51258202231892e-06
-2.60234665779559e-05
-3.50706916777887e-05
-2.61283453168139e-05
-2.43004189014624e-05
1.48812091281588e-06
7.72699120441499e-07
-1.13505684589679e-05
-1.19888447104657e-05
-2.60238656051052e-05
-1.90632943989662e-05
-2.02611042985623e-05
-1.49972055828808e-05
-5.94144686639225e-06
-1.75067310515293e-05
-2.13767345823985e-05
-1.47684811144567e-05
-4.43002504816714e-05
-2.82009198698757e-05
-2.84996700641059e-05
-3.26173844251415e-05
-2.99946477227699e-05
-3.03996125496097e-05
-2.17347193946343e-05
-5.6825642054007e-06
-2.14996369919725e-05
-5.46503726320525e-06
-1.37281901501112e-05
-1.63212501733957e-05
-2.30620859992871e-05
-1.38600816696258e-05
-2.17833732398094e-05
-3.00061887872001e-05
-2.18149752345919e-05
-3.53810369492283e-05
-2.2455234945198e-05
-9.09396188386064e-06
-1.89108830077067e-05
-2.53185321381498e-05
4.19678776040963e-06
-2.46958415821506e-05
-1.75268778012453e-05
-3.09204137811919e-05
-4.45529328040201e-05
-4.33637914374923e-06
-1.62984479957514e-05
-3.24039105017655e-05
-1.42363681138775e-05
-5.21626730807588e-05
-1.04080560975971e-05
-1.46960527922192e-05
-3.71549949685117e-05
-2.28133093395178e-05
-2.51516925994668e-05
-2.28021103362307e-05
-3.10003613680174e-05
-3.29871327334637e-05
-3.3793521501562e-05
2.51832893789873e-06
-1.91769421471988e-05
-3.09446017013912e-05
1.78434449588479e-05
-8.09572762248673e-06
-3.08532595972583e-05
-2.20534502353462e-05
-2.49351211718336e-05
-1.82329463419442e-05
2.05518818313481e-06
-2.45450120368062e-05
7.33203118031427e-07
-2.77788135582694e-05
-1.42647934330719e-05
-1.4325422944887e-05
-2.01725218668222e-05
-2.31934761285751e-05
-4.74986754071033e-06
-1.65198191434003e-05
-3.22085763327241e-06
-3.81815992623812e-05
-7.43801790562871e-06
-3.07500349569321e-06
1.13485672954524e-05
-1.33301019841339e-05
-6.36231846108895e-06
-2.25923004811259e-05
-8.95670263205687e-06
-1.38586927208257e-05
-1.52091179524924e-05
-1.70491608323832e-05
-1.91606005893818e-05
-4.1464928065732e-06
-4.08295438544624e-05
-1.44529826226615e-05
-2.22733370938941e-05
-1.88620930109222e-05
-2.55574704569286e-05
-2.10417293924837e-05
-2.18721675378716e-05
-2.58574862424957e-05
-5.41909587039713e-06
-1.01792667818691e-05
-2.98417173744809e-05
-3.66863162543978e-05
-2.590640375836e-05
-3.20048555478415e-05
-4.71519491613951e-05
-2.15324974792041e-05
-1.92558547096632e-05
-2.44670139705743e-05
-2.64028595562481e-05
-4.65549454145246e-05
8.12046006020568e-06
-3.90775038889913e-05
-2.04737295700268e-06
-1.86554500705634e-05
-2.57741900108103e-05
-1.39496229093947e-05
-4.3674501191903e-05
-1.66903743500299e-05
-1.74721721003686e-05
-5.6571730891676e-06
-2.59940479719284e-05
-2.25969528362576e-05
-2.54642414819843e-05
-2.76763392749292e-05
-4.43190085689341e-05
-9.75947458183961e-06
-7.70781218252254e-06
-2.5577820820109e-05
-2.96429674000825e-05
-3.63919040151841e-05
-2.26547124278486e-05
1.25136742059939e-05
-2.6991817378887e-05
-1.24388683754237e-05
-2.47896216489986e-05
-4.38085301048076e-05
-3.16984763868172e-05
-2.1347115448829e-05
-1.78131352959306e-05
-1.83223863009584e-05
-1.58337983173802e-05
3.29203792861071e-06
2.17832261681353e-05
-1.92057262377538e-05
-3.04645620764696e-05
-3.79259213068029e-05
-5.54316780320621e-05
-2.29342363479713e-05
-1.99763770998342e-05
-3.07332673331373e-05
-2.65175887153482e-05
-9.26599045017186e-06
-2.39057016289901e-05
-1.25389041902832e-05
-6.55569292515401e-06
-2.49438119317922e-05
-9.60536556275498e-06
6.00090678491591e-06
-1.04921348656746e-06
-1.39218209673884e-06
-1.72061110590919e-05
-3.13485591119256e-05
-7.45995180049399e-06
-3.83455098340016e-05
-3.61711514726082e-06
-1.96912750644393e-05
-8.62708155147668e-06
-2.21484949828265e-05
-1.24103204116793e-05
-3.18997184822483e-05
-2.39629129637794e-05
-2.2632037179254e-05
-1.68241643975121e-05
-1.47280153917642e-05
-2.41907434739072e-05
-2.33218533559164e-05
-2.59690424068118e-06
-8.84300044505745e-06
-2.0291253018599e-05
-2.51581195470718e-05
-9.52148817817526e-06
-1.82962886027669e-05
-3.23206827655238e-05
-1.32257396066575e-05
-9.04133726249162e-06
-2.97774905058296e-05
-1.61366133888303e-05
-3.96626009679026e-06
-2.36177133402783e-05
-2.79052541680293e-05
-2.40427755369093e-05
-1.59313997582672e-05
-1.048158530502e-05
-2.25528461463975e-05
-3.05128963274983e-05
-4.11726683770556e-05
-1.97596858076338e-05
-2.47437898432959e-05
-3.37566751624469e-05
-2.63702843553997e-05
-2.41816655665284e-05
-9.82187701572448e-06
-2.58552217113366e-05
-6.66546407476815e-06
-1.36767895851092e-05
-2.70757678669515e-05
-2.02388969278155e-05
-3.96107250369861e-05
-1.64070578118663e-05
-1.26402292389515e-05
-2.5370969607788e-05
-2.94079354641883e-05
-1.65085616572444e-05
-2.10210373714378e-05
-1.32719204481449e-05
-2.77970500347914e-05
-2.31058393962513e-05
-3.40609536278288e-05
-3.41202730130554e-05
-1.08379924042961e-05
-8.55612960826299e-06
-1.00159171540562e-05
-1.51865289471771e-05
-5.78558315470229e-06
-8.37384288959986e-06
-3.7959847289965e-05
-8.50458468388143e-06
-3.27266779922745e-05
-2.98248302091853e-05
-2.52792155838949e-05
-2.3880216776642e-05
-9.03187662600758e-06
-1.90970666187166e-05
-2.18749618223445e-05
-2.11976226009728e-05
-2.11146862992265e-05
-2.19160160724661e-05
-1.98666793075225e-05
8.06897773030193e-06
-6.30374818750172e-06
-3.11059357304639e-05
-2.6685330118043e-05
-1.50491581268038e-05
-2.61071706518565e-05
-1.60582867172456e-06
-7.88842161531665e-06
-2.36927481633616e-05
-2.17976744628849e-05
-1.22315781370462e-05
-4.3097409629669e-05
7.52380826699904e-06
-2.25793253005449e-05
-2.64336918341981e-05
-2.92514657721283e-05
-2.77285443326952e-05
-2.1492151829618e-05
-1.75979228816423e-05
-2.28115642518476e-05
-3.69659167485974e-06
-1.31221579107523e-05
-3.35633019383278e-05
-1.3006124110475e-05
-1.28615652395726e-05
-3.61598803700024e-05
-2.03915071503528e-05
-2.14780055292688e-05
-2.55402841888202e-05
-3.05389401646248e-05
-2.36644561980149e-05
-4.19200392290698e-06
-4.76212117310842e-05
-1.50038562311181e-05
-2.75094471629501e-05
-1.74807941343741e-05
-5.6657228156681e-05
-1.24827519249756e-05
-1.22463796882809e-05
-1.4659285133994e-05
-2.02314483905797e-05
-4.42033270086847e-05
-2.81563489594903e-06
-1.16241979811836e-05
-2.35353231650808e-05
9.83374100688211e-06
-1.49990516989477e-05
-2.48161634683726e-05
-2.96621192545877e-05
-4.79533807404003e-05
-4.15325311513621e-06
-1.76680044451207e-05
-2.84536877054012e-05
-1.13930039708458e-05
-1.98580831021398e-05
-3.72618166379927e-06
-1.08859885748213e-05
-9.22420029338672e-06
-2.51581133057758e-05
-2.47452219899577e-05
-1.9002547261567e-05
-3.94047285317597e-05
-3.75382597082316e-05
-2.28157384152548e-05
-3.2644540151558e-05
-2.51465430893499e-05
-2.33836133589928e-05
-1.59892142444255e-05
-9.56658166563591e-06
-2.16254767717442e-05
-2.48851053760247e-05
-1.78367530809447e-05
-6.79707761817835e-06
-2.26320210728723e-05
-1.37662682674378e-05
-1.41256704651296e-05
-1.80991917678265e-05
-1.14706390207468e-05
1.23488374234051e-05
-2.39529011877291e-05
-2.0190625229124e-06
-3.7962826948138e-05
-1.48192427415692e-05
2.67984549428732e-07
-2.86412651357278e-06
-5.25895328400339e-05
2.32350734526007e-08
-2.98073078462608e-05
-1.16392821979241e-05
-1.7880415876326e-05
-2.17889624201189e-05
-2.77673314544798e-05
-1.33806362057751e-05
-1.57943173553402e-05
-1.814644058477e-05
-8.75277523144199e-06
2.38715071625759e-07
-1.22074962823903e-05
-3.52545027136919e-05
-3.14950676481296e-05
-1.89074027356578e-05
-2.01844292680862e-05
-2.64649592277373e-05
-4.32586315676983e-05
-3.31570047240115e-05
-2.63286301839104e-05
-3.54728095461578e-05
-2.9235094125934e-05
-5.22020217933306e-05
-2.17273569799422e-05
-4.24670807814588e-05
-2.93565771839203e-05
-2.05774238249433e-05
-2.64802006327844e-05
-2.46423607589034e-05
-2.10086500622018e-05
-1.16480421222312e-05
-3.00328221261846e-05
-4.39817272567731e-06
-1.50022754277179e-05
-2.70844728092748e-05
-9.32022603261556e-06
-1.35990406631318e-05
-2.72119239974455e-05
-3.62602449771055e-05
-4.01289949830819e-05
-3.14126616777771e-05
-1.29219088310001e-05
-1.64856145419415e-05
-1.90584623604077e-05
-4.12304331140073e-05
-2.85225203219371e-05
-1.67063716477288e-05
-3.06700063019379e-05
-7.86961041570747e-06
-3.14395735299552e-05
-3.2416162750942e-05
-1.64517196783709e-05
-2.37750692227567e-05
-3.23484343811218e-05
-1.75820207996319e-05
-3.7420519411448e-05
-3.09215364519609e-06
-2.62816255163286e-05
-1.21192243762328e-05
-3.31375840568109e-05
-2.04328196573023e-05
-4.54846254084137e-06
3.54164272751669e-06
-1.25938729410049e-05
-2.67288327549522e-05
-3.38882342596966e-05
-2.32617992593722e-05
-2.1317805831635e-05
-2.1671524105331e-05
-3.01115246479498e-05
-1.54111787486301e-05
-2.35524479829213e-05
-8.14669408672407e-06
-2.84306679665809e-05
-1.54491101708691e-05
-2.34008622508258e-05
2.95708183166106e-07
-3.74047812339366e-05
-2.10352732500484e-05
-3.01735993666587e-06
-2.65534924651291e-05
-5.00623442968235e-05
-9.42507728149998e-06
-1.89399943259367e-05
-1.98439159324936e-05
-2.64089539402106e-05
-1.97178213639172e-05
-3.04102377519369e-05
-2.70780353370927e-05
-3.08871564135619e-06
-2.99392319742007e-05
-1.39282023162291e-05
-1.58599856664266e-05
7.47921029994271e-07
-5.7795846629643e-06
-4.27427324797858e-06
1.87837059791678e-06
-3.5092055968238e-05
-2.16099370499731e-05
-6.41627083583193e-06
-2.21913001481517e-06
-2.16164308592479e-05
-1.08536821102323e-05
-2.51976534656512e-05
-3.82094499731138e-05
-2.07966907213046e-05
-4.61151098017479e-05
-2.33964755035478e-05
-5.95009995257082e-06
-1.85665590666564e-05
-2.26516313603396e-05
-2.05306829040206e-05
-2.35616411938418e-05
-2.23442034159536e-05
-1.68310275979884e-05
-2.0035495725754e-05
-7.07581827480716e-06
-7.41961915720563e-06
-8.85536452642277e-06
-1.92146340210421e-05
-2.07920888772441e-05
-1.87800890520337e-05
-3.26578842307077e-05
-3.03982523602727e-05
-2.35006125077763e-05
-1.77540244333727e-05
-1.76124866439716e-05
-8.67212577356476e-06
-5.5271342379502e-06
-2.92716151663745e-05
-2.44692418414071e-05
-1.18576353145702e-05
-5.38192279173072e-05
-2.24959227637833e-05
-2.01490285471785e-05
-1.44699666922092e-05
-2.57316767419252e-07
-1.26448465099008e-05
-9.57070998761638e-06
-2.1251964809734e-05
-9.34782381749194e-06
-3.02269536686577e-05
-4.03641455283973e-05
-1.1993246754372e-05
-3.92329065457143e-06
-2.07231400344745e-05
-3.93849583333685e-05
-1.30862468800181e-05
-1.24778916227793e-05
-2.11593044810036e-05
-3.63157903853973e-05
-9.3549507072125e-06
-2.69277265501215e-05
-1.52979291791134e-05
-2.67552934914505e-05
-1.75526644388064e-05
-3.56000448549172e-05
-1.13211404975268e-05
-2.28870481570618e-05
-2.1317491681393e-05
-3.98404244029152e-05
-2.55087176697792e-05
-9.96249057895838e-06
-2.66881031193312e-05
-2.09315351114416e-05
-5.2832228599108e-05
-3.12578258167414e-05
-2.31606914524271e-05
-2.12056772722474e-05
2.22540541910745e-06
-1.89178512180842e-05
-3.18861297802302e-05
-3.10030875235551e-05
-2.05226616896917e-05
-1.76533381374072e-05
-2.81683289993816e-05
-1.66248552872412e-05
-2.0427441832476e-05
-1.89438267704765e-05
-2.43614536353557e-05
-5.64933931194797e-07
-1.11467663117597e-05
-1.25734818536817e-05
-4.48962376637569e-05
-2.79615612586973e-05
-1.53235571028128e-05
-2.27564240659915e-05
-7.95272122916308e-07
-3.44197771305296e-05
-2.12197708750444e-05
-2.11688898450096e-05
-3.78579569227185e-05
-3.33446267435956e-05
-7.66538343296248e-06
-1.71458287923802e-05
-3.1744926003808e-05
-2.51753316447807e-05
-4.06408496164537e-05
-2.47072179183463e-05
-1.16894532029397e-05
-1.40177527842616e-05
-2.81429391758241e-05
-2.85012135340544e-05
-9.58012710384679e-06
-2.37264425058162e-05
-4.73132157156544e-05
-3.309561691958e-05
-8.68022783212305e-06
-1.38225389470949e-05
-3.18612540576201e-05
-1.66274443681353e-05
-1.50190538642642e-05
-1.89024317582869e-05
-1.14441472626294e-05
-3.60924789699148e-06
-1.1556595176323e-05
-1.0974945997651e-05
-1.42767302214558e-05
-2.38485013159229e-05
-4.15194948032845e-05
-6.26987990128205e-06
-9.11886895867297e-06
-1.52863617116692e-05
-2.53771208933801e-05
-1.61461704058401e-05
-2.72426813847852e-05
-6.26490437972112e-06
-1.3860178130659e-05
-1.35174727452201e-05
-1.90817441653029e-05
-4.40315385955171e-06
1.66744204917566e-06
-8.89150286888842e-06
-3.57267074317695e-05
-2.35832865449686e-05
-1.28993859204319e-05
-3.24208751871924e-05
-4.33301883623065e-06
-2.68012979267851e-07
-3.05192078086234e-05
-1.83145523632243e-05
-2.06068109315646e-05
-2.11947418377948e-05
-2.87580172726029e-05
-1.83874698299077e-05
-2.68103737035768e-05
-3.3592350029153e-05
-2.97856975162104e-05
-6.25489603536016e-06
-7.73604701040887e-06
-3.01463942323557e-05
-7.55999566244779e-06
-3.50947614307902e-05
-3.42777365019476e-05
-1.07371521311501e-05
-4.14692508139595e-05
-7.11115492068539e-06
-2.3667807146555e-05
-2.65490157069471e-05
-1.73623094671806e-08
-1.39986694604297e-05
-2.84077027074158e-05
-1.58276085538105e-05
-1.77585004517085e-05
-3.26554916492848e-05
-2.85397399276895e-06
-4.26222342214856e-05
-1.98434948049531e-05
-3.02912068010421e-05
-2.60562217756565e-05
-3.36103614027375e-05
-2.89985820445136e-05
-2.32758381984109e-05
9.56840647989197e-06
-2.35900876908276e-05
-1.64868457253526e-05
9.12065533818986e-06
-3.01652914065631e-05
-1.91799660185015e-05
-3.15954362985289e-05
1.20906220944537e-05
-1.91003906850747e-05
-2.62748154050373e-05
-1.87545120652763e-05
-8.68038933506616e-06
1.72721199494072e-05
-2.75408091052734e-05
-2.13598973074833e-05
-3.07930019979503e-05
-1.35198265894759e-05
-2.15204205024654e-05
-1.49469376082468e-05
-2.34270841611837e-05
-2.47101314188937e-05
-2.2381485342523e-05
-3.52009493857623e-05
-1.85652283969022e-05
-2.15236738513169e-05
-8.339320815625e-06
-3.31252235303136e-05
-2.09304525746443e-05
-1.49368210408713e-05
-1.50151334659935e-05
-1.06246278047418e-05
-3.15203546646746e-05
-1.29594152407581e-05
-2.64947112848207e-05
-1.90295130816492e-05
-1.53571627023268e-05
-2.75714884887272e-05
-1.8261543358426e-05
-3.16087139860563e-06
-9.06178439178333e-06
-2.00509635208534e-05
4.01808121166697e-06
-2.71547617203056e-05
-1.69461286443175e-05
-3.2747122593356e-05
-2.28609372841435e-05
-1.90035835857673e-05
-3.26813252072777e-05
-1.45219748803707e-05
-2.13570297029381e-05
-2.37090275309774e-05
-1.60928761476494e-05
-5.93342287596744e-06
-3.60905492151116e-05
-2.11066390174853e-05
-2.14695264827505e-05
-3.1027933155828e-05
-3.13938437676445e-05
-3.11650320906536e-05
-4.48627030726497e-05
-1.36218742672674e-05
-1.25844890153674e-05
-1.31514180703619e-05
-3.37543652780686e-05
-2.19325236018891e-05
-2.22862724205706e-05
-1.79151548377474e-05
-1.05304699626497e-05
-3.78477543101747e-05
-8.26406874516779e-06
-1.80465288575905e-06
-1.35424025042152e-05
-3.32543485778593e-05
-1.40996945868281e-05
-8.25634820002078e-06
-3.12297060524133e-05
-3.71779459301585e-05
-6.03246169221953e-06
-2.07904585253531e-05
-1.62551847949396e-05
-4.34687984750003e-06
-2.03781754044234e-05
-4.30617151311762e-05
-1.84889022624127e-05
-1.40542218595156e-05
-1.443980426798e-05
-2.8359870624343e-05
-1.95819424392417e-05
-9.45541383658856e-06
-1.75052555650234e-05
-8.33439772270917e-06
-2.86685248860115e-05
-3.91196282001315e-05
-2.53625905816015e-05
-2.89629803337861e-05
-2.13754534220901e-05
-4.22464480667226e-07
5.10469780513243e-06
-4.84494704215591e-06
-2.17195868380975e-05
-1.20788810473633e-05
-2.90167023426749e-05
-2.91938127111948e-05
-6.45062433790221e-06
-5.13581051980217e-06
-3.75395972107883e-05
-4.98775331251879e-06
-3.28463365886604e-05
-2.12013244112546e-05
-1.40062267715469e-05
-4.62254952461939e-05
-2.07809098533831e-05
-1.04761519495031e-05
-3.0961563495815e-05
-3.79024366110935e-05
-4.03786352940976e-06
-3.24288828063931e-05
-4.4951946787672e-05
-1.49632938033268e-05
-1.54387676374617e-05
-1.26243183579202e-05
-3.45211110805002e-05
-3.22671086285702e-05
-2.5985025317172e-05
-4.58261480842436e-05
-1.74492132784368e-05
-1.82044465038006e-05
-4.45092499610928e-05
-2.35481718382862e-05
-2.43468010677916e-05
-7.7736398546053e-06
-1.78551245631853e-05
3.44149139010718e-06
-1.37076843350351e-05
-1.90452279490623e-05
-6.60326998843988e-06
-3.36867955634598e-05
-1.68830408884868e-05
-1.84678246032084e-05
-1.9659850504266e-05
-1.61421584775566e-05
-4.62370657442954e-06
-2.31703948830357e-05
-2.85577784393264e-06
-8.79130930194511e-06
-4.16193934682886e-05
-3.81466447388583e-05
-1.55808182614795e-05
-1.38776923593807e-05
-3.28435823125927e-05
-1.35111642327729e-05
-1.72349395491054e-05
-1.35590114630594e-05
-1.47437664029852e-05
-2.97067289080978e-05
-4.1977367653123e-05
-2.00971193968561e-05
-2.69642091422238e-06
-3.01522548844776e-06
-2.29401927968125e-05
-1.38301345001058e-05
-1.29595919911231e-05
-2.71029874678734e-05
-1.44924616946518e-05
-3.51731516967742e-06
-4.52814965240777e-05
-9.26760673521902e-06
-2.15141807945212e-05
-1.26377506406641e-05
5.67093809540034e-06
1.22867967631017e-06
-3.59752559949033e-05
-2.02243821978542e-05
-1.23563539282018e-05
-3.06520158216563e-05
-1.984121511467e-05
-1.71528102483274e-05
-4.28248001714729e-05
-2.80600813228306e-05
-1.56375569762464e-05
-2.53130269908544e-05
-4.36454325461207e-05
-9.23668897041478e-06
-1.48486073452529e-05
-2.83871073129545e-05
-2.56678530477831e-05
-6.9885785950027e-06
-2.94882471162118e-05
-1.79071404734377e-05
-1.57499503970773e-05
-2.13961561300951e-05
-1.57483642769581e-05
-1.94820221073912e-05
-1.28937736311557e-05
4.00707772209828e-06
-1.95231449143011e-05
-3.21420778245323e-05
-3.39962670486284e-05
3.3583590385171e-06
-5.21700080240232e-06
-1.16437635859009e-05
-1.11943115100691e-05
-1.50300469152413e-05
-4.40715428681977e-05
-2.06025517624006e-05
-1.25451119725423e-05
-1.16790080918614e-05
-3.19357716822308e-05
-3.61231089621521e-05
1.97957623498778e-06
-3.49164156595543e-05
-2.55086681644991e-05
-1.12520509609267e-05
-1.74596382368148e-05
-8.94747555558965e-06
-7.54092319812188e-06
-7.84819287229988e-06
-2.6601970926451e-05
-5.12019562699641e-05
-4.86554364697847e-05
-3.50919935224226e-05
-4.30383717148153e-05
-1.43132358462532e-05
-2.97892770995143e-05
-2.13880307694475e-05
-1.35233894791465e-07
-1.84399016013453e-05
-1.7789904567868e-05
1.60089676556307e-05
-2.43985874532621e-06
-9.15037484646056e-06
-3.39007705741158e-05
-9.6571706921707e-06
-1.4463482146146e-05
-2.71663036228155e-05
-5.00978228980417e-06
-9.89284097761429e-06
-6.34955374076083e-06
-3.14268648126689e-07
-4.42025085619326e-05
-2.62900177348263e-05
-2.80780032020332e-05
-2.61495897696559e-05
-1.44174364056908e-05
-2.47357294367372e-05
-1.5083176874847e-05
-1.90050426614791e-05
-2.59302866482164e-05
-2.76772481701968e-05
7.81729348230967e-06
-1.92979683873722e-05
-3.99493616124708e-05
-2.63836015164923e-05
-3.01311141190911e-05
-3.58633673578978e-05
-2.11136818162202e-05
-2.7275693127868e-05
-2.51784765406165e-05
1.09668198256198e-06
-1.31373336388107e-05
-3.95000511138149e-05
-3.68880015557019e-05
-1.13886695958107e-05
-3.46131007297628e-05
3.02621587575536e-06
-4.04778972961744e-05
-2.68522744190418e-05
-1.13760053449791e-05
-1.880320953386e-05
-2.36843163444972e-05
-3.05343937448301e-05
-1.94645157136206e-05
-2.05652326914262e-05
-2.65300362345074e-05
-1.83538978798612e-05
-2.36741912650758e-05
-2.65775344527006e-05
-2.74761738615587e-05
5.89200691076221e-06
-1.06228369305609e-05
-8.07777273520643e-06
-4.81966351249652e-05
-1.31368184551542e-05
-1.8315035858862e-05
-2.76157233804889e-05
-1.60195384097387e-05
-2.46191063197949e-05
5.47001829167541e-07
-2.02716564909045e-05
-2.24031182689303e-05
-2.85086299797988e-05
-1.49849600031859e-05
-3.12892651537661e-05
-1.49982658255601e-05
-1.96673311761656e-05
-1.54748606613116e-05
-2.18095933830891e-05
-2.42714391245349e-05
-6.74840560772459e-06
-4.18856103649273e-06
-1.90427686423917e-05
-2.01129684680105e-05
-2.33635965331954e-05
-1.765911414612e-05
-1.02046267585679e-05
-1.22592646183544e-05
-3.20264218610236e-05
-1.58147447746436e-05
9.20100152889266e-06
-2.81684525070514e-05
-2.04265327506896e-05
-2.35824698620494e-05
-7.65276098392621e-06
-3.07180834734662e-05
-3.8210531029897e-05
-1.18413544877837e-05
-3.65195287015322e-05
-2.12556212628012e-05
4.08740883065632e-06
-1.40872455249712e-06
-2.10326072535207e-05
-1.75580216285709e-05
-1.60974069147581e-05
-1.48477365526058e-05
-1.09057505152055e-05
-4.23989388218512e-05
-7.68166384959513e-06
-2.92491114625111e-05
2.9608127156832e-06
-2.58629714624728e-05
-1.71876203458631e-05
-1.09487998951558e-06
-2.69224076240779e-05
-1.5173262003318e-05
-2.27731287798258e-05
-2.31850559415505e-05
-2.83244078623346e-05
-3.53447527566696e-05
-2.80581606599855e-05
-2.39610790689536e-05
7.83606395260669e-06
-1.76159242278564e-05
-2.08653774339489e-05
-2.22780928038421e-05
-2.25464335127629e-05
-1.9487282243471e-05
-3.00751879892375e-06
9.01479138919975e-06
-3.04448920013997e-05
-1.16764249202054e-05
-1.6602349974136e-05
-3.0440299363789e-05
-1.83734374861695e-05
-2.00002456235794e-05
-3.34917378460371e-05
-3.29636522511818e-05
-2.65917101355784e-05
-1.8654071568632e-05
-3.66354071724893e-06
-1.30436543215974e-05
-1.73935947697902e-05
-1.6235118260393e-05
-1.76669699842104e-05
-2.91449677814864e-05
-1.74703285032582e-05
-1.87529790831055e-05
-4.38426346688804e-06
-2.1514188022964e-05
-8.21980354478071e-06
-1.72592491261095e-05
-2.35909102560669e-05
-3.47589224705322e-05
-7.85746017644663e-06
-1.17687962039467e-05
-3.13418582554701e-05
-4.57769322051132e-05
-3.49734979818164e-05
-3.15609782529103e-05
-1.94538217224997e-05
-1.9458988981922e-05
-9.97873144114004e-06
-2.15440603011801e-05
-3.3823808517686e-05
-2.09340023821188e-05
-3.50640839244374e-05
-2.11726826155525e-05
-2.36642891608059e-05
-2.1100285774724e-05
-3.2697060399824e-05
-9.90666663774474e-06
-2.47316883092119e-05
-4.57986339293893e-05
-4.46783267936917e-05
1.98406100034981e-06
-2.12874086831701e-05
-4.80877023428666e-05
-2.55688592759867e-05
-7.54296556747022e-06
-2.60824849383377e-05
-3.80220223407814e-05
-1.29579891235601e-05
-1.63752630361327e-05
-2.23977318294193e-05
-1.61825713262063e-05
-2.24730652416343e-05
-1.2200955008389e-05
-2.32031486999336e-05
-1.52689392442894e-05
-3.14593768009947e-05
-4.07095550311653e-05
-3.58972747385621e-05
-3.91990788947403e-05
-1.32275853199249e-05
-1.03104003107359e-05
-2.6587049832213e-05
-8.36068650977007e-06
-2.06884816083246e-05
-2.46192060792284e-05
-2.31215040142246e-05
-1.00398296223581e-05
-1.71414720209365e-05
-2.98012932192671e-05
-7.9468018126054e-06
-1.68458034480161e-05
-3.23859032768865e-05
-1.35604889562513e-05
-3.78679555041876e-05
-2.70365361248885e-05
-1.35119498327728e-05
-2.41290232156587e-05
-1.73403285585712e-05
-1.6606962377331e-05
-7.91018728474957e-06
-6.59355776438334e-07
-1.84674343914267e-05
-2.6089682204562e-05
-6.67247813907607e-06
-4.29198545188022e-05
-2.92081453048198e-05
-1.93248340225531e-05
-5.81496434493616e-06
-4.06286435198702e-06
-2.13167045012582e-05
-1.87527780189178e-05
-7.59385496953134e-06
-6.88177791113057e-06
-1.07867432051164e-05
-1.66064236713126e-05
-1.03465268274745e-05
-1.4190189320693e-05
-3.80970188003216e-05
-2.61247508953463e-05
-1.11136913088483e-05
-3.21045848868092e-05
-2.10776574261218e-05
-2.7627281608945e-05
-1.58796364751846e-05
6.94154548919029e-08
-3.19397101542458e-05
-1.68198165595968e-05
-2.56994442712874e-05
-1.41023532247386e-05
-2.21671561350961e-05
-2.67124586823937e-05
-8.36242539123807e-06
-1.13360274738253e-05
-7.31299550533706e-06
4.72500512187651e-06
-2.52761838177887e-05
-1.8795455262506e-05
-2.7468597370152e-05
-1.06419503084432e-05
-2.30854783789102e-05
-1.26022399081173e-05
-3.1058506165463e-05
-3.99786294147594e-05
-1.05716023923147e-05
-2.15663422555579e-05
-8.91389106860603e-06
-3.30224442056919e-05
-3.89519011458778e-05
-2.03021809867217e-05
-1.66720477320366e-05
-2.70857306652072e-05
-3.40667811811724e-06
-4.20436042902015e-05
-1.07156307064381e-05
-2.02224131707881e-05
-2.37274276090922e-05
-2.34457221669911e-05
-2.5631754820345e-05
-9.88348698578424e-06
-1.54404921358038e-05
-1.52605042186781e-05
-1.30268242425392e-05
-2.55788231938623e-05
-1.5210352241124e-05
-2.35043757341798e-05
-1.68926056094238e-05
-2.11790060582489e-05
-3.13910006603384e-05
-3.22486622549395e-05
-2.16675651796037e-05
-2.12941444417562e-05
-2.46340261959285e-05
-8.2543472311746e-06
-4.42998102290158e-06
-3.64467404734372e-06
-1.64865799446386e-05
-1.5075093459022e-05
-8.85218504712438e-07
-3.565321913682e-05
-4.46808052474895e-05
-2.0131456858134e-05
-4.40377483518269e-05
-3.62588062276448e-05
-1.54795982516983e-05
-2.93872142237248e-05
-1.98132379837362e-05
4.80735374236826e-06
-1.44380533274511e-05
-2.67763901953514e-05
-2.05747232755247e-05
-9.72558941398388e-06
-2.29933277578965e-05
-2.53713459521227e-05
-2.41166704013657e-05
-1.07661195260032e-05
-2.01511340141798e-05
-4.62982552523436e-05
-7.41580636826624e-07
-2.01519799192358e-05
-2.00976151458471e-05
-2.03170646979686e-05
-2.77510350069581e-05
-2.67849984391826e-05
-5.02493145568413e-06
-2.91267929914291e-05
-2.09020560171858e-05
-3.79246508967769e-05
-2.80613714589131e-05
-1.10175459029106e-05
-1.7992113042016e-05
-9.58739126365079e-06
-1.70982350724196e-05
-2.54913548629252e-05
-2.45266487424257e-05
-1.2966530146357e-05
-2.52621644889782e-05
-2.81140623322831e-05
-1.85200316594999e-05
-3.00479794199413e-05
-2.89666687135724e-05
-2.42044559419425e-05
-9.86436343537703e-06
-1.82720928787587e-05
-1.78236836029816e-05
-2.12677779051754e-05
-3.30787809743959e-05
-1.87536733040949e-05
-1.25134967573995e-05
-3.56660603986596e-05
-8.84176900729921e-06
-1.00579802889329e-05
-3.72281730958799e-05
-2.02622914074814e-05
-1.19838415803641e-05
-3.4276920836235e-05
-2.79518739766829e-05
-1.84268200666375e-05
-3.92481938839924e-06
-3.4368551226758e-05
-1.52867557591472e-05
-9.33460101710664e-06
-2.99633353151791e-05
-1.75062877039815e-05
-1.60513683860164e-05
-1.91719801355211e-05
-3.12409318303391e-05
-1.95602407547367e-05
-2.57984789657581e-05
-3.84700557753672e-05
-1.79570709869305e-05
-4.09770134833235e-06
-2.42096766030702e-05
-2.04037272028564e-05
-1.20120586012535e-05
-1.46937033487491e-06
-7.28608721645172e-06
-2.84828060809455e-05
-5.76793429534179e-06
-3.37180981851162e-05
-2.70031332979042e-05
-4.80188005838447e-06
-2.22682472411117e-05
-2.84761328140009e-05
-5.56486137952915e-06
-2.57936118565187e-07
-2.71202224281575e-05
-1.72838556165284e-05
-6.98670567648388e-07
3.75248607108758e-07
-1.82646773842465e-05
-3.96497291945878e-05
1.22551549972983e-05
-2.06389054419885e-05
-2.89639952393723e-05
-6.15131626840678e-06
-3.54180563290172e-05
1.07393972796617e-05
-1.56795815166845e-05
-3.31405734126491e-05
-1.58481358451766e-05
-1.39748168550442e-05
-2.40653581709668e-05
-3.5514106989865e-06
-2.07057829635744e-05
-2.76461694615974e-05
-3.11618593755042e-05
-2.54297520095451e-05
-1.92722029079517e-05
-3.05411126411527e-05
-2.57470074297072e-05
-1.67130281760622e-05
-6.16657984840256e-06
-1.50506790725087e-05
-7.3853789715774e-06
-2.35185774775062e-05
-3.66860996399956e-05
-3.71045419049461e-05
-2.22743685694156e-05
-3.90454504264343e-05
-1.49261090726356e-05
-3.69771731498393e-05
-1.7901793462267e-05
-2.64891040626479e-05
-3.29607956497312e-05
-7.85134665190568e-06
-2.71659287515255e-05
-4.20337531206787e-05
1.30416752286323e-05
-1.69268497604748e-05
-4.281318175736e-05
-5.03340923482807e-06
-1.52113279735321e-05
-2.42682359569658e-05
-6.40847756349074e-06
1.00061305464641e-06
-1.26580236081406e-05
-1.64369222703662e-05
-3.22712912108202e-05
-1.54076821819935e-05
-1.92511768039629e-05
-2.54868172188391e-05
-1.16247768277607e-05
-5.59070429571305e-06
-1.05678808604914e-05
-4.24419399141303e-05
-3.25529785579284e-05
-1.30872925758862e-05
-2.98790763133263e-05
-3.10099300102596e-05
-2.32074781742631e-05
-2.83387430351983e-05
-2.62653515280718e-05
-6.21242625861114e-06
-2.10967287200008e-05
-1.56319366221151e-05
-1.53104460574791e-05
-2.06094611910331e-05
-1.5330246477115e-05
-8.90243548365407e-06
-9.3884023958752e-06
-2.40236779679934e-05
-2.33215056532958e-05
-2.8820920619343e-05
-2.99043868046386e-05
-4.08555098073416e-05
-4.38729033918598e-05
-3.27144602320268e-05
-4.59909604659447e-06
-3.2294887352503e-05
-2.49918488050299e-05
-3.66345588446813e-05
-1.71008775466314e-05
-7.02321584446096e-06
-1.90480548255561e-05
-3.20626986582211e-05
-7.58103218393542e-06
-8.34643331907122e-06
-2.35077728777844e-05
-3.92166671714807e-05
-1.48669821630543e-05
-4.85198338957582e-05
-2.01454487995654e-05
-1.70291104713623e-05
-9.76643811845618e-06
-1.06758589875473e-05
-3.15652902933369e-05
-1.6304922458823e-07
-3.46019034184281e-05
-1.17327560675115e-05
-1.03444774403607e-05
-5.90275647371146e-08
-3.059480594399e-05
-4.74397618101808e-05
-2.94798993266705e-05
-2.87134458777432e-05
-1.43840618527992e-05
-2.52594584308272e-05
-3.30702198133676e-05
-2.57844733023738e-05
-1.02139677188668e-05
-1.11566013651702e-05
-2.96226872850383e-05
-1.90645953905455e-05
-2.15107623454616e-05
-3.46627270097478e-05
-1.80312249520006e-05
-4.33646471657815e-05
-4.08459125835603e-05
-2.01784201300358e-05
-1.04831666754966e-05
-1.84669754615829e-05
-1.99244751662899e-05
-8.08152265435897e-06
-9.71571819876758e-06
-1.94483743280112e-05
-1.35228607521151e-05
-2.50523120191734e-05
-2.12205512414526e-05
-2.80226871333217e-05
-4.03776476079111e-05
-4.21925057757111e-05
-3.04477437586924e-05
-4.94264231687999e-05
-1.57806048638687e-05
-2.32592004652094e-05
-1.85374844550252e-05
-9.54296650382403e-06
-1.5859616146594e-05
-2.1838401641208e-05
-1.94197636483531e-05
-2.91367369601154e-05
-2.27091955594506e-05
-1.93220341713441e-05
-4.16639065834161e-05
-2.57007322709885e-05
-2.03641596266647e-05
-1.58413480058782e-05
-6.78466120027279e-06
-2.79397606935969e-05
-3.2752050490309e-05
-1.48272919201478e-05
2.09446535238722e-06
-1.89372361215459e-05
-1.89217772047158e-05
-1.86817783152462e-05
-2.09058603674434e-05
-2.47843978907869e-05
-2.61328020785853e-05
7.40126420369286e-07
-3.07110647829018e-05
-8.56447220028812e-06
-3.10376337278065e-05
-1.72716007519593e-05
-1.45299209159018e-05
-1.63129600670198e-05
-1.42903463717654e-05
-1.27219945722301e-05
-4.82471832546293e-05
-4.18793091909789e-05
-3.11981996294081e-05
-2.28525322770647e-05
-1.65230269130647e-05
-2.42423096109046e-05
-3.64921879237395e-05
-2.75201136618388e-05
-3.24265302964309e-05
-1.49117198296177e-05
-1.95204354800466e-05
-6.07006922310347e-06
-1.96125100912315e-05
-4.67994830560727e-06
-1.63737126078542e-05
-2.72674267680295e-05
-9.47510430832082e-06
-1.39944682455258e-05
-3.62709753873255e-05
-4.14757741962934e-05
-2.45543275606784e-05
-2.29405179790599e-05
-1.58622838935724e-05
-3.30061245439194e-05
-1.11487840602795e-05
-3.35642200336789e-05
-2.26430715276746e-05
-2.44875862509157e-05
-3.52229506003841e-05
-1.82324418228528e-05
-6.00830290431187e-05
-9.14841688122828e-06
-2.61308243014787e-06
-2.94489443224074e-05
-2.14325463848685e-05
-2.24676133973136e-05
-1.88236619467255e-05
-2.90881215192302e-06
-3.52523441088165e-05
-1.47594711598468e-05
-1.78026589351797e-05
-2.71708564396275e-05
-2.02145599633344e-05
-2.5437832131978e-05
8.26967999060373e-08
-1.55356937381181e-05
-1.13252261261131e-06
-7.88151807224458e-06
-1.51334931624434e-05
-3.07626766394045e-05
1.76785466033528e-06
-2.58635222820908e-05
-2.16479113060732e-05
-6.23450117821659e-06
-3.47067006036596e-05
-1.39551651261686e-05
-1.63676585300429e-05
-9.86126958963447e-06
-2.96943940346319e-05
-1.08390016325717e-05
-2.42516062338045e-05
-3.08787072389872e-05
-1.13772413341103e-05
-2.01311605743832e-05
-1.50985717693198e-05
-2.65081795751012e-05
-3.69704787365667e-05
-1.41748723127645e-05
-1.2836964904342e-05
-1.45695745715157e-05
-2.15623680999603e-05
-4.02848845315551e-05
-1.66668328262999e-05
-2.54551584006632e-05
-7.11914391125037e-06
-4.30704264397859e-06
-2.04768601585606e-05
-2.16294598770027e-05
-2.55839393791097e-05
-2.97388658541516e-05
-2.53038675852385e-05
-2.28393840886999e-05
-2.71835602075159e-05
-3.31494995691021e-06
-3.19363185271922e-05
-1.72349810398317e-05
-6.29654093013534e-06
-2.06466331494289e-05
-2.85230584917699e-05
-2.52207892172626e-05
-1.83311331724316e-05
-3.01049352810153e-05
-5.03848169736347e-05
-2.77649189097885e-05
1.32373695424983e-06
-7.28087816316842e-06
-3.1097618955333e-05
-2.06894167421236e-05
-3.55528581039082e-05
-3.8684083168601e-06
1.94252826079652e-06
-2.47178992099102e-05
-2.11021157330958e-05
1.43550434709798e-06
-1.83104819253983e-05
-2.07377133521303e-05
-1.20689758349764e-05
-2.51200191693028e-05
-7.6611423035721e-06
-2.4016049075296e-05
-1.02208435722939e-05
-3.39620232235821e-05
-2.26938813150192e-05
-2.12819179297579e-05
-2.12897937222893e-05
-2.68966676138459e-05
-2.91386493305622e-05
-1.47363067724061e-05
-2.79784324484061e-05
-2.92481694894067e-05
-1.51647285334731e-05
-1.70525135291352e-05
-2.72701996200214e-06
-3.50086724069521e-06
-1.78266672036126e-05
-2.72622513603246e-05
-3.78680014802507e-06
-2.35290736451614e-05
-3.83413922456661e-05
-7.88693563554501e-06
-6.51361683143424e-06
-2.8894787203686e-05
-4.20664560931371e-06
-8.57080294994729e-06
-2.82730588443082e-05
-1.82161954294112e-05
-2.42842347556641e-06
-2.82533250080378e-05
-2.88726642375473e-05
-4.41942596119292e-05
3.17798237023016e-06
-2.07008996938977e-05
-1.53935766386637e-05
-1.89090969999503e-05
-1.76119762073832e-05
-2.13736455294322e-05
-2.72994697106608e-05
-1.23659016301644e-05
-2.67808633992331e-05
-3.90927282802071e-05
-3.18806554532119e-05
-2.35144626936249e-05
-1.81748414233821e-05
-2.34204383505792e-05
-1.39861334881111e-05
-1.59340808194341e-05
-3.20585605862649e-05
-1.26353468652543e-05
-8.14579162060433e-06
-3.86201775451365e-05
-1.61485170148989e-05
-1.17534132329325e-05
-1.4121188153212e-05
-2.66767073188244e-05
1.23551581382666e-06
-2.44407116892992e-05
-6.76203052773054e-06
-4.54552704923062e-06
-3.30019310904487e-05
-7.28889213236315e-07
-7.33529589826191e-06
-2.32917435383132e-05
9.82765836012065e-06
-2.17350729532186e-05
-2.37971654591704e-05
-6.36703057032005e-06
-2.05058673436083e-05
-1.20465592659008e-05
-1.26840309121917e-05
-2.79594116693112e-05
-1.90507197183999e-05
-8.75400003914932e-06
-2.07287158849477e-05
-2.62179047439989e-05
-1.29706552835082e-05
-1.5181357441047e-05
-2.94483223843969e-05
-2.88212510238574e-05
-4.39578770407046e-06
-3.19813998607206e-05
-2.70275777536619e-05
-2.95853197895856e-05
-1.12780501512257e-05
-2.8257996204705e-05
-1.26227138322462e-05
-9.86492619950019e-06
-9.51439280574834e-06
-2.50923448050842e-05
-3.94947371694955e-05
-2.4174615620422e-06
-1.35234553682081e-07
-1.41189443474381e-05
-3.89200764998321e-05
-3.22723261602619e-05
-1.04735821564422e-05
-2.02096585705837e-05
-1.93867389707364e-05
-2.89731276932997e-05
-1.51849712096254e-05
1.14627120233771e-05
-2.10754406746544e-05
-4.53431812394548e-06
-1.66585102622052e-05
-1.75087336307195e-05
-2.51384185202662e-05
-1.15038302705674e-05
-5.77470475213246e-06
-2.52760887517008e-05
-1.586473895406e-05
-2.01439264309144e-05
-2.37713763411748e-05
-2.40187009588036e-05
-7.92661728022666e-06
-1.56554444387924e-05
-8.01029687902117e-06
-1.0077924486886e-05
-2.43737438807009e-05
-1.11373071323673e-05
-2.47428747877934e-05
-1.41818636986773e-05
-2.93691745201732e-05
-1.79984233095667e-05
-7.05661410616927e-06
-2.31789586357093e-05
-2.65802782576533e-05
-4.49649122840772e-05
-1.31055936051852e-05
-1.57649405575375e-05
2.84520867918219e-06
-1.05006738709803e-05
-2.29363454899118e-05
-3.53165432110475e-05
-2.74143207456181e-05
-2.81031692331788e-05
-1.78912564278833e-05
-2.64773933424701e-05
-1.04836171076224e-05
-4.69191219996942e-05
-3.89990964935821e-06
-1.72883445808422e-07
-2.36674488067851e-05
-3.8863768482012e-05
-1.18901326910127e-05
-2.75962271465154e-05
-2.10603194973025e-05
-1.98018034072325e-05
-4.15949319051164e-05
-2.00067094578117e-05
-9.9880148873352e-06
-2.53456461107876e-05
-1.69618123030388e-05
-4.6321309704584e-06
-2.7077341256677e-05
-2.00059603333269e-05
-9.10531115487382e-06
-3.42451028437978e-05
-1.87601353809304e-05
-3.88809680795421e-05
-3.39878975667458e-05
-1.97639061531003e-05
-1.43228247502511e-05
-1.22270167257777e-05
-2.47065196114388e-05
-1.3465769846879e-05
-3.06474568563425e-05
-4.93958749531239e-05
-1.4955855461808e-05
-1.66157461976726e-05
-3.66328242713581e-05
-1.26139427729464e-05
-3.21951866131188e-05
-4.98272091772161e-05
-1.42603736459625e-05
-3.96424317737873e-06
-2.53545807593005e-05
-2.96591206419312e-05
-2.21023133744168e-05
-2.29126857184942e-05
-7.32282060740779e-06
1.17510096031471e-05
-8.4136648200254e-06
-1.83484350553797e-05
-1.53438146142827e-05
8.12667214773417e-06
-7.38733108715014e-06
-2.20445074207057e-05
-1.67659084124833e-05
-1.45066519128563e-05
-3.1874009819638e-05
-2.72816089236658e-05
-9.7149556101128e-06
-3.41876100313933e-05
-2.69461295707943e-05
-7.81664295162624e-06
-1.26564329385271e-05
-4.02651724338141e-05
-1.13151692531342e-05
-1.41380555361402e-05
-1.06390062454561e-05
-2.53222606539994e-05
-2.29160620173017e-05
-2.34885815868184e-05
-1.27416225073401e-05
-1.17168449550572e-06
-2.32104899129255e-05
-4.25140820323159e-05
-2.46604434787001e-05
-2.4052727848338e-05
-5.26655857707217e-06
-2.11975567585198e-05
-2.90378120627128e-05
-1.00553663026344e-05
-1.21508907347569e-05
-2.43243884059451e-05
-3.07352056457186e-06
-3.7558871454104e-05
-7.74598115927708e-06
-2.40562718633043e-05
-2.36531090214188e-05
-1.62961184870757e-05
-1.18372382961233e-05
-1.53489337580585e-05
-1.09792885960966e-05
-9.89028836517591e-06
-3.72610686518795e-05
-2.3508116148256e-05
-1.88512628569848e-06
-2.84462508673776e-05
-1.21071674814782e-05
3.28049303335701e-06
-3.68766909278098e-05
-2.04442388519189e-05
-2.80867409449062e-05
-3.3410245855308e-05
-3.75567693056906e-05
-1.66575752045967e-05
-3.34900141280266e-05
-2.2352213809549e-05
-3.74703028442452e-05
-4.81472073407105e-05
-3.32065763623691e-05
-2.56919362399115e-05
-3.74775952083006e-05
-1.4975885390621e-05
-3.51894117587403e-05
-2.22621672435322e-05
-5.27767724785142e-05
-7.85654916909653e-06
-2.25039190801027e-05
-2.14566685244212e-05
-3.72114611747696e-05
-2.96413544009744e-05
-2.31337875263491e-05
-2.58241868142091e-05
-8.19561034692164e-06
-2.94426774907045e-05
-3.97669093208294e-05
-2.42797003291322e-05
-3.04401391584869e-05
-3.59315381346946e-05
-3.17413458704241e-05
-2.5493553452802e-05
-2.21381010732503e-05
-2.07230823665445e-05
-3.34241590640191e-05
-2.08343748757019e-05
-1.27415605060794e-05
-2.74617329121539e-05
-5.9979868842497e-06
-8.80607952839262e-06
-2.09578162361837e-05
-4.90852340115659e-07
-6.09668054466847e-06
-2.2516112292088e-05
-7.33817387311836e-06
-3.04753989812171e-05
-3.28523298328756e-05
-1.22584193037462e-05
-1.38212433898318e-05
1.66190340626521e-06
-1.2848493353935e-05
-1.4591148880284e-05
-9.49746327369319e-06
-9.12231419042875e-06
-3.48266158224804e-05
-2.22128178371784e-05
-6.42943057375231e-06
-1.47665146832659e-05
-1.49052222967009e-06
-1.5474140291834e-05
-2.03130381019065e-05
-7.71684011862145e-07
-4.19135073759435e-05
-2.93024893736351e-05
-1.4918000959671e-05
-1.45061047858852e-05
-7.21127170381686e-06
-1.41876292159458e-05
-1.59847192529746e-05
-2.6120365193295e-05
-2.51229819806446e-05
-1.66025962458401e-05
-2.73808990396301e-05
-2.03959717155557e-05
-1.58237080232921e-05
-1.79128313987809e-05
-1.09735925965104e-05
-3.62275324568129e-05
-3.10521981072406e-05
-3.33341135600201e-05
-2.8577506353053e-05
-2.50090472538459e-05
-3.02864446136693e-05
-2.10387930662706e-05
-2.58571430637031e-05
-3.40647858776407e-05
-4.75109360969964e-05
-2.28315070980536e-05
-3.37817785481472e-05
-2.63630955075629e-05
-2.71415409439735e-05
-3.22618250410686e-05
-2.61407927384111e-05
-4.45638627410281e-05
-1.51173013193751e-05
-9.17742795326087e-06
-1.40042953995774e-05
-2.67393801521123e-05
-2.99800383747037e-05
-2.56645092299946e-05
-1.033303390416e-05
-3.53399222938156e-05
-9.0019593828432e-06
-3.82255044612028e-05
-3.25515355961011e-05
-4.17402997903501e-05
-2.31549051494609e-05
-6.55983214569006e-06
-2.62988192729065e-05
-2.25445555291935e-05
-3.6267510286659e-05
-7.99788930512127e-06
-2.3140649684309e-05
-3.59165402790496e-05
-3.60191821339441e-05
-9.37767405261253e-06
-3.88077145458273e-05
-1.80899024729452e-05
-2.42127145706128e-05
-2.7344542284442e-05
-1.27262606622259e-05
-2.27091862815885e-05
-1.72424176989283e-05
-1.05224195861419e-05
-8.71507406199708e-06
-1.79637883988522e-05
-1.40437771923272e-05
-3.39308744524662e-05
-2.14707618253666e-05
-3.02422474013061e-05
-2.88492824583336e-05
-4.52951390413525e-06
-1.8162784011498e-05
-3.4226878039827e-05
-8.61167394046445e-06
-3.10164130684602e-05
-1.28825748417351e-05
-3.92357829566622e-05
-1.19738549565099e-05
-2.55896490903666e-05
-5.25228450127768e-07
-3.19040990902155e-05
-1.80447451431881e-06
-6.10309210998945e-06
-3.45843322576823e-05
-1.39365521055443e-05
-3.51150064033093e-05
-1.30848050718101e-05
-1.03892927817704e-05
-1.09594189264581e-05
-9.28279312608399e-06
-2.91649456951364e-05
-3.01516882850727e-05
-3.20446502331861e-05
-5.4829218001298e-06
-1.64873358834604e-05
-4.7906379379414e-06
-6.61270118952343e-06
-1.02398367290766e-05
-1.34119420133944e-05
-1.71613900849153e-05
-2.53589872596449e-05
-2.05160375117124e-05
-4.32919444270957e-05
-2.51452834930275e-05
-3.72847394645921e-05
-6.12455878961507e-06
-3.34968099505879e-05
-2.21088816928607e-05
-1.122833111043e-05
-3.86552544609891e-05
-3.13478522369208e-05
-1.75041122404688e-05
-1.15364571208011e-05
-1.66754326468579e-05
-1.26460802389672e-05
-1.89715563364986e-05
-2.40355183270444e-05
-3.00134069571091e-05
-3.20834928619509e-05
-3.2362459890855e-05
-2.78612668167145e-05
-2.86089154997574e-05
-7.05897772627913e-06
-1.96174703537099e-05
-1.35032571912375e-05
-3.09705430464371e-05
-2.51604708564894e-05
-2.27942797188101e-05
-1.254578605053e-05
-1.92072420343797e-05
-3.29549605579261e-05
-2.80948856879159e-05
-1.49589378693389e-05
-3.13113316548824e-05
-9.92058671296925e-06
-1.30514422559353e-05
-2.34574012560763e-05
-2.89273170119603e-05
-3.27177457772185e-05
-3.37208130227982e-05
-1.65333536825709e-05
5.28257960740171e-06
-1.46692870584176e-05
1.76968816751805e-06
-1.8001222590592e-06
-2.88591223317619e-06
-2.61568123462136e-05
-3.98024483617654e-05
3.4356767051572e-07
-9.59651768554631e-06
-2.05212859283282e-05
-3.12418467899861e-05
-1.28219263603566e-05
-3.76956858768613e-05
-3.17043831179812e-05
-1.7202472225925e-05
-3.38365113759081e-05
-1.33901837347777e-05
-1.12227066518168e-05
-7.60311295096729e-06
-3.56313550874503e-05
-4.74946135786023e-05
-2.9537679446447e-05
-2.38679789893802e-05
-1.8992713539869e-05
-1.25129141040533e-05
-5.67438550715954e-06
-5.15164299778375e-06
-7.56895153295655e-06
-2.65516765400225e-05
-3.82536405037282e-05
-2.01775831057066e-05
-1.77702565336366e-05
-1.45888137128243e-05
-1.74849639747086e-05
-3.72534126483002e-05
-2.14523900941413e-05
-3.64545682467817e-05
-3.97683835554242e-06
-4.47506408153276e-06
-4.12214691529609e-05
-2.80433033502713e-05
-1.44050257246114e-05
-3.07282446015524e-05
-1.80055967872445e-05
3.63055802354269e-06
-3.33256288413341e-05
-1.34414665683151e-05
6.78369431482556e-07
-1.23901085222545e-05
-1.37850255754143e-05
-2.33520155347181e-05
-2.48048281426077e-05
-2.93551972704553e-05
-3.77666431338386e-05
-4.34292575957732e-05
-2.15577800644518e-05
-2.6604516808099e-05
-2.01725466535253e-05
-2.26189010991377e-05
-2.41132679636191e-05
-2.57823636098859e-05
-1.81571768711386e-05
-1.30332009333e-05
-1.09416714211983e-05
-2.87423092804697e-05
-1.95816355266261e-06
-7.20349962158442e-06
-2.37628640570143e-05
-9.65002735272177e-06
-3.12187571730949e-06
-8.12921356837655e-06
-5.13496596865437e-06
-2.83243513644455e-05
-1.82842176668528e-05
-7.59007326760465e-06
-3.27105405563403e-05
-1.16814273248699e-05
-2.90057898347212e-05
-1.9393895153155e-05
-2.58083674871479e-05
-4.89582632119662e-06
4.20541853277439e-06
-2.10451201433786e-05
4.80129087006452e-06
-4.15131429792593e-05
-8.05898855381281e-06
-5.58807794285369e-06
-9.93142987400371e-06
-2.30349397034688e-05
-5.6445182799475e-05
2.54710577978656e-05
-2.52426776096503e-06
-2.45184761029118e-06
-1.73371328780646e-05
-2.32276086861208e-05
-2.06950559827558e-05
-4.13994942892748e-05
-1.01799866712963e-05
-1.88519858375196e-05
-1.95791431957746e-05
-1.63240981069606e-05
-2.21504108778812e-05
-2.5628227836301e-05
-2.5940256577355e-05
-1.81365972631838e-05
-1.18920990819268e-05
-2.26802505682431e-05
-3.01140099044708e-05
-2.3655495188536e-05
-2.86339321684764e-05
-2.23847708524907e-05
-7.54321708433779e-06
-2.08303918076616e-05
-2.85041220259965e-05
-2.98253640917718e-05
-1.67362521414409e-05
-2.74832202492441e-05
-4.59764982251113e-05
-2.19492303999385e-05
-2.42290371743148e-05
-2.9385247989065e-06
-1.28980556272159e-05
-1.63597712472912e-05
-2.80885353518104e-05
-2.92024399718714e-05
-3.40974529164401e-05
-1.96770756738222e-05
-2.37482849620435e-05
-4.14886303930869e-05
-5.13445485673814e-05
-3.2045488412878e-05
-1.76763145604485e-05
-2.36339176310477e-05
-1.47272465770073e-05
-1.5445145921417e-06
-2.35832976459558e-05
-1.56973393580286e-05
-1.26923858752981e-05
-2.14926845681135e-05
-1.51391179392242e-05
-2.89769498767122e-05
-2.99855331803775e-05
-2.28867239251202e-05
-1.89478890791769e-05
-1.8257458813839e-05
-1.38383246078982e-05
7.03357329940674e-06
-1.81324294897279e-05
-2.5356897754702e-05
-2.38022773782672e-05
-9.79368460513645e-06
-3.41436785229209e-05
-2.51548888207761e-05
-2.28352504686032e-06
-1.20965784513554e-05
-2.6197911888263e-05
-2.27089840404609e-05
-3.50269972121617e-05
-1.61396113557194e-05
-2.68571532544094e-05
-1.5234821855928e-05
-1.51246807568278e-05
-2.09162143321442e-05
-2.86110072684161e-05
-3.68404609505685e-05
-2.00487336955028e-05
-2.57831674590364e-05
-1.80870250687514e-05
-2.68337123056786e-05
-2.10685827023484e-05
-3.01496400867286e-05
-1.62670301097232e-05
-3.15763228068903e-05
-1.54089091923168e-05
-1.45199422916953e-05
-3.51625895670588e-06
-2.52911128746748e-05
-1.81887896672361e-05
-2.05680016090815e-05
5.49488768565131e-06
-2.14116193887971e-05
-1.30934874296553e-05
-2.40965259885229e-05
-2.25666801812009e-05
-1.95613862795442e-05
-8.66801284297873e-06
-1.79333088249437e-05
-3.09550494059556e-05
-1.71459937523915e-05
-3.72464830600311e-05
-1.94251579915944e-05
-1.37327910664861e-05
-2.31831286604287e-05
-3.0050500267533e-05
-2.91807731523163e-05
-3.26898192183124e-05
-1.81684210635423e-05
-2.10926215943499e-05
-2.86334450163872e-05
-3.56724820352664e-05
-3.58962195791672e-05
2.45474203291002e-06
-6.04125520473484e-07
-2.61907170327888e-05
1.30993411795766e-05
-3.43075268213003e-05
-6.83014245111741e-06
-4.83802658651696e-06
-2.76024169208639e-05
-1.718173370217e-05
-2.79693084696917e-05
-2.91629250453993e-05
-2.06354263334704e-06
-2.79987468129085e-05
-5.9862129179191e-06
-2.61446283631938e-05
-1.28021968183626e-05
-1.61509053687044e-05
-3.78913863908813e-05
-2.54347953023682e-05
-2.35967221478546e-05
-1.89286986285809e-05
-1.32616694768365e-05
-3.50422994117082e-05
-3.81223125595407e-05
-1.70050995172739e-05
-3.55501892952157e-05
-2.80719780501564e-05
-2.50050581094087e-05
-5.89575923373632e-06
-1.93223220367603e-05
-1.11271588634718e-05
-1.61018614427008e-05
-3.08527662367722e-06
-4.19705294487765e-05
-4.08755452098677e-06
-2.14164940655502e-05
-1.54208544768171e-06
-1.93415597765891e-05
-6.50843940754778e-06
-5.64176715271369e-06
-2.1695004873867e-05
-2.30862879284074e-05
-2.09979352967247e-05
-3.18728402486854e-05
-2.06127718820916e-05
-2.65632158095115e-05
-2.79539312787126e-05
7.11556562406368e-06
-1.17921334648599e-05
-7.79218339708851e-06
-1.5129090445114e-05
-2.76531436318593e-05
-9.00028485533528e-06
-2.29576950786705e-05
-3.55278016341279e-06
-1.90064705949782e-05
-1.92307929104143e-05
-1.5948772893068e-05
-7.83678969137531e-06
-1.28989270057374e-05
-3.13012791485769e-05
8.35509491839713e-06
