# Supplementary material for: Research on computational propagation and identification of mine microseismic signals based on deep learning
Source: PLoS One. 2025 Oct 22;20(10):e0334641. doi: 10.1371/journal.pone.0334641 (PMC12543183; doi:10.1371/journal.pone.0334641)
Supplement: S2 Data — (ZIP) [file pone.0334641.s002.zip › 000100500001935.xlsx_0.txt_24.txt.txt]

-3.65145830221272e-05
-2.01989510844743e-05
-3.80439115665493e-05
-2.75418359026705e-05
-3.69508948652531e-05
-7.1035957792656e-06
-4.00973661277726e-05
-2.16036859150895e-05
-6.76938115449845e-06
-2.62443282837192e-05
-3.77735519196494e-05
-2.30399149212347e-05
-1.35772824184627e-05
-2.40898427957496e-05
-2.40048735129617e-05
-2.16946429789742e-05
-1.12023796723995e-05
-2.1192497196852e-06
-3.01306466468912e-05
-2.0889270594292e-05
-8.5124178919344e-06
-2.93807595791092e-05
-1.28794566835747e-05
-3.50507648724443e-05
-1.15216539689029e-05
-1.68043440893778e-05
-3.76957378632429e-05
-1.67446407720479e-05
-9.70691577795439e-06
7.65477709677422e-06
-1.65299209494241e-05
-2.9468124441799e-05
-3.05775051462989e-05
-1.9986105814308e-05
-1.93856460373269e-05
-3.15734212086287e-05
-4.31638079613851e-05
-3.73393673908718e-05
-1.36435413020092e-05
-1.65066689721027e-05
-1.2061541900597e-05
-5.91843523148107e-06
-3.04491079065256e-05
-1.77900318425571e-05
-2.57039583386562e-05
-4.60679733765718e-05
-2.12449367388076e-05
-8.45342976827979e-06
-1.22401443949648e-05
8.3619747697899e-06
-3.74269926583783e-05
-1.9806904101565e-05
-6.15768501470546e-06
-2.53487128066851e-05
-1.37902834742556e-05
-2.44535669027843e-05
-1.22774333424866e-05
-4.41597198940122e-05
-2.26273895853114e-05
-4.39202514405599e-05
-2.02618413892527e-05
-1.63296309290538e-05
-2.85815993535274e-05
-3.22284880328222e-05
-2.16215835417153e-05
-4.07052852938747e-05
-2.07391266695445e-05
-2.56757684216292e-05
-2.89427596813245e-05
-2.51997442983064e-05
-1.99851722849243e-05
-7.10673171049712e-06
-1.84479319473893e-05
-1.4050495241349e-05
-3.92470877198027e-05
-1.49123496519798e-05
-1.04082160026009e-06
-1.32237292076889e-05
-2.7373233558066e-05
-1.68001662516324e-05
-1.47619940221907e-05
-2.84030452953982e-05
-2.97080168176473e-05
-2.40356440589468e-05
-2.18782300451506e-05
-1.86878734560645e-05
-3.09244028713371e-05
-2.11946931364766e-05
-7.34127525461406e-06
-2.73471189401512e-05
-2.2130668499597e-05
-2.26816748368638e-05
-8.64728745120599e-06
-1.03977899782411e-05
-8.18201019237352e-06
-1.47903375763217e-05
-3.51715139468314e-05
-1.1366411788649e-05
-1.81803186338525e-05
-5.63747271100367e-06
-1.21366838237483e-05
-1.17731987336131e-05
-1.82067689969312e-05
-2.43504853386555e-05
-2.97128155847405e-05
-2.7388214787505e-05
-2.56732315916711e-05
-4.01789626249556e-05
-2.91042480367418e-05
-2.66744950875294e-05
-8.96645846880957e-06
-1.58167314120325e-05
-1.38122447986747e-05
-1.98581554343779e-05
-1.54167441370148e-05
-2.5562640388224e-05
-1.16176409008821e-05
-3.50569476688643e-05
-7.81416604673042e-06
-2.11518973421175e-05
-1.78443021479668e-05
-2.26586687131061e-05
-5.80798095439998e-06
-3.25127412349623e-05
-4.12159057115568e-06
-2.88560951556007e-05
-2.96201610312521e-05
-8.50155467614273e-06
-2.40564191359646e-05
1.22221696523784e-05
-8.94812547748992e-06
-2.33543915911708e-05
-1.03293123554741e-05
-2.64420540600542e-05
-3.09506715949459e-05
-4.40076484588931e-05
-4.48902406035677e-05
-1.58204415521009e-05
1.82525060119046e-07
-1.89963474849503e-05
-2.31444823648146e-05
-1.51679567043009e-05
-1.86884991336157e-05
-1.09646202571744e-05
3.90176656501016e-06
-6.80135914766285e-06
-1.39160840936734e-05
-1.29047275823189e-05
-2.84356355273381e-05
-3.72477123046373e-07
-7.09492785386695e-06
6.41958395108719e-06
-1.64952680017621e-05
-1.55615089383952e-05
-9.86345321372435e-06
-3.31000515573202e-05
-2.8442742605559e-05
-2.59425020592641e-05
-3.01794586411625e-06
-2.05775512931921e-05
-1.83224399631423e-05
-7.74328012026581e-06
-9.51935977985215e-06
-1.01001336135683e-05
-1.02206913736948e-05
-7.60082862208277e-07
-2.30686915509719e-05
-1.67750831964445e-05
-1.03757364513047e-05
-1.25690197675982e-05
-9.35840729730886e-07
-2.19310591564971e-05
-2.99312818275494e-05
-1.8974009990564e-05
-2.31035731582062e-05
-1.32329937985048e-05
-9.45429303870832e-06
-3.18207976297486e-05
-2.12759131889588e-05
-2.49540376022999e-05
-3.06606367070928e-05
2.91993599379545e-06
-1.8620922090412e-05
-2.82143673965608e-05
-4.84660461858593e-06
-5.63526533438064e-06
-2.29637843849224e-05
-1.67104267827428e-05
-3.26469262377094e-05
-2.19622125430455e-05
-3.9815589509044e-05
-2.68919457851452e-05
-2.29413166710731e-05
-2.68564477188033e-05
-3.87020500231752e-05
-3.35702177175123e-05
-7.04241160828813e-06
-5.54676471231034e-06
-2.41432372306372e-05
-3.51640975806066e-05
-1.89248855438176e-05
-2.95548962807374e-05
-3.50229401296294e-05
-1.57033290916496e-05
-3.43866122851334e-05
-9.96429119215535e-06
-2.51507879031775e-05
-1.26517467419714e-05
3.81227490128119e-06
-1.26070467909376e-05
-1.17103776777906e-05
-1.61800481205944e-05
-5.50645698622152e-06
-2.13483017785165e-05
-3.13855006415025e-05
-2.71283810912231e-05
-1.17460392660294e-05
-2.39044347963223e-05
-9.98826306998127e-06
-1.11538248249229e-05
-1.61845418290505e-05
-2.86848434295871e-05
-1.7107554323995e-05
-2.40169721698073e-05
-5.96005496189779e-06
-3.14392166118872e-06
-4.55355856809511e-05
-1.9295395660931e-05
-1.81760814278184e-05
-5.55690430631117e-05
2.94319346739364e-06
-2.54226888388074e-05
-1.2082452687236e-05
-1.49383749234732e-05
-3.07098508234998e-05
-2.828515529006e-05
-2.2329533874541e-05
-2.74411444479481e-05
-1.01798860577572e-05
-2.04301508346544e-05
-1.93357682408702e-05
-3.70064049333779e-05
-1.57235997127521e-05
-2.05005115592993e-05
-1.28424143968327e-05
-1.3042108640241e-05
-1.78804194567514e-05
-4.38212831343158e-05
-2.43302672804233e-05
-3.31663902237274e-05
-3.56641782453872e-06
-1.1340556651579e-05
-4.63846346550628e-07
-2.38148568429219e-05
-3.70582997090553e-05
-1.84384612102418e-05
-1.34386698923542e-05
-2.12569453158476e-05
-3.08756427868025e-05
2.4551108073162e-05
-1.67000483313117e-05
-1.17645360087461e-05
-8.88366872740896e-06
-1.42001125647137e-05
-2.28954395962853e-05
-2.72037717588063e-05
-1.29642638960211e-05
-2.07307018359551e-05
-7.55142933429231e-06
-9.17995561879678e-08
-1.93600832371621e-05
-2.41927926784947e-05
-2.49543962653574e-05
-4.63153888040094e-05
-3.50167942779434e-05
-1.18916148887342e-05
-3.06189650146915e-05
-1.85069321655835e-05
-2.71220236403714e-05
-2.12329506430885e-05
-5.6904459283458e-06
-1.18063880416132e-05
-1.46689638672675e-05
-3.55141339087024e-05
-1.61999313397686e-05
-9.50933608128665e-06
-3.22148206165414e-05
-1.89833917263868e-05
-5.46122677804332e-06
-5.19912550866326e-06
-7.4118184734894e-06
-1.75025408177744e-05
-2.26334696946488e-05
-2.23391670828441e-05
-1.63431464889871e-05
-1.58652875788695e-05
-1.68316509963403e-05
-3.33372086751233e-05
5.8100392466727e-06
-1.73551089459568e-05
-1.23606185941191e-05
-4.33151518244459e-05
-5.66047055292969e-06
-2.35170333757434e-05
-2.18461335234329e-05
-1.0164214389947e-05
-2.1256987931885e-05
-3.50849691106507e-05
-5.85576746458449e-06
-4.35934303055424e-05
-2.43698747205957e-05
-3.80039660003954e-05
-5.5207034118695e-06
-2.40358599870728e-05
-1.10060924159683e-05
-3.34270920575567e-05
-2.85589366836322e-05
8.31672918037938e-07
-2.00574388024297e-05
-1.06421333205017e-05
-1.02400517388166e-05
-3.01611372111309e-05
-1.10440573430875e-05
-9.72853429273399e-06
-2.73026748940723e-05
-1.71626647899709e-05
5.71423700433714e-06
-1.59930985115676e-05
-2.51153126903956e-05
-9.09375366443587e-06
-1.28340430507299e-05
-2.95019501603884e-05
-1.30214230986765e-05
-2.70538507800462e-05
-3.38842516149496e-05
-1.32611293895901e-05
-5.2889461537381e-06
-2.10903977675241e-05
-1.98729384227017e-05
-2.1696741160901e-05
-2.45954827862059e-05
-1.59382961046753e-05
-1.25803038596166e-05
-1.71385339436251e-05
-2.45603386216579e-05
-3.42384144391575e-05
-1.09961752100016e-05
-2.79444285077498e-05
-5.62824058922356e-07
-5.99810239784223e-06
-3.66187395772502e-05
-2.49009841851072e-05
-3.51990262142123e-06
-1.57043877973308e-05
-2.68318212228004e-05
-2.65588775562511e-05
-2.13070394171216e-05
-2.88555416015595e-05
-1.19768409122784e-05
-3.20012893190458e-05
1.23448897102027e-05
-2.78152469855696e-05
-5.6819310840412e-05
-2.92626968158422e-05
-3.11095204316423e-05
-3.29669656029212e-05
-1.34059007235457e-05
-3.12973184070718e-05
-1.38378134458889e-05
-5.67320066862009e-06
-3.00309471432355e-05
-1.10336077806324e-05
-3.52479336299822e-05
-1.66905898990588e-05
-1.83357611961692e-05
-2.08318581303539e-05
-3.33090242856449e-05
-2.14902826995191e-05
-3.33613178377623e-05
-2.97893690695573e-05
-3.75231489806717e-05
-2.69829908622859e-05
-3.43717341948481e-05
-3.48508266943292e-05
-3.22279493687776e-05
-1.8002261204761e-05
-1.76134934930355e-05
-3.53834203483609e-05
-9.59774809249042e-06
-1.80408879163792e-05
3.9256792457253e-06
-5.10417321767666e-05
-3.34808532541575e-05
-1.35560914935951e-05
-2.43118876645598e-05
-4.22124452857635e-05
-3.17981988906165e-05
-6.03997487422855e-06
-1.41330581542779e-05
-1.47731768076237e-05
-6.80023038806698e-06
2.809051110478e-06
-8.64364338874535e-06
-1.53309520351616e-05
8.63156587301019e-07
7.03206548053793e-07
-1.836530710438e-05
-1.79055967244642e-05
-1.94752644674565e-05
-2.97900864681199e-05
-1.31141014188186e-05
-2.25448776620145e-05
3.31905526625997e-07
-7.92089767344494e-06
-3.25628704342564e-05
-2.20886155588462e-05
-3.71519675927028e-05
-1.28384812721251e-05
-3.20232068504803e-05
-1.82984915321592e-05
-2.07682352505702e-05
4.80861320950647e-06
-4.2323596494734e-06
-2.35195136610563e-05
-2.47323163234627e-05
-1.15409331493805e-05
-2.24285772521397e-05
-1.76006275381966e-05
-1.61196503144829e-05
-1.39538094119048e-05
-2.14718822081667e-05
-2.76299035064773e-05
-3.03272735285924e-05
-2.08754938607794e-06
-2.77783399549596e-05
-2.22128314687756e-06
-1.48432255406155e-05
-2.43511137389242e-06
-2.6244718592186e-05
-1.81280397495567e-05
-1.99461434496377e-05
-2.78333929141321e-05
1.89366636901816e-06
-3.7832552762113e-05
-1.59155855992081e-05
-1.6754488339005e-05
-3.11714587610105e-05
-2.00920919672031e-05
-2.39479573037787e-05
-2.92812466870799e-05
-1.75871774131371e-05
-2.86603987309622e-05
-3.7778243350698e-05
-5.12546324256076e-06
-5.44990822735253e-06
-1.34665374063194e-05
-2.19075115614796e-05
-2.65715656846345e-05
-2.50205024178158e-05
-1.94877718721424e-05
-3.46975858014438e-05
-1.52025523521601e-05
-1.51508872974109e-05
-3.11979124603666e-05
-1.41323958699722e-05
-3.99971820722284e-05
-3.23784101773024e-05
-2.10676117444649e-05
-1.7338967605887e-05
-1.69895556833682e-05
-1.73062172390087e-05
-2.21909541921061e-05
5.88516735576035e-06
-2.83286355901014e-05
-1.7843127503421e-05
-3.51839290241057e-05
-2.22941478961955e-05
-1.19194515312686e-06
-1.40748820377215e-05
-1.58118134047438e-05
-4.05186026883996e-05
-3.6301473462163e-05
-2.77285760303516e-05
-1.45577731611501e-05
-1.26987285525961e-05
-9.95679920165467e-06
-2.68084151747183e-05
-5.00809729566489e-05
-4.03915576482591e-05
-1.67179194922657e-05
-3.31521534503991e-05
-3.64498084505303e-05
-1.71922459175199e-05
-2.67630339788319e-06
-2.95537911135703e-05
-2.76055248650453e-05
3.79662903081908e-06
-2.28542213829015e-05
-1.73676765368896e-05
-2.03076964816189e-05
-1.2710573195206e-05
-2.57098924577596e-05
-9.71811995455129e-06
-3.75882197839981e-05
-3.40512573333307e-05
-2.23104477733931e-05
-1.78034529087655e-05
-3.07226152804543e-05
-2.85035754747406e-05
-2.33183254143649e-05
-9.74810281424384e-06
-3.4817139474514e-05
-9.51802041674287e-06
-3.08888515368762e-05
1.6543338602531e-05
-2.57172705187714e-05
-1.20689743100928e-05
-3.85144519155465e-05
-3.44814194051494e-05
-4.44786912698563e-05
-5.0573814400861e-05
-3.23703594877822e-05
-3.98190808577715e-05
-1.63003522274896e-05
-3.18139040002502e-05
-3.15612931159714e-05
-1.42007247613158e-05
-2.22829066569999e-05
-2.45307685700244e-05
-3.54495213715231e-05
-3.74436813186454e-05
-3.03396464055085e-05
-2.26482298066822e-05
-2.85084946189452e-05
-9.56640336357176e-06
-1.84725066352661e-05
-6.8284402570451e-06
-1.90268612801804e-05
-2.3410669144722e-05
-6.00308439505525e-07
-2.54121816410416e-05
-2.92115315073298e-05
-1.40901443123029e-05
-1.6006871341754e-05
-1.09696507082691e-05
-9.84253802262656e-06
-2.4409584245351e-05
-1.63366388918604e-05
-1.56885082296064e-05
-1.60478333305878e-05
-1.8224427746126e-05
-1.21964331221817e-05
-4.05008739631888e-05
6.65638086149711e-06
-1.44791498246386e-05
-2.08653401410658e-05
-2.33218313149744e-05
-2.82994882581188e-05
-4.02871526010876e-05
-1.52604240496749e-05
-2.17479388236503e-05
-9.90289109290507e-06
-1.83150008197757e-05
-1.93338754487843e-05
7.28334292101829e-06
-2.51019468702554e-05
-2.93782969808711e-05
-2.03740635356985e-05
-2.60495646559434e-06
-1.76639394334702e-05
-2.26487795277542e-05
-4.04589691831107e-06
-4.71970322505849e-05
-1.42659342118656e-05
-3.16099533661253e-05
-2.06617630782941e-05
-8.82981911408878e-06
-2.48729108747265e-05
-8.29330662317905e-06
-1.97499303582588e-05
-3.17041132918794e-05
6.38515371213903e-06
-1.06471611001349e-05
-2.64230146760429e-06
-6.93748546920569e-07
-2.01648110449524e-05
-2.11618721764672e-05
-4.02328474033576e-06
-2.93052911263211e-05
-1.21783801070864e-05
-7.06558979492356e-06
-1.44828248000655e-05
-1.11406497256732e-05
-2.38253763623654e-05
-2.24895767877934e-05
-1.85759801031443e-05
-2.60611262219491e-05
6.91538460968078e-07
-1.02110773769275e-05
-5.72749156527576e-06
-6.07252298546416e-06
-2.6831505990986e-05
-5.0784881934663e-06
-3.58313792338698e-05
-2.53492681612315e-05
-2.76170186440975e-05
-1.11786649315352e-05
-1.937671115861e-05
-2.4283203588089e-05
-3.12321586379291e-05
-1.56933324209664e-05
-1.90295064279444e-05
-2.99019580450354e-05
-3.52667531268205e-05
-3.17984734889893e-05
-1.4011556419851e-05
-9.96417874385457e-06
-3.93602592442132e-05
-5.96846179141884e-06
-3.62595476388933e-05
2.18848025944866e-07
-1.6443462131793e-05
-2.4048169105826e-05
-3.3083053723073e-05
-2.81899545198446e-05
-2.97545030480804e-05
-1.14117305265879e-05
-1.86491145688543e-05
-3.28584528493055e-05
-8.45579790127492e-06
-7.75359037829107e-06
-3.3245970660647e-05
-2.41613437967628e-05
-2.72301602400379e-05
-3.57591128384338e-05
-1.63692207831408e-05
-1.9612261288005e-05
-1.41803680932802e-05
-2.12290678257129e-05
-2.44423474908986e-05
-5.23889233174205e-05
-3.29028795061402e-05
-1.55824459136645e-05
-4.90192062680518e-06
-2.24834708018901e-05
-1.97996465905702e-05
-7.76809395353671e-06
-2.00840658878366e-05
-1.50117459028675e-05
-1.25927762799543e-05
-1.77956192253166e-05
-3.28249255729666e-05
-3.05628777314646e-05
-2.57126462656922e-05
-2.59170663678314e-05
-1.29334727609507e-05
-2.52579924202082e-05
-1.6671255171407e-06
-3.14901741185057e-05
-1.94753940401052e-05
3.31580868118971e-06
3.84005326601253e-07
-1.61860187807817e-05
-2.40335720033364e-05
9.8040766663532e-07
2.71725303853972e-06
-2.76680963540515e-05
4.64624119303317e-06
-2.61434881561015e-05
-2.15506212365711e-05
-3.74761554718279e-05
-9.32254700744461e-06
-9.25262608608461e-06
-2.68420871885519e-05
-3.0575864898645e-05
-2.19434397320105e-05
-3.91723439938132e-05
-3.61955093644932e-05
-1.14830974488803e-05
-2.642575888335e-05
-2.44698263833743e-05
-2.38735433770862e-05
-1.2039355361051e-05
-1.42804140095899e-05
-4.27386751103001e-05
-1.81358905038939e-05
-1.56165381514677e-05
-2.72758705565747e-05
2.38855759530744e-06
-2.50857124807756e-06
-1.46114707409468e-05
-4.68517785096124e-06
-8.3757639622766e-06
-1.00774174111155e-05
-9.70467690674699e-06
-2.22481742019674e-05
-3.11557812277641e-05
-1.39936691178044e-05
-1.47175989090549e-05
-3.08381447233722e-06
-2.0801481222683e-05
-2.07016259752506e-05
-3.32126040210011e-05
-1.28048130664618e-05
-3.59548648648507e-06
-3.36552527744665e-05
-2.543983012233e-05
-2.89957639797831e-05
-1.7852379849796e-05
-3.42644966923913e-05
-1.05811554091554e-05
-1.78135112510109e-05
-1.86046122428494e-05
3.90248784278793e-06
-3.38947152804986e-05
-3.73979236815781e-05
-3.51759334319348e-05
-2.96027108731093e-05
-1.10785394197697e-05
-5.29739764312781e-06
-4.92918656491695e-05
-1.11000006222627e-05
-1.85275015071979e-05
-3.49266681861189e-05
-1.71895365072395e-05
-1.3539959365435e-05
-2.20518952003455e-05
-6.73961105926863e-06
-3.94105561191209e-05
-1.56365018451454e-05
-2.21849107389091e-05
-1.88512834229455e-05
-2.02818296321456e-05
3.14986952424503e-06
-1.40166258465897e-05
-2.35465956780419e-05
-1.06201113489049e-05
-2.28850219775235e-05
-1.55374176760256e-05
-1.75456555397507e-05
-7.63909717538013e-06
-9.17940311348688e-06
-2.30785594878868e-05
-3.52996505350025e-05
-6.25865784127157e-06
-1.02361331825658e-05
-7.19630684286398e-06
-1.68454136981901e-05
-2.41677642213136e-05
-4.72232360301331e-05
-3.39801959784322e-05
-3.37560770512065e-05
-1.50242177701479e-05
-5.6082556155247e-06
-1.81749012017658e-05
-1.01682913239857e-05
-2.09540126553679e-05
-3.67955127018752e-05
-2.25346637153395e-05
-1.85856507839861e-05
-4.64100075619245e-05
-2.0003518881785e-05
-2.13608287164084e-05
-4.90176840990187e-05
-1.03485709273192e-05
-2.88785942987142e-05
-2.02965555064743e-05
-2.06684020555869e-05
-5.8526920661861e-06
-1.51815548655365e-05
-3.72683844932873e-05
-2.81285261250134e-05
-2.03638123146591e-05
-3.83165042407772e-05
-3.59770221459869e-05
-3.32059501488027e-06
-3.19941189201246e-05
-3.85735215704353e-05
-1.29143376823074e-05
-2.75671405105054e-05
-4.13342434901026e-05
-8.05394157595555e-06
-2.04376740581259e-05
-2.82443644667788e-05
2.1572189987841e-06
-1.38320837363408e-05
-1.7474565964631e-05
-1.04945086785907e-05
9.13762942498277e-07
-1.4589958371725e-05
-6.50157370885086e-06
-2.40193368049626e-05
-1.66214526733982e-05
-2.38078208175704e-05
-1.42641460083016e-05
-3.24820091089235e-05
-3.78897235756128e-05
-3.03229940856015e-05
-2.16303002763036e-05
-2.56565080689121e-05
-3.28493238884328e-05
-1.22590919078193e-05
-1.68352501930731e-05
-2.12847627354221e-05
-2.71997878651197e-05
-2.24187308823588e-05
-1.62130668629663e-05
1.02281568622983e-06
-2.70087581721144e-05
-9.69776935006683e-06
-4.5439857697793e-06
-7.25504838471665e-06
-2.36280595553953e-05
-2.14036404784676e-05
5.33525708283366e-06
-1.6384326467098e-05
-3.64586728755798e-05
-2.87310373146137e-05
8.40405561487737e-06
-3.56611372487504e-05
-2.00159696540789e-05
-1.83079789692839e-05
-3.42619686934897e-05
-3.43494729432133e-05
-3.56267298577169e-05
-5.23250200002569e-06
-4.55165579127673e-06
-2.66386653888096e-05
-1.64199047901648e-05
-2.19338214770172e-05
-2.4681772059802e-05
-1.12575415384475e-05
-8.03923597636948e-06
-1.78733971617998e-05
-1.13785496652498e-05
-2.28566122627322e-05
-1.09535769453236e-05
-5.58613978376869e-06
-2.41143924900955e-05
-2.91386809526112e-05
-3.17892277354795e-05
-1.53334465797132e-05
-2.40955374850938e-05
-6.59197021738647e-06
-1.92097073376856e-05
-1.10085726845517e-05
-3.32245162773903e-05
-1.1784610667827e-05
-1.80203619890942e-06
-1.219752121414e-05
-1.25933331363554e-05
5.91299104791721e-06
-2.48615401735762e-05
-1.73535242697336e-05
-3.35057626376524e-05
-2.92917123666783e-05
-9.5145516629598e-06
-2.69984019559698e-05
-5.29677993425038e-05
-1.35426320715236e-05
-2.7225287932688e-05
-1.38339947552657e-05
-4.09264466773515e-05
-2.93662628355795e-05
-7.23089208657731e-06
-3.09348333196413e-05
-1.3128358839035e-05
-4.10935932782576e-06
-1.3277995174769e-05
-2.68810784967212e-05
-3.51202797751086e-05
-2.33463027209927e-05
-1.66330219506631e-05
-2.17125217422617e-05
-2.10399859999913e-05
-3.10234440160365e-05
-2.4684656975343e-05
-3.08409539458153e-05
-3.24920363221841e-05
-2.47740856460034e-06
-9.55975877827575e-06
-2.95270605313083e-05
-6.4403317387049e-07
-2.03955384494974e-05
4.25406927922896e-06
-2.8020273819154e-05
-7.34914505795741e-06
-1.12282099879318e-05
2.78740170889012e-06
-2.46646258715748e-05
-4.65810758437328e-05
-2.09775375881662e-05
-2.41098354734262e-05
-3.56841614764072e-05
-3.74750997240328e-05
-2.62904931388934e-05
-8.23994234095709e-06
-2.46194151576595e-05
-2.46456054002916e-05
-2.2245491223627e-05
-2.11229931995624e-05
-9.23008047034168e-06
-2.48500002910258e-05
-1.6400660963264e-05
-1.40210841699637e-05
-3.32682122803628e-05
-2.22978614019716e-05
-2.41214343498276e-05
-1.82967257962702e-05
-2.47947432527074e-05
-1.73931698125421e-05
-2.04546374283345e-05
-1.48529273026193e-05
-1.92789956972219e-05
1.68895255155722e-05
-3.21976890960539e-05
-3.08155784474444e-05
-3.74025436230972e-05
-1.39345062136117e-05
-4.16942922725987e-05
-5.27590193435099e-06
4.54088437167818e-06
-4.67412696434018e-05
-1.41805353172218e-05
-1.25698585810605e-05
-2.11198732462793e-05
-1.41436120776448e-05
-4.23035088260401e-05
-3.97195577326336e-06
-1.12062378337779e-05
-3.13351862448442e-06
-2.08371125489643e-05
-2.40081211729302e-05
-1.73591789448256e-05
-2.91142134974788e-05
-3.08903182248526e-05
2.03581664668066e-06
-6.96758826782994e-06
-1.4969998257839e-05
-3.0069403878838e-05
-2.16124640309123e-05
-2.15351076348128e-05
-2.27002048462576e-05
-1.78154644785768e-05
-2.03043303377725e-05
-4.02609139637256e-05
-3.85902397973931e-05
-2.9979838790594e-05
-3.93777473749207e-05
-2.25306685487308e-05
-2.10455082162962e-05
-1.41445418752648e-05
-1.53068235776326e-05
-1.44561239941859e-05
-2.28088013294789e-05
-2.35109038368724e-05
-7.90745149296227e-06
-2.73534270033997e-05
-3.22735914587838e-05
7.52138154229931e-06
-5.28551805031164e-06
-2.79648110937799e-05
-4.78358683973739e-05
-2.06353493111031e-05
-1.06886039540358e-05
-1.84184146896371e-05
-2.08408237247225e-05
-9.1616415122801e-07
-1.04299930508438e-05
-2.22695918087845e-06
-2.65643173585884e-05
-1.43103084164746e-05
-1.3012992626561e-05
-2.894364935802e-05
-1.21844691627931e-05
-1.46366408534177e-05
-7.83466186158697e-06
-3.66124583236716e-06
-3.20025832261176e-05
-1.38162628688474e-05
-1.58130822391599e-05
-1.88082504994603e-05
-1.24324255880671e-05
-1.7344658150561e-05
-1.14864385210853e-05
-2.66077696062065e-05
-7.88819108931802e-06
-2.32516127246748e-05
-9.39271557705946e-06
-2.27186335014894e-05
2.53878201866666e-06
2.99683865524132e-06
-3.18782735535171e-05
-4.08018534798653e-05
-2.09844784134316e-05
-2.51941676909687e-05
-2.06780218481617e-05
-1.40760259119451e-05
-2.43252756404828e-05
-1.11183213812231e-05
-1.27996458649097e-05
-3.61323984554295e-05
-4.03916233362426e-05
-1.51416762011259e-05
5.62939925908583e-06
-1.75904990738382e-05
-3.18847363526939e-06
-9.72080156298373e-06
-1.22006640809283e-05
-1.97376318908908e-05
-3.86776293953975e-05
-2.08530238642441e-05
-2.28043599277293e-05
-2.18381584194155e-05
-1.0611793128714e-05
-2.49534271447062e-05
-1.5462296483726e-05
-2.10388251633952e-05
-3.3269493797036e-05
-1.33580886443984e-05
-2.79596695550203e-05
-3.67469126209714e-05
-2.41001652046496e-05
-1.1303880975465e-05
-3.64835752006838e-05
-2.56025811024499e-05
-4.0735201737616e-05
-1.34763980041096e-05
-2.41858703729007e-05
-2.54508655209199e-05
-2.21268362405562e-05
2.71101812562702e-06
-2.72839046607777e-05
-2.66046314087479e-05
-1.72151072226701e-05
-3.44836803714589e-05
-1.33267179566348e-05
-2.13274067333113e-05
-3.89676225016318e-05
-2.75257244563364e-05
-2.4004108996715e-05
-2.34656564745114e-05
-2.97628149099768e-05
-2.76687183231603e-05
-3.56808627830743e-05
-1.7034547902311e-05
-2.67247867766569e-05
-3.29288954657197e-05
-3.2434202348412e-05
-5.34540081246973e-07
-3.19768718928091e-05
-2.60039318911359e-05
-2.86224084773825e-05
-4.69050456763605e-06
-1.83132840931438e-05
-1.82884966607885e-05
1.9349439703117e-06
-2.14212666686057e-05
-1.65334312726381e-05
5.68469123312162e-06
-2.47822155579597e-05
-2.27481234599233e-05
-2.75737276286281e-05
-1.93699855926879e-06
-3.39015763919322e-05
-2.36321464250051e-06
-2.2080644690509e-05
-3.32171511138692e-05
-1.2507490466272e-05
-2.30959908165603e-06
-3.57778511543375e-05
-1.61966117897782e-05
-3.39275944483827e-05
-2.03958303015507e-05
-1.89283497134849e-05
-7.41509216001459e-06
-2.31566569148355e-05
-2.21424524938793e-05
-8.74687481248031e-06
-2.95905045565296e-05
2.07397088240684e-06
-2.93102125611714e-06
-2.71112766387854e-05
-2.01602258180189e-06
-1.76060756751275e-05
-6.52000596233888e-06
-1.51244202441244e-05
-1.90045601129396e-05
-2.28351198680896e-05
-1.42283683409728e-05
-3.70853770440473e-05
-9.18682897130315e-06
-2.50059834795782e-05
-1.93014502144127e-05
-8.71745659456669e-06
-4.94458577918906e-07
-1.40792535371343e-05
-3.65508266270015e-05
-3.64786398959553e-05
-7.94124601323413e-06
-1.62078452264956e-05
-1.49825574331435e-05
-1.77199276182146e-05
-2.52950566403932e-05
-1.17088963952024e-05
-2.33536585410128e-05
-1.78148212495354e-05
-2.8002910435977e-05
-2.9471981399155e-05
-1.76686855489932e-05
-8.57637766254407e-06
-3.3757856256191e-05
-2.07204579314552e-05
-3.35952798887706e-05
-1.9219742919015e-06
-1.23835346091454e-05
-2.42126213551498e-05
-4.49908295505358e-05
-7.49164995673903e-06
-1.99791676217804e-06
-4.47329026294976e-05
-3.15494377457886e-05
-2.13884814705716e-05
-1.76584267432261e-05
-2.05904905942144e-05
-1.33631704606813e-05
-1.15664228177651e-05
-1.55173825771604e-05
-2.33409969523799e-05
1.02572127997589e-05
-1.75770437250974e-05
-2.0440899002688e-05
-2.81013700198903e-05
-1.65978896021283e-05
-2.22800600015678e-05
-1.64795102114563e-05
2.53328365127674e-06
-3.08158443316418e-05
-2.01617640404944e-05
2.89695404224851e-06
-3.00462369078237e-05
-3.40017662843176e-05
-3.20312580954907e-05
-2.70828069663593e-05
-2.65974037666277e-05
-1.26012420733536e-05
-1.6458364484299e-06
-1.94294627157336e-05
-5.6072178102679e-06
-1.69380631715088e-05
-1.68661881256063e-05
-1.92150913151432e-05
-2.14664823099786e-05
-1.35689704362102e-05
-2.55077724950889e-05
-4.64302295391302e-05
-1.38964026981142e-05
-4.51417150504842e-05
-2.96397561192157e-05
-1.04714264815933e-05
-2.74183148282929e-05
-3.55972313133602e-05
-1.36263987664555e-05
-2.10106004579373e-05
-3.87372673490839e-05
3.96948726703989e-06
-2.41495382439781e-05
-5.99286937895183e-06
-1.09345566043954e-05
-2.13131976952901e-05
-4.06004289862245e-05
-3.83552767764282e-05
-2.35331720243453e-05
-1.82330362229448e-05
-3.49406821105878e-05
-3.28607415784582e-05
-2.93293592668691e-05
-1.95060869009842e-05
-1.71159586943639e-06
-5.67129053270661e-06
2.82691481100272e-06
-3.0912159972249e-05
-3.95260590459061e-05
-1.69202646852679e-05
-2.14701738323261e-05
-2.03583070149428e-05
-1.89245537879819e-05
-9.81657567289964e-06
-1.67950415672238e-05
-1.80750155180206e-05
-1.33877938552562e-05
-2.7411522528809e-05
-7.39885252084061e-06
-2.85897943005577e-05
-1.68078234927505e-05
-3.07726385297693e-05
-1.91409734540524e-05
-1.16040716721968e-05
1.11681585023726e-06
-9.98149769993619e-06
-2.14461201605681e-05
-1.81269844406982e-05
-2.80006763023425e-05
-8.15514926483552e-06
-8.17028717415891e-06
-1.58553093880353e-06
-5.92372467776516e-06
-2.85074242964335e-05
-2.59312701986908e-05
-3.10037413929693e-05
-1.77194388901464e-05
-1.9890435760864e-06
-2.49756475536122e-05
-2.34079069428545e-05
7.14885112376312e-06
-4.05571319986429e-06
-2.22574431048408e-05
-2.48444166012912e-05
-8.52712917336216e-06
-1.36308433218458e-05
-1.89880275293602e-05
-2.28844513025989e-05
-2.06563169327407e-05
-2.35001746707557e-05
-2.66826027673556e-05
-1.12665997160612e-05
-2.67788344321252e-05
-5.30714891998297e-06
-3.55756176784151e-05
-3.46795129999561e-05
-1.56250534650109e-05
-9.66396157877132e-06
-2.3729984949293e-05
-1.31894992842586e-05
-2.76497106603224e-05
-1.93544578365858e-05
-2.81858780151903e-05
-2.56466380012371e-05
-2.15882231467473e-05
-1.05260887896052e-05
-4.84322532930668e-05
-1.13029649936091e-05
-4.2463268347827e-06
-7.26401112190544e-06
-1.54932730103545e-05
-1.28441493354649e-05
-2.86682260853415e-05
-4.19887831318845e-05
-3.61567781035053e-05
-3.22623028354756e-05
-1.75653768174951e-05
-4.14458758317218e-05
-3.44922677052913e-05
-2.53077345797394e-05
1.95425134060377e-06
-4.1992508469382e-05
-1.50002866648101e-05
-2.88744373686109e-05
-3.50742066748362e-05
1.43107107763718e-05
-1.8303275481578e-05
-9.60044800974141e-06
-2.41061408828256e-05
-2.42313570330776e-05
-1.89462581510533e-05
-2.25668740640115e-05
-2.37937704194602e-05
-2.92123370893045e-05
-1.96087031022437e-05
-1.77874137455632e-05
-1.8074974076135e-05
-2.75532008202587e-05
-2.82277601982138e-05
-4.00044118543255e-05
-4.54588105826336e-06
-9.67609893199048e-06
-6.35502157607686e-06
-1.37633283057048e-05
-1.0108057670238e-05
-3.66296513726142e-06
-1.63480903459918e-05
-4.07370941584277e-05
-4.89564507354204e-06
-4.7167685882567e-06
-3.08181796765687e-05
-1.2153112952859e-05
-1.20296461500212e-05
-1.63387151783658e-05
-2.22525233875861e-05
-2.15852354253549e-05
3.88705880288014e-06
-1.55516705014065e-05
-1.31752192355568e-05
-8.15606012867294e-06
-3.03333440610702e-05
-3.63229010923708e-05
-2.40760035657399e-05
-1.95433946401148e-05
-3.70166342687015e-06
-1.49224066210792e-05
-1.10291060646761e-05
-1.2891018555631e-05
-3.67905421352994e-05
-1.14683101838964e-05
-3.00607100921036e-05
-1.25664634675719e-05
-8.06203651251748e-06
-3.40948886215205e-05
-1.82668946437921e-05
7.67203807374034e-08
-1.63132111315398e-05
-1.23753938000776e-05
-8.20450040891411e-06
-2.2937385375177e-05
-1.58434148310303e-05
-3.39693340542809e-05
-3.06815721972052e-05
-2.73420827734083e-05
-1.56517375441497e-05
-1.67994934860993e-05
-1.48878098953021e-05
-1.51145198131551e-05
-3.49079779596833e-05
-2.27686273262703e-05
-2.12500917226972e-05
-3.2124550054772e-05
-4.50612888580133e-05
-3.41028656672686e-05
-1.41853753921243e-05
-2.48757135943479e-05
-4.05359175281611e-05
-1.10411466170168e-05
-1.68916672802349e-05
-1.66895976536381e-05
-1.49774401527907e-05
-6.24267873081675e-05
-2.16858446085363e-05
-1.35497659992669e-05
-3.2702482226322e-05
-1.29649717240375e-05
-4.11371960851271e-05
-3.16167942318794e-05
-1.14601133542378e-05
-3.87911384958065e-05
-7.26304847945789e-06
-4.74438517223505e-05
-2.05793982179671e-05
-2.98253606194296e-05
-2.40616159990623e-05
-3.13669724181096e-05
-8.32118750452955e-06
-3.32429128086583e-05
-1.67416423929276e-05
-3.02156400431741e-05
-3.45577436856764e-05
-1.44394122572764e-05
-4.27662359451216e-05
-3.10983084376759e-05
-8.07883813332995e-06
-2.5694446065994e-05
-3.54479256931381e-05
7.10809341116151e-07
-3.17896088832775e-05
-2.5156467478061e-05
-1.00634555772811e-05
-1.84677268088105e-05
-1.12088643139331e-05
-2.04984646500853e-05
-8.06964892254898e-06
-2.78765165721805e-05
-4.10068810572768e-05
-5.57996905792027e-06
-1.74493415291745e-05
-1.68005641335974e-05
-8.8332583734142e-06
-2.55416134262175e-05
-3.09118248301488e-05
4.92260740676926e-06
-1.94067122851219e-05
-6.5381620401782e-06
-3.75972951768093e-06
-6.23453296579857e-06
-1.26193653303879e-05
-3.43305335852473e-05
-2.99220965285342e-05
-1.15302743783769e-05
-1.57748661589642e-05
-3.12289693574474e-05
-2.4988153402978e-05
-2.83133609803619e-05
-5.5695018441967e-05
-4.35483847598666e-05
-1.44260205192657e-05
-4.21797763533658e-06
-3.35912029157433e-06
-2.45347060617328e-05
-1.71488621132126e-05
-1.44724576673751e-05
-8.02949553524158e-06
-2.62232883965283e-05
1.91192722814485e-06
-1.53565543160523e-05
-1.75366453945016e-05
-1.59331246504011e-05
-2.61375294257238e-05
-1.95214722819584e-05
1.45886440798112e-05
-3.27315769437264e-05
-1.69564738442437e-05
2.25270617788896e-05
-1.12492999675622e-05
-2.71363650054694e-05
8.77187499398513e-07
-4.22888129963713e-05
-9.552236929476e-06
-1.731275694714e-05
-1.89890529106476e-05
-2.59861732821738e-05
-8.36048428506703e-06
-1.22948512843998e-05
-5.51924042132335e-05
-1.59525568986232e-05
-8.79747168530868e-06
-3.36987412831562e-05
-1.94667914212252e-05
-2.09680320176664e-05
-2.0187360184072e-05
-2.10808706331781e-05
-2.33863161214359e-05
-9.26379188491006e-06
-1.85513148801682e-05
-3.50496521114453e-05
-2.60006057264487e-05
-3.43237439619274e-05
-1.80461877111662e-05
-1.7955440428191e-05
-2.39413860871061e-05
-2.12416712937291e-05
-9.00613436946985e-06
-2.56503229381795e-05
-3.37987906226966e-05
-3.2103653240506e-05
-1.54716744954754e-05
-1.51060128988527e-05
-1.97399927993539e-05
-8.28448967057267e-06
-4.21893647000848e-05
-5.11509896690912e-06
-1.78134650845584e-05
-3.65213704017315e-05
-6.74934283214627e-06
-1.62807385430932e-05
-2.02665256340606e-05
-2.17860607040572e-05
-7.8994088523842e-06
-8.25776304244506e-06
-4.05263489357551e-05
-5.82751248090422e-06
-2.02364527173084e-05
-7.83882576380307e-06
-1.7224882251847e-05
-3.41097293072611e-06
-6.35950388787774e-06
-1.57296943064319e-05
-2.84465205764295e-05
-4.09792039357827e-06
-2.66945243556912e-05
-2.19991017003492e-05
-2.40491914896748e-05
-3.03496606227825e-05
-3.86487781718338e-05
-7.80481035336551e-06
-6.98601957341981e-06
-1.00497441863651e-05
-3.07114362051391e-05
-1.09843044129537e-05
-1.88402059482873e-05
-1.95925313362543e-05
-2.03144984775133e-05
-1.70432590014167e-05
-1.34259452261396e-05
-3.03498448094682e-05
4.15985504795509e-08
-1.41629502520285e-05
-2.84661474734679e-05
-1.69948091400551e-05
-8.71446622320039e-06
-3.2024167327054e-05
7.90120939927479e-06
-3.52126798737359e-05
-1.31705434461255e-05
-1.88224922516508e-05
-2.89067117581633e-05
-7.72767760865404e-06
-3.24159268548927e-05
-1.7993914814726e-05
-1.44234094445107e-05
1.58715763666769e-06
-2.13788782034212e-05
-1.43845515945558e-05
-3.05555476924353e-05
-2.00595847012172e-05
-1.07152069369979e-05
-1.91697550214876e-06
-2.27178840586764e-05
-3.63567314082115e-05
-2.92205260409427e-05
-2.46587864556941e-05
-2.69547596576036e-05
-8.23428131867805e-06
-1.76974579308669e-05
1.03982579914605e-05
-2.09675608510832e-05
-2.66317883096107e-05
-1.46850174221816e-05
-3.39117137536978e-05
-6.54567725382235e-06
-3.35220149454701e-05
-2.06858241110869e-05
-1.98496322641928e-05
-2.93704715014449e-05
-2.07504637654618e-05
-2.40168468825529e-05
-1.10745880126575e-05
-1.5222656655538e-05
-1.9298835517718e-05
-4.40177602122528e-05
-9.51107093473953e-06
-3.00745498846524e-05
-9.21685329362585e-06
-3.57470030508182e-05
-1.50580429525913e-05
-1.63880176797876e-05
-3.68724901549551e-06
-1.21933710606289e-05
7.228389911836e-06
-4.24284600069165e-05
-1.32091279656472e-05
-1.94343776556132e-05
-1.94290355826982e-05
-1.09827675708265e-05
-1.35486551121514e-05
-3.52188897981178e-05
1.39280961366565e-05
1.41127184796732e-06
-3.6651768812194e-05
-2.60140576887073e-05
-3.65565513181611e-05
-3.39429189504456e-05
-1.365418587334e-05
-2.8623134773978e-05
-1.50862367470183e-05
-1.64978278589169e-05
-9.2953895342902e-06
-1.67628185267775e-05
-2.62032605125288e-05
-1.84032825524443e-05
-2.45571419889621e-05
-2.94249413935311e-05
-6.51278172907102e-06
-1.90030710831156e-05
-2.54779144619848e-05
-1.63653552237261e-05
-2.5462346915623e-05
-2.15142895934737e-05
-3.98351467396279e-05
-1.99343297492743e-05
-2.73517622555171e-05
-1.80950233196911e-05
-4.73779556679104e-06
-2.63807367872168e-05
-5.54552418805766e-05
-6.36406710473465e-06
-1.58517860544206e-05
-3.57652929488401e-05
-2.9125721378217e-05
-3.22251837488147e-05
-3.57953805006192e-05
-1.46439126493423e-05
-4.72588155294158e-05
-2.16087578328133e-05
-2.91495177203594e-05
-4.1522711149824e-05
-1.97978733232502e-05
-1.60368921343029e-05
-1.10246993582302e-05
-2.60651332023224e-05
-1.06862613982533e-05
-1.36483111442292e-05
-8.59818482414139e-06
-1.35719480346175e-05
-2.29220527016574e-05
-1.07385196060329e-05
-3.64457712105446e-05
-1.42774919620952e-06
-1.04453508275821e-05
-3.35328561844452e-05
-2.05805858235349e-05
-3.69894640456016e-05
-1.38285742505743e-05
-1.60860729857678e-05
-1.99780986506838e-05
-9.34057623442344e-06
-2.36646838213108e-05
-2.68747889388859e-05
-3.2203674857572e-05
-6.99094579689946e-06
-3.80081993519991e-05
-1.22981124004848e-05
-3.63874730884654e-05
-3.68828375147632e-06
-1.68886494080691e-05
-2.8699069144418e-05
-4.91406467336281e-06
-1.52418373873681e-05
-9.07609480498191e-06
-2.25607236189597e-05
1.79961441359586e-06
-1.33000242769001e-05
-2.31086920112875e-05
-8.51251228650596e-06
-1.04724914783346e-05
-9.36081115528858e-06
6.25650996400426e-06
-1.5368485376673e-05
-1.96678192240943e-05
-1.97940902270321e-05
-2.02604846681766e-05
-1.29576083878183e-05
-1.26817256620111e-05
-1.70538648557173e-05
1.93141277688891e-06
-1.00274553638326e-05
-3.54066767276692e-05
-3.02094083452417e-05
-2.17535402298281e-05
-1.17070524657502e-05
-2.17706792373473e-06
-2.01177910652303e-05
-5.36215246274587e-07
-2.71392730433587e-06
8.88146598407614e-06
-2.34530498595289e-05
-3.09557617045847e-05
-1.10128596173935e-05
-4.43296854868717e-05
-1.26387337739758e-05
-2.10843462097639e-05
-1.10598465868744e-05
-3.66133785111997e-06
-3.90596216988891e-05
-1.68494562341424e-05
-2.97269880801751e-05
-2.46917546357629e-05
-1.50871571627169e-05
-1.06307711059385e-05
-2.11340230009868e-05
-2.55011731056001e-05
-3.19505978534772e-06
-2.45029860647477e-05
-8.95500365443937e-06
5.57575202907202e-06
-1.92791741491383e-05
-3.06047779987793e-05
-2.20013249018934e-05
-1.88057495911784e-05
-2.51345674052722e-05
-3.33451538522758e-05
-3.75601542578246e-05
-4.23094706171566e-05
-1.40703367721943e-05
-4.16379427551248e-05
-4.48548052274397e-05
-8.61925083303214e-06
-1.18110310360219e-05
-3.09492920019135e-05
-8.20297765092128e-06
-3.28243563895386e-05
7.22221584049445e-06
-3.10521997308308e-05
-1.78913335143924e-05
-3.67904907450366e-05
-1.4969838277977e-05
-1.3509893599219e-05
-3.37624912239943e-05
-1.55489412025222e-05
-2.63049992588605e-05
-2.71780255134579e-05
-2.07223663145867e-05
-1.63427455697548e-05
-1.25056695644654e-05
-3.59639518285747e-05
-1.92399331124388e-05
-1.05446832713236e-06
-4.17940122681696e-06
-2.97681808494885e-05
-3.44015528631775e-05
-1.24950616731668e-05
-2.55933661679183e-05
-9.29908683523083e-06
1.11822422716258e-06
-1.3076782544476e-05
-1.17580136238477e-05
5.18336617179369e-07
-2.89856909396232e-05
-2.56180447937081e-05
-2.20323869553378e-05
-1.332578426573e-05
-1.18921677536399e-05
-4.30010107013897e-05
-9.87721774375226e-06
-1.58284897438752e-05
-3.6561597780358e-05
-6.51040641357148e-06
-2.40754106205232e-05
-1.15085393723864e-05
-1.14289314642618e-05
-2.92884615243823e-05
-9.85926538978846e-07
-2.40315365392239e-05
-1.94069063727203e-05
-1.58291551769594e-05
-6.18959622140651e-07
-7.25233138111089e-06
-3.21043670109028e-05
-2.63106901738675e-05
-1.13769295891495e-05
-2.33861198491806e-05
-2.78539836896565e-05
-3.3609534549626e-05
-2.31713722817931e-05
-2.53272722572727e-05
-1.19994317420543e-05
5.09798034209122e-06
-1.04076745052867e-05
-2.5568452143891e-05
-1.9526628345706e-05
-2.29599381138658e-05
2.3735605248422e-06
-2.9573982633874e-05
-4.04453585401604e-05
-2.38722128892104e-05
-2.56621315629834e-05
-1.03829835399463e-05
-2.94208101961184e-05
-2.97899400590309e-05
-1.02332005867664e-05
-1.15927999610842e-05
-2.34795623838038e-05
-1.99310310931567e-05
-3.97632676723264e-06
-1.14573154725894e-05
-8.05525959238566e-06
-2.44624403096791e-05
-4.68191861996539e-05
-3.31980833734073e-05
-3.25497246540317e-05
-7.98989644554201e-06
-1.68964696632934e-05
-2.59739638250402e-05
-1.65731573053239e-05
-1.30044518771832e-05
-3.47910836386084e-05
-2.60607068625732e-05
-1.72788876481163e-05
-2.28613224155879e-05
-3.06924344837268e-05
-2.31121895916914e-05
-1.61876371421401e-05
-9.81034886292892e-06
-2.18255679181016e-05
-1.10928254917992e-05
-2.55981550814496e-05
-2.32213891990586e-05
-2.72734734769873e-05
-9.01051133693322e-06
-3.64547993700394e-05
-2.23325776684867e-05
-1.01015622193343e-05
-2.9380377231808e-05
-4.75333100907484e-06
-1.18694184374331e-05
-4.65161810545063e-05
-2.22419919953807e-05
-2.02931290642329e-05
-1.12626731350304e-05
-1.9469998287368e-05
-2.98098859264509e-05
-1.66072105801563e-05
-2.85807321812228e-05
-3.54716598301879e-05
-4.06843706375382e-05
-2.42514512085266e-05
-3.92129137711142e-05
-1.17656415831283e-05
-3.31134328882833e-05
-1.68789163707843e-05
-2.61532290321744e-05
-1.66833323881538e-05
-1.81836214726729e-05
-9.09458867373342e-06
-2.42858967217021e-05
-2.07079667833315e-05
-2.27910206141691e-05
-1.66509597258045e-05
-1.89329983350584e-05
-1.03306728832665e-05
-2.33268002681743e-05
9.44609997315077e-07
-2.00014383983666e-05
-2.01339943298973e-05
-1.17627887145495e-05
-2.85452570387816e-05
-2.83116095451099e-05
-3.38996924786203e-05
-6.27681992516871e-06
-2.85536431766891e-05
-2.14790384301526e-05
-3.58868279739527e-07
-1.29314401480564e-06
-2.64674579148166e-05
-8.06022325037063e-06
-3.68012652024034e-05
-5.91444350918581e-05
-2.87699902961932e-05
-1.88253862219693e-05
-2.36001741812504e-05
-1.93634582899322e-05
-2.59589757702796e-05
-2.87507256326554e-05
-3.21215815418165e-05
-2.33020008849502e-05
-1.17874973558849e-05
-3.40023341464217e-05
-1.80203908001987e-05
-1.28714887828121e-05
-1.89483009884547e-05
-3.2410195055634e-05
-1.96278143184429e-05
-4.71658011186692e-05
-1.82202428246405e-05
-3.00241231740381e-05
-1.22486873370406e-05
-7.50095776619233e-06
-1.36627856090605e-05
-2.32286708968105e-05
-1.1199371384646e-05
-4.84347121742825e-05
-6.96636037253144e-06
-3.748248958135e-05
-1.57402119093827e-05
-2.9154580337371e-05
-1.01982140614531e-06
-2.82451751121007e-06
-1.1805785122711e-05
-1.52070756247972e-05
-1.68894385164597e-05
-1.86794105680957e-05
-2.47455684030432e-05
5.82047052019317e-06
-1.79962203956229e-05
-1.69643178336073e-05
-3.1601919635038e-05
-2.41386867935286e-05
9.86752112783869e-06
-8.53671462424148e-06
-3.35429826793087e-05
-1.29573051863155e-05
-5.19853949686721e-05
-1.43716347386256e-05
-7.5786290220599e-06
-1.90369968274803e-05
-3.21854888390047e-05
-3.4827271840584e-05
-2.1750083878119e-05
6.41699836581491e-06
-2.61091927023129e-05
-4.64371424928562e-06
-3.37111553599966e-05
-1.74274426435968e-05
-1.24897775599358e-05
-2.45146648072129e-05
-3.49146219713372e-05
-3.50359852860632e-05
1.52687522771243e-05
-2.88690428996415e-05
-1.94654296249973e-05
-1.41515354966075e-05
-2.18087863280304e-05
-1.38171359318862e-05
-1.86940356268503e-05
-3.80847165641504e-05
-1.20948666066146e-05
-1.72745423883788e-05
-1.78806416293554e-05
-2.68454626573366e-05
-3.28265883190628e-05
-2.82050335676051e-05
-2.34808826994772e-05
-1.27879935568306e-05
-4.93582206693464e-06
-4.60746136871939e-06
-2.05864849821817e-05
-1.66987823058214e-05
-2.93526312570464e-05
-2.94506144158774e-05
-4.55340459754078e-06
-3.33093424219592e-05
-3.50915850713902e-05
1.47622739677429e-06
-9.84513753389121e-07
-2.95225696249383e-06
-8.88751458142863e-06
-2.6807391690016e-05
-3.06993691336276e-06
-2.13760021391356e-05
-1.97662663862143e-05
-1.5961585868579e-05
-7.03550019677887e-06
-2.53646059351891e-05
-1.86780004877391e-06
-1.87589586826588e-05
-2.00164383445893e-05
-2.14162129800934e-05
-1.49133509544473e-05
-2.35792196026748e-05
-3.92991186934071e-07
-4.67802738030633e-06
-2.21527606607156e-05
-2.34853811174441e-05
-4.57351590495915e-05
-1.59248805475571e-05
-3.76076865475387e-06
-1.37651984167295e-05
-1.11647304180089e-05
-4.04168153307477e-06
1.21258398493622e-05
-4.24554947639349e-05
-1.0249297099117e-05
-2.74478490542352e-05
-2.9553518755828e-05
9.04807757619176e-06
-1.78068258151131e-05
-9.12744291268598e-06
-5.60728575810684e-06
1.58368255421999e-05
-2.36395478153394e-05
3.28511104729903e-06
-1.44393088821184e-05
1.40503475117814e-06
-3.69073363902721e-05
-5.78203913720606e-06
-1.51404137381334e-05
-6.53099851404233e-06
-2.62146781536208e-05
-2.92100722984021e-05
-1.98704095498806e-05
-1.56178493718366e-05
-1.57719300198817e-05
-2.51289403525347e-05
-9.53338778294882e-06
-3.46169754364928e-05
-2.69783527030037e-05
-2.09312008222152e-05
-3.59937172682548e-05
1.21744065918618e-05
-3.60389651763269e-05
-1.72852093139722e-05
-3.43932839675322e-05
-3.38234873456497e-05
-1.72697269031303e-05
-1.50992455926122e-05
-1.32812314761496e-05
-9.59172911200229e-06
-1.67977238772846e-05
-3.00145756002332e-05
-3.13271221710825e-05
-3.42380301176311e-05
-1.96417477032712e-05
-1.8131293555541e-05
-1.19508193445564e-05
-2.36752757991284e-05
-3.07918931663172e-05
-2.22188267015727e-05
-2.2460045644993e-05
-1.13564008796915e-05
-2.0757117313184e-05
-2.43474641040797e-05
2.01767441234234e-06
-2.21221241053232e-06
-7.38263096290959e-06
-3.7093722578126e-05
7.44071656288452e-07
-3.82938197716065e-05
-2.05082521804383e-05
-2.73545772449801e-05
-1.01072914922903e-05
2.14041232052534e-06
-2.24657555087641e-05
-2.25236018575294e-05
-1.89508183098728e-05
-1.965523276307e-05
-1.88414463656745e-05
-4.71450958276226e-06
-2.49390913899863e-05
-1.19714784483159e-05
-2.15286541649769e-05
3.63663512987166e-06
-3.73951673203937e-07
-2.85731162563044e-05
-3.10325137145388e-05
-2.88864470925169e-05
-3.44370117796614e-05
-2.57195221232802e-05
-1.00950308528331e-05
-8.47387417578593e-06
-1.8063660988484e-05
-2.64846471168019e-05
-1.3293083246034e-05
3.6308456509666e-06
-2.72841830212537e-05
-1.06083369261439e-05
-2.69279914919684e-05
-4.12697780696763e-05
-3.12931269100405e-05
-9.3687089617816e-06
-7.84654326180496e-06
-8.78405539120051e-06
-6.12877996102685e-06
-3.87580288184596e-05
-2.85716130100566e-06
-3.02664209528086e-05
2.56212925345674e-05
-3.59843937010124e-05
-3.74668859979812e-06
-2.5799333485997e-05
-2.89858896020855e-05
-1.43909088042494e-05
-2.11139338196783e-05
-1.69821574500131e-05
-6.84046793587992e-06
-1.73100068623488e-05
5.74678493344118e-06
-1.3848308889891e-05
-1.55033714519204e-05
-1.81687093442814e-05
-1.32889119748621e-05
-1.36299792441463e-05
-2.10066383644553e-05
-3.8548410509714e-05
-3.29993029235638e-05
-2.66828496077193e-05
-1.11865145231854e-05
-3.09025489115594e-05
-2.134622555545e-05
-2.37699375262323e-05
-9.23996602038543e-06
-2.25066009945396e-05
-1.63123282887292e-05
-3.25643909366056e-05
-3.75124837511639e-05
-1.75497755877589e-05
-8.55052762039217e-06
-2.84319713861459e-05
-1.44899045014164e-05
-1.96361125183843e-05
-2.7407196111598e-05
-3.62306079816545e-05
-8.96576737627145e-06
-4.23856700583972e-05
-1.27907675992387e-05
-2.53445739363004e-05
-2.19451986004285e-05
-1.78625262529006e-05
-1.41777553307253e-05
-3.05018978013694e-05
-1.75848951184546e-05
-2.15051126233777e-05
-2.11510982261221e-05
-1.21982932226043e-05
-1.05378738702581e-05
-2.85555704939016e-05
-2.54409091186912e-05
-1.95834192927136e-05
-7.22760309236831e-06
-5.75167395302448e-06
-1.89696402867137e-05
1.87750645877089e-06
-7.19783204308525e-06
-3.36978425943081e-05
-3.12410016218229e-05
-5.62450273865608e-06
-1.28723198914718e-05
-2.769857544877e-05
-1.05912440649528e-05
7.88357056048477e-06
-4.0156556375895e-05
-2.16857953709227e-05
-1.61612684100683e-05
-1.15891368877002e-05
-2.33263562534401e-05
-3.08455892699541e-06
-7.85050166692944e-06
-1.96129623206057e-05
2.97375830633336e-06
-6.0441235695632e-06
-1.79158693883234e-05
7.60500111187048e-07
-2.33946074399536e-05
-2.19586198023527e-05
-2.23423311282931e-05
-1.68068848239575e-05
-3.45927281998514e-05
-9.54232678480711e-06
-1.63821836494064e-05
-8.85694397502559e-06
-3.23654405509097e-05
-2.3192630577217e-05
-1.812691665895e-05
-1.69468438391699e-05
-1.90684942609678e-05
-4.78182191930959e-06
-9.84598265403456e-06
-3.26972755511054e-05
-2.98972984759294e-05
-2.01974749521841e-05
-3.34946675974981e-05
-1.67210372817483e-05
-1.92077952821557e-06
-2.56363803114313e-05
-3.00199420336951e-05
-3.57970477640576e-05
-3.01470646567446e-06
-1.8109507749936e-05
-1.82129288909509e-05
-3.89287252261633e-05
-1.10948415738445e-05
-2.99211796663388e-05
-3.07344052527738e-05
-2.11990906652624e-05
-2.28309936510818e-05
-1.79381301293435e-05
-2.91558594316299e-05
-3.04650421509894e-05
-8.11045552207259e-07
-3.53437858348705e-05
-2.5624083282785e-05
-2.05289775175842e-05
-8.70293969333112e-06
-1.02894651842158e-05
-1.10541645068652e-05
-1.87127371363344e-05
-3.82986991640484e-06
-6.53916881580754e-06
-3.56943186932525e-05
-3.96144745212731e-05
-3.02021332114076e-05
-6.23382922807462e-06
-1.76097917256517e-05
-2.49485645614621e-05
-2.42620515931925e-05
-3.64739325577346e-05
-2.68676711505612e-05
-1.00475903533133e-05
-2.41342782745918e-05
-3.28694687341897e-05
-1.48108866207504e-05
-2.08958188966073e-05
-2.41051662338253e-05
-2.03996462956848e-05
-1.52590153303221e-05
-3.91251802461342e-05
-3.28394787105584e-05
-1.72107038521701e-05
-1.78575636676521e-05
-2.05462689493423e-05
-8.15990571857839e-06
-2.00045616014113e-05
-4.23273609898196e-06
-1.29090019323295e-05
-2.01442707108422e-05
-3.10435792876135e-05
-2.15487335092814e-05
-1.60838504288814e-05
-2.53756561895272e-05
-2.50156485908169e-05
-4.01425724908249e-05
-4.12016549685316e-05
-9.47434338049295e-06
-2.04667377714399e-05
-2.32569314084222e-05
-3.75831826740877e-05
3.75184203132388e-06
-1.62369027444708e-05
4.41213528183646e-06
-3.07918602978949e-05
-2.36739302632863e-05
-3.47223254006778e-05
-2.59989479493535e-05
-3.01719027927593e-05
-3.43058325230469e-05
-3.06749616685193e-05
-2.45556142756182e-05
-3.17045855610338e-05
-8.59520682488212e-06
-1.78235231100775e-05
-2.17129457324699e-05
-3.93792925004289e-05
-3.76115827831405e-05
-3.02336101338798e-05
-2.40120305727345e-05
-2.331779486873e-05
-1.47139388623091e-05
-4.07741599024958e-05
-4.76000251233388e-06
-1.339149499747e-05
-2.44300298213946e-05
-1.66440123711513e-05
-1.64979290755622e-05
-1.07537522971536e-05
-1.81084586743063e-05
-2.15803938976075e-05
-1.40984181369686e-05
-1.61724439015955e-05
-4.48627695144182e-06
-2.53867188586945e-05
-1.63565980877682e-05
-3.93124552860284e-05
-2.08642991141994e-05
-1.36750186913039e-05
-8.06606336482147e-06
-1.4679881956698e-05
-3.89030567456828e-05
-1.57470356984374e-05
-1.7691009176903e-05
-1.07615139883827e-05
-3.29801319305589e-05
-2.62793293526304e-05
-3.23671524407378e-06
-2.44376754139129e-05
-4.17490670088399e-05
-4.85316874926292e-06
9.8144546691895e-07
-1.04189084454892e-05
-1.71057090037189e-05
-2.37213544931238e-05
1.21268306043077e-06
-1.51459535453562e-05
-2.11665230660518e-05
-2.10065826165968e-05
-2.97906794270224e-05
-1.10752464202679e-05
-2.70022078692835e-05
-3.72805316449274e-05
-5.55209030851361e-06
-1.77053795382181e-05
-3.0420196600992e-05
-3.66668048599026e-06
-2.77547552259476e-05
-3.79280579391303e-05
-4.36201629085061e-06
-3.70151313449784e-05
-3.7010943336027e-05
-2.95516607134128e-06
6.77989207542328e-06
-2.51270445344032e-05
-5.88401061019573e-06
-2.49579433505201e-05
-1.6280825160257e-05
-2.56120057173897e-05
-1.96458396879278e-05
-3.91164109816406e-06
-1.45572020142569e-05
-4.17553049791158e-06
-1.67111123264828e-05
-1.83485205599958e-05
-2.36497668586624e-05
-2.59620243102381e-06
-2.43025640608009e-05
-1.5616249189391e-05
-2.94528446558901e-05
-3.5852789305651e-05
-1.47644365101131e-05
1.31312171699067e-07
-8.80978353274446e-06
-2.90991642413933e-06
-2.74975850882794e-05
-6.31539895782302e-06
-7.78889274099602e-06
-1.97755359545879e-05
-3.46015351933709e-05
-3.12524018699356e-05
-4.63442828863762e-05
1.13653025567919e-05
-1.8297297172565e-05
-2.18441026915403e-06
-1.91598861366299e-05
-3.78689370656901e-05
-2.28016806157325e-05
-1.15358996214825e-05
-3.54210954806311e-05
6.50911053364547e-07
-1.98191763585788e-05
-1.65764773012116e-05
-1.25284009025929e-05
-3.44948598727585e-05
-3.67663049083312e-05
-1.32106699308016e-05
-1.85558151046803e-05
-1.24042736660668e-05
-4.17140213590573e-05
-6.07098910195481e-06
9.83769614687512e-06
-3.11232056032552e-05
-2.45306611041724e-05
-1.79240451046502e-05
-4.43027462132801e-05
-1.67097415541227e-05
-3.4540161678161e-05
-3.41104403005268e-05
-4.24206081107741e-05
-9.4265515198882e-06
-2.69258851270902e-05
-2.98990059812874e-05
-1.48783359072852e-06
-4.72685056571267e-06
-3.03213198388546e-05
-3.88121448531947e-05
-2.69126433701866e-05
-8.84065717643589e-06
-2.33610695723161e-05
-1.47596016631131e-05
-2.42158354710717e-05
-1.36459355984512e-05
-1.38004437457151e-05
-2.82237709029964e-05
-2.74213736894881e-05
-2.51588975449601e-05
-6.28450366727452e-06
-2.6396453672513e-05
-1.26010894730428e-05
-6.18825784781045e-06
-1.89939012645528e-06
-1.40119023465421e-05
-8.10230047461133e-06
-3.06255604127071e-05
-2.41664382285037e-05
-2.59284831725675e-05
-1.05104732062957e-05
-3.53346225918601e-06
-1.89295537334279e-05
-4.02998157767166e-05
-4.30546229773205e-05
-1.84752950702077e-05
-1.70418754185369e-05
-2.28348370296507e-05
-2.28611952386277e-05
-1.73476968877e-05
-2.67800756626014e-05
-1.12561894449531e-05
-7.09688671042434e-06
-2.17663111611803e-05
-2.32342951439946e-05
-5.27943530689805e-06
-2.04237057246764e-05
-2.67269702458394e-05
-3.95323040024325e-05
-2.00181621128495e-05
-2.90456610570824e-05
2.90234113300254e-06
-2.0659710741489e-05
-4.56044086891782e-05
-3.12592391593746e-05
-2.20140922985732e-06
-2.80903821168371e-05
-4.45102262436541e-05
-1.63640375903377e-05
-2.45466323465081e-05
-4.30512987952451e-05
-3.39166783385595e-05
-3.33386986802918e-05
-2.31062889590605e-05
-4.58913553451621e-05
-2.49006312894306e-05
-1.64444933331894e-05
-4.24806139746658e-05
-3.01402721598042e-05
-3.56890262086429e-06
-6.30825484441366e-06
-2.64582301599747e-05
-1.747452516415e-05
-1.02819274820829e-05
-2.71958854585453e-05
-3.21686729631105e-05
-9.83028994295022e-06
-2.74546172727278e-05
-1.9043011426298e-05
-1.45576813739347e-05
-4.41975211707186e-05
-3.09169038207417e-05
-7.73427760109253e-06
-1.78194352388663e-05
-3.14607197440324e-05
-2.58387388491002e-05
-2.19955146763135e-05
-2.51138822625805e-05
-7.11207284066747e-06
-8.90966465107752e-06
-2.45891700452246e-05
-1.65734273246545e-05
-1.94024581443416e-05
-1.46890689300049e-05
-2.13261004113384e-05
-2.44635180536519e-05
-3.02013236075252e-05
-3.06348701172369e-05
-2.16377150925785e-05
-3.46101888545492e-05
-2.50541017554981e-05
-1.60446853436463e-06
1.29859202004322e-06
-2.32328183573589e-05
-4.34168527916597e-05
-2.19406126726234e-05
-3.16255682765522e-05
-1.74986073446652e-05
-1.57289268997358e-05
-2.28290835231616e-06
-1.16371333926225e-05
-1.48446117375867e-05
-2.36575584873248e-05
-2.83863682175321e-06
-1.69757404494066e-05
-3.6107032945367e-05
-2.36172440459075e-05
-3.14262748878906e-05
-2.51033828015409e-05
-8.81138239154168e-06
-1.96120665962897e-05
-3.70134952312772e-05
-2.293747648035e-05
-4.85632831367411e-05
-1.29419475130523e-05
-3.16081231344799e-05
-9.31440238322329e-06
-2.54932657124799e-05
-2.482491523032e-05
-3.83812162519266e-05
-1.28382513201147e-05
-1.38686733294126e-05
6.74986676381556e-08
-1.24159065353755e-05
-2.10684164306176e-05
-1.62064313321934e-05
-2.84528719979531e-05
-3.13567157130417e-05
-3.33721066803372e-05
-1.13002475750895e-05
-2.39022815320112e-05
-2.71646445912237e-07
-3.62760112382188e-05
-3.8449560867577e-05
-3.6370014003968e-05
-7.04189190223489e-06
-2.61859192346222e-05
-5.0535475063795e-06
-3.38647810067199e-05
-2.6020173040644e-05
-3.7114826111185e-05
-2.83588982088597e-05
-2.48460844942703e-05
-2.485564911417e-05
-1.63160737660336e-05
-1.02366504821309e-05
-3.73177267460007e-05
-1.35832293993356e-05
-4.64102301905093e-05
-3.9616417231984e-05
-1.29780844689037e-05
-1.20494131511662e-05
-3.02695301609151e-05
-9.94154267328462e-06
-2.44049398717884e-05
-3.66393574381197e-06
-7.22229646312831e-06
-9.89062018192944e-06
-3.18324024980328e-05
-3.37985733810688e-05
-2.56777867912096e-05
-2.01656293666182e-06
-3.78839513293223e-06
-1.8384130949299e-05
-3.01135456180913e-05
-9.52048354107689e-06
-6.48202174825648e-06
-2.61422650329749e-05
-1.95578507031192e-06
-8.25656450378766e-06
-1.48105491292499e-05
-1.81631018469345e-05
-1.3061142404056e-05
-2.93025551120627e-05
-1.3003593667062e-05
-2.20946351545567e-05
-2.88488828459767e-05
-5.28845792189396e-06
-3.30356441603626e-05
-9.21830166057732e-06
-3.16792096634329e-05
-1.76083046798597e-05
-2.59808877348103e-06
-1.61950271201717e-05
-2.73791906224539e-05
-2.43316416083213e-05
-1.06162458654687e-05
-3.59623022448647e-05
-3.70280427371244e-05
-1.17339865083561e-05
-2.66491940168162e-05
-2.22992795880811e-05
-2.3544374220583e-05
-1.51216609749941e-05
-2.22459264929729e-05
-9.34631059549173e-06
-5.11617835375139e-05
-1.31179158911587e-05
-2.94173656281559e-06
-2.27524837797073e-05
-1.17080714509628e-05
-2.9034114149014e-05
-2.30053385711176e-05
-9.52174724866793e-06
-1.42722323680978e-05
-2.37273399493351e-05
-2.45206613327238e-05
-4.10300457064766e-05
-1.36382592568155e-05
-2.19161091379711e-05
-3.91401445052131e-05
-3.16858567369843e-05
-1.00229434131286e-05
-2.23033009714272e-05
-3.71132872745697e-05
-1.56075720588002e-05
-1.92067941068004e-05
-1.59895060398733e-05
-2.33996367950774e-05
-3.06870647091958e-05
-1.62292817915422e-06
-1.6510521139635e-05
-3.90730976474924e-05
-2.81944890346313e-06
-2.3290597495004e-06
-2.97101329663629e-05
-3.35065489653203e-05
-1.84009350704496e-05
-6.83931582893006e-06
-2.68766116669575e-05
-6.05502428223726e-06
-1.68305667654909e-05
-9.01527526149021e-06
-8.91418378159626e-06
-2.66341684644721e-05
-2.57765584233468e-05
-1.36367354423981e-05
-3.12296428574548e-05
-1.61890241776202e-05
-3.26290598125295e-05
-2.52646142720427e-05
-2.81358585933147e-05
-1.04526697977473e-05
-2.3512833596143e-06
-2.12200770886256e-05
-2.65835414035421e-05
-1.59048527706068e-05
-2.05368373482633e-05
-3.00300319547667e-05
-4.48300122370392e-05
-7.82514089545289e-06
-2.47702782598554e-05
-3.92127962582989e-05
-3.73182155439095e-05
2.82916963740344e-06
-3.21050833496309e-05
-1.64241889769808e-06
-3.16880097688019e-05
-1.32280002597084e-05
-1.6730162995679e-05
-2.06588000998464e-05
-8.96096314806359e-06
-1.7130619919979e-05
-1.34996110102813e-05
-3.10819513770974e-05
-1.26248401211918e-06
-4.45222138350282e-06
-1.3797169770611e-05
-3.57641447482159e-05
-2.50949894839484e-05
-4.0673850066201e-05
-2.36949961907345e-05
-3.56755133477838e-05
-1.6586274260897e-05
-2.03123496114648e-05
-2.68844820540356e-05
-6.42829776806276e-06
2.71799276358104e-06
-2.38048114224843e-05
-1.87759797196692e-05
-1.62425130732993e-05
-2.45944995455295e-05
-2.5260121038512e-05
-7.63874142529016e-06
-2.37089267193667e-05
-7.79041758567509e-06
-2.30660191617066e-05
-1.67295036797292e-05
-7.84494412645847e-06
-4.39067329681162e-05
-2.37167638534333e-05
-4.33331113382964e-05
-1.16490586225744e-05
-8.22117502253397e-07
-2.71161259617046e-05
-2.45055635216408e-05
-3.57667570106973e-06
-3.32107836289387e-05
-3.67250220463901e-05
-4.17451390161867e-05
-2.96342013619495e-05
-2.67331862484634e-05
-6.78114063812565e-06
-2.87647239755569e-05
-5.49812210323731e-06
-1.96746794372284e-05
-4.53735401579534e-05
-4.14666155295823e-05
-1.30280066093113e-05
-3.32644495255467e-05
-1.59144920280943e-05
-2.1823133324773e-05
-2.83647501292821e-05
-2.39826596414417e-05
-2.02992928158393e-05
-2.80823300550301e-05
-1.24383186121242e-05
-4.72866044815882e-05
-2.79059863221968e-05
-1.35231740868792e-05
-2.46285767740661e-05
-2.98900356967243e-05
-2.52261075446129e-05
-2.52411249028243e-05
-1.58397482011003e-05
-2.61561425580666e-05
-8.2561648463826e-06
3.63176196582074e-06
-2.1991946461738e-06
-8.47113430428958e-06
7.81953993370122e-06
-2.48939904647146e-06
-5.47272095374162e-05
-2.24596303173293e-05
-2.81378311113025e-05
-1.01717467153398e-05
-2.81533528942083e-05
-2.01515625193754e-05
-1.23098614791206e-05
5.59667963485329e-06
3.50549547248967e-06
-3.24483470925447e-05
-2.89633819237598e-05
-1.82891852350725e-05
-6.98249464770142e-06
-3.73985329240429e-05
-1.07021070104138e-05
1.48157841496019e-06
-3.03514429272738e-05
-5.09112746827405e-05
-4.34142069301066e-06
-1.80854771367999e-05
-1.86532745537231e-05
-1.13459271159212e-05
-3.64549346288806e-05
-8.88856419976282e-06
-2.14374656170211e-05
-2.58434219972889e-05
-1.46956667492534e-05
-2.41888823476662e-05
-1.86133327198386e-05
-6.75857843614918e-06
-9.39593820029286e-06
-1.4797552464538e-05
5.24011208306673e-06
-1.63862554557379e-05
-1.45675354945287e-05
-1.64780401472747e-05
-5.26558864018585e-05
-2.47948059172281e-05
-2.53190528647914e-05
-1.95856339838229e-05
-2.50036485910337e-05
-1.39292870743494e-05
-2.45684874024738e-05
-2.44950152060504e-05
-2.2447727399741e-05
-4.08375350766516e-05
8.56858825505019e-07
-2.73481013735734e-05
-2.98100736269905e-05
-1.18459174072924e-05
-2.25690139355502e-05
-1.46555822666117e-05
-4.29324028236924e-05
-4.17104573123597e-05
-5.10611711961677e-05
-2.19077913013185e-05
-1.94311965391452e-05
-1.72170082725264e-05
-3.16888483744277e-05
-1.06255275937486e-05
-2.47798589153497e-05
-8.43636634567171e-06
-2.70028649647114e-05
-2.62978699707469e-05
-2.63126497267824e-05
-1.99331764052385e-05
-4.00097775877576e-05
-4.4952856262344e-05
-2.30931151912532e-05
-2.31744930244764e-05
-2.82388189001099e-05
-1.86377842818696e-05
-1.95502300582967e-05
-7.94864300330466e-06
-1.68315307070933e-05
-5.58345181346046e-05
-1.71785915479254e-05
-1.4904656019922e-05
-1.12116916654315e-05
-8.06540106431362e-06
-9.31238570611247e-06
-5.21663318954358e-05
-6.47775686383156e-06
-5.640046166861e-06
-2.58541152707063e-05
-1.20099174542316e-06
-2.15701410089841e-05
-5.96249491199302e-06
-2.36976578897793e-05
-2.27302301522616e-05
-3.78908482714314e-05
-2.27665671390256e-05
-1.20250236045384e-05
-1.57482902201753e-05
-2.49240723937735e-05
-1.9582517252063e-05
-4.91543694699611e-06
-1.85750309326609e-05
-4.32822104442257e-05
-2.53200819030085e-05
-3.85136109948846e-06
-5.93978902939504e-06
-2.36275854124326e-05
-2.37850361520502e-05
-7.66279974978614e-06
6.75171850201657e-07
-1.96448589712652e-05
-2.6247709794212e-05
-2.27703562888961e-05
-2.11540445538677e-05
-1.2223252686241e-05
-3.49963968457109e-05
-2.6119563332041e-05
-4.94245155219472e-06
-1.13269186470155e-05
-3.627747244534e-05
-3.39600879579063e-05
-1.88254193932515e-05
-2.77317649135361e-05
-2.72939055488109e-05
-3.46463569625342e-06
-2.00871736540077e-05
-2.38210683902847e-05
-2.03335468852783e-05
-1.12294602957051e-05
-2.8700584405052e-05
-6.0303682195618e-05
-2.36928052995679e-05
-3.00219878062068e-05
-3.40065828355879e-05
-1.89806207535276e-05
-1.18571914187433e-05
-1.05137154219884e-05
-1.28268863478573e-05
-2.59509125624133e-05
-8.07727683494745e-06
-4.04642499988602e-05
-6.25961164924652e-06
-2.73897497661683e-05
-3.63499635301788e-05
-3.7927785472024e-05
-1.77721193479968e-05
-1.48183908804812e-05
-3.32246052371819e-05
-2.28222838322645e-05
-1.36347470266625e-05
-1.60363597549212e-05
-4.23388938047571e-05
-8.88658760084409e-06
-3.11158066230993e-05
-1.63814949678776e-05
-2.96437765202511e-05
-1.62128087238913e-05
-2.16558721250481e-05
-3.98988538687339e-05
-2.04452105261403e-05
-1.60369819247004e-05
-3.57346568243535e-05
-1.5771538928718e-05
-1.06179117582707e-05
-1.01430865562487e-05
-3.1300125417964e-05
-2.10062433592817e-05
-3.74179343920507e-06
-3.44794374780084e-05
-2.73280369880751e-05
-1.41488662914026e-05
-1.01705439617114e-05
-2.16343535551256e-05
-2.57151618675618e-05
-2.65456907454052e-05
-3.27540020606785e-06
2.43845831859777e-08
-4.56767844065705e-06
-2.6776952315467e-05
-2.38297260715717e-05
-2.6974556519906e-05
-1.66163864074364e-05
-1.58192856044021e-06
-3.39219356213692e-05
-2.09228600231685e-05
-2.54340441963905e-05
-2.90698023454167e-06
-4.0174761214534e-05
-2.53033635549515e-05
-9.47150956413736e-06
-1.11727851712163e-05
-1.87439418568473e-05
-3.62309318198623e-05
-6.74152211608492e-06
-6.40761102131401e-06
-3.63241396784744e-05
5.4709938047658e-06
-2.19390520211987e-05
-2.23452034051069e-05
-1.96570786403819e-05
-8.25171713786324e-06
-1.5849005482782e-05
-2.1758916226598e-05
1.03259269352256e-06
-3.87610453539141e-05
-2.9137363665962e-05
-7.33298946950942e-06
-3.8336469247441e-05
-2.90679981131672e-05
-2.51601006037613e-05
-4.07180020247107e-05
-4.36714909450029e-06
-3.27942437078788e-05
-2.78592113405628e-05
-2.2112894199709e-05
-3.15852775862215e-05
-1.77928995682444e-05
1.62481319573509e-06
-6.42062146956328e-06
-1.0487911596863e-05
3.97459813003614e-06
-3.19917530175485e-06
-3.61204525008489e-06
-2.78018931630298e-05
-1.11137886980093e-05
3.37714518752818e-06
-3.56610800890294e-05
-1.78104338481609e-05
-3.14262580367702e-05
-1.72201999344947e-05
-1.85289303931497e-05
-2.35813795873352e-05
-2.70163881992418e-05
-3.01621104343224e-05
1.83078410663363e-06
-3.15238974718665e-05
-2.42356527170552e-05
-2.72406393533161e-05
-2.76062405222925e-05
-3.06949102968214e-05
-3.67519383898599e-05
-3.50937371055405e-05
-3.09103255445687e-05
-1.61374468123205e-05
-1.77209363703333e-05
-1.93046074125847e-05
-1.86529753354839e-05
-1.03083544680125e-05
-2.38645627964768e-05
-2.39574556651689e-05
-2.47205231793523e-05
-2.71501703187536e-05
-2.65453722796905e-05
-2.78996334571886e-05
4.2416128018067e-06
-3.23988128242698e-05
-1.52180295987889e-05
-3.22373904339307e-05
-1.90842702240545e-05
-1.59387589129014e-05
-2.79238971867312e-06
-1.25156197364425e-05
-1.81422005866421e-05
-3.80262152647721e-05
-2.60659625625523e-05
-1.94881414145426e-05
-2.57351199328012e-05
-1.90745242864609e-05
-1.31357308608225e-05
-2.19822272745526e-05
-2.67408033925986e-06
-3.95566519674672e-06
2.64180670955207e-05
-2.10895756826334e-05
-1.94497191713031e-05
5.62436064864133e-06
-2.28135183569763e-05
-2.03654240009413e-05
-2.53902582849112e-05
-2.02812023675016e-05
-7.52442562783832e-06
-1.75261158626284e-05
-2.78319428372803e-05
-1.638822109344e-06
-2.69828262886148e-05
-4.01334604689809e-05
-5.75871428175125e-06
-3.65471336738845e-05
6.62252778460734e-06
-6.94848678872302e-06
-2.65202641288407e-05
-1.09655618427015e-05
-1.96183218958291e-05
-2.08664132141291e-05
-5.47578520195622e-05
-2.09076361179531e-05
-4.05075518911688e-05
-2.083851510116e-05
-2.80744963645115e-05
-1.7347212523712e-05
-9.36437406462026e-06
-1.54207651988039e-05
-1.5282546170955e-05
-2.02010198365697e-05
-7.34147533343318e-06
-8.55787815082734e-06
-1.12218612640852e-05
-2.38536375789537e-06
-2.52221760162019e-05
-9.4781298183683e-06
-1.41873428119894e-05
-2.50667599389936e-05
-3.04786541636794e-05
-2.20400376866834e-05
-1.02198341335497e-05
-1.51460035174838e-05
-1.72031707954869e-05
-1.2604241561522e-05
-7.36565437375706e-07
-1.19612724999672e-05
-3.34266296425436e-05
-2.288096153284e-05
-3.60528328273229e-05
-6.15434404961935e-06
-7.29077817512133e-06
-1.98928082292667e-05
-2.32720439579914e-05
-3.59988437914707e-05
-1.87678579945963e-05
-1.74837655329927e-05
-1.52218784874532e-05
-2.91553354992181e-05
-1.31916245319532e-05
-2.04707138800651e-05
-3.51326354357869e-06
-1.52180204212847e-05
-3.18382540801717e-05
-1.42352546797963e-05
-1.55796224997323e-05
-1.39426936827086e-05
-3.00747469701157e-05
-3.9195937061007e-05
-2.04832608896258e-05
-5.24265603734329e-06
-2.37043314933566e-05
-1.54310187157749e-06
-2.5161158342776e-05
-3.06408318591094e-05
4.94720292916534e-06
-5.14145199618218e-05
-1.54351236041067e-05
-2.98163899949148e-05
-2.00225953120586e-05
-3.31862403525845e-06
-2.63633485403448e-05
-1.8183751255795e-05
-2.15103880222812e-05
-2.96587085518141e-05
-5.39138370302121e-06
-1.17496550350023e-05
-2.27839092099661e-05
-2.17743748120367e-05
-2.58209156773703e-05
-3.34099809127854e-05
-1.3344337606528e-05
-2.58662692649638e-05
-2.51617141106034e-05
-1.48862976267495e-05
-2.02651145741045e-05
-1.91812046892884e-05
-1.33175996411504e-05
-1.80498349592835e-05
-3.966494914026e-05
-2.40261964420095e-05
-2.60623719505549e-05
-2.52696910800061e-05
-1.97795831882036e-05
-2.48588184538339e-05
-1.7721945973252e-07
-2.37629016807725e-05
-2.79809389161511e-05
-2.99610806828982e-05
-1.89403740523822e-05
-1.63870220372284e-05
-5.62862435105309e-05
-3.73826724717049e-05
-1.1700838780213e-05
-1.44328617776804e-05
-1.29220627900219e-05
-2.75449796964675e-05
-3.11145308012066e-06
-2.06514189268935e-05
-2.92616106458565e-05
-4.1850152916866e-05
-4.50139888667383e-05
-4.33699117147408e-05
-1.1509052815694e-05
-3.25238476551885e-05
-7.74028754915286e-06
-1.36451695340655e-05
7.43989238922968e-07
-3.23552165844988e-05
-3.13332711746689e-05
-9.85362466352523e-06
-9.61126079506813e-06
-1.97459675251223e-05
-1.77337955414098e-06
-2.2163876592612e-05
-3.13651637764975e-05
4.33100738526056e-07
-2.26601249718905e-05
-4.48739169318687e-05
-8.80687637546928e-06
-1.84339977630893e-05
-1.09297418222339e-05
-2.57265267017451e-05
-2.60516682013763e-05
-2.72012941195367e-05
-1.23322358355697e-05
-2.03384513811782e-05
-1.02894045891851e-05
-2.53265708133978e-05
-2.14000586847823e-05
-1.33149970182814e-05
-3.02261217603153e-05
-2.8045445532814e-05
-3.36825150142764e-05
9.03958766398952e-06
-2.66812827955703e-05
-2.3304443710865e-05
-2.41743458441625e-05
-2.66102513517364e-05
4.53690628641801e-06
-1.3565640914615e-05
-1.24350891890816e-05
-3.46991597177491e-05
-2.01373806214976e-05
-4.2263894175518e-06
-1.02179144548004e-05
-2.16438929114742e-06
1.69573741782586e-06
-2.24595945725227e-05
-2.79961376679512e-05
-1.8148567237278e-05
-3.63844636557908e-05
-3.34614498748717e-05
-4.25429004729537e-05
-1.53927930200702e-05
-8.57508879041737e-06
-2.24655557469111e-05
-4.3882526105484e-05
-2.83538652041386e-05
-1.65324405047944e-05
-1.76013932722183e-05
-2.99932896124314e-05
-1.5289523845737e-05
-2.713298904589e-05
-2.42008950576231e-05
-2.52341774885813e-05
-1.04988797748127e-05
-1.70910919078237e-05
-3.16157089445174e-05
-9.21796569627666e-06
-8.35136803247625e-06
-2.50914726157438e-05
-1.08004643901774e-05
-3.35471059541068e-05
-6.54857322916991e-06
4.4111022019352e-06
-1.59394940691224e-05
-4.25984352422436e-06
-2.39586968519998e-05
-3.08783829567451e-05
-5.17980928816165e-06
-1.72309861916725e-05
-1.83933223960234e-05
-2.03014120291505e-05
-1.60105971956394e-06
-4.39703825106036e-05
-1.88008103552628e-05
-1.41494467082238e-05
-2.50037335752326e-05
-1.36509170100463e-05
-3.28219237880835e-05
-2.38020108587926e-05
3.75129053082917e-06
-2.66220705579868e-05
-6.48936208905323e-06
-3.18707211053479e-05
-2.28921922353597e-06
-8.08933637351154e-06
-2.54647204273931e-05
-9.93490291566708e-06
-1.22670335294909e-06
-1.75623896124257e-05
-3.37103281069056e-05
-3.5989624026093e-05
-1.87393539118534e-05
-2.31238633777205e-05
-4.58226267439928e-06
-1.32276354313555e-05
-3.57408001081778e-05
-1.32311302088721e-05
-3.18178117744711e-05
-3.04451342812488e-05
-2.13565845804757e-05
-3.50203656508387e-05
-1.8293132372901e-05
-1.065717964406e-05
2.30851319658824e-07
-3.14135307604564e-05
-1.14430492154724e-05
-7.40322988186385e-06
-1.14864543712964e-05
-3.39752325912677e-05
-3.40010755456104e-05
-2.8633077858494e-05
-2.43093083368845e-05
-1.55289306819324e-05
-2.24948746287371e-05
-1.66694963690075e-05
-1.26368176540656e-06
-3.33224258216059e-05
-2.78217149773693e-05
-1.70490215443394e-05
-2.50590319877006e-05
-2.3999655858119e-05
-3.78314366954745e-05
-1.54309545460555e-05
-3.12218602496896e-05
-9.21031223010551e-06
-2.4488832788448e-05
-1.9980673546942e-05
-1.5901220712893e-05
5.31605990047075e-06
-1.06871003441806e-05
2.20299999295928e-06
2.75354257355358e-06
-1.82935625805708e-05
-1.95980901246433e-05
-2.52470041983757e-05
-2.25605579783858e-05
-2.05024718234966e-05
-1.11741146719389e-05
-2.54876954658127e-05
-3.35199715053138e-05
-3.96179595400648e-05
-6.48673185095249e-06
-1.56430124233345e-05
-3.43588531182571e-05
-1.78753070171279e-05
-1.38262589320919e-05
-1.41635016353211e-05
-5.22380442615235e-06
-3.51241404681446e-05
-1.88441057971032e-05
-1.61406004856556e-05
1.32612421746058e-05
-1.73698950629005e-05
2.43031984013587e-06
3.03870727224785e-06
-2.56526582527363e-05
-2.46993520584952e-05
-4.31410035063848e-05
-6.06761384433125e-06
3.7621872626428e-06
-1.30246153376584e-05
-1.48179422580212e-05
-2.74363947986677e-05
-2.55124886283321e-05
-2.07548881639305e-05
-4.05979438009333e-06
-2.79682654183788e-05
-3.41870572822029e-05
-1.26724619392504e-06
-1.81438836665687e-05
-2.05153797723774e-05
-2.34320011222419e-05
-2.29580528088698e-05
3.6849666498327e-08
-3.34328864301121e-05
-2.0951143643951e-06
-8.19914172275203e-06
-1.11432490759703e-06
-2.5112791374562e-05
-3.17239830191086e-05
-2.60106039496971e-05
-3.12936997432457e-05
-2.92430814238376e-05
-3.73816471374698e-05
-1.60702758375433e-05
-2.38602125274817e-05
-2.03021728404852e-05
-3.31341490053873e-05
-2.33909398867121e-05
-2.49401816605795e-05
-1.23850183051301e-05
-2.49469066169941e-05
-1.77314489618501e-05
-4.9279089863266e-05
-2.10361127260849e-05
-7.57576163875412e-06
-1.61379549886012e-05
-3.73081986005238e-05
-1.59895193320036e-05
-3.00515385600866e-05
-1.17820387491019e-05
-3.17561361054007e-05
-2.51395555398686e-05
-2.25342017991486e-05
-8.99358732111657e-06
-2.54809229586486e-05
-2.27615246238175e-05
-2.98558250532458e-05
-2.84400981014282e-05
-1.56002887101905e-05
-2.79769136509364e-05
-1.31709919105555e-05
-3.50181044808246e-05
-3.36570659464313e-05
4.2951011061928e-06
-3.89753065165608e-06
-1.09642117097597e-05
2.78930608365507e-06
-1.04345742264637e-05
-2.14158257438122e-05
6.08912775535218e-06
-7.18479970854093e-07
-1.96065060944978e-05
-2.80571105962029e-05
-1.78329464157057e-05
-2.15830357195841e-05
-1.77457563456096e-05
-2.32561183849255e-05
-5.20139661317191e-07
-2.30467523497424e-05
1.35980946186983e-06
-1.88334859836743e-05
-1.93771646492242e-05
-2.88594487240927e-05
-1.45381259505677e-05
-4.01520913090343e-05
-1.02868275331465e-05
-4.38658083256304e-05
-1.35010078769905e-05
-3.58144102622663e-05
-2.42976174007122e-05
-1.75952278887217e-05
-1.90921319431225e-05
-1.57864417187837e-05
-2.44719900018028e-05
-2.71609952675481e-05
-6.68808049689025e-06
-1.47056776883385e-05
-4.24186352735746e-06
-3.22379142970979e-05
-1.49169587301117e-05
-4.99515255682938e-05
-2.64727521047087e-05
-3.15609266663429e-05
-3.3456592324952e-05
-1.73117982311501e-05
-2.82240119272593e-05
-2.90712201722098e-05
-3.53469292146223e-06
-3.37727876688399e-05
-3.15871595073021e-05
-3.25029596446749e-05
-3.32626259531961e-05
-2.55593027115827e-05
-2.28215822862135e-05
-1.23536832402513e-05
-2.54833689897443e-05
-2.05550265555052e-05
-1.63152772738793e-05
-3.29744250647933e-05
-1.35950713025805e-05
-3.64914739250236e-05
-4.86526932888941e-06
-1.34429999065131e-05
-2.17051643506836e-05
-1.73056636324733e-05
-3.09758193248164e-05
-4.06149374430327e-05
-1.74607435588132e-05
-9.81182855227515e-06
-1.0707817033738e-05
-2.55894575382168e-05
-2.64282234394192e-05
-3.72522894444606e-05
-1.7359122491578e-05
-1.62318573596187e-05
-4.70270742536041e-05
-3.28297020570448e-05
-3.47323091578507e-05
-1.04666402979627e-05
-1.32187803241602e-05
-2.24585501160447e-05
-1.30522333405614e-05
-2.06019269494502e-05
-2.81589350361602e-05
-1.8460747408901e-05
-3.51273959612093e-05
-4.04259031081269e-05
-2.7595863577935e-05
-2.01250580084578e-05
-1.82447654571962e-05
-1.65820812697259e-05
-2.26987386287755e-05
-2.30329994414066e-05
-2.10550955108168e-05
-2.36084363755398e-05
-1.7080054983886e-05
-4.41396622336131e-05
-2.21348493337805e-05
-7.75077096827564e-06
-1.05729407591645e-05
-1.65178909042698e-05
-1.55096978035005e-05
-1.19264110131695e-05
-4.11318546346132e-05
-1.884174815564e-05
-2.48796323255478e-05
-2.77772750260035e-05
-2.99730714669679e-05
-6.1619266077916e-06
-2.75461331135458e-05
-1.05625944841307e-05
-9.75941977619256e-06
-2.23707446096498e-05
-4.28366575453264e-06
-1.31694062991854e-05
-2.90593093581515e-05
-2.16867491999366e-05
-1.8425911358916e-05
-3.45200592148751e-05
-2.50282301035697e-05
-2.80022870348316e-05
1.62036405257842e-06
-2.46362861136213e-05
-2.19310992409984e-05
-1.66817771652068e-05
-2.11656851056371e-05
-3.94978331665089e-05
-1.66268878321898e-06
-3.12823123394235e-05
-4.35089634947174e-05
-1.99517794615237e-05
-1.9373066154026e-05
-2.32435389834981e-05
-2.50996672558409e-05
-1.02055904108339e-05
-1.06405034531005e-05
-1.02337364890785e-05
-3.13732591941415e-05
-1.79739763351139e-05
-3.22289713893358e-05
-1.16330031172602e-05
-7.34960603348165e-06
-2.38101625986658e-05
-8.42659224470761e-06
-1.60044665896059e-05
-8.87228601776804e-06
-1.43956287757742e-05
-9.21699456991912e-06
-3.23045571824098e-05
-1.78194750881042e-05
-2.18478466146161e-06
-2.08685516548575e-05
-4.65670546476204e-05
-2.47081329314297e-05
-4.47461460976969e-05
-7.72392765441233e-06
-2.84509300904632e-05
-3.24358666308306e-05
-3.72331936126317e-05
-2.68364050113893e-05
-5.65397142534163e-06
-9.63877563126348e-06
-3.39930835437371e-05
-1.60634037163998e-05
-3.05384559109686e-06
-2.50127154444642e-05
-9.05443255635703e-06
-3.54996930268865e-05
-2.71654856909012e-05
-2.99308867850169e-06
-1.40989495210261e-06
-2.07632179646671e-05
-1.23011293408457e-05
-2.21912427348424e-05
-4.52050737009115e-05
-3.37654671930571e-05
-3.69092092990665e-05
-6.52749936274998e-06
-8.14053811750332e-06
-5.3260155166688e-06
-1.62302213623185e-05
8.55426841447967e-06
-2.68383690222712e-06
-2.06414443622979e-05
-1.83763662724624e-05
-3.2044781927092e-05
-6.86986749226705e-06
-3.12329503363867e-06
-3.70279625645647e-05
-1.31331756564385e-06
-1.94828544047905e-05
-1.74128843136635e-05
-2.32786584591219e-05
6.36145574931547e-06
-6.2727883511929e-06
-2.15278806944729e-05
-4.88512813235142e-06
-4.03586679274752e-06
-1.82471596965737e-05
-9.23865399136358e-06
-1.65606506463566e-05
-2.30305498481481e-05
-1.51775363327138e-05
-9.80257265687527e-06
-4.27726897106176e-06
-2.96725922321509e-05
-1.65909590776749e-05
-2.6443274794956e-05
-1.37068960471366e-05
-2.57800627463801e-05
-3.00733280693237e-05
-1.78850993205697e-05
-2.59964829324006e-06
-1.18961501308388e-05
-3.68438172142318e-05
-1.51815028421468e-05
2.61587359567951e-06
-1.72145251754665e-05
-5.28459875087111e-06
-3.73508959375583e-05
-2.80733598339204e-05
-2.34905843332904e-05
-2.56301787466867e-05
3.04125571838238e-06
-2.8382367665417e-05
-2.93738063337965e-05
-2.19421136828299e-05
-2.35991337274826e-05
-2.38654042045151e-05
-2.82719074114018e-05
-2.50046713447078e-05
-7.52809708910803e-06
-2.77516757004733e-05
-3.52405113112137e-08
-2.90824747605413e-05
-2.97045331427019e-05
-2.16874293194876e-05
-2.12225886672642e-05
1.12517027652021e-05
-3.08448617399389e-05
-1.88066317013065e-05
-7.07276947274944e-06
-2.14936218548525e-05
-2.36042549830268e-05
-1.71141020720551e-05
-3.43139244972116e-05
-1.81130384511032e-05
-2.77089394251188e-05
-1.57542981020973e-05
-2.1721993085847e-05
-1.71513732760124e-05
-2.58550365920503e-05
-4.07452965451078e-05
-1.73391659865902e-06
-3.02070855492819e-05
-7.27388974122125e-06
7.96088895969065e-06
-2.09857600501709e-05
-1.88265107675407e-05
-1.07762866260995e-05
9.72596726138164e-06
-2.33326873746897e-05
-4.60102143339081e-07
-2.79738114212955e-05
-4.34936946964437e-05
3.90822801219981e-06
-3.253052549737e-05
-3.59350034343668e-05
-1.70305324180772e-05
-1.10663850775474e-05
-2.62059280842647e-05
-3.1616670197711e-05
-2.53765676288474e-05
-2.47676998116386e-05
-1.70487846020131e-05
-2.1324675457695e-05
-1.06453120658464e-05
4.72468485623167e-06
-2.74311196243978e-05
-2.10986126617667e-05
-7.49661719361995e-06
-4.46603987205835e-05
-2.84473673672213e-05
-4.87802803442024e-07
-1.79381721418483e-05
-1.47872429184464e-05
-1.53654779842047e-06
-2.53501144319134e-05
-1.93807574363529e-05
-3.49309877001857e-05
-8.22108998896528e-06
-4.18968706818551e-05
-3.80694560448776e-05
-5.9932870717248e-06
-2.90473397807337e-05
-2.49245082858065e-05
-4.33139668227119e-05
-2.52781203056158e-05
-2.96291186286202e-05
-2.03778738522501e-05
-2.74201784243747e-05
-2.3931682811167e-05
-3.48323034106199e-05
-2.56966629207255e-05
-3.02320743512856e-05
-3.12749423331297e-05
-3.65958104135475e-05
-3.38430115656228e-05
-1.01679712790584e-05
-2.69789260827661e-05
-8.47753461249432e-06
-3.4366372459717e-05
-1.04061291926927e-05
-1.62443007985631e-05
-1.86926411031583e-05
-3.22136344224286e-05
-3.06970125042333e-05
-2.03974874278925e-05
-1.86592142561588e-05
-3.49739852609579e-05
-2.80656494903825e-05
-2.38341454702694e-05
-4.85882988234707e-05
-2.21129737139811e-05
-3.69832517202652e-05
-1.56160856170328e-05
-3.57338263360858e-06
-2.2774070212743e-05
-3.26275515777174e-05
-1.95099866376367e-06
-5.97135564382206e-06
-1.77204252107405e-05
-2.67145737376631e-05
-1.16291514046208e-05
-3.52009089798278e-05
-3.29196926344764e-05
-2.76688596759367e-05
-2.75456234043586e-05
-2.18071868310555e-05
-6.43334937260771e-05
-1.97662527642903e-05
1.24200402670578e-06
-8.29870533677608e-06
-1.36403679387939e-05
-2.05854940325928e-05
-1.51960353014555e-05
-3.02091800492692e-05
-2.63052689351645e-05
-6.28528607210827e-06
-2.64889606689407e-05
-3.22104475501117e-05
-4.54659600002061e-05
-8.18851663211065e-06
-2.43733120672045e-05
-1.57913274259946e-05
-5.50415255583573e-06
-7.75817549078181e-06
-1.11083575873065e-05
8.6916913536637e-06
-1.83644449095624e-05
-2.45366808098815e-05
-1.7838763958854e-05
-7.75690094730903e-06
-6.6142340665614e-06
-3.19864949192648e-05
-8.44761069285671e-06
-3.40816718322285e-05
-3.14934454109539e-05
-3.16000962303018e-05
-1.53316215507145e-05
-3.13320935067418e-05
-2.35502062878313e-05
-1.46914797398912e-05
-2.58867664210407e-05
-9.42189427707062e-06
-3.37452342236166e-05
-4.15519368738066e-05
-1.85273928581773e-05
-2.44832736714456e-05
-2.50289975827873e-05
-3.914658139985e-05
-5.25895835186579e-06
-2.57967764897133e-05
9.54759458907775e-06
-1.47858415101282e-05
-2.89163600760797e-05
-2.34284274642261e-05
-3.00398119825659e-05
-4.46434437586131e-05
-1.74209973018032e-05
-2.00295484550998e-05
-1.06944498797387e-05
-1.78232165672562e-05
-4.04800761011018e-05
4.49251955616518e-07
-2.121838970173e-05
-1.7043342478235e-05
-3.17367348234547e-05
-2.77508851743204e-05
-4.54887161366902e-06
-2.92458405585642e-05
-3.31887808412644e-05
-1.51874146256218e-05
-6.70981368622892e-06
-1.59751252552853e-05
-4.35408551753265e-05
-2.04375830598789e-05
-1.87665420175117e-05
-3.32193839882806e-05
-1.38637843685662e-05
-2.91637162552239e-05
-2.24274380908401e-05
-1.57450671545289e-05
-2.84571440111064e-05
-2.21397312446702e-06
-2.3280482070126e-05
-2.6003048630725e-05
-2.59442846365573e-05
-5.87713786615284e-05
-4.11650875101629e-05
1.46678202141568e-06
-8.79367020370117e-06
-4.20188656198643e-05
-9.31143794733339e-06
-1.16074592224294e-05
-3.22352228071529e-05
-3.00110273406569e-06
-2.39190630701961e-05
-2.53408805678358e-05
-1.69480311514232e-05
-3.17601158454658e-05
-2.12881014050599e-05
-2.18231552159245e-05
-1.52891236935534e-05
4.98711433295153e-07
-8.58813412650873e-06
-2.60140684343293e-05
-4.45653076264716e-05
-2.4794244657123e-05
-2.03819192118354e-05
-1.05480625883027e-05
-2.1077562619979e-05
-2.70244286637169e-05
-4.7747067163431e-06
-1.95113770554132e-05
-3.93881980507465e-05
-2.12460092739738e-05
-2.41926261334475e-05
-1.26420725540127e-05
-2.62570094400565e-05
-2.06791685040866e-05
-1.94551606510841e-05
-2.34155279708149e-05
-3.1900307031793e-05
-2.24805015838419e-05
-1.94550508075288e-05
-7.84747604117841e-06
-2.07225626394467e-05
-1.09488811788159e-05
-3.44669299242822e-05
-2.16228898599085e-05
-2.09008107355174e-05
-1.7159879543199e-05
-1.79090548870208e-05
-2.933636984183e-05
-4.69932742097443e-06
-1.7540795717718e-05
-1.87744030285286e-05
-5.88809221662893e-06
-1.87732235901588e-05
-2.84914333595051e-05
-3.69930877830618e-05
-4.75510050072196e-05
-2.78916855233437e-05
-3.30754796510482e-05
-3.4499031397622e-05
-3.02617719265762e-05
-2.97947785602754e-05
-3.28323798785786e-05
-2.9989293238543e-05
-1.34732999199714e-05
-5.93655162617075e-06
-1.75839065695141e-05
-2.29505933663826e-05
-2.09999645497947e-05
-6.67172337516472e-06
-9.94235704482175e-06
-3.34082178883612e-05
-4.37136030497258e-05
-2.71935045724628e-05
-2.95596826430773e-05
-2.45064442921201e-05
-3.73717675999797e-06
-1.10224610281704e-05
-2.37743173222035e-05
-3.14912453654629e-05
-1.426650866389e-05
-1.88605033891683e-05
-1.81869514854199e-05
-1.85477887127675e-05
-1.55673413411007e-05
-1.40596159825423e-05
-2.94181651656184e-05
-2.70919228825567e-05
-1.81912119516946e-05
-2.52799881114605e-05
-5.66280324241295e-06
-4.74476186096154e-05
-2.49912651918832e-06
-4.79568991740218e-05
-3.07775282357882e-05
-3.1318804130308e-05
-9.17026897240139e-06
-1.78139786445117e-05
-8.10912958001144e-06
-2.72940676791507e-05
-2.61684278781079e-05
-1.99663771703533e-05
-2.41758112958687e-05
-2.38541481524067e-05
-1.59837533495011e-05
-1.20173971326809e-05
-3.15645289070724e-05
-2.94940809933507e-05
-2.54470954046868e-05
-2.62673221412592e-05
-2.87821652002851e-05
-4.94422061475489e-05
-6.45653185420202e-06
-4.17788975029735e-05
-1.49138638374586e-05
1.05292187439636e-06
-2.8241326468082e-05
-2.65793009244311e-05
-2.75522291990591e-05
-1.17716371716383e-05
-3.37097310632012e-05
-2.05335620539642e-05
-1.39935183700626e-05
-1.22591279926447e-05
-1.13252136667524e-05
-1.23823619604014e-05
-6.54821775109277e-06
2.56183506616202e-07
-2.46932243669666e-05
-2.35156386487331e-05
-1.53073629700266e-05
-2.94867434149297e-05
-3.91776480467052e-05
-3.2968567354013e-05
-1.84558515580576e-05
-2.33766306486688e-05
-3.68923485576942e-05
-3.30430011983885e-05
-4.07785210998108e-05
-3.31977331591039e-05
-3.49627013051591e-05
-2.79057518125044e-05
-4.53472052052511e-05
-3.41596602569796e-05
-1.9303685728666e-05
-6.92526854664925e-06
-3.03376851077358e-05
-1.66851180702217e-05
-4.28053336011396e-05
-3.38709534432155e-05
-4.35251756449975e-06
-3.38066263368762e-05
-2.36536214905993e-05
-2.13048727400347e-05
-4.32124166189558e-05
-2.55323409249674e-05
-2.97539875772456e-05
5.19872844029932e-06
-2.5012643857458e-05
-1.78547417104926e-05
-4.06741262027782e-05
-2.10386993666698e-05
-8.49605067647638e-06
-3.12870474611742e-05
-3.35914020264561e-05
-3.84347001389372e-06
-1.4372619696344e-05
-2.11791795941798e-05
-2.71709934409213e-05
-1.86486730329716e-05
-1.37007359742239e-05
1.51192844059543e-06
-3.52709613408488e-05
-1.98136881094243e-05
-3.27260293142231e-05
-1.95868466778965e-05
-1.94669072977488e-05
-1.26897223475677e-05
-7.68405506774696e-06
8.79105954616245e-06
-2.94816467989703e-05
-2.96195280685698e-05
-2.06230146487395e-05
-3.34791013926467e-05
-4.56493378297094e-05
-6.69450908381876e-06
-1.82322336210153e-05
-1.62552512579884e-05
-1.16682746646548e-05
-3.48361853016462e-05
-3.27850782199556e-05
-1.89911593092338e-05
-2.35747297404727e-05
-2.55352848849263e-05
-2.64433280230004e-05
-3.86513736202707e-05
4.53441948200354e-06
-1.79817358928572e-05
-2.97105263578093e-05
-1.06692834146715e-05
-9.21702884942789e-06
-1.86313787431519e-05
-1.62882991658966e-05
-1.61308602957662e-05
-1.67083353491395e-05
-2.22866995919328e-05
-1.55773989273031e-05
-3.45500308514953e-05
-3.10115821668563e-05
-7.20156921714252e-06
-1.45986920224938e-05
-2.14739995395768e-05
-2.76030636336978e-05
-1.76852613944044e-05
-3.12656629013817e-05
-3.59790302849515e-05
-5.06707097056914e-06
-1.42188994204518e-05
-1.58903626941093e-05
-2.40840367350859e-05
-1.85987122529112e-05
-1.78170132567741e-05
-2.02003078500696e-05
-3.93264549196132e-05
-7.67622696592871e-06
-1.61420651923739e-05
-9.2021088075733e-06
-5.57927366798314e-06
-1.95198717119592e-05
-8.42486564796741e-06
-3.78886413046316e-05
-1.84494558709832e-05
-7.56644416830786e-06
-3.01357559427011e-05
-2.23730291961473e-05
-2.66824038212393e-05
-4.25402575918717e-05
-1.76237850288345e-05
-2.35934548447546e-05
-2.26742380312652e-05
-1.2921030040712e-05
-2.82146983843405e-05
-3.0577678557177e-06
-1.31135175018751e-05
-1.17079599818236e-05
-2.152782055177e-05
-5.49651461092129e-06
-3.32633370248953e-05
-2.94741190992663e-06
-5.71570920687946e-06
2.77733749523101e-06
-2.40280767120002e-05
-1.26912072356603e-05
-1.80640155885361e-05
-1.49524473473569e-05
-2.06002560114481e-05
9.53458882951224e-06
-7.86557236720689e-06
6.92203838713242e-07
-1.58486261098017e-05
-3.12877115235005e-05
-3.04241807478875e-05
-1.40543602364809e-05
-1.01353107283818e-05
6.04203457166042e-08
-2.94705463618284e-05
-7.58650920186737e-06
-1.55434628667557e-05
-8.10361564307378e-06
-1.55650187598366e-05
-2.21655535049093e-05
-3.80213494302299e-05
-3.83367831635795e-05
-1.13517591910324e-05
-3.09326347304734e-05
-3.41416230209153e-05
-1.07762491386444e-05
-3.92412491230592e-05
-3.62481523500433e-05
-3.16627094625226e-05
-1.65592565555716e-05
-3.62473070987029e-05
-2.06350575244674e-05
-2.56604115188757e-05
-5.93302873270962e-06
-2.04681189826358e-05
-1.48417651780914e-05
-2.62302403043284e-05
-2.46146007375186e-05
-2.18655202218454e-05
-4.96162349551876e-06
2.10081732769115e-06
-2.94918153524707e-05
-2.37877040810931e-05
-1.75201464105476e-05
-1.72593323144846e-05
-4.27119513630442e-05
-2.75575215021235e-05
-4.03578088695686e-05
-3.62095601277193e-05
-1.2391625318081e-05
1.1309619325322e-06
-1.33282159306946e-05
-3.30605503919326e-05
-1.35587764544174e-05
-1.45863134924178e-05
-2.32535712784906e-05
-3.53672816104484e-06
-2.00210063291488e-05
-3.61998171590232e-05
-1.47971208998288e-05
-1.50292405056001e-05
-8.39417783558536e-06
-4.76774852540249e-05
-3.05954244311627e-05
-2.38177493071382e-05
-6.5794479798658e-06
-1.15953376041138e-05
-1.30024363880832e-05
-1.582049957662e-05
-1.29710326445894e-05
-3.55751424837862e-05
-2.89143912876988e-05
-2.52248437770136e-05
-3.93998570497295e-05
-1.85197789081417e-05
-1.75700389890815e-05
-2.2100981866351e-05
-5.11268169599355e-06
-2.21272648997611e-05
-1.81021520192426e-05
-4.27168622437468e-06
-9.6252318375781e-06
2.94207808104809e-06
-1.33572728186454e-05
-4.40095808980461e-06
-2.77607301117218e-05
-4.7856721624378e-05
-7.57882692833427e-06
-2.41236592254714e-05
-2.41723166769968e-05
-3.0824724116183e-05
-2.30252136731243e-05
-2.34001836548351e-05
-2.31515157166687e-05
-1.87957408083134e-05
-1.38113320315813e-05
4.81820428141116e-06
2.63368071518313e-06
-2.79777559970297e-05
-1.08670261867608e-05
-2.04533078758588e-05
-1.16374294111655e-05
-2.11380920584318e-05
-1.15922283382677e-05
-1.33033424249495e-05
-3.16773863804508e-05
-2.08609925040981e-05
-1.67459159225545e-05
-1.77201977780821e-05
-1.53745208372121e-05
-3.50511126345255e-05
-2.04432886717485e-05
-3.20015717890027e-05
-2.77911343619762e-05
-2.74614231629408e-05
-2.00926569744612e-06
-2.71184842708704e-05
-2.28217226990689e-05
-1.38911954017143e-05
-2.1012414446159e-05
-3.27131269866907e-06
-6.38853013287076e-06
-2.35177210138161e-05
-2.30169232088313e-05
-2.12563518792906e-05
-4.30624620722558e-05
-3.82061569901865e-05
-9.5293867452434e-06
-3.10816449445121e-05
-2.63008434797929e-05
-1.83117968923543e-06
-2.21912296957647e-05
-3.58539184186182e-05
-2.32813662799271e-05
-4.45325612918123e-05
-3.82485493166289e-05
-1.95752801892035e-05
4.76471438183667e-06
-1.30269277773285e-05
-1.50753949249922e-05
-8.09463290877786e-06
-3.51712717775855e-05
-4.00935188307059e-05
-1.73714025256187e-05
-4.13497019372857e-05
-2.11835212834522e-05
-2.4162478342134e-05
-3.06433135782627e-05
-4.22142461924088e-05
-4.21612832983738e-06
-1.9297910565948e-05
-4.47137312175632e-05
3.63356256867045e-06
-2.82365730765705e-05
-3.6409828979857e-05
-3.00019730953657e-05
-4.4299332193045e-06
-1.3188624477868e-05
-1.75885803134068e-05
-7.30383161132103e-06
-2.60243983894107e-05
-6.63332152857166e-06
-1.23363312514254e-05
-1.0764825176091e-05
1.83208079565984e-05
-4.50700126637536e-05
-1.08831984164813e-05
-5.37206287838643e-06
-4.05760620902178e-05
-1.28286152763828e-05
-4.2053187735332e-06
-2.19227155376189e-05
-3.53246957029446e-05
-1.29356124231946e-05
-3.34317110190229e-05
-2.21348083827594e-05
-5.67660879954291e-07
-9.58977048182019e-06
3.71931200141728e-06
2.85431067949825e-06
-1.51542695453675e-05
-1.31984733551518e-05
-2.22647212067121e-05
-3.06395211750082e-05
-2.24544151938775e-05
-3.45154085006447e-05
-1.94839638839596e-05
-1.53670246453801e-05
-1.50348648699218e-05
-1.75283286284966e-05
-1.05313254881149e-05
-2.5438690983477e-05
-1.80221555656913e-05
-2.105714683036e-05
-4.0945041421197e-05
-1.71887101484216e-05
-4.97399892956242e-05
-1.48970898103982e-06
-1.87592040693418e-05
-3.4682077146836e-05
-1.25740250673089e-05
-4.85276639657282e-05
-1.68992988483204e-05
-3.36843501181922e-05
-1.65017741140663e-05
-2.38655543846563e-05
-3.41185737167029e-05
-3.25226004629031e-05
-2.64974580910968e-05
-2.98861699353013e-05
-2.78957756899792e-05
-1.62327465665594e-05
-3.43795985886063e-05
-1.14453344425435e-05
-3.874155875153e-05
-2.61330373238779e-05
-1.63215865218028e-05
-1.84952752695696e-05
-1.33199987570731e-05
-2.88893553383066e-05
-2.30295691403859e-05
-6.03851943070545e-06
-1.33365228722798e-05
-7.2088574103537e-07
-2.80066448276394e-05
2.93388018577924e-06
-7.52678856865992e-06
-1.89092341263223e-05
-1.79282519634131e-05
-3.13371233706725e-06
-1.73268423913244e-05
-1.90165541477234e-05
-3.53206041650194e-05
-1.27491713376752e-05
-1.25222624097821e-05
-2.41506987599501e-05
-2.8683960255577e-05
-2.12498709486257e-05
-1.18833711883614e-05
-2.70855603989885e-05
-1.71726267183053e-05
-1.42548532924382e-05
-2.53408398508918e-05
-3.79382238587945e-05
-4.78184435657581e-05
-3.05117944383281e-05
-1.25921448383427e-05
-1.87485638369827e-05
-9.92989983730586e-07
-3.68344385479577e-05
-1.57006293685222e-05
-2.62289741405325e-05
-2.87603809735168e-05
-5.00918447269893e-06
-1.79673767080235e-05
-2.36297301803028e-05
-2.69328774547875e-05
-3.87670488018504e-05
-6.23113123364718e-06
-1.5204955953692e-05
-3.62519950668436e-05
-2.88267034461905e-05
-1.33484877874562e-05
-1.00432007847015e-05
-2.26496484479731e-05
-2.55401184177746e-05
-1.74331680631691e-05
-4.15249773301239e-05
-1.94233943680531e-05
-3.29002209867455e-05
-1.43025647160922e-06
-2.47746914708357e-05
-6.24017313656493e-06
-2.3867564825704e-05
-4.61096093148478e-05
-2.84562456197842e-05
-2.13036032218593e-05
-1.07255669367975e-05
-1.33170909446688e-06
-2.08018993893417e-05
-3.83194215209254e-05
-8.05784786531875e-08
-1.45066579277501e-05
-4.71585042037166e-06
-2.306705873182e-05
-2.34135528908311e-05
-2.46899702056876e-05
-1.63092018764069e-05
-1.49419003065991e-05
-3.68695617808961e-05
-6.58032650696976e-06
-1.73940710793775e-05
-1.73575976333506e-05
-2.45936479523737e-05
-9.710923266015e-06
-1.91510354481951e-05
-1.73079328741391e-05
-4.31300384980766e-06
-1.22831518332195e-05
-7.1979129354315e-06
-3.5654485399954e-05
-3.72749628821506e-05
-1.25106462085661e-05
-1.58356251565086e-05
-2.86691059189902e-05
-1.45463376073411e-05
-1.93198002655519e-05
9.03514270389477e-06
-1.64958960001552e-05
-1.88149735854211e-05
-1.9320203513576e-05
-4.20993919534163e-05
-2.65762455659472e-05
-2.7504502646393e-05
-4.00480292857256e-06
-1.60119712093499e-05
-2.75093266897208e-05
-3.37432947846826e-05
-1.04771704161179e-05
-2.0539938276667e-05
-2.51499602314164e-05
-3.30862696348017e-05
-2.39731302130329e-05
-3.25933858400323e-06
-1.09997484621678e-05
-6.09356094007128e-06
-8.50096382607787e-06
-2.7091577104717e-06
-2.22704132778169e-05
-1.70329693103839e-05
-3.1159129064938e-06
-7.0525506289328e-06
-2.0451184900676e-05
-1.17232587274317e-05
-2.00389885023183e-05
-2.64201106560196e-05
-2.21885628362036e-05
-2.06117009557004e-05
-1.85981727734523e-05
-1.32083852143473e-05
4.76078065552165e-08
3.16537797082481e-06
-2.68546893270599e-05
-2.90542186972307e-05
-4.52540851080859e-06
-5.94880676203699e-06
-2.50433183437315e-05
-3.13878000450705e-06
-3.70683025368041e-05
-2.43917801411361e-05
-2.3070376499577e-05
-4.16601088558545e-06
-2.61472544577862e-05
-2.37848845293855e-05
-2.20261592970261e-06
-9.71822584703443e-06
-2.55883466083545e-05
-1.05563334255948e-05
-9.98766169027385e-06
-2.89181975628424e-05
-5.50744796322835e-06
-1.86212578249974e-05
-2.81969134043023e-05
-5.10454371122026e-05
-3.97197445615428e-05
-2.9324911103088e-05
-2.28750449718717e-05
-4.22943367474155e-05
-1.41846240021889e-05
-1.2212286400555e-05
-3.0791822085282e-05
-2.46233599726958e-05
-2.98136018851332e-05
-1.62380354446949e-05
-2.8711521653895e-05
-3.8498158948607e-05
-1.74024871063554e-05
1.09027406620607e-05
-2.31514465693887e-05
-3.49209847966646e-05
-1.1795437743522e-05
-6.10363275394285e-06
-1.16343773811404e-05
-2.47475459348077e-05
-1.81248270229026e-05
-2.47124411074261e-05
-5.39509062775681e-05
-1.62703373124704e-05
-2.95322276172332e-05
-2.38388191153256e-05
-2.82474809056957e-05
-5.07452225305613e-05
-4.68179635494353e-06
-3.19178201558658e-05
-2.16423124363352e-05
-4.06306001754477e-05
-3.74158286037642e-05
-1.1898585398001e-05
-2.74033945193049e-05
-1.43224208452132e-05
-3.02633552300116e-05
-1.47380223682356e-05
-6.02298264316966e-06
-1.84770051441011e-05
-3.77070139301024e-05
-3.69883187221417e-05
-1.13130284109623e-05
-2.14548403227767e-05
-4.40931470708302e-05
1.15461809925079e-06
-1.8004696075978e-05
-2.97752319282539e-05
-6.93768595073157e-06
-2.03509873218383e-05
-2.70505666650594e-06
4.69700107955586e-06
-6.8404990664391e-06
3.28483916618702e-06
-2.0349362641149e-05
2.4425193798851e-06
-7.79058551384282e-06
-1.49045332148632e-05
-1.00629296902863e-05
-4.82399177876434e-06
-2.68059969267887e-05
-3.04350221264414e-05
-1.42031319331249e-05
-3.73289928334253e-06
-4.14885457149514e-05
-1.3658600150852e-05
-1.85422301381943e-05
-4.28364041253508e-05
-1.22521007998867e-05
-1.4187051487664e-05
-1.93469621143663e-05
-3.37868672056361e-06
-1.73431320616668e-05
-1.770556349867e-05
-2.12921477978957e-05
-2.52262060972635e-05
-2.31988996047451e-05
-1.98292414309352e-05
-1.27325006647892e-05
-2.59998741453794e-05
8.20202591002681e-06
-3.19133941637537e-05
-1.02583410062733e-05
1.48496158543596e-05
1.51210744181482e-06
-2.84598020892792e-05
-8.86317641641354e-06
-5.76347422506577e-06
-1.25804963648554e-05
-3.60079046998666e-05
-3.29387629842184e-05
-2.79305634342282e-05
-3.71527831894192e-05
-1.87902881818384e-05
-2.21132055261944e-05
-2.1675126116313e-05
-1.82592494590123e-05
-1.90417578325641e-05
-2.56566761792314e-05
-4.22796308468911e-05
-2.04441218244266e-05
-9.82307489099497e-06
-3.08696057402577e-05
-2.0988580837016e-05
-1.90431812516154e-05
-3.32994737231724e-05
1.83129756578517e-07
-3.15346284583293e-05
-2.41691679486173e-05
-5.36566256433585e-06
-2.3788047590356e-05
-3.6252188738459e-06
-1.8868042586775e-05
-3.63885005717352e-05
-4.5590464780969e-06
-1.34832484405451e-05
-1.27402862233398e-05
-7.82464843277919e-06
-1.84599087411238e-05
-1.30722308239566e-05
-2.42401522400694e-05
-1.60388770345017e-05
-2.70033562103074e-05
-2.32657494202762e-05
-1.80689745884708e-05
-2.07625716489297e-05
-8.01766185330534e-06
-4.35749475318404e-05
-3.03357533970799e-05
-1.53274581410193e-05
-2.46020980091979e-05
-2.78096223546315e-05
-1.55563400537289e-05
1.87022383718595e-06
-2.75546598405583e-05
-2.11689391709479e-05
-4.07827495752656e-05
-3.11577564808861e-05
-2.34354445590115e-05
-8.53415308733835e-06
-2.76604469774233e-05
-2.11796959225775e-05
-2.30327030780234e-05
-1.83669226873979e-05
-6.85140960986456e-06
-2.35006902534115e-05
-3.67661933732749e-06
-1.19601498530803e-05
-1.62438789037077e-05
-1.67224138340194e-05
-4.22063933085453e-05
-2.99101310688714e-05
-2.53249615251722e-05
-1.32200210434913e-05
-2.26477311237905e-05
-2.49538647627991e-05
-6.7210545745096e-06
-1.26120955701254e-05
-2.96440119404901e-05
-1.5505657835245e-05
-3.97395360798047e-05
-1.27730982924272e-05
-1.26751676515236e-05
-1.50841021027275e-05
-1.72307940680244e-05
3.48801240623241e-06
-2.18717797226243e-05
-1.52890981723187e-05
-4.06913715178074e-05
-8.69613719269358e-06
7.73393946426649e-07
-3.94603834856027e-05
5.43087405298948e-06
-2.01434914095213e-05
-2.48405529903369e-05
-2.85469615377119e-05
-3.01421873568437e-05
-1.442638804189e-05
-4.08703157945608e-05
-3.41761504995186e-05
-1.99007480577024e-05
-1.51161945521589e-05
-2.77934811626184e-05
-2.04322802977905e-05
-3.15607820710863e-06
-2.66353132731176e-05
-2.15888352890119e-05
-3.99459671799381e-06
-3.40652794287547e-05
-5.01809670629579e-06
-3.47160984704927e-05
-2.66994986900288e-05
-2.75497823882023e-05
-3.16893806017536e-05
-3.06464388899813e-05
-7.952788148574e-06
-2.34108082720229e-05
-3.4968130802932e-05
-2.07885335643716e-05
-2.93861477402824e-05
-3.38339817830242e-05
-8.06185865621727e-06
-3.68024860725328e-05
-2.517625112118e-05
-6.73698162909207e-06
-1.55836866061721e-05
-8.8746197154183e-06
-2.30497398289036e-05
-2.82547986001821e-05
-2.05136764303155e-05
-1.29297852804596e-05
-4.21637285429634e-05
-2.63860369360354e-05
-1.85508923781942e-05
-1.97574401336938e-05
-2.93680715504082e-05
-2.64917056516048e-05
-2.61809324071866e-05
-2.90490105087597e-05
-1.16226937901161e-05
-3.61561140184268e-05
-3.48373354486058e-05
-3.02160737044727e-05
-3.03780798657524e-05
-3.29226352163976e-06
-3.19936116088268e-05
-2.69071369426867e-05
-8.67900942005581e-06
-1.17225006497959e-05
-4.98911720498497e-05
-1.27383279346723e-05
-3.46902723621416e-05
-2.75600473692643e-07
-4.97908131279662e-06
-1.97628094008041e-05
-1.43313516375589e-05
-3.87306646968817e-06
-1.06728076900453e-05
-3.32958961472804e-05
-2.5840058773562e-05
-4.92013580808216e-06
-1.21382324684135e-05
-4.62759303283884e-06
-2.32297523558849e-05
-3.16441025675089e-06
-2.39287717631862e-05
-3.50677116380855e-05
-3.06380595552643e-05
-3.5780915885008e-05
-3.60114350675531e-05
-5.49969051588868e-06
-2.95123922173078e-05
-1.71410733210127e-05
-1.29550306676244e-05
-4.36090351268793e-05
-2.0983560235945e-05
-1.46105346088381e-05
-1.26825536482919e-05
-1.35200974605881e-05
-1.84170009567202e-05
-1.61418360740045e-05
-1.69348098997257e-05
-3.77499054100065e-05
-2.49161817795884e-05
-7.91682502670567e-06
-2.80894846451744e-05
-6.69044056802386e-06
-2.44719013005643e-05
-1.28466844574819e-05
-6.89140040878464e-06
-5.08472413547168e-06
-2.46552412635914e-05
-2.56314111237755e-05
-1.19613687335522e-05
-2.56921900870429e-05
-1.43116996478045e-05
-3.49886827568102e-05
-1.89647982135452e-05
-5.54630852525219e-07
-3.93071470074411e-05
9.4828570695673e-07
-1.42453151178047e-05
-6.99472901465511e-06
-6.31406627791145e-06
-2.97899418247102e-05
-1.91983549328215e-05
-3.20251057880957e-05
-3.59044725874369e-05
-2.52729091449695e-05
-5.35799020927213e-06
-3.60592489491879e-05
-3.98952148050783e-05
-2.85024414631412e-05
-1.25081490251173e-05
-6.18176840741295e-06
-3.24357431307339e-05
-2.50707166494122e-05
-1.31132019113024e-05
-2.10759748644647e-05
-1.19713213940145e-05
-2.23663641537796e-05
-4.0286196292969e-05
-2.3026469513243e-05
-2.63510572611501e-05
-3.1290216439693e-05
-4.27242225310908e-05
-1.2542458675971e-05
-1.86428503408115e-05
-4.17059250148987e-05
-2.16036249166435e-05
-7.29057523673074e-06
-4.43538287218875e-05
-1.34749106026858e-05
-1.41956158964036e-05
-5.47217487884049e-06
-3.42458987343303e-05
-1.28204818803748e-05
-1.4127810595764e-05
-1.42702846555511e-06
-3.35628176447242e-05
-1.71266991600916e-05
-1.40640384359825e-05
-3.56277774766327e-05
-1.4253043599763e-05
-1.70821852023669e-05
-1.48948574150412e-05
-7.55821253161884e-06
-2.76101923441809e-05
-3.44885703638903e-05
-2.26440553477378e-05
-3.10214587449069e-05
-1.34697745632368e-05
-2.18434289863418e-05
-9.3627119710199e-06
-2.64652057002685e-05
-7.19988066558416e-07
-9.97508534887401e-06
-2.11784615215022e-05
-6.67286947487654e-06
-3.05699260167612e-05
-3.75827568214716e-05
-3.50596732763525e-05
-1.78231517393361e-05
-3.9406675337333e-05
3.41764395049303e-06
-8.37127443521197e-06
-1.61769747958929e-05
-6.52673615997461e-06
-7.14483328553275e-06
-2.22866602771433e-05
-4.03499695988756e-05
-3.56939313487798e-05
-1.3106162759546e-05
-4.02382871136683e-05
-2.51753821256937e-05
-4.0605004237023e-05
-2.9919516027042e-05
7.48040745362842e-06
-1.38053994321401e-05
-6.53973921195757e-06
-2.27109162216399e-05
-3.05967623321062e-05
-2.45769977297152e-05
-2.63527763601876e-05
-2.43120368832011e-05
-1.02319022332434e-05
-1.10866917172954e-05
-1.16395414938016e-05
-1.46558605532094e-05
-1.63124361379695e-05
-4.57999579413369e-05
-2.78098260833206e-05
-2.05673749992499e-05
-9.19373795054648e-06
-1.64581187946383e-05
-9.04708187138482e-06
-1.30656734416018e-05
-3.87551852769864e-05
-1.56478845609259e-05
-1.97805845673032e-05
-1.89884401712859e-05
-1.23703702443576e-05
-1.56078945105792e-05
-3.18419735294484e-05
-1.91640445628617e-05
-3.32198825788088e-05
-2.14969957246134e-05
-2.86262175834147e-05
-7.27163437779057e-06
-2.39919450101476e-05
-1.78636360018642e-05
-2.17292249626501e-05
-2.21056978248133e-05
-2.42657201307312e-05
-1.75401473842529e-05
-2.08059212626653e-05
-2.5185118881345e-05
-1.35587439672914e-05
-3.50269134937512e-05
-1.84387902008681e-05
-1.48676703032207e-05
-1.94333434885762e-05
-2.65557844632975e-05
-3.19368588697007e-05
-3.77872828304009e-05
-5.25689053894251e-05
-1.56636351197765e-05
-2.29362652167919e-05
-2.09785184147719e-05
-1.99997951884086e-05
-2.95408246019198e-05
-6.96838234809285e-06
-2.84897011944833e-05
-2.34589697948575e-05
-3.42871485191159e-05
-3.4804370412954e-05
-2.02785237045297e-05
-3.56209929566481e-05
-1.10130110442011e-05
-2.2504792631928e-05
-3.18395730251506e-05
-1.02827469349544e-05
-2.92338142195752e-05
-7.63662964266019e-06
-9.03400875564549e-06
-2.17578415625595e-05
-1.46180576481948e-05
-1.98536326153171e-05
-1.17130493704525e-05
-1.59079750854075e-05
-4.85119525688956e-05
-3.83764367568858e-05
-1.89832372245176e-05
-2.95370864725142e-05
-1.69391314233455e-05
3.39594628216034e-06
-1.89284665884619e-05
-1.10558972326391e-05
-2.18557128851333e-05
-3.7433690035387e-05
-2.86240378791093e-05
-9.97848605861879e-06
2.35423030923938e-06
-1.48474953967266e-05
-1.74992569766581e-05
-2.87275550452314e-05
4.47451080105579e-06
-1.96336767260807e-05
-2.85118881509133e-05
1.7934638920856e-06
-1.11318651945783e-05
-1.73378506548859e-05
-3.01035843784273e-05
-1.95002281558565e-05
-1.56122860348466e-05
-2.71322755490488e-05
-2.85164424526848e-05
-1.99582252169867e-05
-2.20723627195167e-05
-8.64304368751266e-06
-4.40026034281374e-05
-2.63757393745383e-05
-4.10709449096087e-05
-3.62705204955175e-05
-1.54669282475366e-05
-5.17692645620328e-06
-2.96707088469701e-05
-2.03740214501963e-05
-3.14534897003891e-05
-1.13124392019273e-05
-2.67660770728866e-05
-2.09550970982759e-05
-6.47403023440219e-06
-2.22489226245824e-05
-3.02905030803828e-05
-1.72466847324419e-05
-3.36079058693971e-05
-7.89680625967644e-06
-8.65938187221181e-06
-6.36426687894305e-07
-2.71435573566257e-05
-6.64247175267607e-06
-2.59358661160116e-05
1.5265374237526e-06
-3.19862129076483e-05
-1.37504877366846e-05
-3.60221084308859e-05
-1.09049760210202e-05
-4.79134877142838e-06
-1.66617542734999e-05
-1.9962351133037e-05
-3.39116595227762e-05
-2.31597593702595e-05
-5.1501434254557e-05
-1.7391351785441e-07
-7.483722975976e-06
-2.75792834293747e-05
-8.01197529806694e-06
-2.72912350374221e-05
-1.82921519818898e-05
-2.03921143602338e-05
-1.28335721780678e-05
-2.66338167444662e-05
-9.45779247258918e-06
-3.85660596887636e-05
-1.50702376216432e-05
-1.7278283970157e-05
-3.54675131814043e-05
-1.79251121782522e-05
-1.77198528407649e-05
-2.04068915625682e-05
-1.00235204224001e-06
-1.92158614637781e-05
-8.76083887942412e-06
-8.20388852411067e-06
-1.64081769606079e-05
-9.89809150937193e-06
-2.26908022574046e-05
-3.87109932545373e-05
-1.86563674863381e-05
-5.5000575676535e-06
-8.51989031086466e-06
-5.57604029506872e-06
-1.46124234858475e-05
-1.70497252468256e-05
-9.24259722143668e-06
-1.22658768402495e-06
-1.18984454648924e-05
-1.9317836588424e-05
-3.50998980146721e-05
-7.58753203540719e-06
1.94896129494269e-06
-2.32162078221292e-05
-1.17835492373227e-05
-1.26486739970699e-05
-4.87749882802499e-06
-2.51695057367567e-05
-2.25695940652218e-05
-2.0556470136736e-05
-3.20612875539408e-06
-4.09007069248485e-05
-3.10561833842127e-05
-2.10324023738247e-06
-1.62971371344652e-05
-2.88861085932041e-05
-1.71220410661737e-05
-2.27887173566319e-05
-2.50854091279105e-05
-3.25874386290302e-05
-6.28726768771321e-06
-1.51791970458622e-05
-1.74202066913625e-05
-2.66036400871831e-05
-2.68708496548671e-05
-2.81092963924368e-05
-1.35061175979851e-05
-4.89272668198579e-05
-3.42709214059463e-05
-2.8443993565409e-05
-1.82458873044616e-05
-1.88443616671516e-05
-3.11826521182433e-05
-3.17870254460112e-06
-4.01838311047531e-05
-2.81664733450531e-05
-4.58856150791974e-06
-1.65003510995832e-05
-2.57810488746717e-05
-3.32400243381579e-05
-3.72526467217468e-05
-4.14655103343822e-05
-1.66812016414538e-05
-3.14634235816307e-05
-3.16781616897346e-05
-3.26604349226168e-05
-6.51576893571134e-06
-2.25396349555462e-05
-2.0213095012296e-05
-3.49340369748034e-05
-2.44655328372424e-05
-1.31539193563975e-05
-2.44078333855706e-05
-2.67612561575335e-05
-3.10170065241281e-05
-3.60516553607829e-05
-1.62420405862153e-05
-2.96335533812706e-05
-6.68030129685281e-06
-7.75516004370435e-06
-2.58426024199199e-05
-7.17784429930079e-06
-2.98623074144629e-05
-1.78733985184802e-05
-3.93331629282551e-05
-4.62101338159046e-05
-3.49871477854821e-05
-2.1610287551368e-05
-2.31117554070371e-05
-2.77471756710592e-05
-1.86021246611957e-05
-6.01187789112503e-06
-2.21399092896564e-05
-1.15610206144935e-05
-1.663447635524e-05
-2.17356289671898e-05
-1.91182367700774e-05
-2.29559197637403e-05
-3.81727887794289e-05
-2.05497896741773e-05
-2.76187155754136e-05
-4.28271497354792e-06
-4.79614755702728e-06
-4.10488753911796e-05
-1.70467095128623e-05
-1.18508694097045e-05
-2.33563681255843e-05
-1.99733826057957e-05
-2.0323390722543e-05
-1.98106052101921e-05
-2.52160245415469e-05
-3.78111177379457e-05
-1.90209120305927e-05
-1.81722030577369e-05
-2.03045714764557e-05
-9.20771833013853e-06
-1.1233340515041e-05
-6.03313020125575e-06
1.50197357459866e-05
-2.43968170868921e-05
-1.4461619555261e-05
-1.5171840572762e-05
-2.59258745647975e-05
-9.72885071845524e-06
-7.12938901272035e-06
-3.37756584167933e-06
-8.02825198020999e-06
-1.65632470624936e-05
-3.08495425664638e-05
-1.4748295019496e-05
-1.36746868860199e-05
-4.59052191383666e-05
-2.29495046699129e-05
-8.87636667596222e-06
-2.48953711957577e-05
-2.86835159479664e-05
-3.70167904902406e-05
-2.04951354008828e-05
-2.8790709959447e-05
-1.80925073750809e-05
-1.89634518076977e-05
-2.16505124342465e-05
-1.73975457488276e-05
-2.56585488764584e-05
-1.84603424242296e-05
-1.04127106577845e-05
-3.34545946475314e-05
-2.47924688751922e-05
-2.97426919567311e-05
-2.81089629177899e-05
-3.52845115823421e-05
-1.04177220241947e-05
-1.18460545025918e-05
-2.76708417533666e-05
-6.029202412205e-06
-3.25207361665124e-05
-9.38457783442849e-06
-3.55972891064822e-05
-1.65262156099655e-05
-2.04250670781588e-05
-1.11060553030566e-05
-6.63865360402876e-06
-1.71451165276218e-05
-1.87717443260631e-05
-7.98494257665796e-06
4.86047631409175e-06
-2.05449241825622e-05
-2.93994816799516e-05
-1.26779084724332e-05
-3.72197085654122e-05
-3.24650114181268e-05
-5.09452912738078e-06
-3.43591654611474e-05
-2.28915535377758e-05
-2.20440826346987e-05
-2.64995979350041e-05
-1.22005955582899e-05
2.0796167745356e-06
-1.54168458263466e-05
-2.97700565213344e-05
-2.52239337375617e-05
-2.99768446240597e-05
-2.2055240755013e-05
-7.5644257367971e-06
-8.71278995507983e-06
-1.62407494364634e-05
-1.67454229524269e-05
