# Supplementary material for: Research on computational propagation and identification of mine microseismic signals based on deep learning
Source: PLoS One. 2025 Oct 22;20(10):e0334641. doi: 10.1371/journal.pone.0334641 (PMC12543183; doi:10.1371/journal.pone.0334641)
Supplement: S2 Data — (ZIP) [file pone.0334641.s002.zip › 000100500001936.xlsx_0.txt_24.txt.txt]

-2.80377765833749e-05
-2.05225142315933e-05
-3.51004434251719e-05
-1.99430415304793e-05
1.52224743021378e-05
-3.75811366647805e-05
-2.82215505972986e-05
-3.72751260577131e-05
-3.45395789492247e-05
-1.13681671282955e-05
-1.50752825607279e-05
-2.73651341012308e-05
-8.87920390327561e-06
-3.52094304578081e-05
-3.13582451599644e-05
5.7429389621087e-07
-1.29020562630656e-05
-2.13141181897276e-05
-3.44389431923226e-05
-2.48073001586267e-05
1.11868487122561e-05
-1.14272229763832e-05
-5.70681330406324e-05
-6.34213643243591e-06
-2.41109828513491e-05
-2.52923287604316e-05
-1.59818324302878e-07
-9.94995220925357e-06
-3.36136438409034e-05
-1.52016371799618e-05
-5.9549333224067e-06
-1.96951999135803e-05
1.63990455781062e-05
-1.48281832200689e-05
-1.29830390818408e-05
1.64889853582231e-06
-1.25741576898982e-05
-1.88990269460927e-05
-2.6765203385868e-05
-1.14750068612569e-05
-8.43172658299241e-06
-3.12305075958374e-05
-2.58670852424521e-05
-1.78279511800608e-05
-1.45677891037754e-05
-2.65808454176302e-05
-5.66287249700139e-06
-1.70135832409145e-05
-2.09374391046537e-05
-1.70971133504046e-05
-3.4425699318023e-05
-2.34832347935921e-05
-7.46411772688068e-06
-4.96791353383103e-05
-3.83305790088901e-05
-3.70243337676889e-05
-1.11301342455087e-05
1.36566666911955e-06
-2.04263305458255e-05
1.30003236478616e-06
-3.37619800119745e-05
-2.83056538730957e-05
-9.09589029480588e-06
-2.49126778753745e-05
-2.57253185718526e-05
-3.65131615881426e-06
-1.42569667380288e-05
-2.43122668599221e-05
-5.83896123542224e-06
-4.27601780392314e-05
-3.07060150268187e-05
-3.0039008748657e-05
-3.37452055218988e-05
-1.18809552203461e-05
-2.93477991583402e-05
-1.16964303835306e-05
-3.58602442948021e-05
-2.53316999389256e-05
-1.75313569168457e-05
-3.30237277674176e-05
-2.96188917564794e-05
-1.21584920390248e-05
-2.13025370742155e-05
-3.44315265731685e-05
-2.87760896972337e-05
-1.33978553193782e-05
-2.32849617946895e-05
-3.16406561759418e-05
-1.841763000405e-05
-1.6464147752343e-05
-2.20031133931596e-05
-8.45424373061298e-06
-2.13474054224383e-05
-9.89266935316601e-06
-2.25162859781607e-05
-1.59189469790361e-05
-1.43265940580055e-05
-2.10304102078574e-05
-6.18785230293027e-06
-9.86814170654458e-06
-2.51635505209256e-05
-1.97987510664692e-05
-1.85401530159492e-05
-2.7274174620002e-05
1.36877260535191e-05
-1.82351849631015e-05
-1.71747897121465e-05
-1.64475503107084e-05
-2.03753440189493e-05
-3.53930386226672e-05
-1.62574130527518e-05
-1.88875947798034e-06
-2.5611974925006e-05
-3.17562199398585e-05
-3.29831636838826e-05
-2.41649911609278e-05
-2.53696379759525e-06
-2.68536706706481e-08
-1.39389769049764e-05
-1.34807792479915e-05
-2.08007548599691e-05
7.03659519546695e-07
-3.35339541733054e-05
-3.62450463118035e-05
-1.03327850813793e-05
-4.57380239024771e-06
-4.86706425371496e-06
-1.26698629756933e-06
-3.69383493261545e-05
-2.68203792332884e-05
-2.25400446601281e-05
-1.39434460185268e-05
-6.25295943492948e-06
-1.93502661226276e-05
-2.18131865588947e-05
-1.98929731765126e-05
-1.84571080135429e-05
-1.37869015062424e-05
-2.23292907790104e-05
-3.53420910006612e-05
-8.7872045175141e-06
-3.02088443343241e-06
-3.8763554200044e-05
-2.61406681916974e-05
-2.23580020499532e-05
-1.59756752604681e-05
-1.83549350257877e-05
-2.42020376606151e-05
-2.92320684992868e-05
-2.7105208872529e-05
-2.57075169900929e-05
-1.44306211457499e-05
-4.02817340082735e-05
-1.79141688732028e-05
-3.64946105193679e-05
-2.23925168656588e-05
-2.51076188406733e-05
-2.59074354450616e-05
-4.84844885936284e-06
-1.19347577137665e-05
-8.31624482414551e-06
-2.70369266374746e-05
-1.58515992621552e-05
-1.74034468535749e-05
-2.56606914149897e-05
-4.8561232116314e-05
-2.66363208991229e-05
-8.11344174257819e-06
-1.74256310569768e-05
-2.47132433763982e-05
-1.83367228188628e-05
-4.2176906567537e-05
-3.001137692379e-06
-9.26189724081723e-06
-1.77531617345635e-05
-7.13455277256028e-06
-1.46218080351775e-05
-2.71562376140805e-05
5.02858779401949e-06
-1.93862717344768e-05
-3.45434500378124e-05
-3.32717959345738e-05
-2.2262930166093e-05
-1.20529093646052e-05
-5.75925017396608e-06
-2.54889805208392e-05
-2.03888670115586e-05
-1.80161248815646e-05
-2.71141847837541e-05
-1.88551434733027e-05
-2.54701805668865e-05
-1.27837501509174e-05
-8.52380484596735e-06
-1.41943703791668e-05
-8.38435875903789e-06
-2.26338950020175e-05
-1.62791941135579e-05
-2.50450512398769e-05
-3.18935862284037e-05
-1.28495047131562e-05
-5.32550212701088e-05
-2.28461619662414e-05
-2.37034413427141e-05
-1.89613099053238e-05
-8.28063126344027e-06
-4.75930581578449e-06
-1.72703070623117e-05
-3.08219027952338e-05
-1.59924489951197e-05
-8.45158818066915e-06
-4.30013099692922e-05
-3.56391673683665e-05
-2.72991710078612e-05
1.06224903976359e-06
-2.30891560240696e-05
-2.08260210487006e-05
-3.07035890043931e-05
-3.37862425625195e-05
-1.64208540682416e-05
-3.8181687162279e-05
-1.08232291545836e-05
-1.45313100170055e-05
-1.29574567384511e-05
-2.88725617944097e-05
-3.39203321108056e-05
-1.56644057362833e-05
-1.25337937175064e-05
-3.60029510194594e-05
-2.33181407075949e-05
-4.11339067429033e-05
-8.71661483164202e-06
-2.4242451849733e-05
-2.79684959822775e-05
-3.44946974057112e-05
-2.08867831080748e-05
-2.57900299340064e-05
-1.66149918479091e-05
1.379795780175e-05
-2.4459138146297e-05
-3.55538609500479e-05
-2.60426617948036e-05
-2.2039484645303e-05
-1.62163371229948e-05
-1.33668539728864e-05
-1.78823041526321e-05
-4.1182266695386e-05
-1.77125595114522e-05
-2.78799490143245e-05
-3.42413393665247e-05
-7.78331209092943e-06
-1.75543459073927e-05
-2.97319268718115e-05
-3.28750630203357e-05
2.2638327392508e-06
-1.56906913180359e-05
-1.87261866012003e-05
-2.81453955488223e-05
-1.73229628040842e-05
-2.81194465155292e-05
-2.46210490389487e-05
-1.48576992584554e-05
-9.18733070882946e-06
-2.58836579222272e-05
4.41113182731484e-06
-2.27762724483653e-05
3.71034555705915e-06
1.43126418281703e-05
-2.23455733170577e-05
-2.14275532403648e-05
-1.92105600823288e-05
-9.01004858773741e-06
-4.00708788337005e-05
-4.09924654656834e-05
-2.25159577092269e-05
-2.43349580181322e-05
-2.77416374262251e-05
-3.18253722474553e-06
-2.96183550152865e-05
-2.33158935576279e-05
-2.17499045806537e-05
-2.62279067033303e-05
-1.46049357984996e-05
-3.00152334722457e-05
-2.03707950814009e-05
-8.73962307063088e-06
-1.72117163327756e-05
-3.2899781669787e-05
-8.08815528483688e-06
-1.21827755848356e-05
-2.10291457770472e-05
-3.09880096099161e-05
-3.29393694887818e-05
-8.50643244317568e-06
-3.35337202132122e-05
-4.95747998648799e-06
-2.6100964029516e-05
-1.59423218420558e-05
-2.39300860788234e-05
-1.6743226143617e-05
-7.45848277147422e-06
-2.65600721497209e-05
-2.06747639607658e-06
-1.56417385435183e-06
-7.72348662537516e-06
-6.16959105106009e-06
-1.26478539461227e-05
-5.12589658182783e-06
-1.95940494697951e-05
-3.44338485174105e-05
-8.06295700921644e-06
-8.42116616227364e-06
-2.21231206756844e-05
-3.30581714169894e-05
-1.4965571547816e-05
-1.69848300487095e-05
-2.12512304619014e-05
-2.57654438021644e-05
-2.98680947229082e-05
-3.7915591712129e-05
-3.21207007461088e-05
-1.15794706628409e-05
-1.68674922016263e-06
-3.26197895817095e-05
-1.45227666083543e-05
-1.41041370190696e-05
-2.08218327234097e-05
-3.60752469416726e-05
-3.98995499259786e-05
-4.95057780692321e-07
-3.34252055551519e-05
-1.92057341643361e-05
3.55813146320035e-06
-1.24768922891716e-05
-3.02673461667112e-05
-3.66433369458254e-05
-2.689553659023e-05
-1.53474659177066e-05
-2.54637525345525e-05
2.95520487553594e-06
-1.70978642715438e-05
-1.54706946307054e-05
-1.44962836119516e-05
-3.99316443725385e-05
-1.41727262630244e-05
-2.4733928692945e-05
3.81737418265166e-06
-2.64927091505838e-05
-2.96339326179174e-05
-4.63772587410734e-05
-3.474819494408e-05
-1.75299029172706e-05
-1.27102957780327e-05
-1.31320255537871e-06
-1.79171681157615e-05
-2.48427320837458e-05
-3.46133176245508e-05
-3.44205882106507e-05
-3.50066259597593e-05
-1.7006755706787e-05
-9.14810339193496e-06
-2.77865054205218e-05
-1.32191240811977e-05
-2.67832864314145e-05
-2.05861014213538e-05
-1.65928477741802e-05
-2.12038147497089e-05
-3.19726218501155e-05
-1.51327972485472e-05
-2.13828384092384e-05
-2.58921376802586e-05
-2.2010589377005e-05
-2.2944519693385e-05
-1.12103161134781e-05
-2.84972247199717e-05
-1.08932593613543e-05
-3.06378547225683e-05
-1.54807175094955e-05
-1.88211075796045e-05
-2.95233461373072e-05
-2.49483436791227e-05
-2.83239069357847e-05
-1.76723465193644e-05
-3.2609043092126e-05
3.6223627771696e-06
-3.16235865667713e-05
-1.88293977000589e-05
-1.89509549507924e-05
-3.29174679976379e-05
-2.14668936141191e-05
-9.79600243365558e-06
-2.55143911865561e-05
-2.84750136183752e-05
-3.50702142781246e-05
-2.49161719460669e-05
-2.49586318146808e-05
-1.16017485934715e-05
-2.78270707348552e-05
-2.42719254170426e-05
-2.76040445438825e-05
-2.939742899921e-05
-2.05888258149528e-05
-2.26010273307849e-05
5.87943173425979e-06
-8.58258298680258e-06
-1.54917717486504e-05
-3.90456861431928e-05
-1.75454824904392e-05
-3.83906114999909e-05
-3.16419034772811e-05
-1.06959481614292e-05
-2.94698964601536e-05
-2.15139989894395e-05
-3.20379031185011e-05
-6.48323211089669e-06
-1.47300345423565e-05
-8.75763204130493e-06
-3.74337901660335e-05
1.27448908701069e-05
-3.36400796284621e-05
-3.42639834501979e-05
-3.69091607374435e-05
-2.93438750908048e-05
-9.34519491867692e-06
-2.24208519100234e-05
-1.78572076235993e-05
-2.90885304622242e-05
-2.29478394787806e-05
-4.09867665360033e-06
-5.65019330408743e-07
-2.74784508983948e-05
-1.07767877575041e-05
-1.79853440517383e-07
-1.88741311616769e-05
-4.29394935859808e-05
-3.89623820586192e-05
-2.32727160462867e-05
-1.79449052761177e-05
-7.73068070069659e-06
-3.75063571458848e-05
-5.9731424958146e-06
-2.00947470085968e-05
-2.92598212775311e-05
-3.21663274444649e-05
-3.45089545750822e-05
-1.41973184031573e-05
-3.11625253322482e-05
-3.00419577553711e-05
-1.76443688567424e-05
-2.54026021480651e-05
-1.69385956226733e-05
-1.29414518784382e-05
-2.46639724881336e-05
-1.37003832701904e-05
-1.34148084493267e-05
-3.58724217822544e-05
-4.12041125366773e-05
-9.80820988269412e-06
-2.22554197351094e-05
-1.10480764792359e-05
-2.2216676259382e-05
-1.34267672677073e-05
-1.31680419261006e-05
-2.66427082065159e-05
-2.08508306213708e-05
8.57179508613739e-07
-1.79402935916468e-05
-2.68625432637586e-05
-2.37760884799346e-05
1.43991991883658e-07
-4.01663848447907e-05
-2.7498608689446e-05
-4.90799564686167e-05
-3.0916318610352e-05
-3.6607064204906e-05
-3.63309136427569e-05
-3.01335623859263e-05
-3.13288219007019e-05
-2.01464184952118e-05
-3.41388128607092e-05
-2.72946668500058e-05
-2.84736268172683e-05
-7.16059594428496e-06
-1.42285760299156e-05
-2.53646649318381e-05
-4.36481999386065e-05
-1.43915590326284e-05
1.31656669745269e-06
-2.3724335565632e-05
-4.22286691589282e-05
-1.62848490818982e-05
3.70393571640249e-06
-1.03621957542387e-05
-3.12497212846713e-05
-1.8637998816118e-05
-2.65311015143177e-05
-7.71044445293397e-06
-2.12422674056626e-05
-5.43952725665623e-06
-2.93136848474295e-05
-2.67683717834054e-05
-1.20049331458701e-05
-3.463845325189e-05
-3.75178277182798e-05
-2.50837313675025e-05
-2.37601102301328e-05
-1.30625214918116e-05
-1.90262777678435e-07
-4.00978834652992e-06
-4.34372737236466e-05
-4.1880359842986e-05
-1.56536375670035e-05
-1.77230400062863e-05
-2.27302819922791e-05
-2.14471255840384e-05
-3.48623358256185e-06
-2.45183656664585e-05
-1.90675025375106e-05
-3.10861990796059e-05
-1.87151928060627e-05
-1.95118987329076e-05
-9.24080152148188e-06
-3.34220403792687e-05
-3.82935801979108e-05
-2.60314898453672e-05
-2.16877983961528e-05
-2.52791391431341e-05
-8.3497371596606e-06
-7.9384032706875e-06
-3.04749227278438e-05
-9.43817561814249e-06
-1.36725039910553e-05
6.31595525206728e-07
-2.17782035839505e-05
-2.4011993371231e-05
-7.35267983812842e-06
-4.03951595134345e-05
-2.34861256944452e-05
-1.22117984177294e-05
-1.04842962270393e-05
-2.5881276303962e-06
-9.902704030159e-06
-2.09679571487813e-05
-3.06025500808312e-05
-2.73358848317497e-05
-1.47487377033601e-05
-1.68451490385997e-05
-2.40143622475529e-05
-2.91799815167307e-05
-2.65095090884385e-05
-3.55955905579071e-05
-3.58151267662891e-05
-1.05021632524296e-05
-1.55591423101844e-05
-4.0194152617091e-05
-2.07827772648444e-06
-3.02779237684347e-05
-1.71118231862665e-05
-2.02669781271431e-05
-2.41745351404062e-05
-3.09127105199355e-05
-7.56537069716107e-06
-2.98612935662347e-05
-2.16904259165121e-05
-5.95571416860541e-06
-1.01488924582604e-05
-2.53454956729004e-05
-1.07987920794878e-05
-1.31170736418683e-05
-2.28704565993629e-05
-5.6012076659489e-06
2.84167464746984e-06
-6.62557776089617e-06
-4.21907265693192e-06
-3.35276636203739e-05
-3.35972558368076e-06
-4.08432938503235e-05
-7.84738430918585e-06
-1.491914365804e-05
-1.35050748811515e-05
-2.16550667262943e-05
-1.31145937435357e-05
2.63417099823094e-05
-1.98583057728743e-05
-4.43702475920266e-05
-1.17695101861993e-05
-1.93099013862241e-05
-3.22479411311399e-05
-3.79391618787855e-06
-5.23347033419716e-06
-1.44119507435568e-05
-3.3733299392137e-05
-2.08555631704765e-05
-1.25026943153097e-05
-2.2757899816066e-05
8.45850538121801e-06
-1.83274358206505e-05
-3.48382452807391e-05
-1.81949740630998e-05
-1.32470716729166e-05
-2.923020371358e-05
-2.67876332777038e-05
-8.65104415584836e-06
-4.85118235784313e-06
-3.49809739489808e-05
-1.26862565738021e-05
-2.00111246320455e-05
-2.38485732710749e-05
-9.85020613144587e-06
-1.98596337791288e-05
2.07576010451684e-06
-1.56452955729789e-05
-3.63504364446806e-05
-1.19692480089163e-05
-2.09858001879235e-05
-3.93309208789747e-05
-1.82810427126057e-05
-2.86701084461956e-05
-8.21135534633493e-06
-4.09376588123219e-05
-3.09540148121983e-05
-4.58521953667917e-05
-5.17695304551983e-05
-8.63367153019824e-06
-2.20673038046012e-05
-1.86584722718156e-05
-1.16093921859449e-05
-4.3071411583877e-05
-1.43043044637274e-05
-6.02942632528998e-06
-5.00523645899881e-06
-1.95932257168706e-05
-2.6376796593071e-05
-3.60855618272425e-05
-2.74188792824677e-05
-1.47114449080429e-05
-1.89790835424577e-05
-3.88444727589966e-05
-2.67431390464159e-05
-3.13812200115109e-05
-2.59538437714782e-05
-5.10690532457996e-05
-4.5952355111227e-05
-9.72943890047874e-06
-6.7577033320974e-06
-5.86262771847459e-06
-2.44739639960583e-05
-1.93627095917604e-05
-1.80547007199662e-05
-1.87782222405341e-05
-2.00292663618604e-05
-6.30147201947988e-06
-1.11413324426707e-05
-2.68120185522009e-05
-1.39068313614881e-05
-2.20426147408127e-05
-2.62632033504237e-05
-2.83770475412592e-05
-1.87818818986431e-05
-2.03513252585935e-05
-1.59811004943622e-05
-4.17860663633094e-05
-1.21533985750825e-05
-1.58633430409894e-05
-2.27708928822893e-05
-2.82993170893085e-05
-2.20588611642008e-05
-1.51515957763151e-05
5.5326527284185e-06
-1.64251803688327e-05
-1.27414791647575e-05
-1.55672113386134e-05
-2.65652087199695e-05
-2.15685679660702e-05
-2.61843149212501e-06
-1.22261866017063e-05
-3.51562689614005e-05
-2.26265640507761e-05
-2.53455542027292e-05
-8.03140087017608e-06
-5.02937136300902e-07
-2.71456903514105e-05
-2.57681741462437e-05
-2.52389386912303e-05
-2.76815811700938e-05
-3.2352432227828e-05
-8.86614035281083e-06
-1.87281207652859e-05
-1.62456133101304e-05
-1.59092400116668e-05
4.26111587991773e-06
-2.64443813843904e-05
-1.62675449693573e-05
-1.20769478841792e-05
-1.86669045584047e-05
-4.09238407147622e-06
-1.66655855342464e-05
-3.83110084076855e-05
-3.13292788460783e-05
-2.94346986104038e-05
-2.97267886229486e-05
-1.84358304584179e-05
-1.56687217853906e-05
-1.62615529980839e-05
-1.87509770298004e-05
-3.72853387985411e-05
-1.98686480826947e-05
-2.30370647251915e-05
-2.87277393182456e-05
-1.7248813280621e-05
-1.61548458187895e-05
-3.78350686318074e-05
-2.71881490121276e-05
-2.90268051383498e-05
-2.2013529384836e-05
-2.42123259313434e-05
-2.04567137080097e-05
-2.26135460941856e-05
-3.747863007614e-05
-3.92718802790141e-05
-3.64597165731178e-05
7.29392498540794e-06
-3.32192266477871e-05
-4.93596832151105e-05
-2.61060964218273e-06
-3.10076538134456e-05
-9.10598965864172e-06
-2.74525377834507e-05
-6.19718349267952e-06
-2.60553493174227e-05
-1.44957437131969e-05
-2.31968816650358e-05
-2.31354304869418e-05
-1.47831740780233e-05
-2.62317826131328e-05
-1.69582762589649e-05
-1.02537502770153e-05
-1.72820468612086e-06
-2.14762831827564e-05
-3.56909614804765e-05
-1.22511118920606e-05
-8.4816726858593e-06
-2.95040627981868e-05
-4.55809365653995e-06
-3.54064727758437e-05
1.09204417078365e-05
-2.45509484608043e-05
-9.04234797673053e-06
-3.23712331832758e-05
-1.70831446240998e-05
-3.32743829657754e-05
-2.47019180965172e-05
-2.37932641708816e-05
8.38656986651497e-06
-1.16079269256651e-05
-2.08142868528159e-05
-2.70712959560317e-05
-1.58749690980423e-05
-2.58041606106262e-05
-1.71511406682155e-05
-2.4184628976339e-05
-9.48902114883868e-06
-1.72902265823397e-05
-1.17895553206823e-05
-2.54214610078792e-05
-3.29280534056712e-05
-1.37626075916426e-05
-8.09102315426894e-06
-1.79612759010942e-05
-3.95659097634216e-05
-1.79063732230836e-05
-2.90578308399376e-05
-3.27650983595919e-05
-1.70922098119533e-05
-3.13229297054745e-05
-2.41400140037868e-05
-1.31666917244849e-05
-6.64871503051464e-06
-2.6641522445801e-05
-1.94901926818007e-05
-1.21636883442074e-05
-2.47266907465888e-05
-4.5469241037523e-05
-8.00522582200481e-06
-9.72933402255343e-07
-1.00227995002316e-05
-5.56012542875067e-07
-1.64205735283293e-05
-3.30395917990729e-05
-2.83671666153075e-05
-3.89401199321917e-05
-2.22716594731081e-05
-2.67399558924785e-05
-2.71636129094303e-05
-1.12063111180954e-06
-1.20343950257685e-05
-2.50608375057693e-05
-3.27649766234766e-05
-3.0660162534506e-05
-3.79792614383618e-05
-3.70832024847042e-06
-2.66340647873243e-05
-4.34623262385684e-05
-1.57473407073252e-05
-4.43668263039574e-05
-2.91017715883559e-05
-1.06332590615082e-05
3.81027208695855e-06
-3.96685398438745e-05
-1.80789905996089e-05
-3.02727041100749e-05
-2.13005616067769e-06
-3.80909035452861e-05
-4.35714565991382e-05
-1.81651695218908e-05
-2.42423021047856e-05
-2.13710819633052e-05
-2.50706327594216e-05
-4.77639301209845e-05
-3.53771508629688e-05
-8.55877800129266e-06
-6.29991171222771e-06
-3.35578980118732e-05
-1.54634528677902e-05
-1.94437077496713e-05
-1.35709126028132e-05
-2.58984903814169e-05
-3.36140584654102e-05
-3.41323024562229e-06
-3.42503711164268e-05
-7.05537717221238e-06
-2.84029238604382e-08
-2.26498393548795e-05
-1.58751344498386e-05
-2.12244866543738e-05
-9.58608364948176e-06
-1.17289086795297e-05
-1.25937838379039e-05
-2.9766967113574e-05
-2.39146567689916e-05
-1.70307968199642e-05
-2.8073068574576e-05
-3.30561264146806e-05
-2.67752719616702e-05
-4.07741557415443e-05
-3.69446764101295e-05
-3.99460909270378e-06
-4.0310450837569e-05
-2.36925236546277e-05
4.73306991086142e-07
1.60124308303795e-06
-5.72327290569545e-06
-4.71886275756983e-05
-2.87901873580897e-06
-3.90148230424388e-05
-1.59309376097225e-05
-2.29187437414257e-05
-1.59608458641813e-05
-2.16368629938541e-05
-2.68279138795599e-05
-2.55722962513637e-05
-2.46268346950472e-05
-8.4774648898613e-06
-1.62483472105124e-05
-3.53911359955784e-05
-4.15538687064291e-05
-2.14140708166021e-05
-2.40509632404124e-05
-2.20990351733665e-05
-5.1740197904161e-05
-1.20412941409803e-05
-1.4424518873487e-05
-4.57864836279918e-05
-2.6056940123052e-05
-2.80171985795157e-05
-2.64480898215679e-05
-4.13565041683632e-05
-2.93016677292489e-05
-2.99847100953514e-05
-2.98017152884407e-05
-7.83153236720668e-06
-9.84264319394917e-06
-2.451235875238e-05
-1.3905521227855e-05
-8.40231314486097e-06
-4.35829690522801e-05
-2.54713376854641e-05
-1.73481800332275e-05
1.70149813798872e-06
9.22011158574844e-06
-4.94889190082141e-06
-1.04613447656724e-06
-6.36034495636568e-06
-1.6887815121605e-05
-1.26892103943827e-05
9.6066048436962e-06
8.9264851739695e-06
-8.40853784624126e-06
-1.43081068751564e-05
-1.31903576468824e-05
-1.71799301163925e-05
-1.70912571600972e-05
-2.17921404625539e-05
-3.19709023044276e-05
-2.51882408912846e-05
-3.34133372502513e-05
-1.28748065130531e-05
5.39135090616193e-06
-9.0634452286758e-06
-1.81234279179276e-05
-4.31473996798524e-05
-8.28656212912625e-06
-4.44808580587732e-06
-1.70932997841428e-05
3.47979708571467e-06
1.78743269770006e-05
-4.95361667693325e-05
-1.64669797322855e-05
-2.29464611083424e-05
8.78083872393057e-07
-8.27799549356868e-06
-1.76828761669274e-05
-7.96541641833884e-06
-1.95159971264557e-05
-8.51561485736084e-06
-1.89315314188069e-05
-3.22393068199838e-05
-2.40983080386205e-05
-2.07416831561665e-05
-1.40366977133511e-05
-1.62472685894151e-05
-1.58764035099147e-05
-2.53202194212241e-05
-3.26781390535502e-05
-3.23202835678517e-05
-1.59882697963945e-05
-6.04241969360495e-06
-2.93295648634848e-05
-2.58921052812606e-05
-1.70495883336645e-05
-1.26367993814777e-05
-3.38379514891551e-05
-2.22851564105313e-05
-2.93493782799796e-05
-4.17356731296706e-05
-2.0637974260329e-05
-2.11574803779567e-05
-1.67673429592677e-05
-7.45864752594714e-06
-3.577333241462e-05
-2.57090219841197e-05
-1.66501887378199e-05
-3.01946689404539e-05
3.19718461505774e-06
-1.66273860050558e-05
3.43208043951736e-07
-2.15022185933501e-05
-4.07485686870672e-05
-2.7920458905237e-05
-2.5617736343858e-05
-3.78683803386726e-05
-2.20238084920081e-05
-1.53152626366147e-05
-1.10144413813577e-05
-4.26349565655613e-05
-9.93043811147541e-06
-1.11005889178254e-05
-2.26196731551786e-05
-2.27134780546569e-05
-1.03659616226957e-05
-3.81758243570862e-05
-1.29870642438751e-05
-2.73500624723394e-05
-2.85589393093192e-05
-5.24706278273486e-07
-1.52786432236428e-05
-2.89094187960335e-05
-6.62304487550006e-06
-2.04439735056225e-05
-2.52020441598898e-05
-1.61916895351294e-05
-3.65432615619043e-05
-2.2124935018084e-05
-4.47618747236248e-05
-1.55768909244255e-05
-1.20756079625207e-05
-2.80771132291248e-05
-2.8612509802638e-05
-1.99100204091054e-05
-2.19340036622851e-06
-4.97016227271269e-06
-1.95107747634181e-05
-1.84863208756795e-06
1.22801882161585e-06
3.93688095599951e-06
-3.99816355016461e-05
-1.24821783559104e-05
-1.38735100919487e-05
-1.48456284906763e-05
-4.33107056176168e-06
-7.01338592573302e-06
-2.68117492700339e-05
-3.2200103179153e-05
-3.8113126242076e-05
-2.53421372383628e-05
-4.33178437298303e-05
-2.38227158405593e-05
-2.04493570490421e-05
-4.03531246032928e-05
2.4181263706043e-06
-1.53622288161026e-05
-3.90786170707565e-06
-4.14614587067358e-05
-1.1726551938167e-05
-9.42813601153135e-06
-2.31497596781598e-05
-1.76945188783445e-05
-4.26360388531698e-05
-4.10891338924635e-05
-6.08227531589965e-06
-1.151173479365e-05
-1.58207459714642e-05
-1.88059803468028e-05
-4.13151769648175e-05
-3.08178275845727e-05
-1.54005674883813e-05
-1.23148860960307e-05
-2.56992467633497e-05
-2.8079272498211e-05
-3.67961180220561e-05
-9.80066625653898e-06
-8.05618432734542e-06
-1.69639262849283e-05
-2.19812371244292e-05
-1.79907075121301e-05
-2.57549602664193e-05
-2.53371704831566e-05
1.33838849014569e-05
-2.09239793496864e-05
-1.73943555374733e-05
-1.27092116610392e-05
-1.94419204535667e-05
-2.22997620034663e-05
8.93328840414595e-06
-1.93594470492344e-05
-2.58723179329944e-05
-1.20535257430533e-05
-3.36877769505421e-05
-8.39368782695685e-06
-2.05061163458327e-05
-5.54090773031579e-06
-2.11325855780483e-05
-3.53070896018079e-06
-2.94909852024653e-05
-1.88467641078412e-05
-1.23176199650803e-05
-3.50234319462956e-05
-1.5374101371345e-05
-3.02883900657194e-06
-2.56983834304986e-05
-2.10207569711399e-05
-2.76984054600982e-05
-2.1652437622848e-05
-2.38377888747536e-05
7.57951584948906e-06
-5.30004510678482e-06
-1.22784799598411e-05
-3.13906958080277e-05
-2.45716736862058e-05
-1.38213300438906e-05
-1.48942189503432e-05
-1.41653575927921e-05
-1.81742573632118e-05
1.71168771263717e-07
-2.55053276488545e-05
-1.51427043248173e-05
-3.38760994142177e-05
-1.21190571775595e-05
-2.78273900177385e-05
-1.45273740307901e-05
-2.87231497043427e-05
-3.07506326199282e-05
-1.41989330472336e-06
-4.37492859648693e-06
-2.08364331194921e-05
-3.43874734421302e-05
-2.03424762040986e-05
-1.80631673059765e-05
-3.30508820016157e-05
-1.97938683925332e-05
-1.3545461487442e-05
-2.94196421956869e-05
-2.43703419958548e-05
-2.52585458678179e-05
-1.30834125616642e-05
-5.05266270067433e-06
6.02376646914882e-07
-3.79012720850661e-05
-1.77033842558674e-05
-2.4418604484405e-05
-5.63178660249697e-06
-9.85541501496563e-06
-7.36701874679232e-06
-1.48871405029942e-05
-2.57634672963811e-05
-1.98348127910847e-05
-3.73992097323961e-05
-2.08046224876502e-05
-1.15157476017847e-05
4.4608099010228e-06
-3.64158277042833e-05
-5.60682701771259e-06
-2.4953157568673e-05
-4.29257797612296e-05
-2.39637024309523e-05
-1.44472041909631e-05
-2.78515089541165e-05
-1.82561205167041e-05
-4.31912066723171e-05
-8.60470127051786e-06
-5.46077599189309e-06
-1.77677428799145e-05
-1.57566046532536e-05
-3.39735089590122e-05
-1.32552541450101e-05
-1.02630736984739e-05
-5.2132539903656e-06
-4.06628451860856e-05
-6.03583752787366e-06
-1.70546966611185e-05
4.99604579750766e-06
5.91749730616406e-07
-1.86178559901758e-05
-1.00423606208952e-05
-3.04767297306112e-05
1.03032675806995e-06
-1.18169014132121e-05
-2.13790399868075e-05
-3.20462491001827e-05
-5.46006462719947e-05
-3.44456403065896e-05
-2.8407758716593e-05
-1.6183722765706e-05
1.38475888707183e-06
-1.37971407548519e-05
-4.53762637888369e-05
-2.64143053889441e-05
-3.32105776811984e-05
-3.25238915370734e-05
9.44468895158551e-07
-2.65007484568357e-05
-2.31827543582045e-05
2.73591734788924e-06
-1.16932533065574e-05
-2.29156054485777e-05
-2.77481686207509e-05
-2.52210746710759e-05
-3.62829850344886e-05
-2.37884012016685e-05
-3.65327784219187e-05
-1.71709354039341e-05
-3.3740745625077e-05
-1.60805550151922e-05
-1.35945202305663e-05
-6.46516034447706e-06
-2.34089375445673e-05
-1.36119125012026e-05
-1.84325720999212e-05
-1.27453694189422e-05
-2.07169023769648e-05
-3.16450950844352e-05
-2.44993355156784e-05
-3.22705919908432e-05
-5.17468372452667e-05
-1.77878708228709e-05
1.28801395422415e-06
-3.63665739519709e-05
-1.78855411880597e-05
-2.68276644809865e-05
-2.1420321474574e-05
-1.24211222522441e-05
-2.69206200784646e-05
-2.25406361585849e-05
-2.67265045339906e-05
-2.25376924485844e-05
-2.86283005744553e-05
-1.32166302257303e-05
-1.23722777895125e-05
-3.36382682113238e-05
-2.08484743190179e-05
-1.12836153780435e-05
-2.17608078527032e-05
-1.04689433393455e-06
-1.67890367778503e-05
-8.01614780026418e-06
-2.00272945728245e-05
-2.0590608150745e-06
-7.96236135163654e-06
-2.3673244370448e-05
-1.47018246111996e-05
-8.05701320825818e-07
-1.47363232628208e-05
-2.53387207370892e-06
-1.46701062969841e-05
-2.69902614104354e-05
-5.46419431130733e-06
-3.39675156601961e-05
-5.40310498396485e-05
-2.77877691502218e-05
-2.4379677370391e-05
-3.34126976035817e-05
-2.41643871942314e-05
-6.96787888610882e-06
-3.59742484191867e-05
-1.57546217152452e-05
-2.85586686125813e-05
-4.23508824765643e-05
-3.24470839188776e-05
-1.42519226552867e-05
-1.71541373075004e-05
-4.2789066751121e-05
-3.48172445405375e-05
-2.56518801377097e-05
-2.30751319844951e-05
1.00741641478327e-06
-2.55438131228704e-05
-2.40467567589794e-05
-4.0689826628441e-05
-2.92674774766005e-05
-2.6624311810546e-05
-2.82545850848638e-05
-2.59761766303988e-05
3.00702681838326e-06
-3.04589567919461e-05
-1.6810358473279e-05
-1.59862292755907e-05
-3.46537742102837e-05
-3.75038357782191e-05
-1.59345360573409e-05
-3.4475715606285e-05
5.76134899863713e-06
-4.90567174306896e-05
-4.83881179656699e-06
-3.23716624769814e-05
-3.92584970833123e-05
-2.0963076353574e-05
-1.19921675800787e-05
-2.38241426878142e-05
-1.90677181884363e-06
-6.4390253674397e-06
-2.18808627314757e-05
-1.29984459485219e-05
-3.67403420276618e-05
-2.59126833626958e-05
-6.81082221455613e-06
-1.05711108714093e-05
-2.97875359123727e-05
-2.03781627030122e-05
-1.94130294038883e-05
-7.4454229617776e-06
-9.06048379918845e-06
-3.50280614860105e-05
-1.04338371867849e-05
3.21869665740231e-06
-3.342352661914e-05
-2.2759944291525e-05
-2.77174668812387e-05
-2.89112734845135e-05
-1.47936618071745e-05
-4.05749126909959e-05
-2.31066599840699e-05
-6.34539757157042e-06
-2.1274351228173e-05
-6.98311080471247e-06
-2.04563019635118e-05
1.53415270398732e-05
-2.03189454402244e-05
-1.31670519439309e-05
-2.25739444852337e-05
-2.40805639934803e-05
-6.22077790651413e-06
-1.83597357585332e-05
-1.20943405015648e-05
-1.35564435286411e-05
-3.17554624177784e-05
-1.95012104749833e-05
-1.95276707293473e-05
-1.08836801647836e-05
-1.15842442477042e-05
-1.24599225777374e-06
-2.30508171067237e-05
-3.50661649919653e-05
-3.16363165445752e-05
-1.77864606948693e-05
-3.28554360963312e-05
-1.23903053254602e-05
-1.99742338479712e-05
-2.41189819364097e-05
-9.25620305721831e-06
-2.10315980447059e-05
-1.37694676794911e-05
-5.29896442364026e-06
-1.37478782971105e-05
-7.83972821584872e-06
-2.12447728096794e-05
-2.820010124761e-05
4.45235222204017e-06
-2.08162676959222e-05
-1.54655445912252e-05
-1.14341902904977e-05
-1.2924955607237e-05
-9.06454335030062e-07
-2.82630703021814e-05
-1.53904925103664e-05
-1.39181022826688e-05
-2.35179175673403e-05
-1.3723975574652e-05
-1.06131920192014e-05
-2.82353774385828e-05
-2.98890251085286e-05
-2.47983032323703e-05
-1.24499299266674e-05
-1.01140290284244e-05
-5.38506369848723e-06
-5.57601832711743e-06
-7.73409336652872e-06
-1.79774746033177e-05
-2.27677185526312e-05
-3.95767313403387e-05
-9.45013107508328e-06
-2.88849771762815e-05
-4.89866081760375e-05
-4.0404774601381e-05
-2.1543999996338e-05
-1.09000294465605e-05
-2.20733578100594e-05
-2.4560862459515e-05
-1.8271923022572e-05
-1.65918696177406e-05
-5.19812773959314e-06
-3.13842374938309e-05
-1.91866322106693e-05
-1.52666347745937e-05
-1.01115139232651e-05
-9.47647584141604e-07
-4.32137939789801e-06
-2.4682334917646e-05
-1.4707188037241e-05
-2.48502114081185e-05
-1.38923734166283e-05
-2.50601812806021e-05
-2.13267193215356e-05
-3.10082338538717e-05
-7.147231870805e-06
-3.77916097274367e-05
-7.52084266769286e-06
-3.65247840273704e-06
-2.54815253619172e-05
-2.52896461410993e-05
-1.73375335658166e-05
-2.48182084378663e-05
-4.1447755778902e-07
-4.22426268685665e-06
-2.82960001387924e-05
-2.29427941352505e-05
-9.36411110805001e-06
-1.28268380909735e-05
-2.13962309163347e-05
-2.82994905666266e-05
-5.10201203199708e-06
-1.90077734447252e-05
-1.93837312492701e-05
-3.26919859982493e-05
-3.04552727186371e-05
-1.18626914898166e-05
-1.8006215361285e-05
-1.60722404347687e-05
-3.35099834045015e-05
-9.14742171522174e-06
-1.69760755078505e-05
-2.41159614075547e-05
-1.53944326957772e-05
-1.47354718413121e-05
-1.87945993652147e-05
-2.61403355749496e-05
-6.1011118086225e-06
-1.41030953958145e-05
-3.74888245553567e-05
-2.78184478293795e-05
-2.89876863460819e-05
-3.50299422604857e-06
-1.10248892821581e-05
-6.45232416322363e-06
-1.02082989267492e-05
-4.36911069535722e-06
-2.23451350527032e-06
-7.59071570630341e-06
-2.22251706995323e-05
-3.35316238236378e-05
-3.52363638701314e-05
1.21818300187173e-06
-1.23926534092554e-05
-2.425259312689e-05
2.48673847013844e-06
-2.65117078701646e-05
-1.69051746404921e-06
-7.97920755843261e-06
9.25752953439001e-07
-1.06193703625316e-05
-2.60244376197715e-05
-2.14888989591405e-05
-1.33440333132386e-05
-6.38504050750667e-06
-9.15211676857252e-06
-4.04114618628372e-05
-2.09323699458739e-05
-3.04837649828478e-05
-1.4141934014897e-05
-1.54565467863386e-05
-3.28901182175212e-05
-3.29079591199231e-05
-2.28227118046974e-05
7.62247091573898e-06
-2.32041322465525e-05
1.34796581410883e-05
-4.54769595417539e-05
-1.89194916815091e-05
-2.77572365394403e-05
-2.18104858223353e-05
-1.3038819854051e-07
-2.10546081824413e-05
-1.71730347550909e-05
-1.41321569785649e-05
-1.32627672646534e-05
-8.8197699046342e-06
-2.70772987000694e-05
-5.76986450357473e-05
-4.13072638186906e-05
-2.82064353288719e-05
-1.47792227856097e-05
-3.50097198918658e-05
-1.57967164693561e-05
-1.52803999977147e-05
-2.14776071162985e-05
-6.36674876145019e-06
-1.86048988827572e-05
-1.70336702094094e-05
-2.36036869774329e-05
-3.33339897697403e-06
-1.99676863694463e-05
-1.98433637799257e-05
-4.39199493013149e-05
-4.37458864725164e-05
-5.87438132175133e-06
-1.94724984597739e-05
-1.19509450810706e-05
-1.28922149830563e-05
-3.472031810978e-05
-1.05341529298365e-05
-9.21835235521649e-06
-2.09556791036036e-05
3.95671611736454e-06
1.24603778965741e-05
-1.63444362615881e-05
-1.27180174584318e-05
-3.13268890550068e-05
-3.98284725884155e-05
-1.58507563612392e-05
-2.16300887577128e-05
-2.64181508191902e-05
-1.67862289546438e-05
-4.17519388570448e-05
-2.81081240754879e-05
-2.81635006961457e-05
-1.17021778971944e-05
-1.80884010922371e-05
-9.60621744171689e-06
-3.96608296757978e-05
7.36035531384876e-06
-3.64855829731175e-05
4.71199995750318e-06
-1.66470535756952e-05
-1.25697565440736e-05
-3.06764170551978e-05
-5.68902114571156e-06
-2.02903811301866e-05
-3.08185074773622e-05
-8.3361047886866e-06
-1.033571470592e-05
-4.90883513043261e-06
1.21593934469303e-06
-1.84087329093966e-05
-3.42384949767421e-05
2.5519370228422e-07
-1.29245149791563e-05
-1.16915922639624e-05
-2.01255710255223e-05
-1.99419344844307e-05
-1.19743935831292e-05
3.54066064688602e-06
-1.09890356421328e-05
-1.35821030782626e-05
-2.17391470070266e-05
-2.27987529315754e-05
-2.88401131679395e-05
-1.55265608346654e-05
-1.2761677783944e-05
-4.71842554019993e-05
-3.45183152376059e-05
-3.47620497602122e-05
-1.18493495813767e-05
-1.48931373215188e-05
-5.27235790839668e-05
-2.10088673719033e-05
-5.14272462019095e-06
-3.40955354631904e-05
-1.82333479809733e-05
-2.63149199847259e-05
-3.24149274487403e-05
-2.33815137713999e-05
-2.96141087004794e-05
-3.11054465487932e-05
-1.65043896459593e-05
-3.73589927894234e-05
-2.35845894373818e-05
-1.21673495369564e-05
-8.78927068430917e-06
-2.03729280157809e-05
-2.67947850078935e-06
-1.02326078326971e-05
-1.62696951883344e-05
-3.26162447361817e-06
-1.19062508022704e-05
-2.61178267078715e-05
-1.91810068410462e-05
-2.30260046211752e-05
-2.14349861776531e-05
-3.67360310606522e-05
1.43978533392986e-05
-2.013409662531e-06
-1.86923586915548e-05
-1.51689974541095e-05
-2.62441934162729e-05
-3.14313533741092e-05
-8.55319239305968e-06
-2.51048123848032e-05
-3.2006531465201e-05
-3.0560312117519e-05
-9.31371356341959e-06
-2.15561634491878e-05
-2.06273024378019e-05
-1.93132412179218e-05
-1.71141900443509e-05
-2.85525743172075e-05
-2.94496210283065e-05
9.71719776131626e-07
-5.5358137444541e-06
-3.53513606134319e-05
-1.78337259756179e-05
-3.95185354837631e-05
-2.61977249673485e-05
-2.21015074920758e-05
-4.0998394707879e-05
-1.05516095243337e-05
-3.33118228583115e-05
-2.78744116841353e-05
-1.51958581305484e-05
-2.99303003667913e-05
-3.48535638481358e-05
-3.17065841751424e-05
-1.9781842116732e-05
-2.01956306595413e-05
-3.85381549041685e-05
-1.58822429300931e-05
-1.50133777685026e-05
-2.6233996160707e-05
-2.92581506945068e-05
-2.47814372317004e-05
-1.98658991344226e-05
3.09916456529883e-07
-2.1585339247279e-05
-1.60659010827121e-05
-3.1312262996163e-05
-2.03548328920983e-05
-2.98334415434703e-05
-2.13661087864478e-05
-2.61188842592685e-05
-1.35474293920169e-05
-1.67779142262649e-05
-2.42186696605009e-05
-9.00016514665289e-06
-2.36321544800383e-05
-1.58940758334797e-05
-1.23400334661839e-05
-2.32439276471142e-05
4.09073037089275e-06
-2.26243537223981e-05
-2.20997196183939e-05
-1.49532963633559e-05
-2.09974255771638e-05
-2.6323252102868e-05
-1.48717886947062e-05
-2.50022557344296e-05
-1.25063911857484e-05
-1.91929643492953e-05
-2.8278366893661e-05
-1.60069200340848e-05
-3.10452122950447e-05
-2.02069315378474e-05
-2.10553527197043e-05
-1.2684875160297e-05
-1.85005296359713e-05
-1.90473696333243e-05
-2.7693704652635e-05
-2.78317158804488e-05
-7.66676196569327e-06
-1.36007466248498e-05
-3.78070241762856e-05
-5.2196896277883e-06
-9.66147660490181e-06
-3.05523184449252e-05
-3.11758423537622e-05
-1.98518974123551e-05
-1.68704841752773e-05
-2.21227312043316e-05
-2.16181755875366e-05
-2.26339529619871e-05
-3.25441252734299e-05
-3.50539649309428e-05
-3.1851492367539e-05
-2.50661631588501e-05
-3.51493288987132e-05
-2.1331315579896e-05
-2.35514781588441e-05
-4.45245698805704e-05
-2.75623618116208e-05
-1.1212771514059e-05
-2.58929717184152e-05
-4.91375858931403e-05
-2.92208637965161e-05
-2.82658876841637e-05
-3.57251843672214e-05
-1.11134807353948e-05
-3.62635848548823e-05
-1.93299400676407e-05
-2.79687945004888e-05
-3.04661498508319e-05
-2.76780497243423e-05
-2.23148631734423e-05
-1.19439158746019e-05
-2.75490859828623e-05
-9.20296752809563e-06
4.85917712118084e-06
-7.18605199552996e-06
-5.12807856893418e-05
-2.02401352044242e-05
-1.4043331537105e-05
-1.81910205463731e-05
-2.94751210737333e-05
-1.93090668355349e-05
-1.85213594856164e-05
-2.6927738717368e-05
6.10594303633954e-06
-1.41530138540991e-06
-3.22392286241087e-05
-1.94607430910463e-05
-6.61001657541799e-06
-1.30667239866351e-05
-2.05434204220412e-05
-2.94837491637079e-05
-2.36658678593317e-05
-3.80565363876291e-05
-5.10948009783674e-07
-2.58044146115364e-05
-3.97428095521689e-05
-2.87474552614525e-05
-1.19786099835541e-05
-4.99115615832651e-06
-2.39611616887136e-05
9.7955518595204e-07
-2.53498399929947e-05
-4.25938347374579e-05
-4.96031918509851e-05
-1.69297823673406e-05
-3.90378245197605e-05
-6.88104294973682e-06
-3.0946719198918e-05
-2.43349166626556e-05
-2.39851350969732e-06
-3.42982437024246e-05
-1.69523806045991e-05
-1.87507934902379e-05
-3.43762501969883e-05
8.0873125047466e-06
9.92391122014956e-06
-3.38624885107591e-05
-7.4603413672398e-06
-2.79939769075661e-05
-2.36953727907673e-06
-3.13014237557339e-05
-3.05354442234511e-06
-1.31608903068123e-05
-1.30391559760662e-05
-1.71761309129942e-05
-2.92931600031126e-05
-1.83673721255389e-05
-2.7065125398279e-05
-1.97087086087898e-05
-1.56199959296543e-05
-2.95454101731412e-05
-7.18658183447235e-06
-1.31726342799792e-05
8.71921892701354e-06
-2.32822269400161e-05
-1.26403804102973e-05
6.87568067627593e-06
-2.76268557515462e-05
-9.693402587346e-06
-1.46844350657535e-05
-3.04947788319353e-05
-2.99183536341175e-05
-2.25890536064e-05
8.29923526107001e-06
-5.22315005525902e-05
-2.84757486729745e-05
-1.71412318495961e-05
-9.85315306639814e-06
-1.53189092265227e-05
-1.29977731236399e-05
-1.67365631762955e-05
-2.07796015438293e-05
-4.70492061700542e-05
-1.0789129045789e-05
-3.45363119875506e-05
-2.44248129706351e-07
-2.12241528361815e-05
-1.43644604596094e-05
-4.01845054097578e-05
2.27687991399198e-06
-1.57115604091419e-05
-3.12618194610454e-05
-3.19104928453959e-05
-2.3138407085643e-05
-2.0191685533734e-05
-1.65698515602246e-05
-1.98586942849918e-05
-1.79913550314605e-05
-3.16889189685945e-05
-2.14733144812666e-05
-3.42716871014623e-05
-2.03347045328352e-05
-4.28892519582678e-05
-4.00321353240916e-05
-7.22719866821051e-06
-8.2992746961993e-06
-9.23377213300375e-06
-8.43384558440037e-06
-1.77855901118902e-05
-2.10682996018875e-05
-2.66354393012624e-05
-3.4412182195398e-05
-5.18077017370708e-06
-2.18841936376088e-05
-1.89633393376946e-05
-3.11504956669419e-05
-9.498924069331e-06
-1.9726316439932e-05
-1.70315362249497e-05
-2.70945730282034e-05
-3.02900192342567e-05
-3.12988530546798e-05
-1.38376979433482e-05
-1.39971513398399e-05
-3.46220767689223e-05
-4.49623185439508e-05
-2.63661712043238e-05
-2.58839028627514e-05
-2.85988599047406e-05
-3.79949245475993e-05
-7.84896505985835e-06
-3.47218291224193e-05
-1.1101210349385e-05
-1.49148478504914e-05
-3.75656583400573e-05
-7.71704022272922e-06
-2.0245404433277e-05
-2.92079243078085e-05
-3.69646832823245e-05
-3.13229227145913e-05
-1.07875337038097e-05
-2.27883606971346e-05
-3.44283966514238e-05
-5.29453703805477e-06
-2.51307990677651e-05
-1.46738044037231e-05
-2.07317381734506e-05
-2.01578334015573e-05
-2.4551383856624e-05
-3.29979381947929e-05
-1.40634476000118e-05
-2.70881600176851e-05
-3.34911294374876e-05
-1.96341422436753e-05
-2.06008450829776e-05
-1.68673104890543e-05
-3.93921996186444e-05
-2.36029397991341e-05
-1.56326619886982e-05
-3.48650716674278e-05
-8.05191943675572e-06
-1.31811206125805e-05
-1.83224306615335e-05
-9.0731703743916e-06
-4.4215714596355e-05
-3.51891434407828e-06
-3.22491323466384e-05
-2.07022560801509e-05
-1.55050552152924e-05
-3.83858083376275e-05
-1.16321408138257e-05
-3.17504737472444e-05
-2.38460833256616e-05
-2.37000034516635e-05
-3.85042231180976e-05
-1.81699436636827e-05
-2.52452292173714e-05
-2.06243987366656e-05
-2.38269741614251e-05
-2.82086771813457e-05
-1.23658934192526e-05
-3.64913232134579e-07
-1.02492386823199e-05
-3.23616662140094e-05
-2.59953780913661e-05
-1.4148028257768e-05
-2.43661300794864e-05
-4.30634523509324e-06
-5.03022486994425e-05
-1.52643440509305e-05
-2.29198484873636e-06
-2.98899705361478e-05
-2.59854998453911e-05
-2.67217428025586e-05
-1.14244106004511e-05
-2.30144312952742e-05
-1.57815131531702e-05
-2.92081821864266e-06
-2.61800889448832e-05
-3.3514590160984e-05
-3.21861410961441e-05
-3.34997389746259e-05
5.30421253999705e-06
-2.33647314978036e-05
-2.7627302535972e-05
-1.38938957561639e-05
-3.54511687577387e-05
-9.98131616256617e-06
-2.38862935873375e-05
-1.1013542889542e-05
-8.66981083684679e-06
-9.78710901056803e-06
-5.15455957672177e-06
-3.91720450268281e-05
-2.66617985497642e-05
-8.29267734128056e-06
-1.41491682142282e-05
-2.86501689808106e-05
-1.79459349085853e-05
-3.93711105779956e-06
-3.33097720563845e-05
-1.37796839287812e-05
-1.60985014674908e-05
-2.25162138184126e-05
-3.43182001544627e-06
-2.85891761166576e-05
-3.52283523567893e-05
-2.03644075492939e-05
-3.37003902764723e-05
-2.49171541490018e-05
-3.20339914862629e-05
-2.24177345513148e-05
-2.07899759032597e-05
-3.36084356989785e-05
-3.13688607054489e-05
-5.84480325427583e-06
-3.58467170029548e-05
-3.5174555600139e-05
-4.18920693089579e-05
-4.64249826863458e-06
-2.91714081926521e-05
-7.13226858836059e-06
-6.22483594499847e-06
-5.56250957577133e-06
-7.29901235805056e-06
-2.59347531410033e-06
-2.91599260734222e-05
-1.14485041876481e-05
2.44246214833464e-06
-1.35841783025598e-05
-2.74691086172052e-05
-1.13441080417173e-05
-3.20294449208604e-05
-2.30967308077794e-05
4.88425355912222e-06
-1.41924413618149e-05
-1.91733794885668e-05
-1.67626511000602e-05
-2.82008826307494e-05
-4.08486104889476e-06
-2.97873902677711e-05
-1.11638711669853e-05
-9.67234218233857e-06
-1.95772117928582e-05
-2.58310045775125e-05
-2.54378210827228e-05
-9.27867827572357e-06
-1.1129484520536e-05
-4.01051296671861e-06
-1.4918584780328e-05
-3.13756163816945e-05
-7.64528690725232e-06
-2.78483022808339e-05
-3.29754263225251e-05
-3.10674362690118e-05
-4.83003094080862e-06
-3.206892617918e-05
-5.56250606272039e-06
-2.39672295743084e-05
-8.31465052230144e-06
-3.76151339632475e-05
-2.51520430770566e-06
9.14038853127075e-06
3.66414788343892e-06
-1.47017736756255e-05
-3.05394517013154e-05
-3.77547735496781e-05
-2.90705286477602e-05
-1.49318602495751e-05
-3.16147423021481e-05
-2.69945826225304e-05
-2.92884779983683e-05
-2.22703651246063e-05
-6.10714582677126e-06
-2.91511966836045e-05
-4.13475931559596e-05
-3.7969021499814e-05
-2.70772485732857e-05
-2.11774158089252e-05
-1.98841884976031e-06
2.40205709089669e-06
-2.02323478812568e-05
-9.90286487876376e-06
-1.88851531961133e-05
-6.62296373979352e-07
-3.32972004195002e-05
3.07870232950686e-06
-2.51940876423568e-05
-4.67728832731395e-06
-1.50678032785048e-05
-2.00441831159068e-05
-2.94286601930793e-05
-2.71837753257908e-05
-3.4089792782184e-05
-4.57754182286605e-06
-2.00907599702873e-05
-1.23823984045924e-05
-1.41535485432348e-05
-9.48391177710547e-06
-2.18139530870916e-05
-1.30242088426175e-05
-9.76207124670271e-06
-2.57686010670744e-05
-3.5714958864486e-06
-4.14666298546196e-05
-1.84166414807742e-05
-2.9765412871011e-05
-1.29881461491844e-05
-4.01707587073337e-05
-2.78666509288533e-05
-2.23996378583798e-05
-2.48607121321014e-05
-1.11706135328872e-05
-6.65904794944368e-06
-1.65524615190939e-05
-2.09068331233275e-05
-2.19333611998671e-05
-3.27055741998971e-06
-3.93574990775402e-05
-1.42833631711447e-05
-2.24842154235077e-05
-4.51128383184312e-06
-2.07968811318623e-05
-2.17484832981133e-05
-3.23872652563318e-05
-9.00366900103852e-06
-4.370892852699e-05
-2.86782946396655e-05
-1.17282184994534e-05
-1.05021305894306e-05
-2.38756706816977e-05
-1.53055209764922e-05
-3.21231134456318e-05
-2.19939697294803e-05
-6.33909465831091e-06
-9.87940834920403e-06
-1.88796611433908e-05
-2.33081172973757e-05
-4.47341410334556e-06
-1.24656609248569e-05
-3.50510672500128e-05
-4.44954612284547e-05
-3.53636835747012e-05
-1.7246816311358e-05
-3.62923308209004e-05
-1.48003087817664e-05
-2.75325159467677e-05
-3.4262298119239e-05
-9.35363192986389e-06
-2.58958170347213e-05
-2.91987276758502e-05
-2.05084278468744e-05
-1.66749768263868e-05
-1.60359313976123e-05
-2.84550568805765e-05
-3.67244690891768e-05
-2.59115963640166e-05
-2.45291127045738e-05
-2.3070103509877e-05
3.98134777116541e-06
-2.26043232603651e-05
-4.14235673031189e-05
-2.7085146965871e-05
-8.89249788435442e-06
-1.76898584474834e-05
-1.99858295704838e-05
-3.30246201309414e-05
-1.52433615965951e-05
-1.43234873562481e-05
-2.2770858768025e-05
-9.72248888403209e-06
-1.30067760268328e-05
-8.76399547755762e-06
-9.47510873533209e-06
-1.6690196014131e-06
7.9663311153229e-07
-2.2345869136889e-05
-3.73017806716615e-05
-2.94418905468514e-05
-2.12300372790791e-05
-3.78183703445727e-05
-2.37355631034339e-05
-2.49808918875185e-05
-3.46619521508603e-05
-3.07800120796925e-05
1.32157167898053e-06
-1.54994500225646e-05
-1.63699630325383e-05
-2.22169317554825e-06
1.73126922522629e-06
-7.47964685595209e-06
-2.67450512131461e-05
-4.21655492666228e-05
-2.98118235436733e-05
-1.86899104424593e-05
-1.48862142832075e-05
-2.63495333847304e-05
-3.84079038749546e-05
-2.33988245287038e-05
-1.84874201804746e-05
-2.95526965102812e-05
-2.63213280685884e-05
-1.72134273536147e-05
-1.64138348400483e-05
3.32921143155506e-06
-2.97607604978787e-05
-2.28280250698385e-05
-1.80121753845528e-05
-2.75950451168127e-05
-2.40858572903048e-05
-1.74770171300135e-05
-4.30919145006449e-06
-2.95766129424377e-05
-2.60645444543587e-05
-2.93841854598611e-05
-8.04039360395846e-06
-2.55978469573903e-05
-1.49402337846865e-05
-2.71391052742782e-05
-1.89086731271764e-05
-2.65762229846978e-05
-3.3199303799391e-05
-1.46983278256285e-05
-2.11836712766029e-05
-3.3444683322019e-05
-2.01524772623591e-05
-2.1696804293969e-05
-2.93211162525562e-05
-2.20323523861151e-05
-1.97553998530987e-05
-3.80581652283897e-05
-3.34088861900273e-05
-1.68401085689456e-05
-2.32137813071859e-05
-1.92989869187065e-05
-1.84640679027366e-05
-1.49827194092481e-05
-1.01021954742043e-05
-3.09927253527815e-05
-1.68189548447903e-05
-2.4459620775648e-05
-1.44566771519432e-05
-1.60097004958767e-05
-1.97799764535953e-05
-1.8637058558776e-06
1.94059912325118e-06
-5.41484203340051e-06
-1.80781537286282e-05
-1.23975192084986e-05
-2.49195371399741e-05
-2.05068556701489e-05
4.58250689295976e-06
-1.55395478530195e-05
-1.8941078781578e-05
-3.95402409027043e-05
-1.13144719232799e-05
-2.42532245001711e-05
-3.6239862162721e-05
-3.20316100094289e-05
-2.12334252829789e-05
-1.0532222991141e-05
-3.34594816346379e-05
-8.63135060260541e-06
-3.73049851934251e-05
-2.83651603975526e-05
-3.11347062919178e-05
-2.53060585104481e-05
-3.5010027335898e-05
-3.35094203861099e-05
-6.83286753558469e-06
-8.43484129316276e-06
-1.92565029218782e-05
-1.44192330511036e-05
-2.81012458357575e-05
-7.83854056105951e-06
-1.16776304894059e-05
-1.1701303663288e-05
-3.98610090897109e-06
-2.32637726959614e-05
-4.48084262065355e-05
-2.72650059675867e-05
-4.13488763346014e-05
-3.16125597466859e-05
-3.14804369909106e-05
-2.44625515846152e-05
-4.23939027183292e-05
-3.24363889559924e-05
-1.90714327467814e-05
-3.52866244555531e-05
-3.97804539206852e-05
-3.86718770134736e-05
-2.06673399836652e-05
3.84239571252052e-06
-1.3991923723125e-05
-1.83018653790584e-05
-2.05135706182961e-05
-3.92599114966894e-05
-8.54926301410342e-06
-1.45957796444096e-05
-3.5000706059058e-05
-2.25413974911051e-05
-9.14971922780324e-06
-1.71912389464322e-05
-1.33568303502263e-05
-2.57434622045826e-05
-4.85239673323605e-05
-1.9839706930188e-05
-2.63008366658361e-05
4.31664675934194e-06
-2.50116714853756e-05
-1.01147762022172e-05
-3.63884838773035e-05
-1.923789513805e-05
-2.22834592406235e-05
-3.49541956891449e-05
-2.80299995813314e-05
-1.14158362103861e-05
-7.05434827148061e-07
-2.52274534795113e-05
-3.0851512994483e-05
-3.76505796418238e-05
-3.08839878002619e-05
-9.64911256384642e-06
-3.84583631878955e-05
-1.18216518506564e-05
-8.14950570540427e-06
-2.03911901068802e-05
-2.85636531242056e-05
-3.65583812519141e-06
-2.79028158872592e-05
-4.05641569290722e-05
-3.48095035045754e-05
-2.63313288668938e-05
-1.31491042806349e-05
-3.28910818018904e-05
-3.28810853960076e-05
-2.3814107015933e-05
-2.64856508688913e-05
-2.55262723791895e-05
-1.18435781819237e-05
-7.72615064049693e-06
-4.04922267627058e-05
-2.1510952591148e-05
-3.61954892655633e-05
-2.73892793065611e-05
-7.34568654794687e-06
1.43741046931154e-06
-1.45336704190891e-05
-1.02037496745891e-05
-3.6494468911012e-05
-2.59238530125962e-05
-1.81564842369844e-05
-2.05127532817805e-05
-3.75076544583946e-05
8.98541466003222e-06
-4.03403469068357e-05
-1.21939554404233e-05
-1.23518261625617e-05
-5.55214921643587e-05
-3.54500865639539e-05
-4.53130835581701e-05
-1.475314942151e-05
-2.08074943433017e-05
-1.41391970509827e-05
-2.2435293058717e-05
-3.80233816056348e-05
-7.05627375107864e-06
-9.58615921688894e-06
-2.47452647620799e-05
-4.01748874378319e-05
-3.91025814507595e-05
-3.27024445353356e-05
-3.23236936545194e-05
-3.76302182171121e-05
-1.21059508868609e-05
-3.20438298927655e-05
-3.09795411662975e-05
-1.90775601468198e-05
-2.98857831311493e-05
-2.5917916103188e-05
-1.80140474701822e-05
-2.12109932925426e-05
-2.81651578937297e-05
-2.42759570520099e-05
-2.79787919463422e-05
-3.39636427356445e-05
-2.63365045374277e-05
-1.05233306001427e-05
-1.46108336024373e-05
-3.77262043815696e-05
-3.69399056371901e-06
-2.67901386192812e-06
-3.3705159167433e-05
-2.13168119963686e-06
-2.50069007864602e-05
-1.3020958485298e-05
-1.66142314246698e-05
-8.72288424434224e-06
-1.50981927326365e-05
-1.5591241412032e-05
-3.09425201649163e-05
-1.4351140362601e-05
-1.02934560033086e-05
-2.01172074142035e-05
-1.68526021971568e-05
-4.84607030503963e-06
-3.93761232700923e-05
-1.43144579179274e-05
-1.57363658347325e-05
-9.32293988080594e-06
-2.00230357376052e-05
-1.70863380070404e-05
-2.80212162749656e-05
-2.31868663083534e-05
-1.95223106125462e-05
-4.93680680613572e-05
-2.77344432698741e-05
-2.20259432999791e-05
-3.54379532669651e-06
-3.96574689994512e-05
-1.49894509697602e-05
-3.2391050555805e-05
-4.60648529956261e-05
-2.37131876245788e-05
-1.53654782951443e-05
-1.04699881754204e-05
-4.14196552993673e-05
-3.6303839184101e-05
-4.61493021045222e-05
-7.20214773903289e-06
-8.31306137026164e-06
-1.92624067853401e-05
-2.66525117248534e-05
-1.8198118719667e-05
-1.80140957936357e-05
-2.40013518199156e-05
-3.25823958493341e-05
-2.65525867510977e-05
-3.14486552758252e-05
-2.53771306956596e-05
-2.65895788371399e-05
-3.96839372036144e-05
-4.54919969404341e-05
-2.24341173201232e-05
-2.20446734681697e-05
-9.5266544690574e-06
-1.79405748142196e-05
-2.45099214059756e-05
-3.04545019974287e-05
-2.31750083529089e-05
-6.63656462747258e-06
-3.38176368289197e-05
-3.09287466828348e-05
-2.35764602379554e-05
-1.42736236992874e-05
-1.53378065452904e-05
-1.69977089385383e-05
-3.32366177769198e-05
-2.49018357598824e-05
-4.62605267884874e-05
-2.32142391410379e-06
-2.76379616730153e-05
2.11399121292025e-06
-2.30429532112097e-05
-3.37033088065623e-05
-2.57081303277453e-05
-1.60328818502842e-05
-2.03573534012459e-05
-3.27594676500979e-05
-1.59064145226771e-05
-1.9587784258437e-05
-3.84271792286578e-05
-7.91242641768112e-06
-1.53462152625836e-05
-3.52624422425905e-05
-3.40153745947922e-05
-3.22776163185294e-05
-3.45751945293684e-05
-3.21541962156916e-06
-1.26734217130722e-05
-9.51022411189409e-06
-5.75154458003823e-06
-2.19487189460071e-05
-2.87910962701478e-05
-3.71996838986341e-05
-1.6655756323567e-05
-2.43594751045797e-05
-1.17803461426116e-05
-2.30768366272443e-05
-5.11050310860711e-06
5.49001118510108e-06
-1.51491701071874e-05
2.20379569963078e-06
-1.42499886491311e-05
-3.37114702237789e-05
-2.86110270135549e-05
-4.02801367872091e-06
-3.10609159848505e-05
-2.66052899235422e-05
-1.64106633939892e-05
-2.21425140582424e-05
-9.05973017949333e-06
-1.2980771151072e-05
-2.31431317010708e-05
-8.80370520494262e-07
-5.51398563566737e-06
-2.64639345374274e-05
-3.57455291033323e-05
-9.1626180474165e-06
-2.65104862530451e-05
-2.70094565310734e-05
-1.24905090224061e-05
-1.8908316868701e-05
-2.37938518340164e-05
-1.12510316546526e-05
-1.92045869679451e-05
-7.15344439151979e-06
-2.61582434330638e-05
7.67235313479519e-07
-2.03229873720507e-05
-2.6148629316852e-05
-6.16543985635072e-06
-1.19979932047094e-05
-4.76837903812089e-06
-1.63472478746905e-05
-2.4306502755727e-05
-7.46349315733758e-06
-2.79232130023271e-05
-3.00565220206877e-05
-3.61885797876689e-05
-4.86469060821677e-06
2.02786086684499e-06
-3.01013410359409e-05
-2.3358602207411e-05
-2.09098093801585e-05
-1.74437242442352e-06
-4.13522762739276e-05
-9.76247640283371e-06
-1.48184995880431e-05
-2.28461224778548e-05
-1.70640230116615e-05
-3.86606238055009e-05
-2.28345141091941e-05
-2.82825150380003e-06
-1.25664366311105e-05
-2.63336195589706e-05
-1.31042679366086e-05
-8.14189632364562e-07
-3.75122598666797e-05
-2.77428123803562e-05
-6.56293159695356e-06
-1.71192941298905e-05
-2.66820118891634e-05
-7.95322753923197e-06
-1.26532490444762e-05
-2.0884289640482e-05
-1.20085247409358e-06
-2.81107215597178e-05
-7.54959786816059e-06
-1.23398457549552e-05
-2.08484830204817e-05
-1.19601384573227e-05
-1.40523062081618e-05
-2.30512196862323e-05
-1.85136774763117e-05
-1.63506868525859e-05
-2.20278319384134e-05
-3.51315320720861e-05
-1.31329673143071e-05
-3.74104458711028e-05
-1.91104838514057e-05
-6.88674613130987e-06
-8.20830058684648e-06
-9.92148601733697e-06
-2.42329038719481e-05
-2.32650835897946e-05
-9.44088051570383e-06
-2.29499297204376e-05
-1.89147659154691e-05
-3.00602478348793e-05
-1.92562313466239e-05
-2.74079742800665e-05
-3.5519604149914e-05
-1.76176728911682e-05
-1.73892160172269e-05
-2.4346084632335e-05
-2.91350961722125e-05
-1.80560824221178e-06
-8.58598372967782e-06
-3.05519333704095e-05
-9.52897256013e-06
-2.7121929601008e-05
-4.91280296014153e-05
-2.41125712217606e-05
7.54706405917257e-06
-3.02752310096433e-05
2.56338950626826e-05
-3.14067619525877e-05
-7.72641925471723e-06
-4.10513075449842e-05
-2.97203498541059e-05
-1.47895799918089e-05
-2.44066722856957e-05
-1.94583909409146e-05
-1.54246920144437e-05
-8.94187916017724e-06
-4.63988309441248e-05
-3.84744743283875e-05
-3.60303803022709e-05
-1.7905123136129e-05
-3.16588571930776e-05
-3.61354299923958e-05
4.1964350652166e-06
-3.59877604501263e-05
-1.33977042028891e-05
-1.78776518126807e-05
-2.5527861420047e-05
-3.49315760128326e-05
-8.00533667634802e-06
-3.58184563353611e-05
-1.47876163908321e-05
-3.69993055416818e-05
-3.03061313605877e-05
-3.81428018078423e-06
8.57657085811516e-06
-1.14822794688263e-05
-2.76077131365839e-06
-1.21753686437219e-05
-2.44432697669136e-05
-2.31915448936446e-05
-4.39016103718041e-05
-3.46587371455865e-05
-3.7561093603133e-05
-6.98677472031703e-06
-1.81483683499525e-05
-1.90863944312227e-05
-2.53020297773146e-05
-1.21035159330867e-07
-1.40602316902663e-05
-2.79928427580535e-05
-3.59299510381283e-05
-1.66519446969062e-05
-1.1168464887862e-05
-1.70135890519411e-05
-2.14376609744844e-05
-2.1137836631053e-05
-2.78568303564339e-05
-4.96170379158425e-06
-6.86887171378126e-07
-3.43917479149933e-05
-2.20654198309647e-05
-3.7854156235972e-05
-5.88507159529998e-06
-3.1585221816397e-05
-1.25984748292499e-05
-2.97551648725522e-05
-1.28165414332622e-05
-1.17496463510947e-05
-1.82785200121425e-05
-1.89346297920427e-05
-1.97166849665106e-05
-2.53692071513528e-06
-3.53256708130563e-06
-2.06559196483259e-05
-1.79494167249618e-05
-3.26572560073605e-05
-2.8659895606875e-05
-2.44077372937068e-05
-1.78525081596409e-05
-1.36496536804749e-05
-7.16091718224583e-06
-2.72440860912404e-05
-1.8074507146564e-05
-2.69902027517095e-05
-1.13939214997348e-05
-2.22697769659342e-05
-2.66273949850097e-05
-1.1493823848845e-05
3.2360093260338e-06
-8.06331872126327e-06
-2.03721237164077e-05
-3.32807081278429e-05
-2.29310262356437e-05
-1.6528952552891e-05
-1.47699525397084e-05
-1.87364471342862e-05
-6.53875613742289e-06
-2.21583592524438e-05
-2.30294871942473e-05
-2.50180508626148e-05
-1.78285143053014e-05
-1.99021866881252e-05
-2.80660990524151e-05
-3.09410260723119e-05
-2.21422770300169e-05
-7.78282025111692e-06
-4.31496136448712e-05
-1.57982203127483e-05
-1.97585538581035e-05
-3.33567926591006e-05
-9.05150785324118e-06
-1.29234304319892e-05
-3.31493109200868e-05
-1.87347585120423e-05
-3.624154770242e-05
-2.19199560897649e-05
-1.90701039026467e-05
-3.31829872672484e-06
-2.42528362264173e-05
-1.85973986094247e-05
-1.88025280044423e-05
-1.89621223560907e-05
-7.70788217368079e-06
-2.04704668861025e-05
7.09705737946982e-06
-2.02254390373053e-05
-2.30611077553569e-05
-1.28894740346468e-05
-2.83624539271039e-05
-1.25665294888887e-05
1.29492259502367e-05
-1.22924390266806e-05
-3.9556868973206e-05
-1.51659666504438e-05
-4.23273635922513e-06
-4.0281834543414e-05
-2.16658834819029e-05
-2.56549768505712e-05
-2.62687569520918e-05
5.1398353443766e-07
-1.67622366498929e-05
-1.50687085191891e-05
-1.70044553513728e-05
-1.93362625416565e-05
-3.37158323645163e-05
-3.88514057394306e-05
-2.10961587704196e-05
-1.22770590466012e-05
-1.44896127227801e-05
-7.50872193125545e-06
-3.97837268643375e-05
-1.98969213147124e-05
-5.23385840047172e-05
-7.59877322285961e-06
-2.26619807118899e-05
-4.29728744365175e-05
-4.6043821393025e-06
-1.4522811407959e-05
-1.71406906210198e-05
-1.28960777950064e-05
-1.78958197506549e-05
-1.06353177250238e-05
2.67101054613336e-06
-6.03166576947772e-06
-2.85024990732159e-05
-1.7862684277581e-05
-1.54503295678873e-05
-2.87024510259868e-05
-1.78113787138905e-05
-3.23698085707841e-05
-3.29096218349377e-05
-1.17662941991853e-05
1.49792662932468e-06
-1.11696357259202e-06
-5.07487736716279e-05
-4.01499846157321e-05
-3.67607634783388e-05
-2.85657574929944e-05
-7.33962241080237e-06
-1.52854468908015e-05
-3.44413526229747e-05
-9.16731713520771e-06
-4.46122922766604e-05
-2.17685236764957e-05
-2.01526068972032e-05
-1.12996596769349e-05
-1.58409760801041e-05
-2.28125152145753e-05
-2.58041389883403e-05
-3.61841830389402e-05
9.3293555104227e-06
-3.75791184654469e-05
-8.42377067477381e-06
-1.57023642978666e-05
-1.62164317471991e-05
-6.75796768395702e-06
-1.37567191054738e-05
-9.90680110297209e-06
-2.77110360608365e-05
-1.67183110813458e-05
7.00596542384755e-06
-3.08799179019944e-05
-1.85851712947057e-05
-3.1446690150384e-05
-2.83508305692722e-05
-1.88913619754414e-05
-3.71295804398408e-05
-2.23723063925956e-05
-1.13095383274394e-05
-8.86191425703434e-06
2.08904204280051e-06
-5.16071696920186e-06
-2.28773366252702e-05
-1.14417540931978e-05
-2.57496987218466e-05
-6.27399641355039e-07
-3.31803864854691e-05
-8.53356833209023e-06
-6.32232328676929e-06
-2.26056741223385e-05
-2.31720285845076e-05
-2.51614721586629e-05
-1.57959350919022e-05
-1.06498127679191e-05
-1.3817878526119e-05
-3.20339585628211e-06
-3.07318964937517e-05
-9.07895198587912e-06
-2.61958203159285e-06
3.07029950939788e-06
-2.05486134352508e-05
-2.17044239852706e-05
-2.28125257458322e-05
-9.3374109105172e-06
-2.30672197882961e-05
-1.75202159647492e-05
-1.52183981539137e-05
-1.64841160796856e-05
-1.73100968243714e-05
-1.04094304210971e-05
-1.10276304063393e-05
-2.8378852294135e-05
-1.11553487130368e-05
-2.189759235485e-05
-1.26995795472947e-05
-1.46881282728505e-05
-3.33675869950046e-05
-3.35265829402655e-05
-1.30288767696512e-05
-1.6361190973055e-05
-3.84991492786466e-05
-1.97285218668009e-06
-3.34266139850312e-05
-1.37482884966044e-05
-3.87721032452809e-06
-3.84150445493126e-05
-2.73405857627797e-05
-2.48184678200299e-05
-3.6066458731723e-05
-2.3986756462975e-05
-4.16791430969799e-05
-2.08265391076392e-05
-3.77958855973072e-05
-2.90379959764165e-05
-1.95031135096871e-05
-3.29795222417231e-05
-1.22868875466204e-05
-2.00630793998862e-05
-2.6363301418414e-05
-3.36131862878181e-05
-2.73167031835234e-05
-2.26870919755151e-05
-1.72406594308834e-05
-1.57409180160482e-06
-7.71169983105343e-06
-2.08892689569676e-05
-2.78121723953275e-05
-1.66548812825983e-05
-2.31413112410682e-05
-2.8251495438923e-05
-3.27309940267901e-05
-2.6912513453613e-05
-2.69323971045524e-05
-2.28842859251344e-05
-2.69206916426313e-05
6.50170713777007e-06
-1.14696833847007e-05
-1.37285234939491e-05
-2.23060525557789e-05
-2.65201926118401e-05
-2.48127769811841e-05
-2.02791839503863e-05
-1.66283520578944e-05
-3.31426991714259e-05
-4.71640525457159e-06
-4.57906379390246e-07
-2.44180084673959e-05
-2.32907970848174e-05
-4.08790725018706e-07
-1.39412058537514e-05
-1.26525236194708e-05
-2.30442250202237e-05
-2.56106918485781e-05
-3.43126652812361e-05
-1.90510205889377e-05
-2.13755216580903e-05
-1.42844193395217e-05
-3.35462550210253e-05
-1.30228054666096e-05
-3.63708765285841e-05
-1.53418353842079e-05
-8.82695146393488e-06
-1.17162639030025e-05
5.00242071006552e-07
-2.39218879912116e-05
-1.84021750231837e-05
-2.90746147365509e-05
-2.35492134765424e-05
-1.37347478636626e-05
-1.03806485712974e-05
-3.55683634306502e-05
-2.53494731738239e-05
-3.10469169346581e-06
-1.37661537690345e-05
-3.06836829140989e-05
-1.65546133140659e-05
-1.19580250230586e-05
-2.20938815363231e-05
-4.0057206139054e-05
-1.18199109860318e-05
-2.56478692038149e-05
-4.79196559268782e-06
-2.4663568378008e-05
-2.59048745472823e-05
-3.24722478401156e-05
-1.37212008754762e-05
-2.19172404975431e-05
-3.96855907056578e-05
-3.00631886510697e-05
-2.23030924995411e-05
2.30666675999576e-06
-3.21464110285825e-05
-1.60395841862796e-05
-1.94703876265758e-05
-4.95870027551388e-05
-2.89977681806877e-05
-9.7786395561453e-06
-9.01677964810004e-06
-2.46856243758105e-05
6.55788982292523e-06
-2.68522353946098e-05
-2.05798017965483e-06
-2.29653140869788e-05
-4.00739674999145e-05
-4.2062024337431e-05
-1.39666323449952e-05
-3.86555975328903e-05
1.15640900551652e-05
-2.93548603191232e-06
-2.94808999039891e-05
-1.99974998257201e-05
-4.13953954052046e-05
-1.25891002519299e-05
-3.32445349896675e-05
-1.44460760983622e-05
-2.54406913395983e-05
-2.63963858087574e-05
-9.35560182632427e-06
-5.75356043835999e-06
-3.55801359771623e-05
-1.81009542028789e-05
-5.62901049024036e-06
-1.82414189202525e-05
-2.00166334063294e-05
-1.67671333738433e-05
-1.66233658808493e-05
-3.21577032115836e-05
-3.72305263320636e-05
-3.7031773789556e-05
-3.01628038228235e-05
-3.14980380953096e-05
1.98443982126243e-06
-1.92740437003117e-05
-2.59647108624973e-05
-4.05181941779216e-05
-1.34200670517624e-05
-2.11307695086145e-06
-3.99778088501241e-05
-1.87753170278039e-05
-1.87653975731794e-05
-3.51739798660298e-05
-3.30442733524535e-05
-5.01324080147114e-05
-2.59120177562801e-05
-1.38748690436221e-05
-1.28470014432508e-05
-2.95935696169514e-05
-1.23059509617305e-05
-1.07424818790793e-05
-1.2318070996605e-05
-1.18246658132304e-05
-1.70693998745656e-05
8.65084120008257e-06
-1.83544919590081e-05
-7.49812387587918e-06
-2.21029715825644e-05
-2.26477750126159e-05
-3.63626003996439e-05
-3.49431289108645e-05
-1.34325525888129e-05
-2.93160779261476e-05
-8.11396238766971e-06
-3.24609719927539e-05
-1.21128549825747e-05
-1.96450375700001e-05
-3.7462887348344e-05
-1.38379650620343e-05
-3.02313923513674e-05
-1.19282056030592e-05
-1.65666789240719e-05
-3.38391900404991e-05
-2.82928113045216e-05
-2.6914019076848e-06
-2.78972958325547e-05
-4.93626551994927e-05
-3.28201569901138e-05
-3.20546668058514e-05
-1.45440188338091e-05
-2.30756798775013e-05
-3.78050434294381e-05
-2.07799107891214e-05
-1.60989958591627e-05
-2.05620319659376e-05
-2.24413883326712e-05
-1.74053315269264e-05
-3.69788235779191e-05
-4.2281235428596e-05
-8.61113072892762e-06
-1.98587214187545e-05
-1.35797190387033e-05
-3.71374535900773e-05
-2.56330859257768e-05
5.45393470902875e-07
-1.57496704631059e-05
-1.3041983683922e-05
-3.84821112808046e-05
-1.74829618420513e-05
-1.8793819943347e-05
-2.58582026844575e-05
-2.08887600214415e-05
-9.46343642825208e-06
-2.99825559331891e-05
-4.49557140637773e-06
-1.45822458723979e-05
-1.03766764974149e-05
-2.6643721117805e-05
-1.72202931253079e-05
-2.15526877317528e-05
-2.60123850920608e-06
-3.12028116224373e-05
-4.90122130150267e-06
-1.11499372448746e-05
-1.62923428322283e-05
-5.59327661574909e-06
-4.20779440358459e-05
-5.21903911086242e-05
-4.14436652196184e-05
-2.12749395913286e-05
-4.3138310540806e-05
-2.11091643235757e-05
-3.36732484845685e-05
-3.00524643605062e-05
-1.68130389201225e-06
-4.60780959615795e-05
-2.66645747143062e-05
-2.65519701375698e-05
-1.78308119209596e-05
-8.99263263293067e-06
-1.32810988610746e-05
-2.52806994099985e-05
-1.42996764266038e-05
-3.35070975355788e-05
-8.26238502356258e-06
-1.51440341397499e-05
-1.07085532530398e-05
-4.87070888895912e-05
-1.21430557865073e-05
-2.67292957779387e-05
-2.18857081814456e-05
-2.29672977674376e-05
1.28529494749384e-06
-3.99225350110033e-05
-2.07971096456673e-05
-9.50917878308229e-06
-2.3489048887597e-05
-3.67768119101462e-05
-3.66724154720534e-05
-2.73567163896328e-05
-2.24196640207866e-05
-1.93632522439142e-05
-1.80672960454072e-05
-2.88227351514569e-05
-2.95198994591947e-05
-1.19080067354371e-05
-1.77015596929956e-05
-3.28886354096498e-05
-1.10029550371289e-05
-1.46048035032347e-05
-2.87666947215455e-05
-5.61356287130881e-06
4.41351738850129e-06
-1.86636491187752e-05
-2.63666321156376e-05
-2.46295634330815e-05
-1.37527060541101e-05
-2.51261450982654e-05
-3.33134495262646e-05
-1.95176264199038e-05
-2.55888835484046e-05
-1.84016250970025e-05
-1.10912590836253e-05
-2.40426745147092e-05
-1.9263519112749e-05
-2.66004177515899e-06
-3.40051822403359e-05
-2.72264131971741e-06
-2.93809052461127e-06
-1.28910006795069e-05
-2.27531959844682e-05
-1.91682749460697e-05
-9.54869313803927e-06
-2.22424256657968e-05
-2.28433901054148e-05
-1.67183365069957e-05
-2.37787059384606e-05
-3.91359242901381e-05
-9.49452239916456e-06
-3.15287239290044e-05
-5.22384082479864e-05
-1.93741277866282e-05
-1.58145497674442e-05
-1.31777057199211e-05
-2.93346939150285e-05
-1.53901251770936e-05
-2.25571102018493e-05
-2.14809711312801e-05
-2.74082351172816e-05
-3.17246892328565e-05
-2.15336711262137e-05
-6.2480518094123e-06
-3.05637764245798e-05
-4.06486351524882e-05
-2.6772038129414e-05
-1.97896738646337e-05
-2.810298101548e-05
-2.37057328867123e-05
-2.18497183288015e-05
-2.53577865064368e-05
-3.35832199352413e-05
-1.5187628000613e-05
-1.98584370040797e-05
-9.40195683349298e-06
8.77041729256083e-06
-1.50906867230917e-05
-3.44927004204268e-05
-1.77066938472794e-05
-3.33679208069309e-05
-4.37012608232458e-05
-2.32267672757055e-05
-2.15920872505869e-05
-9.79903612686271e-06
-1.31357902936487e-05
-9.37926160279111e-06
-1.73306747639171e-05
-5.24861128634779e-05
-1.01623442995088e-05
-1.38621662783319e-05
-2.5951358861762e-05
5.36743578466954e-07
-1.95766219632549e-05
-2.08265028309171e-05
-4.20738934919268e-05
-4.05982356856983e-05
-3.14368851101152e-05
-3.1212813758696e-06
-2.82498853489526e-05
-4.27463442803495e-05
-2.90315553874791e-05
-2.99212169617964e-05
-1.03367753147302e-05
-1.75288516720291e-05
-3.01096616237965e-05
-5.12722705997008e-06
-1.70026894462374e-05
-2.78378503160197e-05
-4.10436506394302e-05
-4.16837015161122e-05
-1.5909671545109e-05
-2.49508571569863e-05
-2.96505739287582e-05
2.37534929230542e-06
-2.14084049701797e-05
-1.23030186010152e-05
-2.07801668622184e-05
-2.76440993594811e-05
-2.7122254203564e-05
-1.77052323569699e-05
-9.93364450682563e-06
-1.46494192418527e-05
-1.94769424298283e-05
-2.33390266659253e-05
-1.42145106053732e-05
-1.06997614684859e-05
-5.77659661679109e-06
-2.31630271368984e-05
-2.11647843276084e-05
-2.88203336125898e-05
-1.74797463313539e-05
-5.02679938179862e-06
-3.72700832429202e-05
-2.87259655698966e-05
-9.62910697676998e-06
-1.37905459876688e-05
-1.78952602782643e-05
-1.3713665893258e-05
-1.47066447131765e-05
-2.74534270265538e-05
-1.79334872599821e-05
7.56401828578327e-06
-1.58468517509109e-05
-3.39874712698079e-05
1.13086140364576e-05
-1.33186276358939e-05
-1.19776390072279e-05
-1.97984358158079e-05
-3.05827257113941e-05
-2.69587797661794e-05
-1.77771172477972e-05
-1.63709746553453e-05
-1.67149749245749e-05
-4.32094940688575e-05
-3.20026107605538e-05
-9.86109883733969e-06
2.22872339513966e-06
-2.0381901775321e-05
-1.29175251784141e-05
-3.1494349786984e-05
-2.05102276813296e-05
-1.24449297533425e-05
-4.05670650957391e-05
-3.36288758589665e-06
-7.28960275887614e-06
-4.56052067565747e-05
-2.18038178678533e-05
-2.18632353797286e-05
-1.63751868291928e-05
-2.59126158859097e-05
-2.44783812983637e-05
-2.08929419935618e-05
-1.5073413952865e-05
-2.06369016549722e-05
-3.44493033859791e-05
-2.10570079414418e-05
-2.17098639540434e-05
-8.15027255600362e-06
-3.20480733726038e-05
-3.26908067874042e-05
-3.53059833095939e-06
-6.52698278606082e-06
-2.58759930340913e-05
-2.20197458470426e-05
-3.39326512192291e-05
-3.16266981187175e-05
-3.73188863790521e-05
-9.54331791662562e-06
-1.79683622399066e-05
-2.13438111832298e-05
-3.94636437354977e-05
-2.79365982650879e-05
3.88354965680325e-06
-1.75641909135338e-05
7.88684966900768e-07
-9.85504493080489e-06
-7.29419839145402e-06
-2.67067345801401e-05
-1.16384315454505e-05
-3.24796698612709e-05
-2.05425193056873e-05
-1.32131084906765e-05
-2.01521225183646e-05
-1.64133295569141e-05
2.98766431007339e-06
-2.42213834526786e-05
-1.76811894598582e-05
-1.11932101236067e-05
-1.18979010502647e-05
-3.57242945053502e-05
-1.68861062221509e-05
1.07227427876923e-05
-1.37593225512179e-05
2.20287762449031e-06
-1.29343343687022e-05
-1.48866119397822e-05
-3.58404121403697e-05
-1.96079475665934e-05
-1.94821798242251e-05
-1.33169950702741e-05
-2.9502549265614e-05
-2.19792862912617e-05
-2.24762724466797e-05
3.44522611181334e-06
-9.78574325744403e-06
-1.02076665066607e-05
-4.43673072373645e-06
-2.45250185466789e-05
-3.49086362712198e-05
-3.45703397015762e-05
-2.06250938005285e-05
-7.84022397827264e-06
-3.60271190636647e-05
-2.42860777329914e-05
-2.61537660423464e-05
-3.16093937462001e-05
-1.43249517435628e-05
-3.60519537102958e-05
-3.22300978987938e-05
-3.17320897397178e-05
-1.8627948958891e-05
-1.66620280613427e-05
-3.45212081484399e-05
-2.93445358550153e-05
-6.72068662015805e-06
-2.08262644386188e-05
3.28472700269052e-06
-2.67475344293623e-06
-2.90709690795898e-05
-2.42729850621095e-05
-2.42592720935083e-06
-1.41619995472886e-05
-3.10180533138365e-05
-3.67548014942345e-05
-1.14246965922775e-05
-2.67690880790322e-05
-2.84682892911083e-05
-3.09435276927191e-05
-4.44462327069356e-05
-2.07498074810732e-05
-5.3296074507427e-06
-2.26981721363554e-05
-5.20466220042264e-06
-1.45630119716097e-05
-1.51174689288642e-05
-8.98037274398527e-06
-2.39519051397569e-05
-3.46797426780741e-05
-2.11600848201959e-05
-2.07787175829855e-05
-2.72182841393165e-05
-2.52598119652427e-05
-7.85697381754935e-06
-1.75729183492819e-05
-2.97767150801751e-05
-1.18431598652568e-05
-3.84951603391513e-05
-3.29786885494962e-05
-8.19870589419759e-06
-1.20782807818798e-05
-2.17735609290431e-05
-3.12524948650726e-05
-2.35341457519658e-05
-2.88632030924901e-05
-1.01049811358072e-05
-4.03587547439992e-05
-3.3701182697938e-05
1.25592279499731e-05
-2.19537216130579e-05
-1.47756183402455e-05
-1.80199063058581e-05
-3.37956330006814e-05
-2.34804251238299e-05
-1.96199541076888e-05
-5.26272977545633e-06
-1.83601171768506e-05
-1.68415071655616e-05
-5.86270426304938e-05
-2.03869456657596e-05
-3.07778836633239e-05
1.2197927863747e-07
-1.53088651321065e-05
1.31143283715501e-06
-3.26656260841781e-05
-1.49257814271936e-05
-2.50730907941464e-05
-2.12961052296188e-05
-2.12676131245074e-05
-6.24827124253028e-06
-8.35707262056368e-06
-2.76807970485887e-05
-1.78375121748113e-05
-3.31756037170039e-05
1.53625726647463e-05
-2.73306322979135e-05
-1.51371851940544e-05
-2.36871887132487e-05
-3.62085020247542e-05
-3.36862396877251e-05
-2.26028860304473e-05
-3.01264491464408e-05
-1.06571768504272e-06
-2.68794310013229e-05
-4.00500159291496e-05
-2.36208401895371e-05
-4.03907735860745e-05
-8.41932004104004e-06
-3.61307048411519e-05
-2.20120196354352e-05
-2.602914887475e-05
-2.81013176084412e-05
-1.48792430599135e-05
-2.39095318000211e-05
-4.75673572083608e-05
-2.28403956971718e-05
-3.92306203232511e-05
-3.20084808374438e-05
-1.97550126325742e-05
-1.57547638894328e-05
-2.90858734736423e-05
-2.40654713735365e-05
-1.61280961762261e-05
-4.18738479143451e-05
-3.2291988559837e-05
-2.20496936398229e-05
-9.6241004450905e-06
-1.77834093703669e-05
-1.00008353609577e-05
-2.66883284569357e-05
-1.13821868181724e-05
-2.89997364328937e-05
-3.5510737249473e-05
-2.21637227032944e-05
-2.16308227890472e-05
-2.05051331153916e-05
-2.87742058471114e-05
-2.32263137575761e-05
-1.31977670168005e-05
-1.72172668139665e-05
-3.96461677877109e-06
-1.10848306744183e-05
-1.86103161588598e-05
-1.26067776590278e-05
-2.13927657671073e-05
-2.32152822612944e-05
-6.45204112418213e-06
-1.85449654909557e-05
-2.11394802277629e-05
-1.39414913600585e-05
-2.2759600047476e-05
-1.96957366291096e-05
-4.14374863984855e-05
-8.42846839013403e-06
-1.48774166610608e-05
-7.95780531617694e-06
7.85292221634785e-06
-8.24271787851337e-06
-3.58256915081411e-05
-2.83469853953267e-05
-1.74043203129106e-05
-2.83080807315156e-05
-1.59688803698813e-05
-3.50905976016749e-06
-6.24441971859021e-06
-2.48325802906715e-05
-1.48994857591345e-05
-3.18224993063613e-05
-1.63119365526228e-05
-3.90671296155426e-05
-1.33871709054156e-05
-3.91593374771916e-05
-3.17340063935861e-05
-4.3446013019942e-05
-1.98803064652234e-06
-2.24388209082708e-05
-2.66693914072913e-05
-1.5269357389049e-05
-2.3656491599978e-05
-2.42272713852261e-05
2.34419211268983e-06
-7.91722631143287e-06
-1.83064397997774e-05
-3.39365177827925e-05
-3.8567194465336e-05
-3.21002773165108e-05
-4.86083104200181e-05
-1.61527457844718e-05
-5.30033576882256e-06
-2.17481890572335e-05
-7.96102990374272e-07
-3.88227893601533e-05
-5.61490690740786e-05
-3.71718777969402e-05
-2.37146594475664e-05
-1.39138146162936e-05
-4.12020738207911e-06
-7.18346468151973e-06
-2.91060623843502e-05
-2.88453663916156e-05
-3.3294891434727e-05
-1.92349833970056e-05
6.42861882167514e-06
-5.5697764902957e-05
-1.50503110387581e-05
-2.77116001789629e-05
-2.03480426306724e-05
-1.69507757386994e-05
-2.38349302697575e-05
-3.10559857387785e-05
-3.00102285667125e-05
-3.58433638074485e-05
-1.58842949012985e-05
-2.43530565842658e-05
-3.05222586000035e-05
-1.0614153449896e-08
-2.19700763650232e-05
3.08160033648839e-06
-9.80145280923927e-06
-2.72888509935569e-05
-1.29082943696781e-05
-2.44931658425365e-05
-2.57240453670135e-05
-1.76739213953651e-06
-3.83244532645112e-05
-2.10760633967229e-05
-3.54703431617879e-05
-1.58327854883971e-05
-1.38871474157296e-05
-1.17329208022155e-05
-2.39201417648229e-05
-1.87416703632662e-05
-1.22986607525063e-06
-1.96521793339391e-05
-2.84280228169632e-05
-2.86786695814684e-05
-3.89274535411349e-05
-1.12128526898026e-05
-2.42140328107225e-05
-1.94705151955819e-05
-3.0669221090633e-05
-1.6733310311481e-05
-2.40393783020632e-05
-4.32697878014856e-06
-2.44920595147876e-05
-9.11096941099611e-06
-1.61249539666377e-05
1.10232377489942e-06
9.88941418876158e-06
-2.04666750410834e-05
-2.42509363395387e-05
-2.86091960335766e-05
-3.20606304789221e-05
-3.61182423537274e-05
-3.21937852937775e-05
-3.58755020134403e-05
-3.07776833666593e-05
-1.60862337031139e-05
-1.27647006434542e-05
-3.47794308149266e-05
-1.85319350441942e-06
-1.51365335501426e-05
-2.73054448307593e-05
-3.80092261085831e-05
-3.63694687641457e-05
-1.92187032657875e-05
-1.48202248536458e-05
-3.55488932430412e-05
-3.51797463549987e-05
-1.20258694615479e-05
-8.36123999840142e-06
-2.78386127693074e-05
-9.79325951745849e-06
-3.27229696962595e-05
-2.25468673458568e-05
-3.07066854854241e-05
-2.18675862688598e-05
-1.70771305300704e-05
-2.65966676885394e-05
-1.30518004848666e-05
-3.19866489454695e-05
-1.77250378744326e-05
-3.14811367500587e-06
-3.27151850781924e-05
-3.85255944186612e-05
-1.61868146190375e-05
-1.85726951622579e-05
-1.03322655842171e-05
-3.20201255071953e-05
-1.45188397112745e-05
-2.38855433193588e-05
-2.12434376287333e-06
-9.04320977170265e-06
-1.68416251991715e-05
-1.28225418711128e-05
-3.62929998974069e-06
-2.91359696536947e-05
3.26970742792728e-06
-1.48138684280871e-05
-2.00331429317658e-05
-1.22200854859469e-05
-1.18189956851955e-05
-3.24474491519263e-05
-4.07550421126668e-05
-2.47101359886498e-05
-2.44035578692878e-05
-1.37175741817071e-05
-3.31453531911398e-05
-4.59046207173483e-06
-3.45012168345529e-05
-2.13067532015987e-05
-2.391176694591e-05
-2.08736099488299e-05
-3.48900123750654e-05
1.76754153325817e-06
-9.57404703715663e-07
-3.93477530561229e-05
8.51313203645811e-06
-3.74997349259181e-05
-3.42114346279565e-05
-2.54753465458545e-05
-7.15698664508785e-06
-2.38452785717338e-05
-2.82848542921336e-05
-2.44884586947604e-05
-5.24356766414234e-06
-3.01353916448321e-05
-1.75187854434172e-05
-9.61736984939774e-06
-1.22027517327759e-05
-3.24461143949743e-05
-7.61601357232449e-06
-1.5399097691163e-05
-1.60167156948483e-05
-1.05682160425838e-05
-1.74491007261699e-06
-1.70266489461778e-05
-1.6984858604346e-05
-3.93357747529488e-05
-1.87907820760121e-05
-6.11869517974009e-06
-2.31259695474692e-05
-2.71570582885848e-05
-1.52984945206061e-05
-2.84680160229668e-05
-7.94985609303641e-06
1.10476374002334e-06
-1.88629879843949e-05
-5.45545940669112e-06
-2.61836026079592e-05
-2.52364532476107e-05
-2.57053514538388e-05
-2.01500513821223e-06
-3.3302488276745e-05
-2.50432098897716e-05
-4.43327601136628e-05
-2.50234160906111e-05
1.44417425550243e-06
-4.29829463082826e-05
-3.02570281345684e-05
-2.58081140960601e-05
-1.84076601063069e-05
-2.35385270113041e-05
-2.90505394679188e-05
4.02954677956925e-06
5.40442619125065e-06
-1.30064233806867e-05
-2.24816104997846e-05
-2.15358762370303e-06
-2.86619762951381e-06
-1.10445529134944e-05
-4.31054110779462e-05
-2.86210331428064e-05
-2.41661048458664e-05
-2.37441350994123e-05
-1.04578904924819e-05
-9.82524063409074e-06
-3.73201466683387e-06
-6.65488156733098e-06
9.40174203148908e-06
-3.36916441661724e-05
-1.78555582311469e-05
-4.01365952559874e-05
-1.15362717224993e-05
2.7440807978198e-06
-3.35967211294967e-05
-3.32538589269557e-05
-3.58365267042856e-05
-4.0424406140475e-05
-3.10897425820611e-05
-4.22689479382226e-05
1.40088733985163e-05
-3.05066053842743e-05
-1.58928780708251e-05
-2.85860567578532e-05
-1.82667946730112e-05
-2.63156109230363e-05
-3.10834306748135e-05
-1.13360046942476e-05
3.17002053845221e-06
1.10591829334661e-05
-1.79789020048341e-05
-2.47611234711264e-05
-2.9572146409109e-05
-2.57219126636514e-05
-1.65812936097853e-05
-2.05324433627717e-05
-2.34975627363325e-05
-3.73695685245952e-05
-3.92087385540778e-05
-1.04844390838354e-05
-3.25476411581413e-05
-1.16649309031993e-05
-7.79353899628578e-06
-4.98275924100772e-05
-2.36960941934631e-05
-2.74373147559226e-05
-2.56803451782251e-05
-2.69698535002086e-05
-2.93127384485008e-05
-1.97035890491715e-05
-3.18322271583802e-05
-2.50174320292326e-05
-3.21946322815334e-05
-2.35271825144695e-05
-1.22916081558777e-05
-3.80249659520959e-05
-3.55615722007992e-05
-2.38930173516138e-05
-3.39092697559253e-05
-5.99586969322967e-06
-2.17162618437795e-05
-1.65421161872011e-05
-1.46783644183186e-05
-2.24205159065258e-05
-2.35324852635268e-05
-2.22862595474107e-05
-1.5199603159727e-05
-3.51215294396434e-05
-4.00951441561092e-05
-7.35426060474325e-06
-9.78718041846564e-06
2.75911023538971e-06
-1.11614590780216e-05
-1.79848535719886e-05
2.02566554548705e-06
-4.35527126517788e-05
-4.13675485551849e-05
-2.76055599819912e-05
-3.2656619586976e-05
-1.80616190615468e-05
-3.16583516103569e-05
3.80251980660311e-06
-1.53396634110602e-05
-3.95723166013523e-05
-1.16641038804856e-05
-6.17073031704744e-06
-2.387515460266e-05
-1.62843113140747e-05
-1.65284828521924e-05
-2.48181202686468e-05
-1.44337063976535e-05
-2.41207605800916e-05
-3.03752148099214e-05
-5.68814861331106e-06
-1.27441708677999e-05
-9.9818167123555e-06
-1.37260266296624e-05
-1.48715517574672e-05
-2.2561013571164e-05
-1.54786688855983e-05
-2.4138001059282e-05
-2.70471082467995e-05
-2.0698517271538e-05
-6.48024881079238e-06
-2.2760632986269e-05
-2.26230627029403e-05
-1.2188026742226e-05
-2.22764562024707e-05
-7.15835254050991e-06
-1.47166746636712e-05
-3.6654733585644e-05
-2.76446566752851e-06
-3.41645228632642e-05
-1.20197441349591e-08
-3.54619826051299e-05
-2.47859929338647e-05
-2.32342369969222e-05
-1.48638135602031e-05
-7.47723522626598e-06
-9.54270717574493e-06
-4.31795401998204e-05
-2.9519212756216e-06
-1.84000728782183e-05
-1.16231292919392e-05
-3.31492909291215e-05
-2.60510634866619e-05
-2.15574726872955e-05
-1.74304335567179e-05
-3.79429414597526e-05
-1.43696449110359e-05
-3.9921058827004e-05
-2.6910568343523e-05
-1.71764493887443e-05
-2.24809315642645e-05
9.91646604379388e-06
-1.39141774240311e-05
-8.29826691257914e-06
-1.67514580759995e-05
-1.95495085146187e-05
-2.52073927027689e-06
-3.25224765742622e-05
-4.3186111539729e-05
-2.08176974373032e-05
-1.5365699305157e-05
-3.69626104432902e-06
-1.45948744524337e-05
2.73112750402576e-06
-2.24498526372438e-05
-2.16268491117274e-05
9.01635407404178e-06
-1.32197421978843e-06
-1.53057048171765e-05
-3.35654772425201e-05
-1.32637161481468e-05
-1.22300770757181e-05
-2.99570513409328e-05
-4.01668880522676e-05
-2.61861500294005e-05
-3.20892687187767e-05
-1.97305750282379e-05
-3.02776219513073e-05
-2.79503270645574e-05
-2.05493887384101e-05
9.40574565423154e-07
-8.02551490004302e-07
1.58108538059992e-06
-4.10999674718915e-05
-2.94069593231027e-05
-3.88530436313793e-05
-2.41674888104103e-05
-6.57504164689103e-06
-2.95910271688836e-05
1.50232100699328e-06
7.81346699345315e-06
-1.49593254165607e-05
-3.47300519021957e-05
-6.09738022510017e-07
-1.10731754452233e-05
-2.23437023440677e-05
-1.45305457700145e-05
-1.882493647465e-05
-1.55097340658469e-05
-1.75978580193344e-05
-1.2261997937286e-05
-2.49712956984595e-05
-2.46382473383435e-05
-4.4912416744445e-06
-2.10685591524599e-05
-2.44785816917548e-05
-1.57013673471925e-05
-1.54284036408603e-05
-3.6451546181983e-05
-9.36715114632786e-06
-3.29053706779496e-05
1.35254219407969e-06
-1.76224231200293e-05
-3.30167398794013e-05
-3.46870411157999e-05
-2.18767036467631e-05
-3.08532482942077e-05
-9.31116154820334e-06
-1.63573628601159e-05
-1.43586998455664e-05
-1.83675644002476e-05
-1.45634356196779e-05
-9.12309188323671e-06
-2.55954244374376e-05
-2.37698520459137e-05
-2.32251315455084e-05
-1.25744681693763e-05
-5.67915816549332e-06
-3.34161390409101e-05
-3.02685912429197e-05
-1.94191451374276e-05
-2.10070217749465e-05
-4.40539830520579e-05
-9.20295937738463e-06
-1.27624672282594e-05
-2.04930050431707e-05
-2.11565616784069e-05
1.28656846405423e-05
-1.58726346956346e-05
-1.42043105988945e-05
-4.61462040423718e-05
-2.47572492033319e-05
-4.70031502196633e-06
-3.65055677212192e-06
-2.88268863516734e-05
-2.77974084559972e-05
-3.74256300964894e-05
3.39206166542959e-06
-3.5881811781961e-05
-3.41296255299621e-05
-1.49473264695303e-05
-2.77767772225856e-05
2.03206376560777e-08
-1.79567456660066e-05
-5.89424279717369e-06
-3.15508458185965e-05
-2.99577481946636e-05
-1.77028300578156e-05
-3.8186835552099e-05
-2.7635241905483e-05
-2.08947479260031e-05
-3.19090448846123e-05
-2.62519494800849e-05
-1.77615762469092e-05
-1.61010314915569e-05
-1.48989146786473e-05
-3.9466077601514e-05
-2.53595679713466e-06
-1.17780667731517e-05
-2.47784862654897e-05
7.44321212093506e-06
-3.15667504563333e-05
-2.92452010045492e-05
-4.59988162754422e-05
-1.94510744636181e-06
-1.31816552020667e-05
-1.85142178451374e-05
-1.29224766040397e-05
-2.82183173444482e-05
-1.38269826293348e-05
-1.69694955642581e-05
-3.47044958632103e-05
-4.34995590986757e-05
-3.16021698501081e-05
-2.68274402440424e-05
-2.32327935782016e-05
-1.6367291934045e-05
-3.88662969361562e-05
-9.10982582881078e-06
-3.5794464546499e-05
-1.4889236984689e-05
-3.3276133462055e-05
-1.40605826028947e-05
-1.94293735078582e-05
-1.69227821886143e-05
-3.75907628219015e-05
-1.0255999270261e-05
-1.46470312134829e-05
-2.64897681216408e-05
-1.44193636313641e-05
-4.77218166064181e-06
-3.41232905053994e-05
-2.4905716754945e-05
-1.77396734964231e-05
-2.50940015002944e-05
-3.09932369045149e-05
-3.76109034610375e-05
-1.01571582580724e-05
-1.08140397495991e-05
-1.56153580207477e-05
-1.99317774919908e-05
-3.0908203274661e-05
-8.98394592506007e-06
-1.19656994716794e-05
-1.18523140014817e-05
-2.63939268288903e-05
-4.62622951960822e-05
-7.29301916189889e-06
-3.69454189106686e-05
-1.88027648197037e-05
-1.5766236455437e-05
-2.89438747184502e-05
-9.59934900854997e-06
-3.84605297689401e-05
-2.52309291686606e-05
-2.40825539537892e-05
5.19167697149697e-06
-9.41202000478622e-06
-3.1574268575091e-05
-1.62159223659861e-05
-2.60792479002711e-05
-1.61886292117945e-05
-2.71374314641123e-05
-1.28217682975374e-05
-1.98753477137766e-05
-8.78341731637617e-06
-1.37356265052118e-05
-1.72163086865165e-05
-6.35573058653255e-06
-2.15348905966848e-05
-2.06427954842323e-05
-2.8926913603538e-05
-1.95587269300938e-05
-3.94047195082089e-05
-2.11053458071339e-05
-3.61604309761827e-05
-3.89611713855495e-05
-2.2941355812564e-05
-2.64652956327905e-05
-1.87570299791853e-05
-1.07389243382961e-05
-5.20429046490919e-05
-4.94608354892593e-05
-2.89913678856465e-05
-3.17992977957588e-05
-2.17719605319932e-05
-1.01498475292339e-05
-1.37852021905648e-05
-1.66455128624142e-05
-2.2355417582569e-05
-2.08285225669173e-05
-1.71523743731128e-05
-1.47276361675656e-05
-2.52069461559876e-05
-1.34528439986998e-06
-3.84854207746901e-05
5.32493982420264e-06
-1.72593932016845e-05
-1.79631066322422e-06
-3.15987853668186e-05
-2.32137339538057e-06
-4.49614097698595e-06
-3.57025023341007e-05
-1.62721620767166e-05
-2.84837283112097e-05
-4.09752405924118e-05
-1.92325744899983e-05
-4.12583278809601e-05
-8.54623932277023e-06
-1.67943534447735e-05
-1.75274333560967e-05
-3.40235301069169e-05
-3.51513314447142e-05
-1.25443716731844e-05
-2.34307101771571e-05
-2.49379017234709e-05
-5.5675845936927e-06
-3.26614833225131e-05
-3.20442051613543e-05
-4.67612548323821e-05
-2.8462293167752e-05
-3.05090224209189e-05
-2.50633344886556e-05
-3.24222935462096e-05
-2.1210745313961e-05
-2.83899890839462e-05
-3.77739505688709e-06
-2.5607615727641e-05
-1.58985056652527e-06
-3.61447974788669e-05
-8.92264039121033e-06
-2.65117071599211e-05
-3.20886716098421e-05
-2.51716960785626e-05
-1.87861467835352e-05
-2.29211073580015e-05
-2.02766473630722e-05
-3.11613110594319e-05
-1.18294766825218e-05
-1.84417503502352e-05
-3.02761489402551e-05
-1.59191630984606e-05
-2.07396463548636e-05
-2.56786710905974e-05
-2.87675826715036e-05
-2.78007022515927e-05
-2.06749570330581e-05
-1.67294722031732e-05
-2.13379465317916e-05
-1.36364348075214e-05
-1.70205987384724e-05
-3.8384176480096e-05
-4.34859486183624e-06
-1.38716640446864e-05
-2.95443386688717e-05
-1.94748248290563e-05
-2.03284784921362e-05
-1.76748196300776e-05
-3.54735491347531e-05
-9.22975655582125e-06
-2.1300658900743e-05
-8.79137903494354e-06
-8.9511125477744e-06
-2.04210355711627e-05
-2.44165412991163e-05
-2.24740155925875e-06
-2.22420212804688e-05
-4.35262567790837e-05
-3.43226479336205e-05
-2.925336222253e-05
-2.88673129882421e-05
-1.55014112874104e-05
8.06092754823504e-07
-2.81194436264764e-05
-2.16150228916441e-05
-3.77451530172564e-05
-1.78776126189836e-05
-1.38402610518703e-05
-3.24190946393578e-05
-1.50584861292473e-05
-1.88310371320103e-05
-3.86912090925781e-05
-2.85398831717668e-05
-1.98464946172803e-05
-2.22997647192029e-05
-1.95335434707332e-05
-2.9081395781983e-05
-3.71525730217452e-05
-2.90084337201974e-05
-3.69826710863554e-05
-1.86367228427427e-05
-2.59252738895622e-05
-3.49057909794769e-05
-1.10152455516693e-05
-2.20850241541966e-05
-3.21082060800029e-05
-3.26282479708805e-05
-8.7358013443892e-06
-2.31240119397308e-05
-2.88254542915672e-05
-2.10223488928716e-05
-1.2860986063852e-05
-1.12396797200603e-05
-1.70594776846732e-05
-2.2169971711794e-06
-1.19466120708148e-05
-3.37908857715545e-05
5.64395677783659e-07
-3.00421694473804e-05
-3.46191136889297e-05
-1.71005071646563e-05
-3.15753897331052e-05
-3.66265114972005e-05
-2.52613931755637e-05
-3.14768298819985e-05
-4.92934992875418e-05
-1.32101565355302e-05
-1.38141312278746e-05
-2.53623524635832e-05
-8.4443799197014e-06
-2.3053413046315e-05
-2.06193191721778e-05
-3.64481250181638e-05
-1.53054073800097e-05
-3.50821109991071e-05
-1.66167701259369e-05
-6.66220490504135e-06
-6.7025205410719e-06
-2.41154485037452e-05
-1.1783441732618e-05
-2.18939484337312e-05
-2.468274029866e-05
-4.85054555830298e-06
-2.01895718934114e-05
-9.09629700535854e-06
-9.70785030302155e-06
-2.19387742534975e-05
6.08809701984882e-07
-9.80442720438401e-06
-1.66447000848911e-05
-2.58821994145152e-05
4.73293056503401e-06
-1.38715003774293e-05
-2.16502705967875e-05
-2.26530371425878e-05
-1.41998213301359e-05
-1.80341349787729e-05
-2.28045336135946e-05
-1.24881209655186e-05
-2.54514242592619e-06
-1.93522984910995e-05
-9.02069513927661e-06
-2.68863918912716e-05
-3.3528673357714e-05
-1.47555640091567e-05
-1.17148907057698e-05
1.03081918471352e-06
-7.0802964954682e-06
-2.78561004291169e-05
-2.08841486705574e-05
-3.3233361598528e-05
-2.86182009415035e-05
-3.02428347330785e-05
-2.95579747358289e-05
-2.56978868923761e-06
-1.51686758229279e-05
-5.30319991748886e-07
-3.34615823463297e-05
-2.03374206390941e-05
-1.64676344220107e-05
-7.77580606886734e-06
-1.55478272285715e-05
-2.49592329631663e-05
-3.35248738401189e-05
-2.79914306103544e-05
-1.37736340298833e-05
-3.56028751978346e-05
-3.95531069836623e-05
-3.31740006108806e-05
-2.07647550526276e-05
-1.73325456849768e-05
-2.40689103526083e-05
-9.61429920423915e-06
-1.59628038755789e-05
-1.90240886937958e-05
-2.98740132441373e-05
-3.30635179138892e-05
-2.083712441117e-05
-1.18162567003083e-05
-2.06175332404253e-05
-2.46504350403782e-05
-1.21429789839096e-05
-1.31755122768805e-05
-3.6148438124907e-05
-4.11457942888324e-05
-1.3777855090528e-05
-3.81210599502163e-05
-1.16077776017557e-05
-2.87380687827126e-05
-1.51092388858326e-06
-2.92825146090106e-06
-2.22543300096919e-05
-2.87716797987748e-05
-5.76945325201276e-06
-7.01857143076272e-06
-2.42161109271906e-05
-4.2768343317708e-05
-3.56741844766526e-05
-3.80307749812424e-05
-2.17880789121935e-05
-4.69604244795813e-06
-8.4129678077631e-06
-2.71446977271692e-05
-1.74730463063678e-05
-1.85262806718019e-05
4.32440213149222e-06
-3.12880685716405e-06
-5.61846071450027e-06
-1.66452988806137e-05
-3.06630716504704e-05
-1.47947234169033e-05
-6.72776197903352e-06
-2.48913582634779e-05
-3.32523676507536e-05
-1.14344233378969e-05
1.33838051150597e-05
-2.85321271424023e-05
-2.48903199535391e-05
-2.91191298913392e-05
-5.22728957078919e-06
-2.47176907333092e-05
8.8139252396472e-06
-1.1452664187286e-05
-3.83467215125946e-05
-1.59124049269879e-05
-9.78444358678989e-06
-2.0046400910042e-05
-3.93898842081679e-05
-1.77838332437089e-05
-1.95826660240602e-05
-2.37603042455806e-05
-1.24560650746152e-05
-2.59927887276932e-05
-3.68140593857242e-05
-3.97972629463914e-05
-3.05938981914579e-05
-3.54545889304218e-05
-1.69291949572103e-05
-3.21374185500476e-05
-4.94606394565348e-06
-3.34428886869337e-05
-2.45961177482324e-05
-2.73904014725955e-05
-1.87467123177432e-05
-2.96509898552583e-05
-3.13223949072438e-05
-1.40009932807777e-05
-2.94241315548843e-05
-2.7955377414864e-05
-1.5503486448984e-05
-2.64985172616667e-05
-3.1192705781252e-05
-2.34728499072744e-05
-2.06333939188904e-05
-8.75963323334669e-06
-3.52064352089935e-05
-2.28146030847879e-05
-2.13110757125288e-05
-7.53859783307342e-06
-1.63667024566032e-05
-2.20806820715469e-05
-4.37063182003703e-05
5.66666545307248e-07
-9.3650579391256e-06
-1.73075078742301e-05
-2.29466895264759e-06
-3.18382221037339e-06
-5.08289253762756e-07
-1.43882428873054e-05
-2.16096819409606e-05
-1.50174453839388e-05
-1.54785068821496e-05
-1.68747954014518e-05
4.06326283758051e-07
-2.31007916170486e-05
-1.10320537239879e-06
-1.32232806351317e-05
-1.17212957820596e-05
-2.46897632456322e-05
4.11759696772006e-06
-4.73478388724747e-05
-1.65536802076655e-05
-9.55947166481076e-06
-2.74516922590718e-05
-1.98661842933126e-05
1.02803818125978e-05
-2.06923182945628e-05
7.2669050046147e-06
-2.7083402182086e-05
6.3782508132346e-06
-1.17566194145975e-05
-2.49299293476869e-05
-1.93539781495975e-05
2.73967682192435e-06
-1.49889791582731e-05
-4.77460758579667e-05
-1.31342231303972e-05
-1.64418869772347e-05
-1.80737248111502e-05
-3.1254251333104e-05
-1.22742774631703e-05
-1.64088709755145e-05
-4.65058238281143e-06
-2.15011969477597e-05
4.38057454145734e-06
-2.22192654706664e-05
-3.89566717584752e-05
-7.79786071191145e-06
2.19476617923796e-06
-2.61985486566533e-05
-1.52195564573994e-05
-1.42663621200388e-05
-3.57027683186483e-05
-2.79611723684913e-05
-7.00662339352551e-06
-2.6080508886865e-05
6.74278413087931e-06
-4.2051659802059e-06
-1.50897802075029e-05
-3.74898385366564e-05
-2.77778036887554e-05
-1.95285969178382e-05
-3.62243519302226e-05
-2.20026180466904e-05
-2.71473222258278e-05
-2.06889208744124e-05
-2.70805016351143e-05
3.14116920212271e-06
-1.91959054515913e-05
-2.63033163501719e-05
-3.16279556564732e-05
-1.64862302715764e-05
-3.55418467670779e-05
-1.4281989296675e-05
-2.72173675636344e-05
-2.26057574507728e-06
-6.39016819646642e-06
-2.12876249788188e-05
-1.28869223694739e-05
-2.46329631907113e-05
-3.48965622116173e-05
-2.48082334565747e-05
-1.63024369186979e-05
-2.74189400843164e-05
-2.42228038962637e-05
-2.04653552860643e-06
5.59935322483063e-06
-2.24907671655999e-05
-5.97515560825436e-06
-1.60636574413864e-05
-4.41672869484951e-05
-1.42570456537393e-05
-4.24300212952513e-05
-1.165110810321e-05
-3.27607415463148e-05
-1.94701132033497e-05
-1.60246209474841e-05
-2.11131695055776e-05
-6.30742280847996e-05
-3.24458336559826e-05
-1.61202566118722e-05
-7.86342138301683e-06
-5.62788758533076e-06
-8.7711368425601e-06
-1.33786803233904e-05
-2.82684759821128e-05
-1.47187666336457e-05
-1.93441261901806e-05
-9.90576764805785e-06
-1.37439253689557e-05
-1.95428710069632e-05
-2.01808437888205e-05
-2.19258764487721e-05
-1.77599942599409e-05
-4.12953016057118e-05
-1.75817897407335e-05
-9.66078033850038e-06
-2.94303934147655e-05
-1.43379308769035e-05
-1.95844074065665e-05
-2.25930164147745e-05
-3.74589550805895e-05
-2.05376039843656e-05
-3.35113424263512e-05
-2.64658385687547e-05
-4.90057970978382e-05
-2.98337439615224e-05
-2.30992867532154e-05
-6.74820764783072e-06
-1.13308529885726e-05
-3.20180085294733e-05
5.3555744835771e-07
-2.01806258543269e-05
-2.96934201654549e-05
-4.46208768062156e-06
-4.1750653246741e-05
-2.07917371413701e-05
-6.55188975258122e-06
-1.62588641913237e-05
-5.07442010703228e-05
-8.29686428200402e-06
-1.47067685630357e-05
-2.21300654374414e-05
3.60415888968905e-06
-1.77027782086168e-05
-6.43766783976807e-06
-2.81646921320961e-05
-5.13015960684468e-06
-2.48561400933343e-05
-2.30819127655259e-05
-5.98981303923344e-06
-5.10426371197786e-05
-1.63204281437492e-05
-9.79258903440626e-06
-1.42386928899233e-05
-1.63233194044381e-05
-3.94472626573118e-05
-1.99617240974884e-05
-2.41049725402825e-05
-3.06915867688248e-05
-2.10419939892894e-05
-2.05755965323756e-05
-9.42498675640346e-06
4.76113632088743e-06
-7.69003287590631e-06
-4.11585634190755e-05
-1.86346415772708e-05
-1.04388162559778e-05
-1.65718335427126e-05
-2.2194462543236e-05
-3.28789538884431e-05
-1.98178998076696e-05
-3.35124615534328e-05
-3.59970493767717e-05
-1.35058505764752e-05
-1.27624047528756e-05
2.00807584348265e-06
-2.08904031967208e-05
-2.76827717720699e-05
-1.95256287121489e-05
-4.467640100498e-05
-1.42410810897144e-05
-1.60389142521979e-05
-2.1868945291988e-05
-1.48458693884167e-05
4.20543653343406e-06
-1.06902455412022e-05
-3.92719595261571e-05
-3.37455452201565e-06
-3.58737502429753e-06
-2.83199286033837e-05
-1.21733623863687e-05
-6.22164603435479e-07
-9.39790508651005e-06
9.64134320627962e-06
-2.23279007631645e-05
-4.26528333469917e-05
-1.24400615536949e-05
-2.24990331662165e-05
-1.31398815273232e-05
-1.30298201093811e-05
-3.12882393021976e-05
-1.50718556394722e-06
-6.92318050394797e-06
-9.73217493896673e-06
-2.88406713367519e-05
-3.83215529303941e-05
-8.07765356418188e-06
-2.43986449091349e-05
-1.83440893713089e-05
-7.37644645379703e-06
-4.9373196731559e-05
-2.53719267650051e-05
-2.63818531165772e-05
1.10215380904593e-06
-2.93738428884816e-05
-1.17147629478617e-05
-3.32825551705318e-05
-3.53777502688972e-05
-1.06990542921335e-05
-2.97397206472855e-05
-4.52392420375108e-05
-1.43473205945255e-05
-2.46776023987067e-05
-2.98095169836656e-05
-9.69390815565763e-06
-2.68200392822326e-05
-2.46177949127292e-05
-1.84313381551771e-07
-3.88565520587289e-06
-2.19959326943595e-05
-2.63653742112126e-05
-2.37807879844316e-05
-2.98585065381051e-05
-4.59174202429526e-06
-1.16888969114803e-05
-1.95156858431408e-05
-2.79733452012039e-05
-4.36437782583579e-05
-2.26859076662648e-05
-3.11098430607861e-05
-5.34399257089729e-05
-2.6592229364868e-05
-2.72169193726296e-05
-1.52512441059409e-05
-2.03810208052991e-06
-2.65864965194291e-05
-1.16456722737826e-05
-1.37903916851465e-05
-5.39591158946261e-06
-1.61374942797184e-05
-2.19662671751787e-05
4.94167499368578e-07
-6.40114459850093e-06
-9.70772637315188e-06
-1.23561625261095e-05
-3.71154766838562e-05
-2.84417301727964e-05
-1.72209072562963e-05
-2.49262077741339e-05
-2.82719518695614e-05
-1.40755496944162e-05
-1.4841194516148e-05
-5.80645928779171e-06
-3.0469246410297e-05
-4.54323253727686e-05
-4.10361640865633e-05
3.47352397462721e-06
-3.67676260565691e-05
-1.90917902848842e-05
-1.68996224490406e-05
1.86119146960401e-06
-2.12030699200145e-05
-4.84253639003755e-05
-2.77084282885242e-05
-1.37542001934826e-05
-1.83850088769563e-05
1.32521843423782e-05
-2.44416607642838e-05
-2.57554728499991e-05
-6.41899883078356e-06
-2.68521791148308e-05
-3.4911550649409e-05
-1.44586220066469e-05
5.5629243377229e-06
-3.24795492012862e-05
-8.35178143513741e-06
-2.87315672077821e-05
-1.41264653657273e-05
-2.33651295743212e-05
-2.67279231805954e-05
-4.31633470962463e-05
-1.39803766053109e-05
-3.26797191372887e-05
-4.3090802843306e-05
-2.11633842648299e-05
4.43263693330613e-06
-1.55874941997491e-05
-1.67104440679304e-05
-1.48577379832778e-05
-1.6648639659578e-05
-4.28089565057252e-05
-2.20624743615768e-05
-3.45478366966326e-05
-9.18484208707516e-06
-3.02599961009002e-05
-2.28341849664616e-05
-1.94711420290175e-05
-4.39573506859489e-05
-1.98722179158593e-05
-3.40028462820916e-05
-3.75859890308017e-05
-1.57975466967543e-05
-6.10644294270407e-06
-2.64278433892852e-05
-2.02877333286401e-05
-2.5310994760215e-05
-3.44024555513513e-05
-2.49654215510654e-05
-1.56647262501876e-05
-2.50033504708426e-05
-3.03898854140027e-05
-3.10095032242762e-05
-6.87198649152116e-06
-3.44841409140175e-05
-2.59584277395896e-05
-1.97130479892818e-05
-1.7290864163612e-05
-1.45594764002989e-05
-2.44056930494533e-05
-2.05101357432328e-05
-2.50657496309023e-05
-3.6312815806578e-05
-3.9374863933973e-05
-2.81801023554916e-07
-1.24186365050356e-05
-6.43544799155761e-06
-1.52490454172297e-05
-1.957554642012e-05
-1.55318969975522e-05
-1.5863736342672e-07
-2.50508929269592e-05
-2.2086576128838e-05
-2.28336287801578e-05
-2.78627439770457e-05
6.49985842565975e-06
-2.13741029725266e-05
-2.81950355331001e-05
-2.21257883134964e-05
-3.3071410173417e-05
-1.96872873838288e-05
-3.83861418213849e-05
-2.63579877510455e-05
-2.75160572216657e-05
-4.09200887832536e-05
-2.10832535678326e-05
-1.53370306758197e-05
-1.82579020191396e-05
-2.72922063865911e-05
-2.59747219095231e-05
-3.66199038037176e-05
-9.74158950046198e-06
-3.65620196964999e-05
-4.27053799159905e-07
5.71144025484429e-06
-3.18094179734357e-05
-1.9986855569277e-05
-2.99921341086735e-05
-4.30139359672151e-05
3.9819059320485e-06
-5.20319937356431e-05
-2.01913363042663e-05
2.42482418181249e-06
-3.23406395324333e-05
-2.84779569885288e-06
-1.94928879406614e-06
-1.59604381129346e-05
-1.36436647380927e-05
-2.3523440068001e-05
8.38480408289819e-06
-1.47985761937803e-05
-5.80960149412139e-06
-2.9504166679771e-06
-1.14172928953501e-05
-3.01762158943089e-05
-4.08211691026084e-05
-4.20000370490919e-05
-1.29680583554744e-05
-1.82225167854866e-05
-1.9952581295353e-05
-2.95517564453773e-05
-2.48759758867424e-05
-4.68163382366196e-05
-1.94647048505125e-05
1.35100821832888e-06
-4.13081488562068e-06
-9.96256016518734e-07
-1.24902516090281e-05
-2.24101830637816e-05
-2.14176121781252e-05
-4.9404557749459e-07
-3.01039466849413e-06
-3.87383628133288e-05
-1.38217828347338e-05
-2.37353009922773e-05
-1.33062593361373e-05
-8.21756788919298e-06
-7.06989304837101e-06
-2.1634089625963e-05
-3.02401647261777e-05
-2.9652542803873e-05
-3.1210723415041e-05
-2.81066476568157e-05
-2.34630937767516e-05
-2.64247493961956e-05
-2.00494801367724e-05
-3.89424649744146e-05
-2.14948034573629e-05
-3.27191901273293e-05
-3.303402648052e-05
-5.98697364726946e-06
-1.10607222666603e-05
-6.72913500060287e-06
-1.98720499554982e-05
-1.50683750732587e-05
-2.26446089100969e-05
-1.05388257214698e-05
-2.10512257686161e-05
-8.28575691461348e-06
-1.62983340668268e-05
-2.88577511717139e-06
-2.62512130535201e-05
-2.1157238167279e-05
4.67637340664097e-06
-1.19416683543949e-05
-2.32039398550991e-05
-1.16850763536431e-05
-1.99649437547203e-05
3.40168080919178e-07
-3.79683435977966e-05
-1.96752712592778e-05
-6.54246573905014e-06
-1.04984000565665e-05
-2.27023918812895e-05
-3.59999498508486e-05
-1.84407733424927e-05
-3.88562718090862e-05
-2.92381292456688e-05
-6.88066488433533e-06
-1.00471046194655e-05
-3.15793717577462e-05
7.50609725832268e-06
-1.03647000187061e-05
-3.97599573028169e-05
-2.8173148634054e-05
-1.80877490109849e-05
-6.86513075543379e-06
-2.33865770078914e-05
-1.40712914980001e-05
-2.07098724365005e-05
-1.85142463135567e-05
-4.85105865586159e-05
-3.51712667786691e-05
-2.29654399760534e-05
-2.26295348353078e-05
-7.81966403605952e-06
-2.43112371918715e-05
1.69798499383783e-06
-1.93270995379128e-05
-1.28512219578652e-05
-2.76634104536019e-05
-2.45278393873064e-05
-1.92274214902487e-05
-3.4471261303448e-05
-2.71131429241772e-05
-3.75154448240034e-05
-8.48466006854256e-06
-1.12812073297735e-05
-2.25859209098292e-05
-2.17423512788867e-05
-5.05810924009401e-05
-1.27905732616209e-05
-1.91808999924193e-05
-3.19992489710883e-05
8.89952324392812e-06
-1.53593577226889e-05
-1.80720445737232e-05
-2.02923584663416e-05
-1.95598699834152e-05
-8.89924476141941e-06
-3.32929959199386e-05
-6.39067613189623e-06
-1.54394302023693e-05
-2.2271853844423e-05
-2.54062161083577e-07
-4.34780780350437e-05
-1.66749176301175e-05
-2.65257558654528e-05
-1.91210037571904e-05
1.029954839859e-05
-1.01839028284366e-05
-3.19436724566463e-06
-1.2332381453993e-05
-1.48086687828748e-05
-3.63941646714111e-06
-2.74209642390844e-05
-1.93496612635712e-05
-1.43697898550879e-05
-3.07165098403549e-05
-2.71208055831386e-05
-1.18219744988773e-05
-1.24429367250354e-05
-3.77062710359784e-05
-3.49049823315774e-06
-1.85771245539216e-06
-1.66594592371746e-07
4.94241722881592e-07
-3.48162000575953e-05
-2.78534597697491e-05
-3.40933578894077e-05
-3.52445968314517e-06
-1.7941636776498e-05
-2.70474207871343e-05
-1.95954539708124e-05
-2.22703417136425e-05
-1.52413792629368e-05
-1.86289150720069e-05
-9.83980710711549e-06
-3.62309630551068e-05
-1.21906922915097e-06
-1.37141277790146e-05
-6.47468382603664e-06
-1.26835970465233e-05
-1.98073340404497e-05
-2.50451399267114e-05
-1.22695194936855e-05
-2.83606232260246e-05
-1.29248552517759e-05
-2.51843967524954e-05
-4.27722335621134e-05
-3.13139353240399e-05
-1.69281155940366e-05
-2.5789407132965e-05
-4.58468018271371e-05
-4.4247119283189e-05
-2.40944532460129e-05
-1.75821097085649e-05
-2.0850736704726e-05
-1.64569920876975e-05
-4.02230429616554e-06
-1.70573272800589e-05
-2.75859859038645e-05
-2.96393584191614e-05
-1.1376839795656e-05
-2.68129520106646e-05
-1.21088635294279e-05
-1.81728217922242e-05
-9.27532487175418e-06
-2.31603716036123e-05
-2.61297440708758e-05
-4.09740927074043e-05
-1.98784300632435e-05
-2.39956608528705e-05
-7.93331222361084e-06
-1.71901006862789e-05
-3.26814379196118e-05
-1.59479042842959e-05
-1.77532953273358e-05
-8.12585767156641e-06
-2.6219656456316e-05
-2.53064616966814e-05
-3.68029202997358e-05
-1.06570809273641e-05
-1.57604876232321e-05
-1.40075410688038e-05
-2.33381038628458e-05
-1.37503393702812e-05
-7.63201747687651e-06
-8.01678031845059e-06
-5.25012170479516e-06
-4.51315068900339e-06
-1.24179978152933e-05
-2.58149224852235e-05
-5.54116010034424e-06
-3.17912433380991e-05
-3.20637329943892e-05
-1.25672477061245e-05
-3.17735188558381e-05
-3.05555197117454e-05
-2.66555836663111e-05
-3.39198216922475e-05
-3.01129976859719e-05
-1.59942632253056e-05
-1.63551272366884e-05
-3.31832819766906e-05
-4.27874284104567e-06
-1.29388558008975e-05
-2.02257821359882e-05
-2.49439538634505e-05
-4.68813035209744e-08
-1.45997212983134e-05
-8.53451374410964e-06
-1.50954748741562e-05
-7.27189605154823e-06
-2.82093815206474e-05
-1.41498925975705e-05
-4.10412291613914e-06
-1.15612064320914e-05
-2.22014369341617e-05
-7.10251576486182e-06
-3.16065324576591e-05
-2.45746743892874e-05
-1.56950630811476e-05
-2.1948437780399e-05
-2.4661463176468e-05
-3.89236448345461e-05
-2.35843851688288e-05
-2.40659852754024e-05
-2.10490451995981e-05
-1.01532394837114e-05
-1.99466014278767e-05
-2.92556481366365e-05
-1.22857761453376e-05
-4.06285764966249e-05
-5.46460002257672e-06
-5.13458253885846e-05
-2.28110882066517e-05
-3.58921878459243e-05
-3.31738581024859e-05
-1.67898300421455e-05
-2.69899938283287e-05
-1.66236302979395e-05
-1.18436598401014e-05
-1.84584854221436e-05
-1.12427528035413e-05
-2.01997818233267e-05
-1.30764141091479e-05
-4.31185258961558e-05
-4.20168211942191e-05
-4.81939867753383e-06
-1.63270277510351e-05
-1.59382411718251e-05
-1.51724454863216e-05
-3.97694511530866e-05
-1.51262455029173e-05
5.85762576357131e-06
-2.13710042969457e-05
-1.63646803057513e-05
-4.19260948404777e-05
-3.30735053040317e-05
-1.38418376672047e-05
-9.63806755755034e-06
-1.528571586377e-05
-1.34537568494084e-05
-2.17730242242591e-05
-1.10536328849302e-05
-1.95978737570111e-05
-3.93227537494158e-05
-1.82060169198108e-05
-1.40869150744242e-05
-2.71885306093706e-05
-3.02630904256892e-06
-2.88445324082278e-05
-2.30849888496919e-05
-6.66870214017669e-06
-4.41084775718129e-06
-2.46774719993162e-05
-2.10400613783147e-05
-8.27737597388307e-06
-9.8968131224344e-06
-4.70847449205187e-06
-4.92284423687694e-07
-1.57055753515735e-05
-4.52074681589722e-05
-2.984778427106e-05
-1.60010186341789e-05
-1.44767631126514e-05
-1.43389704876868e-05
-4.39511955694694e-06
-1.42895141816417e-05
-1.50805875023925e-06
-2.48416430820361e-05
-1.85325044268318e-05
-8.68034272022901e-06
-3.62943095231599e-05
-1.19676179164294e-05
-3.53752291166822e-05
-2.67686641272493e-05
-2.35128332241448e-05
-2.31104312183563e-05
-2.20919919555593e-05
-1.08886251266143e-05
-8.35344647704762e-06
-1.34785557894859e-05
-8.58596510692019e-06
-1.80924502412354e-05
-1.24860336511904e-05
-1.73482436248111e-05
-2.51589457068544e-05
-1.78332637780286e-05
-2.97651277690952e-05
-6.22322309147351e-06
-2.48391460301749e-05
-9.79682405046815e-06
-3.06281839646414e-05
-1.46349468074278e-06
-1.88757788835193e-05
-3.19696424840412e-05
-1.3171003763022e-05
-2.49933137040691e-05
-1.89580975357034e-05
-3.07523442101893e-05
-2.83691256783378e-05
-3.11745366793396e-05
-2.32382421510704e-05
-8.20743791709927e-06
-2.50961898021164e-06
-3.52748583100367e-05
-1.41961957691942e-05
-8.86398627464331e-06
-3.11714712501422e-05
-1.49940652163642e-05
-1.59142340101832e-05
-1.80352729953047e-05
-2.5567419163267e-05
-1.70728325086802e-05
-2.17456252202655e-05
-4.99223514739344e-05
-1.74909648138355e-05
-1.85016857830244e-05
-1.35747126369014e-05
-3.58796923167431e-05
-1.5393960777015e-05
-2.32556031610859e-05
-9.04742626005036e-06
-2.17948554857276e-05
-1.69234968574953e-05
-1.69913037824303e-05
-2.47812615475654e-05
-1.88501137348669e-05
-2.21003228064596e-05
-2.09540017433986e-05
-3.07369192715299e-05
-1.63780418025182e-05
-2.51119485454721e-05
-1.3024450785023e-05
-2.23499970722999e-06
-1.96879608171326e-05
-2.55654371597733e-05
-2.82245765701049e-05
-1.41457682820607e-05
-2.91967696374109e-05
-3.23764435528954e-05
-4.47067066464721e-07
-1.41787029644817e-05
-1.74109304209449e-05
5.83433264386704e-06
-3.17945213711867e-05
-1.80810998361594e-05
-2.90839236983137e-05
-2.70636931338632e-05
-1.06728847633203e-05
-2.61294457454761e-05
-5.9227649386557e-06
-1.98324409563627e-05
-2.06028041225615e-05
4.7861653094364e-06
1.92215486628034e-06
-3.44110815963718e-05
-1.24907268687205e-05
-1.27378186949332e-05
-3.17466271526083e-05
-2.1694004677669e-05
-4.24966071139303e-05
-6.18944834531069e-06
-1.37183560690816e-05
-2.40222234166455e-05
-7.20169536624011e-06
-2.20030715844296e-05
-1.97716252801901e-05
-3.42426715249834e-05
-1.98170828697055e-05
-1.13448635729314e-05
-1.0831491126335e-05
-2.58898307135438e-05
-1.67308311737019e-05
-4.27240603813668e-05
-1.48908402238549e-05
-1.09737567946185e-05
-1.79697643471031e-05
-3.53001797530092e-05
-2.5876808843739e-05
-2.31864987450485e-05
-2.17098478366865e-05
-2.93858803276089e-05
-2.26588578948165e-05
-4.16778017448973e-05
-6.78358768606952e-06
-2.47133886678123e-05
-8.32063769507953e-06
-3.215224023647e-05
-1.81610992190556e-05
-3.47872102105452e-06
-2.20283866203327e-05
-9.0632096150993e-06
-2.66570321785485e-05
-8.98710307098743e-06
-3.1251742198246e-06
-2.16394860450766e-05
-1.24239773660397e-05
-1.86387410889374e-05
-1.97269560517289e-05
-2.95725412674452e-05
-6.51442285835788e-06
-4.54972935731653e-05
-2.54559876696142e-05
-4.09177419135132e-05
-4.22370833304679e-05
-1.45033728112362e-05
-3.57286129167003e-05
-8.34649277113493e-06
-1.82312379288681e-05
-2.27817235676173e-05
-2.13696478409967e-05
-9.19979725360818e-06
-3.04365371354331e-06
-4.18450614976424e-05
-2.19782413127325e-05
-2.92548402707849e-05
-3.11009290372888e-05
-3.05910276301987e-05
-1.07573896535751e-05
-2.98353983370914e-05
-2.46676759115738e-05
-2.15176895528974e-05
-1.53022481715652e-05
-3.35913987148529e-05
-6.91403073773077e-06
4.39183919275505e-06
-2.91268034903905e-05
-1.56151002216615e-05
-1.18863021837332e-05
