# Supplementary material for: Research on computational propagation and identification of mine microseismic signals based on deep learning
Source: PLoS One. 2025 Oct 22;20(10):e0334641. doi: 10.1371/journal.pone.0334641 (PMC12543183; doi:10.1371/journal.pone.0334641)
Supplement: S2 Data — (ZIP) [file pone.0334641.s002.zip › 000100500001937.xlsx_0.txt_24.txt.txt]

-1.81557399376957e-05
-2.12184836726059e-05
-2.92704306727149e-05
-8.57081651550077e-06
-1.99097248641458e-05
6.87911057063648e-08
-2.82130169062858e-05
-9.4840937324336e-06
-2.2279596548861e-05
-4.11096997174249e-05
-2.56251428414377e-05
-2.17446398229859e-06
-3.02383283000609e-05
-2.66617606977765e-05
-2.64164260863828e-05
-5.36576929762124e-06
-2.93161113697902e-05
-2.34028276749838e-05
-2.47264660148658e-05
-1.54208405425131e-05
-2.24700503968529e-05
-1.51602581525206e-05
-4.95291807805282e-06
2.99760162542906e-07
-1.9938415196133e-05
-1.70814120120351e-05
-2.88904274150555e-05
-1.76803828978124e-05
-7.08700919745164e-06
-1.98912332148965e-05
-2.54014155860224e-05
-3.50328116161066e-05
-1.26734525051863e-05
-4.28248475438416e-05
-4.20265513910378e-06
-3.13632919317818e-05
-1.13458423563928e-05
-3.73598935198652e-05
-2.84657835071111e-05
-1.43967132291347e-05
-3.61713774243722e-06
-2.81519289408809e-05
-1.18153556966775e-05
-4.3118002089951e-05
-2.28543095445203e-05
-1.45303507436728e-05
-2.51848412769052e-05
7.89856580782598e-06
-1.54417428286554e-05
-1.08710619558246e-05
-1.4780019199451e-05
-4.00921978857686e-05
-1.57751658077446e-05
-2.74285640351168e-05
-2.30939723166709e-05
-1.11245142361052e-06
-1.60117845922747e-05
-6.64901792672983e-06
-1.97056624834469e-05
-2.79709539892752e-05
-1.64229318996477e-05
1.07096904379223e-05
-2.59718870837391e-05
-3.21964024481079e-05
-3.17945128902222e-05
2.4050460243113e-06
-1.66077321129464e-05
-1.36531358442029e-05
-2.39563220159718e-05
-1.36523455999691e-05
-5.40203081367024e-05
-5.02878311268811e-05
-2.7192277233582e-05
-3.17039055962828e-05
2.93047992945432e-06
-1.7982163595029e-05
-2.03318452810882e-05
-2.73935652407172e-05
-3.25230095099042e-05
-2.53061458837806e-05
-6.39937409681019e-06
-2.30905997676149e-05
-9.04560475766201e-06
-2.03134673724689e-05
-2.04973842798814e-05
-2.44053189710287e-05
-3.01019520812702e-05
-3.11961316631485e-05
-2.81020374713254e-05
-1.25495526060065e-05
-1.35786720603006e-05
-4.29008600970672e-05
-3.52475064048027e-05
-1.07631984122531e-05
-2.86630408941218e-05
-3.3523028842843e-05
-3.15567617036273e-05
-2.18481536446223e-05
-1.78216062760045e-05
-2.19153952574002e-05
-1.19121959618303e-05
-1.30097919645883e-05
-2.90325288759981e-05
-1.40637135812265e-05
-5.09876557289123e-06
-2.77715628842838e-05
-3.53982253854815e-06
-7.03533982974907e-06
-6.5606703115051e-06
-1.16786103834008e-05
-1.13185212663506e-05
-6.79546913491566e-06
-7.64821215476299e-06
-3.17118310518832e-05
-2.18070169752125e-05
-7.59943898062126e-06
-9.52438903558607e-06
-3.16966893700544e-05
-2.77973758101522e-05
-1.86336615593087e-05
-2.09626529174877e-05
-3.3564823640713e-05
-2.81619425497196e-05
-2.30045806406592e-05
-1.79267327177926e-05
-2.74325172073717e-05
-1.14368396288865e-05
-2.69078634804829e-05
1.06817275787684e-06
-3.05968481345059e-05
-2.24370502535714e-05
-3.67562129073046e-06
-1.06606444717099e-05
-3.57336878898897e-05
-3.2317835243616e-05
-3.67709748749408e-05
-2.41252377841653e-05
-3.20692895677132e-05
-1.9639123545824e-05
-1.75300027425595e-05
-2.93305126251122e-05
-1.6762783925917e-05
-2.15749368826632e-05
-3.85953726085747e-05
-5.70615953154687e-06
-1.8037231006724e-05
-3.90244055608241e-05
-1.4016344246031e-05
-3.15173704407224e-05
-1.11620729237799e-05
-4.1913658055669e-06
-4.61576285774583e-05
-2.8821552094423e-05
-2.6564002099698e-05
-2.880354949336e-05
-6.27298641177555e-06
-1.63621651606376e-05
-1.62749115886018e-05
-4.03768031124664e-05
-1.79720518400129e-05
-2.32109507085176e-05
-1.94832000377583e-05
2.7511252846623e-07
-6.34147489235195e-06
-3.10360583038911e-05
-3.42757003372874e-05
-9.74260219152556e-06
-4.82161926940919e-05
-2.08942635343584e-05
-2.32339419632116e-05
-1.46437070749474e-06
-1.93837806336824e-06
-3.61958030229382e-05
-2.72349633986272e-05
-3.06211220643634e-05
-2.62610184660668e-05
-4.54746144660418e-05
-1.74046902007652e-05
-3.22391450824352e-05
-3.15067232254342e-05
-6.66064350833013e-06
-1.06875396039063e-05
-1.54910291432065e-05
-5.38731878229711e-06
-7.59779073936029e-06
-1.2798182963578e-05
-2.04811263181006e-05
-1.46332951462772e-05
-1.73576129397321e-05
-1.56170848541267e-05
-2.7817800464165e-05
4.32023335849263e-06
1.96643323785851e-06
-1.94832542753747e-05
-3.27005451201611e-05
-2.80016321338956e-05
-9.13623831895192e-06
-8.51014211091083e-06
-2.01775211984076e-05
-2.24309526715631e-05
-3.78819223049886e-05
-2.9702987286435e-05
-8.66180652807347e-06
-2.00996593354957e-05
-2.33891435267214e-05
-3.03876569889636e-05
-3.59758247636235e-05
-1.24456564294458e-05
-1.57657428808317e-05
-9.10672032764751e-06
-3.66423763767786e-05
-2.18935442129593e-05
-2.86145454705947e-05
-8.46695382804168e-06
-3.06802262353909e-05
-3.4318260736715e-06
-9.90465924018384e-06
-1.87556469275986e-05
-2.2774830143315e-05
-2.1948814348696e-05
-1.21252697120197e-05
-3.76296779709705e-05
-1.81450717521157e-05
-3.71774143682393e-05
-3.17153927938798e-05
-3.05011726753634e-05
-1.78458709781681e-05
2.86459737451765e-06
-1.1646524450929e-05
-2.75830282720708e-05
-2.85056064055003e-05
-1.85490563583125e-05
-2.11271935384142e-05
-9.54873795397229e-06
-1.89890078498878e-05
-5.94513092591678e-06
-3.37714912277003e-05
-2.62081594818479e-05
-3.3651235075749e-05
-2.17905594210926e-05
-3.22646564672776e-05
-1.72953433268056e-05
1.63098039770642e-05
-1.75936517786372e-05
9.06472266090561e-07
-2.67739590625376e-05
-2.06960213599405e-05
-2.3155990882964e-05
-2.92285617978213e-05
1.74614347406598e-06
-8.09498650172052e-07
-6.74451837452031e-06
-3.81058179739921e-05
-3.29606628953765e-05
-2.79268576321353e-05
-3.17150173652971e-06
-2.80712546610219e-05
-1.96932535708448e-05
-1.35077623174043e-05
-1.04411727615042e-05
-2.83318322667723e-05
-1.88801279742587e-05
-2.15814566154334e-05
-2.20975333679416e-05
-3.51820055977692e-05
-2.67910199820028e-05
-1.64464544020204e-05
-4.95222328478596e-05
-2.35685331863305e-05
-1.25467644522251e-08
-2.50399586450901e-05
-3.43471337273963e-05
-1.77584277362435e-05
-8.90380055277524e-06
-3.62112712457906e-05
-1.51548005287913e-05
-1.13714270243464e-05
-1.09948150095095e-05
-1.792117292418e-05
-3.22539889391899e-05
-3.46211996504788e-05
-1.97784238925638e-05
-2.99977234978445e-05
-2.99123385674246e-05
-1.38465129213686e-05
-5.58955059665668e-07
-2.50480158454306e-05
-1.29749208915684e-05
-2.68675666806817e-05
-6.82430950749409e-06
-1.4605514179637e-05
-2.29761694160615e-05
-2.61679993028692e-05
-1.06795919601387e-05
-4.31456653920511e-05
-2.8061663056513e-05
-1.08373884942032e-05
-2.7269598647091e-05
-2.87887573015253e-05
-2.10609223824455e-05
1.47208627833864e-06
-2.09929808123287e-05
-4.79758725035961e-07
-3.37990766876472e-05
-1.87779903495987e-05
-1.79670034200464e-05
-1.49333729335382e-05
-1.14803484546453e-05
-3.03654634859343e-05
-2.25292842555331e-05
-1.3975860483164e-05
-7.68828370846695e-06
-2.29480517580497e-05
-2.46322679955682e-05
-2.63228417723733e-05
-3.50583741434783e-05
-2.77219058976383e-05
-2.75530054556418e-05
-3.95990861692916e-05
-8.90948176507484e-06
-3.64650506655312e-05
-5.65520461279287e-05
-2.23824178320079e-05
-2.25761041921271e-05
-2.64890375832534e-05
-2.27900384199929e-05
-4.23899919879906e-05
-1.31922025822604e-05
-3.71158425878434e-06
-1.83790495319368e-05
-2.83276407812588e-05
-2.77419112498285e-05
-3.20520008679061e-06
-2.83450773804492e-05
-9.63641687244334e-06
-3.92201786732907e-05
-2.57575089726181e-05
-1.27777281652431e-05
-3.60232886955336e-05
-2.08610081844565e-05
-3.88130276273714e-06
-1.19151773862213e-05
-2.79314709727931e-05
-3.19457089745569e-05
-2.32394624429571e-05
-1.35888677845081e-05
-9.68149206477062e-06
-3.1285210947296e-06
-1.93536923949812e-05
-3.05448428856595e-05
-8.67972361832665e-06
1.13546145184703e-06
-2.44240128524355e-05
-2.1716654328173e-05
-1.46851023051413e-05
-1.91361155618052e-05
-2.30280350556609e-05
-1.5611417097858e-05
-5.11271683791019e-05
-2.64624968081536e-05
-2.34870715271495e-07
-1.34812475672903e-05
-1.81072700539216e-05
-1.45224002048577e-05
-1.8442205039951e-05
-2.54759889614581e-05
-2.76856559431542e-05
-3.45197745193075e-05
-1.11143747904609e-05
-5.84912411687023e-06
-1.6927153882392e-05
-4.18510105789536e-06
-5.88205272626388e-06
-2.17362678344952e-05
-1.90921434940877e-05
-3.77836386837889e-05
-2.56035327882663e-05
-1.72168140726748e-05
-3.10354609993842e-05
-2.87320994899366e-05
-2.76384274622295e-05
-1.42481361453083e-05
-1.19355312045356e-05
-2.57291843535263e-05
-1.08131739603981e-05
-9.61024432077106e-06
-9.35149625953196e-06
-1.79511732144374e-05
-2.53478318072061e-05
3.05879448590019e-06
-2.06575631309666e-05
-3.23664238638114e-05
-1.02027451313519e-05
-1.88920602463268e-05
-8.35238908522587e-06
-1.37628118782868e-05
-1.04644850547759e-05
-2.40912859654233e-05
-5.46698673255043e-06
-2.97879566943655e-05
-2.45109187476768e-05
-2.34899518972266e-06
-1.01806357013332e-05
-1.10902946275107e-05
-1.86392720318795e-05
-1.33453670777128e-05
-2.28272790973087e-05
-9.67228683197455e-06
3.10509547272e-07
-1.4319506045324e-05
-2.35867576966351e-05
-9.60592773650523e-06
-2.52658549286167e-05
-1.31960641608355e-05
-6.04631135327302e-06
-1.08963968120123e-05
-3.39704310455848e-05
-1.89909559858247e-05
-2.46937813756718e-05
-2.09481633574241e-05
-1.00481217878692e-05
-2.91339639443476e-05
-7.77718754729999e-06
-1.62910746024794e-05
-4.14794949066548e-05
-1.86280728784291e-05
-1.97115414380458e-05
-1.34087186897882e-05
-1.23890542149123e-05
-1.69507545898766e-05
-1.54166668787081e-05
-1.10065734027504e-05
-2.36735291101486e-05
-1.79096213532403e-06
-7.27990951151792e-07
-2.45439266099265e-05
-3.40197285313506e-05
-2.81234940128604e-06
-2.20031491461165e-05
-3.05698162635806e-05
-3.68770227430703e-05
-8.28539053092441e-06
-1.04377366412053e-05
-9.48318623357984e-06
-1.0922108913206e-05
-2.7950963558457e-06
-4.44929576181335e-05
-2.9891039205667e-05
-3.42975701767145e-05
-2.14128840665024e-05
-2.02628161169939e-05
-2.23032613624112e-05
-9.75376413089934e-06
-3.92075050143895e-06
-1.28325662062927e-05
-3.81132719857091e-05
-3.30846059730973e-06
-2.34997228564178e-05
-2.79079109998439e-05
-2.14855732579054e-05
-1.77488522338285e-05
-2.1429787230452e-05
-7.67748548402473e-06
-4.76070820411985e-05
-1.33845296821126e-05
-1.49407541111457e-05
-1.99727790667545e-05
-2.20908605164976e-05
-2.55144776934947e-05
5.67109673272068e-07
-2.78846540187252e-05
-1.64404251627915e-05
-1.80500909639578e-05
1.83181321076914e-06
-1.94870287168762e-05
-8.12765838070056e-06
-3.88581523447267e-05
-3.1619664928023e-05
-2.73323491638706e-05
-2.8585177939105e-05
-5.03876084576233e-06
-2.65946846701794e-05
-2.68971277577281e-05
-1.93936703530301e-05
-9.71624272037104e-06
-2.87345671807146e-05
-2.96630598888572e-05
-1.49318019012438e-05
-2.48996112620928e-05
-2.60083228611162e-05
-3.97771596996819e-05
-1.75021355743384e-05
-2.90244514641657e-05
5.02628525538199e-06
-3.8363610083495e-05
-2.38880686219511e-05
-1.25941302955909e-05
-3.86592287287221e-05
-1.16200069113178e-05
5.22574463182425e-06
-1.64648238843082e-05
-2.31244553671173e-05
-2.22219657154948e-05
1.14368061875956e-05
-2.00390475343121e-05
-1.40152100394117e-05
-2.29813852338395e-05
-2.46902471817178e-05
-1.12368486405524e-05
-9.33075293265869e-06
-1.23243449376451e-05
-9.34522938094843e-07
-4.33860170483185e-05
-1.72997624373462e-05
-3.37404806451844e-05
-5.04931029431416e-05
-1.76769858055379e-05
5.40621308941286e-06
-7.71877524430863e-06
-7.04085961654299e-06
-2.46794287561642e-05
-2.25116659107716e-05
-1.25717572396066e-06
-2.41331568019182e-05
-6.72455318778729e-06
-1.39140756468421e-05
-2.22777235029314e-05
-2.98622434661378e-05
-1.24765895028179e-05
-1.11837788393716e-05
-1.32848230785576e-05
-2.43773360561398e-05
-4.52560283349163e-05
-2.61676585395055e-05
-1.91548708581428e-05
-8.6141792074272e-06
-1.61995767987854e-05
-6.54586263453658e-07
-3.16818283917405e-05
-1.70477044666336e-05
-3.17624961022134e-05
-1.75812828702475e-05
-1.74067910411216e-06
-3.44008347518683e-05
-4.20332391114321e-06
-3.89282171814058e-06
-8.60842429570083e-06
-2.44923127484233e-05
-1.97143895303259e-05
-3.07679643549091e-05
-4.28086623384825e-05
-3.85736999079713e-05
-2.29311301335483e-05
-2.27837188408732e-05
-3.9919719419108e-05
-1.77941438178169e-05
-4.5816056165671e-05
-1.45676533640951e-05
-2.68440908074239e-05
-2.07789194688446e-05
-1.03592723207298e-05
-2.8577150827036e-05
-1.94861406188992e-05
-1.85128874175514e-05
-3.9868824249167e-05
-1.22785761376692e-05
-3.62896622428949e-06
-2.94803740939909e-05
-3.29129839915875e-05
-2.36883033783509e-05
-1.5779847834442e-05
-3.54839838620437e-05
-2.39213650761306e-05
-3.76276437519829e-05
-2.41265686688843e-05
-1.77768313495097e-05
-2.39986956807911e-05
-3.17096414891095e-05
-2.79916190986868e-05
-1.4006885138655e-05
-1.6644172377446e-05
-3.27832972016749e-05
-2.3232836638339e-05
-4.40113901651899e-06
-1.87743266115073e-06
-2.92387292202983e-05
-1.37881019486204e-05
-2.1087831037751e-05
-1.29775041537027e-05
-3.49873907519757e-05
-1.64149696113007e-05
-3.00658343696648e-06
-2.85093156489427e-05
-1.08564687596144e-05
-2.41823026509676e-05
-2.16126752184301e-05
-1.52076585760543e-05
-2.4271686096675e-05
-2.15613641920306e-05
-1.46779099094972e-05
-2.78162111750575e-05
-2.24542972054314e-05
-3.84952032016469e-05
-3.91105047300148e-05
-1.90352793527335e-05
-1.37566326296926e-05
-3.82794806350443e-05
-8.28383878171468e-06
1.29517468440668e-05
-2.04850771507518e-05
-7.17731628440257e-06
-6.32931487258163e-06
-3.10975700524072e-05
-2.62433567287123e-05
-1.60307710542453e-05
-8.66967305383932e-06
-3.2306410027618e-05
-2.28049672684101e-05
-1.66908916850126e-05
-7.40232142164909e-06
-2.38894024403179e-05
-4.81440298454274e-05
-1.1048232543436e-05
-3.30491199172606e-05
-3.24368113905814e-05
-2.78193446596983e-05
-3.95137181848062e-05
4.37079023366131e-06
-1.64794445528052e-05
-2.99674772236005e-05
-1.09306428560885e-05
-8.90478745602067e-06
-1.63904885134186e-05
-1.54096868109482e-05
8.38084559828804e-06
-3.03055564074738e-05
-8.69300035656026e-06
-1.13086750535736e-05
-4.08330204466662e-05
-2.99023128133372e-05
-1.6273997525194e-05
-1.42801812853582e-05
-7.27071467422061e-06
-1.76740631789557e-05
-2.15300783331898e-05
-5.09245564620976e-05
-2.09016052409759e-05
-2.69247029724985e-05
-2.91566847749572e-05
-3.14196973280943e-05
-4.87717078714673e-06
-2.36942727874301e-05
3.74825149929816e-06
-2.51592851337707e-05
-3.68286391626453e-05
-2.47326449916452e-05
-1.72698143391456e-05
-1.85723782851502e-05
-3.49503663915374e-05
-2.91473552189147e-05
-7.2180002270104e-06
-1.46561950710814e-05
-1.99170698356758e-05
-4.32776728433066e-05
-1.35510483943334e-05
-1.82991786183608e-05
-8.80748414174837e-06
-2.67357206757617e-05
-2.26314585788133e-05
6.46158325054769e-06
-1.52165216410509e-05
-1.28622711630007e-05
-1.55816972203814e-05
-1.87395243293166e-05
6.93741040199552e-06
-2.52260260604309e-05
-5.25677899231599e-06
-2.69579513128596e-05
-1.23625657727336e-05
-8.75912708280074e-07
-1.43072274558169e-05
-1.53396790197923e-05
-2.62042277356272e-05
-4.26880210410606e-05
-2.40891877792075e-05
-2.49825217174906e-05
2.60930079369742e-06
-2.90119341372634e-05
-3.07974637027727e-05
-2.83502444223405e-05
-3.45987786973612e-05
-1.93768617359972e-05
-1.79365587178093e-05
-1.92013807590699e-05
-1.95624917684891e-05
-1.26197989111838e-05
-4.85432191822164e-05
-2.92417445905545e-05
-1.40214779309409e-05
-2.55202069608461e-05
-1.93812923162726e-05
2.03884900451149e-06
-3.52396866641957e-05
-2.3217504311558e-05
-2.83848420158664e-05
-2.42374119855684e-05
-2.09257432972187e-05
-2.96722020336037e-05
-3.35544546115784e-05
-2.65229718740339e-05
-2.38434518273593e-05
-4.73311692007387e-05
-3.59420521525285e-05
-2.61901341589423e-05
-9.73534461254403e-06
-2.34640725680629e-05
-3.25100509536123e-05
-1.24638983481225e-05
-4.17120657549534e-06
-3.08768105421254e-06
-9.51127442906976e-06
-3.13559823045525e-05
-2.49407000102622e-05
-3.77387498610048e-05
-2.61491601403675e-05
-1.94166224280367e-05
-1.73746493046375e-05
-1.4456766159116e-05
-2.89321907952279e-05
-3.63356770629855e-05
-4.24241924907463e-05
-1.18778037546224e-05
-8.53237165319239e-06
-6.91878070870995e-07
-1.84494607426852e-06
6.52553786227975e-07
-2.00955997321049e-05
-2.6644811014428e-05
-2.75005658379166e-05
-2.4451871497577e-05
-3.46702145709964e-05
-9.04499147784642e-06
-3.5112396393972e-05
-7.87150386858465e-06
-3.5969286719246e-05
-1.60836023809601e-05
-2.97708932334833e-05
-1.75376242151015e-05
-1.47130708400736e-05
-1.95835391449312e-05
-4.32940231626632e-06
-1.88946020716333e-05
-2.22888289480406e-05
-1.46896628176168e-05
-2.71939265559829e-05
-4.68377750712008e-06
-2.05216413283987e-05
-3.7055757989854e-05
-2.43216346695388e-05
-8.53439365436363e-06
-4.12173809660707e-06
-1.29092937867032e-05
-1.80889148233665e-05
-9.87053587946947e-06
-1.8515004784445e-05
-3.46349174404899e-05
-1.74946435171791e-05
-2.57621397960638e-05
-2.4001965766001e-05
-1.32514534460868e-05
-3.34213507489801e-05
-4.37263252952605e-05
-1.18422713214953e-05
-2.13390126651769e-05
-3.22309968401549e-05
-1.4098144241706e-05
-2.29015497776702e-05
-3.06760148156114e-05
-9.26948394365754e-06
1.6292581188809e-05
-1.01359964736818e-07
-1.93019002123248e-05
-4.29691948753388e-05
-2.60944939949898e-05
-2.27331121784515e-05
-1.64941820206847e-05
-3.67691122825068e-05
-2.85771449857454e-05
-1.99647110701795e-05
-1.99806432870538e-05
-7.24904269893858e-06
-3.15554838625766e-05
-8.50944018408503e-06
-2.60931640169812e-05
-2.53562655151811e-05
-3.4142313737678e-05
-2.98662890057376e-05
-1.55717205451229e-05
-2.82717872778338e-05
-1.66815402991273e-05
-2.4422993512873e-05
-2.20747754328849e-05
-1.54852121046624e-05
1.21591066864892e-05
9.98495339112781e-06
-1.99406387310234e-05
-2.85627691219843e-05
-2.37249427072313e-05
-9.38827389270933e-06
-2.40902871688255e-05
8.31678969453959e-06
-3.44792337325286e-05
-2.36239473528021e-06
-3.60576549810287e-05
-3.31416372950944e-05
-2.72842490128367e-05
-2.45653457055098e-05
6.44052998467027e-06
-2.34045590556945e-05
-2.2268275430635e-05
-3.44941791352584e-05
-2.65859178911501e-05
-3.24235672907189e-05
-1.56574744754611e-05
-2.16944205139506e-05
-3.64192368992304e-05
-1.36775839119781e-05
-1.20263889480319e-05
-1.06395513436261e-05
-3.16375950652918e-05
-3.54002860509778e-05
-1.3021678837218e-05
-1.34314807223133e-05
-3.58063859035513e-05
-1.03272023803869e-05
-2.13435010546289e-05
-1.08821530038015e-05
-4.30663456850329e-05
-3.36450143255609e-05
-1.6252672196231e-05
-2.51525370886414e-05
-1.85104077577418e-05
-2.27206130606985e-05
-2.27994113077678e-06
-1.73718296545571e-05
-4.14501515850409e-05
-1.96814770225339e-05
-9.15971942763865e-06
-2.23068137305922e-05
-2.30396295694549e-05
-1.72170178316881e-05
-1.19942305644395e-05
-5.23190328994684e-05
-2.54176884972795e-05
5.27706865358961e-07
-3.2378534215654e-05
-2.37291110623253e-05
-1.86092451751703e-05
-2.0696905336614e-05
-4.30677207131306e-05
2.19657000842683e-06
-4.67327135296178e-05
-1.1451082450082e-05
-1.95130213954825e-05
-6.79286083632219e-06
-6.1122397910564e-06
-8.92208191659692e-06
-1.9552558319352e-05
-4.53930033138011e-06
-3.34660726688897e-05
-3.49023166305935e-05
-1.91027611701584e-05
-3.13779723140691e-05
-1.07119071976799e-05
-1.55691683895524e-05
-1.71378508461911e-05
-2.78029435505204e-05
-2.46277859130496e-05
-2.72719063681217e-05
-1.93326577087883e-05
-2.80476896836466e-05
-1.20543243198487e-05
-3.93148291530863e-05
-3.54243731170392e-05
-1.70115140133593e-05
-2.01361284578204e-05
-1.10468988755664e-05
-2.23957016571972e-05
-2.00246811515773e-05
-1.77483502494433e-05
-3.43599526480893e-05
-2.68228151226935e-05
-2.57360217944786e-05
-3.35277184738149e-05
-3.63105597008568e-05
-1.27753887619184e-05
-1.44219570084579e-05
9.11525801323588e-07
-9.69578203612974e-06
-2.68011249902801e-06
-1.31381972311286e-05
-3.47189702199053e-06
-2.12143372141154e-05
-2.50775615542557e-05
-2.89249977125393e-05
-3.2890666323142e-05
-1.81802217698865e-05
1.24027170720428e-06
-5.43541595331781e-06
-3.7599208108309e-05
-2.20626664582896e-05
-3.75312725934208e-05
-2.34641619807444e-05
-3.57948281062248e-05
-1.12116065546337e-05
-2.05327686843028e-05
-2.82414400212787e-05
-3.21811224911017e-05
-2.21889175381739e-05
-2.9319715940579e-05
-2.74297160918833e-05
-3.86151659179588e-05
-2.9726959700414e-05
1.0533045811808e-07
-5.72681981795987e-06
7.70577795877816e-06
2.58492326962124e-06
-1.29739219077885e-05
-2.39351019371292e-05
-2.23629673991631e-05
-1.71995331343115e-05
-2.01616379925246e-05
-2.45661730551765e-05
-1.02549184849258e-05
1.79568524608424e-05
-3.03094617359281e-05
-3.29797516837515e-05
-2.44839796188619e-05
-1.52267742246578e-05
-1.23415597711453e-05
-1.95481940699667e-05
9.05576818872918e-07
-1.65076089273868e-05
-2.18208603693984e-06
-1.31465226365863e-06
-1.42840977713246e-05
-2.9518823509717e-05
-1.18588878756451e-05
-2.5054762101989e-05
-1.66349619956592e-05
-1.88080723629674e-05
-2.78848090619264e-05
-3.14916978811869e-05
-2.03599001784675e-05
-4.15929225028521e-05
-4.68675751146642e-06
-4.0954175135445e-06
-1.72414073131843e-05
-1.17770817286124e-05
-1.84649899460789e-05
-2.99730941990373e-05
-4.15333697409873e-05
-8.92559927165172e-06
-2.07794596192827e-05
-3.13492634113388e-05
-2.67973806371169e-05
-2.73340082978603e-05
-1.08291867831945e-05
4.43358661176914e-06
-2.45068307871784e-05
-1.52952542723086e-05
-7.19590531295931e-06
-2.55987839514087e-05
-1.89479216403168e-05
1.51301409347549e-06
-1.2752578934752e-05
-4.12741960702262e-05
-4.78592104521739e-05
-1.89130976428979e-05
-1.98326048111418e-05
-6.60841624994116e-06
-1.77280933316039e-05
-1.59659395192831e-05
-5.55935967122939e-07
-4.58810800646902e-05
-1.76961490794852e-05
3.0172835581331e-06
-2.14980016678197e-05
-1.33905115844963e-05
7.60274897714644e-06
-2.20116666061922e-05
-4.98456689308466e-06
-2.18914871261135e-05
-1.61704462407691e-05
-1.06838662354065e-05
-1.08919062214582e-05
-7.31754136174487e-06
-1.26303034870639e-05
-2.05534349223158e-05
-2.10637306132841e-05
-8.58676723695344e-06
-2.32753971777588e-05
-2.10062765309243e-05
1.15176929696802e-06
-2.49970894643363e-05
2.97941519719994e-07
-3.54487641223927e-05
-1.22273490201543e-05
1.42872191099596e-05
-1.87018439852517e-05
-9.92960331170709e-06
-2.26402747737463e-05
-2.93319265814691e-05
-1.58750276470221e-05
-2.28393584003936e-05
-1.09052018811518e-05
-3.4871081816751e-06
-2.88243871216103e-08
-1.81759362164704e-05
3.62787840694713e-06
-1.98823960175569e-05
-1.98953033491148e-05
-3.59781530832149e-05
-3.10200170017581e-05
-3.47646485791416e-05
-3.02241628547594e-05
-6.51772599634121e-06
-2.40575594630542e-05
-3.73683837248717e-05
-4.76135313753712e-05
-3.40509760477791e-05
-9.24739866462776e-06
-7.658756423866e-06
-2.76404041199583e-05
-1.0803476709006e-05
-2.82485043587432e-05
-3.52562374668944e-05
-1.50566489531693e-05
-2.82320228912679e-05
-2.27710951064091e-06
-1.77975367132954e-05
-3.49596348599672e-05
-1.72322922228231e-06
-3.279576741866e-05
-2.33992481322248e-05
-1.60264052077576e-05
-2.65525315721421e-06
-1.98100006056818e-05
-3.00141629977574e-05
-2.04688477074292e-05
-1.86813238557416e-07
-1.58741276695097e-05
-3.42550620204996e-05
-1.62112552963016e-05
-3.45854581068344e-05
-2.60297855465106e-05
-1.01861393035493e-05
-2.80057808040605e-05
-2.94247401803061e-05
-2.29288363631168e-05
-9.77698972399376e-06
-6.54937275005262e-06
-2.1105354801407e-05
-2.82077236002396e-05
-2.27977236142407e-05
-3.51098882671393e-05
-1.98457406335255e-05
-1.63596206390042e-05
-2.44651544541895e-05
-1.70518347627967e-05
-4.71150256259403e-05
-1.38178851413277e-05
-2.8151966542368e-05
-2.48856870719815e-05
-3.4467147692915e-05
-3.37110238974163e-05
-1.58513301058453e-05
-7.45947358534148e-06
-3.9149471763129e-05
-2.22849087588256e-05
-4.77171704859545e-05
-3.05001149949857e-05
-7.96402767299501e-06
-4.10168346559935e-06
-1.36838451414296e-05
-4.29092851779207e-06
-2.60532347187812e-05
-1.7115168509471e-05
-1.98614796474997e-05
-2.0025124666037e-05
-2.55931435921655e-05
-1.89150073895706e-05
-4.464867363755e-05
-2.00975460380179e-05
-1.52521505597708e-05
-2.3694067880311e-05
-9.39426023577269e-06
-2.36333872107549e-05
-2.18418904774958e-05
-1.40268950126751e-05
-2.43717738201313e-05
-6.12081472638023e-07
-1.52511641098494e-05
-2.35144543886236e-05
-2.34339183187167e-05
-1.29473747968986e-05
-2.4934685077975e-05
-2.40134610790418e-05
-1.99257917807597e-05
-8.63168973327401e-06
-2.71679184818276e-05
-1.28642469415719e-05
-4.00954907983566e-05
-4.4479634480567e-05
-2.48526305967233e-05
-4.21459442074379e-05
-3.29355745751581e-05
-3.10629836343951e-05
-2.11601984408538e-05
-2.11730614537838e-05
9.77230706882452e-07
-3.27438128481875e-05
-3.30763284874036e-05
-1.91136555144539e-05
-3.07469759260945e-05
-1.11841132656206e-06
-1.30247952291662e-05
-8.31703700671446e-06
1.81262636715079e-06
-3.70885956479129e-05
-1.11971027366526e-05
-1.60508304875954e-05
-1.03009858765111e-05
-4.97030965871777e-06
-2.11172094445929e-05
-1.36562727606408e-06
-3.66592434040025e-05
-1.19712724961984e-05
-3.47333239659712e-05
-9.15769289791523e-06
-2.25746593648801e-05
-3.40720151663821e-05
-2.68848073098578e-05
-8.72885355320694e-06
-1.17917672644362e-05
-6.85973803578815e-06
-1.75225415042737e-05
-1.39241375257772e-05
-2.09070562971941e-05
-1.94821922546783e-05
-4.15586821018407e-05
-1.84277367958605e-05
-8.03816254914744e-06
-1.17114930003663e-05
-1.70881914118583e-05
-1.51613708646324e-05
-4.21384585307654e-05
-1.61652850860913e-05
-2.52139745172011e-05
-1.0097961213811e-05
3.89542151797626e-06
-3.37042428890668e-05
-2.99898751221784e-05
-3.01950048682853e-05
-1.04357874621634e-05
-1.08790359380226e-05
-1.45126477899989e-05
-3.23366621065676e-05
-1.75855196714807e-06
-1.68273014742967e-05
-1.13055891493664e-05
-6.90122664248549e-06
-2.04993348580303e-05
-2.09731505640006e-05
-3.88483491899065e-06
-1.29966668098479e-05
-1.00662713185473e-05
-2.02686346599342e-05
-1.29915092259441e-05
-2.65384187024732e-05
-4.43263101479202e-05
-3.4965525544253e-05
-1.94162923671495e-05
-2.94029735906705e-05
-1.30238246428809e-05
-2.89328258020543e-05
-1.80605055802578e-05
-1.24224018899302e-05
-1.24403100973152e-05
-2.0387881357416e-05
-1.00405979228538e-05
-2.74298958021831e-05
-3.34834382813209e-05
-9.21428430888816e-06
-2.96242382919977e-05
-1.57151517122533e-05
-1.2167075097855e-05
-3.59239637533858e-05
-2.171673202256e-05
-1.38203444748931e-05
1.15771555709461e-06
-3.27408143374094e-05
-1.54983264719365e-05
-1.78738576437397e-05
-1.08982845655095e-05
-3.3700381237967e-05
-1.24921123113606e-05
-2.72580762824768e-05
-7.86147747180522e-07
-3.64092692909263e-05
-3.45167679604218e-07
-8.44066264741864e-06
-2.85115120283601e-05
-3.29702443604906e-05
-1.6615389214883e-05
-3.89508908498139e-05
-3.09159661945649e-05
-3.73004900173866e-05
-3.51055879783873e-05
-3.91836403347765e-05
-2.80480648471016e-05
-3.56379319622042e-05
-2.62681445664911e-06
-1.02992079591809e-05
-4.68839781244639e-05
-1.96555195177185e-06
1.19868915168292e-05
-2.31422272872911e-05
-3.10898255462593e-05
6.70965340810579e-06
-1.76933151531176e-05
-8.22445910093729e-06
-1.53896155396775e-05
-1.46665359938785e-06
-2.0712692820281e-05
-9.73027743579209e-06
-6.23457079493102e-06
-1.1627991165378e-05
-1.84506157983574e-05
-3.0346992064976e-05
-2.94552702250874e-05
-1.99951748141155e-05
-1.58666037335876e-05
-2.34774460424597e-05
-1.85483543718029e-05
-9.74151299135115e-06
-3.1914146331777e-05
-4.7568816774483e-05
-1.14342312226585e-06
5.83609029692522e-06
5.8085136314832e-06
-1.25132760016086e-05
-3.21189000350716e-05
-3.44207033552401e-05
-1.97919651650287e-06
-3.93676599618831e-05
-4.1483112951391e-06
-3.71379468661654e-06
-3.58457630496667e-05
-4.5203041200806e-06
-1.26208164870172e-05
-2.70547414484788e-05
-3.20807072484259e-05
-2.53598775953669e-05
-2.05442170075574e-05
-3.11630835644832e-05
-3.88760641230741e-05
-2.07596294012337e-05
-3.35763162511716e-05
-1.91043607634765e-05
-3.2669869640735e-05
-5.01891026817376e-05
-1.96482036465943e-05
-2.6819317924895e-05
-3.28911001635388e-05
-3.10011396773254e-05
-1.82469027755409e-05
-3.07635450507615e-05
-1.0280688362375e-05
-1.15905192497303e-05
-3.45977026757866e-05
-1.64402344253809e-05
-3.7465502438928e-05
-2.19960355963972e-05
-8.22361893863194e-07
-3.2919074751787e-05
-1.91411630561286e-05
-5.34747225093688e-06
-5.10699021884714e-06
-2.09109081592752e-05
-3.14296512816328e-05
-9.74383481061651e-06
-1.89555930647876e-05
-1.90425015880918e-05
-1.44444798294933e-05
-2.95790276780763e-05
-3.82664074982936e-05
-2.16657406260549e-05
-4.25646481294289e-05
-2.91331197120915e-05
-2.25721631319144e-05
-3.98774103778759e-05
6.09406996278069e-06
-2.43232562677081e-05
-2.81349351065326e-05
-1.09891374272074e-05
-1.50522736752623e-05
-1.46966462060116e-05
-1.26730632207719e-05
-1.82460615353694e-05
-1.39592759238764e-05
-1.73945372230345e-05
-4.82736142603279e-05
-2.6967413016309e-05
-2.75133669244656e-05
1.16868317160573e-05
-3.54662850262863e-05
-1.358132470959e-05
-5.07033791522005e-05
-2.99240253807119e-05
-1.88395090701348e-05
-9.98058769994147e-06
-2.38964279236693e-05
-1.90180534523837e-05
-4.37345008625537e-05
-1.16805865707807e-05
-1.43569571777978e-05
-2.4130052196125e-05
-3.87778813414675e-05
3.49255237498051e-06
-2.00983292784545e-05
-2.04936118774202e-05
2.14958476271261e-06
-2.39939777272232e-05
7.93372205717494e-06
-2.87599694367335e-05
-2.08468553538427e-05
-6.44831903456566e-06
-3.48028492074362e-05
-3.26664077233185e-05
-3.21943055152357e-06
-3.39446984398837e-05
-2.49723094169552e-05
-2.1884454776446e-05
-3.32898150307094e-05
2.08283322634549e-05
-2.74708746060901e-05
-2.23031291354976e-05
-3.26482293208284e-05
-1.39281729202819e-05
-2.41899862056181e-05
-5.70803072637228e-06
-2.97554990879058e-05
-1.89401412330539e-05
-2.94114348315025e-05
-1.54998451223392e-06
-3.43052327169769e-06
-1.54406392573884e-05
-3.49471238812237e-05
-1.94872446132332e-05
-2.20381636689819e-05
-1.91539686984391e-05
-2.27577867982218e-05
-2.47049668234201e-05
-2.09795834331061e-05
-9.83973231983499e-06
-3.37487576868471e-05
-2.05484949773561e-05
-2.78984721814604e-05
-2.16664016897533e-05
-1.6731988499796e-05
-3.55069465133658e-06
-2.50638150841471e-05
-4.03848882276964e-06
-1.03761799285629e-05
-3.3250501883098e-05
3.86692040669173e-06
-5.40674360736012e-06
-1.9435692733664e-05
-3.6561326609521e-05
-1.1545303644839e-05
-2.93678885870864e-05
-3.08351598510875e-05
-2.69677878275289e-07
-1.77986411966082e-05
-8.66511089410063e-06
-2.42269858630913e-05
-2.83178825191834e-05
-1.85943493522478e-05
-1.71059756368106e-05
-1.15580185973131e-05
-3.54984033142314e-05
4.20581131772584e-06
-1.92758685340788e-05
-1.38391390596701e-05
-3.53265778098201e-05
-4.81759556251613e-05
-1.72681521292233e-05
-4.17046826943121e-05
-1.87742757703727e-05
-1.7894291433755e-05
-1.77774124073488e-05
1.52658786344031e-07
-5.61736879250002e-05
-2.67714862323969e-05
-3.05223254759851e-05
-2.22190864458421e-05
-2.66304129408317e-06
-1.47280288524153e-05
-3.3662539134026e-05
-2.7559516743611e-05
-4.42684809303231e-05
-2.74248556166042e-05
-2.06318846280022e-05
-1.21063393787046e-05
-2.24607427651478e-05
-1.51993650378693e-05
-2.45546679027919e-05
-4.19888818457867e-05
1.70486900003506e-06
-3.74807190648251e-05
-1.74601388548556e-05
-1.18941656913956e-05
-2.43419945024225e-05
-2.88251711937128e-05
-2.92676480303218e-05
-1.58387312415192e-05
-2.15486389638525e-05
-3.08177294603294e-05
-2.64877225732678e-05
-2.70715918187751e-05
-3.80419216349598e-05
-1.18751131028237e-05
-3.46953612983929e-05
-6.36980781727408e-06
-2.39080564536395e-05
-2.44913216245755e-05
-1.81856284650859e-05
-2.04766567755569e-05
-4.50027086735838e-05
-2.69053153345734e-05
-2.22858237688979e-05
-4.55720700762658e-06
-2.03728948539431e-05
-2.22397444272557e-05
-2.22256127943993e-06
-4.22978042029908e-05
-2.84131632387117e-05
-8.00003936825495e-06
-8.87128270950642e-06
-1.54050251763909e-05
-4.48078033338873e-05
-2.63784472260811e-05
-1.21922019606692e-05
-2.00977353043296e-05
-2.88193919102625e-05
-2.06674931257543e-05
-4.60186124158942e-06
-2.3781060504993e-05
8.41171746667116e-07
-2.24399393287222e-05
-3.31043288566557e-06
-1.05086810032633e-05
3.35845023440848e-06
-1.24371214088896e-05
-3.73026909541714e-05
-2.56622764040755e-05
-1.97853500645166e-05
-1.71205951892257e-05
-3.18659143824744e-05
-1.71790928309127e-05
-1.39461619747642e-05
-3.50780541376402e-05
-1.49507741681357e-05
-1.25349105588551e-06
-2.85430241145174e-05
-2.53608893250601e-05
-2.25469535546915e-05
-2.29486818973043e-05
-1.91536413522871e-05
1.38936938878076e-07
-2.67378194437935e-05
-1.47442342769261e-05
-3.88061193324936e-05
-8.04184406749511e-06
-3.31618364953589e-05
-1.39609610129767e-05
-2.0497620193281e-05
-1.85640721731083e-05
-3.142365769265e-05
-2.16437759344534e-05
-2.28984245404409e-05
-2.10629605852403e-05
-2.52986815775468e-05
-1.20028569008055e-05
-1.65227504778683e-05
-1.06701423789995e-05
-1.68466386878735e-05
-2.28165733547832e-05
-3.95961370183109e-05
-1.89814532823338e-05
-3.02992076687147e-05
-1.4662024457313e-05
-5.90131571801099e-06
-2.06098248106875e-05
-4.75036566783516e-05
-3.6596435102641e-05
-1.659270928427e-05
-3.26066063152526e-05
-4.91305245077755e-06
-3.19354906810691e-05
-3.94289674058899e-05
-1.55824067190628e-05
-1.82160677126153e-05
-3.65721289105718e-05
-3.15835150205627e-05
-5.41435993042687e-06
-9.87525192891586e-06
-1.7608593312591e-05
-2.07793736830821e-05
-1.25214802029789e-05
-3.68047559490693e-05
-2.91805268251942e-05
-3.39091334366898e-05
-2.04297155295746e-05
-1.46785277730569e-05
-4.52932601220607e-06
-1.2490626040275e-05
-3.48595004745249e-05
-2.58230357320149e-06
-3.00939355997123e-05
-1.57485820382845e-05
-5.26351668456064e-06
-2.25530039050117e-05
-1.01641779790727e-05
-2.45563175848062e-05
-3.14231118613684e-05
-3.36964175880385e-05
-1.93858924144906e-05
-3.80055394703275e-05
-8.66766819784633e-06
-1.29741030830073e-05
-1.1758752302233e-05
-2.35260899494342e-05
-2.71764598024193e-05
-1.2310585278518e-05
-2.30608456649325e-05
-1.10820198522256e-05
-1.78385698713509e-05
-2.18735532167043e-05
-1.39120662744248e-05
-1.05034506068864e-05
-3.24066080382925e-05
-2.88558091716941e-05
-1.55221150564737e-05
-2.98243522623381e-05
-1.30321497938872e-05
1.3560524867965e-05
-2.27699676362986e-05
-2.2008148588026e-05
-1.22233154995795e-05
-1.07318025527303e-05
-2.8957073076313e-05
-3.07795794797656e-05
-9.9309919585208e-06
9.11708203039444e-07
-6.66272885214957e-06
-9.90101176214523e-06
-3.34125826079941e-05
-2.33063751166364e-05
-1.27634879933367e-05
-1.30690208866007e-05
-2.33162914007811e-05
-2.2557623630225e-05
-1.99379061925537e-05
-1.5815924229233e-05
-4.6237937096204e-05
-2.1337048815658e-05
-2.20742190512591e-05
-3.41602717087526e-05
-1.09314555352793e-05
-1.95899381967981e-05
-1.07466660491948e-05
-3.03792661429594e-05
-3.03132022665435e-05
-4.22837074928991e-05
-3.20708215372786e-05
-1.36950826496162e-05
-4.26524593104418e-05
-2.85128729666899e-05
-3.34933179893199e-05
6.69079520751402e-06
-2.42554293841513e-05
-4.27757911681801e-05
-2.35165049938452e-05
-9.48396791886291e-06
-2.21329780366887e-05
-1.36049476911487e-05
-2.67962839565049e-05
-2.23844978638855e-05
-2.64498092277655e-05
-2.45506863905553e-05
-2.92373334675309e-05
-8.3856135402873e-06
-2.14096873537907e-05
-3.24100773684594e-05
-3.65758858188705e-05
-4.48057723527932e-05
-4.17630842412897e-05
-3.95334594678031e-05
-3.31172114675629e-05
-1.13408265124311e-05
-1.6692805843869e-05
-1.69403260779113e-05
-1.43581450723433e-06
9.72472073489171e-07
-1.1716352056346e-05
-2.44565434160331e-05
-4.33050800377649e-05
-3.25078106366674e-05
-1.11228627160867e-05
-2.08544098411592e-05
-2.99363976754431e-05
4.54191752172467e-06
-2.53598063641479e-05
-2.84276119350924e-05
-2.88096200543718e-06
-1.25918205790168e-05
-3.08526525451077e-05
-1.9457301713135e-05
-1.96400783228832e-05
-1.72600869638715e-05
-2.02868268955384e-05
-2.25928844056236e-05
-3.01219085219126e-05
-8.09115618289663e-06
-1.61031083695716e-05
-6.50146140691805e-06
-2.31530694352573e-05
-2.22647252540208e-05
-1.18762709580804e-05
-1.68290888110639e-06
-3.81555433207847e-05
-3.14071308467613e-05
-1.64696972927992e-05
-3.06627634964014e-05
-1.42502636398479e-05
-6.31388950245864e-06
-2.94513748671409e-05
-1.05125744634526e-05
-1.19664308016379e-05
-2.45989236805326e-05
-2.22174278403285e-05
-3.56744642172642e-05
-3.27018505914571e-05
-2.44741227190065e-05
-3.71012097106132e-05
-2.54064085281366e-05
5.0735612964824e-06
-4.06006482349802e-05
-6.24789315808594e-06
-2.13725207621446e-05
-3.26809385184342e-05
-4.24685087460694e-05
-1.83331359152509e-05
-2.65997026913596e-05
-2.11138441307907e-05
-9.190557468218e-06
-1.33829880913469e-05
-9.17725221096461e-06
-3.12541796523987e-05
-1.31875527340026e-05
-1.23102126499037e-05
-2.05845480980211e-05
-1.15511909732053e-05
-1.61081785975451e-05
-5.06629585377963e-05
-2.15871509985021e-05
-4.56035227391656e-05
-2.31633354811564e-05
-2.29750466645119e-05
-2.3890032858651e-05
-8.20578656035963e-06
-1.85714859669085e-06
8.91833198480718e-07
-2.32872708893331e-05
-3.09291619849202e-05
-2.80907811661831e-05
-2.29828291489018e-05
-2.96222162481694e-05
-1.34818251109172e-05
-8.25153779759706e-06
-8.95397990985392e-06
-1.31846132890248e-05
-1.78707694692704e-05
-1.40464682894418e-05
-2.84271618653339e-05
-2.75780370659764e-05
-1.34143603387829e-05
-6.98098981778553e-06
-5.96219915223503e-06
-2.9102289906324e-05
-1.68534387303487e-05
-6.34255396411559e-06
-3.31332425072483e-05
-1.26433850547968e-05
4.72781697124614e-06
-1.48394128520476e-05
-9.35410660833346e-06
-3.26848060643614e-05
-1.24561992924874e-05
-9.80077840077826e-06
-3.0041537175383e-05
-2.53662108153747e-05
-1.90449806258413e-05
-1.15139724498312e-05
-1.04833493960339e-05
-3.51440979805574e-05
-3.75583932716884e-05
-1.29303202065906e-05
-9.30020052999146e-06
3.10501012442987e-06
-8.8313082913572e-06
-4.47480956933166e-05
-2.14945427312411e-05
-1.34559625534079e-05
-1.24595430902413e-05
-7.75128811600638e-06
-2.35407830632408e-05
-1.86491708485933e-05
-1.18042643993817e-05
-1.71005898962215e-05
-2.35792896471347e-05
-4.36535212781841e-05
-8.92837856700653e-06
-3.59475296146923e-05
-2.84199482771054e-05
-3.58806755145623e-05
-2.34391773058459e-05
-1.50639710510536e-05
-6.35771981470195e-06
-1.35245921905317e-06
-1.86680980174335e-05
-2.67272479896925e-05
-3.56318779813466e-05
-2.09501665694622e-05
-3.30260979029015e-05
-1.64704833065905e-05
-1.2131796943628e-05
-1.79092743855435e-05
-3.75416212627156e-05
-1.34001380078847e-05
-1.6573952834316e-05
-1.83280073422631e-05
6.91266707726458e-07
-2.10284306673319e-05
-1.41139999570976e-05
-1.87798489315874e-05
-3.75693788682653e-06
4.90725091444227e-06
-1.16105725965263e-05
-3.51243137265921e-05
-1.8451420165275e-05
-3.05759033949855e-05
-1.42524634281339e-05
-3.18313614782987e-05
-2.18641343522593e-05
-2.12968622249268e-05
-3.72020625525773e-05
-2.02041098793895e-05
-2.83872128046791e-05
-3.44757964235777e-05
-5.56496808276517e-06
-2.47483573682559e-05
-3.5134392836571e-05
-2.76160809901463e-05
-1.93760480806217e-05
-4.89181814667041e-06
-1.38952725137995e-05
-1.14330745743685e-05
-2.69277541476127e-05
-2.30700399509157e-05
-1.23842189561111e-05
-1.49581715246587e-05
-1.57584643281751e-05
-1.471969823504e-05
-1.53004495997502e-05
-2.67028587243833e-05
-8.32884117034416e-06
-3.29287675850126e-05
-2.31128996917497e-05
-3.45027782150348e-05
-4.13254720633652e-05
1.16979254818641e-06
2.84861035913733e-06
-6.78774991552521e-06
-2.66088167752595e-05
-4.30716892946503e-06
-1.04546344953293e-05
-1.12935338863958e-05
-2.28878054820747e-05
-2.76779094311349e-05
-3.94014497392685e-05
-1.38326342654166e-05
-1.25340391889487e-05
-2.1735291988434e-05
-3.22121148558079e-05
-9.46744041564034e-06
-4.89942605496187e-06
-2.94813584283749e-05
-3.52381180531355e-05
-1.77125235237888e-05
-3.97480700160609e-05
-1.47754618233355e-05
-1.14288064889238e-05
-4.114430528485e-05
5.57941890825312e-06
-2.53885945341663e-05
-3.06661356450908e-05
-3.37392907101543e-05
-2.32366461672276e-05
5.86521521058722e-06
-1.24204967454159e-05
-2.13204796917458e-05
-1.89988579077083e-05
-1.52837741907073e-05
-2.19482039619524e-05
-1.96034435679742e-05
-3.79999242136015e-05
-2.94788040813946e-05
-5.38891908573493e-05
-2.29500605283415e-05
-3.29855457107958e-05
-2.6732833768162e-05
-2.98748553145082e-05
-2.28380123335265e-05
-2.990590795786e-05
-2.64823662537782e-05
-8.95907956416854e-06
-2.12756502590144e-06
-1.71113580155461e-05
-3.39702360427076e-05
-1.18392971174758e-05
-2.53983931308223e-05
-2.53531587839803e-05
-2.76857944763504e-05
-4.31079591154546e-05
-2.69023981199836e-05
1.5405843653724e-05
-2.52982644689135e-05
-3.20789018956621e-05
-1.71933094560867e-05
1.21639861651873e-06
-1.25055328728459e-05
-2.81482707862869e-05
-1.90526793440619e-05
-3.97107566497824e-06
-1.37214874551759e-05
-2.57170415963962e-05
-1.91193554256634e-05
-3.00979945006648e-05
-4.01426196190573e-05
-1.38975001557843e-05
-1.12893413521496e-05
-1.45894772308002e-05
-2.80033675503336e-05
-4.58377993519971e-05
-1.58630062101642e-05
-2.22808921614633e-06
-9.40062336857001e-06
-3.82931721888172e-05
-2.55243664460996e-05
-5.31393577962623e-05
-7.8261203510163e-06
-2.3564310232495e-06
-8.18654803886176e-06
6.1888179992752e-07
-2.05692190841908e-05
-1.09971492421646e-05
-2.79660032186763e-05
-3.93811659536283e-05
-2.2014665730717e-05
-1.49693742349281e-05
-2.36421386440368e-05
-1.82089969604154e-05
-2.22810268634771e-05
-2.15781816362272e-05
-3.0431060543533e-05
-1.47344187536177e-05
-3.38774908480697e-05
-3.08889413380778e-05
-3.78592940395455e-05
-7.07346702465663e-06
-1.39093978091108e-05
-3.16006970778184e-05
-3.24350522881257e-05
-2.68822980743867e-05
-1.37383533756882e-05
-3.45942576055231e-05
-1.80262365245585e-05
-1.80465545051107e-05
-3.06316942923448e-05
-3.78140238274656e-05
-1.28982418420658e-05
-1.74551733631698e-05
-2.4438387881266e-05
-8.46116205394457e-07
-2.11554844346306e-05
-2.69728837479899e-05
-1.92690161721882e-05
-3.40568194202729e-05
-3.10768999705501e-05
-8.56253854107643e-06
-1.16967358399912e-05
-1.46396233353978e-05
-3.45796590650517e-05
-1.63010584508463e-05
1.50382578159226e-05
-3.20870012339644e-05
-2.19193662606962e-05
-4.0452563871384e-06
-3.02797826624251e-05
-2.21096819397656e-05
-1.07999113338531e-05
-1.97684884471266e-05
-3.67687009669653e-06
-9.83650375355783e-06
-1.52997533766833e-05
-1.38385881355704e-05
-1.64405586232462e-05
-7.00553972792713e-06
-1.71957481853041e-05
-2.90794967166473e-05
6.83186092972523e-06
-2.55811016026822e-05
-2.30984707311203e-05
-2.22767481421875e-05
-1.19299694611342e-05
7.43472674913077e-06
-4.32641715117469e-05
-2.14129173965881e-05
2.13709520588421e-06
-1.34045205925026e-05
-7.15235557806104e-06
-9.08864722781516e-06
-1.52932631677957e-05
-3.43639246654596e-07
-1.07620794830281e-05
1.00732023353786e-05
-2.06007919313356e-05
-1.96753343062149e-05
-9.28231042573899e-06
-3.09364119129559e-05
-5.60156109525636e-06
-3.35626865119702e-05
-2.21318893088364e-05
-2.39671199870689e-05
-2.18915861589981e-05
-3.2845995247698e-05
-6.44857564737559e-06
1.5529931015809e-05
-2.08092804843788e-05
-1.81414938137275e-05
5.23186644284516e-07
-6.20386665536976e-06
-3.19753814133139e-05
-4.42002456762607e-05
-1.26620748670604e-05
2.6208524023335e-06
1.01702288066351e-06
-2.97310712603638e-05
-3.23855680517228e-05
-2.87946733018771e-05
-2.74456035397464e-05
-2.89036243537466e-05
1.91321497459333e-06
-2.77988189951241e-05
-1.23449013192549e-05
-2.23891969407667e-05
-3.07847297968951e-05
-2.53853006879332e-05
-4.20213496081303e-06
-3.73342202210426e-05
-2.2557493983419e-05
-1.5789225844736e-05
-1.4335711571312e-05
-1.97972850279518e-05
1.35805316211403e-06
-2.47192595031424e-05
-2.93290633168304e-05
-3.7068164760679e-05
-1.94279775903689e-05
-1.27642670294641e-05
-3.13944575937908e-05
5.40108719161459e-06
-2.99877790685056e-05
-3.0693573808743e-05
-1.33839570085101e-05
-1.75872746856583e-05
-3.20832471023609e-05
-7.26716371274516e-06
-3.23206511325978e-05
-1.52944460039886e-05
-2.80415204654333e-05
-3.06959401956506e-05
-2.5524798680212e-05
-3.72696486443718e-05
-3.55112052434858e-05
-1.81835700846113e-05
-1.7433931572988e-05
-1.06969738584546e-05
-2.57510000231609e-05
-1.80724533437019e-05
-1.24403913040094e-05
-2.2604593806592e-05
-2.83888603042926e-05
-2.0522274804216e-05
-2.91561641111966e-05
-3.38666379584141e-05
-6.20787491666798e-06
-2.77557670842675e-05
-1.05941395846975e-05
-8.72647138551659e-07
-1.08771401626925e-05
-6.24164581985286e-06
-2.28183821948612e-05
-3.27838230645358e-05
-1.42390763917203e-05
-1.63812777317397e-05
-7.9520461046701e-06
-1.71513383197654e-05
-1.20699441684324e-05
-9.80134463226602e-06
-1.11486002107585e-05
-2.08891199043585e-05
3.31155615294665e-09
-1.44581287721264e-05
-6.54600829388642e-06
-3.74493714086056e-06
-8.25103500877903e-06
-1.43245755641157e-05
-3.10659549091894e-06
-1.75175434173368e-05
-1.58068107761191e-05
-6.20141189826493e-06
-2.42494923469979e-05
-1.73299000387457e-05
-1.65910528950384e-05
-1.98601839212529e-05
-2.09286206343772e-05
-3.11744466659595e-05
-2.2974347696142e-05
-2.80995605270823e-05
-3.06589079098868e-05
-1.77296595312424e-05
-3.60151273409412e-05
-2.50939186531032e-05
-1.3265383817923e-05
-2.22807122871691e-06
-3.44081515464414e-05
-6.95722347173536e-06
-4.10734257108393e-05
-2.18266687985912e-05
-1.49357566233045e-05
-1.74000289158338e-05
-3.09107585134475e-06
-2.44839615689625e-05
-1.40217179987991e-05
-6.15171482838407e-07
-2.39230766667217e-05
-1.37462785319467e-05
-4.13473532631626e-05
-2.53043457455948e-05
-1.37229032432422e-05
-7.07992055395299e-06
2.04199035005789e-07
-1.45676932632879e-05
-2.83566546351928e-06
-1.11919668277832e-05
-3.42994276277822e-05
-1.7490491743325e-05
-2.67235355646931e-05
2.74362198449455e-06
-1.74034996341431e-05
-1.470240041827e-05
-6.64256217441955e-06
-4.9724952250087e-05
-1.39649071561513e-05
-8.89994645530225e-06
-2.2358450399727e-05
-3.72936280206376e-05
-2.3293839900916e-05
-1.21590641379833e-05
-2.41532041611095e-05
-2.7870848874105e-05
-1.3253102713443e-05
-3.08643537728049e-05
-2.81495398290285e-05
-2.32052476492483e-05
-2.56706903363229e-05
-3.00098711446341e-06
-1.53804101411665e-05
-3.94698085666725e-05
-2.20329161436592e-05
-1.78374277307949e-06
-4.67515855341826e-06
-1.66666548362901e-05
-3.49558037190291e-05
-2.29217359263338e-05
-2.24761582920794e-05
-1.53381903668299e-05
-1.2927342519106e-05
-1.66506663150401e-05
-3.8258942122649e-05
-4.15374285144116e-06
-1.76451053279737e-05
-2.35815833400505e-05
-3.03205516227927e-05
-2.07086095240103e-05
-2.58155357864834e-05
-1.6967832324046e-05
-2.44089825997791e-05
-2.57030639351653e-09
-2.85379583930336e-05
-2.16757819477026e-05
-2.81933834671727e-05
-1.06067019997241e-05
-1.36260710289282e-05
-1.27917710381673e-05
-1.63967180290648e-05
-1.54367494966215e-05
7.07696671448537e-06
-3.26770664676538e-06
-2.35816414112043e-05
-2.11448703798237e-06
-2.27487336608157e-05
-2.28658578058565e-05
-2.30271712658082e-05
-3.44447945683117e-05
-1.99587328169738e-05
-2.69349727800625e-05
-1.61576815480354e-05
-3.15535373080026e-05
-2.29318316050659e-05
-2.24306765299479e-05
-1.63667012382672e-05
-3.24243994597348e-05
-2.35897699296974e-05
-2.09896103858894e-05
-3.56076866952727e-05
-2.18041864806974e-05
-2.60018404384348e-05
-3.12237340920054e-05
-3.26210184019091e-05
-1.16745076588233e-05
-1.96362421426372e-05
-2.59346818319617e-05
-2.41436990302529e-05
-1.81178076412471e-05
-3.27311697826713e-05
-9.56808701463885e-06
-3.20829985441731e-05
-1.85606183151794e-05
-2.21450559613531e-05
-2.48717693408778e-05
-3.17137767440591e-05
-1.69748233039152e-05
-2.85608460040627e-05
-2.39020877802912e-05
-2.02190690416573e-05
-4.30978918045098e-05
-2.66374118803593e-05
-1.32088468770066e-05
-3.90391161468998e-05
-3.02480015969083e-05
-3.69184490571322e-05
-2.26181505065765e-06
-1.50083884100939e-05
-2.28271314448199e-05
-1.01350923458892e-05
-3.18188843630432e-05
-2.29754318290257e-05
-3.48584499353186e-05
-2.1087354317094e-05
-1.73865283054862e-05
-1.16950397019741e-05
-1.72958633755747e-05
-2.53083961824163e-05
-2.5102010632712e-05
6.25478902424946e-06
-7.05548427800362e-06
-2.55237053386616e-05
-3.43127048685714e-05
-1.32153482693673e-05
1.29937046077333e-05
-2.11819237113029e-05
-3.72113634248578e-06
-6.74069702767101e-06
-3.5959238286601e-05
-2.19509893271811e-05
-1.56647176680979e-05
-9.74861189000586e-06
-9.60792913817315e-06
-6.95535601579497e-06
-2.29093938697982e-05
-1.20984261074052e-05
-4.77300274451952e-05
-8.13959498167626e-07
-2.05527188323793e-05
-1.77907068387089e-05
-2.08387058732427e-05
-1.10447847034798e-05
-1.10691443336111e-05
-2.63926986658429e-05
-6.16095852255064e-06
-1.97141560900979e-05
-4.16775327784359e-05
-2.37126893111846e-05
-2.6738676299866e-05
-6.85703405000776e-05
-3.25713038979006e-05
-2.79543970059351e-05
-1.41430284716265e-05
-1.66819629410012e-05
-4.60163769843927e-05
-2.28456802307055e-05
-2.11852162607743e-05
-3.52735023892203e-05
-2.94405046424609e-05
-1.90631203697675e-06
-4.54192489162086e-06
-2.14565696605138e-05
-3.25467566559169e-05
-3.47000331538607e-05
-4.14857514212756e-05
-1.01088565632297e-05
-4.11640358498084e-06
-1.56776901606137e-05
-3.6134463331781e-05
-2.79275921701568e-05
-1.11835859244815e-05
-2.49366156820264e-05
4.18338315274028e-06
-1.69719406574097e-05
-5.97164847169055e-06
-2.99570976807596e-05
-2.29619297171628e-06
-1.40618764077398e-05
-2.00765360568699e-05
-1.11597625197313e-05
-1.42981134805677e-05
-1.90658883040358e-05
-8.73936643685982e-07
-1.71486337395749e-05
-2.09378408755356e-05
-7.95078623897891e-06
-3.65483371680432e-05
-2.9193795512895e-05
-1.47935119457051e-05
-6.0044868782651e-06
-2.39848750951207e-05
-2.67564990196457e-05
-1.62681031076847e-06
-6.41853394891386e-06
-1.99086497387216e-05
-2.6132945369238e-05
-2.61515611459058e-05
-2.07179674046844e-05
-9.43859291006163e-06
-1.06615370006038e-05
-7.40450369525232e-06
1.71199826927256e-06
-2.23556788210237e-05
7.37067768634852e-06
-1.68747716917876e-05
-7.57872589573698e-06
9.71169977123667e-06
-2.07965802881766e-05
-3.13758753840583e-05
-1.53580450497751e-05
7.07608211372711e-06
-2.54069169812108e-05
-2.86263155572165e-05
-5.35778532605643e-06
-1.19698191748712e-05
-2.56831210819645e-05
-2.45874612956676e-05
-4.16401085476567e-05
-3.05781832626375e-05
-1.76919007321071e-05
-3.25279354200378e-05
-3.60701672470625e-05
-3.19949179330363e-05
-1.79452061561467e-05
-1.18937842101973e-05
-4.01726488490022e-05
-1.93583850883986e-05
-3.44994998979085e-05
-2.78580267138239e-06
-3.1658891049231e-05
-1.12188042840523e-05
-2.38045647694494e-05
-3.07834624685965e-05
-9.47876977972962e-06
-1.76257845316423e-05
-2.41742472741935e-05
-1.91484494008952e-05
-7.3265994162069e-06
-1.18925956502317e-05
-2.75864480270092e-05
-1.75966684321695e-05
-3.36470414948777e-05
-3.97913431181152e-05
-7.58823511792636e-06
-2.34057311304292e-05
-2.47788486292857e-05
-2.08691199969744e-05
-2.07141918032767e-05
-6.44485055835435e-06
-1.8440293047683e-05
-2.18527692897799e-05
-2.54040497996941e-05
-1.95268568773125e-05
-1.53443512091434e-05
-1.47556490294296e-05
-1.86889214312245e-05
-1.38585854808181e-05
-2.90682567832976e-05
-7.58556063803046e-06
-3.05229657433397e-05
-4.434051829698e-06
-2.26387946792533e-05
-2.94789625390191e-05
-2.08877179025174e-05
-5.49500779549974e-05
-2.74905153283202e-05
-4.09949652767224e-05
-4.75384378402795e-05
-2.18869969659788e-05
-1.03538652812067e-05
-6.62695912517292e-06
-1.8543533670135e-05
-1.63037178424765e-06
7.51784686582648e-06
-7.17199870036082e-06
6.60382826803518e-06
-6.65460609927751e-06
-1.20031260808063e-05
-1.71667040538815e-05
-6.63106488091217e-06
-2.05769972595591e-05
8.8769702696103e-06
-2.4173454894705e-05
-1.70403334657491e-05
-1.90222244593039e-05
1.27055477476064e-05
-4.02426569285989e-05
-4.34493489426201e-06
-2.07122896538366e-05
-6.79843908541447e-06
-1.96078560151944e-05
-7.6107278042574e-06
-3.12193264892366e-05
-2.96913150340002e-05
-1.2697349707394e-05
-8.81653634067037e-06
-5.0771833904383e-06
-3.93381808476207e-06
-3.05868307802019e-05
-1.33196883742436e-05
-2.36795830908385e-05
-2.22958097108841e-05
-1.85219761904965e-05
-1.01473364224315e-05
-1.61058520941711e-05
-2.58074381623639e-05
1.53478274393132e-06
-4.76931062185528e-06
-3.508001940745e-05
-2.02590250285677e-05
-4.32398406818824e-05
-4.6748443894858e-05
-2.41857470915217e-05
-2.97723225857651e-05
-1.88471033499328e-05
-3.18657963215094e-05
-2.35920380592545e-05
-1.4708499515373e-05
-1.7508276202141e-05
-2.66761909225066e-05
-2.94515603635271e-05
-1.00593720688304e-05
-1.61348156360898e-05
-2.36985279324258e-05
-3.43504070564389e-05
3.38941787529541e-06
-1.30067876551232e-05
2.09900148132842e-06
-1.02588548987551e-05
4.69592259852352e-07
-5.86595312068196e-06
-6.68834139406596e-06
-1.79458992069496e-05
1.2346474642688e-06
-4.10666484539969e-05
-3.27701967464134e-05
-2.0031629052177e-05
-8.51535863783883e-06
-2.96497849258583e-05
-2.44478704400343e-05
-1.20488187294482e-05
-4.17488004999278e-05
-2.95917143718387e-05
-2.83123134723586e-05
-1.62868718857988e-05
-8.69495947935072e-06
-1.86213578993779e-05
-2.40422222076862e-05
-1.70272585611963e-05
-4.22406229103575e-05
-2.67031166262277e-05
-3.24065330725933e-05
-2.26883622443521e-05
-4.75652785208994e-05
-1.1437163537891e-05
-1.63071356709475e-05
-1.55148202087981e-05
-3.00157071128564e-05
-1.05125605625304e-05
-2.59544668147097e-05
-2.0023877881235e-05
-3.6057158637573e-05
-2.50901991490228e-05
-1.07833632609697e-05
-5.54510300472921e-06
-2.25035879537389e-05
6.7364354142991e-06
-5.44742936387011e-06
-3.56109951804671e-05
-3.97506122425209e-05
-2.37546784235594e-05
-4.20255714531932e-05
1.3030910331102e-06
-2.53848805306713e-05
-3.32178548752809e-05
-2.81650247938928e-05
-3.43343191918768e-06
-2.31546842072741e-05
-8.25816909255874e-06
-2.94768216262017e-05
-1.93532746219179e-05
-1.6545466377062e-05
-7.99536113201018e-06
-1.59171240753046e-05
-2.81024003280571e-05
-7.74875435461193e-06
-3.02007382372664e-05
-1.59651564938948e-05
-1.09072209554867e-05
-2.62403051298711e-05
-2.22621096256116e-05
-9.65921074077205e-06
-9.10811036689921e-06
-2.93455629953409e-05
-1.71820415292672e-05
-1.38264975416897e-05
-3.15461998632887e-06
-3.33491932076953e-05
-1.81698386245644e-05
-1.03602947469447e-05
-7.10701465016401e-06
-3.82715025677222e-06
-2.44844966182175e-05
3.02504127140979e-06
-1.29731883321401e-05
-1.5660488761734e-05
-1.38215796013252e-05
-2.40988122048774e-05
1.01284161788852e-05
-1.04232524592846e-05
-1.74526354405433e-05
-6.32180279275221e-06
-2.77418721982155e-05
-2.37770789324309e-05
-1.90398146927414e-05
-3.30852691970937e-05
-9.88698220308838e-06
-6.44161937656855e-06
-1.23719057630966e-05
-3.68150651815593e-05
-3.5191523698147e-05
-1.91615508631688e-05
-2.35080373372019e-06
-4.85306768284579e-05
-2.6039804450094e-05
5.22774229871181e-06
-6.43503231708365e-06
-2.66431427765896e-05
-3.41526696270967e-05
-2.28325570997457e-06
-2.23662336783948e-05
-1.27674058148621e-05
-1.64697171232755e-05
-1.17790534468025e-05
-1.65983160216024e-05
-1.09169073695758e-05
-4.35632167597438e-06
-1.11067366672149e-05
2.65791687368178e-06
-3.55803288022747e-05
-2.97218218525246e-05
-1.66596689539572e-05
-2.09694386636332e-05
-1.56158113582988e-05
-1.55044502211717e-05
-2.60315437893651e-07
-7.8295157250306e-06
8.69155717136615e-07
-3.61486077992044e-06
-2.40504877881647e-05
-3.03909873763404e-05
-2.71266555449093e-06
-3.16237604170344e-05
-1.68001058800468e-05
-9.17803953479088e-06
-1.72934774399293e-05
-2.53398139727126e-05
-2.78893001921314e-05
2.71491733426604e-06
-2.76193605726119e-05
-2.78910793571106e-05
-4.10660735949725e-05
-3.75749257143455e-05
-1.55903812843769e-05
-2.01706123865614e-05
-4.47465045020943e-05
-2.55509649645336e-05
-2.46073055112755e-05
-1.92956971938698e-05
-3.06303680418095e-05
-2.24671548134213e-05
-2.03520960159573e-05
-2.15606457220239e-05
-2.75970411313685e-06
-2.58889788149756e-05
-2.8647455408704e-05
-2.81498844705861e-05
-2.39192779171681e-05
-2.04413941947897e-05
-3.42807255098454e-06
-2.26458857771845e-05
-1.84753060677712e-05
-3.25245845552539e-05
-1.78390543237401e-05
-3.79400849696461e-05
-3.19740988063592e-05
-4.09278294099511e-05
-2.24574487272494e-05
-1.20539039705861e-05
-2.09755129672164e-05
-2.82764495538304e-05
-1.7141371947051e-05
-2.86880674157018e-05
-2.67778479824643e-05
-4.26855227348172e-05
-1.07748507040978e-05
-3.44405594117526e-05
-2.18964424580134e-05
-1.19527121135624e-05
1.51480425494388e-05
-1.77529257951489e-05
-2.54029906724518e-05
4.29469086805941e-06
-1.73849926018643e-05
-1.40383100039392e-05
-2.68754814768596e-05
-1.81762142232507e-05
-2.86138823219719e-05
-2.14322383842715e-05
-3.3770334696387e-05
-2.28636963623215e-05
-1.18223318937496e-05
4.29160408780912e-07
3.65220262312473e-07
-8.80691007732711e-06
-1.39360143489675e-05
-4.81556563519509e-05
-2.3379321357048e-05
-9.47578889357802e-06
-1.64136388392892e-05
-1.54664632204911e-05
-1.99652632999081e-05
-8.22023640267912e-06
-9.21570066399208e-06
-2.25366109666241e-05
9.99934591987668e-06
8.39534685765454e-08
-3.67169938080559e-05
-7.09570019655126e-06
-2.37978872601185e-05
-2.65820537410029e-05
3.42366882282331e-07
-1.23319010445834e-05
-2.61756764115596e-05
-7.53332956670716e-06
-1.92527722049256e-05
-3.01975874381718e-05
-2.52413563905139e-05
-3.99040917328203e-05
-4.9572719276551e-05
-1.57256543140079e-05
-1.98759632707599e-05
-2.21876432998774e-05
-2.47769687719554e-05
-7.93597730976353e-06
-1.02828144950832e-05
-8.8566857043396e-06
2.17928731882808e-06
-2.92753613161431e-05
-1.72754252764607e-05
-2.49179349474533e-05
-2.8189693323309e-05
2.24407976716321e-06
-3.84915783091591e-05
-3.6915301657101e-05
-3.87902104376241e-05
-8.7280450254065e-06
-1.87277292990908e-05
-1.23630354245143e-05
-1.30407275636013e-05
-5.50864869568075e-05
-3.88657335543573e-05
-1.42869362079445e-05
-3.73575569025674e-05
-2.45614302240204e-05
-3.45313423191972e-05
-2.0333192376175e-05
-1.21329932753368e-05
-3.53282911319529e-05
-3.42838538592891e-05
-1.32667053800244e-05
-1.34721128668257e-05
-2.89759483786533e-05
-2.33691206676109e-05
-4.36689198222756e-05
-6.75778114233511e-06
-3.66588224027555e-05
-2.95179183248034e-05
-3.63174777368871e-05
-1.42024450236929e-05
-1.39734629878712e-05
-1.23652915903044e-05
-2.51401667032956e-05
-3.90238385270742e-05
-1.3642962286241e-05
-3.52926135352799e-05
-3.37836788743686e-05
-1.83699752139174e-05
-2.23388092153227e-05
-5.92114564065843e-06
-2.37635663412937e-05
-3.3933754883265e-05
-1.72666946977736e-05
-1.50228537931438e-05
-8.22918273262535e-06
6.32831152887593e-06
-2.26082324138599e-05
-2.361441157708e-06
-5.51334683971504e-06
-4.83493168327663e-06
2.86242602127966e-07
-3.70028840926493e-06
-1.57301435381171e-05
1.29229027705668e-05
-2.42386744346874e-05
-2.62834353091588e-05
-1.03460600547009e-05
-5.61850231544153e-06
-1.98901630560252e-05
-5.6529522372836e-05
-7.00283509337693e-06
-1.74710895880381e-05
-1.39850933488241e-05
-1.95642825897891e-05
-3.57562403153209e-05
-2.69172260565252e-05
-2.22283371677102e-05
-2.44928279443381e-06
-8.43296214775409e-06
-1.61284319828156e-05
-1.78794354917436e-06
-1.98678966940611e-05
-1.52862116176503e-05
-1.46717331552941e-05
-2.15378675869569e-05
-1.60101548296674e-05
-2.24285522272557e-05
-1.86856397345651e-05
-6.2839566322396e-06
-2.18927079598572e-05
-2.15311278947548e-05
-1.9628662256052e-05
-3.32381484710689e-05
-2.81332461753648e-05
-1.4535589004033e-05
-3.7786939891137e-06
-7.73643880725128e-06
-2.20102613556341e-05
-1.90412735718028e-05
-2.48807370029791e-05
-1.7319471168296e-05
-2.55724743022807e-05
-2.36102397714249e-05
-2.49796966132249e-05
-3.73934332396579e-05
-7.98255705328525e-06
-4.63942915879036e-06
-2.38903797172103e-05
-7.48854371955057e-06
-5.11478625430648e-05
-3.22527975967163e-05
-1.2915274329225e-05
-1.76545777026348e-05
-2.07902073471602e-05
-2.31814108391243e-05
-1.99153390335918e-05
-1.44652646080726e-05
-2.32747942002635e-05
-2.64990001201028e-05
-3.56858292329566e-05
-1.40925360258675e-05
-2.73316630493178e-05
-2.06113109372552e-05
-2.01427500623284e-05
-7.85747817933172e-06
8.8341832597593e-06
-5.88647972667233e-06
-2.21038110974522e-05
-9.26358940000286e-06
-6.30950845201699e-06
-1.54608428919717e-05
-1.98872499009632e-05
-3.57606683251952e-05
-2.06737718302063e-05
-1.81501596731437e-05
-1.74518425155476e-05
4.72187967651782e-06
-2.45328459180678e-05
-7.25687538714e-06
-3.20085406471706e-05
-1.1233943875556e-05
-3.80684896417249e-05
-6.94525622138147e-06
-1.9137588905708e-05
-1.11063369637908e-05
-1.41515082237848e-05
-8.2238062101046e-06
-3.04196460261645e-05
-1.95974195954174e-05
-2.67830289701884e-05
-2.25847705748348e-05
-6.66645126279227e-06
-2.66204604318293e-05
-4.40191760171614e-06
-2.58374699079879e-05
-3.00528529680297e-05
-3.35440990273485e-05
-2.17129235585516e-05
-3.16047312003844e-05
-6.51247364769256e-06
-2.08118372188763e-05
9.49695971049316e-07
-9.13943604931861e-06
-4.12031878812427e-05
-1.75440802485647e-05
-1.82780972975767e-05
4.04681442082856e-06
-1.06155439507676e-05
-2.93287883077573e-05
-2.92287985641281e-05
-3.82243861289364e-05
-3.78936521063678e-05
-2.20697336554802e-05
-2.94766153062966e-05
-1.40322781017778e-05
-2.07680165189475e-05
-2.36520891333568e-05
-2.73420105384444e-05
-3.46227072423297e-05
-1.07813841548412e-05
-3.87566628186726e-05
-3.81692655276033e-05
-4.85060335044012e-05
-2.51397741429043e-05
-1.47015812798356e-05
-2.52765599534117e-05
-3.34442999523964e-05
-1.77110612269777e-05
-3.25692749141748e-05
1.82196411372023e-06
-1.39744048185508e-05
-2.52787610723299e-06
-3.80012866368282e-05
-3.1181969197222e-05
-3.22029154711237e-05
-2.20999875411581e-05
-4.5141193398228e-05
-1.309672222704e-05
-1.58873257069573e-05
-3.53895687559618e-05
-9.88655580933364e-06
-1.98901439531118e-05
-2.14031452900822e-05
3.69862386772693e-06
-2.67618946613149e-05
-3.37273315722677e-05
-1.10347903318536e-05
-1.05656064623482e-05
-2.43063618168456e-05
-2.67314996612789e-05
-2.3714760484341e-05
-2.26114829644888e-05
2.45523542961962e-06
-2.40127444052623e-05
-2.07043449631701e-05
-1.87224915838721e-05
-1.54252493759611e-05
6.33479530897297e-06
-2.150819783565e-05
7.66300104777781e-06
-4.8316553736913e-06
-3.65696455129463e-05
-2.8612177954553e-05
-5.90502364543134e-06
-2.79004656911252e-05
-3.15219831689254e-05
-3.80575100254502e-05
-2.06657820495893e-05
-2.56563286548697e-05
-2.81102357107779e-05
-3.23891089071569e-05
-2.22197963170028e-05
-2.02398313509519e-05
-1.32108026542147e-05
-2.2899376186942e-05
-1.20019745969846e-05
-1.60654325885211e-05
-9.5298826330664e-06
-3.06719657383264e-05
-1.98403212593584e-05
-2.49759431512536e-05
-3.10739003255785e-05
3.03803062807179e-06
-2.99414720019272e-05
-1.74533052930365e-05
-4.75522375700569e-05
-1.58121331750912e-05
-2.26598139619712e-05
-3.61766698700084e-06
-1.62218541001877e-05
-1.95071516013782e-05
-3.11596987696981e-05
2.26447146865519e-06
-1.82050759835141e-05
-2.2645841722658e-05
-1.15812540445892e-05
-2.17893794753848e-05
-1.14588429026739e-06
-1.45033091544913e-05
-5.35645866407202e-06
-1.70677604133391e-05
-2.43110617643595e-05
-3.89394218664667e-05
-3.49919199795503e-05
1.41810881331484e-05
-2.59527566780974e-05
-4.19138309730276e-05
-4.44433312796699e-05
-1.48864099630728e-05
-1.51764827675695e-05
-2.8559384302748e-05
-2.25761107016804e-05
-3.04606262620691e-05
-1.82946587385621e-05
-2.19641441497253e-05
-2.42387554406422e-05
-2.11948606787093e-05
-2.15033526497361e-05
-4.44213662585318e-05
-3.85554145454427e-05
-7.57773974460288e-06
-3.85382433488882e-05
-3.10636271510402e-05
-3.06635583470005e-05
-1.87407864181632e-05
7.29786684083574e-06
-2.5752897110884e-05
-1.74639942139035e-05
-2.27279222760465e-05
-6.51304345149112e-06
-2.2170773174456e-05
-2.22931598414474e-05
-2.33436412335259e-05
-3.06775907962944e-06
-1.90176580896277e-05
-3.20672004835223e-05
-6.03586939756772e-06
-1.76767686799981e-05
-2.6590476111755e-05
-2.20385028597529e-05
-2.19100056604099e-05
-1.7466741402174e-05
-1.42289111502748e-05
-3.42110923546441e-06
-7.82087786984505e-06
-8.88725761018746e-06
-2.11004088820125e-05
-3.07838831856354e-05
-2.20590320179083e-05
-1.94318948802722e-05
-2.18192905457418e-05
-9.84566298651932e-06
-5.47369237397294e-05
-2.92539543906886e-05
-1.06925244451957e-05
-2.66553510433653e-05
-5.29350197324682e-06
-1.73986866546592e-05
-7.50930843469361e-06
-1.27276437075822e-05
-2.60820797917906e-05
-3.71505673168056e-05
-1.15320248454458e-05
-8.71258363767157e-06
-1.41806271530676e-05
-2.91227456223134e-05
-2.38838215470373e-05
-2.47844520506959e-05
-2.38589034444035e-05
-1.60682228417691e-05
1.415280746887e-06
-2.93111740820894e-05
-8.28605384710733e-06
-1.85382011400535e-05
-3.2233193992989e-05
-1.51577396799972e-05
-3.00131085493175e-05
-1.46637735911505e-07
-1.74129683991667e-05
-2.1322665877205e-05
-3.46150739958322e-06
-1.9423775252011e-05
-2.24712093320875e-05
-1.05971351256158e-05
-3.73277859175273e-05
-1.41304239440959e-05
-1.92283650102666e-05
-3.71936581192684e-05
-3.68522034296808e-05
-2.98199192513359e-05
1.03908310545877e-06
-4.59265054268132e-05
-1.58681600209854e-05
-3.32244711281618e-05
-4.40271486567876e-05
-6.95306695169163e-06
-2.80484167140659e-05
-3.29757040651166e-05
-4.82340535856507e-05
-7.38575005682267e-06
-1.38379051187132e-05
-3.62512953673678e-05
-3.43926000611939e-05
-2.56273318810395e-05
-1.06080772969965e-05
-2.54258968677409e-05
-3.47019990869251e-05
-2.42779394027792e-05
-1.66426806678686e-05
-1.22706846761114e-05
-2.43842027471025e-06
1.99092357870687e-06
-1.08841149510223e-05
-2.09571807805865e-05
-1.59763968790768e-05
-3.15198757746867e-05
-4.67593000063726e-05
-3.68275582089337e-06
1.56938668853738e-07
-1.31226433835454e-05
-2.2834866731027e-05
-2.39536808755797e-05
-2.6764998626035e-05
-7.21287254189825e-06
-2.78900646929942e-05
-2.35810617903999e-06
-3.42000210736258e-05
-3.05797877959523e-05
-6.02738013934769e-05
-2.35737019892724e-05
4.87453565257275e-06
-2.03084593728281e-05
-1.60254344177917e-05
-2.13265110763515e-05
-3.87570402233746e-05
-1.82472274110442e-05
-3.58896220166106e-05
-2.26471020435415e-05
-2.67419898020287e-05
-4.16285907143973e-05
-2.23878237386941e-05
-1.58213326076423e-05
-2.15476961815396e-05
-2.9306507726232e-05
-2.60386792322155e-05
-1.88550731406598e-05
-1.37172698860831e-05
-1.24555956646472e-05
2.75986643137967e-06
-1.6250019219917e-05
-3.04026167129061e-05
1.78420583230754e-06
-4.06869294133872e-05
-2.2527024883847e-05
-2.27784866896897e-06
-3.18485778611563e-05
-1.35842611167277e-05
-4.31856345731486e-05
-1.89581931761129e-05
-1.4746739686959e-05
-7.43614729586408e-06
-1.9676515910751e-05
-2.19165692975249e-05
-2.51111679725581e-05
-1.49087695145788e-05
-2.44543818461739e-05
-1.75984594166614e-05
-2.71321431468157e-05
-3.50416009457106e-05
-3.72728916681363e-05
-1.20508371887078e-05
-2.64322774245416e-05
-1.99179374580287e-05
-7.68601368586948e-06
-1.01738708258717e-05
-1.86421896123396e-05
-5.43365920667397e-06
-1.18246550914243e-05
-2.62742079418913e-05
-3.45548016332311e-05
-3.37505517522435e-05
-2.904031796986e-05
-1.21834256940064e-05
-2.3011482422956e-05
-2.22992452113829e-05
-4.49051056226541e-06
-1.46607290986564e-05
-1.61970099922584e-05
-3.4212926164028e-05
-2.08054124720769e-05
-3.08144900366534e-05
-2.79867470650651e-05
-2.04763241532408e-05
-1.52513483594561e-05
-3.34933647820492e-05
-3.24573175611086e-05
-2.37596973960843e-05
-1.20578901624737e-05
-2.47643836233459e-05
-1.91470652721443e-05
-2.11448864952316e-05
-3.21373067048228e-05
-8.01107848627502e-06
-2.24740691343985e-05
-1.62870081101974e-05
-2.6757258818158e-06
-1.91547817606641e-05
-2.00889693406462e-05
-1.23109458786629e-05
-2.0492727983828e-05
-2.66800545290029e-05
-2.354173170216e-05
-2.7191566383294e-05
-3.59424414520224e-05
-3.09069313444415e-05
6.26941844664867e-06
-2.79343430315875e-07
-3.73507015586913e-05
-8.80971063193097e-06
-1.30721291800197e-05
-2.76940615468563e-05
-3.74238839487948e-06
-5.78405035944529e-06
-3.4360004341107e-05
-2.53171735314275e-05
-1.6053828346981e-05
-2.50462784536354e-05
-2.47887818515324e-05
-5.84603114548253e-06
-1.8856817250936e-05
-2.49952118817462e-05
1.6106628172721e-05
-9.92659335594676e-06
4.60215107477496e-06
-3.02664430594519e-05
-1.14591397422778e-05
-2.7950733880287e-05
-2.39318493247508e-05
-8.5744459296675e-06
-1.34413566122487e-05
-3.07884647255017e-05
-3.22610147373414e-05
-1.48049564539077e-05
-2.08205858407031e-05
-5.08973189776494e-05
-1.16301032395264e-05
-1.01032193244748e-05
-3.42440867372098e-05
-4.1089863565571e-05
-1.98584417261663e-05
-3.43872707736003e-05
-4.06179952403802e-05
-2.49767182095279e-05
-1.32528337503864e-05
-1.44955761415053e-05
-2.74695919723438e-05
-2.14691850996636e-05
-2.88856011044509e-05
-2.78109653990517e-05
-1.36824573295179e-05
-2.95154109890487e-05
-1.14475110149599e-05
-1.56902136707152e-05
-1.99424489004747e-05
-1.81673993212877e-05
-5.02556453144234e-05
-1.32990480039272e-05
-3.41669300909098e-05
-1.78111542213465e-05
-1.67637419625188e-05
-2.72979189719255e-05
-1.50498478311873e-05
-2.20719099491145e-05
-2.89074045935333e-05
-7.35235836656448e-06
-4.72663995376671e-06
-3.32243290012263e-05
-2.17058140179778e-05
-1.73488014344819e-05
-1.72522628790763e-05
3.16513107012817e-06
-5.53986895115469e-06
-2.2693129881915e-05
-2.5883240539799e-05
-2.77595585560864e-05
-5.14289313885239e-06
-1.57067226975297e-05
1.58984354158287e-05
-5.47134060385838e-06
-2.7206005452665e-05
7.07355274936828e-08
-1.01610497127796e-05
-1.87284272142069e-05
-1.55292532987817e-05
-3.31027783825212e-05
-3.61542856294324e-05
-7.15272127019634e-06
1.16129634094764e-05
-1.84844930276449e-05
-2.89706022760764e-06
-9.48270945737358e-06
-3.23511426845145e-05
-4.17208493041065e-05
-2.48214162736248e-05
-1.85216284249698e-05
-2.36243892170859e-05
-1.9708283747552e-05
-2.40547177634864e-05
-2.53574844524689e-05
-1.70634414985627e-05
-1.84157998863311e-05
-2.9059106298217e-05
-3.00771810943467e-05
-3.16844301813406e-05
-2.73309844841183e-05
-1.77838096352408e-05
-1.15001140606856e-05
-1.39457155897031e-05
-4.02412956820697e-05
1.80368292949833e-06
-4.70948315429685e-06
-1.42772901052258e-05
-2.60188357710966e-05
-1.72465020808428e-05
-9.28240005809724e-06
-1.36343294827608e-05
-9.79969240542738e-06
-1.16094378891808e-05
-2.11166270075923e-05
-1.61654291703538e-05
-3.05867501535625e-05
-2.36749126838642e-05
-2.79891672298946e-05
-8.5920228966227e-06
2.76638043192373e-06
-3.19248286678968e-05
-1.38836261899069e-05
-1.65770885122005e-05
-1.98836443919095e-05
-1.73695317324549e-05
-1.71832951111338e-05
-4.51668679114017e-05
-1.47175239918073e-05
-3.80408526331778e-05
-3.64566088912538e-05
-1.08732245266927e-05
-1.52735399326969e-05
-2.31187985070734e-05
-9.15383570352516e-06
-2.92092736440866e-05
-8.45194082610969e-06
-2.10776310883869e-05
-8.15152069957306e-06
-2.44248427113162e-05
-1.87446388763095e-05
-3.16564159228944e-05
-1.96010422482518e-05
3.83774546914263e-06
-8.31218738376395e-06
-2.26359101066422e-05
-1.97455422692884e-05
-1.20241012934333e-05
-1.11922435502837e-05
2.15246278760854e-06
-1.30586824386221e-05
-1.45416125653632e-05
-4.01814692217849e-05
-1.29549634604843e-05
-1.81681978922595e-05
-1.81522701747852e-05
-1.1460207085843e-06
-1.85811804169343e-05
-1.52939600283828e-05
-2.49424536495313e-05
-1.77179240706154e-05
7.68088897128893e-06
-1.28545957759546e-05
-8.97920292744743e-06
-3.136238487717e-05
-9.96005317445563e-06
-2.72292711381779e-05
-3.46504791778376e-05
-2.29553931293877e-05
-3.49346122277495e-05
-2.93532343113404e-05
-7.30455493579829e-06
-3.4318634287424e-05
-3.10505809201373e-05
-7.82234953176499e-06
-1.41570881220255e-05
-3.59292262227227e-05
-9.00648893129798e-06
-1.64481197011666e-05
-7.2122524949832e-06
-8.0797002739082e-06
-1.74876666759659e-05
-5.537488929051e-05
-3.40299375906391e-05
-2.99927786454268e-06
-1.59077489233778e-05
-4.14429686420681e-05
-1.65074945933797e-05
-2.68133521194386e-05
-4.27516551295088e-06
-4.60989663529312e-05
-1.80659070005755e-05
-2.33902656761414e-05
-2.20832327927569e-05
-3.02015084138804e-05
-2.27578493491192e-05
-1.55326636999135e-06
-2.56885846990142e-05
-1.61958028090623e-05
-1.08173606622792e-05
-2.42181409681637e-05
-3.05185641365857e-05
-1.83772716678906e-05
-9.8278317575453e-06
-2.39931501528824e-05
-8.1364239601271e-06
-1.48296982516045e-05
-1.63416669222883e-05
-2.10139545000476e-05
-6.63423882529741e-06
-6.87641944275276e-07
-1.92669058564819e-05
-3.42295799365639e-05
-3.81378828689439e-05
-2.74064942216162e-05
-3.07538701187723e-05
-1.03774092243576e-05
-1.97715900477056e-05
-7.25773984074105e-06
-1.44709447880153e-05
-2.85372607661768e-05
-2.92517423302708e-05
-1.13590124971127e-05
-2.06721141956069e-05
-3.04968362097214e-05
-1.78030427825992e-05
-1.78918328348183e-05
-1.15390483048277e-05
-2.35466575788101e-05
-1.50070208755592e-05
-2.04552209088387e-05
-2.80146638493265e-05
-3.23359384814579e-05
-6.39456129167778e-06
-1.36823696863703e-05
-1.77117676367958e-05
-2.45145428495086e-05
-2.40920526049232e-05
-1.94605827697288e-05
2.12848309921882e-06
-2.27537781905462e-05
-8.04629385313206e-06
-1.6783720307932e-05
-2.05110996935529e-05
-3.65569863680804e-05
-3.21562720000827e-06
-3.3437868957474e-05
-2.78315073141108e-05
-2.46506958502382e-05
-4.83090619096365e-06
-1.79299754121091e-05
-3.78750470079402e-05
-2.15473270472339e-05
-1.99792487165965e-05
-2.22729884347431e-05
-3.85893310345214e-05
2.48803175764073e-06
-7.92109936373087e-06
-1.56851242473164e-05
-7.76615585624506e-06
-1.36575170444273e-05
-2.37514318330525e-05
-1.42206178464018e-05
-1.85825187091776e-05
-2.10356945342812e-05
-1.84340556385355e-05
-2.12563609449219e-05
-2.81811552084093e-05
-2.03388090257919e-05
-1.08820460338975e-05
-2.3675658862654e-05
-2.83759998595603e-05
-2.85676153448845e-05
-1.95188716738926e-05
-3.90237221804792e-05
-3.43221341406077e-05
-1.3845814758341e-05
-2.83264382117737e-05
-1.15116917802034e-05
4.17687643460467e-06
-1.83478743480077e-05
-1.36417483743002e-05
-1.72003782762555e-05
-2.14836439133271e-05
-2.5005415853452e-05
-2.97595779574883e-05
-2.17345896330712e-05
-3.44196654394064e-05
-4.43603019779617e-05
-2.63411984265064e-05
-2.06245465579456e-05
-3.08070738201407e-05
-2.87251632752876e-05
-2.60518004317292e-05
-3.39481500257849e-05
-2.40093085127031e-06
-1.6250688465945e-05
-2.33105849204506e-05
-1.55224244895671e-07
-1.58746994689572e-05
-2.06150367614159e-05
-3.3578067581738e-05
-8.35672490063948e-06
-3.59060328824817e-05
-1.62047000739427e-05
-2.17168394302969e-05
-1.80971263969086e-05
-1.17236074209743e-05
-3.31178241318682e-05
-2.90843141178239e-06
-3.97393562975104e-05
-4.08192774842673e-06
-2.3133478419552e-05
-2.16485203985647e-05
-1.47445778669152e-05
-4.59359013386491e-05
-3.16752558791844e-05
-2.72338506627215e-05
-1.71394356588113e-05
-1.27990400600335e-05
-1.59467456804148e-05
-9.45014820900782e-06
-1.78042366589044e-05
-3.12075724430868e-05
-3.94303576308706e-05
-1.93167962876261e-05
-4.27814251280817e-05
-1.48224631720651e-05
-1.27015790317013e-05
-2.29238361838372e-05
-3.1446295537387e-05
-1.54933173377257e-05
-1.67707311681593e-05
-5.47088189857246e-06
-1.70245397277688e-05
2.02388661716533e-06
-1.85848631736608e-05
-1.93854833714622e-05
-2.6359193884397e-05
-1.40317224892754e-05
-6.95101494484547e-06
-1.80498612966475e-05
-3.28280285201502e-05
-1.40427357321532e-05
-1.08591106436269e-05
1.97927352997137e-06
-1.30471939763959e-05
-5.69804421566105e-06
-6.96551284911271e-06
-3.42164943958871e-05
-1.37592276545463e-05
-2.62870079254852e-05
-2.8133775633125e-05
-2.92514866780712e-05
-2.97773545284208e-05
-2.73873992656829e-05
-1.80669976010979e-05
-1.00503153438844e-05
-2.4300916564071e-05
-1.87999612129968e-05
-1.48254299459227e-05
-3.16864762968793e-05
-1.0734461287345e-06
-9.67732758059867e-06
-1.07550430675108e-05
-2.61384354094326e-05
-3.10009099853548e-05
-2.94815187450383e-05
-3.3714559783478e-05
-1.07772952221813e-05
-3.05130854478699e-05
-4.12516030094915e-05
-2.81194173425167e-05
-2.4226584419826e-05
-1.30843580342485e-05
-2.31544893747963e-05
-2.17841340307771e-05
-2.69684217060582e-05
1.58036836083776e-05
-4.31983083068277e-06
-2.87807348181202e-05
-4.02186566264858e-06
-3.38848590812447e-05
-1.78695597860641e-05
-2.89201391248414e-06
1.38079097857202e-05
-1.3992062310765e-05
-2.74208474747169e-05
-2.49085214924703e-05
-3.16595287340848e-05
-2.39499168995586e-05
-1.64164396044225e-05
-6.74896959289461e-06
-2.06408320427288e-05
-2.38172272611565e-05
-3.10051969564894e-05
-1.49664159006136e-05
-2.92911358318123e-05
-1.79809481897635e-05
-1.37502417299355e-05
-1.66097965109522e-05
-9.45816114282075e-06
-2.20046538905739e-05
-3.15551609315765e-05
-2.2101226266521e-05
-6.4653587259921e-06
-8.19910323584652e-06
-1.53690489390721e-05
-1.43614378240059e-05
-3.62400363200539e-05
-2.08887219363488e-06
-7.68278527093743e-06
-2.76916707979722e-05
-3.59675069518386e-05
-9.88183326216428e-06
-1.17288807359142e-05
7.49563098937917e-06
-3.95358875273772e-05
-7.79969667746039e-06
-1.16185302862617e-05
-2.99661606807436e-05
-1.47739442770823e-05
-2.27018951081372e-05
-3.73724667067095e-05
1.11084359980166e-06
-1.52393426206188e-05
-1.08445346106843e-05
-8.52199651959257e-06
-2.30495925977167e-05
-7.79671175361072e-06
-2.75417790907322e-05
-9.34752994139614e-06
-3.19708153194861e-05
-3.07498097650627e-05
-3.89522845044446e-05
-1.52893856847647e-05
-1.00619890608497e-05
-2.60346830079786e-05
-5.07188315225376e-06
-2.26567172311226e-05
-2.66117710178436e-05
-3.22821930361565e-05
-2.88940732343751e-05
-2.93515801524815e-05
-1.35038759430827e-05
-1.71990144031427e-05
-2.34012767952649e-05
-3.10739557753484e-05
-1.60582104098965e-05
-2.71742974247961e-05
-8.33453475870334e-06
-7.64231076781274e-06
-2.53761996686306e-05
-1.76820804003082e-05
1.80262225152554e-06
-1.98006983625369e-06
-1.16876611201183e-05
-2.12395369940481e-05
-4.21088433369426e-05
-9.54586452485231e-06
-5.03387310839302e-06
-1.50375653089735e-05
-1.43537589812646e-05
-1.87900883857109e-05
-8.40212107486017e-06
-1.35183195971029e-05
-1.71684126235822e-05
-2.00846077690944e-05
-2.2291745716845e-05
-5.9625150906328e-07
-1.41686382448614e-05
-2.12791936432209e-05
-2.93310361694315e-05
-2.48968287935515e-05
-2.58711693362721e-05
-1.13062207070144e-06
-7.67190344142413e-06
-2.90816141209667e-05
-4.35835922778615e-05
-5.87085909454376e-06
-1.31703127088751e-05
-2.66048120469378e-05
-2.94186492215241e-05
-5.01784843982326e-06
-1.20868859838729e-05
-2.19684427304684e-05
-4.28704212824322e-06
-2.51756181550046e-05
-3.49539115342611e-05
-2.04312683610813e-05
-1.46917799514612e-05
-2.49016598814481e-05
-2.0428258520964e-05
-3.57768418512851e-05
-1.21373943856628e-05
-6.73811290430183e-06
-5.16640230495258e-06
-2.1968972773523e-05
-1.56956578826478e-05
-9.93144587476363e-06
-1.80746374118937e-06
-3.41770331599622e-05
-9.84059813774043e-06
-3.39832104581055e-05
-3.18253294699745e-05
-2.53982045277451e-05
-1.115237777158e-05
-1.95881372974379e-05
-3.48264796350294e-05
-4.33046098652257e-05
-2.15570893943809e-05
-1.94034029375087e-05
-1.90501226499229e-05
-1.91467631860833e-05
-4.04202810759683e-05
-4.77949410960427e-05
-2.15635841881725e-05
-4.34702931399611e-05
-1.49490529507509e-05
-3.92832272392689e-06
-1.3295633347286e-05
-2.24445058505764e-05
-1.3738003233368e-05
-1.31984914422232e-05
-3.0301570107427e-05
-9.84209069024927e-06
-3.5840795009805e-05
-1.3628366653957e-05
-1.50233905056151e-05
-3.59284609648036e-05
-3.05032176628197e-05
-2.1841907459095e-05
-2.87621574069793e-05
-2.68787905235617e-05
-2.71474984987322e-05
-3.01626440911461e-05
-3.02051436811103e-05
-2.54066540275693e-05
-1.81640535350927e-05
-1.90984558264213e-05
-3.97585195706315e-05
-1.07749876447973e-05
-3.40560047938059e-06
-1.48363919504352e-05
-1.06264838304477e-05
-2.3049202758783e-05
-1.82991070785733e-06
-1.17799706936392e-05
6.29289277268758e-07
-8.80878532582035e-07
-9.76279432578583e-06
-5.27050587515883e-06
-2.08880006683461e-05
-2.8621169099854e-05
-3.10519247121807e-05
-1.70020929764254e-05
-1.57972964969055e-05
-1.2613870268073e-05
-2.21276610866176e-05
-2.76420971379228e-05
-8.06120558589639e-06
-2.64427133337935e-05
-2.19509309312068e-05
-2.71242056201185e-05
-2.27400132204445e-05
-1.77041159498401e-05
-3.06435143782944e-05
-2.08332095476368e-05
-1.55550938812043e-05
-3.75769884845384e-06
-1.20598683017113e-05
-2.34569230033121e-05
-3.65809120683795e-05
-9.78911362879104e-06
-2.42599873663631e-05
-2.14447234246058e-05
-1.16417978605668e-06
-1.90334929827412e-05
-1.50588204601986e-05
-3.26641895872548e-05
-2.42660098310884e-05
-2.64551031651011e-05
-1.44258767734722e-05
-3.72793521621142e-05
-2.23957323828461e-05
-2.11830868303018e-05
-1.94170888583937e-05
-2.47767063783172e-05
-1.51642419189162e-05
-2.31069964847208e-05
-2.46026401861528e-05
-3.19797507937759e-06
-2.86093845607447e-05
-3.50468046163965e-05
-2.93367028502746e-05
-3.48751959206792e-05
-2.37221293583079e-05
-2.95985263994747e-05
-4.41631324382079e-05
-1.11292229743862e-05
-2.58830808880395e-05
-1.94190788539174e-05
-3.78890644749099e-06
-1.63689184331354e-05
-1.88151967659111e-05
2.37380840353258e-06
-3.03042859431602e-06
-2.19466501553956e-05
-2.8414666919412e-05
-3.04905803324076e-05
-1.07259407955309e-05
-2.56740382105937e-05
-2.86154629658308e-05
-3.50020252062588e-05
-1.85443633484422e-05
-4.07716477295538e-05
-7.47554330200534e-06
-2.26267444424494e-05
-2.27016719652776e-05
-1.52863255854862e-05
-3.60753909136668e-05
-3.15265141653837e-05
-8.86877720237409e-06
-1.53361223946549e-05
1.86150665715772e-06
-2.10647649731593e-05
-2.97895244335971e-05
-3.85373759502428e-05
-1.85761496346386e-05
-1.92750751427673e-05
-1.97398650577841e-05
-2.78224183993859e-05
-4.2237506803825e-05
-1.10117830039059e-05
-1.5432437058692e-05
-9.76676228124908e-06
-2.73133959591179e-05
-1.19311971784352e-05
-2.27641193096209e-05
-2.44304226335973e-05
-2.40221682738125e-05
-3.11440456752177e-05
-2.84814376218643e-05
-3.44043460411343e-05
-1.00804148256734e-05
-1.53830587078813e-05
-9.12644544089096e-06
-2.95394686803371e-05
-3.77959507847486e-05
-9.31328370383087e-06
-1.77646434526998e-05
-1.83013955230268e-05
-1.6671856371646e-05
-1.74983266773091e-05
-1.89176989536801e-05
7.7229970715369e-06
-2.14309339779559e-05
-2.06726793886903e-05
-3.7670169627997e-05
-2.5123381645219e-05
-2.10802932575501e-05
-2.05094377689842e-05
-3.82204790991875e-05
-2.08031755192701e-05
-1.91176269539589e-05
-1.46139036599626e-05
-1.94698828672147e-05
-1.78460744250307e-05
-2.30412041806902e-05
-2.49105677783317e-05
-1.33797000302197e-05
-3.59930457305025e-05
-4.69529232444192e-05
-2.49354171030378e-07
-1.92197638230771e-05
-2.37852709625272e-05
-1.00401927502988e-05
-3.39777025090416e-05
4.12267086681963e-06
-1.0504271026798e-05
-1.97237691755898e-05
-2.42829473612511e-05
-1.85561178931944e-05
-1.87131897546114e-05
4.88408730984282e-06
-3.00530688187898e-05
4.58089253293153e-06
-1.05217803529265e-05
-7.60172538649906e-06
-3.02256119317701e-05
-1.29869940836802e-05
-2.47415583791401e-05
-8.12485619350254e-06
-2.15204354145297e-05
-9.31398211415745e-06
-3.23574312713678e-05
-3.00440688287669e-05
-9.4111486096177e-06
-3.72267771132546e-05
1.38334900702211e-06
-3.9948307246894e-06
-1.25943982561346e-05
-1.38876546416101e-05
-3.27950453767625e-06
-1.4876923073526e-05
-2.33683764942286e-05
8.51074531989927e-06
-8.96886775118391e-06
-8.56236031962134e-06
-1.43402498168833e-05
-2.70659860928878e-05
-1.15017641274246e-05
-1.98608655835675e-05
-2.97320793532248e-05
-1.76743284863651e-05
-1.64921946598963e-05
-1.22032152699691e-05
-2.65073637124265e-05
-3.03212935545838e-05
-1.12622522285612e-05
-3.28165044647635e-05
-1.7755286327266e-05
-1.22462272889364e-05
-3.28379335586109e-05
-2.92347691678399e-05
-2.2474357351943e-05
-1.50308738559501e-05
-2.16086016356626e-05
-2.8872525494487e-05
-2.45024622978924e-05
5.4121367451399e-06
-1.63909493514488e-05
-8.71021753710699e-06
-1.43672479369547e-05
-3.30125212822018e-05
-3.65227588559993e-05
-1.06393102382323e-05
-1.24695552235934e-05
-1.79395136067329e-05
-1.43006772749312e-05
-2.5547579258959e-05
-3.10150175474701e-05
-1.61266963558924e-05
-1.95059832416569e-05
-1.2807732153538e-05
-2.3228966715777e-05
-2.44273162005284e-05
-4.53966694674997e-05
-1.02737147111416e-05
-1.99900804378283e-05
-2.06073809505225e-05
-2.34899807027941e-05
-2.68903038379309e-05
-2.10905488314065e-05
-2.04809572037737e-05
-1.11089582393677e-05
-2.29587441404904e-05
-2.46426322104594e-05
-9.1225719742452e-06
-2.19750685311894e-06
-4.23481992808321e-05
-2.44817801788656e-05
-2.06891777888503e-05
3.00360141995226e-06
-4.08442643362446e-05
-2.85488808265598e-05
-7.78925239119194e-06
-1.45080986643863e-05
-2.79390266363321e-05
-2.46743409402189e-05
-2.2631712829993e-05
-2.52284355189805e-05
-1.84182041822451e-05
-5.32147913120591e-06
-1.93858910478665e-05
-3.41384142293347e-05
-3.78428455992059e-05
-8.0273866090568e-06
-2.7183243038895e-05
8.67532622797008e-06
-8.07727210788016e-06
-1.91757585613754e-05
-3.20919071367211e-06
-2.63095486877864e-05
-2.32419859237638e-05
-3.44397736245331e-05
-4.3479072568781e-05
-4.27213296643025e-05
-6.25285371509876e-06
-2.53118831051059e-05
-3.03579950456401e-05
-2.53576933398085e-05
-4.15954119279599e-05
-3.63130335334155e-06
-4.67901929060493e-06
-3.02014887868791e-05
-9.70944160565225e-06
-1.52020620261786e-05
-6.69773198077163e-06
-2.06367821317527e-05
-2.50235029855523e-05
-1.45202316413592e-05
-2.69523355312915e-05
9.18806420891629e-07
-1.84659630689077e-05
-3.82602579564563e-05
-2.4517028273835e-05
-3.48448332855692e-05
-2.3479161646301e-05
-3.00943667476935e-05
-3.18049611834141e-05
-2.90952415281672e-05
-2.94796527282614e-05
-2.97722829917167e-05
8.63911172650799e-07
-1.81369069578136e-05
-4.29528773610626e-05
-2.78302433888077e-05
-6.50197346401938e-06
-3.11549185747201e-05
-3.8306664827431e-05
-9.03678584099301e-06
-1.08930587343852e-05
-2.7472817696412e-05
-1.27982463994723e-05
-3.63422062487109e-05
-2.76590805812163e-05
-1.38109223784749e-05
-3.53663700590995e-05
-2.59949219471741e-05
-1.03666913205696e-05
-4.42089917642748e-06
-1.10491601690386e-05
-5.89046952794119e-06
-8.56173526086016e-06
-2.22499033163427e-05
-3.07161853938013e-05
-3.21874114647098e-05
-1.65677639663599e-05
1.28600549413823e-05
-3.04185549739328e-05
-2.51167479220298e-05
-2.09205901514714e-05
-7.4098992834166e-06
-1.3722615645614e-05
7.24379654714762e-07
-2.35498326075201e-05
-3.70195039293337e-05
-2.97896092912554e-05
-1.76496994575169e-05
-7.92140272347595e-06
-1.79088522836203e-05
-1.02555622757961e-05
-1.1191038439977e-05
-1.48574957298902e-05
-7.59010474981024e-06
-2.4676001795102e-05
-1.90625209034543e-05
-3.12318493794264e-05
-4.11463473913663e-05
-3.03676440311363e-05
-2.54935304983819e-05
1.65478458982704e-06
-8.87131452921692e-06
-1.81510110287483e-05
-2.87586854544227e-05
-1.90554343216289e-05
7.44500249407317e-06
-1.73389675640193e-05
-1.71028634352688e-05
-1.0030503440066e-05
-2.78080199189826e-05
-1.03700936884213e-05
-2.33283094908762e-05
-1.34225877407512e-05
-4.048152605584e-05
-1.72972259800915e-05
-3.50811650909633e-06
-2.37826534266483e-05
-1.24397321143672e-05
-1.81341209549092e-05
-4.42812472912268e-05
2.7517621622218e-06
-4.43430736887031e-05
-1.38862181491829e-05
-2.89602632996037e-05
-3.44765997773667e-05
-1.60992952872708e-05
8.62632123211917e-06
-2.43914106487261e-05
-2.48928527605168e-05
-2.04195174836634e-05
-1.7120083918417e-05
-5.57424087222168e-06
-3.28569357289235e-05
-1.8679333631362e-05
-2.11983672838196e-05
-3.24454770174519e-06
-2.49986155483126e-05
-1.38591491022259e-05
-9.43804087107117e-06
-5.87271646313661e-06
-9.92157965166723e-06
-2.50942481224331e-05
-2.7616979019862e-05
-4.62321975881679e-05
-3.45374008853954e-05
-9.03144772678449e-07
-1.40452847389267e-05
-2.79799982056914e-05
-1.31646033343347e-05
-3.730321421274e-05
-2.19967493580497e-05
-2.65690180098833e-05
-1.61802322868268e-05
-3.55030382554962e-05
-8.51552066556634e-06
-1.00772631776614e-05
-3.37647439694169e-05
-3.39740738036864e-05
-6.07324151205656e-06
-3.28341903607256e-05
-2.46271609616225e-05
-2.30498013624667e-05
-1.12053869383869e-05
-3.74163118151798e-05
-2.30087441386528e-05
-4.76393706093234e-05
-2.66502384791404e-05
-4.14723812865788e-05
-8.40539194721871e-06
-2.29616078126807e-05
-2.00456378569586e-05
-7.27911923475248e-06
-3.55202395258461e-05
-2.04858130749677e-05
-1.65188139126032e-05
-3.00130452508503e-05
-3.64666462380127e-05
-1.96158112462861e-05
-1.82784131921003e-05
6.30893349868699e-06
-1.18219751465687e-05
-3.22012366702051e-05
-2.23990417942181e-05
-9.46814887814967e-06
-1.44005360962056e-05
7.23217131526481e-06
3.2015613354103e-07
-1.73458817881886e-05
7.13193554397208e-06
3.41796430486512e-06
-2.64403314111993e-05
-2.86971119320518e-05
-2.82194314503134e-05
-2.48307613664692e-05
-3.28944847839862e-05
-2.9407803381953e-05
-4.48048397379866e-05
-1.40062709352805e-05
-1.24866055123294e-05
-5.59298278440505e-06
-1.66459713696279e-05
-3.59523523611947e-05
-4.08166036584229e-05
-4.88920438024947e-05
-2.76739006379125e-05
-1.86111327372673e-05
-3.40865921064141e-05
2.67007919758419e-07
-1.27340193917423e-05
-2.59247554960674e-05
-5.51217742140503e-05
-1.73443939113607e-05
-1.35757956849934e-05
-1.87004010624858e-05
-1.58958295346569e-05
-1.51786456593619e-05
-1.05862000628843e-05
-5.84885147940583e-06
-9.35239842300968e-06
-4.23214406189968e-05
-1.40597633319525e-05
-4.17016077304817e-05
-3.11965604020994e-05
-8.31346638441342e-06
-3.1137781642212e-05
-5.45388593171763e-06
-2.72527142561513e-05
-2.57525628543089e-05
-7.29384620410926e-06
-2.05973498619094e-05
-1.56254485936246e-05
-2.08338217635946e-05
-4.05343574031931e-05
-1.91671645583868e-05
-7.55440325020472e-06
-1.33644112042491e-05
-1.42112603049641e-05
-1.84257659257373e-05
-2.34616014566246e-05
-1.16565967660847e-05
-1.68758867203975e-05
-1.71264700629917e-05
-3.24862621804032e-05
1.93136407724058e-06
-4.32412741241023e-05
-2.95971714869863e-05
-2.98320458542965e-09
-2.69097758777756e-05
-8.33356601632842e-06
-4.06359182875116e-05
-3.23967137765747e-05
-3.76546139763588e-05
-3.29050052459701e-05
-2.23369357677104e-05
-2.27742884050833e-05
-5.94182743868718e-06
-9.0693268139372e-06
9.87320804039105e-06
-1.47598085803495e-05
-4.26119069187287e-05
1.45565269165793e-05
-6.6459743008258e-06
-1.3586201611874e-05
-1.69369992590791e-05
-3.26197109583215e-05
7.97311222362934e-07
-4.46317411959922e-05
-2.83640882435264e-05
-1.1323224458399e-05
-1.93638384849287e-05
-2.40014594317387e-05
-2.62109206259195e-05
-2.09010812742281e-05
-2.70877773738521e-05
-7.37631248674514e-06
-1.264172172847e-05
-2.49428890084237e-05
-3.43001971250578e-05
-3.27097768213424e-05
-2.22799214697051e-05
-2.54309498684928e-05
-8.68989263782524e-06
-1.39530239884959e-05
-1.19716530339121e-05
-1.64914443775061e-05
-3.20982644450174e-05
-1.8462312270789e-05
-3.810683072046e-05
-2.62333270596523e-05
-2.13591659576453e-05
-2.04479268736221e-05
-2.01651111202396e-05
-1.46808617156391e-05
-2.4051844535126e-05
-1.0940869544498e-05
-4.98791698327014e-06
-3.06412766858205e-05
-2.13666743877486e-05
-2.18657430252133e-05
-2.36990322192705e-05
-2.90496079742909e-05
-3.15820039078018e-05
-3.24124652486254e-05
-1.98171943870594e-05
-2.03351365652859e-05
-2.73232341878185e-05
-3.31385927818444e-05
-1.07607193375081e-05
-3.95930722283982e-05
-2.08859169499498e-05
-2.66059198012616e-05
-2.74488378416487e-05
-8.44903963524672e-06
-2.04486001558103e-05
-2.71210983295893e-05
-3.23959293639119e-05
-4.1517592354902e-05
-2.75316190168973e-05
-8.25579611981186e-08
-3.82438433671333e-05
-1.31239302374112e-05
-3.07882683205557e-05
-2.81008970429864e-05
-7.06944174323644e-06
-1.32425859939867e-05
-2.05129240889931e-05
-3.08851316937039e-05
-7.59662328335947e-06
-1.97818746165452e-05
-3.55542095667405e-05
-2.20454891075185e-05
-1.47502851136472e-05
-2.3895212604281e-05
-2.55469367308957e-05
-1.70030286049733e-05
-1.55170605500128e-05
-2.11635019144482e-05
-2.5029650721822e-05
-1.88933052783202e-05
-2.96264431170393e-05
-1.83979712870359e-05
-1.75870365766336e-05
-1.50837132519938e-05
-3.96515446118229e-05
-3.67752261461112e-05
2.42128711783763e-07
-2.56099823849119e-05
-2.61257789256903e-05
-2.24464941393623e-05
-2.57469123642925e-05
-4.35319284844485e-05
-1.43539985123086e-05
-1.95237409401195e-05
-6.24181765157052e-06
-1.84928176378465e-05
-1.87209273940068e-05
-1.54566433616226e-05
-1.73210601597813e-05
-1.67226687232473e-05
-2.23229325572015e-05
-6.17211690803447e-06
-2.22115889060177e-05
-3.80570818418512e-06
-4.13795646644716e-05
-5.41729671679004e-06
-3.47832471434169e-05
-2.37405816656245e-05
-1.99785810000475e-05
-1.56435302728661e-05
-1.75664749195981e-05
-7.08457041834793e-06
-5.69417319426788e-06
-3.02946221617748e-05
-2.66867876322721e-05
-1.52340374215431e-05
-4.63114390961752e-05
-2.98276925348598e-05
-3.84124063251135e-05
-1.30968511428028e-05
-8.95952867592561e-06
-1.77662571505823e-06
-1.81424930870411e-05
-5.21491119312021e-05
-2.19521387977701e-05
8.57113918829355e-06
-2.17336286648661e-06
-1.77122581730939e-05
-3.07600332668147e-05
-1.0866178930718e-05
-3.73462560499568e-05
-1.64504182873976e-05
-3.34975875352194e-05
1.05209783754736e-05
-2.61155002997851e-05
-2.92691789567978e-05
-1.54910010360382e-05
-2.90192539177721e-05
-3.27659917506094e-05
-2.57604078468645e-05
-1.4116149460159e-05
-2.47150731893165e-05
-1.01951029464418e-05
-1.44898252341927e-05
-2.93476785915861e-05
-1.67599664849311e-05
-3.80688841735055e-05
-2.48119144033383e-05
-5.87011245202931e-07
-3.19804278858745e-05
-1.53657001560424e-05
-2.36037940190664e-05
-1.0716617727919e-05
-1.94042103354888e-05
-3.61792872604119e-05
-3.55086160761074e-05
1.35448994355198e-06
-4.36054590542481e-05
-5.21837246309575e-05
-2.99383487819903e-05
-2.89236437887403e-05
1.22859433992319e-06
-1.64463433847706e-05
-2.23084321919589e-05
-1.00235082006714e-05
-2.59495056132835e-05
-2.81823862277829e-06
-8.07849918317232e-06
-1.16957348942959e-05
-1.63534632581886e-05
-2.61619627437572e-05
-2.73069718673223e-06
-3.32548992919133e-05
-1.8277909839605e-05
-3.6247271971588e-05
-1.3995843836518e-05
-2.02921342726899e-05
-1.1340911066679e-05
-2.91073504812627e-05
-3.32958868156682e-05
-1.59760352683992e-05
-1.31548838219714e-05
-1.04235897648867e-05
-1.23740119402322e-05
-1.74616260935217e-05
-2.5879170934246e-05
-7.53285898359547e-06
-2.52476937396795e-05
-5.3838579763605e-06
-1.85155265510266e-05
-3.66187154022729e-05
-3.32998913180509e-05
-5.39257868859312e-06
-3.01579734883135e-05
-2.58281436815359e-06
-3.15911938087023e-05
-2.00070447485374e-05
-1.15757724164722e-05
-7.06418457866104e-06
-2.38107252985226e-05
-1.47296255280387e-05
-9.3824630752253e-06
-1.8761071936095e-05
-8.32680444682813e-06
-8.6220231067086e-06
-2.03772178484086e-05
-1.44774170491987e-05
-6.1763133365355e-06
-3.54920647267714e-05
-1.46514285338909e-05
-8.78402374790787e-06
-1.85691590975345e-05
-2.88914071105265e-05
-7.31435087308583e-06
-8.19894208643464e-06
-2.54918494993626e-05
-3.18051645261497e-05
-2.64719843007884e-05
-2.36570650477869e-07
-3.68256398270636e-05
-2.38036530649614e-05
-2.43451087243918e-05
-1.55467234203929e-05
-1.62769735154969e-05
-9.59301205696852e-06
-1.97189611183006e-05
-1.5990557202165e-05
-1.51448718601839e-05
1.42765697431019e-06
-1.75349678169525e-05
-3.12534476336911e-05
-3.91678715142956e-05
-1.91810392657879e-06
-3.72438499649115e-05
-3.82667321410859e-05
-3.10595972990943e-05
-2.22994653494132e-05
4.17969075647801e-07
2.47976051368567e-07
-1.72014774440416e-05
-2.28433002642344e-05
-9.5597896595243e-06
-1.65879081924545e-05
-2.31586722373745e-05
-2.07862672229556e-05
-3.98714706823668e-05
-6.70163061138637e-06
-3.14326323156069e-05
-3.7302426875581e-05
-1.52521902465069e-05
-9.87985184688265e-06
-1.74851551546928e-05
-1.64691333584936e-05
-2.3763395695844e-05
-9.51320388925499e-06
-3.45673993122561e-05
-2.71535405091132e-05
-1.64648384970747e-05
-1.40934117794214e-05
-3.74336680406568e-05
-1.71308382966957e-05
-3.62922819456153e-05
-2.57368891201603e-05
-2.72563646267593e-05
-1.58088139873062e-05
-1.937386191248e-05
-1.09763336816e-05
-2.40288085303287e-05
-2.26219501235508e-05
-3.02910901759385e-05
-2.10993422520785e-05
-3.11223005781036e-05
-2.61733238418477e-05
2.83321932427477e-06
-2.23553446987995e-05
-6.36514393457525e-07
-3.41859806520543e-05
-2.97842715800635e-05
-2.42971816454969e-05
-3.12198616041024e-05
-2.26196925097684e-05
-1.73444380500274e-05
-2.56912260103756e-05
-2.90411148915652e-05
-1.1593847550971e-05
-1.41953743947314e-05
-1.39378741697199e-05
-2.70637646349387e-05
-3.25739560389173e-05
-2.55361929425175e-05
-9.51130824351308e-06
-7.74691376004675e-06
-2.58360799776013e-05
-1.7531490511717e-05
-1.23911923686037e-05
-1.20030737542242e-05
-1.70566319263428e-05
-1.61269701928578e-05
-3.7015419566921e-05
-1.8041444884654e-05
-4.87148616393562e-05
-3.07679196121858e-05
-4.12935344376187e-05
-3.42923209197831e-05
-3.53270330321004e-05
2.97621616093839e-06
-2.77050522854965e-05
-3.70974445524246e-05
-1.01564852102162e-05
-2.38926182566853e-05
-9.52493854417819e-06
-4.63746970665634e-05
-2.17848368942127e-05
-3.34806708381213e-05
-1.33388059549666e-05
-2.06699522657633e-05
-1.33637435644849e-05
-1.08447790323551e-05
-1.00569873568793e-05
-1.26976310795772e-05
-1.5918244219963e-05
-6.71848975583113e-06
-3.00013701771012e-06
-4.6299612754913e-06
-1.73342320562172e-05
-5.9725562697799e-06
-4.61728446629261e-05
-1.82477064670402e-05
-3.02010027566122e-05
-1.47051229724887e-05
-4.46526684923359e-05
-3.31074761438707e-05
-1.27269520682219e-05
-2.7431247273772e-05
-1.98942278749061e-05
4.67541219927643e-06
-2.79853850710127e-05
-1.97508768922105e-05
-6.53084428441761e-06
-2.01475065311423e-05
-2.86493390777773e-05
-2.26742657904747e-05
-2.84874139830005e-05
-2.40970206557515e-05
-1.72803927751431e-06
-4.33772832829811e-05
-2.27944930602574e-05
-3.57254355893988e-05
-2.84240637574489e-05
-3.55135528980927e-05
-2.06078619793497e-05
-5.26471162367733e-06
-1.64409780031832e-05
-1.65573306327437e-05
-4.64087735147334e-05
-8.5412179502549e-06
1.23025907453856e-05
3.88576196329444e-06
-2.10008130449841e-05
-8.63569146548507e-06
4.53552357189668e-07
-1.44442031088307e-05
-3.55130545721731e-05
-1.70287438286691e-05
-1.26683385921528e-05
-1.61824498396158e-05
-2.38133078892569e-05
-1.54009010484276e-05
-3.07109072626073e-05
-3.69454160836991e-05
-1.9281896791102e-05
6.33908893449465e-06
-1.22646161088266e-05
-8.89379998167515e-06
-7.06696315284121e-06
-7.48942272888658e-06
-3.31130171778785e-05
-1.10922887249441e-05
-3.14206542034585e-05
-4.95983677400726e-05
-1.64824552159105e-05
-8.33859377339108e-06
-3.53392716541971e-05
-1.67328430099866e-05
-1.47573954698546e-05
-1.66317871020381e-05
-1.34414735630159e-05
-1.91939713097475e-05
-3.20791152518787e-05
-1.20736667068095e-05
-2.66091401914319e-05
-2.74191732978772e-05
-4.05536880467821e-05
-4.63788002554133e-05
-3.562882200563e-05
-2.16294917229747e-05
-2.22514121073875e-05
-7.14158714572751e-06
-2.27503982510014e-05
-3.80988471286302e-05
-1.78956139047398e-05
-1.51840482717755e-05
-1.91570508551766e-05
-9.51051947738338e-06
2.37598513904999e-06
-3.1944706810794e-05
-1.61070698971744e-05
5.21931866200314e-06
-3.07964177728058e-05
-6.89845573672484e-06
-3.62759103027108e-05
-1.18824168272184e-05
-1.3257582139365e-05
-1.93053414500562e-05
-1.84516382959184e-05
-1.97282763041109e-05
-3.04180600018031e-05
-2.55806790738159e-05
-1.78266906797359e-05
-2.36184659507288e-05
-2.66969290640074e-05
-3.76086297305575e-05
-2.68330893518841e-05
-1.29843138685773e-05
-2.49800795512404e-05
-1.11218104495499e-06
-8.6214970783443e-06
5.62116148509883e-06
-3.51049336211741e-05
-2.03830010116689e-05
-3.16488976384372e-05
-7.90028894418798e-06
-4.18707205171164e-05
-1.1174562080774e-05
-1.66302261105934e-05
-5.57869267236328e-06
-2.04718764762422e-05
-3.49899852965849e-05
-2.16860803484339e-05
-1.98812888407568e-05
-1.36600353544096e-05
-1.27509334094758e-05
-1.59892941597196e-05
3.00368042673697e-06
-2.05367726894142e-05
-1.67608784990163e-05
-6.5376857359513e-06
-8.95246888937084e-06
-2.41424716534605e-05
-3.92008318063583e-05
-3.36183685020779e-05
2.35764618225442e-06
-9.60244465137015e-06
-1.85088633915191e-05
-3.6334401073257e-05
-2.31595469479477e-05
-2.3787828718768e-05
-2.00327134295956e-05
-3.2592921241879e-05
-1.45296378110918e-05
-3.02523762619918e-05
-1.4307470986421e-06
-2.97630261000042e-05
-2.70287586454991e-05
-3.1539756452295e-05
-2.53891196684528e-06
-3.64965994963277e-05
-4.43289543197049e-05
-2.34701709834703e-05
-3.43973172565742e-05
-3.65586062810719e-05
-3.05637109247885e-05
-2.28939950996228e-05
-1.71504230968717e-05
-1.88033297104282e-05
-2.68232568066952e-05
-3.52622927789296e-05
-2.12660719244068e-05
-8.30955613946139e-07
-8.56804899409447e-06
-1.59074874415062e-05
-3.79730186026945e-05
-3.30789482799738e-05
7.30096694549968e-06
-8.24497591741702e-06
-1.26401694648765e-05
-1.11253651919702e-05
-7.49520395945874e-06
-6.51138681484251e-06
-1.87690694254177e-05
-1.12166528601276e-05
-1.72549353568678e-05
-2.5593028628752e-05
-1.24626625969733e-05
-6.57544044850112e-06
-1.496548708248e-05
-4.52418138970717e-06
-3.47914454490776e-05
-2.84585644562658e-05
-4.27956475396588e-05
-1.39302074850266e-05
-2.23732152186795e-05
-2.74922226485451e-05
-3.90445052200176e-05
-9.9292140705778e-06
-3.21795864992885e-05
-2.48696091870927e-05
-1.59611947429796e-05
-5.17756726179802e-06
4.43863658049394e-06
-2.97589394882131e-05
-1.3180155790502e-05
-2.74447174973339e-05
-1.31946440943798e-05
-1.38376926612307e-05
-1.49152560515407e-07
-2.34473768714284e-05
-3.20052754198436e-05
1.60269233122979e-05
-3.39042986608081e-05
-2.3584572341111e-05
-2.5888409685723e-05
-1.9598041918997e-05
-2.58169213012871e-05
-3.39352694451841e-06
-2.31223024155454e-05
-2.14003272890984e-06
-3.62331705510558e-05
-1.82822855189452e-05
-2.97200293811637e-05
-1.55884829791839e-05
-2.81452411091204e-05
2.75317358020377e-06
-1.54979923594536e-05
-1.6459764702834e-05
-3.99499323164098e-05
-2.89925052634085e-05
-3.52585376869217e-05
-4.31108221104049e-05
-2.53903045451987e-05
-2.09749439989442e-05
-3.09833981428557e-05
-3.68162780286086e-05
-1.06850838271106e-05
-3.27745418257357e-05
-4.23812331590399e-05
-3.59746896292289e-06
-5.83122249409032e-06
-4.05070029121974e-06
-3.78069129408754e-06
-3.28717635591714e-05
-1.69765990695841e-05
-3.78067528286246e-05
-1.58609307630468e-05
-1.32041974116463e-05
-3.36887236795709e-05
-2.58776992681464e-05
-2.23013251859515e-05
-7.56792297254163e-06
-2.3131581206796e-05
-1.40843927719012e-05
-2.60437636950626e-05
-2.83459550945202e-05
-1.55956271994107e-05
-4.10208343995509e-05
-1.69300909392933e-05
-6.99443984214175e-06
-3.097817526937e-05
-3.41587085923835e-05
4.35825722464604e-06
-2.37389457356193e-05
-4.47148047184379e-06
-2.08189668341971e-05
-9.7293198075289e-06
-2.21215382289792e-05
-1.00261725835672e-05
-1.28688162708793e-05
-1.34073158978932e-05
-2.14995430704014e-05
-1.88796724053364e-05
-1.11297548541113e-05
-1.91312119250764e-05
-3.28254475323702e-05
-3.12626207878033e-05
-2.81078209223309e-05
-1.71391270033103e-05
-1.88586983290533e-05
-3.98664290209361e-05
1.69118544346336e-06
-5.67145771618046e-06
-2.23215010903014e-05
-1.59635119958586e-05
-1.79880866927814e-05
-3.65145989947263e-06
-1.75260391932285e-05
-2.47596373316315e-05
-1.47711719441073e-05
-3.03689346542688e-05
-4.65585517971448e-06
-1.74527282629524e-05
-3.58259697799711e-05
-1.97543160176824e-05
-1.52828882191429e-05
5.6027746211177e-07
-2.10755438498427e-05
3.17460141199148e-06
-2.77425030090725e-05
-2.19836463827751e-05
-1.18020642223829e-05
-8.11412076907248e-06
-2.80229981123824e-05
-1.40576061167408e-05
-3.76752177596648e-05
-1.46709148357518e-05
-2.20467761513063e-05
-5.24727778545292e-06
-2.59184049854835e-05
-1.31608966075464e-06
-1.99766796189696e-05
-1.23726210389083e-05
-1.74905713030172e-05
-2.28316339668382e-05
-1.78539012176899e-05
-2.30379535683982e-05
-3.5326013999049e-05
-2.16450877818668e-05
-8.63010857301163e-06
-1.03794971785802e-05
-3.91080186025962e-05
-1.24550090935707e-05
-2.0366236540527e-05
-2.20366925759306e-05
-3.36201831169338e-05
-9.78012602443175e-06
-3.06135871408858e-05
-2.64170550238549e-05
-2.55454613312979e-05
-1.62552422717931e-05
-1.91490463964984e-05
-1.92913500002035e-05
-2.48810433440724e-05
-2.97549626488338e-05
-1.59690938126224e-05
-1.34000069904867e-05
-9.77098950315074e-06
-1.08749317950045e-05
-1.629361813646e-05
-3.08963113821995e-05
1.30233556327863e-06
-2.25277304993052e-05
-1.43471475522892e-05
-6.90574759160771e-06
-2.06508948195754e-05
-4.51278230038864e-05
-3.24473659830287e-05
-2.18476031895637e-05
-2.18743116127101e-05
-1.45682509576037e-05
-2.71923590924091e-05
-1.14680297769368e-05
-1.86179635227878e-05
-2.51541906606648e-05
-2.49939169790673e-05
-7.74705597914617e-06
-6.55881704257551e-06
-2.65773261840667e-05
-1.9737431190802e-05
-2.57592674551964e-05
-4.76802842327066e-05
-1.52076557826183e-05
-2.76110150609593e-05
-7.63187596562964e-06
-1.88951821645343e-05
-1.51608997696863e-05
-3.41906293360221e-05
-2.52354540211618e-05
-2.50395491659837e-05
-1.16101441652426e-05
-4.16375356134527e-05
4.28420252066835e-06
-2.83063784064049e-05
-3.62861773156801e-05
-4.34132988586483e-05
-3.50269935887282e-05
-3.85632330520075e-05
-3.31256215844983e-05
-3.19136981422774e-05
-2.73416043052027e-05
-2.01323822419237e-05
-8.51646658841072e-06
-3.38253946552775e-05
3.15872987837003e-06
-4.48239359826839e-05
-4.21210691793897e-05
-3.22314492529904e-05
-1.12681182842382e-05
-5.74674694222894e-06
-1.3306708827958e-05
-3.81926924257174e-05
-1.69835179124398e-05
-3.06640457044288e-05
-2.76360571663411e-05
-1.22833126818912e-05
-2.61207374299859e-05
-2.19975727992076e-05
-2.08292941286305e-05
5.77904448463089e-06
-2.34572831707215e-05
-1.66231492034794e-06
-1.25964309127694e-05
-1.53780659847425e-05
-1.08945554883516e-05
-1.08957319054643e-05
-4.25388424953429e-05
-3.19701143430522e-05
-1.94104252083674e-05
-3.3981273257918e-05
-1.61830927619658e-05
-3.23987132826587e-05
-2.80691641501159e-05
-2.35712860364769e-05
-3.8016623692718e-05
-2.26345677563492e-05
-2.05185086712266e-05
-3.282842520818e-05
-3.1720493012117e-05
-6.85050420858794e-06
-2.65263141606056e-05
-3.8524030361118e-05
-2.73193136388672e-05
-1.33160074878208e-05
-7.94871132235001e-06
-3.16188517555929e-05
-1.84522740743378e-05
-1.64279195976323e-05
-1.06872275860879e-05
-2.28355336905392e-05
-2.53263187670134e-05
-1.8635005159725e-05
-2.76540799322217e-05
-2.18470730644993e-05
-3.4180354760923e-05
-2.72333815142389e-05
-1.55928166521337e-05
-1.37081017803337e-05
-4.11039061039168e-05
-3.97778783472925e-05
-1.07082692387102e-05
-2.51358045146945e-05
-2.15673257410061e-05
-3.0448037751243e-05
-1.80333405036429e-05
-2.51175904843668e-05
8.2485822817269e-06
-3.93410045216778e-05
2.92613087239946e-06
1.03391081426305e-05
-2.63768136577229e-05
-3.29939080731605e-05
-2.51533959585219e-05
-2.21268806811169e-05
-9.07054477828655e-06
-1.92975078332773e-05
-1.87577723749725e-05
-5.48550271723986e-06
5.71636272990442e-06
-2.16858838625396e-05
-8.02794671669752e-06
-3.06864798687917e-05
-2.43766696114136e-05
-1.97774048980298e-05
-2.80877938192693e-06
-1.16493719006568e-05
-8.42950608687147e-06
-1.46082320180255e-05
-1.73078292894963e-05
-1.90044963070592e-05
-3.25999950511295e-05
-3.07247746070148e-05
-1.18794807233416e-05
-2.40097742807336e-05
-1.89365004823214e-05
-3.26674835285529e-05
-1.74553094752349e-05
-2.87264897608277e-05
-3.79322945872446e-05
-2.76104087608382e-05
-4.99693716381279e-06
-2.51588177966195e-05
6.86306895631334e-07
-3.2702152339948e-05
-5.49206205151045e-06
-2.90172795701959e-07
-2.1170027417936e-05
-8.89863516048019e-06
-2.46442595517454e-05
-3.00734277452589e-05
-4.06823752577829e-05
-1.3732594905868e-05
-9.23210167272631e-06
-1.26006156017774e-05
-1.56556321936182e-05
-1.98650408994684e-05
-7.5192525530168e-06
-2.78887702069089e-05
-3.35672098553271e-05
-5.48024221565134e-06
-2.17866784480346e-06
-1.12754786854438e-05
-1.8388710321855e-05
-2.83894281074852e-05
-1.63175582306002e-05
-8.30943439937395e-06
-1.34876783781773e-05
-1.93167555042069e-05
-1.63524554047064e-06
-3.59606411595084e-06
-1.98638568409634e-05
-1.78605711782007e-05
-5.5830412887779e-06
-1.45336085194952e-05
-1.76258800887613e-05
-2.02344992032859e-05
2.97554073610595e-08
-1.30446479072208e-05
1.17530837658868e-06
-1.52587614248234e-06
-7.1815588465606e-06
-3.17431214625625e-05
-2.97481523784462e-05
-2.68656286769753e-05
-2.14635630933339e-05
-2.65380415789831e-05
1.00271700904392e-06
-5.12856733982729e-06
-3.38900073117293e-06
-8.06041926455872e-06
-2.4935640055093e-05
-2.20500884243288e-05
-2.3324082348918e-05
6.84355894048924e-06
-3.11193387425773e-05
-2.95216690476255e-05
-1.3526817118143e-05
-3.47795200245274e-05
-4.52464151155308e-05
-9.11069956314236e-06
-2.48797994448466e-05
-8.31648385496713e-06
-2.92860867001111e-05
-2.23140612655416e-05
-3.45353403612773e-05
-1.10635374260541e-05
-1.66192226906062e-05
-2.80917229639775e-05
-3.32761181118196e-05
-2.51541928104869e-05
-2.27145149134318e-05
-2.09855334423932e-05
-3.85264077594744e-05
-4.66892053756726e-06
-3.22719514933236e-05
-2.17700863768759e-05
-2.93783134727272e-05
-3.63497410855237e-05
-2.09815529379357e-05
-1.23428684601948e-05
-7.01779530471005e-06
-5.34127735646866e-05
-9.52215121581273e-06
-1.78871127030829e-05
-2.60888551708964e-05
-9.91799868228255e-06
-1.46868030933312e-05
-6.37301277227259e-06
-1.67189486706964e-05
-4.03655553843068e-06
-2.36052669803963e-06
-9.28431111242877e-06
-2.94998375872087e-05
-1.61599415233098e-05
-1.96954923897379e-05
-1.97180181375772e-05
-2.61597020226306e-05
-1.90046483123668e-05
-1.56347181056011e-05
-3.21904331873615e-05
-1.7947199911912e-05
-1.83584386350869e-05
-2.68208530465177e-05
-3.50726339542496e-06
-1.35390701405506e-05
-2.70671674001517e-06
-3.24361752586574e-05
-2.79448477686173e-05
