# Supplementary material for: Research on computational propagation and identification of mine microseismic signals based on deep learning
Source: PLoS One. 2025 Oct 22;20(10):e0334641. doi: 10.1371/journal.pone.0334641 (PMC12543183; doi:10.1371/journal.pone.0334641)
Supplement: S2 Data — (ZIP) [file pone.0334641.s002.zip › 000100500001938.xlsx_0.txt_24.txt.txt]

-2.64839910911664e-05
-1.87069712752831e-05
-1.00710183980695e-05
-5.18557083648848e-06
-1.08861978096392e-05
-7.61151479543811e-06
-2.31814937844174e-06
-2.56566493056075e-05
-2.18404668833941e-05
-2.49099456989184e-05
-1.4789580463102e-06
-2.55218178774011e-05
-1.89204814889868e-05
-8.11244350323001e-06
-3.22543495152766e-05
-1.82475621406537e-05
-2.38552365492442e-05
-3.23800473608632e-05
-3.3708642143839e-05
-2.8263236746859e-05
-2.22788595321101e-05
-2.24168545691729e-05
-1.1841440489323e-05
-3.13876261614045e-05
-3.1488138645299e-06
-1.9174479109393e-05
-1.92673344388469e-05
-3.12363464932569e-05
-2.69925673335139e-05
-1.0909780026508e-05
-2.76726795029933e-05
-2.66681789714944e-05
-2.31564387649033e-05
-1.39775620032045e-05
-2.57710154129971e-05
-9.18322789329839e-06
-2.6655427918392e-05
-1.82601515044686e-05
-2.6171033953754e-05
-1.17528038292142e-05
1.25921517590165e-05
-1.7965286783307e-06
-1.64489356405881e-05
-1.91127774976768e-05
-2.08852306415217e-05
-1.57117306368078e-05
-1.85244719957447e-05
-3.13182096385732e-05
-1.7427601317539e-05
-2.31568354968083e-05
-4.85151920017952e-06
-1.76429851659953e-05
-1.87635537993474e-05
-2.38847183578942e-05
-2.5136188026146e-05
-6.31952156573667e-06
-1.09595410879038e-06
8.62388944043662e-07
-1.85747132061893e-05
-2.23965314919829e-05
-1.41641359750395e-05
-1.58623151183654e-05
-1.68006440406441e-05
-2.13641357984212e-05
-2.47320080355958e-05
-2.03199378814892e-05
-7.77674765081173e-06
-1.87921490846033e-05
-1.69153349739264e-05
-1.48655330750404e-05
-2.34148263382997e-05
-2.44002415101132e-05
-1.048455788064e-05
-1.76600911223022e-06
-5.21683255587398e-06
-8.56086397515691e-06
-2.27962221471671e-05
-2.92755482630144e-05
-1.63257611602712e-05
-2.61907122119583e-05
-1.0110114648128e-05
-1.79916213417149e-05
-3.01876628649805e-05
-6.05475257432182e-06
-1.93168921137243e-05
-2.64815225541212e-05
-3.71791558978401e-05
-2.81681486909536e-05
2.80116975098267e-06
-1.46630992915292e-05
-2.89604047628422e-05
-4.82120185695704e-06
-1.27998214737098e-06
-3.30834295943372e-05
-1.49906762701128e-05
-2.20190135057122e-06
-2.99885538514496e-06
-2.81348713285528e-05
-3.05848006884571e-05
-1.99469959445146e-05
-1.99378074883808e-05
-1.40070684541216e-05
-8.1605145929539e-06
-3.19992708511606e-06
-2.249735394641e-05
-1.89382183996857e-05
-1.89689548451862e-05
-9.12707681966064e-06
-2.69208718530495e-05
-3.09425272122032e-05
-2.31910876479914e-05
-1.01472564641498e-05
-1.52980049329499e-05
-1.90369574422779e-05
-2.17695471750678e-05
-3.33417533394153e-05
-1.62043889154881e-05
-2.20569660521551e-05
-1.90932227059823e-05
-1.57177429855408e-05
-9.59592612201173e-06
-2.2361944214535e-05
-2.38781954376613e-05
-3.54920738123077e-05
-2.42502132103699e-05
-2.59623223001954e-05
-9.35305097597702e-06
-1.38960319198412e-06
-2.95929664662785e-05
-2.3370782190875e-05
-3.06204435456097e-05
-4.74966676234253e-05
-2.18023042961007e-05
-1.69854164304241e-06
-2.50520836030887e-05
-1.23058150048061e-05
-9.84812074593717e-06
-1.48580736134465e-05
-1.54643783522208e-05
-4.72994846310672e-06
-2.98823885626061e-06
-2.15612552661553e-06
-1.65386398311662e-05
-2.69084823631225e-05
-2.45535788546358e-05
-1.79365717696181e-05
-1.71455874079859e-05
-4.57129535732545e-05
-1.8023314195837e-05
-2.42120202001164e-05
-1.7554272012886e-05
-4.84681227289819e-05
-4.73903823561749e-06
-2.33646687983945e-05
-1.87730934910444e-05
-3.10041840047061e-05
-2.82871418378485e-05
-1.56747098204605e-05
-2.48822759727954e-05
-4.36554411967966e-05
-2.49054253960823e-05
-2.02291269339274e-05
-2.56606698420773e-05
-3.23136756475478e-05
-1.26594189984826e-05
-9.24641505214581e-06
-1.30353480337614e-05
-2.54883621882788e-05
-2.08231050735305e-05
-1.60049028298022e-05
-2.76077494419133e-05
-2.59757396409487e-05
-1.63506579158727e-05
-2.38502804743359e-05
-2.92723017518642e-05
-2.52129407857053e-05
-1.10953804698214e-05
-3.31377376254066e-06
-1.98837106997829e-05
-1.25658059971952e-05
-2.3057238235861e-06
-2.47013480711238e-05
-2.38793191125554e-05
-2.70873528532303e-06
-2.56056900489587e-06
-3.57299961592747e-05
-2.51780052851122e-05
6.79114991447535e-07
-2.02714944382126e-05
-8.12282100968933e-06
-1.95944843503575e-06
-8.17530967889584e-06
-2.10585903255629e-05
-1.03487248917166e-05
-2.9499245722971e-05
-1.23161625258103e-05
-8.63674969633264e-06
-1.85041158270842e-05
-1.88173903157986e-05
6.43343989749065e-06
-3.11007200037639e-05
-3.72528384414703e-05
-3.52114019704822e-05
-2.50253590059064e-05
-2.86942423463277e-07
-3.40448821874732e-05
-2.05954604402777e-06
-4.91620241788697e-05
-1.07773334763567e-05
-3.65184407187475e-05
-4.72601391768109e-07
-3.99309040013655e-05
-3.01397369919744e-05
-2.63126530656187e-05
-8.21240569963693e-06
-2.38253921740787e-05
-1.98280674745543e-05
-2.75894723397871e-05
-3.3875514960154e-05
-2.23206507908255e-05
-5.95832055008489e-07
-4.78501400405009e-05
-3.79810983586075e-05
-1.37288400386971e-05
-4.68244129858961e-05
-3.64505526399495e-05
-4.23443527033046e-05
-3.34157150879017e-05
-1.99203605762044e-05
-1.92719219546232e-05
-1.77468648731835e-05
-1.14595460358049e-06
-2.48272003069306e-05
-3.89537910873777e-05
-1.51957271526346e-05
-1.2405725528047e-05
-8.36511008004717e-06
-1.74927076361964e-05
-1.93461593384584e-05
-2.07974039660191e-05
-8.84140332636899e-06
-1.02186608742698e-05
-2.07994155996457e-05
-2.31271155141819e-05
-2.34281369389174e-05
-2.73378885086492e-05
-2.61943474632426e-05
-1.55922389931424e-05
-1.87607114859106e-05
-2.14986159344795e-05
-4.02628760183199e-05
-2.03338506486145e-05
-2.01714805083218e-05
7.64745651582668e-06
-1.81681706419733e-05
-2.74635067044074e-05
-1.67969979255895e-05
-8.92180749915621e-07
-2.10037052912618e-05
-1.3264398497307e-05
-8.47732375243786e-07
-2.83735142434095e-05
-3.37076223418642e-05
-2.10118458303488e-05
6.15177648063329e-06
-1.6280385674607e-05
-2.30762858641207e-05
-5.36193992945422e-06
-8.98101831527686e-06
-1.1372726352349e-05
-2.4750860213961e-05
-1.61586942346255e-05
2.04428461125515e-06
-1.62287555003436e-05
-1.65842148991504e-05
5.6715095179724e-06
-2.47196194683434e-05
-1.68689151252043e-05
-1.91830303986401e-05
-2.36725171296981e-05
-3.82024643868867e-05
-1.57376324075322e-05
-2.8030352588263e-05
-2.07692350429338e-05
-2.06293450343122e-05
-3.15155096619397e-05
-8.42247996243167e-06
-2.92815629393012e-05
-4.41901151662013e-05
-2.83275607419795e-06
-2.00832653672397e-05
-2.07647071404696e-05
-9.7517545668502e-06
-1.40067337965704e-05
-3.37865745178054e-05
-1.00649757342325e-05
-4.12819321982219e-05
-3.43672539355538e-05
-1.87191939771181e-05
-1.82127749757976e-05
-4.35692316373935e-06
-3.45230061754568e-05
-1.9990728403611e-05
-2.41432195722857e-05
-1.02743027904771e-05
-1.90183075951396e-05
4.83688341006099e-06
-3.00549942723349e-05
-3.33371240914616e-05
-2.29873843425472e-05
-3.99116114504658e-05
-2.10589598106739e-05
-1.29964190744542e-05
-2.06607886254548e-05
-7.33344091273459e-06
-3.38300280465316e-06
-1.62014978202386e-05
-4.2631011171287e-05
-4.31461120221151e-05
-2.20132565667581e-05
-1.28857622903216e-05
-1.89358923380602e-05
-2.28878357451332e-05
-1.66712230414692e-05
-4.40035977539293e-05
-3.04160024283687e-05
-8.42668522024213e-06
-2.24556398616753e-05
-3.34024942446329e-05
-9.47784095712705e-06
-4.65454524896053e-06
-4.79731446762917e-06
-1.48359608974454e-05
-7.57720107874528e-06
-1.91365323315545e-05
-1.02574204008337e-05
-3.66732605412364e-05
3.42632536436502e-06
-8.98438270031496e-06
-1.75087256417585e-05
-3.13960283113026e-05
-2.80160706513431e-05
-1.86003199694937e-05
5.60589473313218e-07
-8.60879250154548e-06
-3.11270655006807e-05
-5.96745627288214e-06
-3.32253784413643e-07
-1.04291616888388e-05
-1.13915158621716e-05
-2.25280881839995e-05
-2.29859204760613e-05
-2.13545011527506e-05
-2.84834482937781e-05
-2.63078075646612e-05
-1.47657871369883e-05
-2.94458329205582e-05
-4.33570702811956e-06
-2.23232014520531e-05
-2.99234040339648e-05
-2.58770760833243e-05
-8.92987241576911e-06
-3.16136524074731e-05
-2.42361436067958e-05
-7.0822519305753e-06
-8.66053163728154e-06
-1.6163917593682e-05
-1.23509120498525e-05
-1.62635275829739e-05
-3.72713192913356e-05
-2.63054530489515e-05
-3.39072720218319e-05
-3.15680198486202e-05
-2.89204014003725e-05
-2.12091117294949e-05
-1.20341946464697e-05
-2.97123440397549e-05
-1.83809925145179e-05
-1.09325839229988e-05
-3.53596562841098e-05
-3.29666300890032e-05
-9.20428453263448e-06
-2.7924906848339e-05
-1.65059266565093e-05
-1.57962054891301e-05
-1.54210709839001e-05
-1.69371278934781e-05
-1.42388779855919e-05
-1.45618298508366e-05
-3.08971416812244e-05
-2.43910994289951e-05
-2.67164068479707e-05
-7.0692243464895e-06
2.38725437407966e-06
-2.90620989544721e-05
-4.64866039152116e-05
-2.27809824896147e-05
-1.48564156945745e-05
-1.10162572297985e-05
-1.43868111839472e-05
-1.91714723319917e-05
-3.54629657084564e-05
-3.07611835679042e-05
-3.77987004789e-05
-3.73351912751769e-05
-4.5440067470851e-05
-3.46859467333253e-05
-2.76573853759647e-05
-3.01238773334798e-05
-3.70561933697531e-05
-4.52248912245867e-05
-8.62757729111791e-06
-3.90840975174285e-06
-3.4153368431469e-06
-3.45166070554757e-05
-8.40986480077227e-06
-3.76289442788532e-05
-1.04369712001448e-05
-1.40633154266733e-05
-3.17432441970005e-05
-1.67490034358047e-05
-1.75157141666288e-05
-2.4961183553453e-05
-2.79212965443089e-05
2.94065572658133e-06
-4.45291401768744e-06
-2.63838130757296e-05
-1.32925867006284e-05
-9.36823576408679e-06
-1.81925539950543e-05
-1.01031930869963e-05
6.85835780429696e-06
-3.51962732405596e-05
-2.79087748315542e-05
-1.00761048301126e-05
-9.28059258668313e-06
-1.6295241689601e-05
-1.33029451614419e-05
-3.69231653314888e-05
-9.17373625016608e-07
-2.97475866845618e-05
-9.37401439963928e-06
-1.51282571444339e-05
-2.96918828187707e-05
-2.86392464605776e-05
-2.09918121701563e-05
7.79382221999947e-06
-5.17497231155533e-07
-1.47803942251015e-05
-1.80278317656662e-05
-1.79856074297291e-05
-4.02127476072193e-06
-1.08924046090101e-05
-2.47718092363242e-05
-2.07161268524023e-05
-3.42632882241672e-05
-3.94426627387703e-05
-4.17915498424638e-05
-4.55604928634334e-05
-3.12305713741008e-05
-4.24142396889362e-05
-3.97296237392568e-05
-2.23496561478222e-05
-1.85373054750483e-05
-2.11973302974579e-05
-1.65459636827478e-05
-3.05585212814226e-05
-2.542690807128e-05
-4.59589414437122e-05
-1.32400806710863e-05
-2.24882188207772e-05
-7.1760237008382e-06
-2.41513458223338e-05
-1.12445510453217e-05
-2.19947552450536e-05
-3.7311745559187e-05
-2.37981371255504e-07
-1.97968501567942e-05
-2.76737317099367e-05
-1.88198218396517e-06
-1.41574805501695e-05
-2.40024770950497e-05
-2.64400842781801e-05
-2.66196393122031e-05
-1.27229116233268e-05
-3.15590162953463e-05
-3.01121246021071e-05
-8.05308643706789e-06
-3.97460042696366e-05
-8.02307206169437e-06
-3.1470462220781e-06
-4.46470111178338e-05
-8.41469585909964e-06
-3.37132963301995e-05
-3.40767001101132e-05
-1.77152855791724e-05
-1.78685209173195e-05
-1.56209148320105e-05
-2.5686681735844e-05
-6.17968161286964e-07
-2.63484578293339e-05
-2.37246945045188e-05
-8.03164296664795e-06
-2.07048116132587e-05
-2.27489436499369e-05
-9.53955520500074e-06
-1.05989225115924e-05
-2.94698377743344e-05
-1.53551827447397e-05
-4.92759246607363e-05
-1.42693336307561e-05
-2.08913205186422e-05
-1.89873301944606e-05
-1.56295148532867e-05
-1.07388598289768e-05
-2.25421820314441e-05
-2.82772609822454e-05
-2.30656185674687e-05
-1.52132200518443e-05
-2.69095479639336e-05
-1.15733407460538e-05
-1.81191943371537e-05
-2.87508414885819e-05
-2.11473341407223e-06
9.34448804002514e-06
-2.95795650975556e-05
-3.22500417935278e-05
-1.74476145900232e-05
-1.39817134982426e-05
-1.87005441682685e-05
-2.44932480533176e-05
-2.45500273480104e-05
-1.95350251730025e-05
-1.06108107982873e-05
-1.93437932531209e-05
-9.5919501330067e-06
-6.99163865357458e-06
-1.33135895665118e-05
-2.5036627923084e-05
-8.36541280678979e-06
-1.99735306047258e-07
-3.98154949868796e-05
-1.58224791303933e-05
-2.28184492163477e-05
-3.09937146562235e-05
-2.37635460108094e-05
-3.3459195391809e-05
-1.568125221504e-05
-2.07484093520163e-05
-2.92732013170878e-05
-3.29857252290083e-05
-1.31216008378009e-05
-1.65838834018064e-05
-7.84015149454994e-06
9.37479232419037e-06
-2.08238420095619e-05
-3.34301849086512e-05
-2.0506748614076e-05
-2.34977602309187e-05
-1.00262272744507e-05
-2.26182309981967e-05
-1.39650353207298e-05
-1.07270373307517e-05
-2.38768967568439e-05
-2.11534073381796e-05
-1.22552493863911e-05
-1.85100318468167e-05
-1.2594781344148e-05
-4.10521528174525e-05
-2.57638423679098e-05
-1.28303158592251e-05
-2.19783278066623e-05
-3.15743741241749e-05
-9.85017951891372e-06
-1.65864371693061e-05
-2.28744351513939e-05
-1.83367854264643e-05
-4.24674782360044e-06
-1.38160938466967e-05
-1.57681198095135e-06
-4.42344417648874e-06
-2.45805087757975e-05
-1.72456841109839e-05
-4.97196152635871e-06
-2.61431944090036e-06
-2.08744748073048e-05
-2.3926695405929e-05
-1.55824148471713e-05
-1.03960454718727e-05
-4.14808446283376e-05
-1.15550978239043e-05
-8.24460936589625e-06
-8.21361130667715e-06
-2.92947167693123e-05
-2.06901968732689e-05
-1.32013663883324e-05
2.369930912131e-06
-2.77523312245478e-05
-1.72581059054963e-05
-1.10337448313156e-05
-7.06166641678609e-06
-2.46495579922587e-05
-4.0088782893561e-05
-2.12263984089163e-05
-2.0369118630231e-05
-1.85063045499067e-05
-1.61405384357201e-05
-1.65250263355955e-05
-1.23379216155012e-05
-3.28914345593627e-05
-4.30859592419728e-05
-8.2629698774882e-06
-1.64160076198335e-05
-2.64210287605134e-05
-2.97842810974016e-05
-1.25324669550129e-05
-2.96425725563704e-05
-4.202280922575e-06
-2.4602736078922e-05
-1.49666019747346e-05
-4.94685314402017e-06
-2.51293458852602e-05
-1.516442891914e-05
-7.24065292044908e-06
-3.84877012960861e-05
-1.65330707364051e-05
-2.73113517297228e-05
-2.06654782623198e-05
-1.9069339529837e-05
-1.90454039389456e-05
-3.26308498830201e-05
-2.37874170364658e-05
-2.16935543072183e-05
-3.29884835444795e-05
-1.24365736623117e-05
-4.08794995086226e-06
-3.78655006252007e-05
-3.54549722741007e-05
-4.04325168127512e-05
-3.79749795498912e-05
-2.17048684439284e-05
-9.77871278798089e-06
-2.00601851263381e-05
-2.05494732743657e-05
-2.93288222061063e-05
-2.28381673182949e-05
-2.953084683476e-05
-5.13483281593783e-05
-3.96337514015504e-05
2.96553372938317e-06
-1.76315821438644e-05
-2.10309610526612e-05
-1.49538411221478e-05
-2.43744731383399e-05
-2.90074342693858e-06
-3.27111392886307e-05
-7.39650347578083e-06
-1.31904653874209e-05
-3.03558848492475e-05
-3.3038347168083e-05
-2.02948208681598e-05
-1.67073067512087e-05
-1.94884662532797e-05
-1.78533647017883e-05
-3.55828166203899e-05
-2.75089433683109e-05
-7.45976513260913e-06
-1.69198377902223e-05
-4.20704232013829e-05
-2.9160984175616e-05
-1.0810065886387e-06
-8.95085859932083e-06
-6.91204625907654e-06
-1.41997954058585e-05
-2.6093768303113e-05
-3.34533100625825e-05
-6.2221595260907e-06
-1.47076173305054e-05
-6.39064835393139e-07
-9.02250076163679e-07
-1.8936033470673e-05
-1.53127136103406e-05
-1.29803943442853e-05
-2.20783527631667e-05
-2.79603736170751e-05
-1.77715778248482e-05
-2.94860192005031e-05
-1.09501329290332e-05
-3.07182007238062e-05
-2.32331862117248e-05
-3.21727800351758e-05
-9.27263078250055e-07
4.00855528077451e-06
-2.42840521329452e-05
-2.25861884895699e-05
-2.37576216574377e-05
-1.27468082473192e-05
-2.82973043257031e-05
-1.6348510865984e-05
-1.65613725241058e-05
-1.72400023823132e-05
-1.98106020403032e-05
-2.54925766938507e-05
-9.58691833643953e-06
-1.86357745554572e-05
-1.35788607835881e-05
-1.63762946011164e-05
-8.54909109608209e-06
-2.8072285471848e-05
-1.48364103723518e-05
-9.76291437403353e-06
-2.49175999925145e-05
2.51963158998937e-06
-2.90052783450364e-05
-4.08232306390619e-05
-2.48925942178981e-05
-1.01035407365145e-05
-2.01694495976105e-05
-2.81638411393908e-05
-9.55065863106547e-07
-8.08246034440615e-06
-1.40093257415285e-05
-2.4993758223927e-05
-1.24363931713974e-05
-2.72349433719853e-05
1.88185495811858e-06
-2.10757021808365e-05
-2.57795091396927e-05
-1.0334217237805e-05
-3.26012188798864e-05
-1.54798679121434e-05
-2.70566676202395e-05
-1.26158069207622e-05
-3.90027715597207e-06
-8.75232484979078e-06
-1.04016634147398e-05
-1.49952174215485e-05
-1.74801634340333e-05
-8.95982557133418e-06
-2.6846727718459e-05
-2.89076381496751e-05
-1.45516810228861e-05
-3.61266257044783e-05
-2.749801798917e-05
-7.7934244958189e-06
-2.02118299387544e-05
-3.32323411554547e-05
-1.12129774052134e-05
-2.38966248429764e-05
-4.36479482382195e-05
-4.13942450386257e-05
-2.5706767518221e-05
-4.9405435030756e-06
1.27844221027958e-05
-1.05261565482622e-05
-4.69829941274128e-05
-6.10647165538609e-06
-1.26075948776165e-05
-1.64440008235341e-05
-3.71121314129834e-05
-2.43376075919785e-06
-1.46955629541708e-05
-1.04037860078556e-05
-1.86485989073885e-05
-1.17457342889677e-05
-3.17914045320159e-05
-3.19507072726805e-05
-1.51588743167352e-05
-6.1831833112028e-06
-4.9108765368544e-06
-1.75698889710301e-05
-2.44944491798815e-05
-1.88692092426582e-05
-1.08191940998036e-05
-2.34494786200423e-05
-1.65834509022123e-05
-3.65432955684798e-05
-2.94571253628016e-05
-3.10876962713596e-05
-7.05499556085069e-06
-2.82908088526651e-05
-3.82601183013184e-05
-2.87399042700301e-05
-3.33063139248849e-05
-4.42239595830721e-05
-2.58722929056106e-05
-3.6923733550583e-05
-3.18524591527428e-05
-1.29689522530735e-05
-1.05935920657291e-05
-2.58208639858846e-05
-1.90673013647625e-05
-2.41327276258649e-05
-4.34029279539025e-06
-1.48912054785173e-05
-1.14472271167453e-05
-3.01777313042776e-05
-1.19351191364845e-05
-1.49673486005412e-05
-2.37538767997362e-05
-3.67987054708364e-05
3.06736545470987e-06
-2.76017094477096e-05
-1.61333441793509e-05
-1.33161812488572e-05
-2.66360612841129e-05
-3.70715669824005e-05
-2.1994625346279e-05
-3.34978284552637e-05
-2.35391886797933e-05
-6.22304142793323e-06
1.59014765711999e-07
-2.0539795468519e-05
-2.89663917883149e-05
-1.99890977917259e-05
-1.45218843770365e-05
-8.06209728541207e-06
-1.97441631049589e-05
-9.93047050003666e-06
-3.03332324461734e-05
-3.44924701603665e-05
-3.13856442560096e-05
-2.22570849797753e-05
-2.56335283336976e-05
-2.31080284108247e-05
-1.00915879836433e-05
-1.85798459530891e-05
2.83460292658424e-07
-2.51586463469709e-05
-1.84243710392956e-05
-3.20496098768259e-06
-2.64174531798303e-05
-3.13700056549384e-05
-1.89780289295931e-05
-8.50253439770124e-06
-1.73401928775889e-05
-1.4113284147983e-05
-2.237707890686e-05
-7.14148278049769e-06
-1.62634834665509e-05
-3.71326402748281e-05
-1.23935381889456e-05
-1.0014444503235e-05
-1.43560900316803e-05
-5.6826814402229e-06
-2.9168811091975e-05
-1.58830650731757e-05
-3.99716634191439e-05
-1.73442144183575e-05
-3.19525881558623e-05
-7.04978977547474e-06
-8.55616264466887e-06
-3.22716805912143e-06
-1.06201310409954e-05
-2.88186563153581e-05
-8.08106069338669e-06
-1.80057779646255e-05
-2.54667143454644e-05
-3.78258306504946e-05
-8.99412585837198e-06
-1.25160870532484e-05
-1.35376817898233e-05
-3.87118404979463e-05
-1.60257603005697e-05
-3.42722311912716e-05
-2.77475630028686e-05
-2.38354407062578e-05
-1.10504630387082e-05
-1.96831818119142e-05
-2.45070889069459e-05
-2.81533073445737e-05
-2.34181825295462e-06
-1.75573041657774e-05
-3.72838987522014e-05
-2.1436887990632e-05
-3.82149880465405e-05
-2.88619573089991e-05
-2.1840900211177e-05
-3.74548592050234e-05
-3.4548066578269e-05
-2.72723283917358e-05
1.1631814994419e-05
-1.1891385228324e-05
-1.56841373298408e-05
-2.6091337644784e-05
-2.65727325653862e-05
-8.92033550359433e-06
-2.52638262923842e-06
-3.05292628726728e-05
-2.50416088695734e-05
-1.63271534150199e-05
-3.20950474575704e-05
-1.8807925767159e-05
-3.81354462591532e-05
-3.61589610964285e-05
-3.60355380435653e-05
-4.7120441173561e-05
-1.82327249164061e-05
-3.44664002887317e-05
-2.81542118104153e-05
-3.91170080322279e-05
-1.33172118135159e-05
-1.79268147044933e-05
-2.04705310815462e-05
-3.05684335528038e-05
-4.27478993842005e-05
-2.84071568736156e-05
1.42211315731971e-06
-3.26535833547851e-05
-4.46180591757009e-06
-2.74136940795207e-05
-2.58490767480354e-05
-2.36922853730016e-05
-1.26829272153284e-05
-1.56758669390305e-05
-4.86299746568547e-05
-7.95413459610019e-06
3.57486780506143e-06
-1.49780562550858e-05
-2.81567549248394e-05
-2.08913494786027e-05
-3.13186543848958e-05
-6.76344133439553e-06
-3.19159729058689e-05
-3.55017189671585e-05
-1.81890690960554e-05
-1.48780507616333e-05
-1.39900657282876e-05
-1.87925437758524e-05
-3.42316103585907e-05
-7.10276227393658e-06
-3.04492775411785e-05
-2.92416811948612e-05
-7.34288638442931e-06
-2.80717221972388e-05
-2.48111446596012e-05
-8.125783947495e-06
9.37523499639057e-06
-2.34221875558307e-05
-1.79398709484769e-05
-2.23564057611744e-05
-4.79179222898052e-05
-4.47865857163335e-06
2.47805212263249e-06
-1.78035181776574e-05
-1.90409997500566e-05
-9.78049944470309e-06
-2.16595600328885e-05
-1.18104711576283e-05
-3.15535083131052e-05
-2.77862811634132e-05
-4.04884820928808e-05
-4.38052014196946e-05
-1.28200318633946e-05
-2.71142087502589e-05
-2.42051642315651e-05
-2.83947769920467e-05
-2.10296633529153e-05
-2.1999628381082e-05
-2.53317636432017e-05
-2.26091506495301e-05
-1.66631656572409e-05
-1.95228678300751e-05
-2.52688545288235e-05
-2.80645167067395e-05
-2.56829270466301e-05
-4.70494478953677e-07
-1.04350719507901e-05
-2.14372877814219e-05
-2.18448414140148e-05
-3.30648735967079e-05
-2.37994960858166e-05
-2.19176466766229e-05
-1.53916370761765e-05
-2.17898207326952e-05
-1.93003286964334e-05
-9.23923712667106e-06
-7.51204905020443e-06
1.39797836327765e-06
-1.35258882597275e-05
-2.24847803663841e-05
-2.60993683925381e-05
-1.717595064015e-05
-2.1373294021737e-06
-2.41945233376543e-05
-2.32952008282613e-05
-1.83866469476133e-05
-2.73770874804381e-05
-3.41148592200351e-05
-8.21820543234622e-06
-2.59174464202767e-05
-4.13850134609995e-05
-1.01989754165427e-05
-8.61396890381654e-06
-2.12912851882129e-05
1.47847212273236e-05
-1.31870781039506e-05
-1.38823644518519e-05
-3.69888483765883e-05
-1.30598252785437e-05
-2.15429710422395e-05
-2.41858051891485e-05
-3.13305064413135e-05
-2.66008751685436e-05
-3.73101760836323e-06
-7.91185857989768e-06
-2.4636560405868e-05
-2.43641322833283e-05
5.45648670053878e-06
-1.08167627572788e-05
-2.10330990356444e-05
-3.81327857678984e-05
-3.19326485145493e-05
-4.10611298898983e-05
-6.94732396753888e-06
-1.04868114744075e-05
-2.388582164502e-05
-4.13663527453496e-05
-8.34629819755295e-06
1.82442572604481e-06
-8.49535688733818e-07
-1.15216336945781e-05
-3.21965351676177e-05
-3.06875882281165e-05
1.08283205629608e-05
-1.76987106522322e-05
-8.91305843510104e-06
-4.10550132160401e-05
8.9750184040975e-06
-1.7616269115983e-05
-1.52523294213756e-05
-3.46679324197765e-05
-2.81534929893672e-05
-4.08596477070943e-05
-3.9205032172893e-05
-2.80423438678177e-05
-1.43339235273095e-05
-2.60412424373344e-05
-2.14082944457404e-05
-1.31976640633092e-05
-2.61238359017271e-05
-2.87088172393209e-05
-1.11346545655183e-05
-3.8826953300153e-05
-2.14757471008506e-05
-2.01027769565365e-05
-1.23157740095176e-05
-1.34174552693629e-05
-6.72180334157392e-05
-1.8578725259543e-05
-1.44446768907272e-05
-3.03143458379442e-05
3.59050822627592e-06
-1.76698764483935e-05
-3.14704448454318e-05
-4.07981491105745e-05
-2.88619006551521e-05
-1.56283102480314e-05
-7.49660083947015e-06
3.66337365093662e-07
-1.70265802665402e-05
-1.06196516298624e-05
-1.00162617767432e-05
-4.40992641025072e-05
-1.13093133905628e-05
-1.57400642382358e-05
-2.70279730191368e-05
-4.05536188208152e-05
-2.93817172341602e-05
-2.17490924505548e-05
-4.44794263028728e-05
-2.3712022362783e-05
-1.61700087389428e-07
-3.03762745433938e-05
-1.80786241883602e-05
1.08444199744065e-05
-3.65500217800593e-05
-9.49617140971381e-06
-1.0286957871388e-05
-1.06233527048118e-05
-6.92986170853747e-06
-4.01149128651897e-05
-1.29387568603822e-05
-3.2221146215163e-06
-3.65647381164142e-05
-1.2926602418997e-05
-1.31103139674265e-05
-1.52239522872395e-05
-1.1663229266921e-05
-5.28114680110589e-06
-3.04613923889873e-05
-5.07011806999213e-06
-9.56322413115593e-06
-2.78676683206014e-06
-2.02466554448853e-05
-1.93320651068034e-05
-3.07096678939113e-05
-2.2032987786939e-05
-2.28573297800103e-06
-1.32313225108636e-05
-4.15107414203677e-05
-2.46009872608906e-05
-3.06530855996403e-05
-3.64527595096848e-06
-8.34204073818374e-06
-3.54417038340442e-05
-4.18329408105723e-05
-5.32799406360525e-05
-2.03127799064496e-05
-2.37130171267072e-05
-3.10670799117814e-05
-2.64268414793696e-05
-2.73891796933042e-05
-1.24195250466856e-05
-1.28845456695813e-05
-2.64394702313274e-05
-5.9181927413567e-06
-3.86758835247538e-05
-1.79540639569367e-05
-3.45396184194548e-05
6.05295249676336e-06
-2.61610385128972e-05
-1.04071378315389e-06
-8.01874411590457e-06
-1.67812585869044e-05
-2.01828480860283e-05
-4.16094999585481e-05
-1.70355630291382e-05
-2.46325057036282e-05
-2.90478184866243e-05
-1.84088282625058e-05
-1.11902118422782e-05
-1.70699714730097e-05
-2.52359237508746e-05
-1.1148845574548e-05
-4.69822743250993e-06
-1.05206989473184e-05
-1.07205027659238e-05
1.02194099537452e-06
-1.79594796231421e-05
-7.6658018317077e-06
-1.56685614916771e-05
-2.89598041099736e-05
-3.5807099151633e-05
-1.94428429214797e-05
-4.58469739531276e-06
-4.07050471809426e-05
-2.74778100921732e-05
-4.28482110057102e-06
-3.33359954415948e-05
-2.4989282344405e-05
-2.19500120171707e-05
-3.30865949679597e-05
-1.06086760748152e-05
-1.85324998573853e-05
-5.75922993888045e-06
-1.92733759733999e-05
-2.72261126974814e-05
-9.82263883141072e-06
-1.51408222257882e-05
6.93776090287345e-06
-1.66024077684601e-05
-2.23294869327905e-05
-1.58817954891657e-05
-1.48556396248425e-05
-1.82472480009298e-05
-1.68410182980271e-05
-1.2836310269457e-05
-2.45467669668998e-05
-1.2136560206855e-05
-1.92328050729411e-05
-3.14905980087582e-05
-1.23800138197957e-05
-1.67569601275271e-05
-3.04888593869885e-05
2.83793444555257e-07
-2.70821812175406e-05
-2.15305248466877e-05
-4.21107182811567e-05
-1.85275389738646e-05
-2.78470111112322e-05
-2.09791179764368e-05
-2.44235870714028e-05
-1.66898619549487e-05
-2.92563278172809e-05
-2.59720645194383e-05
-1.24599444264815e-05
-2.40276774803623e-05
-4.65885132566507e-05
-2.90159063338598e-05
-9.23024175819061e-06
-6.34610578629426e-06
-1.78396598852646e-05
-1.6100912260339e-05
-9.26236646866478e-06
-1.40279731865793e-05
-2.1001619695969e-05
-2.77236695821541e-05
-3.1050473338028e-05
-2.7184055863343e-05
-3.52878467984672e-05
-9.46056878427421e-06
-2.76629076232057e-05
-1.6578845706019e-05
-2.50246535605818e-05
-2.89232797748712e-05
-4.05269016710332e-05
3.1741393796735e-06
-2.1375551218764e-05
-7.57635095145284e-06
-2.23135942854817e-05
3.71971466182874e-06
2.98731006933599e-06
-2.74421123942615e-05
-2.16042849834659e-05
-1.53406274242565e-05
-2.82950655243365e-05
-5.22517723504832e-06
-4.44458613128085e-05
-8.66478357372112e-06
-2.08435575978538e-05
-2.48699497638337e-05
-1.70385081242221e-05
-1.88523736562527e-05
-8.83882321681435e-06
-1.40789170424181e-05
-3.23746002407662e-05
-2.12790944984461e-05
-1.98906573903703e-05
-1.93431140320766e-05
-5.79166426568728e-06
-3.19028791010501e-05
-1.67851161417243e-05
-1.74620531540385e-05
-1.87052145865302e-05
-3.23152006703206e-05
-1.69589342702001e-05
-1.24557816823887e-05
-2.29458226957664e-05
-2.23024482726129e-05
-2.12355492631961e-05
-3.8981921655122e-05
-3.73256561900272e-05
-1.40655286495264e-05
-3.15710088979842e-05
-7.22687933551292e-06
-2.2333199985133e-05
-1.61068067625974e-05
-2.50775858614107e-05
-6.3954663979258e-07
-3.38499901621367e-05
-3.15699363240536e-05
-2.29714684434122e-06
-5.07254092458268e-06
-6.01067380834777e-06
-2.47326017372184e-05
-3.44104358245742e-05
-3.13432355052391e-05
-1.49411985898858e-06
-2.74841621669994e-05
-3.13710706077352e-05
-1.38892358128822e-05
1.06085528615453e-05
-1.44063262298625e-05
-4.33627094091682e-05
-2.16321818336236e-05
-2.05529948658645e-05
-2.58821527407031e-05
-7.0706798710248e-06
-2.08155500399868e-05
-1.0399629989049e-06
-2.62494756971882e-05
-1.41113971540379e-05
-7.93203918029148e-06
-1.58000625842935e-05
-4.29616299447298e-05
-3.61838008471936e-05
-4.50508608662295e-05
-5.94576132930547e-06
-2.41924486320355e-05
-2.16532178844793e-05
-1.39166367632667e-05
-9.27707117464902e-06
-1.59085896367668e-05
-3.03767765108231e-05
-1.98574048409108e-05
-2.18966739856764e-05
-1.17104856531514e-05
-1.75059610506045e-05
-1.36699423308201e-05
-2.02226699384054e-05
-2.11751603794581e-05
-1.67765307090802e-05
-8.68570004768076e-06
-2.86954493973566e-05
-1.31274335124074e-05
-2.50358041612454e-06
-1.33059347504646e-05
-2.89868928166676e-05
-1.2486802325546e-05
-4.01135012764156e-05
-1.17854873567231e-05
-7.43333987486181e-06
-1.84745049591643e-05
-2.66769373762704e-05
-1.42706831678918e-05
-2.1123904994945e-05
-1.34773093001031e-05
-3.77502091728808e-06
-8.34564439920506e-06
-7.58154470316713e-06
-2.56897157864656e-05
-1.46973291721131e-05
-1.27396306455171e-05
-2.33303093714981e-05
-1.94766763513907e-05
-2.31966554621978e-05
-4.07055552656262e-06
-1.80798436312454e-05
-6.2834741499356e-06
-1.6256448270145e-05
-2.7318423720283e-05
-4.54626031521047e-05
-2.52903185489604e-05
-4.58627078183377e-06
-1.08681230382006e-05
-2.23324363885784e-05
-1.23587480085531e-05
-1.25068549194099e-05
-3.41487713997063e-05
-2.54317663365812e-05
-1.65905772835631e-05
-2.27882870927913e-05
-2.35625037192403e-05
-2.509037570108e-05
-4.76862668971244e-05
-1.56261875977495e-05
-1.43790325895366e-05
-2.5582535531732e-05
-1.46014632424721e-05
-2.30483042011953e-05
-2.66821043093816e-05
-2.30895202710168e-05
-1.02139992738326e-05
-3.01775078094444e-05
-3.16888767610545e-05
-4.3067067291547e-05
-2.72571137993966e-05
-7.42063196736309e-06
-2.77078658332729e-05
-2.94009176072195e-05
-1.2951504900808e-05
-2.28104965441223e-05
-8.80902469483019e-06
-2.4900979315295e-05
-2.16654839482427e-05
2.39681191025438e-06
-3.61230769171595e-05
-1.93959388536968e-05
-5.36363523203609e-06
-4.36219495236979e-05
-1.87011008625498e-05
-1.27321611486108e-05
-1.52180453101482e-05
-1.17656629407917e-06
-3.41014322087828e-05
-2.52464705403312e-05
-2.7150522030865e-05
-4.89958135912415e-05
-2.3077315790496e-05
-9.53589336475142e-06
-1.40122795768463e-05
-4.84957764315414e-05
-1.15234776258934e-05
-3.17649973691372e-05
-1.57791559457731e-05
-3.70188514058501e-06
-7.18421680656194e-06
-2.01170607036874e-05
-1.12484109720369e-06
-2.0382358182286e-05
-3.63781455354415e-05
1.56548153194952e-05
-1.81860444222789e-05
-1.86504080041883e-05
1.13848185703559e-06
-1.96300499522424e-05
3.29559362228095e-06
-2.80381108291251e-05
-1.29060717271817e-05
-1.42418090664365e-05
-2.00964669175317e-05
-1.52225856515916e-05
-2.9319656298931e-05
-5.71222540486551e-06
-1.57947846890598e-05
-2.88751186300088e-06
-1.84447223475067e-05
3.20976606213576e-06
-3.09763163506345e-05
-1.42212939315891e-05
-3.99708116676806e-05
-1.09587837674687e-05
-1.54528284543597e-05
-3.73061513495785e-05
-4.04766115882231e-05
-3.69715518443185e-05
-1.59836529870048e-05
-1.48723489876216e-05
-2.64879918329252e-05
-9.31028382289658e-06
-2.73816879000138e-05
-2.77641395760735e-05
-2.13753950099065e-05
1.82123618909945e-06
-1.73569682915362e-05
-1.67369176243956e-05
-2.12476086325439e-05
6.08623244930495e-06
-2.64003930867977e-05
-4.44982528879435e-05
-2.43894061221467e-05
-2.02323233867386e-05
-1.66748249902233e-05
-2.88893587251777e-05
7.07596032854639e-06
-1.30256141641348e-05
-1.51313329968698e-07
-1.17815903784644e-05
-2.166649336366e-05
-2.3012535045888e-05
-1.40284236075732e-05
-1.62705581097371e-05
-1.32222711641983e-07
-2.67069569294706e-05
-2.47288065875148e-05
-2.72271913929724e-05
-1.96813536149011e-05
9.80762382147868e-06
-4.977180997725e-06
-1.70059418100582e-05
-3.74876096007403e-05
-2.00503694406416e-05
-2.73821513980853e-05
-4.99393674648327e-05
-9.80887737428528e-06
-1.63995303136863e-05
-2.67701874152928e-05
-2.43766478496192e-05
-1.55070091827318e-05
-1.17895688215295e-05
-1.77201477027392e-05
-3.23277245451342e-05
-1.11329002099499e-05
-1.94397454504145e-05
-1.23698639610883e-05
6.63323244752899e-06
-1.29703452300998e-05
-2.4163126697161e-05
-3.69975926045691e-05
-2.7532577450037e-05
-1.01965184645493e-05
-2.32813353536324e-05
-2.81558053802599e-05
-1.91285629890734e-05
1.58587422604952e-05
-3.38155613400692e-05
-1.2222623641687e-05
-3.86251116984278e-05
-3.86509109532054e-05
-2.29605903089421e-05
-2.43117510082113e-05
-2.21408156324353e-05
-1.71861417406752e-05
-1.75891545999705e-05
-2.54429057026269e-05
-1.22120749045843e-05
2.44663265330928e-06
-1.60010901786739e-05
-6.67345195738684e-06
-5.54399623685115e-06
-2.16581559635837e-05
-1.93671694689178e-05
-5.94588552948397e-06
-2.72883717645414e-05
-1.28543427154722e-05
-7.79335773433262e-06
-1.55753917330732e-05
-2.41457274237353e-05
-2.63268617279979e-05
-4.60725129429297e-05
-3.75597913931701e-05
-3.160148095577e-05
-1.82038413446957e-05
-1.45762686009574e-05
-3.65299081944629e-05
-3.59394588043893e-05
-3.27147802916654e-05
-2.8507396029805e-05
-2.42492943165829e-05
-1.74526108943175e-05
-4.92090582448119e-05
-2.01417486652797e-05
-2.94099709871497e-05
-1.38943944828882e-05
2.16501946253157e-06
-1.60085565686714e-05
-1.03611364330779e-05
-1.10738974715596e-05
-1.86252150912201e-05
-3.06272169196752e-05
-1.54833837557413e-05
-1.41006781462779e-05
-1.50307594066156e-06
-2.02308274459131e-05
-9.41070779499581e-06
-1.57404039016228e-05
-2.91362806100427e-05
-2.22849108330733e-05
-2.20606123170833e-05
-2.03146764859224e-05
-1.11334109576787e-05
-3.47525353313107e-05
-3.40118847912859e-05
-1.86466333308257e-05
-2.20822606585492e-05
-4.5234820024422e-05
-1.97642573493571e-05
-2.47406947786065e-05
-2.51972810759846e-05
-1.05661334019041e-05
-1.81148569351217e-05
-1.45911054043776e-05
-1.79657125790402e-05
-3.91352195583781e-05
-2.04936934455515e-05
-2.20373229554192e-05
6.04126331238935e-06
-2.97891727386787e-05
-9.01415954099799e-06
-2.96751695984746e-05
-1.66213718247318e-05
-1.73344613995711e-05
-1.84322293678999e-05
-2.16154991845134e-05
-2.53385274591881e-05
-2.38650916042871e-05
-1.6678647188899e-05
-1.12658219465232e-05
-5.14084428856803e-06
-7.66829511113717e-06
-2.84797809474563e-05
-3.16248016998808e-05
-1.98684272926874e-05
-2.46882113298835e-05
-7.52871723511013e-06
-1.39263038653527e-05
-1.02446045125003e-05
-9.29337897321098e-06
-1.62732616867273e-05
-7.20759682454802e-06
1.30823118113287e-05
-4.02614921479375e-06
-1.32598702677349e-05
-2.10472085048391e-05
-1.28704767642193e-05
-3.62854441862501e-05
-1.03558618684984e-05
6.95442892158037e-06
-2.44722903425164e-05
-2.28560294466013e-06
4.04558472277819e-06
-1.00287140882133e-05
-9.78845621181555e-06
-3.07204005804016e-05
-2.93630922764927e-05
-2.20915760984025e-05
-1.09361192424165e-05
-2.82317655349212e-05
-2.60958096350228e-05
-2.19468933522309e-05
-2.53790233355694e-05
-4.59449602365306e-06
1.658666732633e-06
-1.23825078788765e-05
-1.9392343313604e-05
-1.4461134883695e-05
7.72612105410373e-06
-1.29860707267571e-05
-1.31440861594904e-05
-3.44156497529541e-05
-1.64198992778651e-05
-3.32536144538864e-05
-3.29717706227529e-05
-1.04602654646003e-05
-4.71958015180307e-05
-2.30961551371324e-05
-1.17991724663003e-05
-2.51189903302902e-05
-9.34123492829669e-07
-1.48961668237231e-05
-2.08100102643607e-05
-8.28085236975109e-06
-2.12371550889642e-05
-3.68038507129098e-05
-1.61716111914583e-05
-3.2841173260135e-05
-2.09927222498016e-05
-6.44560329721637e-06
-4.95350152914328e-05
-7.5234713492064e-06
-9.85326198428544e-06
-2.00380631849607e-05
-1.62990854703192e-05
-8.33057712627307e-06
-3.60595307892315e-05
-4.14214716905151e-05
-3.32439685886682e-05
-3.10898735221206e-05
-2.44558199589569e-05
-2.28542026814982e-05
-7.55372955659693e-06
-3.10938542997369e-05
-3.62131876289403e-06
-7.83945404474439e-06
-3.08187076465198e-05
-5.66217503810492e-07
-1.02692494962596e-05
-3.32307887403102e-05
-3.47897652288891e-05
-2.58935150062885e-05
-2.08907251353128e-05
-1.59909558679266e-05
-3.41268324615645e-05
-1.5509724926489e-05
-2.64184253242017e-05
-1.39340197541025e-05
-5.17658357797523e-06
-2.01184151515752e-05
-1.49530550725474e-05
-3.12936378046849e-05
-2.69828819700701e-05
-2.04591299097566e-05
-2.00582500128818e-05
-1.61982156779965e-05
-3.94118448923048e-05
-1.10095347153728e-05
-1.48507394153141e-05
2.00848172120089e-06
-9.92146537400643e-06
-4.60312707306583e-05
-3.23938282087734e-06
-1.80878944294425e-05
-4.04125505458374e-05
3.99265594854803e-06
-1.28010619042432e-06
-1.04039564876511e-05
-1.59762565273861e-05
-2.5764047372753e-05
-2.71378372788438e-05
-2.41306878218245e-05
-2.52001355772706e-05
-3.43795915558863e-05
-1.76018539890258e-05
-4.18671391259488e-05
-1.47142828765522e-05
-2.43750326265103e-05
-2.20894078298534e-05
-4.00459141347103e-05
-4.80950494212047e-05
-2.05767229636953e-05
-2.92797072424831e-05
-2.07544606991325e-05
-2.41538341424642e-05
-2.48388282292498e-05
-1.35346262531922e-05
-1.02373296392932e-05
-1.3271070374249e-05
-1.4749769748654e-05
-1.83165418173653e-05
-3.16604059102116e-05
-1.43896670544314e-05
-4.62602009626411e-06
-1.21584516101587e-05
-4.59225549395266e-06
-1.96713695115951e-05
-2.03031616256997e-05
-1.22498698935588e-05
-2.40665093625792e-05
-1.63962504698302e-05
-4.66259365218918e-05
1.01023192276256e-05
-2.9334918721601e-05
-1.29357304292642e-05
-6.40073342936629e-06
-1.40473742962878e-05
-4.12596657016425e-06
-9.98053633510577e-06
-1.14124552761224e-05
-2.64370932066953e-05
-1.79344723630364e-05
-2.51153695411432e-05
-3.50709203033899e-05
-2.34022783795359e-05
-1.46858920558186e-05
-2.04403786443415e-05
-2.44671020395772e-05
-9.02559633728208e-06
-3.59396924066915e-05
-2.42656184249136e-05
-8.57880662716185e-06
-2.59588317809414e-05
-2.16530432671928e-05
-3.30595545748623e-07
-1.08257543726896e-05
-1.87828969282192e-05
-2.3030769344773e-05
-2.87087750333092e-05
-1.66774540124081e-05
-2.5989437709993e-05
-3.51408822103359e-05
-5.89059665903422e-06
-1.67901112837326e-05
-2.68695208642932e-05
-1.83738017576828e-05
-2.01540501284317e-05
-1.36379551271797e-05
-4.72942111082563e-05
-7.37364215502866e-06
-3.35222600301368e-05
-2.52412197901349e-05
-2.94118961285591e-05
-2.42258640761077e-05
-2.20566860215163e-05
-3.21032869601585e-05
-2.41211339708763e-05
-1.79240775177921e-05
-1.57100724954617e-05
-3.19497972680846e-05
-6.84843783495723e-06
-1.84227569383143e-05
-1.42295317311258e-05
-9.45442542450606e-06
-1.414213239724e-05
-2.04005409803724e-05
-1.42915505846869e-05
-2.5129231180393e-05
-2.20040145596058e-05
-1.87090815693846e-05
-1.35376125946226e-05
-2.7479872944582e-05
-3.58233308027919e-05
-8.99942658105786e-06
-5.44776050077295e-06
-2.07598408604922e-05
-1.74348353729535e-05
9.54526760041001e-06
-1.07232624851838e-05
-1.59079126331917e-05
-4.28752479239445e-05
-2.52391161599842e-05
-4.32086841210567e-06
-1.50054906552205e-05
-1.66503508952039e-05
-1.56469720598632e-05
-2.77306016415026e-05
-1.97283330911127e-05
-1.76758354128199e-05
9.80196672963313e-07
-1.94000393103654e-05
-1.32715040071514e-05
4.14887312784534e-06
-2.95282019284923e-05
-1.48826596446615e-05
-4.5620564415854e-06
-2.85920632713455e-05
-1.70269307154332e-05
-1.15639565072148e-05
2.00807481398348e-06
-1.20074531184016e-05
-4.23875007067941e-05
-1.82420785127373e-05
-3.07685808300134e-05
-2.1984485995478e-05
-1.16661199699748e-05
-1.18010631374099e-05
-1.6718701930119e-05
-2.52964491523548e-05
-3.47534625943007e-05
-1.97286835294737e-05
-1.59637745404046e-05
-3.52781228845729e-05
-1.04960228520048e-05
-3.90614287436082e-05
1.17256898997892e-06
-1.9713241585245e-05
-2.03612839396803e-06
-1.2547071317295e-05
-2.83340197536433e-05
-3.30039385515469e-05
-1.93352556271022e-05
-9.4579310887165e-06
9.16484653665474e-06
-1.2614165667578e-05
-2.64231972138218e-05
-1.02745498562089e-05
-1.83060862715614e-05
-8.60610329983474e-06
-2.04051730187655e-05
-3.0257419254715e-05
-2.40085662181259e-05
4.70732526254151e-06
-3.29270788535779e-05
-2.3498824871083e-05
-1.94370403009738e-05
-1.24853583351724e-07
-1.48197571881014e-05
-1.4342853548836e-05
-2.21914867969453e-05
-5.80152964105003e-07
-4.03084066159029e-05
-8.3185467704142e-06
-6.97700477531701e-06
-2.48666849686237e-05
-3.13835593963436e-05
-1.69352787036836e-05
-2.4151614429874e-05
-2.78539274043619e-05
-3.19292787539623e-05
-3.34683803063577e-05
-6.19057407495496e-06
-3.24840561601895e-05
-1.0864766274907e-05
-2.27267603307884e-05
-2.15776888646221e-05
-2.51966502181044e-05
-5.21556348525228e-06
-2.34747243758085e-05
-1.0021722857587e-05
-8.65977895680722e-06
-3.46635483826457e-05
-4.47232225196169e-05
-1.89617698877262e-05
-3.6886987818536e-05
-1.77641601093278e-05
-1.91978629033562e-05
-1.93104139427441e-05
-2.86610151966063e-05
-2.6942532436808e-05
-2.37009431929487e-05
-1.31666565764481e-05
-2.098650469879e-05
-8.46812355896169e-07
-2.20995373328522e-06
-1.35274495035664e-05
-8.03080443376163e-06
-2.57603551715555e-06
-1.78614400642482e-05
-2.15994825985053e-05
-1.44498400510705e-05
-3.2832522612613e-05
-1.673615261574e-05
-2.95618076493551e-06
-4.65835119203447e-06
-3.10659272460293e-05
-1.56762784042122e-05
-2.67890927389904e-05
-1.47653712170587e-05
-2.86806830435608e-05
-2.22662484710186e-05
-6.53902323253491e-06
-2.17705533908736e-05
-3.36888808652798e-05
-2.13658846851634e-05
-1.9599640286226e-06
-4.71229660795507e-05
-2.06922061281723e-05
-1.57458419115143e-05
-1.3188635434343e-05
-8.73805562724603e-06
-3.03944125901874e-05
-2.41274110162642e-05
-1.89400486835367e-05
-1.42407087231051e-05
-1.34708965713437e-05
-2.51182912910911e-05
-1.26328858544328e-05
-2.98656873459504e-05
-2.44930948555023e-06
-1.01053736270584e-05
-3.80112342225991e-05
-2.12461152724031e-05
-2.39897676695088e-05
-2.10259404405825e-05
-3.04710379980905e-05
-5.31229654621456e-06
-1.8224944839339e-05
-1.48127526908584e-05
-5.22506276404356e-06
-2.90705695643768e-05
-5.86315062616618e-07
-2.3645351104804e-05
-8.32851072589275e-06
-2.06762956055514e-05
-2.74931037971741e-06
-2.77115953376947e-05
-1.42208581816691e-05
-1.43540977258814e-05
-3.37567769627584e-05
-2.60913880684022e-05
6.34207401394202e-06
-7.08731213789544e-06
-1.92566692730283e-05
-3.17186350876841e-05
-2.18245905986789e-05
-1.36335137103033e-05
-2.43229193357463e-05
-1.28565912317573e-05
-3.27927385015957e-05
-4.84738836139689e-05
-1.05235047705191e-05
-1.20492333301665e-05
1.03900211063658e-05
-1.02652713387293e-05
-3.44125307554868e-05
-4.85467490122809e-05
7.55188950933396e-06
-2.6424589040894e-05
-2.38959891287035e-05
-1.18308372406217e-05
-1.73500910973645e-05
-2.72611628645081e-05
-4.14680964638732e-06
-1.53523987301875e-05
-2.44058182414023e-06
-2.00513631270148e-05
-3.3298550060078e-05
-2.58831974638623e-06
-2.46188267149725e-05
-2.97568194431283e-05
-2.42464819215618e-05
-2.73824855495669e-05
-2.66303908997766e-05
-3.17773006600841e-06
-7.93950483619609e-06
-1.10049941380699e-07
-2.0824815671084e-05
-5.29667623936835e-06
-7.5490660545626e-06
-1.20089268147733e-07
-8.33456328298299e-06
-2.01091310890663e-05
2.17109116791195e-06
-1.84765300093981e-05
-3.86776070030829e-06
-2.2515760653861e-05
-4.15728218216949e-05
-3.31231390270769e-06
-4.90606989375743e-06
-1.79715105323622e-05
-4.27601407150741e-05
-2.80331755731634e-05
-2.98317339271576e-06
-2.03635544973763e-05
-3.29203204554742e-05
-2.96879800205344e-05
-3.27734452633528e-05
-1.57680313329982e-05
-1.50653894395495e-05
-1.40312291506151e-05
-1.75253699557735e-05
-1.35938981287344e-05
-3.47080751250129e-06
-1.07001186989425e-06
-2.21841604630147e-05
-3.4643691996993e-05
-4.60802088688506e-05
-1.99397720418262e-05
-2.24572189126112e-05
-1.83075858049131e-05
-1.41340272799603e-05
-2.2610867109276e-05
-2.92100242465778e-05
-2.22392143765983e-05
-1.75836900676142e-05
6.34525778046912e-06
-1.02789327867514e-06
-4.28449109482362e-05
-9.79782171990117e-06
-3.26860042080597e-05
-6.40747669706296e-06
-5.24041036079815e-05
-1.73083321737991e-05
-2.48623327375211e-05
-3.03428360181061e-05
-1.83690643734851e-05
-3.53265374935686e-05
-1.95370662541296e-05
-9.69783933632318e-06
-1.75559675637884e-05
-7.91272518135381e-06
-2.77445839720067e-05
-1.54340421674797e-05
-1.76915168877033e-05
-1.3927381122857e-05
-1.70135409140573e-05
-1.16671182194203e-06
-3.51082742454788e-05
-2.54805208994731e-05
-9.21122302621148e-06
-4.26657168608458e-05
-1.95657131322697e-05
-3.72736325051047e-05
-1.16808593223171e-05
-3.0405996083734e-05
-1.95355016215888e-05
-1.91753719693065e-05
-1.78222776714989e-05
-2.22869088644983e-05
-3.1161572635609e-05
-2.5429952795808e-05
-1.92153139384277e-05
-1.95548519536792e-05
-4.51818027972898e-06
-1.69752630449303e-05
-3.87438338637122e-05
-2.76055218495359e-05
-1.8684351187181e-05
-4.9058709716468e-06
-6.66656739580924e-06
-3.22742123721143e-05
-3.62602615024776e-05
-1.3892208829908e-05
-2.34560578000709e-05
-8.35410764288194e-06
-1.17057762206578e-05
7.37948748331528e-07
-2.7021642365117e-05
-1.34640384936425e-05
-2.67123473227163e-05
-1.54554295151947e-05
-2.15245316141666e-05
-1.79289152056865e-05
-2.62359872649466e-05
-9.83483606833644e-06
-2.72393119392069e-05
-1.72453402777122e-05
-1.18011843125494e-05
-2.75110689216569e-05
-2.58544146858361e-05
-1.39175967173483e-05
-1.74183644892409e-05
-2.53221396113431e-05
-5.05707260730691e-06
-1.39552900031748e-05
-1.80244798766849e-05
-1.34358241303218e-05
-1.04947019911013e-05
-1.12657281853742e-05
-1.80229524916107e-05
-3.73202398185195e-05
-1.78839611215361e-05
-7.70312014934083e-06
-9.09980593462e-06
-2.46126051891268e-05
-2.40087754234154e-05
-3.08657227152364e-05
-2.16156829586275e-05
-2.94312090539707e-05
-1.49610157933847e-05
-4.14690594471868e-05
-3.32490057054938e-06
7.34628412740741e-06
-1.24353568289628e-05
-3.91158039240362e-05
-1.98147660954287e-05
-2.77659599128927e-05
-1.60607337973434e-05
-3.54179724795561e-05
-1.21453357679425e-05
-2.06030099804965e-05
-2.64345204569716e-05
-2.85956504124923e-05
-4.37017220937482e-05
-3.81414110551934e-05
-2.96494489978405e-05
-2.26171105217477e-05
-1.51692661257499e-05
-3.63908105027221e-05
-3.09065419734933e-05
-2.62003853931458e-05
-1.95617230440709e-05
-5.05551061742248e-06
-1.9007775816334e-05
-3.99286013089373e-05
-2.57157830622705e-05
-1.23069364740211e-05
-2.52579104100174e-05
-2.71304083953652e-05
-3.40878564107073e-05
-3.36587505728502e-05
-2.60472212435629e-05
-1.1529194336779e-05
-2.01166538310574e-05
-3.16402947424386e-05
-2.92132484731484e-05
-3.27550168227731e-06
-3.08113239951955e-05
-3.22459781186728e-05
-1.02152732036595e-05
-2.5108946678034e-05
-1.25674135380161e-05
-1.79836423178743e-05
-4.12341816213336e-05
-3.43514494110423e-05
-2.25906438814359e-05
-2.1285221502851e-05
-2.11728600212627e-05
-4.16914672899635e-05
-1.86197697068436e-05
-6.20020392179983e-06
-3.04033036211901e-05
-1.62614985520763e-05
-1.01112345299733e-05
-4.45774400979988e-05
-2.91932516279943e-05
-2.65831857510622e-05
-1.38453935357106e-05
-6.4800259787298e-06
-1.08081532875126e-05
-1.3355840979951e-05
-3.57497207560721e-05
-2.71175380275967e-05
-2.09397631471733e-05
-3.05877192234043e-05
-2.46082989394324e-05
-4.63371817554964e-05
-5.14225162163696e-05
-3.61311069869434e-05
-3.55290177386547e-05
-1.82324359411773e-05
-4.14938763314982e-06
-2.44815842821989e-05
-2.19293262015247e-05
-3.86129074849348e-06
-2.16410666929376e-05
-3.3249576839169e-05
-3.46001527560106e-05
3.07666214484657e-06
-1.3326103220518e-05
-1.68284892228018e-05
-3.37662691214359e-05
-1.61879441638291e-05
-2.45971623977901e-05
-3.36918317270166e-06
-1.73680655517388e-05
-1.75095532311024e-05
-1.95430596442371e-05
-2.51832734734207e-05
-6.38319558903139e-06
-1.94222030217138e-05
-4.37291821549473e-05
-1.65699179197037e-05
-1.6705847757146e-05
-3.16823285168112e-05
-1.1792511477679e-05
-2.91712671844125e-05
-1.79547536851663e-05
-3.42031219403625e-05
-3.21652335565013e-05
-1.04678658583321e-05
-1.78905071813245e-05
-2.91448854645512e-05
-1.5229625033694e-05
-4.04704708322527e-05
-9.61476824737579e-06
-1.11639766830888e-05
-2.09275635687522e-05
-4.36107424851342e-05
-1.75167720032737e-05
-1.22713790145786e-05
-3.47848040643875e-06
-2.47806445199826e-05
-2.19663594164931e-05
-7.95542525311233e-06
-3.86367581785324e-05
-2.60844190081103e-05
-2.28748071753824e-05
-1.86917597697655e-05
-5.22245500366984e-06
-1.73579538872446e-05
-2.51309956266922e-05
-1.46254564057036e-05
-7.8692280012364e-06
-1.74021261550071e-05
-2.4396730858627e-05
-1.11295700547795e-05
-3.31826828973607e-05
-1.47099705584388e-05
-1.76468141492008e-05
-6.20205298696704e-06
-2.32675585061869e-05
-1.93194593690878e-05
-1.72229255894363e-05
-3.45998575325399e-05
-1.42032721099437e-05
5.94783395871773e-06
-2.95338233692383e-06
-2.4415141749094e-05
-2.87999399686593e-05
-3.28806953193107e-05
-1.5548588570638e-05
-2.07482943461648e-05
-1.49995539656089e-05
-3.63866760036803e-05
-1.99409089018089e-05
-5.76970381488202e-06
-2.04922409394994e-05
-9.69646588917815e-06
-1.19968778245574e-05
-2.68801895359096e-05
-1.97328783519517e-05
-2.13294688244342e-05
-2.44778367620182e-05
-1.13838807959362e-05
-1.73581607188521e-05
-2.50621380010442e-05
-2.20808374944387e-05
-3.25574860919501e-05
-4.74188758327622e-05
-3.7178592368924e-05
-3.38313377066417e-05
-9.16756108302475e-06
-2.77981662948382e-05
-2.26247064892233e-05
-1.0681836190232e-05
-3.7055942674763e-05
-1.58652175319091e-05
-7.78763342585476e-06
-3.97733275526667e-05
-2.71753777767264e-05
-3.75688331844749e-05
-3.6047609647535e-05
-2.09174643023894e-05
2.00837714277263e-06
-1.57136083833225e-05
-3.11164833689216e-05
-2.10656830227067e-06
-1.40961558486315e-05
-1.57842302476999e-05
-1.5445135051819e-05
-1.53550817853477e-05
4.47334776323665e-07
-1.21395764163621e-06
-3.61381227766791e-05
-3.16015900942175e-05
-5.9903980977658e-06
-1.58840295338275e-05
-3.19019837685314e-05
-2.85135534011739e-05
-3.07599357994453e-05
-3.12685358716184e-05
-2.58885636613636e-05
-2.65644960865786e-05
-1.02198033465603e-05
-1.07944299470259e-05
4.35295669537412e-06
-2.68752252242929e-05
-2.58252469520308e-06
-3.75174055412206e-05
-2.8039631151508e-05
-1.3472746295092e-05
-2.74576199749452e-05
-5.82183675039184e-06
-6.88128095126704e-06
-2.89579309198033e-05
-9.96195408213195e-06
-4.19920110041905e-05
-1.91649274933838e-05
-1.94504035451435e-05
1.3584495647441e-05
-1.44659223207716e-06
-2.06372020505395e-05
-7.88927584087674e-06
-1.46748627321881e-05
-7.69181834277558e-06
-2.76705415665231e-05
-1.20302979643734e-05
-3.13693215491084e-05
-1.57939747019857e-05
-3.15318424033171e-05
-1.46884360347399e-05
-6.31613512872958e-06
-5.60186478093566e-06
-5.73822668632244e-06
-1.52582079804508e-05
-2.9364668812768e-05
-2.43565261354065e-05
-2.17672823712312e-05
-3.26423497668204e-05
-2.84752717302958e-05
3.64678835687059e-06
-1.4702508022658e-05
-1.60297648629617e-05
-1.41095641318818e-05
-2.27330337449798e-05
-3.36144848724557e-05
-5.25752635694675e-06
-3.11477289391991e-05
-1.04295123349777e-05
-2.00576351045517e-05
-3.30718640473521e-05
-3.25647264206141e-05
-2.20047311607785e-05
-1.56116907051366e-05
-3.21036995819163e-05
-1.22712227917221e-05
-1.50948173169057e-05
-2.03374445437418e-05
-5.35912270244093e-05
-2.77141491547332e-05
-2.62489901102278e-05
-1.10206022972851e-05
-8.80302554365702e-06
-3.27518449678845e-05
-1.15020554664806e-06
-1.52143215380651e-05
-6.77882867324746e-06
-2.5144300975397e-05
-2.96424977251499e-05
-2.70642144973803e-05
-4.98562471997345e-05
-2.23628943605059e-05
-1.72649766899199e-05
-2.35505370432365e-05
-2.26994237986781e-05
-5.06613336614866e-06
-2.61910948299298e-05
-3.21794765917515e-05
-1.05311013674016e-05
-1.21538110454096e-05
-2.89283575796236e-05
-2.01726145579636e-05
-3.11400837187641e-06
-5.24025183878135e-05
-3.47478384918912e-05
-1.31550939220017e-05
-1.88657873658172e-05
-2.56131485900634e-05
-1.15034164070742e-05
-2.9842769310139e-05
-1.37358889131816e-05
-2.98066921743169e-05
-3.25625435582291e-05
-1.8795249396871e-05
-2.5108309054852e-05
-3.0022387817858e-05
-2.62085962795448e-05
2.08147178667512e-06
-1.67901452612998e-05
-2.19703194530183e-05
-3.09536479307613e-05
-1.83145526434942e-05
-7.58893764042885e-06
-1.45612263848867e-05
-1.55429221922239e-05
3.05979443916415e-06
-3.10021391482694e-05
-2.67581464096883e-05
-1.86750493810833e-05
-8.16728786906161e-06
-5.32240971689027e-05
-1.35732279441297e-06
-2.41515734599148e-05
-1.64266299352639e-05
-1.13850446906604e-05
-4.01965439879021e-06
-2.28145273290801e-05
-3.43948746140257e-05
-3.36992400115265e-05
-2.7530779300362e-05
-1.9580508323277e-05
-1.0942758473986e-05
-3.41274377982249e-05
-3.6689836976071e-05
-2.30610148955648e-05
-2.16853062907008e-05
-1.92832418453534e-05
-2.72827426066586e-05
-1.71606613649979e-05
-8.36040750096337e-06
-1.15997991114324e-05
-1.46084069079199e-05
-4.20844809858209e-05
-1.5020452155966e-05
-5.22971113968413e-06
-5.33568722138958e-06
-3.39585216688069e-05
-2.66780553967685e-05
-2.44840834093607e-05
-2.00301991559897e-05
-4.44489820198202e-05
-1.55529158703831e-05
-2.9983109085404e-05
-1.99099467094723e-05
-1.35097981504033e-05
-1.45603245629363e-05
-1.94590791841773e-05
-3.09248055115657e-05
-3.58474811267062e-05
-2.18647209412286e-05
-2.06474081653437e-05
-7.32571294615996e-06
-3.4622784042297e-05
-2.58650772125805e-05
5.75140526201899e-06
2.3728430108287e-07
-3.54887555734837e-05
-2.3981289288632e-05
-1.19670327949387e-05
-2.78496622992116e-07
-1.05853308226539e-05
-4.24318019822341e-05
-1.08436996748878e-05
-8.98715918150711e-06
-1.95420028398827e-05
-1.58435810037671e-06
-3.96530975270819e-05
-3.23453444978257e-05
-3.45294436982194e-05
-4.51262055086643e-05
-1.63567467547365e-05
-2.07053215120749e-05
-2.42109562869205e-05
-2.18537983084133e-05
-7.28341816628822e-06
-9.53743718327013e-06
-3.0103355907583e-05
-1.25526405318775e-05
-1.09518025449436e-06
-1.95926556124757e-05
-9.7042241409694e-06
-2.04327833937706e-05
-3.72527416854097e-05
-1.01123595818017e-05
-1.38567857647629e-05
-1.97446300654394e-05
-1.426242794838e-05
2.27197100671764e-06
-2.08427620935767e-05
-6.27796621330641e-06
-3.56724532101317e-05
1.95158733645767e-06
-3.15926222637971e-05
-3.45299154062914e-05
-3.18733054755373e-05
-2.80993968283111e-05
-6.53142865668831e-06
-3.77992399616652e-06
-2.24565319647053e-05
-2.753364447236e-05
-1.31647724982969e-05
-2.70771321778391e-05
-1.52128361274326e-05
-1.99696362322434e-05
9.70976215267547e-06
-7.09905073903603e-06
-2.80872064001287e-05
-1.54825019260648e-05
-1.97796662773112e-06
-3.14259683129175e-05
-3.15578329254096e-05
-2.41396696018417e-05
-2.6231492605112e-05
-3.59111395975903e-05
-2.1240670266702e-05
-1.80226866701559e-05
-2.00344142383997e-05
-2.46767955495292e-05
-3.37108731440422e-05
-8.1490357309357e-06
-3.68735906964971e-05
-4.41056237535369e-06
-1.77617094912619e-05
-2.53290169401091e-05
-3.02571980811682e-05
-1.37809160405794e-05
-2.52237388061759e-05
-1.2339443644843e-05
-1.11939027837698e-05
-3.23348769601903e-05
-2.45223614115356e-05
-1.43013082587373e-05
5.10582119044538e-06
-3.73458360786573e-05
-2.93501404303456e-05
-2.75935355881121e-06
-2.42385198256642e-05
-2.02376244601544e-05
-1.41030327487072e-06
-2.40460003238602e-05
-1.28499328970274e-05
-1.21715746528184e-05
-4.03146421472569e-05
-1.87858886996197e-05
-2.18862994907956e-05
-1.71819987293884e-05
-2.61528645366394e-05
-2.53510563224342e-05
-1.78753270765768e-05
-7.82452276704599e-06
-1.71687051850149e-05
-1.29124770291488e-05
-1.36351157461505e-05
-1.83152714184272e-05
-2.6353754796119e-05
-2.49825697341919e-05
-1.03490659851765e-05
-1.70363065138355e-05
-2.02774190236386e-05
-6.3389111044629e-06
-3.86705431150446e-06
-1.72301239592711e-05
-1.12078045400136e-05
-2.08728359056457e-05
-1.00195404189376e-05
-6.79714472700598e-06
-7.77182912820899e-06
-5.32991113402458e-06
-2.1198596354312e-05
-2.4292254071216e-05
-2.55281788945186e-05
-3.31960448642275e-05
-1.98567440384488e-06
-2.05120173919701e-05
-1.4719365939448e-05
-3.92264124106296e-05
-5.10507867711181e-05
-4.01451319396038e-05
-3.56621969525074e-05
-3.22990498121273e-05
-4.53270444291555e-05
-2.77607324478333e-05
-1.51637805265339e-05
-2.25147513229622e-05
-2.7539510942247e-05
-3.69427481064591e-05
-9.2220493328729e-06
-4.27994246087992e-05
-2.8306588349523e-05
-1.4983427279447e-05
-4.24714780145006e-06
-2.17498233515134e-05
-2.22380911071719e-05
-2.0299109938036e-05
-2.47093422139468e-05
-3.13931434505592e-05
-2.94664521006303e-05
-2.64003084878969e-05
-4.87985444562199e-05
-1.30963197613214e-05
-1.50756513514101e-05
-1.63813241465066e-05
-2.64502520446288e-05
-2.85301614381587e-05
-2.75576666660341e-05
2.82894239562955e-06
1.16170257632164e-06
-1.86413575302024e-05
-2.44534198521736e-05
-6.73935849178812e-06
-2.64311664419487e-05
9.40012827670561e-07
-2.13689228179415e-05
-3.26711162442216e-05
-1.97036515035785e-05
-1.17231168585421e-05
-2.7030622745438e-05
-7.00328927931013e-06
-3.93906570679891e-05
-2.83182568400456e-05
-1.90759362117887e-05
-1.75886300322307e-05
-1.40867572692795e-05
-2.99456506643463e-05
-1.92727892574218e-05
-1.78977904337522e-05
-1.0638643984003e-05
-2.02303240984843e-05
-1.50127676070505e-05
-1.87825194335982e-05
-3.55605383421078e-05
-7.54603296518946e-06
-4.29700409721873e-06
-1.50080090431846e-05
-2.35378940906462e-06
-2.66629588898022e-05
-1.89959754464232e-06
-1.8717444647244e-05
-1.1713880383492e-05
-4.32422382753849e-06
-2.1513158866129e-05
5.58186295469113e-06
-3.82110915458097e-06
-1.171254123069e-05
-8.67567239851949e-06
-3.51996033926215e-06
-3.29612722124589e-05
-1.99232732270397e-05
-9.91313748209694e-06
-1.83497015610176e-05
-3.35734295697395e-05
-2.57628188823523e-05
-2.86411885697662e-05
-4.17329290049665e-05
-9.05660788880661e-06
-5.14137916109257e-06
2.4542702438822e-06
-7.25088345880599e-06
-2.47561507177676e-05
-1.49543478995811e-05
-1.57899095616667e-05
-2.28573524520396e-05
-4.7320611499526e-07
-2.3582218947419e-05
-1.74586218457141e-05
-1.77514244420352e-05
-1.00094290596223e-05
1.94092058185102e-06
-5.37800701113378e-06
-1.22449663369556e-05
-2.70168806965282e-05
-1.22149698542537e-05
-2.64648261337364e-05
-3.47643775676786e-05
-4.03272177333542e-05
-3.23983157107176e-05
-2.41882410169052e-05
-1.46184835964485e-05
-1.75181234585759e-05
-3.67519494119415e-05
-1.70152113733023e-05
-1.2333835177792e-05
-2.36543130931367e-05
-2.25009376005725e-05
-4.07309613635433e-06
-3.20114203072309e-05
-1.40414317757374e-05
-3.6577826341012e-05
-1.97385093593398e-05
-3.97474402034149e-05
-3.18712961756194e-05
-2.5363663627995e-05
-1.12302335333903e-05
-1.01887047120335e-05
-3.68054484200633e-05
-3.66398914582341e-05
-1.35441497770818e-06
-2.235408651861e-05
-1.24374660362963e-06
-4.1091064644117e-05
-1.27481892600008e-06
-1.34897150683262e-05
4.21577460162192e-07
1.88377898143852e-05
-1.73199959321291e-05
-2.14539765172466e-05
-2.20426596843667e-05
-1.2837722274834e-05
7.30640328902786e-06
-3.29772335581485e-05
-1.97790393039615e-05
-3.00253397129883e-05
-4.67940995965303e-06
-2.82376663031328e-05
-2.69943800497436e-06
-1.20815353471503e-05
-2.85685708030402e-05
-2.81232298067659e-05
-1.63423717837412e-05
-1.44045224887436e-05
-1.48009978977822e-05
-1.38168058851184e-05
-3.11935099172817e-05
-1.60282153991553e-05
-1.19604671413718e-05
-2.41949964563659e-05
-1.74156173396462e-05
-1.62395178740661e-05
-5.66598151281189e-05
-1.8362080609108e-05
-1.5589485734504e-05
-1.15729385237449e-05
-1.53407869505239e-05
-9.16501960353599e-06
4.46529823212307e-06
-5.42924537667021e-06
-2.19886553308996e-05
-1.75387698942239e-05
-2.97938125248362e-05
-5.22244121907741e-06
8.13895990921814e-06
-3.17343749125454e-05
-4.02998468856886e-05
-2.78097724208986e-05
-3.32212314162985e-05
-1.54416975717044e-05
-3.39472795052271e-05
-2.1808227909061e-05
-2.64587191351403e-05
-3.5198175953466e-05
-1.7769167183896e-05
-1.36980596961168e-05
-3.76133166383474e-05
-2.93519549117307e-05
-9.70322441224594e-06
-1.3088337280644e-05
-5.48132550324004e-07
-5.42236652308947e-06
-3.87808425906207e-05
-2.13414835929504e-05
-2.94819219144603e-05
-2.91281950388936e-05
-3.82317837827838e-05
-1.73255533522103e-05
-2.35401681923957e-05
-3.06310225389187e-05
-2.51913692906648e-05
-1.95787760557308e-05
-1.46468299560739e-05
-6.04685015750346e-06
-3.44755290171652e-05
-2.80575619462246e-05
-3.06191776442996e-05
-2.49480829688475e-06
-2.52090530520599e-05
-3.24620427883813e-05
-1.97965517941647e-05
-1.34470669622687e-05
-1.34552319964483e-05
-1.40722585286696e-05
-2.94168904566277e-05
-7.65973442582903e-06
-1.86861928976703e-05
-2.38053030072685e-05
-1.50171542065674e-05
-2.77757069319028e-05
-5.60782451246356e-06
-1.44808907847314e-05
5.95274502828574e-06
-4.57741596170344e-05
-1.28373290441489e-05
-7.13616561819992e-06
-3.79316365754921e-05
-4.35136488926065e-05
-2.1399297933653e-05
-4.66151087991594e-05
-2.38829876825142e-05
-3.00991047387672e-05
-3.55109762318699e-05
-2.01708442416112e-05
-1.48062137561697e-05
-1.17217801742935e-06
-7.75960586235338e-06
-2.86604035167258e-05
-2.62118097548913e-05
1.87505046485381e-06
-4.78344396579048e-05
-1.26556146886961e-05
-7.58373879322164e-06
-4.96248324473723e-05
-1.43364360680002e-05
-1.66552695128859e-05
-1.28319250883747e-05
-2.25402788584966e-05
-2.34254630068215e-05
-2.26509891709004e-05
-1.46838344849085e-05
-2.68452130390981e-05
-3.22853809167708e-05
-3.28374109291337e-05
-1.87878445141918e-05
-2.1408786098827e-05
-3.54090437557413e-05
-6.04736680456898e-06
-4.35013384127546e-05
-3.71961811041302e-05
-1.15185916791224e-05
-3.27986649149709e-05
-9.81364362248807e-06
-1.64905912084953e-05
-1.96543717925928e-05
-9.97204617542469e-06
-1.9927876773229e-05
-2.68370000126057e-05
-3.35410375928125e-05
-3.72739129092215e-05
-7.19086738033621e-06
-1.80780378389238e-06
-1.83135750562744e-05
-3.13394416501694e-05
-1.30515102629734e-05
-4.21662824631429e-05
-3.29112199518686e-05
-1.11782488229167e-05
-3.5097874486787e-05
-8.95855872473307e-07
-2.96044083214736e-05
-2.29784416010455e-05
-2.94327634729953e-05
2.63905586501891e-06
-2.02635553617453e-05
-3.2156842730448e-05
-3.39505889613907e-05
-1.64801989584446e-05
-2.70867694883192e-05
-1.76397720284437e-05
-4.42245419359653e-06
-1.78863932272826e-05
-1.76159155970336e-05
-5.74206819236819e-06
-5.03459457489239e-06
-2.71450923609409e-05
-3.93646802141576e-05
-4.06611220862881e-05
-1.63251249900674e-05
-1.10383417104047e-05
-2.20624090471491e-05
-2.30951749110174e-05
-1.22380551037377e-05
-2.05193776353254e-05
-2.05444260833822e-05
-1.22544447657206e-05
-1.11326689084633e-05
-1.86079254529022e-05
-2.75940793989608e-05
-3.07244530594025e-05
-2.50939911729041e-05
-5.00346105799055e-05
1.98792492822065e-06
-2.22803854698192e-05
-1.6316122496281e-05
-3.16674434604362e-05
-1.73457490528006e-06
-1.22096877023454e-05
-2.52534454887744e-06
-3.26078712507408e-05
-2.30447240899276e-05
-2.86268092315646e-05
-1.82631400960502e-05
-1.69346284434902e-05
-2.26868094978482e-05
-1.38468181930392e-05
-4.95352502984182e-05
-2.65999382508087e-05
-2.89922125166057e-05
-3.19349227829681e-05
-4.34168216241548e-05
-2.06282693530998e-05
-1.18784216265185e-05
-2.15144017533348e-05
-1.84232832361583e-05
-2.17878466276308e-05
-3.96452937344943e-05
-9.66590206847163e-06
-9.75292454096759e-06
-3.1012053183803e-05
-2.44560829126295e-05
-2.91365758192691e-05
-8.37668109378169e-06
-3.65812155128052e-05
-1.49289335915959e-05
-1.01011744550352e-05
-1.83000526657408e-05
-1.69800262963222e-05
-6.53064576232877e-06
-1.44027860288048e-05
-2.46427983088598e-05
-3.74177480725522e-05
-1.83041757383447e-05
-3.10688700863811e-05
-2.44559860198718e-05
4.01993351870568e-06
-2.83118209450248e-05
-2.25520957768394e-05
-1.83617644495402e-05
-2.42207758333489e-05
-1.56925732003515e-05
4.48593349916268e-07
-2.643381636233e-05
-3.96943455689763e-05
-2.58602728465975e-05
-2.8839594234883e-05
-7.80949022731849e-06
-1.1373461607167e-05
-8.23413790904801e-06
-2.75102330527736e-05
-1.68961764001947e-05
-2.1930182041813e-05
-1.27707519591968e-05
-2.492895567616e-05
-3.32905632869137e-05
1.69699974619401e-05
-2.22753730180685e-05
-1.75992608908996e-05
-1.19455100719554e-05
-1.82589442946507e-05
-1.07162833570308e-05
-2.15275955028946e-07
-1.97398493976e-05
-1.55042029537557e-05
-2.21711444059231e-05
-1.21134113934401e-05
-1.33113422040591e-05
-2.9383901175369e-05
1.20296485663666e-06
-1.16096425957439e-05
-3.81252822921776e-05
4.60605154177066e-06
2.49333077243027e-06
-1.64416616627506e-05
-1.83585468157096e-05
-7.7605871888353e-06
-3.37913365775969e-05
-1.57827769871827e-05
-8.75124537554564e-06
-1.67073263723216e-05
-3.75444415448113e-05
-2.53197331628828e-05
-1.92643393194737e-05
-3.37369784395194e-05
-2.77227257344381e-05
-3.65339200130613e-05
-5.88701658453717e-06
-2.56966169452228e-05
-1.51729700791183e-05
-2.1783743517833e-05
-2.36751458725291e-05
-2.09410213549133e-05
-2.53041892525986e-05
-7.86030390605957e-06
-1.59371190761961e-05
-2.79584139091052e-05
-1.49022388435477e-05
-3.04145859191945e-05
-4.00414433592742e-05
-4.23349255187053e-06
-3.3879776539471e-05
-3.28766281201575e-05
-2.99745168692883e-05
-2.56742900396467e-05
-2.7424572457195e-05
-1.51594973330023e-05
-1.54623116330479e-05
-1.11410791730856e-05
-3.14085139692015e-05
-8.00869371218117e-06
-2.96388659851414e-05
-3.38664578168038e-05
-2.06286493456841e-05
-1.18708140536016e-05
-1.70035238658794e-05
-9.48314065147038e-06
-2.08239531716963e-05
-4.06986696583409e-05
-1.14545793078124e-05
-1.77170059638534e-05
-3.72708135783819e-05
-1.37221888296224e-05
-2.10702341049546e-05
-1.92014249884967e-05
-2.09584006965739e-05
-2.06983837352564e-05
-1.83693765180971e-05
-8.1407955208831e-06
-7.73618852103595e-06
-1.5433810948699e-05
-2.15499588601057e-05
-1.58290008041907e-06
-1.78735862436444e-05
-1.71843121108779e-05
-1.70874714996163e-05
-1.431020746862e-05
-1.78849059988056e-05
-1.73032843572274e-05
8.36996550783291e-07
-1.52113824085439e-05
-2.13517204458616e-05
-8.92441837063888e-06
-1.2935939039603e-05
1.61397868672791e-05
-2.17292339123875e-05
-1.92347040784433e-05
-2.35591586895829e-05
-1.88037993849293e-05
-2.76087192126475e-05
-1.86809220431914e-05
-3.41942981768542e-06
-4.57486124702916e-06
-5.17350030600647e-05
-3.73975223546256e-06
-2.16315262933617e-05
-1.97285005973218e-05
-1.97519040195221e-05
5.25471885570857e-06
-1.75877906640834e-05
-1.40641092892045e-05
-2.11235195727682e-05
-7.35416903562815e-06
-2.52858013051453e-05
-3.06661330483712e-05
-1.25681307685477e-05
-1.19329610027429e-05
-2.67454701339637e-05
-1.51121843733702e-05
-2.16946610189239e-05
-1.69819223724652e-07
-2.72116321446958e-05
-1.44390165772878e-05
-2.42246515089421e-05
-1.39580839858073e-05
-1.78651006806243e-05
-1.58529109649701e-05
-2.29049411866931e-05
-3.01799374483601e-05
-2.76497807423184e-05
-3.35223811605199e-05
-1.44446337061365e-05
-3.30115944980956e-05
-3.200920401924e-05
-9.88355597208425e-06
-7.41779014831813e-06
-1.0168637130518e-05
-1.22482525875876e-05
-4.48387599632436e-05
-5.04124506579337e-05
-9.63640236993105e-07
-1.56543654420039e-05
-1.97548266614617e-05
-4.33667849707954e-07
-2.26311391617657e-05
-2.17229510677904e-05
-1.86088892717257e-05
-2.93464937922311e-05
-2.26914076108256e-05
-3.50597043537776e-05
-1.38280290307673e-05
-4.39758958345058e-05
-9.04924668443497e-06
-2.04928138079503e-06
-1.88353300584607e-05
-2.8122843222682e-05
-1.10833193709142e-05
-3.50154050701299e-05
-2.05951395091009e-05
-2.02506329107565e-05
-2.60969444149204e-05
-4.54769927671954e-05
-1.41922093851062e-05
-1.35276343851945e-05
-1.84864730511503e-05
-1.33013048204325e-05
-1.37472697837025e-05
-3.9773006887959e-05
-9.65323890792596e-06
-2.38715635961804e-05
-2.30410525792615e-05
-1.48364053232127e-05
-5.20779612278235e-06
-2.94302544311236e-05
-2.17889290798845e-05
-3.18995846474439e-06
-1.88423742296239e-05
-2.54617818964328e-05
-1.39448759439218e-05
-1.20190126850831e-06
-1.83603926281393e-05
-1.99639038407447e-05
-2.2807479270259e-05
-3.90567971172698e-05
-1.64218317884452e-05
-6.44549038966842e-06
-3.62508327278341e-05
-2.0222384782557e-05
-1.83253910048414e-05
-3.26013531594846e-05
-4.99502608164804e-06
-1.35350849090852e-05
-1.92123067966775e-05
-2.19487532057873e-05
-1.77797252843202e-05
-7.72540847891106e-07
-3.53967124542116e-05
-8.9130383834235e-06
-4.79195843130896e-05
-1.70409511619079e-05
-2.6388592721256e-06
3.28752053247332e-06
-2.74361618505342e-06
-7.42975359442621e-06
-1.25134379814629e-05
-3.68084497546822e-05
-2.3797698358158e-05
-4.76449556862188e-06
-5.33538041257317e-05
-3.03648876925638e-05
-2.68054462355428e-05
-9.38592416863355e-07
-1.59397731087498e-06
-2.497415209588e-05
3.80585562295629e-06
-1.34064005002236e-05
-2.56066867364612e-05
-4.30833388166074e-06
-9.09302562957551e-06
-1.13072236587118e-05
-4.09753825509948e-05
-2.97193521473235e-05
-2.21553542669675e-05
-1.55230752133232e-05
-3.73040287710151e-05
-3.18037072821982e-05
-1.55508376291706e-05
-1.50683191475558e-05
-2.42951851717379e-05
-2.68665340905732e-05
-5.01953896961284e-06
-1.91757104005444e-05
-2.16829465684727e-05
-2.36861695085467e-05
-6.83548514632903e-06
1.11632008116015e-06
-4.22649736296512e-05
-1.79753915279303e-05
-5.10454343915722e-05
-4.61624833536785e-07
-9.32786520397845e-06
-1.40543894166361e-05
-1.46380035276598e-05
-3.04949263222265e-05
-1.99132543358113e-05
-1.51316348209984e-05
-3.2547993772671e-05
-2.73215526473974e-05
-2.85822273684785e-05
-3.43015442091092e-05
3.52530202261565e-06
-1.00364059035435e-05
-1.18167552510681e-05
-1.04165773438038e-05
-3.47778381860203e-05
-3.60567269314695e-05
-2.37137030499755e-05
-6.49477859258595e-06
-2.65050230839861e-05
-1.09186211650608e-05
-3.67924217553719e-06
-2.09626745685678e-05
-2.32298744342828e-05
-3.86115231804274e-05
-7.01097734418703e-06
-2.49362802114666e-05
-1.50376669879231e-05
-5.86772978796506e-06
-1.429565561171e-05
1.05400169202317e-05
-2.11194977521646e-05
-8.77583031393989e-06
-2.41965942861504e-05
6.24308142791468e-06
-1.08893312980257e-05
-4.06029704563334e-05
-2.02136698854457e-05
-2.0315314639898e-05
-2.53487101994279e-05
-1.36760858857207e-05
-2.83095910155106e-05
-1.995694560537e-05
-2.8633504937623e-05
-1.63452368735517e-05
-2.60765389304245e-05
-3.25939645854965e-05
-2.88768424887746e-05
-2.78085606208134e-05
-3.90098123036009e-05
-2.18250974277537e-05
-9.07708298383081e-06
-3.68445419352617e-05
-1.62549582774174e-05
-4.20895403465859e-05
-2.09731625782451e-05
-2.4719964342273e-05
-3.41897953019878e-05
6.02245329723271e-07
-2.30025767698379e-05
-3.14442349859292e-05
-3.15526506018999e-05
-1.70676662849205e-06
-7.96206923773332e-06
-1.48884591108084e-05
-9.38733265174404e-06
-3.77563403688031e-05
-3.06843189918895e-05
-3.5346026699336e-05
-1.75667249584033e-05
-8.99113133487572e-06
-3.00659769423018e-05
-3.68134781394627e-05
-2.03618076392943e-05
-1.19679126759721e-05
-2.72107612153383e-06
-1.29866876455537e-05
-2.05429192786866e-05
-4.25800588808695e-05
-3.06350631348668e-05
-2.25160788276006e-05
-2.14555975003847e-05
-6.81076999373803e-06
-3.10877734473866e-05
-7.92114258832008e-06
-9.76012272362216e-07
-2.66341256662783e-05
-2.37626653515483e-05
-1.70829287489358e-05
-2.16424377633458e-05
-3.91075871193879e-05
-7.1323512891735e-06
-2.70581577797552e-05
-2.53595577305831e-05
-3.46039781720399e-05
-2.45957837614238e-05
4.10033272467807e-06
-5.59608781574832e-06
-1.52635244087639e-05
-1.3665160656992e-05
-1.74286264809712e-05
-2.21668932668796e-05
-1.23010225623099e-05
-6.43633464067339e-06
-2.21549575494698e-05
-5.18460458866786e-07
-3.34237023841123e-05
-2.6266840510291e-05
-3.52838084094527e-06
-2.58534152960863e-05
-3.78813462039892e-05
-1.34901239615218e-05
-2.77284205839067e-05
5.86415759376736e-07
-3.01873044913766e-05
-8.08557209436817e-06
-1.68057925503805e-05
-3.7883815474375e-05
-3.93629647131154e-05
-1.63087182171631e-05
-4.89293271372668e-05
-2.08564396728077e-05
-2.91206091279837e-05
-1.24195329962375e-05
-3.31038072583444e-05
-2.35895712317774e-05
-1.71738530682861e-05
-1.13183898152856e-05
-1.4708580939161e-05
-7.5966600456443e-06
-4.30096695787855e-05
-3.71786953910901e-05
-2.05718558411936e-05
-2.99713417063391e-05
-1.41775272929874e-05
-9.51245330236963e-06
-1.65649663430373e-05
-1.93995673823162e-05
-3.9308839882416e-05
-2.98918891781974e-05
-3.9606297076156e-05
-1.96513731038676e-05
-1.35990838662975e-05
-4.3436261875679e-06
-1.36863062414375e-05
-2.36533972836535e-05
-1.93088125102643e-05
-2.48645861370978e-05
-2.2344176955502e-05
-2.6909962916986e-05
-7.99100435068007e-06
-1.42190618190995e-05
-7.04254909662645e-07
-1.34255727802888e-05
-2.28033344304726e-05
-1.27634333733612e-05
-1.28164466202644e-05
-2.47032011912906e-06
-2.47511995254848e-05
-2.3298449092971e-05
-2.43151758791745e-05
-2.78330008378804e-05
-3.70999528015603e-05
-2.25152283854853e-05
1.11932357029851e-05
4.2940827058586e-06
-2.80422899836957e-05
-1.85460741625705e-05
-4.8464523467597e-05
-5.30646708612319e-06
-2.32622497743011e-05
-2.40203759686294e-05
-2.12070882847992e-05
-1.87051605994087e-06
-1.91615353342728e-05
-3.01785391800912e-05
-1.61013084640386e-05
-2.58997525598344e-05
-6.21796654760787e-06
-1.59691556561431e-05
-1.81352432020205e-05
-8.04080260989297e-06
-5.15942386459504e-06
9.7795152303689e-06
-5.43927505283256e-06
-1.06259225728699e-05
-1.55418505888e-05
2.61388220673967e-06
-1.49758976506181e-05
2.78059502472763e-07
-1.28704828125407e-05
-3.04412684254062e-05
-2.54272941972753e-05
-2.25021881597425e-05
-1.32847143536658e-05
-2.29537581387284e-05
-3.70844303765834e-05
-2.25040114567799e-05
-1.96046035958293e-05
-2.98787054196089e-05
-1.47598531450103e-05
-1.57315340149362e-05
-3.35589847155137e-06
-2.5339884328148e-05
-5.22353560792597e-06
-1.72773697128527e-05
-1.63302600299835e-05
-1.22994099760535e-05
-2.92037364873735e-05
-2.70781263577021e-05
-2.11657635581391e-05
-2.65126087095096e-05
-2.44667257697286e-05
-4.97394108579186e-06
-4.065060014808e-05
-3.33584129382892e-05
-4.0655699743112e-05
-2.01544839272205e-05
-1.23129178637005e-05
-2.63579803865727e-05
-3.2211671529581e-05
-1.31251076172613e-05
-3.85779692628853e-05
-1.51787241825166e-05
-1.98571111950237e-05
-1.92124981975793e-05
-1.62386783928858e-05
-1.19527393216714e-05
-1.49482474896376e-05
-1.9814391012867e-05
-1.15522132487357e-07
-1.13290204366243e-05
-1.87094513694118e-05
-5.9001664151015e-07
-3.85716331583868e-05
-2.44421337207256e-05
-4.101434476583e-05
-3.10227857130156e-05
-2.59792493827764e-05
-2.706946849993e-05
-3.54865398452038e-05
1.20001303471091e-05
-1.47760137494724e-05
-4.16832705004961e-05
-2.13888020462289e-05
-3.14295679185353e-05
-2.82877194968072e-05
-9.75301469890753e-06
-2.61633477744121e-05
-2.35232741258042e-05
-7.39689633733258e-06
-2.35928244934887e-06
-2.87438499889056e-05
-1.03713172943534e-05
-2.40223630334202e-05
-1.02705575653435e-05
-1.56429774985695e-05
-1.72958546419776e-05
-3.20110957726099e-05
-1.68359429922243e-05
-5.47950750522724e-06
-1.04712539560849e-05
-7.70853507997397e-06
-1.46909515751023e-05
-1.432637765687e-05
-1.88610542699301e-05
-2.19529250494356e-05
-3.37588910703456e-05
-2.26988622933267e-05
-3.45217279621636e-06
-2.0852215591457e-05
-1.78802299249787e-05
-2.69825775291952e-05
-1.19949036910345e-05
-3.13714441721152e-05
-2.31077458551081e-05
-3.87578964965518e-05
-7.20751124703269e-06
-2.97687665987362e-05
-1.71109782327944e-05
1.03006376827029e-05
-1.3913003787935e-05
-3.82112161551599e-05
-2.43867109201157e-05
-8.47797264925059e-06
-1.6331678891506e-05
-1.37678826039311e-06
-4.2274033701093e-05
-3.95985810745321e-05
-3.14070878793235e-05
-1.94557553104689e-05
-2.50382475849527e-05
-3.35937437985498e-05
-3.0120247214245e-05
-1.46768605387703e-05
-2.4430353495688e-07
6.88596563055807e-06
-1.13473014501147e-05
-1.96323706942791e-05
-3.50744253290833e-05
-3.3408568813987e-05
-1.69574851710934e-05
3.10095201828751e-06
-2.06312792673378e-05
-2.52569162362784e-05
4.16068485106516e-06
-1.85265388704571e-06
-3.81562970465526e-05
-1.68022143491388e-05
-3.43035268484377e-05
-2.89838515536435e-05
-3.28210744041962e-05
-2.22059962232678e-05
-1.44500345330375e-05
3.23437867659911e-06
-1.88827372127119e-05
-1.50551743223772e-05
-1.02088840172081e-05
-4.51666839900502e-05
-7.59461579838009e-06
-2.24691956781215e-05
-1.54505346551361e-05
-1.83050141288872e-06
-1.92030762501402e-05
-2.57843243407095e-05
-3.96409896905484e-06
-1.61698794912751e-05
1.38527591686702e-05
3.52191076559695e-06
-2.30693523923073e-05
-2.49763913067224e-05
-1.90778432970724e-05
-2.33507461229665e-05
-2.23632780244985e-05
-6.31529405199723e-06
-1.89598715352717e-05
-2.76112589092478e-05
-1.38875599179568e-05
-1.08287509996409e-05
-4.25869949618649e-05
-2.65984131863911e-05
-1.65466664717234e-05
-1.84488106161586e-05
-1.50054761301312e-05
-2.85725276741792e-05
-1.29383189884058e-05
-2.35597418101862e-05
-2.51122717511514e-05
-1.08141567869892e-05
-1.03654585668067e-05
-1.96850025727664e-06
-4.27556938618462e-06
-8.42907358503777e-06
-1.1635105003071e-05
-1.96743107958954e-05
-2.37267686785097e-05
5.39394766380764e-06
8.80917637419691e-06
-1.41655556032155e-05
-1.2442175350504e-05
-1.48576842259943e-05
-2.92170890002937e-05
-1.75557116570558e-05
-2.38610940013008e-05
-2.14060080369312e-05
-1.05072353567322e-05
-9.98542183628821e-06
-2.09657708730273e-05
-3.02683667779364e-05
-2.0951357778979e-05
-1.33977430225983e-05
8.97054967287986e-06
-7.06658079198955e-06
-1.46587201173339e-05
-1.87374536469685e-05
-1.45536410433709e-05
-1.67817831119558e-05
-1.38937779548654e-05
-1.5844946203958e-06
-1.58736303209454e-05
5.63241634005517e-07
-3.09149798309253e-05
-2.22460012563235e-05
-1.1487269724175e-05
-3.68279032863822e-05
-3.06010486972237e-05
-2.43918270824939e-05
-1.65264526105941e-05
-2.69741179356791e-05
-1.94006535153266e-05
-3.38165953763374e-05
-5.19459312027258e-05
-2.84272107732639e-05
-2.67216435078976e-05
-1.25371134077931e-05
-2.84399900517187e-05
-6.07558554274893e-06
-3.44750241191361e-05
-2.33926880848189e-05
-1.91408096301868e-05
2.86838917814725e-06
-3.03330602189793e-05
-1.06666735247729e-05
-4.95952338980929e-06
-1.85225390094554e-06
-2.50708615305485e-05
-2.27840979109456e-05
-3.43607835831727e-05
-1.00661728894816e-05
-2.61781214291985e-05
-2.55012280853059e-05
-1.38515733256165e-05
-4.38753538964871e-06
-1.29075752728554e-05
-3.22383308596519e-05
-1.29359065451281e-05
-9.3865789401351e-06
-2.45100578594702e-05
-2.54096887548958e-05
-2.31816058602184e-05
-2.29281674405808e-05
-2.16431847693932e-05
1.30824104818319e-07
-3.6501495459513e-05
-9.7735982767447e-06
-2.88646943249994e-05
-2.9769329711769e-05
-2.24094728281715e-05
-2.61515305417999e-05
3.28416224261216e-06
-3.58220259520495e-05
-3.32763910770773e-05
-1.1370566150979e-05
-1.34924345800257e-05
-8.97877015243206e-06
-1.62759381674923e-05
-1.2974490697832e-05
-6.98782259284167e-06
-1.10039915396262e-05
-2.57385442771676e-05
-3.09423600319912e-05
-2.19159114512986e-05
-3.82654121475975e-05
-2.04429210902335e-05
-1.56857794626974e-05
-3.99739412320403e-06
-2.0286123494773e-05
-4.29653882316463e-06
-1.77342814302835e-05
-1.27165618499515e-05
-2.48534206542201e-05
-2.57421265090122e-05
-1.88453538596616e-05
-1.71810549606748e-05
-1.07162679940039e-05
-2.50114856622461e-05
4.98150937548963e-06
-2.19677450705243e-05
-2.38312577416318e-05
-2.83332169736469e-05
-2.55125520095408e-05
-2.6215174823758e-05
-2.68678280529174e-05
-1.49133631541037e-05
8.91704463562641e-06
-3.80263316925441e-05
-2.89944771771047e-05
-1.81762424913251e-05
-1.59248274437925e-05
-2.7829252101765e-05
-1.59157013547548e-05
-2.07087448788308e-05
-2.25616786196459e-05
-1.60709948482879e-05
-2.40668574051666e-05
-2.18775149511499e-05
-2.92121074177009e-05
-1.18587827110053e-05
-3.90480698057883e-05
-1.4767789472509e-05
-2.53436584178326e-05
1.26997743694783e-05
-7.71349563014439e-06
-1.35605713712873e-05
-2.35725528768081e-05
-4.62040949465209e-05
-3.69962380462754e-05
-2.14377919200438e-05
-1.38491995906231e-05
-3.5265442320342e-05
-1.10932045259345e-05
-9.76773347433498e-06
-1.96746723285221e-05
-3.12811775043823e-05
-3.44870135547741e-05
-3.1391073281495e-06
-5.57670422953313e-05
-3.02111499990881e-05
-2.01712355190237e-05
-3.02073175814078e-05
-2.62677059805189e-05
-7.27225679057448e-06
-2.91325106283464e-05
-3.13921584562478e-05
-4.68873905122088e-05
-3.0986855444615e-05
-4.83838872572088e-06
-4.86587107592176e-06
1.92222077374062e-06
-1.17268926993348e-05
-3.98905440496277e-06
-3.00058363629561e-05
-2.69502735971432e-05
-3.04904645586373e-05
-1.75704007915549e-05
-2.09831047707579e-05
-2.78621831948563e-05
-1.84581586245091e-05
-2.49104626081234e-05
-2.72324726964922e-05
-2.70360064079021e-05
-1.79296448201777e-05
-1.84073064058303e-05
-9.80993696282242e-06
-3.46889926722363e-05
-1.56226713933392e-05
-1.92703324509034e-05
-2.64255734782439e-05
-2.14443289268968e-05
-1.83233425865139e-05
-1.5940818990752e-05
-2.80641247876269e-05
-3.17952596533035e-05
-3.24900065587294e-05
-1.84046752182077e-06
-2.86701046743643e-06
-2.89153164747639e-05
-3.71164761992752e-05
-1.37944444582203e-05
3.95087972985849e-06
-6.77616969819676e-06
-2.78742678972261e-05
-8.2010370732493e-06
-2.87816519260559e-05
-2.68856326682251e-05
-5.53793393000028e-06
-1.60453268508604e-05
-2.4557507034884e-05
-2.45851010683623e-05
-1.9597534390784e-05
-9.31432748590645e-06
-1.74727050550422e-05
-1.73039192666086e-05
-1.93265543162065e-05
-3.45694096492478e-05
-1.86220024726384e-05
-1.91713448820746e-05
-2.00837150894965e-05
-1.95053064449514e-05
-1.72124763439243e-05
-2.51573991581242e-05
-3.23031347126894e-05
-2.04616109502773e-05
-7.03012111158587e-06
-3.59289628631899e-05
-2.51878169162063e-05
-1.67327411545121e-05
-3.64950661218917e-05
-1.34426320281835e-05
-9.84559460340665e-06
-1.57699332009061e-05
-4.80116386623062e-06
-1.13806381571211e-05
-3.75560639068963e-06
-3.16050667774458e-05
-1.7994844750959e-05
-2.7201874938938e-05
-2.37949098898227e-05
-2.16698808091192e-05
-3.55081481884842e-05
-2.81670434527117e-05
-2.69013256687962e-05
-2.11162818835817e-05
-9.13185605476225e-06
-1.67774969820248e-05
-2.62680990349123e-05
2.47852168539357e-06
-1.26598943752046e-05
-3.27786393674457e-05
-1.63154056093364e-05
-2.595925951126e-06
-2.86712613730213e-05
-1.41065568972468e-05
-1.37320408951704e-05
-2.33207543321448e-05
-1.46025052246884e-05
-3.68215574554387e-05
-2.35288211467828e-05
-6.14161268603972e-06
-3.31548774582032e-05
-1.40459662724444e-05
-3.80012470007744e-05
-3.70731820212056e-05
-2.07030369951162e-05
-2.78713494593121e-05
-3.36236098235723e-05
-2.66613648738629e-05
-1.61404020144901e-05
-1.39097319819974e-05
-2.28074057120446e-05
-1.32253630246053e-05
-3.80245983694833e-05
-1.41692874570395e-05
-3.59640527506343e-05
-2.71230489942392e-05
4.61981363860911e-06
-2.85443526541456e-05
-2.51200402735928e-05
-3.02921987375643e-05
-3.44790008551219e-05
-1.61233657897452e-05
-3.65108168486417e-05
-1.45865410133366e-05
-3.53144634957341e-05
-2.45898477922627e-05
-3.09217786480873e-05
-3.25341963186445e-05
-3.34816753223167e-05
-4.56596635958097e-05
-2.00564154231394e-05
-2.47449303892516e-05
-2.04050740617046e-05
-4.27379522755998e-05
-9.97338682606119e-06
-2.94349674481452e-05
-1.95032876950426e-05
-1.44722377703151e-05
1.95461768051892e-06
-7.37251637536914e-06
-6.77317075849433e-06
-2.25575432081115e-05
6.75189928173266e-06
-3.01207401884259e-05
-2.24408752513955e-05
-9.69500419057636e-06
-2.06772171960579e-05
-2.44384473510415e-05
-8.24670435596419e-06
-1.70752783250948e-05
-1.5914880696364e-05
9.50162819271101e-07
-5.38818737253512e-06
-2.43086273478008e-05
-1.02068860093898e-05
-2.56245143352525e-05
-6.12869408363332e-06
-2.04644237926115e-05
4.33876809634235e-06
-9.29069866030581e-06
-1.63715193733819e-05
-1.7170126520567e-05
-1.29948354261554e-05
-5.68614465634558e-06
-5.5867000778862e-06
-3.01850109224419e-05
1.29785267387851e-05
-1.94789285167666e-05
-8.06047795650773e-06
-2.31515990213271e-05
-2.18738926057024e-05
-1.82585641564937e-05
-2.85252387555542e-05
-2.7847191913905e-05
-2.43002409679745e-05
-1.23304908020226e-05
-4.5650322566753e-05
-2.30669305294705e-05
-2.43364943739325e-06
-8.33001640643945e-06
-1.89711198419413e-05
-1.97633814801505e-05
-7.43535172243793e-06
-4.40247248769222e-05
-3.00480374428819e-05
-1.50517012853234e-05
-1.12020712044781e-05
-1.97349761644294e-05
-1.67542000059286e-05
-1.97502222379528e-05
-5.19093258511749e-05
-2.38103959210444e-05
-6.07184920613353e-06
-1.94247132998329e-05
-1.85557894657958e-05
-2.70593010261496e-05
-3.67193505361615e-05
-1.76789859103062e-05
-2.41424939925758e-05
-2.94712409642381e-05
-3.30240782738998e-05
-1.51131307179456e-05
-1.10939727648384e-05
-2.39828010153769e-05
-1.45862744481902e-05
-1.74705187452987e-05
-3.3086777190608e-05
-7.10164251880978e-06
-3.76404474933232e-05
-2.7249660343059e-05
-4.33002503873581e-06
-3.33538066252755e-05
-8.82984782761453e-06
-2.01098361823317e-05
-1.56710813483965e-05
-2.01395974211287e-05
-9.5561422492512e-06
-3.93377049793798e-05
-4.09327769167201e-06
-1.20002098643033e-05
-1.87251092094685e-05
-3.37804451143434e-05
-2.52697091331491e-05
-3.34478943138823e-05
-3.56889389751869e-05
-4.94715507038524e-06
-8.08772185258324e-06
-2.09396504517665e-05
-1.73654707170683e-05
-1.6167806068365e-05
6.27723098906692e-06
-2.00055642289739e-05
-2.36494060612743e-06
-6.75584552389989e-06
-2.51143551605243e-05
-2.82962884047764e-05
-5.32509610106094e-06
-3.21800946818696e-05
-3.31013643653588e-05
1.81950500065742e-06
-1.75121664064949e-05
-2.95995677826826e-05
-2.01445998558028e-05
-1.25207060496565e-05
-4.73837589583224e-06
-3.60289923983302e-05
-1.96233682994096e-05
-1.72546912899787e-05
-1.74688957926703e-05
-8.54785799672135e-06
-1.96781355009397e-05
-7.27605690633996e-06
-9.26416999084023e-06
-9.81640475328201e-06
-1.45787320893054e-05
-3.82364277843555e-05
-2.87360391464983e-05
-1.25269676897591e-05
4.00400410580734e-06
-2.5383518263331e-05
-3.0482013637562e-05
-1.82785001111536e-05
-2.62386514769121e-05
-4.88856792512084e-06
-1.93123615397829e-05
-4.64645294078114e-06
-4.21679873002142e-06
-2.33924498403119e-05
-3.08763783045562e-05
-2.56776380088984e-05
-2.15208849798632e-05
-2.3775135401149e-05
-2.87312024113561e-05
-2.19588089139873e-05
-3.28058263294423e-05
-3.10598794643957e-05
-3.67323236612335e-05
-1.81107696989444e-05
-3.49865753595151e-05
-4.33295414687787e-05
-2.31064214201886e-05
-2.9006600622952e-05
-1.27611161524912e-06
-1.07429697018721e-05
-2.92052967711376e-05
-4.14367024842302e-05
-2.34159299690577e-05
-1.70210569199235e-05
-4.95259376749439e-05
-2.63084421602069e-05
-8.35188270438947e-06
-6.9251362235304e-06
-2.33213203475248e-05
-2.01997002546755e-05
-2.67065877081826e-06
-1.66895237941598e-05
-1.05103939976614e-05
-1.04181057990142e-06
-1.85734402172925e-05
-3.32008633711156e-05
-1.26342032865839e-05
-1.45211005184952e-05
-2.36444804288831e-05
-1.96485703340117e-05
-1.69432977202218e-05
-3.20123785198119e-05
-1.92050740501463e-05
-1.4435514731708e-05
-3.08183429955125e-05
-9.94578909068998e-06
-3.83156977500591e-05
-2.66970746556753e-05
-3.1740460025926e-05
-1.32679966764512e-05
-1.04346962471409e-05
-7.23126609370278e-06
-3.06633585819018e-05
-1.99513419284184e-05
-3.63636465793554e-05
-3.45388631474885e-05
-1.50890070187402e-05
-1.01717634706514e-05
-3.21146830748806e-05
-2.12454179585855e-05
-1.67587796726064e-07
-2.36327819094112e-05
-2.50083729757605e-05
-2.25321380168636e-06
-5.97793247604256e-06
4.93026507718478e-06
-3.46592593177729e-05
4.78184252600081e-06
-2.14722109090272e-05
-5.12857555854807e-06
-2.12430028039301e-05
-3.41497480386722e-05
1.2910347425324e-05
-1.2579947122116e-05
-7.5656772231976e-06
-2.30616367419994e-05
-1.52047725018984e-05
-1.08380405280031e-05
-1.7507289553293e-05
-2.66872010466915e-05
-3.73022198500072e-05
-4.23457435681297e-06
-1.2122617110063e-05
-6.58237905953525e-06
-1.0542340724511e-05
-5.15727047090646e-06
-1.53220489641096e-05
-9.04774123095301e-07
-2.65920566635499e-05
-1.9625792963849e-05
-2.26893069906899e-06
-1.60973944470197e-05
-1.15815026787122e-05
-2.42900940729479e-05
-5.34547765830437e-06
-2.12877301339717e-05
-2.98193466729073e-05
7.64038546972307e-06
-2.28345168252804e-05
-1.64382636409729e-05
-1.39267024195497e-05
-1.83132447916535e-05
-2.53531921790773e-05
-1.46091789597317e-05
-1.99659665816113e-05
-2.02672994653775e-05
-3.50581520079464e-05
-2.63860948331871e-05
-3.90910910197936e-05
-1.23938516329058e-05
-2.50041974148154e-05
2.97727363566276e-06
-2.2187583071867e-05
-2.61726216446033e-05
-5.23588219691266e-07
-2.3901737500291e-05
-1.43314843775162e-05
-2.72094884718513e-05
-2.03651014107498e-05
-3.37520913085162e-05
-7.60822558946702e-06
-1.22710837065595e-05
-1.91226131159882e-05
-2.19500902340088e-05
-3.93112029016478e-05
-3.122735521634e-05
-3.46520660601534e-05
-4.09221305779687e-07
1.34641293949402e-05
-9.55187686793678e-06
-9.76441213037959e-06
-1.29697401320828e-05
-2.90978870926001e-05
-1.78250572427946e-05
1.62986033211814e-06
-1.72466584546709e-05
-2.54333243649539e-05
-2.58322528597996e-06
1.04106678462444e-05
-2.67898945696648e-05
-1.79014000615484e-05
-9.13364620919931e-06
-5.52918304257524e-06
-1.87925917679805e-05
-1.09389094461699e-05
-2.28513903011851e-05
-1.73667624108295e-05
-2.02058916554627e-05
-2.63330244977471e-05
3.09242961973881e-06
-5.00535066534916e-06
-6.74188134205639e-06
-7.33027113199139e-06
-4.53203760612954e-06
-2.74519836078165e-05
5.45466232467801e-06
-1.8383569489551e-05
7.27372970890868e-06
-1.10558196554574e-05
-1.95079765778634e-05
-1.06847339624417e-05
-2.0166150265816e-05
-1.41098395681767e-05
-3.51588419105078e-05
-9.48548345498791e-06
-6.79974505841135e-06
-2.34164138718723e-05
-1.80568211551544e-05
-1.0416887530648e-05
-2.66293199530953e-05
-1.3216488611411e-05
-1.21073961687144e-05
-8.40989151905501e-06
-3.07563034343827e-05
-3.50695299633349e-05
-2.23747129033987e-05
-1.98983830128344e-06
-1.22097094485385e-05
-1.93270670416588e-05
-3.02089636479912e-05
3.51400035262269e-06
-2.9746129663876e-05
-3.22900576112391e-05
-3.6031344905142e-05
-2.09256061493552e-05
-2.46981692672886e-05
-2.76082814312007e-05
-2.51574514487788e-05
-2.90715567961731e-05
-1.83719680474168e-05
-2.81977302627553e-05
8.54281650845108e-06
-3.17618257457594e-05
4.00004539663586e-06
-1.83659029069529e-05
-2.45829079769933e-05
-2.47239415357898e-05
-1.17792934764428e-05
-1.17532022965275e-05
-5.89788310275115e-06
-1.11538916919047e-05
-4.56511305861327e-05
-2.08194180227305e-05
-1.97297132682159e-05
-2.82838337981797e-05
-4.4325956443429e-05
-2.53464548524963e-05
-3.34077193988548e-05
-2.99491015686856e-05
-3.06865447575357e-05
-2.62309613921348e-05
-3.91783116322085e-05
-3.46405488059852e-05
-1.46093481701211e-05
-1.13387249560203e-05
-9.80129358268687e-07
-1.9892805976712e-06
-3.28963219875691e-06
-4.22790891214822e-05
-1.09828303476879e-05
-3.98643038353869e-05
-2.93031176585521e-05
-4.00627334602587e-05
-4.43524488745453e-05
-2.04592652134683e-05
-3.22007994869223e-05
-1.52766227420899e-05
-1.65340736802825e-05
-2.38874292714765e-05
-2.58021782023412e-05
-1.20906406534707e-05
-1.25150210348204e-05
-2.30225354130166e-05
-4.16754022384198e-05
-2.8649820386486e-05
-1.68537350928092e-05
-3.18926691694548e-05
-1.27527817291151e-05
1.78199062975216e-06
-3.10413279260383e-05
-3.22275935196258e-05
-3.51538106822854e-05
-8.93913696859072e-06
-1.52888159481775e-05
-2.9844408143108e-05
-6.28383691060993e-06
-1.84788031095441e-05
-2.16405763959295e-05
-2.6778683551315e-05
-1.82061635294538e-05
-6.37252459375778e-06
-1.97068304415445e-05
-1.96782394256408e-05
-6.12617053213487e-06
-1.14767446612497e-05
-4.8545464725902e-05
-4.81960504956822e-05
-3.24903423748941e-05
-2.01284357238843e-05
-1.5753130448977e-05
-2.30591632732332e-05
-1.77615259308049e-05
-3.25241154960067e-05
-1.27030746734745e-05
-4.72664485895128e-05
-1.77120785321992e-06
-3.84459541498582e-05
-1.31951298435241e-05
-2.11557648735835e-05
4.78726458241685e-06
-3.25980577222173e-05
-1.20855067378295e-05
-1.55425899879426e-05
-1.45763352109864e-05
-1.52100185575557e-05
-3.24610434629884e-05
-2.09417626499827e-05
3.46357237268938e-07
-5.29804504467069e-06
-2.10699529863722e-05
-1.61809444642039e-05
-1.88705270937643e-05
-3.95479709502331e-05
-2.91038353191059e-05
-3.54256165621686e-05
4.97769663265594e-07
-1.5995171293041e-05
-1.08848068156939e-05
1.45533136434591e-06
-2.19137518337242e-05
-3.07862820317005e-05
-4.32145543018545e-06
-2.48320962597438e-05
-1.5489886008748e-05
-2.70175524550188e-05
-5.92236485014158e-06
-1.77744886545485e-05
-2.14147256996498e-05
-3.19362295491423e-05
-5.71290068632411e-06
-6.8041219061486e-06
-2.35811450851282e-05
-8.61278423596455e-06
-6.35382215156596e-06
-6.41440448312095e-06
-7.64419441055987e-06
-1.64967306659775e-05
-2.36584870548627e-05
-2.71481772260906e-05
-2.34599566327564e-05
-1.96400884575778e-05
-2.15158691495996e-05
-2.78230475066367e-05
-2.67176235912359e-05
-1.44088171251521e-05
4.70619598828038e-06
-1.84120421740308e-05
-2.77251042790099e-05
-3.17005678720263e-05
-3.8243068616292e-06
3.7866449557048e-06
-1.18258379656423e-05
-2.07646096521805e-05
5.9665491169418e-07
-2.32842480887591e-05
-1.70154594422949e-05
1.5737040475308e-06
-3.83119119568623e-05
-3.75520213998384e-05
-1.21177319353338e-05
-3.64661186528157e-05
-1.65318078650652e-05
-2.3272115041407e-05
-2.06176506794642e-05
-1.00523589415788e-05
-5.79275716728725e-06
-1.81038042342671e-05
-1.66746107486452e-05
-6.81750265990063e-06
7.71056056520383e-06
-1.26233667487527e-05
-4.07707363656817e-05
-4.27770827402719e-05
-4.38051784367641e-05
-2.70569861265436e-05
-1.78450354681783e-05
-8.08967826780367e-06
-1.63398576086292e-05
-3.02359556953372e-05
-2.54701078283307e-05
-3.17670830268806e-05
-2.66792603806165e-05
-1.85181099101893e-05
-2.77494386851775e-05
-7.11696588815564e-06
-1.61818751073708e-05
-2.16788685914748e-05
-1.11949171038735e-05
-4.81135912059534e-06
-1.70253133353195e-05
3.69496260353244e-06
-1.28215609808135e-05
-4.25413135888102e-05
-4.17706916816238e-05
-1.92842433883201e-05
-1.49599094308489e-05
-6.87862676033103e-06
-4.28973561297556e-06
-2.02719290474736e-05
-2.82886194186727e-05
-2.13795162032107e-05
-2.45876470177425e-05
-4.20157421785983e-05
-2.82594180323515e-05
-2.72355311632555e-05
-6.45384558510148e-06
-2.09909080333769e-05
-1.79527241309426e-05
-2.21719035502413e-05
-3.54441719445089e-05
-2.84173226749059e-05
-1.77661102111398e-05
-3.39935796031971e-05
-2.57341215923222e-05
-4.84320995451581e-05
-3.34299103385734e-05
-3.24318616676596e-05
-1.26400875407011e-05
-3.54425054818716e-05
-7.07318337806656e-06
-2.94014837124181e-06
-3.32737974439189e-05
-2.27217452017156e-05
-1.003632599435e-05
-1.24058907578026e-05
-1.48647543509979e-05
-2.30539316399622e-05
-2.62523885587659e-05
-2.21773491696328e-05
-2.56544897906076e-05
-4.03594837528653e-05
-3.19021775877947e-05
-1.68619872062079e-05
-4.73150774795336e-05
-2.79361629844805e-05
-2.68137817602797e-05
-6.43209832369959e-06
1.34259263331757e-06
-2.91756990137788e-05
-1.65856333944692e-05
-1.37756043063813e-05
-2.43388375064167e-05
-3.30846800755335e-05
-2.17049123595925e-05
-2.98624303089364e-05
-4.07785493389552e-05
-1.87157313436292e-05
-2.98309739035947e-05
1.06616302164084e-05
-3.82617598048443e-05
-2.94365943833033e-05
-1.72104120049155e-05
-3.8862280274885e-05
-2.25604677202323e-05
-4.07239967324124e-05
-2.07883969132608e-05
-1.57330799147997e-05
-1.43314090098594e-05
-9.99065759965798e-06
-1.88618189914325e-05
-1.20586467683696e-05
-2.23396331624767e-05
-8.57991580866673e-06
-2.44522551843728e-05
-1.46933907896658e-05
-1.6399381056328e-05
-2.5324749108716e-05
-1.56467498285197e-05
-1.1988581073814e-05
-2.46264678401078e-05
-2.69662228922398e-05
-1.47974645897196e-05
-2.39206598024553e-05
-4.30794791443622e-06
-1.87152393511642e-05
-1.68984928103652e-05
-1.10588096295464e-05
-7.8792529002804e-07
-1.43721867500095e-05
-1.70046923595274e-05
-2.32994686782382e-05
-3.69815735804029e-05
-2.48650117453091e-05
-4.58271789711581e-05
-6.33709200871144e-10
-2.16302723656053e-05
-8.81422744261663e-06
2.12720574062872e-06
-4.37550400275304e-05
-2.02346639801654e-05
-2.93407553420855e-05
-1.8133370292114e-05
-3.16508686057556e-05
-8.46863566418723e-06
-3.14067135115347e-05
-1.45774963392363e-06
-1.76675423765704e-05
-1.62154960469643e-05
-2.54482566001673e-05
-6.54865580609315e-08
-3.24332707457093e-05
-5.69875953159021e-06
-5.37575240086613e-06
-3.62392866084789e-06
-8.03407722280928e-06
-2.72152421894996e-05
-2.96533150360206e-05
-2.1172937038257e-05
-2.35088798470061e-05
-3.00510786567754e-05
-1.4873267362265e-05
-1.05521050843964e-05
-9.12905970262481e-06
-2.06303104168689e-05
6.87718296894769e-06
-2.03139232839352e-05
-1.28633736706521e-05
-1.94373926844895e-05
-2.0004238036776e-05
-1.5315255338403e-05
-3.31462037528075e-05
-6.59607449662353e-06
-3.3490663544866e-05
-1.84619574143975e-05
-2.05550364055695e-05
-2.61146291217275e-05
-2.29013765363055e-05
-3.12398293952871e-05
-1.17773842412301e-05
-2.98123779342768e-05
-2.97279330659037e-05
-1.8442549349975e-05
-1.60594807257667e-05
-2.23157007770624e-05
-2.49572901716178e-05
-3.22382193699363e-06
-7.59347292119295e-06
-2.09384883811912e-05
-8.9638246605264e-06
-1.16147208493937e-05
-1.35422582109399e-06
-1.33576480969815e-05
-2.71024179081241e-05
-6.68413239359155e-07
-2.69969413453065e-05
-1.5682864249569e-05
-3.67600846731792e-05
-3.39299615090279e-05
-3.2497590332696e-05
-1.08972141968863e-05
-2.35549397205222e-06
-3.77071467389569e-05
-2.83305664562606e-06
-2.61037194570209e-05
-5.72255378400583e-06
-6.20595050855145e-06
-2.57808986665368e-05
-2.61788615295734e-05
-2.38192651274166e-05
-1.70253834871171e-05
-1.28333325276021e-05
-5.36223431671964e-06
-3.97419573652241e-06
-1.65114118263561e-05
-4.57665547241505e-06
-1.90453491848716e-05
-1.74119352420998e-05
-1.77333135013503e-05
-3.14888131370555e-05
-5.613236024146e-06
-2.05453644051072e-05
-2.12719025195379e-06
-1.53392680924067e-05
-2.25260592671126e-05
-1.07670503182006e-05
-1.46399574946416e-05
-2.63766120005005e-05
-1.37985005233947e-05
-6.14135152687779e-06
-2.04605685645296e-05
-2.59933468274888e-05
-2.08642828588832e-06
-2.77271367766215e-05
-1.35043567663677e-05
-1.57384125366585e-05
-1.96091983265189e-05
-2.56801608477449e-05
-2.177934355576e-05
-7.84995550001016e-06
-8.50888622558527e-06
-2.45677545927172e-05
-1.4746987174632e-05
-5.06914329365153e-06
-1.78844275855429e-05
-1.06052928328706e-05
-3.3770208153566e-06
-3.2077280625669e-05
-3.09123166073345e-05
-3.35923347301237e-05
-2.60295150076815e-05
-1.20850747920861e-05
-2.80114639902897e-05
-3.8708954331244e-07
-2.0993380083483e-05
-2.3575949634002e-05
-2.14653255958328e-05
-3.19751730582765e-05
-5.88562423441591e-06
-3.46125732764865e-05
-4.32122462698783e-05
-1.57217075830616e-05
-3.16549674439811e-05
-5.68766489099349e-05
-6.36811332692975e-06
-2.08906044460812e-05
-3.07750020846776e-05
-3.81721872848786e-05
-5.40548779077288e-05
-2.39762159337736e-05
-3.69461379359796e-05
-4.56287812235472e-05
-3.85487632013606e-05
-1.59196832640965e-05
-1.54527565074077e-05
-2.66157355828085e-05
-2.09001895514539e-05
-2.41130740690593e-05
-4.20535900114332e-05
-1.08905552969758e-05
-9.92301461285151e-06
-2.97025189053814e-05
-1.37360073382823e-05
-3.08949261988688e-05
-2.31018963615304e-06
-2.82790966001346e-05
-3.08404069985438e-05
-2.09996967182799e-05
-1.62460295530148e-05
-1.7732914434298e-05
-1.12846887128454e-05
-2.2560941943895e-05
-3.48184235735788e-05
-1.73136195544834e-05
-3.15505308907783e-05
-2.42153522774133e-05
-1.23540939590656e-05
-1.4746242205805e-05
-3.1333159586201e-05
-2.05835457393029e-05
-1.94026341388011e-05
-5.14117818826877e-06
-3.82148550492981e-05
-1.8391358810523e-05
-5.39983023114464e-06
-4.10372634718347e-05
-2.29192370881483e-05
-2.07246114709187e-05
-2.01184757020456e-05
-2.74118989784981e-05
-1.84558398252648e-05
-3.06543353239631e-05
-1.91073926090547e-05
-1.8789586244768e-05
-1.79334131345106e-05
-2.26154191995692e-05
-2.20574298354941e-05
-4.06309875614723e-05
-1.74572047250873e-05
-3.12108215087043e-05
-7.97078315776519e-06
-4.71722303409158e-05
-3.09406841030572e-05
-1.49168378456926e-05
-1.82599991841803e-05
-2.06323373997406e-05
-1.75637588869451e-05
-4.16365841904174e-05
-2.36190831316515e-05
-3.92984233507025e-05
-1.05651269002422e-05
-2.00503310541825e-06
-3.39458470066938e-05
-3.37040076032865e-05
-3.63526925405081e-05
-2.313658603027e-05
-1.76136914883085e-05
-2.39119561076722e-05
-3.11806869263766e-05
-1.33753634892869e-05
-2.43356177071275e-05
-2.23141932784943e-05
-2.58108874767862e-05
-2.55893982819022e-05
-3.31460958033177e-05
-8.56064695008179e-06
-3.07509678425284e-05
-5.82424259094075e-06
9.4672276828225e-07
-2.58227059821871e-05
-4.35965761609048e-05
-2.25454574341986e-05
-3.68279978858529e-05
-2.7582038662932e-05
-1.87796658056198e-05
-1.84405456405565e-05
-2.56517596575853e-05
-8.98989331653063e-06
-2.06091520107152e-05
-2.55743761850996e-05
-1.22901108904482e-05
-2.22619987698104e-05
-3.02432865502173e-06
-2.48125056805119e-05
-2.75586008533342e-05
-2.96077822194771e-05
-2.90308388745593e-05
-9.86753671561536e-06
-1.28025860239656e-05
-9.19297877634922e-06
-3.16865255335522e-05
-8.36444380917368e-06
-1.31882751925767e-06
-1.28651687929833e-05
-4.52489800524809e-06
-1.24965420432605e-05
-3.26443399135383e-05
-1.50050849375908e-05
-4.14600917334397e-05
-4.10635518559219e-05
-2.00523506739047e-05
-2.36371266758089e-05
-2.44333026448221e-05
-3.35245470439343e-05
-1.57298136613232e-05
-2.50445899535687e-05
-5.06975656193234e-05
-9.61857206389312e-06
-3.72667205529318e-05
-3.13724120424734e-05
-5.8090409751393e-06
-2.58566073176766e-05
-3.12692151741632e-05
-1.11257355947024e-05
-1.03500282647691e-05
-1.07547530491354e-05
-8.709272314144e-06
-3.76896413543321e-06
-2.42364064520059e-05
-8.88320448586663e-06
-1.62105404388247e-05
-2.42682261921429e-05
-2.77892172962818e-05
-1.26793311402549e-05
-2.19109108917207e-05
-2.72906833095163e-05
-1.06798320118025e-05
-1.48640495192786e-05
-2.76044742946466e-05
-3.14800635614354e-05
-2.3292984276364e-05
-1.82179297851857e-05
-1.54978555775457e-05
-1.78548821824354e-05
-2.78862832155346e-05
-2.39213579244553e-05
-1.34146415652529e-05
-2.62345579333621e-05
-2.75834439959834e-05
-3.14987340680402e-05
-2.36113286670637e-05
-7.325271587963e-06
-2.81052473330476e-05
-2.06797458147908e-05
-3.2999069079811e-05
-2.26475408551962e-05
-2.06581278212838e-05
-1.40363010384022e-05
-3.84642612159729e-05
-1.66836534482565e-05
-1.48456723633847e-05
-3.31228254880553e-05
-1.58137372876368e-05
-3.47892283466291e-05
-1.33160361913003e-05
-2.72296334330905e-05
-4.20092997020122e-05
9.6959711649804e-06
-2.29801023572146e-05
-7.25284757753416e-06
-2.25122750146397e-05
-2.15066712891842e-05
-1.61615879205881e-05
-3.63770013217355e-05
-1.61817125574997e-05
-2.23726798417672e-05
-1.15671263512825e-05
-2.88275685091996e-05
-2.30611981503344e-05
-1.47702600832432e-05
-2.50931252236158e-05
-1.28746068698694e-05
-4.87811444131007e-06
-6.07346527856895e-07
-1.4938369636657e-05
-2.60406894086534e-05
-7.2550788862715e-06
-2.22766959739e-05
-1.9654390569471e-05
-3.30960467799536e-05
-1.24075092942224e-05
-2.75383436721089e-05
-2.48529517341844e-05
-2.56818839993637e-05
-4.54873487438499e-05
-2.71343431414632e-05
-1.22369836232821e-05
-2.92067174660714e-05
-6.82840951683641e-06
-1.70678225531552e-05
-2.83346526925744e-05
-2.98623952051496e-05
-4.17796356642787e-05
-2.49193078648287e-06
-2.71008851755071e-05
-3.14120695458101e-05
-1.15752363289439e-05
-3.00004358217134e-05
-1.24729792950739e-05
-1.88526575795576e-05
-3.12999136746635e-05
-2.55184311708969e-06
-2.4838666084118e-06
-1.63639014242591e-05
-2.26941055534365e-06
-1.25671498670596e-06
-2.53770508933196e-05
-2.85059579605991e-05
2.37092368297494e-07
-1.61664602694504e-05
-1.67517715323385e-06
-2.27786167153727e-05
-1.21242123820617e-05
-4.37033612828256e-05
-1.2793519841515e-05
-1.1012588125826e-05
-2.58989957256916e-05
-6.39649574149016e-05
-2.17424626587402e-05
-2.9394678611534e-05
-6.85787275719879e-06
-9.81066518718383e-06
-3.56672080465846e-05
-3.88972254326377e-05
-1.26377063618897e-05
-1.39317401017451e-05
-2.96377691675884e-05
-4.04243539246376e-05
1.90483711086458e-06
-2.40135670771834e-05
-8.1261205025788e-06
-2.48673196885692e-05
-3.35500698573967e-05
-1.52738892335096e-05
-1.48098657152831e-05
-9.95593472201043e-06
-4.38239671728393e-05
-1.58385576214287e-05
-7.28115869176275e-06
-1.07402729280832e-05
-1.53767199098319e-05
-2.72821244029357e-05
-2.18442967853093e-05
-3.36964470422301e-05
-2.44306066728145e-05
-2.47254055685669e-05
-1.87343329964057e-05
-2.11388312827834e-05
-1.65329337897636e-05
-3.31165491920539e-05
-1.83561154143104e-05
-7.01017145938697e-07
-1.71818469617109e-05
-1.64511675013669e-05
6.04445432249333e-06
-1.6545028600577e-05
-1.82930324523667e-05
-2.54511250360686e-05
-1.8512421957179e-05
-5.1950180695178e-06
-1.06909823325373e-05
-3.24582789950388e-05
-1.33796544648443e-05
-2.36142345615092e-05
-6.80155065624419e-06
-2.07173130253611e-05
-1.46952387941922e-05
-2.10265219751113e-05
-1.96038966583795e-05
-3.83817504363676e-05
-1.646888961159e-05
-1.72673788273333e-05
-2.59975425718354e-05
-5.52052043134105e-06
-1.71596371878686e-05
-1.71706757378698e-05
-2.09057297299335e-05
-2.38748622659326e-05
-3.24204504173091e-05
-1.97255673298203e-05
-4.66514875052299e-05
-1.50530754849693e-05
-3.1501929587705e-05
-5.64260939516513e-05
-3.23610316694794e-05
-2.48463043453602e-05
-4.34860227638528e-05
3.67364283066669e-06
-3.19921916665679e-05
-1.63200978113269e-05
-3.61919405597469e-05
-3.46853216066766e-05
-3.04825056648287e-05
-1.62941340719209e-05
-1.63442774733625e-05
-1.86879661423568e-05
-2.46971005897603e-05
-2.57770393744927e-06
-1.91822255435842e-05
-2.66160689579159e-05
-1.28940847296588e-05
-3.98259648258635e-05
-2.86974152040539e-05
-2.96614832144027e-05
-1.50165769356277e-05
-2.79148483275541e-05
-2.19725052320633e-05
-1.64112048994366e-05
3.930868431182e-06
-5.22229595491667e-06
-2.70279184532665e-06
2.41611838413375e-07
-3.45798670698357e-05
-3.258218376529e-05
-2.55108984472664e-05
-3.64609689569407e-05
-1.4046662347383e-06
-3.24096735104506e-05
-1.3035254806814e-05
-1.49875407624958e-05
-3.21402054359667e-05
-3.57054108892369e-05
-2.46183449761633e-05
-2.40447939133216e-05
1.0312434687854e-07
-3.44841119020915e-06
-1.94468925903804e-05
-1.55392498444487e-05
-2.51225083595465e-05
-4.97128815594432e-05
-2.43862828756854e-05
-3.18594466193581e-05
-9.02944730089076e-06
-1.46109841263022e-05
-1.03178915929805e-05
-3.56341237945309e-05
2.10286032674406e-07
-9.48858854233158e-06
-1.40186932184921e-05
-2.69083102854316e-05
-3.93222777730654e-05
-2.95137962987363e-05
-1.58692438923461e-05
-1.34764212263232e-05
-1.26077310162918e-05
-2.04145363005245e-05
-3.38823548173396e-05
-3.5925138066467e-05
-2.07474531563023e-05
-1.32295690227784e-07
-2.00713560416053e-05
-3.34402537383016e-05
-2.92706104236066e-05
-9.10634682511038e-06
-1.61429911661222e-05
-2.85931053860002e-05
-2.90835606120516e-06
-2.87581138080739e-05
-4.60521204115817e-05
1.55778851066564e-05
-4.52817551076368e-05
-2.64000234417677e-05
-2.02784799395981e-05
-2.10291691186669e-05
-3.86342470682573e-06
-3.39388483386727e-06
-2.77747452686556e-05
-1.7670463892897e-05
-1.95715104800663e-05
-3.19365383722253e-05
-2.30149233869906e-05
-1.91474176516894e-05
-1.53829503133118e-05
-1.81559586143679e-06
-1.30945799481284e-05
-2.67234410594626e-05
-2.55717055976088e-05
6.79372764005777e-06
-3.32432457272781e-05
-1.58114522863586e-05
-2.43063767213343e-05
-2.37175144556337e-05
-2.22598961073126e-05
-1.51738406782136e-05
-2.70559782821789e-05
-2.47827080860368e-05
-2.30440928957594e-05
-1.49517764815915e-05
-2.26891429217497e-05
-1.87765436396859e-05
-2.04295442202193e-05
-1.79693618160296e-05
-1.51051208402111e-05
-3.21887946210333e-05
-1.74798337464522e-05
-1.48819856571356e-05
-1.27826876925519e-05
-1.76222084229073e-05
-7.29700251797066e-06
2.02210177563903e-06
-1.15931153370938e-05
-2.93665350931096e-05
-1.94973536233884e-05
-1.5509010657481e-05
-2.23904384028906e-05
-1.43088497569566e-05
-4.4260643854479e-05
-5.76861376947769e-06
-1.43784171599731e-05
-2.72553345155651e-05
1.12549570886171e-05
-3.17167857926278e-06
-2.02679991271329e-05
-1.82277459447508e-05
-2.25941107846097e-05
-1.70874108959184e-05
-2.38083920056477e-05
-2.57051793832884e-05
-1.84117314244703e-05
-1.32249089783177e-05
-1.45786951710319e-05
-1.90260194537222e-05
-1.43636991475158e-05
-1.99124815547502e-05
-3.05798954489477e-05
-1.31612287379477e-05
-3.18175421494684e-05
-2.55532976809486e-05
-1.63165559562676e-05
-2.17593540062271e-05
-3.40535286263096e-05
-2.14081283799798e-05
-2.9963411353403e-05
-2.35484787879849e-05
-2.94094782157646e-05
-1.8434325076878e-05
-1.81831065054109e-05
-1.42340264266385e-05
-2.60852574830303e-05
-2.56675201341198e-06
-1.31694843862915e-05
-8.16200218427566e-06
-1.40996750936667e-05
-2.42001201114179e-05
-4.08191879937839e-05
-1.65549945434339e-05
-3.16674549163832e-05
-3.95038231527204e-05
-9.17983214719744e-06
-1.58300324984685e-05
-7.31603460487593e-06
-9.76997941746295e-06
-9.2331592219067e-06
-2.38477097873565e-05
-2.53612649272012e-05
-2.85652843429646e-05
-1.30101481064194e-05
-2.51938339342799e-05
-1.96757671986681e-05
-2.49013046731337e-05
-2.99846240023818e-05
-1.34913104336614e-05
-2.26163795959851e-05
-2.53247007315352e-05
-2.6467252258893e-05
-3.21317062262491e-05
-2.67322234468987e-05
-1.77156104980906e-05
-3.00190923346656e-05
-2.10337844065368e-05
-2.52816605414252e-05
-1.77696386290708e-05
-4.33730284328425e-05
-2.42979676457872e-05
-2.52737275922886e-05
-3.21836083816857e-05
-1.067231662131e-05
-1.36007892339049e-05
-5.32218204316485e-06
-2.60941685340861e-05
-1.648260697183e-05
-3.49703792737443e-05
-2.04993546995081e-05
-1.13759540306606e-05
-1.63559701394712e-05
-8.00195229317488e-06
-2.52817595932173e-05
-1.66345577809652e-05
-3.49042791059643e-05
-2.67181031873473e-05
-3.58918771640988e-06
-2.70903940203249e-05
-1.65092594506881e-05
8.09388109190234e-06
-2.53003210202259e-05
-4.79639695475886e-06
1.70491716992992e-06
-2.96005447026296e-05
-2.03799294889219e-05
-1.64268086124668e-05
-1.85242458328377e-05
-3.08555885371952e-05
-2.17219980267934e-05
