# Supplementary material for: Research on computational propagation and identification of mine microseismic signals based on deep learning
Source: PLoS One. 2025 Oct 22;20(10):e0334641. doi: 10.1371/journal.pone.0334641 (PMC12543183; doi:10.1371/journal.pone.0334641)
Supplement: S2 Data — (ZIP) [file pone.0334641.s002.zip › 000100500001939.xlsx_0.txt_24.txt.txt]

-4.54106804130772e-05
-2.02672063360388e-05
5.45919260858192e-06
-2.49218488397981e-05
-6.35146463878803e-05
-2.1374091088941e-05
-9.06215074392091e-06
-8.55646450939715e-06
-1.28275500568948e-05
-1.23848494157449e-05
-2.46159217104302e-05
-2.73216704980249e-05
-3.66817222994447e-05
-3.59561576056262e-05
-1.58523024955982e-05
-1.570855039293e-05
-1.011412442351e-06
6.85074169377563e-06
-2.37449132184562e-05
-1.91647409457784e-05
-1.97262336271318e-05
-3.54050418581366e-05
-3.08321061994621e-05
-1.61411900558353e-05
-1.53407553274347e-05
-2.13710414791246e-05
-2.37425966522379e-05
-2.61644378065094e-05
-1.78239680672961e-05
-5.32484762793511e-06
-1.79097559559259e-05
-1.19094369542633e-05
-2.94053144048875e-05
-3.46939320199401e-05
-2.69514367376033e-05
-2.1117838892638e-05
-1.86023959495909e-05
-2.09064046064501e-05
-1.24002383678899e-05
-1.50489890859366e-05
-3.5176635472662e-05
-1.87785388908365e-05
6.80379981817656e-06
-2.11788437950034e-05
-2.33762516200531e-05
-3.12893386039604e-05
-2.15310262989993e-05
5.38300986959092e-07
-1.51626172437532e-05
-3.78520770615482e-05
-2.39080129332524e-05
-3.50283218966226e-05
-9.72720188884144e-06
-3.13784600915555e-05
-1.0208418627049e-05
-2.67388893159552e-05
-3.31444265934547e-05
-2.07344861534829e-05
-5.90737556970644e-06
-2.04514464744403e-05
-5.50935864575249e-06
-2.33655574371494e-05
-1.81253849300923e-05
-2.28596922497932e-05
-1.06931626598044e-05
9.23374745683244e-06
-2.8886181918313e-05
-2.87371429437681e-05
-1.49542235352299e-05
-1.78993714124702e-05
-6.89753295961488e-06
-4.36767019604545e-05
-2.37201368778051e-05
-2.68248315566617e-05
-2.05626616390632e-05
-2.80172317956296e-05
-1.22508232305608e-05
-2.18552405667938e-05
-2.5480881254737e-05
-1.22502917448841e-05
-2.9611864102367e-05
-1.57327856737545e-05
-4.81649667811765e-06
-3.48000661028797e-06
-4.3318678519553e-05
-2.11577461230683e-05
-3.81133876792363e-05
-2.66502218900358e-05
-7.20781093570558e-06
1.16547842630979e-06
3.78411665362188e-08
-1.69824335530226e-05
-6.42336672014644e-06
-1.04969801086137e-05
-1.00160626615796e-05
-3.76855129188502e-06
1.37084002868728e-05
-2.58234310937244e-05
-3.23679240698716e-05
-1.04832081839519e-05
-3.59952206772653e-05
-2.88963733700581e-06
-3.20213396270589e-05
-2.66783642797105e-05
-2.76052285529421e-05
-3.14275695820742e-05
-1.19902925989683e-05
-2.08484887968377e-05
-2.42263746184952e-05
-3.59442881353727e-05
-2.87264057954641e-05
-5.86586635677062e-06
2.65314546254405e-06
8.91884760490874e-06
-1.06021417515484e-05
-1.3508465955504e-05
-2.87894785149197e-05
-7.79673737225045e-06
-2.74032626744087e-05
5.6158087261339e-07
-3.99471138133756e-06
-3.28853437280518e-05
-2.18131221471302e-05
-3.02099313715656e-05
-1.9388894026516e-05
-2.56619769018658e-05
-2.5277062823674e-05
-2.00644618074099e-05
-2.52780519050188e-05
-3.06421264089726e-06
-3.1552822103403e-05
-4.20949026216225e-05
-2.76940736509337e-05
-3.33920750679539e-05
-3.93890152401458e-05
-2.08476971988768e-05
-3.70499081311559e-05
-1.16241450293085e-05
-2.66701590678567e-05
-2.15453678319654e-05
-1.15525178480505e-05
-3.19761636506431e-05
-1.28945766426528e-05
1.59388242290046e-05
-3.48399935230184e-05
-3.02409730663349e-05
-1.30806626875254e-06
-1.53973670796406e-05
-2.74143518675717e-05
-4.12273841376292e-05
-2.7768401311705e-05
1.46397289066844e-05
-3.26516026296745e-05
-3.86977718869675e-05
1.6086970001249e-05
-3.58287855428724e-05
-2.08807584521366e-05
-1.45022082220654e-05
-2.56602813424047e-05
-1.37549496577248e-05
-1.7652356171645e-05
-4.15741690982954e-06
-2.84468852009569e-05
-1.25010717077169e-05
-1.36656237908821e-05
-2.81275144461054e-05
-2.49576700459456e-05
-1.17801686817122e-05
-4.58585135222782e-06
-1.21734082550637e-05
-2.34576379750554e-05
-6.74985354273705e-06
-4.65542326992439e-06
-2.98333997631756e-05
-1.16851889724137e-05
-3.40591334054937e-05
-3.63096220628904e-06
1.66267482759493e-06
-3.70068395521171e-05
-2.39663517203725e-05
-1.28763545705538e-05
-2.64994613309926e-05
-5.31575202107231e-05
-5.21357242434391e-06
-3.17127376559482e-05
-2.0561698336745e-05
-3.5150541942701e-06
-1.86341055034227e-05
-1.79447883428239e-05
-5.58798813244661e-06
-9.74337757477976e-06
-1.9294644450667e-05
-1.46056914629485e-05
-1.18710747136437e-05
-1.04419619891441e-05
-3.61768716759009e-05
-2.92611010858127e-05
-3.21428308123219e-05
-4.97170669546346e-05
-2.57946894568047e-05
-1.97408326826802e-05
-2.49827913600932e-05
-2.94575334531533e-05
-1.57657310989306e-06
-1.37794808854332e-05
-1.94190622792101e-05
-1.6999880627358e-05
-3.43971522093871e-05
-1.06967077981213e-05
-2.20917939989806e-05
-3.43642069589087e-05
-2.44412867131894e-05
-3.42983681467187e-06
-2.92921401150571e-05
-2.07547020349735e-05
-1.55056229834861e-05
-2.64791297010763e-05
-1.00452225246771e-05
-1.52487419855034e-05
-1.35448600759942e-05
-4.00215691079338e-06
-1.6127560259782e-05
-1.48256955647345e-05
-2.15870759557642e-05
-1.77446157677435e-05
-2.64109658405033e-05
-1.54898184280431e-05
-1.36949284374299e-05
-2.08688375731704e-05
-1.81953238884436e-05
-1.26432154921818e-05
-3.2217803588062e-05
-2.81795908170453e-05
-2.77258388590785e-05
-6.67599370480439e-05
-1.61267628217437e-05
-1.98958696052125e-05
-2.12771301738773e-05
-1.75646245333867e-05
-6.07568591518982e-06
-1.41399957158293e-05
-2.26604600280559e-05
-1.7522089911084e-05
-2.10562525415609e-05
-2.14894281731726e-05
-1.41779899996975e-05
1.0556331054645e-06
-2.0351694329202e-05
-1.05888856678778e-05
-2.58720887782283e-05
-1.48078662068987e-05
-3.97622489470718e-05
-2.32735602209927e-05
-3.50364059631531e-05
-1.02175537365955e-05
-2.60307730451037e-05
-1.9855708738797e-05
-1.2175191479222e-05
-2.51804740381396e-05
-2.42865207969923e-05
-7.66116913942263e-06
-1.91931776005042e-05
-1.03504884505608e-05
-1.80155546003688e-05
-8.44115906438589e-06
-5.76570567347202e-05
-1.83093118786767e-06
-1.57407208775207e-06
-4.27850784774692e-05
-8.27054076119505e-07
-1.04448116831952e-05
-2.42784348716674e-05
-7.37458772105908e-06
-1.25119562881559e-05
-3.31089632470513e-05
-2.3270033946269e-05
-1.30658171238855e-05
-1.54326912619055e-05
-3.0156831847722e-05
-2.38645409818647e-05
-3.11654171184156e-05
-1.63404131168551e-05
-2.38588708100092e-05
6.48127314347396e-06
-8.42574665473053e-06
-1.68179860821812e-05
-1.90250154185354e-05
-2.38467042781648e-05
-3.48908890279254e-06
-2.51737969978221e-05
-2.60138222587641e-05
-2.22993985812987e-05
-7.73201932104783e-06
-9.30586664218437e-06
-1.77046484568958e-05
-4.27962307603233e-05
-1.90038661592445e-05
-2.91579067343827e-05
-2.68684859384677e-05
-2.13445129506644e-05
-1.80414790750279e-05
-1.04352009188542e-05
-3.85729309771667e-05
-1.76735222201849e-05
3.65888069727244e-07
-1.56540591651032e-05
-2.4635176500464e-05
-7.12591787674959e-06
-3.38313621966862e-05
-3.07897970286536e-05
-4.77029178671349e-05
-1.10426480340938e-05
-4.53626382550224e-06
-2.63656187434398e-05
-3.20539953377107e-06
-1.57384003162611e-05
-2.42136919687305e-05
-1.55954691209162e-05
-2.61944359094099e-05
-3.85232327912316e-05
-4.30749246652769e-05
-4.4684938390584e-05
-1.89359520490553e-05
-3.30707573379099e-05
-1.32751480899857e-05
-2.83314331069013e-05
-4.54369899906336e-05
-6.88996665170813e-06
-1.79572707307912e-05
-2.76836538564202e-05
-3.36481706019067e-05
-2.09734256334489e-05
-1.937198488889e-05
-2.27738827325593e-05
2.43944469170012e-06
-5.94006842286411e-06
-1.35627135957706e-05
-1.70214910463189e-05
-1.13914393652054e-05
-5.81790136386039e-06
-2.15957246874031e-05
-2.50533625560296e-05
-2.3042168741234e-05
-7.43205499725707e-06
-2.42051515412391e-05
-3.84931403991522e-05
-2.07787335466882e-05
-3.85552529318929e-05
-2.51428859321462e-05
-2.72121727995916e-05
-1.82438640626946e-05
-6.13750167936683e-06
-3.35802105644043e-05
-8.0874761878831e-06
-2.4554378181715e-05
-2.45348608208096e-05
-2.59181995989584e-05
-4.33240210758059e-06
-1.99265842108471e-05
-2.22331365348447e-05
-1.50910130427032e-05
-6.62061091384864e-06
-3.23679899387761e-05
-1.472307563961e-05
-1.07949170150547e-05
-2.88140831268739e-05
-2.74128961077638e-05
-1.39955679304535e-05
9.67540858298473e-07
-6.30551141865788e-06
-4.46918900450225e-06
1.83612742826135e-06
-3.37930940137849e-05
-1.31442496217615e-05
-1.98004800945371e-05
-2.72396042238581e-05
-1.71212150609198e-05
-2.79917501846907e-05
-2.62773475219902e-05
-1.53888945171463e-05
-2.15086035030999e-05
-2.20085890650987e-05
6.62729204937657e-06
-2.84831541735669e-05
-2.0177494758414e-05
-1.94694662834941e-05
-2.58514592226846e-05
-2.1872050231738e-05
-2.64607231936266e-05
-1.64157030086792e-05
-1.42431327091524e-05
-2.11201390229677e-05
-2.59391680507003e-05
-1.90962099009008e-05
-1.90517202833098e-05
-5.06249063232368e-06
-8.16695583350707e-06
-1.78039003547734e-05
-1.76882083829423e-05
9.68831576137194e-06
-1.44491551267311e-05
-5.05287320415227e-05
-4.40708955624236e-05
-8.83271662118781e-06
-2.67647246415926e-05
-3.94062821203554e-05
-1.53131365896785e-05
-2.82068463925213e-05
-3.25154565107602e-05
-3.01934498453462e-05
-1.86441780656967e-05
2.17177800409549e-06
-9.25640944206254e-06
-1.72961752796049e-05
-2.34283919874178e-05
-2.00097461440144e-05
-3.267046399658e-05
-5.9025935393445e-06
-3.37655319574273e-05
-1.9808827681977e-05
-3.12378711733874e-05
-2.1949550318015e-05
-2.56861898192292e-05
-4.09935686146439e-05
-1.8881750568022e-05
-1.32588781782416e-05
-2.94565765529652e-05
-2.34880807602376e-05
-2.4798774445632e-05
-2.34295542186184e-05
-4.25247240101122e-05
-1.11555805380368e-05
-6.82461986234782e-06
-2.45794797630513e-05
-9.26920694713815e-06
-3.15316152504177e-05
-5.88169949091212e-06
-2.68393027499458e-05
-2.68297319724951e-05
-2.49977468881059e-05
-1.44076895188418e-05
-2.55795577222627e-05
-3.71598857070982e-05
-1.65135256939771e-05
-3.70736854022131e-05
-1.23566992915037e-05
8.51361123427681e-06
1.43289583170894e-05
-2.3875936373834e-05
-2.94568327570316e-05
-2.34836693711057e-05
-2.34149069636537e-05
-1.08981644711677e-05
-3.35173837360718e-05
-7.77676404908429e-06
-3.98220935808355e-06
-1.58778262758908e-05
-3.1464956827579e-05
-4.76552781524281e-05
-2.00239539171545e-05
-7.0046279882732e-07
-2.05789886143963e-05
-1.76981300472102e-05
-2.72610216015478e-05
-1.60832756183263e-05
-1.60202008136842e-05
-1.65256979963707e-05
-3.41661282561399e-06
-6.02914810444706e-06
-1.3178441523611e-05
-3.04467166805126e-05
-1.58417698936959e-05
-3.00337428499699e-05
-2.69263598168562e-05
-1.82050952432429e-05
-8.05456632839421e-06
4.36225299188272e-06
-2.01447466558479e-05
-1.49439326113083e-05
-2.93352842886798e-05
-1.27959774026074e-05
-2.07509300415317e-05
-1.99029619416366e-05
-2.28809514836123e-05
-2.26801688949658e-05
-8.12843166220789e-06
-3.75131874136961e-05
-9.4304094124227e-07
-4.752182893499e-06
-1.76222503105283e-05
-2.92878998359748e-05
-2.44011661392118e-06
-2.34603606701657e-05
-4.35865144746734e-05
-1.00903354251888e-05
-2.77312478154916e-05
-8.38309606585818e-06
-1.39356369214152e-05
-3.85207155396399e-05
-1.76789783948782e-05
-1.44477763720019e-05
-3.68122175336818e-05
-2.17640196758152e-05
-3.16440319748331e-05
-1.05848765265271e-05
-2.18295520230326e-05
1.07884045436109e-05
-1.02158743212571e-05
6.19529954866149e-07
-2.90552902784536e-05
-1.99197662349375e-05
4.63219216948805e-06
-2.32432689373278e-05
-2.77129731681959e-05
-1.97157058979274e-05
-3.91346864809592e-06
-2.7081631611827e-05
-2.13748282427534e-05
-2.18471839868386e-05
-2.3953921518726e-05
-1.04704876502635e-05
-1.08291471954947e-05
-2.47736866612529e-05
-1.84631752683482e-05
-1.87250185909987e-05
-2.51377459588179e-05
-1.14723328450116e-05
-3.45129161000765e-05
-2.73095781155524e-05
-5.24011537840348e-06
-1.19671352937642e-05
-1.35575594235426e-05
6.74576786601313e-06
-2.36084879817083e-05
-7.45468324152709e-06
-2.64838458075335e-05
-5.7057331151647e-06
-1.73511212433313e-05
-5.45285588579311e-05
-1.38284997722957e-05
-3.07299366203925e-05
-1.50914154247327e-05
-2.89303711324583e-06
-1.91367248245494e-05
-2.62593810457674e-05
-2.83581485888332e-05
-2.5820812941394e-06
-3.01063501715419e-05
-3.71548275477063e-05
-4.13199809433168e-05
-3.23599014545667e-05
-3.24859129180901e-05
-1.81283838799833e-05
-1.58687848239481e-05
-3.7062925880763e-05
-2.67231328409168e-06
-1.77217692107947e-05
-2.74778513268083e-05
-2.3573060380354e-05
-3.57723493342404e-05
-4.57466874756329e-05
-1.83030447179883e-05
-1.22759747522647e-05
-3.05486877893756e-05
-3.41218301278651e-06
-1.80617476595148e-05
-2.64559329983202e-05
-6.91250505501326e-06
-2.43069004635651e-05
-1.00696137090634e-05
-1.3928646690594e-05
-3.63040663247548e-05
-3.03326164331811e-05
-2.16216776912739e-05
5.0409816286994e-06
-1.73293495703505e-05
-3.03169240237831e-05
-1.73279341311228e-05
-2.43705540392853e-05
-2.20449082952822e-05
-7.8907627614332e-06
-2.85926508925593e-05
-2.05158082247575e-05
-1.40040833805212e-05
-5.2467757553573e-05
-2.65007581315802e-05
-3.17380281275191e-05
3.24572549914538e-06
-1.8614244334285e-05
-2.09077209043439e-05
-1.01723340593999e-05
-3.7905823533409e-05
-1.8281395503983e-05
-1.83366510257508e-05
-4.39872753662597e-05
-1.63069616325724e-05
-1.18424457826008e-05
-9.06349356075162e-06
-1.19680955036662e-05
-1.8180133307876e-05
6.66379866694479e-06
-2.18985246018893e-05
-1.99356782900197e-05
-1.52697974375168e-05
-1.77466613106497e-05
-2.04796613587455e-05
-1.54980732512767e-05
-1.81893002986558e-05
8.43436600572051e-06
-1.74113191055338e-05
-3.28563164420693e-05
-2.17817289265359e-05
-1.85224757626353e-05
-3.49792671376837e-05
-2.57618137931151e-05
-3.72871588512243e-05
-1.48063665621599e-05
-1.43528211428637e-05
-1.73050060332103e-05
-3.08991216760989e-05
-1.32960350294996e-05
-5.83713583803019e-06
-1.65503496228335e-05
-1.20832460561437e-05
-2.29753210189534e-05
-1.95298131549878e-05
-2.72637756837465e-06
-2.5031279307162e-05
-2.57749580234276e-05
-3.94403815114165e-05
-3.87467893313656e-05
-3.73713314070351e-05
-1.21336775086671e-05
-3.52776467949821e-05
-6.51779357728293e-06
-1.33210749834965e-05
-4.19478484328339e-05
-2.16841755348942e-05
-2.0646394604394e-05
-3.14713947526049e-05
-2.69093209017544e-05
-1.17101948596692e-05
-1.55441109034511e-05
1.22405131626551e-05
-2.1875824416406e-05
-2.17952964767948e-05
-3.31367730811819e-05
-2.5154640074565e-05
-1.49468488971132e-05
-2.03945285389662e-05
-2.29241807470735e-05
1.27258703709822e-05
-2.14888812687683e-05
-1.73967276237102e-05
-2.94851274335564e-05
-5.29569998539651e-06
-5.93134531903185e-06
-2.92083571599626e-05
-2.86978436457368e-05
-3.03124747958996e-05
-5.10459488130112e-05
-1.54680585324208e-05
-1.2302338188018e-05
-2.05344025443689e-05
-1.7668883479659e-05
-3.11255622881337e-06
-2.11038383387175e-05
-3.38232322012088e-05
-7.87454153106271e-06
-2.19139733874117e-05
-2.98142320356588e-05
-2.57643269517194e-05
-2.58858414801916e-05
-1.08100341278591e-05
-9.60250342360933e-06
-2.69262068905517e-05
-2.79822793961078e-05
-1.4232489374413e-05
-1.71788109312879e-05
-1.91914542026631e-06
-1.28284866720386e-05
-1.88008958858003e-05
-3.25778049287702e-06
-7.04609728019753e-06
-9.34522993143212e-06
-2.39147590195931e-06
-6.51773305090456e-06
1.6904495833615e-06
-2.92288162211364e-05
-1.10144920270654e-05
-2.20820047926278e-05
-1.64709786155544e-05
-1.81379508365696e-05
-2.08027960021019e-05
-2.57678601398265e-06
-1.32676664290974e-05
-3.39099517308361e-05
-5.67125282902542e-06
-2.49813723271239e-05
-3.97287338231869e-05
-3.29878122833257e-05
-4.61268610972012e-05
-4.00253849590387e-06
-4.18960930467812e-06
-1.78936441100525e-05
-3.05142864380599e-05
-6.66666466730894e-06
-1.51782544354619e-05
-4.46776991930861e-05
-2.66536156241278e-05
-2.31702685272996e-05
1.00177186325906e-07
-3.86276190868106e-05
-1.98236721749218e-05
-3.80852096278948e-05
-3.93450386448587e-05
-2.73512455489856e-05
-1.370980647624e-05
1.18566601223055e-06
-3.07460727336803e-05
-1.20550100609853e-05
-2.75164490524369e-05
-4.62528235340262e-06
-1.33762441273786e-05
-2.96719752217388e-05
-3.36696206917549e-05
-2.44477879749764e-05
-2.12482199299794e-05
-1.6370849184677e-05
-3.01335805756001e-05
-2.70860654651702e-05
-2.17588475397388e-05
-1.69865487940676e-05
-2.69425251121326e-05
-3.11076197999105e-05
-3.3705033042552e-05
-3.13121534785595e-05
-3.52828106215874e-05
-6.87437275648578e-06
-2.70553434274099e-05
-2.63339442973544e-05
-1.82665862569054e-05
-3.53138580107544e-05
-3.04778126819993e-05
-3.82654232324796e-05
-1.74541110785923e-05
-2.09825806425028e-05
-1.20078180879425e-05
-3.13788554074295e-05
-1.89000820723747e-05
-1.15828498779511e-05
-9.17250853725458e-06
-4.50670576010539e-06
-3.34648556429437e-05
-3.80765138911902e-06
-2.42700577408473e-05
-8.74943568270515e-06
-2.81329111427416e-05
-1.47947085116193e-05
-2.64782442470371e-05
-2.98202214514938e-05
-2.34710315742179e-05
-2.39906283595873e-05
-7.3358568491396e-06
-2.26943293727376e-05
-7.04318384109097e-06
-1.44011277474512e-05
-5.8584847776805e-06
-2.81911908940385e-05
-2.88941964523438e-05
-1.41182766169666e-05
-2.34006495400666e-06
-2.74569954270655e-05
-1.04521634225085e-05
-1.17066274627246e-05
-1.80791855253256e-05
-2.59898921902294e-05
-2.65936829837864e-05
-2.54073124285994e-05
-3.06539666621245e-05
-4.23621336981534e-05
-1.29630472121591e-05
-2.81877408733566e-05
-3.43774995086077e-05
-2.08541924667348e-05
-2.0293921948738e-05
-2.34237237058795e-05
-1.66250126865846e-05
-2.53815520262422e-05
-8.24320280637339e-06
-2.69504685016054e-05
-1.44469734489745e-05
-4.10833602864637e-05
-2.41982771354723e-05
-2.79150661792851e-05
-2.46857531912461e-05
-2.55123418031471e-05
-2.69575093362476e-05
-1.31969356793845e-05
-1.56606238674825e-05
-2.09086238823779e-05
-1.72197204205287e-05
-2.77178508172053e-05
-3.56459047208624e-05
-1.70926506392592e-05
-4.26959676673465e-06
-1.75810977321284e-05
-3.24405871546484e-05
-4.31758076060428e-05
-2.08876349702625e-05
-1.37758264496538e-05
-2.19113800541382e-05
-1.74920092893124e-05
-2.35346724661764e-05
-2.4957610203731e-05
-3.57243195701429e-05
-1.29933718355161e-05
-3.14935686608185e-07
-2.40013949977266e-05
-1.8557670165257e-05
-2.16451850029494e-05
-9.55085717404092e-06
-1.33097104761641e-05
-2.06812550159359e-05
-2.14048098947139e-05
-3.51193278780475e-05
-6.48590131084023e-06
-9.59787563960346e-06
-3.70697148949253e-05
-1.06779356225753e-05
-2.45162897325833e-05
-8.79691364608277e-06
-6.4919053207447e-06
-1.08528239272075e-05
-1.54370828121834e-05
-1.04448665043399e-05
-1.46675213817376e-05
-2.70769143202452e-05
-2.01339611366596e-05
-2.13193356476168e-05
-3.18585698383664e-05
-1.66402757363266e-05
5.46004676345923e-06
-3.20424081108978e-05
-5.97828682226734e-06
-3.07843879849882e-05
-1.96166908055563e-05
-1.88264183334428e-05
-3.71895112536651e-05
-4.26038344757786e-06
-2.56428122332424e-05
-2.16793439386948e-05
-8.7430366278985e-06
-1.68523157428974e-06
-1.55886848497305e-05
-2.41248130996303e-05
-1.49950913910338e-05
-1.97711603715824e-05
-1.64645873989437e-05
-2.61060330844047e-05
-2.29093874739932e-05
-5.59107422534148e-06
-2.61627421510049e-05
-9.2362486581051e-06
-3.76528506666695e-06
-1.34496427302673e-05
-3.30602943716529e-05
-3.00420745120192e-05
-2.26568809252201e-05
-1.27177109328824e-05
-7.14856432578132e-06
-3.10372414545134e-05
-1.75508096115613e-05
-3.37418225187616e-05
-4.12131989138429e-05
-1.142442848418e-05
-2.33698523194022e-05
-2.71883486506817e-05
-1.56228370812678e-05
-1.17036288730572e-06
-1.24405478248904e-05
-2.03706136357994e-05
-1.5895949953851e-05
-1.90544028587189e-05
-1.55781509117934e-05
-1.5034080762186e-05
-2.05941982420091e-05
-2.09033697403401e-05
-1.57165279771117e-05
-2.25133508604192e-05
1.84757334714981e-06
-2.21078064733811e-05
-3.25443108913175e-05
-3.20564114292177e-05
-1.43006455873136e-05
-2.78647492958344e-05
-2.15653615769549e-05
-3.3764885499008e-05
-2.14385546991972e-05
-2.113032285489e-05
-1.33482040485914e-06
-3.71815021303017e-05
-4.95210731503365e-05
-2.16511347688346e-05
-2.77314235859171e-05
-1.72422977647169e-05
-1.03849772466649e-05
-1.49352659555685e-05
-9.20031074235581e-06
-2.6345398900321e-05
-3.50079378383788e-06
-2.61597531828271e-05
5.40361133489663e-06
-7.40138942793221e-06
-2.98871173458372e-05
-4.22903051664764e-05
-6.22346215882108e-06
-1.21373725404226e-05
-2.69706995349964e-05
-1.78412963959881e-05
4.20748966679056e-06
-2.63283483551952e-05
-1.89707415698725e-05
-9.21569056165333e-06
-1.65838323483482e-05
3.17615371797376e-06
-8.82389664539613e-06
-2.32348556314684e-05
-2.22845658080546e-05
-2.61236226079406e-05
7.80112257918606e-06
-1.16510666735992e-05
-1.73291374917926e-05
-4.00085752152287e-05
-2.59152076648242e-05
-2.90494121944969e-05
-2.79496136903717e-05
-2.22528796775776e-05
-2.11571475723787e-05
-2.30932799051567e-05
-2.22275236868866e-05
-8.17732021189599e-06
-2.89016956075082e-05
-1.65103705835548e-05
2.79115489625712e-06
-7.77286209867648e-06
-8.23330754416592e-06
-1.30179556647661e-05
-1.73534355489124e-05
-1.48316201516726e-05
-1.1622188144811e-05
-2.03526051986535e-05
-2.97150115144569e-05
-2.74272088061563e-05
-1.62412153683544e-05
-4.77016391015561e-06
-2.03194913384623e-05
-1.44642078404347e-05
-1.78768683935061e-05
-3.2814804102565e-05
-1.98510810077162e-05
-2.87920500635164e-05
-2.988489503925e-05
-2.38813296214576e-05
-6.8051401671649e-06
-1.43344517125774e-05
-1.15085549022259e-05
-2.74773177035466e-05
-2.8237059234768e-05
-3.7087120848172e-05
-3.654504050864e-06
-3.05520856775288e-05
-3.18787362915869e-05
-3.34996681375494e-05
-8.12458222456174e-06
-2.62716109863932e-05
-1.3669427313955e-05
-7.64676174017726e-07
-2.55579874990928e-05
-1.53422877331207e-06
-2.1292950867211e-05
-2.23273594856902e-05
-3.424724914827e-05
-1.08728267630936e-05
-1.49054296669077e-05
-2.32139759263247e-05
-1.87146421351875e-05
-2.40628161320209e-05
-2.98542475996625e-05
-3.06818078576862e-05
-2.33018779411672e-05
-4.53793175348798e-06
-2.74851652986257e-05
-1.56454646828192e-05
-2.41276024336423e-05
-2.49518409478259e-06
-2.22750325113741e-05
-2.1755138931824e-05
-1.69318907740102e-05
-3.68350274495608e-05
-4.04356007289839e-05
-8.06018911134813e-06
-1.50832000432751e-05
-2.01709574371424e-05
-2.811130192741e-05
-3.26704214872132e-06
-2.32283174786204e-05
-7.34195778340787e-06
-2.76041360251149e-05
-3.26913817837537e-05
-2.70790384119215e-05
-1.72593234717517e-06
-7.3716137458764e-06
-5.90803515974616e-06
-1.14909184680333e-05
-1.10152600864629e-05
5.10630675257835e-06
-9.31542737746678e-06
-1.50016006033021e-05
1.11878818700222e-06
-2.1352654335358e-05
-2.64071899350672e-05
-2.29206948864279e-05
-2.21494451434062e-05
-2.33826263355696e-05
-1.9169094289045e-05
-6.38743225615964e-06
-1.14328834572304e-05
-9.41017394204508e-06
-2.17313498530936e-05
-2.37273249233994e-05
-2.77339251173248e-05
-2.18474269662338e-07
-1.86447371674061e-05
-2.91672091778309e-05
-1.42267835191548e-05
-2.56667703878472e-05
-2.45862235611239e-05
-3.59032173550422e-05
-1.02665852592073e-05
-1.92059632808411e-05
-3.40058474708024e-05
4.24129125163031e-06
-1.12132479924597e-05
-2.54345980045772e-05
-2.83232787522534e-05
-3.38921131895003e-05
-3.53507118013646e-05
-2.8112769725671e-05
-3.11873262778158e-05
-6.12009755623088e-06
-2.82619953835132e-05
-1.84678921838899e-05
-3.2729277006704e-05
-6.9951950116783e-06
-1.865828480434e-05
-3.38095065109782e-05
-1.98205868675148e-05
-1.99378769923979e-05
-2.79839488247226e-05
-1.85056369055788e-05
8.85348203044689e-06
-2.59438080037058e-05
-1.91337043446996e-05
-2.26997497695296e-05
-7.20651518444766e-06
-3.60439232722359e-05
-1.34858198699418e-05
-3.38590137691665e-05
-2.73073873127126e-05
-2.56850114538663e-05
-1.30549239512858e-05
-4.8395715582028e-05
-1.72848993389365e-05
-2.60536476318277e-05
-1.83608848442122e-05
-1.51164700373171e-05
-2.83535107592869e-05
-2.74747427029182e-05
-2.99938885032783e-05
-9.43643096036256e-06
-1.10203085016876e-05
-1.69980479847686e-05
-2.81180859856779e-05
-2.27563098697014e-06
-2.61193295894775e-05
-2.43910967439276e-05
-6.65634528234124e-06
-1.73593463398239e-05
-4.12771248829139e-05
-3.40366574128695e-05
-2.92014384857581e-05
-3.93888932383166e-05
-3.18798073648098e-05
-1.17287088450955e-05
-1.13960623529526e-05
-1.63194653513614e-05
-1.11556987973669e-05
-1.00691157885359e-05
-2.46683205323048e-06
-2.5790233873967e-05
-2.92519815702405e-05
-1.30432184330376e-05
-2.98273577391879e-06
-2.35319230360758e-05
-2.5138415950405e-05
-1.51093422342789e-05
-1.79991074994425e-05
-1.73156368292531e-05
-3.47156958411259e-05
-2.41571946898631e-05
-3.30903566836262e-05
-1.00545297377158e-05
-1.65195306182633e-06
-1.43987824519876e-05
-1.72512257881095e-05
-1.22274316563797e-05
-1.85548097187931e-05
-2.7931397356207e-05
-3.0809012597863e-05
-1.42067758249755e-05
-4.12820077273599e-06
-2.22520740067505e-05
2.12493969256805e-06
-5.44964342603509e-06
-9.43977814635341e-06
-7.43018608815636e-06
-2.39564904430636e-05
-1.68076076177542e-05
1.65068034739304e-06
-3.71971398669519e-05
-9.74022674695215e-06
-4.36124733302559e-05
-2.02475415145993e-05
-1.40684816416719e-05
-2.18133574185018e-05
5.90072422304911e-07
-2.04139654371503e-05
-3.28296016858465e-05
6.44382566569885e-06
-2.48574172341781e-05
-1.26446624719667e-05
-1.83092298234619e-05
-1.01967420829021e-05
-1.33352510115742e-05
1.19212490524063e-05
-1.74052204467828e-05
-1.99870141213141e-05
-1.55564553846019e-06
-2.35791822018177e-05
-1.0554998328282e-05
-2.17296905803473e-05
-1.3163079612123e-05
-1.21700295004549e-05
6.91318233573446e-06
-1.41905673204764e-05
-6.33737823727576e-06
-1.39823937042848e-05
-2.46077823436435e-05
-1.17099083598434e-05
-4.2049310278738e-05
-2.03013483337326e-05
-8.31486975385834e-07
-2.19635883994206e-05
-2.07550223994115e-05
-3.98638476093462e-05
-2.67683173786867e-05
-2.48206311924438e-05
7.2385005942093e-06
-1.63376835265124e-05
-1.94685945937558e-05
-1.78665375597261e-05
-1.07911596117328e-05
-2.98222652802051e-05
1.11858259185759e-05
-9.81818156285533e-06
-1.71239680031082e-05
-2.75892456423124e-05
-1.06648363251175e-05
-9.26244553575621e-06
-1.59488602381036e-05
-2.48422817821844e-05
-1.60592020661928e-05
-2.9661889001871e-05
-3.05962888524529e-05
-1.89974576822754e-05
-2.28272471291973e-05
-2.23012438264816e-05
-3.34078729959317e-05
-2.62990065869435e-05
-4.16579764903346e-05
-4.54578247308327e-05
-1.98228569271555e-05
5.5325219811192e-06
-7.04991944130806e-06
-3.43718805615599e-05
-7.73437823324192e-06
-1.98375637973308e-05
-3.84206076785736e-05
-3.39146165762701e-05
5.39779220221607e-06
-1.3084833703355e-06
-6.51353509328021e-06
-1.81766864113968e-05
-2.66194279874212e-05
-1.08564557390807e-05
-4.85864108580611e-05
-2.26395489551561e-05
-5.8790798037322e-08
-2.03956622173391e-05
3.31354842673577e-06
-1.46323420758301e-05
-2.24266595438751e-05
-1.5003460676973e-05
-3.08341062134881e-05
-7.642293109072e-06
9.60595194790793e-06
-3.22120401039023e-05
-3.22076370107977e-05
-3.30263737059183e-05
-6.90754983072136e-06
-8.45344602783963e-06
-2.79468551721733e-05
-1.30609247792049e-05
-7.93855031128927e-06
-9.48075356663012e-06
-3.4736590199334e-05
-1.63174030503898e-06
-1.51628401966447e-05
-1.20871844542995e-05
-3.02128570472558e-05
-2.18572951207721e-05
-9.09992019966888e-06
-1.94521641120145e-05
-4.59144218916643e-05
-1.82162690127054e-05
1.94050242087382e-06
-2.14381920503156e-05
-9.35926505230104e-06
-8.57498843945525e-06
-3.84263925332639e-05
-2.00539891415603e-05
-2.16818828430344e-05
-2.39324547314443e-05
-1.24326181995965e-06
-3.83203091878078e-05
-2.13921514331571e-05
-2.31934311136364e-05
-2.1473570763318e-05
9.24723350987541e-06
-3.23142483113721e-05
-1.26151218752781e-05
-2.51914145213513e-05
-2.92045349611944e-05
-2.80427071349006e-05
-1.19607204995847e-05
-2.29014157889097e-05
-4.17912594043016e-05
-4.48760774228656e-05
-1.98628008443806e-05
-2.97795955629657e-05
-1.75368854419284e-05
-2.34653818825263e-05
3.53905232673919e-06
-2.76275636605644e-05
-2.94509304099311e-05
-1.47538966145099e-05
-4.01603592706761e-05
-1.38907841861346e-05
-3.12470734522407e-05
-1.12079428357937e-05
-2.57195129683847e-05
-1.86074180382493e-05
-5.42293749798934e-06
-8.93561820221205e-06
-1.84959244411325e-05
-2.41289841691832e-05
-3.42581491751711e-05
-1.09874939049636e-05
-3.52499626555232e-05
-1.19642067346528e-05
-4.04297958235209e-05
-3.16777198107149e-05
-3.92297286097057e-05
-2.01092228449501e-05
-2.76464886503611e-05
-3.07048818068665e-05
-2.39133255150733e-05
-3.55897918751235e-05
-5.1422836908657e-06
-1.58290827545873e-05
-1.53516672421998e-05
-3.90894960572955e-05
-8.89837245548649e-06
-9.62275040352619e-06
-1.07296565809612e-05
-2.34153509325521e-05
-5.15046894191028e-06
-1.27408946947631e-05
-1.75071255874495e-05
-3.08696607641322e-05
-4.31379878391361e-05
-3.41817666355633e-05
-3.04900324115568e-05
-3.04015890295837e-05
-1.54928681963484e-05
3.07175055202927e-06
-3.33296943596279e-05
-1.82259853315561e-05
-3.79729558153225e-05
-2.71535268137373e-05
-5.80036927206875e-06
-1.67253339034255e-05
-1.16327587774872e-05
-4.32280272042977e-07
-2.93619141017137e-05
-2.59819671658309e-05
-3.10407432880696e-05
-3.12869780845329e-05
-1.90965873728965e-05
-1.72033713030551e-05
-2.73431592207115e-05
-1.07993783413982e-05
-6.52809998775704e-06
-1.08434744647685e-05
-1.64089255186903e-05
-6.24242914243748e-06
-1.45308772961265e-05
-2.99559052434365e-05
-1.72965663491207e-05
-2.76144062332939e-05
-3.06026174131551e-05
-1.22816224924283e-05
-8.17294296268626e-06
-2.77420611170204e-05
-1.67864269927059e-05
1.54184824120525e-05
-2.45605420732065e-05
-1.79013852612995e-05
-2.53221294572491e-05
-1.80482117315437e-05
-2.98549229724511e-05
-1.92226299409412e-05
-4.97737104925379e-06
-2.92767351540013e-05
-1.56447668911298e-05
-2.66761234259419e-05
-2.40083911503926e-05
-1.78421792637818e-05
-8.04106792155203e-06
-5.69777716648219e-05
-1.08012065057249e-05
-2.35544262842192e-05
-2.89408483033138e-06
-2.48655796326128e-05
-2.33771064304395e-05
-2.71194775547017e-05
-9.47047460265972e-06
-1.72260034198716e-05
-1.56835813179264e-05
-2.08798257404726e-05
-2.09026637358441e-05
-2.74017805585604e-06
-2.03553524899304e-05
-1.9777200423535e-05
-4.22584168365878e-05
-1.06234191197388e-05
-1.63904308875389e-05
-1.74396886101991e-05
-2.61539108195493e-05
-9.24707001221829e-07
-9.69354769112674e-06
-3.53464895828194e-05
-2.66358388281411e-05
-1.22463844394973e-05
-2.8560214352601e-05
-3.13059805706758e-05
-1.44694878734119e-06
-4.67349749608271e-05
-1.92967316897427e-05
-1.61736337004261e-05
-1.96873512522713e-05
-2.37261126326662e-05
-2.04215742392352e-05
-1.345051515716e-05
-3.18447043446335e-05
-2.17323748983431e-05
-5.42538283952778e-06
-1.24604863340009e-05
-1.78655244689372e-05
-1.90708973360699e-05
-2.66626942389014e-05
-4.00327948934882e-05
-1.06082699311874e-05
-7.35594573883028e-07
-1.16588149276247e-05
-9.04132552419662e-06
-2.67875686826915e-05
-4.20934383739968e-06
6.59227020371718e-06
-2.46161338550259e-05
-9.67175126679388e-06
-3.74004247917157e-05
-1.24263038067959e-05
-1.03462118877808e-05
-1.58829303752719e-05
-1.27187629753176e-05
-2.06346202472109e-05
-2.18299638399376e-05
-1.51417351962144e-05
-1.66300740824379e-05
-1.35532832034342e-05
-1.24524887328302e-05
-2.94675926208237e-05
-1.09531945552197e-05
-8.92521638980648e-06
-4.19553038161965e-05
-1.22846067738606e-05
-1.87067484845062e-05
-1.8179941157488e-05
5.20985305856116e-06
-3.74827141240637e-05
-4.49028681956874e-05
-3.30442717961215e-06
-2.79631694791769e-05
-1.09523537800234e-06
-4.47961241945603e-06
-1.58570305968842e-05
7.08165956480373e-06
-2.00239457428437e-05
7.08543724024033e-06
2.504927252152e-06
-2.06555650963124e-05
-1.60915866717856e-05
-1.57500311928513e-05
-2.35899122125737e-05
-3.35133389091987e-05
-2.71103575039573e-05
-2.24456055685177e-05
-1.78661891445713e-05
-2.64682180774913e-05
-3.61357437525191e-05
-2.49765973001573e-05
-2.08937124785349e-05
-2.59147374734003e-05
-2.05166882238187e-05
-2.9517827045993e-05
-2.74670186765433e-05
-4.38322382967266e-05
-1.96140960980759e-05
-1.88088299144639e-05
-1.41164058823247e-05
-9.75191738553917e-06
-3.20911759819443e-05
-2.82146631001063e-05
-1.1955308367971e-05
3.05202287382444e-06
-2.27146854872595e-05
-1.94716362507967e-05
-1.67658837318848e-05
-1.53907983041387e-05
-3.39977262880167e-05
2.73301394846439e-06
-2.89275038135919e-05
4.01735022990899e-06
-2.23299719308776e-05
-2.38194666579818e-05
-2.49271800983454e-05
-3.77757356385626e-05
-3.57703176695236e-05
2.86257339701229e-06
-8.53441657396827e-06
-9.78040185288544e-07
-2.97858766615464e-05
-3.38460256347181e-05
-2.62469326968926e-05
-1.81695671402833e-05
-3.88035970688961e-06
-1.75815631588007e-05
-9.590163683729e-06
-2.55927378416357e-05
-5.2555033261996e-06
-1.44809911257363e-05
-3.41413944826633e-06
-2.23949311380375e-06
-5.18893568807369e-05
-7.80603469044667e-06
-2.1119273335137e-05
-1.06590233384697e-05
-3.73323195072093e-05
-3.44153629876303e-05
-4.43873089436769e-05
-2.49117765982741e-05
-3.1058885074362e-05
-2.623493052866e-05
-2.14182778773753e-05
-1.02250851956677e-05
-2.12928828209209e-05
-3.72563748618177e-05
-1.75200592725534e-05
-2.04599581149229e-05
-3.96507547597382e-05
-1.73386553222261e-05
-3.12735969966282e-05
-3.19431254888184e-05
-2.53522549253625e-05
-3.1994980244887e-05
-2.97711454262854e-05
-1.10160503593636e-05
-3.34145799989959e-05
-2.2139023685402e-05
-2.06664543759375e-05
-1.88445607406289e-05
-2.06074460889082e-05
-1.06205530080323e-05
-3.42819626309864e-05
-1.36062118875624e-05
-1.91774952949179e-05
-3.37128375599103e-05
-3.26895597237826e-05
-3.29974151444946e-05
-2.12901302420658e-05
-1.81888506677443e-05
-2.36697393315737e-05
-4.0868990620907e-05
-1.64683693240546e-05
-8.76046631821603e-06
-1.13863936024003e-05
-1.36687160942039e-05
-3.85704848783653e-06
-3.69619477821778e-05
-2.22840078477784e-05
-2.21030126039562e-05
-1.42326924808781e-05
-2.2364690526016e-05
-2.83178819549686e-05
-8.09723847004458e-06
-2.81509107431898e-05
-3.75651998642201e-05
-2.33374736992011e-05
-4.0282985308828e-06
-3.30818373856064e-05
-3.51003179367291e-05
-3.30817003935407e-05
-1.26084155672947e-05
-3.55891203175024e-05
-2.39207424752213e-05
-1.2922058652061e-05
-1.83534606031726e-05
-2.48259859815033e-05
3.3684536002633e-06
-2.89471991688905e-05
-1.75551362675588e-05
-1.81962553871285e-05
-3.59549002457539e-05
-3.8974959635897e-05
-2.20517187055651e-05
-1.04888147569774e-05
8.74987578205984e-06
-1.74209253875896e-05
-8.53894177865121e-06
-3.04129237061182e-05
-2.28678213465371e-05
-1.62916900353944e-05
-8.05946628648975e-06
-3.5919995950233e-05
-1.59187519810858e-05
6.07244318670671e-06
-9.58161614269405e-06
-1.86063856474565e-05
-1.36927772595647e-05
-2.74201539175122e-05
-3.33771196008199e-05
-1.85078227724447e-05
-1.58473766495151e-05
-2.17009411060903e-05
-2.72906692215824e-05
-2.24470525568935e-05
-1.44835038018736e-05
-2.79619959140568e-05
-2.09721257963353e-05
-1.74607514072192e-05
-3.27076750173715e-05
-3.3698045578389e-05
-2.24951805085068e-05
-3.76132884941306e-05
-1.68526636222154e-05
-3.54333164581531e-05
-2.45680538116896e-05
-1.38834616471071e-05
-1.529434420193e-05
-2.87268602251572e-05
-2.17429247464582e-05
-1.91097092207323e-05
-8.29570228035833e-06
-1.24570636573896e-05
-6.06446915147068e-06
-5.25011293738263e-06
-3.78581113088635e-05
-1.93256070667504e-05
-1.92367761018542e-05
-2.56152620441109e-05
-9.86038588773829e-06
-2.25210424128894e-05
-1.47035513641686e-05
1.04925835471057e-05
-2.87025828734271e-05
-2.14655349360383e-05
-5.47078071837715e-05
5.90606349319881e-06
-3.20372555504483e-06
-4.40917243252721e-06
1.2937004015159e-06
-2.16294861402026e-05
-6.61919300430409e-06
-2.7997120918289e-05
-1.39661745973337e-05
5.09518432655048e-06
-6.64156014595606e-06
-1.94281647914088e-05
6.43247868179408e-06
-1.81601660541487e-05
-1.49447859647591e-05
-2.41906342219552e-05
-1.82440843887438e-05
2.85045299404937e-06
-2.74653371251334e-05
1.77984530406168e-06
-2.1568750656789e-05
-2.37429554623692e-05
-1.6484056679279e-05
-2.51284299092568e-05
-3.42480794502578e-05
-6.7077259460458e-06
-1.27368942386619e-05
-2.34591379173222e-05
1.50486130294242e-05
-2.38819611027383e-05
-2.36376593472862e-05
-2.63075684630927e-05
-1.98606325787982e-05
-8.01358640883353e-06
-1.18590700026203e-05
-3.36618141284718e-05
-2.74345625586465e-05
-7.20025376584391e-06
-9.57987722390741e-06
-2.73325583837401e-05
-3.13021000871435e-05
-3.97937664524903e-05
-6.28233714704199e-06
-3.63579106315813e-06
-8.64041461109531e-06
-2.36147978841704e-05
-1.79753884309995e-05
-2.04439744398939e-05
-2.13545757929953e-05
-1.19425084399529e-05
-1.07536116858844e-06
-3.66533395623601e-05
-9.11842509239588e-07
4.47375110450505e-06
7.61937425447354e-06
-2.1288602589751e-05
-4.27242270634925e-05
-5.69167392978511e-05
-2.35222317231338e-05
-3.82109627184749e-05
4.36529272371587e-06
-3.06438102706876e-05
-7.43756175049132e-06
-2.03991574323739e-05
-3.29898241811277e-05
-3.4181755903235e-05
-1.39571702320708e-05
-3.36110956782605e-05
-1.47536810379648e-05
-2.39173767053762e-06
-2.71421544107768e-05
-6.68860185090467e-06
-9.33490885925374e-06
-2.94272591201443e-05
-1.24021133649318e-05
-2.80215161044728e-05
-2.37934856533889e-05
-4.35673415748442e-06
-1.35652867285131e-05
-3.13640780482471e-05
-1.34148950595125e-06
-2.2844348796594e-05
-3.6510135270184e-05
-2.19669376850248e-05
-2.03336023232229e-05
-1.86807304181897e-05
-2.08809354447242e-06
-1.41971096798506e-05
-3.63031616106536e-05
-3.70936613656002e-05
-3.22872101028646e-05
-9.64407124753999e-06
-8.96029372588558e-06
-3.61161485752621e-05
-2.23180274450072e-05
-3.76902017585023e-05
-1.51215090127092e-05
5.19808685896398e-06
-2.69037999122649e-05
-4.60840867858701e-05
-2.04806029104297e-05
-8.9999526009529e-06
-1.59647032221316e-05
-1.15428324285106e-05
-1.9596992772319e-05
-3.16068090459818e-05
-4.50110217705913e-06
-3.3431046795615e-05
-2.69209039184821e-05
-3.23080345942204e-05
-2.44704556285377e-07
-2.80762558356447e-05
-3.05246137098762e-05
-2.20024050544025e-05
-1.33707449328764e-05
-2.37133581463851e-05
-1.05385750623476e-05
-2.51318389161011e-05
-6.61181800987658e-07
1.40563677957951e-05
-3.5513096767788e-05
-3.49446889233092e-05
-3.84652814821564e-05
-4.39486707229708e-06
-2.75860451919806e-05
-1.71832182074633e-05
-3.13145471793944e-05
-5.04509607715809e-07
-4.88549527311144e-05
-3.24456490799046e-05
-1.13251793620153e-05
-1.84592837928571e-05
-1.34901061580639e-05
-2.21372190659265e-05
-1.90372231966004e-05
-2.30728618253737e-05
-2.33224781246188e-05
-1.66761699310532e-06
-2.20294031053235e-05
-2.16978058920483e-05
-1.55817955860462e-05
-1.98070307489567e-05
-1.38890242977821e-05
-1.3824497856142e-05
-2.11766643613553e-05
-7.68846353648522e-06
-2.06706033063471e-05
-1.379535536595e-05
-1.31165221162016e-05
-2.88575787317754e-05
4.68024375151385e-06
-4.05835939432692e-05
-9.19638719295433e-06
-1.80557254500859e-05
-4.38006835435782e-05
-2.43793141852601e-05
3.03892428009591e-06
-3.02447769434093e-05
-1.27476212166822e-05
-3.91804201951382e-05
-2.21397649708881e-05
-4.22796746586171e-05
-1.55155874168857e-05
1.010159493135e-06
-2.56900968924973e-05
-3.43789535706064e-05
-3.04079920259372e-05
-1.93359335632121e-05
-3.51824256853594e-05
-3.15670804598432e-05
-1.0430096279527e-05
-7.24486390952426e-06
2.00859862809811e-07
-9.77936382742219e-06
-1.84333434509528e-05
-2.14993214706928e-05
-1.10984404978375e-05
-2.76111632941e-05
-4.09118450827907e-06
3.67164318943928e-06
-1.91352223688064e-05
4.77661762009059e-06
-9.18670071669818e-06
-3.34266780822797e-05
-3.10450983778747e-05
-1.73523309447044e-05
-2.88162950912914e-05
-9.45182698168431e-06
-7.74633364176587e-06
-2.60283459553115e-06
-1.67222015959161e-05
-1.81011023685518e-05
-1.75232007579994e-05
-1.25212551993851e-05
-1.22991322776734e-05
-1.07766057797051e-05
-8.49826585129531e-06
-2.29750229811036e-05
-2.62251944705772e-05
-3.95713378337406e-05
-3.55162362467722e-05
-4.30960747166607e-05
-1.03935533569335e-05
-1.95955725261403e-05
-8.78206557551468e-06
-1.8844160958897e-05
-2.2425371018807e-05
-1.26896076162893e-05
-4.03399978431823e-05
-4.0431873477012e-05
-2.25961799128525e-05
-9.24706877733848e-06
-2.96211301694086e-05
-1.20716528795731e-05
-1.41204305428084e-05
-1.33655545834389e-05
-4.00337430926444e-05
-4.9528932278614e-06
-3.15262760225579e-05
-2.67410845362832e-05
-1.26745450749362e-05
-6.6716056127326e-07
6.25361170149262e-06
-1.00916596313247e-05
-2.82342936389642e-05
-2.99935864974255e-05
-2.12289621652615e-05
-4.36138070257846e-05
-2.17673494445674e-05
-1.02587898025759e-05
-2.46007830868991e-05
-1.17118939176888e-05
-2.68245621183797e-05
-1.92286187634095e-05
-3.24279045370779e-05
-3.34920118889578e-05
-8.21561348048822e-06
-1.58519881764129e-05
-1.82114734526434e-05
-3.04118950078657e-05
-7.64007011366787e-06
-2.6886305241171e-05
-1.56354069709609e-05
-1.81643727824896e-05
-2.92144220098853e-05
-3.29318797464952e-05
-9.08748355897912e-06
-1.14312228259206e-05
1.4738818483433e-06
-1.62730911576369e-05
-3.15609019529573e-05
-2.00462789854327e-05
-8.607843123875e-06
-1.47753904678972e-05
-2.33827103113399e-05
-1.37181949396367e-05
-2.86396659162193e-05
-3.87553349605273e-06
-2.11360950140433e-06
-1.12582013482932e-05
-1.80830921914699e-05
-2.71904746023355e-05
-1.0786757984965e-05
-1.9871769795486e-05
-2.62493128120418e-05
-3.48313811064821e-05
-3.8172492629525e-05
-1.19457028619035e-05
-1.67963597302691e-05
-1.42665829632842e-05
-2.34088892460475e-05
-9.51190705751229e-06
-2.3943738773117e-05
-2.46518588281914e-05
-1.58548062946801e-05
-8.62868324494033e-06
-1.15715463505379e-05
-8.45653483969679e-06
-6.98391665535507e-06
-2.97770609258355e-05
-3.1640898073646e-06
-2.30411895965778e-05
-2.92546157672703e-05
-2.42572506685319e-05
-2.27083639681688e-05
-1.26089764799235e-05
-1.25865086470704e-05
-2.14077687935294e-05
-4.26735850172278e-05
-5.99076628113233e-06
-2.06815153842904e-05
-1.61715887121152e-05
-2.05315104497228e-05
-3.71597549828775e-05
-1.50437435171845e-05
-3.37785110194229e-05
-1.75013430694056e-05
-2.25759087743767e-05
-5.04113548454249e-06
-3.28394172149238e-05
-1.67301870967156e-05
-3.48229113439766e-05
-1.96819480093912e-05
-1.36311131613033e-05
-2.81882467528333e-05
-1.67423582503842e-05
-8.60258046137695e-06
-2.63779785538415e-05
-2.15709574437484e-05
-2.84612900091214e-05
3.52454986752282e-06
-1.72447136763248e-05
-2.01537843581793e-05
-3.58768299042365e-06
-2.10450085759703e-05
-1.26889290732085e-05
-1.81533528491143e-05
-2.2213828264394e-05
-2.3699819710864e-05
-3.9844790087562e-05
-2.605929196282e-05
-2.80529463263635e-05
-3.09101016898141e-05
-3.50636156814349e-05
-1.26359354163947e-05
-5.86728091484774e-06
-3.76485416266335e-05
4.65475636991141e-08
-1.74252020077988e-05
-2.25645337332423e-05
-2.29843274274458e-05
-1.70904310598214e-05
-9.07555652752079e-06
-2.70898752075682e-05
-8.4975793109748e-06
-2.89937232487879e-05
-2.55227937132082e-05
-2.3871242603644e-05
3.24807081044576e-06
-1.30169323651324e-05
-2.66594684617225e-05
4.38902965764841e-07
-3.43206782737758e-05
-8.6054232158176e-06
-4.08172436357839e-05
-2.12579260340554e-05
-1.00435378151184e-05
-3.37257040009722e-05
-2.60569264395696e-05
-2.11530689279011e-05
-2.95932592238401e-05
-2.24914089851338e-05
-9.22664588422327e-06
-1.91193563706515e-05
-2.27754837347795e-05
-4.2414929667158e-05
-3.50914174092205e-05
-1.23252826120453e-05
-2.42237845507466e-05
-2.75901623835778e-05
-1.23116745929202e-05
-1.38053495818036e-05
-1.69603054098651e-05
-8.8490479365297e-06
-2.87186616079144e-05
-2.80636647653254e-05
-3.11503620672969e-05
-1.81741329665326e-05
-1.14169146044078e-05
-1.79760313787932e-05
-2.66240703220844e-05
-2.8741721017182e-05
-1.83352723940408e-05
-1.94239122915634e-05
-6.73836735155404e-06
-1.94425603748849e-05
-1.95643913235103e-05
-1.38870621360957e-05
-5.35385345358295e-06
-3.37435965058422e-05
-4.00982999145578e-05
-5.25355989843177e-05
4.86579492002945e-06
-1.72450143250898e-05
-2.45127835149586e-05
-2.08310619946621e-05
-2.18853166622804e-05
-1.5709803614354e-05
-3.22481023753821e-05
-2.72404926121375e-05
-2.63603546590489e-05
-2.01718995987786e-05
-2.05909155228805e-05
-2.83461903107556e-05
-2.74897134882039e-05
-4.70951081724972e-05
-8.39201253354104e-06
-9.72667001736077e-06
-3.74143263493191e-05
-1.61750012470748e-05
-1.90347450358932e-05
-4.78005880203134e-05
-1.17118328538296e-05
-9.7713798206024e-06
-1.84290006104491e-05
-1.65527632005553e-05
-3.372716571364e-05
-3.08516408487274e-05
-2.39119761442303e-05
-1.35808789215967e-05
-3.04642298972626e-05
-2.47423812981584e-05
-2.50772720078786e-05
-2.52886888322094e-05
-3.4115536059577e-05
-3.02864386507974e-05
-1.83324052762324e-05
-1.58105934497749e-05
-3.55033865629194e-05
-3.27653288678923e-05
-2.71010876926495e-05
-8.24632262268855e-06
-8.90111159223829e-06
-3.32545913539545e-05
-1.55660756013117e-05
-3.46687585865761e-05
-2.25016323609319e-05
-1.87178459069181e-05
-2.0001432352226e-05
-2.48613253679291e-05
-1.99562882369945e-05
-1.82493209867964e-05
-2.94085863061853e-05
-3.14255044435036e-06
-2.03033212104692e-05
-1.31768782000128e-05
-1.3875708159285e-05
-1.66043792742545e-05
1.05981868240078e-05
-2.80417128188205e-05
-3.34004569275638e-05
-1.44125685711515e-05
7.57941928427293e-06
-2.19806964871469e-05
-2.81573985169097e-05
-1.95652997234876e-05
-1.9319078726174e-05
-1.257296470909e-05
-2.53823041497094e-05
-9.21170582367745e-06
-2.35071497533673e-05
-1.34056693652843e-06
-1.7167176930598e-05
-4.01977724899159e-05
-2.6775567315531e-05
-1.96448325746917e-05
-3.21146326653239e-05
5.01282128223953e-06
-1.9190069559419e-05
-1.84618327732082e-05
-2.83526581519468e-06
-3.3251926610022e-05
-3.43828091921209e-05
-2.26506869234942e-05
-2.62223810896502e-05
-2.00989183611853e-05
-4.17101629897671e-05
-1.79646907831413e-05
-1.75527581500434e-05
-2.66968896923748e-05
-6.31742053272609e-06
-1.9486211360202e-05
-6.65452554273927e-06
-1.93975574608059e-05
-4.7464437683472e-05
-2.28679736013272e-05
-4.69116418557245e-05
-2.50195628744287e-05
-2.0568267563451e-05
-2.59659848720264e-05
-3.16528451432794e-05
-8.58986188691138e-06
-2.76554291896675e-05
-2.40211643557937e-05
-2.70664506951041e-05
-4.13664265743065e-05
-8.62824664725144e-06
4.04579727595334e-06
-2.57740917868543e-05
3.99644724655818e-07
-1.91243971526826e-05
-1.41177258317226e-05
-1.33549049366743e-05
-9.17536217832696e-06
-2.08019942750479e-05
-1.85142432889868e-05
-3.42833756088187e-05
-1.28859970048293e-05
-1.35982781285227e-05
-2.8671213940887e-05
-3.54798286026827e-05
-7.13999148648658e-06
-2.84069738930091e-05
-1.03367487066141e-05
-5.67233663783517e-06
-7.25927907943673e-06
-2.97030610740481e-05
-2.0224822328702e-05
-2.03204703760482e-05
-3.29170720643615e-05
-4.63670677750022e-05
-2.4939691782393e-05
-4.41163457400725e-05
-2.08968736723253e-05
-1.72703962260212e-05
-1.08018517680242e-05
-2.70899777365235e-05
-7.44610677701631e-06
-3.44076435221105e-05
-2.72885360998399e-05
-1.40858046140198e-06
-3.64895160906673e-05
-2.77925916584415e-05
-2.16429378889653e-05
-1.07798407720696e-05
-1.79870953835607e-05
1.11646564317277e-06
-2.32083270220342e-05
-2.7327392612417e-05
-2.01641093772601e-05
-2.48258431522227e-05
-1.64959948223393e-05
-3.82380049937836e-06
-2.65638002838126e-05
-2.5764691271044e-05
-9.93096192932117e-06
-4.44018041894692e-05
-1.08203539184252e-06
-1.97751289201221e-05
-3.30032290394856e-05
-4.67375155828583e-05
9.7346761435626e-06
-2.10302911309184e-05
-2.98108317051376e-05
-2.11618466947763e-05
-1.73898789204149e-05
-2.46519302823042e-05
-2.41830384405484e-05
-3.63317034780434e-05
-1.9872104279895e-05
-3.47178728516304e-05
-2.03402840527456e-06
-2.94499764217809e-05
-1.98975521395317e-05
8.80626586189389e-07
-3.78950566580847e-05
-4.02691783348931e-05
-4.07052015326247e-05
-2.95683931521485e-05
-2.95923577830361e-05
-1.46677109761529e-05
-2.80877160827547e-05
-9.35260064267707e-06
-3.32295051342633e-05
-8.91565635902667e-06
-3.89384231288045e-05
-3.17330657455564e-05
-3.3151502276792e-06
-3.2309933326019e-05
3.01993906480719e-06
-2.76228672613399e-05
7.41788584319218e-07
-1.22385642817734e-05
-7.92584272432562e-06
-4.55145924553948e-06
-1.46333498959113e-05
4.77769855965434e-07
-4.19572878506005e-05
-3.85042653564414e-05
-9.75512221248603e-06
-2.88345786776709e-05
-1.33406574852829e-05
-1.69660760313549e-05
-9.45792500548317e-06
-3.53795783777056e-05
-4.2166978318818e-05
-3.26923785184473e-05
-2.24708983526093e-05
-1.28515677860104e-05
-1.55029489015489e-05
-2.37472836027442e-05
-4.45934323096975e-06
-3.38939169592852e-05
3.66433885562983e-06
-9.94575407143803e-07
-2.0797401382983e-05
-3.59133956920988e-05
-9.69200091775842e-06
-4.28437156589107e-05
-3.7924092170801e-05
-3.08051345318325e-05
-1.98088888579357e-05
-2.2049121531779e-05
-1.60253716722287e-05
-1.89724942494219e-05
-7.53029553579682e-06
-3.51967955885162e-05
-3.01372357004343e-05
-2.38629814563266e-05
-1.5046426271912e-05
-2.17430584910027e-05
-2.97233034482477e-05
-3.23409013812312e-05
-1.43947378387102e-05
-2.11766115584401e-05
2.1152356792875e-07
-3.67495792207526e-05
-1.41127287186247e-05
-2.95511422442156e-05
-1.32520492719406e-05
-2.12607071547931e-06
-1.60591322330093e-05
-4.71941209244514e-05
-1.81544060931523e-05
1.07259534411447e-06
-3.25790590504331e-05
1.0858417304311e-06
-2.36905072508632e-05
-1.65708049122965e-05
-2.05525403765941e-05
-3.45669170235587e-05
-3.53468309940925e-05
-3.1193852496269e-05
-2.04719296236987e-05
-1.78322641263894e-05
-2.85563521746665e-05
-6.07325561329891e-07
-3.61400559196965e-06
-8.39994380712973e-06
-1.85778287767847e-05
-2.93851052585263e-05
-2.0120627141099e-05
-6.67192583060741e-06
-1.3687577336991e-05
-2.06229880939854e-05
-1.17276772148823e-05
-3.44359422659445e-05
-2.56134893238475e-05
-3.65121057893028e-06
3.7627715090559e-07
-3.40453026940149e-06
-1.40773565017851e-05
-1.61347802138186e-05
-1.57717834211929e-05
6.81085861263795e-06
-2.72734497388266e-05
-1.32994409926842e-05
-1.59862051552157e-05
-2.66494323797372e-06
-9.49938773481134e-06
-1.19939653596027e-05
-2.24409132769837e-05
-1.83497175142807e-05
-1.46277025699375e-05
-1.69310306143478e-05
-6.38456790750059e-06
-9.09773626408981e-06
-1.51567354896876e-05
-2.11938871154175e-05
-5.37480198847867e-06
-1.08663345391753e-05
-2.23643371841008e-05
-2.97698275690166e-05
-1.39390155536931e-05
-3.53526015368426e-05
-1.20048856969514e-05
-4.7389445971851e-06
-2.4555575026942e-05
-2.50049224665784e-05
-1.45857245442626e-05
-1.33600474113352e-05
-2.77343291826742e-05
-2.34486165757339e-05
8.15003511635548e-06
-3.20118026321617e-05
-2.2210618772654e-05
-1.56752266429016e-05
-1.91311234358833e-05
-1.81975751932776e-05
-1.96447162921127e-05
-2.23872916515118e-05
-1.94553964920909e-05
-3.38099208824873e-05
-3.36006753809576e-05
-1.07806986391438e-05
5.78595021160441e-06
-3.54296731657159e-05
-2.9334676485409e-05
-1.72295746640949e-05
-1.64345847072251e-05
-2.28057041007925e-05
-2.48169874915124e-05
-2.77371405169443e-05
-8.5110787079303e-06
-4.48995040897123e-05
-1.98530898785871e-05
-2.2047250281604e-05
-2.13160255919065e-05
-3.8065323590535e-05
3.8121793203039e-06
-3.4010657425888e-05
-1.7519330217787e-05
-1.85781110207434e-05
-3.64383072954689e-05
-2.13768773090717e-05
-2.16453824625025e-05
-2.67806358721541e-05
9.92887849169674e-06
-2.84121099843287e-05
7.57966903337551e-06
-4.0345715010801e-05
-2.99437321930314e-05
-2.31587710760056e-05
-1.96447092728922e-05
-2.39206746418598e-05
-4.80636241764542e-05
-3.32466466942304e-05
-2.60587055828442e-05
-1.05035248836842e-05
-2.72222680069191e-05
-3.32349494028213e-05
-1.2289357042687e-05
-1.3686369965794e-05
-8.08196604269915e-06
-9.43346210148469e-06
-1.16920144723404e-06
-2.24803543544657e-05
-2.03382347259978e-05
-2.78014541737265e-05
-9.94384329303805e-06
-1.12526300377711e-05
-2.75147745184449e-05
-1.72141714237115e-05
-8.66714357828125e-07
-1.11931973836292e-05
-1.15839481882773e-05
-1.50110704686332e-05
-1.69147130000431e-05
-2.12247036827657e-05
-3.44428884359656e-05
-3.00740372892532e-05
-2.67247831300103e-05
-1.75717323189122e-05
-3.05152072740661e-06
-3.81180390130223e-05
-1.07260453174833e-05
-1.92039466674092e-05
-3.51133003507964e-05
-2.57797651337732e-05
-4.7131347363269e-05
-1.49234923183602e-05
-2.75048420338056e-05
-1.0011004060504e-05
-5.07405983846786e-06
-9.75011026512685e-06
-3.10849463784765e-05
-1.19043453728204e-05
-2.60534821276872e-05
-1.15332414721099e-05
-1.72541932766687e-05
-2.69661563294113e-05
-3.39343337952385e-05
-3.29070291359934e-05
-2.92531445845522e-05
-4.18536833121085e-05
-3.89915957820881e-05
-1.43844980138255e-05
-5.31960107009379e-05
-2.95623705519209e-05
-7.05424680139414e-06
-2.06745991669162e-05
-1.04703042631925e-05
-2.0985116212406e-05
-3.00385670236373e-05
-3.09529064035219e-05
-1.94774189942611e-05
-1.71124418298948e-05
3.35564885104625e-06
-3.57608173240818e-05
-5.03364030968087e-05
7.05090592006226e-06
-1.72653724790771e-05
-1.26947603133835e-05
-1.06606264103096e-05
-1.87462644607694e-05
-2.7543345586208e-05
-2.31374278770162e-05
-6.16477477001604e-06
-1.98372547213467e-05
-2.26755721172551e-05
-3.7702472752942e-05
-1.91001589220477e-05
-1.2852282961245e-05
-3.71476778800455e-06
-1.71843547899451e-06
-1.95454228247469e-05
-1.99826295268418e-05
-1.63782720213648e-05
-6.98689791704493e-06
-4.58581904481294e-06
3.61254375497694e-06
-3.28515076565281e-05
-2.77976772596219e-05
-1.19703995171691e-05
-1.83971951444754e-05
-3.30414549944915e-05
-2.02935193622256e-05
-2.96959004816712e-05
-7.10979327413555e-06
-2.25961126890844e-05
-4.21836420036285e-05
-3.29444862346964e-05
-1.89137923692886e-05
-1.3388971679982e-05
-1.85059026088588e-05
-1.69339933819209e-05
-8.19573089096815e-06
-2.68992421977221e-05
-4.6059758575312e-06
-2.67549743378378e-05
-1.59720063719315e-05
-1.40210200389857e-05
-2.70966723162654e-05
-2.23452538349206e-05
-3.02041861802236e-05
-3.46356416648263e-05
-2.82311907049679e-05
-2.43849548226998e-05
-4.7785659739878e-05
-4.56612473500265e-06
-3.22978216946051e-05
-1.07397375082558e-05
-3.07317997440882e-05
-2.75619312466441e-05
-2.97370609052747e-05
-1.67982031366767e-06
-2.65649472304274e-05
-2.89097914162724e-05
-2.96284383831711e-05
-3.86423486751361e-05
-3.95732031639453e-05
-1.37541634793208e-05
-8.08166398646458e-06
-3.43431359728928e-05
-1.69066654548346e-05
-2.74674790614819e-05
-1.85457548502846e-05
-5.06293050502016e-06
-1.1579407946533e-05
-1.06861472224113e-05
-1.38013577842803e-05
-1.30155590131082e-05
-2.44514990449786e-05
-4.28927576857065e-05
-3.21048803285741e-05
-1.71752779529439e-05
-2.41249435754959e-05
-1.867116680974e-05
-1.47888570330832e-05
-3.03502354440279e-05
-2.3805003202047e-05
-1.62910421364971e-05
-4.55271815570351e-06
-2.03273300410161e-05
-3.1253981016463e-05
-2.33714737052167e-05
-1.35133486701938e-05
-1.70867051575126e-05
-4.65951233775434e-05
-4.16779139654456e-05
3.32125006168525e-06
-3.78576946018773e-06
-8.14602697406536e-06
-1.46587900236463e-05
-3.52678557299352e-05
-2.28465275092799e-05
2.31927192946301e-06
-2.65904319560395e-05
-1.20310826790571e-05
-3.0959994879995e-05
-3.45480830859901e-05
-3.06624698399412e-05
-3.15064853640466e-06
-2.45438175447375e-05
-1.65011474666435e-05
-2.13432353085568e-05
-2.96256166658643e-05
-7.88075172133e-06
-4.93393213540138e-05
4.83147590481734e-06
-1.37249281278846e-05
-1.99109099741821e-05
-1.09400155558499e-05
-2.01983960690836e-05
-2.1636966394643e-05
-1.46364602539194e-05
6.08360994854861e-06
3.24020854534112e-06
-2.82029026701612e-05
-2.80080370947124e-05
-2.68504274481553e-05
-2.54811098992573e-05
-8.8764035865258e-06
-3.07607172395817e-05
-1.25206307443143e-05
-1.10032331659184e-05
-2.69382909606308e-05
-1.52171068933477e-05
-1.1031308038579e-05
-1.29535114531576e-05
-4.46863300374472e-05
-1.20013382099836e-05
-1.87926624522351e-05
-2.01364610473039e-05
-5.72415413072991e-06
-3.59723300050232e-05
-2.39315914623013e-06
-2.06139493087836e-06
-1.33959929438121e-05
-2.59124285949391e-05
-5.2782590863827e-06
-3.16979067621372e-06
-3.47710483679732e-05
1.77643748498287e-06
-2.48740281921739e-05
-1.20676927348465e-05
-1.14198963208728e-06
-2.64028953208567e-05
-2.09991143156033e-05
-3.93252202650247e-05
-2.51924607351549e-05
-2.01919815898825e-05
-2.58543431754618e-05
-2.15717283605305e-05
-3.40377402498282e-05
-1.44029908942865e-05
-2.85059054247837e-05
-7.90810286128891e-06
-5.73407715233144e-06
-3.51909559515765e-05
-3.16563879141046e-05
-2.91494097523903e-05
-3.5415114409792e-05
-2.61646295039669e-05
-2.65784170377903e-05
-8.72037881776912e-06
-1.8182050993417e-05
-1.20592977346273e-05
-1.76246638393459e-05
-3.1058160240367e-05
-1.39570522316978e-05
3.3249982793145e-06
-2.01192809474949e-05
-2.15385831006597e-05
-4.83706912052042e-05
6.79993997534975e-06
-1.34754231662243e-05
-1.29301183144572e-05
-1.77027311849951e-05
-7.19766438357334e-07
-6.5837151190383e-06
-2.89401645290384e-05
-1.30766508071875e-06
-1.83932562666481e-05
-5.62028502194103e-06
-1.30068379408081e-05
-2.98013909078831e-05
-6.83104371048165e-06
-2.26811462696872e-05
-2.97426125846748e-05
-2.23325224818093e-05
-9.57674513679449e-06
-2.37915628951954e-05
-2.30263500190671e-05
-1.27403556079496e-05
-1.42719731084784e-05
-2.33126590660372e-05
-1.30043210755553e-05
-1.63913496073841e-05
-2.94604582606298e-05
-6.97564608431263e-06
-3.68941784017619e-05
-2.85555955346312e-06
1.00421795351214e-05
-6.89975179350827e-06
-2.7635298042128e-05
-2.06540673266924e-05
-2.08693366594678e-05
-1.51074513798929e-05
-1.24573543052606e-05
-3.76115220218847e-05
-2.48667297989284e-05
-4.57624649235637e-05
-1.06078559434926e-05
-1.6295050843253e-05
3.28660043134504e-06
-2.82206847240371e-05
-1.49429779672894e-05
-9.03161664905322e-06
-2.21082793778399e-05
-2.92320804084074e-05
-2.10045667309283e-05
4.0674763223713e-06
-1.43870486669075e-05
-3.19285900743715e-05
-3.87337888227035e-05
-3.32716747409194e-05
-7.61465612806778e-06
-1.22783669027878e-05
-2.8810772104606e-07
-3.58174823794616e-05
-5.47198772193262e-05
-1.58658052736037e-05
-2.75950282589062e-05
-1.84522911568262e-05
-1.63662888239446e-05
-2.17803252956072e-05
-7.77080417505277e-06
-2.14006525527737e-05
2.20410880274213e-07
-1.63607587767624e-05
-2.11304201192683e-05
-3.21439385732719e-05
-3.27757304890195e-05
-3.04217878672614e-05
-3.30385251188682e-05
-1.51093325372273e-05
-3.49816333983619e-05
-1.82324320663716e-05
-1.53867538992384e-05
-2.30987522918192e-05
-5.0661396042684e-06
-3.67734286330524e-05
-8.64859219728843e-06
-1.70758875947986e-05
-1.00105344106923e-05
-2.17681927140381e-05
-9.96362564003627e-06
-3.40803139081602e-05
-1.58797366760104e-05
-5.4500854843927e-06
-3.77105590588723e-06
-2.20779187882472e-05
-1.61769645794348e-05
-1.45333204148237e-06
-1.38554460688654e-05
1.38361705619729e-06
-6.57192865229387e-06
-2.41262540448733e-05
-2.0661334929957e-05
-9.48396527521301e-06
-1.7299847262189e-05
-1.21230013177356e-05
4.78225684070003e-06
1.50848781369231e-05
-1.03339013453612e-05
-2.12817086267464e-05
-1.48936886345725e-05
-1.13344196525674e-05
-2.99237076722837e-06
-2.1958668752841e-05
-2.31364330326766e-05
-8.40934254403876e-06
-1.42721403516135e-05
-8.93489447893772e-06
4.92864129212764e-06
-1.26337100000798e-05
-1.96855708415415e-05
-5.46244384439474e-06
-2.40280747806072e-05
-1.24407178369309e-05
-3.44890090094003e-05
-1.26396229995624e-05
-1.1079483595985e-05
-4.16973355986815e-05
-1.14121533196743e-05
-1.0880896158574e-05
-1.88088087192968e-05
-2.8374402185586e-05
-2.27942174473188e-05
-2.33555499451562e-05
-2.43030375339336e-05
-2.01638330395747e-05
-2.38940132593105e-05
-3.19812162229356e-05
-2.48082646024295e-05
-6.93431598622065e-06
-1.33037953571377e-05
-2.6673609442356e-06
-4.52764801573306e-05
-3.10676068370718e-05
-2.25055611379479e-05
-1.90079411567908e-05
-2.09440811415673e-05
-4.81151148814914e-06
-2.49077498246867e-05
-1.79342685604905e-05
-1.86226674479741e-05
-1.32531113698072e-05
-3.56135741983385e-05
-1.59247355224402e-05
-1.69565554749217e-05
-3.56302801821694e-05
-1.10253857448962e-05
-1.4378022094605e-05
-2.8333411677963e-05
-1.83407354092444e-05
-3.0088690573522e-05
-2.99835575978281e-05
-2.42337263686852e-05
-2.19512565646982e-05
-1.15345605966314e-05
-2.72923839422297e-05
-1.03736842794816e-05
-1.93892226150877e-05
-3.05582083084179e-05
-2.50721799622445e-05
-1.27095934495056e-05
-2.33394297426829e-05
-1.61708135148831e-05
-1.09453438389349e-05
-2.69726282836358e-05
-1.9824576435013e-05
-2.31030507612328e-05
-6.85841705331503e-06
-2.6636180786999e-05
-3.22935631717654e-05
-1.40842925907762e-05
-4.68123717996337e-06
-3.2515235524805e-05
-1.38999289578013e-05
-3.13918235204489e-05
-3.9487050101112e-06
-5.99588034796873e-06
-4.05916255332529e-05
-8.61443572909769e-06
-3.49080383686828e-05
-8.79993930776971e-06
-2.6050356772309e-05
-6.42356943396115e-06
-1.17568968495074e-05
-3.57574450469438e-05
-3.56903124843745e-06
-1.79722830605534e-05
-2.36602160575821e-05
4.84004882418147e-06
-1.31052888341407e-05
-1.70129271136326e-05
-3.26578031816055e-05
-3.73085973527039e-05
-5.86652765781726e-06
-7.82059014668402e-06
-2.30657364357064e-05
-2.16838183504808e-05
-4.00119824709487e-05
-4.6750249862442e-05
-3.19194126222209e-05
-1.55611703848453e-05
-2.52773289534929e-05
-1.04140872036996e-05
-2.71579799059031e-05
-2.69879133068289e-05
-3.22060288727878e-05
-5.0438555397112e-06
-1.61716763468313e-05
-6.40596835340774e-06
-1.33958642669248e-05
-2.84812178383309e-05
-3.19179661730947e-05
-1.14663317432652e-05
-3.53836324397928e-05
-1.93878846836042e-05
-1.77816311326385e-05
-1.47528423224099e-05
-9.17664027951701e-06
-2.25068170869445e-05
-2.40106083056526e-05
-3.01135201133222e-05
-1.68712681473392e-05
-3.44854435493141e-05
-8.71350716644972e-06
2.95916089968257e-07
-1.76555060258e-05
-2.46268209735735e-05
-1.74565651525817e-05
-2.97455940364964e-05
-1.87502420122386e-05
-2.80587890130514e-05
-3.44482563226621e-05
-6.47453243388204e-06
-2.11769483982458e-05
-2.90710427230332e-05
-1.73627537367019e-05
-2.70241734691758e-05
-1.64321676915657e-05
-2.38688047645273e-05
-2.27476137205978e-05
-5.05680523349635e-06
-2.07088125710364e-05
-3.30059780916424e-05
-1.68412527667751e-06
-9.83822247646169e-06
-2.77171380851934e-05
-2.53054215099212e-05
-2.20942797436218e-05
-1.68374747939308e-05
-2.56722521423132e-05
-1.78797799583827e-05
-2.65749405821987e-05
-2.77046489482479e-05
-8.81583530739007e-06
-2.32520773212758e-05
-1.04031208423986e-06
-1.23858100129241e-05
-1.87918745868211e-05
-2.82294961510686e-05
-2.08017478354544e-05
-3.38940889659863e-06
-1.78407693944758e-05
-1.19719097600944e-05
-3.10218648215622e-05
-3.52410783726569e-05
-1.86908436124121e-05
-2.31306305355842e-05
-8.76931123359439e-06
-1.49559531433397e-05
-3.02547662022971e-05
-1.8818320597321e-05
-1.58956991080681e-05
-1.39223705365332e-05
-1.20067834546605e-05
7.25206525408917e-06
-2.37490603803329e-05
-3.21572793553254e-05
-4.30747260643498e-05
-7.87710186667489e-06
-3.60101230293939e-05
-1.57085200820036e-05
-1.6167643795234e-05
-1.35180762598498e-05
-2.51283291563064e-05
-2.64640399352833e-05
2.95127072628224e-06
-2.41050456902878e-05
-1.52841841661852e-05
-3.76425553635442e-06
-1.7141271017286e-05
-2.51246292061045e-05
-3.76699753135641e-05
-1.71047506267211e-05
-8.32374826572658e-06
-1.34899349137123e-05
-2.23670591886829e-05
-1.97654213840378e-05
-4.52658029801105e-05
-1.34153814964112e-05
-2.74961697066192e-05
-3.49071456689974e-05
-2.01597286293979e-05
-1.83087781595132e-05
-2.27533432677553e-05
-2.2632916273172e-06
-2.26125356000131e-05
-2.74823379429575e-05
-2.71691498696114e-05
-7.88381605426542e-07
-1.51032180372515e-05
-3.88593838388748e-05
-2.03271345826857e-05
-8.14331653120619e-06
-9.40418029416322e-06
-2.53754203884189e-05
-2.95707954294077e-05
-2.52768825510865e-05
2.2862385965387e-06
-4.29702627069969e-05
-1.73991203605137e-05
-1.8167320659748e-05
-2.6934710646903e-05
-1.59108415397948e-05
-3.52798393476016e-05
6.31672118866776e-07
-2.05821968784977e-05
-1.72165320623575e-05
-2.16104702982729e-06
-1.06851964299848e-05
-2.63988979466225e-05
-1.15111552681475e-05
-2.48728023989507e-05
-2.59837935832133e-05
-7.98962785309663e-06
-3.53883073810152e-05
-1.24921790796409e-05
-2.04895525233e-05
-4.28711598919981e-05
-2.66211068306541e-05
-5.47297076591408e-06
-1.62550342006237e-05
1.11249519039819e-06
-4.04241148707963e-05
-2.92949269470995e-05
-2.98278283642627e-05
-3.70423594137224e-05
-2.75032947726358e-05
-4.07602688387579e-05
-1.08682879160062e-05
-2.80405389410416e-05
-3.83881582469827e-05
-2.37769734332819e-05
-1.39312836872213e-05
-5.64077567737523e-05
-1.88973970591618e-05
-2.49161274660269e-05
-4.24620105216751e-05
-8.43712146148286e-06
-2.63133771587203e-05
-2.26716657432989e-05
-3.30431246952009e-06
-1.15672485650817e-05
-9.69110567499685e-06
-3.87947808894257e-05
-1.89906598126528e-05
-7.00286239756182e-06
-7.63772696785574e-06
-2.06365417646438e-05
-2.92977833908364e-05
-6.07533800085747e-06
-3.83008362703609e-05
-1.94898234360842e-05
-3.42244515696968e-05
-2.59746735923724e-05
-2.55094010923814e-05
-4.67074359675005e-06
-3.22643092776865e-05
-1.52788749720243e-05
-2.70706076586338e-05
-2.06323413823126e-05
-1.00155307383264e-05
-1.73226219849401e-05
-2.96437014247012e-05
-8.09160076959433e-06
-2.97745883573554e-05
-1.42607495521108e-05
-1.6184562382399e-06
-2.15024475726737e-05
-2.60826885942156e-05
-3.61351987903952e-05
-2.4339047048523e-05
-2.78086412840155e-05
-3.21311211589309e-05
-3.13415614208607e-05
-1.10820601145629e-05
-5.69919100784806e-05
-1.77695660701637e-05
-2.83423889973844e-05
-2.94786846413779e-05
-1.64646737539963e-05
-3.00526653464862e-05
-2.4186424507824e-05
-1.91203381944322e-06
-2.09660876247693e-05
-3.84066587882006e-06
-3.73826500759756e-05
-1.00737901335277e-05
-7.87902843370678e-06
-1.69733151899559e-05
-3.09062568084085e-05
-2.27265541659325e-05
-2.36251994047762e-05
-2.14198199219751e-05
-1.53588484570267e-05
-2.00495110007701e-05
-3.48087801379234e-05
-4.89872290933775e-06
5.16351266605843e-07
-3.17402755646218e-05
-2.79078563050021e-05
-2.08055751848287e-05
-5.63798470488018e-06
-2.73301396121074e-05
-2.16439254544684e-05
-2.83868655589511e-05
-1.62428194546132e-05
-3.28445290622042e-05
-1.77868941932713e-05
-2.07010230107754e-05
-4.32226345660134e-05
-2.5852990723057e-05
-3.8494451735263e-05
-1.92187787899658e-05
-2.27410234993881e-05
-1.91171619414582e-05
-1.47703490696821e-05
-2.04332271124263e-05
-3.02050962475407e-05
-1.33154443972178e-05
-4.94820641265845e-06
-1.37645192816582e-05
-1.67435826656886e-05
-2.39887538773008e-05
-4.33363803545469e-05
-1.05250053692576e-05
-1.41778385284353e-05
-1.26509232355884e-05
-7.40878413856808e-06
-3.19176884484275e-06
-8.14959496999466e-06
-5.09898633721176e-06
-1.85667042720789e-05
-2.25631119321869e-05
-1.57751838743867e-05
-6.7780383928676e-06
-3.18080356204081e-05
-1.27175417046899e-05
-1.64247628221269e-05
-1.68524620751661e-05
-2.26622451823367e-05
3.25947594034255e-06
-2.52216990863332e-05
-3.19529813029511e-05
-2.8475552415054e-06
-1.4437310867308e-05
-2.62350616337873e-05
-4.15942559900921e-06
-1.29420132468056e-05
-6.09770037840103e-06
-6.4794345841793e-06
-3.60103448217118e-05
-2.13331463761516e-05
-3.25855775309431e-05
-2.56770969779144e-05
-1.77666164830171e-05
-1.34427327661853e-05
-1.77372496999341e-05
-3.61118669081554e-05
-1.6511529524848e-05
-1.23782063139111e-05
-5.0024489214156e-05
-1.91422008818995e-05
2.56614960553507e-06
-3.09147914154359e-05
-1.42032750634999e-05
-2.71865818409866e-05
-2.4388443901015e-05
-2.65068673956318e-05
-2.07724636354786e-05
-1.6753519483217e-05
-3.30458952308612e-05
-1.87180922411967e-05
-4.17453192540822e-05
-2.55465526044053e-05
-3.43176004406947e-05
-1.21046424283493e-05
-6.79397844977296e-06
-2.11690250782731e-05
-1.0444032609174e-05
-1.56478906576036e-05
-1.03228336462931e-05
-3.75977058970689e-05
-2.36529600085487e-05
-3.70306503697477e-05
-1.39659656665998e-06
1.93439535643289e-05
-2.9630099364682e-05
-7.94203352203822e-06
-2.71715639907038e-05
-2.39427898400601e-05
-2.3106745919935e-05
-5.20447934811824e-05
-2.45998079789647e-05
-1.27108898945888e-05
-1.03782916116759e-05
-2.4252203369677e-05
-1.68225461586661e-05
-2.14585295682274e-05
-2.19687950793984e-05
-6.21586123685403e-06
-1.78539197008588e-05
-1.90405476479148e-05
-1.86978751953955e-05
-1.78904220540163e-05
-2.05728642546703e-05
-4.55035947684918e-05
-2.55945705014221e-05
-2.54238526160161e-05
-3.69937219606356e-06
-9.12689304805701e-06
-1.7381916194848e-05
-1.0761139480641e-05
-1.86383382985242e-05
-2.39421348506024e-05
-5.81038903038675e-06
-6.61947036779866e-06
-4.38305235477378e-05
-1.13747577736088e-05
-2.86087493538887e-05
-2.41782098257387e-05
-3.06350322823496e-05
-1.22362750956031e-05
-9.42834345807458e-06
-9.63508149730656e-06
-2.25846812914983e-05
-8.17696777116812e-06
-3.14577368731232e-05
-1.63057010460391e-05
-1.18111483033521e-05
-2.26324880080706e-05
-2.46160935073581e-05
-1.80213085253725e-05
-2.28314896176217e-05
-2.71074887895269e-05
-9.31241722673057e-06
-1.97909715783299e-05
-2.57006616707794e-05
-2.26451628939746e-05
-1.95733530265208e-05
-3.33189273233994e-05
-2.06973008251668e-05
-1.98612197616373e-05
-2.65045686878652e-05
-2.44358895446961e-05
-2.12587263093559e-05
-4.21561808579603e-05
-2.00276481601613e-05
-2.13734050770176e-05
-3.34117150230431e-05
-2.85506590775446e-05
-4.46424744470729e-05
-1.04296168006437e-05
-1.60631068356151e-05
-1.45688257524071e-05
-1.19572836124247e-05
-7.37764750155278e-06
-1.53403932120705e-05
1.02600726936478e-05
1.39130734865883e-06
-2.23296920004393e-05
-1.68074790123213e-05
-4.20901736357714e-06
-2.90316557165383e-05
-2.10055566594321e-05
-1.27587424605939e-06
-1.1513758765688e-05
-3.8977647962684e-05
-2.76964051249776e-05
-1.88948261926258e-05
-1.93748364367693e-05
-1.14443794781558e-05
-1.06707536333528e-05
-1.73654312841237e-06
-1.62264406664852e-05
2.89104209280364e-06
-1.90438125162709e-05
-2.43863882189281e-05
-1.76736607552938e-05
-1.69023117534026e-05
-2.28292806622694e-05
-1.15128243622139e-05
-8.39542085777755e-06
-2.82920710724152e-05
-4.79641203566627e-05
-2.32515792614633e-05
-3.45095347922633e-05
-3.01088105165479e-05
-3.52368143938123e-05
-1.30501612091863e-05
-3.97081408613294e-05
-2.00178114598407e-05
-3.21340042193022e-05
-2.3712179788595e-05
-1.1947722223665e-05
-2.38084589462746e-05
-3.37653322965942e-05
-1.86508831875284e-05
-1.83737363773438e-06
8.2497482303897e-06
-1.37814036477262e-05
-1.57779786266122e-05
-3.40131231194005e-05
-2.02803513016498e-05
-1.79516808875476e-05
-1.27455879718852e-05
-3.14369648956661e-05
-1.38758046686923e-05
-2.66232686062392e-05
-1.8893798887603e-05
-3.28820820198149e-05
-3.0585120943119e-05
-9.77079640191704e-06
-3.60775794672227e-07
-2.73356173211727e-05
-2.46231722595906e-05
-2.19412447891848e-05
-1.21560913040387e-05
-8.22490127382409e-06
-3.49724250441872e-05
-3.0101119401578e-05
-3.76160572525308e-05
-2.737861507096e-05
-3.52706842088341e-05
-2.47086090469014e-05
-8.64283540790584e-06
-1.63491933839783e-05
-2.46477238233934e-05
-2.30195038437405e-05
-1.08629302922912e-05
-6.3951416733834e-06
-2.22058864955939e-05
-1.80912102842701e-05
-2.69257389305529e-05
1.26388774748545e-05
-1.16601941638254e-05
-1.76873858970315e-05
-1.61591986769819e-06
-1.96436456054453e-06
-2.27357496637983e-05
-1.05186695142383e-05
-3.44125637023059e-05
-1.76112835168443e-06
-2.75542144451161e-05
-1.4103004317853e-05
-3.03242881301442e-05
-2.00854426272459e-05
-2.54919106508132e-05
-1.96497673609795e-05
-3.31541601177575e-05
-1.33220094877939e-05
-1.26458571430359e-05
-1.20933810693865e-05
-1.69794548461423e-05
-3.92268607741264e-05
-1.09842820833683e-05
-1.54887626093437e-05
-1.29316753707222e-05
-1.45838877573189e-05
-2.8154417605131e-05
-4.57784766704392e-06
-3.5278617140103e-05
-2.88185565302043e-05
-3.31456762827057e-05
-2.73857443934461e-05
-1.77947001902974e-05
-3.24718985138529e-05
-3.94323429192821e-05
-1.46638653193195e-05
-3.08893795895136e-05
-1.14976876771372e-05
-1.18252174020649e-05
-2.42219786782135e-05
-3.18131556601455e-05
-2.40393301964382e-05
-1.01263590681643e-05
-1.92266005710904e-05
-7.98033503261579e-06
2.10483170626366e-06
-1.14730910305332e-05
-2.34410923374373e-05
-2.55395906621241e-05
-1.51781700051391e-05
-1.21671385841766e-05
-1.90389521536459e-05
-3.02903835819715e-05
-2.40327571328786e-05
-3.56667901100071e-05
-2.79733257613987e-05
-1.79507769090937e-05
-3.20069820825115e-05
-3.62983625971269e-05
-1.3527800136597e-06
-1.85627559810933e-05
-1.97066713681461e-05
-2.42988873575525e-05
-3.53149622615035e-05
-1.67408980829891e-05
-1.79103089724697e-05
-1.05578195505313e-05
-1.61423715113352e-05
-3.44674585435085e-05
-1.36549910496525e-05
-1.56300302856413e-05
-1.84025534993272e-05
-1.84226922575517e-05
-2.30882381880944e-05
-6.896857023177e-06
-2.9404616276363e-05
-7.02695828516406e-06
-2.26567955120148e-05
-2.76293151723766e-05
-2.66824150310048e-05
-9.90170256858569e-06
-2.47754771135263e-05
-1.62601419301155e-05
-8.77013568015816e-06
-2.65707709156854e-05
-3.40667602679913e-05
-1.61012452203249e-05
-1.59095474947125e-06
-7.87555596037542e-06
-1.53423037020364e-05
-2.34732457347355e-05
-2.63938479337529e-05
8.03173828020958e-06
-4.61607445183047e-05
-3.93209610154991e-05
1.06663576804249e-05
-2.38957789086365e-05
-3.25189195788587e-05
-5.07503149073289e-06
-1.33268324549455e-05
-1.29013373411044e-05
-2.38638148079388e-05
-2.22384922055499e-05
-9.91881085046725e-06
-1.94960399028054e-05
-1.2929489999141e-05
-1.32563753179726e-05
-2.01305084802606e-05
-4.50306060880444e-05
-2.8462453695945e-05
-3.36768248875043e-05
-2.71230326012721e-05
-1.25021930009114e-05
-1.79739425269994e-05
-1.86612410231258e-05
-1.64646106852426e-05
-8.6844106233373e-06
-3.50408688181632e-05
-3.04194363620642e-05
-2.49707707416448e-05
-2.68932428148697e-05
-3.57312336437474e-05
-1.51145388287597e-05
-4.06960149640002e-05
-1.72194378467445e-05
-1.99807777651875e-05
-1.22936358427264e-05
-4.36222218758437e-06
-1.69673729708768e-05
-3.04025580003305e-05
-3.51408161822825e-05
-2.73952616476327e-05
-6.84761994368682e-06
-3.5285007408229e-05
-1.78559689801913e-05
-9.28447965594189e-06
-1.86728556857115e-05
-2.68618127844028e-05
-2.6549299017411e-05
-3.44731855789366e-05
-2.52904886530944e-05
-1.16375419778249e-05
-1.33973114467939e-05
-1.08182047751486e-05
-4.05499955940425e-05
-3.27385646289066e-05
-5.28371868011098e-06
-2.83309217630258e-05
-9.68282271346261e-06
-3.14988480033211e-05
-3.30199593355067e-05
-2.54539305149349e-05
-3.74471518543752e-05
-2.33054656877596e-05
-2.41263404319387e-05
4.22373486222394e-06
-8.12058315792378e-06
-4.39130456092266e-06
-1.76502048211358e-05
-2.12568556648142e-05
-2.25904231946268e-06
-1.40425790853182e-05
-5.44543605788568e-06
-2.91890365456959e-05
-2.34119112303467e-05
-1.3279138574489e-05
-2.67792550498883e-05
-1.25072137885398e-05
-3.80821761736772e-05
-1.15824894819061e-05
-9.57549660085329e-06
-2.4122763702227e-05
-1.36702940917129e-05
-1.05183785403208e-05
-2.6983455768368e-05
-1.94543946785628e-05
-1.41712431208016e-05
-1.74246613343562e-05
-7.51546916809036e-06
-1.57666995989783e-05
-3.88466709496696e-05
-3.05464930304739e-05
-2.655314294648e-05
-3.88725588281655e-05
-2.130351880518e-05
2.26649162610248e-06
-6.65854433036483e-06
-2.65112660243592e-05
-2.59233701518492e-05
-9.82014210145732e-06
-3.56745747333273e-05
-9.92021971043406e-06
-4.79476174687969e-06
-2.99409800894684e-05
-2.6167712274333e-05
-1.53658192076409e-05
-3.40662669928926e-05
-2.56717036921839e-05
-2.2593999245907e-05
-1.5896681556543e-05
-2.13825200368917e-05
-3.67261041255417e-05
-3.16142021969373e-06
-2.67156903663619e-05
-2.49618324187697e-05
-1.87389755216491e-05
-3.45351983647223e-06
-8.56957295307795e-06
-2.29899154885507e-05
-3.07819356842666e-05
-1.48876260158437e-05
-1.30279318942469e-05
-1.20496414266271e-05
-5.13428029160985e-05
-2.4201385401192e-05
-2.17261251342916e-05
-1.01626242797207e-05
-2.85169570759474e-05
9.57293651742383e-06
-6.34456464400329e-06
-3.22573640335195e-05
-2.47383990834747e-05
-1.70108683893884e-05
-2.5993758937407e-05
-1.61843055506572e-05
-2.45020790818958e-05
-3.38276672135321e-05
-2.78598850846491e-05
-1.74740808352201e-05
1.04342217334416e-05
-4.87843446819209e-05
-6.42281671808908e-06
-9.40540758485187e-06
-3.53090705899094e-05
-1.71659514393585e-05
-1.75985549253745e-05
-1.23724271975486e-05
-1.22859930350962e-05
-2.08505357927673e-05
-2.99138661513517e-05
1.18839192956037e-05
-1.7701220823736e-05
-4.19834495817178e-06
-3.40304153972977e-05
-4.13697784757203e-05
-2.55506136550299e-05
-1.25764413963838e-05
-2.35016806304989e-05
-2.7853557544573e-05
-1.9018024360181e-05
-3.43190105897662e-05
-3.65014409518166e-05
-3.39703479111847e-05
-9.77291769752924e-06
-5.04115893622401e-06
-2.15959805417055e-05
-1.24412672675821e-05
-1.17404325947643e-05
-1.80996417206656e-05
-1.90947215719852e-05
-1.39359846358767e-05
-9.05913316953419e-06
-2.93839546400366e-05
-1.80764567524811e-06
-1.05485777290488e-05
-2.13357993839223e-06
-2.63437963944367e-05
-2.40343154118712e-05
-1.08549279036041e-05
-1.20378425713526e-05
-2.52560387998346e-05
-2.03394086661148e-05
-1.49867349564736e-05
-2.8725440246282e-05
-1.27678798333066e-05
-3.83202979471171e-05
-2.3218854131335e-05
-2.03800865911139e-05
-2.26379521819695e-05
-1.76008587827322e-05
-1.44818272324666e-05
-9.55300914992912e-06
-3.03703069970194e-05
1.57383772442608e-06
-2.25765646495215e-05
-6.33190198252044e-06
-2.47933366167133e-05
-1.43734101250428e-05
-2.41034833096065e-05
-9.16923161701723e-06
-1.48497794695754e-05
-3.04478659602e-05
-2.18469473485592e-05
-2.23304551525468e-05
-2.31050196642768e-05
-1.57356362656978e-05
-2.71300363744006e-05
-2.94362937248837e-05
-2.2756660249063e-05
-3.98640591522589e-05
3.07593940231339e-06
-5.16738624468211e-06
-1.09368978184784e-05
-2.56478669312936e-05
-1.11293230181702e-05
-2.22245420887331e-06
-2.97378883542292e-05
-2.43110953638363e-05
-2.81703636527206e-05
-2.36749510327604e-05
-2.87366212132538e-05
-2.35263277199364e-05
-2.21469450786781e-05
-9.39306947807942e-06
-1.54458755568803e-05
-3.02391347975939e-06
-2.36997985521989e-05
-2.2723407024203e-05
3.39337944349166e-06
-2.26789456214469e-05
-1.90183314945381e-05
-3.06547055141277e-05
-2.46258255646567e-05
1.01382373272201e-05
-1.17230053827502e-05
-2.27516891838979e-05
-6.54219129855001e-06
-2.28033446787862e-05
-3.77132550125684e-05
-2.41089886732332e-05
-3.23183107504438e-05
-9.7255830127284e-06
-1.67885487643859e-05
-2.59719374914801e-05
-1.46464968133165e-05
3.32721386365597e-07
-2.31036842919365e-05
-1.91118323348137e-05
-4.27523679553038e-06
-2.81720214457311e-05
-2.82254624990305e-05
-9.90572432115032e-06
-1.0051674158152e-05
-1.86191712353739e-05
-1.95783938058192e-05
-1.36451572267072e-05
-5.08063641956172e-05
-3.32160881974468e-05
-3.21078357383694e-05
-3.11684426775946e-05
-1.92982337143021e-05
-9.06466201123121e-06
-3.04576686260778e-05
-4.50440812030195e-05
-4.68504764567983e-05
-1.00923191210947e-05
-2.22005723218581e-05
-7.26850204947685e-06
-1.61726515000068e-05
-2.33377915646174e-06
-2.56085984812673e-05
-2.65007483237389e-05
-2.35926256636636e-05
-8.20500819312989e-06
-3.57221023349086e-05
-3.07458120691971e-05
-1.45935289526297e-05
-3.58240711172342e-05
-2.75943895681711e-05
-3.23180761922728e-05
-2.33296704932352e-05
-2.99632406743892e-05
-1.31022095851844e-05
-1.78367877368914e-05
-2.72443832504044e-05
-1.766511584388e-05
-9.8757797508783e-06
-3.16728634820538e-05
-2.80331378937247e-05
-4.36426492646792e-06
-1.16654536991303e-05
-2.5588444843087e-05
1.55268871031682e-07
-4.48595625890712e-06
-3.50637370353963e-05
-1.46442465770818e-05
-1.70494559852309e-05
-1.52384458625758e-05
-1.63808527438649e-05
-3.32393140259525e-05
-2.16471803230672e-06
-2.40442993109983e-05
-2.54305129296922e-05
-2.68456333920894e-05
-3.52049436896224e-05
-6.07983349351433e-06
-2.1948525641366e-05
-3.83987945664995e-05
3.4526410776292e-06
-8.08267090481023e-06
-1.77397568357796e-05
-3.07961000796209e-05
-1.57301981313457e-05
-2.4044821593335e-05
-3.23867071853568e-05
-1.52410718080209e-05
-2.05700247376658e-05
-2.37869741208135e-05
-1.83152720979326e-05
-3.16108377654695e-05
-1.28460696717512e-05
-1.42043920964434e-05
-2.46856378916481e-05
-1.53728361499951e-05
-2.00594210379205e-06
-7.11738928784813e-06
-1.59178895696603e-05
-3.25926797535991e-06
-1.11653316609797e-05
-4.77905388038228e-06
-2.37642780400113e-05
-2.09619877436967e-05
-1.95335453387868e-05
-2.33953097750014e-05
-1.66749690327264e-05
-1.49015861511284e-05
3.39087422566004e-07
-2.93320266404058e-05
-2.07570803573328e-05
-3.73707687681843e-05
-1.23922542542186e-05
-4.25555509923133e-05
-1.64804342828339e-05
-1.23603105713115e-05
-3.40364031718347e-05
-8.67038872155825e-06
6.82454927214768e-06
-1.4687894786847e-05
-2.05103611000317e-05
-1.02872376659701e-05
-1.57076769081359e-05
-1.09102364336538e-05
-3.80816100890523e-05
-4.01311685729342e-05
-5.46814725565499e-06
-1.32313975496941e-05
-2.36031797834882e-05
-1.57600510588463e-05
-3.44217445680748e-05
-2.17136562615406e-05
-1.17230669692852e-05
-2.27844670994984e-05
-1.6649533091229e-05
1.70212472693509e-05
-1.64683480662157e-05
9.58390774226262e-06
1.0488881542086e-05
-4.25737988476333e-05
-3.81139831111541e-05
-1.44913517962831e-05
-2.41071202254276e-05
-3.23996773375669e-05
-1.72178648955741e-05
5.2982023227456e-06
-3.11451205305271e-05
-2.88078751109085e-05
-4.69811687717045e-06
-2.47271068980212e-05
-2.41159274409014e-05
-4.63060890165914e-06
-2.24269547173567e-05
-1.53759029125601e-05
-2.59106529576463e-05
3.32866743831945e-06
-3.66493664515485e-06
-8.23382825400289e-06
-6.044821930665e-06
-3.48054341432361e-05
-3.83173282921158e-05
-3.14499968870692e-05
-2.38487160241138e-05
-2.00714088376893e-05
-2.94805832617343e-06
-1.90595022712607e-05
-1.30257523771841e-05
-9.24538292213734e-06
-1.77078696882954e-05
-3.76502268300886e-06
-4.36750972348195e-05
-2.54009254426944e-05
-3.35101072651267e-05
-3.4134790861195e-05
-2.65889591597239e-05
-2.50421613606524e-05
-2.77078918077481e-05
-4.34618508648241e-05
-2.84020749141819e-05
-2.44054852300192e-05
-2.07987171670108e-05
-1.99191775910988e-05
-2.33860960646667e-05
-1.56770681480236e-05
-2.32775966713361e-06
-3.08121091237048e-05
-1.16939777160801e-05
-1.20951123710508e-05
-2.21406326170138e-05
-3.41212958050312e-05
-5.103191940192e-05
-2.07255627148616e-05
-1.27299664565048e-05
-1.18450326583979e-05
-2.79063546697042e-05
-1.90667857753603e-05
-1.84804130175387e-05
-4.13517643769103e-05
-1.57537176505131e-05
-1.86600813402316e-05
-1.46165422287251e-05
-1.79594308606575e-05
-2.11860590592242e-05
-1.61969643293108e-05
-1.61033753054504e-05
-2.83960978993745e-05
-2.00650628734627e-05
-5.51824677172428e-06
-1.98898509434931e-05
-3.68022499146383e-05
-2.65790447535512e-07
-2.3585756564918e-05
-1.52033093478752e-05
-3.87615446223685e-05
-1.0496137486651e-05
-1.72632899741823e-05
-1.10338932490878e-05
-4.35515874491709e-05
-2.67915173460211e-05
-2.17806884806161e-06
-2.28472838156321e-05
-3.21122230923925e-05
-4.49699266935698e-05
-3.31527170653303e-05
-1.57535876140811e-05
-1.6889022010855e-05
-6.66958284637841e-06
-1.75365273874346e-05
-3.25244403727868e-05
-2.33704836445604e-05
-1.36550407817814e-05
-1.00519049319694e-05
-1.60880275085175e-05
-3.49234191551655e-05
-2.81975773229817e-05
-1.56964979464773e-05
-1.68073172562979e-05
-1.19252157874047e-05
-7.65299960661194e-06
-3.42640479466086e-05
-2.23416298491448e-05
-1.7721912179819e-05
-3.06402353512454e-05
-1.31803034800243e-07
-7.65930107674895e-06
-3.64520798375752e-05
-2.3934649370267e-05
3.85172463796151e-07
-2.3391582672959e-05
-4.90935147253303e-06
-3.84293258504687e-06
-1.81997883304551e-07
-1.42544662838479e-05
-2.4865023382243e-05
-2.15499492854838e-05
-2.31253465171617e-05
-2.26114090019846e-05
-3.08789703248145e-05
-2.40448275941093e-05
-2.28760652595507e-05
-2.2439467805118e-05
-7.51008933116759e-07
-6.82686008575703e-06
1.26142952189459e-05
-9.95412675236004e-06
-2.61352185822015e-05
-8.25171262771711e-06
-4.54058432507615e-05
-2.62558974228928e-05
-3.09573040268655e-05
-2.40116879546085e-05
1.55415969581962e-05
-3.47215987641547e-05
-1.97617735976766e-05
-9.40004402880801e-06
-2.69601267867249e-05
-3.04683633397175e-05
-1.10079151515518e-05
-2.35474398734853e-05
-2.10449144248501e-05
-1.91096780484274e-05
-2.40318084653294e-05
-8.60767032370689e-06
5.27977783737126e-08
-1.82706970277669e-05
-2.55228251221135e-05
-3.10924538423633e-05
-1.08150969112082e-05
-9.15797349817768e-06
-1.30861913322489e-05
-2.11305097788669e-05
-4.83244263761949e-06
-9.61338683349923e-06
-1.89505522268282e-05
-5.93461653927705e-06
-1.71248696533481e-05
-1.68613267823168e-05
-3.80174381952372e-05
-1.08092489684834e-05
-2.87064474960436e-05
-2.81471917342306e-05
-2.14332101950545e-05
-3.98647230134444e-06
-3.87632149166878e-05
-2.18836640494499e-05
-1.63634725382966e-05
-2.80442803418271e-05
1.30818024211802e-05
-3.93639816954235e-05
-2.20902155354871e-05
-3.14888878966866e-05
-7.74660972556142e-06
-2.1230823516189e-05
-1.94398612371029e-05
-2.9522953760535e-06
-4.11432187868669e-05
-1.10151067232658e-05
-1.18410227616048e-05
-1.04009450749337e-05
-3.61250706396839e-05
-2.69562899432734e-05
-8.92277340270562e-06
-3.03569030082226e-05
-1.69549584228938e-05
-2.96363886561492e-05
-2.0873314201939e-05
-3.27576353542888e-05
-1.5259935612814e-05
-1.78490381017113e-05
-2.00190564372568e-05
-1.60687868588152e-05
-2.92864055117815e-05
-1.4288845803884e-05
-2.7117495178941e-05
-1.37606174260505e-05
-7.99050822009693e-06
-2.17169051480377e-05
-2.70423448911083e-05
-4.36088736601877e-05
-3.1537746310685e-05
-2.98533283127201e-05
-1.90948238526401e-05
-1.02157407936793e-05
-1.20730432007132e-05
-1.44604624630169e-05
-2.04726883743933e-05
-2.56124981273882e-06
-1.5663569489148e-05
-7.33453173966625e-06
-1.66200806224431e-05
-9.06957367643703e-06
-4.93671325222171e-05
-1.56481620917078e-05
-4.21180118906044e-05
-2.32285656302012e-05
-1.25048855543445e-05
-6.41952817094511e-06
-2.94415909739051e-05
-2.28431294350335e-05
-1.29106790253753e-05
-2.24123329902123e-05
-3.49239371401889e-05
-2.45427873770366e-05
-1.45242269965006e-05
-2.60422595534061e-05
-3.98045782517275e-05
-4.30880251745177e-05
-3.19049631675449e-05
-2.62264498445479e-05
-2.55659621966715e-05
-3.03928599600601e-05
-3.42652604527754e-05
-6.54248781291363e-06
-5.51231335395467e-06
-1.64422242814213e-05
-2.28281281396304e-05
-2.46835516581479e-05
-3.3406787137438e-05
-1.92539500135581e-05
-1.30206700697889e-05
-3.25050090829162e-05
-2.28338368518506e-05
-9.55742199844447e-06
-2.7451191520404e-05
-2.34763973777078e-05
-1.39927754512865e-05
-4.10424591540633e-05
-3.20008080220502e-05
-2.12410114402381e-05
-3.02280467478272e-05
-2.49751521342464e-05
-6.49377407243022e-06
-1.80369441688851e-05
-3.65323643950557e-05
-3.25274091872639e-05
-5.60497862381654e-07
2.41715457938847e-06
-3.91935811184477e-05
-1.12718355353114e-05
-2.36343044415055e-05
-2.06571304747202e-05
-3.60446560560623e-05
-1.69067485147876e-05
-3.6629328941978e-05
-1.47710465328655e-05
-2.88679328277214e-05
-7.31714858090869e-06
-1.46246425738333e-05
-4.23101281291898e-05
-2.50374427871821e-05
-2.92490897932934e-05
-2.97900708600159e-06
-1.42745851158352e-05
-1.10697120349332e-05
-3.93834701616319e-05
-1.18476473926065e-05
-1.48168392398382e-05
-8.98849262952106e-06
-2.36515510695403e-05
-2.51641968365908e-05
-2.22889107665647e-05
-2.42521817312305e-05
-2.48681747970442e-05
-2.45348962765723e-05
1.51816143778683e-06
-2.77023506469019e-05
-1.56823747289762e-05
-2.62991405322908e-05
-2.44020661537404e-05
-2.55484567430855e-05
-3.14405651397278e-05
-2.99801145807162e-05
-2.92809873838872e-05
-1.17369328041543e-05
-2.48042031018421e-05
-2.49806607680682e-05
-1.66078259679494e-05
-2.88087578580482e-05
-1.43470360188596e-05
-2.55357782678977e-05
-2.30496532823906e-05
-3.15351822373123e-05
-1.06058751092204e-05
-1.30289534553156e-05
-1.25422997440702e-05
-1.22692375697322e-05
-7.11974075558942e-06
-9.83281378391838e-06
-5.83939527194693e-06
-1.46732662762546e-05
-2.8933907497544e-05
-4.09075442929981e-05
-2.49081526783082e-05
-2.61758246236773e-05
-1.1545471156712e-05
-1.2870143933271e-07
-3.88066672124863e-05
-2.19410593794637e-05
-2.66659437255014e-05
-2.83787769318584e-05
-3.56198044147213e-05
-2.94439455860616e-05
-4.56934574800362e-05
-9.40998706593143e-06
-4.20096728704035e-05
-3.13006329896902e-05
-3.80538782826219e-05
-3.23087260371197e-05
-1.55564338900847e-05
-3.81677169662718e-05
-2.4778806896269e-05
-2.45519884259607e-05
-9.19538003028829e-06
-2.81847330028619e-05
-3.43645367596479e-05
-2.27975044005357e-05
-3.46441771334732e-05
-1.72890048898937e-05
-3.18418275470978e-05
-1.85845565485244e-05
-7.19787037012489e-06
3.43407446397712e-06
-1.03234801059991e-05
-2.27529775520214e-05
-2.22376655794873e-05
-3.14045158824122e-05
-3.89371724670621e-05
-2.48888128777668e-06
-2.8740286952049e-07
-7.55817429424046e-06
-1.27540933103858e-05
-4.54952158721063e-05
-1.69870129782888e-05
-1.68301450311055e-05
-9.04141985649022e-06
-6.5223426048495e-06
-3.19877689939003e-05
-3.03073576978988e-05
-1.16141209707158e-05
-1.67687582901227e-05
-2.90103577431723e-05
-9.16843074557558e-06
-1.45485072735601e-05
-3.382862188876e-05
-2.55472242854622e-05
-3.8537887732209e-05
-9.15272146910902e-06
-6.96582143019504e-06
-2.13097545744809e-05
-4.18743397562782e-05
-3.75722459304125e-05
-1.706997907827e-05
-1.95561877780012e-05
-3.53378209636551e-05
-2.07570512882492e-05
-1.81592190378829e-05
-1.56079554912866e-05
-3.24206286988536e-05
-1.31689227522068e-05
-1.40453356441193e-05
-2.36898373279099e-05
-3.5985903000351e-05
-1.49411804091433e-05
-2.26754628361546e-05
-3.17402965642135e-05
-3.30007176546736e-05
-3.54777585280908e-05
-1.0763189418067e-05
-1.17299204873658e-05
-4.11224184470484e-05
-2.33320012453686e-05
-2.33766459264131e-05
-2.64886009159444e-05
-1.39122715334876e-05
-1.4435667157087e-05
-1.30808452416067e-05
-1.26099964186657e-05
-2.83158954427522e-05
-1.37376404147605e-05
-1.81159457311688e-05
-4.59381598465503e-05
-3.70245648064156e-05
-2.70067520876292e-06
-2.75058657304997e-05
-4.0774585924212e-06
-2.79280579978359e-05
-2.18096548723651e-05
-1.94359512107449e-05
-2.2414237131377e-05
-3.2292389085081e-05
-1.94386873157727e-05
-2.58530025698976e-05
-4.40594066783037e-05
-2.02367891266072e-05
-1.0411554516167e-05
5.29323715662835e-06
-1.730266179153e-05
-3.26526549441076e-05
-1.09446016064561e-05
-1.50711058415957e-05
-1.39431157326828e-05
-2.04012014274334e-05
-1.80694583298332e-05
-1.39296867833482e-05
-1.79158786854383e-05
-1.54423871911354e-05
-1.34825925441687e-06
-2.90034890459802e-05
-2.56410044920621e-05
-4.24599906536671e-06
-3.32947770713473e-06
-1.06656417047614e-05
-6.31111537913684e-06
-2.63832511882476e-05
-8.12004851814687e-06
-2.57164255086806e-05
-1.94405314463824e-05
-3.13692533928488e-05
-1.40126779234203e-06
-1.15636421977669e-05
-1.10358008043013e-05
-3.39538072325042e-05
-3.54843342651235e-05
5.26708758428162e-06
-1.9470758525204e-06
-3.71645824279199e-05
1.93875453074979e-06
-1.72905082987468e-05
-2.9903450191784e-05
-1.83464721275265e-05
-2.45401254730909e-05
-2.25066243850848e-05
-1.18795569473397e-05
-4.29490826487959e-05
-3.34468540547624e-05
-1.55700854665008e-05
-4.24296545191691e-05
-1.4463051919632e-05
-2.82762101883414e-05
-2.14090051574417e-05
-2.9573801307351e-05
-2.71556956212071e-05
-2.14513447076632e-05
-1.87674869590198e-05
-2.92558965318975e-05
-1.05685017492934e-05
-9.09875090929251e-06
-3.04911463345044e-05
-2.45633380301308e-06
-1.6910200059236e-05
-2.93735350371958e-05
-1.58087788353025e-05
-8.64456084479449e-06
-2.6289552965107e-05
-2.211284541929e-05
-6.37828923791531e-06
-2.41344608332715e-05
-1.0456398620033e-05
-2.47691746909241e-05
-2.83279937426551e-05
-2.7634849664051e-05
-1.3011389222601e-05
-2.22052712244918e-05
-2.65773570769639e-05
-1.99008359184608e-05
-1.27890290519273e-05
-2.08348045591651e-05
-1.1623595371109e-05
-2.86074336894525e-05
-1.36614803158149e-05
-2.78513338873631e-05
-3.8656648534624e-05
-4.17248453782162e-05
-1.32570924563942e-05
-1.44024694987245e-05
-1.13506323427678e-05
-3.42971008705604e-05
-1.17756204989615e-05
-1.22948183478064e-05
-2.39765403652497e-05
-1.28939850529617e-05
-9.69182423083892e-06
-5.00387237111329e-05
-1.02530612755585e-05
-3.05889781793081e-05
-2.45305709296774e-05
-9.92989961218193e-06
-1.90409537203491e-05
-6.89453544990042e-06
-8.44283791015895e-06
1.09504234350987e-05
-2.5338560312067e-05
-6.39289521911804e-06
-3.14270858415504e-05
-1.99914742546377e-05
-3.05467700120529e-05
-2.81829290672745e-05
-3.14207407353123e-05
-2.83837283153436e-05
-3.92181137255786e-05
-8.72401456585673e-06
-1.31578319627432e-06
-1.1807216606942e-05
-2.57833443865703e-05
-2.54860591739069e-05
-2.45435753771756e-05
-3.81207463816663e-05
2.8551482949384e-07
-4.70298276104165e-05
-3.15206062495834e-05
-1.18142079759239e-05
-2.29439900308173e-05
-3.04377368256822e-05
1.02160095591502e-05
-6.9804482428558e-06
-1.26857917550865e-05
-3.98980753190073e-05
-3.34339927065665e-05
2.15419793632715e-06
-1.68761394535825e-05
-2.4181253828119e-05
-2.17843120809886e-05
-3.29866494133824e-05
-1.92407898126823e-05
-3.46341222249037e-05
4.76804784826485e-06
-3.68993351207725e-05
-1.83571331108068e-05
-1.99548427025024e-05
-3.62526483768059e-05
-2.150858986139e-05
-1.57061109480298e-05
-1.37256344379046e-05
-3.32968450862876e-05
-3.58371826767714e-05
-2.00901608279819e-05
-7.04820073766196e-06
-9.64063411198835e-06
-5.96933821335495e-07
-1.03135485474223e-05
-2.35221576017972e-05
-1.07960420646151e-05
-1.28806482410822e-05
-1.60804085773943e-05
-1.54313510393722e-05
-3.57435298834707e-05
-2.06651438371216e-05
-1.73446032660506e-05
-1.99553958514427e-05
-3.20118981774002e-05
-4.71042078985165e-05
-3.2293125582809e-05
-7.03506880684628e-06
1.40060823710556e-05
-2.36053777808539e-05
-9.47006374154897e-06
-7.37791511037616e-06
-4.27744787923953e-05
-7.20589334247805e-06
-1.74378287271037e-05
-1.67900141501107e-05
-4.69068425535435e-05
-9.18490638816468e-06
-2.79632320856739e-05
-3.54275647343849e-05
-1.89195616733244e-05
-9.4101135862084e-06
-1.53519279973347e-05
-3.08624445277042e-05
-7.94913442535775e-06
-3.30706255341394e-05
-1.49298398333853e-05
-2.18907402666601e-06
-2.43324548647234e-05
-1.3561439505859e-05
-2.83783642055399e-05
-2.47642823096704e-05
-1.79231205516613e-05
-1.63273697070355e-05
-2.72141109870016e-05
-2.57805998485211e-05
-3.05363871184503e-05
-1.85484417053281e-05
-1.20325329938584e-06
-3.71435924537653e-06
-7.80417240779481e-07
-1.54853955913343e-06
-2.45961503777819e-05
-6.56087241704822e-07
-3.28266896003942e-05
-3.10030747237646e-05
-1.78355699743074e-05
-2.47493426692658e-05
-1.47517466112802e-05
-1.38062462217234e-06
-4.57905928970503e-06
-3.71424577343653e-05
-3.87320105496948e-05
-3.4661080942678e-05
-1.55438214659215e-05
-2.05197869442214e-05
-9.51996746064619e-06
-3.77925801372915e-05
-3.48456038913745e-05
-4.4349702449045e-06
-3.17761543616462e-05
-2.34318302843094e-05
-2.84271542285113e-05
-2.78794971369939e-05
-2.80414438109722e-05
-2.76948107951766e-05
-2.84335312440729e-05
-2.64678430779558e-05
-1.76624674071359e-05
-1.23639248076712e-05
-2.14761941618689e-06
-1.71357542995884e-05
-6.05607477003687e-06
-2.58768941943432e-05
-1.81012077486332e-05
-2.46218703211333e-05
-3.43724539661873e-06
-3.10290775515907e-05
-7.19945085858093e-06
2.86106416717481e-06
-2.1999108374192e-05
-1.71282253110641e-05
-4.92967545728384e-05
-9.45792681587801e-06
-1.56869095922597e-05
-2.4299043832133e-05
-2.45603891767974e-05
-2.67563138468301e-05
-1.41051288919985e-05
-2.76715721118569e-05
-1.77958637082143e-05
-2.01116948057262e-05
-5.12177765076133e-05
-1.74351258134441e-05
-8.46318729841244e-06
-9.71390894818611e-06
-1.13971380708078e-05
-2.77701518911425e-05
-2.06462222035477e-05
-1.98195485764665e-05
-2.38671594923015e-07
-2.02948369026342e-05
-2.27351489920628e-05
-3.16580419791518e-05
-1.43200792551898e-05
-1.49477830336695e-05
-1.56818419362464e-05
-1.41059243826323e-05
-1.34209403198397e-05
-2.84359935354527e-05
3.55798752777314e-06
-1.79045816195528e-05
-1.55808218036854e-05
-3.4889770775983e-06
-2.57324214234964e-05
-2.0352624082683e-05
-1.23977723441718e-05
-2.01999759940128e-05
-1.48079217693472e-05
-2.60835994059624e-05
-2.44495885575693e-05
-1.42477407429731e-05
-7.39336693547736e-06
-8.49339221240595e-06
-2.29236356926979e-05
-2.58199512240716e-05
-1.43665199785092e-05
-4.55375446257461e-06
-2.78837088019579e-05
-3.29411974699029e-05
-3.03519159192578e-05
-2.59302896622825e-05
5.8420613635552e-06
-1.73408578778242e-05
-2.27308716050542e-06
-2.7967192491586e-05
-1.21215740996918e-05
-3.00499658387657e-05
-1.72026453149413e-05
-2.61223515868838e-05
-2.72510061811851e-05
-2.66446967033062e-05
9.97675724654515e-07
3.21628462289158e-06
-1.18104959484544e-05
-2.601195398662e-05
-3.74282695218596e-05
-6.43111989055779e-08
-2.47785741774169e-05
-1.42636976631402e-05
-3.47740343507516e-05
-1.18808226539276e-05
-6.34886321650426e-06
-8.21749448601146e-06
-2.88855460763857e-05
-6.22392203070857e-06
-3.62199805717272e-05
-3.32441940633389e-05
-1.72868623743951e-05
-2.04671049842548e-05
-2.37638222703681e-05
7.569465332166e-07
-3.55546306466647e-05
-5.2238003731249e-05
-3.27511543856136e-05
-7.6348572171216e-06
-1.94547849310267e-05
-7.87437109544975e-06
-1.49809915622396e-05
-3.9705915028785e-05
-3.09575373647163e-05
-1.48337906154368e-05
-2.63427660183902e-05
-4.74550059752352e-05
-3.53527958922276e-05
-4.96622827150246e-05
-1.5620511057884e-05
-1.52311489958232e-05
-1.90432940687567e-05
-2.79802706958138e-05
-2.23322224138188e-05
-9.19028876600051e-06
-9.13269083705254e-06
-2.24113442158859e-05
-2.65831072812278e-05
-2.1151565676575e-05
-3.68959740771699e-05
-2.39123079328267e-05
-1.16357360124364e-05
-2.37837407178077e-05
-2.21773238812859e-05
-8.92241539836515e-06
-1.41921083793248e-05
-1.88070714574127e-05
-2.83841750363161e-06
-2.06064026930629e-05
-1.768337221593e-05
-2.69567393237866e-05
-2.12134576119727e-05
-2.09719513443782e-05
-1.32380210088143e-05
-3.14626994240845e-05
-3.67896181949428e-05
-1.97866599263975e-05
-1.54669484882086e-05
-6.50121618130067e-06
-7.24480952700493e-06
-3.26336837492848e-05
-4.42829753283031e-05
-1.45963638252662e-05
-3.59616895960157e-05
-1.5723659756164e-05
-1.22810529584799e-05
-2.30855593696201e-05
-2.26415798876967e-05
-1.51152489608939e-05
-1.90614421745429e-05
-2.07717611467878e-05
-1.60492897650977e-05
9.69110630695465e-07
-1.9966749733131e-05
-2.71263178018663e-05
-1.27594451616981e-05
-3.12021942469987e-05
-1.05693371098172e-05
-2.92897229131191e-05
-1.5834914798436e-05
-1.9222326666126e-05
-6.39888141669004e-06
-1.72214271741214e-05
-1.52233835398581e-05
-9.54313502156682e-06
-3.32508293095314e-05
-3.20158651160901e-05
-2.45802753642045e-05
-1.89327658776778e-05
-1.66461293102747e-05
-2.73617206055749e-05
-2.2445495788839e-05
3.40579602779496e-06
-2.38980993723343e-05
-2.8097199783418e-06
-2.28024839364817e-05
-3.31858134627882e-05
-1.13720431282926e-05
-1.6713437516115e-05
-2.59806345336972e-05
-4.401438642081e-05
-3.25993601705692e-05
-3.86570197187754e-05
-6.2391800959496e-06
-1.67289851355834e-05
-2.73810519912158e-05
-2.07660304674164e-05
-1.43157061723585e-05
-2.44069821768855e-05
-7.71675417674105e-06
-2.05847046390758e-05
-3.38422686160997e-06
-2.32490704802742e-05
-2.09254189391716e-05
-3.31161208573376e-05
-2.38665741417674e-05
-1.93797251984877e-05
-1.21591015187246e-05
-7.82071560746152e-06
-2.84201409706927e-05
-2.67370310630231e-05
-6.75116428755667e-06
-1.43369974894316e-05
-1.29239434223181e-05
-2.70424925208568e-05
-2.14485823684323e-05
6.61559753578453e-06
-3.32752796635378e-05
-3.07599740388603e-05
-1.12768140027676e-05
-3.22721400477097e-05
-1.31407685493994e-05
-1.86282074655417e-05
-1.98839781710847e-05
-3.7165804862794e-06
-5.61733639408522e-06
-2.16269108038823e-05
-5.43897283894371e-06
-2.68213554459853e-05
-3.45241522169369e-05
-2.25808355773092e-05
-2.78096804274357e-05
-3.0287276210976e-05
-2.52370047879175e-05
-2.21976690237789e-05
-1.92769818189172e-05
-4.27339802602421e-05
-3.25225367457899e-05
-9.39142928175235e-06
-2.14456632556207e-05
-1.64248461137263e-05
-3.11943787276396e-05
-5.44806217383262e-05
-3.02702225123673e-05
-1.05230375391522e-05
-3.07326121647058e-05
-2.08653597119765e-05
-2.9035779051751e-05
-2.28652790405995e-05
-1.22039661418649e-05
-3.4511173249642e-05
-1.27728889687209e-05
-2.65346399996914e-05
-1.79091516836172e-05
-1.52109652693724e-05
-3.10388145287746e-05
-2.32717418505573e-05
-3.0632273096696e-05
-2.23900153029174e-05
-2.21030542298762e-05
-1.72693730723601e-05
-1.72216568396808e-05
-2.90052299486359e-05
-1.34676143324572e-05
-1.60080277651601e-05
-1.9135245139514e-05
-3.94032911829928e-05
-2.93031028256357e-05
-8.4773655396496e-06
-2.14755381006584e-05
-1.254233803042e-05
-7.77876803299415e-06
-3.05301398262924e-05
-3.13241598486262e-05
-3.42365054293585e-05
-2.26629136291449e-05
-6.84828283261926e-08
-2.23128945237963e-05
-3.19886663634047e-05
-1.45135894806105e-05
-1.75685518062957e-05
-3.3083429486173e-05
-1.5881444177699e-05
-2.76073629730538e-05
-2.65720889733787e-05
-2.0638375221017e-05
-1.78026201059977e-05
-1.96955933643656e-05
-1.09696895985658e-05
-3.16858580928903e-05
-2.06093338164199e-05
-8.77587132641607e-06
-2.31329791249208e-05
-2.70190438142671e-05
-1.06562710132967e-05
-3.83649723480448e-05
-1.62230248587192e-06
-1.24582552572733e-05
-2.41847651332337e-05
-1.67433838670961e-06
6.813409488538e-06
-2.41303696593279e-05
-7.88329654598944e-06
-2.38698390378096e-05
-3.11501565415519e-05
-2.84639876714064e-05
-2.26149752044364e-05
-2.38006533535848e-05
-2.03573042102419e-05
-3.94706292062546e-05
-2.99161431133451e-05
-5.17473618663632e-05
-8.66390675348304e-06
-2.11900095344118e-05
-3.0771119270436e-05
-2.85447031983938e-05
-1.09378179532195e-05
-1.49741450753221e-05
-2.96519408886919e-05
-1.39454005481139e-05
-1.06986960554412e-05
-2.43327631345957e-05
-1.77715408778552e-05
-3.99915395506604e-05
1.8914614783662e-06
-1.18097444615146e-05
-1.7853683266819e-05
9.0825779588941e-06
-1.53691884011558e-05
-3.85724155220084e-06
-2.35684568080635e-05
-1.63363031466264e-05
-1.84045203517259e-05
-3.35595814961752e-05
-2.82152652242804e-05
-4.01343711616647e-05
-2.70020211845247e-05
-2.81258426898113e-05
-3.16635843540307e-05
-2.43422955201436e-05
-2.91434335089406e-05
-2.47260300378017e-05
-4.35496932910415e-05
-8.1003708518126e-06
-2.21089942454889e-05
-1.36745337808302e-06
-2.26369835419509e-05
-2.8196431341287e-05
-1.17407192991586e-05
5.88201969107211e-06
-2.82952279517938e-05
-2.6852820564666e-05
-2.12200438870336e-05
-2.11862053261324e-05
-3.00507396113956e-05
-3.58812155445214e-05
-1.94335226712551e-05
-1.09898818794881e-05
-1.50750507549837e-05
-1.53969744066064e-05
-3.3400511341842e-05
-1.85200914263791e-05
-1.41974107322576e-05
-5.40342939001761e-06
-3.1321207553461e-05
-4.01307533117136e-05
-1.37667710769518e-05
-2.67741538208739e-05
-1.84692090670783e-05
-2.03712111482764e-05
-1.81868194494479e-05
-3.02632399253856e-05
-2.33303918184229e-05
-3.21941807738606e-05
-2.10126538206897e-05
-1.35185892890203e-05
-1.28356570068966e-05
-1.74885359760442e-05
-1.33142030279627e-05
-2.25075524334787e-05
-4.58653999265466e-05
-2.04559212365472e-06
-1.9422533739072e-05
-9.39930291213898e-06
-1.64648280711628e-05
-1.66108778434952e-05
-1.22935824169079e-05
-1.78265283872655e-05
-1.24585633290422e-05
-1.93142782411994e-05
-1.34693246968826e-05
-2.28888669868975e-05
-5.63513506136358e-06
-1.69669203583137e-05
4.0874938179469e-06
-1.36471343665882e-05
-1.16290270805216e-05
-1.92832709774731e-05
-2.43665336264483e-05
-2.02242452198628e-05
-1.51789540266006e-05
-1.80213903170967e-05
-2.947638587266e-05
-1.95273408862273e-05
-1.3913847592418e-05
-2.26023119640183e-05
-2.61121811016507e-05
-1.75001305350098e-05
-1.75113400968281e-05
-2.16274610401955e-05
-1.91928674703349e-05
-1.04144602689473e-05
-8.38055710525214e-06
-9.89714268591504e-06
-2.26884811530669e-05
-2.81118223242643e-05
-1.27416104310671e-05
-4.21096399320553e-05
-1.28425703174879e-05
-2.15252357283973e-05
7.00001965878826e-06
-1.39498947223639e-05
-2.01954981713494e-05
-1.90268886223913e-06
-3.76078165205783e-05
-6.07175814460516e-06
-2.16004878078451e-05
-8.24249816672558e-06
-1.48034505290903e-05
-9.05854746468788e-06
-2.34998306226859e-05
-2.53253314863813e-05
-1.99780744466263e-05
-4.08825375811771e-06
-8.70712757419852e-06
-1.25390304217812e-05
-8.25579746288862e-06
-3.21904864855468e-05
-1.99533058142407e-05
-1.84679208358257e-05
-3.27877693372102e-05
-1.27705317579084e-05
1.07032218941934e-06
-2.34201797200679e-05
-7.26301834682204e-06
-2.12975015670477e-05
-2.92319189208045e-05
9.69472088374547e-09
-1.16326111360884e-05
-3.37778581311581e-05
-1.42874344173578e-05
-3.01833256020946e-05
-1.57422505218997e-05
-6.88953468591335e-06
-1.51065531027419e-05
-2.13332838261241e-05
-3.26013001697139e-06
4.36206615713541e-06
-2.20447817375923e-05
-3.88337706665869e-06
-1.05881918291796e-05
-1.10401659810344e-05
-2.53805815097519e-05
-3.37433571628671e-05
-1.16857898345156e-05
-4.18669215766204e-05
-1.09659900170284e-05
-2.5065320331726e-05
-9.08594535221679e-06
-4.68539788183049e-06
-2.62593809831664e-05
-2.1299738495054e-05
-2.26117211808604e-05
-3.3556573848838e-05
-1.71522506032814e-05
-7.19599672564706e-06
-2.05469438984662e-05
-1.50889349088038e-05
-2.71711964772978e-05
9.55381363140955e-06
-3.0912542889951e-05
-2.22008197521627e-05
-1.48741594002281e-05
-1.65264660993078e-05
-2.18133024050154e-05
-3.11352451442231e-05
-1.30929433141877e-05
-2.72114125971313e-05
-4.037988910864e-05
-2.6677291929524e-05
-1.87779593866552e-05
-4.1245405802427e-05
-1.63545370976501e-05
-2.01069460980321e-05
-3.0657549884594e-05
-3.1115603172506e-06
9.57575116371791e-07
-3.91054729536777e-06
-4.74235090585293e-05
-1.01345236375702e-05
-2.05642409438455e-05
-3.70384862382101e-05
-2.84673310076735e-05
-8.48679528507636e-06
-2.87365938505519e-05
-9.3087240202748e-06
-3.14201486233629e-05
6.13560383832815e-07
-2.42382515448473e-05
-1.88909469921021e-05
-4.592662228632e-05
-1.82605796737415e-05
-1.57984975600723e-05
-2.52427393720984e-05
-7.77714261962558e-06
-1.11265603476134e-05
-2.34394943015241e-05
-7.56890387533716e-06
-3.90286379075331e-05
-2.62383994501429e-05
-5.61028983494309e-06
-1.88943363568197e-05
-3.03183417246638e-05
-2.5492313663824e-05
6.85169433446918e-06
-1.86422251263127e-05
-1.93513328049677e-05
-4.16698098507082e-06
-4.65136081455062e-05
-1.9397323415284e-05
-8.73630083741002e-06
-2.64157302484785e-05
6.59017769132964e-06
-3.2431739752526e-05
-2.71157539566558e-05
-3.62945398778654e-05
-2.17299087117297e-05
-1.88684956954129e-05
-1.1650437207282e-05
-2.22709012212148e-05
-4.40808992772412e-06
1.33811860499612e-06
-2.23005404074207e-05
-1.94570605910973e-05
-9.4156259742712e-06
-4.16474201221111e-05
-1.89713048775612e-05
-1.7038319659483e-05
-1.10018542123932e-05
-9.98461692553735e-06
-1.90612237431324e-05
-3.25233151460998e-05
-8.92042456885512e-07
1.98914959254184e-05
-1.68861729624375e-05
-1.65589787634505e-05
-3.1322551099408e-05
-2.16517714022416e-05
-2.34782097289913e-05
-2.30637443467796e-05
-4.2525486009526e-05
-2.4588924407795e-05
-4.62930489029277e-05
-1.00902450787699e-05
-3.84351336701534e-05
-4.01777001203359e-05
-2.14803689368353e-06
-2.1539404140322e-05
-8.80885521257605e-06
-2.85109105397175e-05
-2.04871463208172e-05
-1.28792687008057e-05
-2.07410416826899e-05
-3.48050459512384e-05
5.45743807887847e-06
-2.90866819183055e-05
-2.7836313932769e-05
-1.35084391410329e-05
-2.3362517733286e-05
6.71374306476836e-07
-2.59113179074473e-05
-3.459624078317e-05
-2.69719723899505e-05
-5.37330107659483e-06
3.89753700096246e-06
-2.28972204034074e-05
-2.35477117867252e-05
-3.82823836240952e-05
-3.57493646842695e-05
-2.29533362453132e-05
-2.86799576308406e-05
-2.70681019622591e-05
-3.2654258852797e-06
-3.80965436482715e-05
-4.13183215611841e-05
-3.88391352689757e-05
-5.14666151613606e-06
-2.24140160836991e-05
-7.46152987407382e-06
-1.61369395699184e-05
-2.77929022427165e-05
-2.77557314134851e-05
-8.28750082833215e-06
-2.29563632292326e-05
-9.97916854781051e-06
-1.73147243051237e-05
-2.44253843147705e-05
-2.27229625246884e-05
-1.08608477840748e-05
-7.95527245607545e-06
1.37615764445753e-05
-1.46907713707921e-05
-2.7795848466431e-05
-2.94052649617417e-05
-2.14948414230024e-05
-2.8467292266908e-05
-1.96629043641813e-05
-1.65072816594901e-05
4.0399576354565e-06
-1.6575002380073e-05
1.00486127755926e-05
-3.20005067488075e-05
-6.55553594911755e-06
-1.17820957637425e-05
-1.56131011344105e-05
-2.7656275484473e-05
-3.31022560601609e-05
-2.62027928043241e-05
3.1954525985638e-06
-2.58659994681947e-05
-8.11494195662545e-06
-4.79396107530693e-05
-2.96594266399324e-05
-2.28947135054551e-05
-4.77213741191333e-06
-1.09263691339122e-05
-8.13907646744187e-06
-2.09545813754412e-05
-2.14892158080883e-05
-2.73135120913401e-05
-1.67461279649908e-05
1.75678096044454e-06
-3.39987569375264e-05
-2.79755259915426e-05
-1.24731758663742e-05
-5.6078775527799e-06
-3.77415569386298e-05
-1.26488978952779e-05
-8.61012613969419e-06
-2.63729739538517e-05
-4.16394947665263e-05
-1.71939188067808e-05
-2.5774273062187e-05
-2.40121577586349e-05
-1.93207975363676e-05
-2.06343270485124e-05
-2.39635937461152e-05
-2.23240801302229e-05
-1.39020113773314e-05
-2.3573707950213e-05
-1.00799714461799e-05
-2.74325802808759e-05
-3.08516209737157e-05
-3.20483105456461e-05
-2.01908085031542e-05
-1.71656231936543e-05
-1.92213002727935e-05
-2.11749982982671e-05
-1.87875598691039e-05
-4.11549766284514e-05
-6.13284662944575e-06
-2.31616371056611e-05
-5.23192537096883e-06
6.37311117262182e-07
-1.65218424357948e-05
-3.84095477862974e-06
-2.27280623748405e-05
-3.21046862747622e-05
-4.06473814250453e-05
-4.60818315023726e-06
-8.50898017376645e-06
-2.33955381545216e-05
-2.10357552130401e-05
-1.73746513722853e-05
-4.33511010217293e-05
-2.59780134699082e-05
-1.47281831439179e-05
-2.935180039971e-05
-1.18441922055579e-05
-3.25461641335738e-05
-2.06457016194984e-05
-2.47578926933186e-05
-3.89368246430699e-06
