# Supplementary material for: Research on computational propagation and identification of mine microseismic signals based on deep learning
Source: PLoS One. 2025 Oct 22;20(10):e0334641. doi: 10.1371/journal.pone.0334641 (PMC12543183; doi:10.1371/journal.pone.0334641)
Supplement: S2 Data — (ZIP) [file pone.0334641.s002.zip › 000100500001940.xlsx_0.txt_24.txt.txt]

-2.19502110435338e-05
-1.0886728536807e-05
2.97276057093771e-06
-2.2683705426536e-05
-2.74093911858059e-05
-2.1425508473464e-05
-2.33324864692114e-05
-3.25434031767012e-05
-2.43758577948195e-05
-2.77889978494384e-05
-4.55229348370189e-05
-3.20233417533257e-05
-7.23073244087179e-06
-3.0574782886096e-05
-3.81427759084971e-05
-3.55468284467235e-05
-3.82476202670977e-05
-3.97229578660501e-05
-2.81276057559034e-05
-3.83839763541356e-05
-2.4977306832936e-06
-9.66044623858565e-06
-4.9976300040364e-05
-1.10586316176097e-05
-3.27167627969684e-05
-3.37360407415799e-05
-2.3295395220303e-05
-2.93544733484302e-05
-2.61236774208695e-05
-7.87790084242675e-06
-1.5708793264761e-05
-6.55326997932835e-06
-2.37301985252585e-07
-3.26675700346126e-05
-1.88355413619926e-05
-1.54920263300143e-05
-7.3079372131913e-07
-2.02038996772424e-05
-2.78622754712299e-05
-1.85302559960087e-05
-1.13780041405105e-05
-3.37374428255291e-06
-8.12200500152192e-06
-3.30377894272028e-05
-2.15999075544902e-06
-2.25995980308154e-05
-3.21470925658544e-05
-1.4910682404792e-05
-1.79463249549901e-05
-3.47356090258516e-05
-7.12675471079781e-06
-1.44467149430023e-05
-1.0553554318093e-05
-2.76180287741592e-05
-1.86803526307359e-06
-1.28244129707854e-06
-3.0072170424111e-05
-1.40761815815115e-05
-2.87004223658575e-05
-2.4710012326068e-05
-1.69309056235796e-05
-2.96672851258849e-06
-2.28549466132763e-05
-2.70188787409573e-05
-1.35843777023717e-05
-2.17739499953723e-05
-1.88804505730026e-06
-2.04325138995476e-05
-3.23662222403378e-05
-2.57855914624887e-05
-2.84810306665043e-05
-2.01601431071183e-05
-2.04435123208997e-05
-2.75168157180872e-05
-2.68913508776317e-05
-3.86354921450357e-05
-3.38294650324257e-05
-1.74405398169653e-05
-2.91659024699105e-05
-3.81661759921399e-05
-4.04165338771706e-05
-3.63564619649895e-05
-3.28083615621475e-05
-2.45764683713385e-05
-3.2827840228272e-05
-2.83675425866186e-05
-2.38045128448967e-05
-2.74022928991493e-05
-2.35781278449116e-05
-2.246757855245e-05
5.2446997183443e-06
-1.8925335657177e-05
-2.6977363416212e-05
-1.79323932472669e-05
-8.3036407421863e-06
-2.92925251514487e-05
-1.26345787623313e-05
-2.11032102531129e-05
-1.73821067286395e-05
-4.35231111672939e-06
-1.58307303841997e-05
-2.27618536316205e-05
-4.51129717338973e-05
-4.17511055366195e-05
-2.05478395111883e-05
-3.27731050275185e-05
-2.61848694972895e-05
-1.46143524796846e-06
-2.53406092270535e-06
-1.72066259527351e-05
-5.89696876171416e-06
-2.74327542943518e-05
-7.21303895071572e-06
-1.576387966447e-05
-2.6835439806403e-05
2.74274277222087e-06
-1.07437112355181e-05
-5.07106978003004e-06
5.41995644813679e-07
-1.84507771716086e-05
4.54694577625789e-06
-2.14434044517722e-06
-6.91916370706907e-06
-1.88573872006873e-05
-6.87332630456409e-06
-6.114250578392e-06
-5.94163730277405e-06
-1.44731629908401e-05
-9.89123929526407e-06
-1.8073369977651e-05
-1.88637246689017e-05
-2.38709917024341e-05
-1.75819770751197e-05
-2.30281479965095e-05
-2.09460997127621e-05
-1.70699799492395e-05
-3.50556006565405e-05
-2.49606663263481e-05
-3.40913799910783e-05
-2.82281571399474e-05
-2.24197793378977e-05
-3.80047989400449e-05
-3.28891377735043e-05
-1.79471748255801e-05
-2.78147807138082e-05
-1.97667133911298e-05
-4.06822397733718e-05
-1.72255776076024e-05
-4.56926937448251e-06
-1.63555524734759e-05
-2.28835860805276e-05
-1.11096885391487e-05
-4.22534298272886e-05
-4.04558286708225e-05
-2.35379163827449e-05
8.52230838632454e-07
-1.02300092053016e-05
-2.57396151571209e-05
-3.4754084196839e-05
-2.54236657567818e-05
-4.05089171113538e-05
-3.21425281761067e-05
8.01730723776197e-06
1.34214915363981e-05
-1.49127716371941e-05
-2.78669241231933e-05
-3.74120647593251e-05
-1.58198984525451e-05
-2.73359854856944e-05
-3.24253999857718e-05
-2.26347245302581e-05
-1.42776241067329e-05
-2.27962728852994e-05
1.32996881652064e-06
-5.24236815960575e-06
-2.65797409453578e-05
-2.50189773543906e-05
-2.00054894811064e-06
1.22623422599485e-06
-1.7995275361211e-05
-1.67533822393566e-05
-1.5969136122855e-05
-2.05647804317419e-05
-1.89864677510982e-05
-2.27606075822833e-05
-9.35031712193987e-06
-2.13846749014927e-05
-1.95977107906741e-05
-2.43300580441942e-06
-1.40618775450376e-05
-1.44658574155377e-05
-8.29903631649392e-06
-1.16468121171956e-05
-1.24267964128425e-05
-9.59232229648776e-06
-3.77354043214998e-05
-2.21176059457299e-05
-1.64005951088383e-05
-5.17203012995002e-05
-2.20094760000393e-05
-4.56217496383096e-05
-3.25699135774016e-05
-1.43761549794279e-05
-7.41337181507074e-06
-1.61623990080435e-05
6.176257954307e-06
-2.08721086622546e-05
-1.62015182898161e-05
-2.03624503530202e-05
-2.80451212640992e-05
-3.67960642970102e-05
-3.83363787605379e-05
1.95214407561836e-05
-1.70722600300126e-05
-2.3474406853193e-05
-9.58835971615064e-06
-2.90453835370762e-06
-4.38703096192057e-05
-8.59638067511549e-06
-1.76467571729143e-05
-1.8600963780213e-05
-4.22506712653147e-07
-2.93477821948211e-05
-3.31412147079759e-05
-2.55461069268881e-05
-1.44520635852582e-05
1.71395951798526e-06
-3.40363175257564e-05
5.84046796409995e-06
-2.50953591011469e-05
-3.40316661419732e-05
1.49096850304264e-05
-4.28825020837959e-06
-2.33376507954733e-05
-1.90179407454677e-05
-3.54153799892163e-05
-1.09882286225357e-05
-2.09146352437889e-05
-5.80549519051924e-06
-8.66897001694241e-06
-2.17292931613739e-05
-1.16172378537364e-05
-1.12304427051255e-05
-6.44954400851033e-06
-3.17477124221716e-05
-2.5651337898364e-05
-3.66617420761118e-05
-1.74912659490551e-05
-4.30977102044312e-05
-1.56661383131698e-05
-1.59315684643115e-05
-1.25719325261448e-05
-3.18409800436762e-05
-1.83880191976109e-05
-1.3872783573861e-05
-4.13183585647908e-06
-1.25097095838011e-05
-1.45867001140735e-06
-2.7133638449642e-05
-2.97125429496816e-05
-2.40630919496154e-05
-2.94442791455013e-05
-1.33684172544457e-05
-1.94675465620806e-05
-2.09817729158151e-05
-6.73742801406298e-06
-9.81946554889978e-06
-1.50365663463089e-05
-3.72940503720718e-06
-2.63322613279184e-06
-3.60045279425457e-05
-6.97801055002178e-06
-1.42840306300704e-05
-8.07781858698592e-06
-2.44511011661352e-05
-1.99785306769432e-05
-2.08831190062476e-05
-2.69657860966652e-05
-2.1835219629852e-05
-1.36971764434479e-05
-3.52091592787848e-05
-2.36152465625479e-05
-8.49551066374143e-06
-2.0581516340421e-05
-2.04822245255739e-05
-3.23598648015443e-05
-2.27016136725448e-05
-2.62404883521715e-05
-1.2130327900073e-05
-2.80654597902312e-05
-1.67213286320719e-05
1.06658515426012e-05
-4.11511811458786e-05
-2.80397170066964e-05
-3.6771391991807e-05
-2.23327671116455e-05
-6.22262461501807e-06
-2.64147782853747e-05
-3.35911252347889e-05
-3.88511174811367e-06
-8.78898848333488e-06
-2.49344057510289e-05
-8.04716740227135e-06
-2.77000287178878e-05
-2.0735504203314e-05
-1.43215435707746e-05
-1.28784823241977e-05
-3.10704267903472e-05
-6.5014449392221e-06
-3.39620045643629e-06
9.69511081178746e-06
-3.3937495855057e-06
-2.56141365233219e-05
-5.10380507880907e-05
-3.60760257200403e-05
-1.45945524533324e-05
-1.10464498949756e-05
-2.13488286561665e-05
-3.02940742707882e-05
-3.67657472709541e-05
-4.52915687840012e-05
-1.86271471762986e-05
-1.63650788012938e-05
-3.52173850747975e-05
1.19976209950183e-06
-1.68928569289848e-05
-1.034763522394e-05
-4.09514535424531e-05
-1.90450371037313e-05
-3.84618188688216e-05
-8.73619602161452e-06
-2.06272330113617e-05
-2.27217122556729e-05
-2.33170884245725e-05
-6.63995491960047e-06
-1.37453815359381e-05
-3.38512589719018e-05
-2.67533763621504e-05
-4.7487149590288e-05
-3.44682941669239e-05
-7.67832474462702e-06
2.56848888569502e-06
-5.51784253163652e-06
-3.37880258558715e-06
-1.75295164153428e-05
-1.20092654305375e-05
-3.03534777866713e-05
-3.17388010692742e-05
-1.79002852882907e-05
-2.51046018970211e-05
-1.19076693252324e-05
-2.91997526065095e-05
-4.09354078176755e-05
-7.69058450824931e-06
-9.58225602897186e-06
-3.28806030177589e-06
-1.68163385256446e-05
-2.14699755278592e-05
-2.6419514969344e-05
-8.38482594372814e-06
-3.58644589456565e-05
-3.47949510945378e-05
-1.68951370999833e-05
-2.58473264939609e-05
-1.73148784084502e-05
-2.58145480951399e-05
-1.23435885533372e-05
-2.09716704329145e-05
-1.81081770556406e-05
-1.43717844595277e-05
-2.45746272921686e-05
-4.24765833951876e-05
-1.00080452244044e-05
-1.26252626710308e-05
-3.32925822672268e-05
-5.92450543304556e-06
-1.67119733832466e-05
5.07188327528346e-06
-1.91184752343491e-05
-2.85763685070971e-05
-4.28709104286667e-05
5.95987319548207e-06
-4.15885589239216e-06
-1.8564956207997e-05
-2.2197114798456e-05
-2.40824599602273e-05
-3.07166242126846e-05
-2.97654853585972e-05
-1.80235016447867e-05
-1.05130797581992e-05
-3.84515795214772e-05
-4.41412252737296e-05
-2.02233722458018e-05
-7.09988394761425e-06
-8.73998532017107e-06
-2.31224920901458e-05
-3.20428825499872e-05
-2.41859270723709e-05
-4.54884929260518e-06
-4.46700336669204e-06
-4.77889281085221e-05
-2.50842404194252e-05
-2.12308070730028e-05
-4.05115225942325e-05
-1.44825226708451e-05
-1.97086831259979e-05
-2.13065073968616e-05
-2.54711516080641e-05
-2.72752562795696e-05
-1.72347285630875e-05
-3.62631597287141e-05
-2.77916683826282e-06
-3.37448409798179e-05
-1.55941261260272e-05
-2.88683756819742e-05
-2.1781213614253e-05
-3.53624357644314e-05
-4.50162785886069e-05
-2.76293920564202e-05
-4.03781676849145e-05
-2.23654202401802e-05
-1.28056149709238e-05
-1.74723695558827e-05
-3.88527089339066e-05
-3.02386221655144e-06
-1.87350035282182e-05
-4.62886860658217e-05
-3.52297084637778e-05
-8.66216815754816e-06
-2.29636760981371e-05
-1.44303811365086e-05
-3.03179331491586e-05
-1.65995011250096e-05
-2.48240545453815e-05
-2.28348395714276e-05
-1.65230810788645e-05
-2.91169268210839e-05
3.48743389747026e-06
-8.28355828216359e-06
-1.00003405593353e-05
-1.67208326026438e-05
-1.49729440091074e-05
-1.14089614286871e-05
-2.06699790494842e-05
-2.57053494646988e-05
-3.988143294685e-06
-3.18069033140046e-05
-1.14762739125346e-05
-1.33990469420772e-05
2.54018628078526e-07
-8.05590127848519e-06
-1.66416297815551e-05
6.31635160245427e-06
-9.78061503841844e-06
-1.17095321279658e-05
-1.49808119713573e-05
-1.80464446828887e-05
-2.25218793657674e-05
-1.6013254917863e-05
-9.194915332232e-06
-5.9823858737274e-06
-2.42971018532015e-05
-7.43919505722432e-06
-3.00264913552479e-06
5.7909034739094e-06
-6.33694033885318e-06
-3.96711189338245e-05
-2.15562712853736e-05
-2.75473687428414e-05
-2.80245150315463e-05
-2.60264654685074e-05
-1.94046242818973e-05
-2.62153650309508e-06
-2.78380354039878e-05
-1.44669115075303e-05
3.21536482865156e-06
-8.95986667667856e-06
-1.93928641631163e-05
-6.34958230492835e-06
-1.90878910518459e-05
-1.20347756487113e-05
-2.52448211465316e-05
-1.21310448739021e-05
-4.69304836373531e-06
-4.49985495633804e-05
-2.04098943948197e-05
-2.35411270272769e-05
-1.19992584890346e-05
-3.73226691831833e-06
-4.11867343316837e-05
-1.10082354495622e-05
-3.03474290633181e-05
-1.89531395580615e-05
-2.90138262707149e-05
-3.07714668565526e-05
-3.24273931628905e-05
-4.59018666282668e-05
-5.14131183079137e-06
-1.3775730391022e-05
-7.17961885340679e-06
-2.90185011022878e-05
-4.66295970009595e-06
-1.67679193042056e-05
1.91227824201184e-07
-2.79616035113809e-05
-2.60067170728739e-05
-1.73208868007391e-05
-2.690593916933e-05
-5.23563363773653e-06
-3.07614000644624e-05
-5.15251827409749e-05
-1.47769974514029e-05
-2.30611489626878e-05
-9.50588284896979e-06
-2.49828347177432e-05
-1.03809033999862e-05
9.62357882609724e-06
-2.72690687330332e-05
-2.87550571007783e-05
-2.91473987454218e-05
-1.38696788830884e-05
-7.17296994414623e-06
-2.13279047197894e-05
-2.28644286367675e-05
-3.87670581483056e-05
-1.14028134868097e-05
-2.0021825889283e-05
-5.13333324739639e-06
-1.73527205416711e-05
-1.61420975975953e-05
-3.143015348708e-05
-3.14385926901559e-05
-3.2901753130952e-05
-3.58332056484055e-05
6.35329096386646e-06
-2.32788823478927e-05
-1.56682925877093e-05
-1.21603251031991e-05
-1.02614427317732e-05
-5.5399506986855e-06
-2.64242563807684e-05
-1.78646508494487e-05
-2.3065447057041e-05
-1.56342456595685e-05
-3.23443975066254e-05
-1.85309170949721e-05
-3.57608815410767e-05
-2.13809162958392e-05
-2.03446603894796e-05
-5.8679143767382e-06
-6.48195422938545e-06
-2.14402850192797e-05
-1.87310580428305e-05
-1.88576679230269e-05
-2.49028827403416e-05
-2.04539810785196e-05
-3.02494219594917e-05
-5.57737484447887e-05
-1.56793726251418e-05
-3.00066612337141e-05
-1.54341327828635e-05
-1.49156577661387e-05
-2.39161763318281e-05
-2.54400797836562e-05
-3.20552953809777e-05
-1.79262471455931e-05
-1.59738846232166e-05
-2.36994614779241e-05
-1.24490226731813e-05
-3.91951775685069e-06
-4.66441276619043e-05
-3.59502372665523e-05
-1.95720730833988e-05
-2.57487624998294e-05
-9.47696123568252e-06
-2.17121062696432e-05
-8.30941115591958e-06
-3.08300819840651e-05
-1.77274788447437e-05
-3.74536474459456e-06
-5.19260093753931e-06
-2.91762103581516e-05
-1.89998753108365e-05
-1.07125417409036e-05
-3.71654222959477e-05
-2.96373232951445e-05
-3.18935730072342e-05
-3.2562327207462e-05
-1.50725374953222e-05
-1.51189599119639e-05
-9.78025107052158e-06
-2.0558576161723e-05
-6.52760180369666e-06
-2.25847582256414e-05
-2.15936781084263e-05
-1.64772559816274e-05
-1.50874060618279e-05
-3.65807074879947e-05
-1.14091202434646e-05
-3.26890062602496e-05
-2.70561850896043e-05
-2.18712814604507e-05
-5.57997884341888e-06
-2.58201149438131e-05
-4.52577389035257e-07
-2.72851676823012e-05
-2.59105789529957e-05
-3.50445265041041e-05
-2.60926480583693e-05
-7.77074076997531e-06
8.70416738162669e-06
-2.39192687883473e-05
-3.26192753184836e-05
-2.9783648459433e-05
-9.2119488985652e-06
-1.74713708155987e-05
-6.34983868709087e-06
-2.84728499554008e-05
-2.41931513665989e-05
-1.19926524022252e-06
-1.89926250919534e-05
-2.36205293212031e-05
-1.07348794592423e-05
-1.60415227860942e-05
-3.10935532149352e-05
-1.8581807803465e-05
1.23121639156288e-05
-3.10592845188973e-05
-1.61960948843311e-05
-1.77217708490826e-05
-2.62245774759602e-05
-2.71919681719239e-05
-2.21691148315712e-05
-2.78465364433792e-05
7.27199383337194e-06
-2.63071191166691e-05
-6.22999365240715e-06
-1.60962578350311e-05
-1.80504171221844e-05
-3.46330081305949e-05
-1.29317543667784e-05
-3.40491720490996e-05
-1.44613336874564e-05
-1.65362540980601e-05
-1.86069398452182e-06
-4.71632216583524e-05
-1.57177608883416e-05
-2.2957827581326e-05
-2.84140971072008e-05
-2.57511589512939e-05
-1.53887247420324e-05
-1.89404566739726e-05
-2.99671796593302e-05
-3.92301968266265e-05
-2.37079301584004e-05
-1.11996432946495e-05
-2.36646333489197e-05
-2.2458275803383e-05
-5.14675255723589e-05
-2.0604068174498e-05
-1.3542969323303e-05
6.31146245985771e-06
-2.85827371543519e-05
-3.01760560375046e-05
-3.81683078052118e-05
-4.10437898194325e-05
-1.64144533015501e-05
-3.71168495913634e-05
-2.88568565667621e-05
-2.78776166714101e-05
-1.69300685900518e-05
-2.86695882861576e-05
-2.64927168068061e-05
-2.1967987464125e-05
-1.30536948253835e-05
-1.76223200497178e-06
-2.8634788054681e-05
-1.92023159584392e-05
-4.3206063236025e-06
-1.00000398942161e-05
-8.85212458664142e-07
-3.47791635620235e-05
-2.62921778544734e-05
-1.70421815825329e-05
-3.55178246919854e-06
-1.46313518951181e-05
-2.18559168355792e-05
-2.49000400484025e-05
-2.97945206374817e-05
-1.6901900964564e-05
-2.4916424232773e-05
-1.24722435931011e-05
5.60438721615235e-07
-2.06696361065857e-05
-1.49673891616428e-05
-2.19164470989884e-05
-1.43408321462275e-05
-1.48914570641202e-05
-1.86362397198601e-05
-7.13796755394637e-06
-3.03104914227998e-05
-4.12060866328447e-05
-1.78132878266727e-05
-2.09727551144844e-05
-1.21494083188235e-05
-2.43965176721121e-05
-4.69270583524599e-05
-1.0284288946593e-05
-2.21587135912851e-05
-3.05425883397841e-05
-5.39507982985658e-06
-6.01678160621073e-05
-3.03421842837773e-05
-7.44334039723742e-06
-3.379464938996e-05
-1.47641870156122e-05
-3.79265092786079e-05
-4.20334208313242e-05
-2.04496893585618e-05
-2.07576077270745e-05
-1.05992983258713e-05
1.23360989625547e-06
-3.28019807452225e-05
-3.24617652351607e-05
-1.18597629132453e-05
-1.71920974843552e-05
-1.50673618937475e-05
-4.36798101706119e-05
-1.52360528425112e-05
-7.97869716744436e-06
-3.65818823121409e-05
-4.36695878479854e-05
-2.80912821730093e-05
-2.1057301012468e-05
-3.35100552482257e-05
-3.82993134751579e-05
-8.19214695776363e-06
-3.94696687816958e-05
-2.43555806810692e-05
-2.84224007388778e-05
-3.47451371010745e-05
-3.20917462911582e-05
-1.7062343912001e-05
-3.40697068713746e-05
-1.30142713116011e-05
-1.83283537385923e-05
-1.49865211717517e-05
-2.21661956935768e-05
-3.5669846180519e-05
-2.8357083986007e-05
-3.54502457390654e-06
-3.09016926853777e-05
8.61023650244763e-07
-2.32160929284703e-05
-2.27241949659203e-05
-5.62839164562237e-06
-2.8630116499232e-05
-1.14966177667247e-05
1.04345305898281e-05
-2.2545878517984e-05
-2.82075842407693e-05
7.52635011534961e-06
-1.14603973766195e-05
-1.04396488377067e-05
9.39533443279382e-07
-6.25685438436458e-06
-2.82091597712808e-05
-1.30874576245562e-05
2.35259384601602e-06
-6.06496951648573e-05
-3.3155154866547e-05
-1.57109591794887e-05
-2.2052224867826e-05
-2.22391439223992e-05
-2.01077938594255e-05
-2.52504869919032e-05
-2.63876904271545e-05
-2.83269571979468e-06
-9.15565615974693e-06
-3.02857965751977e-05
-1.43143011969552e-05
-3.38062768473266e-05
-2.27730359846674e-05
-2.44375099348085e-05
-3.62530056188554e-05
7.04980154929275e-07
-1.66491068454263e-05
-1.9259579633693e-05
-4.63427744855596e-05
-2.89447585165193e-05
-3.45742997820232e-05
-2.11956472737365e-05
-1.31635471342178e-05
-2.10645796156653e-05
-3.6554801451785e-05
-2.33654432771949e-05
-1.59140150871868e-05
-2.1202568032317e-05
-6.43791838429704e-06
-2.30514670047703e-05
-2.81752068685177e-05
-3.14284893235252e-05
-2.50628530208106e-05
-3.278091434956e-05
-3.00646170573097e-05
-1.11314024971534e-05
-9.82644474109074e-06
-2.21766015298607e-05
-2.32365613742148e-06
-2.82965594976912e-05
-2.0305020723227e-05
-2.04892723246572e-05
-3.15258960737335e-05
-2.67250518516006e-05
-2.05796577051212e-05
-3.03047388703013e-05
-3.38920528859399e-05
-1.17357714155252e-05
-6.74094026320868e-06
-2.06704719705406e-05
-2.96686822728467e-05
-2.58319603610944e-05
-1.27205246589997e-05
-2.13589745772247e-05
-1.39154931286335e-05
-3.36217203419486e-06
-2.42660649180657e-05
-2.90144103409831e-05
-1.30655887617473e-05
-7.03932202022441e-06
-3.37583304206702e-05
-6.44029785850306e-06
-1.2735173508581e-05
-1.53189655588484e-05
-3.06790671950976e-05
-2.97160647809575e-05
-1.03912468818947e-05
-5.85845895546349e-06
-3.85895804208337e-05
-1.45041207973771e-05
-5.46395519736217e-06
-3.32607437140001e-05
-1.38737557286444e-05
-4.38915316135515e-05
-9.13549946080278e-06
-3.37496479754012e-05
-4.77855605705809e-05
-2.12214330339625e-05
-3.33253186415483e-05
-2.04723302826692e-06
-2.83871451571318e-05
-2.38164686742714e-05
-1.76339963643209e-05
-3.10756405212623e-05
-2.25344125888874e-05
-2.51573478198269e-05
-4.00392047605475e-05
-2.38891581487948e-05
-9.24045503729591e-06
1.6728605739343e-05
-4.51802196024423e-05
-3.98068385287279e-05
-3.66245769790539e-05
-1.53376477337913e-05
-2.5767596205826e-05
-2.57220299957553e-05
-1.1891893819435e-05
-5.5564756444597e-06
-3.94422899786269e-05
-3.73055455932075e-05
-2.17061884354664e-05
-3.20290839065504e-05
-1.59835656630363e-05
-2.66526718257487e-05
-4.56076090477131e-05
-3.15456793899e-05
-2.14891927391445e-05
-1.55790885578111e-05
-1.91883045776128e-05
-2.69466728391928e-05
-7.88770989422201e-06
-1.30828407114038e-05
-2.1250938525288e-05
-3.54085858907153e-05
-1.45243469180908e-05
-3.81550538548996e-05
-1.86492372680173e-05
-2.53702475124548e-05
-2.85587825330692e-05
-1.31108681010331e-05
-3.42602324630981e-05
-2.13910186124385e-05
-8.51160509329464e-06
-1.84320234840628e-05
-2.99941691201831e-05
-9.92438081035117e-06
-4.82005461616002e-06
-1.37449600962669e-05
-4.59891732931811e-05
-2.40129914006468e-05
-1.73188107989929e-05
-1.55471888570313e-05
-2.54566252909424e-05
-3.36764449062059e-05
-2.188616674158e-05
-3.99691506654832e-05
-2.26526168103094e-05
-2.80947237471844e-05
-2.70306959781322e-05
-6.03147090137505e-06
1.05787101064284e-05
1.47327166340357e-05
-1.575354196716e-05
-1.7305152126e-05
-2.17904821677065e-05
-1.13964047539507e-05
6.23880155186561e-07
1.54797908251957e-05
-3.25328957131267e-05
-3.03645054276346e-06
-1.13997674852972e-05
-6.3482432338184e-07
-1.8650191128429e-05
-2.49757901603646e-05
-1.60847762411605e-05
-1.27882900876442e-05
-8.37102194938462e-06
4.03317389877804e-06
-2.06973064619093e-05
-2.27412333496399e-05
-1.22053363320158e-05
-2.79357066430658e-05
-3.19381750965902e-05
-2.70452348910853e-05
-4.50661587517299e-05
-2.38645797720772e-06
-3.20329716613727e-05
-8.72192000591022e-07
-4.62438592796341e-05
-2.75202755274245e-05
-3.48259853382357e-05
-2.48289769268401e-05
-4.14042390724055e-05
-3.03403590200993e-05
-2.23563078368657e-05
-4.33472591438164e-06
-2.83962552545163e-05
-1.67084171032836e-05
-2.16877116092297e-05
-1.48783512251438e-05
-4.15506073955017e-05
-7.90532653978841e-06
-2.06960995863678e-05
-4.88239656359928e-06
-1.63812334545303e-05
-3.57073282058736e-05
-1.98258821534508e-05
-2.4763049916156e-05
-1.62798691900456e-05
-4.27471281049942e-05
-3.10485194310829e-05
-2.18336318398947e-05
-2.97787974531514e-05
-2.71926331702419e-05
-3.28876245588313e-05
-2.30551728995019e-05
-2.19711165455753e-05
-9.12051681403837e-06
-2.74680939648018e-05
-1.16968249970817e-05
-3.59693788102394e-05
-3.31461172924575e-05
-4.32293202711971e-05
-5.11783707253429e-05
-2.92338621317779e-05
-3.7345695742776e-05
-1.94430384490377e-05
-2.21331265267435e-05
-2.03060403787432e-05
-2.76046436731818e-05
-1.04370506486424e-06
-1.18501398312777e-05
-1.61445719181087e-06
-4.69099992972184e-06
-1.7556095289889e-05
-2.59910044052971e-05
-2.88783136666475e-05
-3.79662363413892e-05
-1.30756184058748e-05
-2.81769983058281e-05
-1.53323672630338e-05
-2.75761329279121e-05
-1.58407833258896e-05
-1.37269107636571e-05
-1.38084357051968e-05
-9.40920419180525e-06
-2.26704387197069e-05
1.83868513400409e-06
-6.14584753560202e-06
-2.7458761707063e-05
-6.40240780047402e-06
-2.03691049100573e-05
-2.95736390869532e-06
-2.76872835444626e-05
-3.80573704391426e-05
-2.30899507207022e-05
-2.52630432914621e-05
-2.12629734943078e-05
-2.58493887065367e-06
-6.72879275389077e-06
-7.6157163288407e-06
-6.98272337118663e-06
-4.25141986117737e-05
2.26899983988479e-06
5.34370004739138e-06
-3.44659218703909e-05
-2.52566573170007e-05
-3.36779865997356e-05
-1.1942643469633e-05
1.32792394852894e-06
-2.71525620616314e-05
-6.19482088817111e-06
-1.20565000387332e-05
-3.58813461274943e-05
-1.00523241322975e-05
-1.81177489001028e-05
-6.19203321871873e-06
-3.06129820263815e-05
-1.1268595169886e-05
-2.40853221033605e-05
-4.59964563849829e-05
-1.04456547668434e-05
-5.4192531388945e-06
-2.31071094520304e-05
-2.83016287227919e-05
-3.0017757186364e-05
-8.1593003260588e-06
-2.77211543807637e-05
-2.81009074304891e-05
-2.26114193748307e-05
-3.18412824512751e-05
-2.97677213429745e-05
-1.52969062619613e-05
-2.81887988021327e-05
-3.05543198379637e-05
-3.62137926847652e-05
-1.25893929805939e-05
-2.95437602769476e-05
-2.51016077047234e-05
-2.00404741954718e-05
-3.74888877007851e-05
-3.26483988396044e-05
-2.57357927297992e-05
-7.47862611657881e-06
-2.87145490692328e-05
-4.79831362203767e-05
-1.66518364983756e-05
-3.01890640914704e-05
-2.6565998056735e-05
5.32981352052007e-06
-3.36434480780251e-05
-1.92922047656216e-05
4.48389142763745e-06
-2.87410096380299e-05
-2.16536249772286e-05
-1.63968058943087e-05
-4.5366593969941e-05
-1.30751810325686e-05
-1.28340486877583e-05
-3.13183426564451e-05
-6.57334188597244e-06
-2.92263078572027e-05
-2.1026562391888e-05
-6.94978054137752e-06
-2.45930781672588e-05
-3.81029586707294e-06
-9.26189408634399e-06
-3.02825468972586e-05
-3.76171183308088e-05
-1.00235297733629e-05
-1.43167087782116e-06
-2.69286706536608e-05
-9.11424155446482e-06
-2.45324560456881e-05
-8.55428253340325e-06
-1.60702774409273e-05
-3.62028631521624e-05
1.1230710054657e-06
1.46047338506167e-06
-7.7103735537139e-06
-2.90416020018322e-05
-1.06408103493658e-05
-4.61320253270284e-05
6.40623950467022e-06
-8.99713894322834e-06
-2.20550249053629e-05
-1.59260132032331e-05
1.66994793653202e-06
-1.57670074088451e-05
-1.49996033201719e-05
-2.39400078932834e-06
-2.40775028305888e-05
-2.34980969934282e-05
-2.23693979520277e-05
-1.59438668560878e-05
-2.59250548231045e-05
1.11784184246679e-06
-1.10428812681911e-05
-2.1643837369402e-05
-2.35856719942684e-05
-3.63897559766708e-05
-8.6601330191863e-06
-3.28064870842799e-05
-6.58592308602964e-06
-1.28055453369279e-05
-3.9444581366861e-05
-4.10768453670403e-05
-9.01313617507125e-06
-2.60786572419143e-05
-1.28173257825572e-05
-7.12689016039855e-06
-2.90807195328273e-05
-2.38984198018877e-05
-3.35108318859757e-05
-2.42962678054023e-05
-1.42501080768574e-05
-1.773476626538e-05
-2.55421155617276e-05
-1.57797539765017e-05
-1.69553257152362e-05
-3.73805914596987e-05
-2.6586070987803e-05
-2.23179196916023e-05
-2.96439887251798e-05
-1.63671563658436e-05
-2.70687326390451e-05
-1.56140571069478e-05
-2.1459149974128e-05
-2.39986310452751e-05
-3.08535701818733e-05
-1.98396969615567e-05
-4.11481529624036e-05
-1.62193541770153e-05
-2.49624381439238e-05
-2.47032853904092e-05
-1.92173581206451e-05
-5.53751676182712e-06
-2.60926377456121e-05
-3.16709460155483e-05
-1.23581652321431e-05
-1.02159404321953e-05
-2.34056324764988e-05
-1.34393866287269e-05
-7.99480015351164e-06
-2.66128164153903e-05
-1.09486922767705e-05
-2.24412975446035e-06
3.72352210807187e-07
-4.73552923461818e-06
-2.49939298588882e-05
-2.17904671645455e-05
-1.28331550291349e-05
-1.96770249450229e-05
-3.39510045447316e-05
-1.85331630714724e-06
-1.54912177843066e-05
-3.4676587664595e-05
-8.50327885814707e-06
4.89694614810891e-06
-2.0686167503941e-05
-2.6720312772266e-05
-1.65298121450316e-05
-2.76794576998145e-05
-1.64478630838054e-05
-3.17202427571506e-05
-2.08152092588372e-05
-1.11235815267533e-05
-1.13558785912264e-05
-2.24460240290621e-05
-8.85962311845952e-06
-2.1419771460638e-05
-1.33144969668243e-05
-2.13137983429509e-05
-2.22410965241411e-05
-6.23818440839049e-05
-3.54282336292548e-05
-3.21399001264468e-05
-1.96806721228971e-05
-7.68970921576693e-06
-2.46062627103449e-05
-2.8141176348677e-05
-3.36525183209425e-05
-2.46761010092799e-05
-1.47320938733806e-05
-1.91129720255876e-05
-1.99522026388955e-05
-2.34851858747121e-05
-1.85197599979142e-05
-2.19041815069378e-05
-1.56045702716752e-05
-1.74165890167728e-05
-3.32835028865154e-05
-1.52794794268711e-05
-1.2170789773791e-05
-2.70544795542901e-05
2.16266826713519e-06
-2.12496889954124e-05
1.39676810372958e-05
-3.84822616737447e-05
-1.21659601547524e-05
-1.50279703261439e-05
-1.38407898997257e-05
-2.71198316365499e-05
-5.3149621083278e-06
-1.30933003800858e-05
-1.86926757556913e-05
-2.45656336864497e-05
-1.98464304319163e-05
-3.31110997970906e-05
-1.28906482081066e-05
1.71565457786784e-07
-2.71210843201589e-05
-3.3560885943406e-05
5.48291917742357e-06
-3.69945192296509e-06
-1.12088954292681e-05
-3.16247832611966e-05
-1.42166501509927e-05
-1.71806916469184e-05
-2.5158582161513e-05
-8.35542222052992e-06
-9.99161774291145e-06
-1.70645335069486e-05
-9.60052067811906e-07
-1.76477952080588e-05
-1.81364838438105e-05
-2.26959959509016e-05
-2.37489030475188e-05
-2.79329433101424e-05
-2.74023581543209e-05
-4.31205007426885e-05
-3.05989443911818e-05
-1.6102955718909e-05
-1.82832738561774e-05
-8.82363171934666e-06
-3.91399237117916e-05
-8.56065131026954e-06
-2.43405460192988e-05
-2.84905306901245e-05
-2.72855268627008e-05
-2.18810483516123e-05
-1.18912315738108e-05
-1.66679650155679e-05
-3.4021223174813e-05
-6.0076795903468e-06
-3.4657166336337e-06
-4.04509514641951e-06
-4.59477732334234e-05
-1.87262211751953e-05
-1.85977748915195e-05
-3.08538473418013e-05
7.50279409378114e-06
-4.89457514133681e-05
-2.81462046157876e-05
-3.05981329803746e-05
-2.76577796790344e-05
-3.42790448749649e-05
-6.07064111275953e-06
-1.32261913529548e-05
-3.40745414313435e-05
-3.28438669425085e-05
-1.95127487737148e-05
-3.3231758828353e-05
-8.29331476061116e-06
-1.24375081535037e-05
-8.53350415878476e-06
-2.45754573474956e-05
-1.53248631308965e-05
-1.43029881203509e-05
-1.06305998734285e-05
-1.76004713948277e-05
-1.16578717954098e-05
1.33567122424069e-05
-2.38380180860924e-05
-1.68788818280532e-06
-6.73948050582248e-07
-2.87739312708747e-05
-3.16108926453512e-05
-4.05720217940562e-06
-2.3054983242151e-05
-2.84560185467129e-05
2.05100253097683e-06
-2.7882575857319e-05
-3.84352571170219e-05
-1.10310250302999e-05
-2.54381603087731e-05
-3.0116668409925e-05
-2.57868881254264e-05
-2.44467593072066e-05
-3.67400736971632e-05
-2.64285312363274e-05
-5.45470560765808e-06
-2.28243447962987e-05
-2.03521823233492e-05
-2.56241794453877e-05
-1.63615572925456e-05
-2.76621057217021e-05
-2.77835237688053e-05
-2.8927028355951e-05
-2.28654208129038e-05
-1.98845505145255e-05
3.8416880211448e-08
-2.78945671256276e-05
6.8977952557099e-06
-8.95149772281575e-06
-2.18268878068739e-05
-3.81668210064321e-05
-2.67445675315526e-05
-2.42477889651134e-05
-2.37000847335944e-05
-1.4387651772317e-05
-2.10290763076857e-06
-2.69766784416818e-05
1.66484881499326e-05
-2.45887584153695e-05
-2.15983893982161e-05
-2.4631152858268e-05
-1.56743314525514e-05
-1.95548711919517e-05
-1.06778070313541e-05
-2.29972740637415e-05
-4.30754145660618e-05
-2.94602430015598e-05
-6.28722949452784e-06
-1.68613896324899e-05
-3.64013894498467e-05
-3.86095037972697e-05
-1.19083201570276e-05
-2.41787767001388e-05
-2.97897835648879e-05
-9.66643178379985e-06
-2.73683607110829e-05
-1.27484641107842e-05
-2.08621090742196e-05
-3.29485191810308e-05
-2.24328688724202e-05
-6.60485523019275e-06
-3.16002041691571e-05
-3.34766996101742e-05
-1.02141691169751e-05
-3.20310525303205e-05
-5.48655805971416e-07
-4.30929270805935e-05
-1.93565784098367e-05
-2.16587071459321e-05
-9.21944333485081e-06
-1.72393390542268e-05
-1.47816182309341e-05
-2.87423634334619e-05
-2.68804417902283e-05
-2.77002878433572e-05
-2.64684376404894e-05
-1.98886116434344e-05
-2.95985138523977e-05
-1.89671289159511e-05
-1.62101327505328e-05
-1.54432137867882e-05
9.72694108821362e-06
-4.52789898112068e-05
-1.9434697021153e-05
-1.89646842342663e-05
-1.12772625647639e-05
-1.24799168978584e-05
-1.06426415622174e-05
-2.02255894544148e-05
-9.78286983812775e-06
-3.46582608209414e-05
-2.2511704030265e-05
9.37529864020445e-06
-1.94789946728346e-05
-1.90002800874651e-05
-1.50361578493056e-05
-6.89238505988196e-06
-1.33084860095802e-05
-4.55970837766795e-05
-4.77684785994804e-06
-2.36216972019516e-05
-2.48351882402881e-05
-1.05887720874512e-05
-1.46411170702839e-05
-2.65732456842194e-05
-2.15395650522577e-05
-2.74065159699918e-05
-2.17974126268056e-05
-6.00722750153467e-06
-4.37857886583777e-05
8.67707614574724e-06
-9.36903789696405e-06
-3.36688610615588e-05
-2.41840743161664e-05
-1.54166116079458e-05
-8.27614840485931e-06
-9.79879555707795e-06
-1.62009255046941e-05
-1.78774469795822e-05
-1.90444228980201e-05
-2.02656612680194e-05
-4.83413827557686e-05
2.24990151058205e-06
-1.83050476104783e-05
1.98693940578127e-06
-8.92521420725551e-06
-1.58254935361489e-05
-1.49579769513919e-05
1.66900266303477e-06
-2.91263901164618e-05
-1.57520465047772e-05
-2.42029299208655e-05
-4.13549015856761e-05
-1.72497908233582e-05
-1.91041447296897e-05
-2.29377766587019e-05
-1.3516350561576e-05
-2.76942421087654e-05
-1.89947638531885e-05
-2.57650184787234e-05
-5.01170650519223e-05
-3.28568170378653e-05
6.57405695313511e-06
-2.26058711194081e-05
-4.11125267754348e-05
-1.24793341267298e-05
-8.35408423900831e-07
-3.8243751366291e-05
-4.11480068006531e-05
-2.20566318847089e-05
-2.94720567796559e-05
6.87069603500373e-06
-8.11867836598089e-07
-2.67508344414536e-05
-3.05250903275695e-05
-1.57148193595839e-05
-1.65858730189395e-05
-2.43042266305545e-05
-3.2232813685035e-05
-2.16558409035067e-05
-1.593536446912e-05
-6.12582979625789e-05
-9.92405570849158e-06
-3.44149244859264e-05
9.1353126035094e-07
-2.85218767519643e-05
-5.82784852302998e-05
-2.02687866015804e-05
-1.88488018131138e-05
-2.55326148803669e-05
-5.94741825873421e-06
-2.93493189874302e-05
-2.71779586338065e-05
-2.74881167148868e-05
-5.00393330860553e-05
-2.5313826385213e-05
-1.73722854639961e-05
2.68436318907587e-06
3.28516884473608e-06
-3.41236458615845e-05
-3.07944383632363e-05
-1.36278929896789e-05
-1.24904035392853e-05
-3.17721354765029e-05
-1.90819892982749e-05
-3.39901899274743e-05
-1.26718565451274e-05
6.42793384315112e-07
-3.60862013743215e-05
-1.62916491520499e-05
-1.4327396963094e-05
-1.8425549897889e-05
-3.12298237284536e-05
-2.80691422199391e-05
-2.62570512018974e-06
-3.5038705171513e-05
-7.49235533347218e-06
-1.74376001868784e-05
-1.90230654671445e-05
-2.44053514875468e-05
-2.7578631386667e-05
-2.89522210363958e-05
-9.19077706704352e-07
-2.5291287059431e-05
-5.18654908014559e-05
-2.44733419152477e-05
-7.52771213330735e-06
-1.70134040010783e-05
-3.73603179929629e-05
-4.23734091605697e-05
-2.57359293272388e-05
-6.78938808593865e-06
-3.7370883757319e-05
-2.17455694913967e-05
-2.24425267450017e-05
-8.1918271943877e-06
-2.94104424926972e-05
-3.81767713124926e-05
-1.56992120741049e-05
-1.47955697406678e-05
-2.25049623885364e-05
-3.01792335721161e-05
-2.92880709369387e-05
-3.24970562321617e-05
-1.77106162632111e-05
-1.5411685917104e-05
-7.11018540078668e-06
-1.15985126543085e-05
-2.24801792391064e-05
-6.37446520726322e-06
-8.6306500128406e-06
-1.23810401522083e-05
-2.76600803059264e-05
-1.34748930335816e-05
-2.36443302698218e-05
-2.45821161787931e-05
-2.80045684646384e-05
-1.92822378088288e-05
-7.9087178452718e-06
-2.48705584610504e-05
-2.4279114538049e-05
-2.15118537818037e-05
-2.86398688910283e-05
-2.50119246456396e-05
-3.32339002859136e-06
-1.96324537466754e-05
-2.3590688698112e-05
-2.46786979056913e-05
-2.20273638349752e-05
-1.62643423524565e-05
-4.21115276177334e-05
-2.55295444956884e-05
-2.65287283682845e-05
-2.26257224287061e-05
-1.58539547889227e-05
-2.79024047113568e-05
-1.25400358143492e-05
-2.09202463443787e-05
-1.60225132157551e-06
-3.00056554858255e-05
-2.09362263672527e-05
-2.33772383655489e-05
-2.06457106203367e-05
-2.61097388483186e-05
-7.50309351572746e-06
-4.93283965223927e-06
-4.03022422022378e-05
-1.73267242047364e-06
-3.09653434591287e-05
-1.00042216798575e-05
-1.83369803568326e-05
-1.48593958602044e-05
-4.25295872794732e-05
-2.22556870763586e-05
-1.7671189598495e-05
-1.23710981970976e-05
-6.57709058228705e-06
-1.52056740433021e-05
-2.04091074126675e-05
-1.42321722662441e-05
-1.45781570872649e-05
7.64628555150359e-06
-2.72858964283187e-05
-3.13276825781776e-05
-2.8289468187933e-05
-2.15865345692283e-05
-1.31324574462448e-05
-4.14685151931987e-05
-3.12531190968415e-05
-9.30232071352594e-06
-4.52648347215215e-05
-4.21030567443771e-05
-3.63332167711196e-05
-7.89315817017734e-06
-3.78019015523369e-05
-1.83980108570665e-05
-2.37007027693641e-05
-9.68435234316669e-06
-1.03070559711171e-06
-2.54206546907871e-05
-2.93762791695053e-05
-1.51367010069757e-05
-2.87297875216904e-05
-2.24255829528097e-05
-3.48831361600805e-05
-4.08899129446506e-05
-1.309155760874e-05
-3.69307977704871e-05
-2.44512690696356e-05
-1.45737188054576e-05
-2.05216726531574e-05
1.26707272409756e-06
5.03304230400605e-06
-5.26735541393684e-05
-2.61475082778101e-05
-4.63252347879442e-06
-3.19551341560175e-05
-2.18436781903287e-05
-2.89788569021146e-05
-1.51517350596623e-05
-2.85997300586063e-05
-1.8514551907684e-05
-3.76925438872045e-05
-2.98537364625396e-05
-2.12275273750811e-05
-2.04818571608432e-05
-2.16980261609403e-05
2.3117500894112e-06
-3.54786990573168e-05
-1.91701279035033e-05
-2.75946521128695e-05
-1.35402796507388e-05
2.11268482374837e-06
-3.60250663456284e-05
-2.38811256831367e-05
-2.00872805293387e-05
-1.82399420518428e-05
-8.39552850779285e-06
-5.05863170989061e-05
-3.61636616744732e-05
-5.07835513609608e-05
-3.28932898972426e-05
-1.21878754538236e-05
-2.80851438037923e-05
-3.53553611508584e-05
-8.64999053700703e-06
-1.02087512569287e-05
-1.40333100937544e-05
-1.28247176887675e-05
-2.38242981948553e-05
-3.18422684132348e-05
-1.92937336472527e-05
-3.17954089921181e-05
-4.38899193575063e-05
-3.76665028959494e-05
-1.20639642889419e-05
-4.57551064433687e-05
3.67881106933854e-06
-3.07563446031543e-05
-2.77612809554088e-05
-2.08879015958033e-05
-9.18415099043585e-06
-1.26728235548217e-05
-2.37864737250341e-05
-1.481616006533e-05
-8.21716335621278e-06
-3.49921230009111e-05
-4.00777015578946e-05
-2.77931614754651e-05
-3.78179258504462e-06
-1.23216087737883e-05
-2.07390632441344e-05
-1.81750225917534e-05
-4.13301746092667e-05
-2.37026203442236e-05
-1.85546352204452e-05
-3.05526487234159e-05
-2.68902498573346e-05
-2.12598559480007e-05
-1.84929394919407e-05
-7.57395436252797e-07
-2.65745810452087e-05
-2.99274275301988e-05
-1.04947611405957e-06
-3.15399994063228e-05
-3.260265660821e-05
-1.34853481457381e-05
-3.14045176137875e-05
-8.12029934709006e-06
-1.25913008575177e-05
-9.31315663860709e-06
-2.36323012686474e-05
-3.94051227068134e-05
-1.07162242859267e-05
-2.72203394883193e-05
-1.0103601385711e-05
-3.5680220892303e-05
-1.22992148935131e-05
-1.69442114815097e-05
-4.00276354231207e-05
-3.55866873093163e-06
-1.93111017621408e-05
-1.61839607724827e-05
-1.99262137797595e-05
-7.14270627162688e-06
-2.71389578134513e-05
-8.58646982595898e-06
-1.21569849516953e-05
-1.98850708364254e-05
-1.5050374363923e-05
-4.92852804826872e-05
-2.25231996475203e-05
-2.12905079221891e-05
-3.90459987611961e-05
-2.92683989618858e-05
-4.0839692846582e-05
-1.68128800860611e-05
-1.1582437619444e-05
-2.19784444333397e-05
-3.7436639663776e-05
-1.77420370735009e-05
-3.59116894677469e-05
-1.92885820119336e-05
-2.86870242695454e-05
-1.6554382367617e-05
-1.35407725752175e-05
-2.98336156651341e-05
-1.11507678455198e-05
-8.37435497403619e-06
-1.96706873213814e-05
-2.22996380710409e-05
-1.39335971058792e-05
-1.10442350235636e-05
-1.73810344739806e-05
-2.64425292169503e-05
-3.18140705357749e-06
-3.28196247169335e-06
-2.00058395793657e-05
-3.06025493481959e-05
-2.42522358298503e-05
-1.47060061146751e-05
-2.48548640354738e-05
-2.33457942540244e-05
-3.43851323551277e-05
-1.55854504212895e-05
-1.68743581624193e-05
-4.10310858685302e-05
-2.88453603330082e-05
-3.70267655835777e-05
-3.67505068052427e-05
-1.19365155506233e-05
-1.41897217305635e-05
-1.21830926436392e-05
-3.61999734364918e-05
-1.76526813096857e-05
-1.36951788016839e-05
-1.72774476462835e-05
-1.46865186944742e-05
-4.02511774928809e-05
-3.29923874460398e-05
-1.7989921526324e-05
-2.75572005061062e-05
-1.93963481216508e-05
-2.82753356135845e-05
-2.9693712425379e-05
-6.43958044812056e-06
-3.70092294683364e-06
-1.90158993173449e-05
-3.37279291229546e-05
-1.53077314395091e-06
-1.83721348982364e-05
-2.06126682160334e-05
-2.4064542889952e-05
-2.74331601919152e-05
-3.57724637514723e-05
-2.30846402903192e-05
-4.93121551461832e-05
-4.41438956636669e-05
-2.52358058230719e-05
-7.10694651615365e-06
-1.57799736492976e-05
-3.724245991135e-05
-2.85182913648397e-05
-2.81848372761024e-05
-6.52974609947028e-05
-3.42855283758675e-05
-3.22124933439955e-05
-1.16646896454945e-05
-2.49200526258745e-05
-2.4971683387286e-05
-1.57645113667595e-05
-3.81688899454921e-05
-3.76597315753369e-05
-3.16354836028068e-05
-2.83549263419189e-05
-4.93855738685496e-07
1.01733935706309e-06
-1.82578849974487e-05
-1.33992997344673e-05
-4.24599407486165e-05
-2.71052950481584e-05
-2.77767895855284e-05
-1.6811539738934e-05
-4.10355369362854e-05
-2.46002626354726e-05
-2.02482426832167e-05
-1.59858491767317e-05
-1.89939286908789e-05
-1.22647115682623e-05
-1.36864243352749e-05
-1.68241994242647e-05
-2.02391260569781e-05
-1.40820651340051e-05
-2.66486245221372e-05
-6.31603658888108e-06
-1.08292255178222e-05
-5.82092777665527e-06
3.52760215345704e-07
-1.31907048952876e-05
-2.99811666965897e-05
-2.60488392500777e-05
-7.10366329575466e-06
-1.36211495306691e-05
-2.32771208169703e-07
-1.77475042911516e-05
-2.00288730099517e-05
-3.64881993116611e-05
-4.76675906598456e-05
-2.9481141653507e-05
-2.3460914548427e-05
-3.53548566250219e-05
-1.63081970028913e-05
-2.81185855437154e-05
-1.0216423824403e-05
-2.52475576837938e-05
-6.51384031408159e-08
-4.17605892519714e-05
-1.45106943759886e-05
-1.2097947783938e-05
-1.35767381441171e-05
-1.88124082176802e-05
-2.42387717385132e-05
-3.30139801530187e-05
-2.46198846246888e-05
-2.18950124505557e-05
-4.39306389853019e-05
-1.4535600387721e-05
-1.34421000959805e-05
-8.08466796231275e-06
-1.71050485965512e-05
-2.22020043666568e-05
-2.2294165452733e-05
-2.38104492422452e-05
-1.93547780477921e-05
-2.86853987717529e-05
-4.09579341280271e-06
-3.26253970882201e-05
-3.87103804522089e-05
-1.05001589789706e-05
-3.03814192106554e-05
-2.43684901159746e-05
-1.92264920195046e-05
-4.3653914567293e-05
-2.24220001442272e-05
-2.59302859162389e-05
-1.62207315685979e-05
-8.41437806850701e-06
-3.80927481671579e-05
-2.4527292820848e-05
-1.3450601458016e-05
-3.02510211104708e-05
-1.20158558245191e-05
-2.04346057598173e-05
-3.482745550328e-05
-2.94017277031754e-05
-2.89577634834661e-05
-1.77593865177793e-05
-3.43969505709157e-05
-3.13625658911826e-05
5.56989688307365e-06
-1.17949428733729e-05
-2.59886137219597e-05
-1.85542738114437e-05
-2.2015717720408e-05
-3.34885375084352e-05
-2.2210238494687e-05
-2.9978186524414e-06
-7.66755707678114e-06
-2.4483132645216e-05
-1.0632835518791e-05
-2.90581649724383e-05
-2.28894877814262e-05
-2.16799659513368e-05
8.05486925358344e-06
-9.75861412895786e-06
-2.79633544717815e-05
-1.43624055008296e-05
-1.28777581209218e-05
-1.93150617203741e-06
-2.5916845418778e-05
-3.82670502595453e-05
-2.3437692840727e-05
-2.90531325303643e-05
-4.09745012492015e-05
-1.00299734049602e-05
-2.56790636804955e-05
-3.78187072785176e-05
-4.40632327043495e-06
-2.42233358149019e-05
-2.38139801336121e-05
-2.76698877264256e-05
-2.55035683064515e-06
-1.82367973961139e-05
-2.34513370433367e-05
-1.04331264665286e-05
-7.78163946091679e-06
-5.63647119548776e-06
-2.09323656558604e-05
-2.68610225809971e-05
-3.39108516412142e-05
-2.70394492567298e-05
-3.13517716177958e-05
-3.05793004688288e-05
-3.49136124476917e-05
-7.73913873419734e-06
9.41808670458254e-06
-1.82852120927739e-05
-2.51142392393156e-05
-1.0329792487813e-05
-2.1535446888995e-05
-2.93887095278919e-05
-2.45119109020547e-05
-1.37040743148073e-05
-2.69678072211754e-05
-4.50155580224996e-06
-2.63557723453744e-05
-2.26507374048452e-05
-1.59116170395929e-05
-3.08046069318871e-05
-3.26702726687673e-05
-4.03947095184885e-05
-2.72846262058438e-05
-6.92459568209367e-06
-3.22531853655913e-05
-9.74545394131704e-06
-4.08287497121148e-05
-3.45078369115538e-05
-8.01649092963184e-06
-3.08008546159249e-05
-7.88528027101082e-06
-8.95868985784986e-07
-2.7918568311434e-05
-3.31221485847671e-05
-4.54202438748601e-05
-2.01357882575706e-05
-1.70333918014494e-05
-1.46990047124116e-05
-3.35822528995566e-05
-1.40296374106528e-05
-1.48772166639183e-05
-2.44073902751356e-05
-1.45585472266679e-05
-2.48832541288388e-05
-2.19761161321509e-05
-1.74974519522986e-05
-1.1967020029951e-05
-3.62523748439329e-05
-5.40814015848195e-05
-3.77966452337771e-05
-1.10269358783469e-05
-1.51480773928321e-05
-6.73254953436356e-06
-1.91573772347553e-05
-1.75752143768116e-05
-4.60435187294368e-05
-1.58992549149433e-05
-1.79151185923114e-05
-2.39241247552619e-05
-1.03271940413264e-05
-2.74141159289058e-05
-1.87153519068571e-05
-2.68184439939351e-05
6.89759053895134e-06
-2.25804623467138e-05
-2.808017853677e-05
9.79055842960368e-06
-3.33532447339387e-05
-1.15028115238025e-05
-8.51507835434987e-06
-3.26368791879077e-05
-2.23836023949331e-05
-4.63065482341954e-05
-1.29513075819923e-05
-3.13328727388783e-05
-1.8869246279225e-05
-1.85515419068799e-05
-3.16621426449209e-05
-3.56587780181432e-05
-1.8435656726683e-05
-1.37605830723779e-05
-2.07413694866572e-05
-2.92345458413123e-05
-2.06772942867845e-05
-2.18061318521004e-05
-4.59536045402781e-05
9.61176947174121e-06
-2.47144551874003e-05
-3.21665863691829e-05
-3.79933116592336e-05
-1.36011908968021e-05
-1.40654977429255e-05
-8.52729179058943e-06
-3.28145139021457e-06
-2.14799900137977e-05
-1.15844263593057e-05
-1.03036245527135e-05
-1.11587493754543e-05
-1.09627143520267e-05
-1.40805135570326e-05
-1.95322761528528e-05
-1.54732732735474e-05
-2.93147473950998e-05
-2.93142067537809e-05
-1.65785115745051e-05
-4.88072749132424e-05
-3.14389475835366e-07
-2.05671998851535e-05
-2.5097100335987e-05
-2.47113132403521e-05
-3.63993647856359e-05
-3.80389892419468e-05
-4.74247030630102e-05
-4.23712054272094e-05
-2.96289449988625e-05
-2.71224577796377e-06
-3.56303185302668e-05
-4.75868314217486e-05
-3.33125445920454e-05
-2.74549252382305e-05
-1.42984593575144e-05
-5.08404130673306e-05
-2.93811121990162e-05
8.20956194035446e-06
-7.33023004354978e-06
-2.28272103889621e-05
-2.18063292745035e-05
-1.27443685484696e-05
-2.81968861150506e-05
-2.59151892602628e-05
-1.34943667583903e-05
-1.82709622426698e-05
1.16867961814866e-05
8.78792616840466e-06
-2.89998779585494e-05
-1.73094816713524e-05
-1.98232357485323e-05
-5.57926726416402e-06
-1.95252935572753e-05
-1.95078247769667e-05
-1.91185444351174e-05
-2.0123357170543e-05
-3.1957452458515e-05
-8.50684691070036e-07
-1.55860122896765e-05
-3.44411082446401e-06
-2.0205065368849e-05
-2.81874870191941e-05
-1.51221164518163e-05
-1.38854188027587e-05
-3.39648926209791e-05
-1.88941219506588e-05
-1.54777530555999e-05
-7.54920854694389e-06
-2.15542750526311e-05
-2.27997253006439e-06
-1.59801174082661e-05
-1.85392984601311e-05
-4.46905248133057e-05
-1.96997826583669e-05
-9.32493964818279e-06
-2.95659471601453e-05
-7.5157428755507e-06
-3.78537167872561e-05
-3.59080473161369e-05
-1.44511866687904e-05
-1.01319939274373e-05
-3.49262833057913e-05
-2.47822716439753e-05
-1.07408559211981e-05
-8.4370335826355e-06
-3.20911439896074e-05
-2.78968521290621e-05
-2.93882486023812e-05
-1.14835574888178e-05
-2.80367278483449e-05
-2.51891636402395e-05
-9.45572443571262e-06
-1.82143130794555e-05
-2.37996615012995e-05
-1.10391312203186e-05
-1.7473595163836e-05
-2.58578568235099e-05
-1.97876005522663e-05
-5.87024761703564e-06
-3.49075375962222e-05
-4.52424947897673e-05
-3.20116567859223e-05
-1.06316838460626e-05
-1.9865669586097e-05
-2.0487539755957e-06
-3.17981844158515e-06
-1.64329825991484e-05
-2.06572339841554e-05
-2.53369144479518e-05
1.85867082494547e-06
-2.18013192102845e-05
-2.10280111554437e-05
-3.88860220472008e-05
-2.22329730590669e-05
-1.67641151492448e-05
-2.57307245766502e-05
-2.70895197899238e-05
-2.07734966180269e-05
-1.01459023924065e-05
-1.4611194799133e-05
-3.07705656053593e-05
-2.00421235724834e-05
-6.22116989813348e-06
-3.2165030730227e-05
-2.8554428116805e-05
-1.32454970009219e-05
-1.26335445612513e-05
-1.91455976891399e-05
-2.24186043985741e-05
-2.18137651994696e-05
-1.59118451500587e-05
-2.10203137677141e-05
-1.34349390513888e-05
-1.78350137899103e-05
-2.16311539860476e-05
-1.14633785895431e-07
-2.31520395942934e-05
-1.69200424639516e-05
-1.90087829221223e-05
-7.34185711745318e-06
-9.12503044763126e-06
-3.06094909467669e-05
-1.57536362201659e-05
-2.65869020126785e-05
-3.076558792047e-05
-3.80264038475139e-06
-3.13774643414575e-05
-1.28125704213385e-05
-2.12881147155455e-05
6.6698515959558e-06
-2.2803593544695e-05
-1.91623540754354e-05
-2.03712692719786e-05
-2.00065652863348e-05
-3.38958463703762e-05
-2.31288666529409e-05
-2.38337314558564e-05
-2.80163548034591e-05
3.56973113688023e-07
-1.43513300400681e-05
-1.01387434042307e-05
-1.62137325851322e-05
-1.02943894494013e-05
-1.59298924318893e-05
-8.47753735115519e-06
-2.13156759668968e-05
-1.47311491270472e-05
-1.09709564964389e-05
-3.81334938825811e-05
-1.7763202076437e-05
-2.83941208410336e-05
-1.56086978698804e-05
-1.56132934438404e-05
-8.2792605302703e-06
-2.28189934116962e-05
-2.54065258727458e-05
-2.15616204600094e-05
-3.11199220579571e-05
-2.36244945905269e-05
-3.04717521416277e-05
-2.15499142699425e-05
-3.07909769117947e-05
-1.0645557064983e-05
-2.05330650044685e-05
-1.72269435396666e-05
-1.43868973573712e-05
-1.24140407086036e-05
-1.3784917349133e-05
-2.1921284830765e-05
-3.4233354837969e-05
-1.11234752360621e-05
-2.3121401452902e-05
2.24851992942556e-06
2.39544014100841e-06
-1.21986628509468e-05
-3.71525573416167e-05
-3.78180724816626e-05
-2.28186261756969e-05
-3.17120225009596e-05
-3.19336116104588e-05
-1.43203790263338e-05
-3.1012236445641e-05
-2.76622683844507e-05
-1.12298343547558e-05
-4.39733215179048e-05
-4.53765847827229e-06
-3.09332195546196e-05
-1.01804634466391e-05
-1.01784904575295e-06
-2.24661401264909e-05
-1.29942451417919e-05
-1.49698892859874e-05
-1.61723308497507e-05
-3.62106771750206e-05
9.46054352852277e-06
3.61362184538198e-06
-1.73082421079651e-05
-1.62776950141681e-05
-1.85770579458331e-05
-2.70890509864977e-05
-9.9499194158126e-06
-5.64043826470634e-05
-3.71738986674171e-05
-4.02717371644397e-05
-1.86727616637368e-05
-2.34589079894529e-05
-3.08074871344592e-05
-6.83224965327537e-06
-2.93739597283218e-05
-3.40455721074414e-05
-9.39017458737329e-06
-8.90475257440989e-06
2.077487844305e-07
-1.69044669064684e-05
-1.74925345254541e-05
-2.07395192150426e-05
2.75925767082455e-06
-2.37315592789007e-05
-7.11180305574275e-06
-1.73787179453859e-05
-1.19337023266206e-05
-3.28529937081121e-05
-3.30200805539229e-05
-3.89625000531819e-05
-7.02882101559774e-06
-2.91843398493688e-05
-2.63017905982809e-05
-1.94293002698159e-05
-1.09209201003562e-05
-6.09369124975774e-06
-1.68348389034736e-05
-1.96432254857679e-05
-1.00539164495196e-05
-1.46689479902254e-05
-1.94496211895983e-05
-2.02090117825761e-05
-1.65152859642131e-05
-2.09193385187814e-05
-2.95141228411444e-06
-2.71109683905708e-05
-2.3896473067197e-05
-2.08633915954953e-05
-3.4122270405141e-05
-1.41457903671913e-05
-3.31447292190949e-05
-1.10387573059581e-05
-2.59069592682915e-05
-2.66118326529675e-05
-2.28520996965155e-05
-2.26889593846599e-05
-2.46849038218559e-06
-1.42472463680672e-05
-3.36702347613353e-05
-2.69003399358322e-05
-3.73213560575727e-05
-9.49828775032988e-06
-1.05999969625057e-05
-5.09375937292479e-06
-2.46625001868135e-05
-1.74779381993866e-05
-2.03373628411374e-05
3.63945751160569e-07
6.06977089571393e-06
-2.2953901691419e-05
-4.87978147802479e-05
-2.94947646642805e-05
-1.3833511956085e-05
-2.42068089602459e-05
-2.22055472931448e-05
1.01424841836259e-06
-1.31367858697687e-05
-1.96474819018022e-05
-2.2323404545201e-05
4.26288222546523e-06
-1.23960935829749e-05
-2.2269503672431e-05
-2.78060663216081e-05
-1.9587399683979e-05
-2.73547074784544e-05
-1.27668590637985e-05
-1.35778153812303e-05
-3.8323219035662e-05
-2.12027023201634e-05
-4.96242685985704e-05
-1.05774600295599e-05
-1.56697736293034e-05
-2.166208509005e-05
-2.55570792844392e-05
-1.95359679941098e-06
-1.04881237215715e-05
-1.7678733470013e-05
-5.22034724421589e-05
-2.64155215565821e-05
-2.74083745834684e-05
-3.23842176607823e-05
-1.21267874531089e-05
-1.47998865568316e-05
-1.45777772820373e-05
-4.3391524536779e-05
-2.96460211470628e-05
-6.17353875418583e-06
-6.02382698264104e-06
-8.54519401286248e-06
-2.42657784611597e-06
-1.4417717954756e-05
-1.91761281441616e-05
-1.03872043384132e-05
-4.10586055990425e-05
-1.46888240553438e-05
-1.59077845474858e-05
-2.40108200804994e-05
5.28940860495556e-06
-2.66192134700801e-05
-1.3873891090121e-05
-2.10820064080752e-05
-1.77689699278531e-05
-3.35934230103461e-05
-1.9794155637409e-05
-1.21820937640746e-05
-1.06465831934088e-05
-3.71937807476596e-05
-2.31638187411846e-05
7.13112074043922e-07
-3.29818630600538e-05
-3.06819473163619e-05
-3.76714365376817e-06
-1.23181418945187e-05
-1.30125427561544e-05
-1.14010278588748e-05
-1.85208344249312e-05
3.13386931067656e-06
-2.0690914599172e-05
-2.17153614857567e-05
-4.49544041107178e-06
-1.28454012848343e-05
-1.52953595723422e-05
-1.32231207875641e-05
-1.99694663052097e-05
-3.21258993230785e-05
4.01383925179707e-07
-1.10494011439448e-05
-2.24696659003173e-05
-3.99383285509224e-06
1.05376131353613e-05
-2.40260433828183e-05
2.049687466717e-06
-1.67358244713629e-05
-1.30842481584136e-05
-8.00504306808316e-06
-1.41192692593004e-05
-2.83703122562203e-05
-2.21198433115297e-05
-1.50893475644711e-05
-1.8358168120001e-06
-2.65548867204509e-05
-2.031810155475e-05
-1.42401893134703e-05
-1.69167056028978e-05
-1.31772141531738e-05
-2.23231796123627e-05
-4.16920367610639e-06
-1.88643385976014e-05
3.73946469941242e-06
-2.77135615056671e-05
-8.50641986700794e-06
-1.37186871377736e-05
-3.02776793372309e-05
-1.77967083685184e-05
-1.70601915047082e-05
-3.94382824921628e-05
-1.67747074122266e-05
-2.67046203260477e-05
-8.68473811984695e-06
-1.97296786444121e-05
-2.19993482452627e-05
-5.6831862584301e-06
-1.87410755206668e-05
-2.72329810061489e-05
-6.84411165910112e-06
-2.30394275566928e-05
-4.07837735981942e-05
-2.67261920270899e-05
-3.81241111774141e-05
-2.481564162214e-05
-1.52565443660406e-05
-1.48475972535667e-05
-1.78713072704585e-05
3.14909320771148e-06
-1.97001772438848e-05
-1.60908579815377e-05
-1.32873448128847e-05
-1.75583399180518e-05
-2.30044855443291e-05
-1.30042497416461e-05
1.70092286307411e-06
-2.26512930940302e-05
-1.28632571281289e-05
-2.13034402166461e-05
-2.96124374652557e-05
-2.03303554102852e-05
-2.42273432027037e-05
-1.91276859410903e-05
-1.99834325379755e-05
-7.98657318998155e-06
-1.27944392208634e-05
-2.07449985252071e-05
-2.98813539447454e-05
-2.88851445400323e-05
-2.23969790355295e-05
-2.26650756462236e-05
2.35291929793417e-06
-4.00889955235683e-05
-2.56688021664689e-05
-1.33256442988528e-05
-4.30079513858631e-06
-2.56460585013919e-05
-1.44653887389374e-05
-5.95148685742329e-06
-4.14261829670563e-06
-2.96572022835405e-05
-2.9794773073017e-05
-2.06892920858183e-05
-3.22739254328466e-05
-2.26086230720085e-05
-2.4329270994672e-05
-3.52398650272227e-05
-3.58990174378567e-06
-6.67614275442827e-06
-2.95002388056948e-05
-3.37915717532428e-05
-2.03266438028022e-05
-1.67608887050923e-05
-8.72565748731056e-06
-2.3894947167778e-05
-2.62977729275367e-05
-2.55431684536162e-05
-1.86053131257264e-05
-1.02875906594113e-05
-3.18644741420305e-05
-2.05253909869868e-05
-2.11489712811428e-05
-1.71327243864476e-06
-1.26889220114745e-05
-2.81780316039968e-05
-1.08133171089784e-05
-1.0353587825407e-05
-2.66888950526766e-05
-2.47880955340183e-05
-1.16855317619101e-05
-2.62930329406628e-05
-1.55144091083275e-05
-2.11613144995824e-05
-3.67545267921077e-05
-3.8718192335122e-05
-2.5964075538049e-05
-4.25682005260461e-05
-3.48011232920656e-05
-4.05704137408364e-05
-1.01077166065583e-05
-2.24680644687997e-05
-1.81082466950033e-05
-1.506284561244e-05
-2.77029808240012e-05
-3.89386916228181e-05
-2.87145807721104e-05
-1.43519780515191e-06
-6.40730649347933e-06
-1.25054797164167e-05
-8.07017478506873e-06
-5.85654480988446e-06
-7.05068342241515e-06
-3.24093448034284e-05
-1.63160369922981e-05
-1.02424982656806e-05
-4.96909206741233e-06
-2.7918608510161e-05
-2.25351052708653e-05
-3.13453651879578e-05
-3.94486051760142e-05
-2.16464534452818e-05
-1.92913791271286e-05
-2.78624666509596e-05
-4.42990834017681e-05
-2.88448393201006e-05
-3.34822370266048e-05
-2.71741827490041e-05
-2.17382061978591e-05
-5.99110282486916e-06
-1.14428755792476e-05
-1.44529933641716e-05
-2.82454494326306e-05
-2.85974677775671e-05
-6.90626175130814e-06
-4.29104556085252e-06
-1.37627079903304e-05
6.56075739863436e-06
-4.07772342409435e-05
-5.26453093369154e-05
-2.64071410161431e-05
-2.33985320522587e-05
-2.98232793389756e-05
-2.40415298080023e-05
-8.21429302900953e-06
-2.26962653605638e-05
-2.70763165712994e-05
-1.00169105842695e-05
-4.11643590303687e-05
-3.33589339192628e-05
-2.21572220644176e-05
-1.6110039146266e-05
-2.41429531299607e-05
-2.4671708277143e-05
-5.55952518715293e-06
-3.13386596827845e-05
-2.72683406202618e-05
-2.65582408828165e-05
-1.45598054735487e-05
-2.65111728409646e-05
-2.69186715447671e-05
-4.68593453467028e-06
-4.47421777275861e-05
-1.8482922456015e-05
1.04123187140564e-05
-2.7791640953568e-05
-8.40781279336131e-06
-1.94319619711163e-05
-2.52389137995948e-05
-2.2618326965425e-05
-1.50923005778399e-05
-2.07885981305386e-05
-2.10009176233601e-05
-3.51567179012923e-05
-3.54164333941534e-05
-1.36243604025887e-05
-2.3292860855491e-05
-1.37728536877684e-05
-1.64651536557588e-05
-8.28251173969836e-06
-1.79563725607175e-05
-2.58411008907378e-05
-3.03802598297293e-05
-1.87283525492624e-05
-1.22447084821174e-05
-1.47381780987935e-05
-8.19062724404958e-06
-2.85178414918231e-05
-8.71290331230222e-06
-4.10002883858373e-05
-2.00809412126234e-05
-9.52423060111079e-06
-1.76656558667685e-05
-1.04823757973705e-05
-3.17928257844905e-05
-3.68860135824205e-05
-3.65593022664992e-05
-8.2011169931585e-06
-3.1836391292016e-05
-3.49639323906607e-05
-6.12235721208311e-06
-4.80188645043253e-05
-3.12166978210032e-05
-2.44961303083519e-05
-3.54784088152648e-05
-3.68064812168541e-05
-1.33071966114245e-05
4.63046650726266e-06
-2.19185164838046e-05
-4.23770714732922e-05
3.49276725012135e-06
-3.94804187386572e-05
-3.8290090236648e-05
-2.25273289736005e-05
-3.64080136026089e-05
-3.6635925281403e-05
-2.5200212923012e-05
-3.65290014721187e-06
-1.63824019000198e-05
-9.54625055002167e-07
-1.57478197343983e-05
-5.95960145088386e-06
-2.13281212568951e-05
-1.05435998761939e-06
-3.80730854985455e-06
7.22917176599164e-06
-1.84083029470677e-05
-1.93063754833178e-05
-1.36284126343239e-05
-1.04035592886002e-05
-2.76312055139379e-05
-9.38165570555554e-06
-2.21850849114457e-05
-9.54541249760854e-06
-8.96003223605486e-06
-1.09583993430752e-05
-9.64958137069772e-06
-3.02145300840605e-05
-2.35918231842087e-05
3.99193212167036e-06
-2.97820164331819e-06
-6.31018984945548e-05
-1.49728892561498e-05
-6.18933182790837e-06
-3.63523454361077e-06
-7.27976359708094e-06
4.51942484118745e-06
-1.58313154127021e-05
-3.0342084798116e-05
-3.5399854111312e-05
-2.532576397444e-06
-1.5400632739984e-05
-3.33079854064077e-05
-1.83554727900235e-05
-1.55031606211866e-06
-2.19460911738592e-05
-7.97733831020757e-06
-7.82274645077106e-06
-3.78639222868186e-05
-2.19529363154135e-05
-9.82155068014283e-06
-1.5947021551616e-05
-2.87672095613297e-05
-1.81243411136871e-05
-1.7184211840599e-05
-8.57699686733224e-06
-1.92958230452628e-05
-1.4692445734386e-05
-3.44206696732816e-05
-1.09808055938506e-05
-3.35510485606476e-05
-2.06330947184525e-05
-1.96250978962902e-05
-3.24511272430904e-05
-4.06236423955743e-07
-2.07678846117857e-05
-1.54503141886234e-05
-1.64886545169721e-05
-1.77714431109125e-05
-4.95756475327227e-06
-8.4665699326781e-06
-1.27233246069585e-05
-2.21557514574699e-05
-1.09436469205646e-05
-3.22001536871831e-05
-4.13326989367578e-05
-1.85368968188442e-05
-2.30177794544377e-05
-3.73776134191423e-05
-9.50634693379714e-06
-1.31612882642127e-05
-2.45211049113667e-05
2.28862329919687e-06
-1.51084439066651e-05
-3.03668453274305e-05
-6.60907641234711e-06
-4.59096466494046e-05
-2.57999789055613e-05
-3.0725213237149e-05
-2.14164140926443e-05
-2.44003611451389e-05
-2.59114673171131e-05
-1.01574170806368e-05
-1.36731939296464e-05
-1.82066018528361e-05
-1.39542972873052e-05
-4.44491248200478e-05
-2.41361955103784e-05
-1.05793262811633e-05
-2.15041251204684e-05
-1.8100698678049e-05
6.44988989042303e-06
-1.02304447011579e-05
-2.64045750637032e-05
-4.94923906979044e-06
-6.06215301220812e-06
-3.74524340320085e-06
-1.75681036638324e-05
-2.03007182599661e-05
-2.48040027419243e-05
-1.32703672408777e-06
-1.08586862776304e-05
-3.69061280251858e-05
-3.60951631898798e-05
-4.18583544929722e-05
-3.50508142459416e-05
-1.08350191335522e-05
-1.38961570851866e-05
-2.96787882574131e-05
-1.61903293682436e-05
-4.61331009646243e-05
-3.69156200170107e-05
-1.67983068932952e-05
-7.71836468227918e-06
-3.97537014613236e-05
-1.72929680493826e-05
-1.53648134391383e-05
-1.46988184054363e-05
-8.88183124927496e-06
-1.79646288617593e-05
-3.82750333716248e-06
-2.4188901876708e-05
-3.25355690417055e-05
-2.38760732247376e-05
-2.64134070429048e-05
-1.496176181175e-05
-1.7646710421711e-05
-1.93134955007175e-05
-1.26835687915615e-06
-1.30694332374511e-05
-2.17267400904581e-05
-7.77329044623475e-06
-3.52956793895225e-05
-3.07318724642351e-05
-2.30021877645512e-05
-1.72659045561644e-05
-2.01843880598676e-05
-4.00452132387896e-05
-1.98424797330785e-06
-9.60433587109286e-06
-2.69871437185077e-05
3.87345067890976e-06
-2.52846899906705e-05
-1.25238000816722e-05
-3.18038300305322e-05
-1.79741855830312e-05
-2.08520555579155e-06
-1.76142736494146e-05
-1.05441206912529e-05
-2.27116001204734e-05
-4.28509317417792e-05
-1.53378450076129e-05
-1.878006170674e-05
-8.62825781394096e-06
-2.45094787272778e-05
-5.10683287960865e-06
-4.48085409027343e-06
-9.70920726297591e-06
-4.01181564131516e-05
-9.14756652912638e-06
-3.64848319330681e-05
-2.62447628195998e-05
-2.35344582872239e-05
-2.32597455702662e-05
-1.71770652480521e-05
6.72354236182145e-07
-2.52698745832495e-05
-1.97187559659791e-07
-2.55267787037493e-06
-8.07848713793834e-06
-1.04167200593931e-05
-1.15250426713541e-05
-1.8680550046387e-05
-2.8314015551776e-05
-2.32124715818669e-05
-2.75538707442317e-05
-1.77997024446272e-05
-1.46419644647978e-05
-1.76163401808217e-05
-2.94889515818326e-05
-1.95070553563268e-05
-1.02342174969716e-06
-2.47735668148836e-05
-2.27043985994115e-05
-4.03762678736045e-05
-4.59742447571314e-06
-3.48631358792296e-05
-2.5024359731761e-05
-3.62598883379505e-05
-1.8144943455475e-05
-2.88903601062013e-05
-1.86002930913961e-05
-3.21789765228827e-05
-1.70331248154706e-05
-8.52433879850507e-06
-2.56170055544565e-05
-1.56180757911752e-05
-3.16135310778984e-05
-1.23534160471141e-05
-5.52329522400305e-06
-3.60740051630998e-05
-1.76394326351728e-05
-2.94335270651384e-05
-2.44763458977003e-05
-6.51731150050705e-06
-7.09479538715163e-06
-1.04219045768226e-05
-4.24207211864495e-05
-1.58648637489749e-05
-2.34867827318369e-05
-2.1199225518994e-05
-1.61995593947168e-05
-2.04085575065806e-05
-1.28953887099522e-05
-1.24985661684961e-05
-2.19134009704843e-05
-2.14338031144706e-05
-3.51123764215822e-05
-1.96199634969248e-05
8.25230565286496e-06
-1.60316366512621e-05
-2.78151585740144e-05
-3.38125829702762e-05
-2.50680253884607e-05
-1.48680742884157e-05
-3.93683968282896e-05
-7.59461744378005e-06
-1.80459996066333e-05
-3.5156164051615e-05
-1.73623718393952e-05
-2.61690183232578e-06
-2.56658964868154e-05
-1.05261671224345e-05
-1.30544231913024e-05
-2.63496781590845e-05
-3.76914881750928e-05
-2.40344806244755e-05
-1.82846897864342e-06
8.00523097451928e-06
-1.43911403000195e-05
-1.09129199680101e-05
-1.89346405560444e-05
-2.0505955047748e-05
-2.25629179062029e-05
-1.1026184676232e-05
-7.74679822797332e-06
-2.64912137229019e-05
1.045843741366e-05
1.48060784014679e-07
-1.63239967964391e-05
3.50686623263577e-06
-2.11709280386333e-05
-1.28478607433843e-05
1.09518990807966e-05
-1.59294013716386e-05
-1.97485376521326e-05
-2.24380473291589e-05
3.24831386435176e-06
-8.27329200217558e-06
-2.47227899474546e-05
-2.79201584158441e-05
-2.38511296974074e-05
-2.3136536468367e-05
-2.18881672988128e-05
-6.19920870994818e-06
3.49680065951309e-06
-1.6865760603719e-05
-3.29621540455166e-05
-1.99449489587097e-05
-1.30651719188147e-05
-1.59613346044525e-05
-1.69643172352045e-05
-2.61651335242124e-06
-2.37441328701355e-05
-1.86413647274488e-05
-2.94574089099778e-05
-4.38272261898816e-06
-1.39619992181447e-05
-2.22731101585524e-05
-8.81516720606731e-06
-2.5473744483775e-06
-1.4526431651773e-05
-2.58938919879728e-05
-2.81331923631391e-05
-2.13299028580538e-05
-2.44658710967645e-05
-3.52864849722346e-05
-1.49808166853261e-05
-2.49706778468519e-05
-1.98457932818324e-07
-4.74455697271003e-06
-4.20591786419257e-05
-2.57829722655996e-05
-3.70910586497137e-05
-2.89671479515154e-05
-1.9720430154235e-05
-2.03928569677712e-05
-1.55609748533726e-05
-2.0906592653807e-05
-4.05620475639396e-05
-2.26685815409285e-05
-1.05044937220801e-05
-9.2267121871061e-06
-1.18385579445603e-05
-1.13742610220835e-05
-1.0737338034532e-05
-2.13600197851099e-05
-1.35759277038828e-05
-3.73095657022908e-05
-9.04181117808703e-06
-2.01248529777735e-05
-1.20797473510211e-05
5.77418278901293e-06
-8.20350194738425e-06
-1.23921195900346e-05
-2.03472009369073e-05
-1.46212129622698e-05
-4.95266585124723e-05
-3.56776751226769e-05
-1.63375229966872e-05
-1.66666491748035e-05
-1.95319678617392e-05
-2.05082687858966e-05
-2.29549462569562e-05
-2.26228900083438e-05
-1.50245753272318e-05
-9.3893610269944e-06
-9.31851025407399e-06
-1.71778783205875e-05
-1.45458037600222e-05
-2.93459004920923e-05
-1.25692354711354e-05
-2.73620575926564e-05
-1.49524403204932e-05
-3.06675824897309e-05
-1.17985791300073e-05
-2.23744739813519e-05
-4.197982510063e-05
-3.61396147514673e-05
-1.91243854772197e-05
-9.05283446502708e-06
-1.50571791853283e-06
-3.10238335350188e-05
-1.83994474478441e-05
-4.85005231576196e-06
-5.75651463898122e-06
-9.75527861321509e-06
-2.61659071015616e-05
-7.63738813972387e-06
-2.19560070079422e-05
-2.57987884577956e-05
-2.67187325898713e-05
-9.05032922929683e-06
-2.06926473011897e-06
-3.47210958372188e-05
-3.05081492428549e-05
-2.64343546347706e-05
-3.868216123648e-05
-2.14887707226404e-05
-2.277782882612e-05
-3.63178713815096e-05
-1.49891634215687e-05
-1.59888660056203e-05
-1.74479066433433e-05
-2.77512450108091e-05
-2.05509717445094e-05
-3.59664231565579e-05
-2.90828461999483e-05
-4.22521210926632e-05
-4.81137654991129e-05
-2.12113994307665e-05
-2.41736290592173e-05
-3.73186779702158e-05
-1.14035000538547e-05
-2.52961674084918e-05
-1.11835572415794e-05
-1.98875565932755e-05
-1.23745350356641e-05
-1.49594195763332e-05
5.78268070207228e-06
-2.86690422986886e-05
-1.35844286339935e-05
-3.7483837851985e-05
-1.91491576925844e-05
-1.50276855701085e-05
-2.07691740396609e-05
-1.54190870882976e-05
-1.23187323225577e-05
-2.37082486628333e-05
-2.01251898054514e-06
-2.31611467082518e-05
-3.7121154063751e-05
-1.55143596994218e-05
-1.23153146136947e-05
-1.61424748573528e-05
-1.90783292673089e-05
-2.3304074927888e-06
-1.97764223922617e-05
-1.07983429767579e-05
-1.93424394616834e-05
-2.2097006302988e-05
4.77437574935201e-07
-3.68197776751172e-05
-1.66825288346932e-05
-6.82551767740945e-06
-4.7857950605726e-06
-1.93706753843606e-05
-3.09168142785185e-06
-1.35820839802133e-05
-1.02903772133587e-05
-3.08573169975559e-05
-3.16237440740548e-05
-2.71115449955434e-05
-2.96175727713691e-05
-3.89718862266697e-05
-2.77371176643657e-05
-3.06253299087526e-05
-1.7861662596634e-05
-1.97307057131382e-05
-3.55997857506946e-05
3.50144549042656e-06
-1.56089123056396e-05
-3.21247984283255e-06
-2.78623823843415e-05
-1.94679776795504e-05
-1.96713327875476e-05
-2.97096920474798e-05
-2.31432426250322e-05
-1.95114771971832e-05
-2.13625062918304e-05
-3.13151452368181e-06
-1.44495448047844e-05
-1.73987694746492e-05
6.84504103545119e-06
6.89995004285217e-06
-2.98208307321907e-05
-2.00817994121465e-05
-3.07648904023191e-05
-2.09116595470965e-05
-2.14270411289182e-05
-5.33828596873394e-06
-3.93607200928452e-05
-3.39246725246997e-06
-2.19371158254471e-05
-1.73846958484339e-05
-1.34219153738486e-05
-4.19501530917362e-05
-1.89325266578693e-05
-9.45140459934678e-06
-1.22676719721248e-05
-4.39417979026821e-05
-2.62944894900054e-05
-3.72606495249111e-05
-3.72550362620487e-05
-2.07126613907841e-05
-5.54904443474978e-05
-1.68332500346566e-05
-3.87674474146953e-05
-2.92892899413584e-05
-1.04124984644733e-05
-2.733671326559e-05
-1.67239802178021e-05
-2.24095127885618e-05
-2.57926827023101e-05
-2.50937009278195e-05
3.6526583997609e-06
-2.3118296050774e-05
-3.48805949685471e-05
-3.82787400004847e-05
-2.86282218263606e-05
-2.15741795301833e-05
-2.13557401530314e-05
-8.69962983456952e-06
-2.41854712799809e-05
6.66084202837005e-06
-4.14847563946642e-05
-2.79193857419614e-05
8.62344682634548e-06
2.23644489970287e-06
-1.95375050081627e-05
-7.04532624030655e-06
-2.22173949163521e-05
-2.90137780392501e-05
-2.91142967136781e-05
-1.18165962406059e-05
-9.79263684289974e-06
9.73036034121701e-06
7.65036548734758e-06
-1.45123796217943e-05
-2.7522310796423e-05
-1.65224708516833e-05
-1.58692653586329e-05
-9.184854212113e-06
-3.49196694217664e-05
-2.55214558770222e-05
-1.72753788934691e-06
-7.18346600880108e-06
-3.03099578593988e-05
-1.6897959421927e-05
-4.47341820491791e-05
-2.78967099271198e-05
-1.48872888748088e-05
-2.11323169550487e-05
-2.73386470486392e-05
-2.39009110214722e-05
-3.78052258054608e-05
-2.88250447956838e-05
6.65438654834979e-06
-1.43966325189124e-05
-8.54458192598026e-06
-2.96303194675912e-05
-1.51379366668329e-05
-2.75780662695986e-05
-2.85166815912648e-05
-4.87795197613326e-05
-1.76855436277378e-05
-6.99009036097656e-06
-7.1135517772135e-06
-8.3733073006089e-06
-1.22518791433461e-05
-7.83628364093361e-06
-2.44917601104439e-05
-1.80952993257378e-05
-6.31580454390732e-06
-1.64436978018181e-05
-3.52683251387576e-05
-3.27470209089118e-05
-1.27207974338892e-05
1.4637620338091e-05
-2.53865884036553e-05
-1.81543500588576e-05
-3.21899681361768e-05
-2.74686379273006e-05
-1.57553259830906e-05
1.37345006526169e-06
-2.82282818185029e-05
-4.0524875226758e-06
-3.42719727929028e-05
-2.56053644980033e-05
-3.44138790007811e-05
-2.02555101541937e-05
-2.45680632601688e-05
-2.01485789584656e-05
-2.35551716917138e-05
-3.95764713620435e-05
-1.86416704791819e-05
-2.63022218871243e-05
-2.49224895733348e-05
-1.53690030669106e-05
-3.08479603509774e-05
-1.39846855130751e-05
-4.2296857309095e-05
-2.77137966851013e-05
-2.02510052630133e-05
-2.04771870371897e-05
-3.32938478502337e-05
-1.97249959644753e-05
-2.28015391368138e-05
-3.40694561784445e-05
-1.18891770069231e-05
-1.60126951790238e-05
-3.18230620991113e-06
-7.87591951253746e-07
-1.74476355083583e-05
4.84019166850263e-06
-1.91845646749711e-05
-1.20066224485316e-05
-1.62657870616888e-05
-7.61393262972323e-06
-1.83358578341664e-05
-2.13656497452055e-05
-1.56013908891306e-05
-2.55479005775657e-05
-2.14178703918887e-05
-1.15910988449181e-05
-1.32596877592638e-05
-1.41501147532535e-05
-3.62616465487665e-05
-1.97821279111039e-05
-2.0538080786162e-05
-3.16534628757291e-05
-2.65356615008858e-05
-1.95114665147341e-05
4.24795470369476e-06
-1.22891077720179e-05
-3.07262506509743e-05
-1.13878214667138e-05
-1.60733168227454e-05
-2.98696432083571e-06
1.32100287712663e-05
-2.23351606837e-05
-2.93351488508116e-05
-1.76284681391932e-05
-3.57746673804998e-05
-6.65199470553944e-06
-6.2157735942993e-06
-2.10969516482747e-05
-2.17821134719817e-05
-2.20920171484695e-05
-3.18281099752049e-05
-2.24359977322589e-05
-1.24371902575429e-05
-2.55536719181005e-05
-1.03997480832559e-05
-2.49967206562412e-05
-1.72067512646821e-05
-1.76149331362248e-05
-2.40805020329058e-05
8.47994000172371e-07
-1.77623178213338e-05
-3.65544636597552e-05
-7.22008928437293e-06
-1.70852764488027e-05
-3.73961807065721e-05
-2.1903783479352e-05
-2.30101335567579e-06
-2.62024555429561e-05
-3.40597167962458e-05
-2.44238964103305e-05
-3.33019281608865e-05
-3.92275817741659e-05
-1.38654568687363e-05
-1.26090522300264e-05
-2.81129118721791e-05
-2.19824958680197e-05
-3.50203327904438e-05
-8.67886328598334e-06
-8.29030547501297e-06
-3.38177401599215e-05
3.43998329371691e-06
-1.15697738842239e-05
-1.5389017018341e-05
-3.12719862464085e-05
-2.31341403174189e-05
-3.18124137641375e-05
-1.63616488737577e-05
-6.40445141373042e-06
-1.65210794317127e-05
-2.92479120239859e-06
-2.24708172790895e-05
-2.59887508241243e-05
-1.85543396063983e-05
-3.24342930962795e-05
-5.39987088398103e-06
-2.44193140833071e-05
-2.12291198585181e-05
-2.63685762150258e-05
-1.92552888218994e-05
-4.07468451480986e-05
-1.15320106303743e-05
-3.95004390120316e-05
-2.20358684662561e-05
-3.07890597296897e-05
-2.67446541752802e-06
-3.33670662929051e-06
-2.31853456020916e-05
-3.34288909386221e-05
-3.3149714662664e-05
-7.74688831843358e-06
-1.48887966086015e-05
-1.9985908613623e-05
-2.0279899226084e-05
-2.07254097917725e-05
-4.01200469086712e-05
-3.07470430311138e-05
-1.67131969000319e-05
-2.49002159877169e-05
-3.41618771497304e-05
-1.63142257683989e-05
-3.70758605846743e-05
-1.57196868138641e-05
-4.43224349576088e-06
-2.17146050428349e-05
-2.35374059722298e-05
-1.61871884904903e-05
-2.63599276189283e-05
-1.87137824178367e-05
-1.08190399224449e-05
-7.71586680345407e-05
-1.68243944203894e-05
-1.75136321124657e-05
-1.95548003120632e-05
-1.18604986774828e-05
-2.44465874386492e-05
-1.46637594476234e-05
-2.49334493512276e-05
-4.91170352579256e-05
-1.62170037034493e-05
-3.41942429963718e-05
-2.19677582025553e-05
-2.23738257721809e-05
-4.33271671880827e-05
-3.57016856799292e-05
-3.49406702772791e-05
-1.37804726716476e-06
5.18922558306812e-06
-2.97144822470341e-06
-3.63833600657867e-05
-2.86412347331214e-05
-2.67146749063271e-05
-8.38408550170913e-06
-2.39839663118222e-05
-1.63873198152552e-05
-3.17497690719853e-05
-5.99506774250286e-06
-3.67311239029755e-06
-2.18522367533051e-05
4.87107910899921e-06
-1.94412897332816e-05
-2.18608840306265e-05
-3.73475615342679e-05
-2.29898385738519e-05
-2.09346921324268e-05
-1.73215516097085e-06
-3.86273058982439e-06
-2.571389579334e-05
-3.18684801786933e-05
-6.43872731422236e-06
-4.49298178824279e-05
-1.97071703986981e-05
-3.18335434834735e-05
-3.76850516821012e-05
-2.70320045024085e-05
-3.36749442077181e-05
-2.37392070106768e-05
-1.81640617623018e-05
-1.31047654291643e-05
-3.54035524662585e-05
-9.8793516899593e-06
-2.20064195549567e-05
-1.57000528820542e-05
-1.08446447948222e-05
-1.36126272058903e-05
-2.21001982122211e-05
-3.99137490026783e-06
-3.43197515974572e-05
-1.14450214260665e-05
-2.42077492623268e-05
-2.09254818267144e-05
-2.57727837820432e-05
-1.44003146202479e-05
-2.32636928129967e-05
1.19427539660468e-06
-2.16276693735738e-06
-1.27804283897217e-05
-3.83538922961561e-05
-1.51427428864865e-05
-1.57452780173751e-05
-1.43503461883905e-05
-2.36059985266029e-05
-1.71235088324961e-05
5.62274653513689e-06
-2.70451853581664e-05
-4.17897553028036e-05
-1.48719469241759e-05
-2.84269326582329e-05
-8.973427539277e-06
-1.1118622035878e-05
-1.1207520645034e-05
-3.23226990778465e-05
-1.91271456434119e-05
-1.28393511663042e-05
-1.4922001462841e-05
-1.4956364836803e-05
-8.21402400073104e-06
5.05477822663555e-06
-1.34232908670625e-05
-6.77602201134499e-06
-1.11880661345041e-05
-2.24343157202177e-05
-3.8565104206741e-05
-2.08058235297348e-05
-2.17432121691986e-05
-2.02029739212404e-05
-2.60713048176285e-05
-1.30347808954539e-05
-3.79939573380754e-05
-3.57096940938625e-05
-3.41872075220424e-05
-1.91113730840494e-05
-5.65622908666793e-06
-2.3888469578589e-05
-8.68752500758476e-06
-2.8094743305428e-05
-1.57875362323118e-05
-8.39893857097738e-06
-5.02382275610753e-06
-1.71710663929003e-05
-3.04415918392736e-05
-5.6407066196374e-06
-2.11049586890407e-05
-3.50502079396079e-05
-2.42873703176641e-06
-6.23324827636483e-07
-2.86572454679587e-05
-2.26148538863784e-05
-2.67755486120166e-05
-3.61499205496246e-05
-4.04397078784772e-05
-1.36079848630334e-05
-3.76152620248132e-05
-2.25585382286931e-05
-1.58022136803616e-05
-2.18613797332582e-05
-1.18655865966528e-05
6.00994455185034e-06
-1.72561688450472e-05
-1.10425748003515e-05
5.61644914692234e-06
-1.94224854302976e-05
-6.02486628802443e-06
-7.45420642670321e-06
5.80439371637484e-06
-1.8446980691739e-05
-1.09124231019693e-05
-3.06440422759063e-05
-3.74512954966841e-06
-5.30536741259291e-06
-1.20453422602588e-05
-3.71196484591028e-05
-1.81368379376444e-05
-9.00130766394075e-06
-8.16445355163188e-06
-2.76839908776055e-05
-2.76455743428846e-05
-3.02438889097725e-05
-3.30296534417021e-05
-2.68776975040658e-05
-9.62747441729336e-06
-2.51114127446839e-05
-1.53035348962048e-05
-4.76278859898558e-05
-1.37767944511978e-05
-2.01018548594704e-05
-1.25391600062339e-05
-3.02877443885921e-05
-2.73241666678465e-05
-2.49308205417935e-05
-4.85320420603393e-05
1.71428658884517e-06
-2.18046030845993e-05
-2.77659731512515e-05
-1.07818160207872e-05
-1.95326588125518e-05
1.7286252167082e-06
-1.09180586158479e-05
-2.37329163171037e-05
-3.43753229148311e-05
-3.3506754171294e-05
-1.61189804598924e-05
-2.46134541208533e-05
-2.16185702424023e-05
-4.60772285615759e-05
-2.03790703849783e-05
-2.76796763984168e-05
-3.84420988459813e-06
-3.15254643888544e-05
-7.84503911913744e-06
-2.75272128448492e-05
-3.45020389092227e-05
-2.56003523521056e-05
-1.18208240901195e-05
-3.01670732663246e-05
-4.30144348302434e-05
-3.22737045792915e-05
-1.36554809803341e-05
-8.97353523896783e-06
-1.19476168900944e-05
-2.01732609464353e-05
-2.20313216975295e-05
-3.64584185878933e-05
-1.72620184126185e-05
-3.67708859280731e-06
-2.06532054949377e-05
-1.84518978612245e-05
-1.84030687654431e-05
-2.63147058965262e-05
-9.24221319192595e-06
-2.24487767377159e-05
-1.51401549572917e-05
-2.18369780130697e-05
-1.95150970583535e-05
-2.9592567577644e-05
-3.40005964395294e-05
-1.85383142077822e-05
-2.46003992509054e-05
-1.90062608542566e-05
-8.96389764425269e-06
-3.0988757697777e-05
-2.82521233193135e-05
-1.00729772523462e-05
-3.41279893084074e-05
-3.85334974517495e-05
-4.11216232044503e-05
-1.93412410893356e-05
-8.45709702156322e-06
-2.86481280962651e-05
-1.57479989209753e-05
-2.72943500581114e-05
-1.95858646541726e-05
-2.83675005469937e-05
-1.66509262030471e-05
-2.37220301059869e-05
-2.0430418947997e-06
8.43482833095112e-07
-2.17531288389302e-05
-2.70827350143145e-05
3.58015883324853e-06
9.64600222977247e-07
-1.40454241541084e-05
-1.09052221233035e-05
2.28193512977693e-06
-2.10597932124908e-05
-2.72458492194439e-05
-2.82912023216268e-05
-2.50625404303723e-05
1.08296253364029e-06
-3.18395007166864e-05
-2.88867311112184e-05
-2.33376834429037e-05
-2.5811176214454e-05
-2.78732755969879e-05
-2.1555759395794e-05
-2.46147903696959e-05
-1.71566803287841e-05
-2.18962129034568e-05
-2.17011323222736e-05
-3.13615697651603e-05
-3.74454966926353e-05
-1.39938320036256e-05
-1.91681437388403e-05
-3.94601520316678e-05
-2.4369711763006e-05
-4.5421940081769e-07
-4.17337456933875e-05
-1.34000652044803e-05
-1.93183160257528e-05
-1.56809419002498e-05
-1.9753119762085e-05
-1.1246028392825e-05
-1.58815074546428e-05
-3.40391122655855e-05
-3.42770237002938e-05
-4.059375943499e-05
-2.38623052053603e-05
-9.58356864025683e-06
-3.14801133131309e-05
-2.62613968546872e-05
-3.42294900529124e-05
-3.63059928533541e-06
-2.33633791828101e-05
-1.32731008152774e-05
-1.8733825844146e-05
-2.11168539245293e-05
-1.48149663828916e-05
-4.5851949822893e-06
-3.19396951173616e-05
-1.88270484972553e-05
-2.55907296373758e-05
-2.18297521145301e-05
-1.98521998930922e-05
6.08766219209784e-06
-2.30311912030128e-05
-1.30383968133993e-05
1.76008166044142e-06
-1.39278307284092e-05
1.0873891457938e-05
-9.33796751621025e-06
-9.82012337928896e-06
-6.56795862339168e-06
-6.40913073820769e-06
-2.4153169174202e-05
-2.55209020120394e-05
-5.12915166473564e-05
-6.00226295494142e-06
-2.25774840734402e-05
-7.58374675771831e-06
-2.62287899561663e-05
-1.06535456248659e-05
-1.67626572553705e-05
-2.79905702657979e-05
-1.19705513156839e-05
-9.33121803276459e-06
-2.71658194803457e-05
-2.378238351676e-05
-3.45879038557647e-06
-3.4456612416168e-05
-2.32855419347243e-05
-1.9338006531873e-05
-2.48127728307877e-05
-3.77084761124112e-05
-3.93733733581903e-05
-3.89912559544075e-05
-1.28301294578147e-05
-2.20332238869237e-05
-2.19158611857669e-05
-1.82557922055018e-05
-2.23257937770573e-05
1.22963736231426e-06
-1.7808313241316e-05
-4.91121698855653e-06
-1.31501208131064e-06
-4.06522158550275e-05
-2.54777805686685e-05
-9.72816439932128e-06
-1.29793437325936e-05
-1.19866795798742e-05
-9.38102384520282e-06
-2.66479845206271e-05
-1.81597590048301e-05
-1.90277174324995e-05
-2.97904237709113e-05
-3.17672606852935e-05
-4.08099011623e-05
-2.0807620026142e-05
-1.04701531721083e-05
-1.17819284760551e-05
-3.18566801676865e-05
-2.06683019183951e-05
-6.93170715214276e-06
-3.59918588364565e-05
-1.31504824069037e-05
-2.20010418648409e-05
-3.01350532607816e-05
-3.92351490722207e-05
-2.29474636041343e-05
-2.07426259811149e-05
-1.64267390530404e-05
-3.12249577080757e-05
-2.03472599644647e-05
-1.01254587960525e-05
-1.91935907574546e-05
-3.00020550275574e-05
-1.69006779090328e-05
-1.56350387555518e-06
-1.13805272427409e-05
-2.33613414478608e-05
-3.31629203178042e-05
-1.53160825844268e-05
-1.91393056871417e-05
-2.29830626246124e-05
-1.40404730471049e-05
-2.90978873313247e-05
-2.57432726627892e-05
-1.01347937169003e-05
-1.70660538875833e-05
-2.71516563941914e-05
-2.52826979520304e-05
-2.79345739710765e-05
-2.38735806072158e-05
-1.58635992808493e-05
1.77568822132585e-06
-1.35980043301531e-05
-2.2271462171228e-05
-5.55868572394953e-06
-3.7269399009423e-05
-5.42411382577147e-05
-3.94231202292896e-05
-2.92864446198185e-05
-1.29068144887201e-05
-3.59300807064082e-05
-4.21725237217443e-05
-2.16738823778321e-05
-1.10085730512975e-05
-3.13412796319689e-05
-1.21803137938687e-05
-2.60744928027868e-05
-3.01085012061937e-05
-2.01802352337242e-05
-3.56280928108281e-05
-8.54947383184024e-06
-4.5012715483277e-06
-4.56255690050583e-05
-2.53714731614779e-05
-3.34703852492093e-05
-3.68645711476024e-05
-1.23578687541615e-05
-2.44220068044075e-05
-1.6493002588578e-05
-3.00699955691083e-05
-3.27123955358389e-05
-4.34995166378384e-05
-4.28847154630375e-06
-4.00458407367564e-05
-2.05214713804885e-05
-2.16514089371636e-05
-3.20797255370802e-05
-1.61885135996824e-05
-2.68607398688498e-05
-7.0809879220306e-06
-1.8267411093172e-05
-3.56043359918135e-05
-1.19084123802894e-05
-1.28723083509954e-05
-1.26556397378303e-05
-3.39913666266295e-05
-1.14883853571319e-05
-3.17786864107271e-05
-2.66866680833352e-05
-3.97341007636513e-05
-1.27873611219346e-05
-1.45260705201351e-05
-7.01985641986678e-06
-2.02500670895544e-06
-4.02157451822122e-05
-3.5178918281096e-05
-2.86999859260505e-05
-3.80553405812654e-05
-1.89803474728416e-05
-4.25424260663164e-06
5.07339612872518e-06
-2.66565648965311e-05
-2.2900246277408e-05
-1.14657648197749e-05
-2.10536535019982e-05
-1.51097118290374e-05
-1.5100924669396e-05
-5.3478172920574e-06
-3.27310827825898e-05
-1.47414478880908e-05
-2.44306682196873e-05
-1.59111700049334e-05
-2.23880043963693e-05
-8.65163879162476e-06
-1.82546575971454e-05
-2.91417448033268e-05
-1.08256961055028e-05
-1.08359943266851e-05
-8.79645162143095e-06
-1.85666135696637e-05
-3.63206089588258e-05
-2.18287262507204e-05
-1.3252015733539e-05
-3.80017621787097e-05
-2.51270473790286e-05
-3.09980217436544e-05
-3.03802015110777e-05
-1.7878194032223e-05
-2.82492899694252e-05
3.92695960724187e-06
-1.12644066706115e-06
-3.48942581514421e-06
-1.27745651388153e-05
-2.3202539947664e-05
1.80424686461629e-05
-1.19649110057925e-05
-2.93140379469407e-05
-1.70525206515424e-05
1.15034261893932e-05
-8.6574710376652e-06
-2.7460773576544e-05
-3.70460677564786e-05
-2.54175624458643e-06
-3.53544319972943e-05
-2.35370087227572e-05
-2.20574399112539e-05
-2.1259366682503e-05
-2.76482307763466e-05
-1.06198791668035e-05
-4.33161859389067e-05
-2.15252861869966e-05
-4.19503721563831e-05
-2.01950468859564e-05
-3.56816088906081e-05
-1.63762361348444e-05
-2.16154967592318e-05
-2.11447154300045e-05
-2.44705820565188e-05
-6.31102094801753e-06
-2.17634323689477e-05
-1.81893223836967e-05
-3.34135755487252e-05
-2.27907883478702e-05
-2.72115553889659e-05
-2.26777636905366e-05
-3.09919884636995e-05
-2.59515363034837e-05
-1.23795184965174e-05
-2.60439757141842e-05
-4.4674678060014e-05
-1.56908877006843e-05
-2.46838428945746e-05
-2.51626859293909e-05
-1.19957582960586e-05
-3.7747401803951e-05
-2.79604187262203e-05
-3.71299256268489e-05
1.42582639126215e-06
-2.22262181673283e-05
-3.28813387292271e-05
-2.81829066515097e-05
-1.3237271510686e-05
-3.0341841095219e-05
-1.02594058448565e-05
-1.7759551678806e-05
-1.03187145268462e-06
-2.37390352922398e-05
-3.05694329833368e-05
-1.95753131329218e-05
-4.37433121947041e-06
-2.00554597110046e-05
-7.99064899503905e-06
-3.50479322002178e-06
-1.51021746333569e-05
-6.80028535836033e-06
2.81481263633565e-06
-2.98208002470348e-06
-7.11723936569216e-06
-1.65538638510187e-05
-2.97277673707023e-05
-2.50216224836765e-05
-3.61695833513532e-05
-2.63670186776555e-05
-1.19527923399522e-05
-2.15557083114834e-05
-3.27278628478997e-05
-2.82731741429266e-05
-2.63380760890893e-05
-1.71267322741553e-05
-2.10782574521498e-05
-2.39223907257497e-05
-2.17749722679821e-05
-1.87435763855082e-05
-2.50268772469145e-05
-1.06731894404227e-05
-1.23392583436887e-05
-2.45086605052796e-05
-6.93479723939286e-06
-2.42004487992246e-05
-2.49673076334754e-06
-1.16525410166448e-05
-1.77920694418483e-05
-2.90194542493843e-05
-2.99385281796998e-05
-1.00811151072557e-05
-5.49099110248904e-06
-3.1266109037341e-06
-2.540202702975e-05
-2.75528349763631e-05
-2.66182217004141e-05
-1.60016178646596e-05
-3.88275531970646e-05
-2.28270258128994e-05
-1.98672814637089e-05
-2.03490737460811e-05
-2.65404704350667e-06
-2.81457245612351e-05
-2.0771855130903e-05
-2.68833261598471e-05
-2.22021869483277e-05
-2.49163366062265e-05
-1.84020085679673e-05
7.53185662960879e-06
-2.86692744661932e-05
-2.58870498948811e-05
-2.0539632121857e-05
-2.75593261296109e-05
-7.3545641026409e-06
-1.71042064807063e-05
-3.39606830265039e-05
-2.5261138282859e-05
-2.77478390029907e-05
-2.18631329674473e-05
-2.67406896532929e-05
-2.59190619052639e-05
-1.01592103434246e-05
-2.05986186229769e-05
-5.1467676386207e-05
-2.41602196405917e-05
-3.62587855084895e-05
-8.85078351357097e-06
-2.96927528928145e-05
-2.15891098947531e-05
-1.46033568506988e-05
-1.55002984475367e-05
-1.24098895197176e-05
-3.45025540941611e-05
-1.54563300431581e-05
-4.11084199216841e-05
-2.13840000458808e-05
-2.62258090999858e-05
-2.31288116522333e-05
-5.61455534644801e-06
-1.77928055726731e-05
-8.94959766913235e-06
-1.69004160562801e-05
-2.35013210031111e-05
-1.61114003261724e-05
6.62652591426528e-06
-3.06115767655532e-05
-4.09956656553777e-05
-1.30177721230786e-05
-1.8169174559587e-05
-2.4424321162264e-05
-2.17348208287421e-05
-1.39581989240013e-05
-2.45170409911741e-05
-1.62901116834599e-05
-6.43498096256079e-06
-1.67224960537569e-05
-2.58877795066451e-05
-4.95932079921688e-05
-1.13132789870241e-05
-9.70121777332625e-06
2.67865083255389e-06
-1.87498404323242e-05
-2.83695407942648e-05
-2.53764446087898e-05
-2.61069245681605e-05
-3.18363711845803e-05
-1.50430512903492e-06
-1.85929782532224e-05
-3.08216734133161e-05
2.5407402439998e-06
-3.03760485304681e-05
-2.93340004810558e-05
-1.522032243183e-05
-3.47523826108341e-05
2.87684748160295e-06
-3.50236417264433e-05
-2.991197095471e-05
-1.69881546261542e-05
-2.76334075075636e-05
-4.35266478069958e-06
-1.94395413236373e-08
-1.20352393189162e-05
-4.34010162520136e-05
-1.50591110776817e-05
-2.9016449851738e-05
-4.16114609558809e-05
-1.31879768324346e-05
-1.51830009749924e-05
-3.59673899584419e-05
1.13742921634547e-06
-3.00795043693547e-05
-2.37384205851718e-05
-2.0964081745212e-05
-3.72395265688699e-05
-1.65424791278883e-05
-5.47016598911239e-05
-2.8102637590166e-05
-2.30327089265391e-05
-1.3157853842722e-05
-1.86117727042201e-05
-6.49955987879626e-06
-1.4635074817132e-05
-1.58671494994257e-05
-3.56067684362358e-05
3.98271609662539e-06
-2.5665437444991e-05
2.77772625951738e-07
-2.6712884044737e-05
-3.01536868628717e-05
-2.08345120221722e-05
-3.70206152392458e-05
-3.86166298354648e-05
-2.90285501651238e-05
-2.72498764088928e-05
-1.039933767704e-05
-1.16305879858114e-05
-1.43181258687262e-05
-3.4367260423172e-05
3.62106496411618e-06
-1.02195501845182e-05
-3.14831186846739e-05
-3.11530655549138e-05
-1.1356401874238e-05
-2.6690624771709e-05
-2.59951925194883e-05
-3.64522299408609e-05
-8.76271520682246e-06
-2.10916854446409e-05
-3.20520753176458e-05
-3.92708991067393e-05
-2.52297421438937e-06
-1.78078911722404e-05
-1.54532171839867e-05
-1.00196737104761e-05
-2.51091997334495e-05
-8.38455231183529e-06
-2.07128710272395e-06
-3.68005983954938e-05
-1.30988742246708e-05
-3.43925192701671e-05
-1.54671020427008e-05
-2.03251747944483e-05
-3.53069787189498e-05
-5.55717222687491e-06
-4.12779410726786e-05
-4.62575731483914e-05
-7.50760096400888e-06
-3.86176679487316e-05
-1.10779468012131e-05
-1.69136789726986e-05
-3.34977862512865e-05
-9.48423552758903e-06
-2.16381646272234e-05
-2.05682191304719e-05
-3.03647633858101e-05
-2.10362605950237e-05
-9.11440965611032e-06
-8.68671224326892e-06
-2.9831215640869e-05
-2.72241379950209e-05
-2.33297139319457e-05
-2.3458522672318e-05
-2.86008946771992e-05
-2.62507030155938e-05
-2.18471035957494e-05
-2.77609426752293e-05
-3.40952819453797e-05
-2.56616581380962e-05
-3.53606023253893e-05
-3.10705759679033e-05
-1.20831019253493e-05
-3.29022525984499e-05
-5.03528990877596e-06
-6.84081444955512e-06
-4.73916270533874e-05
-2.21095031221299e-05
-1.44432719816144e-05
-1.82990393325214e-05
-4.49140969286775e-05
-3.11745834951916e-05
-2.13517200531962e-05
-8.65353009088002e-06
-2.05858933487182e-05
-1.27174187688476e-05
-3.13577570652772e-05
-3.37451177710259e-05
-1.31461608602395e-05
-8.51845571056998e-06
-1.95971851889553e-05
-3.72627354724234e-05
-2.70809931233256e-05
-1.95275426465081e-06
-1.01968238020511e-05
-1.28910612677393e-05
-2.90958222056948e-05
-2.28683618053312e-05
-1.85187076817564e-05
-1.63331325895959e-05
-1.04743683298983e-05
-9.17484742206555e-06
-2.36846814645183e-05
-7.15893509204337e-06
-2.47620050634158e-05
-1.68628788503713e-05
-3.23736228991069e-05
-1.08854721650322e-05
-1.30635268060971e-05
-3.06855925472068e-05
4.17729914260341e-06
-2.42904775659366e-05
-2.60480288443777e-05
-2.07411814133682e-05
-1.25047556869067e-05
-1.73479944070116e-05
8.55013007979925e-06
-3.55789378084759e-05
-3.8583098726971e-05
-2.25475077240779e-05
-7.12550682133782e-06
-1.65102634086025e-05
-7.94589824145914e-06
-2.49700905589701e-05
-3.08729760590996e-05
-1.7483040539432e-05
-1.1092274037935e-05
-2.12093574576192e-05
-3.46099776289543e-05
-1.75060508964878e-05
7.88334472132435e-07
-1.80111108395005e-05
-2.66973443251444e-06
-1.52364961669396e-05
-5.95211456265778e-06
-2.3762147005137e-05
-1.46739746253229e-05
-2.48498126908199e-05
-2.60949313179372e-05
-6.57316067221889e-06
-2.65374298466688e-05
-6.52342201862377e-06
5.79640879748327e-07
-5.0255508888334e-06
-1.50411533361357e-05
-3.4181286098043e-05
-8.63056999880075e-06
-1.79551385354371e-05
-4.14050355212189e-06
-4.41098738008269e-05
-2.81454679700697e-05
-1.76505158239762e-05
-2.14719850440872e-05
-3.4602470489629e-05
-2.15889702758138e-05
-3.61939440103882e-05
-6.30172841914292e-05
-2.73258864687396e-05
-3.75725681576368e-05
-4.17467783044596e-05
-2.66082595020098e-05
-2.03074071507807e-05
-1.59628607983231e-05
-2.13581810441402e-05
-1.7019111435209e-06
-2.70870775161e-05
-1.26573733277781e-05
-2.45759747744545e-05
3.40216157848116e-06
-2.4120081978106e-06
-2.54668863523004e-05
-2.62923270644305e-05
-1.09946855756934e-05
-1.41545115988789e-05
-1.10388914434252e-05
-2.89436336847512e-05
-2.89580120386e-05
-1.9568326565656e-05
-3.33370201002747e-05
-3.76293157819652e-05
-3.23895289964061e-06
1.27264083377373e-06
-1.87906405805435e-05
-1.30599669200153e-05
-9.42056966025952e-06
3.92160452843735e-06
3.04438238254471e-06
-1.26172844686023e-05
-2.36202840558166e-05
-2.45307067006223e-05
-2.05689603850452e-05
-2.48398120641687e-05
-9.342331215676e-06
-1.79906155320985e-05
-3.53908838036071e-05
-1.39633450992499e-05
-3.27144859722387e-05
-2.74945175050988e-05
-2.71231395305903e-05
-3.6430782503094e-05
1.13454178188444e-05
-2.1666562684537e-05
-2.13462323519488e-05
-3.09037581207736e-05
-2.42141386217686e-05
-2.31045545456818e-05
-2.21330771985637e-05
-3.32924301998904e-05
-1.63246800891364e-05
-1.5610919980941e-05
-4.70544972424167e-05
-2.6210912401961e-05
-1.21022185805499e-05
-8.25944628842499e-06
-2.231942895476e-05
-3.45268236884732e-05
-1.34313503601764e-05
-2.27546492635534e-05
-4.5188506558659e-06
-3.53171856727415e-05
-2.69297636108244e-05
-2.52635005649433e-05
-2.81301267145653e-05
-4.93521262984045e-05
-2.17796306133604e-05
-2.99475372357112e-05
-2.86165039568364e-05
-1.89837663613481e-05
-3.45357752618448e-05
-2.01479519357499e-05
-3.87503981381753e-06
-2.33306242779079e-05
-1.49940993209468e-05
-2.36350128028305e-05
-5.06259033400268e-05
-1.49317074563036e-05
-2.17275127280252e-05
-2.89434380344982e-05
-2.49633196897166e-05
-1.72694889087604e-07
-1.6708592704429e-05
-2.14292773678269e-05
-1.66525687106726e-05
-3.68993578358802e-05
-1.36021338225252e-05
1.0461326395379e-06
-2.67108256328173e-05
-1.60163046053135e-06
-3.01006932413532e-05
-3.31318384264434e-05
-1.0439156905121e-05
-4.20532607304143e-05
-2.16490921141724e-05
-4.71161777065773e-05
-1.79602234291411e-05
-1.21977844143423e-05
-2.67539663896509e-05
-3.59977862292167e-05
-2.24162779612078e-05
-1.42985744458162e-05
-3.4884049141622e-05
-3.3696804855743e-05
-2.01229139440423e-05
1.73256143120007e-05
-1.17912006466434e-06
-1.05516884845579e-05
-1.28807113818262e-05
7.90275529076397e-06
-1.2228026599376e-05
-2.1581528955883e-05
-3.07677497656956e-05
-3.55200772508823e-05
-1.8742293718532e-05
-2.6891058713918e-05
-2.10228030509047e-05
-8.58908736096435e-06
-8.11843219353054e-06
-3.14315793456637e-05
-1.16484290249258e-05
-2.81235812408192e-05
-2.51587734379118e-05
-3.42207046322532e-05
-7.3446812534965e-06
-1.92586307722493e-05
-5.53849356827221e-06
-2.20293893973808e-05
-1.77724578808844e-07
1.78734036177762e-06
-5.10915327431177e-06
-2.90640685653869e-05
-2.05143763955743e-05
-5.81338815746459e-05
-2.10354354705601e-05
-1.99022603439003e-06
-4.1025632466428e-05
-2.0273263204451e-05
-8.96048999328252e-06
-2.93777902266981e-06
-2.19964022640654e-05
6.57001112018696e-06
-1.84682911096931e-05
-3.5285610513551e-05
-2.22991061938745e-05
-3.00438804946778e-05
-8.9114717593826e-06
-1.48193154084846e-05
-2.66441012226281e-05
-2.60119290262805e-05
-2.10095861745022e-05
-2.89725424680117e-05
-7.66581256684078e-06
-2.98392694568021e-05
-1.75361515071542e-05
4.43783814614053e-07
-1.64831295481707e-05
-1.86914343269783e-05
-2.42988530711496e-05
-1.69551854047516e-05
-1.26383587539038e-05
-1.7690452238663e-05
-3.52812138375854e-05
-2.31741969488802e-05
-3.70631723033063e-05
-2.40568982816196e-05
-1.16828841439777e-05
-6.11409679031502e-06
5.95972122218317e-06
-1.80376499672813e-05
-1.0829513586851e-05
-2.03556525804745e-05
-8.42319653572215e-06
-1.8909223586624e-05
-2.0501502727636e-05
2.58411729303876e-06
-2.63188093202644e-05
-1.20223479672272e-05
-4.27455849126252e-05
-1.02959546340667e-05
-4.84714200391139e-06
-5.54799653074176e-05
-1.01578424965596e-05
-1.22218557026203e-05
-3.15027552811404e-05
-1.10897831230901e-05
-3.07663147501163e-05
-7.85037269348842e-06
-3.17618160930406e-05
-2.50602141909346e-05
-1.13429590254081e-05
-1.09833583095993e-05
-2.56768276711616e-05
-1.43227660927515e-05
-1.14754879744875e-05
-5.28561885812364e-06
-2.32868278661882e-05
-4.46402118169609e-05
-7.86701654752207e-06
-2.16876763048458e-05
-2.83964059395012e-05
-1.39927489572522e-05
-3.97772121655832e-05
8.22166579612263e-07
-2.23966170773205e-05
-2.47270857253994e-05
-2.01854232628124e-05
-2.15437357772012e-05
-3.13070714533973e-05
-3.37390648907843e-05
-3.94004427194003e-06
-2.42060346534177e-05
-4.24250602697467e-05
-1.62560560548694e-05
-3.48974478402246e-05
-2.74523853441561e-05
-2.70056050762167e-05
-3.343966225366e-05
-2.94519917701037e-05
-9.21609945536512e-06
-3.17699832853529e-05
-2.49753352674895e-05
-3.15064250124774e-05
-3.82086822006375e-05
-2.27420465906751e-05
-1.25961573168485e-05
-3.97118569505592e-05
-3.47617838142638e-05
-7.14827879337849e-06
-1.00750564247888e-05
-2.20148774235757e-05
-1.5692007622005e-06
-1.82101560450889e-05
-2.74407442257277e-05
-4.52905263865425e-05
-1.61630921814074e-05
-3.10456372349203e-05
-3.9500031092134e-05
-4.43926840805643e-05
-6.80539530676796e-06
-1.86619692131912e-05
-1.85710392819839e-05
-2.44320041896397e-05
-1.83337047005477e-05
-3.3289950331318e-05
-9.30686197788034e-06
-1.69970647056634e-05
-3.33056725533405e-05
-1.38445656454029e-05
-2.85614048604263e-05
-6.95783933510012e-06
-2.5003576612459e-05
-5.5439357529148e-05
-1.62213331844485e-05
-2.04970553925681e-05
-4.03547244865925e-05
7.77987241035294e-06
-4.6079320306787e-06
-2.42010121818499e-05
-5.19779860691594e-06
-2.99277956527235e-05
-3.09895824181154e-05
-1.16405168293238e-05
-6.09162737910222e-06
-2.72680113545559e-06
-4.16911639971329e-05
-8.70788158866612e-06
5.11196485931077e-06
-4.13701209398444e-05
-2.60670491139241e-05
-6.40235180837267e-06
-1.43131689287954e-05
-1.53096543241494e-05
-3.57221064107189e-05
-9.21989325967466e-06
-2.68843875134495e-05
-2.60839441816994e-05
-4.27784639712537e-05
-1.61858302607256e-06
-2.06636847850198e-05
-2.28848016498493e-05
-1.50990256473675e-05
-2.03910395995412e-05
-4.51923856145501e-05
-2.22289268009615e-05
-4.95362493781985e-05
-2.60907978570777e-05
-4.02461801417677e-05
-2.60298474132195e-05
-3.78039416649937e-05
-2.21746255833509e-05
-9.62271051031055e-06
-1.80990686855676e-05
-3.00116472198162e-05
-7.66766373964065e-06
-3.50987328319385e-05
-1.79375140388265e-05
-1.70760965340708e-05
-3.17245780116422e-05
7.00422120075775e-07
-3.25336426719515e-05
-3.22765906459858e-05
-2.97986959902325e-07
3.97652651323795e-06
-1.6159599687856e-05
-1.71765908340752e-05
7.70060588715286e-06
-3.29686008018886e-06
-3.11823705664917e-05
-2.31278918817387e-05
-1.72956956997396e-05
-2.68326753198625e-05
-5.54449033104476e-06
-1.04748310945614e-05
-1.61080032040838e-05
-3.3109424893483e-05
-3.69442290007583e-05
-1.93487874963231e-05
-2.60250342152049e-05
-2.97831126639201e-05
-1.52707256714079e-05
-3.52410747200344e-05
-2.07568537321308e-05
1.13715671844354e-05
-7.85843766799977e-06
-1.78643667059988e-05
-3.49992003376551e-05
-1.84671098189584e-05
-9.97386019053037e-06
-1.28225301523264e-05
-4.24419381756228e-06
-2.73294949388581e-05
-1.85521401966863e-05
-3.02395309570076e-05
-3.06826786306618e-05
-7.81109425460373e-07
-1.93849675983495e-05
-4.73896946879984e-06
-4.25187517457494e-05
-1.92830730787399e-05
-1.27075373208849e-05
-4.62348280194887e-06
-2.55361803091768e-05
-2.21743097545789e-05
-1.66380167094545e-05
-1.80739128951492e-05
-6.37415590159964e-06
-2.82252886759681e-05
-2.05331246698696e-05
-8.98210325139826e-06
-2.71665045147986e-05
-9.20056066332391e-06
3.13637007347125e-06
-2.31995152314599e-05
-1.50657904847666e-05
-1.33395799814856e-05
-2.11882643488741e-05
-1.86768854891208e-05
-1.90816079742117e-05
-1.64096089185062e-05
-1.61930819262533e-05
-2.75163358984018e-05
-1.54739180418732e-05
-2.24263569224083e-06
-3.15691064736199e-05
-1.18894602853264e-05
-1.68962855774862e-05
4.22246700006073e-06
-2.91493869596292e-05
-2.82024582408386e-05
-4.92147568496788e-07
-1.88444673913979e-05
-1.6580750083316e-05
-4.40363382958721e-05
-5.87325932863638e-06
-1.79584765504242e-06
-1.73648629350981e-05
-1.68931720747923e-05
-2.36107575006497e-05
-3.78300675596049e-06
-2.85044421609215e-05
-1.98117704285575e-05
-2.09532450018094e-05
-2.26717260798612e-05
-7.50545352685524e-06
-1.72572054894275e-05
-1.73826328290732e-05
-1.41953545804233e-05
-1.2643633852791e-05
-1.46668460778572e-05
-2.13886277322752e-05
-9.41315406053605e-06
-4.62207614573808e-05
-3.12553489438749e-05
-2.24976637061933e-05
-4.62050282618157e-05
-1.67566645917266e-05
-9.90381828790064e-06
-1.05664531481424e-05
-3.57296173728766e-05
-2.2234567372474e-05
-3.47122509847417e-05
-4.7599134509692e-05
-3.51990741530019e-05
-1.19052194431585e-05
-5.66665378770532e-05
-3.35759991587255e-05
-2.72191260396156e-05
-9.28192419441691e-06
-3.44772509477818e-05
-2.65577098886292e-05
-1.62027825295366e-05
1.79611118406843e-06
-1.65825170763989e-05
-4.24211622186848e-05
-7.29839186015708e-06
-3.16427375115391e-05
-3.54678648256644e-05
-4.58823815632382e-06
-4.17153889841734e-05
-3.00677405850717e-05
-2.4670848742468e-05
-3.44928210488744e-05
-9.54656341003378e-06
-1.55288919417971e-05
-1.14265444202563e-05
-2.19374417027284e-05
1.95941616359819e-06
-6.79976022074677e-06
-4.19352641395942e-05
-2.41176052182347e-05
-2.1659688913563e-05
-2.77261855328225e-05
-2.79284950015279e-05
-3.74772129879495e-05
-2.67137189915104e-05
-2.02808969154834e-05
-2.65343594255634e-05
-3.80583529794623e-05
-2.99640503182464e-05
-1.27807022002087e-05
-4.58232660463448e-05
-1.91759345853643e-05
-3.9377584658413e-05
-1.24469216093404e-05
-4.89925268235845e-05
-1.05725147203717e-05
-5.62867031023448e-07
-2.98603045601112e-05
-2.35122895631661e-05
-6.94007414232519e-06
-2.35543630560692e-05
-2.59387910318829e-05
1.07039410195445e-05
-1.66062001067533e-05
-9.20902159309308e-06
-2.48088619107212e-05
-1.59558743204277e-05
-6.95150666564838e-06
-1.8101268157119e-05
1.74571894318706e-05
-2.47147692766928e-05
-2.09370636556428e-05
-2.42969853883057e-05
-3.29386610613646e-05
-2.66458922132747e-05
-2.99833133781088e-05
-1.18166027208566e-05
-2.06441581533602e-05
-1.62956746998308e-05
-3.09748419088557e-05
-2.9923526978273e-05
-2.29518189058923e-05
-2.31295480483437e-05
-3.27641210777639e-06
-2.4875932076698e-06
-1.88063308699711e-05
-3.78580561619866e-05
-3.46834620188218e-05
-2.75834140115659e-06
6.49246929455091e-06
-3.16400468296548e-05
-2.28075942268444e-05
-2.63577168133753e-05
-4.72298014939558e-05
-2.6744166448029e-05
-3.3024114206013e-05
-3.67739678751239e-05
-2.45506982745351e-05
-6.98702121885892e-08
-4.14618632960566e-06
-3.9095360334315e-05
-1.15222924766448e-05
-2.31403335114661e-05
-1.85234198627585e-05
-2.5670222589861e-06
-3.10282829637912e-05
-2.95197178808154e-05
-1.13784372242622e-05
-2.54280803051896e-05
-3.02222975027491e-05
1.48571614440109e-05
-1.56293168484169e-05
-1.27873319141232e-05
-1.54633538960634e-05
-3.46737200039618e-05
-2.22334157014686e-05
-2.29391843577955e-05
-4.2666592057025e-05
-3.01034373226904e-05
-2.33354900929959e-05
-4.7095882311657e-05
-3.1269697946873e-05
-3.19225260561762e-05
-2.28349081439818e-05
-1.2100883285543e-05
-3.39692310494565e-05
-2.28198299294014e-06
-2.13513318717361e-05
-1.71216227438408e-05
-5.22851116469308e-05
-2.67287794778859e-05
-3.25008993878143e-05
-2.55946497643622e-05
-3.08583028693545e-05
-1.66740432305785e-05
-1.04353378736013e-05
-2.23156092665577e-05
-9.93126584422847e-07
-3.07234339812665e-05
-2.61820669805688e-05
-2.36370934239118e-05
-2.52499053265787e-05
-1.25255257836368e-05
-1.15346804702892e-05
-3.30730587650225e-05
-3.49220289927788e-05
-2.54874701567264e-05
-1.67510172483016e-05
-2.35467995061818e-05
-1.63449369345124e-05
-7.21845871957413e-06
-2.35658422382355e-05
-2.78158400331417e-05
-3.54454925895639e-05
-3.40570704247833e-05
-2.26209760468595e-05
-3.35964685642408e-05
-1.82029523788245e-05
-1.63096810072453e-05
-2.6646274347676e-05
-3.09325736268668e-06
-2.23141031442499e-05
-1.93706911076442e-05
-3.15142845618352e-05
-1.78192814403447e-05
-1.65836507928768e-05
-3.62952708181183e-05
-3.46815122587043e-05
-1.87462776217495e-05
-3.02559552193316e-05
-3.22811446869433e-05
-4.84846996256253e-06
-2.65919472098613e-05
-4.3458790161182e-05
-3.34454751676777e-05
-2.36823631898219e-05
-1.07828260186215e-05
-2.6256218240957e-05
-2.50057098105954e-05
-3.08087985842273e-06
-2.17100187011123e-05
-1.57786356329636e-05
-1.00243759819792e-05
-6.10684546932157e-06
-2.00397081660032e-05
-2.97592712572583e-05
-1.56754334845935e-05
-3.29365335486555e-05
-9.13945444324658e-06
-2.74741830638029e-05
-1.86513341264933e-05
-8.00880139305309e-06
-2.43030310935325e-05
-1.95881397382494e-05
-5.36746325075125e-05
-2.05523247390698e-05
-2.96133450748218e-05
-1.25799404371224e-05
-2.68755950525464e-05
-1.16801569046327e-05
-2.41703896764266e-05
-1.83034451042216e-05
-3.32112854216921e-05
-2.54597385761251e-05
-3.35255081530953e-05
-1.43274421440539e-05
-6.32603661649953e-06
-1.06732230906523e-05
-2.31910275628443e-05
-1.44419455651772e-05
-9.20725017796299e-09
-4.01880119334437e-05
-9.07054192916323e-06
2.8314284131497e-06
-3.3117204671872e-05
-3.41086146588181e-05
-2.13363682727946e-05
-1.0459542978645e-05
-1.84900664190736e-05
-3.45343810316893e-05
-1.96865259962584e-05
-2.56861053513713e-05
-2.51980749486433e-05
-3.10822309988882e-05
-3.55447698469047e-05
-9.98102070972995e-06
-2.21950174849887e-05
-2.27293894785059e-05
-3.24373428449215e-05
-2.74699168911771e-05
-1.95676326240865e-05
-3.53726336378136e-05
-1.04678812882479e-05
-2.01743461964386e-05
-1.52570600640401e-05
-2.49223738229317e-05
-1.92393118876882e-05
-4.108815120862e-05
-1.42204803424167e-05
-2.50592327630124e-05
-3.19873471277333e-05
-1.31092757842716e-05
-3.97040906880696e-05
-1.15487920611051e-05
-1.34858670800142e-05
-2.87961697021231e-05
-2.43975895653953e-05
-2.19350896489649e-05
-2.2865468100336e-05
-3.50739192142028e-05
-1.57357364201885e-05
-1.79387479490555e-05
-1.24574759934961e-05
-1.65450455314766e-05
-3.45130816450251e-06
-4.09350120335594e-05
-3.91114107362218e-05
-3.06239862506997e-05
-1.96896385062896e-05
-1.31796720458296e-05
-1.84979386851845e-05
-3.1426232085873e-05
-3.00529085386576e-05
-1.18741649194512e-05
-6.32063238799132e-06
-1.76846860770889e-05
-2.06731789470975e-05
-2.0668305565464e-05
-1.50716937406949e-05
3.15867197348313e-06
-2.70446894995803e-05
-1.73255214493025e-05
-2.49779837277203e-05
-2.18524614029275e-05
-1.7161799403949e-05
-2.75636481287229e-05
-1.56927463489522e-05
-3.60685169614543e-06
-2.19570781528182e-05
-3.66864865886916e-05
-1.89638383365759e-05
-1.59957175469647e-05
-3.86581277875141e-05
-2.04128004623751e-06
-1.00696899930991e-05
-2.17139238052842e-05
-7.3983979828429e-06
-1.7224631162813e-05
-8.42415888273286e-06
-2.56203503431271e-05
3.27594810760207e-05
-2.36486173943619e-05
-3.04957511356222e-05
-3.19801420692545e-05
-4.58898238237614e-07
-1.40591743372324e-05
-2.66464156004167e-05
-2.63639284160045e-05
-1.88889777067951e-05
-3.57895830701495e-05
-2.84433350564092e-05
-3.89255124027564e-05
-2.58334017468996e-05
-3.07357574354438e-05
-6.87522372548434e-06
-2.95751818642725e-05
-3.28410566036858e-05
-2.49425820708208e-05
-2.12648424245315e-05
-1.77532316899179e-05
-3.02541357484757e-05
-3.53663175157172e-05
-4.99218237469619e-05
-2.6241983835149e-05
-1.9060284675986e-05
-4.17072215011075e-05
-1.3300001338904e-05
5.64384845679665e-06
-2.02322212765844e-05
-3.56998435627618e-05
-3.78973661963695e-05
-8.35924337387644e-06
-4.51708817152054e-05
-4.20463322726508e-06
-1.92473206022059e-05
-2.00515508768788e-05
-1.98924862075525e-05
-2.81895558577931e-05
-2.63595511595291e-05
-1.87455576133144e-05
-1.57308848659726e-05
-5.68464476656834e-06
-4.24555758963504e-05
-9.060424435282e-06
-8.62702241669851e-06
-1.46680993115987e-05
-4.2240054626519e-06
-2.77853142594044e-05
-3.03190407456965e-05
-3.2735255398727e-05
-3.90444874353931e-05
-1.26461353653368e-05
-1.51173864760634e-05
5.92211427097098e-06
-2.08792237996491e-06
-2.97482153996469e-05
-8.93400158058352e-06
-1.10544367784962e-05
-1.40315760420291e-05
-2.0037461257119e-05
-1.31351456611562e-05
-2.13284651589983e-05
-2.52510797740549e-05
-3.23540392503733e-05
-8.28604970667216e-06
-3.2734683784958e-05
-3.14323736247316e-05
-1.8911247120858e-05
-1.39878787414651e-05
-9.42199417281369e-07
-4.60347105021689e-05
-2.71974149806912e-05
-1.40276107198284e-05
-6.4188859092967e-06
-1.55070164956771e-05
-1.1498397682079e-05
-2.39661295517757e-05
1.05841070897041e-05
-2.31202348312429e-05
-1.31752324324809e-05
-1.21784960142164e-05
-9.04350011921252e-06
-4.70964743662026e-05
-2.97522712933008e-05
9.16392211981677e-06
-2.40124180932625e-05
-3.00423085637654e-05
-1.73795275765553e-05
-8.0108025884092e-06
-8.07989833677858e-06
1.18188066906412e-05
-3.82293151062975e-05
-3.93133004585875e-05
-2.28743756006011e-05
-1.32455755364136e-05
-2.41159562017992e-05
-5.02784318637525e-06
-3.09860340570059e-05
-3.22203769792859e-05
-1.02912554975322e-05
-3.29709684899188e-05
-2.74579379688178e-05
-4.67555526266544e-05
-2.08287376787187e-05
-1.19855334850875e-05
-4.40085457630047e-05
-9.35156838959806e-06
-3.52388225275667e-05
5.58045924167688e-06
-3.80567416270018e-05
-3.54273579127615e-05
-2.41646081598525e-05
-2.08172459098747e-05
-3.48952990489762e-05
-3.74315642099034e-06
-1.58017346033857e-05
-1.09471181717528e-05
-3.61124199470835e-05
-3.82180774547036e-05
-2.78910293651018e-05
-1.54378182603163e-05
-2.18262457315441e-05
-1.8477165598504e-05
-3.14114102585983e-05
-1.66875350374399e-05
-3.25931390149479e-05
-9.50532491091824e-06
-1.65401716488063e-05
-2.50201049263115e-05
-1.12750508036633e-05
-1.59475146304036e-05
-1.42576586580547e-05
-1.24961966897601e-05
-2.95450767012635e-05
-2.24282727138337e-05
-1.9648754238796e-05
-5.01566726747044e-05
-2.71265661388222e-05
-1.28436057503282e-05
-2.02429574340979e-05
5.36752399813367e-06
-2.12573977046025e-05
-3.05852926442934e-05
-3.32672966645524e-05
-2.05738415227485e-05
-4.74718195358067e-05
-1.94896125512011e-05
-8.20624282070499e-06
-3.53527747946628e-05
-6.00967018200342e-06
-3.47675114943032e-05
-2.96270660727096e-05
-3.68223489869087e-05
-1.74062416996482e-05
-1.45251258395282e-05
-3.15633842003007e-05
-7.13603721411591e-06
-9.45042489781268e-06
-1.92775768771367e-05
-4.01030942970731e-05
-1.57935767680349e-05
-1.23879905697545e-05
-3.79440003709789e-05
-4.12764509177722e-05
-1.96379010333511e-05
-2.24709970621398e-05
-5.29304136363735e-06
-2.87685726546431e-05
-2.76125864814363e-05
-4.47676766956977e-05
-1.97219797530653e-05
-3.35093542955189e-05
-3.18854005299249e-05
-1.68979585516781e-05
-2.06338017255691e-05
-2.57923151707825e-05
-8.7599270708177e-06
-1.29505910319162e-05
-1.78365636316218e-05
-1.11608247870159e-06
-3.35888466471727e-05
-1.43595828962907e-05
-2.85891469197361e-05
-3.87906542801531e-05
-2.56434542998924e-05
-2.70047024137642e-05
-1.35987845239377e-05
-2.42122788018648e-05
-2.73347862932238e-05
-3.62127145452701e-05
-4.0971647308294e-06
-5.36768511022686e-05
-2.10233802623459e-05
-3.34720403580519e-05
-3.03501446006976e-05
-9.62441327468938e-06
-1.26070171960096e-05
-4.04602678139822e-05
-2.52976065926332e-05
-1.38043026395387e-05
-2.12558993897843e-05
-2.81371942726063e-05
-1.08901454677843e-05
-3.37765535674235e-05
3.32249276198844e-06
-1.14456575436937e-05
-2.21639487252014e-05
-3.21177471013475e-05
-1.26345924196675e-05
-2.40804617899108e-05
-2.08677199126041e-05
-3.35592660471695e-05
-2.82754397168082e-05
-2.15220306427881e-05
-3.10630016147164e-05
-1.24863426779443e-05
-3.88164938717331e-05
-1.60974096635759e-05
-4.63453521286435e-07
-1.68815162073691e-05
1.23360156407903e-06
-2.63596105285076e-05
-1.3491121670671e-05
-2.1704032221194e-05
-2.39802558663212e-05
-2.20929197174077e-05
-1.72269323190619e-05
-1.40472868651134e-05
-3.87850260441688e-05
-1.04910697313297e-05
