# Supplementary material for: Research on computational propagation and identification of mine microseismic signals based on deep learning
Source: PLoS One. 2025 Oct 22;20(10):e0334641. doi: 10.1371/journal.pone.0334641 (PMC12543183; doi:10.1371/journal.pone.0334641)
Supplement: S2 Data — (ZIP) [file pone.0334641.s002.zip › 000100500001941.xlsx_0.txt_24.txt.txt]

-1.796577508818e-05
-2.64351490167784e-05
-4.08170369766784e-05
-1.84205974381013e-05
-2.94446521812335e-05
-3.01140928445753e-05
-2.85506436174551e-05
-3.06103221561178e-05
-6.17180445920779e-06
-1.66736609474371e-05
-3.76472290381388e-05
-2.61959563767002e-05
3.12829221335373e-06
-2.40372760166464e-05
-2.65443980621787e-05
1.80806815163513e-06
-1.7608798221293e-05
-3.67748864909397e-05
-1.17903505806941e-05
-6.63320133450564e-06
-1.10630066437082e-05
7.35021905322219e-06
-2.15104361618934e-05
-1.68406072456291e-05
-2.82876373452876e-05
-2.82345471327135e-05
-1.57613302926372e-05
-1.09075407435245e-05
-2.52232936800139e-05
-5.28904860325333e-05
-3.3997154135295e-05
-3.06487781643091e-05
-4.41624931633818e-05
-3.57371636675213e-06
-9.79989757097786e-06
-1.62646778266434e-05
6.86115063583304e-06
-6.07948195130079e-06
-2.64496974758699e-05
-1.07354056704674e-05
-3.17195581025749e-05
-2.20074548970015e-05
-1.34667714140826e-05
-1.09467787141429e-05
-3.37446958073067e-05
-1.48575129299354e-05
-3.04601462346357e-05
-7.55688709390937e-06
-2.52706466293331e-05
-3.67036777486398e-05
-1.58894194761472e-05
-1.3532487302247e-05
-2.1168748348906e-05
-1.37385327786046e-05
5.00294737951776e-08
-2.58141442966413e-05
-1.7346141185604e-05
-2.45292175284701e-05
-2.45068769231243e-05
-3.00695044913446e-05
-1.33210183057624e-05
-2.49992870007586e-05
-1.98480251392528e-05
-2.24852234167129e-05
-3.97495284249367e-05
-3.28602590382611e-05
-3.13339482944123e-05
-3.23862611123331e-05
1.36133446051268e-05
-4.69325742855248e-07
-2.55903861883416e-05
-2.82254705963828e-05
-4.32866662986246e-05
-3.19527890379391e-05
-2.75246020287027e-05
-1.04661881320632e-05
-2.2741039427216e-05
-1.4826844066127e-05
-2.8519833419712e-05
-2.49167278086075e-05
-2.03292476382957e-05
-3.12533688221694e-05
-2.50553901670551e-05
-1.18340096292986e-05
-1.86332182139319e-05
-4.09719205787721e-05
-1.762976211386e-05
-2.19145379913136e-05
-7.99522174262907e-06
-3.23823010083888e-05
-1.23328618611875e-05
-4.94607240618782e-06
-1.68211206154191e-05
-9.293331105303e-07
-1.75267834057525e-05
-3.56355725955949e-05
-2.03722649849721e-05
-2.59041364741355e-05
-3.46291524893667e-05
-1.3019866642388e-05
-2.21078773697184e-05
-3.00517003381984e-05
-5.72413137592558e-06
-1.43250864415764e-05
-1.78762530738989e-05
-1.93532418544539e-05
-9.00065999269886e-06
-2.71467028774909e-05
-4.3330231654666e-05
-6.8121654107309e-06
-2.32059721397696e-05
-1.5991661764611e-05
-1.15718206862132e-05
-1.56390345538016e-05
-2.29721983889114e-05
-1.44232054312119e-05
-2.37879393828385e-05
-3.84713608387255e-05
-1.81767866659602e-05
-2.21210918808875e-05
-3.38225649726786e-05
-2.22803710023619e-05
-2.14760152007713e-05
-3.64106891750346e-06
-7.4741649897205e-06
-2.33650621550682e-05
1.37516576666423e-06
-2.23714261016559e-06
-2.78986405330357e-05
-3.67105265782169e-05
-3.66126458461751e-05
-1.78340915628128e-05
-1.89054641764656e-05
-3.07309800004666e-05
-2.82507587001025e-05
-3.12675265904312e-05
-2.802738953633e-05
-2.51386745153648e-07
-1.11291316799788e-05
-1.97056612592775e-05
-1.33124955554349e-05
-1.21379546876463e-05
-3.64108440358449e-05
-2.64959926926706e-05
-1.99467183194807e-05
-1.51065478854022e-05
-4.09959786010758e-06
-1.4778890869176e-05
-2.31498931859586e-05
-1.18856934444013e-05
-1.82177234687506e-05
-2.30375275424459e-05
-2.81825215724394e-05
-3.11028025645456e-05
2.5951252946562e-06
-7.76766805750445e-06
7.23064790089398e-06
-2.1757778438623e-05
-2.68524655027725e-05
-1.73556941330803e-05
-7.41588630229907e-06
-9.92179941592617e-06
-2.63744757712745e-05
-3.68550153084119e-05
-3.92770829703695e-05
-1.63805912023438e-05
-1.50089155617776e-05
-2.02724763549647e-05
-1.40905643158748e-05
-2.82349443468166e-05
-4.17453787247515e-05
-3.25107606781636e-05
-1.53508366274129e-05
-2.40725557959161e-05
-1.45880336592891e-05
-1.87035329601736e-05
-1.18902044119108e-05
-2.03030723209534e-05
-6.04984879879838e-06
-1.04011346139198e-05
-2.38290764130611e-05
-7.44070934349674e-06
-1.38871994006414e-05
-2.49265515069571e-05
-1.33005363233199e-05
-1.48841920860722e-05
-3.0959356456753e-05
-2.98718646151137e-05
-3.43015245764824e-05
-1.36994286523175e-05
-2.80243319610042e-05
-1.90800139104583e-05
-2.20944041077765e-05
-1.97802655320115e-05
-4.20231675014172e-05
-2.68728946136782e-05
-5.15800327539298e-05
-3.38761797267547e-05
-2.6922018058953e-05
-1.38438770836899e-05
-3.78099533133573e-05
-9.06325899702309e-06
-1.52644208300678e-05
-4.04336453216873e-05
-8.49000821220997e-06
-1.2413344565358e-05
-4.88813205076564e-06
-1.46954974903836e-05
-2.83871427053291e-05
-2.74345441304843e-05
-2.06376548342105e-05
-2.56897296512112e-05
-2.0623349031526e-05
-1.40325243853561e-05
-1.23750567201398e-05
-1.66243236711819e-05
-2.46533212648612e-05
-3.90885909537287e-05
4.51222502120899e-06
-1.19305087657359e-05
-3.51898408047175e-05
-2.9056975674074e-05
-2.02544153376558e-05
-2.08771051785332e-05
-3.19331256843589e-06
-3.02995469296394e-05
-1.20510805433432e-05
-2.24342543694783e-05
-4.74564577322902e-05
-2.11586701937581e-05
-2.38839933358227e-07
-2.71829359301795e-05
-8.6512375443932e-06
1.74549455296512e-05
-2.3163385728209e-06
-2.42005165413233e-05
1.21573510079177e-05
1.65569654004259e-06
-2.02956878878762e-05
-1.58623430941296e-05
-5.2764954982905e-05
2.64087042662429e-06
-1.74564725107637e-05
-1.77884599864407e-05
-1.44949573310291e-05
-6.85445167822645e-07
-1.79653372020758e-05
-2.81959032672265e-05
-2.18158435885807e-05
-3.37125907299377e-05
-1.50090740009981e-05
-1.43837587977891e-05
-1.77506996969818e-05
-2.71410311857472e-05
-2.6726644167407e-05
-2.03692478688929e-05
-1.67997736448761e-05
-2.47850208494437e-05
-2.23982651964618e-05
-3.14427288958575e-05
-1.47856501020399e-05
-1.51522451866979e-05
-1.9321619950397e-05
-1.69923205343254e-05
-1.03903353396202e-05
-3.3937850754402e-06
-1.3419470224488e-05
-6.47400342390991e-06
-1.02675470785381e-05
-2.29786206712331e-05
3.89117887291096e-06
-3.05439507768858e-05
5.72284473694998e-06
-2.46431379902074e-05
-2.52386851968137e-05
-1.23551612870058e-05
-1.96709357112094e-05
3.16679153046182e-06
-2.3567622575289e-05
-3.27376287708288e-06
-2.74170447168126e-05
-1.28761416734505e-05
-1.49280358086423e-05
-1.54831408213663e-05
-1.89630419076863e-05
-5.08576703379389e-06
-4.13120050073047e-05
-2.27230584620547e-05
1.58774823238466e-06
-2.90766158697638e-05
-1.94547977475909e-05
-1.89631492355104e-05
-7.48497557100545e-06
-7.3965944065491e-06
-1.24062897197548e-05
-2.45286788371254e-05
-2.61741987356876e-05
-2.59763066835934e-05
-2.22894637299633e-05
-3.7000445294136e-05
-3.76540041576618e-05
-1.29360095292679e-05
-2.27931895691103e-05
-1.81947738887141e-05
-1.37046837553218e-05
-4.4747134137471e-06
-3.23778132163089e-05
-3.04442362257807e-05
-1.94368919980184e-05
-2.7983348321927e-05
-1.48506380904315e-05
-1.21309502596983e-05
-1.2975853870767e-05
-3.5396048900005e-06
-2.20818062608736e-05
-8.93616975847096e-06
-3.10866285009331e-05
-2.1940986271778e-05
-1.85622479620661e-05
-3.65906372121206e-05
-7.16390106614905e-07
-1.26936342911696e-05
9.1834967246255e-06
1.86429975187018e-07
-3.87542393795421e-05
-1.21318112013336e-06
-4.51904821074736e-05
-7.35804793223486e-06
-9.09780262391639e-06
-2.84879777989454e-05
-2.29372167269284e-05
-2.16743445120081e-05
-2.23828522426901e-05
-3.5753469092998e-05
-1.58513463639223e-05
-2.12943572169699e-05
-1.9383672165255e-05
-2.8728426154396e-06
-2.54182884844064e-05
-8.18533450237241e-06
-1.88025603504416e-05
-3.39824309874431e-05
-3.02859059181729e-06
-2.45697708320423e-05
-1.58092037272288e-05
-8.14799847256812e-06
-4.152667396031e-05
-2.00696700724539e-05
-2.92468637545597e-05
-1.29476669878155e-05
-1.22242931927915e-05
-2.44345351106203e-05
-2.4508122325069e-06
-5.40510589309783e-08
-1.72253205007274e-05
-2.73124642287459e-05
-4.06525359388413e-05
-1.79690219402235e-05
-1.72656221941782e-05
-1.75948713405755e-05
-3.41903270458256e-05
-2.95854981811183e-05
-1.6096160574218e-05
-1.09908329196611e-05
5.26142561311477e-06
-8.12475959734291e-06
-1.37033798627012e-05
-1.64331809743458e-05
-2.42927696708402e-05
-3.37820537456811e-05
-1.64091891953537e-05
-1.18856790921455e-05
-7.79226735082834e-06
-4.5397251835978e-05
-1.50358273257249e-05
-3.28389912752807e-05
4.96520491556165e-06
-2.13726753534702e-05
-2.34037731224015e-05
-2.6134355746538e-05
-1.17764817203327e-05
-3.00984205341434e-05
-1.59448024496184e-05
-6.71970402823784e-06
-1.0230170298396e-05
-4.74744821949974e-06
-1.61573093707093e-05
-6.84934550155372e-06
-3.06639912363318e-05
-3.67818533776441e-05
-1.13082868006135e-05
-2.00368097533473e-05
-2.19893161454074e-05
7.87932064830615e-07
-1.7177420773929e-05
2.71636031670773e-06
-1.28613749241614e-05
-3.29619498050137e-05
-1.8182570596334e-05
-3.04886043571858e-05
-1.77948020855998e-05
-1.82591232653598e-05
6.95213803568836e-07
-3.6442355564117e-05
-2.86883977090277e-05
-2.83246319357473e-05
-8.97710772916979e-06
-2.52116249349009e-05
-2.67719431029824e-05
-2.86114810810127e-05
-2.04843555396275e-05
-1.39796629796436e-05
-3.20296426461744e-05
-1.76471369416765e-05
-1.78060032383584e-05
-2.09794067033707e-05
-3.32396608743266e-05
-2.71674326178902e-05
9.72681096882678e-07
-3.57003462204746e-05
-2.39117967271623e-05
-4.04255725685609e-06
-1.78194352865947e-05
-2.16195783254439e-05
-3.37463929657786e-05
-2.03995508032713e-05
-3.8752305384463e-05
-2.26194718727509e-05
-9.66330657757136e-06
-2.74319694835573e-05
-4.08587573492908e-05
-2.93762117980819e-05
-3.04786993186971e-05
-2.44279933175651e-05
-1.24514177578065e-05
-2.80611332064143e-05
-1.46021491514692e-05
-5.78803326283073e-06
-9.38055810039368e-06
-1.784667097406e-05
-1.28722637727495e-05
-1.87384272359688e-05
-2.23777038027341e-05
-3.97026187191222e-05
-2.17785692000756e-05
4.55912258631138e-06
-2.85439184464123e-05
-1.17921037440422e-05
-1.29079010607294e-05
-1.85274515634524e-05
-4.39262382711003e-06
-1.52903761627038e-05
-1.89074507336411e-05
-1.41815349161507e-05
-2.34396985864321e-05
-2.90882805899457e-05
-9.14139862705224e-06
-2.07880299235512e-05
-2.8790788317638e-05
-3.31995187567476e-05
-2.94717423109178e-05
-2.6899298251586e-05
-9.4559081190788e-06
-1.79853366605257e-05
-9.91009352461451e-06
-1.99867787405224e-05
-3.05873516261498e-05
-3.14303448767481e-05
-2.61067156808337e-05
-3.31249988241014e-05
-2.99158770833899e-05
-2.75740325508031e-05
-2.87539046079634e-05
-3.35435408323758e-05
-2.8514908437068e-05
-1.67946772443213e-05
-2.33397847210648e-05
-2.059361030518e-05
2.56218233280756e-06
-1.19726529118032e-05
-2.84066496093066e-05
-2.3594881000887e-05
-1.93282377047194e-05
-2.03434449868526e-05
-1.69770863710717e-05
-2.03693263786944e-05
-3.62753955382661e-05
-3.65402973562465e-05
-2.34802732212093e-05
-3.54158343597115e-05
-2.98106817855295e-05
-2.36538424171467e-05
-2.5225121794885e-05
-8.31998243545193e-06
-3.06929121554905e-05
-2.42810898840508e-05
-1.30273083777288e-05
-1.53198086649262e-05
-4.70415786801752e-06
-1.2263901368773e-05
-2.25975554322474e-05
-3.05044844976291e-05
-2.38880191985533e-05
-3.79653377106098e-05
-3.83801104696519e-05
-2.7184250645577e-05
-1.67871237575475e-05
-1.7369281520703e-05
-2.61551494341444e-05
-1.18094870240825e-05
-2.59798694239289e-05
-1.48492649368894e-05
-2.47615943724586e-05
-3.97595030729377e-05
-2.61090916567011e-05
-2.32718439580433e-05
-6.24678351018468e-06
-3.82298804035926e-05
-1.74323616410053e-06
-2.61165194627761e-05
-1.23497454673435e-05
-2.35021808422315e-05
-2.05450777636454e-05
-1.45631972535872e-05
-4.90147553975392e-06
-1.93655369370609e-05
-2.37687533634008e-05
-1.23595505698641e-05
-1.75185991602903e-05
-2.22903464485381e-05
-7.06879293370736e-06
-4.52355785773505e-05
-2.81575799346418e-05
-3.88399712000945e-05
-3.33952569099638e-05
-2.63779416315809e-05
-1.96946173858969e-05
-2.67526965308444e-05
1.47556518287648e-05
-1.16933184891591e-05
-2.84044065287065e-05
-1.20964850665646e-05
-2.44525606160551e-05
-3.23920390524021e-05
-3.03018273850527e-05
-2.94706329883153e-05
-1.54735321777711e-05
-2.87962343309269e-05
-2.59318164922352e-05
-3.80879269809636e-05
-1.20806024350928e-06
-3.73791038937466e-05
-3.64567504618713e-05
-3.67488032462749e-05
-2.15813546931591e-05
-1.72742110081185e-05
-1.57177983042566e-05
-1.64435109693004e-05
-4.19634237611428e-05
-4.65759224244856e-05
-2.3897268970977e-05
-7.55088959462317e-07
-4.3180993398854e-05
-2.47198122406696e-05
-8.62288764076223e-06
-1.37075372592671e-05
-1.37039485790612e-05
-2.08153958731563e-05
-2.71834948925252e-05
-2.38798643223992e-05
-2.94833879937725e-05
-1.76704940808631e-05
-7.97111604412596e-06
-1.30727754220237e-05
-4.05369592698973e-05
-1.44148533919274e-05
-2.97093692875616e-05
-1.24556446617877e-05
-3.02868484875418e-05
-9.22844970298674e-06
-3.11390851129471e-05
-3.51369792668348e-05
-2.01810437848712e-05
-1.67008924729952e-05
-1.98385953537624e-05
-2.74785924116295e-05
1.44314877629487e-06
-3.3643263622447e-05
-2.92281310244027e-05
-1.92807145137158e-05
-5.06526684221857e-06
-3.69139324442443e-05
-8.58734517014356e-06
-3.89812520038297e-05
-1.70629441366784e-05
-8.14935071678668e-06
-9.15408066101531e-06
-2.47145422719734e-05
-1.31367828039312e-05
-2.77593685687464e-05
1.68809857578836e-06
-9.41413669107158e-06
-2.21138344355103e-05
-8.58098789652674e-06
-2.14624088506944e-05
-5.19202245758776e-05
4.42755579197973e-06
-2.0466093152749e-05
-2.65323567046714e-05
-1.82246220502182e-05
-1.21982668672353e-05
-1.48964138979149e-05
-8.73379419249793e-06
-1.78653282094214e-05
-3.79044073431205e-05
-2.19662492700297e-05
-6.27706308994347e-06
-1.28099780148825e-05
-2.44729562212199e-05
-1.60998501409756e-05
-2.90306461552725e-05
-2.66227985672408e-05
-2.9873133274038e-05
-1.80358373944099e-05
-1.28165684260574e-05
-3.21827688801316e-05
-8.35086350146018e-06
9.35957490653936e-07
-3.90774768694807e-05
-2.54697186131912e-05
-2.74925197651948e-05
-4.34168044653577e-05
-1.81928570923106e-05
-1.2919574447762e-05
-1.63670738855055e-05
-4.62381478179597e-05
-1.35056583867244e-05
-1.57854179741748e-05
-3.28247906975667e-06
7.99612427506888e-06
-7.72985677941078e-06
-1.74341431850232e-05
-2.49677606589484e-05
-2.23380945546654e-05
-1.76601093000382e-05
-2.76280578365291e-05
-1.32316466518873e-05
-4.29511544993278e-05
-3.63795737911965e-05
-1.87291086722266e-05
-4.94894953501662e-05
3.34361956134038e-06
-1.00021096432685e-05
-1.40673129865917e-05
-4.5718089862513e-06
-2.13367783920688e-06
-1.55470353083147e-05
-2.94624052143881e-05
-1.05337847207582e-05
-1.91001192064196e-05
-2.54543203722219e-05
-3.15719910831503e-05
-1.75420901345666e-05
1.70748306102075e-06
-2.27515831316611e-05
-1.96459186440497e-05
-2.63183891880468e-05
-1.4725468300881e-05
-2.73219460699213e-05
1.72960598413768e-06
-1.01401951530908e-06
-3.07903217975848e-05
-1.05768079891225e-05
-2.32714487857907e-05
-9.71427394432433e-06
6.56188491905422e-06
-8.32096307457457e-07
-1.67172869599911e-05
3.76392635707373e-06
-1.58217364312558e-05
-3.85301195167022e-06
-2.50814860944993e-05
-1.9584684129074e-05
-2.13225053178552e-05
-1.16359025250366e-05
-1.70626696029267e-05
-1.86895194448776e-05
-3.57931112013979e-05
-1.60683381007058e-05
-2.15691222350788e-05
-2.10994328361265e-05
-3.28230955725525e-05
-1.94934710358337e-05
-3.07535308310607e-05
1.7501699135667e-06
-3.33742507449739e-05
2.24792257824711e-06
-1.09814296490081e-05
-2.49584972087738e-05
-1.52375619967928e-05
-4.70837842319854e-06
-1.92312228034468e-05
-1.55939069661626e-05
-2.55880790741769e-05
-2.48767489394294e-05
-1.08251077487814e-05
-7.25241346532279e-06
-1.55695438778158e-05
-2.87219813259468e-05
-1.80145298730872e-05
-4.1756591132763e-05
-1.98726030335164e-05
-1.91993252063252e-05
-3.79210172598564e-05
3.69185028073708e-06
-5.78021254783264e-06
-2.68024448441076e-05
-1.40836875440133e-05
-3.06748882460022e-05
-5.10571560285648e-06
-2.84502619651985e-05
-1.15994792800344e-05
-2.14076837893975e-06
-9.89323540156234e-06
-2.83467810084156e-06
-1.79639370331677e-05
-2.74158143020983e-05
-2.60440770167833e-05
-3.44541660573724e-05
-2.16105141289722e-05
-2.5181417118144e-05
-2.92951376875839e-05
-3.06352671895322e-06
-1.71110993134171e-05
-8.19677047513613e-06
-1.01332465810236e-05
-2.40928812396532e-05
2.70598759791409e-06
-3.98030249571766e-05
-3.80919522007381e-05
-2.26224238471558e-05
-2.92809963873618e-05
-3.22066239497411e-05
-2.94757472229555e-06
-1.55539307102141e-05
-3.18730067186773e-05
-1.67712378959523e-05
-1.8759876472195e-05
-1.57524371379243e-05
-7.1754599777835e-06
-3.30007256613659e-05
-2.8700745366984e-05
-2.64235822033884e-05
-1.89145467758776e-05
-2.63154308639218e-05
-3.48065745926966e-05
-2.56214687256407e-05
-1.17492063363187e-05
-2.06538977177227e-06
-5.57578735098288e-06
-2.67527024841013e-05
-1.25502890696273e-05
-1.50365717176755e-05
-2.94692712273577e-05
-3.51049470374113e-05
1.09554654380264e-05
-1.18196640123309e-05
-2.16498922996927e-05
-1.94829598916733e-05
-1.64517434085484e-06
-3.04671207407528e-05
-2.14365728111561e-06
-2.25202122732071e-05
-8.79950548929975e-06
3.98897932372785e-06
-2.33625184038361e-05
-8.74012694341062e-06
4.89760078521442e-06
-1.27184660228705e-05
-1.44162436844654e-05
-2.12004416042785e-05
4.35081550775839e-06
1.72780155067874e-06
-2.27451102805524e-05
-1.33840436655224e-06
-1.81953846286423e-05
-2.31448934306964e-05
-1.57700419902269e-05
-1.68317149870115e-05
-1.74776604457735e-05
-1.18377259355857e-06
-7.20238320012355e-06
-3.41950105381205e-05
-3.48562785634139e-05
-2.1941531395538e-05
-7.87891874008177e-06
-7.3943076389196e-06
-1.71894177111766e-05
-2.22701846298772e-05
-2.21302923678504e-05
-1.25480358106507e-05
-3.0255666587745e-05
-2.15668837496445e-07
-2.45023759314716e-05
-1.04137387178755e-05
-2.84217611082897e-05
-4.93012781638937e-06
-2.90636017652828e-05
-3.5001673515125e-05
-4.38279787172252e-05
-5.50248634859914e-06
-3.80700568032541e-05
-2.68991129510111e-05
-2.54010881226195e-05
1.15850779927102e-06
-2.191622072568e-05
8.0825970203378e-06
-2.91992767714248e-05
-3.33179305906429e-05
-2.2420049309127e-05
-2.25018741716602e-05
-4.94746768128215e-05
-7.92240680732182e-06
-2.34782923880255e-05
-1.22444656359854e-05
-7.20127261081905e-06
-2.14180712396287e-05
-2.9233591987461e-05
-1.91704377796791e-05
-2.03685666011567e-05
-6.6062283325385e-06
-2.6701473970283e-05
-3.33392032978262e-05
-2.20340405712319e-05
-1.28106454447353e-05
-4.75220144573287e-05
-3.37788529894537e-05
-3.79221489998432e-05
-2.59869074464005e-05
1.05994200552807e-05
-1.33758118354234e-05
-6.38465689162486e-06
-2.87060353503622e-05
-2.94335208769316e-05
6.14923560676965e-07
-1.73410939647113e-05
-4.20675320677442e-06
-9.69829848685594e-06
-4.29665677311056e-06
-2.08007518790144e-05
-2.55932076048398e-05
-1.81687765852035e-05
-1.15262309671767e-05
-3.17522280132773e-05
-1.28462871224976e-06
-2.76021571746834e-05
-9.62473959082934e-06
6.08700465171603e-06
-2.39674514429004e-05
-2.43876892386001e-05
-3.22883754703492e-05
-1.33491255328822e-05
-1.82897101413156e-05
-3.8287867065833e-05
-2.20988762055174e-05
6.52202328011311e-07
-3.67562855236342e-05
-2.1954843962893e-05
-1.62888539959313e-05
-2.31093752470982e-05
-1.35352331926494e-05
-3.02204478238504e-05
-2.56360557797884e-05
5.77287254884881e-06
-3.14132143733353e-05
-2.4564737333231e-05
-3.13593148890529e-05
-2.53818409872758e-06
-2.15718671762027e-05
-6.40101922521958e-06
-1.86006137728821e-05
-1.53534650754376e-05
-2.32936412674903e-05
-3.05136000340908e-05
-1.70889468052183e-05
-3.61463540431231e-05
-2.76500516727661e-05
-1.3217897688062e-05
-3.73831932266719e-05
-2.42309986912508e-05
-3.44900040840262e-05
-3.85298854640454e-05
-1.6890758411224e-05
-2.76104361332292e-05
-4.97093698355274e-06
-4.29154136196582e-05
-1.96703117353942e-05
-4.11148479382104e-05
-1.56409917568618e-05
-3.01305947885546e-05
-1.65545108477382e-05
-3.78268971511732e-05
-1.2551062016629e-05
-2.42836009484024e-05
-1.2447428665585e-05
-2.66037328035713e-05
-3.55125727659505e-05
-2.26046572117919e-05
-1.81386817850922e-05
-1.77716152013573e-05
-2.16226557398694e-05
-5.40481101139327e-06
-4.05259773060413e-06
-1.72165785188049e-05
-1.20653172323546e-05
-2.6196045646564e-05
-3.15561620691965e-05
-1.79153122750525e-05
-1.17220950798954e-06
-1.47830348476391e-05
-1.90415590365199e-05
-2.24864371080611e-05
-1.92077343175209e-05
-1.7913062276296e-05
-2.29976075174996e-05
-2.41470887227961e-05
-3.12416359061943e-05
-2.55994720335507e-05
-3.32662038936149e-05
-4.89750660570885e-05
-1.58953249296873e-05
-6.42546091724988e-06
-4.58712212159089e-05
-1.75306219127478e-05
-9.99162362379695e-06
-6.74080831292009e-05
-9.64258973503396e-06
-2.23734322686526e-05
-3.21263597432162e-05
-1.88899659668516e-05
-1.17019843957603e-05
-2.85167585694827e-05
-2.43353238704946e-05
-3.12419884036042e-05
-3.90543790740315e-05
-2.01204289682693e-05
-1.22275326013545e-05
-1.53611923498913e-05
-1.72604895179945e-05
-6.64301706554857e-06
-2.53570800760134e-05
-1.96664473669195e-05
-1.17719920702383e-05
-3.02568117457682e-05
-1.84477943626031e-05
-6.1087873319886e-06
-1.5239872382201e-05
2.57154132283207e-06
-1.2865590257552e-05
-1.75147469273681e-05
-9.43288643854751e-06
-2.10586489379299e-05
-1.11962738766843e-05
-3.05197571982836e-05
-2.92710985251443e-05
-2.43214533181627e-06
-3.28665460410016e-05
-1.91607930678685e-05
-8.24327514855969e-06
-4.20968779463919e-05
-1.36389122101842e-05
-1.45893551145635e-05
-2.09608852081303e-05
-1.97395228690663e-05
-4.3693484373968e-05
-3.09013560531204e-07
-2.05762623098206e-05
-1.71055593648431e-05
-1.30530462036772e-05
-4.33796819638863e-05
-7.02502296483713e-06
-2.68746236931642e-05
-2.05048994194103e-05
-2.07501390495894e-05
-5.05867911229015e-06
-1.82148410689371e-05
-2.49264263054201e-05
-1.62761503341567e-05
-3.35037850146507e-05
-2.12985895553963e-05
-4.25201942217483e-05
-2.37155741366482e-05
-3.38296190950892e-05
-8.36135432541805e-06
-2.32657193917777e-05
-1.21802214466433e-05
-2.05777890596214e-05
-1.30270058809197e-05
-1.64110705234647e-05
-1.65131913775792e-05
-2.53255784766018e-05
-1.91071023136031e-05
-2.87042943799659e-05
-1.70922973402916e-05
-2.38136425168366e-05
-1.24239388932936e-05
-4.64579183893273e-05
-2.98721277937909e-05
-1.81811381354159e-05
-3.68486386862335e-05
-1.41506897480872e-05
-1.17704605302227e-05
-1.31624892147278e-05
1.81752727923012e-06
-2.45802195060283e-05
-1.9653717429118e-05
-2.34677842790729e-05
-4.1081325470865e-05
-2.12753953866509e-05
-7.57593055369803e-06
-1.84530096364796e-05
-3.57362022328189e-05
-5.0082860224375e-06
-2.20530100231918e-05
-7.81295716211982e-06
-2.21005299584738e-05
-5.05761682489801e-06
-1.24106912464723e-05
-1.67869919044211e-05
-4.40313996902954e-05
-2.23860934343828e-05
-5.02924991626515e-06
-1.85985157686043e-05
-4.06851472722328e-05
-3.65430699191831e-05
-3.22788163940355e-05
-1.18618444137913e-05
-2.52194987865353e-05
-1.133852716348e-05
-1.29686335860429e-05
-2.13734965695794e-05
-1.13754985274764e-05
-1.30569833556982e-05
-1.15392492221346e-05
-9.1196762104785e-06
-4.48267895509757e-05
-3.01214815872002e-05
-8.02105652966537e-06
-3.54607127255626e-05
-4.24897414267618e-06
-2.51933675642956e-05
-6.13378273017998e-06
-2.51610566358278e-06
-2.02763866826656e-05
-1.64471230270719e-05
-4.05617274330107e-06
-3.46312713002045e-05
-2.22479514638518e-05
-3.77467840471331e-05
-5.09888795843764e-06
-2.91601000597153e-05
-4.69674517914079e-05
-6.45005260186535e-06
-2.35903825459045e-05
-1.22432820239261e-05
4.16176734002236e-06
-1.55364414218367e-05
-1.81311923624345e-05
-3.0874037624378e-05
-3.06606695092054e-05
-1.22065137984088e-05
-5.30183326470462e-06
-2.27640484538365e-05
-1.73457724182743e-05
-4.30584595173714e-06
-2.05237185947786e-05
-9.59679777389499e-06
-1.54788233698993e-05
-2.2851649317323e-05
-9.85881187299164e-06
-7.44612159837103e-06
-2.70408181725679e-05
-2.33833587712359e-05
-2.1381229683564e-05
-3.00814987898566e-05
-3.31649418981242e-06
4.59768288198633e-06
-1.93930236761742e-05
-1.30701109603534e-05
5.32937400246565e-07
-6.06599635387074e-06
-1.47262743371241e-05
-1.49339754417135e-05
-3.64884586147023e-05
-1.78027735814162e-05
-1.01964503280433e-05
-3.26037148776631e-05
-3.9777334068986e-05
-3.17760964668066e-05
-2.4124243706815e-05
-2.29343932571032e-05
-4.15451347335681e-06
-1.16001141196529e-05
-1.05456557664687e-05
-1.56381226108902e-05
-2.30370015416166e-05
-2.63668469043696e-05
-2.71838492209244e-05
-2.13629014927499e-05
-1.18858209627204e-05
-3.14263120755808e-05
-9.56558085920161e-06
-1.95254119799785e-05
-1.42706466346321e-05
-2.79592298066704e-05
-5.89879253284602e-06
-1.74525133014974e-05
-2.01560954769013e-05
-4.30234282767786e-05
-4.75866940622589e-05
-1.57898573717746e-05
-1.84190765760667e-05
-6.53259907880856e-06
-1.00131000300341e-05
-2.01716428731052e-05
-3.43333864419903e-05
-2.68136434413797e-05
-3.92687494425135e-05
-2.25665899769916e-05
-2.32481776944109e-05
5.77630359288576e-08
-1.51964024458986e-05
-1.17368471971585e-05
-1.29720336380482e-05
-7.88451963047346e-06
-4.4847677748087e-06
-2.03881190839094e-05
-2.46983152259207e-05
-4.27149618028732e-05
-8.48516665621366e-06
7.32140369926084e-06
-8.35889248307811e-06
-1.94939832903985e-05
-1.49372168820733e-05
-4.65843650913261e-05
-2.37857268409193e-05
-7.77582657038388e-06
-2.28622324980795e-05
-1.47661648366982e-05
1.94314964421186e-06
-3.21928231617039e-05
-2.80708653100203e-05
-6.35352765421548e-06
-1.39402846735499e-05
-7.92252378143701e-06
-1.44391347655652e-05
1.34247438526716e-06
-2.91691456700734e-05
-1.04479961434798e-05
-1.06694202790086e-05
-3.97085965815789e-05
-1.55263126208931e-05
-7.24631037083185e-06
-9.25407795892601e-06
-2.24077686873878e-05
-7.488294764502e-06
-2.01432331648976e-05
-2.0152105115611e-05
-9.6723816096724e-06
-2.3511903332622e-05
-2.35299218135147e-05
-2.08077559469831e-05
-5.0897964488803e-05
-2.40630147650227e-05
-1.33520969944679e-05
-4.44837361968859e-05
-1.51525667435184e-05
-1.81098692355832e-05
-1.75095281670425e-05
-1.96345963113222e-05
-2.45939513043531e-05
-2.79478153390495e-05
-2.56471620556057e-05
-2.91921645218859e-05
-5.68640798722133e-06
-3.42436518290984e-05
1.17056337493429e-05
-1.22254237934569e-05
-2.25839364989601e-05
-2.6661767536957e-05
1.32760015968366e-06
-1.27996026689889e-06
-2.43100016949716e-05
-1.19026184752864e-05
-1.70885693157712e-05
-9.96630708843044e-06
-2.82271529665054e-05
-5.91284404495146e-06
-1.07206436208876e-05
-1.72345372187596e-05
-1.49121229262881e-05
-3.07392421676012e-05
-8.35512610587518e-06
-3.44916883393856e-05
-3.69200846116335e-05
-2.25402047394026e-05
-4.42719156168144e-05
-1.55263169578501e-05
-1.62580839045151e-05
-2.43461320052979e-05
-4.12870556759004e-05
-2.48418016128743e-05
-1.41039797052269e-05
-3.46732051074096e-05
-3.16776600974859e-05
-1.24731949846228e-05
-2.98302013075902e-05
-1.26867539907202e-05
-2.98630440583547e-05
-2.59386971482956e-05
-1.33998552603661e-05
-2.05706045881917e-05
-1.63011165747756e-05
-1.43372141393826e-05
-1.93681808515078e-05
-2.03005540289788e-05
-1.57247891102883e-05
-2.62547576726136e-05
-2.5359942384007e-05
-1.88409887081287e-05
-1.83953750417364e-05
-5.1814394115169e-05
-1.96569610732429e-05
-2.06429783118011e-05
-1.94635256698203e-05
-2.46847753406193e-05
-8.67636314215877e-06
-1.2423885413201e-05
-5.09525692661683e-06
1.16433708444622e-06
-9.34191819646274e-06
-1.52737481663323e-05
-9.25841704991709e-06
-3.28767709948617e-05
-3.30065062488481e-05
-2.00275705761945e-05
-3.48865963613817e-05
-2.77156776476328e-05
-2.93118998537216e-05
-2.5944126710083e-05
-2.15903827308416e-05
-1.01503259734379e-05
-2.56514174732486e-05
-2.10540574612369e-05
-2.06101123292627e-06
-1.45263299661915e-05
-9.24141717201968e-06
-1.58990983411132e-05
-1.10112528117705e-05
-2.0291591910227e-05
-3.04375532581318e-05
-2.58882776387499e-05
-1.67040496175445e-06
-1.59429028221772e-05
-3.9123033894225e-05
-4.20539701407612e-05
-1.87519800870239e-05
-3.08618497260648e-07
-2.26598213784414e-05
1.07517045044027e-05
-1.51701612377561e-05
-3.86723912076856e-05
-1.76043278666155e-05
-1.75778466591548e-06
3.23475434302637e-06
-8.19366172074875e-06
-1.2296760151507e-05
-3.17339355180099e-05
-2.88749033008322e-05
-2.44034749082875e-05
-2.03013389741287e-05
-1.82254743548045e-05
-3.70905767341593e-05
-2.01224513328967e-05
-3.30526560949321e-05
-9.94760731849583e-06
-1.01214621966492e-05
-4.65518706788468e-05
-7.72248198993111e-06
-2.35213717743752e-05
-7.91736415263228e-06
-3.3055124965119e-05
-1.25526509618023e-05
-1.61827936836825e-05
-1.18745713563728e-05
-4.20112136136825e-05
-1.85754010229324e-05
-2.21437427685401e-05
-4.2139142976508e-05
-1.93443544591155e-05
-1.76747094260641e-05
-1.09673072756597e-05
-1.04457716906994e-05
-1.22696811245675e-05
-2.51182133519258e-05
-1.96136434113592e-05
-1.34163680314171e-05
-2.96582407935892e-05
-2.44258052559932e-05
2.03909432696417e-06
-2.09754388406243e-05
-7.95306406366805e-06
-3.1270863664949e-05
-3.35535017444497e-06
-1.70197662462704e-05
-1.01132998613025e-06
-3.26613980020451e-05
-2.99947346274259e-05
6.55233380174575e-06
-2.78152995109265e-05
-9.5377902234291e-06
-2.87335848687799e-05
-3.11442513571715e-05
-2.29874195322239e-06
-1.68125120943843e-05
-1.97776646460563e-06
-8.90951937795445e-06
4.1551132975519e-06
-2.51670609506328e-05
-1.4125291220593e-05
-4.68765996076794e-05
1.06691108643348e-07
-1.99237279828383e-05
-3.61686738547515e-05
-1.09409964894256e-05
-2.36979014607115e-05
-1.98887356534326e-06
-1.90895842384966e-05
-2.34988258054554e-05
-1.41905277058758e-05
-4.38569086500726e-05
-3.33861328637634e-05
-3.22475054565047e-06
-3.45190690706888e-06
-2.52026715741992e-05
-2.44144718713154e-05
-2.06536970423682e-05
-1.59776517731324e-05
-1.16093434366037e-05
-2.79350830193486e-05
-2.2999841416323e-05
-3.48175340703372e-05
-2.90877963418897e-05
-2.62255855826012e-05
-1.13865992704477e-05
-1.4538392265616e-05
-3.43892767263141e-05
-3.13770414168861e-05
-2.88648541861477e-05
-1.24719750317912e-05
-2.11094659104273e-05
-4.90578133482478e-05
-2.6723084491431e-05
-2.32916011260502e-05
-3.44420597086796e-05
-3.4171379878488e-05
-8.45500267713011e-06
-9.83967091904226e-06
-2.19943820618839e-05
-2.33694741479959e-05
-3.03605712415366e-05
-2.02545110883414e-05
-9.88677664579959e-06
-2.04443222841432e-05
-1.52698689161441e-06
-3.27035519942119e-05
-2.10699388508692e-05
-2.13771643750067e-05
-2.8293682523672e-05
-3.06394220374391e-05
-1.86136337310643e-05
-2.08953977554522e-05
3.06907556892027e-06
-1.92651606997671e-05
-2.96359074141436e-05
-8.61842393827275e-06
2.26398973156792e-06
-9.14049074130505e-06
-8.86574128538081e-06
-2.08765745902074e-05
-2.37233649876096e-05
-4.95858007778939e-06
-2.44741771250363e-05
-2.85459036895268e-05
-1.23039945344873e-05
-1.91318199550646e-05
-3.26559024836153e-05
-3.12828982419962e-05
-3.25605152547889e-05
-1.64961125710377e-05
-4.32869574064775e-05
-2.83648684779691e-06
-3.29963795065188e-05
-3.03805173189581e-05
-2.13895991181369e-05
-2.13946425464325e-05
-3.84858255940283e-05
-2.3684215783514e-05
-1.03815833085778e-05
-1.71871898004619e-05
-1.71419766189028e-05
-1.43884876992927e-05
-5.21486347368906e-06
-1.14199637696733e-05
-5.70229295565276e-06
-1.36425782292992e-05
-2.17234353869611e-05
-4.36004577508199e-06
-2.29493562739379e-05
-7.53793122960272e-06
-7.57285357956621e-06
-5.76174551416097e-06
-1.56529394426485e-06
-2.66361195631723e-05
-1.75695877182364e-05
-1.89795827128338e-05
-3.6201136759192e-05
-1.59244713706057e-05
-2.27466112433069e-05
6.06090519040779e-06
-1.41428307768716e-05
-2.29695270757813e-05
-1.93077993113201e-05
-1.61226255759672e-05
-3.4556743010082e-05
-2.66431565270732e-05
-2.42218853458955e-05
-3.37564695081327e-05
-2.89033721774857e-06
-3.0276286205207e-05
-1.13706549333812e-05
-2.86337043755953e-06
-4.05727078601761e-06
-1.62613635874546e-05
1.75377232868579e-06
-3.6422003640114e-05
-2.71216117565801e-05
-1.37415520352863e-05
-1.38212979756248e-05
-9.61404084970503e-06
-1.10481602796635e-05
-1.76905890098269e-05
-1.91413045971091e-05
-2.32410483596268e-05
-1.79803546017523e-05
-2.51729623375994e-07
-2.27780597662481e-05
-3.2084961430979e-05
-8.10859840988788e-06
-2.29075248492984e-05
-1.5212119505238e-05
-1.76473327502799e-05
-3.31193828769091e-05
-2.92455247024157e-05
-4.29159902357136e-06
-2.38305727498763e-05
-1.71168710560715e-05
-2.72526193715431e-05
-7.72457037954185e-06
-1.88375711539095e-05
-1.77644041512494e-05
-2.19666120669789e-05
-4.08419951555806e-06
-9.23315536940252e-06
-1.09742895605628e-05
-1.87017214222211e-05
-2.93400157410493e-05
-1.94421598708417e-05
-4.58462672223512e-05
-7.10537345391549e-06
-3.53775063141666e-05
-1.94914673212333e-05
-3.98066041287131e-05
-1.8463032202596e-05
-2.61621827935462e-05
-9.37106963316558e-06
-1.95018362909708e-05
-2.89109830425455e-05
-1.32049934217378e-05
-1.38071602758152e-05
-2.75906013583931e-05
-4.08364837505686e-05
-4.26980346952676e-05
-1.5865007733097e-05
-8.9093955654266e-06
-2.00891326125164e-05
-5.02610506165303e-06
-4.22378948370301e-05
-2.95269813973131e-05
-4.84289957201673e-05
-3.52403392028379e-05
-2.08002750270678e-05
-3.24180597915317e-05
-3.52166723646807e-05
-4.67463669243273e-05
-3.67727215388207e-06
-1.64581698117765e-05
-2.5235721070279e-05
-1.56900626945648e-05
-5.30406517747701e-05
-2.43658050325207e-05
-1.56838928582917e-06
-2.29959832465777e-05
-3.41887621561806e-05
-4.16079837308716e-05
-3.09362703573032e-05
-7.78443993081184e-06
-1.80955077365132e-05
-2.57946362894227e-05
-1.36801951544852e-05
-2.5833409286208e-05
-3.07829712733786e-05
-2.06688803818652e-05
-1.83811005244679e-05
-5.36625839072534e-06
-3.72771062833616e-05
-2.3523296315524e-05
-1.00199183287639e-05
-1.95704055165912e-05
-1.52766598413249e-05
-2.035271988678e-05
-2.09689500063516e-05
-7.92175972064225e-06
-5.13973015516869e-07
-1.27911836091972e-05
-9.56586848751808e-06
-4.76986075473707e-06
-2.39757431556477e-05
-2.05861540451395e-05
-1.49306113340963e-05
-1.4832394996145e-05
-3.45795735474919e-05
-3.27740308445567e-05
-1.2217436361177e-05
-4.77752603592525e-05
-2.80834231067025e-05
-4.08546442807903e-05
-1.52015909912221e-05
-2.10129952826937e-05
-1.46059525368586e-05
-2.15106900879864e-05
-1.50904508400084e-05
-3.05864825283769e-05
-4.8367063034835e-05
-1.95696641095515e-05
-2.35677049267573e-05
-3.32696961637569e-05
-1.45836558943317e-05
-1.19170424376688e-05
-2.02134023771175e-05
-1.67030073913122e-05
-5.36336818639535e-06
-3.58248415174879e-05
-2.6106502934904e-05
-2.22100828081259e-05
-7.57748280594152e-06
-2.02479076865203e-05
-2.06727578494758e-05
-5.99733816889086e-06
-3.22572935529418e-05
-3.42229918776608e-05
-2.5868788017908e-05
-2.88911810584314e-05
-9.67045846238243e-06
-4.44652053812824e-05
-1.78050128399648e-05
-1.56735492275628e-05
-2.4959941151923e-05
-9.40386689917774e-06
-1.22585716989909e-05
-1.35674224396594e-05
1.43520975234348e-06
-2.68649831928165e-05
-2.35756278866678e-05
-1.31941116715579e-05
-1.47474092412146e-05
-3.30635875542656e-05
-2.13813756872416e-05
-3.26528340462945e-05
-1.29231795404491e-05
-3.93890967925852e-05
-1.90674551478494e-05
2.17008132664245e-08
-9.84661366527477e-06
4.8591462753119e-06
-1.14397247234307e-05
-2.46983667343242e-05
-5.61966370295811e-05
-2.38053219523448e-05
-2.33902687107914e-05
-5.77525606339072e-06
-1.35533972162037e-07
-1.54402607476174e-05
-3.68351650695062e-05
-2.53802186510565e-05
-2.72525043834222e-05
-4.12552992762937e-05
-2.98085018131596e-05
-2.52352661539127e-05
-3.42014102592221e-05
-3.62922734647891e-05
-2.89056648522411e-05
-1.57748519522788e-05
4.25915520030284e-06
-8.0827508993427e-06
-3.90640020950836e-05
-3.10913500304016e-05
-3.70332344525623e-05
-1.51410718464787e-05
-3.44039241621093e-05
-1.89224378108415e-06
-1.91158397630368e-05
-2.25324714780571e-05
-2.16914889705529e-05
-3.63060988340164e-05
-3.25806843163684e-05
-2.25570586960106e-05
-2.59053716892813e-05
-3.134534318896e-05
-6.57834556438492e-06
-2.43495131165719e-05
-1.15671962216216e-05
-3.01452189016793e-05
-5.88719066670142e-05
-2.15960664397462e-05
-1.52677904186706e-05
-9.3885627624078e-06
-2.44818997322296e-06
-1.83129869169694e-05
-1.03620644536499e-05
-2.10043818139522e-05
-1.76263029727356e-05
-2.36945812553342e-05
1.63985100468278e-06
-1.35757129480101e-05
-3.22311940369181e-05
-1.71730146023831e-05
-3.16434043658859e-05
-3.24367281597563e-05
-7.84884292764055e-06
-2.55390708769569e-05
-7.37833181131832e-06
-2.11444515448693e-05
-3.10017770716263e-05
-2.23530915063097e-05
-3.33383271082273e-05
-2.88931369919066e-05
-4.28877012205192e-05
-1.98550719312508e-05
-2.98687651728929e-05
-3.63007287949563e-05
-1.22237076138679e-05
-3.19790900432752e-05
-2.80126785363993e-05
-2.11466525773125e-05
-2.81574221262831e-05
-2.06116384015008e-05
-1.89937216340433e-05
-1.00212607648427e-05
-3.10525806048691e-05
-1.51075090943771e-05
-1.59956666093305e-05
-1.82519555732456e-05
-3.43726478747851e-05
-1.92069624188557e-05
-2.18610563057577e-05
-2.58848987306629e-05
-1.47626606225423e-05
-8.9258214796332e-06
-3.48639339476517e-05
-6.9262301357851e-06
-1.37869785746128e-05
-2.2363214089343e-05
-2.57133652727898e-05
-4.43434416067064e-05
-2.98113191995807e-05
-1.47096897873273e-05
-1.93078053392169e-05
-1.52470605090494e-05
-1.91817700520018e-05
-2.8096658973111e-05
-2.02198106261262e-05
-2.25579402957402e-05
-1.32962991389757e-06
-2.65482935366199e-06
-1.06374497267818e-05
-2.4361063224188e-05
-3.13645568385688e-05
-2.49952017951922e-05
-2.96378569545978e-05
-2.60400095204118e-05
-2.60967909185913e-05
-4.46602797000433e-06
-2.72717315988919e-05
-3.11106663228245e-05
-1.4678788946257e-05
-3.60763869557019e-05
-1.84004407974767e-05
-3.45519055366017e-05
-4.9641086696695e-05
-2.67224966809124e-07
-2.60684329756293e-05
-9.87442145344561e-06
-2.47118634320803e-07
-2.00201992275483e-05
-2.47276097923439e-05
-2.0307671008809e-05
-1.97094855011724e-05
-9.73258008092755e-06
-2.05445155861909e-05
-2.25274918752821e-05
-1.16539355124363e-05
-8.15050327888505e-07
-2.68432632886177e-05
-2.02355030850274e-05
-1.78121732773011e-05
-2.6456472811779e-05
-3.39473327232361e-06
-2.26347801688027e-05
-3.2221495016394e-05
-1.56267878063957e-05
-1.82453793450503e-05
-1.66030244976136e-05
-1.79490924275076e-05
-2.94968291116086e-05
-2.53283636280675e-05
-3.42863392618687e-05
-4.00039543250618e-05
-1.06421340129205e-05
-2.60433469279086e-05
-3.00530500315895e-05
-2.07663787764923e-05
-3.72328512199318e-05
-3.35404597326617e-05
-1.94531188356799e-05
-5.71531994526722e-06
-2.34775060763485e-05
-4.2290519777282e-05
-8.59486850881832e-06
-3.40574042487517e-05
-2.45796293905415e-05
-1.71044245534802e-05
-1.31055070860674e-05
-4.69353803445542e-05
-1.45333999206702e-05
-2.999624871279e-05
-2.18035088610317e-05
-1.86902284933306e-05
-3.97616328261323e-05
-2.84613218787444e-05
-3.2487029321329e-05
-3.38204757388985e-05
-7.91035253576192e-06
-3.5199191289856e-05
-2.15861984899773e-05
-3.40868322554518e-06
-3.18240582698875e-05
-2.39749911890322e-05
-1.79065245583545e-05
-5.31556071187556e-06
-4.42885607835465e-05
-2.53263840755506e-05
-1.10935843267117e-05
-2.61891347572648e-05
-5.52551439759185e-06
-3.00405658783961e-05
-2.81175717469033e-05
-3.01364730911077e-05
-1.83236401748584e-05
-2.07225109735478e-06
-3.13996878678791e-05
-4.6806244574648e-05
-2.72493447186854e-05
-1.72029065648704e-05
-2.57002788465092e-05
-4.9787159573383e-05
-7.86783524206193e-06
-1.77251056768217e-05
-1.5668670209388e-05
-2.36046387069157e-05
-1.95706585035116e-05
-1.29122259651312e-05
-1.61594589817584e-05
-2.49476011333973e-05
-1.19074905104874e-05
-2.31513081360956e-05
-1.09266516395204e-05
-2.2643278008902e-05
6.18232951683685e-06
-2.76761421541596e-06
-1.57857758911036e-05
-1.77964337589059e-05
-2.87392213937351e-05
-2.55296534797341e-05
-3.7277875948334e-05
-3.52185357814791e-05
-2.56440564931346e-05
-2.25523451036486e-05
-2.09568270650318e-05
-1.72887130214646e-05
-3.89329439021392e-05
-4.99689942607488e-06
-1.19692819207197e-05
-3.79448268052673e-05
-2.24321994991171e-05
-3.72252415432967e-05
-3.39343706896615e-05
2.90961432863114e-06
-2.08301648777666e-05
-1.45902275803245e-05
-1.24736256228648e-05
-1.54783239466334e-05
-3.56218134965245e-06
-6.36184187542565e-06
-2.83639060005173e-05
-8.40719627766265e-06
-3.33418041843618e-05
-1.17787687435787e-05
-2.5701407553267e-05
-2.14535948536159e-05
-4.97439325524596e-06
-4.52574311397787e-05
-1.30735216069922e-05
-2.95402070276217e-05
-5.64439450552459e-06
-2.70419238904979e-05
-1.53240802793355e-05
-3.10548923188587e-05
-2.22179695501532e-05
-2.32889095345817e-05
-5.7882646870168e-06
-1.95947898871469e-05
-8.88798075596985e-06
-1.42320300875524e-05
-5.14421590151922e-05
-2.4592954745348e-05
-1.54066743355919e-05
-2.95191551754071e-06
-1.8001068514681e-05
-2.70760210320429e-05
-1.06206504453557e-05
-1.58226371288948e-05
-3.62632294319532e-05
-2.34758823553581e-05
3.70861656520375e-06
-2.12775705887342e-05
-2.44273799703972e-05
-1.26563637775537e-05
-6.64333295349273e-05
-1.73711326695028e-05
-4.51535587362756e-05
-1.17693691581018e-05
-2.00096626783839e-05
-3.10416787818137e-05
-4.04047232910425e-05
-8.18546464313295e-06
-1.24061394632629e-05
-3.28804804995612e-05
-2.52022649871557e-06
-1.58808316759533e-05
4.35493863662211e-06
-1.63994273075378e-05
3.10707605289524e-06
-2.76692836028955e-05
-2.53941133449034e-05
-1.24187924879021e-05
-7.68099960835944e-06
-1.86381130188044e-05
-4.57722607296394e-06
-1.62866934617636e-05
-1.37095724373123e-05
-1.89647869381305e-05
-4.31388407970466e-06
-1.84581316672806e-05
-4.54261276423163e-05
-3.07255330365944e-05
-1.18681646549001e-05
3.41738982645932e-06
-2.31912925136511e-05
-1.11855339006557e-05
-2.52622536240895e-05
-1.4226954011918e-06
-3.71445954801995e-05
-2.08011212591124e-05
-1.45477481084409e-05
-1.14597509458105e-05
-3.54803916577594e-05
1.50864687934689e-06
-2.90521913832029e-05
-2.41324007897307e-05
-2.22187973484953e-05
-2.66404810542284e-06
-3.30327660919362e-05
-3.4388146339468e-05
-2.60083180551838e-06
-3.43258262210567e-05
-2.61018411382177e-05
-2.81783385192618e-05
-3.1950128782955e-05
-2.11173358570538e-05
-1.94090002838352e-05
-2.06901600028826e-05
-1.78481279013745e-05
-3.85214476729848e-05
-3.15876955685531e-05
-1.55949637345811e-05
-2.28956466992915e-06
-1.87511868265688e-05
-2.40195004756753e-05
-4.02918707033277e-05
-2.67092283198521e-05
-1.42435170505205e-05
1.69509199694767e-06
-1.22367215373108e-05
-8.65767634098295e-06
-1.43769134193756e-05
-1.2384250183035e-05
-3.76451851356208e-05
-3.50053512595766e-05
-1.65763913515209e-05
-9.07046996468185e-06
-3.79167990153893e-05
-2.47476180147911e-06
-1.41221282072385e-05
-4.05635325572926e-05
-1.08567956954456e-05
-2.92244847080013e-05
-1.24493058631448e-05
-1.01101379318393e-05
-2.02298719895926e-05
-2.78934176451301e-05
-1.39640235180744e-05
-2.30318512578373e-05
-1.77073305041344e-05
-2.17491330113861e-05
1.8170185114157e-06
-2.2377606585198e-05
-1.71814775393938e-05
-2.48997783673332e-05
-1.98929732114745e-05
-2.11404528442409e-05
-2.65184690303902e-05
5.54969240508518e-06
-1.63612896346801e-05
-3.46926775389882e-05
1.5185817474066e-06
-1.15085855399916e-05
-2.75531569966076e-05
-1.35841991605024e-05
-9.63936180153809e-06
3.09674646957697e-06
6.44606877769493e-06
-3.18863701564656e-05
-2.33757738056923e-05
-3.80575224706385e-05
-1.66020254502918e-05
-3.63284370593016e-05
-1.22939433739435e-05
-2.23942980503742e-05
-2.35630290800231e-06
-8.68212786911476e-06
-1.74135624136055e-05
-1.25487312115987e-05
-3.23148587252512e-05
-2.40124883749438e-05
-1.68759297500575e-05
-4.73654602728939e-05
-3.53398169874134e-05
-2.33907019232474e-05
-3.3531141599166e-06
-1.88247679203742e-05
-1.99051071392541e-05
-1.37814861766326e-05
-8.67213582472181e-06
-2.01530677967213e-05
-1.80051801210629e-05
-2.50929608154073e-05
-2.69880564351845e-05
-2.22045781336066e-05
-2.22281606909835e-05
-1.98090357533828e-05
-1.26617646347335e-05
-1.63110200079832e-06
-5.54465328502612e-06
9.02776567298511e-06
-1.07593392738675e-05
-7.90043016145349e-06
-4.09393817312752e-06
-1.69343398967705e-05
-2.19236933293606e-05
-8.04513460348361e-06
-2.29756797698605e-05
8.69323136956186e-06
-2.07019213763902e-05
-1.80920282332435e-05
-3.8195823230813e-05
-1.62183549677577e-05
-9.45253551595637e-06
-1.93651016876564e-05
-2.2089967481386e-05
-3.4337151193008e-05
-2.68554233405348e-05
-1.62569736247916e-05
-4.33889972494722e-05
-3.4777192413789e-05
-2.64246401299526e-05
-2.77998634308867e-05
-1.71776049310495e-05
-2.87730399938613e-05
-1.82886933409438e-05
-3.12980482610466e-05
-1.34189874959204e-05
-6.0209836857047e-05
-2.76350426996432e-05
-8.34669086648487e-06
-3.01379466669887e-05
-2.50477265365764e-05
-2.83920668032378e-05
-2.61898517984343e-05
-4.18919538470932e-07
-2.30056750725747e-05
-2.04828360758381e-05
-3.09129981875746e-05
-2.62263003600387e-05
-2.30824837502004e-05
-1.11429381182209e-05
-6.30500721490652e-06
-4.13542731513791e-05
-3.27159832002883e-05
-2.00846653765947e-05
-1.45988468741624e-05
-1.13729848560664e-05
-3.00207983882988e-05
-6.73950166576654e-06
-1.95359117663449e-06
-4.38546007835939e-05
-2.46462273479268e-05
3.03897035779568e-06
-3.26292015767975e-05
-2.01133873685552e-05
-2.07171497195573e-05
-2.57163433232728e-06
-2.01696434783865e-05
-6.07159508834167e-06
-2.54550539503264e-05
-9.56400835831899e-06
-1.36773182353421e-05
-2.42765032806408e-05
-7.73650933857939e-06
-3.30927430361131e-05
-1.91038566746223e-05
-3.02860489220928e-05
-2.10409891386131e-05
-2.4636019850494e-05
-5.00519296127766e-06
-1.60954305386795e-05
-1.40467731767129e-05
-2.64848932632172e-05
-3.6276660359851e-05
-2.95046537916044e-05
-1.04383456195339e-05
-2.91013762164236e-05
-2.08542383403093e-05
-1.5460216861656e-05
-4.70174857694287e-06
-2.48382808120727e-05
-4.91326033770881e-06
-1.73203358383993e-05
-2.02293939527766e-05
-6.94079556856326e-05
-1.39576361704823e-05
-2.76244922378598e-05
-1.92840214154457e-05
-3.43745901870319e-05
-1.36164012460404e-05
-3.46138499062969e-05
-7.59878136039469e-06
-4.35229670391061e-05
-1.66794917990448e-05
1.24692851108544e-05
-1.37570859964273e-05
-1.94971966287108e-05
-1.25526510331249e-05
-2.80989414618984e-05
-1.6573148638196e-05
-1.80995906244796e-05
-2.20717415441864e-05
-1.74603869520214e-05
-1.659643318464e-05
-1.37827127678319e-05
7.0266004924337e-06
-1.9393766053662e-05
-1.74296036919468e-05
-2.16815058484847e-05
-4.10292664952878e-05
-3.3366334611009e-05
-1.09134808614298e-05
-1.20814852758412e-05
-2.03089880751411e-05
-1.70036884064061e-05
-3.154349182318e-05
-3.56563714984734e-05
-1.45730716225935e-05
-1.25501551515772e-05
-4.11252998748032e-05
-1.45348278281098e-05
-7.91007113254259e-06
-3.3965437478806e-05
-3.03484229608552e-05
-1.6124363819334e-05
-1.65641160744487e-05
-1.08724922296053e-05
-1.78271852917188e-05
-3.9697946626891e-05
-2.09147998041375e-05
-3.18060171096839e-05
-3.36096917369431e-05
-1.49122602218644e-05
-1.67188977268867e-05
-5.70462837504576e-06
-2.29585003928854e-05
-3.24014613447572e-05
-1.35588310289856e-06
-2.51468877654383e-05
-2.04544507956717e-05
-9.10349583346893e-06
-8.59065265415694e-06
-2.88416185698933e-05
-2.76288016426754e-05
-1.02914726171731e-05
-2.93784151627796e-05
-4.76115572228495e-05
-4.46818538183401e-05
-4.15541155314392e-05
-1.86521147252581e-05
-1.66689523432141e-05
-2.20872138500882e-05
-9.53320699072207e-06
-2.55277456216883e-05
-2.50903514674784e-05
-3.03786516426339e-05
-1.57998484740989e-05
-1.69743134320816e-05
-3.5612667548768e-05
-2.52061030156884e-05
-2.99280303288694e-05
-1.04660323373251e-05
-2.52347608500312e-05
-2.34809773484959e-05
-3.4728867412567e-05
-3.79693133357214e-05
-1.45832721617612e-05
-3.22136030931624e-05
-2.64590380298426e-05
-1.5527551286753e-05
-2.47099375955839e-05
-3.04745420502537e-05
-2.91745292411455e-05
-2.28384283146454e-05
-1.43795721495682e-05
-9.50443351178779e-06
-3.53442966632946e-05
-3.45605008625826e-05
-1.83891700513002e-05
-3.54639028664411e-05
-1.93187399015662e-05
-1.52491288894099e-05
-6.29018941422264e-06
-9.59223366214027e-06
-2.29083252977769e-05
-2.38456257240527e-05
-3.6101489831958e-05
-2.54415965453812e-05
-1.04415776492552e-05
-1.95212167689973e-05
-2.27946863336925e-05
-3.76571229376423e-06
-1.70227608398128e-05
-2.74996649720159e-05
-2.05546663907968e-05
-2.58482871379923e-05
-1.19394378850909e-05
-3.45192092450664e-05
-1.04604361276805e-05
-7.69108785119795e-06
-2.10729980757371e-05
-7.75326227884409e-06
-2.93434661257037e-05
-1.34726984298902e-05
-2.43797642600929e-05
-1.83044516642119e-05
-2.62718465444983e-05
-1.4537867702781e-05
-1.07386894369333e-05
-2.31380066152589e-05
1.74885889142687e-06
-1.24083060915144e-05
-2.06773177286359e-05
-6.57002055319047e-06
-2.55743371134146e-05
-2.89314692758193e-05
-3.31853270756211e-06
-3.06168274440883e-06
-9.14119882462978e-06
-1.73101733805854e-05
-1.45599029048315e-05
-1.87453457147572e-05
-2.79249504730265e-05
-2.40882380114182e-05
-1.54451846233635e-05
-1.17163419834292e-06
-2.49739928994091e-05
-3.79557919432754e-05
-3.67155058516242e-05
-9.55849684470881e-06
-1.56036501804824e-05
-4.12702374503768e-05
-4.0007062439235e-05
-2.86065103738573e-05
-1.30878437383283e-05
-2.88004680098567e-05
-1.31842312923756e-05
-3.95725368149164e-05
-2.54073425245153e-05
-1.97231114888875e-05
-3.09998042666478e-05
-3.15081753220225e-05
-2.29520331580582e-05
-3.17440542809198e-05
-1.5652830229164e-05
-2.11137373915959e-05
-1.09029254810055e-05
-2.61345698731618e-05
-4.22597789038365e-05
4.7183799427736e-06
-1.83710165716357e-05
-9.5990749679711e-06
-2.91116800153166e-05
-2.78980274129263e-05
-2.51542098380283e-05
-2.40636068461256e-05
-3.94357790675788e-05
-1.5554896046017e-05
-4.58179253890304e-05
-3.51130494007794e-06
-2.97249756114897e-05
-2.68972021444025e-05
-1.97316788565202e-05
-1.24330104406511e-05
-2.40827285727618e-05
-2.21881653581919e-05
-1.70085331684721e-05
-2.5610941410553e-05
-3.69650254360628e-05
-2.45021728129752e-05
-2.61781476958689e-05
-1.93103659293943e-05
-4.01499323965782e-05
-4.23308496951253e-05
-1.26554321938863e-05
-1.92252218563025e-05
-3.69411545249767e-05
-2.66973075244951e-05
-4.2159425066578e-05
-3.85739342157587e-05
-1.8643374639692e-05
-1.78633440097471e-05
-5.30521302544069e-06
-3.77942814994949e-05
-2.74005097311422e-05
-1.62042989472739e-05
-6.65101967846762e-06
-2.2557566663532e-05
-1.11137761162178e-05
-2.3564714486511e-05
-2.51465446841975e-06
-5.77088554611934e-06
-2.59536528477326e-05
-3.8641625350953e-06
-2.16709853473883e-05
-6.00479542808017e-06
-9.71945463552405e-06
-1.20282455246662e-05
-9.20762538137304e-06
-2.01354382922352e-05
-2.15889974453812e-05
-2.66363421868e-05
-2.10611396718871e-05
2.28165762330596e-06
-2.06228991864068e-05
-1.57511358454254e-05
-1.34374237145378e-05
-2.91714375207938e-06
-4.16857621195868e-06
-1.20170301151378e-06
-8.13184917555304e-06
-4.43574182949775e-05
-2.64235303185946e-05
-4.641960052363e-05
-2.83545752510876e-05
-3.3734697141237e-05
-2.46784203405906e-05
-3.22619103086881e-05
-7.2073663611351e-06
-2.19655382250966e-05
-4.56238676211301e-06
-2.97890543279548e-05
-3.71430745197135e-05
-3.67865625388159e-06
-1.76982334885635e-05
-2.13300963300662e-05
-1.91295319531005e-05
-1.65805503128717e-05
-1.74632484778444e-05
-1.31370363336117e-05
-2.33749734261084e-05
-2.93522495116704e-05
-4.91908960335146e-05
-2.5569749331333e-05
-2.25241967325404e-05
-8.73056896512908e-06
-1.6228385482049e-05
-2.76318256271117e-05
-2.68927783468752e-05
-8.79673688288428e-06
-2.58910552184432e-05
-5.43690880776481e-05
-3.75248535725584e-05
-1.29894970176168e-05
-3.89383191663075e-05
-3.43313141044335e-05
4.64270357647028e-06
-2.23296005702833e-05
-2.93111651714548e-05
-1.81222952923456e-05
-3.05725378255725e-05
-2.67740318853876e-05
-1.36008297279399e-05
-9.98090566251628e-06
-1.94296432339187e-05
-2.59053225229681e-05
-2.28432977994872e-05
-2.96087372843114e-05
-2.58252091682939e-05
-3.73318832922204e-05
-1.44043832335568e-05
-2.11916989694779e-06
-1.92395999224982e-05
-1.7187025629853e-05
-1.60574430575391e-05
-1.3575950013631e-06
-2.5357062794258e-05
-2.88106163062586e-05
-2.88371792440352e-05
-3.26401362648325e-06
-3.86621204882397e-06
-2.29358552290182e-05
-8.6284886731558e-06
-4.28470511842527e-05
-1.77208553373949e-05
-1.05816477719441e-05
-3.65111599385021e-05
-3.57229367188846e-05
-3.34125301949712e-05
-1.68728437164014e-05
-8.60746009295725e-06
-2.05594015221664e-05
6.20698441944109e-07
-1.6671987609538e-05
-3.49977956389528e-05
-9.93390139083471e-06
-2.98946969335977e-05
-1.1250398328951e-05
-1.55050206090216e-05
-7.88731729341129e-06
-2.91915679754748e-05
-1.59352490413022e-05
-2.27274841227793e-05
-3.54684067708201e-05
-3.28681010398512e-05
-3.78432201471664e-05
-6.6546220842196e-06
-2.01775803207296e-05
-2.0253900353783e-05
-1.95109867765967e-05
-3.24221184936233e-05
-5.44706846817912e-06
-3.84511447495896e-05
-1.65315820583522e-05
-3.81498444576007e-05
-1.42511961325935e-05
-4.01840251789047e-05
-4.2447885786758e-05
-1.57483500374354e-05
-1.67468403619274e-06
-1.83423558005156e-05
-4.3527525224486e-05
4.96402609805995e-06
-1.95171807581692e-05
6.46782356680705e-06
-1.0400860172027e-05
-1.24822286407426e-05
-2.8263335941424e-05
-1.13937639568756e-05
1.77595382650408e-05
-3.37771475912646e-05
8.51557607003371e-06
-2.59047290844577e-05
-8.99453656044027e-06
-3.79978170018479e-05
-9.3893756257653e-06
-3.48482751939671e-05
-4.10101460372558e-05
-5.95350756488652e-05
-3.10131152886085e-05
-2.64689347675167e-05
-2.5605406316055e-05
-3.55216491931646e-05
-3.70429425504282e-05
-1.92126817999372e-05
-2.237492554279e-05
-2.51900155295179e-05
-1.13505008698288e-05
6.80534840180525e-06
1.19191385295401e-05
-1.1272927312163e-05
-1.64562358303294e-05
-1.06519540628182e-05
-3.65826694745269e-05
-1.77908376485691e-05
-5.14185916751548e-06
-3.27888097082598e-05
1.36434525394853e-06
-2.04498403002204e-05
-2.79809233979036e-05
-2.15986155150211e-05
-5.57202536706687e-09
-9.9116388588744e-06
-1.24570335097322e-05
-2.02857328185484e-05
-2.08200682621675e-05
-1.75612361822654e-05
-4.00117277772232e-05
-4.58306284318882e-06
-1.79176998349645e-05
1.20137235537114e-06
-4.28938407432371e-05
-1.5244453110659e-05
-6.21078523698813e-06
-5.48039909893191e-06
-3.56445369228e-05
-3.43198920613163e-05
-1.44052429084643e-05
-2.14954636696202e-05
-2.37584147962924e-05
1.68182859855457e-05
-2.63883282698438e-05
-1.92659122620775e-05
-2.60173871596132e-05
-8.43472810107648e-06
-1.11753826339438e-05
3.72894771248224e-06
-2.57561338660306e-05
-3.49157076422069e-05
-2.11747034609149e-05
-4.49584595396984e-05
-2.16350063488002e-05
-2.40167984200769e-05
-8.89173932694317e-06
-2.4232286797493e-05
-3.51427067176854e-05
-7.64326206191483e-06
-1.15494882444153e-05
-3.15152318334641e-05
-2.8112692071617e-05
-1.84723861401087e-05
-3.18046653940407e-05
-5.52509091609218e-05
-1.27768750360347e-05
-2.06006005075967e-05
-2.70320003395003e-05
-3.08182394791986e-06
-1.28631693075254e-05
-1.74701766732887e-05
-3.6947523224396e-05
-2.76119048176693e-05
-3.33763782952375e-05
-1.74586344060522e-05
-3.50738443069149e-05
-1.05840024213477e-05
-1.62807590762107e-05
-3.31839281851493e-05
-1.20859058345639e-05
-2.85680705495332e-05
-1.63445534994449e-05
-1.87416950822427e-05
-3.69474053820261e-05
-1.92098959375786e-05
-1.77650698961933e-05
-3.20537579792148e-05
-2.1146851218485e-05
-3.11089891514378e-05
-2.54044348148481e-05
-2.62310530014064e-05
-1.59992095276897e-05
-3.85577897622154e-06
-1.74061866305264e-05
-5.5544392894041e-06
-3.30668646227513e-05
-2.41900960714486e-05
-3.06483977115942e-05
-1.0039843329509e-05
-3.19653635705788e-05
6.3506102786957e-06
-2.044835840798e-05
-2.0087320828582e-05
-1.65520669793829e-05
-2.17319547866445e-05
-1.40829839492527e-05
8.26299382797817e-07
-2.40043186347218e-05
-2.66615547271286e-05
-1.20549887194372e-05
-2.44472392779305e-05
-2.72887097857199e-05
-1.20885036945337e-05
-1.5510057576788e-05
-1.41557295157446e-05
-1.55802309553103e-05
6.70838781834033e-06
-3.03093865884045e-05
-3.47058214931629e-05
-1.1713646204196e-05
-6.00563304000345e-06
-2.15717457379648e-05
-5.75431450647231e-06
-4.01404944978816e-05
-1.54163482952759e-05
-1.69462708948567e-05
-7.45610719942968e-06
-2.85220632124663e-05
-3.23941640329831e-05
-3.31764440680956e-05
-2.29375308364577e-05
-2.45170229860257e-05
-1.72107654175077e-05
-2.57000331449955e-05
-2.29379642674587e-05
-2.69014526353909e-05
-3.9021960243494e-05
-2.73904247850059e-05
-2.22861381091772e-05
-1.18464532056319e-05
-2.74602043766863e-05
-3.60070064275597e-05
-2.19283596699453e-05
-5.0230345108473e-05
-4.67166395990351e-06
-1.87888631987494e-05
-1.10101891589331e-05
-1.20257727267236e-05
-1.81667189212315e-05
-2.44046743881301e-06
-1.45166503773033e-05
-6.6856587295338e-06
-1.09847601029346e-05
-1.89291424515771e-05
-2.1397453956269e-05
-3.83498202498317e-05
-1.75224871633519e-05
-4.23252005732694e-06
-3.03022563855208e-05
-2.71544057272649e-05
-1.02312585952743e-06
-3.09044396970614e-05
-3.45039828908725e-05
-3.09327980098891e-05
-1.31326989923588e-05
-2.94036520099212e-05
-7.92433118555642e-06
-7.42536378046292e-06
-2.91959840677464e-05
-4.0769669838655e-05
-1.11132194820443e-05
-2.21643604522291e-05
-3.10773484833156e-05
-1.78131886993496e-05
-2.83234333849856e-05
-1.10305097767853e-05
-4.02351928475543e-06
-5.37219324518511e-06
-7.52124970429276e-06
-2.5535955903823e-05
-1.43281890303468e-05
-1.51428556068462e-05
-3.07243807844558e-05
-1.25848798886616e-05
-3.00496104089786e-05
-4.14842460690647e-05
-2.54407922251271e-06
-2.52405251976265e-06
-2.66505291111317e-05
-2.55495358328765e-05
-3.12497036467563e-05
-2.76343592335149e-05
-2.99866480296101e-05
-1.83671259745967e-05
-2.44442265009689e-05
-2.91044296835379e-05
-2.98169226733492e-05
-3.15655004359674e-05
-2.55068878887569e-05
-1.293437451089e-05
-1.93836959616542e-05
-1.15259558175875e-05
-3.53399740184293e-05
4.72939186940647e-06
-3.65634033006555e-05
-2.81368988483372e-05
-4.66112861893108e-05
-3.20669171950512e-05
-2.62319055031348e-05
-3.65284024636051e-05
-2.01048484638063e-05
-2.23265078240643e-05
-2.45092337049919e-05
-1.14388797377184e-05
-2.64701603316727e-05
-1.55072540979654e-05
-1.88640702635406e-05
-2.54123103018977e-05
-3.26325433899947e-05
-3.18402000249582e-05
-2.04167130908465e-05
-1.17881971098845e-05
-3.2205715235422e-05
-8.93189672972866e-06
-1.36150609861781e-05
-1.52760478022968e-05
-2.06538872625106e-05
-9.79835264794599e-06
-2.63969810296931e-05
-5.60512119792782e-06
-3.12886926629275e-05
-3.54747874268801e-05
-2.51490530403112e-05
-4.52982807990332e-05
-2.80386784356309e-05
-3.43495891729122e-05
-3.30614555979853e-05
-1.80556267163476e-05
-2.51447925284566e-05
-3.27967720038828e-05
-1.54615449151045e-05
-6.03983276594945e-06
-4.29247423232414e-05
-2.20553605317247e-05
-7.76521407379359e-06
-7.1029808412581e-06
-5.77498043339825e-06
-1.33861764716602e-05
-1.80388405404744e-06
-3.6129787856369e-05
-1.82067937479108e-05
-5.00508861539545e-06
-1.228316861182e-05
-3.71929464742557e-05
-1.2237293775787e-05
-2.25860596112066e-05
-1.01890800857594e-05
-2.89437713876511e-06
-2.97976337985053e-05
-1.20205688752294e-05
-2.06436192041396e-05
-1.77214279443507e-05
-3.46645780396473e-05
-6.66410775046151e-06
-1.74770737951375e-05
6.80200459227243e-06
-3.65209223761701e-06
3.48028241342669e-06
-1.9151469381347e-05
-9.33943010619532e-06
-1.40479200814593e-05
-1.42341484802397e-05
-2.15395679639441e-06
-9.22704902663181e-06
-2.38615971735923e-05
-2.32554377843809e-05
-2.65880249109557e-05
-2.68351863039298e-05
-1.92779850434642e-05
-5.84695993637751e-06
-3.26135616024333e-05
-2.61277255073271e-05
-4.07783403590051e-05
-1.42706172881593e-05
-8.42603759837059e-06
-1.02122966008515e-05
-2.18447813174942e-06
-1.27719235760688e-05
-1.51813153510489e-05
-1.84128875306496e-05
-4.33148858690553e-05
-2.15389258257155e-05
-8.36385252421307e-06
-1.64212036205337e-05
-1.62163830187142e-05
-3.97056298649708e-05
-1.02068801151951e-05
-1.2661935183388e-05
-4.06773092198995e-05
1.66263052227753e-06
-2.20005055395032e-05
-1.78119339456249e-05
-1.76349474608104e-05
-6.57922715167908e-08
-1.50119746120862e-05
-2.42736252443312e-05
-2.47404089431802e-05
-2.73926022166177e-05
-2.5671424254966e-05
-3.5947901168713e-05
-1.29367700367379e-05
-2.61041795526919e-05
-3.63205604000218e-05
-2.47071483001667e-05
-3.09832625807812e-05
-1.80496553559091e-05
-4.40042440135552e-06
-2.51041055524607e-05
-3.14263976649312e-05
-3.91068857410635e-05
-2.5625582236628e-05
-2.38093037818291e-05
-1.5029704482794e-05
-2.33074483452624e-05
-2.96516754586494e-05
-1.81635558611474e-05
-3.35048418995172e-05
-1.11971108805803e-05
-1.38009777623583e-05
-6.40414496570167e-06
-1.00661395271905e-05
-1.42412664256405e-05
-2.30872698757463e-05
-4.82412360255152e-05
-1.35104218405192e-05
-1.35230252497084e-05
-1.35611768938266e-05
-2.43050064500891e-05
-1.13050452812007e-05
-4.86671558463147e-05
-9.40478294240957e-06
-1.13243739743575e-05
-6.51941590524018e-06
-2.32175182238913e-05
-3.60142199507891e-06
-3.80171004209693e-05
2.36920824826654e-06
-3.91763150676997e-06
-2.4952078937416e-05
-1.70550690907932e-05
-2.32117741616423e-05
-1.21001909247901e-05
-2.48869149263265e-06
-1.91251928262045e-05
-8.04569559560212e-06
-2.80330635984017e-05
-2.34140494064289e-05
-4.16193667835775e-05
-2.28119109940243e-05
-8.66288436871547e-06
-1.53361132565748e-05
2.38605421701025e-06
-2.69288101101551e-06
-9.9776394457161e-06
-3.96475005567635e-05
-3.4482919526911e-05
-2.96278674812527e-05
-1.92221932797825e-05
-4.2481233894254e-06
-9.83663203632094e-06
-1.00512675801879e-05
-1.86947946609341e-05
-1.95087293097372e-05
3.27726038493709e-06
-2.00166468526565e-05
-1.39661794985072e-05
-1.86140900724029e-05
-3.11773721030943e-06
-2.89705433345832e-05
-2.29589703993207e-05
-1.43479000247015e-05
-3.79175327424208e-05
-1.3115060876588e-05
2.98204726866617e-07
-5.02097699028341e-06
-1.10607186255976e-05
-1.02702032922069e-05
-2.16724976841185e-06
-1.7865044272249e-05
-1.40561356507105e-05
-4.26565889734482e-05
-4.35144649190032e-05
-1.09587761304606e-05
-2.95078076393147e-05
-1.11457396705684e-05
-1.47259854376713e-05
-3.54619957336043e-05
-2.69165067570673e-05
-1.63010100185813e-05
-1.84047963805095e-05
-6.7131301664797e-06
-1.13552886793234e-05
2.24992239520155e-07
-3.41936992363834e-05
-3.3475406006263e-05
-2.74249892299884e-05
-3.42992935344276e-05
-2.35355312183483e-05
-3.56746536992937e-05
-1.9124292492145e-05
-1.96846511736682e-05
-2.2222154868286e-05
-2.8768565040219e-05
-1.79412872666908e-05
-2.2089859972395e-05
-2.96103791194671e-05
-3.96670650021671e-06
-1.20380370118191e-05
-1.93889871401854e-05
-2.53931618610618e-05
-8.63084751149612e-06
-1.54335480268469e-05
4.93816659106446e-06
-7.41053533969258e-06
-3.23913350944321e-05
-1.62037860030187e-06
-1.65877067656827e-05
-8.04058515755039e-06
-2.75352529410682e-05
-1.81196336899752e-05
-1.89588175991348e-05
-1.28371055678743e-05
-2.69800769628778e-05
-2.68451395864295e-05
-2.94675858787339e-05
-1.37638529383297e-05
-3.504045216595e-05
-3.30287480518183e-05
-2.75429714882128e-05
-2.41358906925355e-05
-2.77257367502396e-05
-4.3271638637962e-05
-2.01963520355501e-05
-2.04996441761479e-05
-8.94069215720292e-07
-1.8804520352684e-05
9.00710295316491e-06
-3.60660058576791e-05
-4.61581304275497e-05
-3.65779544770851e-05
-1.52687322654125e-05
-4.02522687468647e-06
-3.19668061537889e-06
-7.98466244583808e-06
-2.12398830193682e-05
-3.83543921491888e-05
-2.24169156734941e-05
-3.80577786213908e-05
-2.49754679564029e-05
-3.10345407755217e-05
-3.41766859063528e-05
-1.4338578305472e-05
-2.95000890134938e-06
-2.65399211328688e-05
-1.31069712138773e-05
-2.06040836814786e-05
-9.13863804090418e-07
-2.54947566439179e-05
-7.56331738329836e-06
1.41188231777806e-05
-1.59666541307924e-05
-2.35898077495046e-05
-2.32727868802463e-05
-1.35091417262464e-05
-9.4439340393738e-06
-1.93373680106492e-05
-1.53808851218506e-05
-2.94864908805385e-05
-3.64761911598523e-05
-2.9674611836599e-05
-1.5947977613724e-05
-2.12023010795018e-05
-6.39211760525683e-06
-3.01011500754738e-05
-1.63538277682322e-05
-2.2934428735925e-05
-1.94331847263115e-05
6.30525877144418e-06
-6.62493256958479e-06
-3.01402208883412e-05
-3.36466623327616e-06
-4.15108077574282e-05
-1.58983299396994e-05
-8.50014154124272e-06
-2.62157079664047e-05
-1.44397479631079e-05
-5.90477683545039e-06
-1.13282530035446e-05
-8.81741692296482e-06
-9.26561988465939e-06
-2.55900407695231e-05
-1.75192954090528e-05
9.38191581142406e-07
-1.24695773689945e-05
-5.92848232693632e-06
-1.75652041953743e-05
-2.04826473678196e-05
-2.51067009418023e-06
-9.18526807432518e-06
4.53660535139503e-06
-2.93117141608662e-05
-9.13931687736555e-06
-2.02249824248301e-05
-1.41089285679409e-05
-7.49191403251511e-06
-2.48049868029425e-05
1.24368284636387e-06
-8.35762986211917e-06
-2.00088817693097e-05
-2.07643093085038e-05
-2.2161930475707e-05
5.2474952654356e-06
-2.8000988872759e-05
-4.08136356817426e-06
-1.53881387055168e-05
-2.13430306104945e-05
-2.25616798653265e-05
-5.56094148709128e-06
-1.39795371864195e-05
-1.71126473917274e-05
-3.25239298699605e-05
-1.8874186901155e-05
-2.05990089952702e-05
-2.53050423532497e-05
-1.10371243837913e-05
-1.1377158186164e-05
-8.23256088027241e-06
-2.53875305575677e-05
-3.02290183784028e-05
-2.93825966188008e-05
-1.08210978875738e-05
-4.02998267140377e-06
-2.39358560730371e-05
-3.47433520038082e-05
-9.54605421264858e-06
-2.20737502964414e-05
-2.66730398206807e-05
-2.75013286161199e-06
-3.06687360163013e-05
-4.32962591520668e-05
-1.39126631768369e-05
-1.2310603407698e-05
-9.78306606630001e-06
-1.43166110388227e-05
-2.36112912979013e-05
-3.23070507503821e-05
-1.08028309089908e-05
-2.08467651344124e-05
-1.35285813190134e-05
6.18888185390675e-06
-2.54905321479306e-05
-2.97940248208657e-05
-2.9555580393531e-05
-1.18626688342695e-05
-3.19268516491655e-06
-1.24780171513383e-05
-2.41517603465108e-05
-3.2464602113961e-05
-2.57072464038713e-05
-1.68889208885262e-05
-7.03719068674455e-06
-2.43611185083693e-05
-1.43098590830163e-05
-1.35430304183503e-05
1.32670524561476e-05
-1.75477119582457e-06
-2.43288321915686e-05
-2.01565281913255e-05
-6.06994671503304e-06
6.18721257428847e-06
-2.96200218258509e-05
-3.02371250444112e-05
-1.27675732392707e-05
-1.20521967157707e-05
-6.80775200020382e-06
-1.48768064197055e-05
-1.75600912456301e-05
-1.02629536812089e-05
-1.04895438833027e-05
-2.25788415695584e-05
-5.95091464845739e-06
-2.53336799892747e-05
-3.90059216929543e-06
4.6407958235193e-06
-2.22087635598731e-05
-3.49930876501104e-06
-5.30799845468706e-06
-1.58425514546505e-05
-1.70957095491414e-05
-3.63814190914279e-05
-2.16352530509833e-05
-3.55960117058462e-06
-2.81180103652536e-05
-2.17332097355848e-05
-1.03737161039214e-06
-4.77688995307625e-05
-1.75871524795842e-05
-1.4270836566282e-05
-1.92512773835233e-05
-2.9381367850268e-05
-1.888778874585e-05
-4.44911041028612e-05
-2.34007065928067e-05
-1.14718445937633e-05
-1.79260769192853e-05
-3.5760225099883e-05
-2.70965458212015e-05
-3.25582768489466e-05
-3.57191543460751e-05
-1.85458978127442e-05
-7.79748821205151e-06
-2.58571229395571e-05
-1.27085502150344e-05
-1.23710404966432e-05
-2.91470598189792e-05
-3.03067090765592e-05
-3.86780747577479e-05
-8.20577157841433e-06
-8.13914944792426e-06
-3.70048868657214e-05
-1.95914072428442e-05
-2.50943064410614e-05
-2.94198764205333e-05
-1.44642319524813e-05
-3.82099416425296e-05
-3.4095757924024e-05
-2.73444058446398e-05
-1.72767656660242e-05
-1.05369445590259e-06
-1.63962424605385e-05
-7.72398530907765e-06
-1.07955322486734e-05
-4.05771841624384e-05
-1.6077031597296e-05
-2.57618045777094e-05
-2.64373230039234e-05
-2.53838469418032e-05
-8.35520960132544e-06
-2.11792082703714e-05
-3.71007517090485e-05
-1.22809721533558e-05
-2.60289181728146e-05
-2.15778598467083e-05
-2.52439314277728e-05
-1.24348554088323e-05
-7.94684181796167e-06
-1.42688798517657e-05
-2.12529986379327e-05
-2.33705257146789e-05
-3.22808727137266e-05
-1.91637280391628e-05
-1.36760718063391e-05
-1.94900303266761e-05
-1.88775549675439e-05
-1.10829084204649e-05
-1.19551202261012e-05
-1.7418738157781e-05
-3.16477452728682e-05
-1.7275083305261e-07
-8.67366446989264e-06
-1.98093070165891e-05
-2.4811444016975e-05
-4.41224733927135e-05
-1.04766559815634e-05
-1.75128543833975e-05
-1.93007615764132e-05
-2.25551561954526e-05
-1.39304073988512e-05
-3.84140419232982e-05
-3.29716035352296e-05
-1.17378896975657e-05
-2.82013087570821e-05
-2.02115770482075e-05
-2.38017893002206e-05
-1.88591282818272e-05
-1.53488218673682e-05
-3.31703239207328e-05
-3.70218315653958e-05
-6.58982432649586e-06
-1.88496835820046e-05
-1.78311691437694e-05
-2.95640575039708e-05
-2.97244350389836e-05
-2.72045512008468e-05
-4.17281810630844e-05
-1.97693299121973e-05
-1.69182657328377e-05
-2.02428825913117e-05
-3.11460943148586e-05
-2.53750620783134e-05
-1.55255450201166e-05
-1.16261697108964e-05
-1.86028471343178e-05
-1.65446254111759e-05
-1.59585740707078e-05
3.82848710845824e-06
-2.10310424634749e-05
-4.18336859660624e-05
-2.36059051394798e-05
-1.10402100961835e-05
-2.02673839577802e-05
-2.35185720700197e-05
-4.53929276187206e-06
-2.5622908086601e-05
-2.36104888050173e-05
-7.65181783514846e-06
-6.80100373063244e-06
-2.46559176779919e-05
-3.13550103178377e-06
-6.77728332768732e-06
-1.73545830046927e-05
-1.83084883889579e-05
-3.35949441254241e-05
-3.81534751253003e-05
-9.82706867122217e-07
-4.41014301251214e-05
-1.92219336317448e-05
-3.01658128423244e-05
-2.1762990280117e-05
-2.22196228921303e-05
-8.64054829744667e-06
-1.52174486347622e-05
-7.3408166092222e-06
3.96579671648e-06
-2.21288292731191e-05
-2.89035351769807e-05
-4.3990646368856e-06
-1.67823321034662e-05
-9.479486052927e-06
5.38127370561132e-07
3.32343440151707e-07
-7.47336378950845e-07
-7.03816810110784e-06
-9.02214873308621e-06
-1.15476826892912e-05
-3.0232862016082e-05
-2.17529127591287e-05
-1.94790009052558e-05
-1.91443741201352e-05
-1.90810794703156e-05
-4.95945263351512e-05
-8.48227463383917e-06
-3.12878078828813e-05
-9.14457858447871e-06
-1.0489966144417e-05
-1.07169312476325e-05
-1.50342743293183e-05
-1.72941207597575e-05
-2.42183932054058e-05
-1.62852761665472e-05
-3.54217898204612e-05
-1.07052160332882e-05
-1.67650775081891e-05
-3.39648373838881e-05
-3.49525144611339e-05
-3.92409048267807e-05
-4.06267537125256e-06
-1.14497811047691e-05
-2.21462167947619e-05
-1.50786218098396e-05
-6.91940770616057e-06
-2.39597186706202e-05
-4.25274825956931e-05
-1.83595433485248e-05
-2.69271297048041e-06
-1.32791900918471e-05
-1.55620261452249e-05
-1.92265534631345e-05
-1.18707719673003e-05
-3.91275208342382e-05
-1.67390665573127e-05
-1.73976587573031e-05
-1.48567003614283e-07
-1.96318815476557e-05
-2.68961598098642e-05
-3.17877943697159e-06
-6.25276183156442e-06
-1.75693672747211e-05
-2.06302754746047e-05
-2.22820646626585e-05
1.65502473212173e-05
-3.30199657588045e-05
-1.29816741138019e-05
-3.3940341205733e-05
-1.74233963995138e-05
-2.3970877038938e-05
-1.15728451877933e-05
-1.98413169994609e-05
-2.61066922206377e-05
-2.61303993230021e-05
-2.19299405661715e-06
-2.61940185708494e-05
-2.04655791717782e-05
-1.93782590882882e-05
1.91728592100429e-06
-9.27016954317199e-07
-2.2429705699313e-05
-8.29179697853055e-06
-1.95315223588337e-05
-1.22954217490325e-05
-2.94662394636559e-05
-1.86832488611713e-05
-1.53848056148519e-06
-1.40091498842845e-05
-1.34704501345141e-05
-2.7454278947236e-06
-1.17221946928734e-05
-1.83867441006529e-05
-2.46203177290009e-05
-1.07353366863379e-05
-2.22961502254134e-05
-3.70007964000926e-05
-1.91679009888261e-05
-1.38285246873698e-05
-2.08252067912445e-05
-5.78415668727902e-06
-3.00062712749769e-05
3.77396326812371e-06
-2.14792330728146e-05
-9.62141097589452e-06
-3.32767482310922e-05
-2.53207557632585e-05
2.13679335014063e-06
-2.39342957840279e-05
-2.37805534995184e-05
-2.210244324484e-05
-2.01673665058681e-05
1.50019818390386e-06
-2.35733840981555e-05
-1.32537012551993e-05
-1.72930202943489e-05
-1.31045530479949e-05
-2.36478332040892e-05
-2.64441594273641e-05
-1.8935063060719e-05
-1.52887332265656e-05
-2.2720578453642e-05
-2.66481674464017e-05
-2.52741804197679e-05
-2.92219694641368e-05
-1.25036878601772e-05
-1.32710843716697e-05
-1.44522733955806e-05
-2.26829128791536e-06
-2.18568553114652e-05
-2.12204415700831e-05
-3.52058670211886e-05
-2.93683124288222e-05
-2.90204283057214e-05
-2.83748573764077e-05
-2.49103720178973e-05
-2.62347185978161e-05
-3.09133060550511e-05
-2.07714009116906e-06
-2.71145309741437e-05
-2.0352844046805e-05
-3.70156483035071e-05
-2.85165637834078e-06
-2.69747863721561e-05
-2.38393675484345e-05
-2.27974062635631e-05
-2.01268215289446e-05
-1.08187827849042e-05
-4.06039055839325e-05
-2.34993504843168e-05
-2.30258121553486e-05
-3.13990306386148e-05
-2.83391073971528e-05
-3.70064983718884e-05
-3.78255910787081e-05
-2.27530242793937e-05
-6.39821190998512e-06
-2.94012637141501e-05
-2.62365006243152e-05
-2.83614773666744e-05
-3.12957451657929e-05
-1.70650311903376e-05
-1.40914172494956e-05
-6.29198748240445e-06
-4.17616737616714e-05
-2.28068718320094e-05
1.36499605018813e-06
-9.18744184527387e-06
-3.11546488889522e-05
-5.73478756548412e-06
-4.05655175817551e-05
-6.73708662551806e-06
-1.72951101912796e-05
-1.56995934774962e-05
-1.99544006885817e-05
-1.78373265290108e-06
-1.56537769363469e-05
-2.51495794056122e-05
-1.84600486688191e-05
-2.73342044224269e-05
-2.54792767440696e-05
-3.54069826657722e-05
-1.72126714224183e-05
-3.28156120185487e-05
-1.57056953008339e-05
-1.36669126610007e-05
-3.07532780029046e-05
-2.1757221197047e-05
6.74955250915537e-06
-3.00145925542447e-05
-5.66919969244745e-06
-2.87356597218348e-05
-2.76961897144901e-05
-1.74526910778329e-05
-3.48019768206157e-05
-2.13266992593832e-05
-3.44796290780181e-05
-1.09551672789557e-05
-2.01906515755482e-05
-1.40951308615598e-05
-2.35542121438293e-05
-1.03428786695682e-05
-3.86285684135369e-05
-1.37490358069339e-05
-1.72806935524657e-05
-2.21003590091438e-05
-1.51580398689142e-05
-4.47035766392175e-05
-2.64578675095032e-05
-4.87901147788753e-05
-3.45416247309962e-05
-1.69464283014813e-05
-1.78592029427453e-05
-1.19675533420334e-05
-4.63194523500062e-06
-5.46431301871962e-06
-3.87559695304283e-05
-2.53520544443639e-05
6.51729986844753e-07
-1.40611544138511e-05
-1.41435109384627e-05
-1.17072832637528e-05
-5.2615115083421e-06
-2.98936980226788e-05
-1.48678265040882e-05
-2.2332837369715e-05
-1.21817919067082e-05
-4.46012796017119e-05
-2.66480460194341e-05
3.00441607661823e-06
-9.7122299478862e-06
-2.00741802663808e-05
-1.35412901725319e-05
-3.39216204230988e-05
-3.61593782391692e-05
-3.57526189560635e-05
-2.24036288990874e-05
-1.46018348081591e-05
-1.14949912639781e-05
1.47989006464507e-05
1.79638817977168e-06
-9.16195866624887e-06
-2.15720096912986e-05
-2.94815673220326e-05
-3.34134804254474e-05
-2.59989027335602e-05
-1.26704385856536e-05
-1.48103865065727e-05
-3.10900257713733e-06
-2.0022589670572e-05
-3.19135044524524e-05
-2.65114024151062e-05
-4.35011376219313e-05
-2.40104177168497e-05
-7.1187791192292e-06
1.03996191442784e-06
-2.78070564996747e-05
-2.59412699910841e-05
-9.16445988898805e-06
-1.98491407565004e-05
-1.36482263892313e-05
-1.35100682358081e-05
-2.92688748255152e-05
-3.4052341263097e-05
-2.32045589827125e-05
-1.47315735636978e-05
-3.47188920426215e-05
-1.70250876518458e-05
-3.23780296717603e-05
-1.05760317977729e-05
-2.67001203591326e-05
-2.35757735017009e-05
-1.75249041995726e-05
-8.36103264806951e-06
-2.45647659927571e-05
-1.3437625175193e-05
-1.44484275198264e-05
-2.82283954070077e-05
-3.18346657587554e-05
-3.28656467396822e-05
-3.58179136052496e-05
-2.71166169887706e-05
-1.23987348422365e-05
-9.94936768474742e-07
-3.73230653980547e-05
-3.32892785776295e-05
-3.14977351310966e-05
-1.68342340475604e-05
-5.3953975938204e-06
-2.74528635057442e-06
-2.92682092817892e-05
-2.47613720490561e-05
-2.75025198108823e-05
-1.98890246518947e-05
-2.47283420134062e-05
-1.33482081496994e-05
-4.4968513513096e-05
-2.67481689648192e-05
-2.52604449743514e-05
-3.34792306460214e-05
-2.78895106836308e-06
-1.270863164059e-05
-2.49732067437604e-05
-5.34084986474344e-05
-8.16902796519319e-06
-1.90878831837357e-05
-3.39850467093668e-05
-1.9165950381047e-05
-1.39976408232742e-05
-1.49819426909188e-05
-2.31744984523298e-05
-1.05445111066041e-05
-1.88894769771838e-05
-2.9828363846811e-05
-3.92008337684749e-05
-3.17858639341051e-05
-2.94192629811057e-05
-4.44684738953279e-06
-2.51392818096814e-05
-3.47462153601125e-05
-1.45808441136381e-05
-1.69477647990759e-05
-1.57599741368313e-05
-1.87429930512402e-05
-1.51831099269759e-05
-3.82393052102582e-05
-5.73749531496526e-06
-2.38822155701611e-05
-1.30202705546243e-05
-7.37290318509206e-08
-2.81646350802979e-05
-2.41468153329383e-05
-4.13851872751011e-05
-1.86212663288829e-05
2.17705344222597e-06
1.64371029246217e-06
-2.79783831734076e-05
-1.4007902729222e-05
-2.12040061857994e-05
-4.12582075775807e-05
-8.90396910682815e-06
-2.70293510809879e-05
-1.88596825377331e-05
-2.1028150509386e-05
-2.78522019953461e-05
-3.27384950450983e-05
-4.00820780292638e-05
-5.12648836232792e-05
-1.92414979554166e-05
-1.32896695544146e-05
-9.70688386078768e-06
-3.68650359809878e-05
-2.32191225904419e-05
-3.70785897228052e-05
-1.51689181998504e-05
-3.21247622701085e-05
-8.66210492432331e-06
-2.59181793818484e-05
-4.61569853561985e-05
-4.12390730387075e-06
-1.75216324234223e-05
-5.18027046349543e-06
-3.21961498930824e-05
-1.4692883395764e-05
-4.03665927931271e-06
-2.70000396211555e-05
-2.05201886100911e-06
-4.27789528727113e-06
-1.16483611888646e-05
-2.06225209551621e-05
-2.25976406351754e-05
-1.90422318937532e-05
4.25750660205223e-07
-3.36798335623669e-05
-3.10618549191679e-05
-2.06020135687621e-05
-6.72008957084882e-06
-3.20956293555084e-05
-4.61596828414391e-05
-4.03415673788358e-05
-7.83191386661401e-06
-2.52940445805495e-05
-2.33982434250456e-05
-2.96356096139684e-05
-2.55706650321757e-05
-5.85731305182428e-06
-4.80991668237538e-05
-2.43548011164633e-05
-2.11196957519542e-05
-3.10876213408497e-05
-1.04071246699595e-06
-3.38222124744229e-05
-2.46016642903299e-05
-2.00855280605033e-05
-3.30294224874211e-05
-2.77207914107902e-05
-2.22481988990722e-05
-9.46956675245437e-06
-4.33327470642713e-06
5.75943275910742e-06
-3.00907951509309e-05
-2.09280433360272e-05
-3.75477808314072e-05
-1.4990610997023e-06
-2.60047105354827e-05
-1.33658460316909e-05
4.2302383427035e-06
-1.55275566072763e-05
-1.52931215806795e-05
6.94237409396973e-06
-1.36787245660149e-05
-1.83126100664604e-05
-1.61829881076513e-05
-1.48778551853696e-05
1.21110655478475e-05
-2.18616154350339e-05
-2.09963655956609e-05
-1.97918468142221e-05
-3.32527027090354e-05
-1.01722074203557e-05
-2.09653772480172e-05
-2.74926369315988e-05
-2.51426466241645e-05
-2.63887033379098e-05
-2.71394567291435e-05
-2.46850550728849e-05
-1.18057835763102e-05
-1.97658502905714e-05
-1.84595714597183e-05
-3.20244550838524e-05
-2.38647012668351e-05
-1.97076473534262e-05
3.23328730457325e-06
-3.8418760781951e-06
-2.98711005330425e-05
-2.85832983893476e-05
-3.67689734826973e-05
-4.23217181781001e-05
-5.71519369805218e-05
-2.56320551756117e-05
-2.77331376514705e-05
-1.23815166913383e-06
-3.16495094492238e-05
-1.22408851061458e-05
-4.06128468146058e-06
-1.00943637750342e-05
-1.80560869962614e-05
-3.24602350572483e-05
-3.13724995816822e-05
-2.21930543042349e-05
-4.7108576121892e-05
8.54752187690625e-06
-6.10001223411282e-06
-1.09698711144733e-05
-1.61242327994107e-05
-1.6750663442636e-05
-2.59643923545001e-05
-3.91387156555977e-05
-2.54733784227265e-05
-2.73757574279679e-05
-2.51780434488285e-05
-1.35738664612141e-05
-2.81473621525409e-05
-3.59945832779941e-05
1.32286771407023e-06
-1.24557670969067e-05
-2.25132696082189e-05
-1.52843013996881e-05
-1.98219703375985e-05
-2.07885263748486e-05
-3.38861215730211e-05
-1.9524408293715e-05
-1.67908468362942e-05
-2.04895635862192e-05
-7.11896505134983e-06
-8.79587883864546e-06
-2.84503086069142e-05
-7.66705916610945e-06
-3.19574039228875e-05
-2.94526560179064e-05
-3.5369640848432e-05
-7.81351244440056e-06
-6.28119018985248e-06
-2.08712551073354e-05
-8.7032622247635e-06
-2.98576146824348e-05
-1.00804895051082e-05
-2.17433301041546e-05
-2.92106917510918e-05
-1.77151545663333e-05
-2.69173001451107e-05
-6.40850163201176e-06
2.02847185725309e-06
-2.43418257105788e-05
-1.46913234409288e-05
3.67303376937387e-06
2.05604750870606e-07
-8.89924684758827e-06
-2.98010067303838e-05
-8.23538428531863e-06
-1.1550975763249e-05
3.7199398506725e-06
-2.47731960253519e-05
8.48547473586921e-07
-1.14484318862268e-05
-7.48339420200023e-06
-2.57174096704565e-05
-9.25409720518432e-06
-4.36404088311922e-06
-2.43809602034394e-05
9.13478982088038e-06
-3.30563231250977e-05
-1.85910935299701e-05
-2.47572968177848e-05
-2.56730297203849e-05
-2.5362184982205e-05
-1.26635467776563e-05
-2.79872314917077e-05
-1.49223780930488e-05
-1.03455489873829e-05
-1.61581478806341e-05
-1.57460057897771e-05
-2.14889740810281e-05
-2.10841605948219e-05
-2.02858543872714e-05
-5.23622811901571e-05
-3.25383909440441e-05
-3.21282188195907e-05
-2.91467470215735e-05
-2.5036601493285e-05
-3.55540959484459e-05
-1.70347852994776e-05
-1.55295997389888e-05
-3.27455737957097e-06
-7.64973367851543e-06
-2.4395925641961e-05
-3.58138402815333e-05
-1.51651444535351e-05
-3.12117808732774e-05
-2.56831414762701e-05
-2.69173744851853e-05
-1.02568829458672e-05
-6.46805477172413e-06
-3.49778958636638e-05
-1.96273391240512e-05
-1.61903171925705e-05
-3.19446776145008e-05
-1.33885009218167e-05
-3.97164223465158e-05
-1.01023326532754e-05
-1.73657353275017e-05
-9.77274161043309e-06
-2.63914861809565e-05
-1.7072235850385e-05
-2.22203141412603e-05
-2.1274323095998e-05
-1.57380454194019e-05
-3.2728028167748e-05
-3.02375672463072e-05
-1.31913997932953e-05
-1.71175527124307e-05
-2.71871746468189e-05
-3.92605894574185e-05
-3.97777596618649e-05
-2.16818787361477e-05
-1.20122068877848e-05
-1.97373397682534e-05
-4.20746576075001e-05
-3.51619597851579e-05
-1.22377905154853e-05
-1.86391597686232e-06
-8.57213151679929e-06
-8.63748926334294e-06
-1.39646555688137e-05
-2.81688441871934e-05
-3.89559737630325e-06
-1.43359960604968e-05
2.86866604555693e-06
-1.69329508553369e-05
-2.78441254611842e-05
-2.44909596169199e-05
-3.76962855698139e-05
-9.84806741709371e-06
-3.65473111863824e-05
-2.30148367694893e-06
-2.58940207504553e-05
-2.96220216544272e-05
-1.57736564730257e-05
-3.1520398268743e-05
-2.4429063881916e-05
-1.87789382835639e-05
-2.00893372696443e-05
-4.84577279340444e-05
-1.22675231470733e-05
-1.42973078941746e-05
-1.65153507841431e-05
-2.33766079952376e-05
-1.44513389470505e-05
-1.85053158571117e-05
-3.15074707058468e-05
-9.66739924051417e-06
-9.32460174343511e-06
-9.30845336311349e-06
-1.9001060365974e-05
-3.02212154468473e-05
-2.86262496182071e-05
-3.1744813103804e-05
-2.56213435366521e-05
-7.85693843843488e-06
-2.76084741822778e-05
-1.23088830434057e-05
-3.50992691620999e-05
-5.15977537308237e-06
-2.04330897360109e-05
-1.89855239260417e-05
-2.64809494271888e-05
-2.21211178803989e-05
-1.11750104524971e-05
-2.87993613850211e-05
-2.19335576492704e-05
-2.19057400146136e-05
-4.90051043447245e-05
-3.15825437632978e-05
-2.96574550319018e-06
-1.52114586315736e-05
-1.35246927796164e-05
-2.82664466703753e-05
-3.10135102560042e-05
-2.50936986075315e-05
-1.8251058441468e-05
-1.2444290230092e-05
-3.06018606865106e-05
-2.47661547686279e-05
-1.68050458225361e-05
-3.30810829830194e-05
-3.64152818749829e-05
-2.49637755144343e-05
-4.48188546818369e-05
-1.47985690727499e-05
-2.55472586395142e-05
-2.69454177621835e-05
-6.29662540277034e-06
-2.25891404516144e-05
-1.76789622478623e-05
1.09460370638885e-06
-4.31683101130742e-05
-2.81249604292225e-05
-2.48362773682205e-05
7.18592103162214e-06
-3.06770979840853e-05
-3.48113038329777e-05
-3.88260630641852e-05
1.99665010929336e-06
-2.2440012178573e-07
-2.94429009767513e-05
-2.99500462327109e-05
-5.72088025233019e-06
-2.49767524175022e-05
-3.95268682733643e-05
-1.66184875901444e-05
-1.11688273467405e-06
-3.74914738840248e-05
-2.21858111683497e-05
-1.5273555703635e-05
-1.29353533729987e-05
-3.18343730513254e-05
-1.9031888912077e-05
-2.66865127783786e-05
-1.6481521016833e-05
-2.50485859435614e-06
-3.7350684551743e-05
-1.74137767440227e-05
-7.89287629606359e-06
-2.01075790403094e-05
-3.48044514313891e-05
-1.38399147454812e-05
-1.0436982864343e-05
-1.36596953129596e-05
-1.66462522361314e-05
-4.00213170353556e-05
-1.51678073494321e-05
-2.70577505883655e-05
-3.72531303168994e-05
-1.76428111239098e-05
-2.52756685440808e-05
-2.84908436667601e-05
-1.70434056325557e-05
-1.75803637182396e-05
-4.8462383572159e-08
-1.46962440193184e-05
-5.69077475634359e-05
-4.0213998896678e-05
-3.47962018955755e-05
-2.35021416421878e-06
-1.67471301851274e-05
-1.30780841482513e-05
-2.72998657013937e-05
-2.50343283775147e-05
-3.03563929255692e-05
-6.98133733742503e-06
-1.00770017108928e-05
4.87256487365798e-07
-3.74513352828873e-05
-2.7480280959309e-05
-4.39753607116734e-05
3.10701660619884e-06
-3.78114892220463e-05
-1.34302295201607e-05
-2.11875313851637e-05
-1.36535841526141e-05
-1.91205601899439e-05
-2.72015555016108e-05
-8.26810964857904e-06
-3.82868696569456e-05
-2.81682351295492e-05
-3.93243430840905e-05
-2.99762802752753e-06
-2.82056833354466e-05
-3.14253942849495e-05
-2.52812499442113e-05
-2.65411030345204e-05
-3.69037881887951e-05
-4.8892214972596e-05
-2.52792282889991e-05
-2.11432705743463e-05
-1.98032909798312e-05
-2.56511284656501e-05
-4.12379088365077e-05
-1.00534101780573e-05
-3.08268366741398e-05
-2.24735463469287e-05
-1.16761572344045e-05
-2.24737877038358e-05
-2.34540780150101e-05
-2.41527368602117e-05
-9.6399988128066e-06
-3.01251065226146e-05
-2.12949081267122e-05
3.6983721926313e-06
-1.54068817825359e-05
-2.03192833074748e-05
6.98900269635001e-06
-1.83775771347333e-05
-1.37556748475951e-05
-1.0730470497191e-05
-2.46982935559572e-06
-2.39671798551497e-05
-1.29160162849813e-05
-5.81880211133219e-06
-4.62118489291763e-06
-2.1620747468521e-05
-1.64266124778223e-06
-2.68421944241529e-05
-2.39006889445994e-05
-5.44040784708361e-06
-2.9401007286073e-05
-1.80395263242668e-05
-1.16615203374686e-05
-2.70742531063951e-05
3.54549668122403e-06
1.93363498309349e-05
-1.33102371091019e-05
-4.51134238635192e-06
-3.32150190371985e-05
-2.58751222722577e-05
-2.75576841191868e-05
-1.546776371875e-05
-7.90863576554736e-06
-1.93572804741855e-05
-1.03490045449689e-05
-2.54983127444913e-05
-2.17598954040467e-05
-1.44067090132699e-05
1.44154229073182e-06
-1.82411304363441e-05
-3.17764146600569e-05
-1.92725704754842e-05
-3.49989998933535e-05
-1.60920571029044e-05
-9.73507242310589e-06
-3.97225210799839e-05
-4.90251782411292e-05
-1.4607164126175e-05
-2.39656918521764e-05
-6.93244591259592e-06
-1.94717063564701e-05
-2.71506287531573e-05
-1.88803093815434e-05
-1.38153143063212e-05
-2.63255419314261e-05
-9.74103869976791e-06
9.59760285708738e-06
-1.61983237199402e-06
-2.38649903318342e-05
-2.3565940077616e-05
-9.25700830578345e-06
-1.86088018007817e-05
-1.32922684753263e-05
-3.51486838914039e-05
-1.4968766441086e-05
-2.56754409175489e-05
-3.69296616031436e-05
-1.79322493903172e-05
1.79007960741464e-06
-7.83052158956948e-06
-1.15409799403766e-05
-6.53779110165898e-06
-2.24386849560202e-05
-1.25725637133561e-05
-1.03768356255568e-05
-3.06456262521981e-05
-3.59761886314356e-05
-1.7180155788236e-05
-2.36476828512246e-05
-1.74168428781147e-05
-1.62736555689616e-05
-3.05956223860959e-05
-2.57125528750295e-05
-1.86837752047662e-05
-2.17319440972572e-05
-2.26806742899223e-05
-1.44474576418784e-05
-2.40610035714053e-05
-9.6790065618857e-06
-3.30136376346603e-05
-2.89295910689686e-05
-3.13710599521464e-05
-2.34737039743844e-06
-2.11823520720815e-05
-2.33840983361222e-05
-1.44813902094877e-05
-1.07540108608263e-05
-1.12194618764507e-06
-2.15776502123194e-05
-2.97898300621772e-05
-9.32315072626671e-06
-2.2368926582258e-05
-2.74659858487755e-05
-8.99095845668854e-06
1.01184203272683e-05
-9.38875471498551e-06
-2.17496574748588e-05
-3.23851197548731e-05
-3.31627418662972e-05
-6.01099018429137e-06
-1.46016321864073e-05
-1.12136925901846e-05
-2.43465257903732e-05
-1.64192177217936e-05
-2.71088766075513e-05
-3.50096724989331e-05
-1.67992543029912e-05
-1.63700031126066e-05
-1.32297622294005e-05
-1.70604985288005e-05
-2.84213983930221e-05
-2.91877049515258e-05
-2.05238530079097e-05
-2.17349171849146e-05
-4.30904296095457e-06
-2.27035960900015e-05
-2.1684738284514e-05
-2.30094620379671e-05
-3.24846611069948e-06
-4.31017741616059e-05
-2.70866366713151e-05
-3.21247347809936e-05
-1.90634224977309e-05
-2.44952109279076e-05
-3.58021019891357e-05
-2.54400276181954e-05
3.16225085257257e-06
-1.7823838371292e-05
-2.57591535661991e-05
-2.79494783668518e-05
-1.40301379040488e-05
-1.71315663955081e-05
-2.01923483835666e-05
-1.67268733321597e-05
-1.39114592009164e-05
-6.26991809682057e-06
-2.37643598658966e-05
-2.76868113544731e-05
-6.60450137185933e-06
-2.46207454089961e-05
-5.68169503070437e-06
-2.37915281484154e-05
-2.02120435866255e-05
-1.61614238993663e-05
4.7297250163871e-06
-6.34795978352499e-06
-4.63588358522867e-06
-1.53617433041355e-05
-2.65903510366407e-05
-1.85184307429897e-05
-1.63540851055113e-05
-1.54792583816723e-05
-2.17521934373931e-05
-3.26958196323325e-06
-6.5749369111639e-07
-1.17592375233833e-05
-1.41675664809225e-05
-1.49413847985988e-05
1.51047705546672e-06
-1.23333517779426e-05
-4.34600478457693e-05
-1.08965307706214e-05
-7.87075409312318e-06
-9.35115366915868e-06
1.9518531291075e-06
-1.03196071292463e-05
-1.15424303456058e-05
-2.3695532784963e-05
3.35417316943032e-06
-1.88741194969e-05
-2.60412564145461e-05
-6.02126131017229e-06
-3.65296165517751e-05
-3.15128564787732e-05
-2.13891316234262e-05
-1.34711430537362e-05
-4.0300437982126e-05
-2.47054782064906e-05
-1.37890949053425e-05
-2.33136415416259e-05
-2.75793150930848e-05
-1.06239852518502e-05
-3.12549647040915e-05
-2.2228887146976e-05
-3.33631108766359e-05
-3.71883749775238e-05
-2.06952230439872e-05
1.03011310707797e-05
-9.27608508083856e-07
-1.41808462491564e-05
-2.14172371847699e-05
-2.89402728958707e-05
-2.75114799324914e-05
-2.09157227057325e-05
-1.81490700565246e-05
-2.29957673631647e-05
-1.6519286006235e-05
-2.64343145940597e-05
-3.84114989616686e-05
-2.98270734104263e-05
-2.78919616209449e-05
-2.74848087579334e-05
-1.54538953608914e-05
-2.87344500857695e-05
-1.25136931383815e-05
3.16523331688314e-06
-1.35214371153215e-05
-4.75475744561304e-06
-2.15392897468262e-05
-1.15352504646629e-05
-1.01990450529688e-05
-2.6937457495865e-05
-2.00112317742038e-05
-1.01175120296326e-05
-1.05966901766574e-05
-1.32093015718615e-05
-1.82458279723336e-07
-2.82817746910437e-05
9.14399305329187e-06
-1.24130102230517e-05
-1.95192014603564e-05
-2.30842209005631e-05
-2.78475612349807e-05
-8.55327177293091e-06
-2.21868514984935e-05
-3.6634542719924e-05
-2.72858968890125e-05
-2.44868922988601e-05
-1.47552818714958e-05
-4.98020451705767e-05
-2.89771425573873e-06
-1.83154354312241e-05
-2.29510664604908e-05
-7.23587472713263e-06
-2.24399799360321e-05
-1.8538567458372e-05
-1.00441125596602e-05
-1.6201525542615e-05
-2.075960278298e-05
-2.76695930090499e-05
-1.25568965579576e-06
-8.72856377310917e-06
-1.8990916046205e-05
-1.3143766768935e-05
-3.0799767384511e-05
-2.77616548505647e-05
-1.59276933549435e-05
-2.75686752286096e-05
-1.33035355545153e-05
-3.28776857993634e-05
-1.00428985182467e-05
-1.35946847135758e-05
-1.34773100407977e-05
-1.88388580710596e-05
-4.17054926119533e-05
-2.56706998663271e-05
-6.94370955303918e-06
-2.61222928111164e-05
-3.71429774749548e-05
-1.8229749428626e-05
-9.47316602739293e-06
-2.28415003669046e-05
-2.12758656514353e-05
-1.91990260969514e-05
-3.30475764561061e-05
-3.21994172011753e-05
-2.83254489680709e-05
-1.74177039438571e-05
-1.78133435284042e-05
-1.7575592090848e-05
-3.50561606877563e-05
-9.5868226936897e-06
-5.14871938520151e-05
-4.13436115124231e-05
-1.47070061439656e-05
-6.59013982414547e-06
-1.14872228114034e-05
-1.9515200236881e-05
-2.07837531581269e-05
-2.35877550493694e-05
-1.6568640201462e-05
-1.45214750211791e-05
-4.08686331076675e-05
-1.62348712091768e-05
-1.5697009765457e-05
-2.48524159558567e-05
-1.09548259520574e-05
-4.5525719996032e-06
-2.12934752931642e-05
-1.5372762686009e-06
4.35974829429102e-06
-7.75874359433901e-06
-4.71976492694804e-05
-1.27551846046785e-05
-2.92805175316035e-05
-2.46054109955972e-05
-3.10659941204724e-05
-1.24304205840747e-05
-3.20816868106633e-05
-2.83934818643326e-05
-1.84962569406818e-05
-4.94659195432508e-05
-2.10018851504835e-05
-9.4502091497159e-06
-6.55965555770443e-06
-1.57047996823273e-05
-1.18102153847226e-05
-3.56227032856519e-05
-8.19636794798001e-06
-2.36323472473771e-05
-3.83752291381932e-05
-9.53288740461704e-06
6.57831574860808e-06
-2.64837037512241e-05
-2.65040381738704e-05
-2.22043037441328e-05
-2.17610921334741e-05
-3.19345893364221e-05
-2.6641449020537e-05
7.11758854911067e-06
-1.1890922880022e-05
-1.99196967644689e-05
-1.06285650237792e-05
-7.68132650505114e-06
-1.30064035808814e-05
-1.75057493536577e-06
-2.61356287069667e-05
-2.12067389299281e-05
-3.6622367858483e-05
-2.57271882849362e-05
-1.67407459818312e-05
4.9937866759812e-06
4.27430044575448e-07
-4.39784611131547e-06
-2.18163206655126e-05
-5.34129750176584e-06
-3.24807341763458e-05
-1.22604436132892e-05
-3.26456197436405e-05
-1.14432037978241e-06
-2.73177665550103e-05
-7.01765275451679e-06
-3.37785917480362e-05
-2.8237406980406e-05
-2.17839200342708e-05
-2.19838604004636e-05
-6.54686940355419e-06
-1.01429756414998e-05
-2.56082153753456e-06
-1.45501992918759e-05
-3.16057908089452e-05
-2.33115390790517e-05
-2.6088096142619e-05
-4.78559079808241e-06
-1.70070638441636e-05
-2.44877383900269e-05
-1.46303371670781e-05
-2.06972462262277e-05
-2.43289244705187e-05
-2.27478742170983e-05
-4.22981423114941e-05
-4.16632064705225e-05
-3.09498273458572e-05
-3.57740695607333e-05
-1.6477582385367e-05
-1.32844307619332e-05
-9.50417508056359e-06
-1.50524465056972e-05
-2.73639993061707e-05
-2.17064819892734e-05
-1.9988888271304e-05
-1.02409414340537e-05
-3.26241612197366e-05
-2.09599020183032e-05
-1.14234693885507e-05
1.19054550694191e-05
-2.68859780607988e-05
-2.98975407396037e-05
-9.67527443578031e-06
-3.12682704522912e-07
-1.01973136595565e-05
-3.41597348953438e-05
-1.18621107177863e-05
-3.89727998755453e-05
-2.74729304052468e-05
-3.65681545543613e-05
-1.1596036089375e-05
-2.9237474096509e-05
-1.28196740153929e-05
-2.5915738033872e-05
-2.04108454440932e-05
-2.54501458240548e-05
-7.0809488079914e-06
-3.29201393690115e-05
-2.41953264266009e-05
-2.89784314918006e-05
-2.39058753297101e-05
-1.16509892000233e-05
-2.67954808005629e-05
-9.84292988467396e-06
-1.68715407775126e-05
-2.5757176378539e-05
6.79875591210265e-06
-3.54326469077606e-05
-3.78615317518667e-05
-1.20611329555416e-05
-1.90540723756023e-05
-1.39946828269268e-05
-2.95328244649621e-05
-3.76487299048019e-05
-2.20222829910521e-05
-1.21811485963732e-05
-1.04258607174841e-05
-2.61677797572677e-05
-2.4455905952972e-05
-4.01728920715628e-06
-8.88852049464632e-06
-1.75483730630827e-05
-8.35156766886513e-06
-3.00340965620853e-05
-2.35446464037741e-05
-2.02290646599761e-05
-2.75002452268191e-05
-3.53726035259255e-05
-1.77786017115867e-05
-1.56367815295752e-05
-1.66867628549749e-05
-5.34754422056024e-06
-2.44736785655227e-05
-3.63035759491998e-05
-3.88791724554829e-05
-1.9724249209697e-05
-1.1255465890166e-05
-3.08781073379197e-05
4.29993609577725e-06
-2.22596718567898e-05
-2.01145969501543e-05
-1.67683561092553e-05
-2.98902073799776e-05
1.10250285085485e-05
-1.46529908143191e-05
-8.53781351553432e-07
-2.3051521024003e-05
-2.3747792462191e-05
-2.33318954979377e-05
-2.54505786320281e-05
-3.48509527021912e-05
-1.02804270031038e-05
-2.45385560333646e-05
-1.91041917420649e-05
-2.14770116891424e-05
-4.04016578268222e-05
-3.08768001155274e-05
-1.4291968691446e-05
-1.36799263212047e-05
-4.59334038496259e-06
-6.23781479572824e-05
-1.70329221603219e-05
-5.62998853344926e-06
-2.10176990131661e-05
-1.8249460635789e-05
-3.80307427385626e-05
-1.46087075060385e-05
-3.5250460189615e-05
-3.17954217204984e-05
-2.08385480397959e-05
-1.93740455511036e-05
-2.42362053386434e-05
1.04160786455331e-05
-1.03344368339423e-05
-5.65952698583203e-06
2.36116406007643e-06
-1.9816570766126e-05
-1.84955551949947e-05
-2.53627031395819e-05
-2.81155971073741e-05
-2.72668491865273e-05
-1.42509545890242e-05
-3.97780873054243e-05
-1.38226739590232e-05
7.66758158892122e-06
-9.4824024289413e-06
-7.42299464195243e-06
-2.14219050236257e-05
-2.23215839374406e-05
-5.33963782253295e-06
-7.0209632611271e-06
-3.3347717148733e-05
-3.22738526132004e-06
-2.43181875672178e-05
-1.74831332835383e-05
8.68707933430911e-06
-1.84184299058239e-06
-3.60780681651393e-05
-3.18654369078219e-05
2.88707837604805e-06
-1.05316364225506e-05
-2.12092394402304e-05
-1.29015998815398e-05
-1.2186606339364e-05
-2.43760817188424e-05
-3.47773738292668e-05
-1.99247894268342e-05
-1.65142365830836e-05
-2.14743342414928e-05
-2.48945267595939e-05
-4.71378913337149e-05
-1.68935416837409e-05
-7.31510638466933e-06
-1.22795347789715e-05
-1.46679963385153e-05
-1.26225093979537e-05
-1.53346400216595e-05
-3.76614175132893e-05
-2.05862907968429e-05
8.08950387965021e-06
-2.00505977646663e-05
-5.63339030556308e-05
-2.42598349671905e-05
-2.42003889855387e-05
-3.49525373248097e-05
-2.1023814428078e-05
-3.80782143495771e-06
-2.35917216579775e-05
-1.12275903308381e-05
-2.69733592932654e-05
-2.51171198032929e-05
-9.81259861886264e-06
-1.76399728226632e-05
-2.87719364118476e-05
-1.46989382832993e-05
-3.11510552777376e-06
-4.06042380238352e-05
-2.13722474285331e-05
-1.47636871828475e-05
-5.25119525760876e-06
-1.82829125426489e-05
-2.98388075904142e-05
-1.51413941295736e-05
-1.36571610133191e-05
-4.52205609587831e-05
-3.66141703865004e-05
-9.44720828052135e-06
-6.39108458328743e-06
-1.84805905369964e-05
-3.54299160157666e-05
-1.55810812756757e-05
-2.65285726934837e-05
-1.66149431302137e-05
-3.23128215115562e-05
-1.57695701305348e-05
-1.48691784937629e-05
6.9435129973194e-06
-5.14407455817746e-06
-2.17886201948518e-05
1.25539087935756e-06
-2.55696361711174e-05
-2.02210866853542e-05
-1.28848145106326e-05
-3.63754562199507e-05
-1.94307095174562e-05
-8.21303365008006e-06
-1.11656566106916e-05
-3.35504834790482e-05
-1.01683321461088e-05
-1.16288304738642e-05
-3.93325169940779e-05
-2.15217689308866e-05
-2.22598322132953e-05
-2.33025061810825e-05
-3.41447091378168e-06
-6.720279636423e-06
6.58053811464707e-07
-1.99390147918517e-05
-2.45296740584553e-05
-5.00089554554996e-06
-3.77817017643468e-05
-2.93014319808131e-05
-1.61679162177827e-05
-2.40608985478589e-05
-3.98577574498244e-05
-2.06811509793808e-05
-1.41311374953118e-05
-2.46919213998358e-05
-3.50656799207367e-05
-2.64126726765184e-05
-2.12311476947419e-05
-3.45178930849887e-05
-8.45665395362463e-06
-1.39013487176207e-05
-1.49512083531334e-05
-9.47264913614544e-06
-1.84965717263228e-05
-2.10736123485962e-05
-3.46377675382382e-05
-2.91696348680654e-05
-3.65403723602779e-05
-2.89652571913861e-05
-1.06315481707118e-05
-4.20992451343337e-05
-2.01229312688865e-05
1.02183281262341e-05
-2.78331788209627e-05
-2.5474726892685e-05
-2.96907390552114e-05
6.14785302088814e-06
-4.4203854703148e-06
-2.97810246504634e-05
-3.25252756407154e-05
-3.2826451868875e-05
-2.91713239711362e-05
-2.63344529416674e-05
-1.74550446936267e-05
-1.38857995812769e-05
-3.11489598064386e-05
-3.3396472046946e-05
-8.04690553228767e-07
-2.32626165017741e-05
-2.550052266259e-05
-3.31970986980468e-06
-2.38434378066904e-05
-1.95113098635659e-05
-2.26654241061522e-05
-2.99374610892315e-05
2.61687287752792e-07
-1.61925761091688e-05
-2.73119903509191e-05
-2.37855147923453e-05
-2.37681083919316e-05
-1.05022784457697e-05
-2.27830795522952e-05
-2.02741945334098e-05
-7.88014780175148e-06
-2.04619706368618e-05
-2.33938270290077e-05
-5.64183478185657e-06
-2.5034171536278e-05
-3.39277025255307e-05
-1.81029509655814e-05
-1.05351804077813e-05
-1.38583376712441e-05
-1.13265313942536e-05
-1.53012628657338e-05
-2.80326848382716e-05
-2.32145634480608e-05
-1.8073858598076e-05
-1.97855124740059e-05
-2.93866192821317e-05
-2.54114399943129e-05
-1.65147219391562e-05
-3.71416299419016e-05
-2.14899745328678e-05
-2.73486955923651e-05
-3.00965276359845e-05
-1.28548014510419e-05
-2.62661032744153e-05
-1.55272456039737e-05
-1.8110801968506e-05
-1.5111522623991e-05
-1.87025547042681e-05
-3.13817846287538e-05
-6.89502132354385e-06
-9.48765212056391e-06
-9.25311647642941e-06
-1.69898582487365e-05
-2.51318037573027e-05
-2.88122534404721e-05
-3.5878247351621e-05
-3.34223051792432e-05
-1.35882095924886e-05
-3.50355624300489e-05
-1.70398415233787e-05
-1.55417220327695e-05
-6.98394773674243e-07
-3.31483417245202e-05
-3.31599304035466e-05
-2.04344267040641e-05
-3.90473642858317e-05
-2.92072369187686e-05
-1.97756149362416e-05
-1.3029097290762e-05
-9.81967779472571e-06
-2.0811068517173e-05
-6.81728162434837e-06
-1.56897110896608e-05
-3.11768566626399e-05
-1.79152500868801e-05
-2.72948347120051e-05
-2.72357315553757e-05
-2.69469825095146e-05
-5.08172989274826e-05
-1.19480781179192e-05
-6.34893550224515e-06
-1.21672833005182e-05
-2.77320106759147e-05
-1.70852357034781e-05
4.6873537977075e-06
-3.38329181811344e-05
-2.51917760379628e-05
-2.75780936183418e-05
-1.6874769226509e-05
-1.63949691338115e-06
-2.713254542831e-05
-3.22096154209688e-05
-6.06944676629584e-06
-3.04410146350424e-05
-2.95317148270986e-05
-3.16528101756432e-06
-5.79957871002973e-06
2.86060724640917e-06
-8.21222402847462e-06
-7.37907450046296e-06
-1.10974708069537e-05
-3.84192170215838e-06
-1.23629599541169e-05
-1.14695374478242e-05
-2.96650818499961e-05
2.10366488837437e-06
-2.84216355816357e-05
-3.82663489799112e-05
3.16561987875988e-06
-2.60736185089032e-05
-9.84948469480606e-06
-1.53110067355016e-05
-2.91145870854509e-05
-3.15605748002835e-05
-4.31984738812827e-06
-2.28214342212809e-05
-1.95897020989772e-05
-2.8101605857986e-05
-1.25674775408515e-05
-2.57260383134837e-05
-2.80177452623515e-05
-2.34552824291079e-05
-1.61977125471708e-05
-3.01626469328258e-05
-6.01899738477936e-05
-1.57710590870658e-05
-1.04488208675828e-05
-9.02983907596396e-06
-2.79001113487942e-05
-4.90934268724747e-05
-2.63182380920665e-05
-2.39225130496485e-05
-1.07008624246062e-05
2.6435558755182e-06
-2.6949977489684e-05
-2.78202431473825e-05
-1.66301514483711e-05
-3.15293677246444e-05
-3.32925431646041e-05
-2.17103624589271e-05
9.48362509540624e-06
-3.48751700741809e-05
-3.36758342579372e-05
9.88305253251046e-07
3.41536592725724e-06
-5.52330433764329e-05
-3.66415443746445e-05
-4.83640639721843e-05
-3.69357527645258e-05
-6.4490131578761e-06
-5.26855654504932e-06
-1.987849323653e-05
-2.07110484541325e-05
5.79810065192919e-06
-3.03348209526297e-05
-9.95064888949133e-06
-3.90835442832022e-05
-1.93345772034597e-05
-2.37953890969575e-05
-1.62524850508399e-05
-9.17276775580678e-06
-1.12072143915814e-05
-1.8136016466294e-05
-1.97416122203252e-05
-2.28114712320023e-05
-2.18066839400627e-05
-2.90956076595806e-05
-3.44021874389156e-05
-5.75964202290879e-06
-8.3630227244064e-06
-5.7373812760153e-06
-2.49790145564475e-05
-1.69452813635873e-05
-1.30909670325956e-05
-3.37837556310562e-05
-3.55692155051043e-05
-2.78289700753221e-05
-3.66060085402134e-05
-2.88604760150838e-05
-1.7990533302034e-05
-2.00196651186311e-06
-1.35151937311267e-05
-4.04751949883901e-05
-2.73677546481995e-05
-3.01136180276378e-05
-1.69520330624531e-05
-2.68483226071834e-05
-2.04588789574434e-05
-5.51119325889268e-06
-2.95377556162206e-05
-1.74988147643478e-05
-6.39170404954961e-06
-5.17763092064604e-06
-1.92818296994437e-05
-2.61740299523856e-05
-2.71774161248269e-05
-4.04816158253219e-05
-1.11610601736186e-05
-2.28511436959527e-05
-2.05421461025329e-05
-7.76609297597831e-06
-3.5011517017454e-05
-1.00964084272628e-05
-2.87958305604565e-05
-3.42897837566533e-05
-3.28207967726257e-05
-1.48843054968138e-05
-3.82570944466586e-05
-2.49622227712746e-05
-2.88434663628478e-05
-2.66833140137122e-05
-1.8646106782455e-05
-1.66435992030467e-05
-2.90625960232427e-05
-1.56880602221185e-05
-2.98589337728413e-05
-5.40930102649e-05
-1.66575242565519e-05
-2.0624921923414e-05
-2.90328727544162e-05
-2.17298840195763e-05
-1.1932044934611e-05
-8.86873852898113e-06
-3.34945860001558e-05
-3.27445995652052e-06
-1.50367285198265e-05
-5.43379818044202e-07
-9.96324260871186e-06
1.98212004725356e-06
-8.8381756416445e-06
-2.34297912325134e-07
-7.51620398385855e-06
-1.39228447733836e-05
-5.97258307780449e-06
-1.81070989491748e-06
-4.57493278793976e-05
1.56478289263322e-06
-2.06674451604673e-05
-2.9591344629006e-05
-3.21638585395213e-05
-1.5835991411187e-05
-1.9415309514704e-05
-2.56668871377235e-05
-2.97994324491056e-05
-6.61746263647268e-06
-1.35217420542699e-05
3.2900080683699e-06
5.24349927191376e-06
-3.5747459300464e-05
-1.85967779345347e-05
-3.36106822292269e-05
-1.45134082271079e-05
-2.67477646240971e-05
-2.9356962842542e-05
-6.88853054520193e-06
-2.17059571197521e-05
-1.4029728000597e-05
-3.22091430608528e-05
-1.16496092911008e-05
-2.42973072535195e-05
-1.94360310723939e-05
-1.49535059660088e-05
2.37857719766247e-06
-3.41927902384326e-05
-1.46321315733017e-05
-3.63447190901866e-06
-1.71242288037946e-05
-2.45353107251619e-05
-8.29015907164025e-06
-2.14310309549027e-05
-2.4878331844812e-05
-1.29204638280515e-05
-3.18828821302788e-08
-1.24541190077974e-05
-1.95640726021535e-05
-2.81877247317528e-05
6.32823079864164e-06
-5.59416170991589e-06
-1.88001311308314e-05
-2.7850806188085e-05
-1.92292174427714e-05
-3.52736501735076e-05
-2.07548950336263e-05
-2.8531474248982e-05
9.92724677952799e-06
-2.7377929384882e-05
4.23964096052737e-06
-2.57740608900607e-05
-2.60533288631364e-05
-1.42305656739695e-05
-1.4757792226819e-05
1.80104134935371e-06
-2.22615292973259e-05
-2.21153614333012e-05
-1.85502234308757e-05
-3.79528105155856e-05
-1.73331138792781e-05
-2.50441573368281e-05
-2.63578396965644e-05
-1.79155687413195e-05
-2.00801965533631e-05
-2.06760460515816e-05
-1.67082467191013e-05
-2.78335394576232e-05
-2.42915908722566e-05
-1.97024432200047e-05
-2.37044047513701e-05
-3.03346360206123e-05
-1.81475426928093e-05
-1.09834476867387e-05
-5.21126337709164e-05
-3.5151510548323e-05
-1.64527652564926e-05
-3.01625776853468e-06
-2.39190592563063e-05
-3.32531104015359e-05
-3.57460832528142e-05
-2.22025524368014e-05
-8.90507085310356e-06
-9.16473387544898e-06
-7.78799966657136e-06
-2.22017342210844e-05
-3.79141649574225e-05
-1.50314337977669e-05
-1.73652075740714e-05
-2.55590791721478e-05
-2.1759430843509e-05
-1.03390770522163e-06
-1.13929220592448e-05
-6.83139930525568e-06
-5.65557642561711e-05
-1.31145472971025e-05
-2.28642437672181e-06
-1.66641425109812e-05
-3.03564341400923e-05
-3.73415355227156e-05
-2.55992333941818e-05
-2.66621758141951e-05
-2.96472373275231e-05
-1.60098253388613e-05
-1.99781693937731e-06
-2.69232267325861e-06
-2.46471280500217e-05
-1.60559503237696e-05
-1.76372009087386e-05
-1.62137835963916e-05
-2.31689717757481e-05
-3.05639563487773e-05
-2.73033403333568e-05
-2.50298140802402e-05
2.82702852822284e-06
-2.03352150186671e-05
-2.21300932524412e-05
-1.56491100405571e-05
-2.37747761408163e-05
-7.112011777164e-06
-2.88403940048988e-05
-1.92832992401299e-05
-3.30075187164704e-05
-3.17954838941027e-05
-1.70490722101497e-06
-1.26140896014495e-05
-2.46986226136309e-05
-7.68792222807816e-06
-6.490840554208e-06
-3.58088220670162e-05
-1.25473020663498e-05
-3.49388160433089e-05
-2.688995855661e-05
-2.32700697920973e-05
-3.38805866546923e-05
-2.38126473053928e-05
-2.01511814957038e-05
-8.49067527783323e-06
-1.8767104303429e-05
-9.15696600704393e-06
-3.19057905433884e-05
-2.32500601640084e-05
-1.82098149144292e-05
-1.87192750432563e-05
-3.5463440818781e-05
-1.62078220243404e-05
-1.93363116571523e-05
-1.45140253523925e-05
-4.350090491551e-06
-2.08859445009952e-05
-1.57799956064624e-05
-1.00173936352967e-05
-2.38984286365885e-05
-1.8307243878097e-06
1.11758865279012e-05
-4.25222590260546e-06
-1.08294400953897e-05
-2.15547463045043e-05
-5.83318827646418e-06
-1.54982286940806e-05
-3.34754672561658e-06
-1.51926491156862e-05
-2.14970637126226e-05
-2.29914655412029e-05
1.48225315436984e-05
-2.37817455007976e-05
-2.427947849292e-05
-5.91346195972296e-06
-3.67297568652273e-05
-2.00868907010095e-05
-2.68173327247662e-05
-3.04862857395221e-06
-1.13858399017748e-05
-2.98179372932861e-05
-1.89442106605207e-05
-6.90276917481294e-06
-2.17223640268599e-05
-2.3310865026124e-05
-1.42510986525357e-05
-1.21527808274473e-05
-6.69788955234741e-06
-1.60176124134068e-05
-1.81224490843182e-05
-2.06950823684949e-05
-3.14781686855268e-05
-3.28595768001311e-06
-1.91513669539663e-05
-1.59291699675979e-05
-2.36847826036935e-05
-2.97371553080904e-05
-1.58602008252283e-05
-2.23038380830896e-05
1.36195752817435e-05
-2.67957175262737e-05
-9.42694960429165e-06
-2.38599315314706e-05
-3.5523886191534e-05
-3.21620366514474e-05
-1.26462316381785e-05
-3.65251991930452e-05
-2.85779553537274e-05
-4.43911402340151e-05
-1.96686317515376e-05
-8.40421604344246e-06
-1.63545738626157e-05
-3.25059477036396e-06
-2.83195900253682e-05
1.66879219647885e-06
-1.4525402501209e-05
5.82368766558678e-06
-3.75334916391234e-06
-1.82065958317664e-05
-2.2846078556764e-05
-1.87034333744783e-05
-1.96716207852002e-05
-3.73581706703539e-05
-1.01778475406017e-05
-8.47882157583239e-06
-2.60737136540309e-05
-1.92235958293729e-05
-6.83204426581172e-06
-2.0822854122312e-05
-4.42922376387253e-05
-2.58587037773436e-05
-2.64480003316259e-05
-2.34810646988163e-05
-2.98765486744825e-05
-9.15922730219426e-06
-1.24222266850238e-05
-2.01717264476067e-05
-9.80966412626667e-06
-1.97014348435932e-05
-2.02470804856078e-05
-2.23580867412027e-05
-1.14996155870196e-05
-1.25751891878467e-05
-2.2339466166239e-05
-4.31130639117662e-06
-3.65366026782372e-05
-1.53584999637896e-05
-9.30093263203222e-06
-1.76032881684749e-05
-3.69863517812514e-05
-1.15525191218421e-05
-2.73513729074005e-05
-1.30643661645043e-05
-6.81990346882485e-06
-3.68467760802028e-05
-9.54833513741655e-06
-1.34041096423214e-05
-1.42502700053069e-05
-2.46229157180092e-05
-1.72260691310559e-05
-2.24770629475447e-05
-2.29609324202184e-05
1.20050196347292e-06
-3.03751730552434e-05
-4.23190156460738e-05
-3.2952474832657e-05
