# Supplementary material for: Research on computational propagation and identification of mine microseismic signals based on deep learning
Source: PLoS One. 2025 Oct 22;20(10):e0334641. doi: 10.1371/journal.pone.0334641 (PMC12543183; doi:10.1371/journal.pone.0334641)
Supplement: S2 Data — (ZIP) [file pone.0334641.s002.zip › 000100500001942.xlsx_0.txt_24.txt.txt]

-3.1890284848292e-05
-1.95961953963187e-05
-1.67136723048037e-05
-3.48801128173311e-05
-1.68301370259732e-05
-1.11562102660877e-05
-3.13080836014137e-05
-2.46668022754141e-05
-2.18152145165081e-05
-4.0819097045789e-05
-5.26740664710466e-05
-3.7760925877441e-05
-3.37763900931621e-05
-1.67090843751104e-05
4.26050701180646e-06
-8.68899612247164e-06
-6.86216855606752e-06
-1.11518260826193e-05
-1.77892612935768e-05
-2.35981049020085e-05
-2.35301218012201e-05
-1.89869681767176e-05
-8.18402107961583e-06
-1.3006129969711e-05
-2.1297211515007e-05
-9.95537298925126e-06
-1.35820773855114e-05
-2.96089110559854e-05
-1.05413346624358e-05
-1.73340246566452e-05
-2.39555211501954e-05
-1.70595434928003e-05
-1.17583253610576e-05
-2.74339677939606e-05
-9.30038281552388e-06
-2.55889119899037e-05
-1.54524941375438e-05
-2.78392210788282e-05
-1.49073954964848e-05
-2.79931114098926e-05
1.11489249289075e-07
-6.01073271878046e-06
-2.14078511851325e-05
-1.94343340832883e-05
-2.18618922552608e-05
-1.89314843150992e-05
-6.86055876951382e-06
-3.10924444034043e-05
-2.69698233057828e-05
-2.14416871633662e-05
-3.13596172331735e-05
-4.33342230541441e-06
-2.98079527517773e-05
-1.54283964734345e-05
-1.78071671392602e-05
-1.73552254977999e-05
-2.35124655365653e-06
-1.15274600246126e-05
-2.59004240285864e-05
-8.1748018066432e-06
-3.07093867674312e-05
-1.18284921571753e-05
-1.49093056655288e-05
1.70464233926209e-06
-1.24049769678552e-05
-7.75193940977309e-06
-2.98820454000521e-05
-3.49048281884764e-05
-2.05403125378923e-05
-2.24542357564818e-05
-2.5314871475683e-05
-1.08016602366719e-05
-1.91628819676095e-05
3.73334916753016e-06
3.00743370340148e-06
-2.09609360191348e-05
-1.88856369580699e-05
4.42587303679532e-06
-1.13190011223101e-05
-2.71579929094387e-05
-1.07502880008693e-05
-1.68585407936306e-05
-3.02209182872216e-05
-2.44592594480468e-05
-4.57001118718169e-05
-1.80919533033919e-05
-2.66442820975546e-05
-2.34377169311779e-05
-2.22215729170982e-05
-1.00000620523125e-05
-1.16811985942512e-05
-1.33778950180296e-05
-8.9544221386571e-06
-2.52346502083409e-05
-3.96133190991613e-05
3.51748432997499e-06
-1.38533168234632e-05
-2.81421433791658e-05
-4.35662734582378e-06
-2.32752311556069e-05
-2.99924698769916e-05
-2.41460302920901e-05
-1.99117827783203e-05
-2.88946456909609e-05
-5.34991121892742e-05
-9.08907522026668e-06
-4.1420131785252e-05
-1.12943238922497e-05
-1.34504694821406e-05
-1.78404450165831e-05
-2.66525292223747e-05
-1.14298884024581e-05
-3.53864257002681e-05
-2.82297131023286e-05
-1.94136169491316e-05
-2.52221879227949e-05
-1.36365682478416e-05
-1.80220548603771e-05
-7.23522509922389e-06
-3.98965673222672e-05
-1.50838223306147e-05
-2.42773634701272e-06
-2.56067295044759e-05
-2.25515699724674e-05
-1.26874729536741e-05
-3.39641539552627e-05
-1.80863471662746e-05
-1.38555542913681e-05
-1.11808174869788e-05
-1.2538079240129e-05
3.01897234312154e-06
-1.54155380160247e-05
-8.59545962557854e-06
-1.14277964520308e-05
-3.81653573316996e-05
-2.00138949015742e-05
-3.2279569755358e-05
-1.17636482410035e-05
-2.36858414683009e-05
-3.24354638770044e-05
-3.08534284894188e-05
-6.21891122649939e-06
-7.60733488126282e-06
-2.91588203274403e-05
-7.03867173180282e-06
-2.71962408581875e-05
-5.82190932315078e-06
-9.06041840974006e-06
-1.95525417455547e-05
-2.50938064642011e-06
-1.26675936420453e-05
-1.62159307625086e-05
-3.91008549078226e-05
-3.23438567483932e-05
-1.27925787657462e-06
-2.66618135941085e-05
4.13362618890837e-06
-2.85957650228723e-05
-2.49557354391097e-05
-3.01977157606743e-05
-2.66663983603848e-05
-2.86475535637953e-05
-1.97753177166626e-05
-1.31081753200587e-05
-2.69809472605786e-05
-2.18743757494498e-05
-1.96855663863988e-05
-4.21963809040789e-05
-2.75210171365604e-05
-3.39634946594942e-05
-6.69580923456103e-06
-2.31097961243366e-05
-2.24460387755514e-05
-1.27363529908182e-05
-2.41632359350063e-05
-1.25788174539487e-05
-2.84854148992829e-05
-3.94473277036806e-05
-5.21965190347837e-05
-2.52952430988244e-05
-1.08515741765626e-05
-1.35487691549801e-05
-2.10474049819057e-05
-2.43165300903132e-05
-1.29852119003195e-05
-3.564906150527e-05
-1.91847283146226e-05
-3.19409416326316e-05
-1.42852516977985e-05
-7.98706308650823e-06
-8.3684595454263e-06
-3.28138349058132e-05
-5.7902511983314e-05
-3.14748777184854e-05
-8.21035748172099e-06
-3.43458262872515e-05
-4.09822373518033e-05
-1.49453341986014e-05
2.89040761728147e-06
-2.20892198567984e-05
-2.55518558222283e-05
-4.29664016204959e-05
-3.45395129153204e-05
-1.00226288636821e-05
-1.5491865309839e-05
-9.9273347886708e-08
-1.86013300634484e-05
-1.92914474466752e-05
-2.01372557310521e-05
-1.58274756945557e-05
-1.62725753927348e-05
-1.36299037201465e-05
-1.2675003080137e-06
-2.06005435688592e-05
-2.61244009152572e-05
1.30535355510696e-05
-1.4824120630261e-05
-2.12193873106242e-05
-3.15407076959777e-06
-1.82558583704015e-05
-9.84038897979762e-06
-2.93448347185344e-05
-1.58964376882577e-05
-7.71278267873384e-06
-3.56397448681897e-05
-3.16308617039484e-05
-2.01799363641672e-05
-3.3633848941234e-05
-2.81785130900867e-06
-2.60372583785075e-05
-2.84053442653714e-05
-2.12127149420801e-05
-9.94231535084255e-06
-9.35410941399538e-06
-2.01137072862165e-05
-2.260200209864e-05
-3.73714774801443e-05
-2.63776753622595e-05
-2.03348136432271e-05
2.08168411822648e-06
-9.2707893303569e-06
-3.07088726325741e-05
-3.04053048900509e-05
-3.71570707064755e-05
-3.66861907664971e-05
-1.46661885445777e-05
-2.44771271525636e-05
-2.3196507399221e-05
-2.02447975709602e-05
-7.64603037602111e-06
-2.67819512609092e-05
6.733543056231e-06
-1.05948036986356e-05
-3.45270107569811e-05
-1.33443630624008e-05
-4.64559387913921e-05
-1.56340613315235e-05
-2.23218676975346e-05
-1.49377426193151e-05
-3.0267987125296e-05
-1.14228874699175e-05
-1.43646914157038e-05
-1.90603109432263e-05
-7.57969431093087e-06
-4.03173811195398e-05
-1.89070877747938e-05
-2.9785532215993e-05
-2.1126617250345e-05
-2.84771767141777e-05
-2.99261859403539e-05
-1.35500340606074e-05
-9.72420791508366e-06
-3.2025740014858e-05
-2.16978546862429e-06
-7.72364859288202e-06
2.026177398173e-06
-2.02240591270459e-05
-1.36386459653677e-05
-1.53114899656437e-05
-1.52981085178488e-05
-1.27433666749897e-05
-2.68173017465357e-05
-8.94057733525722e-06
3.84851615794371e-06
1.29070326972452e-06
-3.00998209606738e-05
-3.7374678405776e-05
-2.53634530297444e-05
-1.61815582026603e-05
-1.51297651964235e-05
-8.82799231847485e-06
-2.82102507086682e-05
-2.62004113176989e-05
-8.79318964098966e-06
-1.11488259932697e-05
-2.2448528937144e-05
-3.65310227594894e-05
-2.63507226735094e-05
-2.82923278293609e-05
-2.79840446773342e-05
-1.28572243279604e-05
-1.55662694162613e-05
-1.08404639289013e-05
-1.86606089917846e-05
-2.03256229917501e-05
-3.7391125108604e-05
-3.77442061497914e-05
-1.91630520659311e-06
2.02307085683025e-06
-2.99618902835375e-05
-2.81761125444109e-05
-1.30964989800693e-05
1.4271392235869e-06
-5.33054567561412e-06
-1.84917471098213e-05
-2.05846545013886e-05
-1.51449227469122e-05
-8.02795460477346e-06
-1.33079467348679e-05
-2.55766373071872e-05
8.58499655884136e-07
-7.56846226053035e-06
-2.81121818137676e-05
-2.05822950772933e-05
1.69311351344185e-06
-1.82639425176093e-05
-3.16176361635387e-05
-1.97412638176752e-05
-1.38693955647448e-05
-3.61202612107006e-06
-1.36486906116471e-05
-3.51560405426547e-05
-4.66881826645703e-05
-1.95825068315712e-05
-1.77979426754079e-05
-2.71376705976972e-05
-1.60205510396989e-05
-1.08524647076897e-05
-3.54329542108753e-06
-1.2814784490229e-05
-2.44554792642526e-05
-2.49052576406091e-05
-3.14266527378528e-05
-3.37996591875848e-05
-4.46469687138252e-06
-2.41161035475254e-05
-2.30294003270654e-05
-1.03764992030382e-05
-1.148139888304e-05
-5.43559302558335e-05
-1.40263797997758e-05
-4.82986864271611e-06
-4.86480409848657e-05
-2.24242350048071e-05
-1.63416539670961e-05
-3.04899258205982e-05
-2.03133666820359e-05
-2.32513930988153e-05
-1.48220962439487e-05
1.10971923286537e-05
-1.35601866211632e-05
3.46923792415823e-06
-2.77160269418407e-06
-5.76119013251615e-06
-2.7371331729532e-05
-2.25132874360054e-05
1.52490613304408e-06
-1.07847711630171e-05
-2.32290969963395e-06
-2.2027397285538e-05
-4.97800818970947e-05
-2.53259524841205e-05
-2.13318553577823e-05
-2.22355739410769e-05
-3.2663018373626e-05
-1.82617217681556e-05
-3.01771285498154e-05
-4.63789039465478e-06
-1.82729111361999e-05
-4.76561897300398e-05
-3.14180091211831e-05
-2.73444160698116e-05
-2.41124885125233e-05
-1.16056452834286e-05
-3.52035431699465e-06
-1.55457453675839e-05
-1.6178262084547e-05
-1.25806825627848e-05
-1.18014147942016e-05
-2.12208380724113e-05
-2.30426583863655e-06
-1.76005412735338e-05
-2.43936667110281e-05
-2.17670403075608e-05
-4.76204631924814e-05
-1.75131527305491e-05
-1.2609373610983e-05
-2.30626071114342e-05
-1.07618942807783e-05
-2.74368782707674e-05
-1.04892594417646e-05
-4.02476597787181e-05
-3.33422650952895e-05
-2.77515576044034e-05
-9.83931899606731e-06
-2.66637347783516e-05
-2.38218002914479e-05
-2.94092872907614e-05
-3.33235171551448e-05
-1.42747720365059e-05
-6.65654117278195e-06
-2.86728395138551e-05
-3.00333296697706e-05
-2.28057772484213e-05
-1.77692020678911e-05
-1.02875324345466e-05
-2.69384391610755e-05
-3.88151920905554e-05
-1.27716375457331e-05
-1.10352030674543e-05
-3.18465149684012e-06
-8.26505832512446e-06
-3.5618331894921e-05
-8.39613808077731e-06
-1.56387046452324e-05
-2.02372069649744e-05
-6.41918572728636e-06
-5.49469111646624e-06
-1.53094643395485e-05
-1.9310303916152e-05
-2.13211841743978e-05
-2.58943969928655e-05
-1.70620346237105e-05
9.5568774005482e-07
-2.93965574275959e-05
-1.09728056748039e-05
-2.83485181066144e-05
-2.630889366106e-05
-3.65912517258626e-06
-1.41130434376483e-05
-2.62658056303529e-05
-3.39399837035296e-05
-1.65162114082746e-05
-3.48964282343304e-05
-1.45163607287079e-05
-1.52030695891033e-05
-2.21204426653611e-05
-1.09826489148361e-05
-9.72516750205828e-06
-1.37596181752307e-05
-3.41031424474564e-05
-1.03866950299806e-05
-1.74026902392134e-05
-2.04397048210879e-05
-2.19617743414423e-05
-2.7782161480435e-05
-1.7753227854963e-05
-2.34732091193982e-05
-1.13161502006554e-05
-7.14333143790369e-06
-2.48326119456567e-05
-2.07651391137308e-05
-4.89001807804389e-06
-3.76363087441316e-05
-2.83698271013942e-05
-1.88432434439931e-05
-2.36359414476414e-05
-3.06023963172491e-05
-3.57951976186188e-05
-7.79703325483957e-06
-2.40608920328974e-05
-2.81591661010851e-05
-1.88833850047486e-05
-1.85748673702919e-06
-3.34877632599373e-05
-2.41739963624647e-05
-7.21164658779554e-06
-8.04737897332896e-06
-1.18391759206405e-05
-1.8466592353319e-05
-1.89305883837829e-05
-2.76769188328283e-05
-3.2555367888699e-05
-1.21245076431311e-05
-2.89905524377826e-05
-1.58135659687133e-05
-1.82826319844031e-05
-1.24545774717511e-05
-1.37302476735229e-05
-3.61430117811984e-05
-1.65393540863545e-05
-1.88887482586038e-05
-9.76351117878078e-06
-3.32459403178242e-05
2.69229634198248e-06
-5.80650045244135e-06
-3.12013054902554e-05
-2.70823367748237e-05
-1.00738958547384e-05
-1.73521497315249e-05
-3.34359102128016e-05
-4.49077022970603e-05
-3.80429174256352e-05
-2.04431763149504e-05
-2.91425413580059e-05
-5.96630266472355e-06
-8.28519198180273e-06
-1.68811772215193e-05
-2.34406314703963e-05
-1.90516698137689e-05
-3.27697685286935e-05
-2.94330291531714e-05
1.89941286534956e-06
5.58943468349219e-06
-1.10938025547554e-07
-3.24091267152683e-06
-2.78146744158202e-05
-3.11798779232505e-05
-1.21993630498993e-05
-4.53188229667522e-06
-9.85790923950607e-06
6.20130896463871e-06
-1.48810072149038e-05
-2.8579358663043e-05
-5.12009850939778e-05
-2.83351958461846e-05
-3.82079570712155e-06
-1.73083324900459e-05
-3.77909386967196e-05
-2.14788385510904e-05
-3.21662582187291e-05
-8.17589447362833e-06
-1.58656147531679e-06
-3.12951201599908e-05
-2.10592313749656e-05
-1.9504216398746e-05
-1.46529111872997e-06
-3.74789699463676e-05
-3.84324622101925e-06
-3.48248345791338e-05
-1.17085277204214e-05
-3.2729627509078e-05
-2.28474469634418e-05
-1.49451665905657e-05
-1.11064536688129e-05
-6.51434263563981e-06
-2.88552315081161e-05
-2.27505688229433e-06
-2.37712253424324e-05
-1.90390979454462e-05
-2.2416745651356e-05
-2.18264754435607e-05
-2.54618827698169e-05
-1.21838029764739e-05
-2.87835439061016e-05
-3.5771879681083e-05
-1.50407324313905e-05
-1.08273958170325e-05
7.45172969228919e-06
-8.52236885574496e-06
-2.89460527815631e-05
-2.47342013789093e-05
-2.65387406610406e-05
-1.48771735196087e-05
-2.04122781362007e-05
-2.22037602181739e-05
-2.21090027421017e-05
-2.37732080615787e-05
-2.37137998248613e-06
-1.53948361500616e-05
-3.42502689113323e-05
-5.75586399657103e-06
-3.18923926032309e-05
-1.71036007328433e-05
-2.18654792587695e-05
-5.55181716873493e-06
-1.81148068149929e-05
-4.10520277771873e-05
-3.0050490897915e-05
-1.18142796303186e-05
-3.56022870930224e-05
-4.49498321089726e-05
-2.23236569159761e-05
-3.17996530517403e-05
-2.17679719269791e-05
-2.16871178207326e-06
-4.78527410528006e-05
-2.07765385843546e-05
-1.92753515254291e-05
-1.48592243815083e-05
-1.42163327562902e-05
-4.08029337808024e-06
-1.51824488724139e-05
-1.83477417581786e-05
-1.86129197411012e-05
-2.94997673853562e-05
-2.15946549156654e-05
-2.62356255887657e-05
-2.67942392011365e-05
-2.40017465112373e-05
-2.98537062624156e-05
-7.20729206500765e-06
-3.09569157920948e-05
-9.3903886116246e-06
-2.0885002082875e-05
-1.52996752526872e-08
-7.86462130637217e-06
-3.37025897971191e-05
-2.86625664224071e-05
-3.89524679100779e-05
-1.36917183049922e-05
-5.53823386721816e-06
-1.88656506844165e-05
-2.14950715847673e-05
-2.71264648784877e-05
-3.60027742435254e-05
-2.12622027946871e-05
-2.11591936005946e-05
-1.37387516018136e-05
-5.01291814005368e-06
-2.87772753792555e-05
-7.59768536199865e-06
-8.75682411766531e-06
-1.86210641606532e-05
-2.68114223343176e-05
-2.55624362263232e-05
-3.63702345795702e-05
-1.6506313263474e-05
-4.09927617143521e-05
-3.39503285451624e-05
-2.90973913615362e-05
-2.54414835333056e-05
-5.99808394872427e-06
-5.84353960011559e-06
-5.06266583686855e-06
-3.214171197661e-05
-1.1494544360032e-05
-1.42483604585886e-05
-3.39653173690388e-05
-1.50947878744361e-05
-4.9586323907487e-06
-2.86897064136549e-05
-1.97926529095958e-05
-3.85778035318724e-05
-3.60912010485014e-05
-3.37152605226074e-05
-1.12780160927586e-05
-2.15660647753692e-05
-4.86540871284474e-05
-1.47143804769491e-05
2.69114849245928e-06
-3.23072290379448e-06
-3.95476388386547e-05
-2.3209607212333e-05
-3.43781602428006e-05
-1.75551696183078e-05
-3.15649830800197e-05
-1.37454551321219e-05
-7.78338896464391e-06
-2.0167758517737e-05
-1.04273524648334e-05
-4.51307172037433e-05
-2.85369068274919e-05
-1.17837094272877e-05
-1.92585338409407e-05
-2.25268280769189e-05
-1.1265507413306e-05
-1.43442955821085e-05
-1.95159070107765e-06
-3.36097210445282e-05
-2.748634563611e-05
-3.52288022893051e-05
-2.40190652736444e-05
-1.07845380360959e-05
-3.0075892781409e-05
-9.06891877445485e-06
-2.35379606015987e-05
1.10375582584705e-05
-7.55800891725509e-06
-3.59052043082104e-05
-4.08679522393804e-06
-1.83068491281525e-05
-1.1556074066424e-05
-1.71532370586111e-05
-6.68327214346365e-06
-1.08364725987882e-05
3.85594100350722e-06
-1.15670204024018e-05
-1.39278446067567e-05
-1.74629819143026e-05
-4.51916976052452e-05
-1.69266356160094e-05
-2.73300965486203e-05
3.63124050624314e-06
-2.36608884836664e-05
-1.84454220931677e-05
7.09210642261469e-06
-2.24923771057533e-05
-4.25924809256505e-06
-2.67485879818749e-05
-2.07315597123226e-05
-1.53540789868177e-05
-2.95244981955585e-05
-1.82064982486096e-05
-1.49510833003566e-05
-9.5930032216352e-06
-3.92979410980058e-05
-3.46859758369262e-05
-6.29473318613769e-06
2.10293648900124e-06
-6.11597167995515e-07
-2.13250963038443e-05
-1.38589013092292e-06
-3.43372364649095e-05
-2.68965655382195e-05
-1.07211192766979e-06
-1.97487511141124e-05
-3.02186505404388e-06
-1.43164495153155e-05
-3.78685674845611e-05
-2.07112179931134e-05
-3.03582998513503e-05
-2.0488318778589e-05
-9.20507091167357e-06
-2.44838259262252e-05
-1.97333536860023e-05
-4.01270383003256e-05
1.72698286138871e-06
-2.7144991200693e-05
-2.03699397700781e-05
-3.1407801663653e-05
-3.07052894846698e-05
3.76777674755058e-07
-1.40005198094699e-05
-1.67589327458145e-05
-3.42882628157629e-05
-2.24968324948852e-05
-2.98843524400987e-05
9.80821220229295e-06
-2.52973945261962e-05
-2.7677998318275e-05
-1.68538528848137e-05
-2.4975354852528e-05
-1.88781539891321e-05
-1.41908089238259e-05
-2.9061010766222e-05
-3.90343821536755e-05
-3.73221256328131e-05
-3.5826283477009e-05
-3.41665261302313e-05
-1.41216334038919e-05
-3.05131123646666e-05
-1.86715528540447e-05
-3.2010996780224e-05
-2.40586097151023e-05
-5.3632335328566e-05
4.66410892111974e-06
-4.01211158132659e-05
-4.01937877732402e-05
-1.113569614843e-05
-5.25281673368365e-07
3.10735073773817e-06
3.01157354560774e-06
-2.1624250444564e-05
-1.90921255025321e-05
-4.22520950900806e-06
6.03808157917288e-06
-1.31037834694088e-05
6.58565988586872e-06
-1.32946972896604e-05
-2.67299087219418e-05
-1.21830103087937e-05
-5.75945895818962e-06
-1.91692156712659e-05
-8.75583153945155e-06
-2.23651241254555e-06
-2.3324240884088e-05
-2.53488651302565e-05
-2.68684637651922e-05
-1.67518951736817e-05
-4.92159969611063e-05
-1.79224748417017e-05
-2.17804558926197e-06
-1.88939394323326e-05
2.63498000965581e-06
-2.44300685652596e-05
-1.24653462173492e-05
-2.09773065934017e-05
3.92885845183872e-06
-2.58809067179912e-05
-4.57637759524152e-06
-9.41178971980358e-06
-1.29288980386741e-05
-4.15097327683574e-05
-3.95727131913098e-05
-2.84879642800367e-06
9.82537481580435e-07
-2.38594760316822e-05
-4.30464079118285e-06
-3.9255702528052e-05
-4.76411947205695e-05
-1.40481044178343e-05
-3.2288038925327e-06
-6.46694898539188e-06
-1.62770610723481e-06
-3.46286743785824e-05
-4.85008500084991e-07
-5.06111415462895e-06
-3.10059636898244e-05
-3.16281232215044e-05
-2.35788490786293e-05
-1.92089905197997e-05
-3.58467809168464e-05
-1.93495843724019e-05
-6.60429358598638e-06
-3.41562733678121e-05
-8.30575062210191e-06
1.14172757967293e-06
-3.12675162062759e-05
-8.39007190498172e-06
-2.15048083863352e-05
-3.23783788534918e-05
-2.48895387523787e-05
-1.53536085933476e-05
-7.29773029026882e-06
-3.83455306361586e-07
-5.59209325440864e-06
-1.00692361974118e-05
-2.03375909179897e-05
-7.38289526240163e-06
-2.52025723921638e-05
-1.77505494118461e-05
-3.88879317973343e-05
1.63705009288487e-06
-1.97784769291686e-05
-1.7426977969189e-05
-2.40365620045913e-05
-1.46460448071223e-05
-1.10854963791736e-05
-2.11165454482127e-05
-2.55838804601694e-05
-2.14923155098119e-05
-2.9268581361699e-05
-1.67662868276312e-05
-1.82788932454647e-05
-3.28272657312588e-05
-2.53631795510749e-05
-2.53007287750672e-05
-2.4401643099159e-05
-2.03709802235543e-05
-2.41882052582527e-05
-4.35068621908156e-05
-2.75723774524234e-05
-3.10649552135115e-05
-2.15628290105548e-05
-2.03915787137623e-05
-1.78549481666447e-05
-1.85635922159229e-05
-2.60002873797714e-05
-1.02953664666064e-05
-1.05010565309547e-05
-1.52916443819038e-05
-2.02036112156643e-05
-2.63702636804754e-05
-1.79042123503633e-05
-2.97084571184372e-05
-3.07831252596776e-05
-3.02902209596306e-05
-1.4623200045038e-05
-1.55905789801091e-05
-2.34894066027939e-05
-3.44912342613111e-05
-1.69737951714057e-05
-2.85656921215485e-05
-3.17236915956806e-05
-1.51197626890003e-05
-2.48049101726178e-05
-2.07088099462212e-05
-2.60302227751835e-05
6.38234257533359e-06
-3.84381842033018e-05
-2.83328253884533e-05
-3.30987932413848e-05
-4.87128798450316e-06
-2.1623040452254e-05
-2.90975058851603e-05
-3.31672255769416e-05
-6.13915410111323e-06
-1.61074632243352e-05
-1.18251043686947e-05
-2.2583077193779e-05
-4.18269999774418e-05
-7.58913509584473e-06
-4.17654639710875e-05
-1.96289668505368e-05
-2.44264400656911e-05
-1.45263982216396e-05
-1.95189069686789e-05
-1.9119637165998e-05
-1.97811299095162e-05
-7.90848798118275e-06
-1.83436033385956e-05
-3.86873782744853e-05
-3.27454526760857e-05
-6.93161958500474e-06
-3.12039844655545e-05
-8.70017160164042e-06
-3.46702084501112e-05
-1.75715987459233e-05
-2.07228613554912e-05
-1.83599412436071e-06
-1.86904342998744e-05
-2.36906005588011e-05
-2.70227307691269e-05
-2.83262376441784e-05
-1.79551205592646e-05
-2.9117046163787e-05
-2.08181151278972e-05
-1.87024252884857e-05
-1.1697075324335e-05
-1.10768611767208e-05
-1.46075961525747e-05
-2.0685873367429e-05
-1.26073296515895e-05
-1.92146586739693e-05
-1.27889511138338e-05
-2.36527712272242e-05
-1.55547916694664e-05
-2.72075037705591e-06
-2.29780155998346e-05
-2.81261633131095e-05
-3.4571477103694e-05
-1.72029238636819e-05
-3.90456982545379e-05
-1.57339202316077e-05
-1.85249299315975e-05
-1.37779257182588e-05
-1.865282216693e-05
-1.8785927001037e-05
-1.55788569070049e-05
-9.60128869357938e-06
-1.71262984985917e-05
-3.17258434452993e-05
-1.92424586120831e-05
-2.54367086217893e-05
-1.9866962042679e-05
-2.37640409043261e-05
-1.53039463243126e-05
-3.44251965954548e-05
-3.43916204287192e-05
-3.05585172410136e-06
-2.69654183657103e-05
-2.19214515847719e-05
-3.73041663473604e-06
-7.09782585944033e-06
-2.05715741570522e-05
9.23471825373588e-06
-6.46819988715421e-07
-9.67479704126818e-06
-1.77820939235253e-05
-1.2425049236578e-05
-2.06875558877653e-05
-3.22423192799592e-05
-1.28599256694204e-05
-2.72610842634988e-05
-2.15228077839222e-05
-2.71750797610636e-05
-1.32814362212351e-05
-2.86277914078195e-05
-1.2722019570977e-05
-9.75724200139249e-06
-3.33529685189306e-05
-3.10083193825094e-05
-2.98412927423628e-05
-1.6676807025466e-05
-1.32685795355022e-05
-8.8171615221105e-06
-1.34727721319731e-05
-1.8084816598324e-05
-2.37702237527056e-05
-8.92991177668322e-06
-5.12077084788703e-06
-3.0847369336715e-05
-2.86814976854557e-05
-1.2137214560145e-05
-9.40564901636707e-06
-1.96973471918303e-05
-2.63829873722679e-05
-1.65427093426396e-05
-1.45472343855579e-05
-4.26283851213413e-05
-1.20920116632641e-05
-4.03903919054024e-05
-4.69068102962003e-06
-3.1307169218685e-05
-2.10587630302703e-05
-2.30851280814672e-05
-2.08189893584329e-05
7.4468707542276e-06
-7.34187128745974e-06
-2.49438898944134e-05
1.3591974384565e-06
-3.71497667097078e-05
-2.06678540169647e-05
-1.51156769976495e-05
-2.49528812380202e-05
-2.27812367804936e-05
-1.16496864781363e-06
-1.71494062405129e-05
-3.20002016994207e-05
1.19511566931561e-05
-1.19553818280107e-05
-2.85223061909592e-05
-1.8732346148814e-05
-1.9862222315155e-05
-3.176694020089e-05
8.56628695611184e-07
-3.86447291510657e-06
-2.25348439575146e-05
6.66991903056649e-08
-3.28222080444027e-05
-1.87462865533271e-05
-1.93723047429206e-05
-1.68434121509929e-05
-1.98375834548226e-05
-6.65336800732274e-06
-2.97825923431197e-05
-1.45815759610814e-05
-3.42910985846239e-05
-4.23318258101386e-05
-1.99712617786916e-05
-1.21123112950817e-05
-4.40629620025331e-05
-3.14704537709225e-05
-1.70017329579855e-06
-2.36470277783977e-05
-9.77922308754278e-06
-1.25801361876139e-05
-1.84787119191389e-05
-1.88189728615182e-05
-6.37948868803381e-06
-3.22086571740302e-05
-2.58839296339561e-05
-1.70228365150202e-05
-3.3989899248893e-05
-1.00227248221098e-05
-1.96654555902702e-05
-2.18261494292907e-05
-2.22577078517431e-06
-1.93633354000072e-05
-8.38716638008926e-06
-1.64095052829948e-05
-3.88444859568199e-05
1.71506875846248e-06
-2.30519000594421e-05
-5.47428658768974e-06
-1.78465314043545e-05
1.74399178651761e-06
-3.25952443663187e-05
-2.79874334422621e-05
-2.06194210087458e-05
-1.16607557501113e-05
-2.66915983766401e-05
7.43590422499375e-06
4.48251445045115e-06
-2.13665737862761e-05
-6.11870626017686e-06
-2.81758836648908e-05
-2.32270896047347e-05
-2.73017428786629e-05
-2.837205859032e-05
-2.33052912248742e-05
-2.01424806575001e-05
-1.66525820479417e-05
-2.25763588740205e-05
-1.45677356425433e-05
-4.00473302307622e-05
-1.85216089070171e-05
-9.37626357908693e-06
-4.13751036213504e-05
-2.39505699640577e-05
-6.15682123046037e-06
-2.52590457297151e-05
-1.1428194163255e-05
-1.96752924477812e-05
-8.40678754385132e-06
6.0700767737861e-06
-1.95032518808577e-05
-2.34427711241663e-05
-1.37935374610055e-05
-1.24925226355801e-05
-2.65630054672764e-05
-1.57708809644871e-06
-2.59110743210836e-05
-2.68078746601298e-05
-4.26608035594901e-05
-1.06500659163519e-05
-1.41211295868604e-05
-2.77656741605462e-05
-2.06602208235835e-05
-2.87510868610575e-05
-2.46262654214194e-05
-3.40392188148897e-05
-1.56263889895901e-05
-1.12487651392525e-05
-5.79729861229274e-06
-9.16000988047973e-06
-4.95562830179137e-06
-1.42535985721069e-05
-2.12184076380367e-05
-1.24759837944475e-05
-2.2569561982497e-05
-2.19108723272838e-05
-2.00457913851635e-05
-2.42767729335419e-05
-2.06993678311603e-05
-1.22759058867938e-05
-5.64562653841351e-06
-3.15550891862567e-05
-1.05767871184153e-05
-2.95556539725036e-05
-4.58941841511199e-05
1.43052940580276e-05
-1.99981025988696e-05
-2.95994488594873e-05
-2.70850037459221e-05
-3.61866075606926e-05
-1.89791193409732e-05
-1.67658003032968e-05
-2.29982518172116e-05
-1.13472343249122e-05
-2.00080961835368e-05
-2.67099112603773e-05
-2.64343411405821e-05
-1.78509299988732e-05
-2.64647067841131e-05
-3.21466969810316e-05
-2.60607071137362e-05
-1.26536550792965e-05
-2.8094039314689e-05
-2.50121867736524e-05
-1.24524399047622e-05
-4.13732158809368e-05
-1.54382983416643e-05
-1.58099543065432e-05
-2.23515926153629e-05
-2.45904359697595e-05
-1.2864363100883e-05
-2.19520721816779e-05
-2.3297001324082e-05
-9.11589655272265e-06
-2.21081626747288e-05
-1.27739608342026e-05
-2.01625642066444e-05
-1.60591994449451e-06
-7.49381823961796e-06
-2.84422784921632e-05
-2.04349227573074e-05
-3.51982899598121e-05
1.00935640239498e-06
-2.03493119183736e-05
-7.62110179607238e-06
-1.87581888278848e-05
-4.72644829002673e-05
-5.12577497960922e-06
-3.40613357333448e-05
-4.48772536006133e-05
-3.80237136051017e-05
-7.45747962808895e-06
-2.43520368288492e-05
-1.04404133464857e-05
-3.10832383163225e-05
-1.11507571577888e-05
-1.48377364153074e-05
7.18779351589332e-06
-1.75181655862796e-05
-2.93808779978078e-05
-1.4353249401855e-05
-2.46390714273561e-05
-3.20794457426815e-05
-1.84866959475185e-05
-6.70904690210953e-06
-1.21131391379093e-05
-2.74488410294433e-05
-2.72048034233928e-05
-1.79130925775384e-05
-1.94310426707135e-05
-2.42263583965473e-05
6.58272524936707e-06
-7.61384479798648e-06
-3.2564982707549e-05
-1.23802204090786e-05
-2.114887111909e-06
-2.89065225267569e-05
-1.4137702002041e-05
-1.62425081437848e-05
-3.59820343661836e-05
-2.93417155826951e-05
-2.94660014970321e-05
-4.97251339098722e-05
-2.20221166583305e-05
-3.05541517546511e-05
-2.5477835194551e-05
-2.78837938009326e-05
-2.49191159389537e-05
-1.5810384994846e-05
-2.41135604729202e-06
-1.87117257020026e-05
-2.69726744764949e-05
-2.17047710845438e-05
-1.41280467439457e-05
-2.47733968044038e-05
-3.23956840419132e-05
-1.193719102835e-05
-1.29478456473091e-05
-1.65505540527741e-05
-4.75157405682308e-06
-2.73674758480685e-05
-2.96597337352502e-05
-1.04124498159474e-08
-2.25480784105732e-05
-2.29815591404822e-05
-4.94716127538907e-05
-4.91143317032368e-05
-3.33461004605691e-06
-7.30188157324995e-06
6.86414907940924e-07
-8.68124017454195e-06
-1.78094995817481e-05
-1.7529559974562e-07
-1.88625456544696e-05
-1.22188664594091e-05
-9.36691022629786e-06
7.89753535829878e-06
-3.38499795284962e-05
-1.1119417612429e-05
2.01080771472714e-05
-1.84992745758124e-05
-4.48355139660573e-05
-2.62411456288899e-05
-1.99420820638775e-05
-1.09665835448989e-05
-1.03975369916794e-05
2.95623494389987e-06
-2.10708272890779e-05
-2.48683196549552e-05
-3.61622216074674e-05
-3.41290577199727e-05
-1.75966834237428e-05
-1.27454630862241e-05
-4.94829311991619e-06
-3.00586102968488e-05
-3.23327680349622e-05
3.26323628265133e-06
-1.5571313949829e-05
-3.2225423819313e-05
-1.28742727119469e-05
-1.70270913109115e-05
-2.074804828066e-05
-3.44354008151748e-05
-1.0801446148133e-05
-1.16348585068478e-05
-1.67605900163613e-05
-1.04392373958865e-05
1.0644486733195e-05
-1.82829819613411e-05
-2.05961691404837e-05
-3.36473243525762e-05
-3.40596010753648e-05
-1.11565948635765e-05
-1.39909666561292e-05
-2.23799321311683e-05
-3.50997003254281e-05
-1.34598973546481e-05
-9.99305430526532e-06
-1.29845178700815e-05
-2.37611195094623e-05
-4.27660248233602e-05
-6.88729189049566e-06
1.49969181544595e-06
-2.43780363711191e-05
-2.83656682469118e-05
-3.09722508676802e-05
-1.33284348855753e-05
-3.29103068738493e-05
-3.33222374784506e-05
-1.49228018393126e-05
-3.33311984250418e-05
-1.25632330243893e-05
-2.51686508808517e-05
-2.64868401576974e-05
7.42690330532668e-07
-1.59973816832521e-05
-2.86954505589185e-05
-4.03965521832152e-05
-1.65794576741413e-05
-3.11934377889969e-05
-1.77614553372514e-05
-1.79122730891141e-05
-2.56078620866954e-05
-4.19595534404062e-05
-2.01304607609928e-05
-1.08731498915107e-05
-1.45518220233954e-05
-3.52444125466075e-05
-2.1100712581545e-05
-3.29515697462408e-05
-1.11391827984206e-06
-2.51710080051017e-05
-2.82250999781747e-05
-1.35871283490292e-05
-2.23961264922328e-05
-1.3106365890617e-05
-1.38786739966368e-06
-3.87636087902215e-05
-1.49333455200986e-05
-3.3266862585813e-06
-1.20500921733445e-06
-1.74361560851104e-05
-7.51771062057586e-06
-9.29614739029826e-06
-1.27575118137052e-05
-1.729976425249e-05
-2.21373435818579e-05
-1.55335737298476e-05
3.43547845219907e-06
-2.37086009526365e-05
-3.74109552423203e-05
-1.43779773742098e-05
-2.3191486153443e-05
-7.50052547700359e-06
-1.15723864664241e-05
-2.1849081596159e-05
-1.71625291568839e-05
6.87438493976256e-06
-1.86042604105883e-06
-9.38594318033922e-06
-2.48657431812789e-05
-2.82324748410649e-07
5.21970735224311e-06
-2.57184331245721e-05
-2.03393253961829e-05
-1.77448536504143e-05
-2.2621419915709e-05
-2.04129971689081e-05
-3.09465090464331e-05
-1.17608331859357e-05
-9.57624491719687e-06
-1.30356114823485e-05
-2.94660756796636e-05
-8.95385901520746e-06
-1.31742442054701e-05
8.17034116990529e-06
-1.33956393715461e-05
-2.12314255754031e-05
-2.60554822299822e-05
-2.15474876169322e-05
-4.30174413430748e-05
-1.37314361600819e-06
-3.42108225852374e-05
-3.95050480139461e-05
-5.82428913656803e-06
-1.52570878522265e-05
-1.15572577634306e-05
-4.39926351476985e-05
-3.4874334528002e-05
1.52084193735684e-06
-9.56487812625891e-06
-2.62363791882544e-05
-2.43565036006949e-05
-1.61391465036372e-05
-3.59154108684322e-05
-1.95050500799323e-05
-3.15411863183791e-05
-1.07792210570648e-05
-4.74292419061776e-05
-3.50423252126464e-05
-2.65749166412165e-05
-6.87177662255707e-06
-1.19893916359336e-05
-6.253797483747e-06
-2.08682955820648e-05
-2.75434335615286e-05
-1.76918903051229e-05
-2.98114964677409e-05
-4.14125076885359e-05
-2.23256128098243e-05
-1.86303556936489e-05
-1.78469120893961e-05
-2.51952704482327e-05
-1.74249110260088e-05
-2.75388999634904e-05
-7.69999709838608e-06
-1.83093915560823e-05
-1.63990745105866e-05
4.20641042872766e-06
-1.44300702454063e-05
-2.29320255986491e-05
-2.21260271006589e-05
-3.17013933931899e-06
1.78195850563821e-05
-1.38325502769041e-05
-2.6241585536006e-05
-4.06300159302099e-05
-2.08491045435119e-05
-1.4074075859634e-05
-3.79000802691427e-05
-3.72405660549365e-05
-3.08622620608098e-05
-2.96998723827928e-05
-1.95777060359629e-05
-1.20646646636032e-05
-1.73632763872404e-05
-2.784857888855e-05
-2.02122977194712e-05
-2.59882056932569e-05
-1.79274519929126e-05
-9.89414898293175e-06
-7.05054645674362e-06
-2.17590131457543e-05
-4.44984595329398e-06
-1.32008684552428e-05
-2.45447710055935e-05
-3.3087466771756e-06
-2.03277409630774e-05
-2.5530092107451e-05
-2.53442147660054e-05
-2.63496075943844e-05
-2.27686489762159e-05
-2.3478978187904e-05
6.90683689520435e-07
-4.96610183808367e-07
-1.58131427541149e-06
5.54624224424583e-07
-7.81181990794736e-06
-1.73363495443075e-05
-7.77379697888696e-06
-9.46875740585047e-06
-3.04966610219474e-05
-1.81576388064399e-05
-2.21164038235536e-05
-3.2644364007266e-05
-3.92429330745675e-05
-1.96928233895559e-05
-3.24881775362897e-05
-4.56131181318279e-05
-4.17817607631941e-05
-2.28423423391643e-05
-2.9611617922411e-05
-4.50882096737738e-05
-2.44834412425709e-05
-1.11246902292518e-05
-8.19477210438795e-07
-1.49036685747909e-05
-3.68001544972968e-05
-2.62435045255892e-05
-3.37652747424286e-05
-3.88677053434179e-05
-4.44750383558539e-05
-3.41754519798994e-05
-1.70041811873918e-05
1.41153745999331e-06
-1.94543549129438e-05
-1.17707065680514e-05
-9.07767999967997e-06
-3.83752049761249e-05
-2.36884229125942e-05
-2.59170750456182e-05
-3.34499084936775e-05
-1.91275314051046e-05
-1.15262440616059e-05
-3.68825674647743e-05
-4.82032766334895e-05
-1.51808238400022e-05
-2.38230173592638e-05
-3.66467653868377e-05
-1.70057320784923e-05
-1.51727800775943e-05
-1.61312582569051e-05
-1.95939148206186e-05
-2.10147805235438e-05
-6.3335680600147e-06
-8.34255196361263e-06
-1.69391803458255e-05
-1.20317835958931e-06
-6.14635559933039e-06
-1.87642748879869e-05
-1.59403540129135e-05
-1.70936364456602e-05
-3.22353190983138e-05
-2.81777777528588e-05
-2.18544691517999e-05
-2.0681855570017e-05
-2.5888158043701e-05
-1.40249280462551e-05
-4.28227577471886e-06
-9.66114726229018e-06
4.00394000504049e-06
-2.23527050152461e-05
-2.13117895872446e-05
-1.99883403826612e-05
-2.9939746457844e-05
-4.22892699439485e-06
-2.0430999112143e-05
-1.42434248089046e-05
-7.47180249161029e-06
1.99698813357041e-06
-4.77261470750725e-06
-1.66905496525955e-05
-1.09981555997158e-05
-1.18088459537676e-05
-1.23710006822733e-05
-2.03848260987659e-05
-5.49812307313836e-06
-3.30582599242341e-05
-2.14522451355644e-05
-3.14079350922311e-05
-2.52419988133813e-05
9.08265408131564e-06
-1.08313315480021e-05
-7.69369116590559e-06
-3.67776696442003e-05
-7.60393629299658e-06
-2.07351215252598e-05
-3.15287221110349e-05
-1.74425636953446e-05
-1.24238950776854e-05
-9.89082063563969e-06
-2.39920958041206e-05
-1.97249847655042e-05
-3.87028438672072e-05
8.71718958090976e-06
-2.88717087489162e-05
-2.96928544423856e-05
-1.31978940493964e-05
-3.36792844880909e-05
-1.63033594208137e-05
-2.36097673931159e-05
-2.60985260385099e-05
-2.33428057725166e-05
-2.90563028647101e-05
-1.71489122337343e-05
-6.17542265494929e-06
-4.5339105600365e-05
-2.35878589945755e-05
4.51587257808556e-06
-3.33498241042064e-05
-1.67228824721726e-05
-1.57132367058371e-05
-1.60787054163314e-05
-2.17112748807787e-05
-4.90891567461725e-06
-3.23666166960726e-05
-5.10800518095119e-05
-1.66844368671617e-05
-1.7060950392718e-05
-3.5188544703789e-05
-2.46488493115534e-05
1.76523960111478e-06
-3.10127822267321e-05
-1.84211025795942e-05
-2.43311220310025e-05
-1.48635429645305e-05
1.42637792011737e-06
-7.24272449865455e-07
-2.88671189363219e-05
-3.57856308040903e-05
-2.90717614850142e-05
-1.60490090349553e-05
-4.06646287957833e-05
-1.67543376280317e-05
-1.74570231911617e-05
-2.44599820713258e-05
-1.49778718408439e-05
-2.09351602523346e-05
-2.43328095098237e-05
-2.03946174640607e-05
-2.98683494050606e-05
-1.68229792115635e-05
-2.33872387113915e-05
-4.01873509707729e-05
-2.86701845467977e-05
-2.23724550610067e-06
-4.83743916553174e-06
-1.72900147253704e-05
-2.57894082088754e-05
-3.03863472233397e-05
-2.06283698389269e-05
-2.85235653320322e-05
-2.66533659810029e-05
-1.11637753328481e-05
-6.45561742152047e-06
-1.79375831967979e-05
-1.21468323751376e-05
-2.0547879930192e-05
-3.43825172860011e-05
-2.90822378604316e-05
-3.40821486056659e-05
-2.27034231136103e-05
-2.12259412454197e-05
-1.69770419273231e-05
-1.75533999831987e-05
-3.52587455977199e-05
-2.21238964212313e-05
1.06715144969908e-05
-1.54987521971491e-05
-3.65226563401765e-05
-2.23336204027357e-05
-2.67777329795254e-05
-1.80324121931638e-05
-2.05655332739245e-05
-2.97798810061557e-05
-4.66347440056942e-05
-1.95163830042476e-05
6.42371358489833e-06
-3.72773353764913e-05
-4.59274463755682e-07
-4.12474680525196e-06
-1.82589608345992e-06
-4.50165813143093e-05
-4.04501965858131e-05
-3.98211244539611e-05
-1.74073575289025e-05
-3.10772098386613e-05
-4.3034221525035e-06
-1.09656574284611e-05
-1.50250752844728e-05
-2.03238073098387e-05
-2.75827472570393e-05
-3.25507408250116e-05
-2.15490650359557e-05
-1.13664785242573e-05
-2.60213966702683e-05
-1.0675425101103e-05
-1.23780582002274e-05
-7.45946887321517e-07
-4.7727012098578e-06
-1.44366546548665e-05
-1.27088697333494e-05
-2.74531194825804e-05
-2.1624668098011e-05
-6.41933059299604e-06
-1.68223357041278e-05
-2.95375470304647e-05
3.24988053186373e-06
-3.20382956458741e-05
-6.91075937371328e-06
-2.39049581172493e-05
-2.48069522641782e-05
-2.079491774387e-05
-1.33938335572613e-05
-2.30185751926835e-05
-2.44643567352339e-05
-1.03764217570025e-05
-2.0616772268766e-06
-3.98912030044572e-05
-2.03515505199053e-05
-2.55033579191658e-05
-2.59413518019349e-05
-1.97580155386166e-05
-3.24035231101725e-05
-3.58445806436952e-05
-9.94982589711841e-06
-2.72897146013606e-05
-4.73006937912436e-06
-1.55229729352678e-05
-1.1663041579974e-05
-1.53471707198445e-05
-1.60668749710155e-05
7.65398004206209e-07
-6.86762216859511e-06
-9.4499087981613e-06
1.10607044867521e-05
-1.97102393629872e-05
3.94845082407765e-06
-1.02769291353019e-05
-4.62965955484342e-07
-1.69560223615154e-05
-3.90551298069106e-05
-1.68782236333337e-05
-3.55052393052566e-05
-1.65778298615104e-05
-3.95406546701836e-05
-1.86992956563375e-05
-3.25721425548693e-05
-2.6161816781431e-05
-1.41167552762685e-05
-3.06055447560809e-05
-1.93285014510328e-05
-1.38989887218168e-05
-1.90228485392417e-05
-1.54122460766194e-05
-2.48957362858052e-05
-7.22563146948319e-06
-3.0696886072437e-05
-2.47784031118349e-05
-2.80221107246392e-05
-3.96675546121245e-05
-1.78004844941057e-05
-1.79482178242092e-05
-4.66906305759088e-05
-2.92064263023484e-05
-2.76296343282633e-05
-2.66444362638035e-06
-3.41733850128938e-06
-9.43748556954125e-06
-1.80037640809147e-05
-2.96280022062114e-05
-6.69484416857922e-06
-4.1440762116996e-05
-1.7992218453219e-05
-1.7808464811672e-05
-4.78052578466914e-05
-2.45000459989055e-05
-4.51825095984852e-06
-3.33224020120273e-05
-1.1394352316069e-05
-1.59544084846353e-05
7.7051980427844e-06
-9.29664327247484e-06
-1.39721236119467e-05
-2.13807779731263e-05
-2.13191110616503e-05
-1.38317374089733e-05
-1.42166187060233e-05
-2.7634728650596e-05
-2.64418817753228e-05
-2.42378751492933e-05
-1.72359081958282e-05
-3.54259780103839e-05
-1.68379697635202e-05
-3.99679575438775e-05
-2.30992278358941e-05
-2.50774571199127e-05
-9.14545526952234e-06
-2.4020186824334e-05
-2.79662906483573e-05
-2.95265015713118e-05
-2.36881293518616e-05
-3.41141287319166e-05
-2.18575503324217e-05
-1.60723896453139e-05
-1.22374916973225e-05
-1.43633899087004e-05
-1.3710168357027e-05
-1.0176697455679e-05
-2.68736832757917e-05
-1.37447574007965e-05
-1.40277964903988e-05
-3.55148747990568e-05
-2.8530203838859e-05
-3.34113426459168e-05
-1.52176869073737e-05
-1.40664778538183e-05
-2.64686872895442e-05
-1.12273152574859e-05
-3.45169709138415e-05
-3.82369429009493e-05
-1.32922962736662e-05
-2.6426175645447e-05
-3.85888266178601e-05
-1.4983089808464e-05
-1.31885814122032e-05
-1.18063288636575e-05
-2.56904424019455e-05
-2.77974484891327e-05
-2.65019349721324e-05
-2.36337378453974e-05
-2.91817663448834e-05
-1.44481174273139e-05
-5.11728632478282e-06
-2.06105556817276e-05
-2.98281380141084e-05
-5.5130921774368e-06
-4.19483852315544e-05
-1.51749615974138e-05
-2.11406252345396e-05
-2.92303076993654e-05
-9.62088723346536e-06
-4.007911471789e-05
-2.25035455520028e-05
-2.89667698528886e-05
-2.42996930439618e-05
-1.74883317403845e-05
-9.51554504657485e-06
-9.68638761261872e-06
-3.60362879375603e-05
-2.35210467111417e-05
-2.34078384274261e-05
-1.81996909570619e-05
-3.67455736950115e-06
-3.86746433139858e-06
-1.69298102432835e-05
-1.03022028233945e-05
-2.88626656780127e-05
-2.77105576611937e-05
-1.83805019001972e-05
-3.89873245460226e-05
-3.82181325996739e-06
1.0930029472448e-06
-2.59225707830967e-05
-4.55418724157068e-06
-2.06453498699299e-05
-1.30871488643001e-05
-3.90726451973714e-05
-3.52320238620964e-05
-2.92627915285818e-05
-9.8208088774025e-06
-1.81619607528411e-05
-1.49223188084778e-05
-2.58429746013035e-05
-3.82413591360631e-05
-3.54387492246651e-05
-1.16941005703482e-05
3.33955724052633e-06
-5.06655478513536e-06
-2.50341506444332e-05
-1.90943529224079e-05
-1.4530198049528e-05
-3.36604575231248e-06
-2.18966230121765e-05
-1.09713264564268e-05
-2.24316948920937e-05
-2.19567251077342e-06
-1.37478458934121e-05
-2.6798944764203e-05
-1.30032788801262e-05
-1.94663210057391e-05
-9.00769921855238e-06
-2.30294477145404e-05
-8.61791580469065e-06
-3.86539953168547e-05
-1.04417485743695e-06
-2.17133535558881e-05
-1.4527479206777e-05
-1.52145779544188e-05
-2.71592304635553e-05
-2.43875259222512e-05
-1.11090628967127e-05
-4.82333205405953e-06
-4.22298393869644e-06
-1.26930716698031e-05
-2.2643057343194e-05
-3.59786264111481e-05
-4.03599008630377e-05
-3.0772930948945e-05
-3.76525443858831e-05
-2.7230380920576e-05
-9.63060628162048e-07
-2.73284525562402e-05
-3.05962900948097e-05
-1.91457407511428e-05
-2.1234203023165e-05
-1.42953263339165e-05
-2.38952333184715e-05
-2.31793484024892e-06
-3.10695457702539e-05
-1.33293726674154e-05
-1.1784908959355e-05
-3.44547953913133e-05
-9.27242589834753e-06
-3.33061125759809e-06
-1.47737379013823e-05
-1.51508923022043e-05
-1.17926446338328e-05
-4.06118270398351e-05
-1.3135223854625e-05
-1.17725899149357e-05
-1.47616372016099e-05
-2.40901189064951e-05
-2.02963968561214e-05
-2.26206128669228e-05
-2.59923424540347e-05
-5.21872439982646e-06
-2.87038126669641e-05
-2.66873204016597e-05
-1.54550316274304e-05
-1.75076321871321e-05
-3.33142802054911e-05
-2.83888337650778e-05
-2.53234971215057e-05
-1.23614710380842e-05
-1.89294760226853e-05
-4.03473868737315e-06
-5.66474245750358e-07
-1.59026729528958e-05
-6.22220916287137e-06
-1.58427147750872e-05
-3.56036561394765e-05
-1.91534283925678e-05
-1.71076415301943e-05
-1.951732923985e-05
-3.07016014425841e-05
-1.50639608941459e-05
-2.61388531097536e-05
-1.5407041580023e-05
-2.0594878388541e-05
-3.64513624914212e-05
-2.00458311042864e-05
-2.14584014485204e-05
-1.7888509560988e-05
-1.41923786024027e-05
-1.19552123307509e-05
-1.47664545674224e-05
-2.96596858436704e-05
-2.22177072180885e-05
-1.10981109485068e-05
-2.15480248363749e-05
-1.1176525534336e-05
-1.42311224136956e-05
-1.22966137474535e-05
-1.70827776823112e-05
-2.33857282158455e-05
-1.61606170326833e-05
-3.35459562371071e-05
-4.02096626379787e-05
-1.96059688660903e-05
-1.59859634430886e-05
-1.53571267709024e-05
-4.21918653831919e-05
-3.18344627396149e-05
-3.85057033723937e-05
-2.51177527669907e-05
-1.48490047031037e-05
-1.25023943105705e-05
-3.35216312107415e-05
-3.08306438395213e-05
-1.14648408254635e-05
-1.7844286548072e-05
-4.06335791049122e-06
1.06205689451516e-05
-2.48970577324024e-05
-1.92884433761714e-05
-7.10838843270423e-06
-1.34065214964858e-05
-1.75450769669848e-05
-4.28418819717486e-05
-8.65114581410193e-06
1.07529528910384e-06
-2.4137908032841e-05
-4.06360087640016e-05
-2.49758759571039e-05
-3.75633440353703e-05
-2.56754373150607e-05
-8.08115566470553e-06
-6.08175628708512e-06
-1.26147188036929e-05
-3.38850554430154e-05
-2.61586800527265e-05
-2.2944346396806e-05
-2.11563792342037e-05
-3.49023011644389e-05
-2.2150207283482e-05
-1.39422469750383e-05
-1.52059237267118e-05
-1.88065091796931e-05
-2.98003206567413e-05
-3.76042075952176e-05
-3.18144559769419e-05
-1.70257583659771e-05
-2.32641883180583e-05
-8.66050879072495e-07
-1.15653053568141e-05
-2.48004512158895e-05
1.10811833214529e-06
-2.03200409315188e-05
-5.27479196782528e-05
-2.18629891863943e-05
-3.63528381931976e-05
-8.54116584647775e-06
-1.50567034705628e-05
-2.36311047328113e-05
-5.98540672462251e-06
-2.26946547167057e-05
-2.29622081031016e-05
-3.23557134911132e-05
-2.79799308993041e-05
-2.03462684114507e-05
-1.92879313413768e-06
-1.26914448684662e-05
-2.54851380671305e-05
-1.48197353295815e-05
-3.0032750110968e-05
-1.55030718576138e-05
-2.05651172020515e-06
-5.79409639077078e-06
-1.04477912062325e-05
-1.555195932304e-05
-2.82440016268566e-05
-2.21434163819277e-05
-1.98433913277376e-05
-1.24263998805025e-05
-1.59098633344099e-05
-3.32406999088908e-06
-2.23072374166056e-05
-2.33156759809869e-05
-3.19823866707274e-05
-4.63393858021808e-05
-2.8679658914265e-05
-1.79047440005531e-05
-1.8956580895099e-05
-2.62774184685688e-05
-2.32111128567019e-05
-1.14641319831338e-06
-1.42608243199414e-05
-1.72120558126682e-05
-1.52745121239469e-05
-1.14593245382567e-05
-1.76164471608522e-05
-4.13199678451103e-05
7.54611884944317e-06
-3.11027475375264e-06
-1.20232680003126e-05
-1.30697972724808e-05
-1.21392288414281e-05
-1.39673442887154e-05
-2.40015385791477e-05
-2.41662449198142e-05
-2.43597876232899e-05
-3.31684131477753e-05
-1.32544489206174e-05
-1.94368638376731e-06
-1.35455348819987e-05
-8.26094507272979e-06
-1.38998428393418e-05
2.43462157161791e-07
-2.43111292993439e-05
-2.17665692023236e-05
-2.8330487858072e-05
-4.50180793879414e-05
-2.78270741932659e-05
-1.84817018112547e-05
-1.68411855596331e-05
-1.77260442271057e-05
-2.32606217662628e-05
-2.99951621186867e-05
-1.99321776376072e-05
-3.71969426131691e-05
-3.61080336850302e-05
-2.63727436967985e-05
7.70112981977382e-07
-2.25967309442723e-05
-9.47390839215118e-06
-1.31884749986454e-05
-1.65491248362496e-05
-1.95126038436986e-05
-3.24268718420055e-05
-1.53733934543906e-05
-2.71330391303479e-06
-2.64595748655327e-05
-7.00371792088518e-06
-4.93832472540748e-07
-1.50719591832037e-05
-7.62240715433535e-07
-2.99308506617689e-05
-2.48894315447359e-05
8.87102582050014e-06
-3.12799983188755e-05
-1.84993355080576e-05
-4.44069378894954e-05
-3.60262222945411e-05
-1.99315692256742e-05
-2.30795745639409e-05
-7.64916766529843e-06
-2.41329942708309e-05
-1.44296193607441e-05
-2.93456401402446e-05
-2.80943581417465e-05
-2.39739769048668e-05
-1.39586220062943e-05
-1.26976668917744e-05
-1.8895770564596e-05
-2.19531188001003e-05
-9.25371448173894e-06
-1.49530320167008e-05
-5.06803112960134e-05
-2.32937275469148e-05
-5.30865449884551e-08
-1.57267013150456e-05
-3.06835183795037e-05
-2.22107170698206e-05
-2.40930079533967e-05
-7.56421328151638e-06
-1.390981021937e-05
-2.44612749029549e-05
-1.50216415640335e-05
-8.47519661798971e-06
-2.96726055423442e-05
-2.19512044743995e-05
-6.60508203172424e-06
-1.9867657080792e-05
-1.68926455991897e-05
-1.79202989192045e-05
-1.8004457562517e-05
-3.00052227155345e-05
-3.35628310699804e-05
-2.8892951721078e-05
-9.28071882666294e-06
-1.18070047871917e-05
-3.23768377123799e-05
-6.84669576306381e-06
-3.09573213308263e-05
-2.27047508297416e-05
-1.17568991986613e-05
-4.79559745123635e-06
-3.95537410528047e-05
-9.24651790091677e-06
-1.88912323490694e-05
-2.18913306187727e-05
-2.83187771196017e-05
-2.08307425276433e-05
-1.47842822141087e-05
-2.26711008900154e-05
-2.58546306259266e-05
8.24815835916663e-08
-8.86294868442112e-07
-1.36703321406612e-06
-1.34582976961499e-05
-3.40165305146836e-05
-1.40723328847769e-05
-1.5334287025242e-05
-4.04800676144575e-05
-3.46043473234897e-05
-2.60862557430741e-05
-1.30274676564907e-05
-1.16968952778676e-05
-1.07701534565397e-05
-2.04189591545446e-05
-2.42338649343984e-05
-1.10731542341124e-05
-1.19923110139588e-05
-2.06267238200208e-05
-5.13684181777116e-05
-1.49517523105341e-05
-7.37172230117924e-06
-1.86165752469587e-05
-3.0466664160972e-05
-3.66041515130976e-05
-2.24784898461537e-05
-2.20189845900924e-05
-3.05981608746141e-05
4.48500882191818e-06
-1.64050535274483e-05
-1.46696404011254e-05
-1.07964463478238e-05
-1.43024305799269e-05
-1.26502741584103e-05
-2.43625166046662e-05
-1.89271968404506e-05
-2.44493517554512e-05
-1.58825604102355e-05
-2.65365390786425e-05
-1.02990777064461e-05
-1.11989199489895e-05
-8.42915365160512e-06
-4.54836158757954e-05
-2.81161381977359e-05
-2.91084360052968e-05
-1.0306475237355e-05
-4.23837350814058e-05
-1.40113545616298e-05
-2.78095740331393e-05
-1.77326061657787e-05
-2.58047834608079e-05
-3.12188702940896e-05
-2.87447200845394e-05
-6.22264872654014e-07
-2.02805198078403e-05
-3.06926017369435e-05
-2.84681358257865e-05
-1.40727921337112e-05
-1.5158860900527e-05
-3.00740055385775e-05
-2.57158893267079e-05
-1.04495249443533e-05
-2.12048103257774e-05
-8.29930952492859e-06
-8.75015978261237e-06
-9.75366145956704e-06
-2.15010376094051e-05
-2.00363696377706e-05
-2.87984880921502e-05
-2.64549304521392e-05
-1.29073515640605e-05
-1.62699264985492e-05
-2.63068876011373e-05
-2.41015713001224e-05
6.72249102185393e-06
-9.89807851047417e-06
-1.87776995803621e-05
-1.65858494394073e-05
-3.71480901420838e-05
-2.08373947143024e-05
-1.59653872062979e-05
-7.43168317380084e-06
-1.45110697450017e-06
-1.96120513324536e-05
-8.86217422787835e-06
3.64625274272813e-06
-8.99994335649234e-06
-2.89350387196151e-05
-9.06096530474603e-06
-1.76191394049827e-05
-1.23120098738424e-05
-3.04085600334097e-05
-2.12140425836116e-05
-2.88506460167526e-05
-7.22074866452725e-06
-2.55160363087173e-05
-1.20277837159503e-05
-2.95374342680147e-05
-2.75164355243232e-05
-2.65184106580444e-05
5.19661567422784e-06
-3.49419650627381e-05
-1.58865304880569e-05
4.67603508422482e-07
-2.38575440368318e-05
3.10610818216592e-06
-2.1630631938701e-05
-1.48565017519308e-05
-4.54438834307376e-05
-1.72424279147423e-05
-9.52661609342522e-06
-1.17590394895173e-05
-2.40898120818167e-05
-1.87425221768435e-05
-2.31550810785269e-05
-3.54150300447796e-05
-3.43731732121176e-05
-1.59009635048739e-05
-2.70365338608348e-05
-3.02393202492087e-05
-1.84943948512288e-05
-2.997181759932e-05
-1.62334670682436e-05
-2.59325620932064e-05
-4.00116676993838e-05
-3.20959546317141e-05
-3.36812853615041e-05
-3.86723286126615e-05
-2.22237255666051e-05
-1.38918681952834e-05
-2.91847691184641e-05
-2.39520048388623e-05
-3.45681557140354e-05
-2.96536175426648e-05
-1.29187609385364e-05
-3.29390670400338e-05
-1.3179259024969e-05
-4.02442672875901e-06
-2.59915489060597e-05
-8.48605415184445e-06
-2.30219443347591e-05
-2.79448849705947e-05
-3.48567299480045e-06
-8.88511122574268e-06
2.5975582414095e-06
-7.12100527956718e-06
-2.74161866834402e-05
-1.7254063125195e-05
-3.5106026643185e-05
-1.82778316807477e-05
-2.07988759636054e-05
-1.25931466216287e-05
-1.23243574415177e-05
-2.90884080210329e-05
-1.15667917302931e-05
-2.91992858293527e-05
-2.90315217629879e-05
-2.26833577525488e-05
-1.83344917462196e-05
-3.63605822840557e-05
-1.50584517917692e-05
-2.7092952032754e-05
-8.63607780947355e-06
-2.17039490592488e-05
1.00117448409027e-06
-2.71487355303446e-05
-4.45306130665003e-06
-1.56249826916205e-05
-1.70546054809817e-05
-7.26346828913905e-06
-1.75963080481323e-05
-7.41614053801204e-06
-2.14725154275217e-05
-3.64042028976638e-05
-1.01534059585347e-05
-1.25380127952362e-05
-3.62831040872179e-05
-1.3695933594595e-05
-6.02309744501444e-06
-1.40166283305004e-05
-1.93711267244261e-05
-1.68589208106942e-05
-4.07662695408108e-05
-1.89486871345871e-05
-2.24312457146209e-05
-1.31125060003295e-05
-1.79192749842783e-05
-2.32276246508993e-05
-2.10840345376245e-05
-3.09358303255576e-05
-4.68181003164423e-05
-3.45056711994419e-05
-1.51229775629783e-05
-2.26133940546971e-05
-7.96260404208864e-06
-2.23521811263165e-05
5.50204137798101e-06
-1.85325788143838e-05
-8.20680134155159e-06
-1.86904952514042e-05
-4.95879514410286e-05
-7.03465769685984e-06
-2.95930894167092e-05
-3.29532369743738e-05
-2.03220142787198e-05
-2.30212939880019e-05
-1.12745499061354e-05
-2.27785540652077e-05
-3.23010657838406e-05
-3.03488563940851e-05
-2.45249466948881e-05
-2.94514816325611e-05
-1.8902543004467e-05
-1.68002754879163e-05
-2.48335104029372e-05
-2.49480519218154e-05
-2.38035132439254e-05
-2.99137141759281e-05
-9.67177448741168e-06
-2.40348934219299e-05
-9.52508487540678e-06
-9.04825995680141e-06
-2.52300845172625e-05
-1.18455369323954e-05
-2.89104146479637e-05
-3.29807943845273e-05
-2.68709126064788e-05
-2.22559343014922e-05
-2.57894487174506e-05
-2.26343527912324e-05
-3.50118423384035e-05
-9.1644500590276e-06
-1.20393196155878e-05
-3.60049287669041e-05
-3.46227211853862e-05
-1.53704851008624e-05
1.27781691106734e-05
-2.87707730947202e-05
-2.03029625801902e-05
-1.8768824020937e-05
-5.99785061420315e-06
-2.12061672685626e-05
-3.99355093089197e-06
1.11492925423492e-07
-1.27866455466913e-05
-1.2732212847183e-05
-9.42985244584646e-07
-1.43981445729151e-05
-2.00328329530029e-05
-2.49362765250634e-05
-5.99952733785182e-06
-1.62857433733094e-05
-2.30589580169505e-05
-1.39139953045921e-05
2.29480346227225e-07
-3.46726882702808e-05
-1.72454759817168e-05
-2.29539672323801e-05
-1.19448513678426e-06
-7.65443067119063e-06
-4.56356166285138e-05
-2.692091382365e-05
-1.81708646800035e-05
-2.54859838127829e-05
-1.5799867680137e-05
-3.17571264772917e-05
-6.29836815043119e-06
-2.65187855237058e-05
-4.01982443171723e-06
-1.08607132494201e-05
-1.31127247622169e-05
-1.17275016011016e-06
1.73323050041271e-06
-2.25057320174512e-05
-2.48359080725028e-05
-1.28302848923168e-05
-7.4023506939499e-06
-2.70634514518357e-05
-2.72003472004158e-05
-2.74809421306495e-05
-1.93045697428664e-05
-2.65347144545589e-05
-1.05371732692924e-06
-4.06082969708436e-05
-1.43029405027015e-05
-4.18416694774805e-05
-6.64457108400349e-06
-3.55515627753924e-05
-2.52749500540321e-05
-1.93367514432021e-05
-1.75479930035381e-05
-2.74540144331922e-05
-3.47696066860746e-05
-2.86723584699793e-05
-1.76470306202109e-06
-2.97604610925925e-05
-2.70118863560496e-05
-2.30900094804743e-05
-2.11469490109716e-05
-1.17796401811434e-05
-1.37371741224303e-05
-2.70068749529302e-05
-1.35168612162398e-05
-7.87910853947847e-06
-3.06252342456699e-05
-4.79378713504246e-05
-2.36054387738194e-05
-1.48176162613965e-05
-6.81544212201425e-06
-2.6997223926599e-05
-1.49440447422417e-06
-7.28570164559524e-06
-3.31236763364334e-05
-1.02898002780015e-05
-9.99728370148091e-06
-8.04089510777819e-06
-1.38763195469135e-05
-5.48792331688269e-06
-1.64643313000219e-05
-2.01059858577112e-05
-2.66136566471437e-05
-4.33633441575011e-05
-2.57379588290569e-06
-9.57823264339358e-06
-1.39996297546046e-05
-2.26565442074125e-05
-1.99696149082706e-05
-3.12703548694064e-05
-1.72268988132089e-05
-1.78869723073052e-05
-1.79983979838028e-05
-7.00550612758042e-06
-3.16954564698199e-05
-9.12159468628744e-06
-1.83520245046919e-05
-3.04794214614733e-05
-1.56408867526585e-05
1.979072224786e-05
-1.09266529293576e-05
-2.62524274406443e-05
-2.50210293703268e-05
-1.09119804602731e-05
3.76932498129996e-06
-1.40430825042157e-05
-2.14824439858463e-05
-8.52881216565425e-06
-1.91772263547283e-05
-1.04157193311012e-05
1.09721125470979e-05
-3.45363960346767e-05
-2.632849245591e-05
-2.68296626650379e-05
-1.31251048233524e-05
-1.31071771018574e-05
-9.97644711844996e-06
-4.03170008581663e-05
-1.41583189521844e-05
-3.24866031331486e-05
-1.09165117549421e-05
-7.65663610577673e-06
-1.5721000855334e-05
-2.86301936424812e-05
-1.63150954647926e-05
3.43147148146664e-06
-1.18101944496236e-05
-1.17353097428619e-05
4.36216288336068e-06
-2.26926863400134e-05
-1.49219008411349e-05
-1.72945569610462e-05
-8.15928729096529e-06
-1.03055927086292e-05
-3.5567933525338e-05
9.8145350753285e-07
-1.3234893759203e-05
-3.5170441787593e-05
-2.90095294838043e-05
-1.25015750306999e-05
-3.88428482118388e-05
-1.3460103361664e-05
-2.87798535616914e-05
-1.12374431200505e-05
-2.44905884573536e-05
-1.03238849776217e-05
-2.46133031772339e-05
-5.2464464077351e-06
-2.0341148574273e-05
-3.65637458021952e-05
-1.76842650522165e-05
-3.68564721130554e-06
-3.26943408522114e-05
-3.91823664069446e-05
-1.35574910901539e-05
-2.57308620539255e-06
-1.79914808558018e-05
-1.31535842827868e-05
-1.52050872017586e-05
-1.78605317353682e-05
-1.96536069937341e-05
-1.80346059160027e-05
-1.5785738515981e-05
-2.29936263435867e-05
-2.49598723188241e-05
-7.69399620124687e-06
-1.0170980111312e-05
-2.24115581251333e-05
-1.97592402524173e-05
-1.61313203827852e-05
-5.12864830187995e-06
-6.91339283185335e-06
-2.3283041715896e-05
-3.55356215125663e-05
-2.8117756421068e-05
-3.57732971184614e-05
-1.57770022354162e-05
-1.68827824899894e-05
-8.68436154113653e-06
-3.13802259401402e-05
-1.94936422716958e-05
-1.62949485573369e-05
-1.60941772933752e-05
-2.78417914027332e-05
-5.82462603409096e-06
-1.60659892492958e-05
9.46653552531278e-07
8.99131022149786e-06
-1.34340821311892e-05
-2.11419179648037e-05
-3.08179663708604e-05
-1.6110036771044e-05
-5.60868118010372e-05
-2.09772933311381e-05
-7.51855192068714e-07
-2.56093105377916e-05
-1.96427573731944e-05
-2.16139785275203e-05
-3.49640013216957e-05
-1.40050647411157e-05
-1.4615597937228e-05
-4.06738435173606e-06
-4.1048963356585e-05
-2.6829561092948e-05
-1.79250342509173e-05
3.66295330992894e-06
-3.13605080029778e-05
-2.54549848563266e-05
3.04764832278972e-06
-3.82501580908282e-05
-3.8365733258773e-05
6.12728149136272e-06
-1.92605446409918e-05
-1.40114758350442e-05
-8.90888000572809e-06
-2.01411134748241e-05
-3.97945891614503e-05
-2.54620569435257e-05
-2.6346449531656e-05
-3.38156985506309e-05
-3.08717747621942e-05
-1.81277307601987e-05
-8.83318700347248e-06
-1.51073743283527e-06
-1.32976950537892e-05
-2.31636516991848e-05
-1.41315072322637e-05
-3.0045828420255e-06
-6.12937103428666e-06
-2.07824218651998e-05
-6.26215808530866e-06
-2.45560589161812e-05
-1.42906094884702e-05
-2.52774031929548e-05
-2.81784367813223e-05
-2.03857367499543e-05
-1.58155476290968e-05
-2.46351120959607e-05
-6.36748500915822e-06
-5.86867908419411e-06
-2.19420288561944e-05
-1.21058072471266e-05
-2.77757713722294e-05
-1.38561569885107e-05
-2.27281048493738e-05
-2.87083828325692e-05
-3.23265293666758e-05
-1.38727824323268e-05
-1.57547288231714e-05
-2.23456628957584e-05
-2.28074404193479e-05
-2.54477335940555e-05
-2.31260027408771e-05
-1.69589400172066e-05
-2.00317696378312e-05
-1.46477993281444e-05
-1.19888716946594e-06
-1.60009723172967e-05
-3.20567033519796e-05
-8.73642692632175e-06
-2.1241036991566e-05
-4.17885074187362e-05
-1.31600235496875e-05
-2.28716954977397e-05
-3.67267491275468e-05
-2.22133600665769e-06
-2.79810680555128e-05
-2.01102361690956e-05
-3.36078937995693e-05
-2.46046591526154e-05
-7.85949966002472e-06
-3.23837287010316e-05
-2.8546371396832e-05
-1.17359637426463e-05
-3.58563465462392e-06
4.69753381065288e-06
-3.39746612900849e-05
-2.36994596404838e-05
-1.0123540253139e-05
-2.06824825326627e-05
-3.68607670562079e-05
-3.78156456278131e-05
-2.99952146556733e-05
-1.67016181067965e-05
-4.29066173184418e-06
-1.57354043792351e-05
-1.16497291743487e-05
-1.73872685702647e-05
-2.16414916517562e-05
-1.74258815463354e-05
-2.34148369736162e-05
-3.51750569601054e-05
-5.25218642530092e-05
-1.16855094099483e-05
-8.89610475449944e-06
-3.0491924339424e-05
-1.89908940328347e-05
-1.30349204608681e-05
-1.47649316180635e-05
-3.83836088605426e-05
-2.06987465073224e-05
-3.08456813576026e-05
-2.91507292901102e-05
-2.37533338409352e-05
-1.45628439598909e-05
-1.76771468346536e-05
-2.9395368662782e-06
-3.4683781571038e-05
-9.56721160021232e-06
-3.58116997700827e-05
-2.99493858172228e-05
-1.64931651300333e-05
-2.43606127197965e-05
-3.09252763087911e-05
-1.41192714633896e-05
-2.46048828119087e-05
6.68330201887192e-06
-2.47179798603611e-05
-4.24807815516841e-05
-3.17028655492461e-05
-2.58242844312217e-05
-2.98258857474497e-05
-1.05570297228176e-05
-1.25911021252355e-05
-7.71961105917732e-07
-9.53899648432794e-06
-1.40748139053227e-05
-8.06539528079814e-07
-8.90658152601569e-06
6.27623132380083e-06
-2.2649096713304e-05
-2.77239258434938e-05
-4.78254892442208e-05
-3.02078563614777e-05
-4.36688726509407e-05
-1.90780425069093e-05
-3.00928770902901e-05
-1.90932779460494e-05
-1.92857392853936e-05
-2.84249478463313e-05
1.57983351505963e-06
-1.25706457048848e-05
-1.68509527674034e-05
2.11961737657296e-06
-6.4310682278172e-07
-2.03054617083184e-05
-3.93337137830492e-05
-2.92982040699294e-05
-9.74007519513072e-06
-1.16589213022402e-05
-3.09825738720036e-06
-4.8610643372182e-06
-1.24946447850604e-05
-1.97333327538128e-05
-1.54164169609436e-05
-2.17357561704537e-05
-1.97199718806863e-05
-2.67370039627672e-05
-1.26285130488204e-05
-4.41252736486616e-05
-2.60838580043747e-05
-2.88540399220916e-05
-3.15426967699757e-05
-2.85872885430639e-05
-1.43167433259551e-05
-4.66539010780747e-06
-1.08754600746968e-05
-1.40144916735664e-05
-8.18950514537963e-06
-1.48742580259026e-05
-2.07131556450393e-05
-2.04565603713306e-05
-3.9804066776147e-05
-2.67030718935248e-05
-4.02445477847868e-05
-1.32509820534572e-05
-1.13894037087111e-05
-8.81315844810467e-06
-3.87363858087186e-05
-2.96452567299613e-05
-3.32029860473149e-05
-4.71878325394926e-05
-4.07834694443858e-05
-1.03931622940188e-05
-1.34109404778909e-05
-1.14827406236365e-05
-1.75753209037541e-05
-3.12533684273058e-05
-3.6982424759923e-06
-2.6866350729891e-05
-1.94848847229358e-05
-8.9016785919316e-06
-2.66467317439708e-05
-2.62980560410185e-05
-2.52864339564304e-05
-2.04310169406128e-05
-1.35861339881211e-05
-3.88713824059076e-05
-4.1140123353339e-05
-2.23962497938309e-05
-3.37528047280977e-05
-5.74933018075714e-07
-1.89168973520367e-05
-1.33206024025532e-05
-1.38536388874397e-05
1.68667392307839e-06
-1.36481729149857e-05
-2.18842867720539e-05
-1.73555849726063e-05
-2.17555092446445e-05
-2.13784128471809e-05
2.42549446746751e-06
-2.63330362723982e-05
-1.25738965095781e-05
-2.32170695265274e-05
-1.08311792548956e-05
-3.77960271065359e-05
1.065431997274e-07
-4.62899535399939e-06
-1.42080481511753e-05
-1.9426199273782e-05
-4.26431207071469e-05
-1.01714852268395e-05
-1.6423310928144e-05
-3.0641695092302e-05
-2.22081572358611e-05
-2.66978160488356e-05
-3.21149311311591e-05
-1.35190522464203e-05
-5.2469649264172e-06
-3.30514564013773e-05
-3.07007347493414e-05
2.37830088781024e-06
-1.69552998477242e-05
-1.40547120328824e-05
-2.45846950671799e-05
-2.24960936260331e-05
-1.09229268694776e-05
-2.96585498609039e-05
-1.98485400991205e-05
-2.42888846108831e-05
-3.14776082466661e-05
-3.16162807936714e-05
-3.18552437080334e-05
-1.35160418901336e-05
1.08315223737406e-05
-1.78582298614978e-05
-1.63845168474514e-05
-1.33706859266257e-05
-8.14387917878879e-06
-2.40814975618048e-05
-1.64712603029098e-05
-1.40403437073982e-05
-2.12603168000229e-05
-2.1171131300828e-05
-3.88794903067818e-05
-8.93721214410767e-06
-3.07989812512938e-05
-3.3017895488169e-05
-1.47044920466806e-05
-9.37859162518302e-06
-3.18523859867512e-05
-7.21093043097978e-06
-2.58596681736253e-05
-1.48593461006805e-05
-3.50508491051999e-05
-1.22952654855681e-05
-2.01907203104909e-05
-4.56714440265783e-06
-2.39513298911898e-05
-3.0127727293925e-06
-1.09288482616212e-05
-2.95826292215757e-05
-2.4642452833169e-05
-2.68869089947028e-05
-2.63718533999903e-05
-7.66336262114689e-07
-2.76586977499318e-05
-4.74088747494838e-05
-2.97594677744347e-06
-1.58175549611533e-05
-3.05973581228669e-05
-1.38143800803013e-05
-1.76221148029153e-05
-1.57839622595312e-05
-2.93262558699211e-05
-1.08185694294119e-05
-2.18617817877385e-05
-1.29309709385706e-05
-7.14546084626994e-06
-1.50005833729984e-05
-1.36369369502723e-05
-6.95827912879036e-06
-1.93975805869354e-05
-1.80280459469265e-05
-1.03226516977567e-05
-2.13501653616061e-05
-3.48630286599475e-05
-8.70884352424933e-06
-2.65206901210706e-05
-1.1323359317342e-06
6.15709814663248e-06
-1.0680287242707e-05
7.44862176490927e-06
-1.58198334044436e-05
-1.6427508017612e-05
-2.3528353531334e-05
-1.38160439245286e-05
-3.72767851626806e-05
-3.91664259660771e-05
-4.4491706331862e-05
-3.18804640061886e-05
-2.9898995754119e-05
-2.81652610147415e-05
7.58326352452382e-07
-2.64325894353754e-05
-3.71554333309653e-06
-5.7951034072016e-06
-9.90139570967313e-06
1.65084612270785e-05
-2.24767725126865e-05
-1.0998127450369e-05
-1.4600654438425e-05
-1.63119670325737e-05
-3.09894938919914e-05
-3.06665176937275e-05
-3.63528180438231e-05
-1.98718392443472e-05
-6.00804483876236e-06
-1.56024210456799e-05
-4.16743804549278e-05
-7.58048709339909e-06
-9.33246654536355e-06
-3.46497405207885e-05
2.02781129188013e-06
-3.4507247593803e-05
-1.75980892867416e-05
-4.77739530188028e-06
-7.40566706459011e-06
-1.70963822323653e-05
-1.23787179683916e-05
-2.21922600964712e-05
-3.57892472807346e-05
-1.8897746675551e-05
-2.21580834372255e-05
-2.67078691821345e-05
-2.94602200065038e-05
-1.1306935518249e-05
-2.29920119940885e-05
1.71860230486199e-06
-2.19206712301952e-05
1.16688608404283e-05
-1.42432813738262e-05
-9.96009758345235e-06
-8.62359191832438e-06
6.80971779936783e-06
-6.39205991978296e-06
-1.23207098295279e-05
-2.32867716741025e-05
-2.43495452652061e-05
9.8635956237178e-06
-2.81108467124078e-05
-2.69657814131814e-05
-1.84062763016857e-05
3.76776626990443e-06
-2.68165807533672e-05
-2.03284898416533e-05
-2.32546446536835e-05
-1.53685860093068e-05
-1.13104406093388e-05
-2.6987824825217e-06
-1.36859430143109e-05
2.77933607952866e-07
-1.08423113125848e-05
-2.45890966287497e-05
-1.41530104153977e-05
-3.32838150546863e-05
-3.73223708247605e-06
-1.86751208145633e-05
-4.41254037197543e-05
-1.97049082814086e-05
-2.22246728303464e-05
-1.52753424373973e-06
-1.92590723830871e-05
-2.23754639630645e-05
-1.91763644032327e-05
-1.51243255569704e-05
-2.57931003015965e-05
-9.37379997293044e-06
-7.59181425943733e-06
-1.57821952031186e-05
-2.24975080405844e-05
-1.81206895855797e-05
-2.82284287353083e-05
-2.68304236238918e-05
-1.87558177917644e-05
-1.37910978049323e-05
-2.69685198392897e-05
-2.81024301905678e-05
-1.94862058063336e-05
-1.6147878322128e-05
-2.62375325727587e-06
-2.0346100278942e-05
-2.40410873882976e-05
-2.01919425479224e-05
-3.23744982291689e-05
-1.82540867600562e-05
-4.43325585222248e-05
-2.80325211367009e-05
-7.3342205490193e-06
1.46353140861856e-07
-1.07342010467927e-05
-2.60893936777652e-05
-2.0063897804524e-05
-2.75473405291801e-05
-2.59782124954433e-05
3.93014596584804e-06
-1.78927964077684e-05
-3.39322196684451e-05
-2.20417885781617e-05
-1.89610632254867e-05
-1.66884313814222e-05
-4.82652458758472e-06
-2.7744905542895e-05
-2.01700537062784e-05
-1.64711562123798e-05
1.49991297346866e-06
-3.51496022578137e-05
-2.15780510630652e-05
-8.36782905426683e-06
-1.65779865213819e-05
-1.75888908788901e-05
-3.127413067046e-05
-2.66309615562433e-05
-9.18156521209194e-06
-8.7392172604222e-06
-7.36083232501064e-06
2.15828992901917e-06
1.79302972564433e-06
-6.59534231663717e-06
-3.19371154164848e-05
-3.93054950965791e-05
-3.24995894935041e-06
-2.52852953040684e-05
-2.86686089028099e-05
-3.61389210698359e-05
-2.47426781468792e-05
-3.31876291014091e-05
-1.05136497133332e-05
-2.58092081178063e-05
-1.03373353925617e-05
-1.69750818043242e-05
-9.00330775055475e-06
-6.27327943141161e-06
-3.45440351398808e-05
-3.40003396195111e-05
-1.58192530603857e-05
-1.43976496196714e-05
-1.68221498379019e-05
-2.74901443643563e-06
-1.77639065918192e-05
-1.58999998032213e-05
-3.13657744458495e-05
-1.60980060355144e-06
-1.35186963679818e-05
5.22057994835642e-06
-3.05521245650493e-05
-2.44953993274301e-05
-2.62521277850732e-05
-3.04154180559448e-05
-4.07987723562139e-05
-3.76063385731127e-05
-1.80857021635053e-05
-2.26971938615758e-05
-1.89860563079895e-05
-2.92962046229719e-05
-2.49181163877858e-05
-4.00631672509423e-05
-2.99871494290168e-05
-3.53736797101616e-05
-1.41842069967815e-05
-1.53148475719289e-05
-1.89437218746287e-05
-3.09779241867864e-05
-3.91526932887878e-05
-1.16606713786931e-06
-1.14674501687038e-05
-1.10599186927481e-05
-2.84610410813756e-05
-2.63991561127162e-06
-1.6565047865192e-06
-3.73934053072159e-05
-2.32982476860413e-05
-1.22215315640327e-05
-1.8819435112456e-06
-1.67755227680248e-05
-2.43507024091409e-05
-3.27878390290804e-05
-3.56457085365017e-05
-1.91645334801703e-05
-1.28710819141345e-05
-3.34470304045583e-05
-2.04079410479891e-05
-1.30872505658803e-05
-2.18857354777379e-05
-1.01154421216829e-05
-2.23430859381217e-05
-2.65993971572346e-05
-2.51404364100442e-05
-1.50733470634071e-05
3.04261162227476e-06
-2.16554363360404e-05
-2.7862192569869e-05
-1.19499754578196e-05
-2.75161930622889e-05
-2.19529702176509e-05
-4.73522857780406e-06
-1.59192327495554e-05
-3.385036614988e-05
-1.6924794817818e-05
-3.15148792500354e-05
-3.27005399317862e-05
-6.66164047009285e-06
-1.4740134049276e-06
-1.51199427114323e-06
-2.52099995356719e-05
-3.04164241010431e-06
-1.77758056569295e-05
-1.8276316198966e-05
-6.93781209635982e-06
-3.48171722207288e-07
5.03192849226253e-06
-2.76982950506104e-05
-1.79957480877513e-05
-3.73785993517546e-05
2.74797343972545e-06
-2.58232538776417e-05
-2.42054390601939e-05
-2.53397276914929e-05
5.56918934761138e-06
-1.61343469764185e-05
-2.62022438183031e-05
-2.12347514599705e-05
-1.91167118973065e-05
-2.34049404441131e-05
-1.97962228477372e-05
-7.70984340206771e-06
-3.92637063797634e-05
-5.02373586171879e-06
-2.02880572570035e-05
-8.96978349484592e-06
-2.94275279779161e-05
-1.62041199310214e-05
-1.7858566620767e-05
-1.75245469531399e-05
-1.88909850996211e-05
-1.49103195645768e-05
-2.10844066556995e-05
-1.28337847942105e-05
-3.92310538091932e-05
-7.71177175079603e-06
-3.19599138086214e-05
-2.27688444039845e-05
-9.13830115602866e-06
-1.7322223329682e-05
-1.93663143321644e-05
-2.79207056186133e-05
-2.46084188440289e-05
-3.14156655103548e-05
-4.11163683559807e-05
-2.22193718659766e-05
-2.11096976854116e-05
-7.69704990393133e-07
-3.42928578981498e-05
-2.65635117511894e-05
-3.20898840000009e-05
-1.03210509318152e-05
-1.53817060606638e-05
-2.85508711132016e-05
-1.00487504860158e-05
-2.93316711431712e-05
-2.21616332849126e-05
-1.18895559214611e-05
-2.15648720402438e-05
-3.88359819061708e-05
-1.21373948079101e-05
-3.0938108308105e-05
-3.30824786268171e-05
-8.58013883622953e-06
-2.01645654501743e-05
-2.36319910384786e-05
4.96082802395175e-06
-3.70576527634989e-05
-3.03224519764601e-05
-2.61481151295769e-05
-9.02687250152274e-06
-3.6088800604891e-05
-2.28985270149896e-05
-1.1419807227095e-06
-1.62150926193394e-05
-2.29090734931378e-05
-2.82672779205458e-05
-2.97195570608487e-05
-8.29128616070799e-06
-2.71943529395986e-05
-2.42992450242196e-05
-2.6545485318908e-05
-2.67191124674482e-05
-1.45539182668715e-05
-3.15389499866743e-05
-1.97338343853089e-05
-2.69667471936202e-05
-1.72833355249177e-05
-4.36202384950325e-07
-1.73502229428486e-05
-6.71447817536498e-06
-1.76182791201185e-05
-1.62392042349001e-05
-1.67920270405369e-05
-2.84920072783813e-05
-1.88127697370605e-05
-2.81932182788458e-05
-2.2688583188725e-05
-1.53217312887219e-05
-4.0932258966262e-05
-3.04330257860932e-05
-1.33013043709793e-05
-2.44345193687161e-05
-1.85984700424138e-05
-2.24939243989488e-05
-2.77149418285873e-05
-1.74040167153871e-05
-2.87608325405607e-05
-1.82077786124349e-05
-1.29431850333782e-05
-3.63668529308197e-05
-2.62978807303066e-05
-3.33493645823317e-05
-3.38269127899475e-05
-1.66230107600916e-05
-4.80432133431054e-06
3.65422511706151e-06
-1.86583770780409e-05
7.98800538651909e-06
-2.07112524875706e-05
-3.5416891897272e-05
-1.40840668736471e-05
-2.56674987788652e-05
-3.008930104514e-05
-1.37366628516539e-05
-3.29624778638586e-05
-2.33696660925283e-05
-1.11311447965033e-05
-2.77877273316283e-05
-1.34152547092407e-05
-3.48873624625844e-05
-2.65619939195271e-05
-1.61028517467148e-05
-1.16138442496989e-05
-1.69398532326207e-05
-1.22603182620743e-05
-7.34885751341904e-06
-2.66945353304911e-05
-2.76502204516724e-05
-2.05803657320574e-05
-4.5107466965455e-06
-2.6180775257969e-05
-1.64132762801365e-05
-1.7129179432234e-05
-6.32775680241651e-06
-2.28698860129099e-05
-2.61278409040896e-05
-1.95477967898817e-05
-1.79610548294688e-05
-1.44884253778971e-05
2.76656941025534e-07
-3.16028820523905e-06
-5.16821658900454e-06
-1.00277558182334e-05
-1.08430190669474e-05
-2.65168570169767e-05
-2.0856992907362e-05
-2.42545861165253e-05
-1.01767550669148e-05
-2.04099462295177e-05
-3.68457341253229e-05
-1.61916681993446e-05
-2.27483007013106e-05
-8.00934368153241e-06
-1.5550116588457e-05
-7.75628811554015e-06
2.38360694262573e-06
-4.26425570208871e-05
-1.78981921117434e-05
-1.90528072624338e-05
-3.11821434937924e-05
-8.53548647420799e-06
-3.74393021566728e-05
-2.11029875354226e-05
-2.32271710617959e-05
-1.99962341116911e-05
-2.27263848782829e-05
-2.74052023572969e-05
-2.29112547933007e-05
-2.12232233706971e-05
-2.10789478010488e-05
-6.9546066953289e-06
-1.52545905807103e-05
-4.24904530445536e-05
-2.07136174512309e-05
-2.8823103996994e-05
-3.8125410920759e-05
-2.41413865639692e-05
-1.53763974819941e-05
-4.44555198806386e-05
-1.04899493421432e-05
-2.5214923615136e-05
-3.00163463720601e-05
-1.98666731099349e-05
-1.82259884664366e-05
-1.89697443587221e-06
-7.01089743860716e-06
-4.5411562017135e-06
-3.52901206701769e-05
3.66291709200237e-06
-3.77689476110986e-05
-1.55864326457229e-05
-2.78278684369144e-05
-3.13090397104177e-05
-3.04486972127761e-05
-1.61857841140544e-05
-1.81111934927228e-05
-2.64584112380182e-05
-1.93855475119191e-05
-8.2970729721616e-06
-2.40633863595176e-05
-2.34994436586403e-06
-2.70307075977004e-05
-2.58327793691333e-05
-1.14502820522275e-05
-2.21030493821977e-05
-1.27987085057577e-05
-4.19599313711183e-06
-8.76987799091188e-06
-2.54879480407865e-05
-1.24396257066955e-05
-3.24848263970476e-05
-1.30307714252951e-05
-1.37795577604502e-05
-4.18981830338831e-05
-1.45269252169979e-05
-2.16312484018991e-05
-2.9905506404689e-05
-1.99004331968962e-05
1.70986825788475e-06
-4.60288229818922e-05
-1.71562332079425e-05
-2.63108792155411e-05
-3.05100119006721e-05
-4.01040490155089e-05
-1.45415832448146e-05
-4.39633511291568e-05
-2.27347076268479e-05
-1.12848750086686e-05
-8.14514252046672e-06
-3.55654201812738e-06
-2.01310269726236e-05
-3.1156167642244e-05
-2.21015833636811e-05
-2.51608523136523e-05
-1.86043529282681e-06
-1.05317359300731e-05
-1.82844210046465e-05
-5.96974298771352e-06
-7.6200598594709e-07
-2.06065576332624e-05
-1.7195556155857e-05
-1.43495940600881e-05
-1.42898815619719e-05
-1.072992772625e-05
-1.33690300902784e-05
-2.2409264753349e-05
-2.55819741274721e-05
-2.90477480008033e-05
-1.57494333850828e-05
-4.170058425739e-05
-4.37669413800886e-05
1.16154623358321e-06
-1.83033516995672e-05
-1.75375824626233e-05
-1.50932384881929e-05
-1.3226636603997e-05
-4.06828653205332e-05
-3.61292931176628e-05
-1.38175185293474e-05
-3.80957812901467e-05
5.11473227892295e-06
-1.87796304725376e-05
-4.05159586113034e-05
-2.2785301074297e-05
-2.25521183302831e-05
-3.28531946721341e-05
-3.97951429661374e-05
-2.88853350121225e-05
-1.31644957150405e-05
-2.25685149064123e-05
-4.19004123239837e-05
-1.71161202688402e-05
-2.12681825613952e-05
-1.51153991575146e-05
-9.24493768250603e-06
-4.55485375079954e-06
-2.44052102483526e-05
-1.8159538365752e-05
1.43629101570988e-06
-1.94451116703536e-05
-4.02763797433203e-05
-1.7607746439892e-05
-2.84937357989922e-05
-3.76006579654584e-05
-3.1831971898359e-05
-2.72245411392667e-05
-2.24174944056275e-05
-3.38705558059846e-05
-2.02550918957994e-05
-1.44038070314715e-05
-1.83142994300483e-05
-1.16236048932885e-05
-3.93894692636819e-05
-3.3476050279156e-05
-2.15863451423738e-05
-2.99826799629489e-06
-2.17653363666967e-05
-2.60513419406281e-05
1.31226765856545e-06
-9.92981521240679e-06
-1.14059336568764e-05
-1.37396415279252e-05
-1.71829235320968e-05
1.35788890858434e-05
-1.92796101641596e-05
-1.15691601192298e-05
-1.39347524886561e-05
-1.97233081261244e-05
-2.24693864046936e-05
-1.47313166100865e-05
-1.98551998395239e-05
2.094115595015e-06
-1.04401699713445e-05
-1.11919279355209e-05
-3.01245318142858e-05
-1.90994153785084e-05
-9.53422114170788e-06
-2.65226561064005e-05
-2.46666737245469e-05
-3.87169122899139e-06
-2.21426339238081e-05
-1.382741382579e-05
-1.79406399150201e-05
-2.27888007677729e-05
-3.31972728284414e-05
-2.97528381432832e-05
-7.61267142794182e-06
-1.88961894911051e-05
-3.58941292590036e-05
-1.16819692172483e-05
-6.22770261930593e-05
-4.11006773799562e-05
-2.31212942803443e-05
-2.7919770982587e-05
-2.36275767340412e-05
-1.36087839944181e-05
-3.11545303236859e-05
-2.92006180375213e-05
-1.51075173474275e-05
-5.22978545743945e-05
-1.84715007625087e-05
-9.43707737516426e-06
-2.55831762386296e-05
-2.97599175786538e-05
-2.53949218589597e-05
-3.05179693785609e-05
-2.57619714712168e-05
-1.85185721682383e-05
-1.47015068356217e-05
-1.6757385508908e-05
-2.86121134748104e-05
-8.87444256527752e-06
-8.71784754359023e-06
-1.32623181997579e-05
-1.66029910042308e-06
-1.09412967150493e-05
-2.29081700599931e-05
-9.22637531744296e-06
-1.09086369145291e-05
-2.53758093087004e-05
-8.29850801398934e-06
-4.38600869773153e-05
-2.97565633966846e-05
-2.62278135189523e-05
-2.41781884959713e-05
-2.37347990083195e-05
-3.87996037274864e-05
-3.85771339103736e-05
-2.34725471423979e-05
-2.09632741957244e-05
-6.83799536706602e-06
-3.03642008776295e-05
-3.43988713443097e-05
-4.56812451941434e-05
-2.69857593536453e-05
-1.18675539605611e-05
-9.01453848517943e-06
-3.253263569102e-05
-3.40129184917468e-05
-1.25895749564166e-05
-1.77578139128829e-05
-1.78561758438098e-05
-3.54610232062563e-05
-1.19574570123402e-05
-2.05323244916906e-05
-1.74731860270722e-05
1.01575694475518e-06
-1.11454989957061e-05
-1.99711031744543e-05
-7.61839342470185e-06
-1.58627250064199e-05
-1.79725793956672e-05
-2.55055352016632e-05
-1.13125223106693e-05
-1.59865068623525e-05
-2.42550397960359e-05
-2.84796643608799e-05
-1.07087019697037e-05
-3.34422342713881e-05
-3.60000738991516e-05
-2.14190626328023e-05
-3.54842994750556e-05
-1.54230673419175e-05
-1.81329074155875e-05
-1.38288699011856e-05
-1.98518702487572e-05
-4.65330925443198e-06
-2.42535564853902e-05
2.78727777012384e-07
-6.33195846451352e-06
-8.36898978574436e-07
-1.63358643933719e-05
-2.92186496163847e-05
-2.4345667463717e-05
-2.39426084268396e-05
-2.08433290134746e-05
-2.20141844571038e-05
-2.17823176819632e-06
-3.05723110456681e-06
-1.03935965553172e-05
-2.29237007222473e-05
-5.6293838415842e-06
-2.38528110577612e-05
-2.79230795601396e-05
-2.08105238224867e-05
-9.25650376946663e-06
-3.10092829402182e-05
6.81550834604386e-07
-3.47716253579997e-05
-1.4059018480326e-05
-1.5948916764513e-05
9.27661025050805e-06
-3.06379348368852e-05
-2.37268098227164e-05
-1.74317516906463e-05
-2.61949210530022e-05
-2.10940093229159e-05
-1.23581713648103e-05
-3.64046263338544e-05
-3.38162033129362e-05
-4.91175400463219e-05
-2.31339987798906e-05
-6.92905629134739e-06
-1.89116879540089e-05
-1.68597963591859e-05
-2.15985908509947e-05
-2.03630317693668e-05
-1.8712220964917e-05
-2.40012076574324e-05
-2.51154705689046e-05
-8.49161929253939e-06
-1.93531155748987e-05
-1.09167307936494e-05
-7.47815064508519e-06
-3.05824288740164e-05
-2.53949100343674e-05
-1.07050982245657e-05
-7.87615432304599e-06
-6.62297953003347e-06
-1.48284694172237e-05
-2.69751264134397e-05
-2.74840475384622e-05
-1.17192397366174e-05
-1.94906347997875e-05
-3.31193269533755e-05
-2.39043020290475e-05
-3.29925673658798e-05
8.40793956078432e-06
-2.00183538210036e-05
1.13481211617708e-05
-2.35250584998493e-05
-3.3786580104644e-05
-2.25335235611185e-05
2.45690774094384e-06
-2.53162582296121e-05
-2.85417877242102e-05
-1.65825158408952e-05
-3.83759660828673e-05
-6.75448568887934e-06
-1.03132341794784e-05
-9.7069740404222e-06
-1.72530573697409e-05
-7.81913998235388e-06
-7.89046869221068e-06
-1.05522568938816e-05
-2.49826492400606e-05
-1.14160167218391e-05
-1.83349575787995e-05
-2.20046030736398e-05
-2.02827799821652e-05
-3.32950769336023e-05
-1.38035453291455e-05
-2.48659655210076e-05
-2.50696279259142e-05
-3.02303827514194e-05
-1.81868477273443e-05
-2.73098160963043e-05
-7.55265632024576e-07
-5.27311726850986e-06
-3.48429021230911e-05
-2.99837076541313e-05
-4.25728108496959e-05
-5.04484451971557e-06
-2.46751306097137e-05
-6.1365971312416e-06
-3.27937516901519e-05
-4.64778794241722e-06
-8.24807124483551e-06
-2.33814824011079e-05
-1.98657969146062e-05
-2.27698400466798e-05
-2.04974608389217e-05
-2.66586731985738e-05
-1.03243882481576e-05
-2.78997316567412e-05
-2.91283527876468e-05
-2.00172334694815e-05
-3.04896316292667e-05
-4.29786705695213e-05
-1.02816459577182e-05
-2.23384423925992e-05
-3.67086215940176e-05
-2.15447949751993e-05
-8.66263324485988e-06
-2.45366348940093e-05
-1.04682628859033e-05
-2.55123645706051e-05
-1.43302553811305e-05
-1.67985348706127e-05
-1.51786398550733e-05
-3.77685442424604e-05
-1.94257253662338e-05
-1.81620867755111e-05
-2.41629448075122e-05
-1.46866030441853e-05
-4.15134583457277e-05
-1.81366085952043e-06
-8.8429738636895e-06
-2.16254372021425e-05
-3.13552028663251e-06
-1.09019932060371e-05
2.02752543915892e-06
-2.26891772162208e-05
-2.84291251112531e-05
-3.10391717419997e-05
-1.40441643541044e-05
-2.67558908722374e-05
2.54307201862461e-06
-1.15671496556124e-05
-8.93933820231109e-06
-1.20514992190345e-05
-3.07015394551438e-05
-1.94188726821789e-05
-4.240465578024e-05
-1.40855599487998e-05
-3.96751176917497e-07
-2.67258112730576e-05
-8.67001066551371e-06
-1.1823771459781e-05
-1.7148684600096e-05
-2.63527228851982e-06
-1.69309015510834e-05
-1.85064937486604e-05
-1.76386946317872e-05
-9.06152184049903e-06
-2.87233744797585e-05
-2.79058979245905e-05
-2.87814285463952e-05
-1.02925853828658e-05
-2.19889384892048e-05
-1.26210986327634e-05
-3.25990739916791e-05
-1.92563714764207e-05
-1.40291850561571e-05
-2.39461226190521e-05
-3.10780141073698e-05
-3.98441636608775e-05
-3.52779434748251e-06
-2.27928989884384e-05
-9.97179987545976e-06
7.18434619826952e-07
-2.78195135328915e-05
-1.80934900275846e-05
-1.0655807954073e-05
-1.41314451856573e-05
-1.60682576544157e-05
1.10422237305798e-05
-3.3620129389069e-05
-3.28627613892538e-05
-1.40828679383742e-05
-2.30735727034873e-05
3.70499595821347e-06
-1.06360662947865e-05
-1.82783025690546e-05
-3.17061951191702e-05
-1.86332473587658e-05
-4.5719042697991e-06
-1.8030564098774e-05
-1.40523105167654e-05
-2.31780026177967e-05
-1.46447810985277e-06
-1.02874010853742e-07
-1.82556435596093e-05
-2.11869588354312e-05
-3.31664214991217e-05
3.72209763267807e-07
-2.96298016363775e-06
1.82506648637971e-05
1.13356556139622e-05
-1.02297377413249e-05
-2.27157441812424e-05
-1.39061199901493e-05
-2.79795877454518e-05
-3.49650762468936e-05
-8.25739477252897e-06
-2.76089419012288e-05
-3.68536042304089e-05
-8.76818140466407e-06
-2.0802642444594e-05
-2.34781855548875e-05
-1.88483005910829e-05
-4.21871237103762e-06
-2.90261428483913e-05
-1.44536896890224e-05
-1.67319323483118e-05
-3.45043096606331e-05
-2.62758248495838e-05
-3.20264616778551e-05
-9.86616529638664e-06
-1.84807125934878e-05
-2.56263047890882e-05
-3.4762965262183e-05
-2.0571550497343e-05
-6.79290112282488e-06
-2.25811684359364e-05
-1.49214679493285e-05
-3.05520068661406e-05
-2.07269127542672e-05
-2.40427137312966e-05
-2.11844593066879e-05
-2.58972284634295e-05
-2.7013883272185e-05
-1.70578899052878e-05
-1.7024348553433e-05
-2.10969734623438e-05
7.38925813563259e-07
-3.04603744401838e-05
-8.68735051460374e-06
-3.62506107738387e-05
-1.37896716319113e-05
-8.59067508863286e-06
-3.42174853824586e-05
-8.54501499061884e-06
-6.36993342919606e-06
-1.37667101167028e-05
-2.93871984896433e-05
-2.81823919899559e-05
7.16377405240756e-06
-3.16428737453288e-05
-2.96234428972361e-05
-2.02140690607477e-05
-2.81529713304751e-05
-3.20878127001622e-05
-3.4431260338181e-05
-2.45550105554878e-05
1.50521527641215e-06
-1.83090505056838e-06
-7.53761263676739e-06
-2.59959813562305e-05
-2.25422142443371e-05
-2.72925149271717e-05
-1.22698416331857e-05
-1.35777985595338e-05
-1.78041790397018e-05
-1.67544409256398e-05
-3.19314079714668e-05
-2.65438156128285e-05
-7.74435196715416e-06
-2.18053627445605e-05
-1.86789025647903e-05
-1.72290982165549e-05
-1.41243341443302e-05
-1.50223968588834e-05
-3.72769267675067e-05
-1.90820075291192e-05
-4.44299228690117e-05
-2.32638312530707e-05
-2.00175549574367e-05
-2.81000542961427e-05
-2.98014455005494e-05
-2.07750843525051e-05
-6.66563423247476e-06
-2.83535674555208e-05
-9.10706534869926e-06
-3.04290577508926e-05
-7.9546604641202e-06
-1.75554445793678e-05
-2.27227860605359e-05
-3.43337455904021e-05
-2.49493149920451e-05
-2.79573806924175e-05
5.83585936656363e-07
-1.31572497592847e-05
-1.09008645729694e-05
-9.22863976676037e-06
-2.48836988735113e-05
-1.32599270028103e-05
-4.5748533660506e-06
-1.6955719163497e-05
-3.00841868745627e-05
-1.996866638565e-06
-2.20029713299835e-05
-6.46667415292483e-06
-2.25250504696759e-06
2.88591091123873e-06
-2.89199239608407e-05
-1.59879727233484e-06
-1.32322953607983e-05
-2.76275977197756e-05
-2.54643925080052e-05
-1.81934454587449e-05
-4.44937198595009e-05
-2.23097546099562e-05
-2.11045764051142e-05
-2.37551512972629e-05
-2.43667316928695e-05
-3.09238854203678e-05
-1.24840341724087e-05
-1.18451090629268e-05
-3.19592783170979e-05
-3.81756259848921e-06
-2.04443446146227e-06
-2.78151634306427e-05
-1.65972127671628e-05
-8.64818039364588e-06
-2.23799862760099e-05
-9.95315109050426e-06
-6.95087320633361e-06
-7.53188626098599e-06
-1.61539207832893e-05
-1.52365828287044e-05
-3.82521507380102e-06
2.85092698013653e-06
-1.7832818298035e-05
-1.64635786746787e-05
-5.13175758434813e-06
-2.06193656804004e-05
-2.71504538587516e-05
-2.11027219045383e-05
-1.76514135043206e-05
-3.19765227707356e-05
-4.89327788374003e-06
-2.3136848266057e-05
-7.43998878762424e-06
-1.60873518401788e-05
-3.00465459861637e-05
-2.19500526659389e-05
-1.28933087663284e-05
-2.32101486143057e-05
-1.04067838174813e-05
-1.90219709676292e-05
-2.0375121009514e-05
-4.03821138728305e-05
9.92767028992686e-06
-1.81249495716216e-05
-1.38586564646516e-05
-3.10782916449426e-05
-2.22975918259176e-05
-5.95517963929912e-06
-6.8573100256586e-06
-3.39120057022968e-05
-1.98202369986617e-05
-2.183668994266e-05
-2.71899629443272e-05
5.22952590371063e-06
-2.14612086138491e-05
-3.75480702338404e-06
-3.61407160729931e-05
-2.49163467188739e-05
-3.20634012325919e-05
-1.2776297938426e-05
-1.9529767360447e-06
-8.24608192527107e-06
-3.29442421638575e-06
-2.18789165527179e-06
-2.44655121964286e-05
7.7386054589434e-08
-5.26298094969394e-06
-3.27897203253628e-05
-1.68371161009561e-05
4.45341436210803e-06
-2.24515923929196e-05
-3.66109600249873e-05
-8.81479117438271e-06
7.76460177314397e-07
-1.96982769066323e-05
-1.95086749508295e-05
-2.33036891685496e-05
-6.259187076342e-06
-2.57399463704278e-05
-3.20704980059964e-05
-1.46985593628049e-05
-2.46386015160954e-05
-3.50299892907029e-06
1.78000571674518e-06
-8.10829664942849e-06
-6.57270974928641e-06
2.73284475803576e-07
-2.7977223915636e-05
-2.23486370103455e-05
-1.07847527816509e-05
-5.26160257563903e-06
-2.83224595558607e-05
-1.64438999017656e-05
-4.55078263282073e-05
-2.30312351286349e-05
-1.84906085415736e-05
-2.54550374242036e-05
-2.24195059325212e-05
-2.63903474678468e-05
-6.21539157531022e-06
-3.10951517128403e-05
-1.99035667963357e-05
-5.1397993273601e-06
-1.18790220309148e-05
-1.54863798622672e-05
-1.90742609961974e-05
-2.97773974489909e-05
-1.24205918002795e-05
-1.61906151025702e-05
-7.11819892765008e-06
-8.54740644685257e-06
-2.47919379608692e-05
-2.86718725654824e-05
-7.95178586578397e-06
-3.67616585336314e-05
-1.74201739334637e-05
-2.84983812072379e-05
-2.2582466301443e-05
-1.68408029858773e-05
-2.56304020497538e-05
-3.69294689670033e-05
-1.51084424128706e-05
-3.11904683824085e-05
-4.17670930573569e-05
-2.33115077217028e-05
-5.29074248213013e-06
-4.49141463891359e-05
2.3959107015255e-06
-1.71383379106103e-05
-2.03497102823134e-05
-3.26023922546858e-05
-2.87905453029432e-05
-2.79800324239414e-05
-2.39856562022419e-05
-2.45339232384096e-05
-1.93678697443026e-05
-1.14746478617609e-05
-2.41315425876277e-05
-2.15593960365277e-05
-2.49441029126526e-05
-2.10865330725545e-05
-7.43901748658248e-06
-1.06108494244317e-05
-1.56558883281487e-05
6.17631229797383e-06
-1.5087996654381e-05
-1.21023588873022e-06
-1.49784828655628e-05
-1.70631381252896e-05
-4.69751788741284e-05
-1.71179452793319e-05
-5.2340761058365e-06
-1.24299827123529e-05
-2.02286696797634e-05
-1.84902268842374e-05
-3.07977422127832e-05
-1.46681114083526e-05
-2.3301185723694e-05
-2.12614139032018e-05
5.12512238374298e-06
-3.36811478439507e-05
-1.47759903401331e-05
-2.8731847443781e-05
-1.27574778089846e-05
-2.10006968677025e-05
-1.2974740827554e-05
-1.19180243073735e-05
-2.90895036767687e-05
-4.38017647049663e-05
-1.94742658202507e-05
-1.70454543073636e-05
-2.86758529094748e-05
-2.08941107007763e-05
-1.24632740987253e-05
-1.95002576092277e-05
-1.38143893428751e-05
-2.26509261818292e-06
-3.53814475101196e-05
-2.42997119014609e-05
-2.678848209199e-05
-1.04499540325139e-06
-3.59446723708865e-05
-3.01945333626844e-05
1.44961526224355e-05
-3.1249777002588e-05
-2.52431027689508e-05
-2.35698685861778e-05
-3.96113857144686e-06
-3.49726007529061e-05
-2.16286196711559e-05
-1.04912799090417e-05
-1.40155818651141e-05
-3.97757334905835e-05
-2.60692892690432e-05
-7.28118227928171e-06
-1.67038357468086e-05
-3.17231670536547e-05
-2.72365470748962e-05
-3.05191064732889e-05
-3.03783679376892e-05
-1.9231240160389e-05
-3.56738932619542e-05
4.03855403445046e-06
-1.47450806569874e-05
-2.74994953433506e-05
-2.99891394760183e-05
-1.22884466265552e-05
3.00431469077853e-06
-7.28562989163021e-06
-5.8083744990683e-06
-1.85133836654931e-05
-8.35759960030691e-06
-4.04326344521779e-06
-2.32881747089883e-05
-1.17671030522524e-05
-6.20010810522934e-06
-9.66245925113038e-06
-6.79527738910678e-06
-3.36384745471717e-05
-2.31945410742632e-05
-2.32214430325745e-05
-2.65926397500694e-05
-2.82418295368625e-05
-2.06555929393537e-05
-2.99212872605219e-05
-2.12731999075638e-05
-1.14756838326772e-05
-1.82761173165016e-05
-9.2221251869996e-06
-3.22886045685186e-06
-2.63359321166905e-05
-1.28014790100849e-05
-1.13278683250778e-05
-1.39552866417666e-05
-1.52806494248642e-05
-2.3485509282999e-06
-3.64303106752677e-05
-3.45606022420997e-05
-1.54602252407741e-05
-2.41196891654629e-05
-7.78978231732478e-06
-7.15381872783509e-06
-2.83510710484184e-05
-3.17918683530295e-05
-3.96553652256846e-05
-3.91948425471911e-05
-7.73517260295297e-06
-6.2634422519196e-06
-2.30241058507447e-05
-1.98501617483155e-05
-3.05544414809272e-05
-2.53765015111997e-05
-1.71613366960309e-05
-2.33936004576607e-05
-2.76026904036331e-05
-2.33382624572376e-05
-2.58500071189059e-05
-2.10102733860338e-05
-3.771236951948e-05
-2.800595724158e-05
-4.53519070396994e-05
-6.47047983907155e-06
-9.50799205883224e-06
6.43205482228259e-07
-1.43603590025238e-05
-4.61831514647329e-05
-3.52018882190488e-05
-1.80292446932841e-05
-1.68312101004786e-05
-2.16612548232527e-05
2.31939436145313e-06
-2.33812578178531e-05
-2.32130123942768e-05
-1.91336577051475e-05
-2.69099758335732e-05
-1.75347917042205e-05
-1.19566979281237e-05
-1.69824994519128e-05
-1.02182551927288e-05
-1.61230585757069e-05
-3.62451828985969e-05
-2.58047066127799e-05
-1.79800483503298e-05
-3.43100402179504e-05
-1.27679147792907e-05
-1.30375197800738e-05
-2.15905878181862e-05
-2.24917988925304e-05
-2.15521244451742e-05
-9.2313693710408e-06
-2.90976406622686e-05
-2.65847610189397e-05
-2.77131043858118e-05
-1.11873983697961e-05
-6.28790180679915e-06
-3.8613941136244e-05
-2.59737582832835e-05
-1.92669417856874e-05
-2.38362640996437e-05
-8.15159538816402e-06
-3.06992213545935e-05
-3.0604765999535e-06
4.89380511345737e-06
-2.49441998974506e-05
-2.36681098457604e-05
-5.83847640715793e-06
-1.89130634671269e-05
-2.50962704732092e-05
-1.2797669187911e-05
-4.92175615039451e-06
-1.5030076199868e-05
-5.727131881389e-06
-1.38850338747845e-05
-2.27440668864862e-05
-2.29545085624657e-05
-1.79946776932349e-05
-8.39389251932609e-06
-3.33859972501296e-05
-3.51305266195793e-05
-1.25584936818679e-05
-2.41887202578659e-05
-3.93586845430132e-05
-2.06050779197044e-05
-4.34387684615787e-06
-2.98583896336488e-05
-8.92336207585759e-06
2.38024136396006e-06
-2.14410327136936e-05
-2.65986407198952e-05
1.04801790865399e-05
-1.74289179329497e-05
-2.21003196625017e-05
-1.16776388062944e-05
-1.83137453069046e-07
1.21418479234352e-06
-2.66715916169702e-05
-2.57749166110135e-05
-1.33250126080177e-05
-9.89677107993359e-06
-3.39062770289188e-05
-2.064874382455e-05
-5.19554531252168e-05
-8.8622014526116e-06
-1.09194675445797e-05
-2.40131486708164e-05
-9.1925900603409e-06
-1.9130872896665e-05
-5.1653573148463e-05
-5.4323981316597e-07
-1.79745153842502e-05
-1.70626870476297e-05
-1.66676477437931e-05
-2.00828222270977e-05
3.37864652885148e-06
6.12603017295456e-06
-1.03755984067683e-05
-2.5195393336307e-05
-2.04564950797262e-05
-3.00547370553901e-05
-1.45941418473468e-05
-1.32981170569896e-05
-8.42241061748689e-06
-2.80903974450163e-05
-7.76304131203744e-06
-3.28895715138987e-05
-1.96309631872429e-05
-2.29131685402298e-05
-3.22891972886187e-05
-2.8183519303356e-05
-1.24486781763721e-05
-1.39480810231133e-05
-2.15207441173496e-05
-1.571815791062e-05
-7.59827864631455e-06
-2.52365660029845e-05
-2.34503647372219e-05
-3.6763681598782e-05
-8.18059671005949e-06
-1.36880684056278e-05
-2.14227911738174e-05
-2.27398635520526e-05
-1.86105692733805e-05
-2.77949943607516e-05
-2.51507634379847e-05
-1.64089341112308e-05
1.06951846288023e-05
-1.30964217783888e-05
-2.59107199031086e-05
-2.89819462782892e-05
-6.4606735733093e-06
-1.21712536785379e-05
-3.01154418723064e-05
-2.2827376697629e-05
-2.31474423117276e-05
-3.18338339201203e-06
-1.86335744419895e-05
-1.22011296278805e-05
-2.47258059729018e-05
-1.90035408594655e-05
-9.90590317778107e-06
-1.29075147388957e-05
-2.17175996801127e-06
-3.66864986504991e-05
-1.1222083175789e-06
-3.33646175077597e-05
-2.67431555244005e-05
-1.09206569838817e-05
-2.4892664491385e-05
-1.93236160713901e-05
-2.67744857157683e-05
-1.52962091335011e-05
-4.36036080912512e-06
-2.42271237260353e-05
-1.0480403163782e-05
-2.47389200866227e-05
-9.25732430578334e-07
-3.00597411405683e-05
-2.80615448459031e-05
-2.72759820952152e-05
-2.52667609975846e-05
-2.33687808144793e-05
-5.66464925425651e-06
-1.0798839290147e-05
-2.01906063461831e-05
-2.7625445340063e-05
-2.51632175695073e-05
-2.18778828672095e-05
-1.49411747336361e-05
-1.93246573132146e-05
-2.25276802224467e-05
-6.39689820533374e-06
-1.69691658606263e-05
-3.28440396229509e-05
-2.08606769850842e-05
-3.56799275583256e-05
-2.35712270895534e-07
-2.11205174885017e-05
-1.39235575609485e-05
-3.02537604679218e-05
-3.98331607861627e-06
-2.20172354176803e-05
-7.02698448482942e-06
-1.63576510382272e-05
-1.60003527963476e-05
-2.18210264294237e-05
-2.24917345803642e-05
-3.98676221454936e-07
-5.53391226773226e-06
-2.27197121699785e-05
-1.30831193332366e-05
-3.4069242940894e-05
-2.74764907906111e-05
-9.17934288392237e-06
-2.52556310393294e-05
-2.28888426140722e-05
-2.5271676639108e-05
-1.96973604513294e-05
-2.3274392847611e-05
-3.28856434981749e-05
-1.26754847041184e-05
-3.11989645335237e-06
-5.09601916867601e-06
-1.35700800101129e-05
-1.87078584052048e-05
-7.86084727191293e-06
-5.64804067863822e-06
-1.0192582569586e-06
-1.2696462995891e-05
-9.27645789101422e-06
-4.19478842764134e-06
3.66240501743222e-07
-3.16197192636437e-05
-4.19452458017774e-07
2.13985363643746e-06
-6.91596005548436e-06
-4.72565661282536e-05
-3.17724659367282e-05
-3.3205463695119e-05
-1.18597664055307e-05
1.85848731640155e-06
-3.4450920215115e-05
-2.95927790119592e-05
-1.6754513269764e-05
-1.47197382073462e-05
-7.27237692483203e-06
-2.49421192089029e-05
-1.55552653122188e-05
-3.5992797895798e-05
-4.03762156459469e-05
-2.08521061751066e-05
-1.90274096466096e-06
-1.50083079296443e-05
-1.79038019085052e-05
-1.32082510205799e-05
-2.34662293520461e-05
1.43706531223823e-06
-2.04532641696791e-05
-1.11467768429361e-05
-1.28757775305164e-05
-7.148411433677e-06
-8.02544526972497e-06
-1.41688619618855e-05
-1.15694793128834e-05
-3.45607781644831e-06
-1.37100341731734e-05
-2.40687573831986e-05
-1.68482970405989e-05
-1.59185794143787e-05
-1.68184596078488e-05
-2.07635076150264e-05
-2.50258387333791e-05
-1.95050962901161e-05
-6.31172079083381e-06
-2.31671652914734e-05
-8.82045744352747e-06
-5.27021273069603e-05
-6.26029727167408e-06
-1.81566407728961e-05
-4.30865466817104e-05
-3.49751296980537e-05
-1.41462989290783e-05
-7.13243130419849e-06
-2.79997805982088e-05
-1.61310916286389e-05
-2.55316191636282e-05
-4.25613929401764e-05
-7.02132022937359e-06
-2.93997883893344e-05
-1.61697507352115e-05
-2.26601688458461e-05
-2.06033761374873e-05
-3.13774811286666e-05
-3.7319771026113e-05
-1.03203035783185e-05
-5.5861810695135e-06
-1.13706172986729e-06
-9.03266970014114e-06
-4.73075760302629e-06
-2.81101268383212e-05
-1.50882513559894e-05
-1.75558462568118e-05
2.65082405748777e-06
-1.82622772713122e-05
-2.49484883287785e-05
-1.95934633896613e-05
-2.18968445008822e-05
-9.94755581113985e-06
-2.38340698358379e-05
-1.41904335412489e-05
-2.06551076748219e-07
-1.00689240386098e-05
-3.50039759539948e-05
-2.5435987916145e-05
-1.15214979708955e-05
-7.32427478747169e-07
-2.2633540887474e-05
-1.6378694372087e-05
-3.22330199445028e-06
-2.3070128613979e-05
-1.02608030603276e-06
-3.04979093553724e-06
-5.84646737109231e-06
-5.41122008213963e-06
9.98684684969458e-06
-1.56854585240495e-05
-2.0455891616578e-05
-1.23967285451268e-05
-1.58113304142563e-06
-8.76834102888736e-06
-2.21138088102471e-05
-2.20531062486806e-05
-5.47970219061033e-07
-6.52888777249512e-06
-8.37441023064051e-06
-1.69337410603696e-06
-2.68631376286895e-05
-4.59372050479155e-05
6.58827086047694e-06
-2.58654756375132e-05
5.32450265105471e-06
-2.16238165835673e-05
-1.87092511008244e-05
-1.57172630078672e-05
-8.53326490666664e-06
-2.62823945451954e-05
-1.00261948329911e-05
1.68944830254184e-06
-2.57544171387485e-05
-1.45822378458119e-05
-3.2983539634042e-05
-1.72899916732778e-05
2.66022171740327e-06
2.03866793871371e-06
-1.31551987208826e-05
-1.80988109006798e-05
-2.0048955869249e-05
-3.66347333938901e-05
-1.55827058303901e-05
-2.07294991220268e-05
-3.48722690316385e-05
3.8655604629852e-07
5.5378857075481e-08
-1.07520243455083e-05
5.36047318862661e-06
-1.67680557948296e-05
-3.21936087600962e-05
-1.66735963451148e-05
-2.70041871042295e-05
-2.21699335703793e-05
-7.9863749323775e-06
-4.11648913101316e-05
-3.78067357527017e-05
9.79140503009992e-07
-2.05835566037925e-05
-1.23270801310834e-06
-3.27030949212554e-05
-2.08287288564439e-05
-2.03892034685718e-05
-3.03708689595421e-05
-1.26608030930889e-05
-4.22757306278638e-05
-2.37123341344344e-05
-2.33857584129122e-05
-2.8234304805106e-05
-1.77700391063548e-05
-6.75391603378494e-06
-2.94928363352849e-05
-2.27536171927619e-05
-3.350325489266e-07
-2.86615701454799e-05
-3.59465306949607e-05
-1.74347805430626e-05
-9.44451272102329e-06
-1.89088438606883e-05
-3.60649557095544e-06
-1.0986337518008e-05
-1.2094876651391e-05
-2.23105723545946e-05
-1.45016551382816e-05
-4.48798070836552e-05
-1.38995419946355e-05
-3.81302709805414e-05
-1.30945843129437e-05
-1.56305796078471e-05
-2.12336815960961e-05
-5.5084391124602e-06
-1.8499048499698e-05
-1.82148980613793e-05
-1.98276448897533e-05
-2.08844926267223e-05
-3.08199047805664e-05
-3.41530984191244e-06
-9.57550032130199e-06
-3.39050907628758e-05
-1.96770900404424e-05
-1.82434004470394e-05
3.9215758075792e-07
-2.52446792632474e-05
-5.40888991258206e-05
-8.25924955820294e-06
-3.11784165389716e-05
-3.48819581047966e-06
-6.99419257571027e-06
-3.99576702719147e-05
-3.26772838756178e-05
-1.77158406393593e-05
-8.87434305074256e-06
-2.88059831972115e-05
-1.24084429816024e-05
-1.49581541335109e-05
-7.47637173499809e-06
-4.0127770714414e-05
-1.25220309482079e-05
-1.76416322070986e-05
-2.00319754972576e-05
-2.38707702393755e-06
-1.25989601541684e-05
2.03196398285461e-06
-2.23119167675964e-05
-1.80221851267932e-05
-4.64851079586707e-05
-2.48809115962288e-05
-3.42701108676439e-05
-2.83055787268427e-05
-2.16700354964754e-05
-2.05106187360333e-05
-8.22603530947694e-06
-3.03152690535904e-05
-4.36386245630524e-05
-2.34688370134858e-05
-2.56065056455464e-05
-2.28380421216606e-05
-5.9871821160766e-06
-4.2320946538881e-05
-1.00176261888382e-05
-1.61050088583155e-05
-1.74907021683649e-05
-3.78289515779924e-05
-2.71768436388744e-05
-3.20596034467528e-05
-1.25381169222637e-05
-2.03521305869491e-05
-1.75114549961894e-06
-1.2729285306285e-05
-1.50933366836298e-05
-3.07743611407693e-06
-7.20688852920475e-06
-1.61379197366887e-05
-3.3396125402659e-05
-4.29336994475902e-05
-6.41188720104757e-06
-2.01694323624427e-05
-1.38873474572309e-05
-1.17180768079631e-05
-1.40725077827178e-05
-2.48793928620992e-05
-2.06261634947648e-05
8.41663307498505e-06
-1.5953662909945e-05
1.28182981949376e-05
-1.7553030901807e-05
-3.46471771322362e-05
-1.45878082852867e-05
-2.11634414554407e-05
-1.8498873839304e-05
-2.00512160775229e-05
-1.92684990301398e-05
-1.66719157224917e-05
-1.45953162713964e-05
-3.41448594241306e-05
-2.70942102281672e-05
-2.73040812430567e-06
-2.90928073232944e-05
2.4865833565037e-06
-4.00401239451035e-05
3.82885295719957e-06
-3.48873296284058e-05
-2.61099422540962e-05
-7.06065488316871e-06
-4.98858536642514e-06
-9.46605869049905e-06
-2.93915936326875e-05
-2.48054714756528e-05
-9.50230916717406e-06
-2.75949911339952e-05
-3.00380012443654e-05
-1.62937718863054e-05
-1.902711502758e-05
-2.7671645889321e-05
-3.33795658666011e-05
-1.95413052938935e-05
-2.7477084298087e-05
-2.60004527023933e-05
-8.45440823776774e-06
-2.24569060437789e-05
6.27056429357205e-06
-1.15865072801811e-05
-1.64035474259754e-05
-9.3192822146368e-06
-1.76207098987524e-05
-3.13227388688245e-05
-3.37462485805576e-05
-4.01237904509363e-05
-1.63542300085356e-05
-1.19051118962608e-05
-3.22148462310035e-05
-3.1901694740894e-05
-3.30592813580062e-05
-3.49312514564284e-05
-1.72678597968813e-05
-2.02389552997962e-05
3.48016609110741e-07
-2.37736161971147e-05
-1.49744559800152e-05
-1.33708870890061e-05
-3.49011392833361e-05
-1.58057114347028e-05
-1.12303746120961e-05
-1.23414784689519e-05
-2.15645539904078e-05
-2.13526531848268e-05
-3.11271990505778e-05
-3.71051534244795e-05
-3.88351218110328e-06
-1.27614585059477e-05
-1.65809401154729e-05
-5.15827244513939e-06
-2.23471342699846e-05
-1.68195414148913e-05
-8.59485011652381e-06
-2.02008257485046e-05
-2.75139938415085e-05
-6.39708250204616e-06
-1.61723761863183e-05
-3.75163527877238e-06
-2.91550375141246e-05
-1.20468570201327e-05
7.8254039359018e-06
-1.9146159824587e-05
-1.87113437666612e-05
-1.79965935705458e-05
-1.17040871551036e-05
-1.14616806099967e-05
-2.5647813714425e-05
-2.8741433187964e-05
-3.6307990815078e-06
-2.25069004623571e-05
-2.63137822014929e-05
-3.10904246126411e-05
-3.41216477456451e-05
-1.00601629563673e-05
9.47038600910931e-06
-9.40157315168323e-06
-1.6266214508674e-05
-8.66084025056418e-06
-3.71233981297568e-05
-1.90675071196722e-05
-3.99823952509571e-07
6.69099896077921e-06
-2.02331938177107e-05
-8.02489438038524e-06
-2.4442275040439e-05
-1.9612081300605e-05
-1.3678663328959e-05
-8.80690605464529e-06
-2.4627022177968e-05
-1.92109888624742e-05
-2.18458683849913e-05
-2.90158002770197e-05
-2.03518414490685e-05
-3.63730594198102e-05
1.44105836138234e-06
-2.68737873563713e-05
-1.7771364672899e-05
-2.58187135692041e-05
-3.31208108843876e-05
-3.5278542237303e-05
-2.7007471719854e-05
-2.69522792769564e-05
-4.05630310756478e-05
-1.80685628173621e-05
-2.56746601096897e-05
-4.10421735646954e-05
-3.21192732093457e-05
-2.71518539104421e-05
-2.58852796991303e-05
-1.11009202904044e-05
-2.85253425480346e-06
-1.48694734178666e-05
-3.07566491422731e-05
-8.72751071085964e-06
-1.36043783220984e-05
-1.05561274251065e-05
7.27493580033807e-06
-2.22468136452104e-05
-2.68087604893822e-05
1.20412129884535e-05
-2.34913744811962e-05
-4.282272147797e-05
-1.28795659865927e-05
-1.14321681488395e-05
-6.81383452967441e-06
-3.0630078796197e-05
-2.08611301469004e-05
-2.05261785663369e-05
-2.87695155625031e-05
-1.47343997639247e-05
-1.13365611327933e-05
-2.11432485070901e-05
-9.65935571917695e-06
-1.3864338008635e-05
-1.61333733036785e-05
-1.46540293489878e-05
-2.77143594357778e-05
-2.72080411259012e-05
6.80947154770273e-06
-1.02063168125014e-05
-2.02671563519184e-05
-1.87534335146382e-05
-2.16257597064006e-05
-4.1188321028863e-05
-2.25351138555243e-05
-4.83723986976717e-05
-2.54451822770585e-05
-1.05904192527668e-05
-4.22226439407133e-06
-2.35557784069267e-05
-2.58965676207099e-05
-2.36119703076034e-05
-3.95513560670829e-06
-1.02120931479745e-05
-5.06862764092073e-06
-9.11564437008728e-06
-1.05877035329463e-05
-1.18205765925108e-05
-3.33301896546001e-05
-3.0720652333851e-06
-3.42752036882816e-05
-3.49417071448719e-05
-1.21056682737326e-05
-1.34815651239039e-05
-2.56639783476932e-05
-2.12824890916048e-05
-1.45352125754658e-05
-1.79578067425916e-05
-1.59270587538683e-05
-2.24272342439689e-05
-1.67469120793138e-05
-2.68551825499556e-05
-2.37259939337622e-05
-6.7109778300858e-06
-2.00961712085704e-05
-2.02631801723711e-05
-2.71702096091575e-05
-8.60446120504133e-06
-1.95945151228913e-05
-3.80473280610355e-05
-4.44328538757278e-05
-2.9286065611093e-05
-1.2668108191526e-05
-2.11193296851356e-05
-2.33392682491973e-05
-2.83984142075718e-05
-1.70049351308096e-05
-1.12695786247677e-05
-1.5449147445887e-05
2.16092699242905e-06
-1.93786954671729e-05
-5.45108502805668e-06
-2.83076034186584e-05
-1.06670591536718e-05
-2.85286165708984e-05
-2.20879563588346e-05
-2.02876025748231e-05
-2.76844064096684e-05
-9.30080746002013e-06
-1.69849875199238e-05
-1.52330630643138e-05
-1.44173856889097e-05
-1.07478559549756e-05
-2.58562224712458e-05
-6.43586332767075e-06
-1.10332069782538e-05
-3.55486352831616e-06
-4.47927292732147e-05
-1.94771669982994e-05
-1.06481120704477e-05
1.39447032799804e-05
-2.13324998572788e-05
-5.46362319284618e-06
-3.62021325750158e-05
-1.74178206922018e-05
-1.16333161870741e-05
-2.51056028021569e-05
-2.40042400642e-05
-1.04145117237389e-05
-2.22359277876324e-05
-3.6518218987538e-05
-3.14554342380759e-05
-2.34091372251084e-05
-5.95415961508669e-06
-8.30356389505104e-06
-2.65319286186912e-05
-1.67039230761297e-05
-3.06530758865862e-05
-6.44909412941261e-06
-2.2520936717419e-05
-1.67255462263558e-05
-2.22800540448988e-05
-1.99494284418428e-05
-1.77892572627165e-05
-3.17061225568679e-05
-2.58146774757053e-05
-9.28847863325541e-06
-2.0743553738136e-05
-3.13854659413498e-05
-8.76993151664988e-06
-1.76310794172708e-05
-1.65438880518519e-05
-2.51302571006396e-05
-4.48762314937605e-06
-5.69364836091543e-05
-1.80569593883576e-05
-3.46986491040894e-05
-2.29741921227929e-05
-1.23073791325923e-05
-8.97872545878468e-06
-2.3230786140423e-05
-1.10688440551578e-05
-2.06838339828179e-05
-2.95806657946115e-05
-1.23902573775419e-05
-9.40328888514623e-06
-2.56776170028347e-05
-3.22427202858464e-05
-2.32319376032164e-05
-2.6811607975603e-05
-1.53297445409375e-05
-2.92985832901399e-05
-2.78928232387093e-05
-3.76251559056347e-05
-1.60731099463368e-05
-2.71878797885724e-05
-2.82625481112787e-05
-2.41639541986088e-06
-2.88816631392177e-05
-1.58888658487142e-05
-9.10440689926156e-06
-3.21999611141557e-06
-2.18275590479565e-05
5.61907208001791e-06
-2.85965388462632e-05
-3.84648764817236e-06
-4.18898665069449e-06
-1.29695635294023e-05
-1.55039413175107e-05
-1.53293326673378e-05
-3.18234915438704e-05
-2.72232708668691e-05
-2.25242316717934e-05
-1.64652149370654e-05
-1.0218180649186e-05
-3.37045149657158e-05
-1.62854872398732e-05
-2.04620787710655e-05
3.08757831318786e-06
-8.1419072633379e-06
-3.7382816545705e-06
-1.92172559757574e-05
-1.87272761950137e-05
-1.34852683292857e-05
-6.72397607251941e-06
-2.78403409976398e-05
-1.61218768588938e-05
-3.14687682130945e-05
-2.39049173905167e-05
-2.98410081175271e-05
-2.28742311076326e-05
-2.68728356279903e-05
-3.3304773724811e-05
-1.25701510381975e-05
-2.89004010440006e-05
-1.48564719243256e-05
-1.68466047329933e-05
-4.16503958853489e-05
-2.89769433190751e-05
-1.87170463461113e-05
-1.34207478980762e-05
-3.48858056695704e-05
-1.7903560753917e-05
2.82650293786618e-07
-2.62070915533584e-05
-2.19187742695746e-05
-2.34504637137645e-05
-2.20189922482723e-05
-1.18373314271232e-06
-4.20112456220373e-06
3.02808810655388e-06
-1.56462429819275e-05
-1.69346603382372e-05
-3.06396742106998e-05
-1.35852313128553e-05
-4.37489434854421e-05
-3.59433766443859e-05
-2.90757466499642e-05
-1.56559838643969e-05
-1.30003105645128e-05
-2.89358043588575e-05
-2.20995663858968e-05
-1.3427530982137e-05
-2.58197320404448e-05
-4.20271310275521e-05
-1.37235264132012e-05
-1.81190805762061e-05
-2.75735778571335e-05
-2.34044217439459e-05
-2.06059142809514e-05
-1.27183761210633e-05
-1.25108393551502e-05
-1.41835212210008e-05
-9.21616423364999e-07
-1.40029510126366e-05
-9.62639534476338e-06
-2.13147443809609e-05
-5.36537981355775e-06
-2.58207703855037e-05
-3.69848255327236e-05
-5.48676308411371e-05
-1.73008625994024e-05
-1.29620864362685e-05
-2.29986091827599e-05
2.00229262605104e-06
-4.29942520907697e-06
-3.21565684641428e-05
-4.02778764670504e-05
-3.17098142352293e-05
-1.44690573587051e-05
-1.76322488622242e-05
-3.63236565255132e-05
-6.522602088189e-06
-9.14443279248589e-06
-1.68124371281898e-05
-1.46088485770702e-05
-2.04678914358341e-05
-2.84566619378865e-05
-1.13416646579971e-05
-3.33723537761392e-05
-3.58955879082731e-05
-2.66870754267543e-05
-5.56921548351399e-06
-2.90669858365184e-05
-1.89782262924951e-05
-1.67314022894307e-05
-3.63310189912158e-05
-3.98903960031203e-05
-3.17839856346992e-05
8.75049151390268e-07
-1.60217378641074e-05
-2.28828982790294e-05
-1.07358875878385e-05
-3.51375527304568e-05
-2.6252633800219e-05
-4.24024891143591e-05
-2.2553692350857e-05
-2.247551481863e-05
-1.78177531937703e-05
-2.66536188302118e-05
-2.92629852756132e-05
-3.54237347126116e-05
-2.81002723252211e-05
-2.48119757739872e-05
-2.404781097224e-05
-2.16452450518762e-05
-1.75387078168364e-05
-8.18035064987115e-06
-1.79949729470305e-05
-1.56513955530001e-05
-1.74816184108945e-05
-3.03803790551031e-05
-3.20169980177992e-05
-1.6215550137512e-05
-1.97934300681864e-05
-9.37781345737598e-06
-2.43604867038313e-05
-2.62739936089601e-05
-2.73873539931129e-05
-1.37517218511822e-05
-1.2487962814181e-05
-2.62603300232591e-05
-7.89087722810765e-07
-8.12401675988262e-06
-1.9913000942111e-05
-2.79366045278318e-05
-2.91052871502605e-05
-2.40615005446143e-05
-9.55021119300348e-06
-1.50242651584363e-05
-1.85391625393072e-05
-3.05896117173868e-05
-7.04793832168035e-06
-4.07377656595143e-05
-2.91854276384458e-05
-6.92691043399781e-06
-2.4271160233134e-05
-1.65786408185334e-05
-2.30717944010584e-05
-2.91531083092028e-05
-6.97730580417224e-06
-2.83892855809151e-05
-3.82788860081432e-05
-2.96660199548537e-05
-3.50793176771635e-05
-1.88680603665091e-05
-1.70527062298279e-05
-4.37275754838973e-05
-2.5690071307152e-05
-9.74138376276814e-06
-9.89848710260369e-06
-4.70301918031646e-06
5.55354827910038e-06
-2.33946797057849e-05
-2.37744735085434e-06
-3.20629758418243e-06
-2.86418291012688e-05
-2.93508515219945e-05
-2.37247246534281e-05
-1.03002228402896e-05
-2.18129370148022e-05
-2.43512663730331e-05
-2.51651780302103e-05
-2.77989186408154e-05
5.28518644360645e-06
