# Supplementary material for: Research on computational propagation and identification of mine microseismic signals based on deep learning
Source: PLoS One. 2025 Oct 22;20(10):e0334641. doi: 10.1371/journal.pone.0334641 (PMC12543183; doi:10.1371/journal.pone.0334641)
Supplement: S2 Data — (ZIP) [file pone.0334641.s002.zip › 000100500001943.xlsx_0.txt_24.txt.txt]

-1.64103062134786e-05
-1.11355419044973e-05
-2.79365483734021e-05
-3.85820928375951e-05
-2.59237421031604e-05
3.78243519651342e-06
6.03875224729959e-06
2.04229633302754e-05
-3.59183864761552e-05
-2.09406155973948e-06
-2.14166621320631e-05
-2.2029280328709e-05
-2.3612211130403e-05
-2.81190363827608e-05
-3.47416204220483e-05
-1.1603687273628e-05
-1.03847957529569e-05
-1.04987713604308e-05
-1.37731144411488e-05
-3.87308876381751e-05
-9.98508315404208e-06
-2.29438040648128e-05
-3.03703397594151e-05
4.71056600479193e-07
-8.5510507753092e-07
-1.44821592237327e-05
-1.62114805013872e-05
-2.24300020543881e-05
-3.53582997051375e-05
-4.2583188470831e-05
-2.01666102089146e-05
-2.34829566002294e-05
-2.39838880193361e-05
-1.40672868760527e-06
-1.66456454349161e-05
-1.17113882160549e-05
-2.39533728246641e-05
-1.16960935103819e-05
-2.15974926079325e-05
-2.37455293393035e-05
-5.738088932272e-06
-4.61541634276927e-07
-8.94411358406547e-06
-2.55442057566549e-05
-2.22996274973892e-05
-2.29842255394557e-05
-4.29751213977747e-05
-1.90550316692316e-05
-2.21774887758177e-06
-1.25165444033061e-05
-1.84465697250382e-05
-1.46516601596794e-05
-8.12121005751258e-06
-2.1599740736293e-05
-1.99612453380423e-06
-2.08777918121693e-05
-2.89293884461086e-05
3.35511576681733e-06
-3.75300467332926e-05
-4.54205007707349e-06
-1.82555179854662e-05
-3.3136087232886e-05
-3.47105402241711e-05
-2.5110570448598e-05
-1.61009848401389e-05
-2.26882045893169e-05
-6.69002723087279e-06
-2.86151113021687e-05
-1.56884894465167e-05
-1.71798194377855e-05
-4.17578031165489e-06
5.67139837408571e-06
-2.95964598001462e-05
9.01448229109246e-06
-3.74260988944386e-05
-2.26762878342968e-05
-8.04359164400032e-06
-1.18245038860216e-05
-3.1048828855456e-05
-3.17222568076087e-05
-1.41706651000913e-05
-9.04996263587701e-06
-2.55004227144551e-06
-2.53793426350604e-05
-2.26690493833026e-05
-2.95296552045948e-05
-2.79064049044565e-05
-1.55916808250028e-05
-2.04192499817756e-05
8.29356589593949e-06
2.13142467814805e-06
-2.24519756799641e-05
-2.71110687297166e-05
-2.15514151529524e-05
-2.32912077917842e-05
-2.23480595844073e-05
-2.09833073194616e-05
-9.20966228128662e-06
-9.67743744249219e-06
-3.38451494256131e-05
-1.56465912615845e-05
-1.11425270961223e-05
-2.82982423029208e-05
-1.57306614598465e-05
-2.18143985215379e-06
-9.15255586599827e-06
-2.25623506586114e-05
-4.00922759753343e-05
-1.79317567192429e-05
-1.77436358557058e-05
-2.64242866549073e-05
-2.48899049383859e-05
-2.33613816258492e-05
-1.7264389713984e-05
-1.52595973902074e-05
-1.97000261575685e-05
-2.63960231875951e-05
6.37408134101185e-06
-1.91340875563493e-05
-2.79601340112814e-06
-7.2330619085884e-06
-9.53971534870086e-06
-1.98936203016973e-05
-1.53566179982566e-05
-1.45682706037365e-05
-1.87059250913096e-05
-2.61651217662909e-05
-1.85607602176805e-05
-1.73138063591379e-05
-7.31164905594428e-06
-2.05331228066341e-05
-2.58158189866209e-05
-1.00239330505382e-05
-1.11999058330557e-05
-2.20479934200154e-05
-1.30663670844303e-05
-1.85392073275646e-05
-1.82048597089516e-05
-1.91646305290497e-05
-1.86385470753804e-05
-1.78854566107709e-07
-2.65783063699874e-05
-2.77433415207836e-05
-1.05919269149544e-05
-2.89882258278989e-05
-9.03404978644573e-06
-3.68994749540691e-05
-1.72963115769587e-05
-3.38102908095834e-05
-4.25352405542817e-06
-2.74253528674736e-05
-1.09002018142643e-05
-2.02373709990814e-05
-2.52302008672543e-05
-1.20289734743439e-05
-4.0050840076901e-07
-2.70328630334352e-05
-2.36923597379584e-06
-1.7032197702056e-05
-1.98757293168515e-05
-2.79287853470075e-05
-1.88385177615763e-05
-2.43931609248587e-05
-6.31422986720758e-06
-1.37792251714191e-05
-2.62871263978012e-05
-2.15010267117132e-05
-2.44583465359504e-05
-2.12843185319608e-05
-1.6978999458038e-05
-2.95910344277381e-05
-1.77277083799875e-05
-1.15560807729724e-05
-8.34754430462176e-06
-2.93024593282942e-05
-2.79582723479058e-05
-3.38682618723875e-05
-3.77086932621066e-05
-4.85653842193799e-06
-2.25800263731481e-05
-2.21818184826885e-05
-1.44308650710329e-05
-1.8804151095763e-05
-2.86283217238995e-05
-3.63066224133401e-05
-1.52414434621998e-05
-3.4211060227742e-05
-2.29786297406287e-05
-3.15904127542501e-05
-2.90286649016423e-05
-1.50599081629678e-05
-1.5178081117941e-05
-2.61983611791184e-05
-8.01560217323949e-06
-1.3402269636235e-05
-2.71912080555118e-05
-1.24222988925941e-05
-2.77772145663823e-05
-9.85155294497134e-06
-2.89090658161704e-05
-1.22702612319531e-05
-4.38439580648106e-06
-1.9763443990497e-05
-1.38212474020088e-06
-3.4998608665746e-05
-1.81344269168437e-05
-1.49925051963893e-05
-1.55643870943498e-05
-3.01431977343634e-06
-2.99302741822679e-05
-2.61452887614606e-05
-5.22512002335038e-06
-1.58981898273732e-05
-2.83711368172387e-05
-3.44654579726017e-05
-3.29371323980343e-06
-8.77954281102654e-06
-1.18520227944634e-05
-9.19079233117507e-06
-2.78158619079663e-05
-1.09387504048851e-05
-4.45616661357217e-05
-3.15546889599437e-05
-2.10543322621154e-05
-1.1059344064318e-05
-1.15772577730503e-05
-1.32689227035001e-05
-3.40692616597245e-05
-1.4433713494891e-05
-2.24626611452525e-05
-2.11719007968424e-05
-3.94634053577494e-05
-1.92227388356498e-05
6.05442347611636e-07
-1.80510653162593e-05
-1.54663640391481e-05
-1.86831429153688e-05
-2.69778406382144e-05
-2.28148637557974e-05
-2.55139430090308e-05
-1.67114675482771e-05
-2.14763165075188e-05
-2.39449730784161e-05
-2.61662931404172e-05
-3.96978239761445e-05
-1.69882172958178e-05
-1.10616138714524e-05
-3.90825976850074e-05
-6.51988403398812e-06
-2.92622655316808e-05
5.29340994285591e-06
-1.81655003061282e-05
-2.19151025069652e-05
-3.35060422423227e-05
-7.61862504641727e-06
-8.71905678134346e-06
-1.88200454775914e-05
-2.39279645554325e-05
-1.93483000242376e-05
-3.38869068285349e-05
-2.10878901389907e-05
-3.18028588348711e-05
-1.22495378102587e-05
-1.59806874499591e-05
-1.96673611224469e-05
-2.61207289053859e-05
-2.1791082690047e-05
-7.39628675188601e-06
-4.01643437767803e-05
-2.35852461472755e-05
5.22870150039678e-06
-2.98729555774407e-05
-2.45509922492815e-05
-9.99074785961147e-06
-1.27053137097954e-05
-2.37646118986163e-05
-8.03371731709885e-07
-1.85546928060315e-05
-1.91057948338273e-05
-1.56368479620768e-05
-2.64179292543891e-05
-3.00276126927399e-05
-8.95708232942839e-06
-3.20202328078977e-05
-1.4550589606669e-06
-2.53714600072502e-05
3.87989479476051e-06
-2.16528514244189e-05
-1.41244275588857e-05
-2.53049325851008e-05
-2.35604253265063e-05
-1.83257037103394e-05
-4.40734010283016e-06
-3.69137901257914e-05
-1.88477430867539e-05
-2.29934506282241e-05
-1.49661294701158e-05
-1.23353766932426e-05
-1.7411717915425e-05
-1.78965913227706e-05
-6.90946111212826e-06
-2.95377330244799e-05
-1.98746795540859e-05
-2.85275849280769e-05
-3.12707001546403e-05
-1.05613428366596e-05
-1.88657893935157e-05
-3.09788691932255e-05
-1.13213599978119e-05
-1.76735123462073e-05
-2.0400660090659e-05
-4.31628743564881e-05
-3.20670248394153e-05
9.931142476126e-06
-2.85068438183592e-05
-1.19257937039465e-05
-6.41951441037943e-06
-2.20436118475149e-05
-2.47755766209024e-05
-7.32650079380095e-06
-1.65492493957268e-06
-1.56511513333531e-05
1.00144878172526e-06
-9.15605365615648e-06
-1.01663634359106e-05
-1.45724235975264e-05
-1.85526207477304e-05
-1.63010031182042e-05
-5.17170666025322e-06
-1.09872988543999e-05
-1.41761864663612e-05
-3.28655449602799e-06
-5.8427864350252e-06
-1.56146828021411e-05
-2.27674786710501e-05
-1.28860575340804e-05
-1.38221237747421e-05
-2.74329838762958e-06
-2.14695816168559e-05
-3.78786194594593e-05
-1.58486748365326e-05
-7.53030541209297e-06
-2.07282331297191e-05
-3.50051832106731e-05
-2.40934403015272e-06
-5.60602656707321e-06
-2.21885216813737e-05
-1.79955664707579e-05
-9.76834345332026e-06
-7.60920310474057e-06
-9.01844587373848e-06
-9.63857240934642e-06
2.08049616008293e-05
-2.9859399433195e-05
-2.77721506931889e-05
-1.17510507694788e-05
-1.67657675762592e-05
-2.29687782337036e-05
-2.04525344944085e-05
-1.1452235736006e-05
2.58600451637216e-06
1.74191838994714e-06
-6.24541094576493e-06
-2.11827356020976e-05
-3.60139396304991e-05
-1.93609119718846e-05
-3.58789492952198e-05
-1.83400328153652e-05
-4.86492554348804e-06
-1.04910508012743e-05
-2.45808122481449e-05
-1.13750694957279e-05
-1.83735810220186e-05
-1.09230910730531e-05
-2.33164475152219e-06
-1.30137008602309e-05
-4.08475567827607e-05
-1.25210754488144e-05
-2.25042733857718e-05
-2.47423572624023e-05
-1.21620092969592e-05
-1.43498999621888e-05
-2.53060958457366e-05
-1.51441720891137e-05
-2.26799343256019e-05
-1.38377763520471e-05
-1.64908874912146e-05
-3.44214516123492e-05
-7.68157569066885e-07
-2.31046442170526e-05
4.63183891574262e-07
-1.21589525318082e-05
-1.06124437425925e-05
-6.1098873255569e-06
-1.84406201234256e-05
-4.86386174968398e-06
-2.59555759722072e-05
-1.97707016169509e-05
-2.83628382870631e-05
-1.8394400300359e-05
-2.82728393476303e-05
-4.15419509667528e-05
-3.03408499149664e-05
-1.11518665165101e-05
-6.99940037274489e-06
-1.58728654019284e-05
-2.76126743788025e-05
-3.31689931176223e-05
-7.40918392431363e-06
-3.82434983114668e-05
-3.07547862935948e-06
-1.37516762862323e-05
-2.91880221691555e-05
-1.40159260879955e-05
-3.10044420644196e-05
-4.2420409134301e-06
-2.84158785965058e-05
-2.30020593074441e-05
-2.66131159087635e-05
-3.55668510438651e-05
-1.2444891894512e-05
-3.21462092699938e-05
-2.80808077041542e-05
-1.92279097216312e-05
-2.43784011153109e-05
-2.05900162515367e-05
-2.33521181088423e-05
-1.27572267824461e-05
-3.30666580346417e-05
-2.59909200944336e-05
-2.65660125616183e-06
-3.92499541302206e-05
-2.70257663123983e-05
-1.05339329035873e-05
-1.09354069291545e-05
2.66177308057468e-06
-2.37906122248664e-05
-2.89619322833673e-05
-9.57858759372759e-06
-8.64681581968289e-06
-1.30848847517496e-05
-5.64903320159946e-06
-2.51427802664877e-05
-1.00696755591483e-05
-1.5899886912126e-05
-2.83316385340208e-05
-2.16011056288303e-05
-2.36473529343548e-05
-2.42927263257761e-05
-2.90895581173592e-05
-4.98088981274536e-06
4.33489058195092e-06
-1.8795832380898e-05
-2.54381273314927e-05
-1.54335699820776e-05
-2.06400205805128e-05
-1.7277607436286e-05
-1.6946587176734e-05
-1.20686939575647e-05
-5.99679074505502e-06
-2.51089110747243e-05
-1.19746435692698e-05
-1.41668493559353e-05
-2.52969822342568e-05
-9.48143485998264e-06
-4.96297305211492e-06
1.96758081273556e-05
-4.83472894965144e-06
-9.96862037815165e-06
-9.72900537472747e-06
-2.22597655768741e-05
-1.97722812348313e-05
-2.19100030785194e-05
-3.93018268537015e-05
-2.40198074622692e-05
-2.37027969633584e-05
-3.39837521668095e-05
-2.87419118265466e-05
-3.20016704115503e-05
-1.35452390460666e-05
-1.19752819162489e-05
-2.49114158346222e-05
-3.56026991515769e-05
-1.61258012039447e-05
-1.70135502448502e-05
-2.44053489596272e-05
-1.84293260642017e-05
-2.81933803196495e-05
-6.13784282338282e-06
2.24352768820771e-06
-1.42948326808266e-05
-1.41796174856714e-05
-1.26531839548565e-05
-3.15391510165932e-05
-6.68379055623011e-06
-1.80939323784876e-05
-2.81496848686545e-05
-2.83295337390321e-06
-2.08486230220475e-05
-1.2683201374402e-05
-2.84951556638238e-05
-2.96831396076699e-05
-9.80091074293112e-06
-3.92192653010941e-05
-3.14402862907372e-05
-1.15224311646198e-05
-1.08762367970454e-05
-2.45954248379494e-05
-3.58891665138682e-05
2.06888229006649e-06
-1.44914625733421e-05
-7.05650411110126e-06
-1.71458139835468e-05
-4.63378563194337e-07
-3.27051640694555e-05
-6.7980635420986e-06
-1.63226463535834e-05
-2.57449306546052e-05
-8.12753176664043e-06
-2.20907892075097e-05
-4.01574869648675e-05
-1.77689267887025e-05
-2.57470472894809e-05
-1.96768558136703e-05
-4.86885881749252e-06
-2.47469745446514e-05
-2.59102914033931e-05
-1.37955946055083e-05
-4.57990969307257e-05
-1.38096313774135e-05
-3.5211242171412e-05
-2.27359985475231e-05
-3.34620862564107e-05
-2.93524221581373e-05
-2.1908619225708e-05
-1.49167315264403e-05
-2.59852155828333e-05
7.38849081740515e-06
-2.36617913304228e-05
-3.54861508919983e-06
-2.38611156801113e-05
-3.06686175949988e-05
-1.57994982012782e-05
-1.0119350515201e-05
-1.72392498092555e-05
-3.37947872918532e-05
-1.27220181753196e-05
-1.26424221468734e-05
-1.6538699674406e-05
-2.41446215926952e-05
-3.27596029116385e-05
-3.2630181980671e-05
-2.99473846665937e-05
-1.79552262362286e-05
-3.36798268899108e-05
-2.50870768206141e-05
-1.49479053778257e-05
-1.40084609945587e-05
-6.36954224996613e-06
-2.23402734080307e-05
-5.91551265854576e-06
-2.50154449440321e-05
-3.76009800489828e-05
-3.88915330964324e-05
-2.14564116217035e-05
-1.63322063702444e-05
-1.32901919166709e-05
-3.92713123887471e-05
-2.01056620616291e-05
-2.38081017624249e-05
-1.1098094457801e-05
-2.18798402640384e-05
3.11365598623495e-06
-3.6292596391485e-05
-2.09008818433893e-05
-1.99622533577428e-05
9.26248084184688e-06
-1.60778961855511e-05
-2.68229300843746e-05
-1.07926417841852e-05
-5.55069610743466e-06
-2.94467958828325e-05
-2.60580981689563e-05
-1.62984155378185e-06
-1.11275997881725e-05
-1.77623508792448e-05
-2.90273294118176e-05
-7.33414860588249e-06
-1.43428880040951e-05
-2.96500014970641e-05
-3.22271767205865e-06
-2.64474051904807e-05
-3.25930265984743e-05
-2.15704601259546e-05
-4.38704900526505e-06
-1.44340865387988e-05
-2.10118565798117e-05
-1.29329110428536e-05
-2.22387627489316e-05
-1.81752470505054e-05
-1.13921490635694e-05
-1.90355391519625e-05
-2.90067921737947e-05
-2.84276628365246e-05
-8.98063817950703e-06
-1.58819594440517e-05
-1.09595316532366e-05
-1.87410765309417e-05
-9.00495995468884e-06
-2.11820785475665e-05
-1.44446167381993e-05
-2.25268849925323e-05
-1.76683960455648e-05
-2.48712031795476e-05
-1.86532421017992e-05
-7.74959381028162e-06
-2.1437594175384e-05
-1.43634278950145e-05
-2.33578449003838e-05
-2.13078579128147e-05
-2.33195525441112e-05
-1.57604861738158e-05
-8.16036035366723e-07
1.67947969227496e-06
-8.65268021797518e-06
-1.94991732152468e-05
-1.8158974491136e-05
-1.87136173419108e-05
-3.09234645396069e-05
-3.79078225101298e-05
-2.03309158277778e-05
-1.07663526220786e-06
-2.11104256865115e-05
-2.13704059568131e-05
1.97716740376179e-06
-2.33259951059982e-05
-2.4875466260965e-05
4.96823864606676e-06
-1.67520115609819e-05
-1.44648949472517e-05
-2.37414706887083e-05
-2.84715617797072e-05
-2.31111148202163e-05
-1.55850736872087e-05
-3.15911511286756e-05
-8.24784488952175e-06
-7.93385846234686e-06
-3.24080306660456e-05
-2.50544441150324e-05
-2.95338105841757e-05
-2.84373208556199e-05
-2.41424914463195e-05
-2.29915339885288e-05
-1.59862098952978e-05
-3.46820344171346e-05
-2.66265406211782e-05
-1.85907227526633e-05
6.05481742731437e-07
-3.06159533954254e-05
-5.86974808322692e-05
-4.04135437942663e-05
-4.12092803950773e-05
-1.99187111596154e-05
-1.20446937538161e-05
-1.7046633147376e-05
-2.47154668301153e-06
-2.35164685326363e-05
-2.03835115107139e-05
-7.58682208719719e-06
-3.45829812181506e-05
-2.10203737473187e-05
-3.6840908929545e-06
-1.39328017011786e-05
-9.98666758191989e-06
-6.45575370583363e-06
-1.34043526379197e-05
-2.93068557198588e-05
-1.63448124006172e-05
-1.79929927642562e-05
-1.42401787805482e-05
-1.77891621753483e-05
-4.62610067647696e-05
-1.53548249637474e-05
-7.08733411643564e-06
-1.02077906400504e-05
-7.33665902303388e-06
-3.28098365656192e-05
-1.87065597544725e-05
-1.71663927897147e-06
-1.54075353171916e-05
-2.0087908774018e-05
-2.28823553404868e-05
-2.03160507619653e-05
-2.84493439511458e-05
-9.30775774634476e-06
-4.02740487512689e-05
-1.20772887471804e-05
-2.38153938378017e-05
-1.79554003567671e-05
-1.40819203571648e-05
-2.44393474955142e-05
-4.93283426990329e-05
-2.52313075046112e-05
-2.45119970271697e-05
-7.00785424146083e-06
-2.27739374256176e-05
-1.78563738437632e-05
-2.49083466938812e-05
-1.13756936269255e-06
-1.34013176412507e-05
-3.53658738111227e-05
-1.35776868019641e-05
-3.04127849904754e-05
-2.29269534125495e-05
-1.77255348101281e-06
-2.27460886125405e-05
-2.35159222543373e-05
-2.58815896411635e-05
-4.62671886518139e-05
-6.50940502322898e-07
-2.30703755670133e-05
-1.37078312550673e-05
-1.20791105356464e-05
-3.48307637915792e-06
-1.2192698561394e-05
-8.12708183945105e-06
-2.26837310749925e-05
-5.30354637677363e-05
6.48929282110613e-06
-6.53183873707383e-06
-1.43670574135963e-05
-4.35400710374603e-05
-1.84092603188365e-05
-6.50300377086263e-06
-1.60532234149773e-05
-2.1929608684408e-06
-2.35462993229194e-05
-1.81377575434728e-05
-2.2492459112305e-05
-2.85336468769084e-05
-1.34680853286677e-05
-1.60639447811676e-05
-1.45229092595533e-05
-8.65774681072797e-06
-8.71127589664685e-07
-2.83915922575447e-05
-5.016585223318e-06
-3.56788008481173e-06
-2.21317609104902e-05
-1.58680395156995e-05
-1.65125167939005e-05
-5.44798482539297e-06
-4.02935462434989e-05
-2.41179607576289e-05
-3.13995520852255e-05
-2.08590293210982e-05
-4.24565014809493e-06
4.17701000771776e-06
-3.08293034412251e-05
-1.0086105689449e-06
-3.92790049842369e-05
-9.71505172767876e-06
-2.8540984884959e-05
-1.46962861264678e-05
-1.02835177059171e-05
-3.9807119379807e-05
-1.59480994649598e-05
-2.93645889294255e-05
-2.44580925517894e-05
-2.51350429048817e-05
-2.82442043760126e-05
-1.62696536535975e-05
-1.47915038404349e-06
-3.57127583306982e-05
-8.38112174517372e-06
-2.44078896154768e-05
-1.92937359357122e-05
-1.63104440635171e-05
-2.58256704133401e-05
-1.04350197193323e-05
-1.41778810284538e-05
-1.25242406118094e-05
-3.61492715450217e-05
-3.42130622847054e-05
-1.38868634078318e-05
-7.36754261137358e-06
-1.36742379776364e-05
-9.3013628917238e-06
8.12156997358542e-07
-2.05167636176211e-05
-2.84682089395563e-05
-2.40113964507998e-05
5.35713022162163e-07
-2.15729144950023e-05
-3.93764442758404e-05
-1.46785385807221e-05
-3.58385804168944e-05
-1.87323168692839e-05
-2.88360323230258e-05
-3.10586076207361e-05
-3.38586394819703e-05
-2.38032003596662e-05
-1.42746851419318e-05
-2.40232195151447e-05
-3.77446712866038e-05
-1.10695258594499e-05
-3.1253117859266e-05
-3.30459746679869e-05
-1.80195778947213e-06
-2.89743414923378e-05
-3.73609706805273e-05
-2.16253130812013e-05
-1.50342646889018e-05
-1.71298370827207e-05
-1.62194255465747e-08
-1.93605219474805e-05
-1.42298152524525e-06
-4.03196182982127e-05
-4.07381742179842e-05
-9.13084369732521e-06
-1.06767888971053e-05
-1.86810793884156e-05
-2.18397453813252e-05
-1.31168909708925e-05
6.39526848769126e-06
3.19437653264139e-06
-1.20884348874084e-05
1.13932482716536e-06
-2.13515655885531e-05
-1.75597972017635e-05
-1.54234461817292e-05
-1.39038541115897e-05
-2.97338267663293e-05
-2.04663724194247e-05
-2.42010865634801e-05
-4.45845970747171e-06
-1.04394951916077e-05
-1.79592350337239e-05
-2.20802911635749e-05
-1.13780204524935e-05
-2.47215745682785e-05
-3.17434495467882e-05
-4.17144535278007e-06
-2.21719188555972e-05
-3.13168712836766e-05
-9.30074467936712e-06
8.13404642426841e-06
-2.25066845531813e-05
-1.49759098567638e-05
-1.38736769364694e-05
-2.38347023407401e-05
-3.7404374514003e-05
-1.5228326492269e-05
-2.237681647427e-05
-4.75183593434968e-06
-2.37851109325973e-05
-1.4970367278104e-05
-2.73584985622637e-05
-2.7885582240356e-05
-2.94672046815545e-05
-2.82576525978396e-05
-1.39664801415789e-05
-3.45477535715783e-05
-1.80359884685576e-05
-2.13906715815806e-05
-2.49196526214695e-05
-3.09953608209302e-05
-1.64409916742064e-05
-3.69623491802308e-05
-6.36468219024222e-06
2.53653649415022e-06
-1.7006205442267e-05
-2.25716459595865e-05
-3.14100807317764e-05
-1.70600497421813e-05
-1.86191471607519e-05
2.50908471937918e-06
-1.81780549141818e-05
-1.45871866068118e-05
-1.67150406367506e-05
-1.0200813491698e-05
-1.46357446561004e-05
-4.23533129092113e-05
-9.44751700572381e-06
-2.36594573101035e-05
-1.24379692561638e-05
-2.77748112951907e-05
-1.88229091788429e-05
-2.47826889337853e-05
-1.68460476048038e-05
-1.88262077974532e-05
-1.77710305884821e-05
-3.49900788923129e-05
-1.34569098578937e-05
-1.07607433449953e-05
-4.11335589188196e-05
-2.2082276918857e-05
-2.08820830691777e-05
3.34752416031373e-07
-1.10536438750747e-05
-3.75538333516534e-05
-1.04361340839517e-05
-7.76314126053215e-06
-3.94968553010454e-05
-2.44987334089987e-05
-1.57755774946547e-05
-2.58358774097514e-05
1.85851610780153e-06
-2.11250712963657e-05
-4.63253331169525e-06
-1.84984183872067e-05
-2.62375022358281e-05
-3.85148101517266e-05
-2.99106846780224e-05
-4.03842837722993e-05
-2.87292331166114e-05
-1.81778861915904e-05
-2.69639301297412e-05
-2.57596502328066e-05
-1.14274349126063e-06
-2.43395758237961e-05
-1.8399641606517e-05
5.37610663395632e-06
-8.23812737506789e-06
-7.64359880218069e-06
-9.71852799395732e-06
-7.81484279097028e-06
-1.40523677191805e-05
-7.55206274050548e-06
-3.2203393287379e-05
-1.38315454730633e-05
-1.68763505012369e-05
-2.06963967959561e-05
-1.13691616867987e-05
-2.44122105080797e-05
-4.07273618024481e-05
-2.5611080083724e-05
-1.82637048952537e-05
-2.03875868032765e-05
-2.47292887553854e-05
-1.3326709697505e-05
-2.41638911916662e-05
-3.54662859764843e-05
-1.85548700827049e-05
-1.62520213374736e-05
6.37551678674286e-06
1.25831869312156e-05
-1.96073933431302e-05
-2.77727911139497e-05
-9.85915715200014e-06
-1.71438624973111e-05
-1.36473115410502e-05
-3.23656738696557e-05
-1.53525396857594e-05
-2.80910040287907e-05
-2.08247369638732e-05
-2.90496970402962e-05
-1.55375653725289e-05
-3.02708997298296e-05
-3.58518689095785e-05
-2.30848210888152e-05
-2.27410138856162e-05
-2.36662595366231e-05
-3.37090482810148e-06
-1.79847048511824e-05
-9.23656527809178e-06
-1.12807468006961e-05
-3.62562375699913e-05
-3.07832854492707e-05
-1.57907666362743e-05
-2.67428299783457e-05
-1.7257949855689e-05
-4.73796115768292e-05
-1.58639422362425e-05
-2.44743049040604e-05
2.60373685760525e-06
-2.25295663290719e-05
-1.89611694597303e-05
-1.69342108861113e-05
-7.56993600129862e-06
-2.37045627713232e-05
-3.22451195686256e-05
-4.55320131235479e-05
-2.43835873900649e-05
-3.92164028129573e-05
-1.75051827189642e-05
-1.23414280379055e-05
-1.40892760571661e-05
-2.49746605581676e-05
-5.75925229857536e-06
-1.46158779642585e-05
-1.73962954890671e-05
-2.603284940456e-05
-3.23869105259147e-05
-1.99845756273599e-05
-2.23852933591543e-05
-6.97996172787735e-06
6.71406767806696e-06
6.50453419201967e-06
-1.61075589295216e-05
-7.04774299767907e-06
-1.41124728852516e-06
-1.17834014385971e-05
-2.88429707956352e-05
-1.27293149430231e-05
-2.03091167712306e-05
-2.34926119028164e-05
-2.21465487745199e-05
-3.23744509980731e-05
-1.91557132606465e-05
-2.25993912778108e-05
-3.75703384170002e-05
-1.33273516173438e-05
-1.20107354397487e-06
-1.0683005192817e-05
-3.11957686902306e-05
-2.26792808439197e-05
-1.99658508693174e-05
-1.38286620050316e-06
-2.01845995234676e-05
-1.54959280044991e-05
-3.68593392700265e-05
5.34227763725247e-07
-2.27163888056893e-05
-1.69458259804758e-05
-5.97465359529365e-05
-1.65714785237668e-05
2.90746047056733e-06
-1.00353141940747e-05
-8.28747746756798e-06
-1.7982614314562e-05
-1.8225717192369e-05
-1.52221975758606e-05
1.67291047732539e-06
-2.03283171406436e-05
-3.16358646448407e-05
-1.87076093900784e-06
-3.494444105414e-05
-7.12706827815976e-06
-1.21124414561017e-06
-1.65888721337519e-05
-3.75238446232759e-05
-3.11240588378237e-05
-2.98694501015908e-05
-1.54192558969249e-05
-3.56231258480217e-05
-1.46292925312198e-05
-4.13149847017495e-05
-6.06357721610993e-06
-2.79795018614179e-05
-3.85767021145019e-05
-3.00898923594902e-05
-1.29385540586709e-05
-2.20694617888083e-05
-3.30690990886695e-05
-3.05786019606943e-05
-1.87443129466444e-05
-1.95035372169568e-05
-3.36053115960851e-06
-3.94209610797323e-05
-1.69425125879396e-05
-3.85006606422338e-06
-5.03423496432428e-06
-2.76910327573334e-05
-2.27805634425812e-05
1.95626775360434e-05
-1.66555579900557e-05
-2.60434267840995e-05
-1.0858778446895e-05
-2.29100217152225e-05
1.03257868722275e-05
-1.76460142400621e-05
-2.13909168580808e-05
-1.48445807454227e-05
-1.21100048764191e-05
-1.63670704887391e-06
-5.22971087555278e-06
-3.38578294455996e-05
-2.38808773749677e-05
-1.46037683808093e-05
-2.05788466890579e-05
-1.15482850627668e-05
-6.15391906317114e-06
-3.18031196407622e-05
-1.06904691479e-05
-2.04051673584148e-05
-3.57990892070373e-05
-3.55989795512097e-05
-2.01423786206199e-05
-2.25493690691232e-05
-1.73284638664104e-05
-1.38974039663416e-05
2.09495446866547e-06
-4.02389447834797e-05
-3.00854772234136e-05
-1.12481777682868e-05
-3.70123318613982e-05
-1.71786880534677e-05
-1.89028749810947e-05
-2.85244411792979e-05
-3.74896785346596e-05
-3.13652063349288e-05
-3.87175329580488e-05
-2.55302235161569e-05
-2.50114516482672e-05
-2.16121226631895e-05
-2.6147361512005e-06
-2.26951348390494e-05
-8.59688298432106e-06
-1.49966545732673e-05
-2.5926765948905e-05
-3.13558027172827e-05
-1.26778358058311e-05
-9.0170983531899e-06
-1.94824118679954e-05
-4.07397788148132e-05
-1.00889385149527e-05
-2.86199797432666e-05
-2.35797926324757e-05
-8.88570527528714e-06
-2.29625653524697e-05
-2.83909528716116e-05
-3.74138501190079e-05
-2.29171284167534e-05
-5.18436655140327e-06
-3.59475854525362e-05
-5.91176643933716e-06
-2.52659084247792e-05
-2.63361234353976e-05
-3.05461915425988e-05
-8.18212876241372e-07
-1.81152440315978e-05
-3.35438217869313e-05
-2.23624541050883e-05
-1.4240082049159e-05
-1.00414727678575e-05
-3.97229285411574e-05
-2.83377382628898e-05
-2.07950822379437e-05
-2.30442042731241e-05
-1.8607187306831e-05
-1.25792241656599e-05
-2.76630840257363e-05
-2.35010570610441e-05
-1.65586202549677e-05
-1.65504039745904e-05
-8.12207793005006e-06
6.94867843265757e-07
-1.79317450874779e-05
-1.65576302292458e-05
-2.10357090325857e-05
4.95420291051369e-06
-2.23208926579528e-05
-2.67718790466132e-05
-1.22594412590437e-05
-2.03472413009097e-05
-1.54009291191994e-05
-4.79451203662853e-05
-1.77404739380224e-05
-2.22579781319089e-05
-3.30815437934179e-05
-2.13054799778968e-05
-2.82576818226023e-05
-9.46610451959121e-06
-1.09765987016353e-05
-1.79439108721216e-05
-1.97517484821578e-05
-1.33710156223146e-05
-1.91413498971973e-05
-1.89817472884911e-05
-3.59748789214622e-05
-1.42050921637066e-05
-2.96674679852567e-05
-1.53966809618996e-05
-2.63369218465088e-05
-1.77038800674592e-05
-2.33061311252449e-05
-2.98411162828617e-05
-1.41130845996948e-05
-6.51288571095934e-06
-3.03642574628669e-05
-2.5480659337963e-05
-2.39967527178547e-05
-1.46410446564749e-05
-7.98229932211161e-06
-1.72329315947951e-05
-3.05825248547793e-05
-3.12740785698269e-05
-2.39974052381768e-05
-2.2303407673467e-05
-1.81071567849946e-05
-1.98215365177591e-05
-1.79397853682944e-05
-1.73491426497175e-05
-6.96393643563207e-06
-3.41797959118918e-05
3.75145588458974e-06
6.404820577508e-08
-2.96276444222357e-05
-1.44843463791224e-05
-3.91906906270065e-06
-3.71513996576584e-05
-1.1774702302839e-05
-4.23317949665511e-05
-3.47319184008715e-05
-2.03656016093053e-05
-1.42350519923084e-05
-3.73258222143691e-05
-1.65806408392379e-05
-1.26284399346683e-05
-2.1761476762603e-05
-2.26410474528892e-05
-2.76783315948584e-05
-2.32509888302393e-05
-2.8611531044516e-05
-2.02169248682997e-05
-5.14773144802793e-06
-8.06794801004108e-06
-1.19619036243423e-05
-2.65782589221266e-05
-6.78650264150326e-06
-9.47409938960227e-06
-5.77650136663993e-06
-3.00493678865618e-05
2.44307917466643e-06
-1.57670414255749e-05
-1.52896419299824e-05
-1.56900847478846e-05
-1.7425410843589e-05
-1.87251051255638e-05
2.99823237609737e-06
-2.28415158339972e-05
-1.72956894979188e-05
-1.73182765883229e-05
-9.10134612935534e-06
-1.05254280551969e-05
2.24096490852072e-06
-1.6347082321097e-05
-4.17308063777984e-06
1.72490327784474e-06
-1.70910876915551e-05
-1.44832854516902e-05
-1.72624725337644e-05
-2.35806874612148e-05
-2.45291946614348e-05
-3.17781985406137e-05
-5.04290924191385e-06
-3.54835028256245e-06
-2.05916147517912e-05
-2.17110162389088e-05
-6.37559342704346e-06
-3.4149967386272e-05
-3.10505968235963e-05
-3.37019601273266e-05
-1.83418847852695e-05
-1.10727950596269e-05
-1.93162105779835e-05
-1.71145474646485e-05
-3.32286723202961e-05
-2.3729440513005e-05
3.11911899401254e-06
-2.16581874608251e-05
-3.64040373265465e-05
-4.72088113876864e-06
-2.11105378335469e-05
-2.31111178462373e-05
-1.23506099775292e-05
-1.34501937108948e-05
-2.34156912388941e-05
-3.2407902529336e-05
-2.47359772443396e-05
-2.31306483468671e-05
-1.62856841873747e-05
1.37806295824856e-06
-4.69793220323824e-06
-2.71561721066782e-05
-1.34161152441579e-05
-2.05115433547313e-05
-1.12824755196452e-05
-3.39524111090795e-05
-2.71382583985974e-08
-3.06633068671294e-05
-3.41541772315049e-05
-3.05895835644274e-05
-1.20932712497729e-05
-2.61827517821044e-05
-2.24422635749501e-05
-4.77188387777383e-06
-3.75066389162369e-05
-1.75777443511732e-05
-2.95349157888244e-05
-4.55640863239645e-05
-3.17540731335643e-05
-3.30154358509309e-05
-1.56485465760806e-05
-1.79979554118879e-05
-3.71324526325099e-05
-2.26690862608279e-05
-1.42598742631094e-06
3.96741644008671e-06
-7.54072444045885e-06
-1.79251966878986e-05
-1.32255893575373e-05
-3.12576426291865e-05
-2.51057428747888e-05
-9.0846214982776e-06
-1.40945121182449e-05
-2.56581816216353e-05
-1.04671779089491e-05
-1.80033819974987e-05
-1.93081629994055e-05
-2.05220685508323e-05
-1.10283806946977e-05
-3.22548811243741e-05
-1.74180650168021e-05
-1.03758919127217e-05
-1.75617263331624e-05
-1.15404791299869e-05
-9.36342520330569e-06
-2.56860992778912e-05
4.78668194090307e-06
-2.96450625502467e-05
-2.12042585520143e-05
-1.5898258381393e-05
-3.44732961697205e-05
-1.2795333480683e-05
-3.15678007252874e-05
-2.91352352216792e-05
-3.02969766144599e-05
-2.43324833813872e-05
2.32087753335585e-06
-1.74552260216157e-05
-1.96082603064893e-05
-2.60244717605741e-05
-1.98517940888381e-05
-8.72624766442732e-06
-4.56834518127439e-06
-1.89601564242765e-05
-1.21234318858077e-05
-4.9310282185736e-06
-4.21161405938279e-05
-1.47208104876373e-05
-1.76056275009196e-05
-7.01231727458816e-06
-3.69622920118545e-05
-3.26194139841201e-05
-1.70815281194679e-05
-1.95395372924782e-05
-4.89728132537386e-05
-1.79973957489652e-05
-1.53259908094877e-05
-2.13562856625662e-05
-1.03561000611985e-05
-4.52190962794708e-06
-9.13053312206412e-06
-1.10104595253706e-05
-2.33119056308516e-05
-1.6615406504238e-05
-9.93112596014339e-06
-3.47683257003848e-06
-1.32252244824176e-05
-2.31582058405603e-05
-2.17536111516975e-05
-3.87008614612499e-05
7.41730584773992e-10
-3.16338376650545e-05
-2.74572190556714e-05
-1.74772484120247e-05
-1.37444723416468e-05
-9.4839852181828e-06
-4.81158335311362e-06
-1.90278411168067e-05
-2.85147932526534e-05
-1.53167509811688e-05
-3.88606774871107e-05
-1.42030564508783e-05
-1.06938637035795e-05
-1.85695500105253e-05
-2.12647468016941e-05
-2.10569651389859e-05
-1.6970952783262e-05
-2.37781807980414e-05
-1.22839539222757e-05
-1.59326081725681e-06
-1.05818802162661e-05
-2.86484324894782e-07
-6.91588516615737e-06
-3.14154686899763e-05
-2.16495672830114e-05
-1.3537303983867e-05
-1.36854783315581e-05
-2.1697477933195e-05
-1.63500079072037e-05
-3.62696247178573e-05
-6.91247964928189e-06
-2.01805611641453e-05
-2.11639875627169e-05
-1.25634224938839e-05
-7.41518239490509e-06
1.30963757562307e-06
-2.6263941785911e-05
-6.9630011350359e-06
-1.89271473092245e-05
-1.67033728918463e-05
-5.70243302408002e-06
-1.56630416104747e-06
-1.15341821476715e-05
-1.32109563208228e-05
5.5605148911644e-07
-8.45469181345588e-06
-1.19711764846741e-05
-1.17407466023825e-05
-2.12949797040865e-05
-1.00618150520104e-05
-1.93364315881447e-05
-1.18600043249762e-07
-1.82065351981904e-05
-7.2517911918876e-06
-1.92639370349805e-05
-2.29088115229077e-05
-1.36231252991825e-05
-2.43709090344628e-05
-1.10014488211485e-05
-1.39332651052878e-05
-2.55052947087875e-05
-9.7325589566889e-06
-1.01101424169165e-05
-1.6629635362367e-05
-2.2743572944731e-06
-1.10957750667467e-05
-1.05505970438852e-05
-2.45927916766859e-05
-2.83999675683061e-05
-1.9379591707102e-05
-1.93567875474151e-05
2.74011475298949e-06
-2.77420440181902e-05
-8.50417145251036e-06
-2.29122892267095e-05
-1.98524631499798e-05
-2.48054175978555e-05
-3.81336644739016e-05
-2.85166265580353e-05
-2.41068372158786e-05
-2.16067665255535e-05
-2.77423278111034e-05
-7.180968860157e-06
-2.37088380632714e-05
-1.18598953101115e-05
-2.07032961580848e-05
-1.94707913463254e-05
-3.80210737796525e-05
-1.55839877456287e-05
-4.7189291593318e-06
4.2298684222758e-06
-3.77531621115047e-05
-2.70734685983631e-05
-1.0884179556544e-05
-2.25362075477258e-05
-3.34759861450592e-05
-1.98244061654504e-05
1.15892983073095e-05
-3.11787884259837e-05
-1.16454314870814e-05
-1.22805065868316e-05
-1.9515162383918e-05
-1.92414024269803e-05
-1.14098483853861e-05
-9.50929837608988e-06
-3.96896176203703e-06
-1.42241065378897e-05
-2.42888561945975e-05
-1.54108979368735e-05
-5.69921137134496e-06
-6.8072653531316e-06
-1.90641208518384e-05
-1.83703512792234e-05
-3.15490213856373e-05
-1.68018657180969e-05
-2.64963775642846e-05
-1.91335544705815e-05
-1.88286931114764e-05
-4.98873264966255e-06
-1.00197790180041e-05
-1.93318610549301e-05
-2.74076781844842e-05
-1.17246471197026e-05
-1.74752068540758e-05
-8.59880424166287e-07
-1.34131004563896e-05
-8.15362801449315e-07
-2.73428743675256e-05
-1.30019230250532e-05
-1.2316125430855e-05
-2.11376727755319e-05
-3.68665078413559e-05
-4.61727622734361e-05
-1.16782054081982e-05
-3.86716577756389e-05
-2.08497800836055e-05
-3.56137121471237e-05
-3.37463993867562e-05
-2.86284811669682e-05
-2.81568073223925e-05
-3.58288829028702e-05
-2.43990113412724e-05
-9.86597879942128e-06
-4.37865230253373e-06
-2.01663075537421e-05
-2.88811362072637e-05
-5.04496945861054e-05
-1.15868817605936e-05
-1.07774728836619e-05
-2.92458456115916e-05
-1.75949706919081e-05
1.94846598231111e-06
-1.00084441881304e-05
-1.42197695051516e-05
-3.51596167198623e-05
-6.28078614734911e-06
-2.82145237862632e-05
-2.80024681715185e-05
-1.11846522084828e-05
-2.37394301725203e-05
-2.55576989146221e-05
-8.24760677453255e-06
-2.82470027971472e-05
-1.33667215541161e-05
-2.42533667769676e-05
-6.98307671056043e-06
-2.1273573538557e-05
-1.19823983927752e-05
-2.65221670832988e-06
-2.94377519781629e-05
-2.41242872862402e-05
-2.89650697951743e-05
-8.59278358098372e-06
-2.87977360615303e-05
-6.06254471290682e-06
-8.62721065213494e-06
-4.29543161315544e-06
-2.40384697793697e-05
-2.22099211439766e-05
-1.89404246278994e-05
-9.21323863112548e-06
-2.90044755375309e-05
-1.5330221881625e-05
-2.32182596202504e-05
-1.34608146818042e-05
4.06670029996439e-06
-2.62137348841942e-05
-3.74548216690328e-05
-2.53893882713584e-05
-2.05515035853793e-05
-8.67386080715387e-06
-4.33736016067455e-05
-3.02670018407982e-05
-1.83397728763534e-05
-1.02062228217404e-05
-4.37383483646172e-05
-2.41269191656476e-05
-2.17003504756346e-05
-1.13183088154318e-05
2.46611478785857e-06
-2.48983813093629e-05
-1.91022466293266e-05
-1.3016772572981e-05
-4.05383541341011e-07
-1.40100998630144e-05
-2.40161258202168e-05
-2.36411202709089e-05
-1.51332594166222e-05
-3.23496852810601e-05
-2.07535358042684e-05
-1.43556128389009e-05
-1.31923397799812e-05
-1.48445996432352e-05
-1.33610554538252e-05
-5.85122546855275e-06
-2.04844307632103e-05
-2.11169419830537e-05
-5.02352743916646e-06
-1.22145130125082e-05
-8.22379364270681e-06
-2.59771918156383e-05
-3.23268711941015e-05
-2.28240633778629e-05
-2.72399947174637e-05
-2.91876455898851e-05
-2.14415314118e-05
-1.51984651869527e-06
-2.32259565894272e-05
-9.37425827698547e-06
-1.95149349948538e-05
-2.30205522423777e-06
-5.84081228996171e-06
-1.93906168997085e-05
-3.04673865256583e-05
3.89401527546127e-06
-1.47539850064789e-05
-1.94588741720074e-05
-2.71614523345202e-05
-4.80181827496708e-05
-9.16384212038718e-06
-1.86548791564263e-05
-2.23974445088258e-05
-1.21539840384753e-05
-1.23145088069325e-05
-2.43380357200316e-05
-9.5699813931675e-06
-5.86888809849599e-06
-2.43599385649699e-05
-2.49106346337594e-05
-1.64328144083092e-05
2.08342658257525e-06
-2.82709673329687e-05
-1.04428584646633e-05
-2.5581710152761e-05
-2.0806057069912e-05
-3.40236099507336e-05
-8.47714720863428e-06
-3.43033025856198e-05
-1.28539614649774e-05
-4.20956978027142e-05
-9.26329363663942e-06
-1.67800427768899e-05
-4.33201995663828e-05
-2.1477298592619e-05
-2.13187965664703e-05
-5.30232490259611e-05
-2.33114925677938e-05
-3.36578352510191e-05
-3.63096969907546e-05
-2.58178156660349e-05
-2.46560818953603e-05
-7.39368380564715e-06
-1.9122314780479e-05
-3.68604004931416e-05
-3.01082083662759e-05
-3.37610108841821e-05
-2.603883409548e-05
-1.55439325060367e-05
-1.88226481427863e-05
-2.67556877339103e-05
-4.40950342574206e-07
-3.38160953042057e-05
-5.45351067226519e-06
-1.68978943446155e-05
-2.09911414563022e-05
-3.42980223147966e-05
-1.84978748733768e-05
-2.00560359119684e-05
-2.27115972644236e-05
-2.68575237253065e-05
-2.75281380633919e-05
-3.67403640801761e-05
-1.51175531082137e-05
-5.26130683182791e-06
-1.60405770785489e-05
-3.14645632290358e-05
-1.02103510058189e-06
-2.06181195236445e-05
-3.77971302074955e-05
-6.9049781451049e-06
-2.26468036498686e-05
-1.09456307950178e-05
-1.01621512996318e-05
-3.13792704405231e-05
-1.11600793139189e-05
-3.60516202087392e-05
-3.01936685349289e-05
-1.41583104967716e-05
-1.68910544803505e-05
-1.74564663966487e-05
-2.49110913931519e-05
-3.38086038124934e-05
-2.10520630221301e-05
-5.21908713352756e-05
-2.96957431468091e-05
-1.50935685897468e-05
-2.16924919984536e-05
-2.05208748289911e-05
-9.12666156359125e-06
-2.09785829545764e-05
-1.56722459555256e-05
-1.88861878381908e-05
-1.69839231596147e-05
-9.93018342733784e-06
-3.23624780954267e-05
-3.24269932176535e-05
-1.42811664421296e-05
-2.43092834904055e-05
-1.79694551801837e-05
-1.36359917575778e-05
-2.56844697133624e-05
-2.96420836992106e-05
-3.34035158975775e-05
-9.21638312501265e-06
-3.96852517611658e-05
-4.4909114407452e-05
-3.49734211896158e-05
-1.48663529838429e-05
-1.92652476401826e-05
-4.15250771259004e-05
-2.56974718628176e-05
-2.14737282235534e-06
-4.41496416991876e-06
-8.25787908121651e-06
-3.60704336447535e-05
-2.71880454410723e-05
-2.60445583387626e-05
-8.9110914875004e-06
-8.80068944106624e-06
-3.04807403674453e-05
-2.71762105530275e-05
-1.79769770715471e-05
-1.28770195782819e-05
7.98521948437911e-06
-1.01211762347013e-05
-1.47824634013778e-05
-1.07221086282034e-05
-1.02671347852707e-05
-1.8958816052365e-05
-2.06244680873258e-05
-1.28027878513292e-05
-2.79335850281888e-05
-7.29224197236683e-06
-1.95714855198895e-05
-7.21320353349988e-06
4.81581325894595e-06
9.52537252102647e-06
-8.47051226844182e-06
-2.553019700494e-05
-4.07556133301754e-06
2.37571612469716e-06
1.51436195168719e-07
-1.90594842946788e-05
-3.96739918366816e-05
-1.6382092567938e-05
-1.98100491620464e-05
-1.35295379938017e-05
-2.57204526812224e-05
-2.03235772330774e-05
5.73186743220927e-06
-3.86899913333753e-05
-2.93337533384114e-05
-2.3693711369263e-05
-4.7902708070973e-05
-1.34479224798067e-05
9.16865893983357e-07
-3.52578781115467e-05
-3.76066235666701e-05
-2.40182744212573e-05
-3.09998690560415e-05
-2.55222076797027e-05
-3.51870461337994e-05
-3.25320970680947e-05
-1.34213777430567e-05
-2.11600126291841e-05
-6.86954517503107e-06
-1.42863099329209e-05
-2.22014282068473e-05
-1.74438793906977e-05
-1.49555602342905e-05
-1.49285388558301e-05
-9.62656826334542e-06
-2.38036583434578e-05
-6.33429343905391e-06
-7.83138071747821e-07
-2.03948700241261e-05
-3.18509005077365e-05
-2.75304777266889e-05
-2.27156547256011e-05
-2.46380249028897e-05
-1.54230826340212e-06
-1.8107698853859e-05
-2.37726611880322e-05
-3.43039912180598e-05
-1.91500257175969e-05
-1.6628930084624e-05
-2.71848815389521e-05
-3.72996700378516e-05
-8.8240998731002e-06
3.48371384069037e-06
-1.2929162097749e-05
-9.93035621890263e-06
-6.1588220232795e-06
-5.90880359193678e-06
-1.47609101487811e-05
-1.09379111226497e-05
-7.62299142281767e-06
-1.55103023873698e-05
-2.21212602923479e-05
-3.14624905594619e-06
-1.91950933219701e-05
-1.77084360381672e-05
-1.40208971252652e-05
-2.88651328334392e-05
-1.73488251807953e-05
-1.74285252763373e-05
-3.22366749741733e-05
-2.75852896178252e-05
-2.7567879110692e-06
-5.97036812438108e-06
-2.23192685766211e-05
-1.85091787249261e-05
-2.51303419809465e-05
-3.77640543316423e-05
-1.50659615725204e-05
-2.50514455344854e-05
-1.58443175848113e-05
-1.68163524838882e-05
-3.77394198144653e-05
-2.36770227969079e-06
-1.92367623353584e-05
-4.58541844705876e-06
-1.94521756712035e-05
-2.43947500348043e-05
-7.62694108257507e-06
-1.8905550126377e-05
-8.79403568447339e-06
-1.12208913294271e-05
-3.129327892687e-05
-5.56205075176124e-06
-3.47596676804946e-05
-2.81913273101658e-05
-1.79531400757395e-05
-3.26337551523998e-05
-1.69176934187758e-05
-2.34002941765515e-05
-2.66430737364142e-05
-2.4047663037128e-05
-3.47051950020826e-05
-2.86273352261774e-05
-1.56319213370751e-05
-2.43182069134109e-05
-3.12810310907806e-05
-1.36769437929662e-05
-8.37988339785906e-06
-2.68971349701201e-05
-9.00177239764388e-07
-9.87679155845401e-06
-1.13996069456638e-05
-2.93324681282461e-05
-2.34418390722817e-05
-1.57921130764903e-05
-2.4472482024187e-05
-1.6083394567834e-05
9.44353378730527e-07
-1.43151162133899e-05
-2.31649454736764e-05
-3.36205473504914e-05
-3.21492283942005e-05
-1.39582387692255e-05
-4.59979895173151e-05
-8.10467237069692e-06
-2.07219006782854e-05
-4.18374224423642e-05
-1.92161298315773e-05
-2.05675399795281e-05
-2.58386914764171e-05
-2.98583038164141e-05
-1.03371387100937e-05
-1.08625390499353e-05
-1.8636077262364e-05
-2.43451750259263e-05
-1.97284176504377e-05
-6.32780331015183e-06
-2.447425072851e-05
-2.23045553148101e-05
-7.27861735629378e-06
-4.17557857003762e-05
-1.07482416434934e-05
-2.48856844292958e-05
-2.60519957322687e-05
-1.37123800146206e-05
-1.92837668880236e-05
-2.31956400641319e-05
-7.31939401444702e-06
-6.35319229088501e-06
-2.44401469480725e-05
-1.11888547376399e-05
-3.99893246829815e-05
-3.19572206114251e-05
-2.2045170424444e-05
-1.10738927277053e-05
-1.24618993206841e-05
-3.05531057896316e-05
-1.63153946416621e-05
-3.37049640174811e-05
-1.19007442590492e-05
-1.61575460766346e-05
-1.23504241796796e-05
-1.03494544741561e-05
-2.52551485537087e-05
-1.41543269609871e-05
-2.0401580839368e-05
-2.64026793933802e-05
-1.5356712634212e-05
-3.12707895444587e-05
-2.54976308503432e-05
-1.44221970903891e-05
-5.87177584416213e-06
-8.72249917126777e-06
-2.5266711197512e-05
-1.70340213482758e-05
-3.53713684186996e-05
-2.51068052680513e-05
-2.58733055285328e-05
-1.04517179923252e-05
-2.38251978722754e-05
-9.96457304316294e-06
-1.36933051186076e-05
-1.48438239628361e-06
-6.0825449928982e-07
-3.74242065583398e-05
-2.44953685898259e-05
-1.91314289960475e-05
-4.04872902448416e-05
-3.6146424787742e-05
2.53119705776193e-06
-5.19908188415821e-06
-2.74836710824866e-05
-2.8819272716687e-05
-1.5714252253439e-05
-2.69236526087838e-05
-1.16396029430804e-05
-4.18788107656965e-05
-1.36966026526778e-05
-1.6795532455818e-05
-1.69203122238716e-05
-7.24353216870586e-06
-2.66566084158629e-05
-3.03405492632311e-05
-1.95468207642682e-05
-1.2571441292752e-05
-1.9182027728639e-05
-1.13687152878115e-05
-1.3434156207966e-05
-3.24203463585015e-05
2.94458453559255e-07
-1.98812971260279e-05
-3.80453619337263e-05
-3.42503146007744e-05
-2.48236899685188e-05
-1.31253523947796e-05
-8.81868338170072e-06
-8.34686040294322e-06
-2.43805672089072e-05
-1.90397745140363e-05
-2.08907163731341e-05
-4.08176074754629e-05
-2.43528048858357e-05
-3.76923276363816e-05
1.36166372317764e-08
-2.581957977334e-05
-2.01054429255722e-05
-5.67961468847239e-06
-1.12852800683628e-05
-1.00246795743528e-05
-2.5275752706048e-05
-1.4035714322117e-05
-2.03252870617544e-05
-1.97481084446558e-05
-1.57776588503312e-05
-6.9024333981735e-06
-1.25872576797786e-05
-1.32451568949647e-05
-3.48276522421931e-05
-1.04532998171456e-05
-2.8362084694282e-05
-1.44983904052324e-05
-2.50202497915169e-05
-3.23589697689794e-05
-2.06440122799503e-05
-1.68796330427061e-05
-2.33692336989362e-05
-1.34861850953135e-05
-4.41350226950816e-05
-1.20533467425494e-05
-3.25252376557605e-05
-2.97195893541882e-05
-1.61141629978341e-05
-1.91061585014045e-05
-1.76468924506057e-05
-2.52680648975597e-05
-1.23869816571984e-05
-1.86341019548793e-05
-2.96628845131069e-05
-6.17166474587754e-06
-1.98642495745263e-05
-1.32143573894633e-05
-7.799818714271e-08
-2.28482307133845e-05
-3.07238109965943e-05
-3.76787451879249e-05
-2.30946473531291e-05
-1.53436603990779e-05
-2.11894303941334e-05
-2.07393165569004e-05
-3.98769222158502e-05
-2.00154271204161e-05
-3.13049684163097e-05
-1.38839028324545e-05
-2.80500924533216e-05
-1.21957227599623e-05
3.93581421197953e-06
-7.52387536213025e-06
-2.81265487855969e-05
-1.57370379184757e-05
-2.98082678289854e-05
-1.43966026865374e-05
-3.08828907336038e-05
-4.13564073991133e-05
-1.213793377252e-05
-2.22174338439244e-05
-2.27787576535797e-05
-2.20846018480223e-05
-1.07916599678621e-05
-2.88958626716859e-05
-3.88371940908255e-05
-2.11267436859917e-05
8.5244039554524e-06
-1.65295358777034e-05
-3.51380262337953e-05
-7.23610029760856e-06
-1.2890795962491e-05
-2.11371589740249e-05
-1.43569592007299e-05
-2.94227415547204e-05
-2.38688470486696e-05
-3.67370798029036e-05
-2.43230792992415e-05
-2.59360398010122e-05
-3.41217709652775e-05
-3.5039505570392e-05
1.21692920328803e-06
-1.15276459591891e-05
-2.55343557355121e-05
-1.6346841693453e-05
-9.24601149154192e-06
-1.32762849476655e-05
-1.17038484824934e-05
-2.12242014307874e-05
-9.26889579630758e-06
-2.37826666940323e-05
-3.79829600685991e-05
-7.20645961563499e-06
-4.30077206413541e-05
-7.01972717650258e-06
2.47920357609551e-06
-2.91966824420176e-05
-2.04488409791993e-05
-1.05628274992827e-05
-2.22450534253592e-05
-7.60905751243151e-06
-1.79494485777208e-05
-2.00995656089369e-05
-2.31847008968422e-05
-2.77056302963694e-05
-2.55107559787005e-07
-2.91780610087689e-05
-4.19886244818666e-05
-3.29854805414212e-05
-1.02014511029202e-05
-8.60553147429947e-06
-2.46026606604405e-05
-1.89603744507657e-05
-1.26303116683934e-05
-2.53215232975353e-05
-2.31422154188786e-05
-3.41002167147738e-05
-9.2554617728361e-06
-9.62898469208213e-06
-2.16905114905222e-05
-2.40131137717523e-05
-2.45417101026101e-05
-1.7444963538101e-05
-1.52703111920533e-05
-1.65762784519657e-05
-1.00261081009941e-05
-9.11800418544702e-06
-1.6507090949547e-05
-1.50219493904054e-05
-7.39389112508565e-06
-2.95727260304747e-05
-9.98205200319694e-06
-1.64112812200313e-05
-2.98323144179118e-05
-8.91180167481872e-06
-2.81588249616663e-05
-4.11790933968242e-05
-1.34236283174202e-05
-1.27227524356507e-05
-1.88919592097472e-05
-2.54849025239631e-05
-2.11213357241288e-05
-1.35490704795375e-05
-2.81556237511742e-05
-1.64139922883986e-05
-2.42637922556456e-05
-5.8472192761415e-06
-2.41596183104705e-05
-1.76190504706713e-05
-8.01999575280564e-06
1.39274578185098e-06
-2.64253233740151e-05
-1.8880205306397e-05
-2.06339763960521e-05
-9.21008327721549e-06
-8.24530513782922e-06
-1.19776099837233e-05
-3.06392040282384e-05
-2.86607033953402e-05
-1.75030172139046e-05
-3.24225027332654e-05
2.73241797559148e-06
-9.44928240373709e-06
-4.7146247799977e-06
-2.21375207834131e-05
-1.64916744362294e-05
-9.56956140585269e-06
-1.92639219368211e-05
-1.32527923421786e-05
-1.01939460591102e-05
-2.46182640410974e-05
-1.42804961695492e-05
-1.01180161566866e-05
-4.00540159251542e-05
-1.22232937526582e-05
-2.11543849116496e-05
-2.69704945854625e-05
-7.29085202266199e-06
-8.97389517550471e-06
-3.67880606189176e-05
-1.48604490200293e-05
-1.98593105832265e-06
-1.24557938785923e-05
-2.33521175509216e-05
-2.8744117277909e-05
-1.79084638147032e-05
-1.39853785513793e-05
-1.10202528132989e-05
-1.81627089677798e-06
-2.66409682962289e-05
-2.19226228206037e-05
-1.39562114489107e-05
-1.45757903553426e-05
-2.3625424347461e-05
-2.15710956438142e-05
-2.42071646493406e-05
-5.53120523082744e-06
-1.79607343674301e-05
-1.54924774902634e-05
-2.34396519966815e-05
-1.42884308259039e-05
-2.494746185697e-05
-2.22973122661052e-05
-2.52401707449749e-05
-2.97366459502392e-05
-1.04405462172885e-05
-1.79502358349733e-05
-2.07187629813115e-05
-3.01839487631595e-05
-2.33608844201507e-05
-2.50716881789003e-05
-1.05502596870535e-05
-1.19709463410314e-05
-7.51245075284486e-06
-1.44691895462125e-05
-1.95858350636003e-05
-8.95961751353802e-06
-7.76737005084972e-06
-1.32188616418261e-05
-7.67800253656596e-06
-2.73462251153601e-05
-4.5440694859775e-05
-3.14802975762632e-05
-3.08844884420849e-05
-4.10484466275714e-06
-2.77159949728837e-06
-3.4693062396112e-05
-7.50177974141721e-06
-1.85415978964028e-05
-2.76992292376287e-05
-2.92453760558884e-05
-2.61003148641891e-05
-1.0696174557613e-05
5.47554374889165e-06
-3.41796354574205e-05
-1.68425690726297e-05
-5.27030370027655e-06
-3.5329822293302e-05
-1.82007616758779e-05
-2.6116428161953e-05
-1.40742336609898e-05
-1.07055356335005e-06
-1.75435987389065e-06
-1.26231613624457e-05
7.18350389897501e-06
-2.42023169096961e-05
-2.68523714193804e-06
-2.20618682241737e-05
-2.15384229386027e-05
-2.81692401138435e-05
-2.59399061877915e-05
-1.89025783196713e-05
-6.7020074196494e-06
-2.30090381186313e-05
-2.05538853366876e-05
-9.11643812038897e-07
-1.03592732279481e-06
-1.07541094918547e-05
-6.56027750422039e-06
-1.67298566701009e-05
-1.60577511906105e-05
-3.66824916345516e-06
-1.04305216914088e-05
-3.5631428393657e-05
5.49576016469561e-06
-2.57547457265883e-05
-1.92610606236732e-05
-2.08187031064223e-05
-2.22880389710027e-05
-3.86133211557705e-05
-4.88915343210214e-05
-1.37156646844336e-05
-1.5941019765889e-05
-3.19721418464491e-05
-1.6847681597378e-05
-3.42866626479647e-05
-1.61037077753531e-05
-2.43814694067528e-05
-1.87552446662854e-05
-2.77805068567083e-05
-3.29550871528324e-05
-2.71057703336163e-05
-3.66170830036066e-05
-1.72322365224729e-05
-6.15538172835759e-06
-1.78352408915305e-05
-2.43304173692756e-05
-1.9102015055749e-05
-2.75620163797451e-06
-1.32893231166356e-05
-1.30945277113213e-05
-2.70488240236542e-05
-2.6049511671426e-05
-3.02685511368325e-05
-2.15098048300898e-05
-2.88744346152384e-05
-1.76394005099371e-05
3.23438462218921e-06
-5.43090180254159e-06
-2.48490036343665e-05
-7.89997727669809e-06
-6.05569548644312e-06
-3.18774689432285e-06
-2.33173456624242e-05
-1.22658555197322e-05
-1.69229748159575e-05
-3.10662815271139e-05
-9.41753789769595e-07
-2.9388494459054e-05
-3.22983780258348e-05
-1.84662347431325e-05
-2.36222821561072e-05
-9.68385421149669e-06
-1.80145365156144e-05
6.64057903749401e-06
-8.09893191877372e-06
-1.07583513126689e-05
-3.44099392478009e-05
-1.80646613754562e-05
-1.21360882818999e-05
-1.16627758997741e-05
-1.69632411934704e-05
-9.0748247039405e-06
8.4712487417637e-06
-7.07558626925793e-06
-2.62093765962563e-05
-1.82970290319229e-05
-8.74078549795766e-06
-2.60376265132328e-05
-1.51165346525789e-05
-3.34559673018945e-06
-4.15582688427339e-05
-4.53272279138516e-05
-1.32636453028908e-05
-1.88965532026398e-05
-3.4569305850206e-05
-7.29228722448922e-06
-3.46845498306447e-05
-2.89659170458809e-05
-1.92414720987343e-05
-4.78311805831992e-06
-2.79797906376405e-05
-2.78021869540573e-05
7.68331328327421e-07
-9.01516694706712e-06
-1.11729911462679e-05
-1.97057245219924e-05
-2.91410294802055e-05
-1.01968065067986e-05
-2.4225691814742e-05
-1.59516240211831e-05
-9.92964768616278e-06
-1.97125313199244e-05
7.6109352139084e-06
-1.87895431621147e-05
-1.45680951849269e-05
-3.39647554652384e-05
-1.15320526136346e-05
4.53976154576643e-06
-1.09015937686719e-05
-1.95757941093888e-05
3.61325220170465e-06
-1.10203596547633e-05
-3.77917134006467e-06
-2.28894241677525e-05
-2.21340403406002e-05
-2.77812820240348e-05
4.79497222700685e-06
-4.48080995781453e-05
-1.02413301706868e-05
-1.72786927571405e-05
-4.02406435779335e-05
-1.98199365500309e-05
-1.29591772758991e-05
-6.56325453744623e-06
-3.22396684073142e-05
-2.10780441252701e-05
-1.66735774283257e-05
-3.80201461816816e-05
-3.03670644029913e-05
-3.37805472017741e-05
-1.43601903496306e-05
7.09161042424293e-06
-5.21458225795513e-06
-1.82277012032745e-05
-2.40725085662376e-05
-2.68426313863234e-05
1.26643160357444e-06
-1.20754528555977e-05
-8.24602516431541e-06
-3.07342225764885e-05
-1.23116795078458e-05
-2.80390931633748e-05
-1.87528978930225e-05
-2.72315307618976e-05
-5.56978545121569e-06
-1.47235956163476e-05
-2.21775569118958e-05
-1.44870479360435e-05
-3.42189945208522e-05
-2.60278160191626e-05
-3.48053087820594e-05
-7.47649150856557e-06
-1.97161990502151e-05
-1.62286777852179e-05
-1.11310809756285e-05
-2.56242453344565e-05
3.21080785769508e-06
-2.04284780839295e-05
-3.01859591555309e-05
-1.81606181601038e-05
-1.41812076465093e-05
-1.31627819494324e-05
-2.69004581647469e-05
-1.62188899496094e-06
-3.33123021564122e-05
-1.7854786313472e-06
-2.71108162219051e-06
-2.60243633627363e-06
-3.05438453367083e-05
-8.2359142748879e-06
-1.89788757718985e-05
-2.40158662980078e-05
-2.633537390506e-05
-3.77546457832505e-05
-4.47021504943995e-05
-2.38708266786835e-05
-2.14349955356695e-05
-1.0752242626783e-05
-1.45487791428065e-05
-3.07494599156463e-05
-1.88031365071468e-05
-2.38688089230561e-05
-2.60299570089449e-05
-1.95410940475e-05
-1.01750144162834e-05
-1.74648128784667e-05
-3.10864448698524e-05
-2.97484863910143e-05
-4.07110811324088e-06
-2.54210667096279e-05
-4.13088890871695e-05
-1.27364680548952e-05
-1.6195318975812e-05
-5.253167479043e-05
-1.48488873505813e-05
-2.20190908273571e-05
-2.94571613414899e-05
-1.40463316106271e-05
-3.21633614493555e-05
-2.48882103601573e-05
-1.60549448625441e-05
-3.85575817369916e-05
-2.47013441909573e-05
-2.91043069002784e-05
-1.52612641908863e-05
-1.27379689563e-05
-2.97545008203408e-05
-9.27685000685549e-06
1.20983253694448e-05
-1.74099559762657e-05
-2.15901614601974e-05
-2.7353469166816e-06
-2.22647302436006e-05
3.01445180160184e-06
-6.24245448887447e-06
-1.23364274413136e-05
-3.5512544234427e-05
-6.03088900601769e-06
-2.56138744367896e-05
-3.33870317580672e-05
-1.85636222447209e-05
1.13583243468099e-06
-2.23933618272246e-05
-1.42204371926773e-05
-1.14148576945393e-05
-5.65323065907978e-06
-7.12877035843056e-06
-2.65739786759333e-05
-8.62541738209376e-06
-1.03504187437544e-05
-4.06424918919326e-05
-2.21211606458109e-05
-6.90043324936435e-06
-1.62898346060485e-05
-3.87978765721396e-05
-2.2937016350646e-05
-4.48443974949594e-06
-1.59876562390782e-05
1.19841680567133e-05
-5.50398026797618e-06
-3.32204718078985e-05
1.15754432377716e-07
-2.21573606906825e-05
-2.53528607685346e-05
-2.48132721638739e-05
-7.93807846592845e-06
-1.54262579197653e-05
-2.4091475563977e-05
-2.6842433417843e-05
-1.74533540766847e-05
-3.00770935693149e-05
-1.19752135632398e-06
-1.15514729235294e-05
-2.77822177122913e-05
-2.36553390079602e-05
-2.77904634646056e-05
-2.92721689429868e-05
-1.69112404942698e-05
-8.02518090597019e-06
-2.31828682986032e-05
-2.79540565394512e-05
-2.63587219600637e-05
-3.31113001917693e-05
-8.14130448689339e-06
-1.53902458346178e-05
-3.06561371942533e-05
-2.47551741832334e-05
-3.54554845342237e-05
-2.94849205695838e-05
-3.3116756791802e-05
-1.96172563681883e-05
-2.8845156774646e-05
-1.39034027126947e-05
-2.87261741766795e-05
-1.8017037515481e-05
-2.96233341019115e-05
-9.56919562922003e-07
-2.08033181403388e-05
-2.47263851458822e-05
-3.03064105436895e-05
-1.83945360778351e-05
-3.69213361501626e-05
-3.45653122139454e-05
-2.49680051902278e-05
-3.41186513799627e-05
-2.46573604210591e-05
-1.15994554846187e-05
-8.51704359859789e-06
-1.09287657493856e-05
-1.19948037271764e-05
-1.18351428471915e-05
-3.2667217974601e-05
-1.33602404324063e-05
-1.7249603223706e-05
-1.05125028726505e-05
-3.20360055229852e-05
-7.97374329759255e-06
-2.60832520460493e-05
-1.08450428585674e-05
-2.78509026884994e-05
-4.00742067827518e-05
-1.92759050256203e-05
-1.18710898692678e-05
-1.04128089711418e-05
-4.40503412946354e-05
-5.17484259661968e-06
-2.78105423233734e-05
-2.86120393684002e-05
-2.84469570687165e-05
-2.28748527154806e-05
-1.2877706644599e-05
-1.1544700252843e-05
-8.57106497164711e-06
-1.38426998913946e-05
-4.0703100385258e-05
-1.35006319662714e-05
-2.82995494901659e-05
-2.0761648243932e-05
-1.60310215734278e-05
-3.31516899688462e-05
-1.83889834632159e-05
-2.83144438915716e-05
-1.30133944603558e-05
-4.08571334164203e-05
-1.52376734814836e-05
-7.64532830960226e-07
-9.40660824587419e-06
-8.28522823797716e-06
9.27095196368241e-06
-2.43517682758981e-05
-1.82467765347104e-05
-1.14712986770568e-05
-2.14229117262733e-05
-3.05475950081069e-05
-1.81858754946605e-06
-2.88310733841314e-05
-8.28115695661357e-06
-2.81032525560857e-06
9.55938680148602e-06
-2.19756304532915e-05
6.38316143881314e-06
-3.07065150027934e-05
-2.08552665137388e-05
-1.24999415351287e-05
-9.02069524089309e-06
-2.08020960934854e-05
-2.68696659197785e-05
-2.44081615678341e-05
-2.57174926378883e-05
-1.38083651016293e-05
5.99685829599149e-06
-1.37002436237066e-05
-2.60725004057389e-05
-2.14053661759123e-05
-3.99040975557265e-05
-6.65222173126302e-06
-6.37003415212316e-06
-3.29080632365135e-05
-1.79274380463597e-05
-7.5606647966414e-06
-1.23586246214925e-05
-2.0229026964777e-05
-1.99135123920549e-05
-2.57460393107568e-05
-3.06276282001883e-05
-1.60912339629399e-05
-1.06331294305713e-05
-2.53602840877152e-05
-2.74021766547538e-05
-8.37881984849993e-06
-3.03919562765586e-05
-2.11241469342956e-05
1.74513329422682e-05
-2.40724302958726e-05
-1.93007443510554e-05
-2.15361362450687e-05
-3.02214781375889e-06
-3.61794891082262e-05
-2.72338220213294e-05
-3.76367647943041e-05
-6.21749927570673e-06
-1.50548839225254e-05
-2.31749847754543e-05
-3.17635295593714e-05
-1.06594753918927e-05
-1.1449540515094e-05
-1.05689970110006e-05
-1.29466910799797e-05
-5.85318250085227e-06
-1.42111203036553e-05
-8.90357477241643e-06
-1.00425011489514e-05
-2.42640576995869e-05
-2.48272569008304e-05
-8.56151498646657e-06
-7.13863112759728e-06
-9.52571955692491e-07
3.48361602562574e-07
-1.52485106807308e-05
-3.20038706999167e-05
-2.71166414353606e-05
-5.55468023756799e-05
9.91593321354483e-06
-4.2989868392918e-05
-2.24937365493917e-05
-1.14218293373174e-06
-3.02492546195958e-05
-2.84954132407991e-05
-4.12478548088916e-06
-2.45298851452734e-05
-7.92762617220925e-06
-1.2596432063022e-05
-1.95064551772557e-05
-2.9836180518046e-05
-4.09705638521125e-06
4.19390151441259e-06
-2.43957885941517e-05
-1.70574965012749e-05
-1.64267838610768e-05
-3.70906419097968e-05
-3.68373487195509e-06
-1.85770027413749e-05
-3.38619662982523e-05
-2.30403314698113e-05
-1.99353115627957e-05
-4.21116214073716e-06
-1.4652984553342e-05
-2.28513351672032e-05
-2.04374132848924e-05
-2.01781343209438e-05
-2.75457405506914e-05
-2.98419302912797e-05
-1.09135440701328e-05
-1.78198169841491e-05
-2.55274140025843e-05
-2.94667707477757e-05
-3.91126539598271e-05
-3.2586914930122e-06
-1.79004007728203e-06
-2.43457369481666e-05
-6.25194636749843e-06
-2.42044196371363e-05
-3.80135168236022e-06
-8.19961401956315e-06
-2.28255337544213e-05
-2.11124540433287e-05
-2.8090056401317e-05
-3.0001570073191e-05
-1.0666530788198e-05
1.13959118300221e-05
-1.07445575740362e-05
-1.32894104920256e-05
-2.22963905005016e-05
-2.32226132927407e-05
-2.02177320612326e-05
7.64027506845243e-07
-1.54534400991952e-05
-5.75040085657314e-06
-1.50889054532054e-05
-1.00114981798388e-05
-3.95721076209161e-07
1.13422876028298e-05
-2.22384141769777e-05
-4.24528604811102e-06
-1.1635487499258e-05
-3.03915194016098e-05
-9.86901475745513e-09
1.30567938302058e-06
-4.55258103609112e-05
-1.03837310607874e-05
4.42242615136081e-06
-1.43152592390872e-05
-1.95130446257608e-05
-1.91986627454338e-05
-1.792523760827e-06
-4.13306469110997e-06
-2.90051467615388e-06
-9.20149004291895e-06
7.84206212421826e-07
-2.47099181946274e-05
-2.8931449629403e-05
-2.9603651728941e-05
-1.17215507434321e-05
-1.76353890699289e-05
-1.55265303020685e-05
-6.68694634306543e-06
-2.21255383266912e-05
-2.31837210393126e-05
-3.72880774795682e-06
-2.80022336014478e-05
-4.10143088742405e-05
-1.28635523137675e-05
-1.80939302870298e-05
-1.11556801780634e-05
-1.26069121843727e-05
-2.03074365595367e-05
-2.01431719084016e-05
-1.79921758171618e-05
-3.07587829914057e-05
-1.32947598505971e-05
-2.91267059190725e-05
-3.56773820836244e-05
-3.40148201269058e-05
-1.27239601719057e-05
-2.75011253180135e-05
-3.10167703371729e-05
-1.13067071583796e-05
-2.69327446201961e-05
-2.75150272331676e-05
-2.23948149189292e-05
-3.09927231604626e-05
-1.51483239129867e-05
-1.34997041907789e-05
-1.74642185721764e-05
-3.69169918721203e-05
-2.03369301118582e-05
-1.5184055235224e-05
-3.55428403341078e-06
-2.9936636000581e-05
-1.62793159457884e-05
-1.58478335577348e-05
-2.07050667028594e-05
-9.04670297074191e-06
-2.53041043692094e-05
-1.77957224407654e-05
-1.00727361002363e-06
-2.07567707305161e-05
-2.88327816567711e-06
-1.51236370047289e-05
-3.41922246976782e-05
-1.6324775125505e-05
-3.56670830650255e-06
-7.54682301008387e-06
-1.21521023938132e-05
6.96437799011116e-07
-2.18974525623427e-05
-2.59111540902502e-05
-4.19726377669955e-05
-4.50713076264157e-05
-1.66533598968947e-05
-1.03850465141031e-05
-1.53637210689667e-05
-1.47788113219304e-05
-1.65581129181755e-05
-7.20847146050353e-06
-2.35766311521267e-05
-9.8179554068175e-06
-1.43206587583951e-05
-1.41409184767997e-05
-2.59504436326405e-05
-1.06253354021494e-05
-5.13892240599401e-06
-1.16839892449868e-05
-2.03604268490508e-05
-1.68663062840328e-05
1.50815123383899e-05
5.58948289195146e-06
-2.50142985455573e-05
-2.94879136708576e-05
-2.35482954804306e-05
-2.91321729888319e-05
-2.08933905879496e-05
-6.92132809286518e-06
-1.61488735800155e-05
-3.16432274462048e-06
-1.63001364037976e-05
-2.22511309346117e-05
-9.1504329030604e-06
-1.44616869305762e-05
-1.36958162996652e-05
-2.52712875352029e-05
-1.45149836610721e-05
-1.31627172160267e-05
-2.83831861246132e-05
-6.75945657194956e-06
-1.61644130381245e-05
-1.96482841870041e-05
-4.53414275808474e-06
-2.47160668729812e-05
-1.11052550088515e-05
-2.42549619853389e-05
-2.75499683621158e-05
-2.52541542738062e-05
-2.14297751570098e-05
-1.26296732415075e-05
-2.4344995680838e-05
-2.53411198451923e-05
-1.68356840307677e-05
4.11778523315186e-06
-1.30556989545804e-05
-8.0518458840888e-06
-4.07193120208885e-05
-4.46874518215367e-05
-3.76505692265062e-05
-1.10789097570668e-05
-2.82978426894141e-05
-2.8170234068796e-06
-2.60634548833106e-05
-1.69847044510184e-05
-2.69655363652878e-05
-3.24807832627459e-05
-2.26268986486992e-05
-1.676653804618e-05
-2.98737023866789e-05
-2.84016892066931e-05
-1.92553586903412e-05
-2.92277736862246e-05
-2.15380028421956e-05
-2.50492860584885e-05
-4.82363825852723e-06
-1.83471750548577e-05
-1.9569243003881e-05
-2.87805389571211e-05
-2.1808567861141e-05
-1.4279250184476e-05
-1.53506845044399e-05
-3.38345410363681e-05
-1.71576301977032e-06
-1.13430757949161e-05
-3.41807666159942e-05
-1.52955091108296e-05
-3.07960491157156e-05
-2.41756150383158e-05
-2.62124763309293e-05
-1.0918295561309e-05
-2.71557617806294e-05
-2.84468956969817e-05
-3.90772217678128e-05
-3.44139300771696e-05
-2.13264552765811e-05
-7.08640806379762e-06
-2.98335882044415e-05
-1.39837778664575e-05
-2.9745063784635e-05
-4.12252948485659e-05
-1.872447439693e-05
-2.23627247319347e-05
-1.3280893519781e-05
6.46558081968414e-06
-9.39401025470631e-06
-8.42618627232702e-06
-2.68885985520791e-05
-1.92005793283249e-05
-1.76122387426466e-05
-1.55806348922852e-05
-3.05924425430793e-05
-6.7885964846229e-06
-2.84176087251594e-05
-2.91373161540917e-05
-3.19298226480776e-05
-2.06053435281099e-05
-3.56514956668858e-05
-1.43087986453203e-05
-1.5588947388025e-05
-3.00901568069628e-05
-2.33246675730758e-05
-2.21136317991343e-05
-3.54883368660175e-05
-2.47791584616254e-05
-3.70835611432099e-05
-2.09477512843487e-05
-1.18840283207596e-05
-1.08347955718182e-05
-3.34634332116935e-05
-2.93999303264664e-05
-1.03763356909924e-05
8.84016982489822e-06
-1.29164266133497e-05
-1.73764962964315e-05
-4.32335654276964e-05
-3.67744501158633e-05
-4.46270562937475e-06
-3.14045175015867e-05
-4.12595704425475e-05
8.33905379678619e-06
-8.74607801756328e-06
-1.63333053083266e-05
-3.55478086591917e-05
-2.53735757355081e-05
-1.72195888097002e-05
-1.25559872659578e-05
-2.01406844624635e-05
-2.76170118635114e-05
-2.08165411214879e-05
-2.70336999654067e-05
-2.89171591366073e-05
-3.19775073436866e-05
-2.95422457814862e-05
-1.02560855524565e-05
-2.13683497182711e-05
-2.35325927733414e-05
-3.90454175021846e-05
-1.53566123631925e-05
-1.89004036768247e-05
-1.98457740909092e-05
-9.00441649823281e-06
-9.55593250534607e-06
-1.71842584097127e-05
-8.06939897217321e-06
-2.20247179020363e-05
3.35400779587923e-06
-2.32153490689539e-05
-1.78223073295952e-06
-1.28403399170491e-05
-2.44584675995141e-05
-2.06302938993172e-05
-1.5149404210991e-05
-4.14725857467114e-05
-1.08749196681035e-05
-1.64208318046241e-05
4.19191050363043e-06
-3.29916612457121e-05
-2.06581626578595e-05
-9.79592433028567e-06
-1.93089800775157e-05
-1.59384129488907e-05
-1.73826729504196e-05
-2.74016213847569e-05
-2.92948139903729e-06
-8.93743508228597e-06
-1.10424469171682e-05
-2.77842300225432e-05
-1.2412119207032e-05
-1.20657235364902e-05
-1.20172843720235e-05
-1.20136698202595e-06
-5.1410575812507e-06
-2.07471526644866e-05
-1.50671010771421e-05
-1.35879863993704e-05
-3.66314591809252e-05
-1.7593577856728e-05
-1.58833099279601e-05
-3.02884040914463e-05
-1.94719492478511e-05
-1.65380635189831e-05
-1.67310240242695e-05
-3.84980448448644e-05
-3.09996368198312e-05
-1.2529363265092e-05
-1.09654034527567e-05
-1.46049587299315e-05
-3.1423159189184e-06
-1.29075888839258e-05
-2.76584368469323e-05
-1.02375047173097e-05
-1.10263146895091e-05
-1.27455328109009e-05
5.69065534774674e-06
-2.22407578018459e-05
-2.88231513340175e-05
-1.48412986644591e-05
-2.47927560919882e-05
-8.33647540624189e-06
-2.33137071572395e-05
-2.81286122276839e-05
-2.29440327544152e-05
-1.83891975010787e-05
-8.84785247100645e-07
-1.71622071217442e-05
-2.09236160287522e-05
-4.26733762677829e-06
-4.38815533244793e-06
-1.74314002588333e-05
-1.83656190659296e-05
-1.47445224581709e-05
-2.68185023906993e-05
-2.34523889880463e-05
-2.2526668124177e-05
-1.32054665979553e-05
-2.96503045644337e-05
-6.90146973890839e-06
-4.11609064659767e-06
-5.46265771869431e-05
-1.86522266526044e-05
-3.26288058152286e-05
-1.7825293915979e-05
-1.27420918747853e-05
-2.35466692794698e-05
-2.64856777264228e-05
-1.46553052607516e-05
-1.45182460807763e-06
-2.64592623927107e-05
-1.74527762010696e-05
-1.2563532818934e-05
-3.17541267108701e-05
-4.24213284783349e-05
-1.55714083801204e-05
-3.00493832618535e-05
-2.55918228155071e-05
-9.98014785536617e-06
-1.23825074274055e-05
-9.15501687327164e-06
-5.78640997397055e-07
-8.63008994864308e-06
-1.90646100649659e-05
-2.6481061129619e-05
-1.63543048832003e-05
-2.00665564553192e-05
-1.67868532022282e-05
1.03201112137216e-05
-2.57885854478463e-05
-1.79613628808111e-05
-2.90536290884692e-06
-1.67155188380715e-05
-6.14816851431356e-06
-1.11780385501858e-05
-1.0286574348885e-05
-2.3797674122304e-05
-1.70423729008297e-05
-2.93974315475488e-05
-2.26131439242053e-05
-2.15747944721223e-05
-3.73204059259273e-05
-1.08877014215623e-05
-1.03567415034478e-05
-2.4409262442849e-05
-3.15175649890785e-05
-2.63188151399389e-05
-3.26250352293392e-05
-2.37525184216895e-05
-3.05557874577769e-05
-2.83442016858792e-05
-1.95460320280597e-05
-1.87363812787731e-05
-4.5046260366044e-05
-3.2322396501931e-05
4.24420610424073e-06
-3.59688419093554e-06
-2.43228424481422e-05
-1.4484710245041e-05
-3.10189347665377e-05
-7.8821701392e-06
5.27748286427993e-06
-2.57877520102491e-05
-1.91565166744743e-05
-2.59654089658077e-05
-3.0997819190777e-05
-2.56149751066955e-05
-1.9747736906636e-05
-1.56183501853954e-05
1.73145476680108e-06
-2.60942072789486e-05
-7.39004723372317e-06
-1.72031076993068e-05
-3.44679232466591e-05
-7.17160495622599e-06
2.23151996844551e-06
-2.01055548551344e-05
-9.91287485389892e-06
-1.64664755098283e-05
-2.38830569858157e-05
-2.94758398266488e-05
-1.87618199431879e-05
1.4261807392803e-05
-3.97091702801552e-06
-3.60595124043496e-05
-2.48814156513196e-05
-2.68738383961953e-05
-2.11260905911909e-05
-3.30413641255315e-05
-2.38762030353039e-05
-2.99849339957858e-05
-1.41883672465606e-05
-1.15494144251476e-05
-6.57586170052094e-06
-2.85471542618841e-05
-3.553585695192e-05
-1.61945239719921e-05
1.43509022178781e-05
-2.27773542575136e-05
1.15055997967477e-05
-6.61546416687199e-06
-2.22688906950253e-05
5.1894083482716e-06
-8.07875078232263e-06
-1.42596972682014e-05
-6.89734927683993e-06
-2.33290258648993e-05
-5.38005281208924e-06
-7.57501845884203e-06
-2.99963013111418e-05
-1.47132554805342e-05
-2.18898734394938e-05
-9.4344052026797e-06
-8.71539784476995e-06
4.01277357698396e-06
-2.3639914360513e-05
-2.84908199906207e-06
1.10844495418908e-05
-1.32958894501156e-05
-1.3080188056616e-05
-2.04616999022179e-05
-1.94059562507152e-05
-1.44451832447981e-05
-2.24905814383784e-05
-2.55676257242767e-05
-9.77818541773912e-06
-2.64689338855952e-05
-3.32593455332671e-06
-1.46460536913339e-05
-1.80897162849579e-05
-5.28114507348941e-05
3.39575603415165e-06
-2.5947958211093e-05
-2.94334438106938e-06
-1.32926434769251e-05
-2.10351592882233e-06
-2.81034281455443e-05
-3.04483807478104e-05
-3.35125959666507e-05
-1.54367328201188e-05
-4.0884565796086e-05
-1.05775195113414e-05
-9.62384770328945e-06
-4.24040290409657e-05
-2.88048177442251e-05
-2.0125559342623e-05
-1.14001817926084e-05
-4.04290317593425e-05
-3.12779740514843e-05
-1.89020596179844e-05
9.33854644726526e-07
-3.27257022698019e-05
-2.67436316763566e-05
-3.66576864779763e-05
-1.13489721970276e-05
-1.88854778818433e-05
-2.60058055041e-05
-2.9431982307444e-05
-2.38481858528235e-05
-1.74917080705023e-05
-1.50530782217617e-05
-2.53594581524093e-05
-3.87911175232564e-05
-3.02873069757156e-05
-1.00655302492901e-05
-1.55799640043776e-05
-2.28415662937246e-05
-1.64431400824556e-05
-1.94988711271431e-05
-3.5401432047581e-05
-1.87294056324053e-05
-2.728149934478e-05
-2.57871775733329e-05
-3.61096426984246e-05
-1.48546096194681e-05
-1.22956917677984e-05
-2.89584666886946e-05
-3.97168116564718e-05
-3.56448142021109e-05
-1.31234260688503e-05
-9.19884398304255e-06
-2.23482445459837e-05
-1.88764658346497e-05
-3.62737578931232e-06
1.17772713574693e-05
1.65434156213073e-06
-1.6781025474301e-05
-9.6427301324155e-06
-2.28821815911123e-05
-3.63292959619047e-05
-2.94568627204122e-05
-2.40769990121785e-05
-2.64022860412496e-05
-2.23539416554095e-05
-4.43086312022661e-06
-3.45944214973558e-06
-2.71743477572708e-05
1.16911877086274e-05
-1.48984365824772e-05
-1.86649443082891e-05
-1.58234539097003e-05
-1.85863327020733e-05
-2.29077437732246e-05
-3.95189925495673e-05
-1.75504975516841e-05
-3.00439500032993e-05
-4.10124103206932e-05
-2.66075670395947e-05
-1.74449449561186e-05
-2.13093776832408e-05
1.66734460251256e-06
-3.03364184712084e-05
-9.53554079433126e-06
-1.31258503518196e-05
-4.12673466035516e-05
-1.62530283025735e-05
-4.7553630202969e-06
-3.98237862402922e-05
-9.99718565468489e-06
-4.23841605218449e-06
-1.33786954482689e-05
-2.92185843049314e-05
-2.76003348135007e-05
-9.57412208533483e-06
-1.18638115326669e-05
-3.32018214841154e-05
-1.92315051583611e-05
-1.37850276224907e-05
-3.38946152669876e-05
-5.53986149140477e-06
-4.94223523348312e-06
-1.36937864485686e-05
-1.4481486907685e-05
-3.55741218571935e-05
-2.25235714610026e-05
-2.58397999731247e-05
-1.76826505182148e-06
-2.72949451735392e-05
-1.79824332596416e-05
-3.4031110128643e-05
-6.40156839254945e-06
-2.97433981739841e-05
-1.85314598033835e-05
-1.69865822057166e-05
-1.38192261604817e-05
-3.19387022836328e-05
-1.61295348410818e-05
-2.67923049072963e-06
-5.66082406167998e-06
-2.05048309897073e-05
-2.74181722138178e-05
-3.36719532551325e-05
-2.00402401360446e-05
-1.74451493607055e-05
-1.7426706112813e-05
-3.71706252232198e-05
-8.16222326078758e-06
-1.51478348106547e-05
-1.40147107010604e-05
-9.1601230364805e-06
-1.92846698831637e-05
2.22010781859444e-06
-2.35867420509808e-05
-1.06154403958663e-05
-3.3212849569862e-05
-2.06245260690136e-05
-1.23452494253203e-05
6.48432535725956e-06
-1.96234288853218e-06
-3.63182484501428e-05
-6.8524151146301e-06
-1.01518679504335e-05
-1.95046934896381e-05
-1.78757754828621e-05
-4.06101915443716e-06
-1.79032212300889e-06
-4.35628431461939e-06
1.12834654105821e-08
-6.33615312461571e-06
-4.0334422285693e-05
-6.90337373140124e-06
-4.7535496942408e-06
1.15717109588194e-06
-1.34484620575018e-05
1.39076471932188e-06
-2.36496818800397e-05
-1.59417831353391e-05
-2.12741621923882e-05
-1.15218208191862e-05
-1.3972400228723e-05
-6.68466043936155e-06
-2.46499879384025e-05
-2.00732658092469e-05
-2.43747379296915e-05
-1.46321248512244e-05
-2.24495636491516e-05
-2.19758008211417e-05
-1.19921629812937e-05
-1.34832769939004e-05
-1.8979175528306e-05
-1.65104644757044e-05
-1.96874280478701e-05
-1.2766739777025e-05
-5.72930627274148e-06
1.11203514157137e-05
7.01898162851424e-07
-2.00922393433259e-05
-7.44376173471491e-06
-4.4531194389406e-05
-3.3365309247695e-05
-8.64573607764711e-08
-8.7285589986412e-06
-2.66708780322788e-05
-3.02818921802127e-06
-2.05324214836076e-05
-2.1339122787955e-05
-2.89783739024974e-05
-2.57310501696278e-06
-2.4720301578073e-05
-1.89359682384486e-05
-1.69780675953419e-05
-5.09340298345469e-06
-1.86902538823153e-05
-4.30763274947699e-05
-1.09789146029023e-05
-1.53748259737509e-05
-2.01509322988043e-05
-2.33590518047934e-05
-2.53298615561347e-05
-3.64515191757002e-05
-7.53986007172239e-06
-3.86786820696446e-06
-1.70286286350586e-05
-1.6429624583913e-05
-3.73187783786204e-05
-3.58957076139308e-05
-1.3922201483906e-05
-5.05084443577623e-06
-1.89168132599543e-05
-9.89012290176664e-06
-1.85530877167174e-05
-2.87930639756754e-05
-2.31042991016005e-05
-1.50851987935291e-05
-1.83466655519406e-05
-3.49562013997087e-05
-1.91956994894555e-05
-3.40835221151984e-05
-3.47876725244979e-05
-1.82794523438562e-05
-2.01085581920378e-05
-2.2028146057095e-05
-8.18545749313605e-06
-2.67675354032239e-05
-4.35662746943224e-05
-1.12741705755475e-05
-4.58206484282626e-06
4.54639079056437e-07
-2.25975550479371e-06
-1.46722803101855e-05
-2.7562724129167e-05
-1.63949484671816e-05
-1.05867569348327e-05
-1.70773626198429e-05
-4.67603344121984e-05
-9.21836040909059e-06
-1.71842052091083e-05
-3.80771396205076e-05
-3.07645445177398e-05
-2.27390108408385e-05
-2.29308183088479e-05
-3.5687769327721e-05
-3.7756143098798e-05
-1.71525861341707e-05
-3.90246509836392e-05
-1.40560714929741e-05
-2.0749022293306e-05
-3.79479693753075e-05
-3.50379845867525e-05
-1.76863324762171e-05
-2.2020329802847e-05
-1.48350256812017e-05
-2.04809886408579e-05
-6.35803496766682e-06
-9.04517002958362e-06
-1.52186361928258e-05
-1.8599522320606e-05
-2.20644956927427e-05
-2.02973883480926e-05
-2.46196787428439e-05
-5.38930245392254e-05
-1.83648640618341e-05
-3.84393836847594e-05
-4.43973384791841e-05
-8.12015269520968e-06
-4.41628595494313e-05
-2.08674573497214e-05
-2.2983146356413e-05
-2.77440855122755e-05
-1.69217826500611e-05
-1.05308788041474e-05
-2.028524145239e-05
-2.2061018553942e-05
-2.404516235791e-05
-1.58451254444078e-05
-1.66838863588677e-05
-1.52761234829185e-05
-2.73661506411082e-05
-3.65097258159335e-05
-2.81649384282279e-05
-2.91889897978422e-05
-2.25546021229975e-05
-1.12137279545232e-05
1.07403992031149e-05
-8.24096039436688e-06
-1.9755804820071e-05
3.24417689908293e-06
-2.13080387353838e-05
-8.73348932863505e-06
-1.22304005992775e-05
-1.16727178898993e-05
-2.97642581961737e-05
-2.84782766795115e-05
-2.13049839923047e-05
-2.86727431208771e-05
-1.69995948267339e-05
-1.27031602245499e-05
-3.70355065797144e-05
-2.10611295914051e-05
-1.60549383701873e-05
-4.85301253331306e-06
-2.70236857532265e-05
-2.59572202075435e-05
-1.24035083081773e-06
-3.55799215906095e-05
7.78442348508425e-06
-1.63391133261607e-05
-4.25336274354193e-06
-1.74166715482447e-05
-2.51999357012027e-05
-2.49053077950792e-05
-1.21027932494711e-05
-2.84173185340581e-06
-2.93171971287263e-05
-3.93451308127316e-05
4.99182554008488e-06
-1.80876739883174e-05
-2.44555350867368e-05
-3.18303799397946e-05
-2.66761833357372e-05
-2.48651884671289e-05
-2.94789179341231e-05
-2.26387145580478e-06
-3.88460991988814e-06
-1.58053509586415e-06
2.12469573784127e-06
-3.48363130346935e-05
-2.95134270893531e-05
-2.04698411998876e-05
-1.66107144741166e-05
-2.95659117468253e-06
-1.61849727195882e-05
-1.33381352095418e-05
-4.80106071003658e-05
-3.37431614727542e-05
-2.15093629149571e-05
-2.11858012442162e-05
-2.79840326596078e-05
-3.18307186572388e-05
-2.61784537562877e-05
-1.11043183461851e-05
-7.16426078823299e-06
-1.95010414650643e-05
-2.39521480703292e-05
-3.28616600711773e-05
-3.23652958284032e-05
-2.47392889765332e-05
-3.2516360897643e-05
-5.73852614393991e-06
-3.08196607187978e-05
-2.92194911956931e-05
-1.09061193902808e-05
-3.15161680341688e-05
-3.10093379328907e-05
-5.20861590196128e-06
-1.65269194727536e-05
-1.0364515227354e-05
-9.3516263673916e-06
-8.37586479513264e-06
-3.11984824317228e-05
-1.5871233640984e-05
-2.52885867693329e-05
-8.23039172891039e-06
-1.43082033713909e-05
-2.29413736117581e-05
-8.42344723869706e-06
-2.44680289580882e-05
-8.99895921605609e-06
-2.8737028098855e-05
-2.99885568832582e-05
-2.39691905281787e-05
-4.67879106765927e-06
-3.55180402588436e-05
-1.48247385967377e-05
-9.4579277725553e-06
2.17247583865024e-06
-3.18777228589808e-05
-2.01514270517053e-05
-1.24179972611634e-05
-1.37835300187078e-05
-5.85569554902634e-06
-1.07696723743323e-05
-1.77525073081218e-05
-1.66748631981041e-05
-1.60005203134824e-05
-2.49106648854198e-05
-4.59200971546547e-06
-2.30064764449584e-05
-1.67838724822638e-05
-2.26556517945606e-05
-1.50619550250652e-05
-3.20639997336251e-05
-3.22595007316021e-06
-2.58631470788674e-05
-3.0329007062446e-05
1.99678989546797e-06
-1.95325891393706e-05
-3.84232946144413e-06
-2.17642763210234e-05
-3.54954418931236e-05
-1.60224686161924e-05
-1.81504655910064e-05
-1.7097614778725e-05
-8.46152697044248e-06
-2.03894850615329e-05
-2.44401381260717e-05
-1.04409681956425e-05
-3.07809724777796e-05
-2.8672962685845e-05
-2.43953522393088e-05
-2.47849857420744e-05
-2.42447589266727e-05
-2.4811938904344e-05
-1.51228949464687e-05
-1.22162894427768e-05
-1.69679129525306e-05
-3.05961876899899e-05
-3.26579377216696e-05
-2.2608529375801e-05
-2.03629528745727e-05
-5.87078429271638e-06
-3.26967533740326e-05
-9.26114248821964e-06
-2.57630029159262e-05
-3.70345746463986e-05
-5.30893948580706e-05
-1.18434926273827e-05
-1.64270829151181e-05
-1.0433688233072e-05
-1.96424401293435e-05
-1.63248656897742e-05
-2.75449214875495e-05
-1.72224843301166e-05
-1.17951000525246e-05
-2.82900508404746e-05
-3.08345019070049e-06
-1.14929329068932e-05
-1.90134887837422e-05
-2.61767495459735e-05
-2.29868353519392e-05
-3.33707040564199e-05
-4.28066226629634e-05
-1.76203989428798e-05
-2.77221129163685e-05
-5.03615589810834e-05
-1.56052780019571e-05
-2.45138221858318e-05
-3.18033120465726e-05
-1.95257137739752e-05
-3.25792260759352e-05
-2.20612404663095e-05
-8.49410917393185e-06
-2.98823724261544e-05
-1.693333574874e-05
-9.20304224583346e-06
-2.1911266686027e-05
-2.58191479602325e-05
-4.12400820667836e-05
-2.53409097738665e-05
-2.94668040491136e-05
-6.19631434151942e-06
-1.46111327540971e-05
-3.5293909116064e-07
-1.86950319151505e-05
-2.43946264494944e-05
-2.81593235447788e-07
-3.05822881914674e-05
-2.21671014448085e-05
-6.25449956208012e-06
-1.4502379009194e-05
-2.45428485752734e-05
-2.76592779773214e-05
-2.01120732020378e-05
-2.5931429259749e-05
-5.33881777599977e-06
-1.56201707829429e-05
-1.25419039475072e-05
-1.66105931872746e-05
-3.27478692545448e-05
-1.35400548319563e-05
-1.34529857001259e-05
-1.33319870219594e-05
-1.93105842239408e-05
-1.45547537067422e-05
-2.86533613555918e-05
-1.96306084657164e-05
-2.30247490626475e-06
-2.43713229005931e-05
-5.80362465662128e-06
-2.3675074511766e-05
-1.75114757147095e-06
-1.88415186362378e-05
-9.48840952884668e-06
-2.3904633913959e-05
-1.44197159387848e-05
-1.97539633690359e-05
-2.45837080847901e-05
-2.88475271692797e-05
-1.59657949603247e-05
-7.2888225286087e-07
-5.75006667023069e-06
-1.87208349288313e-05
-1.31740813300204e-05
-3.44824442628091e-05
-2.43834399092377e-05
-1.84339452377295e-05
-2.61877536020103e-05
-2.44127379075786e-05
-1.37807966403457e-05
-2.97691991619381e-05
-2.7928776031135e-05
-5.68869110794953e-06
-1.71927569162305e-05
-7.00871475587566e-06
-8.60712951628126e-06
-3.35918337053864e-05
-1.11715952429516e-05
-1.07016465977467e-05
-1.31642163383964e-05
-4.01549328099849e-05
-1.6117757949175e-05
7.15783629093539e-07
-4.18493074077056e-05
-3.71910404456093e-05
-1.39650032135602e-05
-2.72358323703683e-05
-2.66605910197432e-05
-1.59633785090804e-05
-1.96354034154076e-05
-8.59899630371684e-06
-2.4331954211972e-05
-3.32181939468945e-05
-5.40476972650825e-06
-1.9138494421071e-05
-2.20620441408378e-05
-4.04171440589476e-05
-1.69182400293904e-05
-5.4400455715221e-06
-3.48885790146617e-05
1.41374227573364e-05
-2.50875837274334e-05
-2.39337412705056e-05
2.25286728876132e-06
-1.42554027227219e-05
-3.54814651014875e-05
-1.37958693772892e-05
-2.53784553236107e-05
-2.09000527420513e-05
-4.59470078737512e-05
-9.44817389263508e-06
-5.36045744930716e-06
-4.78877275673086e-06
-1.82810164533794e-05
-1.22221821177697e-05
-2.37103787467039e-05
-5.18022303451109e-06
-8.5322166133917e-06
-3.32944482745618e-05
-1.22842998539849e-05
-8.04300707652371e-06
-1.52427534944671e-05
-1.28457085415753e-05
-1.46235509285097e-05
-1.7415884141784e-05
-1.42754816184455e-05
-1.33526647129811e-05
-1.01937745070963e-05
-1.35204659847949e-05
-1.7399375574616e-05
-2.90940002187902e-05
-2.44505190807694e-05
-2.83410905247437e-05
-1.93765887231175e-05
-2.78928762560411e-05
-8.34940887377664e-06
-2.19080234955424e-05
-1.08180302628625e-05
-2.92408961983946e-06
-2.8251869226138e-05
-4.9640634451403e-06
-1.816703416993e-05
-7.96061511201678e-06
-2.86744676277007e-05
-5.07254417602255e-05
-2.87355124510496e-05
-2.72525604190934e-05
-2.93547618797445e-05
-1.61834292386639e-05
-2.5699627718242e-05
-6.62717035407513e-07
-1.66162529597548e-05
-2.17930503971464e-05
-1.37705445067047e-05
-5.89541304506753e-06
-1.69703232463165e-05
-3.23155151621273e-05
-1.6261469431646e-05
-1.54771820438814e-05
-1.566764916147e-05
-1.63049144732187e-05
-2.6731750082001e-05
-6.23302429797656e-06
-2.25491946865332e-05
-7.89600406742822e-06
-2.76090428321227e-05
-9.09091466945364e-06
-2.62222727020847e-05
-2.21250417821014e-05
-3.1409643218379e-06
-4.43109885296016e-06
-1.28510143934587e-05
-5.86103147303251e-06
-9.99110072447482e-06
-2.12263198708013e-05
-1.12494901300159e-05
-1.60311701470258e-05
-8.27344237684079e-06
-1.07991667043519e-05
-1.5081656480579e-05
-2.367880069069e-05
-2.11074003623634e-05
-2.53954860472903e-05
-1.43117626644809e-05
-2.61156633527609e-05
-2.27105104886753e-05
-1.91240789378058e-05
-1.24531934286944e-05
-1.65864495562014e-05
1.15707083202034e-05
1.92608951034344e-05
-2.22963392170725e-05
6.73598962612838e-06
-1.7727718337734e-05
-6.72466283204715e-06
-2.53988732894187e-06
-9.96268574291573e-06
-1.44607524294166e-05
-1.35162024021072e-05
-2.73852849892392e-05
-2.66171846092716e-06
-3.19912537268591e-05
-6.98936935434601e-06
-2.3402497013747e-05
-1.63214227776939e-05
-1.79515803157166e-05
-2.79656122071701e-05
-1.62413085148117e-05
-1.91335936980974e-05
-1.35891765802415e-05
-1.20264091248156e-05
-1.51385516867662e-05
-1.84835931888723e-05
-2.77236615667852e-05
-1.02302888437409e-05
-1.20829850515507e-05
-1.8350897185045e-05
-1.66052127350162e-05
-1.45034720833625e-05
-1.80190310320494e-05
-2.73159123131047e-05
-7.33415187957318e-06
-1.94705334707894e-05
-1.79010934083086e-05
-3.12553599119724e-05
-1.86020221323057e-05
-3.76599559096279e-05
-1.47393723685724e-05
-1.93644178140261e-05
-7.09856443447473e-06
-2.17517404993771e-05
-3.23567209735742e-05
-2.68968269506803e-05
-2.97195417949735e-05
-2.71505008670175e-05
-2.03187956940198e-05
-4.4366094627393e-05
-1.41649715176256e-05
-2.70377286315342e-05
-3.04813368151265e-05
-1.96673919162624e-05
-1.99472855677546e-05
-2.50341477047502e-05
-2.41638580733938e-05
-2.12281294190932e-05
-2.87962192500143e-05
-2.29914795011279e-05
-2.16033932364913e-05
-2.82707582399604e-05
-1.43246271074676e-05
-3.72820857740533e-05
-3.80639343074313e-07
-2.07762755707383e-05
-1.89663691241079e-05
-1.31271870826303e-05
-2.82461456752496e-06
-3.78411838721478e-06
-2.13423546891004e-06
-1.10716453725081e-05
-2.87259868040391e-05
-2.38702018133232e-06
-1.72167903231492e-05
-1.50086254266505e-05
-2.38908519275596e-05
-1.61771011571389e-05
-1.59913406024864e-05
-3.14461916427006e-05
-1.12932565536683e-05
-1.3471051355039e-05
-1.29275659970892e-05
-2.60090947083087e-05
-3.16116612079669e-05
-1.71130493225326e-05
-1.74471341268174e-05
-3.4068003251953e-05
-1.95785505986071e-05
-3.45538958943328e-05
-2.99363887711324e-05
-2.50147840029749e-05
-1.93602360182873e-05
-4.22398087755167e-05
-8.85519857588923e-06
-2.18442675851401e-06
-3.79451635658311e-05
-7.69366473678696e-06
-1.33790278726461e-05
-3.65581742259645e-05
-2.15414990026974e-05
-2.99438542070459e-05
-1.80740146776314e-05
-7.7236224010017e-06
3.69565272481057e-06
-2.37461270756406e-05
-1.59713940011828e-05
-1.16457756659005e-05
-1.3877276658562e-05
-1.83806728743276e-05
-2.02602784931772e-05
-1.19080076906098e-05
-1.16815641213691e-05
-1.32938924431403e-05
-5.19704121916253e-06
-1.92237896241487e-05
-6.03816999240138e-05
-2.29310748026008e-05
-2.29934678230068e-05
-2.93243640585168e-05
-9.33757834880486e-06
-1.83890079356135e-05
-2.1049432697196e-05
-2.09606392498065e-05
-2.39791355752101e-05
-1.4304948554721e-05
-2.57881070812171e-05
-4.32903943804461e-05
-4.47302337877105e-05
-9.87583943274164e-06
-3.35782254607501e-05
-1.70342745825231e-05
-1.54971311675212e-05
-1.98798128505844e-05
-9.02211452742462e-06
-2.49793760304249e-05
-1.24647287844351e-05
-2.52792221472474e-05
-8.91312673541135e-06
-6.42646490415766e-06
-1.84441041742281e-05
-2.66052947336794e-05
-4.30223568802312e-05
-1.55752260297433e-06
-8.94987086191339e-06
-1.13256910969154e-05
-2.34110140888842e-05
-3.29555015559171e-05
-2.51737567944296e-05
-2.54983519198561e-05
-5.81429352105315e-06
8.02660583111022e-06
-1.12503443780121e-06
-1.0968722336824e-05
-3.19724217556014e-06
-1.21447792634799e-06
-1.82036612105645e-05
-1.66909429462524e-05
-2.76315500011773e-05
-2.74541151353362e-05
-3.30891444754477e-05
-4.02213418124254e-05
-3.51793649765012e-05
-4.3422896966299e-06
-2.29898188756246e-05
-3.19936288870548e-05
-2.53841346036513e-05
-2.73837115271498e-06
-2.42464565710682e-06
-2.01168329854253e-05
-3.16088547697173e-05
-2.59433378495697e-05
-2.63861903514985e-05
-2.37086375420657e-05
-1.68360876446813e-05
-1.20153888611518e-05
-1.35253119782955e-05
-1.29235457668273e-05
-2.20713572640328e-05
-2.57505675880752e-05
-1.0568119383475e-05
5.8402100203551e-06
-1.62678690265904e-05
-3.1803575062362e-05
-8.78104618681096e-06
-2.25520386527572e-05
-2.27429627914964e-05
-2.45054847031458e-05
-6.15529020507606e-06
-5.68073649902363e-07
-2.70349120552761e-05
-3.91012674018059e-05
-7.75476102105281e-06
-1.15904695074316e-06
-1.82116945518248e-05
-2.26573521011709e-05
2.57112012420958e-06
-1.14685873937345e-05
-1.81563948780553e-05
-7.69071403591585e-06
-2.77850284839646e-05
-1.73344583222334e-05
-1.3743646152161e-05
2.97382026738454e-06
-2.82058230287127e-05
-1.96366918247347e-05
-2.8690317117752e-05
-2.04596497336278e-05
-8.44410894016328e-06
-4.5054247735176e-06
-3.61699194234557e-05
-9.05079205789271e-06
-2.58647850358195e-05
-1.92137406145163e-05
-2.22785623322789e-05
-1.13684935109479e-05
-8.80530146542328e-06
-4.87234381704195e-06
-3.24374095053058e-05
-2.57446372648646e-05
-2.28325474513651e-05
-5.59881212324711e-06
-3.27224224650015e-06
-1.28250347330612e-05
-3.77941532681318e-05
-2.93385247065883e-05
-1.54863056211922e-05
-7.87756551198318e-06
-1.88723478703497e-05
-1.62407769362514e-05
-8.07962838814157e-06
-2.63420207403401e-06
-2.75648936361634e-05
-3.19036073744793e-05
-2.64007317713247e-05
-3.35548622655488e-05
-9.72355918020393e-06
-2.14257128196656e-05
-2.42110371635875e-05
-4.47273489378891e-05
-2.91973463712034e-05
-1.70124762099106e-05
-2.1243078005981e-06
-4.5791421437489e-07
-3.51460731657994e-05
-1.36523731675166e-05
-2.35791665520179e-05
-2.72153371558854e-05
-3.80685871300327e-06
-3.01052971602498e-05
-2.01080514450793e-05
-1.06046660540673e-05
-3.54920144409867e-05
-1.31655268991508e-06
-8.57737863230945e-06
-1.03055295128211e-05
-1.84491522192671e-05
-2.1426223627581e-05
-4.85641531858794e-06
-7.53787378925758e-06
-7.67664358509251e-06
-2.272140998554e-05
-2.10201330446778e-05
-2.03323652230391e-05
-1.15547930984819e-05
-1.38332159148107e-05
-3.00918391060639e-05
-3.92193320959418e-05
-1.35911409092825e-05
-1.81489410868875e-05
-3.63606044768032e-05
-1.5209464451869e-05
-1.9626509662475e-05
-9.23986559636859e-06
-3.0073019146726e-05
-2.66249777150838e-05
-2.03120009909741e-06
-2.56356836424238e-05
-3.41952890216894e-05
-5.61038071306092e-06
-1.25150403789001e-05
-9.3151438243649e-06
-3.03069451622881e-05
-2.50812355920923e-05
-2.8830055324712e-05
-4.90846843855712e-05
-3.18355548533978e-05
-4.38611870321251e-06
-1.79245919879868e-05
-2.49222904877504e-05
-3.66411089336053e-05
-5.03479139590252e-05
-2.11854828337691e-05
-3.13662485797878e-05
-2.28548852115042e-05
-2.65428458522642e-05
-1.67884685030955e-05
-2.10246760174067e-05
-1.09937284983243e-05
-2.31853717289112e-05
-1.16135645810407e-05
5.99677704888218e-06
-2.18053474338207e-05
-1.99251798435486e-06
-3.29664605025102e-06
1.16834847224688e-05
-1.54297669798849e-05
-8.72754685180845e-06
-1.31358155326037e-05
-3.25717506957512e-05
-2.36354470779176e-06
-4.59510730682888e-06
-1.16974243871724e-05
-1.37282147063666e-05
-2.09790358337435e-05
-5.13636188116572e-06
-9.95697216905985e-06
-1.07930930362821e-05
-5.28265030545743e-06
-1.39524972998719e-05
-1.11377765389123e-05
-1.62067896203981e-05
-2.4377467845422e-05
-1.99608906193472e-05
-4.74351975332576e-06
-2.62194827557284e-05
-5.28277166115975e-06
-8.72112172899409e-06
-1.47451528540638e-05
-2.3160328115145e-05
-1.37829611066015e-05
-2.79725335992921e-05
-1.95016187643226e-05
-1.34177111374042e-05
-2.53651722404904e-05
1.65741701894876e-05
-2.30237480501524e-06
-2.08096652379905e-05
-3.79623847666216e-06
-1.97119265632438e-05
-3.22464925652915e-05
-9.81662641425074e-06
-1.55676995817208e-05
-3.8450713502157e-06
-3.0461085783975e-05
-1.73741973789289e-05
-3.78391681200155e-05
-1.70306395611888e-05
-3.75132476277937e-05
-1.59164466059218e-05
-9.60732243194841e-06
-3.14164370157893e-05
-9.32240038847737e-06
-2.27500926153456e-05
-1.95259338597873e-05
-1.655125634817e-05
-1.61088860239226e-05
-2.23991975554146e-05
-1.43996439711984e-05
-1.26723921083113e-05
-9.46627794013408e-06
-1.83327998605159e-05
-7.19876728655565e-06
-2.58733429199182e-05
-2.76563124182314e-05
-2.16954834107195e-05
-1.36629716583093e-05
-1.5175697822117e-05
-6.66797442711102e-06
-1.75277978114876e-05
-2.39973445977695e-05
-2.07621791437496e-05
-2.48511576482999e-05
-2.14264406290643e-05
-2.27500924703531e-05
-3.61388865038222e-05
-1.67226810870233e-05
-1.8347299349776e-05
-1.31883371603191e-05
-3.03045233443112e-05
-1.66529823398987e-05
6.0699462802485e-06
-1.1831471394593e-05
-1.78605783106156e-05
-8.57691931907175e-06
2.92446492576169e-06
-1.71138931426214e-05
-3.90109328179072e-05
-1.54227694227928e-05
-4.28200975038976e-06
-1.62721349719694e-05
3.3522791003659e-07
-1.63311495108339e-05
-2.00308078133593e-05
-3.74471584460334e-05
-1.44073588213025e-05
-2.17455191321807e-05
-2.75819310202234e-05
-3.43022531948173e-05
-1.08333785580551e-05
-1.84748366318192e-05
-1.06908768954989e-05
-1.02888775743978e-05
-2.73312394530067e-05
-2.10040231282557e-05
-2.53342393774772e-05
-1.96134120817199e-05
-2.97739750222803e-05
-2.58578172376327e-05
-3.23217588082796e-05
-6.02977739971146e-06
1.65859747059178e-06
-1.36166425318731e-05
-2.30340089475693e-05
-8.47521718084014e-06
-3.2038182512392e-05
-3.31782317126527e-06
-3.27811503672141e-06
-1.48246800104477e-05
-3.15004041821608e-05
-1.88154148282029e-05
-1.36586228075266e-05
-1.24797519426483e-05
-3.29968513167687e-05
-3.77825185609856e-05
-2.76935732162889e-05
-1.8412996186719e-05
-3.60370972282976e-05
-2.80868413363307e-05
-2.4802736069497e-05
-3.21161760181518e-05
-1.48196235776817e-05
-8.45774683270681e-06
-4.66305218001539e-05
-3.79184798099103e-05
-2.37411256354153e-05
-1.370489749685e-05
-3.34654122479611e-05
-2.63208999102049e-05
-1.89502296683539e-05
-4.93885717939119e-05
-2.01968883993243e-05
-2.05554273719356e-05
-3.96780135818726e-05
-3.48138585406386e-05
-2.44267161897377e-05
-3.52087416496314e-05
-1.93089286434277e-05
-2.80195732282442e-05
-8.45871687962663e-06
-3.482964152047e-05
-3.02647674763118e-05
-3.51264458556371e-05
-1.69878450527208e-05
-1.48737451089206e-05
-2.5436694861537e-05
4.05706565806823e-07
-2.51545866472757e-05
-6.56358050224836e-06
-1.06784716521229e-05
-1.4762797639896e-05
-2.96366464525559e-05
-6.58552734764518e-06
-1.50249083525296e-05
-3.91564398178873e-05
-2.78813340374052e-05
-8.49018668324808e-06
-1.48610937928713e-05
-2.61604209651035e-05
-2.37249788410303e-05
-1.84021684894869e-05
-5.06752152441702e-06
2.73439054265571e-06
-1.06000155377519e-05
-1.46763415914852e-05
-1.09096966831518e-05
-1.50704810511636e-05
-1.00216197193416e-05
-3.30014113656334e-05
-1.39267053094095e-05
-2.33105688802422e-05
-2.00972600273097e-05
-7.17713553606974e-06
-1.65741790099446e-05
-1.24942337989576e-05
-1.44942866232513e-05
-1.69055693538508e-05
-1.72811169280824e-05
-3.13805354212649e-05
-1.87313317242462e-05
-1.84091912071185e-05
-9.30415103277514e-06
-2.20709895027619e-05
-2.20157987980135e-05
-1.89792092349663e-05
-6.94215166064412e-06
-3.29157231579861e-05
-1.51732438928067e-05
-1.91762837995769e-05
-1.02951295967724e-05
-2.94840073919374e-06
-1.26224889433168e-05
-1.98753330900491e-05
-2.68865541243737e-05
-2.38564882792038e-05
-2.10987005169973e-05
-3.86830796888415e-05
-9.40351902552618e-06
-2.66749075445305e-05
-1.7885542937895e-05
-2.04539978854502e-05
-2.97406570065474e-05
-2.17412631790748e-05
-1.34134171691797e-05
-3.31750301995376e-05
-3.13508290500828e-05
-3.1492522599802e-05
-1.18359259189518e-05
-1.63277660380099e-05
-1.09249167362802e-05
-2.55272370850588e-05
-2.03826082803887e-05
-1.5870919758974e-05
-2.04248441086197e-05
-1.15777511925971e-05
-1.8744070049933e-05
-1.90721597333907e-05
-8.38029277611676e-06
-1.14815502205964e-05
-1.58364169172783e-06
-1.48454949413329e-05
-2.11657474786681e-05
-4.39332515733573e-06
-1.06092443685327e-05
-2.19162379432689e-05
-3.14952545250931e-05
-9.34165953583945e-07
-2.88641740183874e-06
-2.81652235936498e-05
-1.98104100471544e-05
-1.76926173586882e-05
-2.44835658840194e-05
-2.26907246244808e-05
-6.59798290190251e-06
-3.7483580633029e-05
-1.48715775256054e-05
-1.95733455301474e-05
-2.13611259409025e-05
-2.51836183531229e-05
-2.53057398319829e-05
-2.28579585834893e-05
-3.93316875733385e-05
-9.7521668645801e-06
-1.5390573008711e-05
-1.9381005676785e-05
-2.46741573637658e-05
-1.52801208060083e-05
-1.27012776574749e-05
-6.30283141719481e-06
-6.80130958332229e-06
-1.28006755594955e-05
-3.34549699285292e-05
-8.12801617199412e-06
7.64165599602351e-07
-1.0432148099699e-05
-1.16747724016945e-05
-1.44215719249686e-05
-2.59165317765967e-05
-1.56056247482036e-05
-2.32735067696399e-05
-9.13390322417906e-06
-3.44719851814448e-05
-1.97312329077799e-05
-1.12621184058344e-05
-2.61290980757496e-05
-1.84795331828997e-05
-3.2904286769865e-05
-6.71349593010866e-06
-2.00822041726046e-05
-1.8765684118878e-05
-1.9829826433594e-05
-1.75851785589427e-05
-1.03781642257697e-06
-3.11523064599053e-05
-1.6680163890001e-06
-2.3513581251938e-05
-2.44801183403181e-05
-2.33137594807209e-05
-1.68511803723301e-05
-3.57761858247947e-05
-1.14699978951088e-05
-2.23233351973922e-05
-2.08428350624672e-05
-2.76991323846253e-05
-3.68744150223337e-05
1.3941067611037e-06
-2.54814413731487e-05
-2.17291726814962e-05
-9.84078056781631e-06
-2.73943349993252e-05
-2.12483680181035e-05
-1.59347535891409e-05
-2.90807491272421e-05
-2.66597602195573e-05
-1.27949566195441e-05
-2.77504052271855e-05
-1.95417482788064e-05
-1.91347258988155e-05
-1.81257555941076e-05
-4.55897250608801e-05
-3.5349241318592e-05
-3.71183985069161e-05
-2.2637396998135e-05
-3.45467011989417e-05
-1.98843196711538e-05
-2.83834886266094e-05
-1.8230014845596e-05
-6.65771585511574e-06
-5.70866635074543e-06
-1.59853297913483e-06
-2.39864622318743e-05
-1.10748562204446e-05
-1.44644037986068e-05
-3.35516827111651e-05
-2.17628785444321e-05
-1.3378193333031e-05
-9.73607686600809e-06
-2.61010938911899e-05
-2.6136399405612e-05
-3.17807706482734e-05
-5.0481044232467e-06
-1.6734463752909e-05
-1.46812710074482e-05
-1.85623911425183e-05
-1.97664159175191e-05
-1.40306768405365e-05
-1.67518390856427e-05
-1.63973817478467e-05
-1.13450281736856e-05
-2.20602604400813e-05
-1.24944280307848e-05
-1.46067699659242e-05
-1.05736947166466e-05
-2.00282160526859e-05
-2.84351348572225e-06
-2.92383597084099e-05
-2.39251249795548e-05
-8.49812885395705e-06
-3.75053549489913e-05
-2.33347498872679e-05
-1.1411697736593e-05
-4.60124519944571e-05
-2.64682962002644e-05
-1.9818677874922e-05
-1.85384481607675e-05
-1.88142500504589e-05
1.31051301959564e-05
-2.4395242698586e-05
-2.37872351694585e-05
-1.70532767673144e-05
-1.70102408911168e-05
-3.28062346331035e-05
-2.21947124055387e-05
-2.76778225091511e-05
-2.39316948461999e-05
-2.40016568687535e-05
-1.65118512118852e-05
-3.48768887177044e-05
-4.97990199348876e-05
-3.53548126998395e-05
-1.12161650399504e-05
-4.43822109971674e-06
-1.85060302581018e-05
-3.23947517929495e-05
-1.75384198370591e-05
-1.24396939330577e-05
-3.21054577791247e-05
-1.84423390868474e-05
-1.71221402244485e-05
-3.32558476138538e-05
-4.11001630644155e-05
-1.03870636880008e-05
-2.14161314709744e-05
-2.76280641304287e-05
-2.80170314414377e-05
-2.30190539377403e-05
-1.46434449075923e-05
-2.73264797277462e-05
-2.7777424641114e-05
-7.05202877497569e-06
-2.47159609182368e-05
-1.41970081835993e-05
-1.27916289484466e-05
-9.60201688787628e-06
-9.77345331643461e-06
-7.01159708981079e-06
-7.20905193181518e-06
-1.42687726411105e-05
-4.14582348539084e-06
-1.36130757668757e-05
-2.74494071839381e-05
-1.49121051342697e-05
-2.70335441943393e-05
-1.7861468566914e-05
-2.36431646714531e-05
-2.81057573226197e-05
-1.38664157307563e-05
-2.27369002653044e-05
-2.59244846148868e-05
-2.07657808606021e-05
-2.50744525407467e-05
-2.21256800211155e-05
-9.06462874303024e-06
-2.16211984507147e-05
-1.44808447374864e-05
-1.55336451509407e-05
-8.63503742373294e-06
-1.22306790299269e-05
-9.72480155040989e-06
-2.75163930873656e-05
-1.54089579784773e-05
-4.29988294314705e-05
-2.77947287986783e-05
-2.77008031042478e-07
-2.72870024658841e-05
-1.86454545404465e-05
-2.14593470022217e-05
-1.7088432282029e-05
-7.62646069616409e-06
-1.46956231874955e-05
-1.57216737684113e-05
-2.70575235209485e-05
-1.44039109230321e-05
-2.92173630337131e-05
4.03870457596342e-06
-4.52660691212522e-05
-1.11431592574443e-05
-1.26519559572409e-05
-1.68296160365661e-05
-1.86732462311264e-05
-1.07658730886362e-05
-3.14082211489e-05
-3.03791159721895e-05
-1.61738457888894e-05
-3.16508222307865e-05
-2.21940638164266e-05
-1.7032794639633e-05
-3.03387313693707e-05
-1.88158891326924e-05
-1.16354443794693e-05
-2.90448310914162e-05
-2.08126585777026e-05
-1.17341909431394e-05
-2.17591710582395e-05
-2.75036402846652e-05
-3.70489474171159e-05
1.95840735979437e-05
-5.14590960538523e-05
-3.2099095235862e-05
-7.08872493919695e-06
-2.27543559969957e-05
-2.89801023266581e-05
-1.58982510063315e-05
-6.40000014050537e-06
-1.78315549095719e-05
-1.34658443888721e-05
-1.86132534496008e-05
-4.28534756238794e-05
1.98972079825371e-06
-3.22720095624081e-05
-1.32697995770991e-06
-1.34996832123481e-05
-1.80541910558474e-05
-4.68713196802947e-06
-9.4514959817854e-06
-7.84461717172995e-06
-1.43271977570601e-05
-2.88964578114817e-05
-2.70347927043119e-05
-1.85965719102298e-05
-7.90941327151166e-06
-3.79026160321606e-05
-2.01668328157818e-05
-1.62361244497109e-05
-6.57045648611351e-06
-1.17386525392126e-05
-9.32238870382086e-06
-9.85073548530978e-06
-2.46434095945581e-05
-1.8271661724997e-05
-2.83005480211674e-06
-2.47885435716083e-05
-2.39696070643605e-05
-1.54016318933319e-05
-2.42887797448582e-05
-1.34534845026614e-05
-3.1325928484191e-05
-3.04252945995811e-05
-6.1310585361852e-06
-2.38832092589339e-05
-1.76479222141922e-05
-1.41271455769478e-05
-3.27992942889996e-05
-3.41361390683335e-05
-2.63087838079946e-05
-3.05824311631048e-05
5.13254177298517e-06
-3.0020400284261e-05
-3.23693416970929e-05
-1.26422420594449e-05
-7.31531330336212e-06
-2.5784297900245e-05
-3.33980794789776e-05
-3.11438901163353e-05
-3.00713946885266e-05
-1.87706207162977e-05
-2.1806901181948e-05
-1.30442344756153e-05
-1.66127721141403e-05
-1.27127669858397e-05
-2.53594020119815e-05
-2.87473435489042e-05
-6.90545052778376e-06
-2.15793564027008e-05
-2.19204754661906e-05
-2.69894768067989e-05
-1.56853658543094e-05
-3.48637232728828e-06
-3.36740300425814e-05
-1.41652610650208e-05
-3.3482208647363e-05
-2.37285566840095e-05
-2.66074298876937e-05
-1.94232366626512e-05
-2.67891691648333e-05
-1.00439188966151e-05
-2.1294909468711e-05
-3.23687957183096e-05
-4.00541236428875e-05
-2.14365034190015e-05
-1.54513823155667e-05
-1.5262904056807e-05
-1.80374830071818e-06
-2.63707060909953e-05
-3.93300687984601e-05
-2.61444656856818e-05
-1.28014522237237e-05
-4.71510500267524e-06
-1.8404614165394e-05
-2.57798642023953e-05
-3.5219589590702e-06
-1.65400193641662e-05
-8.8381779962688e-06
-1.68117590636067e-05
-1.12288708125045e-05
-1.07494105151528e-05
7.74852955678034e-06
-1.06765815266728e-05
3.11625206926681e-06
-1.21908762276377e-05
-2.16734623781196e-05
-2.51348216563865e-05
-2.88219695199581e-05
-1.82052882838128e-05
-2.43074158920787e-05
-1.13642203948105e-05
-2.28108085731519e-05
2.99328499711914e-08
-6.97752570234685e-06
-2.60287132544716e-05
-2.10322975755948e-05
2.20937035279316e-06
-2.56971132196024e-06
-2.2291387087358e-05
-1.77726168276313e-05
-8.07715367013983e-06
-1.61405990080204e-05
-4.43467677372453e-05
-3.60383293814449e-06
-2.67697105019528e-05
-9.54568071096293e-06
-2.5374420709428e-06
-3.44173956307766e-05
-2.99159801320369e-05
-3.51536269144987e-05
-1.05750843312784e-05
-4.60288198969075e-06
-1.05772338606639e-05
-2.24763519978896e-05
-1.2315678999589e-05
-1.17879846525446e-05
-1.48889953176668e-05
-1.5536674685447e-05
2.95698038032696e-06
-5.46099142454581e-05
-2.59366492046595e-05
6.9222834980225e-06
-5.3459313146639e-06
-2.29938264286997e-05
-2.63134308634523e-05
-1.38683941526846e-05
-3.18160446252093e-05
-2.57625552831407e-05
-1.75194150383521e-05
-2.78192842066205e-05
-1.93881733476043e-05
-3.26588627581289e-06
-2.14999268360556e-05
-1.84611211044332e-05
-1.63980313742742e-05
-1.02760859388843e-05
-9.42032394261967e-06
-5.17244417809333e-06
-1.76152714738499e-05
-9.94754918809516e-06
-3.05801350091526e-06
-4.49050073254673e-05
3.33326523308176e-06
-1.96796084601613e-05
-2.07052543175253e-05
-1.0189100592731e-05
-1.80980460327745e-05
-1.91782642568822e-05
-1.18645360595928e-05
-2.10727231916027e-05
-2.03033642109544e-05
-8.01469118310072e-06
-4.18269873858154e-05
-3.36257352040656e-05
-1.79237343472383e-05
-3.89950611568776e-05
-1.92614304684626e-05
1.37672068543397e-05
-3.38652614675116e-05
1.75360458441535e-06
-1.00608102260499e-05
-2.12851609574306e-05
-2.5538502102075e-05
-3.6254372147364e-05
-9.38368197642293e-06
2.29407481674493e-06
-3.73210972060385e-05
-2.12628105029832e-05
-7.27152692438881e-06
-9.5436877006461e-06
-1.39435539760706e-05
-1.95659461002008e-05
-2.28672904938905e-05
-1.2238560758536e-05
-2.00501960616998e-05
-1.73880117809686e-05
-3.61503623131672e-05
-1.55145479624398e-05
-2.73275831954569e-05
-2.1560466627005e-05
-1.70466918828762e-05
-2.10209741312596e-05
-6.78545318791736e-06
-1.63907547216639e-05
-1.22226888297999e-05
-2.52099634470243e-05
-2.93945021602871e-05
-4.50514020249338e-06
-1.00784754829275e-05
-1.60624014291209e-05
-1.36217325787699e-05
-1.30664259147253e-05
-1.37443677608059e-05
-1.79087086509697e-05
-2.02136963284209e-05
-3.42965113622465e-06
-1.95232271550032e-05
-3.30953299532958e-07
-1.83118725537629e-05
-1.03647828770551e-05
-2.22934564088133e-06
-2.39298222526259e-05
-2.94435910713618e-05
-1.03410779300721e-05
-3.38760557899004e-05
-4.13786532067198e-05
-1.75876217684162e-05
-1.30703549861904e-05
-2.09757598065096e-05
-1.12557254471656e-05
-3.56354533168133e-05
-1.29601271679706e-05
-1.67631728979314e-05
-3.57711049254677e-05
-2.33423988058858e-05
-6.52951003770448e-06
-8.37032318873796e-06
-1.8857562268339e-05
-1.64769171232901e-05
-7.9521576343678e-06
-2.35182841779629e-05
-1.87493656719073e-05
-1.78655158861358e-05
-1.71679187039275e-05
-2.35392614540881e-05
-3.1778552093681e-05
-9.44872888320437e-06
-2.50696494433922e-05
-7.38549114616514e-06
-4.92965419917153e-06
-1.68248988553786e-05
-2.73729677729388e-05
-2.08605502666343e-05
-2.51573589408314e-05
-2.50446604186829e-05
-2.42984168585002e-05
-2.52038967733496e-05
-2.73852395232589e-05
-2.21827060152863e-05
-3.25496367373547e-05
-4.81216814397059e-05
-2.09345452533248e-05
-4.78046331970867e-06
-2.56639940845895e-05
-4.91936599406944e-06
-3.43530560114446e-05
1.82124937326177e-05
-4.49245200251922e-06
-1.84270216545526e-06
-9.42580233282903e-06
-2.81017906253468e-05
-3.61384440890549e-05
-2.97450008416442e-05
-9.23967225630363e-06
5.2979657871018e-06
-1.38623288756734e-05
-1.99261240570197e-05
-4.74557290057825e-06
-3.25134028413198e-06
-2.03441874048765e-05
-1.70525168011385e-06
-5.66655910089209e-06
-1.1998250219385e-05
3.48519774892441e-06
-1.62811690219019e-05
-1.90303806277787e-05
-1.98661743018605e-05
1.1547974621153e-05
-3.74573655801306e-06
-4.18296547181308e-05
8.41243510431368e-06
-1.86248731304914e-05
-1.02819741499544e-05
-1.98833443938137e-05
2.30816016005342e-06
-2.49074503521864e-05
-3.74950872248245e-05
-3.04368413537452e-05
-9.0045490225214e-06
-2.13810185368285e-05
-1.17529886604177e-06
3.41919825559717e-06
-2.80321423863132e-05
-2.37523247247604e-05
-2.49702728707604e-05
-4.60800487626995e-05
-1.3809289096063e-06
-6.04157166157699e-06
-3.61007980749181e-06
-1.82854273075241e-05
-1.43537132797879e-05
-9.87720914243996e-06
-2.03081993089544e-05
-4.00442614748637e-05
-2.58563574508203e-05
-1.79678204886563e-06
-5.86421264698172e-06
-2.15513447413974e-05
-3.17862544088514e-05
-4.1019801475164e-06
-1.37622481472491e-06
-4.46676441657294e-06
-1.51762159387554e-05
-4.82183931091023e-06
-2.10412440643e-05
-5.17000479692515e-06
-1.78309522323369e-05
-5.86844894463316e-06
-2.84964158622939e-05
-3.60478596008444e-06
-3.32400058456324e-05
-1.42787728401995e-05
-3.6679066377427e-05
-1.16563467659446e-05
-1.64287722417251e-05
-3.49355436461685e-05
-6.94476081364997e-06
-7.20906903103177e-07
-4.38259755382798e-06
-1.54446640756448e-05
-1.44465010986136e-05
-6.02046729190026e-06
-2.82445829863078e-05
-3.14783835545577e-05
-3.47510048003154e-05
-1.81886999894605e-05
-3.65371123982686e-06
-7.43451601224702e-06
-1.76375069471269e-05
-2.3085571689482e-05
-1.03563578616995e-05
-1.73906117225158e-05
-1.29770545858824e-05
-3.02019163733749e-05
-1.93998233881495e-05
-2.18979900767926e-05
-2.30491514805e-05
-1.60412740261543e-05
-7.95457165718997e-06
2.33525815317472e-05
-2.02529947949175e-05
-2.1650145170373e-05
-2.63845358959115e-05
-2.24869470317466e-05
-8.8568656106664e-06
-1.18526989816262e-05
-2.41780576446514e-06
-1.59146967761068e-05
-2.69421922286262e-05
-1.29486113534333e-05
-9.26544130878172e-06
-1.24137560083217e-05
-2.94078403313651e-05
-2.39489428576154e-05
-4.37035664691638e-05
-1.22242790898043e-05
-1.62839619398017e-05
-2.57774271164215e-05
-1.28388115181977e-05
5.11250037638547e-06
-2.16816600613904e-05
7.38510210962612e-07
-2.71107666281306e-05
-2.39765399537152e-05
-2.51470231856353e-05
-8.12567016858774e-06
-1.56869174477964e-05
-3.06813299932531e-05
-2.77972290415355e-05
3.98810822318695e-07
-2.37135871385808e-05
-8.32660707391712e-06
-3.66930951441671e-06
3.90805963867468e-06
-3.03422085473741e-05
-1.80914976729821e-05
-1.86479826740196e-05
-1.44504468771326e-05
-7.54599995309327e-06
-6.43829472891327e-06
-9.49518653243505e-06
-1.36083872328942e-05
-1.52620231039261e-05
-2.68336281762381e-05
-3.34072536192253e-05
-1.4956721713192e-05
-2.70313540629076e-05
-6.66508637501014e-07
-1.05398418980852e-05
-9.55636428283805e-06
-1.82469755319043e-05
-8.335397255285e-06
-1.64262066136789e-05
-1.80376329857026e-05
3.66696906900574e-06
-1.71785316760174e-05
-1.06452961735945e-05
-1.58343907583711e-05
2.4092082183694e-06
-7.05637416616525e-06
-9.06425027996272e-06
8.7669255064149e-06
-2.66834293202077e-05
-1.73307361834086e-05
-2.01654724948011e-05
-2.75591139202318e-05
-2.4437129820259e-05
-1.36218980618865e-05
-3.11444074456353e-06
-3.00032358986864e-05
-3.2432148480557e-05
-3.53295953908865e-05
-1.73538258324547e-05
-9.26886518708468e-06
-2.34289304252833e-05
-1.57747596365495e-05
-2.51053277128074e-05
-2.43357907649269e-05
-1.9868350570212e-05
-2.53013585303147e-05
-2.91186539186622e-05
-1.67101708002068e-05
-2.5209884086364e-05
-1.79995687442221e-05
-1.3583160183793e-05
-2.85447144567279e-05
-8.81207713201093e-06
-1.91655528073925e-05
-2.71511543070161e-05
-2.16902657759624e-07
-1.72585380814142e-05
-9.54375063201551e-06
-2.90774960555192e-05
-1.33594879318843e-05
-3.28655807269449e-05
-3.23683556705982e-05
-2.0046444830367e-05
-1.09901444427722e-05
-1.81021761847065e-05
-2.99652140556396e-05
-3.11835112803519e-05
-4.3452063873255e-05
-1.37370895345048e-05
-1.99239974382669e-05
-2.69019664782503e-05
3.31723924778282e-06
-9.67139339125891e-06
-1.61196010752929e-05
-4.06861621945005e-06
-2.82733307400329e-05
-3.23428835894729e-05
-1.27453316688277e-05
-1.46509096468716e-05
-1.42013445017934e-05
-7.0201165976689e-06
-4.08399307777745e-06
-4.36064038341173e-06
-3.14918284421355e-06
-3.85344109157001e-05
-1.84422997504431e-05
-2.27782925881585e-05
-5.60483246513025e-07
-1.34985389710014e-05
-2.24580665473986e-05
-4.81431247919405e-05
-3.16982767184649e-05
-1.14290544435405e-05
-3.58515088977351e-05
-2.69770632837592e-05
-3.45929728680188e-05
-1.53247878331096e-05
-1.5397435036273e-05
-2.70268727740099e-05
-1.19439111797978e-05
-1.70834943265056e-05
-2.92772174293517e-05
-2.82479431010653e-05
-1.56392673089259e-05
-9.83667299674373e-06
-1.21414497656223e-05
-2.84264418517665e-06
-1.35003990368492e-05
-1.92560343374377e-05
-1.27194377222476e-05
-2.75434136810486e-05
-3.53841707085505e-06
-1.32861481797582e-05
-1.44474228316342e-05
-5.29554996230131e-06
-1.35974776254683e-05
-1.63595699021475e-06
