# Supplementary material for: Research on computational propagation and identification of mine microseismic signals based on deep learning
Source: PLoS One. 2025 Oct 22;20(10):e0334641. doi: 10.1371/journal.pone.0334641 (PMC12543183; doi:10.1371/journal.pone.0334641)
Supplement: S2 Data — (ZIP) [file pone.0334641.s002.zip › 000100500001944.xlsx_0.txt_24.txt.txt]

-2.73313630884305e-05
-5.77562812790871e-06
-1.5643011761758e-05
2.67385633566619e-06
-1.74279361330865e-05
-1.23013336097881e-05
2.02084744396841e-06
-9.63730842910765e-06
-2.38230449610642e-05
-2.22351012408761e-05
-2.45898763727332e-05
-5.23866665272369e-06
-1.54389379543168e-05
-2.77233686281791e-05
-1.36302600777154e-05
-2.21660087839974e-05
-1.44729370206124e-05
-3.68860048769402e-05
-3.13633479670626e-05
-2.76044506313666e-05
-8.87079741348872e-06
-4.04347519558752e-05
-1.87077547739415e-05
-2.10046481320835e-05
-5.57939262082037e-06
-1.70776839883302e-05
-3.35014388411683e-05
-3.28105469444738e-05
-1.87085797763389e-05
-2.57265990075082e-05
-1.93523564354237e-05
-2.77508624441835e-05
-1.60759006269839e-05
-2.01291039774747e-05
-1.33779962834945e-06
-1.96893333770124e-05
-1.42626458271484e-05
3.48587182893577e-06
-3.558166160519e-05
-2.66548727058624e-05
-7.21387629718614e-06
-2.34412800699186e-05
-1.81372439189185e-05
-1.56698784152418e-05
9.68531926134833e-06
2.51204910636888e-07
9.80952580055737e-06
-2.80958850325988e-05
-8.34039147121011e-06
-2.03780371704868e-05
-3.65732334239856e-05
-1.40799491827847e-05
-8.33507836358985e-06
-3.19442614141583e-05
-3.36608130469045e-05
-4.67557762121148e-06
-3.53393839664266e-05
-3.24751716054271e-05
-3.60645808917193e-06
-1.89151951744712e-05
-3.25161963850227e-05
-9.87108093656479e-06
-2.06215602669117e-05
-2.86102580646673e-05
-8.08495491771032e-06
-2.53449731513179e-05
-1.51066490077473e-05
-1.26403405734e-05
-1.54956437036679e-05
-2.75710018453748e-05
-1.33978826448855e-05
5.83497609363421e-06
-2.39780864724532e-05
-7.19079162349253e-06
-1.50387516424516e-06
-1.97191781329052e-05
-2.98752178041853e-05
-2.96175485683999e-05
2.14335108380012e-06
-1.16449402875943e-05
-1.57882062478894e-05
-1.49733221004994e-05
-1.59270867616679e-05
-2.35459365711738e-06
-1.72848967983944e-07
-1.94006164560132e-05
-2.55432779856795e-05
-1.32933779533076e-05
-2.58346097173698e-06
-6.53852548866926e-06
-6.85263732723167e-06
-3.73625028280799e-05
-1.84968137546539e-05
-2.42505242383711e-06
-2.05516432372615e-05
-3.95883414569348e-05
-9.00042532508332e-06
-1.62217350892205e-05
-2.23187739676139e-05
5.78387339118883e-06
-1.78673509531111e-05
-1.04352528105425e-05
-1.58577706145371e-05
-2.05910396725236e-05
-1.18587840031849e-05
-3.03464113530394e-05
-2.66988564213802e-05
-4.56711000517374e-06
-1.58830994119471e-05
-1.67458584676427e-05
-8.93179000287336e-06
-2.18987275599526e-05
-3.91752829906488e-05
2.17019722554366e-06
-1.77985492066505e-05
-1.36184188316603e-05
-1.01661077950316e-05
-1.42182388991706e-05
-7.55080326143821e-06
-2.0158921456182e-05
-2.08582131509793e-05
-2.07463519273268e-05
-1.69426015212053e-05
-6.21182601927587e-06
-4.53136428094208e-05
-2.1986223251609e-05
-1.32949375831346e-05
-1.3331004123659e-05
-1.11162818139384e-05
-2.87539181705523e-05
-1.9622938291902e-05
-3.06577946256432e-05
-3.45088961796947e-05
-1.0952097269104e-05
-4.11608143199799e-06
-1.75098885812859e-05
-1.30591841754842e-05
-2.12084316041398e-05
-2.62037472704462e-05
-1.47503964192661e-05
-3.47746117803287e-05
-2.98794930903584e-05
-2.95958161593646e-05
-1.51061293980246e-05
-4.9719686355646e-06
-2.0947528488353e-05
-2.5265448678836e-05
-1.38771118449782e-05
-4.3648882632785e-06
-2.21745615756307e-05
-4.69929124445295e-05
-1.71643726382397e-05
-1.37222290866224e-05
-5.63264630781211e-06
-4.82386669141477e-05
-2.09712666460378e-05
-9.27942467684623e-06
-9.3018914436197e-06
-1.47162524293064e-05
-1.0362719784671e-05
-6.17248652822607e-06
-2.4477873992287e-05
-2.60938657099294e-05
-2.98223940007687e-05
-2.64707572513584e-05
-4.3486605488795e-05
-1.66551831540116e-05
-1.26927043075716e-05
-2.77881508473379e-05
-2.58734655632133e-05
-2.46265507005114e-05
-9.78903267968236e-06
-1.6924206486589e-05
-1.38238595818024e-05
-7.39277128647453e-06
-2.42605804511336e-05
-6.24075744370828e-06
-1.38767157513893e-05
-7.76276737501597e-06
-2.18749871866027e-05
-6.64825792393266e-06
-9.99599492329245e-06
-3.14428694099989e-05
-2.51697230604388e-05
-3.20619120120643e-05
-1.03660546651741e-05
-2.2715992885635e-05
-2.3706427989788e-05
-3.46795763861601e-05
-7.67680558852114e-06
-3.14465197385758e-05
-1.34769110658927e-05
-1.57968772506351e-05
-1.26747819106608e-05
-1.54259855432417e-05
-3.62594147121303e-05
-4.9117358301197e-06
-3.11823103762241e-05
-1.75394270759965e-05
-2.32216543935748e-05
-2.34133155779313e-05
-2.94452372862026e-05
-3.22512135549019e-05
-2.81423775225261e-05
-9.96610501961294e-06
1.86747194103883e-06
-2.57812372407886e-05
-2.055608130317e-05
-6.82329356042955e-06
-4.46386885299102e-05
-1.36183323314395e-05
-4.04974981399024e-05
-2.70628438851961e-05
-3.8605032744993e-05
-1.06070376820805e-05
6.89818332954131e-07
-1.32783413818494e-05
-2.07520174839049e-05
-3.10102728745948e-05
-2.45846811780366e-05
-1.85865110623755e-05
-1.86789731718228e-05
-2.50085400264071e-06
-2.70348576012073e-05
-2.01130165026979e-05
-2.56710429524415e-05
-2.84541002736172e-05
-1.80041919588226e-05
-3.24141460796113e-05
-2.01683441304707e-05
-2.42807615506923e-05
-2.32709877702528e-05
-1.0881884923016e-05
-1.88341904887143e-05
-2.10860104218346e-05
-1.8663385944015e-05
-9.61115392151011e-06
-5.34429379006406e-06
-1.75656211162216e-07
-1.81798015278908e-05
-7.31983819933395e-06
-6.41744594310876e-06
-4.05551538614997e-05
2.82511658607143e-06
-2.58579642240234e-05
-1.96238990303069e-05
-9.7819995339841e-06
-1.7871203672818e-05
-1.53688988906984e-05
-3.57823300776588e-05
-2.79780804488354e-05
-2.10052747730711e-05
-2.8724836252941e-05
-2.97349311235174e-05
-2.44236916521566e-05
-3.24606089393987e-05
-3.2945044862396e-05
-2.00378906437099e-05
-2.66369643620025e-05
-3.32580052682261e-05
3.10967360208723e-06
-3.71817329061062e-05
-3.9071367675753e-06
-1.76705701608106e-05
-2.71305777940791e-05
-2.503467532865e-05
-1.66241708961301e-05
-2.40998999556974e-05
-3.47626757708443e-05
-1.90730358474972e-05
-1.93453886269051e-05
-1.93285329560794e-05
-1.87383948995933e-05
-2.06054647437638e-05
-6.98862466029014e-06
-4.69045236059035e-06
-2.85545145008814e-05
6.78270394457401e-06
-2.84209500499288e-05
-9.80192664827597e-06
-5.48322393178929e-06
-3.20248002013442e-05
-1.1681813227113e-05
-2.83960705223705e-05
-1.6468093862635e-05
-2.54371621112239e-05
-1.67549826608688e-06
-1.9847466593592e-05
-1.87364155557336e-05
-1.49582597260817e-05
-1.77856160132359e-05
-2.83144482177773e-05
-2.90799413654589e-05
-3.48939877721161e-05
-2.10029107588496e-05
-2.63402639771273e-05
-1.74978644090009e-05
-2.74108516526502e-05
-2.12757905363015e-05
-1.17224654093576e-05
-1.25054245630061e-05
-1.42115744707106e-05
-5.70961379699626e-06
-2.02863366751381e-05
-2.08153923379467e-05
-1.6267023838529e-05
-1.13545522731536e-05
-2.02387659990745e-05
-3.63713423343316e-05
-1.94299188403628e-05
-2.71010976564983e-05
-3.18063880815844e-05
-2.3395859319869e-05
-1.05235118891742e-05
-1.40895903561692e-05
-2.5251465785035e-05
-4.22852985614851e-05
-1.08287018317028e-05
-2.82729917311357e-05
-1.11446106326769e-05
-1.44308434441003e-05
6.86648399467783e-06
-2.18750105535711e-05
1.25578161883122e-05
-1.17140637443724e-05
-2.91963400131449e-05
-1.48504597659952e-05
4.1309796503046e-06
-4.00734539831714e-05
-2.6490496010797e-05
-9.60871045240933e-06
-2.61692444137784e-05
-6.76059141196439e-06
-1.926178600213e-05
-5.99074620501126e-06
-1.32620763205108e-05
-2.52222933867922e-05
-1.04057441603707e-05
-1.60051992790239e-05
-1.35400203345765e-06
-3.89582285652092e-05
-1.9226792229604e-06
-1.43703032605755e-05
3.82194052855178e-06
-3.12220986770198e-06
-9.34090078932617e-06
-1.45477061937321e-05
-2.53238864895019e-05
-2.07701539473323e-05
-1.94614984166553e-05
-2.1797651196982e-05
-2.76890051994972e-05
-1.68886885465398e-05
-2.05425097534034e-05
-1.4046613638769e-05
-3.15374298360477e-05
-3.03687819025933e-05
-1.14184645671684e-05
-3.68351357358361e-05
-2.35660018216865e-05
-1.13734179923055e-05
-1.99405459926263e-05
-2.16458349844127e-05
-6.06170504241522e-06
-8.48243115020628e-06
-2.5462779761125e-05
-8.87973160971598e-06
-2.30833750378332e-05
-1.74991305844219e-05
-2.00016936869835e-06
-3.84980252908511e-05
-2.81465580046879e-05
-1.96710250029788e-05
-6.73440463685952e-06
-1.59145651980684e-05
-3.70643546559886e-06
-4.74715260981532e-06
-2.34106149383151e-05
-1.32037093634407e-05
-8.33231086571826e-06
-1.70170793163267e-05
-2.86902078827205e-05
-1.1520551170409e-05
-2.48884966837135e-07
2.31463539834012e-05
-4.15669356535682e-06
-8.70491727838033e-06
-2.01187596529282e-05
-1.12955669788499e-05
-8.48607184244773e-06
-1.09762157838665e-05
-2.98349916310247e-05
-3.5679320376206e-05
-3.87113690159892e-05
-2.49205834940461e-05
-1.58769698276455e-05
-4.38219442377246e-06
-2.69330499842679e-06
-1.86489972930646e-05
-2.03765236604768e-05
-1.26096926045764e-05
-4.99357905300221e-06
-1.55813663568343e-05
-1.81564735848629e-05
-3.14865510111724e-05
-3.50859809257952e-05
-1.64693367900774e-05
-1.50101474549214e-05
-4.20340522019986e-05
-7.40869957089417e-06
-1.56423097455388e-05
-3.8800508228787e-05
-3.29711828626517e-05
-1.30963376056907e-05
-1.57485740299798e-05
-6.59235401406033e-06
-2.78609007404916e-06
-7.89390692450139e-06
-2.06168908295633e-05
-1.57892708524783e-05
-2.75621094920336e-05
-4.11333427738785e-05
-4.56091335223521e-06
-2.29398927344055e-05
-2.6192281012018e-05
-2.46043227237895e-05
-2.04002999510737e-05
-2.80228944876797e-06
-1.34652945063328e-06
1.35088809879822e-06
-1.46867421938215e-05
-1.96503445651977e-05
-1.72082471146028e-05
-2.44942235520504e-05
-2.18357364856957e-05
-1.59125086508754e-05
-3.48962888183893e-05
-1.17219158568379e-05
-1.53854909120998e-05
-2.95623762703919e-05
-2.57126084603785e-05
-1.53070952981329e-05
-1.97779506185587e-05
-1.50416653693155e-05
-3.13146147308213e-05
-1.33572970751265e-05
-2.33188190294412e-05
-3.36234080428396e-05
-1.16059747913866e-05
-1.60904474640019e-05
-2.94641976029877e-05
-3.2782686979926e-05
-5.26279953211575e-06
-1.84545178312584e-05
-1.86322918839769e-05
-2.10345300321622e-05
-1.77149204994496e-05
-2.95273343982711e-05
-2.30898574414773e-05
-2.2721334775826e-05
-2.31232253648509e-05
-1.49304980374057e-05
5.80536194880058e-06
-2.71307367634602e-05
-2.82846909745934e-05
-2.47399507383628e-05
-1.73336409712784e-05
-1.3113340664997e-05
1.15009237931427e-06
-6.37338862301921e-06
-1.14455454058432e-05
-1.83245531748736e-05
-1.17842841339072e-05
-2.1263816346552e-05
-1.87287970701346e-05
-3.01823424088201e-05
-3.10706923373002e-05
-5.06482687483401e-06
-2.69607358731008e-05
-3.18519759290231e-05
-2.84138810620135e-05
-1.97503648313784e-05
-1.98773480444607e-05
-4.22245762292331e-05
-2.68868339887542e-05
-2.89215225425851e-05
-4.13896108440502e-06
-9.24544364138485e-06
-2.2756522156431e-05
-8.3529703178746e-09
-1.18335928954045e-05
-2.95291936405759e-05
-4.72682055608036e-06
-2.55858583104448e-05
-4.26225920621057e-05
-1.34109448235419e-05
-1.93651465661701e-05
-1.941378247521e-05
-1.17367628930394e-05
-2.8219904269318e-05
-2.13233554478477e-05
-1.77465778615136e-05
-3.84927150097232e-05
-1.11686968909749e-05
-4.54318177732383e-06
-1.28007039923855e-05
-3.77236940534585e-05
-3.30959502324314e-05
-6.69924719367187e-06
-2.41629373504644e-05
-2.81095397493683e-05
-2.06970337450856e-05
-9.07962075872559e-06
-1.7304320832159e-05
-1.49369936558448e-05
1.53891111580725e-07
-2.84613448951818e-05
-1.2733553023992e-05
-2.67554336550889e-05
-3.21283381812832e-05
-3.55681441724795e-05
-8.74473073013867e-06
-3.12631388950865e-05
-3.31722511235263e-05
-1.89529466012838e-05
-1.46385586655522e-06
-5.74910621064309e-06
-3.90193168270231e-05
-2.22131410170509e-05
4.20469583778664e-07
-8.64830699170321e-06
1.00859602972243e-05
-2.58601060394332e-06
1.19839699708128e-05
-1.47517801375592e-05
-3.28432689785348e-05
-2.10137373368779e-05
-2.22052468831437e-05
-9.4136690350053e-06
3.47557575679436e-06
-2.81470356875924e-06
2.45586626146636e-06
-4.86877550671888e-05
-1.09707011413167e-05
-1.47027895433961e-05
-2.45508935810753e-05
-1.88962994629343e-05
-1.89556645478248e-05
-1.26455175760501e-05
-2.07870876519817e-05
-5.87957221101508e-06
-1.4752761582008e-05
-2.20180338996807e-05
-1.77533772798192e-05
1.60401478203352e-07
1.35364275083348e-05
-2.80287109786391e-05
-9.63833419052799e-06
-1.12152519101869e-05
-2.68046874936902e-05
-2.46436388575697e-05
-4.09863872647592e-05
-3.9845152284068e-05
-2.42194406765579e-05
-1.1346519361375e-05
-2.10597492581944e-05
-1.49116771632709e-05
-3.48484220497354e-05
-3.23398140355926e-05
-4.23013455938905e-06
-2.34186638054756e-05
-2.80167040155552e-05
-3.17719183752868e-05
-1.19709414356271e-05
-1.93264019567361e-05
-3.21170126310063e-05
-2.27348314587119e-05
-2.01023803349413e-05
-3.06707579633099e-05
-3.70097009930278e-05
-2.95904267440428e-05
-3.12760072184884e-05
-2.16362532491774e-05
-1.3621824138891e-05
-1.2874802253607e-05
-1.64621593383194e-05
-3.59849778353155e-05
-2.02458024069327e-05
-2.85401541327805e-05
-9.65869812742097e-06
5.00442249158019e-06
-1.22688559373964e-05
-2.05445625330145e-05
-2.34479548318115e-05
-2.87154836609791e-05
-2.15500046071167e-05
-1.64492726548566e-05
-8.10841271796363e-06
-1.35876074070352e-05
-3.01097322401688e-05
-3.3102677860321e-05
-4.06382156455884e-05
1.10264510424043e-05
-1.12551874926876e-05
7.606400390666e-07
-2.35805855145014e-05
-4.2191129216954e-05
-1.85699420910575e-05
-2.54172020809856e-05
-3.92815825002105e-05
-3.19493661839942e-05
3.71886114789961e-06
-2.86794268560783e-05
-1.43916065241677e-05
-1.20622518984513e-05
-1.85989900606663e-05
-3.25627990701416e-05
-2.01072457485136e-05
-2.46610243728822e-05
-2.7537090650182e-05
-3.40614832985066e-05
-4.81142389976629e-05
-2.07200626215301e-05
-6.27473746475815e-06
-5.63897306363235e-06
-2.36926245948661e-05
-1.02306198348032e-06
-6.6572632287973e-06
-1.51952604157655e-05
-2.28372403886582e-05
-1.98402507781005e-05
-1.9776562136068e-05
-2.09035237508632e-05
4.15062060080972e-06
-4.00173730711528e-05
-1.86718778427816e-05
-8.08413494362176e-06
-3.54469774847572e-05
-1.76239416412504e-05
-1.43718423751373e-05
-3.06526561262619e-05
-2.30130410139307e-05
-9.60774822662444e-06
-1.47199288367592e-05
-1.34318407783993e-05
-2.70094949639058e-05
-3.40477031007882e-05
-2.42846164507395e-05
-8.67796552378185e-06
1.45765739676499e-06
-1.08946081055038e-05
-1.07124467874516e-05
-2.47155285996473e-05
-2.12690997875851e-05
-2.99484652200943e-05
-1.57870571826963e-05
-2.78559571479119e-05
-2.34166885990965e-05
-1.41419869018935e-05
-2.44270876917846e-06
3.72414863642191e-07
-1.22438468823521e-06
-2.34301205557046e-05
-2.41922734095308e-05
-1.2148881611626e-05
-8.44957843971641e-06
-2.15521709786935e-05
-2.28285133933028e-05
-2.50147973612153e-05
-2.78478702529588e-05
-1.59402124388148e-05
-2.14241812833126e-05
-2.42290579629045e-05
-1.43840234904586e-05
-2.54159020102369e-05
4.25687673547425e-06
-9.05685423834873e-07
-3.09456852128497e-05
-1.26889669512868e-05
-2.18779709427564e-05
-1.06011838552932e-05
-1.56141882262755e-05
-1.91997621325865e-05
-2.34569396976428e-05
5.4156786204903e-06
-3.15079608037055e-05
-9.30408136651451e-06
-1.91157030057744e-05
-1.82737885779635e-05
-2.03399889963219e-05
3.46856048541797e-06
-1.5651254255532e-05
-1.87946039040718e-05
-2.16888393069957e-05
1.07845138522525e-05
-1.28115648012501e-05
3.19800395311584e-06
-3.85461813604723e-05
-1.57851788130942e-05
-3.71221541203966e-05
-1.38562748604677e-05
-1.3103992805818e-05
-6.41117015688574e-06
-3.46024330302106e-05
-1.63900372822632e-05
-2.41579400991615e-05
-3.90579324220799e-05
-1.18245621549225e-05
-6.41883411855488e-07
-2.0600310299088e-05
-2.42728932448979e-05
-2.32988317391543e-05
-1.33022175644311e-05
-1.1026864596514e-05
-2.00332204070286e-05
-1.44493791319274e-05
-4.21033822124638e-05
-1.98218143158958e-05
-2.46617360707805e-05
-2.10152915201881e-05
-8.88096656055053e-06
-1.44441241602688e-05
-2.5418002328414e-05
-3.39207716762194e-05
-9.75020629258619e-06
-1.51997154945053e-05
-4.89894262223029e-05
-2.36701845846846e-05
-2.5001416813311e-05
-3.13524012142412e-05
-2.39275195984847e-05
-1.85404589269775e-05
-7.76165810594149e-06
-1.35038284012022e-05
-1.96499616999432e-05
-1.46112379141183e-05
-3.0743837539842e-05
-2.2885669361686e-05
-2.56123362387949e-05
-3.66235263234876e-06
-1.86698080108614e-05
-1.98268183168414e-05
-3.169099221356e-05
-2.38847870400702e-05
-2.12310548720218e-05
-1.93836511382796e-05
-1.63440163811875e-05
-2.19196640323657e-05
-1.2331603891454e-05
-1.32428599794233e-05
-1.91146394248877e-05
-4.14622102417737e-05
-4.83874511941664e-05
-2.21016374192406e-05
2.89482499193372e-06
-2.65122510608961e-05
-2.57750782453413e-05
-2.49189779660836e-05
-3.57352342164356e-05
-2.13572212142928e-05
-2.79115252592567e-05
-1.90275601493127e-05
-4.82718716770336e-05
-2.9436472737332e-05
-8.16804709302713e-06
-1.50044771475499e-05
6.33413507891368e-06
-2.61383053798056e-05
-7.67939538019479e-06
-8.02131190309796e-06
-2.21320823011405e-05
-2.12759838233348e-05
-3.21021886704166e-05
-2.95051132417642e-05
-8.91484652432236e-06
-1.53027803681671e-05
-2.5292159561508e-05
-1.33595233955099e-05
-1.10377882174553e-05
-1.94096223173751e-05
-3.02989468764047e-05
-2.90156540198777e-05
-5.86875488366764e-06
-1.35675024127627e-05
-1.81388644642964e-05
-1.9049117027644e-05
-2.44658939305802e-05
-2.84672954713154e-05
-1.40623617428969e-05
-2.45546605661003e-05
-3.36384042476692e-05
-2.77587998297131e-05
-1.3203785818436e-05
-2.51245716707519e-05
-1.57417257371293e-05
-2.0308223514192e-05
-3.10263804602288e-05
-1.21937250843614e-05
-2.93981858785121e-05
-4.38791203965616e-05
-1.05208576206319e-05
-3.35475001935402e-05
-3.07341665703969e-05
-2.43070778696472e-05
-2.33930175367772e-05
-2.32478074044784e-05
-1.84326815787568e-05
-2.7716692296115e-05
-1.93976164958309e-05
-1.94846596132148e-05
-2.17686913486522e-05
-5.795387819687e-06
-7.54298167492715e-06
-4.4320764688149e-05
-2.72674293022007e-05
-7.2020439414063e-06
-2.03524411532133e-05
-8.25577182980936e-06
-7.21567891389792e-08
-1.77283841930016e-05
-2.9001902395708e-05
-1.93954077212966e-05
-1.20108866990807e-05
-1.49401931808716e-05
-6.41114272011454e-06
-1.71740930743062e-05
-1.16054990995177e-05
-2.66406345787021e-05
-1.99066022776694e-05
-1.38344156165255e-05
-8.68130646395952e-06
-1.7019588389493e-05
-2.28829392776222e-06
-1.26934893018975e-05
-1.27140855231558e-05
-3.29979511466354e-05
-1.42224441354255e-05
-7.95992645970024e-06
-7.62364973847095e-06
-3.89124782711289e-05
-1.41267528801684e-05
4.0769458018362e-07
-3.98118126067593e-05
-8.38556138197223e-06
-2.71118665158193e-05
-3.72472451983007e-05
-1.02921926092072e-05
-1.85325282477513e-05
-2.96352430245161e-05
-2.67697760590849e-05
-1.77646323853073e-05
1.18346138086035e-05
-6.71947734662098e-06
-1.03230388574485e-05
-2.2739749240125e-05
-1.56524621629898e-05
-3.10728868025272e-05
-2.14110463744465e-05
-2.2985206138594e-05
-1.49036075695021e-05
-1.67258377059358e-05
-3.86977199170144e-05
-2.6703820709592e-05
-1.07156696625465e-05
-1.67758410291452e-05
-1.70573874120671e-05
-2.78243325470824e-05
-2.54180746445936e-05
-2.77435764882862e-05
-2.97250984166897e-05
-2.74377562368198e-05
-6.04043480988214e-06
-4.49094265442028e-05
-2.40109032694874e-05
-3.20903463726067e-06
-1.93120887703087e-05
-1.48430080488586e-05
-1.89547400078084e-05
-4.20603653724876e-05
-2.23382486614457e-05
-2.52043767867608e-05
-9.01145144813171e-07
-3.26694466841758e-05
-3.38358910718886e-05
-3.37153828671897e-05
-2.76180406379904e-05
-1.35993338904248e-05
-2.16611271893625e-05
-3.54155109242518e-05
-2.2833700285129e-05
-2.72291846568377e-05
-2.17694506093559e-05
-2.3934536409478e-05
-2.47216010517711e-05
-1.33580405678842e-05
-1.6880998271287e-05
1.17922262499003e-06
-3.22550867995584e-06
-9.64811435594002e-06
-5.42907682610172e-05
-1.98103402751394e-05
-3.49824969657246e-06
-1.99084460829325e-05
-9.93143372507938e-06
-1.83554954541714e-05
-3.70902825168747e-06
-3.40470061591125e-05
-2.67177929020892e-05
-2.28089213916069e-05
-1.51565134670977e-05
-2.28021538956507e-05
-2.72436884369209e-05
4.57417887160581e-07
4.97229935004272e-06
-6.97770566782388e-06
-1.31880178561239e-05
-2.98693904918018e-05
-2.75422170957321e-05
-1.55172038544691e-05
-1.5384711393474e-05
-2.11552533427563e-05
-8.75832964921864e-06
-1.70653852257639e-05
-4.19910359439449e-06
-2.17473787265283e-05
-6.27062534026047e-06
-2.05044703472368e-05
-8.87606811370168e-06
-2.46400275836742e-05
-1.61205279849335e-05
-2.23085709006328e-05
-1.83967731999778e-05
-2.39171485281564e-05
-6.99266469145847e-06
-9.69335166759773e-06
-1.77353955860454e-05
-1.13911090933123e-05
5.04730103680491e-06
-2.38089188018618e-05
-2.45937098634985e-05
-1.21453788254046e-05
-4.68528750384823e-06
-7.34636581694689e-06
-9.92751417326502e-06
-3.55710218965257e-05
-3.02229698747962e-05
-1.45847202349329e-05
-2.79191038736384e-05
-1.68150466013643e-05
-4.07359733399525e-06
-3.00991334987262e-05
-9.18763492262078e-06
7.20884822306356e-07
-3.04519926272277e-05
-1.6653089676188e-05
-3.37123902002487e-05
-2.06523557229786e-05
-1.53612697908311e-05
-1.14294066372091e-06
-2.53935259123066e-05
-6.338000398269e-06
-2.99982484389987e-05
-9.21180594206217e-06
8.56284892483051e-06
-1.80131811565447e-05
-1.21340042253344e-05
-4.56380640387553e-05
-1.85670987380817e-06
-2.94573319481794e-05
-4.50059737430556e-05
-3.83043718644521e-05
1.60441342115141e-06
-1.60231257797656e-05
-1.35924274909633e-05
-1.64825137696019e-05
-2.24948207599812e-05
-2.11413339903572e-06
-2.92800327937153e-05
-1.93885022729623e-05
-2.16440656272055e-05
-5.00738979413369e-06
-2.51493569935821e-05
-1.82996419524351e-05
-6.02911031698068e-06
-1.16610003532694e-05
-2.93827437981586e-05
-3.79262904200195e-05
-1.52908966050814e-05
-2.21759620473711e-05
-3.57222952866894e-05
-8.50727201600414e-06
-2.44542397959559e-05
-4.99633468101705e-06
-2.24982943349879e-05
-1.82283473901824e-05
-2.47414960263756e-05
-2.33650800362428e-05
-1.03439633323447e-05
-1.70678494824537e-05
-1.88364678046772e-05
-2.702818174912e-05
-2.66999822459817e-05
-1.02431014985183e-05
-2.80443104545401e-05
-2.33576410367142e-05
-3.13204416453946e-05
-2.62413294393531e-05
-1.66748023940347e-05
-1.78036107100694e-05
-7.66562098221701e-06
-2.39431538690614e-05
-2.81801012830081e-05
-1.81282986602381e-06
-2.38588672778274e-05
-1.45789717572705e-05
-1.63289963778131e-05
-5.1771408919166e-06
1.31290695050855e-07
-2.34009392991398e-05
-2.76387573246355e-05
-2.45727803056266e-05
-6.32209448366496e-06
-2.94038073332749e-05
-1.36507580874467e-05
-2.77809000558889e-05
-2.76654471049308e-05
-1.03359251779188e-05
-1.5309034273837e-05
-2.70444507865122e-05
-8.88311987681882e-06
-3.10723357220984e-05
-9.44458949325427e-06
-3.50639489418865e-05
-2.49737227375962e-05
-6.55595633138324e-06
-2.62147218601088e-05
-2.26212226298204e-05
-2.83923829419363e-05
-1.00322484383843e-05
-3.09158647999494e-05
-2.35109206946949e-05
-3.19303023987743e-06
-1.41962763549375e-05
9.55839663730473e-06
-3.34545138140332e-05
-3.15930527930884e-05
-9.19947131593756e-06
-2.5063377885576e-05
-2.42662202969583e-05
-1.81872621510908e-05
-4.09310107915559e-05
-1.334864480954e-05
-2.19441842037728e-05
-1.6193017196644e-05
-5.29480754268511e-06
-4.40555337882989e-05
-2.88506779179847e-06
-2.04793004459211e-05
-5.76025922238753e-06
-1.58832748090816e-05
-1.99913595559658e-05
-2.57753362126381e-05
-2.09251252464695e-05
-1.89721399141715e-05
-2.82314312241809e-05
-3.08838740446793e-05
-3.57414215192386e-05
-1.59524733149554e-05
-1.03151317731121e-05
-1.88921449750067e-05
-7.99292679055963e-06
-1.26364012445282e-05
-1.37884750050317e-05
-1.4552847361068e-05
-1.4345533103084e-05
-2.31255439737453e-05
-3.30906992936196e-05
-2.223633000257e-05
-3.44896040984946e-05
-2.6943905903872e-05
-2.30442480864294e-05
-2.5886262113064e-05
-1.21235022352487e-05
-2.04490784205227e-05
-6.9079035183197e-07
-2.14082182490869e-05
-1.00725961872167e-05
-1.01079924743092e-05
-1.45856576059491e-05
-1.32358715200706e-05
2.66627382800884e-06
-2.62610270248481e-05
-2.5416463874342e-05
-2.76193371115098e-05
-1.88149891113559e-06
-7.4023618900436e-06
-8.13512290262732e-06
-1.44325409095053e-05
-1.58168811772221e-05
-2.12072393843403e-05
-3.28000378441025e-05
-4.47060201500603e-06
-2.6201593061416e-06
-1.56638428729045e-05
-4.12680263082688e-05
-1.56243085906373e-05
-1.23375941210102e-05
2.4849080994377e-06
-2.22143336078648e-05
-1.9938257610423e-05
-3.37258929086087e-05
-3.01640021177032e-05
-2.54756987104096e-05
-1.26577493084247e-05
-2.02213141153306e-05
-2.05242268346878e-05
-4.25165531245916e-05
-1.9061716923722e-05
-2.2763112810685e-05
-4.56568312101987e-05
-1.26823656022741e-05
-3.43130383703159e-06
-1.39530570738966e-05
-2.15095356139169e-05
-2.23229958260515e-05
-2.67915961299161e-05
-4.10024097502298e-05
-1.65008454860307e-05
-1.5393438492844e-05
-1.7781229174784e-05
-1.38577494947407e-05
-4.6077917324036e-05
-1.74537408085196e-05
-1.12803493879838e-07
-1.71395517877041e-05
-1.75491929736843e-05
-7.64812581055233e-06
-1.40769172232562e-05
-4.63688182281578e-06
-3.75819508646797e-05
-1.40182387377976e-05
-2.32403183488616e-05
-2.46222742837579e-05
-7.04397227540395e-06
-4.02888865278365e-05
-2.70943033834269e-05
-2.11902737064522e-05
-3.49706845943435e-05
-1.63834744143288e-05
-1.1897351075174e-05
-1.10047943489322e-05
-3.17972516187075e-05
-2.68980554907636e-05
-3.43328068105003e-05
1.36884503052044e-05
-1.07094926862082e-05
3.96299244083689e-06
-2.29868803975891e-05
-4.21016353318364e-05
-3.68796740893471e-05
-4.3811567691989e-06
-2.14199996672104e-05
-2.34133544128553e-05
-3.06473995971625e-05
-9.42296228788182e-06
-5.88542673537204e-06
-1.13824694983799e-05
-1.88114655756206e-05
-2.18483832851988e-05
-3.81659475238528e-06
-1.90765309200353e-05
-9.40497026079644e-06
-1.16891674853018e-05
-2.60170307997922e-05
-1.00178786373412e-05
-2.36774457465658e-05
5.12111071611404e-06
-1.30813990761861e-05
-1.28991661167156e-05
-1.43901482937727e-05
-2.29520607858023e-05
-1.76330517815487e-05
-3.48795321520274e-05
-1.03903643777278e-05
-2.99317617898262e-06
-3.20705053032372e-05
-1.6783193782361e-05
-3.1227431036088e-05
-2.04014770824284e-05
-1.93636438543294e-05
-1.85506764620135e-05
-1.1497550684302e-05
-3.06804575370951e-06
-1.38331856788992e-05
-8.8013112678837e-06
-1.67841549914835e-05
-1.54693069116125e-05
-2.17878458028029e-05
-5.86410600777772e-06
-1.70383164504361e-05
-2.28134023974515e-05
-2.0026740624108e-05
-3.46933920130276e-05
-6.88581760182913e-06
-3.44854869637569e-05
-3.58711546700076e-05
-3.34411591104571e-05
-1.35907162498013e-05
-1.44695848566621e-05
-5.27914624244654e-06
-4.03966215712198e-05
-3.80212395566547e-05
-2.84154694830541e-05
-2.19395977459783e-05
-2.7276408349644e-05
-2.20547583660344e-05
-6.0010667287586e-06
-4.48609073688854e-05
-1.61523065416725e-05
-2.8203232899448e-05
-1.71695970849655e-05
-2.06712842879797e-05
1.21927500664923e-06
-3.09917286467084e-05
-1.16650686912015e-05
-1.65102966220934e-05
-2.13056327478315e-05
-1.711188701595e-05
-3.92440246293209e-05
-8.03411638110087e-06
-1.69476852227055e-05
-1.27068209529067e-05
-1.88342884393389e-05
-1.16878327997897e-05
-8.51537149027773e-06
-4.59255114483856e-06
-1.97590017858963e-05
-2.8069288078844e-05
-3.32246502796506e-05
-1.43474774717655e-05
-1.62331260652387e-05
-2.22876861021563e-05
-2.4991240852252e-05
-1.86578900354347e-05
-2.90152394311349e-06
-2.70771688767351e-05
-1.77179497703676e-05
-1.8135906969211e-05
-2.00163356081543e-05
-2.2904590962867e-05
-1.05948913746825e-05
5.6922883666558e-06
-6.14406450104567e-06
-1.7803309174331e-05
-3.3688716948354e-05
-1.8071691589591e-05
-3.06061883876657e-05
-4.57606188918355e-05
-2.22391549757697e-05
-3.17634164842175e-06
-1.75223273493056e-05
-2.20403483278282e-05
1.09928913626264e-06
-1.71290235818716e-05
-3.20256590003087e-05
-2.93272951151172e-06
-1.72533004946509e-05
-2.48019949656657e-05
-1.71592749300365e-05
-2.35636986477878e-05
-2.98289171246438e-05
-2.02940929137953e-05
-2.63184492311271e-05
-1.41577559550629e-05
-1.45997531028496e-05
2.29860479022956e-06
-2.50422954921661e-05
-1.4610714931442e-05
-1.35195520195428e-05
-7.93368899530036e-06
-1.19845158782071e-05
-2.01542310668456e-05
-3.66801513175528e-05
-2.39132125585938e-05
-2.38634750504566e-05
-1.25556445512234e-05
-2.82272595663717e-05
-2.67655809881854e-05
-1.45153965520167e-05
-3.50617333592157e-06
-3.75622740346295e-05
-4.34896389625382e-05
-2.88272677331554e-05
-5.82144592319855e-06
-1.65986797203807e-05
-2.81291337892894e-05
-1.58106467793167e-05
-3.06279081180195e-05
-1.42892054414525e-05
-7.76232617948181e-06
-2.05284467067955e-05
-2.38385871679547e-05
-1.79231669890611e-05
-3.00577693008551e-05
-5.18057291212957e-06
-3.51918475344681e-05
-6.81510481609439e-06
-1.05915455055523e-05
-2.67784636792611e-05
-1.90469907842556e-06
-1.47933951203952e-05
-2.30119824431036e-05
-3.11502528489187e-05
-2.04137228640971e-05
-1.09530265766655e-05
-1.92099772087813e-05
-3.98092429794076e-05
-5.55366844296413e-06
-3.64901269992028e-05
-1.50480354626288e-05
-2.69959873950237e-05
-2.56175079029914e-05
-5.68867711993482e-06
-1.65886798222316e-05
-3.29223946202135e-05
-2.96668194172111e-05
-1.82798537653717e-05
-6.22340498180055e-06
-5.06494702027778e-06
-2.10066139094192e-05
-2.63834051281853e-05
-2.35924206194758e-05
-1.99756229163994e-05
-3.80895623369125e-06
-2.49173607925536e-05
-2.74531915839948e-05
-2.57680110035205e-05
-1.23447768770882e-05
-9.55067138128211e-06
-2.98577586162495e-05
-3.14163231006938e-05
-2.08499006374407e-05
5.14576608533111e-06
8.77423312051549e-06
-4.69247749540751e-06
-1.67029180546386e-05
-2.91402413787197e-05
-2.60603485327256e-05
-3.02100492015823e-05
-9.70418033573137e-06
-2.30057138224444e-05
-2.14462056184474e-05
-2.54405669716646e-06
-2.15919960423458e-05
-3.56806076470131e-06
-6.2767347041731e-06
-1.66566338609299e-05
-3.61646078030176e-05
-2.8772424822086e-05
-1.21356604843227e-05
-2.44282712079976e-05
-8.94938710013504e-06
-1.11738795495923e-06
-3.92572142017e-05
-2.10317103621536e-05
-2.02372228063942e-05
-1.91671007429727e-05
-1.24405714295262e-05
-3.25340236134775e-05
-2.74663120633027e-05
-9.38148170910891e-06
-3.10225535484048e-05
-1.2846363569368e-05
-8.25926546310195e-06
-1.33395835149469e-05
-6.72784335001277e-06
-2.08267974813477e-05
-1.44667247793336e-05
-1.48362330326989e-05
-1.05202360033153e-05
-1.31379058905661e-05
-4.04178244505788e-05
-1.68196578089711e-05
-1.85870216665947e-05
-9.87215495149351e-06
-1.86034186720928e-05
-2.1070570510419e-05
-1.35988928468698e-05
-8.19840487344681e-06
-4.23035587983111e-06
1.81409213338415e-06
-2.4468845606264e-05
-2.22425779233663e-05
-2.00590843631897e-05
-2.90883316208325e-05
-1.63362009006799e-05
-3.49104792404157e-05
-2.22086506329939e-05
-3.67177966356338e-05
-2.13650138175075e-05
-1.32231830906205e-05
-1.6280678930145e-05
-3.31460898706862e-05
-1.99143824032439e-05
-3.25231004682278e-06
-8.46484753993916e-06
-2.88642851614649e-05
-3.14766547979118e-05
3.7614336522564e-06
-1.74986949676114e-05
-5.07040098201982e-06
-8.88349212978291e-06
-1.42297749094299e-05
-1.10696860754302e-05
-2.87060003845502e-05
-2.28020349612614e-05
-1.92577610973242e-06
-3.2818796903211e-05
-7.79164941725236e-06
-1.73981694742828e-06
-2.87869595556247e-05
-1.64814861950577e-05
-3.99732218097588e-05
-4.0138317069576e-05
-8.75765238109796e-06
-2.03711057525386e-05
-3.04099846307595e-05
-3.37698357918676e-05
2.85378443936925e-06
-2.90712349439199e-05
-1.95914630804958e-05
-3.28701588463852e-05
-3.052337063786e-05
-2.1023961048454e-05
-1.5428933804403e-06
-2.49917633241806e-05
-2.24041158212535e-05
-1.33143176239781e-05
-1.56636396515879e-05
-1.84175978723463e-05
-1.48041432578569e-05
-1.27395282070958e-05
-2.84062125266225e-05
-4.13987941400547e-05
-2.63042886186857e-05
-2.10320574757673e-05
-4.26362933524445e-05
-2.60875151238585e-05
-2.41483786493433e-05
-2.67739644835139e-05
-1.9259622400947e-05
-1.84574312386156e-05
-2.36739824544065e-05
-1.02790415617935e-06
-1.95567099233471e-05
-1.25797027999779e-05
-2.01137104421907e-05
-1.05741744822503e-05
1.89943006144482e-06
-1.26442578336235e-05
-4.14550631301773e-05
-3.14426061133364e-05
-2.23261487608348e-05
-2.13021187572802e-05
-2.751472695184e-05
-1.24958187799133e-05
2.21581424663014e-06
-2.10291518766216e-05
-3.39002961204688e-05
-2.16447679492603e-05
-8.69229985450694e-06
-1.95702969021111e-05
-1.03035405188623e-05
-1.51627913804863e-05
-1.72186792043921e-05
-1.79821823048819e-05
-1.42139134997718e-05
-2.97562373292556e-05
4.49797281902626e-06
-2.8975534375965e-05
-1.68585459872843e-05
-3.32632682943916e-06
-1.64926324328006e-05
3.64371116131504e-06
-1.26657839291032e-05
-2.52166883751186e-06
-1.52812192142834e-05
-2.1584500262989e-06
-8.42193125669372e-06
-1.09588099674798e-05
-1.8240263365667e-05
-1.73591134071881e-05
-1.36103288553879e-05
-8.46716988396353e-06
-1.45786912874455e-05
-2.34649177693498e-05
-2.28209224707152e-05
-1.91056299144766e-05
-1.32845352151753e-05
-1.66548978764388e-05
-2.4754501652281e-05
-1.63954114528731e-05
-2.19047068710328e-05
-4.22253433829279e-05
-1.08884839198331e-05
-1.5749362767255e-05
-2.86298472430899e-05
-4.51216939331593e-05
-2.39897346591379e-05
-3.77574722594732e-05
-2.26050585113487e-05
-6.86303410169252e-06
-2.36499442202603e-05
-2.27590868286767e-05
-2.13130321716258e-05
-1.2136462927746e-05
-1.85630378622157e-05
-2.95436959432694e-05
-1.24736231494311e-05
-4.53593677245858e-05
-2.00551931150468e-05
-2.41302472675525e-05
-1.58902578693168e-05
-1.48075148190142e-05
-1.93581528142836e-05
-1.74092802062165e-05
-2.26374557152996e-05
-1.75376270029896e-05
-2.66534629428221e-05
-1.81265814786749e-05
1.66351846848814e-07
-2.97602803133286e-05
-1.9155893442637e-05
-2.62134384063308e-05
-2.71904659117293e-05
-2.1354384556349e-05
-3.18423718684524e-05
-3.51897811209904e-05
-1.59302425835852e-05
-1.73643254238101e-05
-2.59861663436183e-05
-1.41834544069555e-05
-4.06178122652376e-05
-7.46254580250773e-06
-3.21637205629848e-05
-2.93416167149421e-05
-2.34104577096767e-05
-2.07489766034632e-05
4.37186395196339e-07
-2.22376298044869e-05
-2.11877960041722e-05
-2.21941348141282e-05
-1.10048924057782e-05
-1.67335695848722e-05
-4.97600964089165e-06
-2.3100099988957e-05
-3.10235357678897e-05
-2.82272390210807e-05
-2.29719733076072e-05
-1.62107631516565e-05
-3.20610086207548e-05
-2.67257612900823e-05
-2.2988158154954e-05
-1.1677409600478e-05
-2.98982777666104e-05
-1.71473782858692e-05
-1.96568630764023e-05
-1.95420406357173e-05
-8.8542380294788e-06
-2.24971459989654e-05
-1.46156763860207e-05
-1.48964742757851e-05
-1.32104559742512e-05
-2.5389759138112e-05
-4.80928138836977e-06
-2.92766181611978e-05
-1.91655024325038e-05
-2.28620534143988e-05
-9.48883027619936e-06
-1.46342579106793e-05
-5.69636028573701e-06
-4.15661664581204e-05
-1.30835826781639e-05
-1.38324903187097e-05
-7.0343704698112e-06
-1.37214839441507e-05
-1.47635981839742e-05
-1.05518147763065e-05
-1.04294627590335e-07
2.52993505891453e-06
-1.20524044268401e-05
-1.98578453332649e-05
-1.40924476469424e-05
-2.51251481599478e-05
-2.49538439159063e-05
-1.84254895932043e-05
-1.76464167382835e-05
-9.65906999656369e-06
-2.03628936353482e-05
-2.27717700940793e-05
-2.99590535289255e-05
-1.55618406195493e-05
-3.12877267742223e-05
-1.06999201949139e-05
-4.05105600450852e-06
-3.59309023421207e-05
-8.69620264909398e-06
-1.17822368872953e-05
-3.14426218725898e-05
-2.10362836431388e-05
-1.36725043080227e-05
-1.94818517889427e-05
-2.64397455518866e-05
-2.54600170296655e-05
-1.34162008272926e-05
-1.80430196365916e-05
-1.33294075836661e-05
-3.34268580488531e-05
-1.35919270835016e-05
-2.19952432040365e-06
-3.16954396947719e-05
-1.33450924484414e-05
-9.33452052365823e-06
-1.9228052940703e-05
-1.53160331093075e-05
-1.20817635707291e-05
-1.76729141538752e-05
-3.28118703520202e-05
-2.51256064812128e-05
-2.76278815909421e-05
-1.71066248721674e-05
-2.03833508393297e-05
-1.48400612995258e-05
-7.821000115769e-06
-3.20398632600929e-05
-2.36519595124943e-05
-1.8396798197324e-05
-2.84883595739466e-05
-3.58162012121893e-05
-2.27371318259357e-05
-4.2757994239012e-05
-1.82283347670741e-05
-2.70722498467004e-05
6.07689560362506e-06
-8.82613219715384e-06
-1.68992862407166e-05
-3.25035403738615e-05
-4.23435495104459e-05
-1.5674778367109e-05
-2.58387368120452e-05
-1.23356677464246e-05
-2.67658558260804e-05
-1.32910827918839e-05
-1.02407147713549e-05
-3.28450175846141e-05
-8.3869832735109e-06
-3.55719874624713e-05
-3.77470585527669e-05
-2.9328321224334e-05
-1.07310070636256e-05
-1.63999519869586e-05
-2.42922067352978e-05
-1.8728830906686e-05
-2.23208520075744e-05
-4.95109210343165e-06
-1.15391337266508e-05
-1.10698352541667e-05
-9.26265816790018e-06
-3.0568144337912e-05
3.34048283242317e-06
-3.02542082692491e-05
-9.14412203867433e-06
-1.1899111222066e-05
-1.80265192189054e-05
2.44739378310156e-06
-5.62697276015377e-06
-3.11458591082924e-05
-3.80196603270098e-05
-1.81837788987282e-05
-2.32920790899736e-05
-2.49568154710805e-05
-1.51666316817872e-05
-2.21009420131382e-05
-1.19046618927296e-05
-1.07264906574382e-05
-2.90742962922017e-05
-2.02242353554642e-05
-2.51374392605274e-05
-1.47220026849227e-05
-2.20538854091984e-05
-1.90769828006945e-05
-8.94634061859251e-06
-1.28105484907496e-05
-1.01947657652505e-05
-5.96271196790105e-06
-1.42365687977703e-05
-2.06749932158158e-05
-1.75799912228368e-05
6.02374546968943e-07
1.81811607493108e-05
-1.50119657926036e-05
-7.77106118567284e-06
-1.97091865759422e-05
-1.44595101894677e-05
-3.6043517002956e-05
-3.26451035142968e-05
-2.6834872676122e-05
-1.70002393258156e-05
-2.23019397547706e-05
-2.88807203895694e-05
-2.30109445792064e-05
-9.11910967673252e-06
-1.89665378502424e-05
1.59836727387895e-06
-1.43354155525298e-05
-2.87158269042061e-05
-8.97021302588828e-06
-9.85146763381404e-06
-1.00361536259171e-05
-1.88005020369713e-05
-1.32846900962845e-05
-9.58830782734879e-06
-1.00722136381728e-05
-3.60899623403371e-05
-1.07458704996231e-05
-2.01760988912543e-05
-1.76217396072876e-05
-1.9027582786097e-05
-1.04686160251352e-05
-1.00659836296735e-05
-2.2803789058933e-06
-1.26257075888496e-05
-1.36129247321992e-05
-1.76571339551047e-05
-4.82747260945704e-06
-1.24829788087409e-05
-2.64044445519609e-05
-1.46720931716428e-05
-9.30380699601471e-06
-3.25287852615399e-05
-2.7322367569002e-05
-2.53815785267747e-05
-1.57837091982992e-05
-2.75520606916407e-05
-3.72784562083182e-05
-1.40322868636878e-05
-3.44122851073707e-05
-2.25494025339072e-05
-7.74791825428885e-06
-1.41928448182748e-05
-1.49588345412486e-06
-2.69322101529554e-05
-2.10726063953037e-05
-8.43076810016468e-06
-7.71774422779908e-06
-7.6513327307989e-06
-1.75428618860622e-05
-3.75219756233566e-05
-1.18512935484035e-05
1.10923224454194e-06
-6.16511683814804e-06
-1.30052206754225e-05
-1.26921238796346e-05
-1.27521919744365e-05
-3.82015156982982e-06
-6.90993328048933e-07
-1.98142823042885e-05
-8.81650797924917e-06
-5.10096767042e-05
-2.15001138712897e-05
-3.12978465473949e-05
-1.19086293220104e-05
-2.19837178730778e-05
-3.64531992499395e-05
3.2245564341906e-07
-1.45554886455854e-05
-1.95413330475809e-05
9.84488999004477e-06
9.47165460430696e-06
-1.34396173734258e-05
-7.23812202069172e-06
-2.92256974290816e-05
-5.28418695028435e-06
-1.24285234502676e-06
-1.61445875442026e-05
-2.56623755777397e-05
-4.05741007239201e-05
-3.16634756585598e-05
-4.33591784146213e-05
-3.36848449760283e-05
-1.09290155160588e-05
-1.81330307644678e-05
-7.00305493365372e-06
-2.70374762588409e-05
-2.16796287363363e-05
-1.53651336133364e-05
-1.45632090920743e-05
-2.96255957106878e-05
-2.9837777961873e-05
-3.385818208457e-05
-1.91926222427168e-05
-2.62940755298567e-05
-3.1890851489078e-05
-1.60722764113723e-05
-1.47816591016921e-05
-2.71329205318059e-05
-1.65590218913751e-05
1.24919924286232e-06
-2.49196005910615e-05
-3.42031597674713e-05
-1.99376132926108e-05
-2.13375294922476e-05
-1.70186118357474e-05
-8.12359813664037e-06
-1.83278410255446e-05
8.39392625643272e-07
-2.18459683036004e-05
-1.06455783414623e-05
-9.58698774323698e-06
-3.31344825352424e-05
-2.08112574041945e-05
-2.02216863319827e-05
-1.0531314704742e-05
-4.04091422102171e-05
-4.35091879105991e-05
-3.74704835182191e-05
-7.46189187296262e-06
-2.02805932888451e-05
-3.5682090972948e-06
-2.21074252298945e-05
-2.98616134377829e-05
-1.12450753175763e-05
-2.4585075781786e-05
-2.58263119622656e-05
-1.25238126041625e-05
-2.79403665476748e-05
-3.16148947054741e-05
6.03542815888542e-06
-5.35469793659615e-06
-1.29531412347647e-05
-1.48081228548853e-05
-9.14577869770441e-06
-2.99375206529066e-05
-2.78397546444724e-05
-5.47733774038049e-05
-2.38085305973816e-05
-3.15557165331606e-05
-1.40540831647805e-05
-3.20315375377868e-05
-2.55787768361305e-05
-5.6466335950387e-06
-1.13321354090331e-05
-1.48045820570985e-05
-1.0699652603308e-05
-1.96764522696253e-05
-1.04371165125215e-05
-8.9758367553096e-06
-3.20788230447966e-05
-2.66649430569584e-05
-2.36478588575073e-05
-1.86544331930196e-05
-1.42863523293697e-05
-2.18130331532712e-05
-5.07474247282495e-06
-1.24348131818359e-05
-1.72652125386564e-05
-2.25767830718653e-05
-2.13361077478036e-05
1.2279597018189e-07
-1.73797466798238e-05
-3.38407621083757e-05
-1.93922523705316e-05
-2.31593723511867e-05
-3.50498096415709e-06
-1.42271121240857e-05
-2.31195521810717e-05
-1.8669084605022e-05
-2.85450437371404e-05
-1.26824927330006e-05
3.94246364643013e-06
-6.93565389293702e-06
-2.67652107918918e-05
-1.13215470549933e-05
-1.765587035186e-05
-2.40869890926791e-05
-1.91273657572759e-05
-1.00083285268184e-05
1.02026723483694e-06
-1.78895548589311e-05
-1.25314027816252e-05
-1.23602784542861e-05
-2.93061473123387e-05
-1.56616206066827e-05
-2.20940530095331e-05
-2.17415247273366e-05
-1.85499539832882e-05
-2.24014258042823e-05
-2.59524089344393e-05
-1.46787980818101e-05
1.06192383521565e-05
-2.09895830946979e-05
-2.96771901368882e-05
-2.56413436395598e-05
-1.81997081360198e-05
-1.31934223585605e-05
1.52711685464787e-07
-1.03860118259377e-05
-1.28091848440983e-05
-1.79150325953308e-05
-8.05142142760897e-06
-1.94680773265054e-06
-1.27058117307456e-05
-9.69526558314546e-06
-4.69164816246691e-05
-9.79407476754861e-06
-8.65541573976651e-06
-2.59338919354295e-05
-3.30724836241765e-05
-1.73202349888473e-05
-2.8394792741862e-05
-1.19274516992732e-05
-2.32660586408259e-05
-9.61781081472368e-07
-3.13526249489637e-05
-1.44717809230938e-06
-3.83130228968873e-05
-1.32485663448827e-05
-3.05026953720356e-05
-2.48119602375727e-05
-1.5425823422364e-05
-2.98870767074203e-05
-1.2037722703092e-05
-5.54877645838348e-06
-1.9919236146671e-05
-3.70252883326199e-05
5.89779282998705e-06
-2.07811596392459e-05
-7.44126570155794e-06
-1.78788971605417e-05
-2.87568699550699e-05
-3.53529430572356e-05
-9.73448722749043e-06
-8.89747141661167e-06
-1.72773633650484e-05
-1.39643262557013e-05
-1.63465966097151e-05
-1.40913782717857e-05
-4.26357157306369e-06
-2.1027725390883e-05
-2.14638699853065e-05
-3.20360663232971e-05
-1.29772874029568e-05
-1.16306019057622e-05
-2.07356543357948e-05
-2.74342670436194e-05
-3.36393835135349e-05
-2.66636774694271e-05
-9.0608447925779e-06
-1.28728431784695e-05
-1.47369953358311e-05
-1.53720513279852e-05
-2.28715064127551e-05
-1.80467823496516e-05
-4.30311290013515e-05
-2.39145093974893e-05
-3.67025050339082e-06
-3.06259444223592e-06
-9.79795167697645e-06
1.48739757385847e-06
-1.21412660031024e-05
-8.92000134702398e-06
-8.39931190478492e-06
-4.79528125037932e-06
-7.36788243884582e-07
-5.80211512664054e-06
-2.48185813140456e-05
-3.7610155724608e-05
-2.98978424881566e-05
-2.85368289240485e-05
-5.25591428143747e-06
-2.03684319927867e-05
-1.03597623731446e-05
-2.86221876244352e-05
-1.71002004031887e-05
-2.51005171929982e-05
-2.42592981089682e-05
-1.94011148458237e-05
-3.1010484079363e-05
-4.28967806929298e-06
-1.1245589415702e-05
1.82648843690779e-05
-1.71325275785605e-05
-1.48128021014548e-05
-1.92659377664713e-05
-2.35673220060171e-05
-1.73762409999185e-05
-9.2507223276297e-06
-1.52615539645591e-05
-2.43902777394169e-05
-3.46071017993643e-05
-3.07784802506883e-05
-2.60431443095634e-05
-1.4700086069873e-05
-2.15651026385912e-05
-1.69447423767441e-05
-2.13668577761623e-05
-2.22105554379335e-05
1.44051822977641e-05
-2.54169180251629e-05
-2.42511865067015e-05
-3.87150556042619e-05
-2.26436598918597e-05
-1.77106413331901e-05
-2.05752464820525e-05
-3.62030242075459e-05
-2.09810046842138e-05
-2.01279961989273e-05
-5.00788556340281e-05
-4.6816250116143e-05
5.32960080400935e-06
-1.91420356392586e-05
-2.50346748425923e-05
-1.01067689818358e-05
-4.1361668913208e-05
-9.91629467011581e-06
-1.65330381559783e-05
-2.75270181970468e-06
-8.25055932067299e-06
-9.23333789489773e-06
-1.45525058412309e-05
-8.07303077481492e-07
-1.5312255568322e-05
-2.69418377524224e-05
-2.23546566743999e-05
-3.15582698661737e-05
-5.88088679913163e-06
-1.25602966150075e-05
-2.39775846111304e-05
-3.95045561556077e-05
-2.31128366590336e-05
-2.20055505276836e-05
-4.64520165248369e-06
-2.01395396437361e-05
-2.44277791060973e-05
-1.4794778757225e-05
-5.38837271382635e-06
-1.54026376594677e-05
-4.04958410574317e-06
-1.5275200012335e-05
-1.07497498068721e-05
-3.69804829914718e-05
7.11364059262566e-06
-2.44875328218472e-05
-6.04002819845128e-06
-1.03469166679906e-05
-8.20689935075975e-06
-2.07066630539156e-05
-1.06454168852227e-05
-1.52648672365271e-05
-5.73438428502924e-06
-3.68538303035872e-05
-7.61278345325261e-06
-1.10196155113027e-05
-1.12038728404148e-05
-9.26111093239777e-06
-2.22940032917639e-05
-1.14344010512815e-05
-1.88158011740348e-05
-1.16939283807306e-05
-1.40650866353468e-05
-2.01163261619069e-05
-2.67983965724256e-05
-2.78995162634678e-05
-1.91601014001325e-05
-1.17234061117901e-05
-2.78561907952834e-05
-2.37222602847793e-05
-1.2214669352376e-05
-2.7034014562777e-05
-1.3266407345017e-05
-1.94743980053475e-05
-1.05575797364627e-05
-3.18668688477953e-05
-1.16306594926354e-05
7.33998386574613e-06
-7.03365804773924e-06
-2.60576207729717e-05
-3.20848838365062e-05
-3.33563089581486e-05
-8.91811763048639e-06
-2.22843991430338e-05
-2.04760720587675e-05
-1.10330723732448e-05
-1.64694423269987e-05
-2.31560881674934e-05
-1.91750800542029e-05
-3.62554237935491e-05
-1.52117627918989e-05
-1.71428642755263e-05
-2.65380130501939e-05
-2.38561408994064e-05
-1.87177211748769e-05
-2.62549210155583e-05
-5.56233976240049e-06
-2.57128652693239e-05
-1.83543351393474e-05
-2.27369267431397e-05
-9.61957535676377e-06
-1.62076771191928e-05
-1.29878142786877e-05
-3.06504237496373e-05
-6.26689559660046e-06
-4.59064775714396e-05
-1.28285307098427e-05
-1.64002128760157e-05
-2.3910562654206e-05
-2.25546678963426e-05
-2.02545588773474e-05
-3.33125247018445e-05
-1.51795421975589e-05
-1.11140116262251e-05
-1.1177976746779e-05
-1.70763261177747e-05
-1.13317614549589e-05
-3.00036669709544e-05
-1.40582057256975e-05
-4.79456477236478e-05
-2.284659629767e-05
-4.34032939482177e-05
-2.01560124900321e-05
-1.3346073730751e-05
-1.82904953853553e-05
-2.55797840071101e-05
-1.00988719280649e-05
-6.35469049656569e-06
-7.37809160698333e-06
-1.99013985529618e-05
-2.98986633951681e-06
-2.34936323989105e-05
-1.65527151392129e-05
-1.14256662712388e-05
-1.01997953611425e-05
-9.33712993128053e-06
-2.36098353520051e-05
-3.898552630882e-05
-1.0948376517172e-05
-3.43918576134593e-05
-1.15203392326171e-05
-1.53673892112554e-05
-1.8294603800389e-05
-1.48623396844454e-05
-7.28488405370705e-06
-1.43742857070481e-05
-3.02040753558021e-05
-1.95808750091948e-05
-1.9114813814434e-05
-4.16714446555383e-06
-1.69783189676394e-05
-4.49647264164975e-05
-3.58532732485906e-05
-2.8343617163763e-05
-1.4074452368313e-05
-2.51194503312616e-05
-5.584920645494e-06
-2.30774201801228e-05
-2.81802773205506e-05
-4.87194374361329e-05
-2.13832129910075e-05
-1.67381560703505e-05
-3.64898283584205e-05
-3.91839482172259e-05
-3.31157602417952e-06
-1.74614661542956e-05
-1.53948048150623e-06
-9.09583697504512e-06
-2.41378291488992e-05
-1.21679470600859e-05
-1.36576172313291e-05
-1.76008676604254e-05
-3.1548279497054e-05
-3.43218349645756e-05
-2.00659109800186e-05
-3.02509610525922e-05
-2.15130092905328e-05
-5.88663375384425e-06
-1.87643920039936e-05
-9.26508004315623e-06
3.61500260622264e-06
-2.11024953994065e-05
-8.11027289316951e-07
-2.58005587900509e-05
-1.99958652785113e-05
-9.52570035407134e-06
-4.20137043797359e-06
-3.56384358370684e-05
1.54101547731995e-06
-1.22172398253794e-05
-4.79069981962338e-06
-1.38551585079599e-05
-5.44871945936222e-06
-2.46028191187426e-05
-1.31610328779643e-05
-6.35299434144971e-06
-2.7550783533817e-05
7.6124663394129e-06
-1.59598394554074e-05
-2.36170747204952e-05
-1.2736917643224e-05
-2.75405360142723e-05
-2.18083427487134e-05
-2.83296582159659e-05
-3.88981250658438e-05
-3.41272106114012e-06
-4.10293281637817e-06
-1.64864489595352e-05
-3.59174591543481e-05
-2.12943312224343e-05
-1.34260843313466e-05
-1.86203838662588e-05
4.76698937211634e-06
-1.02390462694882e-05
-3.03919012703115e-05
-1.81680115919648e-05
-1.25341584074574e-05
-1.34213450604535e-05
-2.30831420294252e-05
-3.22891700539885e-05
-3.00617260861656e-05
-4.91458355027749e-06
-2.13262099927221e-05
-1.45667393762023e-05
-2.12848155644882e-05
-1.91543516040168e-05
-2.12570244944655e-05
-2.42977252461843e-05
-2.28409437361583e-05
-9.72843348498653e-06
-6.64470466249295e-06
-2.92874423284525e-05
-6.20682228410725e-06
-2.8492256303822e-05
-2.38599610241537e-05
-2.31347602669662e-05
-1.58965674946838e-05
-4.66135748416695e-06
-2.92162041578393e-05
-2.24124959263373e-05
-1.71059159983587e-05
-2.18213181569652e-05
-1.41735727703682e-06
-2.01785454051828e-06
-3.45036510055417e-05
-7.90333515879435e-06
-2.64259323659416e-05
-2.65255386373694e-05
-1.51412222721e-05
-2.89647243894575e-05
-2.135421925246e-05
-3.24993263293216e-06
-2.51453720975291e-05
-3.1375404506128e-05
-1.18594250896165e-05
-2.29688059716823e-05
-2.195357345856e-05
-3.00742488075858e-05
-2.58552734517541e-05
-2.30544524845179e-05
-1.91390511101667e-05
5.3712316726807e-07
-1.3336099446918e-05
-2.35099421051011e-05
-2.11604733604162e-05
-1.32417034643127e-05
-3.24134755597103e-05
-4.01075435180254e-05
-1.90567730368057e-05
-2.76914988871259e-05
-6.58058399994192e-06
-2.27697310304666e-05
-1.02029169591456e-05
-1.95014887868549e-05
-1.04783911574487e-05
-2.04672814597785e-05
-1.32591671876563e-06
-1.26523445709206e-05
-2.24395816602999e-05
-2.92905736733039e-05
-4.42436195032561e-05
-2.59042494773498e-05
-1.92026185195612e-05
1.26318522224387e-05
-4.90227874897487e-06
7.23488088395018e-07
-9.51456762514028e-06
-1.18248259378422e-05
-1.4319330809536e-05
-1.52156849641875e-05
-2.57727177386212e-05
-5.85279560656537e-06
-3.32935857149591e-05
-1.96988705243087e-05
-1.22430540563883e-05
-2.13790076221421e-05
-1.45387418015863e-05
1.09193108239324e-06
-2.19288193714364e-05
-2.83379841626345e-05
-3.14958582502212e-05
-2.91222695631438e-05
-7.91992396640404e-06
-2.36448321981433e-05
-2.79167663462978e-05
-4.40323646378171e-05
-3.03763631689824e-05
-1.34851015008678e-05
-2.97939606218854e-05
-3.2457870176589e-05
-2.53453611288477e-05
-1.30682567535837e-05
-2.8969013883172e-05
-1.97160077940176e-05
-2.94842230159088e-05
-1.84074445061624e-05
-1.60514921049631e-05
-3.08998066935198e-05
-3.07454239706489e-05
-3.5364736303763e-06
-2.90700304055232e-05
5.76959449994976e-06
-7.45623069845902e-06
-1.92509572517725e-05
-1.56873995363394e-05
-9.31661023805764e-06
-1.78149730748893e-05
-1.44126146864877e-05
-5.24161368131156e-06
-1.10043978477822e-05
-9.57855980187357e-06
-2.84099389552265e-05
-2.29044648214603e-05
-9.05538956642995e-06
-1.72602045111536e-05
-9.42875762888136e-06
-2.98916116065658e-05
-4.1367308308043e-06
-1.59822553271689e-05
-1.99665302210573e-05
-1.95271928816993e-05
-1.69793124768261e-05
-3.44743136529858e-06
-7.28484391475553e-07
-2.83119117828828e-05
-6.34269931868272e-06
-2.61650081765579e-06
-2.5768045812242e-05
-1.10096874456394e-07
-1.81826663451315e-05
-2.78310152407013e-05
1.00929020708702e-06
-8.96337065144655e-06
-2.54268317868642e-05
-5.08658397152481e-06
1.3028837880626e-05
-1.80873014772271e-05
-1.44154601704571e-05
-1.22800452767035e-05
-2.59904418330383e-05
-1.75520079537868e-05
-1.84108117368367e-05
-1.60639039613322e-05
-6.65899705654166e-06
-1.86924889066462e-05
-1.18187897152169e-05
-9.94924664303115e-06
-3.13810831364938e-05
-1.48622519021175e-05
-3.21276147174609e-05
-9.1377741335386e-06
-1.01817638704634e-05
1.72026100905272e-06
-2.80095861765746e-05
-2.9059394649395e-05
-1.62570210511849e-05
-2.11601443343469e-05
-1.31021897220797e-05
-2.49357558285396e-05
-2.09564050051794e-05
-3.13880677859257e-05
-6.97060988657636e-06
-1.20810871611234e-05
-2.10065449794268e-05
-2.04284618307743e-05
-2.56769548384112e-05
-1.63524679222162e-05
-7.98630332123811e-06
-2.77971632884069e-05
-2.20106622821998e-05
-2.03758230129451e-05
-3.10478246649885e-05
-1.11988401598552e-05
-1.18258855560095e-05
-3.09530378961619e-05
-1.90848407236448e-05
-1.93819148364054e-05
-3.87039841494466e-05
-1.1720231520249e-05
-3.22940707365383e-05
-2.3293825727843e-05
-1.53489676073235e-05
-3.37257563933998e-05
-3.01270295531612e-05
-2.56224060063643e-05
-2.47957473093295e-05
-2.6382567674463e-05
-1.60140120055081e-05
-9.63243662864492e-06
-2.41977740978003e-05
-2.51995203751234e-05
-1.12666712870477e-05
-1.5065679173729e-05
-2.64435236843698e-05
-2.91571304941737e-05
-2.02634743999684e-05
-2.6401975265322e-05
-1.14574930427565e-05
-2.86029137373128e-05
-5.43624204506323e-06
-3.40270917026201e-06
-1.14473539261688e-05
-1.95689298400737e-05
-1.83203511478859e-05
-8.96541369678593e-06
-1.11421650042598e-05
-2.70414869649962e-05
-3.29634139070828e-05
8.6808366922047e-07
-1.43150640314382e-05
-1.17724963969041e-05
-4.14814033041386e-06
-2.24615135813192e-05
-2.14359153344847e-05
-5.13477866850294e-07
-2.36085351317204e-05
-2.82752488910124e-05
-2.22560130013697e-05
-1.66929238470366e-05
-1.51827630887647e-05
-1.34359925301539e-05
-9.4292074127201e-06
-2.70940850529709e-05
-6.90005826789566e-06
-2.52110818149115e-05
-7.96651799905747e-06
-3.08612945796986e-05
-8.27461251138659e-06
-4.05291591363864e-05
-1.45016601904585e-05
-2.58419822223354e-05
-1.52763979485477e-05
-3.58688564312877e-05
-1.6096514166505e-05
-3.23890013947259e-05
-1.30180560510543e-05
-2.60956173873462e-05
-2.02570495853202e-05
-3.9522946432944e-05
-1.52130246809133e-05
-3.88033074103809e-05
-2.90082167287789e-05
-8.48317995998208e-06
-2.34148682818344e-05
-1.00266472411392e-05
-1.64642589041523e-05
-1.8186461612277e-05
-3.21228235936724e-05
-2.80650313236184e-05
-1.83684599528045e-05
-2.90767673039372e-05
-1.57201748004415e-05
-2.12754263880268e-05
-1.01818959067484e-05
-1.15792109468075e-05
-1.37428946198397e-05
-2.75360881881739e-05
-2.87114799776722e-05
-1.44074909348552e-05
-8.19497015639971e-06
-7.81196552704907e-06
5.44123691854976e-06
-6.56932829285814e-06
-1.32875412661631e-05
-1.04654716364147e-05
-2.36525529514716e-05
-1.42412088914004e-05
-2.52691551224004e-05
-2.04663506022375e-05
-1.3736449619125e-05
-1.07697270147055e-05
-3.25861691675068e-05
-2.24818643715775e-05
-6.67306604596755e-06
-1.82498770061082e-05
-3.31398992505709e-05
-3.06911308660972e-06
-1.94378082205831e-05
-3.33210680776009e-05
-3.83833824133454e-05
-1.76546802807204e-05
1.06745080017274e-06
-2.80150187873779e-05
-1.30597542338601e-05
-1.32395058837498e-05
-2.14517035241796e-05
-2.97457574574015e-05
-2.69422754427386e-05
-1.74368807890283e-05
-3.4225282311487e-05
-2.14546113911107e-05
-3.03913605203959e-05
-1.93565843227699e-05
-3.71274409674953e-05
-2.16616341855225e-05
-3.80779550795805e-05
-3.52567514115578e-05
-9.21745302074685e-06
-3.77049108290438e-05
-2.0108588052813e-05
-3.98605478157639e-06
1.14130474303917e-05
-1.92751834888085e-05
-2.05612800794775e-05
-2.92820797584249e-05
-1.45479828670874e-05
-1.129116595058e-05
-1.50761329514838e-05
-7.47060254064135e-06
-7.91050095547738e-06
-2.00237297755335e-05
-2.39246090858095e-05
-1.84672495427037e-05
-1.24697608883161e-05
-2.29275716870713e-06
-4.63264490329583e-06
-2.91839007734848e-05
-5.697657627942e-06
-4.76527446072613e-05
-2.12762315560875e-05
-1.11474804346181e-05
-9.65296232055976e-06
-3.37461560394425e-05
-2.61524447696524e-05
-2.14180283755406e-05
-2.80061630603349e-05
-1.7962231025588e-05
1.78641261535669e-06
-8.3077801601186e-06
-1.65104295309362e-05
-1.33183130554759e-05
-5.13382333889862e-06
-3.20455220935145e-05
-2.33610533550727e-05
3.8361055233553e-06
-1.65886128286107e-05
-2.60765685042629e-05
5.95792930155897e-06
-3.19918851133084e-07
-2.52683959207318e-05
-1.16091599419834e-05
-1.91839467903581e-05
-4.21789851990212e-05
-1.15162390529083e-05
6.71124671515028e-06
-2.33375199955014e-05
-2.889992724669e-05
-6.47265928332443e-06
-1.30721233219229e-05
-2.52449370725766e-05
-5.09521455392883e-06
1.17080322094482e-06
-2.68381718011066e-05
-1.26646812634103e-05
-1.24235500836871e-05
-1.77455187829871e-05
1.19251043565259e-06
-1.77515790017628e-05
-1.58889631989559e-05
-1.03471335573645e-05
-1.72053918067234e-05
-2.59109561683414e-05
-3.57017720174262e-05
-1.25891794067137e-05
-3.1441147621683e-05
-1.80595674690341e-05
-1.84338847749365e-05
-2.13813875594723e-05
-8.47886550063155e-06
5.78704499611321e-06
-2.80242787838446e-05
-2.42942622666747e-05
-2.48131743125464e-05
-1.54639186648461e-05
-2.52853790962789e-05
-2.33000773538306e-06
-1.70489809320145e-05
-1.69978601212351e-05
-2.68813615488064e-05
-2.0314935410672e-05
-1.74016771105869e-05
-5.51328306512584e-06
-4.53757889948351e-05
-2.98931868488547e-05
-2.88133461114596e-06
-2.78763708937811e-05
-2.37477988965062e-05
-3.69711762694076e-05
-6.42242187683673e-06
-1.58772034964161e-05
-1.86461578614336e-05
-2.61674230429752e-06
-3.85283429893609e-06
-1.42567986080636e-05
5.70473187100755e-06
-1.48898356008143e-05
-1.67318520188264e-05
-1.198351305946e-05
-2.48925093033879e-05
-1.92764181445238e-05
-1.34663622045315e-05
-1.7133598683021e-05
-1.33141518673658e-05
-1.4507861303629e-05
-7.44387254274739e-06
-2.03635776468434e-05
-1.75203992823212e-05
-1.36393880073882e-05
-1.90252519185347e-05
-4.43516628988506e-05
-3.11422672431466e-05
-2.95811980355789e-05
-1.83633728170553e-05
-5.2598538275982e-07
-1.32272487234144e-05
-3.34737369628201e-05
-2.46036934998389e-05
-2.13952706578908e-05
-3.08956629257202e-05
-1.31046333094407e-05
-3.15966271714209e-05
-4.91305362734601e-06
-3.6007780732756e-06
-2.9127033841091e-05
-1.15138134227351e-05
-1.4502649472126e-05
-3.096713417597e-05
-1.07077407027335e-05
-2.89469952102521e-05
-3.48570605088819e-05
-9.50493802243084e-06
-2.93463281042036e-05
-3.1355175980372e-05
-2.24380916109894e-05
-8.53194478084265e-06
-1.48324126825632e-05
1.40385659808554e-06
-1.11834616416542e-05
-3.64863963150008e-05
-5.263530739854e-06
-1.31444161879588e-05
-1.52237949826725e-05
-1.33452195962387e-05
-1.45341255485724e-05
-2.93721497985075e-05
-1.4749487185698e-05
-3.61891100409282e-05
-2.40983222046489e-05
-2.41084411190011e-05
-5.85098353249699e-06
-1.38585367884509e-05
-1.85089580284055e-05
-1.85813667553697e-05
-1.03387958721507e-05
-1.47940159926292e-05
-1.60273508276433e-05
-3.11522919116841e-05
-4.2598177884298e-06
-6.45687024422633e-06
2.43180843007372e-06
-9.32451380414949e-06
-1.15434987590704e-05
-2.54388706514781e-05
-2.01132805500812e-05
-1.03790169111107e-05
-8.82488727213559e-06
-9.83809505776451e-06
-1.60640347146381e-05
-6.10037812553559e-06
-1.16860934582506e-05
-2.77084407671617e-05
-1.93353340764529e-05
-1.27339115433019e-05
-9.08475172063665e-06
-1.31463613257025e-05
-4.12508075375961e-06
-8.71479093613248e-06
-4.03679569967876e-05
-1.51812696012731e-05
-8.72052301947957e-06
-3.94656476326839e-05
-1.54222418003275e-05
-1.78992611568808e-05
-2.36186432566188e-05
-1.98685226192929e-05
-1.78121584479876e-05
2.6333616637621e-06
-1.65641618794887e-05
-2.6418570937112e-05
-2.44775120759502e-05
-2.56699635769802e-05
-2.7009992641364e-05
-2.34636408903237e-05
-1.82573813860923e-05
-1.0004126494644e-05
-2.22939385969221e-05
-2.05574112890512e-05
-3.25073376443025e-06
-6.8296006233242e-06
-1.26192001609719e-05
-3.02209253705881e-05
-2.75524165011487e-05
-2.92884288288278e-05
-4.38666444415676e-05
-1.45177808676801e-05
-1.48757406749948e-05
-6.70919950582614e-06
-1.67719162163763e-05
-2.57339171028896e-05
-1.16771590618192e-05
-1.02825432540974e-05
-1.85327581176992e-05
-1.92264147824954e-05
-1.00230315485698e-05
-2.34109946673614e-05
-3.87469488711044e-05
-2.05075050958974e-05
-2.49497285433666e-05
-1.99486900785353e-05
-4.21444652333352e-06
-1.94419034391341e-05
-2.65935608084589e-05
-3.38367099358949e-05
-1.48341747258414e-05
-2.47354477732047e-05
-2.32346548308155e-05
-1.90667867388371e-05
-2.1158796972219e-05
-1.63376432602552e-05
-2.0489986201988e-05
-2.57361976282477e-05
-2.94685404798662e-05
-2.39360664571373e-05
-1.8694577582231e-05
-3.27094801305506e-05
-2.94055484383409e-06
-1.09742949028542e-05
-4.42495909409496e-05
-6.7144412508007e-06
-2.71993317505545e-05
-7.81836061519333e-06
-2.35771999594875e-05
-3.75751573021726e-05
-2.75621103973724e-05
-1.37983748910124e-05
-1.08383993133101e-05
-2.6423212340525e-05
-2.71090326779818e-05
-1.2171445229577e-05
-8.46241084827152e-06
-2.58731058217684e-05
-4.79673380691913e-06
-1.7198194611801e-05
1.08490156743241e-06
-1.9568791927389e-05
-2.66178045064031e-05
-1.33850323586242e-05
-4.16923832737698e-05
-2.24385380902594e-06
-2.68901561117828e-05
8.52874965526862e-07
-5.95916851709405e-06
-4.09035473990262e-05
-2.1623837354287e-05
-4.18097334730491e-07
-3.19397602294424e-05
-2.49618899503916e-05
-5.98429761756227e-06
-2.06719339458314e-05
-1.64896677928208e-05
-2.71932388655278e-05
-1.51471822039301e-05
-1.38929537640172e-05
-3.1083858547576e-05
-2.32546408419845e-05
-4.31401439661353e-06
-3.2077963052404e-05
-2.47587060922431e-05
-3.04699606648107e-05
-3.22548675046782e-05
-3.99926730748562e-05
-1.89858174531012e-05
-2.17430995825001e-05
-1.35068127240664e-05
-3.49857745659268e-05
-3.63397911534087e-05
-2.82205840956795e-05
-3.43988589944209e-05
-2.32317668364289e-05
-1.75521802240913e-05
-1.95073334714138e-05
-1.66212702306897e-05
-2.379047463415e-05
-2.22203919189819e-05
-3.06001338032798e-05
-8.10323757084005e-06
-3.37416748599175e-05
-1.52659112771319e-05
-1.11301143570119e-05
-1.79308361200439e-05
-7.61219841198291e-06
2.87845235400102e-06
-8.68501039187885e-06
1.91848843992229e-06
-6.61127947372578e-06
-2.16578632841997e-05
-1.43984588956172e-05
-4.58694005735208e-06
-2.92315246339016e-05
-1.56124286225369e-05
-3.50236348067096e-05
-1.03772859041708e-05
-1.92105214692858e-05
-1.16203195870103e-05
-1.80145540693506e-05
1.07245867314271e-06
-1.54802769633743e-05
-1.68321573912072e-05
-2.05748278623114e-05
-2.11672985535265e-05
-2.7020825713698e-05
-1.60261663092822e-05
-3.17508928485776e-05
-2.69886337564826e-05
-1.69863509075711e-05
-1.35373006248268e-05
-3.33163945397966e-05
1.15633565940704e-06
-2.326483807633e-05
-1.63970450745338e-05
-3.20208273323699e-05
-1.02527629389387e-05
-4.77585778438446e-06
-2.33183741653653e-05
-6.88924666767772e-06
-2.47275484492456e-05
-1.6672211296709e-05
-2.03430035910088e-05
-2.69696938282361e-07
-1.24248983547097e-05
-1.69848410624006e-05
-1.32614014836518e-05
-1.13607930480664e-05
-8.25686800394814e-06
1.36338853910496e-06
-1.78874248752449e-05
-2.1275451557704e-05
-4.63057936978466e-06
-7.85716888577636e-06
-2.43161126423186e-05
-1.87602728504236e-05
-8.91035778767849e-06
-3.92323263246313e-05
-2.2147032656608e-05
-5.64511994546524e-06
-1.19550299843226e-05
-2.79868667406368e-05
-1.93810439343189e-05
-1.52402880288766e-05
-1.23283058263738e-05
-1.54555852962388e-05
-1.06765364631378e-05
-1.29613678415954e-05
-1.94015946238779e-05
-1.1810112402851e-06
-3.1946821248436e-05
-2.58738380016624e-05
-2.93971618608701e-05
-6.46017121022315e-06
-1.69066185328833e-05
-1.82688645925481e-05
-2.18447187875201e-05
-2.60562387815686e-05
-2.20345398168359e-05
-1.76252334242982e-05
-3.76823083672375e-05
-1.951824833647e-05
-2.00470641760238e-05
-5.43578442432036e-06
-3.09918872352163e-05
-2.32695500429904e-05
-2.74175400220849e-05
-2.12950131739527e-05
-1.45528679770056e-05
-1.82839322766132e-05
-2.01605420725513e-05
-3.4962536272232e-05
-1.20951098598704e-05
-2.19448738259565e-05
8.01099928362424e-06
-1.20671185466012e-05
-1.50787195581223e-05
-5.40254063319813e-06
-1.14387351386758e-05
-3.37669345599203e-05
-1.66463730846739e-05
-3.08324722093839e-05
-1.22690976453802e-06
-7.31167832436767e-06
7.8790163851066e-06
-2.38469299802979e-05
-3.26182751544696e-05
-1.81321016540216e-05
2.49770482731151e-06
-2.23645874261361e-05
-1.63195565798941e-05
-2.12316059288592e-05
-8.37688979898419e-06
-1.69016024055759e-05
5.95294470252208e-06
-2.1361378954646e-05
-1.86796795679339e-05
-2.6208742286607e-05
-2.25206654833804e-05
-1.57276476161551e-05
-1.87935405415248e-05
-1.34606102088878e-05
-3.05658919115096e-05
-9.85356243947378e-06
-2.91617793799645e-05
-3.75889099260558e-05
-3.94286712340368e-05
-1.71385847694211e-05
-4.36463784123977e-05
-2.86295572144366e-05
-2.96512573026735e-05
-2.2983509330778e-05
-1.80282289515668e-05
-2.25642798356365e-05
-5.72628610114069e-06
-1.11211286813152e-05
-2.15409209365808e-05
5.16997328392382e-06
-1.94818025288321e-05
-2.98061212854378e-05
1.38948593966981e-07
-2.7915249271634e-05
-2.96622185589227e-05
-1.12768301226282e-05
-4.53902996833999e-05
-4.0774295918777e-05
-3.01589013668809e-05
-1.57242679428967e-05
-8.17174081607582e-06
-2.32156338701044e-05
-2.13064824173102e-06
-2.6684143221821e-05
-2.55565123574697e-05
-6.37511052915192e-06
-1.7387558271697e-05
-2.15983568223942e-06
-9.09053201128313e-06
-5.21402568235077e-05
-2.78501205248113e-05
6.5682478890073e-06
-3.14095113477812e-05
8.7786838113245e-06
-9.44063983760093e-06
-2.04224938796089e-05
-5.25326455460081e-05
-9.38324560051273e-06
-1.97541111579881e-05
-4.1712390816141e-05
-1.57663701951148e-06
-3.15343045281179e-05
-7.73231521803005e-06
-5.91857781468766e-06
-2.62451265395225e-05
3.18997649438894e-07
-2.89961706882008e-06
-8.6690353034214e-06
-2.12694988453258e-05
-9.42032831659795e-06
-1.17769550341487e-06
-8.35117567300916e-06
-2.6342648255756e-05
-1.27886171501892e-05
-2.13280909447582e-05
-1.29263462089803e-05
-4.20048209440924e-05
-4.59583133874113e-06
4.04004147259993e-06
-1.97097084104556e-05
-3.16536837502134e-05
-1.40216958615253e-05
-2.38469220026183e-05
-2.15355700900023e-05
-9.59655951557952e-06
-2.28931511069384e-05
7.28217489093064e-07
-9.02246273877526e-07
-1.20840820145653e-05
-2.35576154410822e-05
-2.05825619393678e-05
-2.74647827241808e-05
-2.6961092266276e-05
-2.62776142026671e-05
-1.82633119057346e-05
-1.43533798872851e-06
-3.59966057300811e-05
-3.0697447591717e-06
-1.8430408147676e-05
-2.45623393735972e-05
-1.0354615742613e-05
-1.72575099025145e-05
-1.16801130262629e-05
-2.41174723008049e-05
-1.64164378881022e-05
-9.62788393492122e-06
-1.10627534711073e-05
-4.07575519056143e-05
-1.89036369781911e-05
-2.73533092296471e-05
-2.22690069119041e-05
-2.39276127227344e-05
-2.79299165456093e-05
-5.24328284253716e-05
-1.71541046280271e-05
-1.80545468792015e-05
-2.33153767960958e-05
-1.61986506858378e-05
-2.23123158221747e-05
-1.39789451550954e-05
-2.69825046270474e-05
-3.92785843403999e-05
-1.15865818350839e-05
-2.59554805210442e-05
-1.56834691974036e-05
-1.41291235452227e-05
-2.25562615489339e-05
-1.48860327482859e-05
-2.4651843436592e-05
-1.76859644250407e-05
-1.97909323236512e-05
-1.72484323146536e-05
-3.67885661574625e-05
-2.37122735979686e-05
-1.42550575270682e-05
-1.34310634483481e-05
-5.93610368130686e-06
-1.2720333680014e-06
-2.78348133839018e-05
-6.88579956621081e-06
-2.7701374400837e-05
-2.07559597427359e-05
-1.37145911205881e-05
6.08391251844684e-06
-1.62532443691534e-05
-1.65505667700137e-05
-2.13350507504998e-05
-2.5596726241949e-05
-3.15206804901292e-05
-4.23763933784848e-06
3.64858988477505e-06
-2.78891025361932e-05
-2.69876410965779e-05
-5.60220516853914e-06
-1.04883799623128e-06
-3.26451711910172e-05
-1.92989855991315e-05
-2.38573702438445e-05
1.0416093448593e-06
-7.56320584527904e-06
-8.58531370377888e-06
3.1958357911291e-06
-1.86577361461619e-05
-1.41043874320064e-06
-1.78122162875584e-05
-1.65817342636265e-05
-2.36749565782207e-05
-1.56518098939687e-05
-1.22595284443045e-05
-2.47397071104355e-05
-3.64524546137084e-05
-1.63020018539334e-05
-1.66948345070107e-05
-2.45693746100252e-05
-1.17254224181523e-05
-8.15935435427876e-06
-3.05007382132715e-05
-7.27043982001116e-06
-1.44824526695819e-05
-4.05584646197066e-06
-1.83884385839334e-05
-1.12045379560583e-05
-2.57247364587187e-05
-2.46451713262933e-05
-1.23623414237374e-05
6.15620295532563e-08
-2.14225840522117e-05
-2.69301350914228e-05
-2.53420663282926e-05
-3.13445951220675e-05
-2.421924664889e-05
-1.24792104491146e-05
-2.46004049691062e-05
-9.96238261109027e-06
-3.22184306169474e-05
-1.34870751678441e-05
-3.24465407225278e-05
-2.8105784234256e-05
-5.44958823137019e-06
-1.5963948760824e-06
-3.18357608615433e-05
-1.90158246199691e-05
-2.35877799461365e-05
-1.8876030915353e-05
-7.59524501640251e-06
-3.5760436124767e-05
-1.75670857844786e-05
-4.74989660111253e-06
-2.27723289491386e-05
-2.37487092799559e-05
1.16857312936021e-06
-9.16255606678731e-06
1.15518647441038e-05
-2.34267098140492e-05
-3.26038863421989e-05
-1.41705467065976e-05
-2.41630976942291e-06
-1.64283437474196e-05
-3.70658176858626e-05
-2.50782718965011e-05
-2.60572856417292e-05
-2.01810601403397e-05
-4.26465982841934e-05
-2.70783262279146e-05
-1.3962408393631e-05
-4.46125308588849e-05
-8.54073322555739e-06
-9.29108499031585e-06
-3.18858828514136e-05
1.51624688555419e-06
-1.09702932910515e-05
-2.77587418539257e-05
-1.6809184141861e-05
-1.81360733550873e-05
-3.28423011287184e-06
-2.94054148917506e-05
-4.78516543705955e-06
-3.24185613783718e-05
-5.23005389507584e-06
-1.41501980255105e-05
-2.60442943558705e-05
-1.44225627342812e-05
-9.11692494409439e-06
-3.09363732503787e-05
-3.74351988358053e-05
-1.86371452402412e-05
-1.76732109785184e-05
-3.33118652022831e-05
-2.19203185431326e-05
-2.79900500772385e-05
-1.08697202545467e-05
-8.57406689187054e-06
-2.82050383965968e-05
-2.28390504608519e-05
-2.95495277466285e-05
-5.31530984456761e-05
-1.19425406097964e-05
-1.38619478750352e-05
-2.01205062220834e-05
1.55721037692071e-05
-4.33239628191282e-05
5.78144834186934e-06
-2.09718736057875e-05
-2.6178060438559e-05
-1.29249116760274e-05
-1.77157850261101e-05
6.66633096439073e-07
-2.29619901105418e-05
-1.61593221986305e-05
-3.18776350323636e-05
-1.1740045641923e-05
-2.16444822450607e-05
-1.5591619067326e-05
-2.61773028235922e-05
-2.14037354780888e-05
-1.7625680707499e-05
-1.3506400414827e-05
3.95536167218984e-06
-2.06376001494464e-05
-1.96942555817836e-05
-1.62561521758733e-05
-9.52951776788497e-06
-5.90599826365715e-06
-3.92896679794954e-05
9.27786261029643e-06
-1.86550383477031e-05
-3.88007319768289e-05
-2.26262595142334e-05
-2.88346385137415e-05
-2.07712289184565e-05
-2.52572468724911e-05
-1.27320132324151e-05
-1.77002761998539e-05
-1.63493936861863e-05
-3.17720735025413e-05
-1.66387008149396e-05
-1.15534682248133e-05
-1.93058457570069e-05
3.50870328103171e-06
-9.08215820027887e-06
-2.18419719049628e-05
-1.71903733337183e-05
-6.18803501729992e-06
5.56307857339847e-08
-1.76478658301067e-05
-1.40481637047372e-05
-7.77918468800931e-06
-1.18254286102243e-05
-2.9855804833998e-05
-1.34590933492722e-05
-3.38186121947755e-05
-2.85305153415025e-05
1.25196649043226e-06
-1.71871211137496e-05
-2.11818861714424e-05
-1.76813855757954e-05
-3.68127415394758e-05
-1.89314003375559e-05
-2.30762120522969e-05
-1.39356330118665e-05
-2.14308492387412e-05
-1.77180589597713e-05
-1.65643381217577e-05
-1.5520759276312e-05
-2.61285712937112e-05
-1.68934440648939e-05
-2.90858355343697e-06
-1.50880541603855e-05
-3.12307062194226e-05
-1.17473343063968e-05
-2.09068621290346e-06
1.96835201285191e-06
5.09591947243353e-07
-2.68340458812838e-05
-5.63236288429824e-06
-5.53590632735713e-06
-4.42443267578249e-05
-1.61409979921218e-05
-1.74911482135688e-05
-1.79131209590729e-05
-1.89108157178209e-05
-5.86815310758883e-06
-1.8834264232441e-05
-1.50315734638785e-05
-1.94075697466005e-05
-7.73521052335681e-06
-4.33367779851754e-05
-2.53122853385445e-05
-2.44703993100317e-05
-1.59023806506524e-05
-3.05289545528882e-05
-9.67555305125709e-06
-1.27111676982914e-05
-3.45743546985634e-07
3.59264413996755e-06
-2.74044617073446e-05
-2.40926795151743e-05
-8.90261206891917e-06
-2.56477210885578e-05
-8.51813070583242e-07
-1.30577491018878e-05
-4.9665192397833e-05
-8.61762302356346e-06
-2.04214332520468e-05
-2.39182697483563e-05
-2.60199842922468e-05
4.80357861278413e-06
-1.4547034620137e-05
-1.80648757764713e-05
-2.12822311998855e-05
-2.05358232905907e-05
-6.7705478255463e-06
-5.00453844440672e-06
-1.91802404845394e-05
-3.06996630998624e-05
-2.30971832787941e-05
-2.05441262341483e-05
-3.98241040625938e-05
-3.76945490187824e-05
-2.54121463694167e-05
-7.28043848249206e-06
-1.41869835705316e-05
-2.69764410915238e-05
-3.06142567129905e-05
-6.20114620187181e-06
-9.74556091102739e-06
-2.17930276547523e-05
-1.72526232941838e-05
-7.71814765080565e-06
-7.71496257515838e-06
-3.57810275580686e-05
-1.444008143708e-05
-8.84356172525312e-06
-1.93813887630844e-05
-3.26100461944434e-05
-2.50837682393435e-05
-3.39900091097761e-05
-1.58459461937219e-05
-1.18057081028759e-05
-1.70066645813705e-05
-6.79211628284414e-06
1.07944564252463e-05
-2.70146774098529e-05
-1.61933521208961e-05
-2.54462598224966e-05
-2.3431898815474e-05
-2.37631609872807e-05
-2.59275612195468e-05
-6.5484776995601e-06
-7.94753683052644e-06
-2.59124763293542e-05
-2.32266658620606e-05
-5.37805487271772e-06
-1.50471168367464e-05
-2.26080461648504e-05
-3.18026927075519e-05
-2.38928750304585e-05
-6.74292203180715e-06
-1.53957893805872e-05
-3.09797814050824e-05
-1.41980185064273e-05
-3.92816382954063e-05
-2.03314558049426e-05
-3.12863537122243e-05
-2.02474470372087e-05
-4.70487243623627e-06
-3.53154439886367e-05
-1.89063945126191e-05
-1.52800321190652e-05
-1.62388683510111e-05
-3.43548667150683e-05
-1.21686000451771e-05
-4.86162688309594e-05
-3.38908658838287e-05
-1.86183110849371e-05
-1.96406063104521e-05
-3.3765320006221e-05
-2.99197456431931e-05
-3.20668411659145e-05
-2.70809794749451e-05
-4.34572028463858e-05
-2.89816555922384e-05
-1.06125858301502e-05
-7.29904719096003e-06
-6.53753534613021e-06
-2.56996646466597e-05
-1.86968214792128e-05
-3.11722033258471e-05
-2.5454394390724e-05
-1.12438014150424e-05
-2.47248328082464e-05
-1.58378554201322e-05
-3.85934856384028e-05
-2.03536213243238e-05
-1.06865626067887e-05
-2.52113541957118e-05
-9.96395753880661e-06
-3.05941461685806e-05
1.33999552626163e-05
-1.70884255228623e-05
-2.26335798187267e-05
-2.79219171411399e-05
-1.75464647660482e-05
-2.5819875609063e-05
-2.01871788933112e-05
-1.06427410626118e-05
-1.5616006455901e-05
-9.81426750313823e-06
-8.0295710704081e-06
-1.57284270704849e-05
-1.01238890732062e-05
-1.26713957297462e-05
-1.2514947887476e-05
-5.24308339560206e-06
-2.07954920051591e-06
-1.96884881536237e-05
-2.12276257299983e-05
-1.36504796963332e-05
-8.05846549661807e-06
-1.16460008797547e-05
-1.97687697928e-05
-2.62065796163908e-05
-1.05857959670113e-05
1.20492951238941e-05
-3.36971483742973e-05
-2.26434492408925e-05
-1.69122063213037e-07
-2.47956900328619e-05
-1.68702339186159e-05
-1.76657488504253e-05
1.10943078047231e-05
-3.53176592252704e-05
-1.27684038264602e-05
-4.39326588581641e-06
-2.67547265274877e-05
-1.25547734240196e-07
-1.01851373911912e-05
-1.44878282562202e-05
-2.71313609167449e-05
-8.1532795276751e-07
6.92857069054726e-06
5.85200810491577e-06
-1.46620030136186e-05
-2.84565512766854e-05
-1.90435642227442e-05
-3.12888784773343e-05
-3.19973587174416e-05
1.40421989326675e-05
-1.29027248950812e-05
-1.30714800848159e-05
-2.79568820192409e-05
-2.13561513825055e-05
-7.52431673477678e-06
-3.76544515047232e-05
-2.87866857521749e-05
-9.95613619999086e-06
-2.58629599472817e-05
6.27908530148602e-06
-2.70433470270051e-05
-9.0184827130613e-06
-1.5655297958274e-05
-3.45943702123631e-05
-8.58171957064254e-06
-2.97703451107987e-05
-2.18467146744193e-05
-4.04735509806313e-05
2.11566296422429e-06
-8.43257323990518e-06
-9.32727269110041e-06
-4.81509905385008e-06
-2.91857302487316e-05
8.15250325206092e-06
-2.35613941347302e-05
-2.20689113201042e-05
-2.35027377414181e-05
1.19657814698557e-05
-2.42012054657264e-05
-3.62041236233622e-05
-2.2082275128269e-05
-2.08447693625457e-05
-1.47483005581456e-05
5.89456017200694e-06
-1.25937718589533e-05
-3.07675080467531e-05
-3.39918764751164e-05
-2.41317528419607e-05
-2.7227938388554e-05
-3.54489772058945e-07
-9.6209405953711e-06
-2.95829188628038e-06
-1.59754234120345e-05
-2.62979756394578e-05
-1.59683166724653e-05
-2.04521261344151e-05
-1.63734188672773e-05
-1.1485772967058e-05
-1.04690269335055e-05
-1.44675967335832e-05
-1.36969531233912e-05
-1.30521702789628e-05
-6.72940668639556e-06
-1.05176097555951e-05
-1.17663663497649e-05
-2.027025701557e-05
-7.87068407412376e-06
-1.75611638530476e-05
-1.60786532303729e-05
-1.32389846334668e-05
-2.4073564147455e-05
3.20469890764075e-06
-1.26488232067717e-05
-1.1506393499675e-05
-2.19092191524613e-05
-2.40290743770251e-05
-1.72474121794061e-05
-1.36051204257222e-05
-1.59686621212837e-05
5.91546511843192e-06
-2.17032577436528e-05
-2.62520406965329e-05
-1.69069420110874e-05
-3.20869688062485e-05
-1.14887493024015e-05
-8.90554623687761e-06
-1.84069255117386e-05
-2.03796906621632e-05
-1.7236500086132e-06
-1.81910245593313e-05
-1.66620992448106e-05
-1.74978727375369e-05
-1.49390355054878e-05
-2.07659100980208e-05
-1.63588905366434e-05
-3.56723570970714e-05
-2.09185934147724e-05
-1.40825372421562e-05
-1.44736697118729e-05
-2.35609148420911e-05
-1.50108632427182e-05
-2.4261200970746e-05
-2.83231959755348e-05
-1.99404642437509e-05
-3.80801009172259e-05
-7.43288568600619e-06
-1.51758839317696e-05
-1.85825931737604e-05
-2.04098589210105e-05
-1.17140135204767e-05
4.44488312532975e-06
-1.46448627405114e-06
-2.43020341599121e-05
-1.03987433441524e-05
-1.42081351241302e-05
-8.88167033820288e-06
-5.48659138401218e-07
-1.33167923694441e-05
-1.75326231541589e-05
-2.42303250165238e-05
-3.98340421020864e-05
-3.01561309332897e-05
-1.83031652214217e-05
-4.71039347490828e-06
-1.65441187450799e-05
-1.5317577918453e-05
-2.41375870520079e-05
-1.53882838356408e-05
-2.99947485806256e-05
-2.98038687366047e-05
-2.67350611252534e-05
-1.51292545534879e-05
-4.99714084931668e-05
-2.50634316230755e-05
-2.23303257250734e-05
-1.56560910695043e-05
-1.57705425621129e-05
-2.45845800924428e-06
-6.80121270588904e-06
-2.16666417409415e-05
-9.10908217877282e-06
-3.32274270384667e-05
-2.01513757791382e-05
-1.35403317817815e-05
-8.44104288773313e-06
-1.26921293668982e-05
1.33530354875415e-05
-2.09628835681153e-05
-1.62880875347219e-05
-4.32393709769186e-06
-1.87389905870706e-05
-2.13964300569006e-05
-2.4358202715423e-05
-2.42813127644885e-05
-2.18177386007543e-05
-2.07892992802462e-05
-8.52353123097647e-06
8.64973120268498e-06
-1.70777833804472e-05
-3.44588405229383e-05
-3.17514457704473e-05
1.09495201359622e-07
-8.61682024470386e-06
-9.52413807164239e-06
-1.61032388479116e-05
-1.69555577254048e-05
-1.49177041628525e-06
-2.74511581339257e-05
-2.51106322934116e-05
-2.34525576167e-05
-4.673005059723e-06
-2.40245469889761e-05
-1.26965942229809e-05
8.80327333871839e-06
-4.10896718463253e-05
-2.26030010540093e-05
-9.17462179417373e-06
-1.588293497374e-05
-3.0224250443375e-05
-2.58606120987968e-05
-1.07208393404983e-05
-1.06979474510917e-05
-2.40798817335095e-05
-3.18399464076692e-05
-1.91611770528218e-05
-1.87483523644259e-05
-7.74363752317678e-06
-3.56115014434842e-05
-2.62638782139846e-05
-2.23771873329365e-05
-1.29330409459592e-05
-1.2877462815558e-05
-1.13945454595756e-05
-2.79903988667139e-05
-3.3115646933431e-05
1.92272719236145e-05
-2.27484172476836e-05
-3.19375682928175e-05
1.23022886954416e-05
-2.95218250920948e-05
-1.14055224930199e-05
-2.32890496509607e-05
-1.96937441589058e-05
-1.26192311022893e-05
-2.00048103759985e-05
-7.27385118764639e-07
-3.10639089734967e-05
-2.09193657491969e-05
-2.12023271484557e-05
-2.12505603267265e-05
-4.9227257572937e-05
-1.14758592994877e-05
-1.32057473501131e-05
-2.49036315708656e-05
-1.51024773295637e-05
-3.99796973025459e-05
-1.0408497221208e-05
-2.32054017603655e-05
-3.38865149989603e-05
-1.0031892655652e-05
6.52540911906755e-06
-2.30291954997573e-05
-1.64700179720425e-05
-4.72144476040732e-06
-2.07670108001552e-05
-2.70443246712128e-05
-1.71827544642329e-05
-2.1281022613397e-05
4.18311842449675e-07
-2.10956214722841e-05
-2.75535979756802e-05
-1.08197314402393e-05
-1.02478706091464e-05
-7.30900310720244e-06
-1.41595258515526e-05
-2.34579855092915e-05
-2.04962376537826e-05
-3.52292065699645e-05
-9.52830557412606e-06
-1.83761348581114e-05
-1.60229755271024e-05
-1.36717246857413e-05
-3.05802825917641e-05
-8.57230848668448e-06
-4.33984826472218e-05
-2.9571096878854e-05
-2.97610093548086e-05
-8.73990470927959e-06
-2.10348834191443e-05
-8.22897058514609e-06
-2.38055814838363e-05
-2.62376611373912e-05
-1.72112156207633e-05
-3.59659883576236e-05
-1.94552924314378e-05
-1.69277903577672e-05
-1.93985568480589e-05
-1.24968244170003e-05
-3.4918306412863e-05
-2.2067976710831e-05
-1.02756150452071e-05
-6.64215261350276e-06
-2.86797558250111e-05
-2.04413422936521e-05
-4.4596526450509e-05
-7.09761563705971e-06
-2.66860196960782e-05
-5.31296169954913e-06
-2.74464917901511e-05
-2.37274625622406e-05
-8.62248288741915e-06
-7.59665649417004e-06
-3.99199907820146e-06
-1.08307043382266e-05
-2.7228005655223e-05
-1.93188911327168e-05
-3.33522768738941e-05
-3.29900066652937e-05
-2.9718456085144e-05
-6.1745318284411e-06
-3.75642238162952e-06
-2.28269957294893e-05
-1.66703780995452e-05
-1.79044312162976e-05
-3.16218009290027e-05
-4.73711612365116e-05
-2.09833383710032e-05
-3.10852175105408e-05
-1.11728958194143e-05
-4.39733523268093e-06
-1.80982959287579e-05
-3.91431019924474e-05
-1.53395078106535e-05
-2.19299799042855e-05
-2.19558987847464e-05
-1.16382126911949e-05
-1.99679550633483e-05
-2.74564186590625e-05
-2.97988239814653e-05
-2.04610915818335e-05
-3.28068297868409e-05
-7.85124222660958e-06
-3.29297692678598e-06
-1.84938484972197e-05
-4.85085691064022e-06
-1.87214318578429e-05
-1.38752713327862e-05
-1.61756287277578e-05
-4.08511316245827e-07
-9.70226146302268e-06
-2.14517351276105e-05
-3.59290570233401e-05
-5.00097302664755e-05
-3.35370892763466e-05
-2.56709711877167e-05
-1.67408681594014e-05
-2.43209111250924e-05
-2.0578402323647e-05
-3.16480117385806e-05
-1.86525240752539e-05
-3.20741490935227e-06
-3.94045949668658e-05
-1.92262783319599e-05
-3.09543237498084e-05
-2.16416242872085e-05
-3.14750726534077e-05
-1.37510166035284e-05
-3.35508748025966e-05
-2.69404280876703e-05
-1.05356286061209e-05
-4.19002728109548e-06
-1.38205556804072e-05
-8.10623042324584e-06
-2.26266421321774e-05
-1.2018329213994e-05
-8.14383676042542e-06
-2.14699844207438e-05
-4.23637431704631e-05
-2.89232009916789e-05
-2.55743454992066e-05
6.64641835400905e-06
-3.83660913796274e-05
-3.34557111140441e-05
-7.77969023229407e-06
-2.12896971797201e-05
-1.18438014949601e-05
-2.70076072996617e-05
-2.38524885107499e-05
-1.81983709365375e-05
-1.45801249088906e-05
-1.60718924962752e-05
-2.4868172493563e-05
-7.97508858272876e-06
-1.28591343314861e-05
5.19640928625849e-06
-2.76398509887848e-05
-1.50231080603234e-05
-3.56779161544201e-05
-7.27011149837995e-06
-1.5414310717124e-05
-1.9579820130422e-05
-3.77642498077008e-05
-2.86870701114003e-05
-2.2648305990273e-05
-2.28313529906237e-05
-1.12578910466386e-05
-3.51083983335219e-05
-3.24793408551233e-05
-2.83001221429846e-06
-1.18291172944944e-05
-2.41588670890142e-05
-2.79064709295983e-05
-1.73192979642639e-05
-2.17625066098632e-05
-1.12127791994874e-05
-3.40488569750703e-05
-2.52233701475518e-05
3.58843212524847e-07
-2.05865660515146e-06
-2.23551595096898e-05
-1.51881710681983e-05
-1.39508206413251e-05
-1.02925689894975e-05
-3.69084212030966e-06
-2.32511981317521e-05
-2.63565910657635e-05
-3.63961730949539e-06
-2.62266661938487e-05
-9.8844232990462e-06
-2.00030732922841e-05
-1.5006359483624e-05
-1.68439303696187e-05
-2.7787602234367e-06
-2.41989035186479e-05
-2.0542295472763e-05
-1.20453501162457e-05
-1.56060594503889e-05
-2.86086034140096e-05
3.33315644135463e-06
-1.13637131472934e-05
-2.50986656270831e-06
4.12963098311404e-06
-1.28997144620679e-06
-8.90895035652483e-06
-1.58488457225363e-05
-2.97754103149959e-06
-1.99133870783368e-05
-1.92383795019771e-06
-2.83313712078821e-05
-2.39407634175358e-05
-3.13157384775691e-05
-4.61347075345693e-06
-2.87007903691331e-05
-1.73410639105222e-05
-1.62591050029398e-05
-3.69434968729168e-05
-8.58561445968318e-06
-9.57233418056849e-06
-1.25433038824221e-05
-2.52633927975061e-05
-2.82335654334698e-05
-2.14847967679127e-05
-8.83769733358654e-06
-1.32097118199198e-05
-2.81101267490058e-05
-1.7904120260386e-05
-1.05420850181309e-05
-8.53637982977069e-06
-1.63145479679474e-05
-3.32399843439826e-05
-3.69769626730376e-05
-3.22018590045369e-05
-2.84156209768593e-05
-2.23525442262034e-05
-3.42538646898463e-05
-3.2223640344396e-05
-1.42294297236583e-05
-2.01196005409153e-05
-1.17258159567909e-05
-3.37825862406547e-05
-1.29909250799246e-05
-3.30690140100298e-05
-2.02657994317045e-05
-5.99280385540782e-06
-1.38045402976272e-05
-2.75156416779409e-05
-2.09069139736044e-05
-2.42970001352027e-05
-5.07936097892882e-06
-2.31950234860474e-05
-3.96576507581298e-05
-3.09948820877402e-05
-1.47135083033589e-05
-3.09419433736735e-05
-3.57430372941913e-06
-2.76000721338904e-05
-2.3427810157639e-05
-2.92773975175425e-05
-1.63622127560773e-05
-9.03703118692974e-06
-1.18399558974776e-05
-1.46301838647853e-06
-2.62409718844998e-05
-2.31112258521337e-05
-1.18988281106778e-05
-3.74628340499359e-05
-2.45887894213725e-05
-1.87534978367728e-05
-2.44509573208764e-05
-3.04124286643585e-05
-2.97613657934951e-05
-1.55445190561188e-05
3.11108189481692e-07
-1.6805645518997e-05
-3.67261519989693e-07
-9.552315423081e-06
-1.32031556674073e-05
-1.29500250323983e-05
-7.63842255215519e-06
-2.72072322805135e-05
4.82069495383511e-06
-2.75834915863525e-05
-2.16540999499343e-05
-1.43579263575495e-05
-4.61439640821468e-05
-9.62983246842708e-06
-2.16669526263525e-05
-1.00089580876541e-05
-2.1320774339738e-05
-1.78671794680048e-05
-1.79034898627639e-05
-1.53426244714516e-05
-2.28173729585409e-05
-3.38325680513019e-05
-2.01513434748384e-05
-2.76183053091986e-06
-2.55305484484404e-05
-1.29761303766176e-05
-1.54052156172824e-05
-7.41496174579567e-06
-4.13402686385177e-05
-1.44629006599123e-05
-2.57786849441218e-05
-3.00592163989637e-05
-2.98260529535218e-05
-4.53636802597993e-05
-3.15301758151882e-05
-1.45471439932736e-05
-2.47455677787758e-05
-1.99828919137922e-05
-2.04109741974978e-05
-5.58816711825442e-06
-9.24344972114062e-06
-1.56832772204344e-05
-1.38316222230963e-05
-1.38752887559651e-05
-1.58728507506469e-05
-1.30998612167716e-05
-1.72827448773672e-05
-7.46827115625498e-06
-2.71470928845281e-05
-2.10289514743769e-05
-1.9940064646246e-05
-1.63034968470829e-07
-4.37867648652571e-05
-1.15591390585327e-06
-5.95253762010335e-06
-3.33722077458453e-05
-3.14493506361416e-05
-1.83087015799424e-05
-1.53217122634159e-05
-2.2758689299868e-05
-1.47154970742974e-05
-1.13926859542401e-06
-5.99061674833857e-06
-1.68905195945442e-05
-1.77429904975496e-05
-2.52176177354331e-05
-1.17073822331737e-05
-1.98127247199056e-05
-1.71928797013913e-05
-4.21594643693195e-05
-1.97677775769731e-05
-4.74775549222411e-05
-1.03658486435041e-05
-1.74451151575483e-05
-4.03573686138663e-05
-1.41023605310959e-05
-1.26672262853666e-05
-2.39189337430854e-05
-1.30280789166565e-05
-1.64130585370097e-05
-3.32980820221838e-06
-1.98819754963291e-05
-3.29626765783972e-05
-2.41500340052615e-05
-1.42488798968899e-05
-3.09121993856481e-05
-1.204578246042e-05
-4.14252818423586e-05
-1.95917604083145e-05
-5.12965769144448e-06
-1.52409941081643e-05
-2.44588388464586e-05
-3.09277150795672e-05
-1.19313969916175e-05
-2.91206964913249e-05
-2.50622387112313e-05
-2.66441392009263e-05
-2.76859668900531e-05
-3.0499665443415e-05
-9.70427683290514e-06
-7.47932934716219e-06
-2.43250412581611e-05
-1.52163232873081e-05
-2.68987568981772e-05
-2.64829582630874e-05
-1.64871612426988e-05
-5.68683969086896e-06
-1.26220256459669e-05
-1.72723024552036e-05
-1.69288681144511e-05
-3.48128699486029e-05
6.58711888346982e-06
-5.68501076926509e-06
-2.57348284344775e-05
-2.13594791103447e-05
-1.09774984518141e-05
-3.5776444423532e-05
-3.75409084102382e-05
7.68409900300309e-06
-7.92779829999792e-06
-1.56399676410065e-05
-3.06263290139224e-05
-1.27165107980722e-06
-3.79271149800374e-05
-9.19820839692832e-06
-5.29453451709652e-06
-5.60346845403089e-06
-1.94500624161219e-05
2.1299846217062e-06
-6.64462998575414e-06
4.30735235559295e-06
-9.33494435156543e-06
-1.16306833888941e-05
-3.2148119130885e-06
-2.67265565378112e-05
-3.06594118826387e-05
-1.82341836715905e-05
-2.04029512603069e-05
-2.04084620329329e-05
-3.38265559944323e-06
-6.19538643600245e-07
-3.82280619438695e-05
-2.49312241076132e-05
-3.12591166962402e-05
-1.92289042430366e-05
-3.17584134317213e-05
-2.50569055910209e-05
-2.72116597867438e-05
3.76130807450809e-06
-7.17608304285435e-06
8.2634726391903e-06
-2.12996682935531e-05
-1.77500182381539e-05
-1.00894197042722e-05
-2.11440323219521e-05
-2.432232900349e-05
-1.10831824675244e-05
-1.72758320701056e-05
-5.29339677722068e-06
-3.5005263796347e-05
-1.27788958363775e-05
-2.84846301688588e-05
-1.30990487736e-05
-1.90252811142799e-05
-1.43265700822913e-05
-2.31030503542111e-05
-2.50524673618872e-05
-1.23308717243037e-05
-2.01516150038898e-05
-2.64001485382561e-05
-1.58493307994175e-05
-2.69597714531664e-05
-7.7114260846729e-06
-2.3885880491315e-05
-3.27726249450532e-05
-3.01226792967454e-06
-3.68048815342426e-05
-2.39801108336199e-05
-2.59412027364355e-05
-5.46954142443164e-06
-1.33542900504779e-05
-5.8540949165212e-06
-4.09146635334374e-06
-2.68282330768525e-05
-2.8195169770899e-05
-1.45027046992826e-05
-3.68595177234419e-05
-1.08062695748199e-05
-3.18160081876086e-05
4.6202664446722e-06
-3.57496818622353e-05
-2.14365574502858e-05
-3.43309246170825e-05
-2.17959979137169e-05
-1.83732936214153e-05
-2.62102886494318e-05
-7.75727211179652e-06
-2.29656969657581e-05
-9.27417579734655e-06
-2.1127506947187e-05
-2.66257757154475e-05
-3.64114031707993e-05
-3.49441414480871e-05
4.22030666736498e-06
-9.670798959935e-06
-3.16978123843423e-05
4.86822287876476e-06
-3.95884236567161e-05
-1.1590021915625e-05
-2.20006981477809e-05
-9.96529170642942e-06
-1.18675615700041e-05
4.46635922154e-06
-9.86370416238192e-06
-1.27391396271408e-05
-1.24101528291876e-05
-1.51111110065123e-05
-1.53635212935316e-05
4.89188176371933e-06
-5.10409450207122e-06
-2.23676659866755e-05
2.13382890741422e-06
-1.70361503037325e-05
-1.9711944102167e-05
-1.95614500023734e-05
-2.28088147260741e-05
-3.08757520667519e-05
-4.01359284727097e-06
-1.89812251089599e-06
-2.88754573732334e-05
2.7718507291093e-06
-1.0726022987564e-05
-2.31857449570542e-05
-1.41991735789935e-05
-1.42364798280781e-05
-3.63372136358226e-05
-9.91632358176561e-06
1.2588991156543e-06
-1.32539015662961e-05
-2.55716159399653e-05
-2.7609056622892e-05
-4.57658197612681e-06
-1.36114922772318e-05
-7.71122131100347e-06
-2.57905900913973e-06
-1.79786722324359e-05
-1.98670266714167e-05
-2.47885981567727e-05
-1.35154823472723e-05
-3.19104654239872e-05
-1.89750480786386e-05
-2.23296214565934e-05
-2.05093919356503e-05
-2.47455191240458e-05
-6.38661187502375e-06
-1.85300253545882e-05
-1.72700398990445e-05
-4.3569715102701e-05
-2.43351078165776e-05
-9.76986621492839e-06
-2.86980791310136e-05
-1.17161375110552e-05
-1.10979189286788e-05
-2.19314430044842e-05
-1.03978950816031e-05
-1.8813811359942e-05
-2.34344632686033e-05
-1.15345179711788e-05
-2.61411731710669e-05
-1.04985915267386e-05
-2.44633893441772e-05
-2.26271142984827e-05
-4.33611983027877e-07
-2.73308794777531e-05
-2.52487083892493e-05
-2.15344998887522e-05
-3.19771053039234e-05
-4.67195641345846e-06
-1.63910189126652e-05
-1.92544129130033e-05
-3.31833678513044e-06
-1.9181916403491e-05
-2.49065939110059e-05
-2.58391529201712e-05
-8.05159398660125e-06
-2.26054554849084e-05
-3.51101138439786e-05
2.78684892294169e-06
-9.74844047067781e-06
-1.04533369655254e-06
-3.0885358825022e-05
-1.56260514273749e-05
-1.48514249599948e-05
-8.50419443711859e-06
-9.55498282099628e-06
-2.75867087790789e-05
5.0419644687109e-06
-1.39356626765942e-05
3.50984744531015e-06
-2.47324743022332e-05
-3.17446030853072e-05
-3.88665548710775e-05
-2.42446658039528e-05
-1.1204050868192e-05
-3.01232418162039e-05
-2.24746774294114e-05
-1.37050547457367e-05
-1.74418466512964e-05
-1.41191713661132e-05
-1.15130454871133e-05
-1.2763720304865e-05
-3.41591099964489e-05
-4.60301435407149e-06
-1.72300375259795e-05
-1.95315216851391e-05
-1.07675618602405e-05
-1.51232263250271e-05
-8.0816528899265e-06
-2.11742387222167e-06
-3.15687033163636e-05
-4.31146625321604e-05
-2.42980895295234e-05
-2.25926325894274e-05
-2.57357972780085e-05
-2.55035404349752e-05
-8.01705564085729e-06
-2.14054746496398e-05
-2.2568471827073e-05
-1.14813013575884e-05
-1.1848184907738e-05
-1.95628381967354e-05
-2.85567182382309e-05
-3.11635602821293e-05
-3.80528446552019e-06
-2.65380221906126e-05
-6.01813643400982e-07
-8.16408918604767e-06
-6.90028383625211e-06
-3.3620508785947e-06
-2.26294104678911e-05
-1.17293237879352e-05
-3.41411220554409e-05
-3.32857121999864e-05
-1.44617020536642e-05
-1.79377700850309e-05
-1.59821164907414e-05
-4.47437345240518e-06
-1.01856369901367e-05
-1.28336313133675e-05
-2.25150517605456e-05
-3.76317626237244e-05
-2.05375900329753e-05
-1.32081553755077e-05
-8.10501054148528e-06
-1.16739031687904e-05
-1.94231698338016e-05
-1.20116343427592e-06
-2.99712568528395e-05
-1.2197154500408e-05
-3.33556811594394e-05
-8.95581932803004e-06
8.20158184794218e-06
5.3463572043846e-06
-1.57178556591213e-05
-2.1445654622219e-05
-1.52971975397294e-05
-1.02734186719221e-05
-3.08325739140885e-05
4.04506033003999e-06
-4.15937278558527e-05
-2.46037010347377e-05
-1.9636461539125e-05
-2.20687776162268e-05
-2.2981214119246e-05
-1.52935364629302e-05
-1.9335474193944e-05
-1.30396674348742e-05
-1.62516230035415e-05
-1.06446567158142e-05
-1.22792855091142e-05
1.22834357616956e-05
-2.81150444806005e-05
-2.591444464145e-05
-1.95775686029299e-06
-1.97292583275527e-05
-1.83743878137183e-05
-1.55613208797238e-05
-8.45512327471638e-06
-3.32673571273278e-06
-2.70895322732239e-05
-1.34560078833112e-05
-2.4587526989406e-05
-4.61050413516561e-05
-3.15686840285834e-05
-3.42562115897871e-05
-9.44466749586688e-06
4.36031633370152e-06
-3.27538988375535e-05
-1.72352020607686e-05
-4.40563294314395e-05
-4.18636489087279e-06
-9.77422707711333e-06
-2.45202799786366e-05
-9.46765191995728e-06
-2.08300975008195e-05
-2.54346712685505e-05
-1.16564069352322e-05
1.31356799956222e-06
-1.12442262465943e-05
-1.42820849377197e-05
-1.80054698185673e-05
-3.416827824959e-05
-2.18306153975767e-05
-7.52903097487231e-06
-2.41290101559213e-05
-2.83798280718866e-05
-4.21482395154166e-05
-2.90189931039314e-05
-1.83378094377335e-05
-1.22672403891429e-05
-1.88244160681356e-05
-3.762444371726e-05
-2.63133548961252e-05
-1.07223716252748e-05
-3.05728171925666e-05
-2.25600978696231e-05
-9.28205597860856e-06
-2.8814960604309e-05
-7.05201663774433e-06
-1.44771779745434e-05
-2.98731289305189e-05
-6.21874980050569e-06
-1.08615025811435e-05
-2.31716921634929e-05
-3.66711581135301e-05
-1.87059542753382e-05
-6.50233620935211e-06
-4.29086267358692e-06
-1.85893463381081e-05
-2.10685335645834e-05
-1.63943427937257e-05
-2.53737343087699e-05
-3.02664756440648e-05
-2.23459620345744e-05
4.45248866931214e-06
1.26153775060649e-06
-1.69280376161e-05
-1.54443256086831e-05
-2.05120183145746e-05
-9.88998075678048e-06
-3.39078950324849e-05
-9.13721478620705e-06
-1.44527389862981e-05
-3.25935290826599e-05
-3.96044241690726e-05
-1.49765350355201e-05
-2.15441909634718e-05
-4.48788815008466e-05
-8.97897673400658e-06
-2.64073997415114e-05
-1.85150089881176e-05
-4.55615098031495e-06
-2.03274193234142e-05
-9.73631724595298e-06
-3.31495918300453e-05
-1.68985604168027e-05
-3.11287583683192e-05
-6.01314430124092e-06
-2.1383134328239e-05
-2.40853171264963e-05
-2.42756225407323e-05
-2.19725174356026e-05
-2.59563247792759e-05
-8.17930683710057e-06
-1.7519217047296e-05
-1.71091656413588e-05
-1.10450203932722e-05
-2.22212945236454e-05
-3.49442087237706e-05
-2.42065660235502e-05
-1.45057433562126e-05
-1.18118442456387e-05
-2.12414465411486e-05
-2.72497219067604e-05
-1.91492574136542e-05
-1.67464933816089e-05
-4.23491622249728e-05
-3.46762209687935e-05
-2.06815414959295e-05
-2.72019016557181e-05
-1.14947805124635e-05
-1.43426340549445e-05
-6.26031073341976e-06
-3.01089334369318e-05
-2.51933175203288e-05
-3.08903809631278e-05
7.39855251958037e-07
-2.03486366907765e-05
-1.63604032997951e-05
-1.4763913739598e-05
-2.40769616175312e-05
-6.1607897394474e-06
-8.24948027826728e-06
-1.931625881444e-05
-3.25701452785795e-05
3.78690074310434e-07
-2.55888988002501e-05
-2.78828066024465e-05
-4.1915912628879e-05
-1.76828163254827e-05
-2.28723950597235e-05
-9.0202641981746e-06
-7.4675558623352e-06
-3.45480215986633e-05
-1.73540741383806e-05
-2.26955961459979e-05
-2.45309001651117e-05
-2.91733399977699e-05
-2.94222222296476e-05
-5.90321118621534e-06
-1.14934810311544e-05
-1.9267738818255e-05
-1.32082622432917e-05
-1.11780691024215e-05
-1.54248027744403e-05
-3.77285809469488e-05
-1.85282942001119e-05
-1.8510819878683e-05
-1.56378685986913e-05
-4.74920718616897e-06
-1.16908421550332e-05
-6.22974626904598e-07
-4.03106111472131e-05
-2.37598468890045e-05
-7.50323265832973e-06
-2.65235602852973e-05
-1.72376621298846e-05
-1.87270616563155e-05
-3.1507720595578e-05
-2.12812082748125e-05
-2.94019289076766e-05
-2.00915205820636e-05
-1.8809160688884e-05
-1.17085720597846e-05
-3.16919189837495e-06
-1.88716867030665e-05
-2.54789173827829e-05
-1.25312552212095e-06
-3.0804884443305e-05
-1.61535937619934e-05
-1.38577814725087e-05
-2.96685946363893e-05
-2.73236786593866e-05
-2.47024296277327e-05
-2.53182873793415e-05
-2.17709239699059e-05
-2.64566552845966e-05
-2.16562783246242e-05
-2.39590755573961e-05
-1.97070740325601e-05
-1.59435334494187e-05
-1.52655159836913e-05
-1.21354607527388e-05
-2.96138514015991e-06
-9.58731631461976e-06
-1.04248233684665e-05
-2.48986018023279e-05
-3.55834597447042e-05
-2.26583929433539e-05
-1.80674165913499e-05
-2.72135358044501e-05
-1.3602097261518e-05
-2.94767914632843e-05
-3.14832594710366e-05
-8.20568961599268e-06
-1.54827851786084e-05
-1.69275550444292e-05
-3.25412609065814e-05
-2.18267193157865e-05
-3.3340982331242e-05
-2.58719029005344e-05
-2.52412061462074e-05
-2.33402220158028e-05
-2.89133430566097e-05
2.80138041500928e-06
-3.77889780165313e-06
-3.01468474833168e-05
-1.77290879660625e-05
-1.02363117058913e-05
-3.46857520897644e-05
-3.4505316016647e-06
-2.84051367331443e-05
-3.42768418590837e-05
-2.55433251885008e-05
-1.9477800424008e-05
-2.36188115113143e-05
-3.54401231029753e-05
-1.64024623393639e-05
-2.7178794352463e-05
-2.69045838335092e-05
-2.04157119428515e-05
-2.01187900414748e-05
-3.00291360068556e-05
-1.78116727384271e-05
-1.3318762314685e-05
-5.06192260471109e-06
-2.5065442949521e-05
-1.42904624346549e-05
-2.3591116215137e-05
-1.42391026410349e-05
-7.17591878640492e-07
-2.88875167116417e-05
-1.69474347525316e-06
-9.17184733693607e-06
-1.86050715054118e-05
-1.89790312341102e-05
-4.15699022056258e-05
3.24541583460335e-06
-1.57417335022206e-05
-3.27842409525467e-05
-3.28779058916697e-05
-2.54099404655362e-05
-2.28702166809637e-05
-5.84599506809273e-06
1.02105626092725e-05
-4.76499932333802e-06
-3.14994213427985e-05
-2.47170630582792e-05
-1.93038689084604e-05
-1.10631872448443e-05
-1.35785999213452e-05
-3.14694366025101e-05
-2.06230307556811e-05
2.17821455343031e-06
-2.19225826411224e-05
-3.27828931620175e-05
-3.30034666093893e-05
-2.67355185126579e-06
-4.44366912338482e-06
-2.1313060867274e-05
9.23592552882772e-06
-3.94410747481351e-05
-2.67277199211356e-05
-2.39617528422296e-05
-2.98675283396858e-05
-1.82417814371522e-05
-9.94189741736982e-06
-5.65100624105851e-06
-4.08871891492241e-06
-6.21335574190793e-06
-1.94580290903031e-05
-6.37904331818228e-06
-2.57176362398153e-05
-1.68061714616641e-05
-2.88283291357812e-05
-9.47635151577328e-06
-1.6236105827184e-05
-2.30212753172983e-05
-3.53677922205238e-05
-2.31257266592082e-05
-2.10916318737865e-05
-1.95865602703689e-05
-2.75782531294009e-05
-4.15120206688537e-05
-3.77986465376164e-05
-2.4256245941804e-05
-2.18524986002526e-05
-2.7294905951061e-05
-2.72294157515911e-05
-1.18904002263733e-05
-2.02484694560818e-05
-1.69286543289447e-05
-4.23501996019478e-06
-3.13855153911556e-05
-1.84396765526994e-05
-1.18101506795201e-05
-2.50561215203115e-05
-2.18761190567179e-05
-1.20802029087682e-05
-1.74790453804485e-05
-7.38901857175094e-06
-1.83715070301206e-05
-2.55628529788595e-05
-9.36870579554619e-07
3.64083498975084e-07
-1.15972049273146e-05
-3.01805787350352e-05
-3.31157049110216e-05
-8.10336939855978e-06
-2.96408223346926e-05
-1.12611026677907e-05
-2.49493101747227e-05
-4.10909243270958e-05
-2.6622971608089e-06
-1.48286808334259e-05
-3.20234277603245e-05
-2.65128544059859e-05
-1.12221429257853e-05
-2.2789922938345e-05
-2.0343712308297e-05
-3.92896599226664e-07
-1.20460918294771e-05
-2.04493014173089e-05
-1.36533608198894e-05
-1.83914870069473e-05
-4.20811071738019e-05
-2.34239972096745e-05
-1.28356554132023e-05
-3.06177927981106e-05
-3.9420834014659e-06
-1.79654494088406e-06
-1.02525156947989e-05
-3.34663177499887e-05
-1.77319692516279e-05
-2.19339699035455e-05
-9.10820971586585e-06
-2.30010116584203e-05
-2.34083368435493e-05
-3.32092906624636e-05
-4.90449595440696e-06
-1.6646109836159e-05
-2.28468035660681e-05
-8.1378678177037e-06
-2.97167522391411e-05
-1.97311293107676e-05
-3.758502784269e-05
-1.54234052963629e-05
-1.53361405489456e-05
-6.29448817497744e-06
1.09271880130631e-07
-2.30118238911097e-05
-1.61018977451276e-05
-1.53384298836945e-05
-1.29450515482554e-05
-1.0154531977657e-05
-3.73941768333273e-06
-1.29965840100909e-05
-1.89220753377356e-05
-2.93152999996773e-05
-5.74849034252255e-06
-1.92443473173437e-05
5.00358994906368e-07
-1.27131596251864e-05
-3.38280794733014e-05
-2.29605171448779e-06
-9.22627528141737e-06
-2.25731123517422e-05
-2.10639680448421e-05
-4.18430637763249e-05
-1.96573211898178e-05
-3.19455023821505e-05
-1.86511071191054e-05
-1.39821947716027e-05
-6.06746969577162e-06
-1.47903568851899e-05
-2.5035244012289e-05
-1.57175842162038e-05
-3.48203796823301e-05
-2.04970765439471e-05
-2.04132143839671e-05
-7.01274497150615e-07
-2.06824415755607e-05
-3.06531405968513e-05
-9.94614087795858e-06
-1.32370430289071e-05
-2.24180593863817e-05
-1.99185196840994e-05
-3.78244375789962e-05
-1.21457964594456e-05
-1.07398057385133e-05
-7.92090278545872e-06
-3.29170221463853e-05
-2.50803684103351e-05
-2.54247338265505e-05
-2.01568620998656e-05
-3.1222910987628e-07
-2.31221930343387e-05
-1.71671832766673e-05
-2.1265528402762e-05
-1.52525339753491e-05
-2.56749340977188e-06
-2.09552243776892e-05
-1.2979120821921e-05
-2.13389520101173e-05
-1.44776913125127e-05
-2.57544077186428e-06
-3.44320293062823e-05
-1.63236551281644e-05
-6.74416650835916e-06
-5.17731765013507e-05
-1.17557275212939e-05
-1.10441344489871e-05
-2.33566157601044e-05
-3.23773814766135e-05
-5.57295709678414e-06
-2.43005791641388e-05
-1.78525360849842e-05
-5.11297605452916e-05
-8.81751385799038e-06
-3.45014324478033e-05
-1.66558725846105e-05
-1.32794255984745e-05
-3.34553440088576e-05
-7.02655755054246e-06
-5.33695070186345e-06
-2.66276582303348e-05
-1.89570034731343e-05
-3.09933693990817e-06
-2.15310400700137e-05
-5.02059501014474e-05
-2.0942246365369e-05
5.58714497683173e-06
-2.02505447177985e-05
-1.92122037901557e-05
-1.86997162177121e-05
-2.65153691934195e-05
-5.60452127138459e-06
-1.69066127642324e-05
-9.80900642881635e-06
-1.02696774247072e-05
-2.706345892003e-05
-1.69370411961285e-05
-5.62873516506068e-06
-2.83131419105933e-05
-3.10086630552786e-05
-3.25885962430755e-05
-3.2466107587215e-08
-2.10717708270137e-05
-1.29256990232282e-05
-2.19387792724695e-05
-2.29974440597238e-05
-3.08815319381856e-05
-2.23528941694849e-05
-1.43802783606609e-05
-2.62818483796873e-05
-2.6471528642011e-05
-1.57008491355725e-05
-1.6863641038807e-05
-3.41403195466448e-05
-2.42552741494418e-05
-3.04806711807735e-05
-3.15761574385577e-05
-3.33139809018834e-05
-3.42069040951373e-06
-2.67304845705868e-05
-2.60597014302118e-05
-3.15331234273034e-05
-1.02772923468772e-05
-4.32275368327172e-05
-2.80331387264185e-05
-3.03400511907539e-05
-6.2471594298475e-06
-1.0461265739185e-05
-1.19962977036378e-05
-2.32705777317854e-05
-1.75563412861281e-05
-1.43187353289157e-05
-4.43261793183055e-05
-1.71333473325374e-05
-2.04059848767334e-05
4.91619942791817e-06
-9.86647740690649e-06
-9.62543742834959e-06
-2.29623082413701e-05
-3.40519308118434e-05
-1.35815005522958e-05
-8.1307119307745e-06
-2.37782382623992e-05
-1.31478276280438e-05
-1.5721575834294e-05
-2.39219599065965e-05
-2.74482044702863e-05
-6.24432470533023e-06
-1.32705005133217e-06
-3.45250668242768e-05
-2.32701227905768e-05
-1.97966796006769e-05
-4.20735223155024e-05
-9.24598213226254e-06
-2.36931128205638e-05
2.72287786676763e-07
-5.76885877075476e-06
-2.15722453665063e-05
-1.33459732718384e-05
-1.84523959355214e-05
-1.36097062423017e-05
-1.8113407147706e-05
-2.14787248884506e-05
-3.24861311686073e-05
-4.94021183962013e-06
-3.96156396319082e-05
-4.66251066164519e-06
-1.22492904243626e-05
-2.91477024690067e-05
-1.13646125257476e-05
-1.46245908512893e-05
-3.5632414577246e-05
1.32580788202713e-05
-2.28467174314519e-05
-2.78723280042737e-05
-1.03113343242754e-05
-1.59761425926544e-05
-2.71400182234705e-05
-2.26028829393744e-05
-2.76942850992425e-05
-1.94541477903626e-05
-2.02567524577253e-05
-1.73831961489257e-05
-2.36891800023899e-05
-3.5808235870551e-05
-4.47577056057124e-05
-2.30996965081311e-05
-2.14849795086476e-05
-1.3917544263956e-05
-4.83473308135162e-05
-2.64050134789812e-05
-1.8706304188865e-05
-1.44693898040204e-05
-2.96389366785314e-05
-1.07930770226885e-05
-8.22393714498227e-06
-1.79933822540079e-05
-6.83602567262076e-06
-1.58908372431483e-05
-1.26249269399287e-05
-3.2009737147214e-05
-1.38974705282423e-05
-1.30049759396879e-05
-8.14802334437466e-06
-3.00247375356621e-05
-9.23231064609592e-06
-1.18652959752313e-05
-2.27824381566822e-05
-7.27161164049972e-06
-2.61606735491536e-06
-2.83622952831385e-05
-2.34030958372155e-05
-2.78342713721753e-05
-8.48559373099666e-06
-2.86459490102417e-05
-2.72781465850286e-05
-2.39619938527054e-05
-1.03705620657003e-05
-1.90678057938277e-05
-2.99565559760387e-05
-4.42134188135753e-05
-1.25998949867832e-05
-2.62734609095821e-05
-2.67667884709137e-05
-5.6940789569128e-06
-1.1278590734178e-05
3.68798477871645e-06
8.5708287206555e-06
1.26401043811249e-05
-3.04409392145743e-05
-2.76935685341578e-05
-1.58695560203942e-05
-3.57988890410836e-06
-6.65845806045138e-06
-3.496472756818e-05
-1.86675059708087e-05
-3.31904854089545e-05
-2.10159087907339e-05
-1.02983712431143e-05
-1.23791078883337e-05
-1.18832072192477e-05
-1.92692597879641e-05
4.33684972837795e-06
-2.05277581994575e-05
-3.67596572264359e-05
-2.468356552706e-05
-1.24148137946657e-05
-1.08879517373119e-05
-1.84208347616613e-05
-3.22971565037566e-05
1.548975694353e-07
-2.03993110955787e-05
-3.31432135293236e-05
-5.79996063390594e-06
-1.67357218797993e-05
-1.01101716166677e-05
-1.98184358581903e-05
-4.86592362607844e-06
-2.7495814908096e-05
-8.70224626200983e-06
-2.73254880708028e-05
-2.47372631441935e-05
-1.50653041426198e-05
-3.43547121155834e-05
-1.52907081763643e-05
-1.76072361237371e-05
-1.38500199509849e-05
-2.52704392882021e-05
-2.10905484930475e-05
-2.6208099917875e-05
-3.13055106927846e-05
-1.8442658299344e-05
-9.48979196167254e-06
-1.73165732907029e-05
-2.17597665760063e-05
-1.66747626844e-05
-2.93973540329462e-05
-1.8388360057609e-05
-3.19563337115069e-05
-2.46104392708014e-05
-3.84599461481443e-05
-3.25848866882792e-05
-2.1506335051509e-05
-1.69453649665856e-05
-3.69348776085316e-05
-3.47344807896055e-05
-2.25897004462913e-05
-5.46355241627972e-06
-3.32225257518082e-05
-1.10525757613753e-05
-1.79662946308991e-05
-1.53875054026497e-05
-1.48519362201238e-05
-2.57206624693752e-05
-2.21255085008438e-05
-9.86497196746417e-06
-1.5082166072707e-05
-2.64107156277336e-05
-1.33375402601204e-05
-1.97504161805498e-05
-2.37252223121984e-05
-1.99695164071071e-05
-1.39654647948788e-05
-9.83049158829816e-06
-8.10280054272695e-06
-1.52167081570229e-05
-1.12354540724206e-05
-6.95454106615981e-06
-1.22664240424881e-05
-1.65329340053602e-05
-7.72583095790629e-07
-8.11472866650109e-06
-3.16355800247101e-05
-2.30316591123122e-05
-6.40104832714322e-06
-1.45509436372017e-05
-1.4027958514197e-05
-1.23894829448766e-05
-3.78822370668856e-06
-4.74341935165391e-06
-4.95653962899524e-06
-1.57404533028462e-05
-3.33396531493049e-05
-3.1321296203852e-05
-2.05140251385959e-05
-1.04816281105139e-05
-9.51391523811629e-06
-1.07483440013654e-05
-1.46769398279747e-05
-3.38592308681803e-05
-2.91742009724867e-05
-1.06112670672909e-05
-1.57860695746998e-05
-1.09770336329602e-05
-1.49852802786809e-05
-3.06404311520115e-05
-1.73411576388631e-05
-1.09295672564953e-05
-2.09856524625849e-05
-2.90535000030638e-05
-1.8865476826979e-05
-1.9396615480112e-05
-3.38399281834404e-06
-3.37811789205199e-05
-4.34409348386344e-05
-2.76594430975584e-06
-9.47039877750607e-06
-2.12973522546837e-05
-3.97432354727089e-06
-1.75531463692459e-05
-1.03818699252889e-05
-2.01578683871649e-05
-3.39568759004988e-05
-2.74685409310039e-05
-2.71928524460425e-05
-2.1830465244909e-06
-7.56420544598119e-06
-6.88327923558943e-06
-1.68534288409146e-05
-2.03935865247056e-05
-1.87819982644401e-05
-2.8982246676711e-05
-3.54595014458731e-05
-1.75419004568667e-05
-1.65545253939399e-05
-5.96716455235664e-06
-8.59397061925623e-06
-2.70338472498616e-05
-1.81202334285393e-05
-2.53319648394795e-05
-1.07098871887096e-05
-2.30894086376411e-05
-2.34752979547679e-05
-2.20918828543188e-05
-9.87875156436041e-06
