# Supplementary material for: Research on computational propagation and identification of mine microseismic signals based on deep learning
Source: PLoS One. 2025 Oct 22;20(10):e0334641. doi: 10.1371/journal.pone.0334641 (PMC12543183; doi:10.1371/journal.pone.0334641)
Supplement: S2 Data — (ZIP) [file pone.0334641.s002.zip › 000100500001945.xlsx_0.txt_24.txt.txt]

-2.43306446118968e-05
-1.47273287175651e-05
-3.09329890458281e-05
-4.03532233708149e-06
-3.33892414982277e-05
-1.84079815703652e-05
-1.12542592842909e-05
-3.06065754920963e-05
-1.61120127455652e-05
-2.68323871074641e-05
-1.93929955139218e-05
-1.59578330065714e-05
-1.92132827001801e-05
-4.10465937379555e-05
-1.31131859097393e-05
-2.27944179796116e-05
-2.37638636003101e-05
-2.32664251705267e-05
-3.15163858736486e-05
-2.32627698144445e-05
-2.71954787333506e-05
-1.40433275100555e-05
-5.29545317995683e-06
-1.99022801211521e-05
-1.10659555682576e-05
6.41367975336206e-07
-2.02516004036581e-05
-9.19750259886735e-06
-2.40051476605222e-05
-1.93947311437974e-05
-2.7806940806782e-05
2.24225254945127e-05
-2.69961328464153e-05
-4.40652312055731e-06
-2.47058746885409e-05
-1.56423646407299e-05
-5.00043193202601e-06
-2.49024051272444e-05
-2.53702661584213e-05
-4.40326193497202e-06
-9.23150544844482e-06
-2.03606018590952e-05
4.9593235804453e-06
-4.8408713252248e-06
-3.76095473326045e-05
-2.48791236703877e-05
-2.61436135109819e-05
-1.49501580209258e-05
-1.99649246336177e-05
-2.82859617835021e-06
-2.12834899608957e-05
-2.35655538598703e-05
-2.19858103034227e-05
-2.89102527094402e-05
-6.75327577613214e-06
-6.25103644813897e-06
-8.76277530097404e-06
-3.46758379878116e-05
-2.6287167208977e-05
-2.25285702694548e-05
1.45873420857025e-06
-3.65094943308293e-05
-1.33391857181398e-05
-2.57815521115967e-05
-1.63647506736993e-05
-1.78449678015696e-05
-1.34124846556506e-05
-2.91636854479277e-05
-2.40017580434868e-05
-1.05661249581164e-05
-2.37532416954389e-05
-3.40949180385371e-05
-3.86455418062904e-05
-1.59729838655027e-05
-2.92257387971689e-05
-3.61474626709493e-05
-1.56709421718801e-05
-1.48474124720374e-05
-2.38560371935977e-05
-1.82116144209275e-05
-1.0839127807237e-05
-9.64333943807348e-06
-1.60568301462277e-05
-2.40008247865568e-05
-2.50005508319127e-05
-3.01252547610133e-05
-4.04639903525452e-05
-9.07749317273377e-06
-5.02997125393272e-05
-1.00970478852591e-05
-2.46062686521166e-05
-2.66989865472818e-05
-1.21025370122649e-05
-2.32452178140134e-05
-2.30599712683666e-05
-3.35573727897031e-05
-7.97248985034045e-06
-3.97634119356529e-05
-1.22420854338666e-05
-1.7269580092374e-05
-4.81746334280414e-06
-2.72608083895301e-05
-3.13425591527921e-05
-1.21759586259835e-05
-1.41664355298811e-05
-3.75646709311088e-06
-1.78477193743784e-05
-2.90914206941202e-05
-1.19885289013377e-05
-2.51846400411247e-05
-1.64439880645698e-05
-1.55926195886756e-05
-1.56633045438664e-05
-2.18360585272788e-05
-4.89089157212978e-06
-3.73425565718755e-05
-1.59104950887845e-05
-1.59181127182176e-05
-2.03912282513416e-05
-3.69401080461196e-05
-1.71323422425557e-05
-5.63056336365495e-06
-2.10846249585227e-05
-1.90705906381544e-05
-6.03427332436395e-06
-1.4550520975916e-05
-2.5636455772175e-05
-2.4795891382123e-05
-1.06979380350047e-05
-8.93044767009943e-06
-1.33303759523102e-05
-1.9494831297874e-05
-7.57590205666018e-06
-1.87769926319478e-06
-2.26864326166338e-05
-2.17201191664224e-05
-7.69942389822639e-06
-1.44876153192526e-05
-1.12402830673215e-05
-1.92438925375309e-05
-2.65352418939698e-05
-2.41354971637215e-05
-1.31468522031908e-05
-1.78550634402687e-05
-4.12792265449254e-05
-1.2879392641011e-05
-2.11300688860316e-05
-1.43664635780496e-05
-3.7482397358158e-05
-1.30892159990093e-05
-2.58304777837759e-05
-2.29768834942875e-05
-2.04528726674877e-05
-3.35350957120225e-05
2.80824714318663e-06
-2.45363057250628e-05
-1.46282630637697e-05
-2.27395924059192e-05
-1.94865105190301e-06
-1.2680805080762e-05
-1.58170582343295e-05
-2.36965658976996e-05
-2.09308653904439e-05
-1.73750666980905e-05
-1.39858263520052e-05
-2.02669413008723e-05
-2.00414184739738e-05
-5.36288032565653e-06
-2.30867051968492e-05
-3.09154344684875e-05
-1.95712724598217e-05
-2.40496585774365e-05
4.25869144345828e-06
-3.46178386871321e-05
-2.59821979499108e-05
-2.13558182383426e-05
-2.01716885086208e-05
-2.01478692444573e-05
-2.89593756723989e-05
-2.39652627892326e-05
-1.97034090844575e-05
-7.40982729322392e-06
-1.10999752035334e-05
-5.33992140919925e-06
-1.81112614738797e-05
-2.01809201132143e-05
-1.95988433253923e-05
-3.61411900321013e-06
-6.90015262020007e-06
-3.22025287390093e-05
-2.43259547313976e-05
-6.94491669772519e-06
-3.74352120277604e-05
-3.32489203795008e-05
4.58145159768681e-07
-1.48023538100717e-05
-2.93380808230013e-05
-4.30724895762805e-05
-1.31531027444643e-05
-1.64232806460412e-05
-1.99622500384881e-06
-1.60512282957006e-05
-1.45884152923965e-05
3.47306199979014e-06
-1.30341181899651e-05
-1.57340283711484e-05
-9.11739435341742e-06
-1.50606661404519e-05
-1.06943111391323e-05
-6.5937562512777e-06
-1.20987300938048e-05
-3.20112237727853e-05
-4.05671954570517e-05
-2.99318703110884e-05
-2.58131267989525e-05
-1.43450818496795e-05
-2.6461954937111e-05
1.68911510028743e-05
-2.58711625107236e-05
-1.68847770790542e-05
-2.87058032238698e-05
-6.71531605170644e-06
-2.43629536469968e-05
-1.68129508553406e-05
-5.86852692673886e-07
-1.34841635226015e-05
-2.92499115265504e-05
-7.66559306412059e-06
-4.50389491142435e-05
-1.48760257828888e-05
-1.35362101473893e-05
-2.49075618750169e-05
-2.21605304235003e-05
-3.04668604731175e-05
-6.75241888613053e-06
-2.13548197682656e-05
-1.34859172289045e-05
-2.1581413743776e-05
-7.92864184231064e-06
-2.57356969920578e-05
-3.07488536985907e-05
-2.86431206489106e-05
-3.55096411610905e-05
-1.24617248729816e-05
-5.86172437693817e-06
-3.01114552688936e-05
2.47207436323793e-06
-2.31489963965301e-05
-2.33001585033499e-05
-2.35785720694361e-05
-3.03231523079824e-05
-2.66008105097659e-06
-2.03110679306234e-05
-4.56495861101225e-05
-2.85537933374291e-05
-1.70797270580371e-05
-3.03977441023885e-05
-1.93291349884357e-05
-1.61478970583137e-05
-2.79903975535447e-05
-7.59770128730394e-06
5.87271986787625e-06
-1.56127671253956e-05
-1.44510968669046e-05
-1.26544468889605e-05
-4.53913464282148e-05
-1.60379814267749e-05
-2.00017087432676e-05
-2.10807073951079e-05
-1.65796476718757e-05
-2.87927054395187e-05
-3.0504836389788e-06
-6.73898769611389e-06
-3.31530814835114e-06
-2.74250547801674e-05
-1.63445209158164e-05
-8.01230569583503e-06
-3.43403611815293e-05
-2.45281885667481e-05
-2.74733824580612e-05
-1.66188733323896e-05
-2.93582786505917e-05
-2.03050435485064e-05
-2.27962398038318e-05
-1.05691217156839e-05
-8.60323800536194e-06
-1.83493788041012e-05
-6.71170280826708e-06
-2.28101496241322e-06
-1.52843945409898e-05
-2.75077399456741e-05
-1.1211915003345e-05
-1.94047437331609e-05
-1.92231205908589e-05
-2.74089608876906e-05
-1.9402466185004e-05
-1.48629523881415e-05
-2.36686920804462e-05
-2.30028190093149e-05
-1.86780732950363e-05
-2.26352026142401e-05
-1.04966140936061e-05
-3.580481110743e-05
-4.3351902580109e-05
-2.88337164236318e-06
-2.16022494543474e-05
-2.82331785129093e-05
-5.93288214758854e-06
-3.09941297762763e-05
-1.43302430855033e-05
-1.51886529082126e-05
-2.10754443293565e-05
-2.66610591825529e-05
-2.56724106451953e-05
-1.37585602117605e-05
-3.07275585830255e-05
-1.18582454056696e-05
-3.25539231218935e-05
-4.0260341268552e-05
-2.93218250562717e-05
-4.91162985409472e-06
-2.29420370214745e-05
-3.56635639001959e-05
-1.95275561835941e-05
-6.09495251382963e-06
-3.86500600093996e-05
-3.52351773015057e-05
-2.27636973431328e-05
-3.32755217193336e-05
-6.78610628685709e-06
-2.31888473328756e-05
-2.36948753099124e-05
-2.97292652174775e-05
-2.79321308665276e-05
-2.79286993316083e-05
3.71131738054514e-06
-2.98670322235053e-05
-2.95183851666753e-06
4.47732238635927e-07
-3.17841889486396e-05
-2.98009991954954e-05
-3.61488853069761e-05
-2.3120613338042e-05
-1.22953301619917e-05
-3.18181102256257e-05
-1.75200421056235e-05
6.70533655481464e-06
-1.33371157060033e-05
-7.2751849219998e-06
-1.58171156278957e-05
-1.09096964259588e-05
-1.17498437175475e-05
-4.6274446582305e-05
-1.07412731689572e-05
-2.8060367148788e-06
-9.89363740369772e-06
-3.04161890045463e-05
-1.26360870080141e-05
-1.14399587536643e-05
-2.63267105667097e-06
-2.63639271247014e-05
-1.39057606894687e-05
-1.03177686380053e-05
-1.60718818586633e-05
-2.1007243760857e-05
-3.22097041583077e-06
-4.78057406755306e-06
-2.26984047803391e-05
-5.2933342397126e-06
-3.19698560291283e-05
2.23193857742933e-06
-6.52998092168355e-06
-2.27238305070663e-05
-2.41265724392831e-05
-3.02995069672202e-05
-1.29067580746718e-05
-1.44533090606272e-05
-1.07632736388611e-05
-2.06459904383759e-05
-5.5028395744474e-06
-3.01671904615002e-05
-1.36299219463241e-06
-2.35140969315963e-05
-1.75701860667122e-05
-7.30372216687613e-06
-1.70590689649742e-06
-1.08138109237575e-05
-1.66728189781979e-05
-2.65359870125657e-05
-1.71536141444547e-05
-1.92881251558951e-05
-2.76244329297311e-05
-2.51813901435291e-05
-1.95935360195909e-05
-1.89045012938339e-06
-2.84205769442722e-05
-3.16599485836731e-05
-2.17197020029793e-05
-2.43741803952326e-05
-3.35383091420073e-05
-2.17728187376659e-05
-2.63772135433381e-05
-6.20336927281308e-06
-1.93544086688278e-05
-3.42824879365552e-05
-1.62904115148906e-05
-4.29405561940665e-05
-2.3075359878829e-05
-2.49838013674902e-05
-4.00881107722091e-05
-3.1272976702292e-05
-3.25746593169705e-05
-2.65384694546957e-05
-1.33042289913744e-05
-2.82695626366316e-05
-4.0875699453334e-06
-5.41088796445542e-06
-6.07857660145576e-06
-1.69481086800197e-05
-2.16342052864376e-05
-2.31691374660935e-05
-1.38004668612235e-05
-2.92778946225605e-05
-1.8964667301012e-05
-1.74596169041702e-05
-3.32678599945555e-05
-1.81938087767168e-05
-1.47651939188475e-05
-8.81432074739596e-06
-1.58716695193514e-05
-1.13379349680091e-05
-1.54190911324325e-05
-1.05685947120855e-05
-7.01916693590806e-06
-2.59397921118293e-05
-1.89911890926436e-05
-4.68859562657099e-06
-2.4780806410594e-05
-1.28936677787372e-05
-7.28121015917614e-06
-1.73690673694399e-05
-1.5320402322804e-05
-1.88449112678517e-05
-7.9794537430827e-06
-1.99792579358466e-05
-1.00898701988945e-05
-3.1536344327574e-05
-1.02458567163786e-05
1.17998709739748e-05
-1.99670500527404e-05
-1.81690082526565e-05
-3.5601672362541e-05
-1.88948737982191e-05
-2.90739874335814e-05
-3.84959779845096e-05
-4.14126067653748e-06
-1.33653231831e-05
-1.91730134281931e-05
2.47280933274168e-07
-2.3005387590669e-05
-2.30306237749717e-05
-2.05721368608958e-05
-1.92199551777236e-05
-2.00705696476223e-05
-4.80195881200801e-06
-1.18540784662035e-05
-5.46664646486949e-06
1.04225228808403e-05
-3.64211352360587e-05
-2.09213542653019e-05
-2.15286756071348e-06
-4.06250561136759e-05
-2.63932661238782e-05
-1.73756777938136e-05
-1.19595310597984e-05
-2.4332703788523e-05
-1.96838849196673e-05
-1.40221048690579e-05
-3.03928152314156e-05
-2.36743276791313e-05
-1.12492972825052e-05
-4.12510807409782e-05
-3.7277865800539e-05
-2.29801440442163e-05
-1.55202439623158e-05
-3.68843962235231e-05
-2.25546296551626e-05
-1.4436963729467e-05
-3.30325326358638e-05
-3.11265282712074e-05
-2.69423735395363e-05
-1.38953221758813e-05
-1.45105167485876e-05
-1.05728824269521e-05
-2.06212441757236e-05
-1.40482153599687e-05
-2.94841866681933e-06
1.71199530158599e-06
-2.87317280644e-05
-1.40260789517684e-05
-2.78951603924414e-05
-2.21432340565644e-05
-3.04843604838805e-05
-1.8105590209427e-05
-1.11366515229143e-05
-1.51877167251236e-05
-3.26493642716911e-05
-2.63890779152884e-05
-2.54960272553137e-05
-2.22146262344286e-05
-1.59308908429173e-05
-1.18810097518084e-05
-1.61641076023321e-05
-1.5307771548087e-05
-6.39177534796383e-06
-9.33219447339067e-07
-1.65019872528578e-05
-1.93189200063243e-05
3.40336070183026e-06
-2.7207816949303e-05
-3.4934650144657e-05
-1.1378530161466e-05
-2.40013199256476e-05
-3.685472511394e-05
7.42356398604734e-07
-3.46449582909338e-05
-1.1913757327548e-05
-1.86850051485358e-05
-2.30613773588898e-05
-2.90642570943979e-05
-3.59201668407434e-05
-3.59205005631125e-05
-3.28798353690849e-05
-3.11469548065046e-06
-2.12826380797459e-05
-1.62288575722283e-05
-1.75558866686642e-05
-1.51751765228259e-05
-2.19369572452537e-05
-3.16405202360993e-05
-1.85248207824394e-05
-1.00697921415147e-06
-1.97445037359168e-05
-3.03193900807396e-05
-2.95745191781658e-05
-1.7404446603488e-05
-2.08680539190193e-05
-1.16907708275815e-05
-3.73264227779118e-05
-1.52666713182647e-05
-3.23127972163265e-05
-2.88740193850614e-05
-9.75744461581444e-06
-2.38749497899242e-05
-4.33222449259288e-06
-6.30765705760782e-06
-4.05495773130948e-05
-2.0131390455678e-05
-2.47723651614751e-05
-7.88874719869135e-06
-7.30570911651958e-06
-3.16082863192989e-05
-3.45038190532725e-05
1.44850863768396e-05
-4.10950391302667e-05
-2.01755788339828e-05
-1.08405155368402e-05
-2.26070733248913e-05
-1.64831784484958e-05
-1.4725911926472e-05
-2.58688037028991e-05
-1.03787212518177e-05
-1.95949315053194e-05
-1.69844492252201e-05
-3.37280975130563e-05
-4.25730884362944e-06
-1.76151818829024e-05
-1.76481775086076e-05
-4.44329078391283e-06
-1.33347469345504e-05
-4.34067367840046e-06
-3.4829450294757e-06
-2.90365140217225e-05
-1.35293716546787e-05
-3.07917308500569e-06
-1.85516861991477e-05
-1.37029370329598e-05
-2.82304849229482e-05
-8.03811908899935e-06
-1.80115805248521e-06
-1.50798684145968e-05
-3.19784375941047e-05
-1.14036878031948e-05
-2.59701802207417e-05
-2.97628133478129e-05
-8.01535114751132e-06
1.00854900126018e-05
-3.20630167148044e-05
-3.36339888908485e-05
-1.48819669907119e-05
-2.36646354405961e-05
-3.08664598728083e-05
-1.01053510679948e-05
-2.40331056810211e-05
-9.54827441127201e-06
-2.16624738038339e-05
-2.6925268324471e-05
-1.9800786524211e-05
-9.17559397648103e-06
-1.45231829495042e-05
7.95852292325127e-06
-1.05295287766973e-05
-1.75612388137477e-05
-2.11754109405226e-05
-1.01289793480735e-05
-3.51739929233412e-05
-2.96268975446144e-05
-2.23395302865724e-05
-2.4535550979919e-05
-2.75397149414558e-06
-6.25707923898152e-06
-4.9740502177277e-06
-1.99345635993385e-05
-1.05773239666075e-05
-7.84548467946018e-06
-2.06434349602275e-05
-2.61802240889638e-05
-1.46223883893863e-05
-2.08037407779887e-05
-2.55144372754052e-05
-1.04976224533649e-05
-3.7355946647121e-06
-6.20926410700761e-07
-4.06857281130911e-05
-5.79180248818952e-06
-7.97334038140037e-06
-3.13629403057775e-05
-4.94393850210745e-06
-2.28510164278361e-05
-1.81615508181605e-05
-2.07150847004217e-05
-2.17903261464258e-05
-1.80526812213296e-05
-2.60963974046287e-05
-4.2585081880306e-05
-1.64385559106457e-05
-3.79982386352283e-05
-1.57348472629276e-05
-2.4847773714139e-05
-2.64285848627768e-05
-2.87323966919336e-05
-1.34704118100019e-05
-3.55978419072236e-05
-3.68181228394592e-05
-3.05966085775898e-05
-1.09999927216923e-05
-8.67417382715484e-06
2.44624016805177e-06
-2.27248934587354e-05
-9.20102537892646e-06
-1.78744717893853e-05
-1.81694793241181e-05
-1.78784252617419e-05
-2.19006991643641e-05
-7.25396844872115e-06
-2.60241978075048e-05
-1.45652484255845e-05
-6.3906913433127e-06
-1.04281052780547e-05
-1.28468684945801e-05
-1.893775649804e-05
-1.4015472867388e-05
-1.87865310047684e-05
-2.77453916243556e-05
-2.7052587274135e-05
-6.92670107256644e-06
-2.74378671958895e-05
-2.70883885686754e-05
-1.83002259861686e-05
-7.68633254365141e-06
-3.05128671484475e-05
-1.79065647078534e-05
-2.07370811160036e-05
-3.50566848049489e-05
-2.99370071774167e-05
-1.09919468345001e-05
3.486484790644e-06
-9.73881008215627e-06
-3.60782801848798e-06
-3.55550725800284e-05
-2.18320437988625e-05
-1.36035340858346e-05
-2.81837772938678e-06
-8.01509433949135e-06
-2.66431259404983e-05
-3.76713620737457e-05
-2.4000767438063e-05
-2.42322742722315e-05
3.21821470793174e-07
-1.40350177858436e-05
-4.44792361143954e-06
-1.79262687364167e-06
-4.27911775607051e-05
-1.4884607880734e-05
-2.2044278686932e-05
-3.09040484538481e-05
-1.2246747485627e-05
-3.75657562124529e-06
-2.17521098691449e-05
-1.03476459853205e-05
-1.49240706188531e-05
-4.03403131416581e-05
-8.30465924503161e-06
-1.89635472356088e-05
-2.75906945088971e-05
-2.49366039052559e-06
-1.05814858558456e-05
-1.96764494022133e-05
1.73294934908124e-06
-1.05540973653121e-05
-1.65540047744526e-05
-2.95457726177176e-05
-2.27154306893784e-05
-1.39395982459316e-05
-5.28370855600857e-05
-1.20063988664106e-05
-1.93349760938443e-05
-2.39188280200601e-05
-1.86757113290798e-05
-3.4986744271386e-05
-2.98232130092456e-05
-2.23569246831903e-05
-2.3869599889073e-05
-1.94242165647238e-05
-2.13664051733042e-05
-1.15589147116906e-05
-1.67238530271842e-05
-1.14391272748668e-05
-2.33836930157861e-05
-1.88196234647673e-05
-1.60579680951856e-05
-2.98587836950842e-06
-7.9318199059862e-06
-3.20792367442754e-05
-2.1842580940975e-05
-2.03394681939909e-05
-3.95781168854851e-05
-2.79786220373975e-05
-1.52065672860393e-05
-2.31702895662227e-05
7.29230387877551e-06
-1.41747714114837e-05
-2.80978706519597e-05
-6.6813959170972e-06
-1.26532845000854e-05
-3.98926930369558e-05
-6.82745815350621e-06
-1.76078156058369e-05
-1.77338617584713e-05
-9.13161941767826e-06
-8.18777543125361e-06
-2.3399655220456e-05
5.37221459758728e-06
-1.80404563840806e-06
-5.60387395066907e-07
-1.09415405069259e-05
-3.53501556996128e-05
-2.60542111290438e-05
-6.45442314232971e-06
-1.4122738340769e-05
-6.41585838561995e-06
-2.34836855213559e-05
-2.70685436318737e-06
-1.69195011777973e-05
-1.43851974016238e-05
-3.8331188721739e-05
-2.37007010900056e-05
-2.90270815437991e-05
-1.73644817782072e-05
-1.87713756302329e-05
-1.45327809506426e-05
1.32938306003107e-05
-2.92880310883458e-05
-2.73967792938174e-05
-1.80814015585216e-05
-8.83578190312014e-06
-2.02094323492409e-05
-3.13759821175466e-05
-7.96016453936921e-06
-2.33112019944384e-05
-3.10621812428623e-05
-1.36777760850129e-05
-1.70694094966979e-05
-8.43884211890909e-06
-1.27994457128654e-05
-2.76447133591084e-05
-3.58354772918477e-05
-2.47882633911031e-05
-3.66141138739766e-05
-1.12316053863519e-05
-2.46271202306135e-05
-1.39748944202848e-05
-3.97972659938028e-05
-4.24548103057579e-05
2.83661095148052e-06
-1.99753659912804e-05
-3.21255279316214e-05
-1.67261111368449e-05
-1.34001654150085e-05
-8.01077746744584e-06
-2.68185716883346e-05
-2.65842112267432e-05
-5.52155115477375e-06
-3.53025062024628e-05
-2.1356641834375e-05
7.99625146128997e-06
-2.44512308738818e-05
-3.44396595215068e-05
-2.01916338715227e-05
-2.63640588720053e-05
-1.68981389142805e-05
-3.67351996271707e-05
-9.99744566501767e-06
-2.52169077536071e-05
-3.76578012354539e-05
-1.24330698030851e-05
-1.93157624597077e-05
-3.18776627024851e-05
-1.29078569959667e-05
-2.97469940204693e-05
-2.38142906501935e-05
-5.50982851583327e-06
-1.3519568341817e-06
-1.80468411087481e-05
-1.94398170795245e-05
-1.88480806393559e-05
-1.53755492501666e-05
-1.59890636140483e-05
-1.66610883454321e-05
-1.0749074175726e-05
-2.59954134476341e-05
-3.39866666704168e-05
-1.58976573659228e-05
-9.83588085806677e-06
-3.04715080825822e-05
-1.56608532241945e-05
1.41944497594977e-06
-1.31617390793496e-06
-1.32445269325031e-05
-4.12902726179972e-05
-3.08764939930661e-05
-1.72218591061683e-05
-6.15684439414847e-06
-1.39766914302534e-05
-1.17039536288079e-05
4.95113847144661e-06
-1.44284406375219e-05
7.9344037873718e-06
-2.0787502098133e-05
-3.03816478747863e-05
-2.90024273233637e-05
-9.14779592898967e-06
-2.77322262249192e-05
-4.51616646710652e-06
-9.92427192360474e-06
-1.26050527437152e-05
-2.89347533924133e-05
-8.34492694782004e-06
-1.93286032450486e-05
-1.63561927045903e-05
-2.67604589832227e-05
-1.88028891421316e-05
-2.09712586715352e-05
-1.20072609196529e-05
-1.14330596465591e-05
-9.69212061858649e-06
-2.94603901481497e-05
-2.22062758356203e-05
-2.93756710238435e-05
-6.82627703254749e-06
-2.39096182291112e-05
-2.78522858789943e-05
-1.57193601747589e-05
-1.15211567425376e-05
4.17135608473191e-06
-2.34925217910697e-05
-1.36352993046293e-05
-5.58735093279381e-06
-1.06516860214207e-05
-1.9066329935527e-05
-4.36883233119571e-05
-3.16705280387419e-06
-1.1763839119219e-05
-2.66243572834843e-05
-1.39902706054458e-05
-3.01799404120333e-05
-2.30696176832373e-05
-3.0445381215648e-05
-1.20563255624199e-05
-2.8049557045365e-05
-1.46028586723518e-05
-2.32411299538028e-05
-2.30831508557935e-05
-1.90981105763927e-05
-2.37164911061762e-05
-6.21221328228485e-07
-4.65228923628311e-06
-5.44274600132383e-06
-1.09173747796747e-05
-1.78527516648255e-05
-3.04177252329999e-06
-2.08162795672744e-05
-9.93424873114079e-06
-2.55533183558873e-05
-1.05948215405285e-05
-2.13081335598365e-05
-2.00193538536717e-05
-4.41482386710135e-06
-6.086331353706e-07
-1.92674341051099e-05
-2.45608281816444e-06
-1.82824012024765e-05
-3.50518281353949e-05
-5.4114123365012e-06
-1.14247889695844e-05
-4.73422454629235e-07
-1.18915316390806e-05
-2.30246756711866e-05
-2.38892539984854e-05
-1.89848156369193e-06
-1.83366891728553e-05
-5.0904793127455e-06
-1.90304022715272e-05
-1.7270517589508e-05
-1.99440258189062e-05
-2.12911978721104e-05
-2.04331655416732e-05
-1.68579383121077e-05
-1.99598937899377e-05
-1.33812226216083e-05
-1.62194474470574e-05
-1.87084721185235e-05
-2.73102128715381e-05
-2.12734082211995e-05
-1.92953637150767e-05
-2.07115628439556e-05
-1.71433946671299e-05
-2.66665088815364e-05
2.22327480964166e-06
-3.79343321045528e-05
-1.56634605699306e-05
-2.18028007606508e-05
-1.35723177125398e-05
-4.35386525448719e-05
-2.29876220139013e-05
-1.66145167238138e-05
-3.39508968987677e-05
-6.68008015622192e-06
3.38629790349231e-06
-6.69758509131404e-06
-2.8045298873397e-05
-2.59513057055159e-05
-1.46287121853807e-05
-2.95172187470743e-05
-1.40351415307649e-05
-3.51365621168173e-05
-8.74551380641822e-06
-3.41015737497324e-05
-2.91103925493747e-05
-2.48281119563174e-05
-1.83247264019773e-05
-2.10062194678397e-05
-1.68730136540646e-05
2.46525324576453e-08
-4.7402185495259e-06
-2.90754363090401e-05
-2.84493392772588e-05
-1.81824035752706e-05
-8.38926237912241e-06
-2.03193862695915e-05
-1.08820221679823e-05
2.72132149219009e-06
-2.26322424966759e-05
-2.13676108177282e-06
5.85825175444894e-06
-1.85894924558395e-05
-2.06860827864212e-05
-3.77468934936907e-05
-2.72014117155724e-05
-3.14444629259541e-05
-1.55343619051331e-05
-8.78361988348391e-06
-2.17732158172847e-05
-3.89864683403986e-05
-2.86784894224039e-05
-2.70744721854135e-05
-2.81049225909356e-05
-2.30496419677579e-05
-1.10966495865882e-05
-3.04542445178516e-06
-9.64573811315087e-06
-2.66367127347442e-05
-1.48743692756504e-05
-1.53074211108061e-05
-1.82526498740188e-05
7.12667845861234e-07
2.53768181119822e-07
-2.01749838330685e-05
-2.34960867005499e-05
-2.14819140901147e-05
-8.29459661779005e-06
-6.1831860563309e-06
-1.96599095693718e-05
-2.42792215206104e-05
-1.98594793870959e-05
-3.68631378351183e-05
-2.92217246516795e-05
-3.20121528017742e-07
-1.98464996725744e-05
-6.31858235070366e-06
-1.60440215836692e-05
-2.02660368301761e-05
-2.91636749335363e-05
-7.4470163994749e-06
-1.37378786612105e-05
-2.50350014391963e-05
-7.26662104860971e-06
-5.44796234015917e-07
-8.50184202592403e-06
-2.62784782640677e-05
-9.83122418603198e-06
-3.88476923884643e-05
-9.12758475678714e-06
-3.01684137874409e-05
-3.37099681672617e-05
-1.85459252753131e-05
-2.42268331340297e-05
-1.41130631885248e-05
-4.75678093123489e-05
-2.02635133972597e-05
1.88831516640222e-06
-2.84365326894473e-05
-2.31432018870023e-05
-4.04209535203283e-05
-5.23763320862946e-06
-4.04169513742625e-06
-2.99866082728647e-05
-2.93846965961621e-05
-2.9691686809e-05
-9.34549505848893e-06
-2.16910597254923e-05
2.21929939699707e-06
-1.92044849422194e-05
-1.14544536855836e-05
-2.43743290336305e-05
-1.59908842330302e-05
-2.6488910652538e-05
-3.46888061214684e-05
-2.39017821781035e-05
-2.81442077457871e-05
-4.22109732240589e-05
-1.21426529058121e-05
-7.87829198919148e-06
-1.61235703797737e-05
-1.58268509152459e-05
-2.75320313765627e-05
-2.05023706622963e-05
-1.82665681044199e-05
-8.99929142111607e-06
-5.95034607255277e-06
-1.80096855650083e-05
-2.56738625242473e-05
-2.84585249435005e-05
-9.88324279116549e-06
-4.24218690124632e-07
-1.26617498050265e-05
-1.30480574841068e-05
-1.45728678814738e-05
-3.26700384082409e-06
-1.76483994060805e-05
-6.72708291313448e-06
-2.02542495579264e-05
8.4288609034984e-08
-2.11503185812975e-05
-2.35792358101506e-05
-4.13649192419369e-06
-1.63826821968146e-05
-6.24388904705238e-06
-1.48866175689562e-05
-1.93774232535479e-05
-2.55738669414628e-05
-1.76589664147602e-06
-3.72841499217274e-06
2.07406218611991e-10
-6.56244016883382e-06
-2.03102532655866e-05
-2.50363696835572e-05
-1.31604464662134e-05
-2.57247233739671e-05
-3.60180369386187e-05
5.42921330536806e-06
-2.12289530672637e-05
-2.30374858044741e-05
-2.30729149866712e-05
-2.3794989875474e-05
-4.78766503371681e-05
-2.04439849473238e-05
-1.90068280903975e-05
-1.33385349473571e-05
-1.49695399092478e-05
-1.33347235717689e-05
-2.33444954328818e-05
-1.62688430095968e-05
-2.03604433661677e-05
4.2947354737657e-06
-1.31365535485092e-05
-5.06788297411289e-06
-4.15039552413499e-05
-2.60123699577554e-05
-3.21062501334568e-06
-2.1153618999212e-05
-3.25866398180242e-05
-2.03547157872226e-05
-2.03935810432159e-05
-3.82582006875608e-05
-2.06542074065695e-05
-3.35735186008139e-05
-2.83615693697928e-06
-1.17736193934406e-05
-2.89503238234313e-05
-1.48148015790533e-05
-2.84605744187095e-05
-1.86319426575987e-05
-2.03517132739132e-05
-2.29123019032549e-05
-3.3268078277431e-05
1.27251022917777e-05
-2.71770703482193e-05
-1.60015516873775e-05
-2.03198462798683e-05
-5.8312133938094e-06
-8.46845025290073e-06
-1.79423474770935e-05
-3.37262626337136e-05
-1.28549799173474e-05
-2.22988105638819e-05
-2.0587165070422e-05
-6.56480957585744e-06
-1.49359026397424e-05
-9.04140013513416e-06
1.98197412400073e-06
-2.55221104208148e-05
-1.94616975091263e-05
-8.13093683149564e-06
-1.19119898186813e-05
-2.71833843395604e-05
-2.141249101582e-05
-1.17384558464475e-05
-1.34419262594822e-05
-1.58363569803314e-05
-6.69597574352242e-06
3.24540360922522e-06
-3.32772445512129e-05
-2.21775621178852e-05
-4.54918466575409e-06
-3.13979634487451e-05
-8.28412822127398e-06
-4.30697870615834e-05
-3.00994242830659e-05
4.05028477579663e-08
-3.16395888834215e-05
-3.35688544727666e-05
-1.32936858077944e-05
-7.15436431771887e-06
-2.12870045108243e-05
-1.66118583164074e-05
-7.7007169211693e-07
-3.55448704350667e-05
-1.73115055631225e-05
-1.48620488310457e-05
-1.61283608048082e-05
-1.31891260043173e-05
-2.42761041932383e-05
-1.5715421627491e-05
-3.1342028577694e-05
-9.53580983990874e-06
-3.33829904529613e-05
-3.19253298883869e-05
-1.25392943035114e-05
-1.81257510916388e-05
-1.48413957462739e-05
-1.43901474213358e-05
-1.91683267255788e-06
-3.07206381732076e-05
-2.55139972481814e-05
-5.66759521967526e-06
-4.13827671008488e-06
-2.50945813462788e-05
-3.64693323712462e-05
-9.98432492214473e-06
-3.26268628003854e-05
-2.75425917166136e-05
-2.73427370911097e-05
-1.20419973127058e-05
-1.66093310561081e-05
-2.64921737311305e-05
-2.61656437084775e-05
-8.94873716182889e-06
-3.13741817804245e-05
-7.49147941268973e-06
-2.81087386801826e-05
-4.4056956458673e-05
-1.76031302146495e-05
-3.9709591447395e-05
-1.15359846909215e-05
-1.27811520373304e-05
-2.96710067808408e-05
-3.10237152917675e-05
-1.48143858611544e-05
-2.34898908599367e-05
-1.57302402834214e-05
5.19549715960703e-06
-9.47567140491927e-06
-5.06327938711177e-06
-9.52271156519682e-06
-3.30680174918059e-06
5.09358582178102e-07
-2.29174348452424e-05
-9.07518413550835e-06
-2.80638853891015e-05
-2.00178218903309e-05
-1.31592380360414e-05
-2.19975592378676e-05
-8.70929180957061e-06
-6.18643167268487e-06
-1.12195898204111e-05
-8.02652220799316e-06
-2.50071529218881e-07
-4.25144628204739e-06
-2.01433078973117e-05
3.32337971702891e-06
-2.49524466095389e-05
-2.92565823034159e-05
-1.11527320882125e-05
-1.99197094264007e-05
-1.10268305856735e-06
-1.41241458689954e-05
-9.5039455006411e-06
-5.65273981155231e-06
-3.03201481602924e-05
1.9391163797282e-07
-2.31254625914778e-05
-2.7864140035168e-05
-1.51039985110565e-05
-2.7167534090938e-05
-2.52136556827794e-05
-2.14063806171819e-05
-1.21965446678541e-05
-1.92499245096788e-05
-2.43489409283981e-05
-2.23265827418964e-05
-4.03151829058728e-06
-3.1449892687358e-05
-4.33670243498235e-05
-2.04927685305468e-05
-3.77869085925577e-05
-2.11002125918176e-05
-1.38605187868319e-05
2.25799793591519e-06
-3.05226545733331e-05
-6.23853810091721e-06
-8.82615552030457e-06
-1.67572233111311e-05
-2.80790444424748e-06
-4.04254173005071e-05
-8.67636471605835e-06
-1.98595898971469e-05
-1.33898761642816e-05
-2.45767874023154e-05
-1.69718299568207e-05
-3.29067185320774e-06
-3.30344360145664e-05
-1.97559530618709e-05
1.42004985152074e-06
-1.77262762423641e-05
-4.08421574073064e-05
-1.83212002083808e-05
2.97070996725605e-06
-2.34495421855288e-05
9.96839307501643e-06
-1.06214938843051e-05
-3.09007431777712e-05
-1.5915471970659e-05
-1.54880838799562e-05
1.32481662771394e-05
-9.74697156173215e-06
-3.37430133080086e-05
-3.02025196683525e-05
-2.23338961886516e-05
-1.1111039737906e-05
-2.01983033454526e-05
-2.25204818692748e-05
-3.85726532648211e-05
2.24861456086414e-07
-3.06533196160282e-05
-2.6485668376927e-05
-2.96977714244858e-05
-2.78960690445046e-05
-1.10658218891146e-05
-1.37272055440262e-05
-9.18808955297602e-07
-5.54974071595889e-06
-4.54842711234025e-05
-3.97579025476701e-05
-1.81244471930936e-05
-2.13209064295601e-05
-2.53920312831123e-05
-3.24948561844785e-05
-3.04012419835068e-05
-2.4968492548663e-05
-1.73388973030354e-05
-1.54788295464199e-05
-1.81984027928879e-05
5.3197516739933e-06
-1.35954712319746e-05
-1.7248863812026e-05
-1.5126599585637e-05
-1.81409607185131e-05
1.76708199477318e-06
-3.75708614957463e-06
-9.06644230223577e-06
-2.3760002335042e-05
-1.46737723926901e-05
-9.66029629164642e-06
-3.24663848655581e-05
-1.47965339633945e-05
1.23071575073173e-05
-2.02279192965312e-05
4.56111217406585e-06
-1.04177324908969e-05
-2.75591655669249e-05
-1.35363523648075e-05
-3.90553374546718e-05
-3.76109871918244e-05
-2.22503744374015e-05
-2.3606105755673e-05
-1.50775387166434e-05
-2.67009696916821e-05
-1.9713082713202e-05
-2.41891938874492e-05
-1.82229835415975e-05
-1.53086866869271e-05
-9.3084235183052e-08
-4.97914148226454e-06
-1.90734092059095e-05
-1.43974049349503e-05
-2.9260429051123e-06
-3.79423771849179e-05
-6.22596128659383e-06
-5.18688704444501e-06
-3.45331680370607e-05
-1.67424332708193e-05
-3.00036200932325e-05
-4.73552059485828e-06
-2.61710333020277e-05
-4.68510359633392e-05
-2.14524945845861e-05
-1.00779584029025e-06
-1.3677502149988e-05
-1.12487613701322e-05
-2.83852812084882e-05
4.08411430571765e-07
-8.576084704965e-06
-2.40265464301628e-05
-2.55651058680626e-05
-1.94334928526071e-05
-2.65615243260905e-05
-3.42595086945274e-05
-2.15197598724986e-05
-1.61820838633527e-05
5.41514921543553e-06
-3.20291666523354e-05
-3.16065717659788e-05
-2.08586285953143e-05
-4.52047239791599e-06
-1.3829182915059e-05
-1.40250230949897e-05
-7.95225896791234e-06
-2.63122001299064e-05
-7.63109330708942e-06
-2.47209132869288e-05
-3.6053276722779e-06
-2.73564167946895e-05
-1.23301579605102e-05
-2.29235238736339e-05
-2.99216665392479e-05
-2.18968202629466e-05
-1.58545436015356e-05
-1.46083560232148e-05
-2.24391613573194e-05
-1.49975677789394e-05
-1.11818422304772e-05
-3.03406972329486e-05
-4.10785038692712e-06
-1.39075818173722e-05
-2.45451526511011e-05
-2.13364053961503e-05
-4.87968124681655e-05
-1.05618028682717e-06
-3.62061612748036e-05
-2.25948098880027e-05
-9.18961802096083e-06
-4.16945359876307e-05
-3.32244135390353e-05
-8.04358323165338e-06
-3.08459771458376e-05
-3.02255080483532e-05
-1.40690904663464e-05
-1.83144740464969e-05
-2.07210407953008e-05
-6.71981345139164e-06
-2.55495392038718e-05
-1.85078212516294e-05
-2.03193740262367e-05
-2.12128385811808e-05
-2.68034017408372e-05
-2.12624430710916e-05
-8.91054453847835e-06
-9.14488966982233e-06
-1.42922962885408e-05
-1.91806679835153e-05
-1.93459571816712e-05
-4.14376933865803e-05
-1.44680687552975e-05
-8.044923994007e-06
-1.79617008167541e-05
-2.64696942621992e-05
-1.53104732512135e-05
-1.82490306025676e-05
-9.06437281971634e-06
-2.11387328921516e-05
-1.929097503147e-05
-1.89674059924484e-05
-2.56928017021006e-05
-3.36914668873726e-06
-1.34299121710484e-05
-1.48279807574445e-05
-1.98949965519245e-05
-1.2361830324877e-05
-2.60698107954501e-05
-2.60013081883826e-05
-2.73113396525043e-05
-1.34988512757201e-05
-1.50645559424542e-05
-4.23167262065075e-05
-8.62374563431705e-06
-1.35835376071637e-05
-1.4718847927404e-05
-2.27294561060173e-05
-1.80654044520161e-05
-1.25335529762015e-05
-1.20933747301983e-05
-1.79096650645294e-05
-2.94821562078976e-05
-1.99057538518399e-05
-9.01667501625807e-06
3.20021202226115e-07
-6.91167735992212e-06
-1.52250740096806e-05
-1.51543355635653e-05
-2.57493760914749e-05
-2.43983853114964e-05
-3.87599939641725e-05
-1.56977311749962e-05
-2.19695388430379e-05
-4.66505512619159e-05
-1.58290917293876e-05
-1.02250169406925e-05
-1.78439999353829e-05
-3.14548544105876e-05
-6.32532928278775e-06
-3.40106264331382e-05
-1.21627210581652e-05
-2.53099113129604e-05
-1.67290141416578e-05
-2.69276264861116e-05
-1.90717285888418e-05
-3.00387729998792e-05
-2.50799370241959e-05
-1.19780761357056e-05
-2.8015329526762e-05
-1.36177571207597e-05
-1.14135986787603e-06
-1.68903977716069e-05
-1.62876109720873e-05
-2.36034977859133e-05
-2.04361362361621e-05
-1.52746417278608e-05
-1.21139577584186e-05
-1.55964234809265e-05
1.07195323145702e-06
-3.45143769039867e-05
-1.02296152037807e-05
-1.82259675370497e-05
-5.03067702201355e-06
-1.99050855137337e-05
-3.06440966779737e-05
-1.87703102599785e-05
-1.63391154635455e-05
-1.46633313129999e-05
-3.48329655487721e-05
-3.25112696770978e-05
-2.89187873722786e-05
-3.10657096556376e-05
-1.01961265749284e-05
-2.90813447068432e-05
1.29782945704456e-06
-3.84591128141458e-05
-3.36669188693857e-05
-2.26496469051597e-05
-1.88911681582352e-05
-1.22664700092938e-05
-2.82496451689309e-05
-1.65412947694124e-05
-3.17783078576467e-05
-2.11181656490473e-05
-9.89069140960671e-06
-1.75103307980205e-05
-1.65987253722184e-05
-4.49240725084885e-05
-2.18763067342753e-05
-2.20431386957561e-05
-3.27630143182713e-05
-2.51834238133831e-05
-3.78880033612177e-05
-5.4518720633953e-06
-3.00119465415227e-05
-1.62755703188694e-05
-1.02812677511616e-05
8.57327106922444e-06
-2.77589978380771e-05
-3.11823524241969e-05
1.05772113822311e-05
-2.51216556965783e-05
-2.36997749541458e-05
-4.36544588744583e-05
-1.72071025995587e-05
-2.02317592359507e-05
-2.76728424386574e-05
-2.00765850710275e-05
-1.9084239693571e-05
-1.07247706470494e-05
-1.830036564708e-05
-1.93723073652774e-05
-2.20372610946362e-05
-2.09868356759202e-05
-2.91069830790094e-05
1.25968505086344e-05
-3.59496440589649e-06
-2.03104472422295e-05
-1.47974212340958e-05
-3.10298994117205e-05
-2.63538423713715e-05
-4.20739553782331e-05
4.70789099911763e-07
-1.94626491013984e-05
-1.60090246012422e-05
-2.44468649283055e-05
-1.56564907350607e-06
-1.6633774885957e-05
-2.13042529235723e-05
-1.13816328408653e-05
-1.27675552168579e-05
-1.81339221696127e-05
-9.21063591141694e-07
-1.66401206765754e-05
-2.37410628803695e-05
-3.29902141567136e-05
-1.88785593619192e-05
-1.54072486246388e-05
-3.57553118236207e-05
-2.97634451959789e-05
-7.62391636564035e-06
-2.82655134454433e-05
-2.73320796104093e-05
-9.69609378016156e-06
-6.64505149416405e-06
-2.20671497607738e-05
-3.66009145971281e-06
-1.6818243925231e-05
-1.36476467058494e-05
-1.94338457574334e-05
-1.38987618270061e-06
-2.87842301575667e-05
-7.39777102923528e-06
-1.73229597822066e-05
-1.33887625380008e-05
-2.06737209193194e-05
-2.54184053395679e-05
-2.5813317039079e-05
-3.51465944948819e-06
-4.86267183692095e-06
-3.50589841539471e-05
-3.46059763138071e-06
-2.56512420805464e-05
-1.48610250151101e-05
-1.56518330781617e-05
-2.95251039333148e-05
-2.26764781592051e-05
-1.25353104147786e-05
-4.34543349713536e-05
-2.72254130128177e-05
-2.97494024049594e-05
-4.5866429668282e-06
-2.80994101560913e-05
-2.34936817322784e-05
-3.39958821988823e-05
-5.12274196847727e-05
-2.3081466682334e-05
-1.0031059474592e-05
-2.7243996452776e-05
-3.25710189139082e-06
-2.39816990251168e-05
-1.78413555538405e-05
-1.52046882478744e-05
-2.27103851134048e-05
-2.79625719609358e-05
-1.88650529163782e-05
-8.93097399527438e-06
-5.22152009708544e-05
-1.21353205112713e-05
-2.95237161075657e-05
-3.45692582480312e-05
-1.94285003754252e-05
-1.10922662033622e-05
-2.26853684871467e-05
-2.11405360081295e-05
7.35834322431354e-07
-2.14329672014075e-05
-1.2796650153527e-05
-2.22583066109011e-05
4.87695496693201e-06
-2.60813833816729e-05
-1.80090094439026e-05
-4.70679592512777e-05
-3.09622288538472e-05
-1.78501335056033e-05
-3.41570689104632e-05
-1.11686448743115e-05
-1.77914515749401e-05
-2.43481235598208e-05
-7.78849777100056e-06
-1.59468853604377e-05
-2.1454273694227e-05
-5.64643480488567e-06
-1.07172702849707e-05
-2.04772414101953e-05
-1.23941787589341e-05
-7.14083565721572e-06
-2.33916937216369e-05
-7.84281135269211e-06
-2.36773534471831e-05
-1.26369944485029e-05
-2.38440139253574e-05
-1.95431999779266e-05
-2.55078163616982e-05
-3.55228201660427e-05
-2.82889258680003e-05
-3.08299763823287e-05
-1.73825340336739e-05
-2.22272695381412e-05
-1.90277624266613e-05
-2.75438444335784e-05
-6.74374516301937e-07
-2.62920336526398e-05
-8.87779823201037e-06
-2.08530211556367e-05
-8.25222895292294e-06
-5.44619337856795e-05
-1.27234886250677e-05
-2.95797640808938e-05
-2.62707781173081e-05
-3.22554934148754e-05
-1.94757042182777e-05
-1.55282570773978e-05
-1.86004686664993e-05
-2.95411148568751e-05
-1.28163883678148e-05
-1.80377525575723e-05
-1.95839662384728e-05
-2.37843708844952e-05
-8.66967317162151e-06
-2.826820747796e-05
-2.88820284295828e-05
-1.5539058994033e-05
-2.06441687452542e-05
-9.22626015960698e-06
-2.98818187725758e-05
-3.21765670107944e-06
-1.18953926486142e-06
-3.202930915393e-05
-2.74051775720991e-05
-2.94037483632358e-05
-4.17945459401101e-05
-1.86542240392549e-05
-1.96252487679279e-06
-2.67086496329505e-05
-4.35242292787076e-05
-2.95929520444037e-05
-2.57617283332097e-05
-1.55895078657756e-05
-6.5228324576218e-06
-3.43288352721501e-05
-3.68812053817232e-05
-1.01062197953089e-05
-2.81953337912268e-06
-9.45219809263986e-06
-4.45122707626021e-05
-7.15309183932207e-06
-4.10100199406316e-05
-1.81202274030942e-05
-2.60751288485084e-05
-2.16696193228954e-05
-1.51722845390953e-05
-2.06080221916029e-06
-2.31360762929349e-05
-2.58932137939729e-05
-9.66288439455047e-06
-1.49760819632561e-06
-9.32165457532787e-06
-2.18121688118502e-05
-1.80739492099258e-05
-3.16699543248373e-05
-2.09293869666853e-05
-7.92773263311396e-06
-4.09078229752841e-05
-1.78947460636767e-05
-2.34901461449341e-05
-4.72554269698781e-06
-1.43996408351476e-05
-2.41844079746119e-05
-9.44656285739518e-06
-2.17971508560798e-05
-1.7512502154896e-05
-1.79487449439122e-05
-2.33404730709435e-05
7.3851178954861e-06
-4.79660981588965e-06
-1.73032853467364e-05
-2.74377235402935e-05
-3.6865844885697e-05
-1.99692771062519e-05
-1.38654376622173e-05
-1.90210666371839e-05
-1.35980020989629e-05
-4.37080168331236e-05
-2.33648546414449e-05
-1.25195009328697e-06
-1.85571349485434e-05
-2.34460631696567e-05
-1.06605506379624e-05
-2.48245172597438e-05
-1.82120608517869e-05
-1.31414541018517e-05
-1.78451377171323e-05
-2.93216639262119e-05
-2.39882376381188e-05
-1.83732338638437e-05
-1.08396335598335e-05
-1.14116390623372e-05
-2.95172232263133e-05
-2.68194175820536e-05
-3.44852571583207e-06
-7.26836137523533e-06
-1.02297186294197e-05
-3.82860638972554e-05
-2.87020600953387e-05
-6.85344087196943e-06
-4.56707170573297e-06
-1.96297882967871e-05
-1.34728722782188e-05
-2.93462340299851e-05
-6.5022449589604e-06
-8.79081497991447e-07
-6.55916324023673e-06
-3.14476092081966e-05
-2.12369248692888e-05
7.81214187572838e-07
-1.51229877977215e-05
-4.24849682594489e-05
-1.39425283835828e-05
-2.53128536735552e-05
-1.84955444888416e-05
-1.54260144217446e-06
-2.12764642893058e-05
-1.78691316110075e-05
-1.19545879044648e-05
-1.64762477273937e-05
-1.87646132500762e-05
-2.28563359110358e-05
-1.73606533630505e-05
1.01329168480708e-05
-2.30747691674219e-05
-1.73433193831553e-05
-2.07619459357232e-05
-1.80672119908046e-05
-2.48717558712565e-05
-2.74202013870125e-05
-2.5218746966059e-05
-1.18274526197267e-05
-2.26013689780891e-05
-2.25584884524022e-05
-2.14003317890466e-05
-3.11078487368569e-05
-1.30077260211885e-05
-2.72217985403663e-05
-2.74391157656448e-05
-1.73116198470628e-05
-3.60005523020054e-05
-1.09616019052439e-06
-1.69525643666691e-05
-4.08806291439792e-06
-2.14790562997346e-05
-1.61889107650699e-05
-1.55567924742646e-05
-4.47764141842884e-05
-1.93882551665979e-05
-7.36822289181253e-06
-1.31411648613855e-05
-2.50664373320163e-05
-1.87084949464825e-05
-1.38982588977467e-05
-3.09817698259456e-05
-2.8099228476426e-05
-1.67264248997789e-05
-1.0795997449801e-05
-2.17628091509327e-05
-6.97926082550372e-06
-2.87269842997539e-05
-1.09717946404003e-05
-3.17471567781372e-05
-3.27859527875219e-05
-1.95831893773644e-05
-3.65226721730219e-05
-8.2348202739975e-06
-2.115196820041e-05
-4.27820605727287e-05
-1.33054212015158e-05
-2.77303308233225e-05
-7.59672324338274e-06
-2.53210709238604e-05
1.47724903125612e-06
4.02664184998216e-06
-9.36703160062982e-06
-2.75072415396667e-05
-2.18824222682767e-05
-2.28950268234913e-05
-9.86395919811451e-06
-2.21925134942791e-05
-2.34924176673003e-05
-1.92707279085632e-05
-2.94567903963896e-05
-3.18393353028313e-05
-1.18995545572113e-05
-1.79211230799042e-05
7.69485741504633e-07
-1.98403077132542e-05
-4.91767447569813e-06
-1.34676304000627e-05
-9.34007262708552e-06
-3.32373780671041e-05
-6.16374348938425e-06
-2.09357491547064e-08
-1.27284652611722e-05
-2.33196176830846e-05
-2.22812673749391e-05
-3.01282610728025e-05
-4.46850776674216e-06
-1.40895995682967e-05
-1.30901186915497e-05
1.17589767858902e-05
1.88396429950513e-06
-1.60320269402582e-05
-2.39878084334624e-05
-9.09575213882745e-06
-1.59533852645399e-05
7.32502861559919e-06
6.30703352513129e-07
-2.05299780654227e-05
-2.31010707865354e-05
-2.46805632031611e-05
-2.04280750588832e-05
-5.38900136413974e-06
-1.17073437022833e-05
7.23286443998976e-07
-2.65895136562346e-05
-1.45840656794819e-05
-1.91872046776669e-05
-1.08386057950282e-05
-2.54987572100792e-05
-2.34636672547527e-05
-2.24768334846857e-05
-7.99076054361582e-06
-8.70767031975767e-06
7.96961578528542e-06
-2.38380586607664e-05
-1.38379862898425e-05
-1.73223483330798e-05
-2.37060393458368e-05
-3.25236116666266e-05
-2.05909095034426e-05
-2.99265853054377e-05
-7.59184564048381e-06
-7.14641425647765e-06
-2.19333069780199e-05
-3.18743071234768e-06
-1.09399287000802e-05
-2.92809794852951e-05
-1.32961130576891e-05
-2.14424209054438e-05
-3.2891095154016e-05
-9.3657046116266e-06
-2.60196505881982e-05
-7.85544934971035e-06
-1.60851679433945e-05
-2.02955542005157e-05
-2.27636930465481e-05
-2.63027379549125e-05
-3.28154902766245e-05
-2.59069666302436e-05
-2.77811119605161e-05
-3.5395875652467e-05
-1.67770780324758e-05
-1.57538267759759e-05
-2.39557517223349e-05
-1.60610081684497e-05
-3.07871672433308e-05
-3.47592204747851e-05
-4.33328029535063e-05
-1.02721368542755e-05
-3.11109351931235e-05
-1.34971649720936e-05
-2.02273292322925e-05
-4.74603595381863e-06
-1.60319759764838e-05
-2.65116298389504e-05
-1.32320132466315e-05
-2.72319422083673e-05
-5.51641672490975e-06
-1.38075593717775e-05
-3.92626658486028e-05
-2.01091905102046e-05
-1.6756790573301e-05
2.25297589210943e-06
-4.21812858236591e-05
-1.48076230116544e-05
-3.95695902435179e-05
-1.45168795742883e-05
-1.88754707196718e-05
-1.82136216522232e-05
-9.27970025461899e-06
-1.14856715505932e-05
-3.44595039104549e-05
-4.4555643150581e-05
-1.91042088393441e-05
-1.75710897469108e-05
-3.81188004616896e-05
-4.66742157648119e-06
-2.05924343900595e-05
-9.16357483936277e-06
-3.57088194778017e-05
-3.23751123492978e-05
-7.32392193001982e-06
-2.67718113510265e-05
-1.93108568760841e-05
-1.50894796834578e-05
-1.84714158987094e-05
-1.33638317963109e-05
-9.71063241154101e-06
-2.1737215461004e-05
-1.46718003066631e-05
-2.36554364794191e-05
-3.20213484275855e-06
-3.30155053061786e-06
-1.76340560980597e-05
-2.64132710441631e-05
-4.6643565210366e-06
-2.26122315028673e-05
-1.77191434587255e-05
-3.97615535120667e-06
-1.57724746177058e-05
-1.02185629912221e-05
-1.83960097693456e-05
-4.9349232405311e-06
-2.71907846193236e-05
-1.38608894375201e-05
-2.19884071945166e-05
-2.39798348329447e-05
-3.10245669064401e-05
1.01286319912337e-06
-3.40255204037873e-05
-1.9736438402034e-05
-2.49020998076141e-05
-1.00057544840403e-05
-2.335712620111e-05
-3.7791935659922e-05
-1.90830818718777e-05
-2.23048856056367e-05
-9.52884567152644e-06
-6.28340059175061e-06
-2.8370854144859e-05
-2.92812425032686e-05
-3.95101949105961e-06
-8.59111029508185e-06
-6.51679879328801e-06
-1.92776647056013e-05
-1.94737220883402e-05
-1.62354030028424e-05
-3.36659301016883e-05
-6.41042511870276e-06
-1.34310007616235e-05
-3.24654112549181e-05
-1.50091728663353e-05
-6.55027977913552e-06
-4.04924966973976e-06
-2.0050980528508e-05
-2.0360912412438e-05
-1.91995101516333e-05
-1.88183827968422e-05
-1.00898673451529e-05
-1.72113534033313e-05
-2.90480752299039e-05
-2.37261641309672e-05
-1.78951583833952e-05
-1.3279465637399e-05
-9.59150390757586e-06
-1.57814680723821e-05
-2.57363142336033e-06
-8.62451501904432e-06
-9.00827387707566e-06
-2.59037146297042e-05
-2.79571493142707e-05
-4.03036303626135e-06
-3.39164965824366e-05
-3.59617294186e-05
-9.37975840483774e-06
-2.4725788195036e-06
-2.63383165530774e-05
4.01805275512396e-06
-1.20323006279572e-05
-2.37852786986913e-05
-1.77449750554734e-05
-5.46584506345359e-06
-1.69308059190322e-05
-1.22537315324508e-05
9.16681441742472e-06
-3.30410690060171e-05
-2.79835398459986e-05
-1.1028770327402e-05
-1.11899693414894e-06
-2.3065885759827e-05
-2.33565199215478e-05
-2.0410605956757e-05
-2.78880260514573e-05
-2.23754875357531e-05
-2.73014013092862e-05
-2.53851272665302e-05
-4.86017782954921e-06
-2.28975897536347e-05
-3.09502368409684e-05
-1.66244180113149e-05
-1.83241412438041e-05
-9.74412085333752e-06
-3.83283495469865e-05
2.98913183259252e-06
-1.12475310107441e-05
-1.25562753788154e-05
-1.11036342457229e-05
-1.99907309402492e-05
-4.55488258241525e-06
4.61713901290188e-06
-3.11224157294864e-05
-2.87376120045318e-06
-1.51153792356222e-05
-1.51496993974352e-05
-2.28559064293726e-05
-1.08801914098843e-05
-1.66885065727674e-05
-2.98210809119028e-05
-3.1309925768078e-05
-1.8069086778937e-05
-3.51886713044982e-05
-3.7329679386865e-05
-2.80032398645994e-05
-2.41192583217977e-05
-4.28612357985734e-06
-1.96572591541697e-05
-4.36915074088445e-05
-3.04071898171048e-05
-5.37711302318098e-06
-3.0978009970975e-05
7.81234057125632e-07
-1.19903920592107e-05
1.41192192898876e-06
-2.90468801094358e-05
-2.57731917410765e-05
1.96455676818131e-05
-1.82279131023422e-05
-1.47570416280116e-05
-7.08226076105008e-06
-3.59815505160074e-05
-2.24647289226966e-05
-1.89980578907573e-05
-2.33324988984506e-06
-2.11316437973684e-05
-4.72743054225228e-05
-1.0199094897255e-05
-3.77746008304201e-05
-2.04867253649102e-05
-1.18167689278053e-05
-2.75250403635546e-05
-6.18148733926349e-07
-1.00460186326592e-05
-4.23530153762546e-05
-2.07900137094865e-05
-2.95557944787751e-06
-6.67961278232613e-06
-1.82933857199223e-05
-6.91664407857623e-06
-6.64331842998777e-06
-1.5770180278766e-05
-3.21796161650657e-05
-1.7759525406821e-05
-8.88653450352266e-06
-7.67124981660029e-06
-3.45443649933226e-05
-1.96229539855554e-05
-1.34686795065599e-05
-2.00107793609786e-05
-1.83609237702651e-05
-1.3303857174213e-05
-4.98251518673028e-06
-2.55093279981736e-05
-6.66309047326307e-06
-1.34294095984864e-05
-7.71029618095218e-06
-1.83321166228354e-05
-1.81870235823413e-05
-8.77710411661939e-06
-6.65721275717065e-07
-1.37650811836464e-05
-4.50116356666449e-06
-5.05058478450479e-06
-3.44841774624731e-06
-3.30014800577016e-05
-1.26890575692112e-05
-2.65915572470602e-05
-2.96740239948295e-05
-1.27678423393648e-05
5.0162601255826e-06
-1.42578040889943e-05
-2.52691619121184e-05
-4.72146762747164e-05
-3.05047108530871e-05
-2.85220435809189e-06
-1.1347655739528e-05
-1.02962146204821e-05
-2.03383009047947e-06
-2.3265823846464e-05
-1.24555920178662e-05
-2.99881972820254e-05
-3.93084399547706e-05
-1.90849019770086e-05
-2.35131200300561e-05
-1.72804825754281e-05
-8.64434198538287e-06
-2.74510673348011e-05
-1.28486998781272e-05
-2.28319208843819e-05
-3.16002576405225e-05
-2.78618070593256e-05
-1.71639238030256e-05
-2.26156904169428e-05
-7.92211668699825e-06
-1.87373068093745e-05
-3.59578538257658e-06
-2.25843458161014e-05
-1.21958653994194e-05
-2.54616070364433e-05
-1.96944326841619e-05
-4.20181591079833e-06
-1.48871329433502e-05
-1.64760840840375e-05
-1.39638761749696e-05
-2.49220058802183e-05
-2.56446070487355e-06
-2.76317642589506e-05
-2.39301429076378e-05
-1.18530457451046e-05
-1.3501973058456e-05
-9.28376159032371e-06
-8.95103944664638e-06
-1.74318035043133e-05
-1.08860294375027e-05
-1.51490909227746e-05
2.1170925307901e-06
-4.36416826495594e-06
-2.34016581598874e-05
-2.27039598117658e-05
-2.78393319758252e-05
-1.36065065401208e-05
-2.38033209145211e-05
-1.85618208501127e-05
-1.467479268494e-05
-1.11512750697118e-05
-2.18882659295511e-05
-2.29868240122943e-05
5.46645396957831e-06
-1.9423408297809e-05
-2.83083216128776e-05
-2.30143498643467e-05
-2.59591951329136e-06
-2.13762637398036e-05
-3.47658125241909e-05
-3.14517349115028e-05
-3.19823475959519e-05
1.86916806868366e-06
-2.06171924706765e-05
-1.9871797014118e-05
-2.11712814855766e-05
-1.56518652756699e-05
-1.34885822457144e-05
-4.01506409285216e-06
-2.0475278941336e-05
-2.14892293437222e-05
-2.12708229364038e-05
-1.3533482001821e-05
-8.47903124702294e-06
-3.99571826267131e-06
-2.57060386197994e-05
-2.90295396206615e-05
-2.73456209189987e-05
-3.76127242121793e-05
-2.28406166529456e-05
-1.95578396797372e-06
-1.44631624000415e-05
-1.98061089944101e-05
-7.21261945441178e-06
-3.81814294910315e-05
-2.81825557225984e-05
-2.14784213052022e-06
-6.42295801876954e-06
-2.03195171038884e-05
-2.73034586771305e-05
-4.68646255420396e-05
-1.5777525799345e-05
-1.46874754439159e-05
-1.58559999370954e-05
-2.06155258217679e-05
-1.37967668499928e-05
-3.17659591868902e-05
-3.67695446646005e-05
-1.68104072278965e-05
-1.02657594430982e-05
-2.36361887486005e-05
-1.09489596348575e-05
-9.95222370141539e-06
-3.10364614332145e-05
-3.04725292645313e-05
-1.14263954024687e-05
-2.56782977888075e-05
-1.70666698859798e-05
-1.11515467699377e-05
-2.09350299103073e-05
-1.92526204159795e-05
-2.20239050148746e-05
-4.84545221069179e-06
1.11649902724167e-06
-1.54440476203727e-05
-2.1484235457076e-05
-2.82020351385723e-05
-3.02181023181967e-05
-1.00047569409312e-05
-2.34957422346002e-05
-5.68354828664521e-06
-1.96575765988066e-05
-1.68614558097492e-05
-1.54659311689714e-05
-2.13259760871592e-05
-5.01880698180393e-06
-3.66672123814498e-06
-1.50107642658139e-05
-3.01851477563435e-05
-2.12523347093374e-05
-2.61573679818956e-05
-8.70948201213729e-06
-2.92529849474081e-05
-8.05436273114883e-06
-4.01631964749116e-05
-5.51933035943411e-06
3.45038936758426e-06
-2.98729042685772e-05
-8.22569612940122e-06
-2.52681064090609e-05
-3.10153571409986e-05
-3.27390217350092e-06
-2.7699041798201e-05
-1.67000427592513e-05
-6.51928163209157e-06
-2.16825763290423e-05
-1.18413863884657e-05
-2.07648654829657e-05
-2.25320550561874e-05
-2.34796645576359e-05
-9.29123218353101e-06
-2.93855512589445e-05
-3.22883917173666e-05
-3.54926079403503e-05
-2.52418881576004e-05
-2.72291023232294e-05
-2.03807375605495e-05
-1.82624726980899e-05
-3.49616212471438e-05
-1.5511296404958e-05
-3.6313214575866e-05
-5.99172174328421e-05
-4.99161106577467e-06
-4.20118627640654e-05
-2.31268697213356e-05
-4.12071420971322e-05
-2.84062683413894e-05
-3.20365080758949e-05
-2.08620843667752e-05
-2.3988862556114e-05
-1.91576261929298e-05
-1.06522817004188e-05
-1.20660813873256e-05
-2.41268058383767e-05
-2.6979072195104e-05
-5.38039344183967e-06
-2.96183704072982e-05
-2.70502213559425e-05
-1.04563703592485e-05
-1.81386325846349e-05
-6.17485984285609e-06
-1.90974468591715e-05
1.18103658327794e-06
-1.83438169106375e-05
-2.18090947998134e-05
-2.68660464503133e-06
-2.68599486330837e-05
-1.14878945284655e-05
-9.70813585437611e-06
-2.00458039797103e-05
2.38290856684595e-06
-2.07172162719485e-05
-2.60037424940014e-05
-9.56616403513607e-06
6.52191501159998e-07
6.35214194659971e-07
-3.96932374009512e-07
-1.83499681926946e-05
-1.42283042343604e-05
-1.4077492348233e-05
-3.40355095927725e-05
-1.927785759856e-05
-2.89545481762877e-05
-1.0316749850766e-05
-1.86505740718024e-05
-3.2150414561286e-05
-2.7779123765099e-05
-2.63957396301321e-05
-3.00008399859971e-05
-2.33534357579472e-05
-9.32662651580344e-06
-3.75949433383134e-05
-2.70367079536275e-05
-3.03313365234541e-05
-2.6948137439424e-05
-4.00179547687902e-05
-3.03582938026962e-05
-1.24413213648422e-05
-2.9089355236568e-05
-7.45605426689029e-06
-1.68711101356481e-05
-1.97540106540774e-05
-3.14847651468487e-05
-8.24383281608271e-06
8.40400881781865e-06
-2.68163348476211e-05
-2.89602595894314e-05
-4.06667601277282e-06
-7.76119942401614e-06
-2.61836401291994e-05
-1.77554473777076e-05
-2.39442318225844e-05
-2.10892209038726e-05
1.92533626885211e-06
-2.72909975759765e-05
-2.41888089518821e-05
-1.40926960272384e-05
-5.7813795270412e-06
-3.66569364017788e-05
-3.75673692525715e-05
-3.19192886060942e-05
-1.05256258364223e-05
-1.88180998352629e-05
-1.80519402740967e-05
-2.13150800674874e-05
-2.43848142017826e-05
-3.55060813135284e-05
-2.50237615224119e-05
-2.45822368423591e-05
-2.2337511171232e-05
-2.79907380711581e-05
-2.0864139389421e-05
-1.96260793821491e-05
-1.71380634309316e-05
-3.04688870806846e-05
-5.19774853195015e-06
-1.41460542386568e-05
-6.14436290732209e-06
-4.00853632586714e-05
-2.54871542390184e-05
-3.5201494221021e-05
-3.45737191077706e-05
-3.63552121823304e-05
-3.06934799016466e-05
-1.3648137200744e-05
-1.0919004331246e-05
-3.24936672329008e-05
-2.22439419072396e-05
-2.1562024944121e-05
-3.72061700061939e-05
-1.11562464914493e-06
-3.4957370094927e-05
-4.09030891218035e-05
-3.20483122237494e-05
-2.95081075886211e-05
-3.32360178271615e-05
-1.27326519245561e-05
-1.37921572907789e-05
-1.84313924027203e-05
-9.89557209021626e-06
-1.90839672405485e-05
-1.03312970605456e-05
-2.5394040154307e-05
-2.6626789314077e-05
-1.33750153574643e-05
-2.16146132362873e-05
-3.45408096711844e-05
-2.33204157244553e-05
-1.69960864479019e-05
-2.45430275335886e-05
-2.23852103926096e-05
-2.00858371132723e-05
-3.19817533745877e-05
-3.21310247530685e-05
1.08656619001616e-05
-1.51703467274941e-05
4.47679433563591e-06
-6.04658382661247e-06
-2.17685055278368e-05
-1.99925430542309e-05
-2.51158218773768e-05
-2.6346927964068e-05
-2.47416069922269e-05
-2.34978129476432e-05
-3.19666248737014e-05
-2.42314177028706e-05
-2.67705651751711e-05
-2.15402323788925e-05
-9.06233640165023e-06
-1.90752578812015e-05
-1.4470944048797e-05
-1.54415986285347e-05
-1.83025102396795e-05
-1.8379456208605e-05
-1.97102349708727e-05
-9.64106767047884e-06
-2.27929784779207e-05
-1.51655015928835e-05
-3.9638303206727e-05
-1.60190958669918e-05
-3.64710259239027e-05
-3.47804172032441e-05
-3.04161821107028e-05
-2.26285757469544e-05
-3.02952554569313e-05
-2.14345746348415e-05
-3.21465693940792e-05
-2.36265454357624e-05
-1.76352911600116e-05
-3.14719340481907e-05
-1.44672037779775e-05
-1.28959816678914e-05
-3.16411712338933e-05
-1.12027699928415e-05
-4.00954410376753e-05
-2.63187841114088e-05
-3.07071386670609e-05
-2.34995154749473e-05
-2.06616701093685e-05
-1.09498426236024e-05
-1.33935760712805e-05
-5.6080054987491e-06
-2.73328523395275e-05
-1.08223461650119e-05
-1.27316495969244e-05
-3.32824691413282e-05
-1.50824014524502e-05
-9.27326299204505e-06
-2.22256278501081e-05
-1.20157924459539e-05
-2.60117096449582e-05
-2.79716912711091e-05
-2.88598777684761e-05
-2.35007580913675e-05
-1.47609023604408e-05
2.64483167941218e-06
-1.9552398402586e-05
-3.02940615640398e-06
-3.02766527500646e-05
-3.30771712882497e-05
-2.69099217809231e-05
-1.80885648120676e-05
-2.90663911830305e-05
-2.67966097886648e-05
-1.82462310182462e-05
-2.81278135533179e-05
-1.60675841714307e-05
-2.27805839893274e-05
-2.01383031313477e-05
-6.18619034743073e-06
-1.61299187810606e-05
-3.21702400191412e-05
1.31089043412618e-05
-3.2900322556405e-05
4.78010472017518e-06
-2.22236445711216e-05
1.08573726010525e-05
-1.21037605627454e-05
-1.08428400117858e-05
-1.73711826424374e-05
-6.53664756069535e-06
-1.31052952024001e-05
-9.90381840359665e-06
-4.5397788563938e-06
-3.1104602073945e-05
-1.34336860113076e-05
-1.0616493743537e-05
-4.10592367387411e-05
-4.2814260567157e-05
-4.01824011118164e-06
-6.95153127163647e-06
-1.64456849680529e-05
-9.7614449753476e-06
-2.71928824237839e-05
-3.31951827999403e-05
-2.09903096080013e-05
-8.5208731666165e-06
-2.26370469661507e-05
-8.39704757589758e-06
-1.22275273364784e-05
-7.70741989953186e-06
-2.33740507310106e-05
-2.38661787458826e-05
-3.7140876944585e-05
-1.83211420413239e-05
-8.08742024698571e-06
-2.822932687165e-05
-2.79006261064334e-05
-2.83806431929421e-05
-2.39985170413506e-05
-4.19848307035899e-05
-3.7573310708633e-05
-1.42408013833893e-05
-2.11836259432948e-05
-2.92708559662542e-05
-2.15419728097041e-05
-1.95895635981813e-05
-2.51771038495899e-05
-3.80547201440767e-05
-1.54446662765148e-05
-1.46729245433501e-06
-4.13315003348241e-06
-7.05829112910455e-06
-1.6147680196592e-05
-3.72240451050967e-06
-4.02577294936493e-05
-3.95412318757104e-05
-1.76501073540212e-05
-2.74254895591856e-05
-1.99071909275013e-05
-3.81051320426671e-05
-4.92700571740087e-06
-1.66792716543446e-05
-1.99915485640857e-05
8.3223215308007e-06
-7.14689060260397e-06
-1.59105621218553e-05
-9.95672417626222e-06
-7.23906413107429e-06
-1.29040068232536e-05
-2.37018912021315e-05
-1.35606073947271e-05
-7.84469077886317e-06
-2.4545993459672e-05
-2.09836483258982e-05
8.71746581611454e-06
-1.51525529974086e-05
1.25374655314211e-06
-1.4585552988236e-05
-1.62596906718946e-05
-1.69304983175765e-05
-8.30940225660981e-06
-1.71564422008035e-05
-2.27378090546662e-05
-3.98784331151303e-05
-3.06454454940762e-05
-1.47488630920941e-05
-1.27618202938223e-05
-3.18747785774863e-05
-1.14056704585311e-05
2.30989071391805e-06
-3.24076704913988e-05
-1.51618394327057e-05
-1.84242960131462e-05
-2.22569629517688e-05
-3.64802331573711e-05
-2.31478281382841e-05
-2.40804316109989e-05
-1.68872540614597e-05
-2.00766197786829e-05
-2.00858833213483e-05
-1.53677343267178e-05
-1.44164337384692e-05
-2.58311423284202e-05
-2.86875150015999e-05
-8.05620944049089e-06
-2.45115856975292e-05
-3.60077572478681e-05
-1.70002262237014e-05
-4.13450765888321e-05
-1.32815791606581e-05
-2.2152720500146e-05
-9.3007336256253e-06
-7.53500411253983e-07
-1.66306512751662e-05
-1.45491940125471e-05
-2.55749044068957e-05
-2.95891060429601e-05
-1.98160027062366e-05
-4.21770240684936e-05
-2.17350865022558e-05
-3.42837135369243e-05
-4.67452216934965e-05
-1.51421518790248e-05
-3.1822818351175e-05
-4.52082390431235e-05
-9.92587500302782e-06
-1.04143246539709e-05
-1.21231138695972e-05
-1.85305173426359e-05
-1.91259895042646e-05
-2.03508703453666e-05
-4.79413467613044e-06
-1.33617243138128e-05
3.17760677583161e-06
-1.48647873765968e-05
-8.34248978616617e-06
-2.39542056886983e-05
-9.82907041566446e-06
-3.40367794969635e-05
-2.13200756767462e-05
-1.17221240507275e-05
6.19611954244476e-07
-1.55267128563139e-05
-2.37471167429257e-05
-1.32282540958043e-05
-1.98084617555182e-05
-1.1829070022383e-05
-8.2981370939561e-06
-1.8786672253582e-05
-2.63930597320492e-06
-2.27177429322823e-05
-1.4895057168092e-05
-1.61487463155796e-05
-2.83275034675672e-05
-2.81202409101358e-05
3.7323639098843e-06
-1.44608715273787e-05
-1.4452397793529e-05
-1.03999866270904e-05
-2.75663384402541e-05
-1.7463581991609e-05
-1.2294583145682e-05
-2.96843086414065e-05
-3.06579185774812e-05
-2.64600908822029e-05
-1.78380019952874e-05
-2.40007240151725e-05
-1.85808146661037e-05
-9.83920194036359e-06
-1.6809259719782e-05
-1.22838545958238e-05
-7.18887541230083e-06
-1.89325074666522e-05
-2.40361682366531e-05
-1.63613328060574e-05
-1.79423973250407e-05
-3.27268020182316e-05
-2.28653045610679e-05
-2.14877838384134e-05
-1.49515797896295e-05
-2.71358962691303e-05
-2.28823256711602e-05
-2.46172896124731e-05
-2.24140272246487e-06
-3.56879465321624e-05
-3.3572767988031e-05
-2.6507387127973e-05
-1.98192247113313e-05
-2.64136360886823e-05
-3.21377855833551e-05
-3.77003844062191e-05
-1.38728680372085e-05
-2.81558554123378e-05
-3.19369978254533e-05
-2.19980780088254e-05
-1.14497639087133e-05
-2.64161858056803e-05
-1.88302274397578e-05
-2.32105858342002e-06
-1.62666832501557e-05
-1.21168563617004e-05
-2.01804700202072e-05
-1.64382964336199e-05
-2.37093635425668e-05
-5.20941824763376e-06
-1.50654414678551e-05
-2.78727749477907e-05
-1.19295109591032e-05
-2.42437887531709e-05
-2.07990227381814e-05
-7.35049457303338e-06
-2.11251083356405e-05
-2.44365957705355e-05
-1.91175452449856e-05
3.42507157982724e-06
-2.60733943377227e-05
-1.77358919524582e-05
3.81939691171558e-06
-5.02400467754694e-06
-3.14220697599808e-05
-1.5317938100458e-05
-1.43974767718167e-05
-1.86191150004715e-05
-2.26754571219848e-05
-2.61370319744409e-05
-2.40595463405624e-06
-2.31993068749984e-05
-1.67288391850737e-05
-2.32935545014274e-06
-6.62719497878732e-06
-1.8534124239146e-05
-2.37666976078171e-05
-4.13200465194298e-06
-2.56975902262563e-05
-2.94330757249087e-05
-2.37396270345182e-05
-1.03631669863172e-05
-2.5345809275318e-05
-1.21405711888402e-05
3.63653506976318e-06
-1.77752898311245e-05
-3.0722091904349e-05
-2.02067384885921e-05
-2.23056508940034e-05
-1.34514376524852e-05
2.9867344566246e-06
2.3263621075974e-06
-5.09018077119873e-05
-2.67156471808517e-05
-2.21347556165446e-05
-3.82086965882518e-06
-7.15825215840063e-06
-2.47804173840962e-05
-1.64659640668426e-05
5.11663519045835e-07
-2.31909072029223e-05
-2.650074891627e-05
-1.84363915417796e-05
-1.31551018403783e-05
-3.55494136064369e-05
-2.0901071441101e-05
-1.9503232671529e-05
-1.91425527569435e-05
-1.29179030966022e-05
-6.31880936774811e-06
-1.23139667127725e-05
-2.33998883804738e-05
-1.75771818959807e-05
-3.06087399479888e-05
-1.8052713631672e-05
-1.76605566810071e-05
-2.05150067363169e-05
-1.22864494500832e-05
-1.56645563808698e-05
-2.66599557925072e-05
-3.0964258987978e-05
-2.19605900484064e-05
-2.82941841632343e-05
-1.63962976841575e-05
-3.2985717072082e-05
-2.69461364902559e-05
-1.62671719374575e-05
-2.06730196755639e-05
-7.47681315864558e-06
4.78983937602876e-06
-2.27502000102407e-05
-9.11247604579045e-06
-7.90032321166301e-06
-3.65514916249567e-05
-1.4698232100664e-05
-1.99553292021949e-05
-2.76146709840678e-05
-2.42171921799469e-05
-3.12129484873064e-05
-2.41523177568831e-05
-4.22732828956356e-05
-1.43650337809064e-05
-2.73151535551324e-05
-1.57070145079447e-05
-2.7801690531615e-05
-1.31269720656697e-05
-8.18287297937008e-06
-5.64414801468279e-06
-1.70258580134751e-05
-1.74828645170149e-05
1.13063294406857e-05
-9.28778690879134e-06
-5.36113198753722e-06
-2.68984447811779e-05
7.76875245146298e-07
-1.85651050399716e-05
-7.04868766728223e-06
-7.63580093269197e-06
-5.69310103924751e-06
-1.04449543898227e-05
-2.55247227450337e-05
-2.2541850267267e-05
-1.60272467182117e-05
-2.26937045041263e-05
6.63925768982174e-06
5.9932108889005e-07
6.43064462772055e-07
-1.24551168470805e-05
-2.41992377788572e-05
-1.89162469774925e-05
-6.36281444288454e-06
-1.37848838055357e-05
-2.59458655038297e-05
-3.19669476948878e-05
-2.24730663898814e-05
-9.3254824508122e-06
-2.38682248574729e-05
-1.92829060880938e-05
-2.16392609822198e-05
-3.4186781475348e-05
-9.40530764463807e-06
-1.98166426203537e-05
-1.77665548872562e-05
5.69811610177812e-06
-2.20740575720061e-05
-5.10498491416414e-06
-1.01323901070098e-05
-2.35174631550654e-05
-7.60022322875445e-06
-1.61957622229063e-05
-1.22737689467679e-05
-3.09042838150083e-05
-1.37554487238523e-07
-4.46741856401204e-06
-1.64718489720131e-05
-1.93633453939941e-05
-1.64695322527247e-05
-1.39946957135017e-05
-2.08885355546708e-05
-4.35103283195879e-06
-1.0491787223168e-05
-1.33602634436431e-05
-3.74710476486107e-05
-8.41882282153133e-06
-2.06007520736608e-05
-1.92803030016602e-05
-1.46896789567851e-05
-1.07440979271043e-05
-2.47358432610851e-05
-2.19452405969968e-05
-2.83507605449449e-05
-3.10283279918679e-05
-2.4325794432684e-05
-2.02292726026919e-05
-1.41833907236451e-05
-2.82075293513645e-05
-9.15722698978413e-06
-1.85685428164981e-05
-8.67481089705736e-06
5.36647967450993e-06
-1.32096227708902e-05
-2.21228784172758e-05
-3.28806153526826e-05
-2.27203748094577e-05
-3.56254053180234e-05
-2.21666673702347e-05
-1.80183993445903e-05
-3.84668940958652e-05
-2.04568912435722e-05
-1.69965369125477e-05
-6.96007236955332e-06
-2.11228532224427e-05
-4.58458147586053e-06
-4.43961435739182e-06
-6.19043755762009e-06
-3.51508416726513e-05
-1.06831913996341e-05
3.31129566672506e-06
-1.48396019574726e-05
-8.97547123602391e-06
-9.00677326287375e-06
-1.02167004683959e-05
9.6302681783863e-08
-2.80206458138664e-05
-2.8105861095886e-05
-5.31356861929641e-06
-2.99993770773025e-05
-1.4913082351519e-05
-1.57975500743514e-05
-1.5342675579109e-05
-2.42170481167516e-05
-8.67897503715167e-06
2.83255638897133e-06
7.35948816409307e-07
-2.95796071784066e-05
-7.87600620487803e-06
-1.35552366455486e-05
-1.09259416312013e-05
-1.89505886069863e-05
-3.37961439363796e-05
-1.6378380883842e-05
-3.12250225875507e-05
-3.97548599854761e-05
-2.20411835469948e-05
-1.46722504168706e-05
-1.7225751146278e-05
-1.87980625731471e-05
-1.12523313584533e-05
-1.63881293751947e-05
-1.63592972447919e-05
-3.18342879249359e-05
-1.0488313889775e-05
-2.89635891304052e-05
-2.11267217379595e-05
-4.0324697663018e-05
-3.518112119913e-05
-1.02373973628299e-05
-2.46367960067931e-05
-2.07996067708658e-05
-1.35629163509826e-05
-3.4601887137145e-05
-3.76201509072362e-05
-2.08952676920336e-05
7.76055297094254e-06
-3.26241674881589e-05
-1.5043805013232e-05
-2.54772833366337e-05
-1.64642742464532e-05
-1.98354248958043e-05
-1.49610086955005e-05
-2.55098257983412e-05
-1.76903954812023e-05
-1.00806431517396e-05
-5.18500575498844e-06
-6.26832597629785e-06
-1.34723072405745e-06
-1.5205286827941e-05
-1.92663245164967e-05
-8.60834341957184e-07
-1.68758629878909e-05
-2.13862973659238e-05
-1.96290657313256e-05
-1.84349412294942e-05
-1.17401769870928e-05
-3.68549016149334e-05
-1.53535026251416e-05
-2.22762046076392e-05
-3.89717398120265e-05
-2.48848093732957e-05
-1.10942749689997e-05
-2.17725269464174e-05
-1.18449252704974e-05
-1.98180058256746e-06
-1.48508566831199e-05
-2.39975574441326e-05
-2.27719170303077e-05
-1.71936929922118e-05
-5.93787007931656e-06
-2.70766431591202e-05
-3.14437889532319e-05
1.10170136206361e-05
-8.26024731965657e-06
-2.00323021408472e-05
-2.20775185194778e-05
-7.89819302006166e-06
-2.6633715778383e-05
-3.44756973942368e-05
-2.15618074120011e-05
-2.59107693173376e-05
-5.18077782284754e-06
-1.85675038343687e-05
-1.94936705497172e-05
-1.03669707589178e-05
-2.26900709293324e-05
-3.32324452886281e-05
-5.04037846745808e-05
3.23969603828153e-06
-1.68950914070605e-05
-1.93899386352702e-05
-1.57675534966922e-05
-1.32583993056827e-05
-3.44168725667744e-05
-5.34130435687417e-06
1.02139409082886e-06
2.51173479523849e-06
-6.98782045833298e-06
-8.42984336422126e-06
-1.3663852426888e-05
-2.11098471076971e-05
-2.96590530651013e-05
-1.84678145463719e-06
-1.44425901390804e-05
-8.39612271553632e-06
-1.31726328382023e-05
-8.7822945429058e-06
-4.31988885412489e-05
-4.62646729955312e-05
-2.66083046352824e-05
-2.11160126752937e-05
-2.09118505843556e-05
-2.24985329061897e-05
-2.26441038142263e-05
-2.67806266109293e-05
-2.78720578448922e-05
2.22371325441884e-06
5.61530258682069e-06
-3.03637873898846e-05
-2.53114418411804e-05
-1.86753560780535e-05
-3.36710375399784e-05
-8.34292092487216e-06
-4.0554847408797e-05
-2.45475641331778e-05
-2.21863841595763e-05
-3.55220963191559e-05
-2.00718333652206e-05
-3.39326222088494e-05
-2.19057724059769e-05
-4.9357617423125e-06
-3.04882811362938e-05
1.58782087496986e-06
-6.62542737258003e-06
-8.30173844521654e-06
-1.45158929413744e-05
-1.53748294655479e-05
-4.91023272704122e-05
-1.10876338625784e-05
-1.2106127505594e-06
-2.02889034938236e-05
-6.87323730724973e-06
-1.06408769073988e-05
-1.54378356527828e-05
5.22548495874015e-06
-2.13757582049948e-06
-1.95792753370842e-05
-2.36122628536164e-05
-2.14430626531629e-05
-2.58951461366575e-05
-2.67375390437249e-05
-2.5373977443818e-06
-2.3030502945202e-05
-2.17160335314617e-05
7.95673278442139e-06
-2.31867708985071e-05
-1.97871689076997e-05
-2.2915533011342e-05
-2.42207443433095e-05
-1.94679882251999e-05
-1.32091759440926e-05
-2.04739498734013e-05
-1.99726621587221e-05
-2.46516434384114e-05
-2.9353031497759e-05
-1.60152498191453e-05
-1.77696911276843e-05
-1.97787410228762e-05
-1.06600709377531e-06
-2.41957683458941e-05
-1.86717181449817e-05
-1.01232019476248e-05
-2.11585485515942e-05
-1.57502212502776e-05
2.44586088793037e-07
-1.92077150156015e-05
8.32745644536449e-07
-1.38290238418441e-05
-2.72202876425458e-05
-1.59709708558268e-05
-3.7978728663092e-06
-1.47189414250882e-05
-2.32901451621719e-05
-3.5140859903047e-05
-1.38049886243175e-05
-1.04516062298053e-05
-1.50625772990848e-05
-3.28835136748676e-06
-1.88883710644919e-05
-2.03143036324984e-05
-2.60280601865588e-05
-2.82303302833456e-05
-8.23187839708618e-06
5.71058102733026e-06
-2.20653740721462e-05
-3.39739674024044e-06
-3.16470994938872e-05
-7.23335986066528e-06
-3.28740087992964e-05
-5.22899733766369e-06
-2.73332572344976e-05
-1.39985787124931e-05
-1.53930033437844e-05
6.11204334458574e-06
-1.23816893439259e-05
-1.57265622978775e-05
-8.35022589876832e-06
-3.08227092134326e-05
-2.00740156804807e-05
-1.15688265398609e-05
-1.89614840413792e-05
-2.3061352444718e-05
-2.06037183521359e-05
-1.73324596130766e-05
-4.79765626930231e-06
-2.29368274894206e-05
-1.54427542751862e-05
-6.45849738357074e-06
-1.39194352436377e-05
-4.24414434254353e-05
-1.70726635399072e-05
-1.448981945694e-05
-5.20340113443532e-05
-1.22453042911749e-05
-1.05564928762296e-05
-2.71094161304162e-05
-3.60506331354177e-05
-2.71179876376982e-05
-3.58339309975016e-05
-4.36066550753431e-05
-3.13994283786866e-05
-3.5324245945087e-05
-6.97089570656964e-06
1.08570666518593e-06
5.53282170055041e-06
-1.50077666667196e-05
-2.28147854646324e-05
-1.23085218866496e-05
-2.19671841901539e-05
-4.27533651380818e-05
-1.34715617824548e-05
-3.19702004800034e-05
-1.85422647596515e-05
-3.93113635632296e-06
-2.89366292580725e-05
-1.37386981761359e-05
-1.1199675973322e-05
-3.39171275980964e-05
-1.59079234810602e-05
-1.3065409925773e-05
-1.39097411618189e-05
-2.98879826648223e-05
-1.63604470811112e-05
-1.44450117978527e-05
1.36154308899406e-06
-8.94153626320865e-06
-5.1841188774442e-06
-2.46062678624778e-05
-3.25449984495385e-05
-1.31189677719482e-05
-3.26067201200767e-05
-3.5580890276475e-05
-3.16865072398717e-05
6.46755003796552e-06
-5.53315023618729e-06
-2.52656114477187e-05
-2.45018530203025e-05
-2.3208025495533e-05
-2.62805964584282e-05
5.66587529600628e-07
-3.16313876032069e-05
-1.82697814967637e-05
-3.82247245355084e-05
-2.67912322312109e-05
-8.18864377998611e-06
-1.23449491322444e-05
-3.08416770635353e-05
1.32093170161997e-05
-7.3245104716088e-06
-1.02421508972681e-05
-2.28067721722211e-05
-3.97964848453464e-05
-2.23289947376702e-05
-1.94075903558725e-05
-1.94595187071513e-05
-3.14995003689013e-05
-1.85927806749168e-05
-6.88446498946901e-06
-2.62900147001503e-05
-1.1043795083085e-05
-2.04584557332999e-05
-2.57595448130628e-05
-3.364734724042e-05
-1.68620321328845e-05
-1.87528539635336e-05
-1.76950945315402e-05
-2.19499170842579e-05
-3.89016224858993e-05
-1.04448260676438e-05
-6.67437864967489e-06
-1.41031650122169e-05
-3.12939324348868e-05
-2.28210388030649e-05
-1.07043379651309e-05
1.06454465307109e-06
-1.20654111638355e-05
-2.9454064197895e-05
-2.96719187812983e-05
-1.92694975611415e-05
-1.7686862195324e-05
-2.53975242459885e-05
-7.27648714361022e-06
-1.82908508804638e-05
-2.24652080864944e-05
-1.06662805002293e-05
-1.19062715123837e-05
2.24526175936887e-07
-1.6292151306863e-05
-3.19142181496832e-05
-2.15034764349517e-06
-2.85299539957781e-05
-2.93891014978625e-05
-1.95598978333394e-05
1.12450962484761e-05
-6.60780595657635e-06
-2.98820535033762e-05
-1.66958807423293e-05
7.90426311929201e-06
-4.1672551686173e-06
-1.90999368695357e-05
-3.16048631050465e-05
-2.50855176310309e-05
-2.71523695528446e-05
-2.78041160495518e-05
-1.2991682258121e-05
-4.59640364431993e-05
-1.55948926541951e-05
-2.11496740255522e-05
-1.3336133199192e-05
-1.60920908406552e-05
-1.32990573836106e-05
-1.45541023253403e-05
-6.52136775267912e-06
-2.00002569510832e-05
-2.84531511355506e-06
-3.02033880263152e-05
-2.56154244271242e-05
-1.06219106906051e-05
-1.38934338024058e-05
-1.46102034908652e-05
-1.18870689010225e-05
-2.77229720892218e-05
-3.56851347200273e-05
-2.10643975829078e-05
-3.89524096654725e-05
-1.35890997242867e-05
-1.33159248591545e-05
-2.33047315338347e-05
-2.76141057207249e-05
-2.93287650726076e-05
-5.35939194992772e-06
-2.01733307706876e-05
-1.73000716690128e-05
-1.93913276963709e-05
-1.12987468520855e-05
-5.25960141757458e-06
-2.15290918361999e-05
-2.45784969739923e-05
-9.2206076639411e-06
-2.77943811634428e-05
-2.46547833996006e-05
-7.52739257461541e-07
-2.36707767796855e-05
-1.7618423068836e-05
2.63010987963622e-06
-2.33890500794607e-05
-2.9861357534749e-05
-2.0756831982267e-05
-2.93130223076996e-05
-3.78007105019572e-05
-3.60575305208697e-05
-3.71617256263757e-05
-2.23822265156149e-05
-2.78924359901659e-05
-2.11786729820358e-05
-2.39758280588366e-05
-3.28796668447951e-05
-2.12565064594353e-05
-1.97598843903169e-05
-8.58042465095335e-06
-1.05627268049065e-05
-2.78309511642022e-05
-1.55896516319733e-06
-1.88390136604708e-05
3.80592056475821e-06
-1.20309896956892e-05
3.28824285049639e-06
-2.94248476735399e-05
2.29345410251198e-05
-2.76430528611569e-05
-1.27550274942524e-05
-1.98333814257414e-05
-1.47644326796155e-05
-4.42433758535113e-05
-1.98571028214394e-05
6.6518041826407e-06
5.06585711798248e-06
-1.2736903780627e-05
2.08481635212371e-05
-1.06160364247784e-06
-3.59632179495418e-05
-1.9627721642738e-05
1.76217796163102e-06
-1.92779489211473e-05
-1.52174844329657e-05
-1.67212408824573e-05
-4.9254779253166e-06
-1.73613420339221e-05
-1.07167742607371e-05
-1.9947228789649e-05
-1.66017064371486e-05
-3.04230548736941e-05
-1.13932769444017e-05
-5.82137623250918e-06
-8.28077988497705e-07
-6.00990169890452e-06
3.23347435170354e-06
-1.86544579070167e-05
-2.62539407987759e-05
-1.81051746898517e-05
-1.10606790305718e-05
-3.04938045800535e-05
-9.92155473905376e-06
-2.29431234880922e-05
-2.78402232824032e-05
-2.71900664466478e-06
-2.79914578046934e-05
-1.9038520090541e-05
-2.04513782426078e-05
-4.21900871636561e-05
-2.25974589410177e-05
-1.30823687729265e-05
-3.38117157088748e-05
-2.0482006801939e-05
-1.89843269901934e-05
-2.66727052640536e-05
-1.93132800082222e-05
-1.38518636449406e-05
-1.64964416356837e-05
-1.96274924542362e-05
-1.88334591518618e-05
-1.09987955577303e-05
-2.46809276436158e-06
-2.23413198684589e-05
-3.38428301638037e-05
-2.63111942455676e-05
-2.08701478225262e-05
-1.69840818526782e-05
-1.68418356801964e-05
-1.85018215482452e-05
-1.6908330305584e-05
-1.44646806481658e-05
-7.99733430330583e-06
-1.73643433590969e-06
1.51566093976272e-06
-2.52851376838504e-05
-1.98024421457777e-05
-1.63600225472773e-05
-7.65663465809011e-06
-3.52232011658342e-05
-9.94023738577258e-06
-3.33779900405009e-05
-1.94686282333332e-05
-2.71910308403878e-05
-2.07066886351376e-05
-1.31919241675418e-05
-1.73380069222402e-05
-9.45834293405579e-06
-9.27331244282283e-06
-1.6606359739661e-05
-2.01783284691083e-05
-1.1131204275018e-05
-2.87465370205567e-05
-2.68667698040607e-05
-5.73982563807473e-06
-3.10374483791767e-05
1.01220317281162e-05
-1.39944729648041e-05
-2.67556485076546e-05
-8.96342684864805e-06
-2.24524429830574e-05
-2.01190450241036e-05
-2.42706318908724e-06
-2.18891787180869e-05
-3.24476004467102e-06
-4.15669381077862e-05
-1.30283103009589e-05
-3.08025451282716e-05
-1.48364090100262e-05
-1.98658884371795e-05
-9.70995435443193e-06
-2.1757736727493e-05
-5.63664043560314e-05
-3.00990128632745e-05
-2.89359084676737e-05
-1.56224906322779e-05
-1.98027306820628e-05
-2.98023170904621e-05
-2.2595681524231e-05
-3.78658004758138e-05
-1.00891609283335e-05
-1.58755575403961e-05
-1.7652736235438e-05
-3.16588521891904e-05
-3.25139678046147e-05
-4.37038986367368e-05
-1.01295526236591e-05
-2.20592210502611e-05
-3.78042741957057e-05
-1.55677807494033e-05
-2.72776495510728e-05
-4.09410398902341e-05
-1.23793148817756e-05
-4.02066314112608e-05
-1.86038259176965e-05
-3.66884766870422e-06
-1.86356491245314e-05
-2.94932063266303e-05
-1.25912343556767e-05
-6.34928749050104e-06
-4.45124690052398e-06
-1.46004739943458e-05
-6.48951490212309e-06
-1.2886923335876e-05
-2.43005279021705e-05
-2.27218441859369e-05
-1.54794951601538e-06
-1.7202963143139e-05
-2.36266404445859e-05
-2.47027218803861e-06
-1.97205501933501e-05
-1.67587073342667e-05
-5.00758089840843e-06
-2.96126105390803e-05
-9.52414372529578e-06
-1.38997406313402e-05
-2.47694549213706e-05
-1.84888352088601e-05
-1.51427882221542e-06
-2.7462858758148e-05
-1.11610072465811e-05
-7.7571329830059e-06
-2.44545878567524e-05
-1.86254333934342e-05
-2.78902913152877e-05
-3.00089282118758e-05
-1.68931549022488e-05
-4.27845565390228e-05
-1.37037645915731e-05
-1.98858329103858e-05
-1.86600098414561e-05
-1.18960035942194e-05
-2.11197878679483e-05
-2.02874282633104e-05
-1.68608879154862e-05
-2.84963112689144e-05
-1.14146322149571e-05
-2.24010817003931e-05
-2.95524772505877e-05
-1.08397402327839e-05
-1.64279045781016e-05
-1.63580823081376e-05
-2.59417136888018e-06
-1.53448337144645e-05
-1.7898780920238e-05
-2.45734835321773e-05
-1.89407676389443e-05
-1.61341361445284e-05
1.58839970353945e-06
-4.64195473338825e-05
-1.62362571456202e-05
-1.76256573778073e-05
-4.09625466589665e-05
-1.94326983630703e-05
-4.23465122141556e-05
-2.11461896026865e-05
-2.49906281275815e-05
-1.71853562613193e-05
-2.82821580096653e-05
-1.532135967366e-05
-7.68636668595536e-06
-2.76747825836036e-05
-2.88237112484055e-05
-2.69858379485023e-05
-2.89380445365555e-05
-3.04395191320519e-05
-1.65727306119177e-05
-1.4765986881181e-05
-2.65275081695275e-06
-1.37944822282023e-05
-1.47645983510448e-05
-2.67081696742426e-05
-2.56909497603936e-05
-1.98764439026204e-05
-1.47092920904333e-05
-1.49120948741048e-05
-2.01546340302974e-05
-3.52158359292825e-05
-1.23342465480395e-05
-1.51648230559816e-05
-1.47379689513362e-05
-8.5632722613499e-06
-1.99763354105747e-05
-3.12896580021344e-05
-2.30723617719904e-05
-1.00838865652874e-05
-3.38279331706325e-05
-1.02276454769133e-05
-2.03073685649029e-05
-2.21248468441133e-05
-2.18882043176827e-05
-3.75633568413968e-05
-2.06938506123238e-05
-2.17596142760066e-05
-2.42783091298769e-05
-2.48946183076993e-05
-2.64649870377866e-05
-1.95041655556585e-06
-1.88387760484247e-05
1.2511175714286e-06
2.88479122827162e-06
-2.16647531302287e-05
-2.79635981701128e-05
-3.47355982864302e-05
-8.95624553298031e-06
-3.07925848325345e-06
-3.78805363969992e-05
-1.5762536219111e-05
-4.98037378436913e-06
-1.85505548743522e-05
-1.12617220750635e-05
-5.89327284352949e-06
-2.37334709717187e-05
-5.6930344987919e-07
-2.44798673241459e-05
-3.20334467607777e-05
-2.35443592984377e-05
-2.13607310106013e-05
-2.90978674474242e-05
-2.37370794537635e-05
1.57473308084679e-05
-2.00187146923115e-05
-2.45233757191041e-05
-7.62401369571169e-08
-8.80112234738064e-06
-1.61166690255462e-05
-2.63817338747846e-05
-4.4039791894672e-06
-9.6074122048451e-07
-2.54907713463408e-05
-1.28179900091655e-05
-5.31335676813809e-06
-1.39737402842015e-05
-5.72110095894808e-06
-2.28578162189967e-05
-2.67422771621923e-05
-2.08857030672153e-05
9.28549303945895e-07
-2.30870955045877e-05
-2.01072141412937e-05
-1.72826900045505e-05
1.53285457823457e-06
-2.35729226618522e-05
-2.08717784500597e-05
-2.20700904812591e-05
-2.23022094984621e-05
-1.77888998958604e-05
-1.64126080721401e-05
-2.70273409643585e-05
-1.44465707177052e-05
-1.97766356318325e-05
-3.14428022868409e-05
-3.41648734476072e-05
-1.04177906061703e-05
-3.88760351375203e-05
-1.8352750090056e-05
-8.80993780704635e-06
-7.19134485650954e-06
7.28232588430403e-06
-2.74146191938609e-05
-1.4586001374119e-05
-1.03254788229514e-05
-6.54349411091238e-06
-1.11236639742576e-05
6.8869921571742e-06
-1.51991478044333e-05
1.13268453419654e-06
-8.64764961592512e-06
-7.18026308053554e-06
-1.53517853327591e-05
-4.09929827398711e-05
-3.44751869418728e-05
-9.51133164519027e-06
-3.08202334936207e-06
-8.58661876528417e-06
-4.527786401684e-06
-3.86983057302514e-06
-1.05185425019924e-05
-1.70691364338718e-05
-1.61432065452459e-06
-2.00635145523478e-05
-2.09992722971113e-05
-1.70096941605423e-05
-1.72751161350713e-05
-2.09350787108764e-05
-1.74046235491663e-05
-2.71650620402466e-05
-1.83824430904678e-05
-2.23336404138873e-05
-1.52289216442105e-05
-1.67307995423444e-05
-2.56102681575516e-05
-1.14377661928677e-06
-1.54514469487761e-05
5.62955391467429e-06
-1.06384123844142e-05
-1.37508998395133e-05
-3.36913836335959e-05
-2.97671637934665e-05
-3.27819015696246e-05
-4.56148288198906e-06
-3.99523931224378e-06
-4.99202555543117e-05
-3.00469942106519e-05
-4.38683824720979e-05
-1.56493191573798e-05
-1.69051934500985e-05
-2.94487125735394e-05
-2.73314723049234e-05
-7.4987212814024e-06
-3.12525472674655e-05
-1.92383754238778e-05
-2.24723299617149e-05
-2.75951187258166e-05
-2.52339301555213e-05
-2.26899821104321e-05
-1.49521940646316e-05
-2.62693975736885e-05
-4.04985948372138e-06
2.08473247062576e-06
-2.47307575966289e-05
-3.60438872331918e-05
1.47289057398193e-06
-2.59639334517717e-05
-2.83294426079467e-06
-1.50094867622732e-05
-2.85926128718006e-05
-3.50131016613061e-05
-3.14712422772887e-06
-1.47309793194645e-05
-1.4197991179906e-05
-1.15374792969322e-05
-2.33692235253369e-05
-2.1561005675943e-05
-2.19545164098757e-05
-1.37381955434385e-05
-2.65412553884825e-05
-2.06381361846546e-05
-1.8352553840664e-05
-2.87597787451988e-05
-1.31509903836192e-05
-3.4261679116842e-05
-2.76833101896939e-06
4.16558634928699e-06
-2.29455515715524e-05
-1.46256777786117e-05
-2.86788346782296e-05
-1.68163225913172e-05
-3.90246790726797e-06
-2.67967873494847e-05
-1.81257386687375e-05
-2.07624065420877e-05
-2.01916693460775e-05
-3.64637287017485e-05
-3.06135014027564e-05
-3.05877269269477e-05
-2.25136975760703e-05
-3.55279746337803e-06
-2.49721237284799e-05
-2.67570815697519e-06
-1.42387051961321e-05
-2.22089133577134e-05
-3.77681206502329e-05
-1.4726136387675e-05
-1.68016599152401e-05
1.18448320743335e-06
4.91943564876452e-07
-6.43059646029068e-06
-1.95211486330879e-05
-2.54955942056644e-05
-9.74597302667038e-06
-1.54084844228248e-05
-7.78465631781633e-06
5.16037953770618e-06
-1.47467199912152e-05
5.13159288708748e-06
-1.2221625672681e-05
-9.71471715972091e-06
-1.01703866638658e-05
-3.19572338441896e-05
-1.87165960928036e-05
-4.77150566753622e-07
-2.35787243830839e-05
-2.1514735759378e-05
-7.70455333370787e-06
-2.65729879907801e-05
-3.17253643866833e-05
-3.05643107825091e-05
-2.74927514331869e-05
-2.77821188346773e-05
-9.21149428284276e-06
-1.61792527887658e-05
-1.74157236394349e-05
-8.13231704274801e-06
-1.52779142869672e-05
-1.84722848526269e-05
-2.22706854767251e-05
-1.97667405301029e-05
-2.7595581534829e-05
-1.80587550575316e-05
-3.72298044811645e-05
-3.60120468729428e-05
-1.72664286269366e-05
-3.00324341178895e-05
-2.86352026944965e-05
-1.48320600092259e-05
-3.35420996241588e-05
-2.51368440695462e-05
-3.8693622926794e-05
-2.02426416341155e-05
-1.18484648383071e-05
-3.61747786386627e-05
-2.31465680244335e-05
-7.96796845355694e-06
-3.0578891241208e-05
-2.32562812909589e-05
-1.75357599051963e-05
-2.06622887244672e-05
-2.35401421149038e-05
-3.1429757856688e-05
-3.22807419320689e-06
-3.17889477350976e-05
-2.05411192057191e-05
6.80204703043909e-06
-3.77591698538872e-05
-2.45469338626163e-05
-1.42103555758437e-05
-2.27242823274326e-05
-3.22155939067384e-05
-1.78682025315038e-05
-1.11786528021554e-05
-1.52502215675072e-05
-4.84781497105595e-06
-1.49038122390704e-05
-8.23980448242651e-07
-2.98967483964084e-05
-8.05987391241335e-06
-1.32096240270174e-05
-1.56780213072448e-05
-3.35142726933427e-05
-3.11008585571113e-05
-1.09133144628601e-05
-9.88158536149552e-06
-2.42620296089214e-05
-1.27988179299509e-05
-1.07789053867355e-05
-3.80732352040125e-06
-1.33923777152094e-05
-7.63719615488546e-06
-3.77998274491531e-05
-7.12402575553496e-06
-2.707453672685e-05
-2.37269541912423e-05
-3.86038566420048e-05
-1.2554644993486e-05
-8.30270689411429e-06
-1.93046321365733e-05
-1.01637142287803e-05
-1.05160721596385e-05
-2.91021026924048e-05
-2.8846459422766e-05
-2.65424577611001e-05
-2.42966932423154e-05
-2.92782155605317e-05
-6.21217138101297e-06
-1.85732543815166e-05
-4.18818271899959e-05
-2.01057113282151e-05
-1.77463510465147e-05
-1.34707202210278e-05
-7.05022903598364e-06
-1.15989016393079e-05
6.08172349878382e-06
-1.12483075936074e-05
-2.45274285465822e-05
-3.30348561932595e-05
-1.92019892887845e-05
-3.3116163287817e-05
-3.14260637381601e-05
-3.95805409092547e-05
-4.67484010556966e-05
-1.63118271121053e-05
-5.08246816124921e-05
-9.64161931754214e-06
-3.26886204603888e-05
-2.39469118501268e-05
-1.85182020366e-05
-2.35015563159654e-05
-1.9501706197501e-05
-2.85684084882846e-05
-2.00998502496241e-05
-9.10446211296166e-06
-1.97248943148262e-05
-2.03571494116799e-05
-1.2131022797571e-05
-1.23727657469364e-05
-2.1894116836049e-05
-1.87185160620312e-05
-7.74730217438877e-06
-2.82839295514195e-05
-3.27152788599843e-05
-2.51920590618801e-05
-2.02121935269388e-05
-2.23450668264405e-05
-9.99822633886237e-06
-1.69227500478091e-05
-2.77728491403511e-05
-2.07910256876842e-05
-1.79647534988288e-05
-1.68770524071882e-05
-9.33912846971281e-06
-3.1032284144018e-05
-2.6364324036467e-05
-1.06106710600798e-05
-2.76367684004647e-05
-2.89082955748224e-05
-2.67181348952392e-05
-1.30333983530821e-05
-7.21702011332526e-06
-2.83057895173934e-05
-2.2528078769204e-05
-8.99954671920242e-06
1.78085003658317e-06
-1.23108788159886e-05
-1.20568022034217e-05
-2.89752633112843e-05
-3.08342799669377e-05
-1.63199145975819e-05
-1.38010595276633e-05
-4.07633256428929e-05
-3.62475959184037e-05
-1.92662904128348e-05
-3.27728398837809e-05
-2.89287105542404e-05
-3.90750298042887e-05
-4.17268667360965e-06
-4.6688009681127e-06
-6.40897285523537e-06
-2.51660139090611e-05
-4.37637176551172e-05
-3.63313814369158e-06
-1.10023914812223e-05
-2.58028495934637e-05
-2.85358666761614e-05
-1.28385285418018e-05
-1.7152690846978e-05
-6.27139416958324e-06
-1.89727885478613e-06
-1.16211710860976e-05
-1.82290433359821e-05
-1.37452113237041e-05
-2.02487629396644e-05
-6.6795913533048e-06
-2.07979332548424e-05
-6.9520435865525e-06
-1.97417948532339e-05
-3.03289416966976e-05
-8.44686917722186e-06
-3.14281887122001e-06
-1.97490357751369e-05
-2.58229354943999e-05
-2.53391183520243e-05
-4.24945277919658e-05
-3.65281760068493e-05
-1.96704825547261e-05
-1.64364085156403e-05
-2.24445964494342e-05
-1.43605852725961e-05
-1.38862806673053e-05
-3.12781803222036e-05
-1.43003976223486e-05
-1.06889182854445e-05
-2.13581544153174e-05
-1.81101479592945e-05
-1.87111526825335e-05
-1.41290299404029e-05
-1.86526806380152e-05
-1.89345048181613e-05
-1.17205620934466e-05
-1.38377123332531e-05
-3.54685467687517e-05
-1.26159940162792e-05
-1.76568278598139e-05
-2.77368777544249e-05
-2.15487132739095e-05
-1.41428928716141e-05
-1.9515047947552e-05
-3.34390225889024e-05
8.61044611829117e-07
-3.49075954297629e-05
-1.42496848597851e-05
-4.23892588784376e-06
-3.18435875045561e-05
-5.22306142657328e-07
-2.4355310927466e-05
-3.41433881185144e-05
-3.35674907508576e-06
2.54040501630954e-06
-1.4201263228682e-05
-3.96242223332117e-06
-2.67825721014184e-05
-8.5020836045907e-06
-2.47486426687548e-05
-6.32338204254596e-06
-2.46883663813211e-05
-4.97123282310396e-06
-7.12224088945352e-06
-1.66717443274728e-05
-3.85434208182334e-05
-1.80245335017526e-05
-4.42520065416019e-06
-1.62486237020725e-05
-1.05882647757359e-05
-1.4968314013196e-05
-9.24092305018384e-06
-2.17085055178862e-05
-2.87925988239698e-05
-1.62581633689719e-05
-1.97854499526802e-05
-1.93526044522644e-05
-2.23146312723689e-05
-2.51671826915516e-05
-2.82811695815692e-05
-2.1049610810748e-05
-2.52899691005177e-05
-1.99946273627011e-05
-1.17473845676267e-05
-1.98801650361073e-05
-1.10676143190561e-05
-7.37944091543264e-06
-8.30173292188641e-06
-1.11675707246343e-05
-3.51129509718528e-05
-2.55486095342463e-05
-1.96629288819441e-05
-1.1410345473969e-05
-2.75139991178199e-05
-3.46298287577872e-05
-1.28729203183199e-05
-1.42042024098986e-06
-3.34501162500964e-05
-3.08087209500987e-05
-1.03807612991386e-05
-4.46046297786582e-06
-1.61052680422207e-05
-2.70251821147165e-05
2.36680419033006e-06
-2.85537322535842e-05
-1.24283602984451e-05
-8.75102673124595e-06
-1.18540032733096e-05
2.2276642692955e-07
-1.49221683094197e-05
-2.21912156205764e-05
-1.96164453219662e-05
-2.81957250808691e-05
-2.05610623941145e-05
-4.51531853241702e-05
-1.53804097786839e-05
-2.20079660584816e-05
-1.13260073999298e-05
-1.32857315594627e-05
-2.02726630165246e-05
-3.32956450951382e-05
-1.742844804862e-05
-3.21479841231142e-05
-3.08154391557243e-05
-3.27858736006925e-05
-3.45879418361318e-05
-3.80671371967508e-05
-1.60328078255487e-05
-1.29008956616566e-05
-2.04796297707374e-05
-7.50024304891939e-06
-2.69493752022595e-05
-2.57090085730799e-05
-7.51411512832868e-06
-1.64709102287306e-05
-1.27262634696521e-06
-2.49873898534475e-05
-2.88446776228795e-05
-2.01138708180788e-05
1.872427907251e-06
-1.93273188887046e-05
-2.95678004108576e-05
-2.35638002458937e-05
-2.26597329257374e-05
-1.90863304082521e-05
-2.23107171509605e-05
-9.4901707358431e-06
-1.71852766452391e-05
-1.33388136880728e-05
-3.87281107862382e-05
-2.23838916852555e-05
-3.06401122190074e-05
-2.00693848238074e-05
-9.00174389492194e-06
-6.51345217276856e-06
-1.53993198220663e-05
-9.14969701405114e-06
-4.30040684231909e-06
-1.9995435220071e-05
-2.5984182262938e-05
-3.96563656135056e-05
-2.94770377898493e-05
-2.65062887250291e-05
-7.43952420241808e-06
-1.81417517120782e-05
-2.06986234280298e-05
-2.21832819662878e-05
-2.17436401226266e-05
-2.20610636506043e-05
-3.40308504048152e-05
-3.00966470787959e-05
-1.57708366064431e-05
-1.24516029947848e-05
-1.58636644627225e-05
-1.35550277029196e-05
-1.23817129698473e-06
-7.72394869878858e-06
-2.0379718388097e-05
-1.44942834027247e-05
-9.17302451544822e-07
-3.3882492027315e-05
-1.5252595737998e-05
-2.82027836948535e-05
-2.33538327992243e-05
-4.0233938189969e-05
-1.2611961716962e-05
-1.86697063562009e-05
-1.84673240450301e-05
-1.0153219778369e-05
-1.83679474305487e-05
-8.80706289504253e-06
-1.76887932774486e-05
-1.30421306867411e-05
-5.8224976012419e-06
-1.69807733319301e-05
-2.73842138113839e-05
-2.92381109272853e-05
-1.00030028671508e-05
-2.85323268002692e-05
-4.83072998745145e-05
-2.34433178326766e-05
-9.79698157124937e-06
-3.50976632719403e-05
-2.5610360710384e-05
-2.78946318528884e-05
-9.27327967086883e-06
-1.75416690043166e-05
-1.41073131709828e-05
-9.31835249888744e-06
-1.92716036610894e-05
-5.83725141473313e-06
-2.92492988756218e-06
2.27926904596728e-05
-1.55473032273468e-05
-3.73414041288199e-05
-1.59898053838029e-05
2.02364247026453e-06
-2.08816821894212e-05
-3.63241108203282e-05
-3.57629666539398e-05
-1.73827970376909e-05
-1.15082216229435e-05
-7.1446734302318e-06
-1.31904848420694e-05
3.68544855302634e-06
-1.90881641951225e-05
-2.96232242830927e-05
-1.12120914745788e-05
-3.08389580355887e-05
-1.89439546854515e-05
-3.01442405957714e-05
-8.25169064011378e-06
-9.97694080705084e-06
-1.06047722071172e-05
-2.42117631760701e-05
-1.29889883351299e-05
-5.27497164381217e-06
-6.44395724514301e-06
-1.26368650458274e-05
-1.20659082454048e-05
-1.68374934023048e-05
-6.23983393504234e-06
-3.06668455578549e-05
8.43916454983559e-06
-9.5637260655375e-06
-9.96872647586921e-06
-2.21681180370295e-05
-1.77768808060914e-05
-7.84609684658134e-06
-1.78060371166067e-05
-1.16853114977442e-05
-2.31562071098398e-05
-2.83718283043652e-05
-1.20666175027818e-05
-1.33510154790405e-05
-5.54429358361367e-06
-1.15900203955445e-05
-1.89278329811571e-05
-3.01327725613833e-05
-2.35296572235789e-05
-9.87631797768674e-06
-8.90281216117039e-06
-1.1512058424176e-05
-1.96310838172104e-05
-2.07880780477822e-05
-1.07230842297575e-05
-2.18185743996995e-05
-2.27369126203253e-05
-3.75800333819456e-05
-2.94307993652959e-07
-1.20692873225e-05
-2.62579222069366e-05
-2.94094673880376e-05
-1.21369306261384e-05
-7.36261955522409e-06
-1.19720738712257e-05
-7.49518440263107e-06
-1.38995349462787e-05
-2.13811542488422e-05
-2.0811916564114e-06
-1.25858079689688e-05
-1.80442465540137e-05
1.83332181682176e-06
-2.18347511606165e-05
-2.83490499904503e-05
-1.46591662766317e-05
-3.15405270161974e-05
-2.35058034110528e-05
-2.01767186407725e-05
-4.76747442588949e-06
-4.01116127811026e-05
-1.21957328062787e-05
-7.68775487976386e-06
-3.35589611882051e-05
-2.55279489352553e-05
-2.91611666495199e-05
-7.3661332170941e-06
-1.17427818686634e-05
-4.74035860874735e-06
-6.98449062354062e-06
-2.18916200485869e-05
-2.56450065094498e-05
-9.41293950405259e-06
-2.87862509403336e-05
-2.86509041198024e-05
-3.5958635106299e-05
-1.54636010404285e-05
-2.26794555304821e-05
-4.04504956634889e-05
-1.6972290111504e-05
-1.20928512675722e-05
-2.78467849643038e-05
-1.82578573863523e-05
-3.1822200670404e-05
-1.99395120144065e-05
-2.63230509998185e-05
-8.53903750858425e-06
-8.13213707861642e-06
-3.12420773237434e-05
-1.53553382081628e-05
-2.34789703988755e-05
-1.07956646458418e-05
-4.05698553034028e-05
-3.12213173750005e-05
-4.65948267675646e-06
-1.33481546331892e-05
-8.99684930188755e-06
-1.46684980202405e-05
-1.22674398431478e-05
-1.45106947234075e-05
-1.82575092950475e-05
-4.28261354334806e-05
-2.44947798909179e-05
-1.70867081418815e-05
-1.94571895688286e-05
-5.8858066434459e-06
-1.30251542459232e-05
-3.20704026411545e-05
-1.03855806494224e-05
-2.22656455512785e-05
-1.88720337375704e-05
-2.28610077637922e-05
-2.13806563250194e-05
-4.71403073570578e-05
-5.77849424938743e-06
-1.55403215423479e-05
-9.93159865966145e-07
-2.024417278045e-05
-2.09148664674215e-05
-1.14202788754345e-05
-7.36794879004847e-06
-2.02831970011927e-05
-1.33340448718568e-05
-8.81307538394656e-06
-1.82128466766792e-05
-1.02974634224937e-05
-1.69748272161905e-05
-2.43680894734432e-05
-1.90992785217773e-05
-1.61801284395808e-05
-6.65423127431639e-06
-1.78881782816588e-05
-1.18658519283522e-06
2.81876036521313e-06
-5.97896562727199e-06
5.59418649366355e-06
-1.62580145659939e-05
-1.76906154534614e-05
-1.50722972723113e-05
-2.00873232909273e-05
-2.38549206612486e-05
-5.77994157151644e-06
-1.43719000106946e-05
-7.48389646955058e-06
-1.87821753069288e-05
-1.27585865354471e-05
-1.39391244192898e-05
7.31507643609639e-06
-1.62694868769492e-05
-2.4688960341013e-05
-2.87577162903659e-05
-3.22022811447337e-05
-3.4879702473849e-05
-1.53662012071011e-05
-2.27798636748975e-05
-2.06452333252436e-05
-4.70007763692245e-05
-2.1283145290296e-05
9.94744863289372e-06
-3.22589214979806e-05
-1.02940369613598e-05
-1.07758208613147e-05
-1.10233418254484e-05
-1.10566894782968e-05
-1.96989272043863e-05
-2.36429661171398e-05
-2.72138049827759e-05
-2.24350334126124e-05
-1.46891704504107e-05
-5.51026368576764e-06
-1.15855787332448e-05
7.39713819563947e-06
-7.95936757876112e-06
-2.14565905461129e-05
-3.17771586011081e-05
-2.87538199328272e-05
-1.59072737579604e-05
-2.35292941325799e-05
-1.63529344698994e-05
-1.26060851872215e-05
-2.36000779755098e-05
-1.97994960155195e-05
-1.49331547694455e-05
-1.65746331937422e-05
-9.43613193750985e-06
-2.04699107547536e-05
-3.9725437434932e-05
-1.78834096686643e-05
-1.6361297919147e-05
-7.88808212346173e-06
-2.34868050006237e-05
-1.53053828663514e-05
-6.06697940049198e-05
2.03994464685915e-06
-2.56808146884493e-05
-2.32041632231579e-05
-2.18357949775535e-05
-2.43365251925699e-05
1.57047766664736e-05
-1.16336363635182e-05
-3.37260654802201e-05
-2.13704501178484e-06
-2.76792655025327e-05
-2.4184508256123e-05
-1.21584721013514e-05
-2.22507427033735e-05
-2.20535325506553e-05
-7.14486263435148e-06
-2.52663248825593e-05
-1.97070247013884e-05
-9.38687152489159e-06
-1.41210947500095e-05
-1.88121936725254e-05
-1.9079494076615e-06
-1.4646640294215e-05
-2.41241864085058e-05
-1.69425615144456e-05
-3.76332408923507e-06
-3.87801339381213e-05
-1.96205870079885e-05
-3.057340490925e-05
-2.50748051645821e-05
-2.51579687504624e-05
-1.16949052920182e-05
-1.59015676233863e-05
-2.24247736677463e-05
-1.54353386928123e-05
-2.44463118804442e-05
-2.58762318751006e-05
-2.04119699865606e-05
-3.13292995824905e-06
-1.92756649595237e-05
-2.89648097308526e-05
-2.56345284685086e-05
-1.16987510158924e-05
6.73006921031156e-06
-3.7476846744599e-06
-2.64342078517526e-06
-4.11281380011172e-05
-5.26498814168991e-07
-1.57158928816632e-05
-1.92448069026454e-05
-3.0546481674369e-05
-2.77253756491903e-05
-1.91849293388762e-05
-7.96600780191174e-07
-1.61035925751346e-05
2.08050104768753e-06
-2.36789713658967e-05
-4.73030059355608e-05
-2.67222811805771e-05
-3.77051759301426e-05
-1.70453685771635e-05
1.17808946730843e-06
-2.71695043133236e-05
-2.47894663174919e-05
-2.0401889096375e-05
-2.1098201764233e-05
-9.23286857441204e-07
-1.7742097812367e-05
-1.96474611861373e-05
-1.06478523830449e-05
-1.26622819412194e-05
-1.47531747895786e-05
-5.43669282468145e-06
-2.82931662170128e-05
-1.29808288757221e-05
-2.94346110721637e-05
-1.50762020664567e-05
5.73931880573425e-07
-5.32626469673591e-05
-2.33003813321579e-05
-6.2064243962802e-06
-4.21349178941593e-05
-2.36821689564274e-06
-2.89768624813008e-05
-2.56731219245846e-05
-3.77809343652875e-05
-1.59268376551857e-05
-2.18170759546149e-06
1.16747160225336e-06
-2.51726109945562e-05
-2.29151012339632e-05
-1.19986235290241e-05
-2.61581171982215e-05
-8.34343808010794e-06
-1.50327610294569e-05
-1.01407938993027e-05
-1.58023191743844e-05
-4.64542460858922e-06
-1.07087203928646e-05
-9.9034338872487e-06
-2.65820653155278e-05
-3.14107776064642e-05
-1.64245043473444e-05
-1.81165766347079e-05
-8.50493556867278e-06
-1.7771230757966e-05
-1.58267617897198e-05
-4.69686006943573e-06
-1.45472986021409e-05
-7.76358200244881e-06
-7.02243110634466e-06
-2.10619030331435e-05
3.89319934332902e-06
-8.14878453110335e-06
-1.51942731678677e-06
8.12123974463575e-06
-1.27970907731211e-05
-3.14129167707333e-05
-2.69790063209735e-05
-1.60284863583501e-05
-2.90471570418768e-05
-2.66108213146905e-05
-2.54949911235871e-05
-6.53165358535657e-06
-2.90066684284006e-05
-2.2438809888754e-05
-1.00867635745271e-05
-1.17627417730801e-05
-3.93072655907518e-05
-1.53842081160068e-05
-1.74956569531843e-05
-2.60411095423349e-05
-5.70252767393679e-06
-2.09501246015686e-05
-2.94459577175071e-05
-1.9025968854689e-05
-3.64409933915232e-05
-6.1220272223155e-06
-1.49471949969455e-05
-1.68183742410321e-05
-1.99253278230091e-05
-1.80801526446979e-05
-2.79200865346212e-05
-5.55588713135908e-06
-1.89338232091495e-05
-3.00253090381217e-05
-2.90172227815696e-05
-1.914090550078e-05
-8.20654982822566e-06
-2.19359070778086e-05
-1.54258144332753e-05
-3.96404369386267e-05
-2.36392308229478e-05
-2.3527749780392e-05
-2.29310665377468e-06
-2.63225461377432e-05
-1.80718049688378e-05
-2.89930399558238e-05
-1.08817795021449e-05
-1.19322000785683e-05
-4.17224596030068e-05
-3.42725481059318e-05
-2.17369424828195e-05
-3.23005187449466e-05
-3.16678168469333e-05
-2.18015501772487e-05
-2.05523380139044e-05
-2.36623072603134e-05
-1.77242985595213e-05
-1.95204834873422e-05
-1.65528120108118e-05
-3.39989159544973e-05
-3.51112319549872e-05
-2.75240472253891e-05
-2.51842592238879e-05
-1.79979016268147e-05
8.06851429479943e-06
-2.3595515979584e-05
-5.49842212874146e-05
-2.9046604614939e-06
-2.6013665460647e-05
-2.68506406354503e-05
-1.45724544519912e-05
-9.64469938168464e-06
-1.8726528631795e-05
-1.76218666537799e-05
-1.63608376320872e-05
-4.28041827731764e-05
-1.42747646796465e-05
-1.31762421402441e-05
-1.28466434729993e-05
-4.10306788985831e-05
-3.06489929065052e-05
-5.48575140294002e-06
-2.19190025151547e-05
-5.85905233395627e-06
-2.7019600922856e-05
-3.48695150273668e-05
-1.33592928717103e-05
-9.25757730288172e-06
-2.87022020547602e-05
-1.31769850713121e-05
-2.14368243108799e-05
-4.85797985518962e-06
-8.76382152682049e-06
-2.71114443441048e-05
-3.35302282709908e-05
-1.45050810797162e-05
-3.75429546588926e-05
-1.43988974219535e-05
-3.0772867725655e-05
-1.64733266591586e-05
-2.04327906184219e-05
-1.75096398709204e-05
-1.30321457484182e-05
-2.62385085582132e-05
-1.37880353532753e-05
-1.70863311144734e-05
-8.79363754185749e-06
-2.22603437526153e-05
-1.13147728304792e-05
-1.96280142991713e-06
1.45678576319603e-05
7.47360489315918e-06
-2.67792210959513e-05
-3.1311913728278e-05
-2.56664431725199e-05
-2.96172871179281e-05
-2.04496295776042e-05
-1.83543871867866e-05
7.47596033245889e-07
-2.08147910928321e-05
1.78077347985208e-05
-1.62754249746355e-05
-1.98453906448862e-05
-1.34339210570472e-05
-2.33770600784353e-05
-6.76746589117719e-07
-2.36908126848998e-05
-1.46936768798907e-05
-2.11541463311935e-05
1.45672856934963e-06
-9.09270393193241e-07
-1.88743873193891e-05
-7.31473971558224e-06
-2.33078695880819e-05
-2.4005048125203e-05
-1.42253625763826e-05
-4.13645195235707e-05
-2.03721093831705e-05
-3.33186509299795e-05
-2.12689833364857e-05
-3.3594254019892e-05
-1.33568169706158e-05
-1.16018880744478e-05
-2.39123797040244e-05
-3.29470076213207e-06
-1.13745381496987e-05
-6.28231514484086e-06
-1.41264732486839e-05
-2.03828108472066e-05
-1.90008577249212e-05
-1.80743984239126e-05
-3.02803313992e-05
-3.04408779738859e-05
-3.34141497323792e-05
-1.19135239011242e-05
-1.72071959212783e-05
-2.92744632648567e-05
9.77045691329997e-06
-1.46338513584307e-05
-8.03384324212265e-06
-1.43999173010327e-05
-2.38942826298023e-05
-1.87740399095631e-05
-1.07467716999861e-05
-5.90735623612686e-06
-1.11750608411973e-05
1.88095906776689e-07
-1.96031613250073e-05
-3.55691044171987e-06
-2.45711184108759e-05
-1.14398809750678e-05
-1.06933008942117e-05
5.68957340550692e-06
-2.71699119663962e-05
-1.74396836284616e-05
-2.95086121851482e-05
-1.11788084891259e-05
-1.82147784206538e-05
-1.77697452466143e-05
-2.16192401309108e-05
-1.65812950709803e-05
-3.55220633150872e-05
-3.05920795752868e-05
-3.79005951524062e-05
-1.9686349330059e-05
-2.74448372851625e-05
-1.87909848245871e-05
-1.87158951640623e-05
-3.83743479175409e-05
-2.36548497558492e-05
-3.16899507906824e-05
-2.93083595703117e-05
-2.28576682174913e-05
-1.163400124271e-06
-2.44750735414024e-05
-2.31786185562804e-05
-1.16083433419021e-05
-1.1511510113184e-05
-4.48300179933957e-05
-1.14222293753765e-05
-7.5802553073299e-06
-2.80330864914138e-05
-2.7464411277753e-05
-3.17015943820126e-05
-1.63330910827239e-05
-1.00296711228144e-05
-3.53943677015566e-05
-9.15518564478073e-06
-2.98958499145648e-05
-2.04079205432087e-05
-2.8261402754866e-05
-3.00656281569918e-05
-4.49900810272623e-06
-3.2559055912254e-05
-1.5384225569582e-05
-1.85937409683548e-05
-3.03092319605448e-05
-1.66663614193831e-05
-1.12297134974924e-05
-8.46523681422461e-06
-1.79022269242105e-05
-4.68740618789595e-05
-3.05445733285598e-05
-1.26986640292189e-05
-4.32536142312608e-06
-2.51768109553639e-05
-3.07067278339904e-05
-2.81714057814363e-05
-1.00003808548861e-05
-3.20704257693953e-05
-1.03454456096244e-05
-3.14835313549881e-05
-3.16400844347128e-05
-5.96373796540124e-06
-2.89847621127038e-05
-1.03795693372248e-05
-3.50370303006614e-05
1.86611613093653e-05
-2.47275145269311e-05
-7.3255821360184e-06
-1.57083213765749e-05
-4.00729720984475e-05
-2.86524037997129e-05
-5.59421257442145e-06
-1.42138638267928e-05
-5.40462351267202e-06
-3.41361639911774e-05
-1.92810935953897e-05
-7.75024632243866e-06
-1.15410798495375e-05
-1.9994700580493e-05
-6.43138506271851e-06
-9.85449051731367e-06
-1.0783336654426e-05
-1.82626104981547e-05
-1.63270992422718e-05
7.25529097997378e-06
-2.10885128241704e-05
-1.44650051855657e-05
-5.2467566806337e-07
-1.31887014699426e-05
-1.41350869289325e-05
-1.99960455070791e-05
-1.17696615318492e-05
-3.15032581951662e-05
-2.61735686100365e-05
-2.792686229122e-05
-1.3614841528642e-05
-1.07291969800663e-05
-4.92636608912805e-05
-2.38309792784342e-05
-8.42230114672381e-06
-1.79058860656875e-05
-3.36486965954594e-05
-1.29368679277414e-05
-3.52209429477853e-05
-2.17904439202236e-05
-1.83099853227022e-05
-2.35436274569968e-05
-1.39079116437034e-05
-1.22968971223587e-05
-2.35187002891201e-05
-6.70616676549708e-06
-2.25403450961945e-07
-3.6073927334315e-05
-3.81045474273321e-05
-2.68679197599312e-05
-2.36568933186755e-05
-7.26518464769666e-06
-1.37619387071019e-05
-7.96700285916912e-06
-1.31725793671929e-05
-1.48440867187967e-05
8.045051528617e-06
-2.07220080183672e-05
-2.11765283863447e-05
-1.31446984899315e-05
-1.0134973436393e-05
-1.94893347533032e-05
-3.40498227342341e-05
-1.09910724279245e-05
-1.11409476303925e-05
-2.40042041228541e-05
-9.96899786536765e-06
-2.65889870726575e-05
-2.07209737570672e-05
-1.2789709798837e-05
-4.1452481036284e-05
-1.75962668648015e-05
-1.66619952407516e-05
-8.01428228000474e-06
-1.47100809069534e-05
-1.71764234619486e-05
-1.98185652461634e-05
-1.00894725612144e-05
-1.28482830899798e-05
-3.83607719194168e-05
3.23848484210682e-06
-3.27487987734976e-05
-2.88018377950083e-05
-1.2185929141281e-05
-3.18875780542005e-05
-2.4475480818375e-05
-9.3084495834232e-06
-2.73249285396226e-05
-3.77595143613991e-05
-1.76445795739985e-05
-2.05319371062389e-05
-3.0548646648532e-05
-6.84572350532162e-06
-1.6330870778559e-05
-2.30960109480125e-05
-2.77254278084278e-05
-2.08780852834397e-05
2.01273436019242e-06
-2.80562785037706e-05
-4.66760462394988e-05
-2.46261926040608e-05
-1.12364875722861e-05
-3.45158816263146e-05
-5.53533164095423e-06
-1.68008402888531e-05
-2.10752837390473e-05
-6.59677963663242e-06
-1.22653817609771e-05
-1.45851602611315e-05
-3.17557467012482e-05
-1.58677306195151e-05
-8.09563117657629e-06
-2.07235459677867e-05
-1.74014769795649e-06
-1.91536314570476e-05
-9.9892370236543e-06
-1.90037534940225e-05
-1.94235953121603e-05
-1.37201421262877e-05
-2.92915472971074e-05
3.90926743112068e-06
-9.53697698392866e-06
-2.58992802277476e-05
-2.91906915634767e-05
-2.68213723635538e-05
-1.20221291127194e-05
-1.14007213606196e-05
-2.01500230652891e-05
-5.55107997243522e-06
-2.08014713326578e-05
-1.30002129641245e-05
-7.05708604344694e-06
-1.99881212085776e-05
-9.75817425758571e-06
-1.95605604198972e-05
-1.12267268065603e-05
-2.05186895683556e-05
-1.34930049822704e-05
-5.83130649077311e-06
-2.07817884222808e-05
-1.69854949536254e-05
-2.03762868291945e-05
-2.69668795783805e-05
-2.02495825815584e-05
-3.6369269268816e-05
-4.68456490495387e-06
-1.20709966791796e-05
-9.11501655345716e-06
-9.95679833548798e-06
-2.36369669945399e-05
-2.37544482125881e-05
-2.58501417609717e-05
-2.40625929386187e-05
-1.46199255232883e-05
-2.23624962137679e-05
-2.48106083235512e-05
-2.36246952898611e-05
-6.08127106754839e-06
-1.20158306003698e-05
-1.00245632273175e-05
-3.11396487234997e-05
-3.36276962750866e-06
-8.05672597306179e-06
-8.3474767781251e-06
2.58385390609304e-05
-2.10472090536484e-05
-2.86085820705102e-05
-7.53563910226777e-06
-1.12237311205322e-05
-1.32241378439241e-05
-1.26305851573155e-05
4.34104084198227e-06
-1.71082680755248e-05
-2.63595274440431e-05
-7.03996962515121e-06
-1.32440913332395e-05
-5.00997197337948e-05
1.51632985295932e-05
-2.49550632511201e-05
-2.10986975484541e-05
-2.49216719316509e-05
-1.41749045126482e-05
-2.28021748576306e-05
-3.04015323941757e-05
-7.76086707654776e-06
-1.37095937820454e-05
-8.47905506311316e-06
-2.53467098614922e-05
-3.60177368177165e-05
-2.47647714668872e-05
-2.08713541091448e-05
-2.92364022814178e-05
-3.59638922943757e-05
-2.89627353758659e-05
7.03166747197881e-07
7.29236757149106e-07
-1.87408916626507e-05
-8.9019752288394e-06
-2.04942847852982e-05
-2.23629005400886e-05
-2.97381025132157e-05
-5.17813598221391e-05
-4.81583137087309e-06
-3.30050205284673e-05
-2.37659992942651e-05
-2.57337222304983e-05
-1.66205691894939e-05
-4.38626673323542e-06
-1.61119750609595e-05
-2.64199027796881e-05
-1.24441344236486e-05
-2.60269144228048e-05
-2.87972854590094e-05
-1.6611182824729e-05
-1.54909904671122e-05
-5.61524917735975e-06
-1.47727201556499e-05
5.72075106870068e-08
-1.27795943544228e-05
1.3952924605421e-05
-2.23037984051369e-05
-2.30392492008457e-05
-6.34430684675617e-07
-1.88773124684687e-05
-1.47420020761345e-05
-2.85893057735273e-05
-3.11906595594075e-05
-2.07224540543362e-05
-1.44237432395048e-05
-2.83753961390748e-05
-1.3156022035118e-05
-9.3573173475747e-06
-8.09554593350651e-06
-1.39531308516633e-05
-4.19786787222533e-05
-1.86245817748359e-05
-2.55110203396636e-05
-2.82014287293781e-05
-2.72665289366495e-05
-8.34049603933174e-06
4.91546291072445e-06
-1.98628431577623e-05
-2.7021922771509e-05
-2.20066420808611e-05
-3.37571851764971e-05
-8.01275502883948e-06
-2.13962729446264e-05
-3.23182265842678e-05
-1.31960905779367e-05
-3.10484475854147e-05
-1.69425721003642e-05
-2.84109591172984e-05
-7.71025681361272e-06
-1.20342670303348e-05
-3.28995631665606e-05
-1.34440935504323e-05
-1.61116844193233e-05
-2.10329507343233e-05
-1.57906564179295e-05
-3.53239692749964e-06
-2.21547838288982e-05
-4.19207096443866e-05
-3.20817141502443e-05
-1.18334413710393e-05
-1.00822503622879e-05
2.18243264023495e-07
-6.47080090502612e-06
-2.28516170235622e-05
-2.22565377736162e-05
-7.23151031723401e-06
-8.79783705333557e-06
-2.09700598425072e-05
-1.21276413075477e-05
-3.09956236110047e-05
-1.88834690506802e-05
-1.7946445443696e-05
-2.44587707372269e-05
-1.9893605540416e-05
-1.96830203088591e-05
-6.43597701917563e-06
-2.46706595699459e-05
-2.87605925604955e-05
-1.91682238441266e-05
-2.4897467759183e-05
-1.28628347928738e-05
-1.64250439437438e-05
-6.62777305882078e-06
-5.76256051937892e-06
-2.11583893323711e-05
-2.4663084681281e-05
-3.41289917402549e-05
-2.18127881874418e-05
-2.06977918635535e-05
-2.12843953078629e-05
-2.21072514420701e-05
-2.10736128821822e-05
-4.11284117860336e-06
-2.99207233566729e-05
-2.17884032379817e-05
-1.95994794886597e-05
-5.04131760465888e-05
-1.11598229959909e-05
-3.48928942276799e-05
-1.37919507783509e-05
-3.00362269357989e-05
-5.4561594990172e-06
-1.90662733491432e-05
-2.28995524450222e-05
-1.66144983167126e-05
-4.35693240047793e-06
-2.95685686295889e-06
-2.88842315138594e-05
2.71610994344128e-06
-1.38911524508965e-05
-4.23115079658958e-05
-1.55766711692623e-05
-8.08922335448527e-06
-1.6121766555346e-05
