# Supplementary material for: Research on computational propagation and identification of mine microseismic signals based on deep learning
Source: PLoS One. 2025 Oct 22;20(10):e0334641. doi: 10.1371/journal.pone.0334641 (PMC12543183; doi:10.1371/journal.pone.0334641)
Supplement: S2 Data — (ZIP) [file pone.0334641.s002.zip › 000100500001946.xlsx_0.txt_24.txt.txt]

-2.51259667827634e-05
-8.1706249404406e-06
-3.06714538589171e-05
-2.66546591309098e-05
-2.27004863232854e-05
-3.0851028705888e-05
-3.45845872427203e-05
-2.89202351722681e-05
-2.15779872396387e-05
-2.27531040972678e-05
-1.15627473197306e-05
-2.89780033095027e-05
-1.4325981780254e-05
-2.42989200320919e-05
-3.72954451930362e-05
-2.97854899787753e-05
-3.47309902652627e-05
-2.19009225601819e-05
-1.42212864599622e-05
-1.22270797884722e-05
-2.69069572481574e-05
-1.11923821743245e-05
-1.99593237197918e-05
-1.26391404240536e-06
-2.18481560000776e-05
-8.46411878969524e-06
-2.09579703766081e-05
-4.15783788449772e-05
-1.99680146787728e-05
-9.90887873449297e-06
-7.44539801844895e-06
-9.8387745089563e-06
-8.73648189561832e-06
-2.27026472106794e-05
-3.2501079609037e-05
-7.47384238002697e-06
-2.37660644960405e-05
3.57795128674474e-07
-1.52866570489642e-05
-1.7561394612076e-05
-2.88679347645467e-05
-1.14584922686809e-05
2.83619630082282e-06
-2.90718651574828e-06
-1.50464134906941e-05
-2.4766508778996e-05
-6.7429535719105e-06
-2.67668565045568e-06
-3.54830200491968e-05
-9.73509210718254e-06
-2.39892918681704e-05
-3.51449147453951e-05
-3.42794085900898e-05
-2.59645992057113e-05
-9.81031464046357e-06
-2.24696163969386e-05
-7.80537456269138e-06
-1.45931376937081e-05
-1.25910333219869e-05
-1.42168150185603e-05
-3.85811971480107e-06
9.82555356188707e-06
-2.01338474213575e-05
-3.34393445539716e-05
-1.53201339323917e-05
-7.76702012280728e-06
-2.3822993402533e-05
-3.1580122255666e-05
-1.81200536378004e-05
-2.55719753750745e-05
-3.71486618764941e-05
-2.1309125674793e-05
-3.6762540402838e-05
-1.52124438238972e-05
-1.24798186469481e-05
-2.13323590455369e-05
-2.30401794048727e-05
-9.66825532587289e-06
-1.31639500372623e-05
-1.25039020711169e-05
-1.27799098234868e-05
-3.03679215869628e-05
-2.56931542472361e-05
-1.66388528222117e-05
-2.39593933106243e-05
3.82790757278357e-06
-2.64639908048749e-05
-2.98978303630734e-05
-1.74496779958921e-05
-1.18493651549271e-05
-1.81733142677504e-05
-2.97662907405209e-05
-7.2721017478195e-06
-3.00814103967286e-05
-2.92401492346271e-05
-3.64319832609505e-05
-1.95309975816072e-05
-1.64160796633277e-05
-3.11063510905252e-06
-1.60290870873731e-05
-1.56071320663405e-05
-1.40377766271043e-05
-1.80056774910472e-05
-2.63837051087191e-05
-1.89843214614275e-05
-1.84115355778204e-06
-9.67369861770447e-06
-3.01446665904661e-05
1.65542608766589e-06
-2.87551254070902e-05
-8.801049292681e-06
-2.18494278335088e-05
-2.17488860685083e-05
-1.38567710888358e-05
7.51128393786513e-06
-2.41853642742626e-05
-4.17943852035387e-06
-1.40811995646746e-05
-2.43562296719935e-05
-6.4364071443028e-06
-1.15009017238695e-05
-8.36196294297712e-06
-6.85394881916397e-06
-4.76202378695609e-06
-2.61203967357546e-05
-1.83035524049196e-05
-3.14744322738175e-05
-5.93956887896368e-06
-1.17633275505756e-05
-3.3936543902405e-06
-2.75699905635264e-05
-3.53108649325802e-05
-1.12488361732172e-05
-8.4248143215516e-06
-1.36782377260427e-05
-2.37006790354079e-05
-2.01670736158028e-05
-1.28880696474567e-05
-1.53897122648656e-05
1.22708507267613e-06
-2.09440447199297e-05
-1.80161584379975e-05
-3.22957297727407e-05
-1.64618891971888e-05
-4.56535361850254e-05
-1.79826335808186e-05
-1.96528522265108e-05
-2.80533184387866e-05
-1.21013550226227e-05
-2.48069438129899e-05
-1.43545188651547e-05
-2.84564383919147e-05
-1.72423396726445e-05
-2.131247581999e-05
-2.72190495987219e-05
-3.15272608975639e-05
-1.44618937801555e-05
-2.27216322219619e-05
-2.44614564316403e-05
-3.30774308362134e-05
-4.08242406844707e-05
-3.92402210406673e-06
-1.38994799314841e-05
-1.85441635241734e-05
-3.13578156883644e-06
-3.46967868889824e-05
-2.28557873847481e-05
-1.79962410534915e-05
-2.47952351083503e-06
-1.75666002643141e-05
-5.71777665027644e-06
-4.69610414838842e-06
-1.54238855657031e-05
-2.41656261369352e-05
-1.39660298077584e-05
-5.46997911451544e-06
-1.20799865936325e-05
-3.68048006187253e-05
-9.44965231246074e-06
-2.70844379593649e-05
-1.88247989067633e-05
-2.85711678662433e-05
-2.92789013222232e-05
-3.55827832226279e-05
-1.39961208230039e-05
1.15286992231347e-05
-1.78824184917492e-06
-9.24213624007765e-07
-3.44953929615971e-06
-2.46142951965691e-05
-3.90362861089784e-05
-1.69011162261026e-05
-5.10909504862638e-06
5.38370884542587e-06
-1.65809001677716e-05
-1.79381879450893e-05
-1.64670569957281e-05
-1.07722170850348e-05
-3.49028832875374e-05
-2.39880988506063e-05
-9.54531009426213e-07
-1.94985671835577e-05
-6.8376169006954e-06
-2.75994432595271e-05
8.78629152379751e-06
-2.13212696803695e-05
-1.40942962249058e-05
-1.35330062208713e-05
-3.47515315690484e-05
-2.93509749107429e-05
-1.60940259654373e-05
-3.20974153650964e-05
-3.07352948050736e-05
-1.92129087038819e-05
-4.81803930215004e-06
2.43309286583465e-06
-3.75204393760673e-05
-1.75036789923653e-05
-5.3235753914837e-06
-2.0955947061953e-05
-1.42519072840852e-05
-2.40366091348183e-05
-3.60510521608735e-05
-2.19353646976435e-05
-5.15907825996971e-06
-3.12976794952414e-05
-2.59166297493592e-05
-9.47169168641436e-06
-2.35220153499192e-05
-2.28156656851247e-05
-1.94350902409674e-05
-1.31990548934751e-05
-4.69316527028611e-06
-3.36843929754077e-05
-1.01122130860624e-05
-2.29132627161901e-05
-1.81839035073512e-05
-1.36384197114461e-05
-4.44663671150326e-05
-2.19942457628473e-05
-3.30472359549519e-05
-2.53796955087738e-05
-1.74776916649993e-05
-2.69142143137984e-05
-7.19733562152054e-06
-7.68491945952982e-07
-3.17797156806177e-05
-3.24631826040584e-05
-3.4378916346779e-05
-1.01641312130894e-05
9.69506866553646e-06
-1.09851530322095e-05
-1.17989489852528e-05
-1.30109419118181e-05
-1.87921496493317e-05
-2.56638614145981e-05
-8.78072957503102e-06
-3.11092418016303e-05
-3.26498729898138e-05
-3.17686290254342e-05
-2.84598676803847e-05
-2.71343456466086e-05
1.91403886035555e-06
-4.38490944709234e-06
-3.00997288519363e-05
-2.38959199433583e-05
-1.90505280685626e-05
-1.371567876298e-05
-1.34535671217172e-05
-1.59001830348302e-05
-2.33169794506611e-05
-1.85907111638694e-05
-1.41264871569434e-05
-2.79319411746223e-05
-2.93698135072699e-05
-1.56173549049083e-05
-1.09029452121395e-05
-3.7288787509781e-05
-2.80915470573893e-05
-2.67447615289229e-05
-2.62365069987545e-05
-1.05294707638755e-05
-5.05915704635601e-06
-6.06879833168511e-06
-2.30513050049373e-05
-1.78951103603394e-05
-1.95544990534209e-05
-2.44444703208075e-05
-1.49018273609708e-05
-5.92629241676488e-06
-3.11926852086297e-05
-2.20710427171769e-05
-2.4691921366758e-05
-2.51636865189559e-05
-2.26629109576084e-06
-2.21914453675613e-05
-6.58298591083048e-07
-1.62972061173914e-05
-1.44914241163854e-05
-1.04418238463333e-05
-1.1368469566416e-05
-2.63220654706093e-05
-3.53589607429749e-08
-2.40201789773564e-05
-5.74990228832369e-06
-6.96172492787129e-06
-1.53333136150746e-05
-1.65669357194545e-05
-3.39003698019822e-05
1.97875292857757e-07
-3.36644240294341e-05
-2.33242977188678e-05
-1.07481187399116e-05
-2.9329439913896e-05
-2.38747956702683e-05
-4.30822159365925e-05
-1.48576090094509e-05
-1.65245542197001e-05
-1.97894014433925e-06
-2.40067920213113e-05
-7.56087644251096e-06
-8.30175993842456e-06
-1.80870047009532e-05
-4.81163241314017e-06
-1.68206158878311e-05
-2.58957667980924e-05
-3.02093184252441e-05
-2.99994573161932e-05
-1.22728123564036e-05
-1.19193598233344e-05
-1.15161371493054e-05
-3.96548594676256e-06
-1.78775205952666e-05
-1.14636896523793e-05
-2.12530579353003e-06
-2.88534980543482e-05
-1.44301449226887e-05
-1.06214766767587e-05
-5.49546620087285e-06
4.6448425307646e-06
-2.73841771838106e-05
-2.06733646981997e-05
-2.3782479511015e-05
-2.91750950151646e-05
-3.18784958210322e-05
-9.09983749522263e-06
-3.33992218414854e-05
-2.9912560167032e-05
-1.30181808448709e-05
-7.20828837035872e-06
-2.04113703948087e-05
-3.93163078481883e-05
-3.03319902502501e-05
-1.87772570056027e-05
-3.01548276667908e-06
-1.08340728161967e-05
-6.09281350324416e-06
-3.94395797047016e-05
-1.62550062354135e-05
-1.89536852686689e-05
-2.67148194881848e-05
-1.90915325363601e-05
-1.43715487625932e-05
-2.95301091815634e-05
-2.47570362836739e-05
-1.9111067342465e-05
-1.64671045476147e-05
-2.980956934733e-06
-1.67042395385103e-05
-1.61473204913838e-05
-3.82393676094778e-05
-3.07410558169027e-05
-1.5696931207391e-05
-2.72554928783611e-05
-1.73860605277854e-05
-1.77863760602083e-05
-1.08846521425381e-05
-7.80313628596986e-08
-1.50896712674645e-05
8.61326779548746e-06
-1.8779709630238e-05
-2.76451128232884e-05
-2.80086047287116e-05
-4.73446049394396e-05
-1.85255863723974e-05
-2.36540403566614e-05
-2.6995531484882e-05
-1.72756517064037e-05
-9.06142654431513e-06
-2.40292607532312e-05
-3.25439331362542e-05
-3.459353162292e-05
-3.47801894040318e-05
-2.36647731941999e-05
-2.09127995425025e-05
-1.11588527540041e-05
-1.19735521151855e-05
-2.97983142011525e-05
-1.35141401999602e-05
-2.08914796407671e-05
-1.08676033568633e-05
-2.55272380924143e-05
-2.87210694370828e-05
-3.11736691348546e-05
-1.32555482120409e-05
-2.14604321052478e-05
-7.72218707744322e-06
-1.16248745158513e-05
-1.39045268456018e-05
-2.69885932012067e-05
-2.35538568707596e-05
-1.62719229356006e-05
-2.94482181101482e-05
-3.20810656408737e-05
-2.25350283195235e-05
-8.22714323500691e-06
-1.00483414184021e-05
-1.4224637852569e-05
-3.42156216007316e-05
-2.08171539415592e-05
-3.75928471752323e-05
-2.59462884277556e-05
-3.28007151080107e-05
-1.24586387034479e-05
-2.19529748835066e-05
-2.10754560449088e-05
-3.05769956821449e-05
-5.17540239592025e-06
-1.56806768325605e-05
-8.20198967159985e-06
-8.83872773229788e-06
-1.7139359341379e-05
-8.70783671171353e-06
-1.33430110865165e-06
-1.80280721297496e-05
-3.39028734664424e-05
-2.08099728326622e-05
-1.03472601020992e-05
-1.02146137906837e-05
-4.5311796461694e-05
-2.60713089169782e-05
-2.44398566207407e-05
-6.72191212501078e-06
-1.46953156306643e-05
-2.03526734432482e-05
-2.40439769988931e-05
-1.81971028399475e-05
-2.55553992624741e-05
-1.83121382058153e-05
-1.57997684629306e-05
-1.24486568919753e-05
-9.68799909470561e-06
-2.23770175714901e-05
-9.59047971694914e-07
-2.48611737738072e-06
-1.04001579718184e-05
-9.70919279251586e-06
-2.51628005827418e-05
-2.1171230294889e-05
-1.01530571159553e-05
-4.46656757227848e-06
-2.87593171680469e-05
-1.99980348659935e-05
-9.62924256582888e-06
-3.02140073467162e-06
-1.52603186247924e-05
-5.60214107718704e-06
-1.07332183238568e-05
-1.28398231201495e-05
-3.76848531818737e-05
-1.0495179090545e-05
-1.8498525507375e-05
-1.65495962881467e-05
-1.88980980723772e-05
7.16884426028326e-07
-1.74156606311372e-05
-2.92154872153298e-05
-2.00030723515234e-05
-3.10489889317537e-05
-8.40685685857656e-06
-3.45772793508358e-05
-2.75281557772145e-05
-1.14091998510743e-05
-2.1502318898632e-05
-1.40358342258472e-05
-2.99432641154962e-05
-9.36748729407827e-06
-2.60047053223201e-05
-2.29956120400974e-05
-1.74208644000666e-05
-1.90782686861619e-05
-1.6264532312239e-05
-2.24947451412006e-05
-5.15757715610644e-06
-2.65923444363794e-05
-1.56269660966913e-05
-2.57096359105338e-05
-2.43787056352892e-05
-2.68363003268272e-05
-4.38937960418845e-05
-2.64448534893619e-05
-2.20709579658576e-05
-9.9505599673168e-06
-2.2640518515757e-05
-3.93470831496985e-06
-5.54942145461677e-05
-4.08565786772603e-05
-3.00334277416638e-05
-9.33700112003768e-06
-1.90406234456341e-05
-2.34036569140553e-05
-3.23947444542959e-06
-3.67610620509689e-05
-1.36355163818501e-05
-1.75253481849996e-05
-3.17074429678915e-05
-5.05631484954736e-06
-1.30395337759282e-05
-5.96364348798614e-06
-1.68891328098244e-06
-2.41779489852009e-05
2.60192583355174e-06
-3.03959362803234e-05
-1.30970042722958e-05
-1.67806800437542e-05
-3.54501083886988e-05
-2.82225985717447e-05
-2.87505497013448e-05
-2.85447097371489e-05
-1.10905589175175e-05
-5.27189984698565e-06
-3.87558784429895e-05
-1.83205823240043e-05
-4.77859536060919e-06
-3.92365948469805e-05
-9.05261638386361e-06
-2.17827259262398e-05
-1.68780570318457e-05
-2.74306321519044e-05
-1.99411838329798e-05
-1.49700389067261e-05
-2.6819999362102e-05
-1.10092735799344e-05
-2.65042883876752e-05
-3.51422810566015e-05
-1.71907037967239e-05
-2.35284565171147e-05
-4.5046833503106e-06
-2.02927364140426e-05
-3.16479820691245e-05
-3.60859533897736e-05
-2.16843393827449e-05
-3.07847885524125e-06
-4.09201992346267e-06
-3.85304928181673e-05
-1.71503857373687e-05
-4.00973253654887e-05
-1.00963760025399e-05
-4.08279491483589e-06
-1.11501429791306e-05
-9.00533268772783e-06
-4.41933963252496e-06
-1.96063585125768e-05
-1.51178875098814e-05
-2.94279278699324e-05
-5.51479154635525e-06
-1.42198841080496e-05
-1.35801373787948e-05
-2.82069872653551e-05
-1.34310118907923e-05
-3.11755323336522e-05
-8.65267183213085e-06
-9.26506096944441e-06
-1.88212033570267e-05
-1.46585375960344e-05
-3.56351744035966e-06
-1.62677323862543e-05
-1.17199628800036e-05
-2.69785873927789e-06
-4.41461141755716e-07
-1.64555210526721e-05
-2.48857269710654e-05
-2.00029639677763e-05
-1.42908179342088e-05
-2.52601881122757e-05
-3.45006767972714e-05
-2.09364123669822e-05
-1.47403737051143e-05
-1.86952220072687e-05
-2.57885530965782e-05
-2.62818350314431e-05
-2.41450467533455e-05
-4.28001233420965e-05
-3.06172660756387e-05
-1.7093992322466e-05
-8.32114039983214e-06
-1.66218003963083e-05
-1.90459565580761e-05
-1.95459121388913e-05
-1.80926652712264e-05
-2.26802576181339e-05
-1.01748279248091e-05
-2.19083731104473e-05
-2.96627143632646e-05
-3.07537214801922e-05
-3.86155609794792e-05
-1.82116240899307e-05
-2.0308899509465e-05
-2.01257091960688e-05
-2.80101863294677e-05
-2.24504391087477e-05
-2.55173722373592e-05
-2.00784477238249e-05
-2.18446467783668e-05
-2.88408364548903e-05
-2.69135634440175e-05
-2.42590842670989e-05
-2.09263758512466e-05
-1.69240263461197e-05
-1.32196357399784e-05
-2.93445548477093e-05
-2.02889204276156e-05
-1.91685818182064e-05
-1.48163683062336e-05
-1.3636161051909e-05
-1.53064485367091e-05
-1.84238101904128e-05
-3.11959871563715e-05
-2.48361041379997e-05
-2.24493155110271e-05
-1.72721313832906e-05
-1.81828209519259e-05
-8.92012512664545e-06
-2.40342026426267e-05
-1.36479004944731e-05
-3.0451616571502e-05
-2.11864894761752e-05
-1.66611968042865e-05
-2.0048423729569e-05
-3.20029439886255e-05
-1.4858317598781e-05
-1.83300458005834e-05
-9.28839906913029e-06
-2.10117831438445e-05
-4.69255206015331e-05
-1.55859008042584e-05
-9.43299057154081e-06
-1.69618693268598e-05
-3.87146245433327e-06
-2.48609160330292e-05
-2.30895078942367e-05
-1.81737581475821e-05
-2.03686650929504e-05
-2.88293923205714e-05
-2.71704619415424e-05
-2.66009305052484e-05
-9.09671973045613e-06
-1.44583387499954e-05
-2.06328295935522e-05
-1.97203174129733e-05
-9.6215863979872e-06
-2.02466806441759e-05
-3.17868582150297e-05
-2.76762620866955e-05
-1.12338317956373e-05
-2.38264238687362e-05
5.89987550412069e-08
-1.1422937972123e-05
-1.81647530822376e-05
-3.43201872792156e-05
-1.87141101980542e-05
-1.67632413423395e-05
-3.09696811434552e-05
-2.37106880241723e-05
-1.80958309814226e-05
-3.25644349780397e-05
-2.33782692137301e-05
-2.85699213562469e-05
7.15101406949285e-06
-1.84789109355571e-05
-2.42450545059095e-05
-1.82655049857323e-06
-2.33733230885927e-05
-2.42110111830422e-05
-2.79908621210104e-05
-1.88696784738635e-05
-1.85874298873975e-05
-3.55027905871712e-05
-2.82758506510418e-05
7.69673630876575e-06
-1.25002001336782e-05
-1.13567522282441e-05
-1.44843609099297e-05
1.51698075920444e-06
2.23524164741065e-06
-2.61634153364018e-05
-1.50285041898501e-05
-1.74930640107137e-05
-9.24746187665223e-06
-3.44963430535733e-05
-5.1630405800625e-06
-4.85543583809768e-06
-8.13436972068002e-06
-1.18068537732629e-05
-1.48847379810817e-05
-1.88693274607254e-05
-1.61531182188631e-05
-1.48909767348143e-05
-5.7503625298582e-05
-4.5322010802696e-06
-2.00595171127003e-05
-4.73772420199583e-05
-1.96803092443164e-05
-1.63549480774612e-05
-2.04665324838432e-05
-2.03562816121972e-05
-2.12213615735921e-05
-1.46323980709705e-05
-2.44354085647936e-05
-2.28966528041471e-05
-1.18255104960625e-05
-1.49338943969269e-06
-2.79780403417562e-05
-1.14503975328557e-05
-3.18096199999607e-05
-1.90619081613737e-05
-1.13061395511926e-05
-1.53147007997869e-05
-1.93825019201291e-05
-2.39247999511118e-05
-1.5649817891566e-05
-1.2829954640095e-05
-2.48812294765756e-05
-9.45883719062845e-06
-2.67157703069615e-05
-1.2955967896397e-05
-2.26203319936991e-05
-3.83813189427045e-05
-1.11780732748427e-05
-2.20194124041017e-05
-1.41368864071767e-05
-1.45016096029099e-05
-1.72434492697444e-05
-4.93869035035092e-06
-1.55935779732015e-05
2.94101025304047e-06
-1.58720066649671e-05
-3.14718228770408e-05
-4.18930967912771e-06
-3.99555336811889e-06
-2.22703822550281e-05
-3.08977694100824e-05
-1.34146669482419e-05
-8.41458965815552e-06
-4.49493970951445e-06
-1.13628924836564e-05
1.41710059417768e-05
-2.11073254487514e-05
-1.69743896700498e-05
-5.84014960593775e-06
-2.26291916451294e-05
1.70240599314761e-05
-2.55633131129417e-05
-1.99782571254293e-05
-1.13225818592677e-05
-8.12449392757741e-06
-8.2925577422909e-06
-3.07352324766935e-05
-1.3255262464531e-06
-9.32610075073115e-06
-3.84035055867984e-06
-1.84094755686499e-05
-3.45828238915416e-05
-1.60977146362771e-05
-2.60258230525201e-05
-1.98758227675203e-05
-1.63148270360747e-05
-3.56302015998938e-06
-9.76087443879774e-06
-1.71075170040053e-05
-1.90889216534766e-05
-2.61004938250404e-05
-4.05327297381438e-07
-2.67023466745533e-05
-2.18543115889463e-05
-1.05588213017833e-05
-2.09504156148885e-05
-2.44340829628078e-05
-2.98963792193067e-05
-1.15673755066782e-05
-1.94651484304002e-05
-3.3023311812486e-05
-3.37904608456834e-05
-2.01888136690642e-05
-3.451976938094e-05
-5.53828700593797e-06
-8.36116533326204e-06
-2.48748810495556e-05
-2.79902405305325e-05
-2.76301121407301e-05
-2.28350112515625e-05
-1.19668418409506e-05
-3.06617145929467e-05
-3.66382997101529e-05
-3.6637837214117e-05
-2.64068740111501e-05
-1.38818424677251e-05
-2.08751796219575e-05
-1.97662909976102e-05
-2.30473472258281e-05
-1.17128100518258e-05
-1.28180628118655e-05
-1.13555965146513e-05
-2.6042972272341e-05
-1.41554538405186e-05
-4.0272705655556e-05
-1.86562806103865e-05
-2.14521712788952e-05
-4.17826917036034e-05
-9.8846394310533e-06
-1.65781217516592e-05
-1.85182323439983e-06
-2.3308791509883e-05
-3.21652221980301e-05
-1.92305956249549e-05
-1.43538337574607e-05
-1.31540280032202e-05
-9.83110725762417e-06
-5.88489068497547e-06
-1.71856492732268e-05
-6.89080981783979e-06
-1.44876796842178e-05
-1.57307884707081e-05
-2.21767319406984e-05
7.39351315714754e-06
-4.40179380879058e-05
-4.52281885293702e-05
-3.09088239101728e-05
-2.14257310254144e-05
-1.91032272878922e-05
-2.47401137972152e-05
-9.61013324597242e-06
-1.87739054252022e-05
-1.65362929344383e-05
-2.39388568195765e-05
-1.61962986865383e-05
-2.45966074809734e-05
-2.56373896310259e-05
-6.8649582874575e-06
-9.1821512168646e-06
-1.95160099139117e-05
-1.93290444737989e-05
-1.49690169846191e-05
-2.51848837305005e-05
-2.41168502154716e-05
-1.90895517663038e-05
-7.47426689548365e-06
-2.28830869555131e-05
-3.00651093417199e-05
1.35585433500813e-06
-1.75181499350073e-05
-2.38342576353731e-05
-2.4135008503649e-05
-1.68601439880609e-05
-1.91540506959774e-05
-1.64142870975111e-05
-1.44214847616642e-06
-1.84397801803724e-05
-2.62640162137419e-05
-1.39108199879654e-05
-1.10696166550152e-05
3.91167256203396e-06
-8.45299545122519e-06
-1.52449810491647e-05
-2.86356789958013e-05
-3.14262575238213e-05
-2.33014025766481e-05
-1.004380143353e-05
-1.15638487099913e-05
-1.61851666525748e-05
-4.74333239128068e-05
-2.38064451012899e-05
-4.65371616707279e-06
-2.58997081299544e-05
-2.60815274879845e-05
-9.82308532446097e-07
-2.98694913613095e-05
-1.63758463358237e-05
-1.76934869072393e-05
-2.66740412848701e-05
-5.15335313349023e-07
-1.59161813808029e-05
-1.58150201382853e-05
-1.84264935205104e-05
-1.18790869429646e-05
-2.24753897075537e-05
-4.80764247115586e-06
-1.73895944757243e-05
-1.46678616418028e-05
-1.84216125524795e-05
-1.40746571843916e-05
-3.02981776391279e-05
-2.40825715272952e-05
-3.10297395314984e-05
-2.10996791763559e-05
-3.61572858264231e-06
-1.61246013663853e-05
-6.50219303321838e-06
-2.51478003689548e-05
-1.56414626686713e-05
-2.41795372988068e-05
-1.26341588831261e-05
-2.25968131350128e-05
-3.71547249040249e-05
-2.39148745596177e-05
-1.9504625568963e-05
-3.0885951623248e-05
-6.05571582884396e-06
-3.58184962989497e-05
-2.07855429859978e-05
-9.50440602996234e-06
-1.46839867983955e-05
-1.36267373575931e-05
-3.49554569703302e-05
-2.38034546652496e-05
-1.26716593164576e-05
1.99929108061065e-06
-1.13765490962587e-05
-2.72890630694137e-05
-1.63592009999544e-05
-1.65216993148592e-05
-1.47571313601512e-05
-2.05824941742251e-05
-1.82596571472954e-05
-1.97871889300728e-05
-8.51560778076107e-06
-2.29213800985818e-05
-1.5882431839826e-05
-2.3621627962995e-05
-1.72181529507829e-05
-3.44274041129451e-05
-2.01233038453268e-05
-9.41024237394755e-06
-1.32808605542686e-05
8.35738176466732e-06
-2.12631391100911e-05
8.73463981748102e-06
-1.86324216000767e-05
-1.23314821206976e-05
-1.16687014471045e-05
-3.03152510622822e-05
-1.23028161654367e-05
-1.96252455082921e-05
-2.77530889763205e-05
-2.90343624966557e-05
-3.80862682861617e-05
-3.26568937358526e-05
-2.1232383344095e-05
1.41570575910434e-06
-2.75814558143655e-05
-1.91829779753315e-05
-1.10798107891749e-05
-1.28595154152511e-05
-4.3492368861508e-05
-2.0853455036436e-05
-2.2533680394302e-05
-1.94413437689883e-05
9.2805481145232e-06
-2.75146108142141e-05
-4.42068727370452e-05
-7.15788373680276e-06
-2.58362889593695e-05
-2.07528323009624e-05
5.59444733020815e-06
-2.27682087198807e-05
-1.99665786367168e-05
-7.81273754621755e-06
-2.64053012941144e-05
-3.13954037700825e-05
-5.49936951165536e-07
-3.16129681148924e-05
-2.5985021097017e-05
-9.94017153368722e-06
-3.59231474162748e-07
-1.01773262292974e-05
5.30789364685187e-06
-2.07648075869432e-05
-1.03033617170518e-05
-3.47429052182025e-05
-3.62850612125676e-05
-2.92384627833807e-05
5.39296751307766e-07
-2.2317752291264e-05
-1.3904702918192e-05
-2.54600014936718e-05
-3.10881761464336e-05
-6.11566745000096e-06
-1.07724613256658e-05
-2.76879867848226e-05
-2.84296867477529e-05
-2.64319536265888e-05
-3.44357748607568e-05
-2.80220614429846e-05
-3.48958876525232e-06
-3.10056794209455e-06
-8.70644865448258e-06
5.2867280815821e-06
-3.34185244855367e-05
-6.61727777792764e-06
-1.25342448960502e-05
-2.00784113130829e-05
-5.05281265811129e-06
-1.17714216718178e-05
-2.56082437186805e-05
-1.50794858205489e-05
-1.93514030521733e-05
-9.73023961597631e-06
-2.50436683163336e-05
-2.99296169359533e-05
-1.89059592706604e-05
-6.10468772700533e-06
-2.19076994426873e-05
-1.89081770265971e-05
-1.78719017214155e-05
-1.39384257352514e-05
-1.47690496658301e-05
-9.27131512456869e-07
-1.63825169060725e-05
-1.91313429129538e-05
-9.63386980195263e-06
-2.91893035810785e-05
-1.83261077709498e-05
-2.27169794577624e-05
-1.35405289123851e-05
-3.4511692168889e-05
-1.23059389092494e-06
-3.81190706250695e-05
-3.20514046799333e-05
-2.63464576734393e-05
-3.92005542960401e-06
-2.90273269753009e-05
-7.13232342728942e-06
-1.13823891599748e-05
-2.81626962675008e-05
-1.49824668725139e-05
-1.28065753473642e-07
-1.52516511712782e-05
-1.69563711434322e-05
-2.49211321788185e-05
-3.93509028459459e-05
-2.09093633677148e-05
-2.85355570008699e-05
-3.58727922579728e-05
-3.08536283011869e-05
-1.12600799707807e-05
-9.08300767376313e-06
-1.48864452698503e-05
-3.29896551458799e-05
-4.29646898062059e-06
-2.50078424859057e-05
-2.89541097099412e-05
-1.06909931814694e-05
-3.73290705322511e-05
-3.61966577663035e-05
-1.38733137195385e-05
-2.90718541676661e-05
-1.98358174000002e-05
-1.12021731564814e-05
-1.83485240170096e-05
-3.23846206911201e-05
-2.94729654013809e-05
-6.62196215005652e-06
-1.68001493493845e-05
-8.81350826559943e-06
-4.67932306860826e-06
-2.76771244440141e-05
-1.5756921851408e-05
-1.42496916492485e-05
-1.06093741669573e-05
-6.70721290172339e-06
-2.71432882194696e-05
-1.3443051948652e-05
-2.00469902193219e-05
-1.80511985682878e-05
-1.49264323037106e-05
-1.56987666850015e-05
-1.76984306045265e-05
-1.90685965659728e-05
-9.26947853141816e-06
-2.97219896404899e-05
-1.38458647486495e-05
-3.91460230252622e-06
-3.51971030885325e-05
-7.94750179034369e-06
2.52823540153147e-05
-6.46837918720926e-06
-2.51006827061186e-05
-2.30819256587831e-05
-2.02756178027738e-05
-3.92658676592942e-06
-1.2639940262564e-05
-9.77639265313088e-06
-1.25332600007945e-05
-9.33876989570424e-06
-2.41896825963243e-05
-7.49164794849499e-06
-2.31648903192056e-05
-2.80518155964948e-05
-1.50038544478611e-05
-1.66227382562405e-05
-2.84300675251043e-05
-1.00504346057984e-05
-3.00595161106355e-05
-3.45951810646251e-05
-2.48904254914741e-05
-2.21272641124155e-05
-1.47124617290925e-05
-3.67615249070217e-05
-8.39900960781765e-06
-2.46643874562475e-05
-3.35500405302387e-05
-1.75002488181874e-05
-2.49409029019863e-05
-3.51063658378122e-06
-3.00457292774643e-05
-2.36204909307873e-05
-3.30259174190915e-05
-1.24110327099634e-05
-2.1147915001771e-05
-1.03366608418938e-05
-1.4647468967331e-05
-4.06839527732116e-06
5.1046886117124e-06
-1.17384671160475e-05
-1.01995125048522e-05
-5.07205666656668e-06
-2.08414727172685e-05
-1.43128765626811e-05
-3.09793464828403e-05
-3.40145916872112e-05
-2.53964696612954e-05
-1.07475593428568e-05
-1.55423565457059e-05
-1.03730066534153e-05
-1.53876554320919e-05
4.20260119935745e-06
-1.59116087960826e-05
-2.21367793878995e-05
-7.54558164940832e-06
-2.82633711001195e-05
-2.21987690096461e-05
-9.48121789745906e-06
-2.22352757136598e-05
-1.7441523568612e-05
-1.14016724178888e-05
-2.34606691225922e-05
-1.10295051434713e-05
-1.34467117260498e-05
-6.36669406459248e-06
6.04710573526527e-06
-2.81657024543824e-05
-2.04173225200736e-05
-8.46480284559286e-06
2.23842249065519e-06
-2.03986166258118e-05
-1.33312705564436e-05
-8.30260187011697e-06
-1.17469294298169e-05
-1.46512460901387e-05
-6.02748467827716e-06
-1.51726489358505e-05
-2.32356341124083e-05
-1.37006824772527e-05
-1.29872651439609e-05
-2.43906943473068e-05
-2.50918573072767e-05
-1.5422052074685e-05
8.9455616090217e-06
-3.05584365365945e-05
-3.24551776332395e-05
-8.53337766441725e-06
-3.83301630234715e-05
-2.61638789879079e-05
-5.91296815948624e-06
-1.75987220690581e-05
-1.10359297077071e-05
-1.32476415837508e-06
-3.69791698179089e-05
-4.43061628007554e-05
-3.00947490241666e-05
5.06426750609596e-06
-2.51917757722021e-05
-2.54351986752265e-05
-2.10230338334011e-05
-3.08003545014066e-05
-4.20934479627398e-06
-6.72084716505866e-06
-3.72034159686698e-05
-2.9043500510023e-05
-2.38690607169104e-05
-6.95930800744367e-06
-6.65164540474637e-06
-2.37351429619085e-05
-1.97003567188726e-05
-1.81491081116569e-05
-3.04081855476905e-05
-1.05543015660299e-05
-3.04705635525728e-05
-3.36124578952163e-05
-2.1133104044743e-05
-2.29951222655144e-05
-2.95775648308707e-05
-1.22818472367264e-05
-2.59456901040491e-05
-6.20373939442329e-06
-2.5549046972617e-05
-2.23648408747733e-05
-1.07512949794471e-05
-2.68956857762126e-05
-2.23963230228907e-05
-4.19117826031766e-06
-7.14786072047167e-06
-2.87166418801911e-05
-8.5396492216224e-06
-2.3946470024944e-05
-7.77938140330032e-06
6.11503454874854e-07
-2.6179248730046e-05
-2.97031823829174e-05
-2.71564912166956e-05
-3.91291689079645e-05
-7.03139668359017e-06
-4.27354578320153e-06
-2.36428572133982e-05
-2.95539052513116e-05
-2.56305348746557e-05
-1.84543744345906e-05
-1.37860821812207e-05
-8.04913077602845e-06
-4.71618680175773e-05
-6.72385782622152e-06
-3.96940966499774e-05
-7.24318718887121e-06
-2.15134931782308e-05
-3.14697899846768e-06
-9.53418131169965e-06
-1.0873639692336e-05
-1.8402626617718e-05
-1.44742045741263e-05
-9.23303185350593e-06
-3.26828122693451e-06
-2.7964134474946e-05
-2.01475736559838e-05
-1.87328576867168e-05
-1.98307587786285e-05
-1.47094199160676e-05
-1.09988265573421e-05
-2.74534469018163e-05
-1.95495808927727e-05
-1.3554950862723e-05
-1.93136430818472e-05
-1.88409893644504e-05
-9.71580775380784e-06
-1.10475996076188e-05
-3.18732798697933e-05
-2.55158749912798e-05
-3.61831271547591e-05
-8.05690626612067e-06
-3.41416755496534e-05
-7.8251784007657e-06
-2.36636869965407e-05
-2.02670785577602e-05
-2.3455475710206e-05
-2.92209620020601e-05
-2.25584247490612e-05
-2.62938714423616e-05
-1.91235400972989e-05
-1.04480397127587e-05
-1.6389539320559e-05
-1.12666532987858e-05
-2.35579507573177e-05
-2.96827101156149e-05
-1.59866946474927e-05
-2.73401857858888e-05
-1.85342229357267e-05
-8.71408362643888e-06
-1.36955455074432e-05
-5.76827820489406e-06
-2.36697108095288e-05
-1.62623230653552e-06
-3.05308999315488e-05
-3.86002716606616e-05
-2.63137607237834e-05
-2.64355248799924e-05
-3.00221236808583e-05
-1.99999190871848e-05
-1.84192888471719e-06
-1.47551640547903e-05
2.54332800137394e-06
-1.75133382027874e-05
-2.31038547518195e-05
-2.25383160768551e-05
-2.1594305996154e-05
-1.00407083708819e-05
-3.29435516513968e-05
-1.27551112964501e-07
-1.51750155653669e-05
-9.27535472262005e-06
1.18404101789112e-05
-1.68609715246572e-05
-3.65063961793181e-05
-1.09339756974281e-07
-2.15814938023529e-05
-2.60596500501301e-05
-4.79898406411736e-06
-1.40254391352446e-05
-1.05499932916841e-05
-3.66873947621118e-05
-1.64240751925077e-05
-3.34776122885958e-05
-2.61297215179298e-05
-2.09406541091899e-05
-3.05070338391386e-05
-1.29402091657533e-05
-2.09394824942456e-05
6.76468289488199e-06
-3.32381100594926e-05
-9.30235005814443e-06
-2.1527829004189e-05
-3.10911976295145e-05
-2.52230063979768e-05
-1.34909313675872e-05
-1.57940036779042e-05
-2.05006199317009e-05
-6.06121233276824e-06
-2.75201088567855e-05
-2.14004836387272e-05
-1.68502946430502e-05
-2.02961677717404e-05
-2.17660993687988e-05
-2.6083803415913e-05
-2.19766004244549e-05
-3.61119096752369e-05
-8.0533398411992e-06
-3.17077401200448e-05
-1.36626846409565e-05
5.50482272999761e-06
-2.16447599001107e-05
-1.29203885858024e-06
-5.0410236651539e-06
6.23029054194722e-06
-3.29259322505875e-05
-3.34674018923079e-05
-2.08539535243425e-05
-1.52968439659588e-05
-2.78610629756116e-05
-2.63856944013596e-05
-2.52910820829319e-05
-2.01604612222269e-05
-1.5712469602845e-05
-1.6057835144586e-05
-3.63534015941164e-06
-3.11482614570956e-05
-2.46271917768648e-06
-2.9904826852112e-05
-1.55843025170727e-05
-2.70495764691184e-06
-5.2456419625934e-07
-9.6235711987677e-06
-2.63600893625707e-05
-1.04345582641623e-05
-2.83805411269193e-05
-2.92806577537604e-06
-3.05933802320307e-05
-1.97520939001292e-05
-1.80703477703488e-05
-2.54085225034089e-05
-3.88106899066072e-05
-1.1956756153508e-05
-9.25565556877966e-06
-1.75125039541388e-05
-1.16435759737787e-05
-1.4624633641167e-05
-3.29402094514691e-05
-2.63878464774959e-05
-4.46105477175356e-06
-4.15107011311456e-05
-3.24215975538132e-05
-1.19429379193224e-06
-2.03641719845777e-05
-3.55590718449473e-05
-1.13286505983324e-05
-1.1893565461944e-05
-1.98798585861577e-05
-1.27732922683865e-05
-1.07366958805234e-05
-7.42128144803156e-06
-1.12415636797613e-05
-1.74507220597377e-05
7.63617371823553e-06
-1.11020441283672e-06
-4.058121794928e-06
-9.54799214922026e-06
-1.53987921307713e-05
-2.62801516900262e-05
-3.21411639607753e-06
-3.50631002289524e-06
-2.53562221228617e-07
-2.724564155091e-05
-3.04609697120421e-05
-1.91653935631998e-05
-3.16757371537439e-05
-2.07547003450936e-05
9.07915207698547e-06
-2.14058537059063e-05
1.5347941935693e-06
-2.00445776697717e-05
-1.57068105904994e-05
-2.29175539567094e-05
-9.08383348845802e-06
-9.89389563133398e-06
-2.18213250090278e-05
-1.23732831980738e-05
-2.78072750832277e-05
-3.25357614497446e-06
-2.9151738006379e-05
-1.58148944761798e-05
-2.71835859631321e-05
-5.9981690735488e-06
-9.34510397010091e-06
5.74405255627257e-06
-1.67610289060724e-05
-1.64571784114228e-05
-7.18364877695058e-06
-2.41411450298955e-05
-1.8978730093757e-05
-1.20752351644486e-05
-2.34898704111597e-05
-1.27703728431181e-05
-1.27695336996028e-05
-3.76888139641253e-05
-1.30338504570662e-05
-1.93862862585585e-05
6.49869742228345e-06
-2.54146481404603e-05
2.07070094000666e-06
-1.89785696710427e-05
-2.92434319288306e-05
-3.59092725739105e-05
-2.90054812271543e-05
-3.22264441474208e-05
-1.50658614586122e-05
-8.57814840347692e-06
-2.67193951578498e-05
-5.53531222177127e-06
-8.84991042796329e-06
-1.99691261324034e-05
-3.01324913951522e-05
-2.36275615301905e-05
-2.34240150270618e-05
-3.17481606278261e-05
-3.57413310583143e-05
-2.66622521636228e-05
-2.67685085365795e-05
-2.21688993386053e-05
-3.13785687979183e-05
-2.52887918477285e-05
-1.37398954897864e-05
-1.31681788285759e-05
-4.8130557528458e-06
-2.28828873097828e-05
-9.50344041299961e-06
-2.32869915928926e-05
-3.02656114472357e-05
-3.07224414049768e-05
-3.4702538444987e-06
-3.13276734631606e-05
-3.23691270096398e-05
1.56033346771663e-07
5.76343743179838e-06
-1.06291831509942e-05
-1.95401312826599e-05
-2.00008626950928e-05
1.18639421824697e-05
-1.77683586276268e-05
-4.75064640903966e-06
-1.67177189325275e-05
-1.37456352988778e-05
-2.43778796445032e-05
-1.06248083502525e-05
-1.34076800248724e-05
-3.85363675008675e-06
-2.75306505812856e-05
-1.02199029274359e-05
-2.24598907615281e-05
-2.10046503663049e-05
-7.40095891796874e-06
-1.01173794337892e-05
-7.01005963764499e-06
-2.60771489675437e-05
-9.11495770489219e-06
-3.82390647734147e-06
-1.60446349531464e-05
-9.79542689789726e-06
-2.7277339759925e-05
-4.56937533676413e-05
-7.70813894336792e-06
-3.33663384086682e-05
-4.64871222206822e-06
-2.62923296485972e-05
-3.60580332107902e-05
-3.08852577543515e-05
-2.74097050978812e-05
-1.68654121581525e-05
-1.65745230138397e-05
-2.46517693649833e-05
-1.67643241146865e-05
-3.59810047152119e-05
-3.72154781583894e-05
-4.98768879898501e-05
-2.27205377260196e-05
-1.12039898289374e-05
-1.64497283428286e-05
-2.93658638403913e-05
-2.00637190438981e-05
-1.75559618918027e-05
-2.26849907101097e-05
-3.12196922708637e-05
-2.36654098578544e-05
-2.51759177568354e-05
-2.50613754492259e-05
-1.53215024996069e-05
-1.36837557248618e-05
-2.55988977775748e-05
-3.47893861108888e-05
3.93201026160116e-08
-1.56448791259773e-05
-4.8554247940596e-05
-2.80450418697789e-05
-2.8373897359313e-05
-6.91111652676759e-06
-1.86146933774841e-05
-1.70412121783765e-05
-2.71043200309292e-05
-8.13285296164223e-07
-2.78229027996763e-05
-7.53870605163606e-06
-3.38858314803711e-05
-1.14767870086479e-05
-1.35450955904183e-05
-2.2348887766692e-05
-1.26967003461846e-05
-1.65906631835648e-05
-2.02793203168118e-05
-8.57684683584038e-06
-1.46293481748767e-05
-3.55828355833038e-05
-2.24180325937018e-05
-1.63476347539397e-05
-2.053763731614e-05
-2.48160468673704e-05
1.13543890441529e-06
-1.29344161167091e-05
-1.57270430152724e-05
-1.55793148524675e-05
-1.31545413562529e-05
-3.17755451543436e-05
-5.99519906343038e-06
-1.78976625723694e-05
-2.11839032957814e-06
-2.9838753131696e-05
1.07645031176468e-05
-1.7223706665597e-05
-3.34271091384853e-05
-2.89989636202327e-05
-1.52687749348521e-05
-3.0083553154852e-05
-1.43586978881183e-05
-1.9087339805762e-05
-3.42202408143522e-06
-2.22229915593838e-05
-5.96436250383255e-06
4.87356999971233e-06
-8.44056814952711e-06
-1.48938872365047e-05
-6.20535957518197e-06
-8.87221787036649e-06
-2.11634272592063e-05
-1.37139861325819e-05
-3.23450707440955e-05
-4.25386922782669e-05
-4.17160414739577e-06
-1.78724579982416e-05
-1.93152472477185e-05
-2.89529266758151e-05
-7.13003873226903e-06
3.17532586377066e-07
-1.75178437093551e-05
-1.91752580568413e-05
-1.1469714062621e-05
-1.56590718814792e-05
-3.40311126471155e-05
-1.18184743445281e-05
-2.55710643123696e-05
-3.41563028072417e-05
-1.81056018058132e-05
-1.29324275133515e-05
-1.90491153172254e-05
-1.47386844340823e-05
-8.88741610259991e-06
7.85408734140128e-06
-2.96196240225661e-05
-1.2504395645965e-05
-2.44164402901e-05
1.95838286702133e-07
-1.28495475290108e-05
-1.28426013728509e-05
-1.50809230132267e-05
-7.91451856548182e-06
-4.34307418276881e-05
-3.01968020611506e-05
-1.27294111050342e-05
-2.00154846099307e-05
-3.3607856247415e-05
-1.57263120069933e-05
-1.47914768260941e-05
-5.87951518024599e-06
-1.78986688437653e-05
-6.31509716851878e-06
-7.82551048541143e-06
-2.13494924091995e-05
-2.061258058309e-05
-2.28241168545997e-05
-6.34188621079404e-06
-4.04716196407684e-05
-1.20216317944398e-05
-1.22813002581282e-05
-4.14743045333594e-05
-2.15190993372655e-05
-2.68852109858738e-05
-4.21002192712028e-06
-2.9734097972569e-05
-2.03746835629055e-05
7.82981969128947e-07
-2.35421500563338e-05
-2.06897581639909e-05
-9.18152556738974e-06
-2.28412489963634e-06
-8.94587081391001e-06
-9.54309178736494e-06
-1.13666074297996e-05
-2.40204557329923e-05
-3.59913175361418e-05
-1.24042336258622e-05
-1.42598999924351e-05
-1.25644964267609e-05
-3.84189654582102e-05
-1.25986871745922e-05
-1.97952320121675e-05
-1.54696976178524e-05
-2.37708149188877e-05
-5.89218865159771e-06
-1.4381682125685e-05
-2.19582055534464e-05
-1.11532341729969e-05
-1.55762102015747e-05
-2.0285797188984e-05
-2.69791403552562e-05
-3.06559840039586e-05
-7.27426318683432e-06
-2.89853531252033e-05
-3.23965965287504e-05
-1.54831681434228e-05
-3.81791316991755e-05
-1.0578997775079e-05
-2.70696082287261e-05
-2.72724822870138e-05
-3.1842183246259e-05
-3.21466405807843e-05
-9.4017833444259e-06
-4.91187891445753e-06
-1.83641422939366e-05
-3.73526748406905e-05
-2.72803879624612e-05
-3.51561659228981e-05
-2.24601795844351e-05
-9.8524099276149e-06
-1.50420896894133e-05
-2.89544892569216e-05
-2.49948567564533e-05
-3.48083772375771e-05
-3.02450673147685e-05
-3.99083501964997e-06
-3.71359955540343e-05
-1.1719996436532e-05
-2.12608755479106e-05
-3.58616234777674e-05
-2.63796302999894e-05
-2.66057542962576e-05
-4.70680152194948e-07
-2.23951611793066e-06
-2.2158587845799e-05
-1.24945220837607e-05
-1.70967326450329e-05
-2.59946604366073e-05
3.62856120697347e-06
-1.65600115865045e-05
-9.52427584947299e-06
-3.78899907477559e-05
-2.36018544589024e-05
-1.45342123538822e-05
-1.38302144106322e-05
-1.46786505858333e-05
-1.94285505288375e-05
-1.55131659502733e-05
-6.01505316038313e-06
-2.46203631381075e-05
-1.47923853297743e-05
-2.8262893005477e-05
-1.5892652017753e-05
-1.07542304183276e-05
-3.57585950626704e-06
-2.59083645568502e-05
-5.16987936907707e-06
-6.61002481464888e-06
-2.18620961754041e-05
-1.83792278537583e-05
-1.5708916505593e-05
-2.8265569955007e-05
-3.44388320885618e-05
-2.98214313127572e-05
-7.0054800719309e-06
-8.22291719072383e-06
-3.79690042470469e-05
-1.51836724150424e-05
-9.9224725069794e-06
-9.47697322836623e-06
-1.06587686725777e-05
-4.98756604326013e-06
-7.90628845382887e-06
-2.70257921054135e-05
-3.19780816875938e-05
-8.11172874727274e-06
-2.40081409925271e-05
-4.03519881362058e-05
-3.34980965372215e-05
-1.97243861417311e-05
1.83203457673139e-06
-2.03101254950369e-05
-1.07706095000429e-05
-4.05159793447714e-05
-4.02193585828845e-05
-1.94102597711159e-05
-1.7566241513898e-05
-1.16907511091101e-05
-1.62474890862977e-05
-1.53120082099205e-05
-2.17628009156182e-05
-3.74133130461075e-05
-2.03237863478724e-05
-4.50806869623521e-06
-1.24359417339422e-06
-4.4696932385934e-06
-3.35651785514296e-06
-2.48291576475718e-06
-1.78476929524345e-05
-1.91189061774673e-05
-1.01413175730117e-05
-2.23100467198035e-05
-2.29525773226725e-05
-1.03794094229695e-05
-3.56317688180456e-05
-2.67742829730717e-05
-3.21964030776859e-05
-1.74075207796974e-05
-1.93846999925726e-05
-3.83409637585336e-05
-2.76241174434588e-05
-2.28445008582912e-05
3.42784297261513e-06
-2.67566103902168e-05
-1.86257897577938e-05
-9.09426417365446e-06
-2.61557703961074e-05
-2.80133937496122e-05
-3.94234869696338e-05
-1.37374282244478e-05
-2.12620612171908e-05
-2.03287740460646e-05
-1.31387634733608e-05
-1.8718604788845e-05
-2.12399260621159e-05
-3.13777299604125e-05
-2.24649798064571e-05
-1.22624786283297e-05
-1.76392932318594e-05
-2.07018756366305e-05
-1.435695673001e-05
-1.06221125919239e-05
-2.82737917471855e-05
7.24237124344789e-06
-9.31348150807478e-06
-2.0375344121542e-05
-1.87455250097717e-06
6.37111832685669e-06
-2.54372196925519e-05
-4.22023696408853e-06
-2.49209858603668e-05
-1.67491586221659e-05
-1.71318011922543e-05
-3.20416350613118e-05
-2.71181395042052e-05
-3.70781642051217e-05
-9.59468553033451e-07
-2.2232183164254e-05
-2.69576142521697e-05
-1.13443768948257e-05
-1.50122098488511e-05
5.30409903903285e-07
-1.91644165918594e-05
-3.78075639829663e-05
-4.93657522028928e-06
-2.5370999019428e-05
-1.51135740782232e-05
-1.13413226390388e-05
-3.10885526439724e-05
-8.30312318040097e-06
-8.15124577767063e-06
-8.09015669467554e-06
-1.4869123074236e-05
-2.04399444485196e-05
-2.29441553980215e-06
-3.37839585122616e-05
5.59558853552622e-06
-1.43625448711815e-05
-1.76165376911629e-05
-4.42547228757649e-07
-6.25954470632746e-06
-1.68293246723199e-05
-8.35050094608509e-06
-8.78488631967024e-06
-3.4619368118203e-05
-2.26793096203613e-05
-1.6720085166497e-05
-2.23433666936381e-05
-2.58185818297914e-05
-1.72033089441787e-05
-3.04617095977656e-06
-2.22966905393578e-05
-1.72626202484147e-05
-1.98878720250476e-05
-2.10980167689926e-05
-6.56414055498737e-06
-1.53654243732518e-05
-1.30448284842384e-05
-9.52389888936322e-06
-2.3622919285044e-05
-1.78287338179303e-05
-2.79659619511883e-05
-4.6745460988626e-05
-1.09441744310451e-05
-1.87072069971775e-05
-1.21804512424791e-05
-1.72848329795421e-05
-3.67872567962193e-05
-1.06259150465521e-05
-1.59773254522027e-05
-4.72970103487372e-06
-5.4455123852642e-06
-1.2029162221031e-05
-2.55342218043124e-05
-2.37981092177578e-05
-7.31881199856508e-06
-3.91887019219452e-05
-1.82260346558316e-05
-4.63989749423164e-05
-1.67546458523769e-05
-5.06677779422261e-06
-4.20341501540057e-07
-1.90960503924485e-05
-2.90523963360434e-06
-2.80334316921748e-05
3.82230617463242e-07
-1.87859228288572e-06
-7.87792315266144e-06
-2.08312817341119e-05
-2.72206285923663e-05
5.36266282458379e-06
-2.8189713969668e-05
-8.00282799438305e-06
-2.44665892107572e-05
1.21692102967159e-05
-2.63453633151277e-05
-3.37434375384377e-05
-5.73421305871299e-06
-8.24939821810691e-06
-2.81704671399394e-05
-4.25266561408575e-06
-2.48698771426223e-05
-1.67930225356727e-05
-1.93700475520417e-05
-1.10423819178317e-07
-3.51278555271047e-05
-3.35401160298576e-05
-3.77617733840995e-05
4.41019073343211e-07
-3.22994345049409e-05
-5.1728066130063e-06
-2.58431067383374e-05
-4.07565995654845e-05
-2.15826275206575e-05
-2.30773119925707e-05
-2.15395248820451e-05
-5.17643496839745e-06
-3.14681513063727e-05
-1.79008678256215e-05
-2.05553911199302e-05
-1.90122091036194e-05
-2.19655966568488e-05
-1.5088181734754e-05
-2.11270684506064e-05
-2.65789365118967e-05
2.85165963521052e-06
-2.64751111407631e-05
-1.4060181144243e-05
-3.83943785577242e-05
-3.61298812224539e-05
-1.03888188311732e-05
-2.91923887667552e-05
-1.69715253806416e-05
-4.2535048836171e-05
-1.5827870125366e-05
-3.40454023854853e-05
-3.67111889336181e-05
-1.04205439104289e-05
-5.68027961641286e-06
-2.77826286927562e-05
-3.07524237721155e-05
-1.91071043371046e-05
-1.64492469475924e-05
-4.53045815112623e-07
-1.83794471316947e-05
3.48560748276255e-06
-2.78291147927435e-05
-7.1778445465364e-06
-2.638017601661e-05
-2.17616407135045e-05
-1.59448314894497e-05
-3.94199098948606e-05
-2.7897104663576e-05
-2.41445544622429e-05
-1.60360212587071e-05
-1.93936565256737e-05
-4.79243832927479e-05
-2.90193735146217e-05
-2.4028752894334e-05
-1.97501086433316e-05
-1.48082748714037e-05
-7.64128466579481e-06
-1.03589845915493e-05
-2.31528501588312e-05
-7.86020383389476e-06
-2.48860104794529e-05
-3.73551732729485e-05
-1.34717180269203e-05
9.32454497825533e-06
2.04086919821516e-06
3.74688272968823e-07
-4.07134955474682e-05
-1.73229670523856e-05
2.71349710547749e-06
-6.95826014601815e-06
-2.13541968181793e-05
-2.59761415171566e-05
-2.73832597967194e-05
-1.58520559063186e-05
-7.47064870345145e-06
-1.65721677588287e-05
1.2663298780297e-05
-3.92069060742364e-06
6.42082539687906e-07
-9.71896131667793e-06
-4.60427034286829e-06
-1.1082108721727e-06
-1.0092107193558e-05
-1.2756497152692e-05
-9.29739840572579e-06
-4.53333923601898e-06
-2.43464884355991e-05
-3.13745160174352e-05
-2.89772577945499e-05
-3.49040095071685e-05
-1.48431033604081e-05
-4.36654727531263e-06
-2.3067327030106e-05
-2.79321798766067e-05
-3.70976696007499e-05
-1.8241664961698e-05
-8.93017684967394e-06
-2.08598537611733e-05
-2.53587415983129e-05
1.02635947927821e-06
-1.24281758968867e-06
-2.45435978333629e-05
-2.2072835310498e-05
-2.38608022672213e-05
-1.38815108121078e-05
-1.79734163909345e-05
-2.41909969977673e-05
-2.57541611636625e-05
-2.07909296925122e-05
-1.23031627213564e-05
-3.03336133231757e-05
-2.76895510381085e-05
-2.94444833282377e-05
-1.91775205938317e-05
-8.72190163566825e-06
-2.50104978335657e-05
-2.87215076820477e-05
-2.34675119403763e-05
-1.17603017061229e-05
-2.33235089718081e-05
-2.77684015301239e-05
-1.86713523585835e-05
-9.18832858385615e-06
-2.95901589786222e-05
-1.10328422593681e-05
-1.34809243754426e-05
-2.12766773303478e-05
-3.19339065381912e-05
-2.83262100140414e-05
-1.59027976927823e-05
-2.59619487743067e-05
-2.36046202844177e-05
-2.16175324591383e-05
5.78723338387972e-06
-2.62946134920837e-05
-2.88500974154396e-05
-5.95007750347653e-06
-1.2816135612604e-05
-2.86395558909577e-05
-1.60275756756191e-05
-3.15175630775609e-05
-1.31945865533377e-05
-5.49169324244022e-06
-2.51465318695577e-05
-2.43950876950673e-05
-2.67500023701703e-05
-1.01784879184054e-05
-1.63994509513405e-05
-1.08217780807853e-05
-8.14759261445652e-06
-3.09451729292167e-05
-1.27814867614322e-05
-1.1182208338581e-05
-3.18305162580233e-05
-2.43299694906632e-05
-1.93476098538959e-05
-2.60080417223331e-05
-1.38599116620932e-05
-2.56397379062054e-05
-2.29633925489377e-05
-2.49855187201313e-05
-2.78284533808249e-05
-1.15028149494605e-05
-1.19660679223904e-05
-5.40023109693957e-06
-3.4333826162716e-06
-2.1215568772549e-05
-1.20950222619321e-05
-2.19428657878531e-05
-2.11250516419642e-05
-2.73966467100059e-05
-2.57591097381097e-05
-9.68377506356406e-06
-2.57064894727779e-05
-2.43610867795471e-05
-1.50927631562483e-05
-2.8024652365343e-05
-2.758721086637e-05
-4.30662475332095e-05
-2.28949280151766e-05
-1.51346729600587e-05
-2.26756936329664e-05
-3.18224369035066e-05
-3.62286229742866e-05
7.04451381555406e-07
-1.94502163635521e-05
-2.28880655557331e-05
-1.74116260555652e-05
4.95690632637196e-06
-1.29038652648319e-05
-1.33683450263319e-05
1.0322941867043e-05
-6.67338550328818e-06
-1.51217505756138e-05
-1.79043339441981e-05
-1.76080806950442e-05
-6.30378239142324e-06
-1.82305059207387e-05
-9.68025203475714e-06
4.43914591990655e-07
-3.62015907607992e-05
-2.43801296243287e-05
-2.78017309570132e-05
-2.40979169597945e-06
-2.57802586890753e-05
-5.98387190904211e-06
-3.54739697253497e-05
7.8132909130225e-06
7.28960231547816e-06
4.78463801639975e-06
-2.98744345362368e-05
-3.4193240265088e-05
-2.48379223785199e-05
-1.63629733809192e-05
-1.57150037137686e-05
-2.72650082611299e-05
-7.99546503096145e-06
-2.10635497847261e-05
-1.0992615324827e-05
-8.98719006192424e-06
-1.61952537206009e-05
-7.79287555918691e-06
-1.96448762872306e-05
-9.59665824816471e-06
7.54165218938252e-06
-3.41908323019417e-05
-1.42067895386351e-05
-1.92732353030496e-05
-1.88787510122934e-06
-3.58748261212723e-05
-2.24830882951994e-05
-2.35520856223912e-05
-2.87732973271257e-05
-3.39471774922296e-05
-1.22255621609756e-05
-8.66972091469581e-06
-1.08877892700271e-06
-2.16941130009508e-05
-3.18827721014852e-05
-1.93549261284649e-05
-2.58664830479543e-05
-2.4616418891844e-05
-2.67660704263227e-05
-2.69917588645233e-05
-1.90706486211962e-05
-2.26009598547648e-05
-1.88745371498912e-05
-1.47403008990987e-05
-1.61203178026517e-05
-1.83989829287457e-05
8.4495940183158e-08
-8.49273772315896e-07
-3.95238098175053e-05
-2.83500944055952e-05
-1.6993498046248e-05
-3.47170030858659e-05
-1.57800490254763e-05
-1.85198709654544e-05
-2.88299946068368e-05
-2.2029364321977e-05
-1.76475913155967e-05
-3.1330956054622e-05
6.27213480616598e-06
-2.07838663925219e-05
-2.72685312258027e-05
-2.70718508453165e-05
-6.77957290369254e-06
-2.9281307671704e-05
-3.23125622748146e-05
-3.11135096567682e-05
-4.27358431799908e-06
-1.82948639909297e-05
-2.8217893920951e-05
-1.55178183683446e-05
-2.12770416470802e-05
-1.5217911717965e-05
-2.98996516301422e-05
-2.31271354578248e-05
3.62821975008513e-07
-3.29818216299779e-05
-3.28872498377693e-05
-2.25970743017541e-05
-3.13671874028918e-05
-1.76319220954026e-05
-1.49782107585242e-05
-2.14499467877233e-05
3.02103821261444e-06
-7.86076585132664e-06
3.25026347959269e-06
-2.17915458444052e-05
-2.89883541722317e-05
-1.40383179634488e-05
-1.85184817134682e-05
-2.12600787349e-05
-2.55705348024131e-05
-6.05587338112669e-06
-1.72594872060827e-05
-1.89882305314466e-05
-2.49419864228422e-05
-1.9559897392085e-05
-2.77696922033143e-05
-6.65546900118744e-06
-1.76619414249718e-05
-2.30702818546759e-05
-2.91110841350834e-05
-5.70247957566098e-06
-4.41518472722238e-05
-1.64245773587654e-05
-2.94592163902513e-05
-1.11527227694919e-06
-1.97440515303314e-05
-2.07420748693334e-05
-3.05970644253959e-05
-3.35960614646304e-05
-1.02105353527553e-05
-3.23459870441553e-05
-3.18510142452491e-05
-1.7669102407247e-05
-2.44123863183475e-05
-2.86474831213734e-05
3.0160734267284e-07
-3.19279499581895e-05
-2.67693957500806e-05
-1.13654890046539e-05
-2.70508256734898e-05
-2.48425548582013e-05
-3.18903935811602e-05
-1.09444365157777e-05
-2.50437888890278e-05
-1.19171633593254e-05
-1.47671484941202e-05
3.90250065322418e-06
-6.75427412787919e-06
-2.12109025393178e-05
-2.23440604560026e-05
-3.26994393127078e-05
-1.28589764086925e-05
-1.65486376289324e-05
-3.01047105169542e-05
-3.16229585239108e-05
-1.90445939662023e-05
-2.18265693084174e-05
-3.14460085249933e-05
-1.36331430136075e-05
-1.55085527549789e-05
-2.46075747570425e-05
-8.44184906148864e-06
-3.5764467617475e-06
-1.31969881889741e-05
-1.66706107432765e-05
-3.97635306505663e-05
-4.46176620018964e-05
-2.18197416225995e-05
-1.88248669024393e-05
-2.62028831137867e-05
-1.53441606488108e-05
-2.48250703592521e-05
-1.74436035436894e-05
-3.06227136398338e-05
-1.66861357206899e-05
-1.34245595076997e-05
-6.37615241940096e-06
-1.90449645605938e-05
-1.49746120041638e-05
-1.93524205003078e-05
-3.85040124598608e-05
-2.050497688946e-05
7.9543945754828e-06
4.36623250566538e-06
-9.18587750870002e-06
-1.44409778467238e-05
-2.01247738052015e-05
-7.3905423203208e-06
-2.23194652672522e-05
-9.20508385817426e-06
-2.22797729621529e-06
-1.98551820048996e-05
-2.90484059245827e-05
-1.46700683514583e-05
-1.30344139788082e-05
-2.42680211514487e-05
-1.8010215633218e-05
-2.53278282821278e-05
-8.44889348529979e-06
-3.1051812759759e-05
-2.81072361800472e-05
-1.42826826005598e-05
-1.73116325491412e-05
-1.30175572334139e-05
-2.498189111429e-05
-1.29987631403446e-05
-1.39471804104993e-05
-2.89587257792694e-05
-9.83143803572255e-06
-2.74057949993128e-05
-1.80376331167134e-05
-1.13379322462829e-05
-1.47565867348768e-05
-1.64243592250059e-05
-2.67668803952823e-05
-1.53758359929052e-05
-7.2864111201666e-06
-3.63367120876746e-05
-3.66907408850876e-06
-1.76529695516794e-05
-3.15454301239103e-05
-1.18458766742521e-05
-8.46155624969905e-06
-2.71823554564389e-05
-1.73535583291066e-05
-3.92259150290689e-05
-1.14119472708846e-05
-2.88941176434675e-05
-2.30121689598614e-06
-1.52569667654865e-05
-1.08067164357839e-05
-3.74040462722483e-05
-1.96909976270695e-05
-6.5690063236822e-06
-5.15816329297277e-05
-1.52074749251071e-05
-2.16397373714629e-05
-9.82765364078313e-06
-2.21112989600677e-05
-3.84844913346814e-06
-3.10059196280916e-05
-1.53404087250684e-05
-3.00771194369431e-05
-6.99522243775126e-06
-7.33311779518635e-06
-2.55733588382488e-05
-2.88559442502452e-05
-2.93528630552772e-05
-1.99512179610101e-05
-7.13299086201458e-06
-3.53725158166855e-05
-1.91259424412119e-05
-2.35572844127803e-05
-3.97573363135015e-05
-1.75164614997342e-05
-1.64069390305313e-05
-1.41674001257627e-05
-1.05846020222693e-05
-1.2796608474497e-05
-1.2136368602211e-05
-1.85974175407357e-05
-9.26011134814114e-06
-2.61275538363497e-05
-2.2612654339814e-05
9.26955672107608e-06
-1.18157604836458e-05
-9.79396603356287e-06
-5.05459321427268e-06
-1.61736598673481e-05
-1.91278569570104e-05
1.51437709452756e-05
-2.17200540514884e-05
-4.13635755201455e-05
3.90420830101905e-06
-1.78543164150062e-05
-3.95257149320635e-06
5.30172367566364e-06
-1.58253277240997e-05
-1.71236077635327e-05
-1.37296669136031e-05
-2.90991981777507e-05
-7.03389592168443e-06
-4.45238401103954e-06
-2.89935416628384e-05
-4.29751265666427e-06
-2.63222694437862e-05
-3.21178106656306e-05
2.23300081866178e-06
-1.84921230699142e-05
-1.64170770402147e-05
-2.2526204166608e-05
-1.09419192189782e-06
-2.78221033056724e-05
2.37136872729397e-05
-3.43278257456687e-05
3.72905794273777e-06
-1.14015377903263e-05
-2.14095906819028e-05
-1.00517396793931e-05
-3.37154896223719e-05
-1.19315226726559e-05
-6.28273439022732e-06
-2.13182382802075e-05
-1.8166599316516e-05
-2.43247537177926e-05
-9.6807982678318e-06
-1.46897292990864e-05
-4.16735340857887e-05
-4.54365650102948e-08
-1.19178897390329e-06
-3.31854652510812e-05
-3.04844804976835e-05
-1.49526357348077e-05
-3.11438108726317e-05
-3.26933871932855e-05
-3.08592245406827e-05
-1.9151877396412e-05
-2.47549698278791e-05
-3.0519483039848e-05
-4.06950919750217e-05
-2.09665232288911e-05
-2.51575946836631e-05
-8.58969672730047e-06
-4.510049043774e-05
-1.84949675381415e-05
-2.43826898308581e-05
-2.58327892164142e-05
-1.07093343656342e-05
-3.28773158620419e-05
-9.74507823592243e-06
-1.40389188893844e-05
-1.52376834670242e-05
-1.10717837180904e-05
-1.86571636023259e-05
-1.70790233526445e-05
-4.08972587799342e-05
-1.8031435088309e-05
-3.43191143656624e-05
-1.81445170703628e-05
-1.34116163009918e-05
-3.28957752414175e-06
-2.2716898099719e-05
1.03236079208535e-06
-2.56599288628922e-05
-3.23740973436934e-05
-2.22158685303996e-05
-4.09731489871761e-05
-2.35106005126746e-05
-2.67963945715153e-05
-2.60327014162056e-05
-1.2431861476156e-05
-9.12945036491714e-06
-3.16274210055642e-05
-1.86257448464107e-05
-1.20918218127333e-05
-3.29860637987778e-05
-2.87594239211231e-06
-4.59868788493661e-05
-1.80486846070131e-05
-2.42703758983385e-05
-1.7535877922896e-05
-9.69849083754085e-07
-8.1533881261351e-06
-5.44856021274056e-06
-2.61910107014248e-05
-3.78121449022327e-05
-1.88993100301063e-05
-2.52778986687101e-05
-2.34541788445013e-05
-6.6099173273646e-06
-3.72331688802537e-05
-2.73478059878887e-05
-1.66092357956581e-05
-8.46269793914358e-06
-2.85299151940536e-06
-2.4174252391943e-05
-2.9970613506204e-05
-2.05216850308031e-05
1.62223488155396e-05
-1.01721537170302e-05
-1.12295459269734e-05
-2.08735718834044e-05
-4.0922735863634e-05
-2.13855827577606e-05
-3.06094218035211e-05
-1.70216780160441e-05
-4.28553063691069e-05
-7.85868114528505e-06
-2.83015453374999e-05
-2.5768866855503e-05
-3.52156594192376e-05
-2.80913723560404e-05
-5.03897022689684e-05
-2.94594303186526e-05
-1.41625246708423e-05
-1.36329435419021e-05
2.51443177279687e-06
-1.66905509182599e-05
-2.26966443162077e-05
-2.03534295819779e-05
-1.59876218022947e-05
-5.05467378283805e-06
-1.70676619958577e-05
-4.22828038367133e-05
-2.00800432937943e-05
-1.62664263023578e-05
-1.43594974416348e-05
-2.60408255539728e-05
-2.30084756546215e-05
-1.19049596388544e-05
-1.97792207780801e-05
-1.88528256700867e-05
2.24808379770813e-06
-2.68590386393608e-05
-2.60755657297083e-05
-2.27778557000289e-05
-1.71598200896362e-05
-1.24922901616455e-05
-2.65940227276494e-05
-2.54809511489978e-05
-2.17902863108996e-05
-2.09949327556812e-05
-1.68725381147907e-05
-1.08759939712233e-05
-1.42615695093206e-05
-3.3244324304666e-06
-1.13448322345852e-05
-6.96977717843846e-06
-6.58802654894588e-06
-3.30215665249614e-05
-2.62843979083291e-05
-1.13512080109501e-05
-2.54931937380973e-05
-2.84531196809803e-05
-2.69269494523734e-05
1.0342512870962e-05
1.12908411845601e-06
-1.62385693687873e-06
-1.0177119719486e-05
-3.22773819231927e-05
-2.73444101453411e-05
-3.56986355030351e-05
-1.61671007415447e-05
-3.71681357972746e-05
-1.26980793324742e-05
-1.08981267152774e-05
5.36003583436235e-06
-1.02588140742181e-05
-2.1508816870253e-05
-1.43619383972236e-05
-1.72346504462251e-05
-1.8737774673501e-05
-3.20191147531065e-05
-9.23239354904649e-06
-3.88058925258781e-05
-1.23029072472029e-05
-1.8830263084964e-05
-1.82065061292035e-05
-1.52605652892009e-06
-1.05947491986605e-05
-2.90640221557324e-05
-4.93000052324117e-06
4.63083053096423e-06
2.56331595822394e-06
-1.32481638629263e-06
-2.7467815155475e-05
-1.234679298078e-05
2.23526424168763e-06
-1.54824821674864e-06
-2.74456615818778e-05
-3.06890624912017e-05
-6.74040675214606e-07
-9.63905809848327e-06
-4.05559169462731e-05
-8.12702953122679e-06
-1.22545577339924e-05
-3.57005943416928e-05
-3.23981412011809e-05
-1.18766399167279e-05
-1.62550607341903e-05
-2.08213128797446e-05
-2.93389295221548e-05
-1.84028323519146e-05
-1.38027909447832e-05
-7.7906680717139e-06
-1.63676344664329e-05
-1.0050457597294e-05
-2.23534455861403e-05
-1.34244895609951e-05
-7.85499141726925e-06
-2.82196533415756e-05
-2.54846514595155e-05
-2.65269728309446e-05
-2.55475168111423e-05
-6.46572805231356e-06
-2.58970315602423e-05
-2.2583807954254e-05
-2.38527068159617e-05
6.20114296440558e-07
1.72435099032291e-06
-1.73255382140084e-05
-1.52807178911532e-05
-2.73512772934068e-05
-1.92693251746952e-05
-9.23759194412142e-06
-2.94989887188139e-05
-2.77410448744064e-05
-4.17084752913888e-06
-1.82493611961617e-05
-5.21708534631379e-06
-1.2233756356033e-05
-1.03397279397927e-05
-2.02228027663013e-05
-3.83007130527113e-06
-1.31218288096829e-05
-1.58734950011276e-05
-1.98912842121741e-05
-2.70690246490085e-05
1.02462607179762e-05
-2.08355080459555e-05
-1.08942525737693e-05
-1.8738930589211e-05
-2.85798147565242e-05
-1.97703215137235e-05
-2.58426969792437e-05
-2.51055607243688e-05
3.68189964498518e-06
-2.69745022061009e-08
-1.57494232267594e-05
-2.66847355986266e-05
-1.90664208170495e-05
-1.03380429217378e-05
-2.0198910000454e-05
-5.87980129943072e-06
-1.58172779404818e-05
-8.34245550367857e-06
-2.39650261823902e-05
-2.42153045959104e-05
8.10663202881408e-06
-2.99117274098645e-05
-1.99602889238057e-05
-2.75757931620494e-05
-2.76758328578139e-05
-2.16707908433713e-05
-1.57602611957758e-05
2.75227469470472e-06
-5.13533282629306e-06
-3.36919593080468e-05
-4.0529926620192e-05
3.78825797768494e-06
-6.30297291023081e-06
-1.62134603312524e-05
-3.86701473414858e-05
-2.63636218371336e-05
-2.33568576155343e-06
-8.93140714086943e-06
-1.70152547202187e-05
-1.96823547668779e-05
-2.10522140525587e-05
-2.97632417373829e-05
-1.3912711743291e-05
-1.25953210237715e-05
-2.71027693839478e-05
-3.8551020936016e-05
-2.50335172391089e-05
-1.74682272478291e-05
2.50867590386664e-06
-1.23746229163817e-05
-8.56610292776246e-06
-2.50493418319031e-05
-8.63893730388484e-06
-1.0714936301499e-05
-2.0571535695783e-05
-1.27881828612306e-05
-1.52747401388419e-05
-2.08582223158932e-05
-2.30057891753684e-05
-2.15810956318223e-05
-2.66514789003621e-05
-4.3886801392909e-05
-2.26717945909171e-05
-3.0507195114214e-05
-1.7140145018479e-05
-2.06977900083787e-05
-1.65129805187586e-05
-3.69130100443238e-05
-1.20154878525954e-07
-2.76593862748063e-05
-1.9128957044677e-06
-1.9010191948429e-05
-2.05052973490468e-05
-2.29392825152957e-05
-2.9188446486498e-05
-2.12675396138008e-05
-1.85806855045139e-05
-1.99696513369031e-05
-1.38677185660347e-05
-2.03628632512923e-05
-1.05478040479784e-05
-3.51828511656967e-05
-1.66495524829384e-05
-1.74742822075691e-05
-2.35272239798693e-05
2.43233220298556e-06
-2.22858802320226e-05
-1.21623135824985e-05
-1.29978051000526e-05
-2.39279159438325e-05
-2.24281055411413e-05
-1.99506735731374e-05
-1.68967268139853e-05
-2.3739613155158e-05
-1.81939304850184e-05
-1.35957288374006e-05
-2.65095401285438e-05
-1.36911518855566e-05
-2.24820204300803e-05
-1.29236689432942e-05
-1.66547686731293e-05
1.38044979752725e-05
-1.47839866729283e-05
-1.62684252950667e-05
-2.27617654219714e-05
-2.18241948521857e-05
-2.01161918249688e-05
-2.2123626918292e-05
-8.37418680307022e-06
-1.57262551938138e-05
-2.42438100771256e-06
-1.44572740487836e-05
-2.85151305242497e-05
-2.63465299480097e-05
-2.59363260269891e-05
-2.30971947779588e-05
-1.66001727261636e-05
-1.99373881060793e-05
-2.54494869830615e-05
-2.65159186975233e-05
-2.90331603287441e-05
-2.60535815970818e-05
-3.34062186980658e-05
-8.55081275779115e-06
-2.9100702031947e-05
-2.61764610746046e-05
-4.13688401531381e-05
-2.09978147394163e-05
-3.41540437205018e-05
-2.19926483145349e-05
-2.6705581671932e-05
-2.1946944813211e-05
-7.70911452298855e-06
-3.71132600755033e-06
-3.06314696835336e-05
-3.52920146606123e-06
-3.19889275951635e-05
-3.23170449550554e-05
-3.82655664772544e-05
-1.16600804196574e-05
-7.68675733100954e-06
-2.72870469977861e-05
-1.79526538202139e-05
-5.57503450438281e-06
-1.02630820169225e-05
-1.88543429618042e-05
-2.23967483240091e-05
-1.88872291517794e-05
-2.72733575486065e-05
-7.27360348358658e-06
-2.3040519214811e-05
-2.99341026965535e-05
-8.58837233182748e-06
-2.38038579999764e-05
-2.16050008661234e-06
-2.849543808406e-05
-3.58648025249259e-05
-1.50809255017184e-05
-1.09808556305403e-05
-1.58457229932899e-05
-4.04847870686359e-05
-1.91245835137273e-05
-2.49090219953008e-05
-2.22042783965467e-06
-2.76837329577889e-05
-2.909617185261e-05
-2.13327652776469e-05
-9.77221461258587e-06
-1.82114375822821e-05
-2.90723434097204e-05
-7.2685920009234e-06
-1.65832751271698e-06
-2.15795828838702e-05
-1.43938263472236e-05
-1.33869904591451e-05
-3.05994309678905e-05
-2.06521848988054e-05
-3.34896770822084e-05
-2.26217401361255e-05
-2.00071828268621e-05
-2.83834795660709e-05
-2.23425907123519e-05
-4.07752480761025e-06
-1.16736648076092e-05
-9.27382974557295e-06
-1.7254216037092e-05
-1.15836200763579e-05
-2.75045769788136e-05
-6.84344805216458e-06
-1.65703950417407e-05
-3.03013649601216e-05
-1.38225949341323e-05
-2.72786982716133e-05
-2.08615766618757e-05
-2.82580737945549e-05
-2.2788362335341e-05
-1.83730664819131e-05
-3.3640835427528e-05
8.58421966727968e-08
-2.71745927701837e-05
-3.68893858291951e-05
-1.52253172696689e-05
-5.71055464958896e-06
-2.24966698554697e-05
-2.29416976735663e-05
-1.87973023716763e-05
-1.38860337585084e-05
-2.75918660063391e-05
-4.09029794668958e-05
-3.14167864961605e-05
-2.97088011440633e-05
-2.93881695727919e-05
-3.52598288790177e-05
-2.24270024763003e-05
-1.61122666965572e-05
4.37118920540359e-06
-2.61047493741428e-05
-3.07014187610532e-05
-1.40489205234592e-05
-1.55563419654956e-05
-2.90158699126709e-05
-2.39654457002088e-05
-2.01168897359971e-05
-3.96942242571723e-05
-2.10804544352939e-05
-3.1677901913963e-05
-1.53062032352082e-05
-2.68986146722226e-05
-5.06619318353662e-06
-3.74868184417937e-05
-8.0538633758065e-07
-2.83961461012095e-05
-2.44742739853837e-05
-1.04833004336431e-05
-7.18425638614455e-06
-1.99668777585438e-05
-2.02773491271187e-05
-1.55697089390713e-05
-1.6800866316765e-05
-1.90876249460565e-05
-1.44764674639639e-05
-9.73607620800351e-06
-8.99399423218852e-06
-1.25555890150581e-05
-1.22620949160112e-05
-2.51944020177592e-06
2.39705545302705e-06
-1.63334768306546e-05
-1.60252693396313e-05
-2.1475853919685e-05
5.55205139859536e-06
-1.22465268164444e-05
-1.2570950669069e-05
1.00443228853264e-05
-8.99630981421697e-06
-1.2184270542293e-05
-1.79633394441634e-05
-1.08311252172095e-05
-2.99368714087883e-05
-3.90378457263863e-06
-8.59611621698908e-06
-1.25681593975206e-05
-9.71525885606983e-06
-9.94618820091709e-06
-1.92274129569269e-05
-2.55148931839123e-05
-1.97385282429477e-05
-1.04256764953293e-05
-1.11822244831947e-05
-2.98475918819008e-05
-8.52898796115822e-06
-9.4789642036881e-06
-2.00462831724519e-05
-1.42000668157033e-05
-3.35586259460107e-05
-5.28716294718457e-05
-2.48147640080324e-05
-1.97339803563955e-05
-1.25238951995478e-05
-2.60023919172196e-05
-1.09124627463379e-05
1.29347802945127e-05
-9.91371471115395e-06
-1.96691477849688e-05
-2.70669067747925e-05
-2.10889849483857e-05
-2.22069868759293e-05
-1.16624990362396e-05
-1.71736994851111e-05
-3.42365946870285e-05
-2.25656188384431e-05
-2.95209563049422e-05
-2.27006700257888e-05
-2.57011393781348e-05
-3.19843869793164e-05
-2.23585114248766e-05
-1.03099198872817e-05
-3.43909295695216e-05
-1.12225428148478e-05
-3.43326481678603e-05
-3.11971152216486e-05
-3.08981342988364e-05
-1.29278179857881e-05
-1.53695505633537e-05
-8.81309545481672e-06
-2.02821439672982e-05
-9.77642404626414e-06
-1.01409781883386e-05
-1.52097893459717e-05
-8.07096616443869e-06
-1.31958776577517e-05
-2.87337519706465e-05
-1.4704420501636e-06
-1.59449835408409e-05
9.30420253130775e-06
-1.72437572151346e-05
-3.75272947482175e-05
-1.92511184017902e-05
-8.6510153098745e-06
-2.41172909501648e-05
-2.91964769862438e-05
-1.79601913088499e-05
-2.18878944086639e-05
-2.92842493508009e-05
-2.02099348414651e-05
-2.36752228528871e-05
-1.79415810272573e-05
-2.76497722628487e-05
-1.75810183025503e-05
-2.78437465997662e-05
-6.77634093195108e-07
-1.78846984392673e-05
-3.13629982768639e-05
-3.36572135556607e-05
-3.44988159702954e-05
-1.22327687452082e-05
-3.43128054972895e-05
-2.32272107213214e-05
-6.57550510471781e-06
-2.75023732646981e-05
-2.48818904449347e-05
-1.2211815902673e-05
-2.88121648188481e-05
-1.45673787213574e-06
-2.88823163396099e-05
-8.35403543750941e-06
-1.51126830772381e-05
-3.06477317094942e-06
-2.43968803190843e-05
-2.88523279614154e-05
-1.70463593418454e-05
-6.3259169776626e-06
-3.53758136265111e-05
-1.82628236650996e-05
-2.77454204577233e-05
-1.02121973968901e-05
-1.25083962081863e-05
-1.72485539559586e-05
-2.57607288004068e-05
-1.09887312728096e-05
-2.37570084193416e-05
-1.60060491791942e-05
-2.38844780167136e-05
-2.71499697444833e-05
-2.82035482640273e-05
-2.25107195282554e-05
-2.69745027554355e-05
-1.34219180334026e-05
-4.42611387258285e-05
-9.06079104695275e-06
-2.30659664987713e-05
-3.55421527069886e-05
-2.54905128296745e-05
-1.23839636176217e-05
-2.21625529529984e-05
-3.15894567560829e-05
-2.72649053039311e-05
-2.45333847017952e-05
-8.70243158401083e-06
-2.18863606797078e-05
-1.44129419970369e-05
-1.97139166900984e-05
-3.41896354623748e-05
-3.36132917417653e-06
-1.50350569302713e-05
-3.64189259780607e-05
-2.23317037479264e-05
-2.95486810913222e-05
-1.21406476609987e-05
-3.15010808200611e-05
-3.93588362399942e-05
-2.46369169097027e-05
-2.00973587507778e-05
-6.4845741091293e-06
-4.23362279315145e-05
-9.9988094878512e-06
-1.7618642234989e-05
-7.60969588625358e-06
-1.77120944318897e-05
-3.16822727630629e-05
-1.95689961663632e-05
-1.86557951581637e-05
-1.7130630162316e-05
-1.38215341854377e-05
-1.89082035594044e-05
-1.42905443387604e-05
-5.65111134625251e-08
-1.71809134275377e-05
-3.03500343602977e-05
-5.06168790386829e-05
4.99935840436881e-06
-2.59154911886526e-05
-8.88166259174043e-06
-3.56031802822305e-05
-1.99338194266673e-05
-2.14624868038932e-05
-5.64626002875826e-06
-2.42420483332468e-05
-4.41750294554958e-07
-4.73112859147665e-05
-2.72622293018443e-05
-1.6002088248141e-05
-2.02200616511693e-05
-2.06343756666715e-05
-2.48356435344287e-05
-3.14879247596393e-05
-3.64635324234397e-05
-2.17482254174275e-05
-1.65926250147407e-05
-3.16160451766249e-05
-2.97005752648138e-05
-1.27019863645745e-05
-1.24831831805542e-05
-1.71421759750938e-05
-4.63657780127606e-07
-1.20430495700621e-05
-2.00805777491949e-05
-3.19582883152649e-05
-7.40878604514678e-06
-1.82965224453051e-05
-2.58096407080635e-05
-3.17150132226248e-05
-3.14606342910837e-05
2.52716070372462e-06
-1.00110741544078e-05
-1.8735716140288e-05
-2.66060729863774e-05
-2.1994123179382e-05
-3.93759471453656e-05
-2.02167070328414e-05
-1.39165512645188e-05
-1.34374572976618e-05
-1.82401298439151e-05
-2.32927106032575e-06
-2.15926332585801e-05
-1.68372620261534e-05
-1.39727128104262e-05
5.38465334206413e-07
-9.05160709983667e-06
-1.57106405244991e-05
-4.56555127430466e-06
-1.97630018813579e-05
-2.85863831886927e-05
-2.71659289364462e-05
-3.00016209819575e-05
-2.96689822199824e-05
-1.44515012561821e-05
-2.06359369053249e-05
-2.20627689114863e-05
-7.38411328841178e-06
-1.67522463710553e-05
-2.3389553554208e-05
-1.88080702758736e-05
-2.39971294416165e-05
-2.05957318630064e-05
1.02903653784079e-05
-3.90443373104377e-05
-8.71650607276342e-06
-9.48509850232141e-06
-2.88484101437143e-06
1.03450842868595e-05
-1.86179356674811e-05
-2.41366487204692e-05
-2.25026593697328e-05
-9.46259580015398e-06
-9.53487222239126e-06
-2.42175243494754e-05
-1.64842048877093e-06
-2.37119845596981e-05
-1.13172995020263e-05
-1.84273286614573e-05
-2.07472354808509e-05
-2.65739439781977e-05
-2.7911528561944e-05
-1.05002817028977e-05
-3.24841863398332e-05
-1.78717354667402e-05
-2.85608028293364e-05
-5.78996404684622e-06
-3.11148952426649e-05
-3.04528509134967e-05
-1.70390147826373e-05
-1.16584758051847e-05
-2.10482865411667e-05
-3.36338030869841e-05
-6.72251276127158e-06
-2.01249358411724e-05
-9.64465341244668e-06
-2.46963357106156e-05
-2.39853306340098e-05
-5.0373735552062e-06
-1.72366170192118e-05
-1.63882046460434e-05
-2.32289401602694e-05
-6.37355711974258e-06
-1.35296379891856e-05
-2.13572446956801e-05
-3.18423081978672e-05
-1.72076638323517e-05
-1.91954424011849e-05
-1.61409668759119e-05
-2.07974786362708e-05
-9.65114420755751e-06
-1.77150431025956e-05
-2.01465245323515e-05
-1.92713037126911e-05
-2.91044320185356e-05
-1.07660243622277e-05
-2.74800993391668e-05
-3.15038688750316e-05
-2.51171930317942e-06
6.94164804476414e-06
-6.06973981608786e-06
-1.02545996972077e-05
-3.62962115425002e-05
-3.19287467895106e-05
-2.36320512599379e-05
-1.34922190602691e-05
-5.82950808799136e-06
-2.38032359449393e-05
-1.1483615177588e-06
-2.14593244488581e-05
-1.22567469372558e-05
-3.81895099428544e-05
-2.31528363673856e-05
-8.29298862403155e-07
-1.68044306653174e-05
-1.52133383054009e-05
-9.20731713290546e-06
-1.01594135878185e-05
-2.57823779852804e-05
-2.15089898316897e-05
-1.35115007218131e-05
-1.4035601009757e-05
-2.65754148671022e-05
-9.00905264578912e-06
7.75908482095111e-07
-5.24743690258052e-06
-3.07839778540677e-05
-8.54438756742492e-06
-1.93226785684277e-05
-2.13368359574364e-05
-1.43325398648592e-05
-1.67309624713511e-05
-2.13434626598265e-05
-1.96106005335297e-05
-1.01549953884588e-05
1.16493874688717e-06
-8.07288746626252e-06
-1.13403162889066e-05
-2.71253925173063e-05
-1.21096333747081e-05
-2.00126341048978e-05
-2.99529787167051e-05
-4.06572893690174e-05
-2.31076220949015e-05
-2.47774683242325e-05
-2.97135952693708e-05
-1.58476503334035e-05
-2.93055827010009e-05
-1.56820840463912e-05
-1.9736343380315e-05
-2.66509820508699e-05
4.01088034721795e-06
-3.49961218239039e-05
-2.55484947355089e-05
-2.06479427954996e-05
-1.95908907956509e-05
-2.54743205603472e-05
-2.11705818724508e-05
-1.09859450287125e-05
-1.2523663163546e-05
-9.11886697663758e-06
-2.80907660387496e-05
-2.1143383718693e-05
-1.97546942452732e-05
-2.30631098028878e-05
-2.77430282080818e-05
-2.39200059722075e-05
-3.03222962111383e-05
-2.22087735357086e-05
-1.44136020920364e-05
5.82272375407291e-06
-1.55021321941696e-05
-3.20597119007236e-05
-5.77589576088182e-06
-1.86105353915724e-05
-3.65906631050929e-05
-1.83045622788624e-05
-1.48306556102882e-05
-3.07978171775708e-05
-6.35730126699003e-06
8.53958293745813e-07
-1.21492168317559e-05
-1.97579755531599e-05
1.67487874808059e-06
-1.38709296725483e-05
-5.78070366148973e-06
-2.53493250048673e-05
1.10694074780216e-05
-3.4379204519319e-06
-2.14475687792161e-05
-1.63576218150222e-05
-1.71091854586629e-05
-4.206883890541e-05
-1.15778573528966e-05
-2.25315323170198e-05
-2.40958861068206e-05
-3.8471575671809e-05
-3.41648292734417e-05
-8.65557517528763e-06
-1.77220358839535e-05
-1.92998232196793e-05
1.7459140741061e-05
-1.41345584004759e-05
-1.76918706161647e-05
-1.93744019845553e-05
-1.80319326911336e-05
-2.11811876106956e-05
-2.99442466355523e-05
-3.77999809219598e-06
-8.52988849482087e-06
-2.79739741175558e-05
-4.02673257664855e-05
-2.51158239519181e-05
-3.90214724097764e-05
-9.64041139373453e-06
-2.98041032290766e-06
-2.55863945467765e-05
-4.87340716111373e-06
-1.69486525754024e-05
-8.45440660528784e-06
-2.92764662048625e-05
-2.46529476262876e-05
-3.07030963806257e-05
-3.06828160384683e-06
-3.19304829803688e-05
1.19125616219202e-05
-6.2300218640648e-06
-5.40343977097481e-06
-4.59706569505819e-07
-1.57588267296079e-05
-2.64175910871308e-05
-2.92516794442644e-05
-1.12698556141503e-05
-2.56812859815747e-05
-2.22669717783539e-05
-1.26811367818199e-05
-2.1503382026033e-05
-1.22578264006837e-05
-1.29305547804038e-05
-1.65098559874555e-05
-3.87166315638384e-06
-1.58497233816886e-05
-2.30399076731438e-05
-3.69747434800015e-05
-2.69882737820785e-05
-2.76814787904384e-05
-6.24067809894989e-06
-3.38117430950607e-05
-3.23084680458169e-05
-2.98249269705168e-05
-2.00982416765372e-05
-3.2367682386116e-05
-2.0662844535303e-05
-6.74718837636113e-06
-5.36688046122883e-05
-1.2200060481934e-05
-1.87692341302628e-05
-1.99493319976144e-05
-2.17810743634012e-05
-1.86288489793338e-05
-1.38534621511548e-05
-2.86891465728591e-05
-1.01510466201187e-05
-1.72114293280085e-05
-4.13101793185077e-05
-6.59974876267917e-06
-1.49102929195345e-05
-1.42409840108967e-05
-1.45755122277271e-05
-1.37871229393845e-05
-2.00242812551493e-05
-3.23348653386755e-06
-1.04218820613387e-06
-3.08349281419913e-05
-1.29653196695232e-05
-1.74826950369342e-05
-3.45045323049001e-05
-1.05946481085346e-05
-3.39307262610255e-05
-1.04857643351747e-05
-2.47042898508562e-05
-1.90482339751296e-05
-1.39486337399967e-05
-1.61547955549001e-06
-2.86911145410351e-05
-1.40964711020538e-05
9.79975734862631e-06
-1.66944004490825e-05
-1.75172327319508e-05
-8.32596237350602e-06
-3.63711636468262e-05
-1.10631328575322e-05
-1.91762130714641e-05
-8.31558221805186e-06
-1.71573112800643e-05
-3.36876383153037e-05
-3.00382702865982e-06
-1.12475026609458e-05
-2.97699069514797e-05
-5.68639996574128e-06
-2.58613340378617e-05
-2.4348372819604e-05
-2.97847690161914e-05
-4.40038158194138e-06
-3.25290058543975e-05
-8.71465468863372e-06
-3.14401118182341e-05
-2.40546404905566e-05
-1.73374532393847e-05
-4.86586753154326e-05
-1.88934109070919e-05
-4.11823553807675e-05
-1.3545854488626e-05
-2.60719988884187e-05
-1.32985786063668e-05
-1.49936358696441e-05
-2.95607123867452e-05
-2.09176020204218e-05
1.40703990820109e-06
-1.1122531454759e-05
-2.41322614012984e-05
-1.73798713789934e-05
-1.29584513219748e-05
-8.33269451173655e-06
-2.65933749073135e-05
-2.70091455338764e-07
-2.89918017046672e-05
-1.63097051159632e-05
-3.16010866935902e-05
-2.55229608154685e-05
-2.2955135157981e-05
-1.75688555930188e-05
-2.90764079681472e-05
-1.29578354403125e-05
-3.30724068584094e-05
-1.79066561961164e-05
-2.76432744081489e-05
4.84576044634901e-06
-2.62023395906203e-05
-1.85920625681481e-05
4.36741458529461e-06
-2.27411276375505e-05
3.48514609091159e-07
-1.21254723829197e-05
-1.09030375588524e-05
-3.39073158628925e-06
-1.88068218229973e-05
-3.10216988216825e-05
-2.12928213388112e-05
-7.90267817552063e-06
-7.64963537892967e-06
-7.92257636677829e-06
-3.0429145775744e-05
-8.15725878347783e-06
-1.03546831811724e-05
-1.12582348972254e-05
-1.71418195540044e-05
-1.13584584119014e-05
-1.5539673710742e-05
-3.82176967758487e-05
-2.18936220843941e-05
-1.63876172750607e-05
-3.3200935938823e-05
-3.09685108025281e-06
1.79859478862347e-05
1.3128723789533e-05
-1.70440531539699e-05
-5.57674856331979e-06
-2.8458473498228e-05
-3.35329980791671e-05
-1.33456945905434e-05
-6.40560366901986e-06
-3.3309872929605e-05
-1.88666510763447e-05
4.16467644523833e-06
-2.67999768058425e-05
-1.20637518387614e-06
-2.2615684373667e-05
-1.17436766548081e-05
-1.15776392776476e-05
-2.25122582104757e-05
2.25018937590924e-06
-4.41054828507437e-06
-2.94256452385924e-06
6.98862520448618e-06
-2.74292822284474e-05
-1.03350583250181e-05
-2.55570157454678e-05
-6.14901546922265e-06
-2.7790075698625e-05
-2.24614334694573e-05
-1.73774276943534e-05
-3.07322877214603e-05
-4.98109593313521e-06
-3.80089707024053e-05
-1.9345429510837e-05
-1.26581414828546e-05
-2.70940256445182e-05
-1.82071309756832e-05
-1.59907967710752e-05
-1.37849876271707e-05
-8.34173664272973e-06
-2.9727718337541e-05
-1.6883220436905e-05
-1.04266215075404e-05
-1.6648263924011e-05
-2.28387297073936e-05
-2.23098064940105e-05
-1.13497724205428e-05
-2.4091774803464e-05
-3.64760886587747e-05
-3.09288602556269e-05
-1.16422790870905e-05
-3.27781230574517e-05
2.86829000578101e-06
-7.6282843558335e-06
-7.08017270250687e-07
-2.61375603768629e-05
-1.29340639703795e-05
-3.4802828278829e-05
-3.74685996952203e-05
-3.0372116917765e-05
-1.85389941771692e-05
-3.54648451371036e-05
-8.20572867458235e-06
-2.46211694487335e-05
-2.26424232597679e-05
-1.15404871152871e-05
-1.43153991552539e-05
-3.33997852422077e-05
-9.68671490070465e-06
-2.12640417650355e-05
-2.10715384833724e-05
-3.25694776654964e-05
-2.146926957135e-06
-2.17104664132905e-05
-1.59012341170029e-05
-1.99050635957065e-05
-2.80743461112409e-05
-2.91840231537409e-05
-1.22618475356758e-05
-1.27485830157247e-05
-2.87431644056237e-05
-1.54028064020587e-05
-2.51078481000535e-05
-1.88443792446959e-05
-2.56307817022348e-05
-7.33614920410374e-06
-2.12191344772719e-05
-1.89414364940473e-05
6.03242729710749e-06
-9.9417768336701e-07
-1.91476556034427e-05
-2.41287071438669e-05
-4.91687576287612e-06
-1.20450784608208e-05
-3.61189014075289e-05
-1.14167860146302e-05
-4.15774005746169e-05
-1.37127850617533e-05
-1.39688442653813e-05
-1.94826919372589e-06
-2.20732560005968e-05
-2.28931467327088e-05
-3.3011494905003e-06
-2.02048628355362e-05
-2.03279499511945e-05
-2.44561030501436e-05
-3.93795982848874e-05
-5.71421237555879e-06
-2.89439999616219e-05
-2.31957772388861e-05
-2.75507645578771e-05
-2.42522477017033e-05
-2.27355972847239e-05
-4.47434168047353e-05
-4.23202738484945e-05
-2.01317453978606e-05
8.50355719017172e-06
-4.60663507981447e-06
-1.13539161394783e-05
-1.40659832503164e-05
-1.75368509913049e-05
-9.8354486192315e-06
-1.64735574062384e-05
-8.15201134837397e-06
-3.66030640264148e-05
-2.58269092997606e-05
-6.07329088024574e-06
-1.68319632539568e-05
-2.89632542462648e-05
-3.93149586851803e-05
-3.62649602556064e-05
-2.55250007541515e-05
-1.6500264808252e-05
-1.71707846593704e-05
-2.04738125919544e-05
-2.15567395809772e-05
-1.6250897554542e-05
-9.16764988579024e-06
-2.54268024599583e-05
-3.58085542907035e-05
-9.88738302440494e-06
-4.0024324087923e-05
-2.18382155108245e-05
-7.43205583022401e-06
-8.46166491270364e-06
-2.10398876226091e-05
-1.54080438452453e-05
-2.58828377230361e-05
-1.47383907072439e-05
-2.38955226568249e-05
-9.99058454880895e-06
-3.58481486439475e-05
-1.15481578184133e-05
-2.91829200606181e-05
-1.58439379392843e-05
-1.31370752490898e-05
-2.25590660439662e-05
-3.11620270498829e-05
-2.18381024152632e-05
-2.29495374320434e-05
-3.05221802881049e-05
-8.84562139008522e-06
-2.35509233073417e-05
-1.89516060194069e-05
-1.83938747782164e-05
-2.34269290801819e-05
-2.03310884024716e-05
-1.5498356640053e-05
-1.66439853216596e-05
-2.76692015623116e-05
-1.02465533947026e-05
-1.42151290669375e-05
-1.31999896423954e-05
-3.5183438175481e-05
-3.85442486514983e-05
-1.62304610681053e-05
-2.05057124146356e-05
-2.63773581120365e-05
-2.37455730017334e-05
-2.33549737576618e-05
-1.763950043536e-05
-3.83574270811963e-05
-1.86307019690734e-05
-5.73431450630752e-06
-2.0046697908821e-05
-2.58940684143453e-05
-3.70639829146212e-06
-2.43516521113531e-05
-2.98470343868697e-05
-2.39876472496735e-05
-2.92483155274927e-05
-2.50877796647014e-05
-3.35135177122371e-05
-2.58907570896711e-05
-2.59188771685322e-05
-1.40578614639769e-05
-3.03046086275003e-05
-1.64463200283724e-05
-3.16520163149877e-05
-1.93506974834919e-05
-2.56789941366002e-05
-3.12967047409475e-05
-1.89450606491882e-05
-2.78539321381815e-05
-2.50453227828393e-05
-1.00628760327097e-05
-7.05937368918447e-06
-2.20620547304369e-05
-5.21987070945772e-06
-1.29273402233951e-05
-1.28280985587754e-05
-1.55672626555844e-05
-1.46611960085742e-05
-2.82672210954974e-05
-1.71364144220407e-05
3.88442158518282e-06
-2.72393801877376e-06
-1.86317069407574e-05
-1.34668073923212e-05
-1.24554487238871e-05
-2.93894713969161e-05
-1.30027232030184e-05
1.39042312840707e-06
-3.91214215555219e-05
-2.36403346662664e-05
-2.23221366130335e-05
-1.34341689418568e-05
-3.5883059460062e-05
-1.9822257955619e-05
-2.72695253944801e-06
-1.91723410472571e-05
-1.31376447470836e-05
-2.81082709163045e-05
-1.61843332270595e-05
1.59955955164082e-06
-7.20734192087488e-06
-3.32494829372539e-05
8.43525901657751e-07
-2.48727073608297e-05
-2.14208711324276e-05
1.3040057332354e-06
-2.21723592128004e-05
-2.32928447388202e-05
2.80177410098628e-06
2.80301348016711e-06
-2.18223473679381e-05
-5.55384604925291e-06
-2.3862641845391e-05
-1.12786670824184e-05
-3.88929985682961e-05
-6.29242084258107e-06
-5.50785361924768e-06
-2.84536332633167e-05
-2.01711540077522e-05
-2.82352402974628e-07
-2.97357107256289e-05
4.44831423819574e-06
-1.52140336057492e-05
-2.53329394261965e-05
-1.29298582765573e-05
-1.8501175674515e-05
-2.91632851280136e-05
-6.32761908654693e-06
-2.33365576354422e-05
-6.49301156966457e-06
-1.36096530519381e-05
-1.0712552878368e-05
-2.50201384755977e-05
-3.35048094087171e-05
-3.10335973036045e-05
-2.93605582952862e-05
-3.00870057136996e-05
-8.37523644957588e-06
-2.05980112748909e-05
-2.53612006609571e-05
-2.66689847434801e-05
5.51944916632849e-07
-3.29529424918775e-05
-3.06848401667517e-05
-3.68956005512894e-05
-3.11721726961308e-06
-3.24265428758063e-05
-2.42474217364506e-05
-5.86413558717556e-06
-1.23257693145007e-05
-9.36487741509551e-06
-3.69981325847735e-06
-2.94158998564782e-05
-7.85602723071325e-06
-5.82673371287835e-06
-1.55291606365236e-05
-2.18265257707138e-05
-2.02710285918076e-05
-6.80779560547627e-06
-2.02128768756136e-05
-5.29496275071902e-05
3.09135606918339e-06
-2.26777080917014e-05
-3.07707711235097e-05
-1.22782184539769e-05
-3.99227045272468e-06
-2.35592886299496e-05
-3.38686601409052e-05
-1.46999369168726e-05
-3.10959117989017e-05
-5.75350085036867e-06
-2.10693866364439e-05
5.74228003672513e-07
2.27820973168012e-06
-3.07300446152424e-05
-1.45641286680549e-05
-3.96274492705355e-05
-2.39764536326951e-05
-1.85838880399953e-05
-2.14223465554174e-05
-1.29516127700902e-05
-3.41714461050961e-05
-3.00243310133395e-05
-2.09190848070572e-05
-1.38593428774847e-05
-1.37402895519812e-05
-2.59604830682257e-05
-9.18249548787688e-06
-1.30484833959398e-05
-2.68846414636593e-05
-1.3776171298405e-05
-1.37247402301239e-05
-2.29157818141302e-05
-1.92848259588088e-05
-1.49223177187826e-05
-8.43282382084484e-06
-9.05204361211199e-06
-1.57340781783789e-05
-5.27825481938097e-05
-1.56390853852764e-05
-1.53269932816731e-05
-2.48516403771429e-05
-1.95083197755622e-05
-1.46478406654653e-05
-1.95339721286171e-06
-2.59797977774889e-05
-1.93544546773572e-05
-2.09174566937419e-05
-3.03468532231898e-05
-1.56748450532574e-06
-5.37805162764266e-06
-2.89755310912668e-05
-2.21502871356996e-05
-1.77638373270162e-05
-2.64410520610695e-05
-8.50048153300756e-06
-2.72412605354498e-05
-6.52912774709192e-06
5.70404678909526e-06
-2.37400615371719e-05
-1.213979892053e-05
-1.86761392456071e-05
9.33992227240961e-06
-1.68523368924476e-05
-3.37969253717206e-05
-1.22851761705925e-05
-2.70461942380301e-05
-1.176100244751e-05
-6.6019259575017e-06
-2.98468890894925e-05
-1.49544583043371e-05
-2.60526820916714e-05
-1.92220230005998e-05
-3.11200971413591e-05
-2.58980931857086e-06
-1.57687175647917e-05
-4.00340312335665e-05
-1.87725532280436e-05
-4.27567213176063e-05
-1.70650671598079e-05
-1.62742420832581e-05
-2.95231683157523e-05
-1.24307951350235e-05
-1.76965356361742e-05
-2.98417177752124e-05
-5.39728508112659e-06
-5.96863530696958e-06
-1.61534710026106e-05
-2.11465711491512e-05
-8.30009015071649e-06
-9.94198251106646e-06
-1.19780754108977e-06
-2.47289129657168e-05
-1.31296387841031e-05
-1.24752635738245e-05
-1.1731299903691e-05
-2.27384293077203e-05
-5.766639706099e-06
-2.32857865099494e-05
-3.10150408967521e-05
-3.0509126975648e-05
-5.56105121188034e-06
-1.54053224864079e-05
-3.31559971108324e-05
-5.65874989611775e-06
-1.71078317213019e-05
-1.19120128126341e-06
-1.89747468672313e-05
-1.88847873096568e-05
6.74162621689112e-07
-8.04530008915124e-06
-1.07548775772336e-05
-1.58022097516743e-05
-1.03166923342498e-05
-2.29627430669057e-05
-2.27187654431588e-05
-2.3935026362697e-05
-5.01892203244578e-06
-8.82513347400679e-06
-2.27829371089677e-05
-4.56970143805277e-06
-3.54854712138302e-05
-2.54501131912789e-05
-2.3261282523869e-05
-2.53527282871456e-05
-2.6913973059497e-05
-1.77491027152134e-05
-2.30459463136531e-05
-3.75978303910487e-06
-2.50913437921471e-05
-9.55097035229988e-06
8.06127226290349e-06
-2.36181823883052e-05
-8.68530689078167e-06
-1.86493578936792e-05
-1.69465286943101e-05
-2.6458363422275e-05
-2.06954610009384e-05
-5.48931587857047e-06
-3.20332686943707e-05
-1.90498024930588e-05
-2.29211220871395e-05
-1.55577307809439e-05
-2.95515252967654e-06
-2.46716557476507e-05
-2.66485825156794e-05
-1.93542230733668e-05
-2.09407200926182e-05
-1.00168603797623e-05
-2.20040887652372e-05
-1.84010014764406e-05
-2.85539731800254e-05
-9.68246308260297e-06
-2.02074241876747e-05
-5.36847632219285e-06
-1.12967195143264e-05
-2.72529076321347e-05
2.22016791558269e-06
-2.3097162298865e-06
-3.52032017942069e-05
-2.02892485318409e-05
-4.09374512913587e-06
-2.48321448929206e-05
-1.15231917821135e-05
-1.73079197727322e-05
-2.74787845723139e-06
-6.89792841195848e-06
1.20095950787256e-05
-2.85041185250971e-05
-1.97956183330321e-05
-8.58987870600358e-06
-1.59170804972496e-05
-1.60348813165072e-05
1.35090332640498e-06
-3.30429939459456e-05
-3.13010523735509e-05
-2.80157939379104e-05
-3.81223897141486e-05
-2.78777982656907e-05
-1.17168233077549e-05
-3.19145664321656e-05
-3.49251877539296e-05
-1.43171848515269e-05
-1.36006988976245e-05
-2.50442624317676e-05
-2.86765393993166e-05
-1.70599197266333e-05
-1.18056151020804e-05
-1.52016317512275e-05
-1.47957558087201e-05
-2.47898151417189e-05
-1.34792843997295e-05
-2.50615536617199e-05
1.12466893991336e-05
-1.12630586975833e-06
-1.79048906541475e-05
-2.08671201782437e-05
-9.80564848510784e-06
-1.82994692203692e-05
-7.51618144131079e-06
-2.47140567033273e-05
-1.18600435136141e-05
-2.52915952751674e-05
-9.15699578521267e-06
-2.72338939076416e-05
-3.07433717084293e-05
-7.53709238011418e-06
9.61073044393584e-07
2.14126475883008e-06
-1.06001589845142e-05
-1.06218808217706e-05
-1.22072683445414e-05
-2.27856722990913e-05
-2.57810233281764e-05
-1.93372419834049e-05
-2.15311075481874e-05
-1.50711864792533e-05
-1.6267883497378e-05
-2.87329173289471e-05
-1.14586077790727e-05
5.69711119341553e-06
-3.25388244864578e-05
-2.8182479242618e-05
-1.97558455376012e-05
-1.35365875473393e-05
-2.44399004303655e-05
-1.23951585524055e-05
-3.31175874245136e-05
-2.42543047734581e-05
-4.90420186407106e-06
-3.12836747863447e-06
-6.2444991793481e-06
-1.81174726719731e-05
-2.41323894947388e-05
-3.55421211190992e-05
-2.14099338193757e-05
-6.62161421992931e-06
-7.60959530236509e-06
-1.80869349330396e-05
-3.20996941787023e-05
-1.85777811471285e-05
-2.54838943361933e-05
-2.01038688870829e-05
-1.84158000962474e-05
-4.25539681798483e-05
-1.53393665169019e-05
-1.18714417152204e-05
-1.24966456224462e-06
1.7029754124017e-06
-1.72288293191582e-05
-4.52912068630479e-06
-1.52155208350815e-05
-1.63743337483722e-05
-2.67103470907419e-05
-1.88678276650146e-05
-2.65880597448845e-05
-3.25187069962286e-05
-2.3065082530717e-05
-1.65890065839181e-05
-8.17556469897657e-06
-3.21783764140055e-05
-3.69579391724475e-05
-1.09033875317502e-05
-2.78607135272569e-05
-2.31711838121882e-05
-9.50229289209273e-06
-3.52177539695142e-06
-2.06403001081575e-06
-2.01436566299278e-05
-1.2391998213569e-05
-1.89713707659216e-05
-2.94714789944636e-05
-1.97748715883764e-05
-1.68735911179897e-05
-1.65962384872789e-05
-1.32531474087221e-05
-1.68309091166174e-05
-2.50382743531623e-05
-3.96546738272064e-05
-4.25584467854765e-05
-1.04039314020009e-05
-1.33828603525382e-06
-2.24282409762298e-05
-5.56653978933253e-06
-3.79048566678044e-06
-2.92313300812743e-05
-9.85118866771465e-06
-2.58203707639772e-05
-2.76826666390329e-05
-1.88877868386133e-05
-2.54984850569772e-05
-1.32956029984007e-05
-1.84698737670665e-05
-1.72980244265207e-05
-7.98833343907751e-06
-2.6165772158018e-05
-9.35562216330963e-06
-3.36296710299926e-05
-1.63089105407028e-05
-5.77120496593432e-06
-2.4056994034574e-05
-1.19584726140973e-05
-2.01922761883365e-05
-4.355665509526e-05
-4.4914562507837e-07
-1.40655515856506e-05
-9.82972636624323e-06
-5.70825707117646e-06
-3.48003896324103e-05
-3.6281238334455e-05
-1.76516886881311e-05
-1.92315289764278e-05
-1.4638583957172e-05
-1.56140659549551e-05
-2.4132352832775e-05
-1.44321615464083e-05
-2.83049225941937e-05
-2.59647471516637e-05
-3.68168943780727e-05
-1.42787510618968e-05
-2.24850850525101e-05
-2.24529228043608e-05
-3.63031262194694e-05
1.39268971826452e-06
-1.92924652998194e-05
-1.02206017453135e-05
-2.73478947878855e-05
5.94298355825213e-06
-1.35820095423936e-05
-3.48891683152846e-05
-1.83620234808226e-05
-1.56967847203495e-05
-2.92082036534342e-05
-9.86338259777473e-06
5.81215111515692e-06
-3.45469168586325e-05
-3.24453311744522e-05
-3.56734563733267e-05
-1.54851242089038e-05
-3.195014730421e-05
-1.58499092556142e-05
-3.13111770863813e-05
-2.28876891969686e-05
-1.67725676564451e-05
-1.23331587779391e-05
-2.4175752307413e-05
-1.27162139175391e-05
-1.41468756719699e-05
-6.18482660152512e-06
-1.28626995078628e-05
-2.55773390528356e-05
-1.92746066008473e-05
-1.33399833400205e-05
-1.49854592426596e-05
-7.29538669281499e-06
-2.10544751182148e-05
-1.94334757808746e-05
-2.11008663466857e-05
-3.27465166742061e-05
-9.34594844777117e-06
-1.99405859114608e-05
-8.92545341344207e-06
-4.23013239744861e-06
-2.6049029088557e-05
-3.67216427323514e-05
-2.25604009251221e-05
-6.53872910928373e-06
-1.36506220961749e-05
-1.36329007857357e-05
-2.25473024707023e-05
-2.68067161674323e-05
-1.969919038478e-05
2.44696502771796e-06
-2.38425832179274e-05
-2.55614008557152e-05
-1.34574465679822e-05
-2.34139642420179e-05
-2.24435413163349e-05
-1.90357713651274e-05
-1.29986253750648e-05
5.4574262760403e-06
-2.53806038317792e-05
-2.74260669788264e-05
-3.69690695596846e-05
-3.16557138788941e-05
-1.35364168950587e-05
-3.06822234672895e-06
-6.36847825553325e-06
-2.51208118321748e-05
-1.43286416057996e-05
-2.09036662224121e-05
-1.99778429228186e-05
-1.20713419392972e-05
-1.71153093892863e-05
-2.12451306767162e-05
-2.1087366944576e-05
-1.93677275782603e-05
-1.90275464707521e-05
-2.8547010525524e-05
-2.03382766956484e-05
-1.59625395888728e-05
-7.7366169213859e-06
-1.41200234804145e-07
-1.85333496331557e-05
-2.28438659020248e-05
-2.73783716582901e-05
-1.5063335044305e-05
-1.92125027656053e-05
-3.39263092551597e-05
-5.3034932748257e-06
-1.40002618147758e-05
-2.38688913522499e-05
-7.62812984948809e-06
-3.31242148005347e-05
-3.71800102995614e-05
-2.69795932577463e-05
-2.47791170482082e-06
-3.43439908921433e-05
-3.27526772042812e-05
-1.73105117138586e-05
-1.42719628736069e-05
-2.33608422691911e-05
-2.94590834979072e-05
-5.23974028056963e-07
-4.43718365243889e-05
-2.33026363853323e-08
-6.2818049244961e-06
-2.82454894568121e-05
-1.5020181471692e-05
-2.20184665485253e-05
3.31357616928021e-06
4.94964894972854e-06
-1.75211411969531e-05
-3.94039053433916e-05
-1.05200088309732e-05
-8.3576770211078e-06
-1.86268211478296e-05
-1.34505709955645e-05
-4.76823914785535e-07
-9.07429697381648e-06
-2.33608613422778e-05
-1.70675302863419e-06
-7.46020657323523e-06
-7.90456765622774e-06
-1.38024611204333e-05
-2.39679475385413e-05
-7.37384279235381e-06
-3.55051790525683e-05
-1.10293755381505e-05
-1.69346311194177e-05
-2.28008713522631e-05
-3.60987181274646e-05
3.3392688993265e-06
-1.52822715247365e-05
-1.0839692899147e-05
-2.95341941570658e-05
-3.09697656382052e-05
-2.17204483500092e-05
-1.11874070813553e-05
-3.84874800938384e-06
-2.48497290700303e-05
-1.27970415083191e-05
-1.24402904791874e-05
-4.17818355024859e-05
-1.7835858153562e-05
-3.32022839103467e-05
-2.28430195302215e-05
-7.5606646099308e-06
-1.45856154124198e-05
-8.22188417542421e-06
-4.37191126307725e-05
-5.26061418648824e-07
-6.38584188210192e-06
-3.59617713382546e-05
-1.12958488698757e-05
-2.26819185629939e-05
-1.36666404829143e-05
-6.94833968250373e-06
-1.98032375192254e-05
-1.65447243053544e-05
-2.44177006557154e-05
-2.86027507072176e-05
-1.43961265250245e-05
-2.03542380666808e-05
-9.57683492004277e-06
-1.79669211584212e-05
-9.8721571902653e-06
-3.54707990441298e-05
-1.62432197489399e-05
-5.28448682938398e-06
-1.05155553237617e-05
-1.73036792020219e-05
-6.5809901607992e-06
-3.51966883371437e-05
-2.43246631129877e-05
3.5716527713485e-06
-2.09023887279711e-05
-2.69300876629138e-05
-1.73498605181999e-05
-4.51973652500787e-06
-3.02910529554277e-05
-2.42071057322946e-05
-9.4381076785694e-06
-1.97144738633928e-05
-1.01504989548354e-06
-2.52089071344578e-05
-1.400859671466e-06
-1.94178380089483e-05
-4.17174184607767e-06
-5.91301849080765e-06
-1.68571797519889e-05
-1.29948942126354e-05
-2.20351039874414e-05
-1.27866352712305e-05
-1.85292642629538e-05
-1.02377601175819e-05
-1.56595109622785e-05
-2.01547078297041e-05
-2.87907378389337e-05
-3.12367728744123e-05
-3.60749431036562e-05
-3.07295414312263e-05
-6.63541902666999e-06
-2.56130273009727e-06
-3.05511385598865e-05
-5.32232981099257e-06
-2.51953980209572e-05
-1.21241406039088e-05
-9.80965198065206e-06
-3.39757799293594e-05
-1.96663838162336e-05
-2.54189743697941e-05
-3.47827066758651e-05
-1.99681017450262e-05
-1.70031804378045e-05
-1.46834292497989e-05
-1.14208080858215e-05
-1.31538685079903e-05
-3.04797941423016e-05
-2.09902915134778e-05
-7.5956823146402e-06
-3.51220567430481e-05
-5.34294607927041e-06
-2.15809510328152e-05
-1.71440143855501e-05
-3.19836171669687e-05
-1.450601186078e-05
-2.14387564595414e-05
-3.83392864394825e-05
-2.51778679469396e-05
-2.54077820620115e-05
-3.0517007738356e-05
-1.58251816960271e-05
-1.71565403780722e-05
-1.09088462907391e-05
8.70883091006278e-06
-1.25442381896257e-05
-1.51520579535519e-05
-2.94368205427507e-05
-3.49853375416286e-05
-2.72230406336148e-05
-2.60142063521249e-05
-3.24073031143969e-05
-2.42171246377281e-05
-2.01770702338499e-05
-3.77825818944995e-05
-1.99689311763942e-05
-1.19459898217563e-05
-2.92551830175372e-05
-2.83565697408381e-05
-2.08166018799533e-05
-3.0792633450641e-05
-1.25058452589264e-05
-1.87854483274265e-05
-2.41981924690489e-05
-1.1686569584421e-05
-2.35116793669642e-05
-2.17190025577579e-05
-2.04764643284892e-05
3.67306382215811e-06
-2.38915422730878e-05
-3.07636741586834e-05
-2.19430574624836e-05
-1.58581366069013e-05
-1.26195424477047e-05
-2.31204419863989e-05
-1.24796637628498e-05
-4.40481209289099e-06
-3.4427331382456e-05
-1.15388791931138e-05
-2.75679343583334e-05
-2.28712139012171e-05
-5.7177620880592e-06
-2.73426788388089e-05
-3.00577182914736e-05
-3.00520477211752e-05
-2.86818235955263e-05
-2.43095550982971e-05
-9.54208628291125e-06
-4.30383343127018e-06
-6.61078984754436e-08
-9.54322208744233e-06
-2.09898039477193e-06
-3.06084950552243e-05
-1.62795578287453e-06
-2.91745853732761e-05
-2.11048332072514e-05
-2.08511887615108e-05
-3.35207618621638e-05
-4.80841353795961e-05
-1.45477191283366e-05
-2.99037572575695e-05
-2.69168608422114e-05
-6.37770625361776e-06
-3.09103049628277e-05
-1.29406860665958e-06
-3.87547134502702e-05
-1.95772527018881e-05
-2.15637552288861e-05
-1.27338422010317e-05
-1.36802827598381e-05
-1.38154837782336e-05
-1.66735493957193e-05
-3.16075109546033e-05
-1.69919261801427e-05
-1.31547353963174e-05
-2.39845607335033e-05
-2.5719481037293e-05
-1.52118671116858e-05
-2.53973798349242e-05
2.08514437551588e-06
-1.65832991064753e-05
-3.42854462777113e-05
-1.05193499126237e-05
-3.57551054641898e-05
-2.29952102415644e-05
-3.15914702611861e-05
-2.24878375007716e-05
1.81022539794988e-05
-2.1883690770258e-05
-2.52807009513002e-05
-1.20826777794314e-05
-2.01746675249522e-05
-4.33986741875837e-06
-1.34787520105883e-05
-4.15114785708565e-06
-1.73584955446438e-05
-4.15360022498866e-05
-2.48812255860697e-05
6.35903273566139e-06
-1.72674928835894e-05
-1.35123223036004e-05
-9.58480226903036e-06
-3.30897891577428e-05
-3.09108382247772e-05
-1.34970308947838e-05
-5.41974195834266e-06
-2.33888945432369e-05
-9.98517579776156e-06
-1.23194239271834e-05
-1.67130139788552e-05
-1.31958979998839e-05
-1.31553860231713e-05
-1.73214971264028e-05
-2.15362462850082e-05
-1.41762754197401e-05
-5.67192459446974e-06
2.40817515434179e-06
-2.27112162419466e-05
-5.30784173014259e-06
2.80925519220481e-07
-1.00569344209989e-05
-1.37232993346756e-05
-3.76810521652298e-07
-2.02287391946958e-05
-2.32864916583529e-05
-1.53445175696141e-05
-1.4984447703228e-05
-1.55474048841676e-05
-6.71227384983573e-06
-1.64717855572001e-05
-1.39699306287675e-05
-2.67528270650121e-05
-1.62305946056358e-05
-2.40342010269284e-05
-8.39238843235146e-06
-1.71853479211934e-05
-2.81733056544396e-05
-4.7794803224055e-06
-1.32025191383353e-05
-3.07297151051109e-06
-9.77311106603667e-06
-1.85466417160696e-05
-7.64579093191237e-06
-1.30970913086943e-05
-1.65977787989189e-05
-1.07481551061389e-05
2.13577832258611e-06
-2.97875924092388e-05
-2.58938457720478e-05
-2.22048526692847e-05
-3.6989358667734e-05
-1.44360100185062e-05
-4.49860857698724e-05
-5.62269259530053e-06
-2.1461431140025e-05
-1.1441221075225e-05
-1.97614538317915e-05
-1.72498880014596e-06
3.07743747403823e-06
-3.40679480840761e-05
-4.10264927366421e-06
-1.48220243429899e-05
-2.14886154227301e-05
-2.20337445988153e-05
-3.13565008374939e-05
-1.1544685897245e-05
-3.21184684319649e-06
-3.41626085627657e-05
-3.31292144556928e-05
-1.40753436582339e-06
-1.6613737866364e-06
-1.32467561635625e-05
-1.57839173355125e-05
-4.04736515810443e-05
-2.05921668725795e-05
-2.02440937325212e-05
-2.11114118106018e-05
-1.9794370655258e-05
-7.06640228112467e-06
-3.50788593335505e-05
-7.88736722217987e-07
-1.94649694227274e-05
-1.81593097956112e-05
-2.85834633422923e-05
-2.28697903255306e-05
-2.60284091320472e-05
-1.85439426049657e-05
-1.33649337558626e-05
-3.23385788248126e-05
-2.59630052352496e-05
-3.16362303166203e-05
-2.65855200916965e-05
-2.9702863488687e-05
-2.44041623188356e-05
-1.59585146269005e-05
-8.47595488488927e-06
-2.37063991487677e-05
-3.12728714032609e-05
-1.80348007019566e-05
-2.50249511225702e-05
1.2009068672816e-05
-2.12879591207327e-05
2.7577291222812e-06
-2.65420526444943e-05
-2.59911886508964e-05
-1.27115848054848e-05
-2.16782354439305e-06
-7.07440494080612e-06
-1.97206725687802e-05
-2.98565477146763e-05
-1.11218928302251e-05
-1.87428196432169e-05
-2.84406094841744e-05
-2.91632255895531e-05
-1.35063224574631e-05
-6.30035526911229e-07
-1.08086245703001e-05
-2.78341233557581e-05
-1.05335543049989e-05
-2.59368074532286e-05
-1.58063610576843e-05
-1.31902684290877e-05
7.41957606282968e-06
-1.68286161680422e-05
-2.23593629563847e-05
-9.87522366438763e-06
-3.97140186874897e-05
-2.93013579833891e-05
-2.73986577633099e-05
-3.41689081990785e-05
4.49961043117333e-06
9.16415202248206e-07
-1.92451459096437e-05
-1.6988628640514e-05
-1.5808211670412e-05
-2.53094199422691e-05
-2.82335093755543e-05
-1.21429549871874e-05
-4.50392396397983e-06
-1.56329782892307e-06
-2.81439670193574e-05
-2.78268337379661e-05
-1.86693330789262e-05
-1.5565577042815e-05
-3.0671683462917e-05
-1.81422171628896e-05
-1.60276797524538e-05
-3.34702930319031e-05
-1.99917360207792e-05
-1.31630108171293e-05
-8.66420289667916e-06
-1.518229906229e-05
3.67891647548418e-06
-3.60193526025001e-05
-2.20413468966648e-05
-1.98825499291076e-06
-2.63605806787547e-05
-2.99940521042484e-05
-3.32130741456529e-05
-2.04835625268227e-05
-2.11729259741155e-05
-8.47492575201312e-06
-3.70028976055595e-05
-1.36237393762279e-05
-1.99073704872666e-05
-3.06839727114805e-05
-2.9805208309573e-05
-2.82819041182006e-05
-5.08459204647697e-05
-1.22768253394929e-05
-4.03973712984626e-05
-2.87496048242838e-05
-2.95428375581992e-05
-2.57334752497958e-05
-3.50378603770282e-05
-1.53431827069251e-05
-1.02894334133867e-05
4.46869492232393e-06
-2.51168243229805e-05
-3.2539572313813e-05
-3.58572709726285e-06
-9.2422236410051e-06
2.64656671714962e-06
-9.919986814581e-06
-4.10197447164909e-05
-1.04072193011704e-05
-1.73138955235435e-05
-1.92056103634439e-05
-3.79842612556455e-06
-1.18544760948186e-05
-2.93927592279331e-05
-2.37605769646813e-05
-9.09864928885383e-06
-1.07352923538004e-05
-4.00098242166129e-06
1.15727580888827e-05
-5.71714555098893e-06
-2.51369532790409e-05
-2.78215989191779e-05
-6.85032834941797e-06
-1.24524026710289e-05
-1.32375883082696e-05
-2.0345996603471e-05
-4.44729891156332e-05
-1.75250460933367e-05
-1.65289778001165e-05
-6.05394981426436e-06
-4.65628909111225e-06
-2.07094219031976e-05
-2.16686498943693e-05
-2.4351274465731e-05
-2.20988177242939e-05
-2.73200852646976e-05
-3.03872055996812e-06
-1.59601713740926e-05
-1.20439026737553e-05
-1.53844387059786e-05
-1.28385433546444e-05
-4.00142473228127e-05
-2.30595326661083e-05
-1.64925587227166e-05
-1.22217873869196e-05
-1.12136057787889e-05
-2.01030995168774e-05
-3.02775543153931e-05
-6.76045450253219e-07
-2.73746758511658e-05
-1.55487709710478e-05
-2.53346803911449e-05
-1.5238329573958e-05
2.10476193423089e-07
-1.41993650956001e-05
-2.04012201276127e-05
-1.88355127103718e-05
-7.69036781511642e-06
-1.97148151470627e-05
-8.7753128738455e-06
-9.24752330648859e-06
2.03275775172018e-06
-3.67224706209708e-05
-3.15575412083354e-05
-1.96983716300608e-05
-9.90447104153905e-06
-3.96824722832263e-06
-1.0302327857069e-05
-2.29316263171162e-05
-4.11595268582366e-05
-2.54831770407961e-06
-1.61269031461579e-05
-3.09668678070593e-05
-1.03250951123048e-05
-2.10839746396346e-05
-1.41383871861652e-05
-1.94148287056282e-05
-2.54681273169633e-05
-3.17269108223935e-05
-1.84982934668544e-05
-2.72831628228528e-05
-2.51039321416574e-05
-2.93894229493925e-05
-5.85935367248505e-07
-1.66012143038802e-05
-1.45138108050356e-05
-2.46678939618427e-05
-1.11657952003171e-05
5.35122091634667e-06
-2.29840058837249e-05
-1.66994662179582e-05
-1.80388651990616e-05
-3.85404373599961e-05
-3.5050925054111e-05
-1.85893969749754e-05
-1.12177802173044e-05
-3.6216956400725e-05
-1.04857221346084e-05
-1.60757155009383e-05
-9.33512843332528e-06
8.75309321823022e-07
-8.68438075995858e-06
-8.39825368254101e-07
-2.48473297241181e-05
-3.87704301869421e-05
8.24896094451245e-07
-2.45499035571929e-05
-3.10699515555005e-05
-3.12294922830512e-05
-4.24005791250067e-06
-1.10619642892855e-05
-2.56834496018566e-06
-3.90132038447024e-06
-1.8802377749918e-05
-3.35924846500543e-05
-3.53503046928697e-05
-1.6699367218942e-05
-2.11756545313149e-05
-1.87257931565955e-05
-2.68004897639655e-05
-6.97273314090747e-06
-2.97773021396793e-05
-1.57293460425404e-05
-2.35602377165462e-06
-2.51814885916413e-05
-3.70944061642366e-05
-2.90165849322267e-05
-1.32768930585187e-05
-3.68032729182668e-05
-1.32963511347318e-05
-2.90882094540552e-05
-2.84846894833247e-05
-2.02235645560028e-05
-3.43649876601509e-05
-2.75427755022774e-05
-2.5295135005803e-05
-1.1358644694998e-05
-1.24861553010456e-06
-1.24620715099629e-05
-1.48422787201452e-05
-2.15152960700392e-05
-1.46459389901899e-05
-1.51846616059845e-05
-2.15742563718469e-05
-2.23147452104891e-05
-2.53521859408279e-05
-2.05111397540953e-05
-8.63539179932733e-06
-3.94300310032428e-05
-3.05833640077615e-05
-1.76483540537809e-05
-7.60042225257815e-06
-8.99005815574262e-06
-2.7642498441828e-05
-2.01446232249176e-05
-2.04700827650908e-05
-2.86235864824783e-05
-1.26520053649409e-05
-1.33687168949811e-05
-3.30270800403814e-07
-2.81210849558752e-05
-4.15353937724339e-06
-2.21701148714452e-05
-2.13442476320044e-05
-9.73828167033627e-06
-1.28724873670405e-05
-4.84252368322914e-06
-1.82118595477389e-06
-1.73144171761992e-06
-1.03880446205399e-05
-1.39139458524137e-05
-1.22865472132886e-05
-4.13794226718759e-07
-1.68193499277881e-05
-4.46993312164358e-06
-3.06294974347312e-05
-1.87284649078386e-05
-1.86989736049953e-05
-1.29518531579141e-05
-3.50700017947937e-05
-2.44049815291349e-05
-2.93125331613295e-05
-9.98388717170335e-06
-1.49330681451492e-05
-2.56303655569964e-05
-2.48229286454725e-05
-1.22719334542512e-05
-4.95714465627427e-06
1.07040274603839e-06
-3.17739677450338e-05
-3.23024655625091e-05
-1.06815495980403e-05
-5.59076407067795e-06
-3.36020561849083e-05
-2.90234673293081e-05
-2.82564337270113e-05
-2.58504927293528e-05
-1.18138401105591e-05
-1.31285899307664e-05
-1.95126180696564e-05
-1.04174039952388e-06
-1.63512262926181e-06
-3.39549211165204e-05
-2.15453559386101e-05
-1.7509882951935e-05
-3.06111745809081e-05
-1.87181752181447e-05
-2.7015563719088e-05
-4.20083554364458e-05
-2.33239254247851e-05
-1.50327163801123e-05
-3.21030527709035e-05
-4.63866754128776e-05
-3.73310367176532e-05
-1.41495837232926e-05
-2.28545641161776e-05
-2.39976288901296e-05
-1.91504179009163e-05
-1.9783587315342e-05
-2.0370504359437e-05
4.30071557031791e-06
-3.78614866241201e-06
-1.51918409416829e-05
-1.58681054946909e-05
-1.94383325592993e-05
-2.69453207119334e-05
-1.30618302707257e-05
-6.64796795471102e-06
-9.52635339873883e-06
-1.03671275174845e-05
-5.6361231038092e-06
-2.38985315446696e-05
-2.59439650452357e-05
-2.75542045795561e-05
-7.98129150599665e-06
-4.04257983868267e-05
-7.40535088547097e-06
-1.49050277909803e-05
-1.51727752737073e-05
-1.59187144439032e-05
1.93151372706776e-06
-1.71444383567386e-05
-2.39427415764733e-05
-2.29704274355246e-05
-4.80541983965893e-05
-5.39286186055511e-06
-2.62395192932736e-05
-5.51408342175701e-06
-3.88220800605452e-06
-2.1209655552521e-05
-1.54282241947222e-05
-1.09942315631293e-05
-8.12292492154354e-06
-1.75879651997316e-05
-1.42019333597039e-05
-1.62045720384028e-05
-1.72495540173641e-05
-3.60796590850056e-06
-7.55801604608105e-06
-3.81020878090179e-05
-3.55825203204449e-05
-1.50135760297828e-05
-2.74380187072567e-05
7.88958408376493e-06
-1.25193914810135e-05
-2.6020701486875e-05
-1.8856090096677e-05
2.36289707682737e-05
-2.32762803852961e-05
-2.33628579346164e-05
-4.07930219427377e-05
-2.19128346116655e-05
-2.33983788427154e-05
-1.91282014490128e-05
-2.63827141688635e-06
-3.09920875594835e-06
-2.05361212140109e-05
2.11953045185361e-06
-6.07064175769299e-06
-8.08775959282635e-06
-3.73620271774456e-05
-1.49354106901425e-05
-2.44916365823839e-07
-7.01274135566286e-06
-1.71401218639431e-05
-2.77648700707808e-06
-1.68724026669617e-05
-1.35069432959138e-05
-2.29034536643199e-05
-2.23611334449622e-05
-3.60022806277078e-05
-3.27613134821106e-05
-1.05770096590463e-05
-1.13407496162469e-05
-2.83723145257907e-05
-2.85774307166591e-05
-2.05210702422195e-05
-2.02711098811238e-05
-3.41919517883849e-05
-5.3864943022107e-05
-1.87533137247233e-05
-1.39401219034278e-05
-3.40596949585732e-05
8.2070821440294e-08
-5.66903839357207e-06
-1.83435056603278e-05
-1.16758667957104e-05
-2.59893567795792e-05
-1.57595838599727e-05
-1.27394966820142e-05
-1.7293908284032e-05
-1.96471237295609e-05
-1.02483583678813e-05
-1.6767205890271e-05
-2.19807517545251e-05
-1.26115254155141e-05
-7.50899362249427e-06
-1.9209038543623e-05
-1.00625129623597e-05
-2.85248755661711e-05
-9.06096893290978e-06
-2.05097641644539e-05
-2.22288702101974e-05
-1.71624077958638e-06
-2.2583954081819e-05
-2.47176588649238e-05
-6.05753284750662e-06
-2.86316766375461e-05
-3.22670836061695e-05
-1.60948608845362e-05
-1.26178070132455e-05
-2.01820876649071e-05
-3.43911813593902e-05
-2.22551934856078e-05
-1.50588730199709e-05
-1.79571304867427e-05
-2.85187542713266e-05
-2.02438000986439e-05
-3.08696178921533e-05
-1.67023715405356e-05
-5.08476603572262e-06
-4.008321627785e-07
-4.20924234360245e-06
-2.30768810472045e-05
-3.09328098063506e-05
-1.99076712596017e-05
-1.4201825813284e-05
-2.22743635358467e-05
-9.1195550900127e-06
-2.70199211553847e-05
-3.4072610956109e-05
-3.62485202332309e-06
-3.07429417962162e-05
-2.01553010801221e-05
-9.6788473334218e-06
-7.71155423639744e-06
-2.22171887938947e-05
-4.21352198633402e-06
-5.27572948828074e-08
-1.8805427285011e-05
-2.5334882364901e-05
-6.56501532577511e-06
-1.46971088507695e-06
-2.91712711550367e-05
-5.4488013977919e-06
-2.38767394408529e-05
-4.19691711034315e-06
-2.73939836682271e-05
-2.13854252097771e-05
-2.25547493002125e-05
-1.82137900115073e-05
-3.42251677684308e-05
-3.90934675215105e-05
-4.13298180138447e-05
-3.57810757149082e-05
-3.40088045493679e-05
-3.916259768884e-05
-1.77375529579963e-05
-3.93535603508474e-05
-1.42893069323554e-05
-1.75145395783406e-05
-4.57408613997322e-05
-4.24161050701504e-06
-1.07556926707453e-05
-1.64654456351115e-05
-1.25030726215216e-05
-2.15760970361119e-05
-2.36941894952995e-05
-1.10432129815481e-05
-1.8587228523643e-05
-2.42743428227813e-05
-8.76559556771885e-06
-1.63576085026993e-05
-1.94143228429585e-05
-3.05402045552432e-05
-2.10675767622844e-05
-5.93857493113862e-06
-3.46278625379625e-05
-1.36330485883126e-05
-2.72360316682164e-06
-4.09043139549508e-06
-1.11954696652248e-05
-2.575483060882e-05
-6.61804986548941e-06
-1.27864168752154e-05
-2.06040695139801e-05
-7.38896262802679e-06
-1.54381129004633e-05
-1.47067821903066e-05
-1.48978759164804e-05
-1.14667733270781e-05
-3.75151091485717e-05
-1.01204485944844e-05
1.17224786220543e-05
6.8972157268855e-06
-1.48384305331058e-05
-1.01773733043421e-05
-2.19762589241146e-05
-2.00908368699594e-05
-3.62613577613304e-05
-1.72943365897322e-05
-1.27175992689108e-05
-3.14694272105212e-05
-1.45909574921859e-05
-3.91587380319431e-05
-2.38394145832849e-05
-3.04375240525712e-05
-3.56107839711221e-05
-2.86779540498414e-05
-5.98778174201828e-06
-1.8769008369923e-05
-8.54612577275572e-06
-2.59204529942237e-05
-2.30095785670593e-05
-1.40847670319666e-05
-8.49673621294406e-06
5.87407879167776e-06
-2.83617465024847e-05
-3.7938822770081e-05
-2.7020946096406e-05
-1.5736504468025e-05
-2.28010541275151e-05
-2.62963885708099e-05
-5.57249021090625e-06
-1.50352134981953e-05
-2.04468297271523e-05
-3.58316484479014e-05
-1.95147482391712e-05
-1.87301867671179e-05
-2.43519617339756e-05
-1.82936014092928e-05
-6.41600950169313e-06
-2.73571957318878e-05
-2.30337796855432e-05
-7.61527977525126e-06
-4.66305343563462e-06
-4.47589135279738e-05
-1.10247142897707e-05
-3.92836936056588e-05
-1.06733174159461e-05
-2.61011232351875e-05
7.49698592844932e-06
-6.35863297362904e-06
-2.5098725471635e-05
-6.39590168739675e-07
-6.23285725308262e-06
-2.11295646987543e-05
-5.36199723382703e-06
-1.76287990258517e-05
-1.35890607193746e-05
-2.60698147832378e-05
-1.83881329590321e-05
-9.75022284786032e-06
-1.05172504207189e-05
-1.43011279502391e-05
-1.46937399897446e-05
-2.30314360324684e-05
-1.21993441833274e-05
