# Supplementary material for: Research on computational propagation and identification of mine microseismic signals based on deep learning
Source: PLoS One. 2025 Oct 22;20(10):e0334641. doi: 10.1371/journal.pone.0334641 (PMC12543183; doi:10.1371/journal.pone.0334641)
Supplement: S2 Data — (ZIP) [file pone.0334641.s002.zip › 000100500001947.xlsx_0.txt_24.txt.txt]

-1.89045609857106e-05
-1.51600661928524e-05
-1.23413874266296e-05
-2.77779838033744e-06
-2.30119043614457e-05
-2.62460566017931e-05
-6.17018128447493e-06
-1.3439919565706e-05
-1.15267263249093e-05
-1.7436339834432e-05
-7.08113505852377e-06
-2.12714944888861e-05
-5.73552005178924e-06
-2.293012535059e-06
-2.47448431655404e-05
-1.45344360951646e-05
-4.95404675664301e-05
4.41012206249214e-06
-2.15685420249014e-05
-3.04887982967184e-05
-2.3723023392976e-05
-1.87735326044452e-05
-1.3796905512728e-05
-1.15963395274992e-05
-4.00889457603326e-05
-2.4892462292091e-05
1.55835618212674e-09
-2.4583610847784e-05
-1.03422998022576e-05
-3.26641065196822e-05
-6.63047218980271e-06
-2.30599725697444e-05
-2.78205509176179e-05
-1.89791743938547e-05
-1.95734018600937e-05
-2.75076185947326e-05
-2.75369269590225e-05
-1.13935451125966e-05
-4.89453460778215e-05
-1.98915201541873e-05
-3.09574829820946e-05
-1.07096840638092e-05
4.01227726400279e-06
-5.70764917588628e-06
-1.09298067074974e-05
-2.14680315797979e-05
-2.26350478809431e-05
-2.62556603032142e-05
-1.98212245559079e-05
-6.99534334103791e-06
-4.39021539350234e-06
-1.29341000705261e-05
1.69392199983285e-06
-1.68947665134553e-05
-2.69032124799538e-05
1.09551030440425e-05
-1.95499217369889e-05
-2.11278584174295e-05
-2.08423413004825e-05
-9.8491295459021e-06
-8.0268520041447e-06
-1.78828564069753e-05
-1.87873775909108e-05
-1.59392478646561e-05
-1.29398881463238e-05
-2.56540191627672e-05
-2.33230016144144e-05
-1.03478048324555e-05
-1.20560348957198e-05
-2.60145785785227e-05
-3.53393045695409e-05
-1.44381783778041e-05
-1.70378081050888e-05
-3.01028054567181e-05
1.31183079396888e-05
-1.94169978054075e-05
-1.98175546235245e-05
-1.91790148519432e-05
-1.61059071291975e-05
-1.15340191483309e-05
-2.74465162053256e-05
-1.06986650546476e-05
-2.88998177392493e-05
-1.7053553972321e-05
-1.78571467042349e-05
-3.02143985712176e-05
-3.30262449127506e-05
-1.74246732684e-05
-2.7001263000555e-05
-2.51632413835386e-05
-2.9780686370159e-05
-1.70560621401172e-05
-1.1344264325252e-05
-2.38117426434079e-05
-2.81482134217295e-05
-3.19275605154861e-05
-4.61333642929535e-05
-9.93043375356035e-06
-1.99650379709191e-05
-3.06649554298833e-05
-3.29547212826958e-05
-1.20349397926276e-05
-6.18422136194066e-06
-2.21275265115172e-05
-2.42456146227362e-05
-1.76455653592476e-05
-2.88881295791985e-05
-4.1365221309544e-06
-2.99258536456499e-05
-2.41036092349846e-05
-1.34077000476302e-05
-1.30660382515381e-05
-8.96279822941078e-06
-8.23106216379139e-06
-8.80024656520439e-07
-5.89500214711769e-06
-1.76351472679878e-05
-1.38424264710945e-05
-2.84950000334444e-05
-5.31424878640959e-06
-4.3196510646433e-06
-5.39440074150361e-06
-2.57002781535757e-05
-1.78308739170643e-05
-2.6082973056552e-05
-2.56125807038684e-05
-2.54904823288894e-05
-1.00775073430034e-05
-1.56816082820506e-05
-8.83758381349801e-06
-1.58980420831064e-05
-7.12523025210434e-06
-6.60787255598876e-06
4.4958514357241e-06
-3.43514623460051e-05
-1.87350835407752e-05
-2.59547601200927e-05
-8.43328385085645e-06
-1.54108347178112e-05
-1.1698767481079e-05
-2.43194101279288e-05
-3.76309359087424e-05
-3.88810692813574e-05
-1.75300268947599e-05
-2.59828840394412e-05
-1.83036011289314e-05
-5.6124832303013e-06
-1.72717964748028e-05
-3.53505314177562e-05
-7.46143879340171e-06
-4.99856122163373e-05
-2.52292557833301e-05
2.22824153075017e-06
-2.19952188529126e-05
-1.47093969415938e-05
-1.27428949312481e-05
-3.50956008280293e-05
-2.90224560880072e-06
-8.36885509487891e-06
-3.04528393223371e-05
-2.64499841200989e-05
-3.59483295226011e-05
-6.52657722100281e-06
-8.44086551568332e-07
-3.36571337941117e-05
-2.37314537537718e-05
-3.79359041373975e-05
-1.09495354755353e-05
-2.81410915329643e-05
-2.86061716065021e-05
-1.5130009947258e-05
-1.86404129122084e-05
-1.65756476180047e-05
-4.69822212802946e-05
-3.54455876105335e-05
-2.93949373607791e-05
-2.98271479337819e-05
-2.36060250972394e-05
-1.36823008647578e-05
-1.74365787482229e-05
-2.15382765755387e-05
3.53347832939762e-06
-2.66340367332127e-05
-2.97073605554891e-06
-9.49671066782465e-06
-3.32457455132706e-05
-1.23595427542877e-05
-3.83260894710073e-05
-3.98343878882968e-05
-1.51769608067589e-05
1.7098321642569e-06
1.99189765759255e-08
-7.90441311848091e-06
-2.28657362444132e-05
-1.53407878179503e-05
-9.77908058055091e-06
-4.75510136662893e-06
-2.42666994393169e-05
-1.91920193374769e-05
-2.07503036779374e-05
-2.83283442075759e-05
-1.92714846849187e-05
-1.73293596038287e-05
-2.81602705449766e-05
-3.26283027895598e-05
-1.55687349881124e-05
-1.08024708637336e-05
-1.22535314447762e-05
-1.91901607398297e-05
-2.07655493750126e-05
-8.73971340185221e-06
-2.66472840551698e-05
-1.4669204822367e-05
-1.47414859189872e-05
-1.41649428555288e-05
-5.27425787882117e-06
-7.38940312601905e-06
-9.22998737308899e-06
-7.48516959162763e-06
-2.04361229355247e-05
-1.31368903725631e-05
-7.23803010478048e-06
3.8253635111711e-06
-1.13764806307592e-05
-5.87712699895776e-06
-3.12643656004004e-05
-3.92552333648178e-06
-2.40769809662272e-05
1.21811418490113e-05
-1.38853433991383e-05
-1.30455335965078e-05
-2.23846828356168e-05
-1.27515455579772e-06
-1.90297418841398e-05
-1.09305742149409e-05
-3.16643336272167e-05
-3.3351425168608e-05
-2.05545946388376e-05
-1.73750732336834e-05
-1.64232942682125e-05
-2.31747326943189e-05
-2.10464578014774e-05
-3.54275749286501e-05
-3.12506675449397e-05
-2.00195605699936e-05
-4.70312793852118e-06
-2.67391045730494e-05
-2.0849951300539e-05
-1.24341343331649e-05
-2.17855489389437e-05
-1.78683135986755e-05
-1.04646371091634e-05
-2.10831400209424e-05
-3.07983500656318e-05
-1.42436106291542e-05
-3.46481311301245e-05
-3.18016486977697e-05
6.97788200460859e-07
-1.19379067386987e-05
-2.8527869458972e-05
-1.84935334750295e-05
-2.45042471047852e-05
-1.52589498549446e-05
-3.80445076190043e-05
-2.9717775731856e-05
-1.29797002832185e-05
7.29297661700646e-07
-2.17380166629134e-05
-1.20916831545502e-05
-1.45445732555079e-06
-1.95473298080984e-05
2.13666068984572e-06
-9.56139941149311e-06
-1.31215431055732e-05
-2.90496957117942e-05
-8.0233709002658e-06
-1.55380925028972e-05
-6.15799514828242e-06
-5.2735997682235e-06
-9.90709130096844e-06
-2.71113319567104e-05
-3.84361284130568e-05
-9.93420862022332e-06
-1.33030595398889e-05
-1.84784343655916e-05
-4.47988011731944e-06
-2.48058352314938e-05
-2.37810049151134e-05
-2.05373019656469e-05
-3.27574402923126e-05
-2.0411508774735e-05
-1.93643342106739e-05
-5.19544771525856e-06
-1.85052986115433e-05
-2.57149528472703e-05
-1.27954047768307e-05
-1.73446042598553e-05
1.40350933148705e-06
-2.23247526411709e-05
-3.66828439745166e-05
-3.85640937302859e-05
-2.52152644976831e-06
-6.61410551415025e-06
-2.87375630456517e-05
-1.70782464567614e-05
-3.61725840065775e-05
-2.80509378066991e-05
-2.89472760723899e-05
-2.32267410759765e-05
-2.19298636485564e-05
-3.05659240372491e-05
4.5169119216265e-06
-2.56568151576259e-05
-1.57551201389646e-05
-4.38171983799013e-06
-1.43192242090567e-05
-1.15518469400904e-05
-1.32053634370577e-05
-2.1247181294066e-05
-2.15184562725515e-05
-2.72042039387199e-05
-2.30237783301074e-05
-2.06106593003035e-05
-1.77550490278196e-05
-1.32983943422561e-05
-5.31394125888668e-05
-1.14640712872085e-05
-3.14060443823211e-05
9.15734165628221e-06
-9.90318528565394e-06
-1.29451157647502e-05
-1.04001206624762e-05
-1.47619237164515e-05
-3.35177620288845e-05
-1.33157711127214e-05
-1.87807337109693e-05
-2.55385841447909e-05
-3.38085045175622e-05
-1.77196266751428e-05
-2.98142800980316e-05
-3.45592099012771e-05
-3.28034554256854e-05
-1.80589853969782e-05
-1.68198579284161e-05
-1.18250516434911e-05
-1.74121039174935e-05
-3.49060034657634e-05
-2.03143069542677e-05
-5.80843693174707e-06
-2.95607127791725e-05
-3.32375897159608e-05
-1.67328622641247e-05
-2.96181998444762e-05
-1.36736757413987e-05
-3.86972654312168e-06
-2.15748231749118e-05
-2.64524129838965e-05
-1.51576520024477e-05
-1.36886517031382e-05
-2.51426813840115e-05
-3.19363116412573e-05
-1.0094654766683e-05
-2.83419582423049e-06
-3.26399207361789e-05
-2.80349902271056e-05
-7.69809842609789e-06
-5.86382793720937e-07
-1.9378085112004e-05
-5.45808744546191e-05
-2.06788543699672e-05
-3.05001226930281e-05
-1.06542755375644e-05
-2.59517795184506e-05
-2.60637637113912e-05
-7.70226788343254e-06
-2.82329992383696e-05
-2.10524286317222e-05
-1.96626313079525e-05
-9.49806712507347e-06
-2.00276711612127e-05
-6.00757879544606e-06
-2.25343895559232e-05
-2.8593907261386e-05
-5.8795087664115e-06
-2.3175107183497e-05
-1.96543837264205e-05
-2.11128219377752e-05
-3.02100835231556e-06
7.27189056347342e-06
-2.04282268297344e-05
-1.67092474148926e-05
-1.96320583081102e-05
-2.00021301346926e-05
4.86432728224827e-07
-3.53733593940109e-05
-4.16228688873103e-05
-1.71058622803513e-05
-4.6749395815006e-05
-2.1449301258722e-05
-2.07124630258017e-05
-1.90744164761143e-05
-1.2891066747399e-05
-3.74144108817509e-05
-1.35733511176336e-05
-3.00708127075355e-05
-1.25517654677887e-05
-1.92844188233109e-07
-2.83141481881057e-05
-1.96287588471148e-05
-1.67645192936398e-05
-1.10541634606335e-05
-5.27440824126204e-06
-1.18766726288732e-05
-5.22312908209035e-06
-2.80515913698456e-05
-2.14636144493791e-05
-1.49807712254797e-05
-4.21444793106273e-05
-2.93099103931759e-05
-6.20518975810451e-06
-1.96475184623509e-05
-4.00142411582038e-06
-2.61027801475483e-05
-2.49267943844845e-05
-2.00373180165127e-05
-3.36679503656888e-05
-1.4334921227128e-05
1.56838659775231e-06
-2.93502986648093e-05
-1.43445156483797e-05
-8.33656242986656e-06
-7.85521486644519e-06
-2.78923799238867e-05
-3.05482189209924e-05
-3.70593226125621e-05
-2.58285431224521e-05
-1.68224525101603e-05
-2.75201080386833e-05
-1.98613198510001e-06
-1.98605557979292e-05
-1.05246065982281e-05
-1.41422362858647e-06
-1.2537021279826e-05
-2.65128944906108e-05
-1.21165628906701e-05
-2.38148001311438e-06
-2.52806801786463e-06
-2.65772428551492e-06
8.57510550141758e-06
-8.87389568049342e-06
-2.98185117366039e-05
-3.21134861530527e-05
-1.08889297492734e-05
-3.25502284071217e-05
-1.93528253839218e-05
-1.35205793651835e-05
-1.15268281753752e-05
-2.32239243820698e-05
-5.8666301974699e-06
-1.64298533719769e-05
-2.994195332375e-05
-9.72531334695425e-06
-2.85937015197536e-05
-3.81494303012476e-05
-3.52075226427328e-05
-1.10627279801712e-05
-1.82597102857024e-05
-9.10708488675025e-06
-1.55218791841759e-05
-2.99847498582912e-05
-4.05570361719065e-05
-9.00041054461148e-06
-1.75712074379915e-06
1.71476414029926e-08
-3.05886796623624e-05
-2.69620538249331e-05
2.23649340101233e-06
-1.15198329078655e-05
-7.2354872293202e-06
-2.44627358474382e-05
-2.01170117709961e-05
-2.80170301854919e-05
-1.34116464792102e-05
-3.16753545995765e-05
-1.61821962209049e-05
-2.95292449913402e-05
-2.89156244791185e-05
-2.39737856384245e-05
-7.36400420854191e-06
-1.99275729170035e-05
-3.35460699920669e-06
-3.02623323036146e-05
-1.62400886247814e-05
-5.08586322445024e-06
-2.04320167841617e-05
-3.49818137229262e-05
-9.64524917766551e-06
-3.55308573965966e-05
-2.90682729613989e-05
-2.31202625556678e-05
-1.73187536704131e-05
-9.3679303073803e-06
-1.71235821301267e-05
-2.60878895200274e-05
-3.15340549093333e-05
-2.19202475249859e-05
-1.71946500278272e-05
-3.99592985297837e-05
-2.83732815321679e-05
-2.70663853021498e-05
-3.25664165691486e-05
-2.66614051072037e-05
-3.17955452850965e-05
-1.09194410360096e-05
-2.90562807893061e-05
-3.1408915743704e-06
-2.35399025809055e-05
-2.74729175819865e-05
3.44158279100392e-06
-2.77363676252315e-05
-2.43593908963448e-06
-1.67384550917078e-06
-1.44717615042141e-05
-3.26765636526226e-05
-1.18261404415363e-05
4.77738079949634e-06
-3.16253379865273e-05
-2.66162515264206e-05
7.83942314709866e-08
-1.82929267245768e-05
-1.53416118129204e-05
-3.75553192459454e-05
-1.53854645372393e-05
-9.42238487250366e-06
-1.31303776233506e-05
-2.62854357018001e-05
-1.37449326716748e-05
-6.77817505791831e-06
-7.7636544568834e-06
-7.86668319010704e-06
-2.12746095320538e-05
1.23896572395748e-05
-2.07841917999235e-05
4.48423732153219e-06
-8.59389955162641e-06
-2.70704329104579e-05
-4.77614888203064e-07
-2.82773783146056e-05
-3.19621182252777e-05
-2.36083851611417e-05
9.68067385065479e-06
-2.10893501320653e-05
-8.4248834736234e-07
7.39263272268487e-06
-9.42328165188212e-06
-9.94586590040206e-06
-2.55227806982928e-05
-8.14761185082083e-06
1.54906634101032e-07
-3.87738706105223e-05
-1.88316162905626e-05
-1.21338131319418e-05
-2.69169532274351e-05
-1.7846547054976e-05
-3.75822408699645e-05
-6.32702829774167e-06
-2.53651215956951e-05
-1.08430921604591e-05
-4.00166681515099e-05
-1.93929586003651e-05
-4.40461250941743e-05
-2.40787427408815e-05
-1.14034475198067e-05
-3.39460717562184e-06
-2.3229919612042e-05
-3.59312216619722e-05
-1.6355425608718e-05
-2.35402269550367e-05
-1.30325056478761e-05
-5.74104584848827e-06
-2.86805608829376e-05
-2.07898586345749e-05
6.23252422112484e-06
-1.94679948176949e-05
-7.73788113326875e-06
-2.19856969781135e-05
1.23293190941544e-06
-5.8191919399529e-06
-5.65632962379008e-06
-5.88731460967361e-06
-1.71248659082468e-05
-3.34977877758396e-05
-3.37419421745029e-05
-1.1291823165344e-05
-4.39218809805105e-05
-3.26896958374348e-05
-1.1305478010855e-05
-2.06573325805043e-05
-2.90916605413822e-05
-1.7604592360022e-05
-3.5939838513901e-05
-2.86613319450805e-05
-2.28883853342194e-05
-2.70694606455387e-05
-2.18399023868117e-05
-2.61954300683952e-05
-2.03026030256959e-05
-1.21278035043281e-05
-2.61822768568174e-05
-8.51882965048796e-07
-1.05138542211634e-05
-1.38625423971563e-05
-2.78658376089464e-05
-2.43118769544365e-05
-1.78501592498464e-05
-2.78622824255197e-05
-1.755961949509e-05
-1.65547303806058e-05
1.96235077596321e-07
-1.13699691387703e-05
-1.74793746070875e-05
-3.27940568234671e-05
-1.6548703128663e-05
-2.64759449481615e-05
-2.36713732915659e-05
-2.47044842112117e-05
-1.83071928685992e-05
-3.59867799278307e-05
-2.51562581321145e-05
-3.00198809371427e-05
-1.92547255776312e-05
-1.66344095019991e-05
-1.28679826980455e-05
-5.96418394363754e-06
-9.86523213637538e-06
-2.43386509383733e-05
-2.31485455282345e-05
-1.75091119179339e-05
-2.49922796148224e-05
-9.88873003428767e-06
-1.45171848583895e-05
-3.19045119364777e-05
-2.03726154052484e-05
-1.81885397699521e-05
-3.67263614725683e-05
-3.15004588520376e-05
-2.16528024168453e-05
-1.08938536881162e-05
-1.3454950331764e-05
-1.24894121036321e-05
-1.52209853985925e-05
1.69096793741669e-06
-1.46822383924813e-05
-3.42486436991411e-05
-2.46978302706924e-05
-4.02319914916496e-05
-1.70182531064263e-05
4.63590517064802e-06
-1.68079033246421e-05
-5.4036475515542e-07
-2.70347413234575e-05
-1.30341915512165e-05
-6.07551195849698e-06
-9.03706549562228e-06
-1.64927762650155e-05
-9.3329159155925e-06
-1.3279867016764e-05
-5.28975900871913e-06
-1.91117499242538e-05
-1.90807844766357e-05
-1.91267708389282e-05
-5.6635368063407e-06
-1.04157575886584e-05
-3.59066786026138e-06
-1.95899211003881e-05
-3.85389785875963e-05
-1.78096687169453e-05
-2.93968451226357e-05
-3.78691607009687e-05
-2.58130403687164e-05
-2.34791336195403e-05
1.44084199435309e-06
-1.2900896584803e-05
6.69771022928266e-06
-9.59022907224012e-06
-1.4651025394145e-05
-9.86406549766635e-06
-1.36415110724253e-05
-4.20543865115099e-05
-7.28038307047583e-06
-9.00221342566731e-06
-5.94580992814953e-06
-3.82520320954438e-07
-1.47174481344921e-05
-1.37409076775783e-05
-7.75569048032671e-06
-1.13860111354703e-05
1.47759130561282e-05
-2.23344060539033e-06
-1.18891485355284e-05
-2.67369875919991e-05
-3.43954933786269e-05
-1.83663511202605e-05
-1.83133569652379e-05
-3.97065612729163e-05
-6.16873058405625e-06
-2.54726688891605e-05
-2.60499789200484e-05
-1.31669442293561e-05
-2.46809166938362e-05
-2.25059789960947e-05
-1.88342191573917e-05
-1.52916396951126e-05
-8.30084251139013e-06
1.18047549764752e-06
-1.08026690394817e-05
-2.06726838234204e-05
-2.20303942041388e-05
2.52803450699724e-06
-2.09099232039799e-06
-2.27188770270018e-05
-3.16953981909499e-05
-1.33768965902916e-05
-2.92726704537633e-05
-1.85958768853761e-05
-1.15186416552324e-05
-1.78037697241785e-05
-8.15206918053805e-06
-5.28537157207615e-06
-3.50818098541066e-05
-3.25414989044892e-05
-1.97931528700361e-05
-2.1488984950063e-05
-7.39411629621769e-06
-2.04482698205992e-05
-1.87076875323425e-05
-3.68829058669903e-05
-1.77536363046782e-05
-3.58621784559143e-05
-2.5089106057498e-05
-2.38477219223136e-05
-2.26885323170527e-05
-1.9652117952055e-05
-3.39538284661619e-05
-1.66457512908047e-05
-3.08182246211003e-05
-1.81384954110037e-05
-1.08996654854564e-05
-1.71671672423599e-06
-1.94773082386605e-06
-1.49402662414228e-05
-2.44778680352883e-05
1.21968471903478e-06
-1.23109197300683e-05
-1.54323375777434e-05
-1.66259955777998e-05
-2.02021644034921e-05
-1.34876878918515e-05
2.06512629826166e-07
-1.31620274774331e-05
-2.81610549050528e-05
-1.08631198207043e-05
-1.65150610055228e-05
-3.4957290195146e-05
-2.50358567530408e-05
-1.23732129963217e-05
-2.59319707158864e-05
-3.0461680753679e-05
-3.28882649502378e-05
-8.97637682602745e-06
6.02293924385616e-06
-1.73304299876657e-05
-7.26634442043601e-06
-3.04063326622429e-05
-1.34404442473356e-05
-2.1434011461021e-05
-2.17434895025354e-05
-1.33399736783008e-05
-3.81346302470333e-05
1.7946048594311e-06
-2.33623427885076e-05
-2.18656115690121e-05
-3.32608838259805e-05
-1.66151089613945e-05
-1.65878400557234e-05
-3.43220615582455e-07
-2.59712423703265e-05
-2.27687062717313e-05
-3.01418856627402e-05
-3.02579760401238e-05
-1.01630708864335e-05
-4.76142782797108e-06
-1.97781448105937e-05
-1.03664838099965e-05
-5.39319647134911e-06
-2.51838630048099e-05
-2.92086014463879e-05
-1.31101228464622e-06
-1.36084914927437e-05
1.85004612575346e-06
-2.2708176464485e-05
-3.31768449947957e-05
-3.11712192539141e-05
-3.24411723341107e-05
-2.69884959758126e-05
-1.69184331793979e-05
-2.17482162337887e-05
-1.88659185496826e-05
-2.96235649196853e-05
-2.70332871162225e-05
1.05460946661978e-06
-2.37041566744946e-05
-1.62939375896916e-05
-5.00690235017371e-05
-2.98552909828425e-05
-3.10199132067657e-05
-1.56175481741593e-05
-2.01913755772405e-05
-3.09527015584838e-06
-5.31901394040922e-05
-2.05363878783859e-05
-9.70060303041181e-06
-2.5090633855105e-05
-5.41465101330591e-08
-3.25942244459848e-05
-3.94212049277656e-05
-1.89481246032067e-05
-1.12608717166999e-05
-2.06357810002848e-05
-4.27470885856469e-05
-1.65334531656276e-05
-2.09137142836431e-05
-2.28461192237604e-05
-3.56714933099758e-07
-1.23039817084633e-05
-1.48607678717379e-05
3.02503203144712e-07
-2.26127645962738e-05
-1.58851658468186e-05
-3.0542249232807e-05
-2.92331820220295e-05
-1.22620061138397e-05
1.00908852681685e-06
-2.2999133150197e-06
3.2218081583875e-06
-1.08738019371515e-05
-3.7869688536907e-05
-1.59898096898728e-05
2.86052697126527e-06
-1.4943061495594e-05
-1.43093013440084e-05
-1.17752161663658e-05
-3.11589980622746e-05
-1.36496080017974e-05
-1.89533908151966e-05
-3.45524950239523e-05
3.35090421576155e-06
-1.66071033588698e-05
-1.076569365526e-05
-1.57128757578696e-05
-3.05871655207877e-05
-9.42728876305718e-06
-2.81047147982153e-05
-3.52171949626975e-05
-1.23192503920386e-05
-1.63058832972906e-06
-2.52356823014668e-05
-2.01898659740136e-05
-5.61490525937874e-06
-2.4133053284933e-05
-1.80257467472603e-05
-3.52274236012534e-06
-1.77399349811773e-05
-3.66682654381103e-05
-7.9009302290811e-06
-9.03496042900751e-06
-2.32872945255424e-05
-6.10220428571784e-07
-3.13773350832191e-05
-1.69628648566739e-05
-3.17945303781024e-05
1.20194641800717e-06
-2.18400617683579e-05
-3.03695400482788e-05
-3.8017660587715e-05
-1.85939160204952e-05
-2.38880920226096e-05
-8.19439267647266e-06
-1.27011052590313e-05
-3.55033615719007e-05
-2.84111633945142e-05
-2.20227574626966e-05
-2.78748372898689e-05
-1.17089270401811e-05
-9.12951866718762e-06
-3.33725349779241e-05
-1.54351162886232e-05
-2.09329892126047e-05
-2.87869393559138e-05
-2.13755985101283e-05
-7.26383981560973e-06
2.16510687552867e-07
-2.60833951376572e-05
-2.44420703067167e-05
-1.13437815720148e-06
-1.25080366215737e-05
-6.88760452954131e-06
-2.891278020869e-05
-5.07680522192907e-05
-3.02032762867414e-05
-6.85254277489229e-06
-1.74506131554344e-05
-3.52808402380631e-05
-1.34853984948555e-05
-3.31064259436573e-05
-3.96871470553358e-05
-6.99828653862755e-06
-1.33840518109771e-05
-3.67561085294673e-05
-1.99090196920079e-05
3.37958243749904e-06
-1.31696025431174e-06
-2.88461992896011e-05
-1.18311679934397e-05
-3.11466979674554e-05
-1.71178006746358e-05
1.35531189051247e-05
-1.4818371092963e-05
-8.06430007025823e-06
-2.6487525552391e-05
-5.27074949794731e-06
-4.46252625860393e-05
-6.70980969312273e-07
-1.59708919150181e-05
-2.16608394009523e-05
-3.03015601814713e-05
-1.19079254879617e-05
-2.39185359098078e-05
-2.027611037427e-05
-2.45938026335384e-05
-2.18224501723849e-05
-4.86083661087048e-06
-1.64160626436433e-05
-1.94722900218458e-05
-1.95675197496362e-05
-9.77458481390927e-06
-3.99177631270737e-05
-3.3753322592456e-05
-7.78366389718149e-06
-1.72645767128501e-05
-3.63474740739747e-05
-3.03729104991784e-05
-3.40046167966148e-05
-1.9575722699409e-05
-2.79205988743124e-05
-1.94179373942676e-05
-3.6841432222549e-05
-1.08031900406445e-05
-2.66687047553306e-05
-3.37722844133623e-05
-1.78651903913607e-05
-3.8728460549007e-05
-1.24707569468463e-05
-1.7410819107033e-05
-1.53503161382734e-05
-1.28903092169963e-05
-2.8514927676624e-05
-1.95981418747327e-05
-1.06592892638529e-05
-2.78024920486187e-05
4.8613196874275e-06
-1.57877918821796e-05
2.33328397369268e-06
-2.19334401673705e-05
-3.56467885624638e-05
-1.30356522920755e-05
-3.36401241847588e-05
-1.14443381121791e-05
-2.46069291126389e-05
-3.15549667324602e-05
-1.42989421821179e-05
-2.52189294916864e-05
-1.18966108105219e-05
-3.01225120490044e-05
-3.58416487765993e-05
-2.73553238695306e-05
-1.35985766308188e-05
-9.44510245177539e-06
-1.26166494968311e-05
-2.74557965225527e-05
-2.27940914109871e-05
-9.03931670822681e-06
-2.74971007892249e-05
-8.27272458803645e-06
-9.32729245854303e-06
-8.13327367003796e-06
-1.81198029832152e-05
-1.22665332021832e-05
-1.40769529333931e-05
-2.74471922404992e-05
-8.14829089271598e-06
-3.19919406367181e-05
2.57608203397723e-06
-7.695536483685e-06
-1.51231875699387e-05
-1.70223981236857e-06
-3.03940048187689e-05
7.60980307978053e-06
-1.91617787300662e-05
-3.23307876457381e-05
-2.27644717815985e-05
-1.68229863902725e-05
3.98414169922219e-06
-2.10715586869426e-05
-2.67942586070726e-05
-1.77188969866735e-05
-2.92577637447756e-05
-2.20566459442359e-05
-4.47484562386532e-06
-2.75047018754569e-05
-5.45356489246041e-06
-1.23272638626528e-05
-5.37419871011461e-05
-1.04264926232258e-05
-2.9784779828686e-05
-1.91595924794857e-05
-1.14543306055991e-05
-1.55479092534766e-05
-2.42117448096355e-05
-4.07742142467783e-06
-3.38870310661896e-05
-3.80455262247228e-05
-1.69661253062055e-05
6.02254395233408e-06
-2.69038763641511e-05
-2.31056867599579e-05
-3.00193802524022e-05
2.56078111219256e-06
7.37259167925408e-06
-2.31632255220148e-05
-1.99052126831846e-05
-1.55557344335185e-05
-1.60969493204567e-05
-7.58020013521983e-06
-1.91253291734663e-05
-2.42109414582927e-06
-1.1399171975622e-05
8.23187766830983e-06
-1.82624406258914e-05
-1.04401729560579e-05
-2.10537622267143e-05
-3.12814897524842e-05
-2.37526227017016e-05
-1.17955765697392e-05
-1.90858013244176e-05
-1.8916644484393e-05
-1.48148652116631e-05
-1.45657659338104e-05
-7.03632436582182e-06
-3.26046859841439e-05
-1.83429995252896e-05
-1.22907511787633e-05
-1.94718082525684e-05
-4.0072274955326e-05
-2.91859967730428e-05
-3.60677466835554e-05
-1.51433893805889e-05
-2.2777544429127e-05
-2.26569190828926e-05
-7.86522320790106e-06
-2.38359648753229e-05
-1.24802329786535e-05
-2.56056285650158e-05
-8.17106338031848e-06
-6.88198326473213e-06
-4.85697778276644e-06
2.7043710215374e-06
-1.02889339950809e-05
-3.14544997299182e-05
-1.31623599024797e-05
-1.43033742403224e-05
-8.5130924747691e-06
-3.79917592224339e-05
-1.79863959675582e-05
-7.28230129861518e-06
-1.19200122731158e-05
-1.37298422184657e-05
-1.09443947381399e-05
6.86257147569001e-06
-3.01161752257441e-05
-3.16600219498398e-05
-1.8523446241391e-05
-4.0463584236001e-05
-1.6663860529646e-05
-2.21200474451482e-05
-1.84614619121994e-05
-2.84811084774877e-05
-1.47642613164205e-05
-2.92529507433997e-06
-1.19634023035382e-05
1.76145467734516e-06
-1.89201342308619e-05
-1.1283612462326e-05
-2.37769716066651e-05
2.66308487911449e-06
-2.83737520820244e-06
1.79507497124519e-05
-1.96414892961122e-05
-2.23612351024754e-05
-2.88568231777878e-05
-2.13975266789137e-05
-2.4886883532715e-05
-1.74772310048701e-06
-2.23974412958594e-05
-4.17454084927987e-05
-2.5075846907277e-05
-2.85485980121235e-05
-3.85556285978774e-05
-1.49275054174173e-05
-3.63402609773337e-05
-2.98616950538155e-05
-1.82548281498903e-05
-1.76632556680598e-05
-2.00531392116199e-05
-5.56001111332082e-07
-2.53070691166924e-05
-2.56088350975194e-05
-1.10015457700443e-05
-3.04585964771263e-05
-3.09327445889741e-05
-1.48406344568388e-05
-3.09762534235222e-05
-4.10160290151442e-05
-4.1980240613185e-06
-1.27337476640707e-05
-3.12197895269388e-05
-2.6217257837894e-05
-1.4080658254776e-05
-2.78854002537908e-05
-3.20901338720345e-05
-3.7576109801599e-05
-1.36928580813818e-05
-1.98503130117624e-05
-1.10523358863984e-05
-6.21194274206991e-06
-2.10850933922032e-05
-1.51585384604538e-05
-3.38844589736909e-05
-1.9384645880349e-05
-2.73589502510209e-05
-1.65101118157251e-05
-3.55932969752695e-05
-3.47010065208852e-05
-1.05649998518896e-05
-2.59494142006046e-05
-2.06245642473833e-05
-1.93833492473492e-05
-1.78579556554145e-05
-1.32938319943461e-05
-3.97176777628064e-05
-2.78219830975718e-05
-2.9420668967946e-05
-2.25437691233491e-05
-1.60555321262835e-05
-1.75361522226991e-05
-2.28211646278482e-05
-2.53718290409103e-05
4.28720302313865e-06
8.63768823421443e-06
-3.36964211519352e-05
-2.43694130569295e-05
-2.13109504046269e-05
8.70521866302965e-06
-1.18567788773189e-05
-2.81646791334872e-05
-1.36023341410553e-05
-3.10747841428071e-05
-2.87694397413679e-05
-3.70350187652073e-05
-3.16797307476737e-05
-2.29245146027499e-05
3.97301346477854e-06
-1.7921384750009e-05
-2.78077174084904e-05
-1.3115645837819e-05
-2.91117003914943e-05
-1.78782361851599e-05
-2.38031948503942e-05
-2.00457401517831e-05
-1.46561281798739e-05
7.00573041204709e-06
-1.56395572941341e-06
-7.80557926534143e-06
-2.50828377584431e-05
-3.26878732049702e-05
-1.88695907935642e-05
7.51809836906975e-06
-3.00277833811123e-05
-2.09911280744918e-05
-7.68950579403297e-06
-2.01907632376592e-05
-2.74863351567547e-05
-8.50637618918625e-06
-2.87316620392562e-05
-4.68529973290878e-05
-2.1108382143512e-05
-1.13066549820599e-05
-1.49134171311196e-05
-8.76753513578065e-06
-2.17427907986617e-05
-3.27886929951009e-06
-4.81979946423466e-05
-1.37658176217667e-05
-4.18383743732984e-05
-1.28795614963249e-05
-2.32491542857673e-05
-6.03096474511317e-06
-3.34714666509716e-05
-2.0411378212252e-05
-7.68288352972468e-06
-1.16165163470699e-05
-2.80768869120121e-05
-1.4180824312639e-05
-6.22470575681882e-06
-7.88016772058342e-06
-2.27544727176147e-05
-3.71332638993116e-05
-2.08500552162238e-05
-4.02721999497344e-06
-2.61081273272727e-05
-1.35453435022156e-05
-1.72643264454928e-05
-1.61919993832742e-05
-2.07515337124175e-05
-2.80294551808642e-05
-1.67059210498277e-05
-1.58132367885603e-05
-3.68135516237673e-06
-1.55094118199673e-05
-1.79099416208226e-05
-1.01009934936299e-05
-1.48504857442184e-05
-2.47966695035348e-05
-3.03915533414595e-05
-2.41292864356334e-05
-1.51672133340617e-05
-2.68655235299111e-05
-1.0101101319298e-05
-1.5470989565874e-05
8.42134060927576e-06
-1.13401602231211e-05
-2.57948495329412e-05
-1.98641223493093e-05
-1.06241769942929e-05
-2.74906760444564e-05
-1.76383810595106e-05
-5.64380882050123e-06
5.66920544499763e-06
-2.79624030136656e-05
-2.28032592486369e-05
-3.10926269480909e-05
-2.32289869186533e-05
-1.49397869117425e-05
-1.65245523913695e-05
-2.73367701889382e-07
-3.69754249587151e-05
-2.42456387559823e-05
-2.45733335341947e-05
-3.27595962626383e-06
-1.2148815141349e-05
-1.87310672054564e-05
-1.07849269413263e-05
-3.36806992572895e-05
-1.32326490361209e-05
-3.35910271573039e-05
-1.57170643349816e-05
-2.95349716335352e-05
-1.50761497744097e-05
-1.51003600879806e-05
-4.98540269459516e-05
-2.33757420098543e-05
-2.93535250148382e-05
-1.98545643977874e-05
-3.31211096248058e-05
-2.51519880361191e-05
-2.71172263310063e-05
-2.51892182656946e-05
-3.63672275613468e-05
-2.70949719454972e-05
-4.68960411015209e-05
-3.61043904114216e-05
-6.49399137071591e-06
8.07192041539005e-06
-2.88348247565661e-05
-1.96547225154427e-05
-7.90581003442507e-06
-1.5833967616823e-05
-2.56896826936231e-05
-1.09597505827801e-05
-2.78874646980547e-05
-1.0318764940069e-05
-1.82592404243718e-05
-2.93298534165851e-05
-1.67651317961359e-05
-1.21464473175251e-05
-2.41377798966419e-05
1.5372974003668e-06
-9.01679145464176e-06
-9.25059123947172e-06
-5.65237965173613e-06
-3.54059289070937e-05
-1.85401573144367e-05
-3.72285324049334e-05
-3.08853625119414e-05
-5.64819332654174e-06
-3.85343869056608e-05
-3.02182821716052e-05
-1.1150073908458e-05
-2.33775215969131e-05
-2.40466384403903e-05
-5.80585387841891e-06
-3.23334925926154e-06
-2.27390422856155e-05
4.46074689587432e-06
1.10538189859487e-06
-2.07201850090712e-05
-1.09319316983836e-05
3.53569445395306e-08
-1.48740293177068e-05
8.74705951550159e-06
-1.99027122631364e-05
-2.70829074894479e-05
-4.52167185826466e-05
2.83901110266062e-06
-1.25927242189411e-06
-1.95280141720925e-05
-1.67830543180686e-05
-1.34337686176151e-05
-2.03729435011966e-05
-2.06601085687074e-05
1.22115587404089e-06
-4.55696410423437e-06
-3.1219955900532e-05
7.95850523632556e-06
-2.39377158664141e-05
-1.94229212492717e-05
-2.77906921404103e-07
-1.37278548519309e-05
-1.43381944753986e-05
-1.3786281692276e-05
-2.96449303420079e-05
-2.63863088969963e-06
-1.08520351220014e-05
-1.57699035697389e-06
-1.41639162001245e-05
-2.79782876966109e-05
-3.21382461594619e-05
-2.60989908074511e-05
-1.72526585416982e-05
-1.63705860523757e-05
-2.27391167466084e-05
-8.99623942306479e-06
-2.41128205862046e-05
-2.02768880920452e-05
-1.32701087329703e-05
-1.96092899139733e-05
-2.90813452719097e-06
-2.88545028747638e-05
-1.83469759791554e-05
-5.01713738105928e-06
-1.94454516465918e-05
-3.04345454073291e-05
1.30120101748285e-05
-2.8263256779752e-05
-2.42151508443778e-05
-2.81280342247603e-05
-1.88527154198259e-05
-2.65258996047545e-05
-3.64951162790983e-05
-8.69882611167248e-06
-2.59841378306853e-05
-4.47356087233193e-05
-2.38254431343903e-05
-3.28098741406676e-05
-1.79920900698722e-05
-2.18702542595042e-05
-1.87873857452837e-05
-1.31176971604542e-05
-1.10658262399891e-05
-5.75394492021073e-06
-9.0775330218579e-06
-1.68478940984447e-05
-1.40874696550719e-05
-1.91048096156209e-05
-3.02445323115548e-05
-3.5392272137689e-05
-1.61721564079774e-05
-3.89470186898017e-05
-2.29135234414414e-05
-5.71518466291206e-06
-1.86330397297423e-05
-1.08099785032483e-05
-8.85318081366522e-06
-1.27771302432782e-05
-1.04626984452635e-05
-2.87642597835853e-05
-2.40206040927561e-05
-2.86839695439732e-05
-2.59821374371602e-05
-2.15684210361595e-05
-3.19821745497348e-05
-2.86291128535611e-05
-3.29815909109096e-05
-1.67250122068762e-05
-1.30850506025399e-05
-1.57622231155901e-05
-1.73170303996275e-05
-2.68376493456564e-05
-7.47190762677661e-06
-2.01447651713129e-05
-1.20150715770597e-05
-1.77354873591326e-05
-2.43312953244105e-05
-3.18027697020972e-05
-1.06589056587057e-05
-9.64328422316296e-06
-2.84666798687523e-05
-2.72502305246604e-05
-1.9967010247135e-05
-3.27654775076231e-05
-3.86621394168998e-05
-3.2240668261517e-05
-1.60865013871568e-05
-1.60576007263501e-05
-7.63019432699027e-06
-2.68753261903293e-05
-2.52032071027362e-05
-1.57686803261671e-05
-2.64227942627552e-05
-2.63445721885091e-05
2.15357841719158e-06
3.15456808103408e-07
-2.26131778750218e-05
7.24716300861026e-06
-2.95154009153885e-05
-9.18679341907973e-06
-1.24621542921804e-05
-1.15999913766105e-05
-2.70946369681337e-05
-2.52617377270002e-05
-2.80134224328126e-05
-3.10915372482444e-05
3.66492419437305e-06
-1.90102019993901e-05
-4.39168318378316e-05
-2.73477880687318e-05
-1.68629802107676e-05
-2.81484842164597e-05
-3.3369928926313e-05
-2.77610614430978e-05
-2.17654152800242e-06
-1.23506197720196e-05
-2.87621495055722e-05
-2.11703042560216e-05
-2.38385157490022e-05
-2.02706543579197e-05
-2.25117615428166e-05
-2.8477953491647e-05
-2.12314767104897e-05
-3.19924183578552e-05
-2.2612807203474e-05
-1.49194941209478e-05
-2.85228009991152e-05
-3.49020675301213e-06
-2.06561251941575e-05
-1.22711967157547e-05
-2.24935353021906e-05
-2.49081355846241e-05
-1.91447273262112e-05
7.17300664700494e-06
-1.55799856099614e-05
-1.45058905507103e-05
-1.34331000641042e-05
-1.01620589849507e-05
-1.55321876971899e-05
-1.45078517504016e-05
-2.72701023573563e-05
-6.37377533537714e-07
-3.48488726745394e-05
-2.05578790700291e-06
-2.82745505192664e-05
-9.99794137073157e-06
1.21673326189718e-05
-1.53653097565634e-05
-2.50483773176101e-05
-2.41733570425201e-05
-8.67188287717044e-06
-2.87437019756813e-05
-1.56009579141923e-05
-8.69601927234662e-06
-2.69129494323581e-05
-3.60490005612939e-05
-1.89778202012016e-05
-3.29691982672223e-05
-1.29583478809949e-05
-6.69013312830267e-05
1.86878250368653e-06
-5.05588842537539e-06
-7.57789646510798e-06
-2.09316962230143e-05
-3.86794182317453e-05
-7.46345433813362e-06
-6.79173362418119e-06
-1.29874178334017e-05
-2.83388427011511e-05
-1.88474680461681e-05
-1.20646950231477e-05
-2.52546262220429e-05
-2.80136756969781e-05
-1.00024449286264e-05
-2.88417854929862e-05
-2.04308787630994e-05
-1.48641960642554e-05
-2.77261940361511e-05
-1.79665047879206e-05
-4.4905109031887e-05
-2.75709723394076e-05
-2.70410873291619e-05
-3.64735440670805e-05
-2.55609906367532e-05
-2.91112169858197e-05
-2.8167219368848e-05
-1.2887357867794e-05
-1.74224766474067e-05
-1.27394028102068e-05
-4.90883077291496e-05
-3.49053118553132e-05
-1.83441291935832e-05
-2.71053088696644e-05
-4.48668863348435e-06
-1.83068612284492e-05
-3.06619602909133e-05
-1.56765415138811e-05
2.28600465132521e-06
-2.36851954740976e-05
-2.15064052393936e-05
-5.72747618915925e-06
-2.47245000072644e-05
-2.76158125260847e-05
-3.19233874707136e-05
-4.95570077474286e-06
-1.07600005400748e-05
-2.79535814748614e-05
-2.71957045859755e-05
-3.05729267333679e-05
-2.43599461060413e-05
-3.959776332068e-05
-6.2686545215671e-06
4.1447569859251e-06
-2.08397798081771e-05
-6.78722500458024e-06
1.14348176309864e-05
-1.62101697429591e-05
-6.74832155655215e-06
-2.50645196839219e-05
-2.27244596780137e-05
-6.51897794180746e-06
-4.05045244278833e-05
-1.62029456390755e-05
-1.45198815186697e-05
-8.51706910637237e-06
-9.49066919345429e-06
-3.68995957111226e-05
-1.51310572340468e-05
-2.54348535744535e-05
-2.39620327337855e-05
-1.73500724562872e-05
-1.05438667089661e-06
-2.75402087120469e-05
-1.32505321430348e-05
-6.16373763683603e-06
-1.26032705246055e-06
-1.81158368124145e-05
-1.80350925423059e-05
-3.03032136102851e-05
-1.45060347020798e-05
-3.71860921117339e-05
-1.9162013656315e-05
-1.43409872732381e-05
-4.81648629841059e-05
-2.02034857937716e-05
-3.02503163260958e-05
-2.033742286625e-05
-2.04014572055513e-05
-1.21731104990529e-05
-1.28600028321665e-05
-1.16832984801878e-05
-3.33078483521916e-06
-2.57902887732773e-05
-3.03035303934407e-06
-1.84259277377332e-05
-3.7438255948292e-05
4.19140307268699e-06
-6.18677236364579e-06
-2.72900763814998e-05
-2.45359211030101e-05
-2.15644909496175e-05
-1.69443044101495e-05
-1.72361839132904e-05
-6.86085368722185e-06
-9.67282951124753e-06
-1.7216198682632e-05
-2.71469189182316e-05
-1.29309155428843e-05
-1.37188023751745e-05
-3.94505321641557e-05
-1.65960486835824e-05
-7.62131634159773e-06
-2.65575101474404e-05
-9.93694016315635e-06
-3.78559158398616e-05
-2.89278171937347e-05
-1.33689875532214e-05
-4.18650962792304e-05
-1.22431180383759e-05
-1.20462102972569e-05
-4.78272466906744e-05
-2.80513713891248e-05
-9.85757685806146e-06
-9.07869393838437e-06
-1.25933328014129e-05
-3.48183833532892e-05
-2.6667009580033e-05
-3.50278623328141e-05
-1.46864581142771e-05
-1.87508053759085e-05
-3.78646123993238e-05
-1.07462855864648e-05
-2.51549199326357e-06
-1.39468428406823e-05
-2.27062149543386e-05
-2.91495341631758e-05
-3.72023565718878e-05
-1.45112127457034e-05
-3.9166530690656e-06
-6.56191783164628e-06
-2.83080459540542e-05
4.98237829327878e-06
-9.80193133997941e-06
-8.58060176395713e-06
-2.83845430907577e-06
-2.4473680665128e-05
-3.47630346988162e-05
-2.26293969254755e-05
4.2140987382123e-06
4.70323325319421e-06
-2.50692659486479e-05
-3.65886997808797e-05
-2.26941174459974e-05
5.33528851799152e-06
-5.13249630819584e-06
-2.6220840459315e-05
-9.70481553633126e-06
-1.86086605495882e-05
-2.51678890965026e-05
-2.04785664588679e-05
-2.99512260936931e-05
-2.76065555860617e-05
-1.68816549472408e-05
-2.24973986958792e-05
1.24479444807803e-05
-1.43671524789377e-05
-1.8186218891788e-06
-1.18023688873551e-05
-1.28743023527216e-05
-1.33274043308497e-05
-7.03232455951757e-06
-1.09046866704871e-06
-1.97575794583097e-05
-1.31931385412735e-05
-1.13541598103575e-05
-2.74993180659321e-05
-1.37482503374633e-05
-2.57688233124642e-05
-2.54759683239093e-05
-3.23543583729672e-05
-9.34579338419542e-06
-3.09653568000806e-05
-1.26676780546391e-05
-1.43452730205863e-05
-2.21925724726068e-05
-1.0702735652204e-05
-1.44853643680225e-05
-1.90087630369168e-05
-2.07497040390441e-05
-9.68266266044396e-06
-1.30970459649453e-05
-1.99065984701494e-05
-1.45829464984819e-05
-4.8129882516593e-05
-1.44863298476777e-05
-1.34007232001259e-05
2.14388481554529e-06
-2.8337213594517e-05
-2.86133336500158e-05
-1.56447323682221e-05
-2.95121536861587e-05
-3.10415839222237e-05
-1.43847157736854e-05
-2.39635054842507e-05
-6.03768205084711e-06
-3.18556233655606e-05
-2.14183116976148e-05
-1.32344074980828e-05
-6.65139304062027e-06
-2.11890679018452e-05
-2.01844900227151e-05
-3.12425965846615e-05
-2.14272993119667e-05
-1.43706268545442e-05
-2.49476195827738e-05
-1.9280770469525e-05
-2.07704995909639e-05
2.2268099213294e-06
-5.80160576126657e-06
-9.58615663370774e-06
-2.12700418932191e-05
-1.55689518714832e-06
-8.62051864372192e-06
-3.29618638742803e-05
-3.68948104673575e-06
-3.40117966869432e-05
-2.49933649141251e-05
-1.09357566493885e-05
-8.73617684600595e-06
-2.30650849759611e-05
-2.72269280403799e-05
-2.49166586415903e-05
-3.08875960596837e-05
-2.15123233389933e-05
-1.6943232630405e-05
-1.23922089309344e-05
-3.65136125496421e-05
-1.56422448777094e-05
-1.55268333803036e-05
-1.28394299004314e-05
-9.83173866957167e-06
-1.07234838791998e-05
-2.65882611710175e-05
-1.72682057403888e-06
-1.2458135238121e-05
-2.02638874541406e-05
-1.29012931005065e-05
-3.07613675933723e-06
-1.14253418159909e-05
-8.20736539637486e-06
-2.10329755922374e-06
-6.67657557650121e-06
-1.6184961274725e-05
-4.2055225701485e-05
-2.59220372627033e-05
-2.93954000142388e-05
-1.57926215657586e-05
-2.84430945716677e-05
-3.7944506071105e-05
-8.70256466226372e-06
2.60489231926484e-06
-2.24823570134471e-05
-2.97945334632481e-05
-1.19517484117405e-05
-3.10511398531083e-05
-6.07523276259371e-06
-7.12982891033427e-06
-2.50754643878494e-05
-3.69589970709214e-05
-2.95152634659412e-05
-1.3311833059682e-05
-2.07796995207699e-05
-1.05051281733083e-05
4.11131466135902e-06
-3.61054731877748e-05
-2.04586380907416e-05
-2.19615207680738e-05
-3.99946641122476e-05
-2.63020840496269e-05
-3.96270889936433e-05
-2.87386202866689e-05
-2.53955904863216e-05
8.19420381863241e-07
-2.25452227941408e-05
-1.51611781083043e-05
-5.64405017822033e-06
-1.83599362113207e-05
-2.83257470917501e-05
-1.41835928511399e-05
-7.11375286271145e-06
-3.89314446954839e-05
-3.73537732905269e-05
-2.24893147944257e-05
-1.16226844374649e-05
-1.06970362490857e-05
-2.12487754684523e-05
4.352151721785e-06
-2.78547840048977e-05
-1.34319425815861e-05
-2.72678465928497e-05
-1.25165867575329e-05
-2.63301581136987e-07
-2.71601791941689e-05
-2.92607808259736e-05
-4.78195861749655e-05
-4.07710312698121e-06
-3.55255961143484e-05
3.67975798923969e-06
-9.6629670285246e-06
-1.59800489953993e-05
-7.3996679498935e-06
-1.91912677735421e-05
5.0394686859293e-06
-1.45865510051246e-05
-3.63632110585137e-05
-2.27083868448028e-05
-2.53528405253392e-05
-2.44424824929629e-05
-2.7137346243429e-05
-3.51473008916583e-05
-2.48305515629568e-05
-3.89970153968003e-05
-4.66696854447748e-06
-9.17244168981231e-06
-3.70444718270317e-05
-1.8573744311e-05
-9.44034712333829e-06
-1.30249541575734e-05
-1.70462683181162e-05
-1.02372622164931e-05
-5.9725864526931e-06
-1.87782472287428e-05
-1.07915735856094e-06
-2.70860376037126e-05
-2.51193799852281e-05
-2.42489759583898e-05
-1.78289674842537e-05
-1.82848907446522e-05
-1.27007311392454e-05
-2.40614130227415e-05
-2.15621673959108e-05
-4.76662236250008e-06
-1.86878020551188e-05
-2.50710721370305e-05
-2.68535206784225e-05
-1.7233732166538e-05
-4.31775784601818e-06
-2.09527663967248e-05
-3.06368424927685e-05
-5.88958421492464e-06
-9.02800997346541e-06
-1.25847077417657e-05
-2.95454999753952e-05
-2.77223855543869e-05
-2.55245685229057e-05
1.13524339066418e-05
-1.71222729035783e-05
-1.54621514190488e-05
-1.96241939943143e-05
-7.42830070233288e-06
-1.78447247938711e-05
-3.20613428383251e-05
-1.41289478098166e-05
-4.8335844327495e-05
2.83929859155884e-06
-4.41645725512942e-05
-1.09169302027703e-05
-2.20631768746277e-05
-2.93262698301589e-05
-4.90441825667668e-06
-2.06158333243077e-06
-2.68407490387435e-05
-1.99512566177078e-05
-1.66821711505989e-05
-1.79832494357963e-05
-1.72234912044002e-05
-2.84222799267918e-05
-8.94305639434046e-06
-2.85735073719985e-05
-4.88655487312826e-06
-4.7944340038437e-05
-3.66940838401163e-05
-2.50490991479521e-05
9.5594974943264e-07
-1.6145367427507e-05
-1.35134635631137e-05
-2.11181906174668e-05
-2.99515112663997e-05
-2.18645541966448e-05
-2.37817140294679e-05
-2.0572633081281e-05
-2.62591975168824e-05
-9.40248552560024e-06
-1.12700985600976e-05
-3.00907956108993e-05
-1.26977638352265e-05
-4.12401671663102e-05
-1.40346816139121e-05
-2.98062719336703e-05
-1.07973186786173e-05
-1.86068351207539e-05
-3.78647653573115e-05
-2.56557224966633e-05
-2.59250678315244e-05
-1.5726013670974e-05
-2.37386968363567e-05
-8.49507774219741e-06
-1.89782099847741e-05
-1.98468338347228e-05
-1.77239518315786e-05
-2.24499614868969e-05
-2.15310296057362e-05
-2.26070801558937e-05
-2.02457036656733e-05
-1.56233270114821e-05
-2.89597930766161e-05
-7.85466211438547e-06
-1.59840930051727e-05
-6.77904556675269e-06
-1.08840267301947e-05
-6.83632799592239e-06
-4.53491124406051e-05
-6.81193186539083e-06
-2.72648925456447e-05
-1.10938288146795e-05
-1.90479518647128e-05
-4.04642716546638e-05
-3.33704181418377e-06
-1.4862309231068e-05
-1.01244902097225e-05
-7.72536968990741e-06
-2.01412730264081e-05
-1.66235431373302e-05
-1.4398085353904e-05
-1.08388134451649e-05
-1.85498556709914e-05
-2.51165413904599e-05
-1.31280655772795e-05
-5.43765283255763e-06
-3.77361628771523e-07
-1.0840677658923e-05
-7.01580889603503e-06
-2.6936750977095e-05
-5.37790043117876e-07
-4.8143141518214e-07
-1.38532239983653e-05
-2.28026538849728e-05
-2.35063551706627e-05
-4.91580737167699e-05
-3.41119252518252e-06
-3.66092982196724e-05
7.33930333180903e-07
-1.04490431414599e-05
-1.17765293074511e-05
-1.68152693580686e-05
-1.33745363241777e-05
-3.41948185160886e-06
-2.01738475230119e-05
-3.04673658289687e-05
-2.32777367896444e-05
-2.63589427812416e-05
-1.52377831813831e-05
-2.95603438223918e-05
-1.97721461789108e-05
-2.97037243771027e-05
-2.34244640029504e-05
-2.45555954970467e-05
-2.23644794727125e-05
-1.77140989747021e-05
-1.32519522300642e-05
-1.7906947272301e-05
-9.0778679118556e-06
-2.67061306152657e-05
-2.1767532533452e-05
-4.4575924040508e-06
4.28348915781893e-06
2.90945769320745e-06
-2.03889436291115e-05
-9.40449947179819e-06
-9.2350394322734e-06
-2.2083812629939e-05
-2.2883252930443e-05
-2.8781735834362e-05
-8.87901411208686e-06
-4.01529845895057e-05
-1.79074559555628e-05
-9.34540302309588e-06
-2.62385860095517e-05
-2.73251217870324e-05
-3.55709366520016e-05
-2.28189628945244e-05
-1.72814206566222e-05
-2.29780335961285e-05
2.24171810072689e-07
-2.95733132833728e-05
-1.17447056873039e-05
-3.95556085725624e-05
-1.6416320586102e-05
-1.02851761130346e-05
-2.69568094966988e-05
-3.09833303350765e-05
-3.59274598985439e-05
-3.3509875036054e-05
-1.7883893975287e-05
2.92733389097641e-06
-1.32441398531336e-05
-1.75263273526727e-05
-2.01717853036542e-05
-3.14494123086672e-05
-8.93853426697738e-06
-1.84851831825717e-05
-8.58881116716377e-06
-4.53810281059105e-05
-2.10286232795191e-05
-1.62267612252447e-05
-2.04924483551483e-05
-3.24067821697809e-05
-3.19632574759918e-05
-2.99711167040741e-06
-3.6280611404202e-05
-2.41710934750938e-05
-8.0163030553498e-06
-2.55549602030265e-05
-2.49021686039061e-05
-1.98805009360323e-05
-2.13810602564466e-05
-4.6634046418416e-05
-8.97082653793084e-06
-1.32068295797821e-05
-2.95172922396333e-05
-2.96296142575219e-05
-1.22279304559997e-05
-2.28292242850023e-05
-1.24680848841131e-05
-1.34171786970847e-05
-1.75582983792791e-05
-1.41100234398264e-05
-1.83969790186775e-05
-1.36460043802753e-05
-3.2082659434731e-05
-1.15794371249909e-05
-1.49376277647363e-05
-6.10856820650984e-06
-1.18606973684716e-05
-2.71506519319932e-05
-2.05372087367516e-05
-9.15369345766654e-06
-2.21425495155026e-05
-2.58057105761319e-08
-2.52262435443544e-05
-2.03500958159568e-05
-2.62057680010087e-05
-1.81698951802725e-05
-3.57782536916104e-05
-2.64911105424414e-05
-2.2966220007542e-05
-6.71783778048387e-06
-2.02034112431645e-05
-9.65703123116136e-06
-4.37583776783906e-05
-1.02397630532676e-05
-2.33639933932443e-05
-1.544781596653e-05
-1.23787160227941e-05
-1.21765361923031e-05
-1.29562657922583e-05
-5.53211592550952e-06
-2.91778934981413e-05
-2.18809051803358e-05
-4.03978613014754e-05
-2.22228638819678e-05
-2.82181547396441e-05
-2.77069127313577e-05
-2.82074565805222e-05
-2.26367838877649e-05
-2.1523379125919e-05
-1.43667723184135e-05
-1.73933044785584e-05
-1.44120273329812e-05
-1.83350125793865e-05
-1.83517400480675e-05
-2.35098411624714e-05
-4.67722593538818e-06
-1.0123628421112e-05
-1.1802783997673e-05
-8.06656903700435e-06
-2.201498214609e-05
-4.54633375548147e-05
-8.89827653706151e-06
-2.09903879239312e-05
-2.45129783705334e-05
-2.49028112265461e-05
-1.24386629866175e-05
-2.93882146953874e-05
-2.05895847114154e-05
-2.88710449118382e-05
-1.67168964493929e-05
-9.6008468713665e-06
-2.52768213869659e-05
-2.48556085819834e-05
-1.61955266274557e-05
-2.08735855003197e-05
4.36374379726946e-06
-3.26043308210107e-05
-2.55525591447616e-05
-6.6508365716105e-06
-1.61019154973252e-05
-3.09643628428206e-05
-1.95792425145362e-05
-1.85823209097954e-05
-1.4450562091117e-05
-1.60545084567675e-05
-1.47684848093499e-05
-6.00025177157415e-06
-2.29874066058678e-05
-2.68238422550341e-05
-1.76039640233189e-05
-1.95873211627991e-05
-2.27736140229563e-05
-2.04428050256357e-05
-3.21173583798055e-05
-2.2188219891348e-05
-2.49047279751564e-05
-5.69160199540213e-06
-2.17672077599566e-05
-8.92049555918308e-06
-2.24475172511687e-06
-1.96632710964847e-05
-3.90444141253198e-05
-3.47593730322755e-05
1.24739468999067e-05
-2.04404123096847e-05
-1.11078185819768e-05
-2.36444315784504e-05
-2.45954115736052e-05
-4.26888315936264e-06
-7.72123925251593e-06
-3.00230533622034e-05
-1.83837492513235e-05
-2.06638910993448e-05
-1.76708701150723e-05
-2.37897967904931e-05
-6.74130146838146e-06
-1.70140949611775e-05
1.49005102152101e-06
-2.29143425784923e-05
-2.12291755570435e-05
-1.55292225092796e-05
-2.67946705146931e-05
-2.45166916752343e-05
-1.08567004159e-05
-8.71605611970837e-06
-1.19963757913506e-05
-1.45955001515469e-05
-1.91748126846721e-05
-1.08945405117158e-05
-2.70736454594794e-05
-3.1750989420536e-05
-2.29002593259505e-05
-1.22039772329273e-05
-1.91838424809459e-05
-2.85289007691015e-05
-2.36032545762998e-05
-2.09602966753511e-05
-3.42141454921843e-05
-2.20387238061502e-06
4.36960643458479e-06
-2.78099897212624e-05
-3.99044611252506e-05
-2.65290784080239e-05
-1.04257683313324e-05
-2.86571523037302e-05
-3.15264038506264e-05
-4.33983281872923e-06
-2.88652641528791e-05
-2.74514092149493e-05
-1.43053953155836e-05
-1.96441557323429e-05
-2.23237748393537e-05
-5.24821038275895e-06
-1.69200308006425e-05
-1.80062376428594e-05
-1.35239604296801e-06
-1.75838096570336e-05
-2.98344821585752e-05
-2.76096672422624e-05
-2.53911024246245e-05
-2.90325873255202e-05
-2.08479810735969e-05
-2.77190713103888e-05
-1.91924313251558e-05
-1.16563073634022e-05
-6.51539667494126e-06
-2.84076460737954e-05
-1.50107599532994e-05
-1.93740888528632e-05
-1.54236751795373e-05
-4.51882839848909e-06
-1.12099470159944e-05
-2.32772593450203e-05
-1.15694030745951e-05
-1.91415130778492e-05
-1.28015921374002e-05
-2.3712098951972e-05
-1.14141816717831e-05
-2.93165828163086e-05
-1.73075882935031e-05
-2.01148444805194e-05
-8.1514610719552e-07
-2.60898016090838e-07
1.72685655763668e-07
-2.14802860180163e-05
-1.53232105560755e-05
1.29231844899067e-05
-2.1019631770083e-05
-1.69963537708499e-05
-2.11280645910418e-05
-3.17736464316656e-05
-9.18093072953755e-06
-1.84766210015347e-05
-1.53506775454705e-05
-1.91136285793091e-05
-2.40486368077507e-05
-1.0178337209866e-05
-1.79250366216122e-05
-1.10149971053881e-05
-8.45264909456876e-06
-1.57011860044128e-05
-1.04104003617927e-05
-2.57895723228484e-05
-2.4831876845066e-05
-2.37745131348329e-05
-1.01980684380496e-05
8.48354898757668e-06
-2.60529537949114e-05
-2.30082830441392e-05
-2.74236121767103e-05
-1.32916268881936e-05
-1.03474114252678e-05
-1.6725910772063e-05
1.59704774681977e-07
-1.6368603159157e-05
-1.87824138451386e-05
-2.96826759992582e-05
-8.66901010000669e-06
-6.04069191607571e-06
-1.93519893536047e-05
-3.08139291412863e-05
-1.0154330357507e-05
-1.77560277882568e-05
-2.88234447477411e-05
-3.57872929727913e-05
-2.86418036865005e-05
-8.35395284437547e-06
-2.82865329051878e-05
-1.06181632092718e-05
-6.9576741548171e-06
-1.35529512597406e-05
-2.52870335028412e-05
-2.09022320284789e-05
-4.2206510307726e-05
-1.9157507748111e-05
-2.46072110632151e-05
-6.99169232679183e-06
-6.75047687702331e-06
-2.17900941959771e-05
-1.40264317298344e-05
-1.49024045123645e-05
-2.87971477282544e-05
-2.7699510087389e-05
-1.18331089462221e-05
3.08038839085503e-06
-2.60920955853052e-05
-1.51935780905492e-05
-2.79502050184093e-05
-1.02334996363258e-05
-3.43863472114903e-05
-1.88949117544112e-05
-1.13188446093434e-05
-5.47827994140968e-06
-2.39901418238828e-05
-3.1893261509507e-05
-3.2783702388302e-06
-9.9566161957943e-06
-2.49109949319836e-05
-1.04115994197024e-05
-3.38717396862989e-05
-2.06628195789781e-05
-2.81212354859992e-05
1.18590934470354e-05
-6.5929414265648e-06
-5.36287953592729e-07
-2.12192419486135e-05
-2.43441811571705e-05
-1.82715657052033e-05
-2.74642221288183e-05
-3.8014307091972e-05
-1.14248350873354e-05
-1.99313544913245e-05
-1.2809917634264e-05
-2.34325875911452e-05
-7.92132926767686e-06
-1.85001676165999e-05
-1.65254264699039e-05
1.40178221254288e-05
-3.14757540135854e-05
3.14302645347062e-06
-4.82101115055135e-06
-2.89639504641614e-05
-2.74389121165571e-05
-4.72601058975158e-06
-2.21618505492869e-05
-2.12951371019136e-05
-2.12580645413713e-06
-2.14586124415769e-05
-1.40632755145846e-05
-3.27127234284505e-05
-6.056890487886e-08
-1.55305451306486e-05
-2.68821474353167e-05
-1.76020993153715e-05
-2.17374598565503e-05
-6.87697431128451e-06
-2.55880537161967e-05
-2.4556176609039e-05
-3.84485505774928e-05
-2.59195444800063e-05
-1.1950031323442e-05
-2.09499010463792e-05
-1.83933578407901e-05
-3.0987782591312e-05
-2.87773274508169e-05
-2.43687593389574e-05
-3.41698249699611e-05
-1.48985922631996e-05
-1.10887873837783e-05
-1.52896942389317e-05
-4.40501368988822e-05
-2.1348930683052e-05
-2.55642958537442e-05
-1.00694490291487e-05
-7.37587338601923e-06
-1.66453683998263e-05
-1.84621938214014e-05
-7.638836262373e-06
2.44297230739287e-06
-1.81218823336416e-05
-1.83061024081201e-05
-1.95741774617705e-05
-2.23992200203164e-05
-1.6890601398163e-05
-3.03372904420909e-05
-2.08902362137344e-05
-1.7798574970324e-05
-2.83588235126428e-05
-3.18516037869194e-05
-3.34492229285801e-06
-4.64381089221273e-05
1.63063341199962e-06
-2.9999337483435e-05
-6.36094115622275e-06
-2.29302132148119e-05
-2.642944123833e-05
-1.00428922290464e-05
-2.62869661992415e-05
-3.45461985605595e-05
-1.88508055961443e-05
5.55358917805618e-06
-2.03913576679488e-05
-7.33191145749387e-06
-3.67858839594799e-05
-3.75489702122794e-05
-2.48517771112765e-05
-4.91452635312186e-05
-3.94569526295697e-05
-2.60401631932815e-05
-7.65857658878914e-06
-3.39242470244863e-05
-1.58096723446391e-05
-1.75794255385489e-05
-1.21223377181101e-05
-6.33547313051428e-06
-6.47853302824003e-06
-5.43646672167962e-06
-1.00129552409395e-05
-2.72782005340883e-05
-2.64638985728482e-05
-1.14663217121588e-05
-2.4382203757562e-05
-7.32529084966015e-06
-2.81668321604689e-05
-2.21888255735868e-05
-2.7218851657482e-05
-3.6859456248921e-05
-3.68445130116958e-05
-1.61170949623406e-05
-1.24068795020144e-05
-1.80539494572544e-05
-2.31806568023401e-05
-2.27480488766873e-05
-4.49542618284258e-05
-6.76765964179022e-06
-1.39229579661054e-05
-3.32280938763872e-05
-1.53294498026605e-05
-2.36636922497552e-05
-2.08209223926836e-05
-1.75654623977755e-05
-5.5193314149373e-06
-1.87446321711441e-05
-3.24922965520347e-05
-7.29692465384068e-06
-1.09318293406235e-05
-1.30658765393378e-05
-1.92974099269775e-05
-1.77926163795182e-05
-2.31394755183064e-05
-1.04765012147828e-05
-1.63862630709577e-05
-3.02763584769515e-06
-2.51066691615546e-05
-1.11499944184733e-05
-4.35058403502138e-05
1.03175861606028e-05
-5.19930168551132e-06
6.62046440618634e-06
-1.30971862662111e-05
-3.60483489138263e-05
3.65650788663453e-06
-1.34913428522933e-06
-2.40518714059424e-06
-1.49386328087491e-05
-1.26187221526605e-05
-1.98715138523639e-05
-1.31722134735882e-05
-2.55143678518467e-05
-1.75679941745075e-05
-2.72820752556354e-05
-3.14756292553817e-05
-1.85421586296088e-05
-1.71083198538272e-05
-2.11918243752132e-05
-2.16789418679736e-05
-2.27307562963336e-05
-1.30879023985595e-05
-2.21821318168459e-06
-1.98133208309584e-05
-2.87110061991618e-05
-2.81022646701029e-06
-1.3554474050395e-05
-2.25428082207126e-05
-3.08694342360741e-05
-1.09264847730504e-05
-3.13275903513861e-05
-1.28310709302409e-05
-2.95830457195503e-05
-1.61888764915899e-05
-2.32755678568836e-05
-5.06232016185056e-06
-2.8694676965136e-05
-4.19173173145783e-05
-3.21559118671663e-05
-3.23038878338177e-05
-3.77976433031068e-05
-1.79252865320562e-05
-9.2683169479639e-06
-1.06810643649014e-05
-1.84331919496287e-05
-2.79101331639035e-05
-2.25939664604509e-05
-1.67451319078568e-06
-6.50050457397608e-06
-4.15678882395836e-05
-2.83191238949018e-05
-9.75910705596513e-06
-4.94484104174609e-06
-4.20003417302311e-05
-1.71485475456114e-05
-7.94260696648096e-06
-1.17513800803392e-05
-3.96217672237728e-05
-3.74737616263415e-05
-1.83248920044409e-05
-1.30023965872027e-05
-1.19654934544398e-05
-6.32203343000307e-06
-1.15534160519701e-05
-3.09643469734933e-05
-2.09288516813215e-05
-1.72906610064022e-05
-1.99021924752478e-05
-3.81727955449573e-05
-2.86071767927761e-05
-1.7912227647542e-05
-2.38909287851427e-05
-1.54417004054173e-05
-2.04538143364998e-05
-1.07714110369486e-05
-8.27891816984298e-06
-3.79826170887043e-05
-2.45524356935528e-05
-1.85993678337747e-05
-1.28459502754302e-05
-2.23871171688224e-05
-2.63985166088901e-05
-1.97851238538593e-05
-6.02805195332336e-06
-9.72693770861112e-06
-2.03250325903178e-05
-1.57436815813191e-05
-1.32868260715714e-05
-1.91646986916697e-05
-1.3684388162776e-05
1.07514869245149e-05
6.76903657992189e-06
1.98130254257182e-06
-5.41725969785338e-06
-4.40616256154463e-07
-1.22644691891313e-05
-1.41247906981261e-05
-1.60834357647997e-05
-2.68714139886821e-05
-2.81229543013153e-05
-2.67506460612517e-05
-2.12317765259858e-05
-7.80027058975088e-06
-2.38205338099048e-05
-3.15621324729002e-05
8.66554538935516e-06
-5.44289186773933e-06
-3.05642208333276e-05
-2.04090073145075e-05
-7.97483020848338e-06
-1.58578946390506e-05
-2.14224813935484e-05
-2.41787171971898e-05
-7.55885714708821e-06
-1.50951745461904e-05
-2.08754569980988e-05
-1.62475444382164e-05
-4.25694673238451e-05
-2.98698573651618e-05
-5.5705651335745e-05
-4.38001337533628e-05
-2.97344177349209e-05
-2.77622456294234e-05
1.68900381502102e-06
-1.17821235324417e-05
-2.4600826897008e-05
-6.44261640644227e-06
-3.71545303157962e-05
-1.55143365659644e-05
-1.28387516483235e-05
-2.30049688478162e-05
-4.39465234715897e-05
-1.06486884552668e-05
-2.27174666301129e-05
-8.34738618510998e-06
-2.60323881404894e-05
-2.39458724610803e-05
-8.26630756044251e-06
-2.72250269498981e-05
-1.78525743232859e-05
-2.71651366816178e-05
-8.20265854719869e-06
-1.42217791718704e-05
-2.32376354180319e-05
-2.41823294197449e-05
-8.20683327780821e-06
-1.80947041187532e-05
-2.97257426284104e-05
-2.72410065606766e-05
-4.19465436687236e-06
-1.66942371611315e-05
-1.30437088003153e-05
-9.64588382916251e-06
-2.85315296413977e-05
-3.74158843327541e-05
-1.17123672207813e-05
-1.27591173164514e-05
-9.04950278693858e-06
-2.0489808956548e-05
-1.29886140819644e-05
-8.95614250793658e-06
-2.30174391250707e-05
-2.92353226146936e-05
-2.54970576151151e-06
-1.98331104136011e-05
-1.8382015710838e-05
-1.71280262450065e-05
-1.09219817948725e-05
-2.61424063729479e-05
-2.05452429652594e-05
-1.14933910161638e-05
-1.62210707642445e-05
-1.68621578762161e-05
-1.71397385216912e-05
-2.12069095060909e-05
-2.87791399080323e-05
-2.3013393157625e-05
-6.39010710896756e-06
-1.10681234812193e-05
-9.82516561562887e-06
-1.65522139358017e-05
-3.80174042298847e-06
-2.29339044335122e-05
-4.09227710932821e-05
-8.62181824401152e-06
-2.77033638731618e-05
-1.08596329323423e-05
-1.58798852893333e-05
-1.77236757959393e-05
-6.79557159339725e-06
-1.48713291765899e-05
-2.60067845845815e-05
-2.93536513233564e-05
-4.3572029156248e-05
-1.99642725999765e-05
-1.25051772411503e-06
-3.45490724096118e-05
-3.43773943029241e-05
-2.06701725547514e-05
-9.91522893611722e-07
-2.23947781281058e-05
-1.86816197570164e-05
-6.83857964817173e-06
-2.65604744530545e-05
-2.16199460785303e-05
-3.31351983424538e-05
-2.84090654625812e-05
-1.99669136039853e-05
-3.38789693407985e-05
-2.21499610001456e-05
-2.51829909208657e-05
-3.79401884043882e-05
-1.44950403001094e-05
-9.53475302688235e-06
-2.37838152300572e-06
-1.57000776764921e-05
-2.26135187640789e-05
-7.71134994997009e-07
-4.69171165300099e-06
-3.10562896000205e-05
-1.03888851190818e-05
-2.06552368624848e-05
-2.12058548838005e-06
-2.31674718598685e-06
-4.48953935367176e-06
-3.22503764633696e-05
-8.45272820702773e-06
-7.26123605255731e-06
-2.67685004785808e-05
-3.89420553346328e-05
-1.70151477165767e-05
-3.82464719281209e-05
-1.61020790195492e-05
-3.47076799462504e-05
-1.46633348804736e-05
-3.03433442889982e-05
-1.28236307309211e-05
-2.22589175398848e-05
-2.06406975510317e-05
-2.49596828790861e-05
-6.48630330438737e-06
-2.24465630159003e-05
-7.79043210157527e-06
-2.6487469720445e-05
-1.98944511196429e-05
-2.12674622374771e-05
-1.84192389294066e-05
-2.68653485472292e-05
-9.80670761584405e-06
-2.75222003239939e-06
-1.63799467685022e-05
-1.35722106089203e-05
-1.68156237909508e-05
-2.28188358579171e-05
-1.54869501052595e-05
-1.54021443450933e-05
-1.36308513825773e-05
-1.09806482561964e-05
-1.17571658490434e-05
-1.83142873250851e-05
-1.62724913639682e-05
-6.04779631165233e-06
-8.56178123094999e-06
-2.66470070586012e-05
-8.09100625525741e-06
-1.31794625396176e-05
-3.2871647383991e-05
-2.14849389936274e-05
-3.66388139731016e-06
6.89826717762937e-06
-2.12434904998767e-07
-2.93466804823852e-05
-2.17703049944085e-05
-5.29104669169741e-06
-1.2299611612029e-05
-9.26726340134679e-06
-2.21894841417914e-05
-1.95260779316867e-05
-2.1524233707939e-05
-2.63598692851609e-05
-4.35678981674314e-05
-3.19284301125385e-05
-1.58682284152205e-05
-2.55430375979148e-05
-1.80202022884364e-05
-1.65943686386851e-05
-2.90262320872099e-05
-1.94994499287672e-05
-2.98692037468218e-05
-5.65132423015423e-07
-1.08526785842778e-05
-3.17304213011807e-05
-1.45495706383804e-05
-2.61801474794107e-05
-1.47661114829765e-05
-1.34707521482668e-05
-1.15864167480488e-05
-2.38673245941704e-05
-3.54282316872134e-05
-2.19453609923886e-05
-9.67909635816975e-06
-1.00677662576452e-05
-1.3744647047003e-05
-3.27959260530793e-05
-2.66793557005707e-05
-3.01313828948635e-05
-3.14381330558869e-05
-8.14381457257601e-06
-6.69128156021083e-06
-2.33238795135875e-05
5.5080701189788e-06
-3.6664696247352e-05
-1.91032927054596e-05
-3.84670551712795e-05
-2.38797251919299e-05
-2.37739874746193e-05
-2.01121297499674e-05
-2.51216938514802e-05
-1.60292248131805e-05
-5.94142290845749e-06
-2.35010061901331e-05
-1.76396160119703e-05
-1.82924854319525e-05
-6.47239007231608e-07
-1.4162895863396e-05
1.09727588604341e-05
-1.57312991114135e-05
-1.92680934395036e-05
-1.06420011792553e-05
-4.3353302828589e-05
-2.84109466176369e-05
-2.22730739539716e-05
-8.48712264971564e-06
-1.32981622083164e-05
-5.63089946973575e-06
-1.43957934030832e-05
-2.61306864236127e-06
-1.21889546543204e-05
-1.26315040122517e-05
-2.86528161694909e-05
-6.75708817933539e-06
-4.35962188158797e-06
-2.40420587197313e-05
-1.17832072652449e-05
-7.12277949642795e-06
-4.06094809165679e-06
-1.35419052076369e-05
-1.23864241390028e-05
-2.13519052997229e-05
-1.14426700139773e-05
-1.45188628868014e-05
-1.9154746635438e-05
-1.64622449753986e-05
-3.0376692359473e-05
-3.50059066833426e-05
-2.44037546943774e-05
-4.29778830617091e-05
-2.92150044893839e-06
-3.36813330953404e-05
-1.67888903032399e-05
-8.9721643036264e-06
-2.35100721039814e-05
-2.66819489547318e-05
-2.66686789516483e-05
-2.45697296052332e-05
-1.80529119119699e-06
-2.86742441502026e-07
-6.90217734186791e-06
-1.74304430757136e-05
-2.95139608121855e-05
3.37529102948974e-06
-1.44728622134145e-05
-1.38938202980284e-05
-2.24315984772267e-05
-2.90376648523998e-05
-6.07162509607639e-06
-2.86994340486885e-05
-2.98477631874144e-05
-1.13728773047508e-05
-3.3273663269531e-05
-3.34930540921219e-06
-3.24270360346225e-05
-5.407994676215e-06
-2.72010742128811e-05
-3.54708999608399e-06
-1.77486930694288e-05
-2.6315485413912e-05
4.34019650382409e-07
-2.9352874928609e-05
-2.94913180017474e-05
-1.59948160609491e-05
-1.50439856293962e-05
-8.22664599184833e-06
3.01328828991887e-06
-2.15071962917093e-05
-2.31435055109821e-05
-2.27541826036875e-05
-5.66199085994233e-06
4.16322344346624e-06
-2.32619570971134e-07
6.28639741678264e-06
-3.64926026278243e-05
-1.93967518752273e-05
-1.96142870175467e-05
-2.616303703176e-05
-4.57952942587598e-06
-2.85740637234243e-05
-1.38508266723269e-05
-2.34004251945865e-05
-1.23981477541641e-05
-9.71989124272498e-06
-1.87724442770829e-05
1.19077264304459e-05
-2.78688940176931e-05
-1.27712506425745e-05
-1.56546737203379e-05
-9.34640417118534e-06
-1.67559405260815e-05
-1.40105248975016e-05
-2.76951549233349e-05
-2.73750586977088e-05
-3.1381000884052e-05
-3.58176006165218e-06
-1.34477553228535e-05
-4.76282016999246e-05
-1.94295981018903e-05
-2.67205945139848e-05
-9.01999607482828e-06
-3.18204503362274e-05
-3.13055759497592e-05
-1.02564408240393e-05
-3.23667545249895e-05
-2.99186399576431e-05
-1.28410054609877e-05
-1.10490354084633e-05
-2.12589914263616e-05
-1.30244692093735e-05
-2.00605176832994e-05
-2.57731025878759e-05
-1.86273824106513e-05
-1.02097746933237e-05
-3.24154292310115e-06
-2.876370886847e-05
-2.56427192021413e-05
-2.7992199374588e-05
-1.30901779946434e-05
-1.34428196121406e-05
-2.33172194022618e-05
-5.62115657949355e-06
-1.08287358278093e-05
-2.91729523642225e-05
-2.75754774919241e-05
-3.86412083156679e-05
-1.32236888245409e-05
-1.69089079776081e-05
-3.17973317971343e-05
-5.04014936126029e-06
-1.57735611030042e-05
-4.54369639730084e-05
-2.40240007396643e-05
-3.09480211736461e-05
-2.20552603572942e-05
-4.05790579695175e-06
-2.27345720891813e-05
-8.52379185732984e-06
-1.3491712178434e-05
-4.32164702935154e-05
-2.09559782044852e-05
-2.90267708285629e-05
-1.51814485217159e-05
-3.08295370637082e-05
-1.82780423084167e-05
-7.49661799132146e-06
-1.63099968313387e-05
-1.96747538280508e-05
-3.54896150678976e-05
-2.9321838699557e-05
-3.42370939367063e-06
-3.02635171710028e-05
-1.8812133095181e-05
-2.14385917326834e-05
-3.0913608871573e-05
-1.54514607915694e-05
-1.6721941785479e-05
-2.48989344084719e-05
-2.9114735282494e-05
-2.69766775800516e-05
-2.24020763926583e-05
-1.92777367729793e-05
-2.47017216314517e-05
1.83162490271825e-06
-1.338278971075e-05
-2.3925097179483e-05
-9.5938632454752e-06
-1.42445249636383e-05
-2.07072055307006e-06
-3.09518741891155e-05
-1.22794003250527e-05
-1.74121894629046e-05
-4.09780378918065e-05
-1.38830141243197e-05
4.65675920046626e-06
-2.06524971808666e-05
-2.06649542878245e-05
-1.9728353962683e-05
-1.24785584176516e-05
-1.2319535187769e-05
-2.39710087390439e-05
-1.00936581270698e-05
-2.22807466274098e-05
-1.07944947821942e-05
-4.39147893566923e-06
-1.70355206998312e-05
-2.40013273298282e-05
-2.09387112043158e-05
-3.40192265142503e-05
-1.29566861988241e-05
-2.07983524532924e-05
-3.41912874206957e-05
-1.74001566202384e-05
-2.329247673918e-05
-1.78970631436069e-05
-2.75716001251179e-05
-3.41550703815665e-05
-1.0253820712063e-05
-3.77942655998793e-05
-1.34275067655385e-05
-3.46059869982811e-05
-2.90016710033747e-05
-3.16699553209147e-05
-7.8656256887613e-06
-1.26827965706189e-06
-1.57947014834737e-05
-2.33659505513427e-05
-1.73823985300499e-05
-1.83512616721617e-05
-1.9169016040926e-05
-2.92837064412435e-05
-2.32099277504107e-05
-2.83038960888338e-05
-4.56394849571294e-05
-3.74304192301591e-05
-8.71824297911369e-06
-1.80983708591276e-05
-2.23118375480698e-05
-1.94433474317678e-05
-2.05009177532911e-05
-1.29380470971783e-05
-3.45809574474897e-05
-1.53935665969947e-05
-3.93718077213311e-05
-2.03403868954131e-05
-1.80366550920536e-05
-1.10280940632088e-05
-1.82911195440495e-05
-1.82900833467584e-05
-2.21229368312556e-05
-2.62723389706515e-05
-2.36677406152089e-05
-1.78100592686986e-05
-3.14734808665595e-05
-1.13144470008165e-05
-2.95493303929585e-05
-2.65324153836589e-05
-3.83745739233022e-05
-1.05239430975731e-05
-1.69558900933544e-05
-2.139890983455e-05
-1.24902969335919e-05
-2.68298279782712e-05
-2.36295066621748e-05
-1.84032293771319e-05
-1.50735328866596e-05
-1.05344521420942e-05
-2.81278927587894e-05
-1.65583242354634e-05
-2.23664820963354e-05
-8.87449386491763e-06
-1.16768887714472e-05
-3.17786269937328e-05
-2.71737485188782e-05
-4.85935268601865e-07
-3.35495236862283e-05
-1.34543675865061e-05
-2.99523460198683e-05
-2.00415449132928e-05
-1.94398255076868e-05
-3.11179477670888e-06
-1.99126647425381e-05
-4.58961022861688e-06
-2.70845825251462e-05
-9.37221517458897e-06
-1.18513530810187e-05
-2.11806641536764e-05
-6.68898976425718e-06
-3.42653110402119e-05
-6.90319329458701e-06
-3.26616967574977e-05
-7.15362630843797e-06
-2.52212500253812e-05
-4.74636435607904e-06
-9.54433277655892e-06
-7.11231477115611e-06
-2.25753376643415e-05
3.6938593737575e-06
-4.02886528378173e-05
-2.84959407197742e-05
-3.42726016124152e-05
-3.53754061977486e-05
-1.2387027031586e-05
-1.91969991525811e-05
-6.34797748696458e-06
-1.86207533547832e-06
6.03768270416612e-07
-3.10306331790612e-05
-2.85202090209256e-05
-2.95477713180502e-05
-7.43214379273976e-06
-1.6107802351874e-05
-2.72866309809145e-05
-5.16785176394982e-06
-1.8787251076969e-05
-3.55131150153543e-05
-4.40867274639909e-05
-1.72921602074128e-05
-3.26748064942041e-06
-3.59833721105606e-05
-2.96358099238454e-05
-1.00429619462434e-05
-1.36112899312134e-06
-2.32071147065131e-05
-2.13414328611272e-05
-1.37241627070493e-05
-3.26978663173905e-05
-1.68179336673451e-05
-1.65615331982253e-05
-2.68715511073783e-05
-8.78975444699591e-06
-1.71321533095585e-05
-5.64204810053069e-06
6.93452363899291e-06
-3.12623565624494e-05
-3.55415610266901e-05
-3.66743263710871e-05
-1.02622979187053e-05
-3.82031748050889e-05
-2.24443369716062e-05
-1.2578823722511e-05
-1.50475439935593e-05
-1.96381215841234e-05
-2.08943878234572e-05
-2.48312510441097e-05
-4.79676722037288e-05
-3.27931920695826e-05
-1.76171818185999e-05
-9.34680760486143e-06
-1.69531464074739e-05
-8.11280297331045e-06
-1.59119029018962e-05
-4.57640140553856e-06
-1.81303446214178e-05
-8.53887535349083e-06
-4.87175264607329e-06
-1.40413898009982e-05
-1.62133035814263e-05
-3.5947556249259e-05
-1.77021287131279e-05
-1.73856979065882e-05
-1.84732814003792e-05
4.37259610531317e-07
-1.58719898456421e-05
-5.64747825334923e-06
-1.04432432131325e-05
-2.87953655485084e-05
-1.18573283508981e-05
-2.84503616500019e-05
-5.33260508962432e-06
-1.79466797610693e-05
-3.12595909778531e-05
-3.04239027151841e-05
-2.12004569384847e-05
2.41513893125287e-06
-5.10179810032e-06
-1.64082373840015e-05
-1.29629127756403e-05
-9.06240936825314e-06
-1.15057582722002e-05
-2.41729430669648e-05
-2.40572249271926e-05
-6.31412028648401e-06
-1.50693593858166e-05
-1.65075842603905e-05
-2.55604682165404e-05
7.30489572863323e-08
-1.13748105937903e-05
-1.34165213147525e-05
-2.71016818370834e-05
-1.96649097178267e-05
-3.05795412214187e-05
-2.93246942450874e-05
-1.31873625063575e-05
-4.4110950808552e-05
-8.01579128820662e-06
-2.95238609008758e-05
-1.45509426645292e-05
-2.09290906685348e-05
-1.51744541630751e-05
-1.35554410571869e-05
-2.37703377949144e-05
-5.32485787631545e-06
-1.04826176839682e-05
-3.9091435901361e-05
-2.32065597792763e-06
-3.33570692989079e-05
-1.65439316680457e-05
-2.34901465674229e-05
-2.60294913268399e-05
-1.56943261698686e-05
-2.46356676188691e-05
-1.63433447026986e-05
-2.53745090036678e-05
-3.99321685783932e-05
-2.34465429885243e-05
-3.29429634265677e-05
-8.85454584125527e-06
-6.81806741568399e-06
-1.92130251974791e-05
-9.00423684777224e-06
-1.74405079504661e-05
-1.13233158511097e-05
-2.05896079058208e-05
-7.47324032986019e-06
-2.73502014161451e-05
-2.14598572367487e-05
-1.53596432308786e-05
-1.90836804614029e-05
-2.75886049440004e-06
-1.89082908815765e-05
-2.49193296449449e-05
-1.10531439257006e-05
-1.95235865116353e-05
-2.02315647875749e-05
4.19794264768542e-06
-5.69920051592654e-06
-2.19035670865639e-05
-1.20756854354422e-06
-2.32309447620388e-05
-3.38407033864037e-06
-1.61125681919254e-05
-3.12577479779675e-05
-1.69241884893254e-05
-2.37709826200513e-05
-2.13780399957006e-05
-6.76021918174623e-06
-1.12547614242437e-05
-4.22977870248685e-05
-1.93652015375146e-05
-1.3513851706897e-05
-2.94082717010117e-05
-1.86025449730308e-05
-1.69060407888944e-05
-3.03231934927904e-05
-1.35236973582564e-05
-3.83295789796918e-05
-1.15578015473776e-05
-1.70458460980843e-05
-6.80958051855578e-06
-2.35290371940454e-05
-2.56654467374612e-05
-3.98108888253794e-05
-2.69685402141342e-05
-2.24538866891864e-05
-1.74473768240969e-05
-1.95939350916169e-05
-2.47517863954378e-06
-1.5284611876437e-05
-3.59788987244691e-05
-1.30364225985797e-05
-3.55796839054493e-05
-1.80249089642655e-05
-1.20954583619839e-05
-1.49052758802844e-05
6.92385711480622e-06
-2.33817177165559e-05
-2.21116703318578e-05
-1.22229423391045e-05
-2.12908509046812e-05
-1.93254582371824e-05
-2.04616910562324e-05
-1.67550160768658e-05
-1.62812435188992e-05
-3.27751492158674e-06
-9.19398174148593e-06
-2.32510541743361e-05
-4.12285999601693e-05
-1.8161893770658e-05
-1.50507876824966e-05
-2.52659806693027e-05
6.80484823197699e-06
-2.67040154224121e-05
-4.29308409984992e-05
-1.54746484361972e-05
-2.50238423565978e-05
-3.15915671268747e-05
-1.794836741628e-05
-3.61644499711354e-05
-1.68762352258138e-05
-1.03658639987452e-05
-1.84350157746378e-05
9.13656925340587e-06
-1.20963315584751e-05
2.75052832172951e-06
-2.42805534288331e-05
-1.02644220256626e-05
-4.04956999572317e-06
-4.14607334064629e-05
-3.16000469504947e-05
-2.35054386757664e-05
-2.11700233543418e-05
-1.64495377062568e-05
-3.4540906552257e-05
-1.60703180129157e-05
-1.48433451444232e-05
-2.9284956503849e-05
-3.06347281900364e-05
3.10768047964786e-06
-3.942491588899e-06
-2.62473369710009e-05
-2.32291878808407e-05
-7.67229744658408e-06
-2.58891760997733e-05
-1.43653680362549e-05
-5.044361457535e-06
-2.06544295975331e-05
-7.16152818681297e-06
-3.26250900487271e-05
-2.69689201244974e-05
1.13021340021761e-07
-1.98802603360175e-05
-1.67352896395215e-05
-1.39788783383865e-05
-8.3610787261942e-06
-1.69597604098401e-05
-8.3006461027915e-06
-2.77671133726805e-05
-3.00204226939217e-05
-1.29233215697962e-05
-1.36741637731902e-05
-1.99712424884065e-05
-4.62403177585455e-05
-1.45209161874433e-05
-1.90733537236786e-05
-2.5899087492888e-05
-1.39167354905822e-05
-1.47432733129399e-05
-3.40479347839209e-05
-2.5975790344717e-05
-1.26430297048765e-05
1.59878929373227e-05
-1.89350601049731e-05
-2.45731535055536e-05
-8.27588276062475e-06
-2.93594054768755e-05
-1.2102597184633e-05
-2.89116184722329e-06
-1.28946326481508e-05
-2.96799634777488e-05
-2.1916667280826e-05
-8.62853544222598e-06
-2.82629876791017e-05
-2.60180682640916e-05
-1.86499715260943e-05
-2.5489603792879e-05
-5.38340650009103e-06
-1.16336067491748e-05
-1.35285788918105e-05
-1.14806886820857e-06
-1.2304424662663e-05
-1.97723510165396e-05
-1.8044365808818e-05
-1.66817977375786e-05
-6.38520121061022e-06
-1.8300277500494e-05
-1.00278457159203e-05
-3.82236110859061e-05
7.47724724569686e-06
-1.16988590613235e-05
-1.20892774250581e-05
-3.06862003201981e-05
-4.01851774594673e-05
-9.14578182404808e-06
-6.51564110394742e-06
-7.58733438107848e-06
-1.71217773512424e-05
-9.21241613169159e-06
-4.45416509808539e-05
-1.17930276854843e-05
-2.10039976769738e-05
-3.20011495999903e-05
-2.06801378476929e-05
-1.42479488535268e-05
-5.97687587767424e-06
-1.94766140866716e-05
-1.05116648096891e-05
-1.51885268927589e-06
-1.12876184234267e-05
-2.83174984212222e-05
-5.73464322210312e-06
-1.87105525945823e-05
-1.72987144175219e-05
-2.17270380724412e-05
-1.77595319967135e-05
-3.03179001742474e-05
-3.01251035366323e-05
-1.71897753250371e-05
-1.95884354821512e-05
-7.00681182207182e-06
-7.54298365893501e-06
-2.74868695629586e-05
1.74505362700771e-06
-1.07178103434841e-06
-1.93507575455604e-05
-1.30989160051672e-05
-1.95859615037337e-05
-2.24649829836523e-05
-6.3953479123951e-06
-2.27766150256889e-05
-6.99490274791242e-06
-2.66051193542816e-05
-7.13595647562874e-07
-1.14645174610458e-05
-1.43079168741918e-05
-3.28815350919089e-05
-2.61937312966478e-05
-1.9945262455892e-05
-9.03717900619274e-06
-2.57676544630909e-05
-4.0184043917174e-05
-2.66393307167553e-05
-2.70451359287613e-05
-4.35010772157309e-05
-1.1944282189188e-05
-7.96294664845629e-06
-2.62508423964728e-05
-2.80483938030844e-05
-6.28095556055132e-06
-2.03236232732299e-05
-2.02973165340429e-05
-2.78092047080331e-05
-3.62798618499721e-05
-1.60445738221948e-05
-1.60269706968847e-05
-3.24709610627957e-05
-3.91304081386037e-05
-2.1848503759789e-05
-1.45919023226005e-05
-9.77060581561291e-06
-2.33080025375343e-05
-1.22948891352289e-05
-3.11668519331988e-05
-2.40539394292096e-05
-2.19649782559751e-05
-4.59999026445414e-06
-1.66370526124903e-05
-2.27798006292308e-05
-3.46698884234104e-05
-2.19708784235479e-05
-1.05943276672513e-05
-1.20834818501984e-06
-3.73872632455598e-05
-2.47922697705286e-05
-5.13441191077173e-06
-8.98105463003203e-06
-6.86003407313486e-06
-1.0082567141702e-05
-3.26882374087435e-05
-3.46897754342242e-05
-2.01826387073207e-05
-2.73563552297592e-05
-2.87932151647761e-05
-1.52174844244722e-05
-1.77689937955783e-05
-1.61271123708388e-05
-2.67295113964886e-05
-9.54001838551468e-06
-2.04209024517831e-05
-1.12169170186608e-05
-1.49627427036646e-05
-1.1799657621296e-05
-6.97294675253141e-06
-2.21401192960375e-05
-1.23294350682503e-05
-1.34485477227088e-05
-1.61021137267117e-05
-1.60220676886049e-05
-1.04421346950782e-05
-2.02502658607869e-05
-4.1194973034959e-05
-2.40408731185904e-05
-1.42975435024807e-05
-1.39005002888934e-05
-3.15411506563137e-05
-2.57257846382181e-05
-1.04195682234439e-05
-2.44308391575448e-05
-1.49485419522892e-05
2.41739292526955e-06
-5.35374425906132e-06
1.89739780365714e-05
-1.23703506110817e-05
-2.68643352756306e-05
-6.64689722096372e-06
-1.01493368600572e-05
-2.80310945049519e-05
-8.79656413475782e-06
-1.35684211751378e-05
-1.36942225979894e-05
-2.43814449868999e-05
-2.02699304899238e-05
-2.76998000421661e-05
-1.60924641930795e-05
-1.59845637774806e-05
-2.02739534015378e-05
-1.1133379223941e-05
-1.11239130162665e-07
7.00104901891779e-06
-8.37710966663539e-06
-3.40020951996844e-06
-2.68300919360976e-05
-1.34719258349452e-05
-1.78773053887743e-05
-2.82516796637685e-05
-1.14073571054174e-05
-7.62521691016651e-06
-2.16988472662537e-05
2.5224081541818e-06
-2.98639904787154e-05
-2.60089324890619e-05
-3.17364464163226e-05
-1.06056665773941e-05
-2.68597232725142e-05
-2.52335641300519e-05
-2.76458091066529e-05
-1.49336502987949e-05
-1.95372243043081e-05
-1.00934058907069e-05
-1.96055647222514e-05
-1.56894703095338e-05
-1.65506015057198e-05
-1.5254484698562e-05
-1.18616312831077e-05
-1.93153801470784e-05
-2.59191882841993e-05
-1.85880388160733e-05
-2.58707176165204e-05
-2.55253344619425e-05
-3.41367042593065e-06
8.8595482972737e-06
-1.55269079911604e-05
-9.52048764244414e-06
-7.10527533190876e-06
-7.35198696442252e-06
-2.35011558817144e-05
-2.5079518550765e-05
-2.48989768949932e-05
-1.88986802368044e-05
-1.61710684461874e-05
-3.48856537890458e-05
-2.34644356620853e-05
-1.41051773522681e-05
-2.21475884392257e-05
-1.39885283949262e-05
-3.52609353268038e-05
-1.56929102375326e-05
-1.30110181245315e-05
-2.45159286632384e-05
-3.18966824706911e-05
-1.14008764175666e-05
-1.93509378383302e-05
-2.72326021738629e-06
-1.08970345431618e-05
-6.11750290239335e-06
6.15062129362883e-06
-1.44063615668717e-05
-1.74254098541426e-05
-1.46109251601228e-05
-1.33440936179857e-05
-2.35584134822382e-05
-1.51678015339097e-05
-2.91933452775932e-05
-1.84216891541069e-05
-4.81287417669554e-05
-2.47333275031925e-05
-1.19072788438536e-05
-1.41701408896728e-05
-2.08542743154824e-05
-2.38308855748851e-05
-1.01603665827529e-05
-9.83581347527471e-06
-8.09225829843549e-06
-1.2938482830372e-05
-4.36576029574437e-05
2.01514636754974e-06
-1.41675219883891e-05
-2.73862125385759e-05
-1.44590085236222e-05
-3.15123463803423e-05
-1.59795644012268e-05
-2.50839686246208e-05
-3.39417312913555e-05
-1.90668793081043e-05
-1.3345130911092e-06
-1.76332473690491e-05
-3.41206616573614e-05
-1.71667845584384e-05
-2.10077477250207e-05
-1.97572975252271e-05
-1.5721715755725e-05
-9.71240694580441e-06
-2.14789857213603e-05
-1.49259396828443e-05
-1.18142039074699e-05
-2.29756638326109e-05
-3.37016933352299e-05
-1.40489351475999e-07
-1.48812567455989e-05
1.07604577462073e-05
-1.02738486302124e-05
1.17322042298316e-06
-1.26343712197261e-05
-1.3189515615537e-05
-9.82955888185429e-06
-2.42246525690273e-05
-1.07297111354575e-05
-2.47856951949179e-05
-2.24351617522622e-05
-3.89968359022263e-05
2.13720649382043e-06
-6.15155402851575e-06
-1.12266079369343e-05
-5.73864486817794e-06
-1.31262070997259e-05
-7.60772390447548e-06
-1.18180532022253e-05
-1.61751289875093e-05
-2.42791890256731e-05
-1.34717602575233e-05
-1.51052028114189e-05
-2.86362161724719e-05
-2.52045696321883e-05
-1.7241444702196e-05
-2.20944804859446e-05
-1.51570744923357e-05
-1.67962900522928e-05
-1.30516602562395e-06
-3.26171549534969e-06
-2.93730608037015e-05
-3.31206923029111e-05
-4.58622235389638e-05
2.99249188738366e-06
-1.30693340549361e-05
-1.58382687230279e-05
-2.87161435958259e-05
-5.74123133771565e-06
-1.97998715296585e-05
-2.42647830662032e-05
-6.16946358737921e-06
-1.11600285310936e-05
-2.79437066936805e-05
-1.28310648951351e-05
-1.217028160928e-05
-2.0084148349557e-05
-2.37044420406458e-05
-1.47900059960192e-05
-2.45591341071025e-05
-9.02526878271994e-06
-6.83457765056363e-06
-4.75011173948463e-06
-2.47248057582125e-05
-1.69073502703823e-05
-2.52185116882679e-05
-5.87709090194685e-06
-2.23110432876087e-06
-1.80414987525932e-05
-4.56906156790261e-05
-2.99847188037249e-05
-2.84118857782227e-05
-2.13453499165272e-05
-1.17353940215037e-05
-1.33488612818935e-05
-2.16884459037429e-05
-6.73700160831313e-06
-2.09231249121112e-05
-3.15507269940023e-06
-4.36196160415013e-05
-1.15975512677338e-05
-2.22049805283577e-05
-1.37519251579188e-05
-1.92362594509959e-05
-3.08479706671845e-05
-2.47269111496829e-05
-9.16436048775646e-06
-2.8738768775137e-05
-2.7454264311691e-05
-2.43041097245493e-05
-2.96564571880323e-05
-6.14611394947051e-06
-7.72697465229178e-06
-3.61866048543306e-05
-3.3289074274596e-05
-1.58432419496761e-05
-2.09746207434801e-05
-1.6197165129506e-05
-3.25517120887648e-05
1.3245898196529e-05
-2.75338885949213e-05
-1.98334407799948e-05
-2.13944757054092e-05
-3.23505394813846e-05
-4.3975542172331e-05
-2.89698559282156e-05
-3.39774599199942e-06
-4.83246067602882e-06
-1.46896455904197e-07
-3.24410172216436e-05
-2.65069732734797e-05
-4.19082478600671e-05
-1.64379772256711e-05
-1.45444812738914e-05
-2.02208787781671e-05
-3.4290644508005e-05
-1.08021678753295e-05
-1.01077311633753e-05
-4.10358058802087e-05
-1.67420134155117e-05
-2.6641921351542e-05
-2.44165145808809e-05
-7.98538708732279e-06
-1.44775811151217e-05
-2.03411983092716e-05
-8.24169955660933e-06
-2.37270242417135e-05
-3.80028297068924e-05
-7.41630353244754e-06
-2.46350525502755e-05
-3.53188519120475e-05
-1.70542138615384e-05
-1.78082124299963e-05
-1.41167216030001e-05
-1.1336455820804e-05
4.06700267715386e-06
3.86411111899352e-06
-2.13866710751656e-05
-2.67466575509787e-05
-2.0272398775102e-05
-1.43803495389413e-05
-6.29055031836924e-06
-7.93144256076767e-06
-1.73312038189915e-05
-2.26843413600985e-05
-1.22471921389742e-05
-9.52558784954372e-06
-1.41556013330185e-05
-2.30124716104725e-05
-3.86657799817422e-05
-2.4553711928186e-05
-4.6389679682104e-05
-3.84040466252498e-06
-3.32890916614004e-05
-3.47035180606031e-05
-6.80218358629797e-06
-2.04373182431087e-05
-2.59346680945156e-05
-1.22296268403989e-05
-8.75625289182394e-06
-4.74609836913643e-06
-2.17009977982808e-05
-2.74414852709987e-05
-1.2084060154383e-05
-2.61468960413733e-05
-1.77593818363074e-05
-9.79098282339825e-06
-2.69440952190821e-05
-2.42919199347975e-05
-1.17984023608151e-05
-1.6663749134e-05
-2.44579554488361e-05
-2.58682305594452e-05
-1.31002537622523e-06
-6.37644674818518e-06
-1.87604332893189e-05
-1.60344755548295e-05
-1.0589200326639e-05
3.02160967722404e-07
-3.26135434819216e-05
-2.18745013896188e-05
-2.71366719554664e-05
-2.61618866037703e-06
-6.33783271997216e-06
-3.09929441430556e-05
-2.25667114127606e-05
-1.61666212268582e-05
-2.22059182851636e-05
-2.12709372350902e-05
-1.58402748725721e-05
-3.9741512708759e-05
-1.99256090666211e-05
-6.0985947676685e-06
-4.61520626508003e-05
-9.86474447855053e-06
-2.62565487491716e-05
-2.26503246290416e-05
-1.30566160818065e-05
-1.17708778366627e-05
-3.12394339653335e-05
-2.76005504691687e-05
-3.09378572234494e-05
-2.11685760152145e-05
-8.95819522488269e-06
-4.86234288391843e-05
-7.90592323599587e-06
-2.70229573796322e-05
-1.482204096109e-05
-2.38978807387319e-05
-1.40744486160231e-05
-1.38929894223021e-05
-5.27024084240996e-05
-3.52705178317109e-05
-3.56926220009173e-05
-2.30074802209146e-05
-1.63236695612447e-05
-2.73859588153355e-05
-1.00151671135664e-05
-3.02445089200237e-05
-2.38922768888355e-05
-3.32959524032334e-05
-2.14884748391457e-05
-1.045052358193e-05
-2.31700432391324e-05
-2.11485458712217e-05
-2.4200696156455e-05
-3.05663639088204e-06
-6.46321223288087e-06
-1.75925889744428e-05
-1.89032943837166e-05
-1.20541671186685e-05
-4.7269869091202e-05
-2.10613568298041e-05
-4.3722149242872e-05
-2.56971622402711e-05
-1.61017267557606e-05
-3.43073815242052e-06
-2.08629796705336e-05
-3.41436302039e-05
-2.48364036247155e-05
-2.21529537139248e-06
-3.54177318611655e-06
-2.45111519744005e-05
-2.27108224339975e-05
-1.75550153147515e-05
-3.74307580158674e-05
-2.61658425806637e-05
-2.60628643588432e-05
-2.86438486791343e-05
-3.38390245199482e-05
-8.56000486240713e-06
-2.56688234339592e-05
-1.98300998622725e-05
-9.72829858828331e-06
-6.57339295575569e-06
5.67962875409896e-06
1.66746795650123e-05
-1.63076439240669e-05
-3.30696474558376e-05
-3.37852689248736e-05
-5.36348225393464e-06
-1.38039341741215e-05
-4.77038842333293e-05
-3.41707043968629e-05
-1.31338145804997e-05
-1.47184653485283e-05
-1.63761477382252e-05
-1.1442495590982e-05
-2.41297997366283e-05
-1.88279668694838e-05
-2.68286895714478e-05
-2.16899107807165e-05
-1.95357920777266e-05
7.7135353308293e-07
-1.83057097190073e-05
7.23962553685743e-06
-1.85282095749812e-05
-1.88992386080488e-05
-2.1915134841575e-06
-1.95972320542597e-05
-9.0979716773129e-06
-3.98103807466949e-05
-2.30031851497852e-05
-3.57237801133624e-05
-1.77430780884712e-05
-1.84794598501376e-05
-2.91684860863111e-05
-2.73453907583332e-05
-2.33094000805136e-05
-2.36567115165468e-05
-1.72640629897434e-05
-2.04214851675294e-05
-1.99994575113692e-05
-1.32693833765046e-05
-6.72748281441062e-06
-1.39484175857884e-05
-2.19062311288015e-05
-2.03070604775064e-05
-2.5126208044418e-05
-2.53139661024838e-05
-1.32599917790183e-05
-2.70844272504706e-05
-1.82523647634435e-05
-1.6658654518001e-05
-2.30771543377301e-05
-2.08142271303269e-05
-2.41354071229894e-05
-3.12861784345129e-05
-1.55056016062601e-05
-3.30645128893917e-05
-1.67163294863347e-05
-1.64604582718814e-05
-1.35504778312709e-05
-2.14727587800957e-05
-1.4335758974841e-05
-3.22094216149124e-05
-3.42653542826924e-05
-9.78773042977992e-06
-8.9881223553587e-06
-5.01885421549315e-06
-1.67073324518855e-05
-2.1404351149325e-05
-2.44903685858314e-05
-1.80746825408644e-05
-4.52647645570258e-05
-7.8006809649266e-06
-2.37837593227398e-05
-3.00545388694141e-05
-3.42335192981143e-05
-2.3124877952521e-05
-6.19624446247734e-06
-1.3923932038887e-05
-2.73910596307678e-05
-2.50858628639629e-05
-1.2808020372663e-05
-2.08888887736502e-05
-9.21883007697994e-06
-2.13958973944052e-05
1.42371955370216e-06
-2.38179749668896e-05
-1.24453027364507e-07
-7.8825892583908e-06
-9.02179546873653e-06
-1.10678289658258e-05
-1.16170945426102e-05
-2.92796866466732e-05
-1.78882167794296e-05
-3.74276381063218e-05
-1.24980304091995e-06
-1.59922053856822e-05
-3.60299037711255e-05
-2.27029639582137e-05
-1.43363856356627e-05
-3.13268236282591e-05
-1.90700125242392e-05
-2.49985632956305e-05
-2.47521706041648e-05
-1.45476660348869e-05
-5.13468242552664e-06
-2.04955675224742e-05
-2.37391470951357e-05
-3.43953361365726e-05
3.7783617399436e-06
-2.10410830221638e-05
-2.18322257936083e-05
-1.33465954434112e-05
-2.50122780256074e-05
-2.79057849533326e-05
-2.19660748724299e-05
7.11059236976764e-06
-1.57576735829691e-05
-3.06602138112989e-05
-1.91328746405697e-05
-2.36768160808346e-05
-3.77402085130835e-05
-1.92390601540619e-05
-1.45888272369075e-06
-4.43877233330473e-06
-2.40111784672122e-05
-9.16161111592123e-06
-2.44289618600891e-06
-1.28635393424209e-05
-2.09172395613769e-05
-3.10774327974049e-05
-4.70129791700815e-06
-1.24140358914514e-05
-2.81101406375981e-05
-3.58512449391383e-06
-2.03096345905114e-05
-1.6628463061858e-05
-2.42103872280113e-05
-6.80582420342369e-07
-2.8012114190184e-05
-3.3920242261152e-06
-1.90121572913476e-05
-3.03621118035243e-05
-2.15060851012301e-05
-8.41502598160155e-06
-4.62672022750037e-05
-1.20969542373593e-05
-1.4385593936344e-05
-2.19312767089043e-05
-1.11048084373151e-05
-1.95115781405692e-05
-2.41579595619112e-05
-5.54725530608594e-07
-1.63384795933511e-05
2.86045028783652e-06
-4.05513904625174e-05
-4.34201031926639e-05
-3.07163246767877e-05
-2.47985011662863e-05
-8.32591982392616e-06
-6.77347253502485e-06
-1.73093370962737e-05
-1.20561739137187e-05
-1.80940093965681e-05
-9.35709178243371e-06
-8.43855516855044e-06
-1.18890109623266e-05
-1.72897015524425e-05
-4.02138695569419e-05
-1.90336456614913e-05
-2.6006984092278e-05
-2.97701097423606e-05
-4.65660962075377e-06
-4.84435128728826e-06
-2.18860196922013e-06
-9.49944672001532e-06
-6.14013915032944e-06
-2.90395414399812e-05
-4.83110561980489e-06
-6.04063515022705e-06
-1.30424679254915e-05
-5.29626358467633e-06
-2.23933876405762e-05
-5.60390832789798e-06
-2.49576525616594e-06
-3.41466893355382e-05
-1.21734230346135e-05
-1.05781907475319e-05
-4.85457611167784e-05
-3.86843051800589e-05
-2.59513856618711e-05
-2.21577215497299e-05
1.93169541834395e-07
-1.16787157113747e-05
-4.07652980590921e-05
-2.42128137981932e-05
-4.13627987974886e-05
-2.49849183455967e-05
-1.50495641374441e-05
-2.48358723442675e-05
-5.65980445202433e-06
-1.48730327020449e-05
-1.02293288371585e-05
-1.82751971108082e-05
-1.94293773933185e-05
-2.23353599735058e-05
-1.32475270298289e-05
-2.71105023031045e-05
-1.71703736565556e-05
-3.0944689315598e-06
-1.29694902488011e-05
-1.54424957147658e-05
-2.67974877038756e-05
-1.5753201810358e-05
-1.13266013874591e-05
-2.0911738202327e-05
-3.41742660028071e-07
-9.76989844023656e-06
-2.03757291241869e-05
-4.77045535975437e-05
-2.88109479530889e-05
-1.45775594172142e-05
-2.16067148829914e-05
-3.63576622775081e-05
-2.74645443589259e-05
-1.86599516355734e-05
-8.25219237462139e-06
-1.88858627071152e-05
-2.54006236166174e-05
-9.42158808114588e-06
-2.32582824773125e-05
-3.17918012496855e-05
-2.26212220538933e-05
-2.55980777574889e-05
-2.43868699071093e-05
-1.2874008387856e-05
-2.51772704108899e-06
-2.82771954442032e-05
1.09237862280308e-05
-1.89485121208801e-05
-2.04612200630841e-06
-1.43932587919395e-05
-1.33588431480689e-05
-2.25660560895012e-05
-3.7252142107861e-05
7.82441523728122e-07
-1.61763851117824e-05
-9.08693920977755e-06
-3.81478305634507e-05
-1.74408998576168e-05
-1.16551471579628e-05
-3.1387215806616e-06
-1.49498219002493e-05
-2.65395124610929e-05
-7.57720451297419e-06
-2.14015936714621e-05
-1.66754380042435e-05
-4.29823695445941e-06
-2.96641957391318e-05
-1.04522931945565e-05
-1.39799010716965e-05
-2.82473230852757e-05
-7.90562323474012e-06
-1.62971945170931e-05
-5.83490511263354e-06
-1.30447800449421e-05
-1.19814768630101e-05
-2.75580525663459e-05
-7.94526603778445e-06
-2.89648458189336e-05
-2.05535504097988e-05
-4.93996072863322e-05
-1.75069235639196e-05
-2.50342269409943e-05
-3.3262535808952e-05
-1.68605363649413e-05
-6.44513838544059e-06
-1.55070809157131e-05
-3.30658138209617e-05
-5.5763020442741e-06
-1.26188913637508e-05
-1.64604665844643e-05
-4.92329141063831e-06
-2.37392665467712e-05
-1.68452701322762e-05
-2.76849031794711e-05
-1.74987772607791e-05
-1.3008628774981e-05
-2.33173506563891e-05
-2.88145302281971e-05
-8.43029741107289e-06
-1.56277235073691e-05
-6.27693485633409e-06
-2.61724530188055e-06
-2.16274937880931e-05
-2.36697018870863e-05
-3.84869585742966e-05
-8.97628873759153e-06
-1.21670961722997e-05
-4.5689642782054e-05
-2.96111895051842e-05
-1.37587143124575e-06
-1.65235735950786e-05
-3.18906301986495e-05
-3.65643816528789e-05
-1.01134716506047e-05
-1.44011714777457e-05
-1.99917119953628e-05
-1.44838552626181e-05
-2.53224910325399e-05
-3.59832209195179e-05
-1.99770113552746e-05
-1.84158782866582e-05
-1.49565123126311e-05
-2.00884041726328e-05
-2.72859477724183e-05
-2.61116050518478e-05
-6.50976477282225e-06
-1.50137759819245e-05
-2.015040464806e-05
-1.41880607985825e-05
-1.3429471278543e-05
-3.20034159948477e-05
-3.21431115598242e-06
-2.29550359807973e-05
-2.08388562489689e-05
-2.26810705054424e-06
-1.5321989272701e-05
-1.91419067535095e-05
-1.59617230203494e-05
-2.3976252619021e-05
-4.43170980999132e-05
-2.89807219579315e-05
-2.03955274233189e-05
-1.87634787356874e-05
7.2821991175921e-07
-3.02590955538801e-05
-7.31134553302696e-06
-1.16745902347968e-05
-1.38307513830752e-05
-2.1323080502653e-05
-2.9464836946719e-05
-3.05353116950961e-05
-2.79803305314823e-05
-2.64000699044659e-05
-6.71455150588353e-06
-9.99139472496008e-06
-2.46593163367486e-05
-1.08858827487648e-05
-2.20399058135786e-05
-3.24911917539326e-05
-2.06037756351211e-05
-2.52651139470609e-05
-3.41220501842193e-05
-9.17871187286099e-06
-1.93915416452225e-05
-1.26662486933375e-05
-2.28147284472921e-05
-2.51724395296266e-05
-3.15314049536046e-05
-7.573989618883e-06
-1.83563533498368e-05
-1.36725349884532e-05
-2.49929872218441e-05
-1.43113352709087e-05
-4.24893218390855e-05
-2.873379640895e-05
-3.28521107364221e-05
-2.16960178827096e-05
-2.06127131577272e-05
-5.22716240010862e-05
-1.73107330012295e-05
-1.47205663590376e-05
-2.81658702839053e-05
-2.19758548522319e-05
-1.02130297212712e-05
-5.5119523744543e-06
-2.25130957090545e-05
-9.92555925085571e-06
-8.06397523462995e-06
8.3779431422371e-06
-1.18398437006332e-05
-3.51721075823153e-05
-1.18806621634685e-05
5.59819398370711e-06
-6.86012744162091e-06
-4.49721764749438e-05
-2.23064146141653e-05
-2.0285964602104e-05
-1.58412392702084e-05
-1.15632298106393e-05
-2.40723840071622e-05
-1.4163144738972e-05
-2.20158604045492e-05
-3.04816583024651e-05
-3.63411571333479e-05
-2.90354708161977e-05
-9.93146139122106e-06
-2.51363798215874e-05
-1.3701583519575e-05
-1.61664947391478e-05
-2.91216611337001e-05
-1.60959472800864e-05
-9.96759650141922e-06
-7.23300114599998e-06
-2.68717666978606e-05
-2.19601486868893e-05
-1.74957682119246e-05
-2.59104851732588e-05
-1.83068468918789e-05
1.45422234473567e-06
-2.45218077760357e-06
-1.68191375214722e-05
-1.28751378615481e-05
-1.29809211308499e-05
-1.87315206230797e-05
-2.52199435302195e-06
-1.13146848794139e-05
-2.02825376509265e-05
-2.51748999970864e-05
3.6236498769746e-06
9.32896982242016e-06
-2.99631979105933e-05
-6.88239994084052e-06
-8.36574883795035e-06
-1.72402142905721e-08
3.5802500322004e-06
-2.20882330810375e-05
-1.6595003031972e-05
-1.62365619596825e-05
-2.08052452519052e-05
-1.67725771818858e-05
-2.83983259687598e-05
-1.43697327225705e-05
-1.24398842585188e-05
-1.44246063775722e-05
-1.56774292248236e-05
-4.41063652540608e-06
-2.17634401718727e-05
-1.99168736913639e-05
-3.24031685188225e-05
-2.09619333885158e-05
-3.82332447844058e-06
-2.16173299936208e-05
-2.5466551865352e-05
-2.75703536147708e-05
-2.98749433929555e-05
-1.20423747966053e-05
-3.48526594658905e-05
-8.78586316619479e-06
-3.01879476483836e-05
-3.40001033295457e-05
-3.19942472299671e-06
-1.53143063133041e-05
-3.85935297084014e-05
-1.75751550463422e-05
-1.21900393491214e-05
-4.7061816014109e-06
-2.59371996685995e-05
-3.41582868272974e-05
-2.03586819259681e-05
-2.69404576330522e-05
-2.02472095527543e-05
-1.09864676875568e-05
-1.20901570771335e-05
-1.21462202386098e-05
-1.09854040224874e-05
-1.49109008069452e-05
-2.07814038698073e-05
-3.74225263751512e-05
-1.54808245004148e-05
-1.28749594901102e-05
-2.99489663881344e-05
-3.64472708102253e-06
-1.62510140227268e-05
-4.54128987619913e-06
-1.3160989591461e-05
-2.80449330346384e-05
-8.71972894994042e-06
-2.24106235723431e-05
-1.5981019153503e-06
-2.00063303348298e-05
-9.08817038536829e-06
-7.33103982508128e-06
-1.47403027143382e-05
-7.87269265144476e-06
-1.97529817885096e-05
-1.06307143786596e-05
-1.93881093411939e-05
-1.99940656322451e-05
-2.97664144504834e-05
-3.63569550136103e-06
-7.37694205801804e-06
-2.43721409982947e-05
-1.79452691113394e-05
-1.5990465648151e-05
-2.32525050318262e-05
-2.96399825907377e-05
-1.48216240212642e-05
-2.2285048016927e-05
-2.24585997659191e-05
-1.14406575050478e-05
-2.67228205926349e-05
-3.60772429436305e-05
-7.85642187707308e-07
-2.5892697357335e-05
-2.3567207681282e-05
-2.29626637324419e-05
-1.92121160013088e-05
-1.26029214947867e-05
-2.41146793777151e-05
-2.66408890455039e-05
-2.90153459791526e-05
-1.70395834137219e-05
-2.08233491187364e-05
-3.49286863798424e-05
-1.62275291901179e-05
-1.17243164972645e-05
-1.76349372394066e-05
-1.06964210727375e-05
-4.40739309078846e-05
-1.86265380807936e-05
-1.83061682192495e-05
-2.34415407266791e-05
-1.70811793318635e-05
-3.99203391636887e-06
-2.35037690372706e-05
-1.41267790149001e-05
-3.19068746683439e-05
-1.74596159429739e-05
1.23190961919827e-05
-2.24779626454928e-05
-2.79090489172891e-05
3.7384595973329e-06
-1.17388001771996e-05
-2.06880532983109e-05
-7.28686241780864e-06
4.64351316612843e-06
-2.30339841223529e-05
-2.98118299518573e-05
-6.50739179837726e-06
3.59977005047155e-06
-1.9595732813328e-05
-1.87564007043444e-05
-1.48849287174826e-05
-2.1843189724116e-05
-3.3050695852598e-05
-2.08258912479049e-05
-2.64501968334382e-05
-1.80965799672879e-05
-1.46057116669928e-05
-3.35988832072256e-05
-3.26744441876881e-05
-3.18552936426551e-05
-1.14398292821555e-05
-1.59871956481182e-05
-2.82345519429051e-05
-1.47591929447196e-05
-1.15287097501458e-05
-2.7195461580441e-06
-1.51184209965919e-05
-1.24884695853295e-05
-2.1885078209216e-05
-3.48068722318649e-06
-1.49652884889945e-05
-2.17591382668746e-05
-1.49885598991371e-05
-2.79527685552109e-05
-4.21352409475978e-06
-2.44659665491466e-05
-2.31522423719694e-05
-9.98055814579801e-06
-1.55992668603278e-05
-1.97451253395101e-05
-1.80100518638464e-05
-8.06841840256847e-06
-2.44181569676556e-05
-1.18067350701407e-05
-3.33151279838377e-06
-1.64976128094116e-05
-7.08820961404427e-06
-1.25345143717622e-05
-6.43676855136591e-06
-3.46050097961614e-05
-1.24977006623585e-05
-6.11436752238011e-06
-2.81366341966078e-05
-1.34929780277513e-05
-9.86854660266946e-06
-2.92320329368497e-05
-8.14333170977538e-06
-2.0540608448498e-05
-2.36629548169773e-05
-2.53593921579182e-05
-1.65002684511874e-05
-1.83651626191035e-05
-2.10798408864782e-05
-1.6878856424181e-05
-2.80728178332834e-05
-1.36994443938181e-05
-1.61756955281154e-05
-6.54537933996407e-06
-2.39518076662841e-06
-1.20206760387714e-05
-1.55694067647209e-05
-2.62893646164148e-05
-1.1586014207852e-05
-2.42329118058063e-05
-4.84183907749891e-06
-1.56267341466218e-05
-3.32634039371306e-06
-2.41477479813163e-05
-3.55585228740364e-06
-1.38429913914362e-05
-1.52023126820561e-05
-9.14032770691193e-06
-1.37290205956558e-05
-2.11350060883985e-05
-2.82458383949396e-05
-4.14870454508522e-06
-2.0777591128728e-05
-1.27675536353597e-05
-3.23034281932151e-05
-4.15287932395998e-05
-3.05683822112222e-05
-2.71169454307127e-05
-1.66768212236386e-05
-4.6202389044719e-06
-2.13609845987632e-05
-1.4068781313942e-05
-1.56679184077552e-05
3.38423853055306e-06
-3.1915307597581e-05
-1.63712709912881e-05
-2.1103159785468e-05
-1.99508397737532e-05
-3.76797757045321e-06
-3.0843020057201e-05
-2.17305026778923e-05
4.97774526710272e-06
-3.76804287865521e-05
-2.49055039760373e-05
-2.03160423046448e-05
-2.39099964405778e-06
-1.82812621330065e-06
-1.96723772294553e-05
-3.46232295955688e-05
-2.92808923170927e-05
-2.9411444200106e-05
-5.68735646138696e-06
-2.15943156373682e-05
-3.99604222721135e-05
-6.01236684625031e-06
-2.09484626388703e-05
9.09449210429222e-06
-6.85623275875969e-06
-1.24421193140117e-05
-9.58593359259426e-06
-1.59280839367036e-05
-5.43553540545618e-05
-2.67576781623925e-05
-3.31566268407682e-06
-1.90988263096138e-05
-2.40557633939873e-05
-2.73795854070211e-05
-3.06016474048417e-05
-3.1210328276134e-05
-5.68280222681117e-06
-2.99858803768921e-05
-1.89012943789481e-05
-1.32361674866089e-05
-1.96728329698868e-05
-2.62842881482423e-05
-4.59985752829048e-06
-2.11149022584048e-05
-2.93889494887642e-05
-1.86560643936652e-05
-2.21544614194647e-05
-1.39094004725053e-05
-3.41396117130289e-06
-2.4595778393014e-05
-2.48569627206587e-05
-1.54439975156358e-05
-3.45334797937851e-05
-2.66170079243498e-05
-1.73705449190509e-05
-2.56738926042064e-05
-8.72899886533584e-06
-1.76738865255216e-05
2.81134532184739e-06
-1.67001977217016e-05
-1.12599885680939e-05
-2.8165996113049e-05
-3.03408603106748e-05
-1.80433145797869e-05
-1.06453337854236e-05
-2.62062812248397e-05
2.44720645781311e-06
-3.86681835193837e-05
-2.1690120858338e-05
-2.15156097197087e-05
-1.27730934199933e-05
-1.50775826349909e-05
3.603920130416e-06
-2.27257723554084e-05
-8.70093544264651e-06
-3.09902385465153e-05
-1.57494584303289e-05
-2.55927063501122e-05
-1.49140714233097e-05
-3.42974919883463e-05
-2.10860784462802e-05
-1.02757057580969e-05
-1.79959549580859e-05
-1.32822854082631e-05
-2.15616762869781e-05
-6.91126169254334e-06
-2.88885438714934e-05
-2.71673244656636e-05
-2.08419119822883e-05
-2.52518259875667e-05
-3.62261159882682e-05
-1.48101292152079e-05
-3.0635496624013e-05
-4.24715174907054e-05
-1.59191017405692e-05
-1.72906560835762e-05
-1.87428509198149e-06
-5.1088201433599e-06
-8.64461202534682e-06
-1.44659607860291e-05
-3.25799668920313e-05
-1.63663893734101e-05
-3.70984220516637e-05
1.23697473698328e-06
-1.46996299632622e-05
-1.47864051693902e-05
-1.38726004271514e-05
-2.08447107285221e-05
-3.40416722393789e-05
-1.7699653412012e-05
-3.04676918901169e-05
-2.74519442468624e-05
-1.57434497479322e-05
-1.56500043996752e-05
-9.2354844624347e-06
-5.03920349009489e-05
-2.42965475256458e-05
-9.76095949067784e-06
-2.48272464422246e-05
-1.48334970258375e-05
-1.77107396282502e-05
-1.65868247704543e-05
-1.2538369189117e-05
-1.43980284843884e-05
-2.58256567599943e-05
-2.11580635956692e-06
-1.75874825760963e-05
1.06637789154764e-06
-3.1266309738067e-05
3.36730242470306e-07
-2.67817167793821e-05
-1.51276070345901e-05
-2.57135436209889e-05
-1.13344908842364e-05
-2.50182798056937e-05
-2.30870073334155e-05
-2.11069440074e-05
-2.26108142831659e-05
-3.02264612362667e-05
-2.00221187554072e-05
-1.4790482663684e-05
-1.99623029022659e-05
-1.37039194734244e-05
-2.37830155497637e-05
-1.80743048485614e-05
-2.74114806012083e-05
-1.65844987765504e-05
-3.66549453828316e-05
-8.35251846662627e-06
-3.20591808723359e-05
-1.97382416511257e-05
-2.20321024189894e-05
-2.4296765954572e-05
-1.23747477014844e-05
-2.01488528849179e-05
-5.98664253090026e-06
-8.37726570109944e-06
-1.48315173630711e-05
-1.4452705461539e-05
-1.71882683964775e-05
9.78129694010498e-08
-2.24884120283411e-05
-1.06096622108496e-05
-1.46427548354703e-05
-2.77925269577294e-05
-2.48171770399973e-05
-2.3653988859777e-05
-7.51916624319513e-06
-1.73858886934409e-06
-4.26325152611701e-05
-2.47018220444793e-05
-2.05993911346964e-05
-3.63321287583555e-05
-1.837499974617e-05
-4.14947185622466e-05
-3.42249302486254e-06
-2.53600570216762e-05
-1.30302891508836e-05
-1.22337300908546e-05
-3.02214508794155e-05
-9.74014698471742e-06
1.29875920259895e-06
-1.28397309322288e-05
-1.83085679459838e-05
2.97038178363228e-06
-9.38231521209942e-06
-5.43492099202283e-06
-2.15161221122743e-05
-1.53191867135674e-05
-2.64300493053964e-05
-1.97441563604248e-05
-2.12343717819242e-05
-1.30424379476009e-06
1.16240581718468e-06
-2.30723877931616e-05
-4.74306779416224e-05
-1.48334842372854e-05
-9.1007821384629e-06
-2.87660212441673e-05
-3.55865889069781e-06
-1.16989670988761e-05
-1.1831625946301e-05
-2.04590410209095e-05
-3.03848664497877e-05
-1.34529823323652e-05
-1.88273792141312e-05
-8.41722975792316e-06
-2.11948088446735e-05
-1.1978149878144e-05
-2.52965219590911e-05
-1.11600372021202e-05
-2.46104971734091e-05
-2.46696310374224e-05
-3.94493429895004e-05
-1.22132669905554e-05
-4.22606759433891e-06
-2.71122113264575e-05
-2.60663170402972e-05
-2.09317885019486e-05
-1.07196430847012e-05
-4.40516278508024e-05
-4.14560391683657e-06
-2.69086332239423e-05
-2.2775521265523e-05
-3.52559305024501e-05
-1.09178202202128e-05
-2.88874649163487e-05
-8.42730214006534e-06
-4.26898191223126e-06
-1.14251254454968e-05
-1.28273735651556e-05
-1.97708743869392e-05
-9.3798850816324e-06
-2.68658913476493e-05
-2.23933517286709e-05
-3.12427577974929e-05
-1.84735733177515e-05
-2.15637473590596e-05
-1.07292263416326e-05
-2.23508721326858e-05
-2.18787720760114e-05
-1.67441131933265e-05
-1.12410325385128e-05
-2.39179293098353e-05
-7.87522547267504e-06
-1.09319139679514e-05
-3.78811324926786e-05
-1.94068996316219e-05
-2.04339633529695e-05
-1.29799427746192e-05
-3.11768910452698e-05
-7.96718931244071e-06
-7.23076010724503e-06
-3.03668358748359e-05
-1.57995209574484e-05
-1.98424209072698e-05
-3.10107474491845e-05
-1.65341330645864e-05
-4.15371832020112e-05
-2.58728336343525e-05
7.04688528325683e-06
-2.94061324003624e-05
-2.05465587828103e-05
-1.7103044018572e-05
-1.5906512860409e-05
-1.95364648815886e-05
-9.64731895905489e-06
-2.67656097544022e-05
-1.26556337557512e-05
-2.62119034695433e-05
-5.91680982746535e-06
-1.32399797168371e-05
-2.15767269526996e-05
-3.51025473492545e-05
-2.67777662785717e-05
-2.44824923153683e-05
9.71919768842555e-07
-3.51773865914497e-05
-1.19382084054071e-05
-1.82698966470143e-05
-3.04531885221519e-06
-2.10895437658688e-05
-9.36589535461109e-06
-1.80694443079116e-05
-3.05011483951351e-05
-7.19772262691827e-06
-3.21803151729794e-05
1.39265820689081e-05
-2.02110073303046e-05
-3.45814101204953e-05
-1.9415604503803e-05
-2.75220908000538e-05
-4.70231221320181e-06
-5.6738506179509e-06
-1.29956358948968e-05
-2.74434398838111e-05
-1.93280824777583e-05
-3.55286947689777e-05
-2.72704950874965e-05
-2.30447956837461e-05
-1.48732168081135e-05
-1.4424527137859e-05
-3.13613405986204e-05
-1.73889073269339e-05
-9.7453537528068e-06
-2.53834415882141e-05
-1.5954804854615e-05
-1.66619997334709e-05
-2.602118482759e-05
-2.70693464284438e-05
-2.13882161531676e-05
-2.23225582366255e-05
-1.89277625524009e-05
-1.44851926550122e-05
-2.44896209173208e-05
-1.07328190228936e-05
-2.15918319006604e-05
-6.81563573464502e-06
-4.06272439398269e-05
-1.24326047900156e-05
-3.79553893704128e-05
-4.20366231780615e-05
-2.32729352254883e-05
-1.01903945708579e-05
-1.15051760582606e-05
-1.72697923670807e-05
-3.94180715158639e-06
-2.51546348970339e-05
-2.13300376714997e-05
-2.35775123171564e-05
-1.097501723649e-05
-2.65128517997106e-06
-1.99630842789088e-05
-2.9038244227546e-05
-3.02752242952395e-05
-1.87501786653477e-05
-9.95513805624714e-06
-1.74433673090111e-05
-2.95427912795653e-06
-3.85603056390315e-05
-5.2194141298913e-06
-2.70959125796707e-05
-4.25239416185815e-05
-1.70574516488649e-05
-2.97864938227392e-05
-1.24335645410203e-05
-1.42255372932529e-05
-2.66240323052067e-05
2.9934803777237e-06
-1.60028348692859e-05
-1.05879467482491e-05
-7.13120529650013e-06
-3.3942730129178e-05
-2.41937952805386e-05
-2.55377034476751e-06
-2.30237362549607e-06
-1.65531426768931e-05
-2.23805514759914e-05
-6.26409660304188e-06
-2.20635644368387e-05
-9.44904459113303e-06
-2.75553507798638e-05
-1.60450380179479e-05
-2.98901768647948e-05
-2.53260339819421e-05
-2.15594304444568e-05
-3.77729272062058e-05
-1.42590357231094e-05
-1.19347052721439e-05
-2.62268848810895e-05
-2.60427940631358e-05
-3.27681675877759e-05
1.5286313562705e-07
-2.58246942102576e-05
-2.3841282960531e-05
-2.1827522398983e-05
-1.39501475801723e-05
-9.56158773958074e-06
-7.60699726354528e-06
-2.89289316411611e-05
-2.71442683371146e-05
-3.06487490348911e-05
-2.59441395702537e-05
-1.14948303300828e-05
-2.08154659851273e-05
-1.45144135592281e-05
-2.08812519228513e-05
-7.37802113822492e-06
-1.02916087063939e-05
-1.00866059087292e-05
-2.60314975362401e-05
-4.16354507675796e-05
-1.59236760858384e-05
-4.82136078704795e-06
-7.71204076913564e-06
-1.64410313173709e-05
-3.51732119891517e-05
-3.98890287845358e-05
-1.29174035875058e-05
-1.92327527237952e-05
-3.01251285759758e-05
-2.1679455029002e-05
-1.80185476558088e-05
-2.41012128442099e-05
-3.21904102518057e-05
-2.20240855238015e-05
-1.63842358362587e-05
-1.50581493162135e-05
3.25697801932166e-06
-1.54282995969174e-05
-2.11393838430726e-05
-2.38969047899383e-05
-2.1718938940576e-05
-2.20000750214751e-05
-8.84146993311904e-06
-1.10637729936265e-05
-7.86169464912876e-06
-2.15471974555811e-05
-1.85522543909325e-05
1.98342339953087e-06
-1.47915028352705e-05
-4.08131583052451e-05
-3.00946041267068e-05
-2.03506206396843e-06
-2.52545372334103e-05
-1.49648576162637e-05
-8.97442492468976e-06
-1.00111314166427e-05
-3.90919221136512e-06
-4.97385176756938e-06
-2.91687560272029e-05
-3.173556093326e-05
-1.34528697066156e-05
-1.11537064902206e-05
-2.13853603613381e-05
-2.00318983168954e-05
-3.44680343011354e-05
5.01179617150069e-06
-2.52242316067659e-05
-2.51632142542343e-06
-3.61855378157871e-05
-3.33211199619162e-05
-2.93070928176557e-05
-2.48288146323176e-05
-1.72301683354638e-06
-1.97763884380119e-05
-1.65100175107687e-05
-3.31918133535264e-05
-3.31842842596502e-05
-1.11497723098435e-05
-2.27357270827299e-06
-3.70437887590627e-05
-1.49464069434133e-05
-2.1819164989065e-05
-1.23253616646558e-05
-3.3458711980246e-05
-2.76865448082341e-05
-3.59895379233717e-05
-2.94046377442072e-05
-2.09160059902777e-05
-2.06630829708254e-05
-2.57414706042934e-05
-2.07127914988437e-05
-2.98057721506912e-05
-2.90621016973364e-05
-5.1940949656258e-06
-1.06564324082185e-05
-2.64158437257412e-05
-3.22388351991083e-05
-7.59672830450702e-06
-1.43624191927921e-05
-1.45448716531887e-05
-3.26392669178873e-05
-4.42810475328001e-05
-1.42399806993787e-05
-8.63055611134205e-06
-1.15549718886962e-05
-2.66058751351075e-05
-4.45470194271479e-05
-1.90055362507812e-05
-2.83784021665643e-05
-3.16516742542706e-05
-3.28401465613037e-05
-3.2946110070281e-05
-9.10359537474985e-06
-1.05526735867185e-05
-3.22643809957826e-05
-2.56377271235301e-05
-5.87780572471548e-06
-2.12267102073047e-05
-2.55000188942907e-05
2.1810939872823e-06
-1.45005878258232e-05
-2.00987172352968e-05
-1.52845175693989e-05
-2.9071040063945e-05
-2.1498227589288e-05
-2.53701130368772e-05
-1.83743379550949e-05
-7.96101595861181e-06
-1.5350358728998e-05
-2.78942067228421e-05
-6.76826895309165e-06
-1.8229029305526e-05
-2.48988528633775e-05
-1.71817315155416e-05
-1.37227497048506e-05
-1.6568279541013e-05
-2.48516673310855e-05
-1.74176897536622e-05
-4.0546094259336e-07
-2.49622313328444e-05
-1.13237364098821e-05
-2.03015384798976e-05
-3.03219696141427e-05
-2.52859614650847e-05
-2.93921329832197e-05
-8.66595673677887e-06
-2.02461763716776e-05
-1.47330297831871e-05
3.70280108432126e-06
-4.2338277429336e-05
-2.35622254650942e-05
-1.59565119963991e-05
-7.932311834943e-06
-1.68566958119118e-05
-1.26668629685419e-05
-3.69933520164968e-06
-7.97374287788916e-07
-1.55424543468782e-05
-1.88129702133509e-06
-2.75945066683255e-05
-3.01708878038379e-05
-3.76079570290725e-05
-2.71704605169068e-05
-1.81397951143765e-06
-9.54917644535935e-06
-1.34846657182974e-05
-1.76285348325457e-05
-1.76651161933446e-05
-4.33780917741756e-05
-1.21467331679453e-05
-3.96533834396581e-05
-1.60962739595181e-06
-7.34110090540476e-06
-8.52010639586417e-06
-1.83746602150513e-05
-2.057050858132e-05
-8.15038086731276e-06
-2.60287540459244e-05
-2.74301672783626e-05
-2.71834165323879e-05
-1.32345611026688e-05
-3.20680465371114e-05
-2.69075592630456e-05
-2.43795804154162e-05
-3.35020446840379e-06
-2.08179343554016e-05
-1.60557069737518e-05
5.48724477029521e-07
-4.36227000087068e-05
-1.17917740759916e-05
-1.12003168779436e-08
-1.94374010392515e-05
-2.03184159994331e-05
-1.26603506863946e-05
-3.75791897386769e-05
-1.35093590062665e-05
-7.69915400881839e-06
-1.77536700939954e-05
-3.04370685934377e-05
-2.27104167423701e-05
