# Supplementary material for: Research on computational propagation and identification of mine microseismic signals based on deep learning
Source: PLoS One. 2025 Oct 22;20(10):e0334641. doi: 10.1371/journal.pone.0334641 (PMC12543183; doi:10.1371/journal.pone.0334641)
Supplement: S2 Data — (ZIP) [file pone.0334641.s002.zip › 000100500001948.xlsx_0.txt_24.txt.txt]

1.34136237706104e-06
-1.97636200739876e-05
-2.55317296438493e-05
-1.48735059809359e-05
-1.90784979440303e-05
-3.0990231077728e-05
-4.22345774096488e-05
-3.46226063625185e-05
-6.81041491965057e-06
-5.25787747088414e-06
-2.31962770431223e-05
-2.5161608113579e-05
-1.84782393026931e-05
-1.32991072853438e-05
-3.4937716276548e-05
-4.62730260427435e-05
-2.74885972023126e-05
-2.25565504622946e-05
-2.70081556093102e-05
-2.86155775258629e-05
-2.82606130643258e-05
-3.33540752020738e-05
-1.71992693359151e-05
-2.19455063654941e-05
-1.69732639089018e-05
-2.0264608318761e-05
-3.18273023174864e-05
-2.47568187266462e-05
-3.91867514454623e-05
-1.468540656395e-05
-4.87520821181938e-06
-1.64927771538099e-05
4.68796368081157e-06
-7.59403184984701e-06
-2.9569704953292e-05
-1.40284431070572e-05
-1.96631173310845e-05
-1.45330836661496e-05
-1.23690218370081e-05
-6.39485497073254e-06
-1.23772449944875e-05
-2.21476136591269e-05
-3.93029238570205e-05
-1.66805240411318e-05
-2.19161803592389e-05
-2.05818087024661e-05
-1.79614037742308e-05
-1.44300207182355e-05
-9.05740089857006e-06
-2.28514475774102e-05
-8.67220305139607e-06
-1.06359105094926e-05
-1.71053881415041e-05
-2.54873071092204e-05
-1.5589775167573e-05
-1.2183549677948e-05
-2.2327736950823e-05
-2.26359251331859e-05
-2.17831780098543e-05
-6.31348979425926e-07
-4.58875884998652e-05
-2.08377105773899e-06
-3.69268787103589e-05
-9.7479339388221e-06
-2.33678349634148e-05
-1.59083709169813e-05
-1.38587343687568e-05
-9.32665763763483e-06
-2.03283816807182e-05
-1.1731850133598e-05
-3.04285100206363e-05
-1.40165328870664e-05
-3.0073394592024e-05
-2.84799623869862e-05
-2.67151000835337e-05
-6.81451691445171e-06
-3.1846058583158e-06
-2.44767893058915e-05
-2.49824094062861e-05
-1.44490072344185e-05
-2.21208153430464e-06
-1.84859913780629e-05
-5.10064350645133e-06
-3.51391591029157e-06
-4.01171007541777e-05
-5.10450199014876e-05
-4.87237356442859e-05
-2.99267139877762e-05
7.31408912877663e-08
-3.38059796920917e-05
-3.9827456596966e-05
-4.04607734955486e-05
-3.81433558678594e-05
-4.87609763917727e-06
-2.47641302197647e-05
-2.23120443985114e-05
9.38827056076877e-06
-2.20724352115461e-06
-1.42733311467483e-05
-7.28650220148132e-06
-2.01953914926185e-05
-9.77987526173589e-06
-3.22903409196682e-05
-2.94302095538752e-05
-1.12372239470152e-05
-1.38693569939437e-05
-1.68377952458737e-05
-3.05245671634663e-05
6.24638561531954e-06
-9.00247873470815e-06
-2.16797914588395e-05
-2.87701524310107e-05
-2.25324222752597e-05
-1.50967175081896e-05
-1.44079045246891e-05
-3.71402717106954e-05
-2.66657092823556e-05
-3.91289194694401e-05
-2.85159133908158e-05
-3.90031529224592e-05
-2.62733124134644e-05
-2.16474680905135e-05
-2.31011629407384e-05
-8.12608945291753e-06
-7.30629828942922e-06
-1.65336329520309e-05
-8.40256733859348e-07
-1.58940497603976e-05
-5.67452697894596e-06
-2.8086397733517e-05
-2.47858354646647e-05
-2.03369140307115e-05
-1.63081553266413e-05
-3.98658886084007e-06
-3.64240326377062e-05
-2.65430546623776e-05
-3.05114668963624e-05
-3.80802008657946e-06
-2.56904847866153e-06
-1.6387529762021e-05
-2.85793919633641e-05
-1.6153012912203e-05
-2.321973732134e-05
-2.86518370794648e-05
-2.11153268282231e-05
-1.9990414667729e-05
-1.64444342614465e-05
-4.91368006523349e-07
-2.0580601036865e-05
-2.63074830065922e-05
1.2190442072342e-05
4.25540126505103e-06
-7.73798982938683e-06
-6.23426018740512e-06
-2.86674127468751e-05
-1.46547508366043e-05
-6.44739304089215e-06
-2.50921545887778e-05
-9.56047930967928e-06
-1.47392272534052e-05
-2.19270036548415e-05
-2.90220450968026e-05
-3.35435407895694e-05
-1.69662115056014e-05
-3.3180240087078e-05
-2.45346866586122e-05
-1.68296168276615e-05
-3.06281838687548e-05
-2.88782127710811e-06
-1.98619882246874e-05
-3.37692712903376e-05
-7.2876393970128e-06
-2.18116163685921e-05
-1.94484647074689e-05
-2.10549877377318e-05
-3.05745693904511e-05
-9.60703116369897e-06
-1.05956932712114e-05
-1.77796266346943e-05
-2.01750698296043e-05
-2.71140894423853e-05
-2.45116724011005e-06
-2.16254983481491e-05
-1.94208328502573e-05
-3.76939919024423e-05
-3.00267256334333e-05
-2.03195683862773e-05
-1.68573831303286e-05
-2.75047397040667e-05
-1.1226141934831e-05
-1.0717542003123e-05
-2.9230298422027e-05
-2.50933176296405e-05
-1.92258180381887e-05
-1.73044497106369e-05
-2.52976727109191e-05
1.66216407671417e-06
-2.06635204931631e-05
-1.39353155527013e-05
-5.78628923416747e-06
-1.19927764006499e-05
-2.08596968332097e-06
-1.48754130199477e-05
5.57772614937704e-07
-1.35811491744435e-05
-1.70335120424063e-05
-1.63983403285483e-05
-5.49765401465555e-06
6.8387591786876e-06
-2.76226253273236e-06
-1.75932374671665e-05
-3.69361672972663e-05
-7.69722363507547e-06
-7.36627302408008e-06
-2.58394337022379e-05
-2.41516823446555e-05
4.3329569116126e-06
-2.08034754004355e-05
-2.24847396694427e-05
-2.70038049632739e-05
-1.97567070465993e-05
-1.93338486677088e-05
-2.15543031392259e-05
-9.04172479530511e-06
-1.08462980678114e-05
-1.6522281576675e-05
-1.05446639675978e-05
-3.42550367465878e-05
-2.55616715677244e-05
-2.91472236436569e-05
-2.657605422452e-05
-2.26890478348922e-05
-4.70185670399691e-05
-1.37374857287252e-05
9.2197462435851e-07
-1.80911595783991e-05
-1.37119681727232e-05
-1.03488582537685e-05
-3.17426822053572e-05
-7.20933344928934e-06
-2.09973171150028e-05
1.19791531983362e-06
-7.00030111988092e-06
-1.65602026386907e-05
-1.16820285043263e-05
-1.46358144613988e-05
-3.27770411215796e-05
-3.69542031149356e-06
-7.58244677308322e-06
-1.31739285903091e-05
-3.92506853863365e-06
-3.01078966440341e-05
-3.29547635108965e-05
-1.93161131591774e-05
-2.14927932720063e-05
-1.53174046882189e-05
-2.43728834108905e-05
-2.56372474700271e-05
-2.18627899820247e-05
-2.82344210572474e-05
-2.10401397051602e-05
-1.86808690597469e-05
-3.88773318582469e-05
-2.08473420628057e-05
2.07791226819502e-06
-2.23933739955738e-05
-3.99585998282611e-05
-1.45307795450687e-05
-3.44042445074724e-05
-2.39592243920738e-05
-1.0122028549057e-05
-1.10217346603934e-05
-8.26480216295606e-06
-3.78818817367048e-05
-6.12443439875631e-06
-9.61670765101473e-06
1.78586658756747e-06
-2.80140818336416e-06
5.31719805239174e-06
-1.60300772158696e-05
-7.34606123708167e-06
-2.69372338532395e-05
-2.17606994676456e-05
-2.76339862254448e-05
-1.96364097203513e-05
-2.40282139132385e-05
-1.27815055512732e-05
-1.76186025678527e-05
-1.01560494182941e-05
-1.05532868921155e-05
-2.92729173771256e-05
-1.66288636488037e-05
6.02372809301143e-06
-3.1465465814493e-05
-9.75587004195295e-06
-3.3208577659841e-05
-6.78801478663364e-06
-2.19557421625055e-05
-2.23911334230557e-05
-2.26586309840878e-05
-1.49228413270832e-05
-1.09461958683067e-05
-3.73518303097735e-05
-1.00045249508731e-07
-1.28478666018812e-05
-1.02721845821956e-05
-2.12398061611966e-05
-2.08434170123805e-06
-1.01691407259207e-05
-2.90159887830791e-05
-3.02009949187182e-05
-2.68364426570633e-05
-1.12565954639163e-05
-1.910423776637e-05
-1.26247255134806e-05
-2.17448533774653e-05
-3.74881980921537e-05
-2.7470393818588e-05
-2.34715261689693e-05
-1.59536276051437e-06
-1.15125212979629e-05
-2.50523475548078e-05
-2.09845416371028e-05
-2.11367064134283e-05
-2.62818119100104e-05
-5.57681063728245e-06
-3.28093322658745e-05
-8.6192151761188e-06
-3.33327297665247e-05
-3.87615691959984e-05
-6.86879801435822e-06
-3.02426380703841e-05
-1.47114072846311e-05
-2.71679784994245e-05
-2.3265709757448e-05
-2.42575936992993e-05
-4.48909100025107e-05
-2.23440623020279e-05
-2.4518545528343e-05
-1.8623466479742e-05
-2.42027385074017e-05
-3.45505558291423e-05
-6.82547606104614e-06
-7.08438986248272e-06
-2.02325545520575e-05
-2.89487048280629e-05
-1.29960259538379e-05
-4.53011229709731e-06
-1.28830732877109e-05
-1.48690527858783e-05
-3.33317108766411e-05
-1.93501717315818e-05
-8.4618822846782e-06
-2.55167780964731e-05
-1.19053629577178e-05
-1.33011486473243e-06
-1.51488381468735e-06
-1.45636931653826e-05
-2.21743699201549e-05
-3.56204088751104e-05
3.92016756875935e-06
-1.3234354480618e-05
-1.7995750137688e-05
-2.91017313199431e-05
7.98222573887237e-06
-1.78462352711674e-05
-2.70245352669746e-05
-1.87998094172832e-05
-1.10881512767255e-05
-8.9407141681664e-06
-2.14136297681574e-05
-2.15003667814215e-05
-3.0957349269347e-05
-5.51184553714099e-06
-4.43101768495337e-05
1.49217098276736e-06
-1.00245314954347e-05
-5.40736614007644e-06
-1.66304855482511e-05
-2.30224105264379e-05
-1.47327375148926e-05
-3.67055424896795e-05
-1.29346496672463e-05
-2.69577360264433e-05
-3.62908795847764e-05
-4.32665034161129e-06
-1.7914186064315e-06
-2.33537092455003e-05
9.33905192856956e-07
-2.96694201224468e-05
-1.44401170838186e-05
-6.84783209418722e-06
-1.2449123792717e-05
-1.51516171258422e-05
-3.14087403362894e-05
-2.44184723862374e-05
-1.44580824925982e-05
-4.20064215793269e-06
-3.22764945483354e-05
-3.92529600488649e-05
-2.62494726471799e-05
-1.93010355505737e-05
-1.42127936166803e-06
-3.61510992080398e-05
-3.25851068610291e-05
-2.84055546522618e-05
-9.55927589926132e-06
-1.78256814857064e-05
-8.03596273943359e-06
-2.33786002015865e-05
-2.41056331162484e-05
-1.96806349195153e-05
-2.43373337301197e-05
-3.69071584207658e-05
-2.16536607036203e-05
-4.95271171689081e-06
-9.22670995704146e-06
-3.48318703905581e-05
-2.16302212536898e-05
-1.68196380171348e-05
-3.22340355891357e-05
-1.86869149793047e-06
-1.2845174629981e-05
-1.36462295801288e-05
-1.21244935988571e-05
-5.61880553956675e-06
-2.55170534270966e-05
-9.39994876980891e-06
-4.28292025993304e-06
-1.50526226250723e-05
8.82341980959189e-06
-3.34689577466316e-05
-2.52880561978678e-05
-2.06474774205551e-05
-1.63916890015371e-05
-1.66293723512289e-05
-1.07749845173956e-05
-1.75708725631303e-05
-2.62757599828344e-05
-3.30174544186705e-05
-1.91442384311792e-05
-2.23385526880436e-05
-1.72469330815436e-05
-1.56429249728128e-05
-2.91689477862399e-06
-2.08601101929737e-05
-3.44394738041509e-05
-1.75103758313521e-05
-7.06004909706447e-06
-2.85687240862276e-05
-3.11403852073821e-05
-8.80266479567201e-07
-5.23332518029335e-06
-1.23658540745686e-05
-2.00031379041928e-05
-3.03878986430668e-05
-4.19795766145522e-05
-1.68755749709628e-05
-2.04511430914916e-05
-5.9854850358376e-06
-3.44819799348372e-06
-1.99246063409468e-05
-4.76211945045058e-05
-2.68116943762551e-06
-2.66759347897087e-05
-1.10167246941524e-05
-1.84455753532749e-05
-2.27715068659491e-05
-1.67360773222203e-05
-2.21734523243454e-05
-1.92281147752023e-05
-1.8038099232938e-05
-2.74568197039845e-05
-3.0695603660635e-05
-3.34667205216013e-06
-1.42773354368511e-05
-3.29905012741488e-05
-1.17602448110517e-05
-7.8184416775477e-06
-8.30756487028495e-06
-7.46039581446017e-06
-1.41050996602491e-05
-1.09438337983807e-05
-2.82656147138284e-05
-2.74866313695301e-05
-1.6507871735113e-05
-2.89060207298489e-05
-4.08186919635378e-05
-2.28373032435276e-05
-2.88824610281196e-05
-2.39298569800751e-05
-1.43956793247087e-05
-3.98017531080909e-05
-1.74589968748949e-05
-1.97753279898191e-05
-3.14081020262581e-05
-1.23246000679128e-05
-2.07172517896016e-05
-1.04316823455971e-05
-1.22999322699514e-05
-2.13303902990872e-05
-5.98527339840044e-06
-1.36658772700227e-05
-6.92566427803415e-06
-2.87714441722253e-05
-1.37489913834785e-05
-1.40294786490386e-05
-1.88408613135464e-05
-2.22068830089745e-05
-2.18573722024223e-05
-1.18408303046781e-05
-2.94628765267012e-05
-9.32948677960442e-07
-3.40298448449059e-05
-2.32973701606822e-05
-1.46656357189134e-05
-1.60946908862195e-05
-2.50562577904315e-05
-2.46239604567941e-05
-2.55447769097823e-05
-2.33578463248575e-05
-3.22201618853101e-05
-1.38777199329011e-06
-2.306152700245e-05
-2.07229053586675e-06
-1.3708000298035e-05
-3.17330836193877e-05
8.7430381275827e-07
-1.17996784059101e-05
-1.02230071685357e-05
-7.29140150984007e-06
-2.88399790883261e-05
-2.03622340277235e-05
-1.6175552598211e-05
-1.83632485505001e-05
-9.44929747134171e-06
-1.44618617560182e-05
-2.4363025179753e-05
-1.18868665842464e-05
-8.05705727499249e-06
-9.24863490573238e-06
-1.67862028138202e-05
-1.73759894517736e-05
-2.25631125736448e-05
-7.05430372050157e-06
-2.69973864033741e-05
-3.57909234657479e-05
-1.1861526933521e-05
-2.88329536694707e-05
-2.9288962518757e-05
-2.05787857079985e-05
-1.77255358277876e-06
-1.66261874905115e-05
-1.07509480149471e-05
-1.49787474504178e-05
-2.15372490019901e-05
-2.36486220766335e-05
-1.4526583731923e-05
-3.04939263658304e-05
-1.26283123164942e-05
-5.58852339015578e-06
-2.0427191652127e-05
-3.45345281602393e-05
-3.41457674631928e-05
-1.99050824338063e-05
-3.11746140207086e-06
-2.72641143904542e-05
-2.54227362922889e-05
-2.95072774685021e-05
-7.05003713851177e-06
-2.34921651999074e-05
-1.659014957832e-05
-2.02393475660106e-05
-1.87082667411989e-05
-2.69304384779989e-05
-2.77473963946736e-05
-2.93064323681651e-05
-2.55880500690876e-05
-1.2088769405404e-05
-8.36589931765538e-06
-3.14862752519031e-05
-1.33504284496414e-05
-1.21065327781171e-05
-2.01811635924661e-05
-2.0883194540237e-05
-1.62979330975759e-05
1.14077857183757e-05
-3.48531903027419e-05
-1.78454821322991e-05
-1.9121866038732e-05
-3.23779833739203e-05
-1.51223287330385e-05
-3.08749776386617e-05
-2.91516671748478e-05
-1.8607478823573e-05
6.27431955416873e-06
-2.73855912905342e-05
-1.00063207856317e-05
-2.12842058084247e-05
-5.38216674022219e-06
-1.46566248207147e-05
-1.54273660502248e-05
-1.16217628545488e-05
-2.37917526081358e-05
-3.38080063887656e-06
-3.67406920364666e-07
8.86278029275784e-06
-1.59212711702244e-05
-2.22210573847681e-06
-1.15709269033136e-05
-1.34588600101312e-05
-2.43219745346359e-05
-1.34145082245936e-05
-1.10875395601534e-05
-2.29597245212308e-05
-2.16034397840964e-05
-2.50635861148293e-05
-1.34889721190243e-05
-1.05921044200335e-05
1.09365400259597e-05
-2.44781185554014e-05
-1.73347865095215e-05
-1.10200693899444e-05
-1.53934185893964e-06
-2.34740460202788e-05
-8.722084142273e-06
-4.06206549092875e-05
-2.86902428621502e-05
-5.00058479735661e-06
-6.09522826816295e-07
-3.75609381253979e-05
-2.77866207360663e-05
-2.93831384574028e-05
-2.69036550400687e-05
-2.19096545042803e-05
-5.35426904707383e-06
-2.57827850951908e-05
-2.55507886915774e-05
-2.63242814891521e-05
-3.07152257516749e-05
-3.48599293582908e-05
-1.1544120752302e-05
1.02224010085275e-06
-1.21453308021094e-05
-1.33858179094324e-05
-2.69965902459428e-05
-2.44979530498468e-05
-4.24457011017808e-05
-1.59907009921071e-05
-1.18400458547451e-05
-2.93803513943628e-05
-3.22779261797097e-05
-3.9100333092536e-06
-1.79414366546881e-05
-2.67929086286339e-05
-5.22357624181188e-06
-1.81887192013155e-05
-6.04480817710405e-06
-4.66871399212912e-05
-1.50985566231665e-05
-1.39482830640526e-05
-8.99808748741883e-06
-1.82043055628872e-05
-1.89746458322388e-05
-2.12498418257177e-05
-3.56195351390062e-05
-2.20264571533832e-05
-4.35846358511492e-05
-2.77115126381459e-05
-5.56779339070738e-06
-1.74447554794786e-05
-1.14169996609786e-05
-2.53837286936092e-05
-3.48292070614481e-05
-2.20398209906807e-05
-2.87524915212616e-05
1.07874879951689e-05
-2.04471975001467e-05
-3.72818972970522e-05
-3.47197611541888e-05
-2.14327910794485e-05
-2.92262183906421e-05
-1.96371898677851e-06
-8.90873483222845e-06
-1.29636114348637e-05
-8.63216018027274e-06
-8.8607760983134e-06
-6.47928659768904e-06
-1.95799956716397e-05
-2.71958607855696e-05
-9.09526593143767e-06
-2.38488760544943e-06
-2.61485148988685e-06
-2.82661823732337e-05
-3.32555823724821e-05
-1.54660632460492e-05
-1.37270086952794e-05
-1.72786570377176e-05
-1.16119053848334e-05
-1.26333086797811e-05
-2.936318681913e-05
-4.98421424217155e-05
-4.25679940984093e-05
-2.23887111105849e-05
-1.19156672450727e-05
4.79528150440879e-07
-9.62917026055019e-06
-8.25569806116417e-06
-2.4167284616591e-05
-2.7977204003061e-05
-2.27761464656879e-05
-3.26482425218334e-05
-3.63024055187196e-05
8.34083341105147e-06
-3.0591885386697e-05
6.43193984113756e-06
-2.74027670643986e-05
-2.65726047740154e-05
-2.7268799570347e-05
-1.52917306870752e-05
-2.38277988016193e-05
-1.77423939480069e-05
-2.09637591174619e-05
-1.50668810608671e-05
-1.83759494723873e-05
-1.51183741107597e-05
-3.60822043179354e-06
-3.3464925984513e-05
-3.01898939995885e-05
-2.02595048254198e-05
-1.99756800511376e-05
-7.50151236369192e-06
-2.09602570146163e-05
-2.67718667750324e-05
-1.17012547772919e-05
-1.6630402841323e-05
-1.09060182494199e-05
-5.61722535620911e-06
-2.56093875703137e-05
-4.823174560494e-05
-3.02946031197149e-05
-3.72928457039355e-05
-1.71016290129146e-05
-1.54752429333654e-06
-1.29263735439083e-05
-1.83209816975781e-05
-4.42243201802713e-06
-1.89223676927274e-05
-4.07812001045455e-05
-2.25037989218215e-05
-3.3522172813979e-05
-8.17315321491075e-06
-2.31191987990384e-05
-1.98085499412529e-05
6.60236036415226e-07
-2.19887967890027e-05
-1.03950801144215e-05
-2.60461639758941e-05
-1.74710399286921e-05
-9.52698327147156e-06
-1.7232121570861e-05
-1.45195500131864e-05
-5.73552282457951e-06
-1.18141816638833e-05
-6.27087639397778e-06
-1.71805493311167e-05
-4.90984027611331e-05
-8.9863735757167e-06
-1.68233384730987e-06
-2.45686682582683e-05
-2.72765948879729e-05
-1.19547140625702e-05
-1.96707977203247e-06
-1.74570385859463e-05
-1.86336478710593e-05
-3.10185700981618e-05
-1.41553077921697e-05
-1.9681078400705e-05
-2.5631853812186e-05
-2.81966352865273e-05
-4.49906760841226e-07
-3.15538013112071e-05
-2.12289208150188e-05
-1.87174494419106e-05
-2.89188292020957e-05
-1.14370337126451e-05
-1.29807196993418e-05
-1.90826845044146e-05
-3.52027596028334e-05
-2.82503647508088e-05
-3.25103488067251e-05
-3.81406084609652e-05
-3.85711609596119e-05
-2.77276856446996e-05
-1.79697307277011e-05
-2.75079457593783e-05
-1.79679584604934e-05
-2.64058604735161e-05
-3.17343929370331e-06
-2.76521463787519e-05
-9.1627934969681e-06
-2.66018015308152e-05
-1.2598834255436e-05
-3.21258490445402e-05
-2.10622669876497e-05
-1.81454718681916e-05
-2.9598707490482e-05
-2.55657108808054e-05
6.83455573345389e-06
-5.23055723347418e-06
-2.66852149558185e-05
-1.419142723028e-05
-1.43486809394333e-05
-2.87338342869846e-05
-3.64974877067246e-05
4.62247759024898e-06
-1.04328833499813e-05
-4.39478327521649e-06
-3.57263150855447e-05
-2.0789730520015e-05
-1.2599443995102e-05
-1.13146350575972e-05
-5.40125242127284e-06
-1.01480729100899e-05
-2.25449681689104e-05
-2.20248356467878e-05
-3.49000903506515e-05
-3.59776043112016e-05
-2.56695322969165e-05
-1.70720351811685e-05
-5.43209132371985e-06
-1.36591061166114e-05
-2.07604791914192e-05
-3.31290379271017e-06
-1.88578594789292e-05
9.94421170632528e-06
-9.89954527124336e-07
-2.2584007996142e-05
-2.75766842880528e-05
-6.98602205759303e-06
-1.33484597195984e-05
-2.94396277540851e-05
-2.68867834155679e-05
-1.80635678114644e-05
-2.1222058513253e-05
-2.81057492707662e-05
-6.99142985956362e-06
-1.36782459658337e-05
-1.0442992150931e-05
1.36359547621404e-06
-2.72149289425822e-05
-2.07645529201886e-05
-2.1982404878104e-05
-2.79716837998866e-05
-2.38376868214793e-05
-1.7247263651514e-05
-2.23341212902836e-05
-5.63810168798478e-06
-7.42374171787143e-06
-1.73219570112965e-05
-1.68732529058926e-05
-8.85928439443896e-06
4.03549478677759e-06
-2.96278027839386e-05
-3.2561856074618e-05
-1.63714057226626e-05
-1.91942636056578e-05
-1.00602285440284e-07
-5.66328180586661e-06
-1.71015748940407e-05
-3.65610518146623e-06
-3.42411555416154e-05
-1.20871765445983e-05
-1.85538958665191e-05
-1.50014329703806e-05
-2.26115787220322e-05
-3.32890403862848e-05
-1.77307217389203e-05
-1.29958824950485e-05
-1.59009674834922e-06
-5.98440425277974e-07
-2.74087745511184e-05
-1.92335815567742e-05
-1.95412401374604e-05
-3.26172001483109e-05
-1.29885667090484e-05
-1.53442981133851e-05
-2.24220287361076e-05
-1.69410369040158e-05
-2.31956963449988e-05
-3.22998180551074e-05
7.46159305795859e-07
-6.01016430209011e-06
-3.13456122639236e-05
-3.79889385125668e-05
-1.75158747980556e-05
-9.30982419354511e-06
-2.55892957414425e-05
-8.67591083535735e-06
-1.44514804199378e-05
-2.65171639014873e-05
-8.49199569588503e-06
3.42104970570847e-06
-1.82747504681561e-05
-1.55736928939978e-05
-2.69826158772666e-05
-2.99915113795827e-05
-2.76959023368794e-05
-3.27092808237545e-05
-3.9072598108478e-05
-1.72402614169047e-05
-1.53454934714307e-05
-2.7153389781738e-05
-1.12001830594411e-05
-2.70622159121934e-05
-1.3809041953758e-05
-4.24936588701015e-05
-3.25474994999456e-05
-2.44863788297953e-06
-2.45765504200177e-05
-8.38053860597663e-06
-2.55176026123861e-05
-1.52959673923101e-05
1.64316929574136e-05
-2.20918885567891e-05
-6.66878743536357e-06
-2.97938208337147e-05
-3.1445498033346e-05
-2.31783741432334e-05
-3.24888983369695e-05
-2.45730939265252e-05
-1.70344594432621e-05
-6.72689311869838e-06
-2.13432299198756e-05
-2.8253113955252e-05
-2.73211388790285e-05
-2.44511000961317e-05
-3.43413404492352e-05
-1.86334214622644e-05
-5.85803862341111e-06
-1.50339013630835e-05
-1.42234003914437e-05
-2.84541601982471e-05
-1.33329313078677e-05
-4.22740463119993e-05
-4.03291687089286e-05
-2.1706624078798e-05
-3.33652165424857e-05
-1.37053037949389e-05
-3.61022570914125e-05
-9.1039105420212e-06
-1.87601386454904e-05
-9.51760728119113e-06
-5.2497588698759e-06
-2.50023005297099e-05
-2.69498131839478e-05
-1.18322327503012e-05
-1.80770475768984e-05
-1.92244774897702e-05
-3.33886983389093e-05
-2.72824986202343e-05
-3.51300518308031e-05
-1.12662974694488e-05
-6.48070859776637e-06
-1.70982076885321e-05
-2.33139815494838e-05
-1.87099692771002e-05
-4.05615810953435e-05
-2.77609088384804e-05
-3.12401135413188e-05
-3.17793389733541e-05
-3.23724130130841e-05
-2.61040276368946e-05
-9.68829460093129e-06
-2.86918841475576e-05
-3.09471932381741e-05
-2.32002509366074e-05
-2.66742010799238e-05
-1.5464988668126e-05
-1.11069065317157e-05
-2.51852146130546e-05
-1.62128238585862e-05
-3.83585109326569e-05
-2.23089602616247e-05
-8.43840975776162e-06
-5.59558020593148e-06
-1.86958094868993e-05
-1.36304449666011e-05
-1.80415655228866e-05
-1.87678515302083e-05
-1.37726482927458e-05
-2.81378029515225e-05
-2.19335002423921e-05
-1.4962560917216e-05
-1.31143077433826e-05
-1.05364197031344e-05
-2.24206283507912e-05
-9.00007792449748e-06
-7.40527968096904e-06
-1.47183114197869e-05
-3.11183969052809e-07
1.25084934441242e-06
-2.41866630457739e-05
-2.10014632441051e-05
-2.26140916517576e-05
-3.10678658808412e-05
-6.80937521815889e-06
-2.19241595048617e-05
-1.59296642564582e-05
-2.23494971362131e-05
-2.00466959008493e-05
-1.28034568354159e-05
2.06155096131009e-06
5.9919619275883e-06
-8.57849690051872e-06
-7.57906952761027e-06
-1.20581504431642e-05
-1.65054986254892e-05
-2.53894557388216e-05
-1.10712238065449e-05
-4.62737275956e-05
-9.33288072698516e-06
-3.19130027904625e-05
6.79971673021307e-06
-4.82079897365548e-05
-9.91657355738056e-06
-2.00909087263246e-05
-3.23180590785937e-06
-3.26203704207893e-05
-5.89283857494816e-06
-2.75009224931447e-05
-8.13537591133559e-06
-1.84687743924277e-05
-2.39731520795603e-05
-1.14511878231925e-05
9.48593575376296e-06
-2.01659097088119e-05
-3.70572291206118e-05
-2.41632017870827e-05
-4.91059834189521e-06
-2.78456095186814e-05
-1.49656577844927e-05
-1.92112997673296e-05
-4.0037839528862e-05
-1.65359978686405e-05
-3.194599056047e-05
-1.06571955753605e-05
-2.63089833113757e-05
-2.62273370286402e-06
-2.88354048150574e-05
-1.38827019333257e-05
-2.64190554561529e-05
-2.31920211604481e-05
-1.32049114330265e-05
-1.93962403132934e-05
-3.69602356370698e-05
-1.35191720929441e-05
-2.57691272621033e-05
-2.05348305894366e-05
-1.72987072016353e-05
-1.68269787864136e-05
3.81601937137776e-06
-1.66047558845708e-05
-5.04207066009679e-06
-2.60971908316316e-05
-1.54487125985696e-05
-4.0656184296134e-06
-2.40279572928252e-05
-3.1005341858778e-05
-1.90331100448281e-05
-1.23691667055332e-05
-2.03270216313562e-05
-2.34752235887926e-05
-1.98577687451039e-06
-9.28150722715325e-06
-1.13936327552643e-05
-2.78431824605329e-05
-1.70637300295438e-05
-1.4798972128165e-05
-3.03542946571996e-05
-1.10304433075928e-05
-1.71773984990432e-05
-2.61739094847014e-05
-2.12396776509299e-05
-1.73647486332815e-05
-1.10279200533157e-05
-5.96151467200142e-05
-2.1548029978676e-05
-1.11810975580686e-05
-1.08343092807237e-05
-3.10505148442756e-05
-7.28027860514018e-06
-2.89709916562046e-05
-3.68326822991169e-05
-7.92578135857371e-06
-3.47053085893077e-05
-6.30438625531019e-06
-1.15029145997717e-05
-3.34427056185482e-05
-1.97986168854034e-05
-1.35518033797084e-05
-1.82503492380596e-05
-2.44414823705994e-05
5.18723884485871e-06
-4.32954181155403e-06
3.30184939813632e-06
-2.61277696764337e-05
-9.19924437225627e-06
-5.87810049354833e-06
-1.10353513409729e-05
-4.42206354999292e-06
6.0011396213152e-06
-1.09068948711867e-05
-1.90573008434059e-05
-2.76094102110497e-05
-9.61598849871121e-06
-1.23965740441066e-05
-2.80909730612212e-05
-2.74123202270079e-05
-7.97676217584909e-06
-2.04370978055481e-05
-2.62582583523115e-05
-2.40636780490536e-05
-2.22952639523378e-05
-1.57030846062353e-05
-1.28412675057148e-05
-2.7586940800068e-05
-3.16974484849691e-05
-2.66553222548036e-06
-2.20220726037853e-05
-3.75743031936497e-05
-3.2273091923078e-05
-1.22468960580471e-05
-6.22642749835398e-06
-2.96740170224565e-05
-4.4483480936635e-06
-1.16082671303055e-05
-3.34281221856419e-05
-9.78628398249757e-06
-2.857471708856e-05
-3.60339791651847e-05
-1.79607612051844e-05
-3.1126524610719e-05
-2.08177204842874e-05
-1.66157042461337e-05
-3.89988418694817e-05
-1.78789500020583e-05
-1.40931787634831e-05
-2.47186839737565e-05
-6.71602182351419e-06
-1.41664877354859e-05
-3.29461267923026e-05
-1.60517316879711e-05
-3.14460179330299e-06
-1.55844984296175e-05
-3.55451444343225e-05
4.60467541275626e-06
-1.52670316445468e-05
-2.49177191928541e-05
-1.51792045896481e-05
-8.36541081731096e-06
-1.12941251677324e-05
-2.02912253583157e-05
-2.17572973775046e-05
-1.19070567721066e-05
-3.50135655672504e-05
-1.26183377982497e-05
-2.87958736043329e-05
-2.91130192642105e-06
6.51564741951885e-06
-1.88503381337457e-05
-3.52436756119071e-05
-2.26838943791761e-05
-8.18677846873028e-06
-1.67780731056409e-05
-1.8625234663389e-05
-1.84413705297046e-05
-1.08642941138231e-05
-2.29584068369447e-06
-2.5188242372427e-05
-1.42166981341448e-05
-5.97478605260169e-06
-9.03595832697434e-06
-1.4489296403565e-05
-2.75507239018876e-05
-2.9483546646191e-05
-2.39135410678283e-05
-2.32972715671974e-05
1.16592040913188e-05
-2.62414930426297e-05
-5.94019808672997e-06
-1.78153017638609e-05
-3.50806906853658e-05
-1.75680709606732e-05
-2.23484216350441e-05
-1.63199491382309e-05
-2.48110124662826e-05
-5.33980647282446e-06
-2.25338852928032e-05
-3.43641433366963e-05
-1.98015811893665e-05
-1.02456141432995e-05
-2.2700272573636e-05
-2.90011525222947e-05
-2.04047762921764e-05
-3.54027840374881e-05
-1.60932920546116e-05
-2.95557790746977e-05
-2.03616304968012e-05
-2.00473027630205e-05
-2.88570370701485e-05
-6.25111923018154e-06
2.17076919899387e-06
-1.95450246863685e-05
-3.80369302533729e-05
-2.64257289727646e-05
-3.04893974573982e-05
-2.76631922617612e-05
-1.87162152496344e-05
-1.41776437588433e-05
-1.73000634988941e-05
-1.32905673724609e-05
-1.89197841096478e-05
-9.32624625417972e-06
-2.82284506540133e-05
-3.51722497629273e-05
-1.90778121849379e-05
-5.19125798681614e-05
-2.04685716097045e-05
-1.55365919610447e-05
-2.4404311659974e-05
-1.7982960895925e-05
-2.02866137241848e-05
-1.41547672385356e-05
-9.4022731809663e-06
-1.94991377648321e-05
-1.91963495775864e-05
-1.63462503470373e-05
-2.81222494381852e-05
-1.62476470646765e-05
-2.34325319285023e-05
-2.95201424915211e-05
-2.39073669324203e-05
-3.58007240033502e-05
-2.91841125240612e-05
-2.40217900640788e-05
-1.70623307235382e-05
-1.28934202610221e-05
-1.03189039371895e-05
-3.79642126112095e-05
-2.50744553294712e-05
-4.29487848228705e-06
5.89181640939178e-06
-3.21599411906038e-05
-3.5920789394734e-05
-1.67244322581075e-05
-6.49374108008882e-06
-1.90453678856443e-05
-4.08742384746403e-05
-3.47992374418554e-05
3.37151126641056e-06
-2.05629653506719e-05
-3.29456692692987e-05
-3.83586172416651e-06
-1.55030795763479e-05
-1.73668511290035e-05
-2.80716976150787e-05
-2.44357229679454e-05
-2.4770611288048e-05
-1.44044043997255e-05
-5.18592550158874e-06
-5.54913899112362e-06
-1.88084811915636e-05
-1.19614430046186e-05
-1.50532405062255e-05
-9.80773328681063e-06
-2.67873350704499e-05
-2.52321777038591e-05
-1.70506124688847e-05
-1.25440306504473e-05
-1.65704297261135e-05
-2.19833710826445e-06
3.20121983343241e-06
-4.3769502188322e-06
-2.38551348922063e-05
-1.93545287688532e-05
-9.80744047489491e-06
-1.24921977572997e-05
-2.34123564587583e-05
4.93889603068938e-06
-1.68154034752015e-05
-3.06570610862374e-05
-2.95047507774277e-05
-1.21276968730229e-05
-3.36314383653357e-05
-1.70656647872503e-05
-1.18878904184802e-05
-3.08461306164423e-05
-2.47668699680355e-05
-2.33420998284595e-05
-2.64054900269499e-05
-1.34526716215608e-05
7.81197312440181e-06
-1.30074340711888e-05
-3.42916084969072e-05
-1.99151416312808e-05
-1.38693244284949e-05
-3.27426254802311e-05
-2.80059285699316e-05
-1.28805527144933e-05
-1.608629947251e-05
-2.17545260397318e-05
-4.29331941798031e-06
-1.21405863424181e-05
-6.43156660595604e-06
-2.00836031277652e-05
-2.08247454912287e-05
-2.38849769980557e-05
-2.13677746627427e-05
-1.31640896211207e-05
-6.24710923191514e-06
9.38681071438612e-06
-2.3239337430292e-05
-1.0292245152001e-05
-5.76626758583958e-06
3.1447073597705e-06
-2.27274455573888e-05
-1.31398384898071e-05
-3.02483362955189e-05
-5.95723599029884e-06
-3.71045388161489e-05
-2.81064045464774e-05
-3.30902054183464e-05
-1.75124950398651e-05
-3.36157140188135e-05
-1.22240048259022e-06
-3.12231651332649e-05
-1.75610196753249e-05
-2.04061001683659e-05
-1.87024473178213e-05
-2.96429386470499e-05
-1.44988470853469e-05
-5.76304364170323e-06
-1.92426910365144e-05
-1.33810440598507e-05
3.77665162841037e-06
-2.58847955830889e-05
-3.43417261648636e-05
-3.06864358005823e-06
-1.02402826008592e-05
-3.57208629049073e-05
-1.98627236614276e-05
-6.32195980093931e-06
-1.11483344138828e-05
-1.18520154088717e-05
-9.51244023035263e-06
-3.15157528406037e-05
-1.76923483106058e-05
-1.11989716130202e-05
-3.23614858925224e-05
-2.21358510326165e-05
-1.99950127830861e-05
-2.61898015997357e-05
-1.58746528200656e-05
-1.79294348239114e-05
-6.01242177953237e-06
-2.54447919900279e-06
-5.54297223028774e-05
-1.68860661819175e-05
-3.03293674874039e-05
-1.47149523289401e-05
-2.36889501995205e-05
-1.35704635542905e-05
-1.76762654773059e-05
-1.00582192392007e-05
-7.85628225765238e-06
-8.26134327603842e-06
-2.40483003068338e-05
-1.1284760111505e-05
-1.90685806638413e-06
-1.64890655073994e-05
-1.23538141449165e-05
-4.31881634108895e-05
-2.29146542822972e-05
-7.95627043997925e-06
-3.93933937485769e-05
-1.98847805271071e-05
-2.25591060231115e-05
-2.66663284957447e-05
-1.58670330257169e-05
-2.75261303189586e-05
-9.19316861405103e-06
-1.93994092889767e-05
-2.8431077934462e-06
-3.28804893598709e-05
-6.77138566693132e-06
-2.87712631472852e-05
-1.7338850102056e-05
-2.34993253164798e-05
-2.19749598385234e-05
-1.39741233815402e-05
-7.93032915383002e-06
-1.43859924065107e-05
-3.20384539238529e-05
-1.63700359272143e-06
-1.37692869653613e-05
-3.26437125478675e-05
-1.77479664982363e-05
-1.33482265006838e-05
-1.65129606786723e-05
-2.61100662393643e-05
6.2219482670542e-06
5.24222812303721e-06
-1.18424976678747e-05
-6.42781842508384e-06
-1.11027067633801e-06
-2.04049174457718e-05
-2.31110828925556e-05
-1.69507981937223e-06
-6.99888905990894e-06
-2.36483057058005e-05
-1.79000521697804e-05
-2.47657439347523e-05
-8.68633082691669e-06
-7.66537131666367e-06
-2.8111088058693e-05
-2.16487681110258e-05
-1.30626918965582e-05
-1.65384593345352e-05
-1.25438714267207e-05
-2.14873824788639e-05
-1.04534477710697e-05
-1.81100471752111e-05
-2.34995140577534e-05
-3.29011133992336e-05
-3.04134019545331e-05
-2.65318683494483e-05
-9.59941936386552e-06
-1.87711802795382e-05
1.17880964790022e-06
-2.17378733010857e-05
-2.15182830815745e-05
-2.96807035373623e-05
-9.66694558780382e-06
-1.13725657638099e-05
-3.53110383991792e-05
-3.83411447061865e-05
-1.99265292548326e-05
-1.53781425105246e-05
-9.5662474780856e-06
-3.09626714334518e-05
-2.07565981827311e-05
-2.06090986021956e-05
-2.29277820535687e-05
-1.01741585171139e-05
-2.8588221203841e-05
-1.20066078130657e-05
-3.54089360486309e-05
-3.58938373812961e-05
-2.7864023504213e-05
-8.88245109369257e-06
-1.90121213699055e-05
-1.67248386905225e-05
-3.94689191149819e-05
-2.24888934573572e-05
-1.57141470929467e-05
-2.53512238041156e-05
-1.91836779439211e-05
-2.49759620786164e-05
-2.83069873882436e-05
-1.82156841835913e-05
-2.63628042026209e-05
-2.60640287820525e-05
-3.47164019213698e-05
-3.19279796250862e-05
-2.01710755504868e-05
-2.88983619930262e-05
-2.89012841441903e-05
-1.58287260387337e-05
-2.23760194540053e-05
-1.53814007684831e-05
-1.25804360555017e-05
-1.65398869129054e-05
-1.32126658457216e-05
-3.27085480926905e-05
-2.00449848281094e-05
-2.47970542794115e-05
-1.0393757208191e-05
-2.886113268658e-05
-1.24928008113155e-05
-2.60444397162079e-05
-3.60069366968145e-05
-3.79404801894633e-05
-1.24924580340727e-05
-3.85648931424607e-06
-1.31900139669953e-05
-3.30563075146967e-05
-1.97858599800366e-05
-7.56311442393451e-06
-2.2642465651591e-05
-9.69640666205177e-06
-3.38272248395092e-06
-2.3963453151132e-05
3.85081214887686e-06
-3.23461638034462e-05
-1.47258956272787e-05
-2.32624365458741e-05
-2.16375036572947e-05
-4.40896544558108e-05
-1.8904406230977e-05
-1.30395280863167e-05
-3.98454757468063e-05
-7.69795793636487e-06
-1.42193923901046e-05
-5.37031513409951e-05
-1.42792315224063e-05
-2.78068193331629e-05
-5.77841627020786e-06
-6.33493228447536e-06
-1.77680090509924e-05
-1.58339707854501e-05
-4.44291844156423e-05
-2.24280751913842e-05
-6.97117257094936e-06
-3.41687571870413e-05
-1.74370044384952e-05
-2.7441799894885e-05
-2.83945507326502e-05
-3.27981103297807e-05
-2.44034965954911e-05
-2.3769663505167e-05
-1.31867125836264e-05
-1.95720800028238e-05
-2.23160435655986e-05
-6.1119158824517e-06
-2.12720465624667e-06
-2.89110332116625e-05
-2.70910282081101e-05
-1.29682966785083e-06
-3.20004055823433e-05
-1.16141487889706e-05
-2.34936437550719e-05
-2.22015812094403e-05
-1.35185113492775e-05
1.17984447527145e-05
-2.36217574942211e-05
-1.13909257996637e-05
-3.09200909109671e-05
-4.09603096070821e-05
-2.47070812170656e-05
-3.10454969140912e-05
-1.49745465888635e-05
-3.63952718973134e-05
-1.6342959401165e-05
-1.75697075471243e-05
-3.27419411807014e-05
-1.73199407682688e-05
-2.89977909780378e-05
-1.88211915301657e-05
-2.40343448317212e-05
-1.30354344292858e-05
4.70593149520908e-08
-1.44910407675526e-05
-8.63382157892656e-06
-1.82548572695425e-05
-1.01854049285512e-05
-2.26074373887154e-05
-3.37436573596935e-05
-2.42032794437565e-05
-3.57128580066619e-05
-2.42295249431694e-05
-1.84876953715453e-05
-2.75991331766829e-05
-2.86099624552442e-05
-6.32952519460583e-06
-1.23795793468823e-05
2.49203600046936e-06
-6.0671310324826e-06
-1.69250875079596e-05
-2.34727782289343e-05
-6.99285699127773e-06
-7.13449609117691e-06
-2.33334808475738e-05
-1.83334271989975e-05
5.07078063618776e-06
-5.95985707346834e-06
-2.64753601265693e-05
-3.05846050249771e-05
-3.33033520904163e-05
-2.93290849115099e-05
-2.32016528473584e-05
-2.32696101022068e-05
-1.58043748998831e-05
-1.4450109181342e-05
-1.79787860682991e-05
-2.52702473597809e-05
-1.041396438768e-05
-1.33885262190792e-05
-4.99073197389416e-05
-3.06184786438331e-05
-3.71789893430302e-05
-2.67626114758135e-05
-2.26549670997181e-05
-2.5049398798441e-05
-2.58032367387397e-05
-1.81148017485358e-05
-2.32460405697052e-05
-9.43750203812979e-07
-1.5206405175583e-05
-1.60556928196409e-05
-3.27426887218253e-05
-2.58228336330952e-05
-2.09659516559503e-05
-2.02480858993964e-05
-1.58344809484702e-05
-2.31890387539179e-05
-2.85740085971394e-05
-2.51988889475294e-05
-2.86593844857578e-05
-3.30403232156308e-05
-2.20360273477501e-05
-2.69093926269531e-05
-3.34389541785722e-05
-9.42964194594394e-06
-1.96599191888946e-05
-3.69765356357281e-05
-1.28263364448459e-05
-1.86255037342898e-05
-8.90056447967922e-06
-1.72081703889039e-05
-1.83963835740961e-05
-2.35443433695578e-05
-2.55355150108895e-05
-3.27632987953573e-05
-2.77247285657326e-05
-2.74091547242524e-05
-3.21601841161313e-05
-3.47523973977223e-05
-3.62177109747669e-05
-1.01908107644242e-05
-1.83073231839835e-05
-1.01124799258488e-05
-2.64720770374518e-05
-1.53100802731602e-05
-1.0409441185684e-05
-3.64405778577904e-05
-1.24868494560743e-05
-2.51606597599596e-05
-1.62372273871684e-05
-2.61889845207094e-05
-3.36228217975922e-05
-1.43486448355937e-06
-2.4405102993759e-05
2.98492178554747e-06
-1.25159887419903e-05
-3.05590189697306e-05
-8.46041593800265e-06
-1.87428575722379e-05
-2.62097689111897e-05
-1.97666918895814e-05
-9.39931122205804e-06
-1.0838829583815e-05
-1.15714250569776e-05
-3.01150449818576e-05
-1.84435174398831e-05
-2.47901875472025e-05
-2.51328876557821e-05
-7.47823610776285e-06
-1.71786200359399e-05
-2.31057076070308e-05
-1.09026448623732e-05
-1.44140913686502e-05
-1.27780538464801e-05
-1.78127754137074e-05
-1.03453817386309e-05
-1.11439545406069e-05
-2.02551553622796e-05
-2.9754488401019e-05
-3.420796106167e-05
-3.41434321258371e-05
-3.5644097401808e-05
-1.50721288377407e-05
-2.38178842895119e-05
-1.84586071226762e-05
-6.5477483283149e-06
-2.45834014407547e-05
-2.12371856148407e-05
-1.81358647684113e-05
-1.43894749043444e-05
-3.01530372931254e-05
-2.40995855334767e-05
-3.55250244000166e-06
-1.9148297773654e-05
-3.25373090034919e-05
-7.27675729709025e-06
-1.77263694814346e-05
-2.18352891109446e-05
-1.13431405672921e-05
-3.46990364609679e-05
-1.70513000195969e-05
-1.40772271801061e-05
-1.24205671645079e-05
-3.59166965401577e-05
-1.69849099338246e-05
-3.60715045031056e-05
-2.7711062675796e-05
-1.48128210114782e-05
-3.30423023880155e-05
-1.35549635919097e-05
-1.33075813253446e-05
1.37915213508713e-05
-5.67010559993798e-06
-1.79884338328919e-05
-2.29721443149062e-05
-9.02110505194054e-06
-2.93224636012787e-05
-1.71731397109178e-05
1.06788854724858e-06
-8.05644692977713e-06
-1.32422727346534e-05
-8.99536122300979e-06
-2.73380212525158e-05
-4.61716784647573e-06
-1.60352586453329e-05
-1.44619066606326e-05
-3.62234961849889e-05
-1.94195820880036e-05
-3.78523210933041e-05
1.27763844570995e-06
1.03542237047308e-05
-2.13746981939354e-05
-1.65060728089091e-05
-1.69736990956634e-05
-1.7743055472763e-05
-2.34344378086676e-05
-3.82700371717202e-05
-1.4442259510023e-06
-2.53694240433061e-05
-1.46986320961761e-05
-2.53103095653385e-05
-3.81291684934793e-05
-2.61160560857383e-05
-1.74502731622045e-05
-1.35871396721103e-05
-3.3092756180147e-05
-6.23822210902563e-06
-2.05116006699634e-05
-1.23024245491132e-05
7.94481553445007e-07
-2.38999015973777e-05
-3.45033009613739e-05
-9.39219213388885e-06
-2.47794976602301e-05
-2.58708585263351e-05
-4.07921186263137e-05
-3.65611312268845e-05
-3.19562443095542e-05
-6.31356625321854e-06
-9.08526896347117e-06
-1.90365868680631e-05
-3.62887097018044e-05
-2.95805548145745e-05
-2.74750753267513e-05
-2.68650443140536e-05
-1.93559435462161e-05
-7.67674352902415e-06
-2.68847013935371e-05
-2.21795957276986e-05
-1.88971881509843e-05
8.87350484040895e-07
-1.06826382313508e-05
-3.66294951305914e-05
-2.18267906774282e-05
-4.02476927535448e-05
-3.35494676177499e-05
-7.54132028805374e-06
-1.48080790575232e-05
-2.60292904568231e-05
-1.33603525631994e-05
-1.38237258849639e-05
-2.32908952261136e-05
-3.15381861930338e-05
-1.36296019058466e-05
-8.98041469493628e-06
-1.03909734002332e-05
6.3824947400262e-07
-1.95629563783701e-05
-2.79381802553216e-05
-2.21977635006468e-05
-2.04021843799848e-05
-2.28413010919778e-05
-9.1618995362307e-06
-6.76853536502652e-06
-1.9023348747797e-05
-1.05916708112395e-05
-2.63362427168498e-05
7.99673028636112e-06
-8.7534250335564e-06
-1.60941019798635e-05
-1.60897130702642e-05
-1.84794556184722e-05
-3.49548420914738e-05
-6.60666394989877e-07
-1.05019492421775e-05
-2.90359707195967e-05
-7.9388892472411e-07
-1.54735686024812e-05
-2.79065583419045e-05
-8.30068619472154e-06
-3.12054296424149e-05
-3.32993153210008e-05
-2.73441433504963e-05
-2.72568604221369e-05
-1.33023503634878e-05
-1.52829201351501e-05
-2.73975306144035e-05
-2.24873357316625e-05
-1.12950661216653e-05
-2.13575240872273e-05
-1.8519905287716e-05
-2.69802679273197e-05
-2.84667661008571e-05
-9.90698245704243e-06
-1.25251665355655e-05
-8.8404169430683e-06
-1.48561428262498e-05
-3.15088999929515e-05
-1.58414905928079e-05
-3.7293021426233e-05
-2.88331148819814e-05
-1.87453232204629e-05
-1.49503629812599e-05
-2.71251058191896e-05
1.76121138172972e-05
-2.76354792522729e-05
-3.2355710399224e-05
-1.15485289834761e-05
-7.97544859517334e-06
-4.70301882277237e-06
-4.09068421974369e-05
-3.61004611094842e-05
-3.0278272171815e-05
-1.48213279255245e-05
-1.9865268012034e-05
-3.55025027739239e-07
-2.12696481466851e-05
-2.93535803575532e-05
-2.91793531175308e-06
-3.74499529493682e-05
-4.29599389215268e-06
-2.2372929384618e-05
-2.48909616952952e-05
-1.39308729175577e-05
-1.34855430774662e-05
-4.81573457036813e-06
-2.01822654632267e-06
-3.03585234039028e-05
-1.83924727125378e-05
-3.76712430627522e-05
-3.9206098654627e-05
-3.73633969854739e-05
-2.30218485168668e-05
5.16246142652884e-07
-3.59686372284584e-05
-4.71473706780833e-05
-1.12947734591022e-06
-2.72486032548385e-05
-4.40515600203061e-05
-2.15775067983297e-05
-2.58012729097382e-05
-1.62296349020366e-05
-1.77230213134113e-05
-2.54426756501313e-05
-2.26087744116516e-05
4.38987160428185e-06
-2.28581207369836e-05
-1.09477334207985e-05
-2.37447926431436e-05
-1.22804680956919e-05
-1.58455911214502e-05
-3.33860448287859e-05
-4.23060571844111e-06
-3.82476217864772e-05
-1.1076168975548e-05
-9.36988304677145e-06
-5.73499506884072e-06
-2.05797150925384e-05
-2.44359565535617e-05
-1.17910258067241e-05
-1.92234549715994e-05
-1.44092294095863e-05
-4.01418884650763e-05
-8.25474339118633e-06
-1.1925053360277e-05
-1.42590098782847e-05
-1.83074762493149e-05
-4.42190266015687e-05
-1.79669813289296e-05
-1.38729562379591e-05
-3.93279554610504e-05
-3.47387203661769e-05
-2.40465291729874e-05
-6.75429446557954e-06
-2.26516234200463e-05
-3.14257313655634e-05
-1.57295818258353e-05
-3.18618925454324e-05
-9.54615824650936e-06
-3.35482483325081e-05
-3.21100433487861e-05
-1.54568624428747e-05
-2.1535490686925e-05
-1.35276473645538e-05
-1.63921828151236e-05
-9.99251002054684e-06
-2.14087618362796e-05
-2.51507385197337e-05
-2.8676248028873e-05
-2.24496028824971e-05
-1.77697907165699e-05
-1.42581729013567e-05
-2.71627511490402e-05
-1.8642493785812e-05
1.400413099673e-05
-3.23568364218355e-05
-3.17148755865716e-05
-3.59576444480229e-05
-3.77449181359511e-05
-2.04944721062354e-05
-2.59881492383705e-05
7.20689649409474e-06
-2.41109114197225e-05
-3.21682656123429e-05
-1.89880838462286e-05
-1.4400673656552e-05
-2.83156005083988e-05
-1.69937764943186e-05
-4.23334077644764e-05
-2.56822061072022e-05
-3.62463370316921e-05
-2.00809770429754e-05
-2.41034957007997e-05
-3.7213033450586e-05
-1.22012265176205e-05
8.22883426570387e-06
1.16733088860528e-08
-1.76267687426772e-06
-8.21493701507357e-06
-3.02737844370563e-06
-1.00977821035504e-05
-5.68594589923675e-06
-2.67635341110641e-05
-1.8821785291269e-05
-4.49145078115743e-05
-1.38759071526012e-05
-1.82843896809792e-05
4.73084372410999e-06
-1.10978223318341e-05
-5.7776460418965e-07
-1.8618020940905e-05
-1.06115170211221e-05
-1.68434342323915e-05
-2.72879752113043e-06
-1.02816853333995e-05
8.03507548485792e-06
-1.05865858249423e-05
-8.22697692114702e-06
-1.80123844024328e-05
-2.8725053997948e-05
-3.1472868028552e-05
-1.76655535694972e-05
-1.97529033253399e-05
-1.60724884967434e-05
-1.1478902506174e-05
-1.89556356628497e-05
-1.24899286502145e-05
3.37432563061474e-06
-1.03114113991073e-05
-8.17087064530224e-06
-2.43895651513133e-05
-3.18033138784645e-05
-4.34450288267169e-05
-3.26117369495273e-05
-1.73702314137034e-05
-2.34631502918916e-05
-1.12483065815835e-05
4.21015193626613e-06
-1.54777898784476e-05
-2.90570275003998e-05
-3.24996666593884e-05
-2.08711973511307e-05
-2.44270506049724e-05
-1.83866217634888e-05
-3.92685274974404e-05
-3.84070764388133e-05
-1.2784449693937e-05
-1.31748318082921e-05
-2.54813724054531e-05
-1.48180508607056e-05
-2.4584513141197e-05
-3.1183003786303e-06
-4.06478983262088e-05
-2.30811908559259e-05
-2.40547970718663e-05
-2.16106416768048e-05
-1.18639075950623e-05
-1.31072068645521e-05
-3.12209723522296e-05
-1.70791212743931e-05
-1.17812647147902e-05
-2.20291379053489e-05
-1.41384900565949e-05
-6.99052495801266e-06
-2.36554150374723e-05
-9.81815038768966e-06
-1.34441770299447e-05
-1.75132877635949e-05
-2.52584115706786e-05
-1.65398027363872e-06
-2.52858758813567e-05
-1.66205752595462e-05
-1.08827864121692e-05
-1.40044917582412e-05
-1.21165703327479e-06
-2.75790851722772e-05
-1.93826482041664e-05
-1.03035806237403e-05
-1.8288924715244e-06
-2.30698571440609e-05
-2.65725160308602e-05
-3.24436861813067e-05
-2.68146933223052e-05
-4.65181997943056e-06
-1.48154679653338e-05
-2.59722426818102e-05
1.6947435845406e-06
-1.680467286137e-05
-4.06515977279947e-06
-2.88524925857008e-05
-3.18515778495677e-05
-1.21041557560169e-05
-7.47279792360738e-07
-1.522188168498e-05
-3.11094264628191e-05
-1.247524091487e-05
-1.35083098455555e-05
-1.83909890488248e-05
-1.0279281536363e-05
-2.2499107962746e-05
-1.93559109320071e-05
-2.978818845648e-05
-3.80475220302083e-05
-1.10655329906894e-05
-2.99597802265528e-05
-9.06149609091698e-06
-5.47596493673186e-06
-2.26566127648939e-05
-8.7318916142158e-06
-9.16294103480033e-07
-1.31799861799591e-05
-8.12517748962303e-06
-1.45816198712152e-05
-3.14037344898978e-05
-2.25987513366498e-05
-1.74639837220912e-05
-2.5675869759836e-05
-1.88344870702097e-05
-2.79529339206937e-05
-2.8428124520501e-05
-2.58189243065023e-05
-7.81537731174838e-06
-1.90138969575842e-05
-1.63317574837668e-05
-1.2878552565521e-05
-3.84100905980421e-05
-1.97799589482543e-05
-2.72005099423633e-05
-2.50495448373567e-05
-1.15155178780819e-05
-2.2855105399448e-05
-1.34471657022125e-05
-7.5251983261638e-06
-3.0345700149732e-05
-1.99340370168573e-05
-1.80206452636287e-05
-3.59079608221635e-05
-1.30020662715267e-05
-2.42585967677886e-05
-4.05687723823722e-05
-3.63515259934405e-06
-2.22742494430591e-05
-2.01542591156948e-05
-8.57055739895224e-06
-2.3702969964851e-05
-5.12688645099924e-05
-1.20667925073837e-05
-3.65171104597477e-05
-9.57726860435379e-06
-3.52445108902244e-05
-1.67179245694821e-05
-2.81533417118031e-06
-1.26461345440511e-05
-2.74975112170707e-05
-2.27648226358975e-05
-1.32041394731198e-05
-1.71313765231772e-06
-2.54394977047804e-05
-1.24829364751431e-05
-2.0991112554867e-05
-3.59390869697394e-05
-2.92192322167711e-05
-3.75433435733225e-05
-2.27303310361816e-05
-9.00961978298354e-06
-3.2640088881434e-05
-1.22098384689218e-05
-2.04070598361224e-05
-2.74009878664465e-05
-2.22637673110063e-05
-3.06895328269634e-06
-1.73177963081662e-05
9.50389528948521e-06
-2.7509488758308e-07
-1.085743554434e-05
-4.02258614428822e-06
-7.50584869397825e-06
-2.00513136634072e-05
1.15365863602999e-05
-1.54019362607842e-05
-2.25658761986339e-05
2.06098910839654e-08
-1.23610831918975e-05
-1.57573460986732e-05
-9.079398046787e-06
-1.6053880907636e-05
-2.00586907132176e-05
-2.85573655610885e-05
-1.83157734697917e-05
-2.62249885964369e-05
5.03605189865079e-06
-9.59782248133482e-06
-1.175191495093e-05
-1.36306986353689e-05
-2.54224695870529e-05
-1.67398918404469e-05
-3.12553014604311e-05
-1.87767250092902e-05
-7.3259151424761e-07
-1.61694731744901e-05
-3.7148326306976e-05
-3.86286723810965e-06
-3.41523698802079e-05
8.29401245976072e-06
-3.09239656263611e-05
-1.2462635519129e-05
-7.14975390359893e-06
-1.92768157074033e-05
-2.93749678951989e-05
4.59980769155774e-06
-1.95003244823598e-05
-2.96568080333877e-05
-2.41470820317e-05
-1.86373605184487e-05
-1.95385171607099e-05
-3.61701115866386e-05
-3.32346555370108e-05
-1.90275019812275e-05
-1.74933824508951e-05
-4.06497584629253e-05
-1.81207941004691e-05
-2.60913142794132e-06
-3.11465112081574e-05
-8.2692854135538e-06
-1.27097544111135e-05
-1.95485126694303e-05
-3.33373294800782e-05
-1.67391382773417e-05
-2.94765397696228e-05
-2.39989902189904e-06
-2.82122149628806e-05
-2.48474866023675e-05
-3.0362016065065e-06
-2.65906618503528e-05
-1.43566358813702e-05
-3.41471789896088e-05
-1.53625519700502e-05
-2.81776012649936e-06
-1.79269889704211e-05
-2.70183613612185e-05
-1.30410909273701e-05
-2.03820624421319e-05
-1.32317187900323e-05
-9.47576492329829e-06
-1.329217034348e-05
-1.44281089836213e-05
-1.85757623348307e-05
1.12232893751354e-06
-1.88717756235397e-05
-1.84229083203645e-05
-9.25422554901675e-06
-8.51323767809057e-07
-1.54866834209725e-05
-3.89814610941052e-06
-4.2517779485007e-05
-2.02899891169504e-05
-2.89162032289544e-06
-2.86782222685225e-05
-1.77519297067827e-05
-2.70375545552826e-05
-7.63153963369748e-06
-2.90575040920516e-05
-1.27742537956658e-05
-1.58375250661018e-05
-2.63476134094076e-06
-2.00183194675111e-05
-2.3198980424108e-05
-2.80680303461389e-05
-2.11993471531757e-05
6.64508871618147e-06
-1.93770331246424e-05
-1.3333509272593e-05
-3.69363661773506e-06
-1.67320920020763e-05
-2.37833004450345e-05
-1.46411445414355e-05
-3.64946416880102e-06
-3.28315549735272e-05
-2.25944574838604e-05
-1.64339666342658e-05
-3.86663197083695e-05
-2.4307774261825e-05
-2.31217505582727e-05
-5.95112092992937e-06
-1.38436462448157e-05
-1.00210979356775e-05
-1.92995589361248e-05
-5.21197840358543e-06
3.91026835767689e-06
-1.96946726057751e-05
-3.59343363098856e-05
-2.91619106168133e-05
-2.86376201590247e-05
-4.81594493129743e-06
-9.22012915705296e-06
-1.37843606557969e-05
-2.79991811332519e-05
-2.3973297347093e-05
-3.66364177413414e-05
-5.16753021222793e-06
-1.36482771981015e-05
-2.83921813848766e-05
-2.15668040417301e-05
-3.20070834836514e-05
-3.13281772319669e-05
-2.37982892620153e-05
-1.30017621154092e-05
-2.51424927026625e-05
-2.39350359966844e-05
-1.6894206736979e-05
-3.95215150081167e-05
-1.982786429135e-05
-5.2147139012919e-06
-1.92872601246726e-05
-1.24836972548393e-05
-1.66410094596565e-05
-3.82314368248746e-05
-2.07801259482679e-05
-1.48098363664997e-05
-5.98531607050893e-06
-1.47207063895868e-05
-3.41199739957559e-05
9.61944265056168e-07
-6.67274487979917e-06
-1.84819916435958e-05
-1.46310052467111e-05
-2.02565686493054e-05
-4.87924557880598e-05
9.3572684473764e-08
-3.07479414445086e-05
-1.66965547341096e-05
-2.76697764674483e-05
6.62646702072935e-07
-1.24828063988173e-05
-2.38587262281224e-05
-2.06181276551453e-05
-4.12763443982724e-05
-1.44475369147292e-05
-1.41967615815046e-05
-2.24689974989726e-05
-2.40269500029594e-05
-8.71958878657006e-06
-2.01476717532156e-05
-1.07282385973275e-05
-2.9643520331905e-06
-1.29114747075202e-05
-2.59862828127071e-05
-1.81701646394261e-05
-1.75680753181156e-05
-2.19438436702767e-05
-6.89806283469887e-06
-1.73246382853697e-05
-2.58787508635159e-05
-8.88469993470738e-06
-2.07666040582343e-05
-3.05524334440145e-05
-2.47694973729941e-05
-1.10619244312578e-05
-1.30563739019936e-05
-1.8211390470856e-05
-2.30757720864577e-05
-2.80599716179437e-05
-4.01985971855854e-06
-3.73003484162774e-05
-9.85139679154581e-06
8.699239726119e-07
-1.1351066327867e-05
-1.09090912078084e-05
-1.60109926946684e-05
-1.68059035736525e-05
-5.36209298191279e-06
-1.05278968849979e-05
-3.20115612182923e-05
-3.39888428070117e-05
-1.48733433160789e-05
-1.40776927165269e-05
-2.20831027688156e-05
-2.38339326873945e-05
-3.22112069818869e-05
-1.01829309486303e-05
-2.22218719185917e-05
-1.48416891376547e-05
-3.42430114591871e-05
-2.1317069919429e-05
-1.87215248347106e-05
-1.71312585994378e-05
-6.58276595543226e-06
-3.21609784030858e-05
-2.13986623130316e-05
-2.24207349074834e-05
-1.40827285751236e-05
-1.64161259813836e-05
-1.69062032024841e-06
-2.52726639539888e-05
-4.82874065152017e-06
-3.60111712490192e-05
-1.15668928804067e-05
-2.00163236951746e-05
-2.49533937206833e-05
-1.73506199987122e-05
-1.08387215336537e-05
-2.44486130465457e-05
-1.01473677807879e-05
-9.24946040897303e-06
-1.02589964420852e-05
-2.37846461367354e-05
-3.48675389267346e-05
-4.03970784840013e-05
-1.36343084096193e-05
-4.41057336670475e-06
-2.24885377940984e-06
-2.98745132187372e-05
-1.11325601945357e-05
-2.93469360899873e-05
9.50973920074138e-06
-1.35071584989276e-05
-2.7890019940092e-05
-1.91680542437201e-05
-2.53815680830665e-05
-2.48819662980128e-05
-9.7064651420209e-06
-3.2145321588953e-06
-2.78387704780943e-05
-2.10027606494084e-05
-2.64143782738025e-05
-1.14934361156028e-05
-4.05256585662104e-05
-1.47568419753974e-05
-2.30127224484421e-05
-1.70242628496776e-05
-2.34597580394699e-06
-3.31014486075035e-05
-2.08265093797184e-05
-1.00208140805409e-05
-3.27864440798772e-06
-9.16628189359161e-06
-6.71593203463476e-06
-1.61495633613487e-05
2.06131060117554e-06
-1.57695017250711e-05
-3.97477519562822e-05
-1.12219049557203e-05
-1.66091634897334e-05
5.39145056106514e-06
-1.15705875917217e-05
-2.67908890966411e-05
-2.88311602463729e-05
-1.77181365365736e-05
-1.52212194559798e-05
-1.68551716601353e-05
-1.94107213685748e-05
-6.02345716315514e-06
2.30295252334936e-06
-2.66817002656742e-05
-3.59802585168457e-05
-2.3627473826765e-05
-2.20928758400959e-05
-1.2430524759165e-05
-3.40977221635706e-05
-2.16598166407089e-05
-1.85156066693987e-05
-2.02093493584228e-06
-1.10042586968913e-05
-3.85955007907466e-06
-5.01086487559366e-06
-4.59799189197231e-06
-1.63472136421218e-05
-1.3745812220843e-05
-1.64474519110752e-05
-1.6681845121125e-05
-1.11755890896632e-05
-2.64299903002589e-05
-1.74736072108039e-05
-3.14099924861949e-05
-2.55699049917665e-05
-2.21764405454176e-05
-1.97052830305879e-05
-1.96972861907843e-05
-1.33407376017036e-05
-5.49032260643113e-06
-3.25727662659641e-05
-1.16827995566439e-05
-7.54470127579068e-06
-2.74417530104829e-05
-2.31701854573796e-05
-1.48999147474333e-05
-1.79025880152853e-05
-2.46382747684951e-05
-1.27803076051044e-05
-2.53131286245812e-05
-8.09356102732232e-06
-3.73491806689431e-05
-1.67042968664661e-05
-2.22953786921607e-05
-5.86675482574321e-06
-1.64178828170393e-05
-2.82453253533384e-05
-1.0546501413338e-06
-3.13986700041228e-05
-3.18368993938631e-08
-1.97328918899513e-05
-1.73704072540466e-05
-1.79673328438154e-05
-1.78997491420395e-05
-2.86233706353126e-05
-3.42875318833888e-06
-9.37339978020933e-06
-1.43000778885373e-05
-4.00013385374422e-06
-2.20184112331662e-05
-1.87765132262793e-05
-2.83315347219987e-05
-3.44710720811736e-05
-1.19997534938719e-05
-2.9254558624885e-05
-1.41946316091543e-05
-4.54206651590461e-06
-2.68598677371727e-05
-2.44674219993212e-05
-1.25199617785454e-05
-2.62512419077891e-05
-2.67990738631767e-05
-3.09382300930942e-05
-2.96150920445626e-05
-8.75750029457268e-06
2.79347501284477e-08
-1.64589133394516e-05
-1.41273597547419e-05
-2.68825366421129e-05
-3.27962115996468e-05
-2.86722296156558e-05
-9.65874669545866e-06
-9.31066611409465e-06
-2.26160535831381e-05
-1.00345379709888e-05
-1.77211534877858e-05
-2.00591238024848e-05
-1.23764980791569e-05
-2.26461284801255e-05
-2.56222224102119e-05
-1.52846379422581e-05
-2.05422872818209e-05
-2.2238154972154e-05
-6.87573854139423e-06
-1.34891831474443e-07
-1.47526797835433e-05
-2.33111365023483e-05
-1.99424435828755e-05
-1.12079552482563e-05
-3.07868365891344e-05
-3.94238729636451e-06
-1.96501280225483e-06
-7.46427347924856e-06
-3.48497585905955e-05
-1.70780161625477e-05
2.11762374337991e-07
-9.14359256823067e-06
3.39182533397965e-06
-2.1678137469246e-05
-1.73138932053836e-05
-2.90092013706836e-05
-8.07593126322584e-06
-1.56619112127127e-05
1.01509970855127e-05
-5.68596327417917e-06
-2.06929773073579e-05
-9.47094296393902e-06
6.60889984045855e-08
-9.59563021462435e-06
-2.02129602303083e-05
-1.90460591690335e-05
-3.4217612189267e-05
-2.01110698395058e-07
-1.78722496156491e-05
-1.38781528107455e-05
1.06525245918875e-06
-1.47400471276713e-05
-1.48063998067675e-05
-1.56965543312089e-05
-2.66653402239749e-05
-7.26652946407708e-06
-1.14654178245548e-05
-1.28737510153287e-05
-1.92786974703675e-05
-2.06702077281116e-05
-8.634918609309e-06
-9.32347025674383e-06
-1.05674805065147e-05
-2.00538628728586e-05
-2.55714976705407e-05
-2.51557412255481e-07
2.15798889916405e-06
-3.05912485716144e-05
-4.15008110836793e-05
-1.7926192707797e-05
-1.56736757456689e-05
-2.87441401692402e-05
-1.11888538146143e-05
-3.63178326725333e-05
-3.4475456735087e-05
-3.05548414675519e-05
-3.67183205827218e-05
4.58242418414895e-06
-1.93897185097108e-05
-2.60562534235832e-05
-1.98023813989552e-05
-1.15215647827146e-05
-1.34423998928518e-05
-9.25770122509134e-06
-1.95813161668422e-05
-2.46596195092722e-05
-6.78774024346519e-07
-2.72101984647684e-05
-1.19445226189708e-05
-1.10039693890404e-05
-2.21201774423832e-05
-6.61354662307612e-06
-1.20701120153784e-05
-1.32904963657029e-05
-6.51134857212923e-06
-2.92897036400434e-05
-3.44735123280539e-05
-2.48617012976593e-05
-2.89885023449288e-05
-2.14948698831211e-05
-1.72489679645804e-05
-2.29777515914514e-05
-2.20842669791167e-05
-6.27474139996719e-06
-1.5768556287359e-05
-1.21930039926562e-05
-1.53480744612116e-05
-7.72448471651741e-06
-3.04263414461079e-05
1.06513894740551e-06
-1.86263747722586e-05
-4.19808991145371e-05
-1.70133159626923e-05
7.76040016452522e-06
-9.40986238834955e-06
-3.33624565996001e-05
-3.15372527202749e-05
5.72407661325325e-06
-1.64507811015065e-05
-2.5306323058952e-05
-3.14641101964656e-05
-1.55461892972595e-05
-1.77937305333245e-05
-3.24098721409938e-05
-1.88281398145038e-05
7.02272274820599e-06
-1.55821180523045e-05
-2.46152859253346e-05
-4.1092383708323e-06
-1.93651185571785e-05
-7.58598959769751e-06
-1.25559657390913e-05
-2.2677716643173e-05
-2.22417095228463e-05
-1.75572594258368e-05
-9.14641033170662e-06
-3.8782860836916e-05
-1.36153601739392e-06
-1.76223086601534e-05
-3.51681951652587e-06
-2.02486096735619e-05
-1.05504285948196e-05
-1.04796484565613e-05
-1.12083775659198e-05
-1.07234385190884e-05
-2.72468260372849e-05
-2.39843894716861e-05
-1.91402595234747e-05
-2.35934249314509e-05
-1.32613224830263e-05
-3.65532553990018e-05
-1.40092191734156e-05
-2.56737877143754e-05
-2.99834020327278e-05
-2.32121977329301e-05
-2.07133562943298e-05
-1.6695975788181e-05
-1.83034886360134e-05
-2.79487466934892e-06
-1.45363730081432e-05
-1.96477667293838e-05
-1.28483990091174e-05
-7.97080732566876e-06
-3.95422286392641e-06
-2.00788486171113e-05
-2.24894914398682e-05
-3.70374181453507e-05
-2.5423450954603e-05
-3.07024917803824e-05
-1.67600644485984e-05
-1.93774035910479e-05
-1.6382458737459e-05
1.06440382948556e-06
-2.06381833097425e-05
-6.952533561632e-06
-1.65907480435359e-05
-4.322287943492e-06
-2.09153083631396e-05
-1.99654891728212e-05
-2.20978633767851e-05
-2.22525310786614e-05
-1.20827840333409e-05
-2.27482763781216e-05
-1.26738822426375e-05
-1.62890533833617e-05
-2.56693353456932e-05
-2.50488184571179e-05
-2.37727550994934e-05
-1.99668916847822e-05
-2.52007200587673e-06
-5.36458233423773e-06
-1.57800172834776e-05
-3.49581069272258e-05
-1.71066963981167e-05
3.99309431134419e-06
-7.8332963877435e-06
-1.39090936964024e-05
-2.61657840514074e-05
-1.92287767763829e-05
-2.10540991572882e-05
-2.67393832459623e-05
3.99087762265078e-06
-1.78548153331897e-05
-8.84309304194999e-06
-1.66128888662044e-05
-1.89806457716243e-05
-3.03440835470927e-05
4.03073693319956e-08
-8.51797039401873e-06
-8.07371013623835e-06
-2.16661386784382e-05
-1.17755161142472e-05
-6.2691285165352e-06
-3.53958702690488e-05
-2.45708219094789e-05
-1.01648160663189e-05
-3.19825076570295e-05
-1.64069968923978e-05
-1.58438710353035e-05
-1.5440767920388e-05
-3.82637295449106e-06
-5.64039544384543e-06
-2.27417843766464e-05
-3.05804322235675e-05
-7.87912475286459e-06
-1.5031902562711e-05
-8.26942151030615e-06
-3.39607989510437e-05
-3.30678011909157e-05
-2.14848112108082e-05
-1.4837012570142e-05
-5.63201779415252e-06
-8.50394248288854e-06
-2.99978984594383e-05
-2.10952486852926e-05
-3.02714684742486e-05
-3.22052012362325e-05
2.60329179208166e-06
-3.02887680451101e-05
-1.91859363313644e-05
-3.30026557789628e-06
-1.03148104194117e-05
-3.33199697144252e-05
-1.65807777153515e-05
-1.08586603964641e-05
-1.88680446279262e-05
-8.72910675718631e-06
-3.37434453627096e-05
-2.6969720958065e-05
-2.1270369566936e-05
-1.56233332413115e-05
-1.44655854835075e-05
-1.48508511378638e-05
-2.60422209978075e-05
-3.06911141386696e-05
-2.35156817669586e-05
-1.2179645771449e-05
-2.81757504415003e-05
-3.25310252267041e-05
-1.6978164081391e-05
-1.51354010709844e-05
-3.44091826380667e-05
-5.78679840588307e-06
-1.06721776281924e-05
-2.46160920168271e-05
-2.07227866022678e-05
-1.81676324401334e-05
-6.51404482622359e-06
-3.1818085073158e-05
-9.17422245361525e-06
-1.19814683008273e-05
-1.12933865015137e-05
-2.20538798875281e-05
-9.34971024370603e-06
-2.0249059386315e-05
-2.42282633897499e-05
-1.89813320260973e-05
-1.60373581151526e-05
-3.28597386772224e-05
-1.57838901806554e-05
-1.53811428468893e-05
-2.91063620776564e-05
-1.86284334644111e-05
-2.00761930983966e-05
-1.09700874744099e-05
-1.05093896408637e-05
-6.57336009954478e-07
-1.08516360454678e-05
-2.19352046870806e-05
-3.34196035581745e-05
-5.2063888913982e-06
-2.86637677624957e-05
-3.38947531334422e-05
7.64497554708332e-06
-1.71309475518129e-05
-1.11707983715295e-05
-4.95079565256171e-05
-2.90474661803333e-06
-4.79118613054177e-06
-3.67531801866085e-06
-1.85757112821603e-05
-3.59351359378217e-05
-1.92776232302987e-05
-1.04354186130464e-05
-1.16826715331948e-05
-2.52330193070354e-05
-3.18348833686582e-05
-1.57498888053255e-05
-1.10047862099e-05
-1.09016076238497e-05
-3.12785114175172e-05
-1.68421957616183e-05
-2.01695575806487e-05
-6.2300616970504e-06
-5.48982584633888e-06
-1.06705945051218e-05
-8.37226078466257e-06
-2.46425032500458e-05
-2.11744134410552e-05
-2.50119975109354e-05
-1.56730623812247e-05
-2.5287572503725e-05
-4.30352851260604e-06
-8.51834762654011e-06
-2.41229955978422e-05
-2.50018191889629e-05
-1.76110812539813e-05
-3.54267209089484e-05
-1.12729027083827e-05
-3.04447971355742e-05
-1.70762765156047e-05
-2.96743104344168e-05
-3.63778224485983e-05
-3.50930441283312e-05
-2.63523797980422e-06
-2.12641414882991e-05
-9.56801631445387e-06
-2.37543873812591e-05
-1.5270068548735e-05
-7.57921221628348e-07
-3.71422172084008e-05
-2.01432950215825e-05
-3.15029412678567e-05
-7.09971151035536e-06
-2.71060018545675e-05
-3.04137106995669e-05
-2.24034072247593e-05
-2.65640673519607e-05
-1.77324698583795e-05
-2.40777526734176e-05
-1.7779387340281e-05
-3.34970336104579e-06
-3.15470998797326e-05
-1.30048043006721e-05
-4.03379599143858e-06
-1.45755090235249e-05
-2.89271729521905e-05
-1.64262498168617e-05
-1.33024979738994e-05
-1.55401440996257e-05
-1.44653933645995e-05
-2.93083052997428e-05
3.51063605339704e-06
-1.91152585799958e-05
8.04575147455145e-07
-1.45719683273573e-05
-2.30372352979423e-05
-7.35842923473699e-06
-1.41956342090488e-05
-9.56649231452979e-06
-1.75336352483908e-05
-1.54823135845162e-05
-2.3660890118521e-05
1.00332497547144e-05
7.16147265858304e-06
-1.41318686880263e-05
-1.62158297380497e-05
-7.00898662189557e-06
1.70082608908084e-06
-1.35023874986159e-05
-1.71250717270994e-05
-2.9600465488216e-05
-1.28675424964179e-05
-1.49784011892174e-05
-2.61144591870975e-05
-6.17226297013439e-06
-2.29912845771872e-06
-1.69717135994925e-05
-3.3244757697767e-05
-6.38684684229886e-06
-1.00575982973744e-06
-4.64226926822458e-05
-2.75881284624455e-05
-2.35018636974485e-05
-2.53502385222475e-05
-2.24786269142087e-05
-4.54192001575728e-06
-1.29654301278233e-05
7.13289014643725e-06
-1.81337880346437e-05
-3.13104030950469e-05
-2.57323198896808e-05
-4.11197383444178e-05
-2.02169676093223e-05
-2.94606049796552e-05
-1.96398771892758e-05
-2.33854138574128e-05
-4.57304369087757e-05
-1.59901409034122e-05
-2.65888685091567e-05
-2.102412437741e-05
-1.59482243928837e-05
-3.20007100774519e-05
-2.66254060590561e-05
-3.44237177997311e-05
-2.13741211252252e-05
-2.53981434752824e-05
-1.4471899397676e-05
8.28127916906767e-06
-2.13722969910163e-05
-2.97330222150696e-05
-9.89232695088547e-06
-1.96588801767314e-05
-1.78629931322908e-05
-4.3935858367152e-06
-3.09555991956347e-05
-2.29853347639042e-06
-4.14840265678687e-06
-2.27772257614881e-05
-3.42162665172951e-05
-9.68263423516219e-06
-2.03676183764719e-05
-2.68994895996778e-05
-1.22371229616966e-05
-1.37087329290178e-05
-2.18748156353613e-05
-1.88576617615271e-05
-1.20955949252628e-05
-2.17450289019084e-05
-5.83678056935638e-06
-2.64177055638235e-05
3.76853768334769e-06
-2.88341999779848e-05
-1.35356245805884e-05
-1.44305611585168e-05
-1.36656852591278e-05
-2.62682681728739e-05
-2.09873293023304e-05
-1.39462259231162e-05
-1.78247855266244e-05
-1.21568349252384e-05
-3.91006976436486e-05
2.24081481781216e-06
-1.28247832749425e-05
-7.60691400226097e-06
-2.07236962787957e-05
-2.86172668088874e-05
-2.10317095568788e-05
-4.1735046457726e-05
-1.65133184510507e-05
-1.62345958067556e-05
-2.52068221529035e-05
-4.46061606420056e-06
-2.61867547792664e-05
-1.70090138096456e-05
-2.48332323930396e-05
-2.56950326985644e-05
-2.04781291734976e-05
-2.30866289661532e-05
5.07075856939082e-06
-2.93104015250391e-05
-2.06278641742493e-05
-2.05880952570453e-05
-1.2697552821798e-05
-2.56038554464668e-06
-1.60623209554916e-05
-1.14719367393282e-05
-1.61100134808315e-05
-1.95574033800179e-05
-2.81462564770014e-05
-1.86948038176273e-05
-2.17264330008969e-05
-9.48079845557207e-06
-2.85145559668467e-05
-3.07299215837254e-05
-1.69867636186398e-05
-3.3607336095444e-05
-1.10215070394838e-05
-1.86461813796345e-05
-6.87561710717239e-06
-3.15151949006364e-05
-6.57174984819037e-06
-1.83099527379873e-05
-3.18881391090979e-05
-1.7173943327212e-05
-3.2297094031524e-05
-1.49272121934752e-05
-2.44379526676905e-05
-2.12755155853977e-05
8.12653796889671e-06
-2.60491015463602e-05
-3.78470568157917e-05
-2.99353164497743e-05
2.21634275388488e-06
-9.35834563930482e-06
-9.67003917378179e-06
-6.63805247609241e-06
-2.69921315573433e-05
-2.09310704466767e-05
6.74624159092241e-06
-6.82738509884616e-06
-3.95863939566752e-06
-2.9053506293027e-05
-4.46330545891666e-05
-1.51167205298769e-05
-2.04924456629348e-05
-1.45081470141972e-05
-2.55946516854447e-05
-2.65214321835053e-05
-1.84326822056715e-05
-4.19670057365569e-06
-2.25812640869333e-05
-9.77628584471079e-06
-3.26007256907225e-05
-1.55367540193651e-05
-2.02763833738203e-05
-2.9660923704468e-05
5.69974485095512e-06
-3.1085287533732e-05
8.7578332213217e-06
-1.60421774334277e-05
-9.44348399598639e-06
-2.18996179589468e-05
-2.84617906810881e-06
-7.36020069063729e-06
-5.03543233403341e-05
-1.70275906300935e-05
-2.27804441204733e-05
-5.99564628535974e-06
1.21085342679413e-06
-1.77618552918083e-05
-2.8153409938999e-05
-1.6305330028286e-05
-2.57581052137626e-05
-1.56513835161217e-05
8.92890510097558e-06
-1.34826438585712e-05
-1.40664044763391e-05
-1.22914734474528e-05
-1.75015991037145e-05
-1.29582829184568e-05
-1.11020506903511e-05
-1.58531934774485e-05
-6.44374025708479e-06
-3.88320676746471e-05
-3.57065495813616e-05
-3.46218363955961e-05
-1.9543293665885e-05
-2.78264981772468e-05
-5.48643477950251e-06
-5.4890736211976e-06
-9.53608662815184e-06
-1.08497310327423e-05
-1.35706831809864e-05
-1.81296344746208e-05
-1.75682351807891e-05
-3.22873093818817e-05
-3.74225379183561e-05
-2.28519491446218e-05
-1.645213044804e-05
-2.32588437690151e-05
-3.71577772256842e-05
-2.81372017185462e-05
-1.82914101996086e-05
-4.28452533513959e-06
-1.41868832364803e-05
-1.33602557510114e-05
-2.18978933201216e-05
-3.68096839702001e-05
-1.53150245048786e-05
-5.84609052377686e-06
8.18935225326775e-07
-1.05641959231605e-05
-1.99245462149326e-05
-1.27073419257783e-05
-3.22644512567307e-05
-1.68198109199019e-05
-3.67841317863457e-06
-3.1326379720264e-05
-1.15960908571628e-05
-3.42737835074907e-05
-2.6936230385506e-05
-2.14508377444178e-05
-1.49367278455622e-05
-6.7080595690294e-06
-2.71491318008627e-05
-2.92994592840249e-05
-1.96054011979486e-05
-2.09916333055939e-05
-9.28290163517634e-06
-1.69225273686126e-05
-2.23978451755219e-05
-3.25576348535579e-05
-3.17216459718149e-05
-1.05480108093589e-05
-2.93323958774513e-05
-2.24778740963415e-05
-2.72840039872664e-05
-2.66316008841131e-05
-2.39484875297048e-05
-1.65784731000129e-05
-4.94348617571853e-06
-3.45181742241284e-06
-2.57828317583786e-05
-1.08335412241877e-05
-3.62132781084132e-05
-2.3402215377433e-05
-3.47449758890866e-05
-1.34131456886134e-05
-2.44768944155701e-06
-1.23864913520952e-05
-2.40708418622298e-05
2.4607195780033e-06
-1.26986921439301e-06
-3.75108768049603e-05
-2.56569814849313e-05
-3.07126781553342e-05
-2.33287656876168e-05
-2.69721593926855e-05
-3.25755720700213e-05
-3.6681525198662e-05
-2.78246982428415e-05
-1.8532479627248e-05
-2.68890153837337e-05
-3.5240473387126e-05
-3.00042536931417e-05
-6.87285524764394e-06
-3.76469273722273e-05
-9.04910422534695e-06
-2.00209956725082e-05
-1.96908267979224e-05
-2.23400612021294e-05
-2.5205417897422e-05
-2.50391591458828e-05
-1.96053337517513e-05
-2.37387697257626e-05
-5.68378806533563e-06
-1.88688529815597e-05
-2.43040232192137e-05
-5.46052067684305e-06
-2.12111829684498e-05
-2.15692164346186e-05
-1.41507152621125e-05
-1.92076394583144e-05
-3.11590755091187e-05
-1.63028550448372e-05
-2.17840829865102e-05
-2.45241866873043e-05
-1.18465181740912e-05
-1.93285389183322e-05
6.26051925177242e-06
-2.45757576804414e-05
-1.96847023656349e-05
-2.57335650741598e-05
-2.81855784665539e-05
1.81260952669423e-06
-2.21196169567974e-05
-1.0383202471741e-05
-1.71722931227371e-05
-1.98020000763736e-05
-2.18924001118621e-05
6.15326456504454e-06
-1.41002846241543e-05
-2.80772289424413e-05
-9.20859117685795e-06
-4.03072969020372e-06
-2.12521801730512e-05
-4.2432121935188e-05
6.70039291877491e-06
-1.77159812012364e-05
-6.55722829258563e-06
-1.24764417252514e-05
-4.25375006133594e-05
-2.07997580852522e-05
-1.23160877750901e-05
-2.08557971544789e-05
-2.04678208400076e-05
-1.55760671357127e-05
-2.89398080095252e-05
-3.92345111694994e-06
-3.51326375266396e-05
-2.04259104248379e-05
-3.52195798762863e-05
-3.43718688996629e-05
-2.22899992973222e-05
-5.22194361422554e-06
-7.63298155340436e-06
-1.02861720815816e-06
-1.40097586367089e-05
-2.94484262159432e-05
-1.13286370113961e-05
-2.16278623201615e-05
-1.99888894760812e-05
2.18018850571653e-06
2.07987379519149e-06
-2.57681749635789e-05
-1.43815599196051e-05
-2.90893838747628e-05
-1.66408912035345e-05
-1.91212506876455e-05
-1.14967585131753e-05
-1.34570629858512e-05
-2.6634216571506e-05
-1.51419990263937e-05
-4.30233811702943e-05
-2.43824271419716e-05
-1.18940899922523e-05
-2.01517785932543e-05
6.66559324809558e-06
-3.45212282239162e-05
-1.50684839912375e-05
-2.22430053106239e-05
-1.23332853849853e-05
-2.38299868370824e-05
-2.66679250304802e-05
-3.90272373381026e-05
-2.76922865608226e-05
-3.21835808617556e-05
-2.54634776706261e-05
-3.10482183987914e-05
-9.04389647431006e-06
-2.39860334971359e-05
-2.5400277008777e-05
-5.52301496110816e-06
-1.28076758960172e-05
-3.16532515765833e-05
-1.48070938661745e-05
-2.9863628232377e-05
-1.85911130137724e-05
-2.12572686092589e-05
-1.25273633310124e-05
-3.78383850131791e-05
-2.84199735248654e-05
-2.68916823856483e-05
6.57246025258534e-06
-5.65919754508928e-06
-5.35905135079592e-06
-2.94941209686761e-05
-3.57739273489049e-05
-1.68290466602999e-05
-1.05647590973924e-05
-6.80449952397507e-06
-1.01891842156749e-05
-2.04916690243784e-05
-1.489191803315e-05
-9.7804074021983e-06
-1.17763882655055e-05
-1.69600738944022e-05
-1.40698486977465e-05
-1.87708768326939e-05
-3.77439706327761e-06
-2.52870243361608e-05
-1.93959023568738e-05
-2.23500356259159e-05
-4.13624747715047e-05
-4.34807320656162e-05
-6.97233871428974e-06
-1.47514064570937e-05
-1.11407698991425e-05
-4.37764050495081e-05
-2.21188426318941e-05
-2.61949935450845e-05
-2.7822698539435e-05
-2.04469379187888e-05
-2.62428195679882e-05
-5.00689398020973e-06
-1.803092697978e-05
-3.15868858127745e-06
-2.98764519661148e-05
-2.05782313755762e-05
-3.31867108296529e-05
-1.39033611345312e-05
-3.64043161445062e-05
-1.92153992673802e-05
-8.3747984359539e-06
-2.76824497809781e-05
-2.03966205729713e-05
-2.73038128676796e-05
-3.01171170905507e-05
-3.31727088546656e-05
-2.22591970528442e-05
-1.01438548146731e-05
-2.16747749456254e-05
-2.33964564262094e-05
-1.9567939317774e-05
-1.39958416240127e-05
-2.24311504927327e-05
1.36208589136125e-06
-1.53826546837583e-05
-1.07347908813122e-05
-2.19362186628211e-05
-1.75699167006411e-05
-1.68971705964763e-05
-6.57996049167667e-06
-1.384365288454e-05
-2.93963426604593e-05
-1.10807663601332e-05
-4.34454572535398e-05
-5.17546486446612e-05
-1.78359139862641e-05
-2.18986535521029e-05
-8.76670907022347e-06
-1.1781746071496e-05
-3.06839635674737e-05
-2.81922697048922e-05
-2.06008800274591e-05
-2.01561357748255e-05
-2.14605471407476e-05
-1.46740080269408e-05
-3.39058015168276e-05
-4.05831677860575e-05
8.6068355740028e-06
-2.60111232039258e-05
-9.89135896967593e-06
-1.08330141075677e-05
-2.65404308485735e-05
-3.88459919949821e-05
-2.84591201558445e-05
-2.56804345547358e-05
-9.57368287487161e-06
-2.52082202680471e-05
-1.76457505371157e-05
-2.23125268515637e-05
-1.66569887804673e-05
-4.3793359555138e-06
-8.20305358496968e-06
-2.49857185619323e-05
-2.94270644158023e-05
-2.39686617729052e-05
-2.31100733802563e-05
-2.44104031451285e-05
-8.5426548423752e-06
-2.27445998751945e-05
-3.42934317742877e-05
-2.09887249539454e-05
-1.3402170338583e-05
-2.24974793066695e-05
-2.50643418678537e-05
-1.08785406345607e-05
-2.45793802016513e-06
-2.46904975196317e-05
-8.56086041536494e-06
-4.09143992481359e-05
-1.86341426018713e-05
-2.93793753498504e-05
-1.8989836574729e-05
-2.47414708872712e-05
-4.81858606711271e-06
-1.54644238790505e-05
-2.16083582215093e-05
-3.55580932939453e-05
4.20832614996057e-06
-9.71038992194891e-06
-7.35688166602599e-06
-9.36164274028264e-06
-2.2707847456104e-05
-2.00338456765359e-05
-3.56225971080908e-05
8.65117338296542e-06
-3.20044118378311e-05
-3.69695480084101e-05
-1.57175029246885e-05
7.0989575061486e-06
-2.88564283344469e-05
-1.8906168518214e-05
-2.17659701764273e-05
-4.17556304208359e-05
-2.54713482431776e-05
-1.67325060434276e-05
-1.3846377482749e-05
-2.80644401257185e-05
-2.58477757670852e-05
-2.17929290325102e-05
-4.45949680485202e-05
-1.29281294621502e-05
-1.14275254302231e-05
-2.18256804407562e-05
-8.46277261624868e-06
-2.09973260390678e-05
-1.04899868577036e-05
-1.49174997452704e-05
-3.08086868036611e-05
-2.17687491210944e-05
-2.00869123267947e-05
4.74023026609374e-06
-2.93847205743542e-05
-2.51967311046692e-06
-2.38961792863895e-05
-1.38615098547541e-05
-1.11933812722749e-05
-3.68905499657383e-05
-2.31408475005619e-06
-1.28842866467907e-05
-2.55011520781888e-05
-3.11978534419055e-05
-4.11548197758044e-05
-1.40331865404752e-05
-2.73365052645036e-06
-3.49465101108264e-05
-3.65458444166289e-05
-1.64809589195315e-05
-3.00524775070063e-05
-4.52270378055677e-06
-1.30962678013273e-05
-1.61117153383359e-05
-7.67033948300644e-06
-1.47728213676493e-05
-7.92646814198406e-06
-1.37257352460099e-05
-2.77885696895087e-06
-1.96633496262589e-05
-1.40719216437322e-05
-2.3483783891102e-05
-2.47287958020386e-05
-2.08342498437699e-05
-5.82885472927625e-06
-1.93827603427896e-05
-3.70489267767732e-05
-1.54891271929666e-05
7.69098990851024e-06
-3.81465366718383e-05
-1.03962310512033e-05
-9.98123551553252e-06
-1.23218310931815e-05
-1.18068878346667e-05
-4.260821801651e-06
-2.69716066922387e-05
-2.78323226373959e-05
-2.35397467731141e-05
-1.99587226514478e-05
-2.65049379172516e-05
-4.64368212208306e-05
-9.62576419134266e-06
-4.19370020315638e-06
-3.44946718617961e-07
-2.19974356446388e-05
-1.40978622515991e-05
-1.58136377319623e-05
-3.42266153396574e-05
-4.72595736325368e-06
-1.69114617043194e-05
-4.22333980037547e-06
-1.22192870683792e-05
-1.18291132987293e-05
-1.75981860464439e-05
-2.76355999523794e-05
-3.27865702561286e-05
-2.97504951707635e-05
-2.55025276854018e-05
-2.40172167806185e-05
-1.85514392084187e-05
-1.2343237207858e-05
-7.17999784502302e-06
-9.1549460495941e-06
-1.44818659679216e-05
-3.22478491194354e-05
-3.03515188417145e-05
-2.5498525597044e-05
-1.53862962812215e-05
-2.10475613483031e-05
-1.42799640942593e-05
-2.84223379442422e-05
-3.59595718078325e-05
-1.76641322573158e-05
-1.70054059332996e-05
-2.96025082234641e-05
-1.97684196807236e-05
-2.93528459385543e-05
-1.40171216394503e-05
2.01132692811264e-06
-1.4679310282106e-05
-4.06524371743351e-06
-2.45673754355346e-05
-2.66052062405186e-05
-1.33099906712296e-05
-2.37491186295613e-05
-1.43417468867464e-05
-1.18522927250823e-05
-6.67521355630122e-06
-2.8298816251385e-05
-3.64070721351295e-05
-3.5769814697514e-05
-2.75698249066195e-05
-3.36165022733974e-05
-3.98641574851684e-05
-2.49695187818861e-05
-8.89646724673366e-06
-1.90323631529139e-05
-6.60784963845077e-06
1.45960016830299e-06
-2.44962406694033e-05
-3.65132625652053e-05
-4.7206991261469e-07
2.42579341470116e-05
-1.10431464661842e-05
-9.9406961653005e-06
-7.60681014569191e-06
-1.00053547547312e-06
2.69948228079039e-07
-1.93756882198464e-05
-6.79770342023211e-06
-2.31274020283759e-05
-2.72882179458209e-05
-2.98873380373314e-05
-2.89866270958107e-05
-1.65984097401313e-05
-1.90293673094746e-05
-3.96718673255429e-05
-7.06208022262501e-06
-1.3857887749217e-05
-2.47676380555468e-06
-2.10158790388898e-05
-1.63855416286816e-05
-6.21969292025398e-06
-3.3335583196481e-05
-2.06992193073711e-06
-8.57929507843073e-07
-1.4079482103535e-05
-3.12340038567239e-05
-9.43022782173857e-06
-3.4863693585636e-05
-2.33776827387051e-05
-1.22172008755912e-05
-1.00149695463842e-05
-2.83778014010124e-05
-2.18952034208672e-05
-5.18656246730589e-05
-2.22753869774625e-05
-1.76525911975172e-05
-2.25341558598109e-05
-1.59886369154728e-05
-1.13834392365734e-05
-1.34514274771435e-06
1.51383979310607e-07
-3.54678960010303e-05
-1.60936408407567e-05
-2.05911380631145e-05
-1.64162959460167e-05
-2.33095425192427e-05
-2.2960372726701e-05
-1.9356425162725e-05
-1.94591866552472e-05
-6.04496982889554e-06
-1.94644287679078e-05
-8.71345336659092e-06
-3.20175880611697e-05
-3.18845120985498e-05
-1.40422051470924e-05
-3.92677142882958e-05
-2.89314891673815e-05
-1.1110431487939e-06
-1.98452820826613e-05
-1.04609138834951e-05
-1.7223423796037e-05
-2.15834280004769e-05
-3.81673347154843e-05
-3.65084498114842e-05
-2.01586734614158e-05
-9.40099133160671e-06
-3.83645394302689e-05
-5.1299797894231e-06
-2.48320389448711e-05
9.5907533949199e-06
-1.41999304540488e-05
-7.33238507562228e-06
-6.98769092734349e-06
-9.88024888471187e-06
-1.03949589827772e-05
-3.02119962324026e-05
-8.47843534333565e-06
-2.22615620897216e-05
5.40490220386383e-06
-1.95237510479253e-05
-3.60943610699642e-06
-1.60285914068435e-05
-3.52526457032051e-05
-2.77364906747819e-05
6.44607356938885e-06
-1.93629644514624e-05
-3.52053526047476e-05
-9.93275080110069e-06
-9.78476282983541e-06
-1.9031924581232e-05
-4.3999335471487e-05
-2.21971628690164e-05
-4.06977451370555e-05
-7.54420552207045e-06
-8.55051411078541e-07
-1.95074169567171e-05
-2.2143598342895e-05
-1.98354035206171e-05
2.72870578373098e-06
-2.5865276237238e-05
-8.06418030067398e-06
-3.21391561700951e-05
-2.1334861834098e-05
-2.74378523859362e-05
-1.2810717964128e-05
-1.40361215848592e-05
-2.29416151696959e-05
-2.19945611385735e-05
-1.80274920270232e-05
-6.86455834623494e-06
-2.67130284899118e-05
-1.57469484466343e-05
-1.82765867581956e-05
-3.69201127092975e-05
-2.0581018400867e-05
6.59734575541685e-06
-2.89970647688442e-05
-3.47579353152511e-05
-3.2386096829007e-05
-8.82685642376051e-06
-2.52120862874587e-05
-2.03353072251796e-05
-5.55744928043965e-06
-2.2023832315052e-05
-4.26127191404546e-06
-7.37133053264051e-07
-2.69848114751286e-05
-1.97563478499212e-05
-1.8269700833154e-05
-2.61358714815388e-05
-8.45922807717136e-06
-2.10501376281325e-05
-5.11091832593117e-05
-1.74034233925139e-05
-2.16065016128562e-05
-3.94744411907392e-05
-2.17791602263733e-05
-1.63782610706366e-05
-3.90628320726831e-05
-2.16093184128806e-05
-5.36456390965542e-05
-1.69559168282811e-05
-3.78334290700679e-06
-2.5548366299028e-05
-2.46977031551808e-05
-1.56743014307016e-05
-2.71106449965204e-05
-1.49961675626802e-05
-3.39764190019235e-05
-3.44337421874173e-05
1.25639793043237e-06
-1.12697223103458e-05
-1.5371208822221e-05
-1.45096572155094e-05
-1.73081449661437e-05
-1.34257632995454e-05
-9.09319873511798e-06
-1.94633800105665e-05
-1.41093775119799e-05
-3.09144089137307e-05
-2.70927395429265e-05
-1.74878897486326e-05
-5.41641333751785e-08
-2.07213460030327e-05
-1.70207233713251e-05
-3.48856719275613e-05
-2.93879089843651e-05
-2.75547562563799e-05
-3.20486359115792e-05
-1.39870637678793e-05
-1.32495253127833e-05
-1.02117129623659e-05
-1.83480819246699e-05
-1.17752923746337e-06
-4.13770645529135e-06
-5.08850956954781e-06
-1.89466712862373e-05
-1.17691638188583e-05
-1.46088536880677e-05
-3.60896029823576e-05
-1.46545428493076e-05
-4.79750885401146e-06
-2.09264825598707e-06
-1.3243501026358e-05
5.56330572242752e-06
-2.54371693883845e-05
-3.08631735239453e-05
-1.80990917382538e-05
-1.28558579951348e-05
-1.00852126983911e-05
-1.17703919329689e-05
-2.20412556134255e-05
-3.87764921184023e-05
-2.60350124026939e-05
-1.1550659601097e-05
-1.55345571714787e-05
-3.24796450896879e-05
-1.62962371107933e-05
-4.05048505316488e-05
4.62661059255894e-06
-1.40278849423775e-05
-1.93784455494422e-05
-2.76930068080673e-05
-1.30125491956849e-05
-6.46191753593433e-06
3.017924352564e-06
-9.17046754454432e-06
-3.39767595155747e-05
-2.37805293843422e-05
-2.27497236864166e-05
-1.44986692481773e-05
-2.5971600305066e-05
-2.41638122829232e-05
-1.59931666057526e-05
-3.79770726347841e-05
-2.49778868336747e-05
-1.77121638801834e-05
-1.07397209751588e-05
-3.38912349762125e-05
-2.88809263138791e-05
1.43500246549239e-06
2.90401155270509e-06
-4.11081206954325e-05
-1.04101411876112e-05
-3.39951771849817e-05
-3.59572023754275e-05
-1.99784462214217e-05
-6.92969742457122e-06
-3.41779310329917e-05
-1.62807900570811e-05
-2.30804684335568e-05
-7.13563952267341e-06
-3.38620375004282e-05
-1.44133028054999e-05
-2.06995257051986e-05
-2.59318560936244e-05
-4.63586001814301e-06
8.79553100763922e-06
-2.94928478977858e-05
-3.58061321186761e-05
-2.18924682200856e-05
-1.17381586675547e-05
-2.3686764518151e-05
-2.18036818809622e-05
-1.02160038379385e-05
-1.98712558289152e-05
-1.91962470865363e-05
-3.17458812643658e-05
-1.89560431643708e-05
8.33527939212464e-06
-2.0758916326189e-06
-1.11882865817537e-05
5.99476533048815e-06
-1.22060021586717e-05
4.43819227694623e-06
-1.12676129378226e-05
-3.82339554161864e-05
-3.46279219346335e-05
-1.08758460236036e-06
-8.90802682704598e-06
-1.95129975582987e-05
-2.03514689210607e-05
-2.6539375487336e-05
-4.12809864581447e-05
6.38222571501493e-06
-1.40705651946967e-05
-1.36078490084697e-05
-1.3239487353784e-06
-3.91068361160087e-05
-1.98162570388669e-05
-1.58371265015137e-05
-1.74805094410235e-05
-2.96699392253997e-05
-5.29490622117383e-06
-3.09223249144888e-05
-1.1679990474011e-05
-2.69465270185682e-05
-6.16280111435824e-06
-6.45914407503172e-06
-6.24684324020562e-06
-2.69132974227762e-05
-1.23065144547898e-05
-1.23365552657138e-05
-2.26791094992248e-05
-6.99560044923873e-06
-2.6134620812026e-05
-1.63099562601171e-05
-1.04872956608018e-05
-2.28647086252036e-05
-7.24759810813833e-06
-3.43573659744941e-05
-2.549973851625e-05
-1.40254718549016e-05
-2.07949475620385e-05
-1.63741659315344e-05
-2.26148665923373e-05
-1.78523579433091e-05
-3.13098595334611e-05
-1.66763941457587e-05
-4.9743767540401e-06
-1.76018945488621e-05
-4.10817644322047e-06
-7.22144237195363e-06
-1.84247060431974e-05
-8.7170923477414e-06
-1.40003485481115e-05
-5.95849924083287e-06
4.04926164306854e-07
-2.00069740375907e-05
-2.29388861109736e-05
-1.76905003259551e-05
-2.43390289172229e-05
-2.1692737101136e-05
-2.39342476489636e-05
-3.48604307621485e-05
-2.20686106972007e-05
-3.44624700704225e-05
-3.09134758414934e-05
-1.16895802585931e-05
-5.13554814909159e-06
-3.44237236059622e-05
-1.78214151546931e-05
9.78950683723943e-07
-2.29547169170952e-05
-7.08107744173566e-06
-3.90008680576236e-05
-6.05277264155304e-06
-3.08367904939995e-05
-1.15615761548811e-05
2.71401312793821e-06
-1.51978565115221e-05
-3.63301576951256e-06
-1.11166107873252e-05
-4.00339975031691e-06
-2.54376208466831e-06
-4.5194712580693e-05
-1.26319810566486e-05
-6.38868065782454e-06
-1.6823382409452e-05
-1.25700226334096e-05
-2.00847653620291e-05
-2.66139435830748e-05
-1.70209204907925e-05
-1.9506979560818e-05
-2.90950497263647e-05
-3.02745487062494e-05
3.1699919351098e-06
-2.87464710737319e-05
-2.59342900500585e-05
2.74059159530116e-06
-1.15745447884698e-05
-2.76914379857165e-05
-9.48955623651417e-06
-9.31670853963097e-06
-1.03909304347996e-06
1.28276216858871e-06
-1.23721806280692e-05
-1.09324314023953e-05
-1.543055613043e-05
-1.2946623630645e-05
-1.1484684284122e-05
-2.69011963489078e-05
-1.44097027713621e-05
-3.3216870150956e-05
-2.74745578341248e-05
-2.23823751635326e-05
-2.11364693147593e-05
-3.28062211448552e-05
-2.64534389496997e-05
-3.99422613389331e-05
-1.07219421231179e-05
-1.54803323962707e-05
-2.06167512493836e-05
-3.63788877759716e-05
-3.06553300288458e-05
-2.04639642661556e-05
-3.20276917253506e-05
6.88047276358925e-06
-8.71178474528683e-06
-2.41649182096846e-05
-3.2005900225955e-05
-1.88583333409886e-05
-2.9535000717758e-05
-3.12129331529973e-05
-2.703317300158e-05
-2.72609811928237e-05
-1.20106029983487e-05
-2.77121701744231e-05
-3.00095344913105e-05
-1.98097173394458e-05
-2.03641392284068e-05
-5.55534135251167e-06
-2.51471190199387e-06
-7.00525294000046e-06
-1.9884336080883e-05
-4.01629741828647e-05
-1.85994409037027e-05
-2.50464715523728e-05
-1.41558634855629e-05
-9.97895159078342e-06
-2.02778765507157e-05
-2.08330758526182e-05
-1.08803157410812e-05
-1.38800060551851e-05
-1.97044280357271e-05
-1.85552841915863e-05
-1.21807405664333e-05
-1.34348000921212e-05
3.93472912440821e-06
-2.18013463797624e-05
-8.90992456620959e-06
-1.79296240219516e-05
-1.44743108567971e-05
-4.01465118208433e-06
-2.07770353821345e-05
-1.27596323040673e-05
-3.79039920588424e-05
-2.85121335815836e-06
-2.75176366841518e-05
-4.28398237561856e-06
-2.63902168745784e-05
-1.03862755405558e-05
-2.49841602372338e-05
-7.03926614867653e-06
-1.28314735329221e-05
-3.27618649422714e-05
2.9979115940879e-06
-1.05757496829999e-05
-4.38584364232436e-05
-1.17845644583106e-05
-2.54440525664428e-05
-1.49954425601895e-05
-2.14163267474428e-06
2.12568294616673e-06
-2.60671030795301e-05
2.15394264667066e-06
-2.4642047086245e-05
-1.95842924449082e-05
-3.18765143886264e-05
-9.96720306407328e-06
-1.57336313139419e-05
-5.1702756061459e-06
-2.14352612674867e-05
-2.65781893508358e-05
-1.41858922658254e-05
-2.93736502007126e-05
-3.67743113138773e-06
-9.04536029545576e-06
-2.2379637039245e-06
-2.51884726631915e-05
-8.6072054517431e-06
-1.46887892413894e-05
-1.43402616066771e-05
-3.04538835764478e-05
-4.31820554264047e-05
-2.47170594301445e-05
-7.78662860261742e-06
-1.45781343287177e-05
-2.0386832967331e-05
-8.2753625204568e-06
-1.6383501316336e-05
-2.1058158782284e-05
-1.52162241297769e-05
-2.14382316489687e-06
-1.94481823540202e-05
-1.09921265483092e-05
-1.33910084653974e-05
-3.22367424386124e-05
-2.82897192023382e-05
-1.86639286223497e-05
-1.42717744723653e-05
-2.58673355081862e-05
-3.2932665001001e-05
-8.96569976086378e-06
-5.45001842510671e-06
-2.34963006697657e-05
-2.97205430960443e-05
-1.37785176861427e-05
-1.80044969516846e-05
-8.99246620698761e-06
-1.54686827666412e-05
-2.59624943877553e-05
-1.95873630379496e-05
-3.88337862642376e-06
-1.86082017222696e-05
-2.49190552688665e-05
-2.39845079191584e-05
-9.30542370921925e-06
-2.14129827014927e-05
-1.68313930661362e-05
9.10671424986364e-06
-3.15398077022387e-05
-9.82851083174003e-07
-5.02827923794286e-06
-1.98980646262899e-05
-2.34611293354074e-05
-3.90208157291351e-05
9.36758860793632e-06
-1.29585976844189e-05
-6.32764085754353e-06
-1.12448176380846e-05
-6.67297791170916e-06
-1.03200694272435e-05
-4.08439484638394e-06
-1.81576695389172e-05
-3.05854832585194e-05
-1.79786312964943e-05
-2.25891649700997e-05
-1.34855812608274e-05
-1.06062421261404e-05
-1.8574672670746e-05
-2.06763575496359e-05
1.00537888724238e-06
-1.93560293285086e-05
-4.69894621754185e-06
-5.20170585249583e-06
-2.25058460117301e-05
-4.31259511305413e-05
-3.31739450718382e-05
-2.0714527114772e-05
-2.60503392977586e-05
-1.07031599943476e-05
-2.30312066402332e-05
-3.2083166623174e-05
-1.10998261726252e-05
-1.33349981523453e-05
-2.74575956216257e-05
-1.90351281057233e-05
-9.26628225913854e-06
-2.67345991758536e-05
-5.09568815357597e-06
-9.85036877539873e-06
-2.88612860655464e-05
-3.24523754119428e-05
-3.44709653237719e-05
-3.82269682888217e-05
-1.3712172920169e-05
-9.17371878593956e-06
-2.78489275936391e-05
-1.85198803195274e-05
-4.15741379713243e-05
-2.00361093565371e-05
-1.95721947552301e-05
-3.30730512187262e-05
-1.28771459027138e-05
-3.12619418087168e-05
-2.11244672821132e-05
-1.71754481534228e-05
-1.9265736377519e-05
-1.92088482284163e-05
-2.41397143892032e-05
-7.52416949299899e-06
-1.55984663551387e-05
-1.36834381494732e-05
-1.64770418240933e-05
-1.21676505177859e-05
-3.01165717644168e-05
-2.11078679140614e-05
-2.24731286714284e-05
-1.41187472864948e-05
-2.38937810783404e-05
-4.39126913858917e-06
4.58375519075682e-07
-1.75774702339178e-05
-9.602331668622e-06
-8.01568201307874e-06
-1.76228827910522e-05
-2.27168995391609e-05
-1.25382347795873e-05
-1.56126596329051e-05
2.13340925084845e-06
-2.30230017731254e-05
-2.79756577312304e-05
-1.25368088998837e-05
6.24276677043141e-06
-6.32555978546605e-06
-1.89413150655124e-05
-3.5900265715945e-05
-1.7371318314771e-05
-1.19709250307056e-06
-2.08060502242581e-06
4.81291957350408e-06
-1.63818381788258e-05
-2.30094298137978e-05
-2.94649106305115e-05
-4.02880658445492e-06
-2.12808664662488e-05
-2.80129901174718e-05
-2.19953747741335e-05
-2.27162475435282e-05
-1.95013804915617e-05
4.25199703253783e-06
-3.05267711984397e-05
-2.23341938403291e-05
-2.33677085995315e-05
-3.26832981036634e-05
-9.89553781644897e-06
-1.11912754898682e-05
-2.17010245635772e-05
-4.75650940657307e-06
-4.22602040860391e-05
-2.94427592975483e-06
-2.31709501417582e-05
-1.10314568277118e-05
-1.53272458468417e-05
-1.374274539124e-05
-2.10353875120003e-06
-5.4539604732861e-05
-1.02374318079593e-05
-1.87559835525336e-05
-2.15193782079409e-05
-9.29848401292418e-06
-2.83468326694796e-05
-2.26883591385799e-05
-3.40962831366005e-05
-3.47198484223657e-05
-2.617410714502e-05
-2.37677418783392e-05
-1.08188227900634e-05
-1.40758036090363e-05
-2.62622936978443e-05
-1.01850353574801e-05
-3.44786026448503e-05
-2.64611784380373e-05
-2.05365375285809e-05
-2.57103267457421e-05
-3.46891761467154e-05
-2.03635302073866e-05
-3.99611668614349e-05
-1.30209588330253e-05
-3.04310395356061e-05
-8.3218488142456e-06
-2.09848718644167e-05
-3.27708188580448e-05
-1.96740271647145e-05
-6.08630405194133e-06
-2.49934777362943e-05
-1.79596104523286e-05
-1.09104473209552e-05
-3.32571412439071e-05
-1.8026590959822e-05
-1.51232720340571e-05
-2.94658611034122e-05
-2.52910610298628e-05
-1.07269586561927e-05
-2.02391741389644e-05
2.85223035305975e-06
-1.91623872675846e-07
-1.29939544599883e-05
-3.30426020715985e-05
-6.15015942567537e-06
-2.18611134412285e-05
-1.66451170462711e-05
-2.97587222995193e-05
-1.87552804248298e-05
-4.2395004148888e-05
-3.6054387418216e-05
-1.54701356589307e-05
-1.53114398943651e-05
-3.33054461373169e-05
-8.44351984948467e-06
-1.15662692622611e-05
-8.66198263086727e-06
-2.43765218658436e-05
-1.9667931955629e-05
-3.48602264370116e-05
-1.07118296473924e-05
-2.03897241397926e-05
-2.81180883791085e-05
-1.69259515770735e-05
9.19934775349943e-06
-7.78448751200539e-06
-2.00631448416777e-05
-2.01351050060771e-05
-7.22633436450453e-06
-2.29989496416725e-05
-1.38734166344987e-05
-6.51797009908088e-06
-2.20604905506401e-05
-2.18666677685229e-05
-2.11293109557481e-05
-1.13366167974858e-05
-2.32142451340467e-05
-2.52322911538076e-05
-1.21986924259796e-05
-1.88994170711023e-05
-1.84141768648353e-05
-2.18007753095753e-05
-7.81505924726799e-06
-2.81976872130102e-05
-2.59022096676094e-05
-2.22883304206621e-05
-3.79747590532342e-05
-6.36596681035857e-06
-3.118505473065e-05
-1.69268703486468e-05
-4.17215217596237e-05
-2.56409969336054e-05
-1.85458904807579e-05
-1.18753457991055e-05
-1.36987893037815e-05
-1.11675642922283e-05
-2.74185403927754e-05
-2.09108620874541e-05
-1.14244408990259e-05
1.76390220626649e-06
-6.77710034291708e-06
-6.42959989086885e-06
-3.50961585378338e-05
-1.14888484248184e-05
-2.86802309148595e-05
-7.8866086529554e-06
-1.90413783478243e-05
-9.06121332119323e-06
-1.07998459904979e-05
-4.05658391276297e-05
-9.1463421242574e-06
-8.96281859065351e-06
-3.41864153294492e-05
-4.38810616342344e-05
-1.45052849585888e-05
-4.47695314194701e-05
-1.74980681011657e-05
-1.62041163933444e-05
-1.50264675112808e-05
-3.03378982032132e-05
-1.16031069848827e-05
-1.18982947987619e-05
-1.14844337735473e-05
-5.27543779902013e-06
-1.9304797371428e-05
1.38610191825109e-05
-1.12382164608949e-05
-5.68629042450142e-06
-1.27045342786358e-05
-2.10129956251232e-05
-1.78887162356664e-05
-1.63181485264912e-05
-3.92202456626754e-05
-2.2542374203814e-05
-2.88810176048427e-05
-2.72229035936134e-05
-9.0855498217862e-06
-2.28084887615989e-05
-4.14567916330909e-06
-2.33313740464841e-05
-3.45595891997392e-05
-1.91402205172741e-05
-1.85778750524046e-05
-2.8737688977166e-05
-4.39935331442891e-05
-6.42612659117109e-06
-2.20452400750918e-05
-1.6823498290287e-05
-1.74387042626392e-05
-1.43138099594115e-05
-2.52540943517748e-05
-2.76280569343836e-05
-8.20408568657842e-06
-1.15436027286081e-05
-1.38700899789131e-05
-6.49149840839727e-06
-1.12700960579225e-05
-3.56321820750573e-05
-9.74892923267168e-06
-1.66474995736984e-05
-1.757289719994e-05
-1.76220468571201e-05
-4.51553327689052e-05
-2.18229366642167e-05
-2.25559841097654e-05
-1.94570489699816e-05
-9.6099752610242e-06
-7.57992212587474e-06
9.86055106902592e-06
-1.24263019858892e-05
-2.16519381215091e-05
-2.09964075087656e-05
-6.81574105582422e-06
-3.36891393174459e-05
-1.09411188454613e-05
-3.10921819471577e-05
-1.73659999876214e-05
-2.90018763284768e-05
-6.67257501169254e-06
-2.6306794477408e-05
-1.80602302516107e-05
-3.86804187235252e-05
-1.83433730942315e-05
5.38642973888541e-06
-2.42417912666831e-05
-1.98994015351485e-05
-1.41300548812053e-05
-1.97287075852016e-05
-1.96962886276104e-05
7.8950902281232e-06
-1.73036764825451e-05
-2.91583558041221e-05
-2.99080254035035e-05
-2.43598497149881e-05
-1.70934370871948e-06
-1.41554754767412e-05
-2.25408032829831e-05
-2.40510346490444e-05
-1.22068144178744e-05
-2.17848303455264e-05
-2.51759254383363e-05
-2.85508733156265e-05
-3.58640911296625e-05
-1.92275709213176e-05
-3.79887127436026e-05
-2.18972752472689e-05
-3.71371149615537e-06
-2.06100507825265e-05
5.21449989971402e-06
-2.33820490773714e-05
-3.47903769818182e-05
1.41145523077662e-07
-1.3561324293943e-05
-1.89168435502964e-05
-2.31543824521515e-05
-1.3066237463883e-05
-7.78997012181433e-06
-9.74693796220556e-06
-6.73915229984816e-06
-1.80292709177957e-05
-4.55594001615909e-06
-1.29765981067099e-05
-1.67456773086784e-06
-1.97824866904248e-05
-2.04139755826155e-05
-1.20464423299054e-05
-2.83537178904681e-05
-8.0704107595382e-06
-2.69615318673654e-05
-2.31345422891783e-05
-3.54096546691521e-05
-1.12089893967118e-06
-2.20767093233334e-05
-3.00646679134268e-05
-3.75018788799463e-05
-2.43598063132164e-05
-2.38371769158613e-05
-1.53210868046893e-05
-4.73445848170155e-05
-8.60196915180632e-06
-2.35799666176696e-06
-3.72236179743154e-05
-2.15049224490244e-05
-9.63474329902223e-06
-1.09478362959156e-05
-2.88885708456197e-05
-3.27728743159846e-05
-1.03353036163983e-05
-3.96342571452564e-05
-6.18402489026133e-06
-2.20706076831793e-05
-3.7815831643619e-05
-2.58669016089919e-05
-1.15953048364745e-05
-8.44900339805866e-06
-3.04401801500466e-05
-3.32972688394523e-05
-2.90869061914925e-05
-1.96814371359037e-07
-9.56747563029538e-06
9.10786208457889e-06
-3.08987835436943e-05
-4.75544478926549e-05
-3.01748628032409e-05
-2.83365361255884e-05
-2.10236657038317e-05
-5.20201785011197e-06
-1.38575856508983e-05
-1.88496854926798e-05
-2.2317365158146e-05
-1.82931576200786e-05
-2.80881956069053e-05
-1.3005708815214e-05
-1.90894289266411e-05
-2.29172211719924e-05
-1.27069501784629e-05
-1.77659870932375e-05
-5.54399140452867e-06
-5.35647135723287e-07
-1.89017691672245e-05
-1.08188467486671e-05
-1.77325905783451e-05
-4.89656860704359e-06
-1.50114482194e-05
-2.04677709730374e-05
-2.18890606960574e-06
-1.62474460421758e-05
-2.29982068823885e-05
-2.22978797442829e-05
-1.53213532468834e-05
-1.02674615545566e-05
-3.47834390592201e-05
-1.7155963579965e-05
-1.39968882380332e-05
-3.02327402225605e-05
-5.4296187006383e-06
-2.40194145361943e-05
-4.10601943483258e-05
-2.77383413628643e-05
-1.43952642869585e-05
-1.73096016020666e-05
-1.77794318624444e-05
-1.12947555911726e-05
-1.37373069585474e-05
-3.53075457721921e-05
-2.68008339253146e-05
-8.55048468819635e-06
-2.55461522610508e-05
-3.06392126967633e-05
-1.49348415780234e-05
-3.09754657930515e-05
-8.62011079885118e-06
-1.19204797872755e-05
-3.65234416637117e-05
-3.32852229093416e-05
-2.1155998373162e-05
-2.95585850262826e-05
-1.20943539648568e-05
-7.06610033962212e-06
-2.03436827594466e-05
-1.30871032367679e-05
-9.82079450446951e-06
4.84061637701493e-06
-4.48813001704809e-05
-1.62752871286109e-05
-1.29768215277868e-05
-1.44989695179464e-05
-3.28376685851375e-05
-1.92845076311506e-05
-2.22641711117923e-05
-1.1247547741949e-05
-5.54287716409213e-05
-1.46811143289538e-05
-1.49783449222041e-05
-3.71294655972305e-05
-4.18161321124041e-05
-6.22215000667009e-06
-2.52040755923396e-05
-2.59901243670808e-05
-2.47044435092497e-05
-2.74535871861034e-05
-4.15261716817419e-05
-4.69242016548452e-06
-1.12869911609437e-05
-2.42592715937406e-05
-2.01986823826421e-05
-2.54489204877752e-05
-3.60333273474763e-06
-4.8409169025251e-05
-3.34206554250191e-05
-1.25134966163812e-05
-1.02094039510385e-05
-3.10398818081766e-05
-8.03189664932462e-06
-3.21467618545304e-05
-2.02332551618206e-05
-1.83110588146758e-05
-8.48259117403585e-06
-2.23440216905426e-05
-1.19404484825584e-05
-2.55145546139995e-05
-3.24629027740173e-05
-1.11786098693009e-05
-1.76326696766217e-05
-3.62601870586144e-05
-2.07241022797817e-05
-4.1162394294296e-05
-3.42411439492191e-05
-3.3533477178636e-05
-1.27568728410408e-05
-4.05059763436493e-05
-1.32398359744832e-05
-1.81006532400103e-05
-2.08295342864836e-05
7.87061804144642e-06
-2.13394120278171e-05
-1.75028471667601e-05
-2.88349998630192e-05
-3.48431036053383e-05
-3.41835939317929e-05
-2.29972657214057e-05
-1.8726630074813e-05
-2.03056416204447e-05
-2.64008225684253e-05
-3.58732809501241e-05
-1.49235553803802e-05
-6.33239766701211e-06
-9.608300581027e-06
-2.87642722104366e-05
-2.24796145247629e-05
-1.02034951639685e-05
-2.75239320521031e-05
-1.01234689193387e-05
-1.27801523658507e-05
-1.48903700327185e-05
-8.86361749756701e-06
-2.86971929742876e-05
-5.73331010206416e-06
-3.28741691779425e-05
-2.52029408040955e-05
-1.22265968212728e-05
-3.07938682390209e-05
-1.51516411591294e-05
-1.8557686469715e-05
-2.209094101007e-05
-8.53073327416305e-06
-2.48566962855483e-05
-1.61965296719034e-05
-3.86260613093127e-05
-6.46678706384159e-06
1.35343903917701e-05
-1.97345061796391e-05
-3.18955817019992e-05
-1.15215585602491e-05
-3.09569574874847e-05
-3.28480899990721e-05
-2.17794151026801e-05
-2.41204192556431e-05
-1.97889862822732e-05
-3.03707639186145e-05
-1.1926609391346e-05
-2.52191887938631e-05
-8.12242710500483e-06
-1.91493752038729e-05
-2.13956595217575e-05
-2.71100591232481e-05
-1.86307580779417e-05
-1.69695015871627e-05
-4.33829601781438e-06
-2.45619552102078e-05
-2.69157488051884e-05
-3.42318336078044e-05
-2.369582508423e-05
-2.43886649445315e-05
-2.4755889527378e-05
-7.59450925534397e-06
-2.1680396602159e-05
-2.09088656278172e-05
-1.74092401921576e-05
-1.40639471329891e-05
-8.3018176454358e-06
-3.263064003805e-05
-2.2313629735075e-05
-9.4335168069529e-06
-1.34066680024036e-05
-2.36398505785722e-05
-1.98366592592655e-05
1.17257044559205e-06
-7.057512126873e-06
-8.58627834599408e-06
-2.07236774988144e-05
-1.75524406792719e-05
2.67351259619341e-06
-1.20003789448954e-05
-2.24416549857625e-05
-1.77972846823635e-05
-2.76984446263863e-05
-2.05623941460318e-05
-3.82588766506398e-05
-5.89738637301923e-06
-6.06177021647669e-06
-2.2148554531327e-05
-3.64917927272884e-05
-1.83412934879618e-05
-1.65313482481975e-05
-1.92440120569483e-06
-1.79719129426664e-05
-3.1441824904104e-05
-1.90991752303767e-05
-2.39694034285711e-05
-2.20310036441242e-05
-5.16841867556598e-06
-6.73687006702189e-06
-2.60424913828665e-05
-1.66703818791307e-05
-2.52736162414611e-05
-2.41642872328132e-05
-1.85539028443969e-05
-4.81451196613311e-06
-1.39890005379417e-05
-3.12820304304229e-05
-2.48366660526026e-05
-2.92835869135124e-05
-3.44196189440231e-05
-2.38927174633418e-05
-2.59443636147941e-05
-3.22176296389964e-05
8.68830346123379e-06
-4.31446879464126e-05
-1.55705363730904e-05
-1.06323880561485e-05
-2.46687805505165e-05
4.74162115672093e-06
-3.74659175276009e-05
-2.36657243692027e-05
-8.0957484250482e-06
-2.1580536659274e-05
-1.16585952585119e-05
-2.51332838818827e-05
-1.35176349641316e-05
-3.2605880728961e-05
-1.9898541799266e-05
-2.23047768347121e-05
-3.21283195736895e-05
-3.03719257170709e-05
-1.77176252514637e-05
-1.39407013344772e-05
-3.56902756140892e-05
-2.44079148774444e-05
-1.17642704346408e-05
-1.79512499296538e-05
-2.21534485725698e-05
-5.86179086281211e-06
-2.37316714088677e-05
-1.32279494688693e-05
2.46911715771032e-06
-8.18246079301605e-06
-2.51663649539379e-05
-7.95780400690666e-06
-4.08431220448002e-05
-4.35504590642132e-06
-2.20605893506068e-05
-7.62793881004171e-06
-9.61452418680672e-07
-3.35820614829186e-05
-2.24896567267288e-05
-1.03660870012218e-05
-1.84355585886856e-05
-2.41411005855051e-05
-1.14270298889679e-05
-1.59579456142006e-05
-2.69328520969021e-05
-1.78244606656571e-05
-3.00128326187124e-06
-1.21739590081211e-05
-1.41456312547316e-05
-4.62566598044179e-05
-1.65635162525849e-05
-8.75074466913668e-06
-2.87819062467044e-05
-4.93506649367482e-06
-2.71604537573549e-05
-1.16057788823193e-05
-6.27476606084522e-06
-2.61644854757568e-05
-1.59970666357322e-05
-1.08779665850186e-05
-7.08139492313628e-06
-2.17576688026665e-05
-1.83544106074716e-05
-1.98774996891877e-05
-2.03283548144271e-06
-1.03718277233038e-05
-1.01137790331519e-05
-2.86463198399016e-05
-3.78030308997008e-05
-1.91503788868488e-05
-2.49181448834227e-06
-2.75347284382468e-05
-4.80334170116363e-06
-3.37746719169036e-05
-1.41895897728154e-05
-7.21772300619684e-06
-3.95865757492167e-05
5.33176236338626e-06
-1.65228112433678e-05
-1.08892841649905e-05
-2.19435300062176e-05
-1.37536862914137e-05
-1.46449009806983e-06
-2.30551131711496e-05
-1.45357446013724e-05
-1.04720733395369e-05
-6.11309112982465e-06
2.34467833589034e-06
-8.77506345484187e-06
-1.43687619656623e-05
-2.60965092108728e-05
-9.99836833396252e-06
-2.06775955944489e-05
-1.65874889598561e-05
-9.7961898671013e-06
-3.13263290460689e-05
-1.07323624425184e-05
-1.72066195001967e-05
-2.5512402565131e-05
-2.67686153600067e-05
-1.94791107907028e-05
-4.1496008189796e-05
-2.2739686082247e-05
-1.63258456050188e-05
-1.74977894352873e-06
-4.13122656151943e-07
-8.48627528050279e-06
-5.21888149659194e-06
4.55660137521644e-07
-5.43206219751756e-06
-1.79391790140469e-07
-1.6366283118298e-05
-2.55557995247066e-05
-3.73118889950309e-05
-1.85707848059947e-05
-1.54844904742542e-05
-1.03162157088473e-05
-1.73461265893224e-05
-2.58145244751053e-05
-1.32820133991142e-05
-2.698527688188e-05
-5.86059486939524e-06
-1.73932017869427e-05
-1.00989074164281e-05
-1.41762946102321e-05
-1.64293226848918e-05
-3.50347212996839e-05
-1.65026427131532e-05
-7.00542147204106e-06
-5.15801755765774e-06
-2.83113444260127e-05
-1.23499226014108e-05
-3.27595625028938e-05
-2.59228124929449e-06
-1.69209212304487e-05
-2.86372719059299e-05
-1.70521698844542e-05
-2.49623790694382e-05
-2.50821241359883e-05
-2.25833891991579e-05
-2.03555571958522e-05
-8.33156375862823e-06
-2.73829214161995e-05
-1.64341562121605e-05
4.50776011201524e-06
-1.33474285988307e-05
-3.81330645579212e-05
-2.45416482142002e-05
-4.18975295869796e-06
-3.2403889669876e-05
-2.70426732979569e-05
-1.37135829174428e-05
-1.05086109239289e-05
-2.77497796827824e-05
-1.5633580001727e-05
-2.12662077257515e-05
-2.31730406229622e-05
-3.03700203155349e-05
-9.61481052868667e-06
-2.01226245926136e-05
-2.41785587957354e-05
-6.08649917103963e-06
-3.31255401105116e-05
-2.69062297811419e-05
-2.75035195801481e-05
-5.7914725486994e-06
-1.37574778892859e-05
-4.21533955177209e-05
-2.27763024440174e-05
-3.28420897324358e-05
-4.53093140933766e-06
-2.10532351047544e-05
-2.75886338533834e-05
-2.17336065477659e-05
-1.54192105688662e-05
-1.85792378042961e-05
-1.78229937756529e-05
-2.82123859467413e-07
-9.50919145807914e-06
-1.09057114173616e-05
-1.20481807437796e-05
-7.61602573310955e-06
-3.33103846299762e-05
-4.08843919385496e-05
-2.40931363599695e-05
-3.32560058344842e-05
-2.17980399937562e-05
-1.96025678324876e-05
-1.2902727137954e-05
-8.67700933304068e-06
-2.492411147393e-05
7.71487432093719e-06
-1.93810323564052e-06
-9.64691216824487e-06
-6.67668784149067e-06
-2.94292839301053e-05
-1.72695177867614e-05
-6.01836360754081e-06
-2.16034823801306e-05
-1.18145434313957e-05
-7.48532258843053e-06
-4.5731616903939e-06
-1.54068714103822e-05
-1.93484028645305e-05
-1.66841220516099e-05
9.39926473652777e-06
-2.07632802686017e-05
-3.22348533894985e-05
-9.28922742506802e-07
-2.06230433728484e-05
-2.51023989690434e-05
-2.05786813339377e-05
-1.93281994312305e-05
-3.26737905455567e-05
-8.37674732697253e-06
-3.56680874674481e-05
3.74229136125168e-06
-4.22462662445695e-06
-2.40187308974524e-05
-4.31929558636648e-05
-1.08119079354443e-05
-1.34085458555307e-05
-5.53502681804661e-06
-1.33861096773777e-07
-1.78408030946985e-05
-4.67940565791545e-06
-1.27012003932505e-05
-1.58493158688191e-05
-1.51033232749309e-05
-2.31517749275081e-05
-2.09797262440677e-06
-6.19593608918811e-06
-2.50524275045611e-05
-1.49380077957833e-05
-1.86394584231647e-05
-2.00411211241126e-05
-2.2852604597223e-05
-5.48427409529455e-06
-2.24797464422493e-05
-4.76769242050678e-06
6.96437848010659e-06
-3.48802140409221e-05
-1.67248179294488e-05
-2.14562850255062e-05
-1.44442132038072e-05
3.36563273706348e-06
-2.36631803102542e-05
-1.60282054113101e-06
-1.55299381516262e-05
-6.61012312021855e-06
-9.97481917365754e-06
-1.46517197419269e-05
-2.61885702762778e-05
-2.6202421769171e-05
5.62400851508061e-06
-1.57620639617366e-05
-1.31003725444366e-05
-3.55400808483577e-05
-2.35768967151063e-05
-2.11285366865144e-05
-1.69438424558474e-05
-8.88932726662115e-06
-4.09968286006843e-05
-1.96113514001384e-05
-1.69414929592394e-05
-2.62672042547617e-05
-1.31420856513929e-05
-2.82948450323615e-05
4.95488227666619e-06
1.02956881150731e-05
-7.18427918277328e-07
-2.1914623215208e-05
-2.48016375960154e-05
-1.92826846023819e-05
-2.67671164514174e-05
-1.82318608275953e-05
-4.51534351317334e-05
-1.81781248879117e-05
-1.14352767560008e-05
4.19232570241576e-06
-6.71241432317063e-06
-7.42077797146245e-07
-2.80070497023608e-05
-2.93092451875038e-05
-8.52087889799432e-06
-2.53011558476597e-05
-3.23878625254894e-05
-1.36752187692232e-05
-2.03824623833996e-05
-1.39581943132382e-05
-1.28201518450638e-05
-2.37951398568783e-05
-6.85597767291791e-07
-1.90441979586303e-05
-1.95590152741467e-05
-2.17957588568844e-05
-3.46983259895085e-05
-1.06436762107811e-05
-1.16608972674741e-05
-2.88696779077497e-05
-1.55029882841621e-05
-1.66145104096354e-05
-2.7407464996382e-06
-4.73704353755276e-05
-1.82395731410854e-05
-1.8667851432262e-05
-1.82097714773416e-05
-4.30691646909573e-05
-1.06873104832255e-05
-2.0225019976041e-05
1.97638054972962e-06
-2.31654137377445e-05
-8.05737258874157e-06
-2.5674709926058e-05
-2.18426358873855e-05
-3.13370276869305e-05
-3.03934823240929e-05
-2.58224885457887e-05
-2.94847914513547e-05
-1.34611567507786e-05
-1.98884707937585e-05
1.15882197427212e-05
-1.35066793144368e-06
-4.38813757661628e-06
-2.34545934860811e-05
-1.72169286184435e-05
-1.46521452892901e-05
-2.61360873504352e-05
-2.95513181718448e-05
-1.32287004676096e-05
-1.52283916368492e-05
-1.31946622003476e-05
-3.31758618465901e-05
-9.99451916808059e-06
-2.12260322216708e-05
-1.45508193439746e-05
-1.45799144190645e-05
-1.83647460501116e-05
-1.55363364839724e-05
-2.29145115282431e-05
-1.2695104890644e-05
-7.46939211638198e-06
-2.66213618643586e-05
-3.06619950644511e-05
-2.49287943750516e-07
-8.97353029874845e-06
-1.00873324040119e-05
-8.08186162728065e-06
-1.0208644430241e-05
-2.62688984319392e-05
-3.18587040657673e-05
-3.045730879772e-05
-1.41295147329807e-05
-2.40288283435442e-05
-2.30224501242989e-05
-1.41045677488325e-05
-3.94028594937171e-05
-1.55349568376172e-05
-2.08933517407958e-05
1.1854256093187e-06
-7.58547077865673e-06
-1.2468554080053e-05
-2.15725480354074e-05
-9.57969886045546e-06
-2.21242001486144e-05
-1.33435307982684e-05
-3.09912301662999e-06
-9.13677768416675e-06
-2.43568239771562e-05
-2.70360067772233e-05
-1.59902633582897e-05
-3.2061045433965e-05
-2.31036297355942e-05
-1.93980530656116e-05
-4.0391017238664e-05
-6.41735032622012e-06
-4.01938105637106e-05
-8.07641854599125e-06
-3.58901560009569e-05
-1.53154853295301e-05
-3.7724647274867e-06
-1.90513181843055e-05
-2.86153231706048e-05
-3.04867912414917e-05
-1.33915960457067e-05
-1.24143448519282e-05
1.12624127185946e-06
-2.15350145678996e-05
-1.78758968215393e-05
-2.01735016074065e-05
-1.16245616065455e-06
3.05551299580925e-06
-2.30827525869346e-05
-2.93064755664171e-05
-1.92469207937108e-05
-1.0252307082581e-05
-9.53364962823971e-06
-2.47257589970828e-05
-1.5124309618759e-05
-2.46264862950752e-05
-2.87973256359999e-05
-1.38444758300386e-05
-4.57127862867719e-05
-2.58899033046758e-05
-2.18292852632915e-05
-3.48223821941656e-05
-2.36120657746838e-05
-2.5380467182842e-05
-1.30091381241915e-05
-2.13285683402574e-05
-9.91414866014075e-06
-1.51835838730788e-05
-3.28671170340624e-05
-1.42168433323211e-05
-1.89463299218584e-05
-3.68792825139776e-05
-1.09611203190934e-05
1.18871333814028e-06
-1.58238301237951e-05
-4.06238655954314e-05
-2.54683977635124e-05
-1.95841237017918e-05
-2.54741387087198e-05
-1.848042733111e-05
-2.31469846396525e-05
-1.66310865123341e-05
-2.39087830839543e-06
3.5870545869309e-06
-5.3062369631935e-06
-1.84558353364995e-05
