# Supplementary material for: Research on computational propagation and identification of mine microseismic signals based on deep learning
Source: PLoS One. 2025 Oct 22;20(10):e0334641. doi: 10.1371/journal.pone.0334641 (PMC12543183; doi:10.1371/journal.pone.0334641)
Supplement: S2 Data — (ZIP) [file pone.0334641.s002.zip › 000100500001949.xlsx_0.txt_24.txt.txt]

-2.47654619623135e-05
-1.78394746157976e-05
-1.33738933125162e-05
-1.37715493305947e-05
-1.12200708235228e-05
-6.86016647997338e-06
-1.27492599901831e-05
-2.40541217807467e-05
-3.64198049225796e-05
-1.19896926664807e-05
-2.79250838813425e-05
-2.76097047995796e-05
-2.08579549418246e-05
-3.10193657290611e-05
-2.15730883576802e-05
-6.14632923433115e-06
-1.74211702959161e-05
-1.13014927700048e-05
-1.35060072221767e-05
-9.49705851118829e-06
-5.91568370019685e-06
-1.16803720587667e-05
-1.78989033020931e-05
-1.5128485819082e-05
3.13493488620438e-06
-1.44603482220156e-05
-2.07322569869923e-05
-5.5239515673875e-06
-1.89392230293349e-05
-1.97375871965581e-05
7.01985277882283e-06
-2.99095470679355e-05
-2.03282858788332e-05
-1.38793249594222e-05
-1.84542673384906e-05
-1.30143319323715e-05
-1.38179259643173e-05
-1.19081278796727e-05
-6.84711015648033e-06
-3.57073597687147e-05
-2.74767348510958e-06
-1.63666767868464e-05
-7.41767640103071e-06
2.01699320448121e-06
-2.42621017732758e-05
-4.2246844338827e-06
4.72231947310454e-06
-2.62192201317561e-05
-1.37451816172212e-05
-1.99316757963898e-05
-4.87445201945671e-06
-2.02768908983954e-05
-2.09157424870322e-05
-2.09886313762921e-05
-4.58282645358373e-07
-1.79347209497808e-05
-6.14098476728901e-06
-1.61175365044967e-05
-1.34995787617686e-05
-2.06158113618744e-05
-1.13505403483548e-05
-2.24453922642459e-05
-1.41579107840091e-05
-2.30242843654003e-05
-2.23119565474734e-05
-1.88751462304876e-06
-2.42170153190841e-05
-9.18481852000714e-07
-1.17438889604025e-05
-1.44699573034288e-05
-2.26897604929347e-05
-9.3469978392764e-06
-2.07236270616753e-05
-1.51266705816218e-05
-1.1728554381766e-05
-3.36309761958344e-05
2.92379733269988e-07
-2.54364307239492e-05
-2.83995938860843e-05
-1.23232683012987e-05
-3.5458197492458e-05
9.16217537943143e-06
-2.12844033410667e-05
-2.91089236236522e-05
-2.12024057582281e-05
-2.41617312530985e-05
-2.9950138693381e-05
-8.85595114769747e-06
-1.24003833858252e-05
-2.33344815533985e-06
-7.20440333646472e-06
-2.34854734893179e-05
-2.23104029767668e-05
-1.3778378698828e-05
-9.97971150662719e-06
-8.36702335223435e-06
-2.45884987470869e-06
-3.0567821956035e-06
-5.17119573853019e-05
-1.13954583387674e-05
-1.66663691676472e-05
-2.09551011420578e-05
-2.48847852311669e-05
-1.85518334732906e-05
-2.12389093750342e-06
-5.70571698500215e-06
-2.45350123201657e-05
-9.46655014613961e-06
-3.62930494516586e-05
-2.54603150007015e-05
-9.84454886469193e-06
-4.53390730537023e-06
-1.43285912388765e-05
-2.02331126312985e-05
-1.94918952651315e-05
-8.58943935125552e-06
-2.10493843544056e-05
-1.70631924259519e-05
1.49075052393997e-07
-1.85388355017164e-05
-3.30387765364838e-06
-1.03179051014233e-05
-3.86659681384621e-06
-1.72842044566667e-05
-3.23851087239017e-05
-9.31996448375673e-06
-1.99319934619914e-05
-2.23629677098395e-05
-1.42294325267676e-05
-5.04742060164085e-06
1.74113933766408e-07
-7.6482335046447e-06
-3.10182435948085e-06
-1.03602445601518e-05
-2.30197545364115e-05
-8.89936870994935e-06
-4.16320383906392e-05
-7.46290614531366e-06
-4.31276971010651e-07
-2.5597120821983e-05
-6.77698028936768e-06
-1.54339280588097e-05
-4.46600576154587e-05
-8.58472835015211e-06
-7.68762749952232e-06
-2.8744143677527e-05
-5.63104783301777e-06
-1.36820197124761e-05
-3.55464814811458e-05
-2.11471086462532e-05
-1.97133430153316e-05
-1.86909413096757e-05
-2.22527622301611e-05
-3.46394384899664e-05
-2.42831884170971e-05
-1.04484479137683e-05
-3.19787696089737e-05
-3.72605939043937e-05
-1.73367310066643e-05
-1.73734938336063e-05
-9.81585399517482e-06
-3.22007996004838e-05
-1.26220567845577e-05
-1.52010815921873e-05
-1.76447112056222e-05
-1.36637290129053e-05
-1.58502662503479e-05
-1.62858263043363e-05
-3.11425914588043e-05
-1.40974714211827e-05
-1.9467711835901e-05
-2.35565856208674e-05
-1.64140960343226e-05
-1.80061837870469e-05
-1.23228840265963e-05
-1.85474652761988e-05
-1.40894662802459e-05
-2.2197831609573e-05
-7.85462277081711e-06
-2.38574626521447e-05
-2.77734924367839e-05
-3.95098143558975e-06
-1.72432774187641e-05
-1.83886324847327e-05
-2.16284145289408e-05
-1.05546549660301e-05
-2.14551245122098e-05
-2.52049511256793e-05
-1.58775331493381e-05
-2.06632310927513e-05
-2.56158032030592e-05
-2.73859062945561e-05
-1.81982868751395e-05
-2.48575514130292e-05
2.35440928355524e-07
-2.57932741427055e-05
-1.44110136721239e-05
-2.91493648436362e-05
-3.11385585357681e-05
-1.13649576466666e-05
-4.07088624378884e-06
-1.22523539911262e-05
-1.68535048702865e-05
-5.85836166834803e-06
-9.61139851439067e-06
-1.46617418779977e-05
-1.62562783359724e-05
-9.49602003405229e-06
-1.12457262725011e-05
-1.42998334879138e-05
-2.02524709296436e-05
-1.43997792303256e-05
-1.87635993914907e-05
-3.62802156740319e-06
-1.09328396764257e-05
-2.10974735317308e-05
-2.90956066199123e-05
-8.38520563339423e-06
-1.99559931571833e-05
-1.61182274602979e-05
-3.51272626240671e-05
-3.33823642463256e-05
-1.15918217029437e-05
-1.7934838156096e-05
-1.09693646145799e-05
-1.60798951096513e-05
-2.02155235681849e-05
-2.70812021052991e-05
7.39524553181904e-07
-6.46767517061296e-06
-2.50108167365255e-05
-2.54130126996118e-05
-1.92167664067115e-05
-3.51180910857996e-05
-1.00755448564625e-05
-1.66471796837799e-05
-4.65192994168377e-05
-1.36887789248981e-05
1.04673406152655e-06
-7.30872767506182e-06
-7.8465714943201e-06
-2.77552933243385e-05
-3.21044507834448e-05
-1.20124030471458e-05
-3.05563680717308e-05
-3.63397529514761e-05
-1.577712723837e-05
-1.94271086689097e-05
-2.54800558849805e-05
-2.1887359380497e-05
1.13833750814797e-05
6.16405732212971e-06
-1.75946345727232e-05
-8.58546314546241e-06
-6.94114050679689e-06
-2.13147717795828e-05
-2.69624405122451e-05
-1.84171655217189e-05
-2.24183274913577e-05
-4.39115556744516e-05
-7.00885320692163e-06
-3.34626449810239e-06
-2.36325454357688e-05
-1.60398766661549e-05
-7.25986187134126e-06
-2.41877492025441e-05
-1.70796737148622e-05
-1.22673193218552e-05
-2.73638571758447e-05
-2.35931689284242e-05
-3.48687788279282e-05
-2.02106386222108e-05
-1.67674108669767e-05
-9.01967804374287e-07
-2.2803097235839e-05
1.39592351053356e-05
-1.75211984919526e-05
-6.20152520821248e-06
-1.32485409132954e-05
-2.84305555059356e-05
-1.18174577464608e-05
-1.48425479778318e-05
-3.58367849092045e-05
-9.2573545872743e-06
-1.94285948547437e-05
-3.24905187812624e-05
-2.03444251237538e-05
-2.42928340775288e-06
-3.05746076987858e-05
2.48923033240389e-06
-1.36240776186481e-05
-3.09396022557194e-05
6.07225453264382e-06
-1.90514535735764e-05
-1.29690890693632e-05
-1.46446300320803e-05
-1.71757334498342e-05
-2.9914676766766e-05
-2.86674292527955e-05
-2.77803816235847e-05
-3.07310330428368e-05
-2.63827496832413e-05
-2.13570939847541e-05
-9.45947143498034e-06
-1.88482265203431e-05
-1.05887060484994e-05
-1.31836254346139e-05
-1.61994970444548e-05
-3.19019738977528e-05
-2.05522515332396e-05
-2.84230766642878e-05
-5.12214283401009e-06
-7.83393087454085e-06
-2.43395525380109e-05
-1.25039791807235e-05
2.0229144111304e-06
-3.37849560180563e-05
-3.00792509315959e-05
-1.74413945755526e-05
5.88057740428029e-07
-1.98939761405386e-05
-4.49643223950187e-05
-1.95305132823747e-06
-1.54087871165835e-05
-1.76246839322683e-05
-2.28332104115246e-05
-2.25654936931224e-05
-1.7423513891087e-05
-9.74634722583239e-06
-2.41919826061378e-05
-3.47166117393901e-05
-3.4293760799463e-05
-1.99778328717267e-05
-2.00265387071339e-05
-1.13414819614883e-05
-3.23338366526289e-05
-1.63521314532744e-05
-1.382335246977e-05
-2.44675188589004e-05
-3.29568452687368e-05
-4.1191923075008e-05
-2.4558505719698e-05
-3.16974672748032e-05
-1.48637871469831e-05
-1.26564767656951e-05
-2.37966474192546e-05
-1.09248948338088e-05
-8.09826199855967e-06
-9.26266693593716e-06
-1.57916281120425e-05
-3.72837304606151e-05
-1.87600165855281e-05
-1.20937787337389e-05
-1.0989826827105e-05
-1.42852863091003e-05
-1.57074112382259e-05
-2.49306226597274e-05
-4.86177370986932e-05
-2.63478991211813e-05
-2.27376518416352e-06
-2.65240409118744e-05
-1.20926845845695e-05
-1.2704921876565e-05
-2.61379511640798e-05
6.45722542594771e-06
-2.24120092236302e-05
-3.31847208310356e-05
-1.58877610120147e-05
-1.585603913682e-05
-1.71735794178344e-05
-1.60948529586531e-05
-2.96507149094447e-05
-4.31726084646493e-05
-8.87521993456557e-06
-3.00886973283761e-05
-2.36616645229864e-05
-1.01338100753489e-05
-2.90710961794371e-05
-1.23903357980543e-05
-2.09652689901623e-05
-1.65963701615387e-05
-2.74772345723024e-05
-2.7405598650821e-05
-1.53736982603315e-05
-1.5668920787111e-05
-6.93071100733873e-06
-1.56946695386771e-05
-1.5002290843762e-05
-1.13566865207582e-05
-1.38143530949691e-05
-1.81954963988871e-05
-1.14744933768818e-05
-4.572529629931e-05
-2.93531102789555e-05
-2.42399888977384e-05
-1.12778741942086e-05
-6.60075457250451e-06
-1.80583858524252e-05
-3.1866415072735e-05
-2.15822600369477e-05
-1.61618789250152e-05
-3.09111661379886e-06
-1.50545082755985e-05
-2.70230536041058e-05
-1.71675541006855e-05
-2.4639520832004e-05
-2.27288358749171e-05
-9.93461748555281e-06
-1.6945283067297e-05
-4.04034334124868e-05
-5.41328538258855e-05
-3.75839099517636e-05
-3.16160701533913e-05
-1.68457121418787e-05
-2.34521518464901e-05
-1.68252083663862e-05
-3.24538900107016e-05
-2.90406680448002e-05
-1.54370425112103e-05
-3.18565720179105e-05
4.54255425428883e-06
-1.66555331670522e-05
-7.00770600237094e-06
-1.26478951283472e-05
-3.49696394306434e-05
-1.79058848022305e-05
-5.54971646128234e-06
-1.39193141057112e-05
-2.64186220397767e-05
-1.59884211344837e-05
-5.24870616987282e-06
-2.08053027737184e-05
-1.51373512600047e-06
-5.62388396431333e-06
-1.18202196462574e-05
-2.21714503069602e-05
-3.28906781902522e-05
-1.67758741731903e-05
-1.40742665477004e-05
-3.34292720630507e-05
-1.21410383772898e-05
-1.36944321711799e-05
-2.77431769351876e-05
-1.55671046411971e-05
-2.82818807794219e-05
-1.35853389871244e-05
-1.38247159657263e-05
-2.00892120813104e-05
-1.5175368388721e-05
-3.47178245354378e-05
-1.35192302225166e-05
-3.02879545004911e-05
-1.78559256715469e-05
-2.26128657257024e-05
-9.98626572758759e-06
-3.97991788746725e-05
-2.54832198649556e-05
-4.78113055148113e-06
-1.7869842769046e-05
-1.51785521432026e-05
-2.64275990020803e-05
-2.277293720067e-05
-1.00936320137848e-05
-1.42532359436522e-05
4.66213979262435e-06
-2.28267487200467e-05
-3.75131078248749e-05
-1.34805872982648e-05
-2.85164222249233e-05
-2.95050847724521e-05
-1.87505675116148e-05
-1.35323153642098e-05
-3.22616729825592e-05
-2.21124884520778e-05
-1.1052139765777e-05
-1.36557391528094e-05
-3.25603892638963e-06
1.68731631732817e-08
-2.38940524737734e-05
-3.24964912921045e-05
-2.30732134173715e-05
-3.30886760279739e-05
-8.88836706133872e-06
-1.52561850777688e-05
-2.41748146429338e-05
-1.8575252772591e-05
-1.49358823264507e-05
-4.05869573840099e-05
-3.94783488029298e-05
-2.2748759171428e-05
-1.00742036877308e-05
-2.56781773609544e-05
-2.64138254364292e-05
-9.85328617880095e-06
-3.07570433849608e-05
-2.91562203356987e-05
-1.00171255336232e-05
-1.14694652067858e-05
-2.15048602860673e-05
-1.87367409132064e-06
-3.55969222853115e-05
-2.94148078536752e-05
-2.40104902048522e-05
-4.11547647593369e-05
-2.83088976667818e-05
-1.50592799539555e-05
-2.70675125950852e-05
-2.31746629713235e-05
-1.23902929844756e-05
-8.12146888855905e-07
-1.20936416214952e-05
-2.00766346717999e-05
-2.29189748067325e-05
-9.89473427678539e-06
-1.66342904903508e-05
-1.26537443022667e-05
-1.60434748188597e-05
-1.95488603395788e-05
-1.39151515654541e-05
-3.11088816367209e-05
-1.81383974653708e-05
-1.6336015643603e-05
-1.46482015911748e-05
-1.87808162985391e-05
-5.91063486623283e-07
-7.88440761943531e-06
-1.23688710395344e-05
-2.19228830220478e-05
-1.63581389481654e-05
-9.83539070671869e-06
-1.77430750811034e-05
-2.04345188006828e-05
6.04392724848464e-06
-1.39334706486829e-05
-1.47173283101329e-07
-5.93097954893873e-06
-1.46004677289876e-06
-2.75839956679534e-05
-7.16802929702113e-07
-3.16946495823212e-06
-4.83144235587905e-09
-5.90193671107656e-06
-2.03024281765531e-05
-2.66418871749899e-05
-7.04996427029953e-06
-1.92963773242372e-05
-4.23353845687865e-06
-2.25297373656336e-05
-2.39249380750148e-05
-2.05223527374088e-05
-2.19394486496187e-05
1.72337088576456e-05
-1.19400778332652e-05
-2.79341536604415e-05
-2.87824015568917e-05
-1.19457352770142e-05
-1.78110048692484e-05
-3.5456226018639e-05
-3.40501539621861e-05
-9.51815794936537e-06
-2.80872706031637e-05
-3.46511256895155e-05
-1.8457353200022e-05
1.11913311076077e-05
-2.97129470330161e-05
-2.67868816035528e-05
-1.88797850619445e-05
-4.67737294639419e-05
-3.02522558912877e-06
-4.35251986252973e-06
-1.63618105416479e-05
-2.26931960566824e-05
-1.24660944768507e-06
-9.48455063189604e-06
-4.02998384537874e-05
1.48039133559761e-05
-1.31449054850429e-05
-3.60465690287315e-05
-2.23464106321891e-05
-1.65363019979672e-05
-2.7753587479553e-05
-2.41303919330464e-05
-9.77895097197735e-06
-2.75882456709767e-05
-1.85815149685927e-05
-7.6127302067497e-06
-2.64925562829378e-05
-2.26122664159221e-05
-1.24278926590004e-05
-2.33989156305851e-05
-2.08637972475031e-05
-1.69621967389587e-05
-2.0738252305825e-05
-8.27321864216658e-06
-1.51897241658746e-05
-1.40018639873973e-05
-3.43236725754637e-05
-1.04912435576759e-05
-3.12285905420113e-06
-2.36691024487679e-05
-3.87091361047738e-05
-2.33270599875457e-05
-2.31560760691191e-06
-4.66107715165266e-05
-3.84124570909924e-05
-1.50601225925737e-05
-2.42705540565974e-05
-2.2738397679694e-05
-1.28474743682256e-05
-9.82475813294904e-06
8.05569119647274e-06
-8.59629184683613e-06
-1.74959257846173e-05
-2.02918278378248e-05
-2.08935763419292e-05
-1.53241978265376e-05
-2.21484634615139e-05
4.76252989009777e-06
-3.49760500382467e-05
3.56121441347548e-06
-3.97329057651553e-05
-2.44425039762713e-05
-3.62496971976017e-05
-2.31799964549019e-05
-2.00010847789655e-05
-1.65417044072989e-05
-3.38509832751457e-05
-1.68628837782816e-05
-2.71723336895147e-05
5.29469638122155e-07
-2.68918274203102e-05
-1.98563783341498e-05
-4.54624910289226e-05
-3.85088199059692e-05
-2.18118456097573e-05
-2.47799596402861e-05
-1.00072134059334e-05
-3.33560503850237e-05
-1.77328273592773e-05
-1.08308816525194e-05
-9.60822383666098e-06
1.10541430654533e-06
-2.19412793183944e-05
-2.83567226840815e-05
-2.08482807250452e-05
-3.13928938575895e-05
-1.08067837965064e-05
-7.00213625445789e-06
-2.47221320802395e-05
-2.30060158672975e-06
-1.286141178467e-05
-2.53338443953924e-05
-1.56805935278528e-05
-1.48447742261151e-05
-8.36440712454359e-06
-1.05903204908881e-05
1.55238338513416e-07
-2.14223288389465e-05
-2.50264979488628e-05
-3.52712606577562e-05
-1.16323973057969e-05
-1.81578364694546e-06
-2.1531840094119e-05
-1.54767625012781e-05
-4.17059325181795e-05
-1.97641620561109e-05
1.71755937007612e-06
-2.27084513528132e-05
-3.23347122172154e-05
-1.73825791672126e-05
-1.789882314207e-05
-3.77613035162632e-05
-2.84753249548948e-05
-2.37741373946356e-05
-4.70206642029958e-06
-4.50494202022738e-05
-2.35764896599929e-05
-2.77111322010911e-06
-1.08568037256275e-05
-3.67569947366572e-05
-1.46772077866186e-05
-3.30453925276815e-06
-1.50735831779535e-05
-2.88589631502029e-05
-7.31636668757644e-06
-7.75629970522897e-06
-1.71110482158957e-05
-2.82998669797109e-05
-1.50737212406087e-05
-3.11324628010789e-05
-1.80425551660163e-05
4.07274031135743e-07
-8.13309849833074e-06
-1.76688356028257e-05
-2.44757840322864e-05
-2.08956666777764e-05
-9.52292128195996e-06
-1.135211304399e-05
-3.1496273352055e-05
-2.07127348772333e-05
-1.27184782854692e-05
-1.15383476678259e-05
-2.4653770000278e-06
-2.86905286101641e-05
-2.41275440037576e-05
-2.81488260355311e-05
-3.53797286037653e-05
-3.32304782830443e-05
-1.98540285616155e-05
-9.3064735960787e-06
-7.50957524567548e-06
-4.19023508550746e-05
-3.32506205273947e-05
-1.68625599880388e-05
-1.6436982417774e-05
-1.44799481117497e-05
-4.42151078986861e-06
-1.46529109175953e-05
-2.02806987746113e-05
-3.38623927066486e-05
-1.78833544676161e-05
-3.75166697932799e-05
-2.17737145238758e-05
1.04784304173582e-05
-9.03420594294539e-06
-2.50232862950851e-05
-1.35161209358355e-05
-3.57738790232504e-05
-2.08840088735328e-05
-3.38014332902697e-05
-3.79913566022704e-05
-3.36250940877299e-05
-2.41557593855869e-05
-3.70523980240378e-05
-5.86640471533582e-06
-1.27007835380271e-05
-3.69941969562967e-05
1.15079401620866e-06
-6.91251157138555e-06
-2.83322418078379e-05
-3.41429288391806e-06
-1.27657665511757e-05
-1.37303296997094e-05
1.62066016984134e-06
-3.88094171612888e-05
-4.50933371007825e-05
-5.66404593815343e-06
-5.16272367437637e-06
-7.64633560213939e-06
1.58893313611253e-06
-1.44227943318915e-05
-5.4138030398909e-06
7.86202482531175e-06
-9.85812818159023e-06
-1.04144502295011e-05
-2.48739725252592e-05
-1.36111216120487e-05
-1.36829190581815e-05
-3.16030504297098e-05
5.43231041678125e-06
-2.38775249942943e-05
-2.75693135044133e-05
-1.10613873036483e-05
-1.22429555159643e-05
-8.57508330480552e-06
-1.31641530191461e-05
-1.41727901187765e-05
-3.90884527044097e-05
-1.02857519612274e-05
-2.63424268690373e-05
-1.74219589368726e-05
-2.20549506496856e-05
-3.35688577684294e-05
-1.59619984252489e-05
-1.53163692736185e-05
-2.26079274578924e-05
-1.78825751464956e-05
-5.91881364683793e-06
-1.85403428289949e-05
-2.01019989864904e-05
-3.90879920136352e-05
-1.76695074499794e-05
-1.88057067182881e-05
-1.52340421753345e-06
-1.52083635381974e-05
-6.58463542864655e-06
-1.49914334340039e-05
-3.21731042616779e-05
-3.79284859220528e-05
-5.13433252411571e-06
-2.60921531735691e-05
-5.38471903075582e-06
-3.71641303402443e-05
-1.20936831572399e-05
-1.50785159479896e-05
-2.43046668500176e-05
-8.19987602284e-06
-4.02482922780871e-06
-3.05325880772891e-05
-4.35153006170431e-05
3.66287064850852e-06
-6.44231576360697e-06
-1.7439664226333e-05
-1.13719640815116e-05
-2.18090674855401e-05
-1.64437784948518e-05
-1.18676005770738e-05
-3.54826381843606e-05
-2.74828312374423e-05
-3.49342565427805e-05
-8.47543664729786e-06
-7.46474395135676e-06
-2.55439431128394e-05
-3.53614698710961e-05
-1.91019547404819e-05
-1.70454813275976e-05
-1.51581909693898e-05
5.26302959605783e-07
-2.09756770814432e-05
-2.5480252632246e-05
-3.5386648745732e-05
-2.00793123211993e-05
-1.96583432362799e-05
-7.09645823315626e-06
-1.60434395055047e-05
-1.91016040203996e-05
-1.10175385434321e-05
-4.03688968534665e-05
-8.28439901406593e-06
-2.34565405893994e-05
-2.1908155923993e-05
-3.20157507941047e-05
-3.07340885144272e-05
6.37830548133644e-06
-1.97633243174398e-05
-2.068824260729e-05
-2.91049764518867e-05
-1.52604727363126e-05
-1.09524676176939e-05
-1.32970575596486e-07
-7.09844478822429e-06
-8.95095617130922e-06
-1.19694258668579e-05
-1.33631065373404e-05
-2.35301477418783e-05
-1.07756690396661e-05
-9.60147663948626e-06
-2.50580624238656e-07
-1.22747534001217e-05
1.27764207584011e-05
-2.4164104506928e-05
-3.4195348411227e-07
-8.63473315611655e-06
-2.31562450501448e-05
-1.37336498142377e-05
-3.61910624559903e-05
-1.8750739451386e-05
-1.40264277593065e-05
-1.89945226611481e-05
-3.99314064229259e-05
-1.40149869898186e-05
-2.70178265730502e-05
-1.48216373869694e-05
-1.87926255595177e-05
-3.14816349174053e-05
-4.86838909217004e-05
-1.89023092586631e-05
-1.21573411264672e-05
-9.31626695093947e-06
-2.97926580147256e-05
9.86671784761898e-06
1.65521213948633e-05
-2.97899384395589e-05
-2.20258410595298e-05
-1.14693611343923e-05
-1.72055984476442e-05
-9.15833042769103e-06
-8.89466238287023e-06
-2.35509114525307e-06
-2.09431568958204e-05
-9.40455055098465e-06
-2.20174351520543e-05
-4.812720468348e-05
-7.13688129120825e-07
-1.50488785908474e-05
-3.73377617769868e-05
-3.36056644074947e-05
-1.29913241879351e-05
-2.83374637196618e-05
-2.19053826364304e-05
-8.94050025362105e-06
-2.44138716036304e-05
-2.1178260452224e-05
-1.31971819423832e-05
-1.99348297693117e-05
-2.15196962796413e-05
-3.69301161140954e-05
-7.37079857751793e-06
-1.02022092006259e-06
-4.06544656261695e-06
-5.48681662337438e-06
-2.62426085131185e-05
-2.14575185141065e-05
-1.28559788108504e-05
-3.38750714095709e-06
-6.95482650919207e-06
-7.14986460351485e-06
-2.67621393968997e-05
-2.2562310118526e-05
-1.79788933008204e-05
-1.53703057618041e-05
-1.03448091471691e-05
-1.60537209858966e-05
-2.38687739606358e-05
-2.28768059006327e-05
7.31380225651301e-06
-2.50756761439612e-05
-1.4055175589543e-05
-1.33547622859644e-05
-2.89405630875675e-05
-2.7074035574641e-05
-6.86312958663553e-07
-1.60755717825129e-05
-1.27909977761863e-05
-1.08291702212794e-05
-1.92635258679733e-05
1.08535870304046e-06
6.36672245591901e-06
-6.3912150600542e-06
-2.13002288107936e-06
-1.39795684299808e-05
-1.4127519938874e-05
-1.03498770406003e-05
-3.7369912001258e-05
-1.85246782451734e-05
-2.23714289906825e-05
-3.80263467065273e-05
-2.76609597334733e-05
-4.68585466892626e-05
-1.45299484777883e-05
-2.36990285019223e-05
-2.80020334021622e-05
-4.39190680480058e-05
-1.07324281038894e-05
-1.88784403538014e-05
-3.25141440420109e-05
-2.79071791272011e-05
-1.81263505177658e-05
-1.73062967809451e-05
-3.11729876371183e-05
-1.731531234686e-05
-1.69941447549561e-05
-2.6249993518032e-05
-1.71874147549819e-05
-1.4854659084506e-05
-1.1739110653289e-05
-1.85198742486313e-06
-2.06474615462083e-05
-1.20202675083272e-05
-1.06985657717233e-05
-4.07401004088582e-06
-2.91789497277927e-05
-2.58247096693969e-05
-2.31253989444871e-05
-1.17283004768603e-05
-1.67186386339989e-05
6.50410399884725e-06
4.86423988898752e-06
-6.41771199025691e-06
-2.19936696704231e-05
-2.32594031486545e-05
-6.97952527152702e-06
-3.4391562822761e-05
-2.8450231410016e-05
-2.57744542260046e-05
-1.82779638856698e-05
-1.54434330094967e-05
-3.26667707299461e-05
-4.08674493619664e-05
-6.40281445281297e-06
-4.26751665793655e-06
-1.19170900191175e-05
-4.58031641700246e-06
-2.16543583249385e-05
-4.12867311393505e-06
-1.25567086057682e-05
-3.29149393420694e-06
-3.13707973328477e-05
3.64693838337599e-06
-2.37795593756324e-05
-3.05069779089697e-05
-9.39853975514244e-06
-1.96719178475668e-05
2.61713745405577e-06
-1.51623656366601e-05
-2.24209587434075e-05
-1.99589014623268e-05
-2.73121297666509e-05
-2.24991595068257e-05
-1.67102073377329e-05
-1.19101033934147e-05
-1.69778124337992e-05
-2.3649013287119e-05
-7.53938543641231e-06
8.68606630861056e-06
-1.42179769919196e-05
-5.86257603452917e-06
-2.42164984085838e-05
-1.75941800172808e-05
-1.99589956407498e-05
-2.68043027112076e-05
-2.32496391119212e-05
-8.34302955161605e-06
-4.24424143020451e-06
-1.22185327309583e-05
-4.18992909954144e-06
-2.41067505149561e-05
-2.13487832075579e-05
-2.68970960061606e-05
-3.99892608126181e-05
-2.66664711182556e-05
-1.60640927141137e-05
1.04046555162471e-06
-2.34587494949338e-05
-1.44835206834644e-05
-1.0511838201883e-05
-3.89659811564996e-05
-1.38354230086668e-05
-1.13014047136332e-05
-7.54983385930283e-06
-1.30780994418493e-05
2.52148242586744e-06
-2.15542815756265e-05
-1.5399246283907e-05
-1.74715286142353e-05
-1.28927518723804e-05
-1.98370656130882e-05
-3.17974122399953e-05
-2.71646067921284e-05
1.32287223782503e-06
-2.9194553058795e-06
-2.14558936220292e-05
-2.14263867779373e-05
2.19125988994612e-06
-1.30333014092496e-05
-1.85450476048141e-05
-1.33960573690055e-05
-7.16776578999009e-06
-2.71626724053666e-05
-2.21541464007525e-05
-2.23653236076699e-05
-1.22082754774537e-05
-2.34514715456755e-05
-3.07346478481634e-05
-2.26630514623644e-05
-3.94393831694436e-06
-2.32359692505199e-05
-1.80272451413513e-05
-7.18290273682909e-06
-7.82563162877621e-06
-2.5008564964382e-05
-3.71728409449295e-05
-1.15261287993885e-05
-3.51608292960906e-05
-1.96599303102331e-05
-9.86665751632504e-06
-9.65052337867131e-06
-1.73541859553597e-05
-1.31444830624125e-05
-1.71334829150669e-05
-2.82725253835708e-05
-1.56428609682568e-05
-4.92552062460691e-06
-1.85997356869456e-05
-2.95260877168429e-05
-9.81219501988044e-06
-2.80961616420564e-05
-4.08819084432029e-06
-1.22525579517546e-06
-3.37037373119017e-05
-1.26623771606862e-05
-1.84468052787169e-05
-1.93833982502486e-05
-1.81192510140463e-05
-2.89292860460441e-05
-3.10681886308408e-05
-3.87608839334799e-05
-4.7055873133176e-06
4.04612571572866e-06
-8.60058842009127e-06
8.15573579229489e-07
-2.25213584450407e-05
-3.49988140462981e-05
-1.31136579529404e-05
-2.28967340974459e-05
-2.66379586427121e-05
-9.69820587423121e-06
-2.24243454337309e-05
-2.21956943804017e-05
-2.88270733107608e-05
-2.48543098896387e-05
-5.21139825527094e-06
-2.60006760378955e-05
-2.17253365589026e-05
-1.09256889882581e-05
-2.8681362677157e-05
-2.67397184394661e-05
-2.47466842413469e-05
-1.59685618339738e-05
-3.51684531362382e-05
6.68043707907422e-06
-1.64131374120429e-05
-2.56831000430577e-05
-3.00832897633446e-05
-1.79198312055792e-05
-2.12575629858525e-05
-1.03313528211037e-05
-2.46821964082624e-05
-2.13427192883583e-05
-1.10640740406693e-05
-1.72721750046299e-05
-1.30808540448482e-05
-2.07972521172168e-05
-3.43002507762829e-05
-2.88899412818159e-05
-1.77298609541491e-05
-2.30713299451076e-05
-4.15077027913701e-05
-1.12245253953934e-05
-1.11532818876389e-05
-3.34645587228899e-05
-3.07834491696451e-05
-9.94603380588234e-06
-2.3123580325921e-05
-1.88404539813587e-05
-5.8292017890279e-07
-2.06637782262053e-05
-4.07168896501404e-05
-2.97415714762473e-05
1.08964550218314e-05
-3.81690057380483e-05
-2.0669503382673e-05
3.87596283102875e-07
-2.90461091965961e-06
-1.39939682943812e-05
-2.80040238019337e-05
-4.05974820551842e-05
2.03652563697285e-06
-3.02742427765613e-05
-1.34262113468407e-05
-1.63017353864668e-05
-2.28959590134959e-05
-4.41683372360813e-05
-1.1811161849876e-05
-8.79167096413184e-06
-1.03548757681575e-05
-1.13966179141571e-05
-8.33543227268855e-06
-4.88513316625283e-06
-3.00439132163223e-05
-5.34220943193446e-06
-1.88251328212473e-05
-1.59647637359991e-05
-3.74043013500084e-06
-1.16473771539365e-05
-1.6410345497194e-05
5.46119278841881e-08
-1.8349354422122e-05
-1.34367605102152e-05
-1.39609825070794e-05
-3.14025155960889e-05
-3.95512586268465e-05
-1.08088167048159e-05
-2.49433645295319e-05
-8.50328540049924e-06
-1.80740833540118e-05
2.51488129778985e-07
-7.97357006864063e-06
-2.19599122002388e-05
-3.25803702186134e-05
-2.00665078737734e-05
-1.82600725439936e-05
1.19919303804887e-06
-1.70062839415892e-05
-2.06444225364803e-06
-1.24257315557632e-05
-3.21789153340386e-05
-2.33990624492364e-05
-2.80246119363543e-05
-1.51602835592802e-05
2.15360871781252e-06
-3.36417716453372e-05
-2.13986917841569e-05
-1.55089944036234e-05
-9.26175754469925e-07
-3.69789088976294e-06
-1.33255595343619e-05
9.51083091566817e-06
-1.32053830318908e-05
-1.15308248549887e-05
7.08645390135959e-06
-4.20029292427979e-05
-1.31794674352295e-05
-3.52796637433363e-05
-2.70716510347688e-05
-6.21317094235943e-06
-2.64557964398201e-05
-2.7124077981711e-05
1.10081694730912e-05
-2.28152585565625e-05
2.32686755329422e-06
-1.30863553187391e-05
-1.8506230354732e-05
1.91976378120683e-07
-2.40800555303733e-05
-2.61555970091694e-05
-2.04359464338645e-05
-1.8975575059317e-08
-3.51758759679059e-05
-2.46755429319879e-05
-9.70282313281118e-06
-3.07417539481621e-05
-2.07481830936145e-05
-1.45521682101541e-05
-2.02006486514318e-05
-1.27124732285132e-05
-1.9402176648433e-05
-1.34692772782545e-05
-1.21033987307679e-05
-1.80102041382079e-05
-2.92292144793754e-05
-2.40569658451666e-05
-2.491496627948e-05
-2.58797121039209e-05
-3.97494777181417e-06
8.09577889791554e-07
-1.53746380261527e-05
-1.52994494324213e-05
-1.57597281178816e-05
-6.10693066876688e-06
-5.94951370297552e-07
-1.90926782099715e-05
3.99308715786137e-06
1.57298438499473e-06
-1.92781375619829e-05
-2.21067906533651e-05
-2.59804915143458e-05
-2.57036601392976e-05
-1.45562763021542e-05
-1.02472758254099e-05
-2.83945724568935e-05
-1.25513890176014e-05
-3.39441829076606e-05
-2.34289960605436e-05
-2.53887748725093e-05
2.44298259479648e-07
5.69558904718152e-06
-3.10918665489156e-05
-1.36273570214481e-05
-3.5109222626982e-05
6.48954020384692e-07
-1.91497365366672e-05
-1.44696645577751e-05
-2.26708889736518e-05
-1.90868677907291e-05
-3.74856389282535e-06
-2.06433566920595e-05
-1.80002710315523e-05
-2.88378088093197e-06
-1.92871227961947e-05
-4.17327006042465e-05
-4.1000313543749e-05
-2.66145151284879e-05
-1.77873773866872e-05
-2.55875539982053e-05
-2.33295567723367e-05
-2.39971479936964e-05
-1.15550187542267e-05
-1.194098900088e-05
-1.38886259768734e-06
5.13007130352393e-06
-1.78735855636762e-05
-3.53316514463162e-05
-2.48132286191634e-05
-3.4215931116649e-05
-2.73436694244068e-05
-1.55556228532758e-05
-2.400484897433e-05
-2.01341900860786e-05
-2.30722740599438e-05
-1.79279081776914e-06
-3.33095884740553e-05
1.72271530345381e-06
-3.29742109369863e-06
-2.61123708668092e-05
1.04362066064194e-06
-1.8412934715774e-06
-1.53550752955731e-05
-9.13588883836219e-06
-2.7036089233545e-05
-1.8030969844551e-05
-4.58458754270558e-05
1.17134660526234e-06
-3.3416486256852e-05
-2.06084065301056e-05
-5.66673578873533e-06
-1.05188328556466e-05
2.58495491572147e-06
-2.84326801755759e-05
-1.72438938282453e-05
-2.83934776642759e-05
-2.60331787591878e-05
-2.16927887124097e-05
-1.2834029962174e-05
-5.76891504325112e-06
-5.75764098053614e-06
-4.10997420025556e-06
-3.93511032540713e-05
-2.34125509627224e-05
-1.76433681182261e-05
-2.60515671445034e-06
-1.84706995929644e-05
-2.0636094081016e-05
-3.08670052329786e-05
-1.25004202818972e-05
-1.49308770695128e-05
-1.29294350362379e-05
-1.35635569776778e-05
-2.76276506931253e-05
-6.38566575770275e-07
-3.48949927979608e-05
-4.90184767693919e-06
-2.11708290023233e-05
-1.16086401389596e-05
-1.40601845227689e-05
-2.8850634886319e-05
-2.97924281223626e-05
-1.15277746847955e-06
-3.9659765305339e-05
-2.85291511082197e-05
-2.39519158080308e-05
-3.69636845105882e-05
-2.2850592989869e-05
-3.51438874050509e-05
-2.00140014693299e-05
-3.24583512355931e-06
7.99816568956932e-07
-2.0294041071666e-05
-1.85205455424637e-05
-1.571904345756e-05
-2.03193304983962e-05
-1.79443195485901e-05
-1.59453019694742e-05
-2.98590135007441e-05
-4.694989771162e-05
-3.44635812818304e-06
-2.84391563191054e-05
-2.30168564148783e-05
6.30575470289855e-06
-2.38329362846837e-05
-1.86128714053158e-05
-2.17331692413359e-05
-2.21474877321089e-05
-1.21036284690404e-05
-2.12133870991223e-05
7.05427658455972e-06
-1.3573389354298e-05
-1.87007680495509e-05
-2.67942647969289e-05
-1.8425092083739e-06
-1.70521619322667e-05
-4.34889798165991e-05
-2.51866245702378e-05
-2.60301367394662e-05
-3.10281364735519e-05
-3.56219350950949e-05
-3.05581729496555e-05
-2.28098373435924e-05
-1.40563671313103e-05
-1.09046906842766e-06
-1.99134373607461e-05
-2.37935030924266e-05
-3.03572700276878e-05
-1.66685099331261e-05
-1.0323257363703e-05
-1.41595126940522e-05
-3.13597402797452e-05
-2.07536985219206e-05
-8.3637100651867e-06
-1.08817220114015e-05
-2.79458224183644e-05
-3.13296438015903e-05
-2.22167673695208e-05
-2.74305690262374e-06
-3.73413686277769e-05
-1.92170973372981e-05
-2.53001259661249e-05
-8.26128872630322e-06
-1.61342756450384e-05
-3.63326664077694e-05
-9.05042285347928e-06
-1.75198199278466e-05
-6.41274156228166e-06
-1.23580347757057e-05
-2.53757508665255e-05
-2.35021418374039e-05
-2.31209997605137e-05
7.40345475837001e-07
-1.17846124840252e-05
-5.1971844076772e-05
-2.37450471542741e-05
-1.79560365933238e-05
5.36079979903678e-06
-2.63114391578203e-05
-2.68984626087904e-06
-6.55506069258252e-06
-2.00378229664352e-05
-1.43692560219732e-06
-2.5176550414659e-05
-2.52981387449463e-05
-2.13788516776446e-05
-2.39882872155214e-05
-1.95094016964878e-05
-1.15784724437176e-05
3.9952035222957e-06
-4.70435079612313e-05
-2.64227956674555e-05
-2.18462457237073e-05
-2.64569327032262e-05
-3.09622923035228e-05
-6.31549821903242e-06
-1.44981548050526e-05
-3.34522210151058e-05
-4.03526875388782e-05
-1.70633988744269e-05
-1.01074749866243e-05
-9.14345738650175e-06
-1.65173659203678e-05
-1.58499987178474e-05
-3.16206781864e-05
5.8524682582299e-06
-4.01806846064747e-05
-8.12071985111452e-06
-1.35643861600835e-05
-2.48117279515639e-05
-2.24540851952174e-05
-1.90223974770018e-05
-3.0448650072136e-05
-9.53511398100976e-06
-3.15677752180044e-05
-2.45967121022331e-05
-2.96084953266469e-05
-1.67124898588543e-06
-1.61923863326988e-05
-2.60649811528992e-05
-1.44624158144615e-05
-1.32513021686094e-05
-1.4373958215738e-05
-1.63367581731914e-05
-3.51758669413917e-05
-2.39662202498822e-05
-1.33172840981211e-05
-2.11763670481528e-05
-3.4793873431196e-05
-5.61777557598411e-06
-3.45810817675614e-06
-3.15136210741686e-05
-1.59186973500443e-05
-7.0280561671658e-06
-3.50790745709561e-07
-2.29902009637893e-05
-8.41909039519918e-06
-1.84359085860858e-05
-1.74277178599279e-05
-1.64607451782266e-07
-1.37394525561213e-05
-1.51790653289384e-05
-3.64389137938362e-05
-2.92399174766795e-05
-2.32913249581384e-05
-1.34707707710783e-05
-7.52081899880521e-06
-1.38985423105392e-05
-2.7543771575001e-05
2.53113487091598e-06
-1.43939033512113e-05
-7.46764506985143e-06
-2.75581766564009e-05
-1.72757216519353e-05
-1.61428546096958e-05
-1.74368450871595e-05
-5.65456291517831e-05
-1.91063704842143e-05
-4.15764120522967e-06
-2.38084792645015e-05
-1.12138273690543e-05
-1.63159200353169e-05
-3.63830677599304e-05
-5.99464208072139e-06
-1.12058535956871e-05
-7.48090867308561e-06
-2.07018912837714e-05
-1.11301307832275e-05
-2.63560797470146e-06
-1.90988803854327e-05
-3.61972167861028e-05
-2.05813497180032e-05
-2.73144225562404e-05
-2.663462153123e-05
-9.91025914840264e-06
1.3818086689435e-06
-3.85874446291892e-05
-2.84846147151477e-05
-5.53338206844597e-06
-1.87700003279457e-05
-1.99676734110751e-05
-2.27696945825665e-05
-8.19589510523085e-06
-2.13695806941686e-05
-2.58256663365657e-05
-2.96550165899761e-07
-1.49427902827529e-05
-8.80894701976143e-06
-2.11983528484993e-05
-2.40215173850366e-05
-5.51256417190844e-05
-3.79674955580621e-05
-1.19648353172996e-05
-2.28421127997859e-05
-8.56147534462302e-06
-2.79026298264218e-05
-1.56127771704077e-05
-3.00035721407501e-05
-1.89053010212074e-05
-1.58558495142448e-05
-6.226485242057e-06
-2.32951241509948e-05
-1.42956988548842e-05
-2.72566112032829e-05
-1.91537880983288e-05
1.24944496185115e-06
-2.25453318935133e-05
-1.66564491210671e-05
-1.31921748187868e-05
-9.21098592481045e-06
-2.18177371866616e-05
-1.19146295454597e-05
2.72801166597928e-06
-6.90056483171074e-06
-2.22649317551974e-05
-1.3026578239906e-05
-1.03129123847139e-05
-1.55058742482443e-05
-3.19452191607802e-05
-2.15958768802761e-05
-1.87092931802151e-05
-3.35711306317167e-05
-3.12088149507755e-05
-3.39328288734024e-05
-2.95866619050213e-05
-3.11922810187028e-05
-8.45932840270407e-06
-1.91970862383297e-05
-8.91880135827586e-06
-1.73544081137253e-05
-2.3260096365083e-05
-2.01439543355488e-05
-2.27452116436389e-05
-2.02937422704291e-05
-3.87375890534695e-05
-2.22898702025318e-06
-2.34367291247954e-05
-1.17047698083928e-05
-2.5730367453567e-05
5.80552469121911e-07
-1.22655239257622e-05
-1.64868998177163e-05
-2.2954601277847e-05
-3.24782455489407e-05
-1.63229245330782e-06
-5.63846935419017e-06
-1.65531439025283e-05
-9.22549020064795e-06
-2.5172455096059e-05
-4.41942152232917e-07
-3.55496255735357e-05
-1.09405379753242e-05
-2.53699215526991e-05
-2.46079675392311e-05
-4.37285127988561e-05
-1.23701355980607e-05
-2.74368570600293e-05
-1.13877719349421e-05
-1.94620711329985e-06
-1.81283067412184e-05
-1.77165169707876e-05
-2.14024664357017e-05
-1.8681931021783e-05
-1.63536269243976e-05
-4.25456524711013e-06
-6.68811889992347e-07
-2.54814894378285e-05
-1.15766645012872e-05
2.47246286530022e-06
-1.53957708349829e-05
2.59889787676261e-06
-5.77523247671728e-05
-2.41435191067798e-05
-2.89228392867252e-05
-1.94901427009031e-05
-7.65986950776075e-06
-2.54117788981934e-05
-5.8201108149618e-06
-3.23982483544305e-05
-2.98534545453937e-05
-1.84614198772844e-05
-4.67257544675623e-06
-1.86361833077288e-05
-1.84113268556823e-05
-1.99301167578847e-05
-4.37473463024441e-05
-7.98079096666522e-06
-2.24498768210211e-05
-2.13286978711818e-05
-1.09773360047677e-05
-1.80101928004354e-05
-2.10669459361606e-05
-3.89234067626847e-05
-1.43972558120036e-05
-2.98350630288601e-05
-2.68922514392811e-05
-2.22148387475013e-05
-1.45280848765803e-05
-1.83474097453205e-05
1.0200407690365e-05
-2.92719263971753e-05
-3.22191543343042e-05
-2.6426008151223e-05
-1.19860673397241e-05
6.09662806665806e-07
-1.5708712410797e-05
-2.57929233365801e-05
-8.37984908094304e-06
-1.4499912830094e-05
-2.06555372056486e-05
-3.1937014906149e-05
-1.13088303055793e-07
2.56346032533353e-08
-1.72634474098965e-05
-2.23602881463163e-05
-1.95058520626114e-05
-1.83979817821735e-05
-1.10101021783806e-05
-1.49070484695754e-05
4.74461286255122e-06
-2.80689689798599e-05
-1.86715090212376e-05
-4.56268622401198e-05
-1.06308859508491e-05
-1.24763780380044e-05
-1.2021382550045e-05
-2.30960280878091e-05
-5.40562973275995e-06
-3.09416649815324e-05
-2.01940665064846e-05
-1.24527684916299e-05
-3.40973121387898e-05
-7.20017538231038e-06
-1.23694099800243e-05
-2.38550139732529e-05
-3.86271181504147e-05
-3.90927346262325e-05
-3.28571007846122e-05
-1.24621660927302e-05
-5.51735656206805e-06
-2.94688169530094e-05
-1.7234382149561e-05
-3.4840029274485e-05
-2.76513542681299e-05
-1.95242273827721e-05
-2.74470217431791e-05
-6.31457125502297e-06
-2.53405418146954e-05
-3.10044026012217e-05
-3.85472168313784e-05
-4.79545943985077e-05
-1.46856174513519e-05
3.95317701451405e-06
-1.03810392025209e-05
-2.63569230787399e-05
-2.88400477953861e-05
-1.98850899453576e-05
-9.38661320717736e-06
-2.51588915855889e-05
-1.8088522472775e-05
-2.01898802390922e-05
-1.78479925130006e-05
-1.70109676521545e-05
-1.68249835906574e-05
-4.00860632158123e-05
-2.03007999894017e-05
-2.2917242479379e-05
-3.54662478656359e-05
-7.72344550043697e-06
-8.10036555494681e-06
-6.86591826056287e-06
-1.33349548689423e-05
-2.52448386843327e-05
-2.78274469439537e-05
-8.17267991415836e-06
-2.21850604355519e-05
-1.34536122815531e-05
1.13090850525494e-05
1.24665442859895e-05
-2.3464427199453e-05
-1.23389638040022e-05
-7.73459456898491e-06
-9.17194739323824e-06
-2.35163658616472e-05
-1.9870497680298e-05
-3.47141616956993e-05
-7.52832580736572e-06
-1.82420539217927e-05
-2.87145937193188e-05
-2.14690634388282e-05
-9.54490430107377e-06
-3.5307885412077e-05
-2.54581042967606e-05
-2.25123577075758e-05
-5.71974253397836e-06
-1.41636246442376e-05
-2.12971303158695e-05
-2.39572032281928e-05
-1.24775532050402e-05
-1.46517642937746e-06
-2.29691936868695e-05
-1.8166989926438e-05
-1.86656356053545e-05
-2.15467194165456e-05
9.02609836762357e-06
-2.85441281207724e-05
-1.50774572781164e-05
-1.73393744357173e-05
-1.53632609975782e-05
-2.59718625706406e-06
-2.09159074047524e-05
-3.33429088944896e-05
-3.5873625531538e-05
-3.05179893829147e-05
-2.57753393879558e-05
-2.92401834073441e-05
-1.48714134320787e-05
-2.5519581060168e-05
-1.1697851581581e-05
1.03182569299491e-05
-2.10328352068781e-05
-2.39446086351056e-05
-2.76498186679207e-05
-4.17968610792597e-05
-1.68654688378662e-05
-1.29661889787165e-05
-3.58079718930939e-05
-5.20258876411164e-06
-2.16284437368671e-05
-2.9278969042793e-05
-2.98851311459202e-05
-2.72722496075517e-05
-5.13137891066467e-06
-2.17704968774106e-05
-2.6053864157993e-05
-2.31800966687572e-05
-2.9306332131136e-05
-1.99174485414852e-05
-2.11603779562656e-05
-1.82772815071468e-05
-1.95202481646507e-06
-7.07864666964357e-06
-1.79662161872051e-05
-1.02520018225936e-05
-2.59235886476154e-05
-9.02702610437642e-06
-4.25211431753246e-05
-5.2589051219458e-06
-3.6526665806317e-05
-1.12138355768926e-05
-8.22590214489003e-06
1.10290156995142e-05
-1.28620773595949e-05
-3.25542052324998e-05
-2.02618043953056e-05
-2.79149145297546e-05
-1.60262481867002e-05
-2.34615844753431e-05
-2.02796864888516e-05
-3.03096688628876e-05
-1.94657687813666e-05
-3.25600224147558e-05
5.79535040871043e-07
-3.63349598776236e-05
-1.30689542936504e-05
-1.36752472424804e-05
-3.83058553019486e-05
-3.35776462203688e-05
-1.47404787511041e-05
-2.26072257711486e-05
-4.95889741019311e-06
-2.32366666397672e-06
-4.09203531555933e-05
-1.5479980117039e-05
-2.09904477432176e-05
-1.71849658380868e-05
-9.04480109461457e-06
-8.22423336695348e-06
-2.22041128482767e-05
-1.82177183014309e-05
-1.57943372609377e-05
-3.73248619872349e-05
-2.78741715694194e-05
-2.55001886678773e-05
-9.46546589712317e-06
3.23318031014068e-06
-4.64891759046611e-06
-2.99865629999476e-05
-3.1814399546721e-05
4.34208275778625e-09
-2.94855059718241e-05
-2.45405606561472e-05
-2.20942981210601e-05
-1.70450161106751e-05
-2.13895758721349e-05
-1.23015439387959e-05
-4.07893083470031e-05
-2.1793684802697e-05
-1.57105148744225e-05
-1.94958646434549e-05
-6.84747575052161e-06
-2.24443663854129e-05
-2.99983469255149e-05
-1.31136261644828e-05
-1.90137007930842e-05
-3.5496675929611e-05
-2.88966499375981e-05
-8.09995564402326e-06
-8.30492557468983e-06
-2.13724016396423e-07
-2.0013582263632e-05
-6.29196843430564e-06
-2.15905122028862e-05
-1.72537411530739e-05
-4.69494430511252e-05
-5.16814221468556e-06
-2.82026539467434e-05
-3.24430555064451e-05
-3.87542711752199e-05
-1.50837395695724e-06
-1.1940229389085e-05
-2.50233595758194e-05
-1.15990547784828e-05
-4.09083976727461e-05
3.56209022553761e-06
-2.62321943622188e-05
-2.69514192077939e-05
-2.14100993454216e-05
-9.08516405353609e-06
-1.48891452994136e-05
-4.36918192738746e-05
-1.21635676785464e-05
-8.71805085340429e-06
-3.10259256946083e-05
-5.89934026710937e-06
5.05713613691423e-06
-4.55917161824017e-05
-6.10209674894517e-06
-1.6313205589264e-05
-2.31310069562882e-05
-3.34805326473008e-05
-1.06484014261853e-05
-3.95637936583436e-05
-7.24653013098354e-06
-4.99763065277114e-05
-3.71029302156245e-05
-2.14248559973517e-05
-5.20605595603165e-06
6.45881188411331e-06
-1.02431438955564e-05
-4.84779207427994e-06
5.00279298165126e-06
-1.78175344522761e-05
-2.48286496343558e-05
-1.16427034789402e-05
-2.29103044825174e-05
-1.45377408703216e-05
-2.21473590498184e-05
-1.10262785022212e-05
-1.98328671521027e-05
-1.80271969971039e-05
-2.48701994640958e-05
-8.27163719903652e-06
-2.51577859701556e-05
-1.65532864072098e-05
-9.24521841917443e-06
-2.73768641098717e-05
-9.69127479705618e-06
-2.63016408669006e-05
1.32283205202925e-05
-1.96667038419901e-05
-2.12694211853583e-05
-1.54414999965441e-05
-4.34897765195908e-06
-5.18749635179647e-06
-6.00005497194776e-06
-1.62282829922287e-05
-1.90060555913446e-05
-1.78113735797757e-05
-1.22314696163759e-05
-1.00501543961626e-05
-2.42859738763229e-05
-1.97398852679646e-05
-2.61399542878589e-05
-2.71619493314273e-05
-2.55531846439863e-06
-1.24586555973516e-05
-2.55706213254061e-05
-1.09689173303481e-05
-2.61812959883549e-05
-1.02810384053826e-05
-1.16758533933355e-05
-2.99906445457509e-05
-2.77980032893621e-05
-3.18023263738085e-05
-2.56901895968917e-05
-2.9372807259884e-05
-7.18453636109568e-06
-4.58169960978224e-05
-3.58420681005875e-05
-1.38744794016146e-05
-3.26313682272019e-05
-2.37760841162974e-05
-1.14052915531355e-05
-1.23021682389094e-05
-3.74697434165695e-05
-2.37284484865226e-05
-1.43302311856536e-05
-2.19638394130274e-05
-9.38665818568975e-06
-2.80761121860331e-05
-2.60236402827527e-05
-2.07074879680487e-05
-2.81668229872935e-05
-2.18224282472509e-05
-5.69440849976303e-06
-1.97316711690146e-05
-6.78494579619889e-06
-1.41651828694445e-05
-9.44008220359124e-06
-2.780927639242e-05
-6.84310189883041e-06
-2.58275421321633e-05
-2.11528727037909e-05
-1.64641078780353e-05
-1.18416793177084e-05
-1.68471763785972e-05
-1.64274431864441e-05
1.27120742837299e-06
-1.43983315486723e-05
-2.50498099426252e-05
-3.22783069288856e-05
-3.55955789901304e-06
-5.45054774733101e-06
-1.22330799494024e-05
-8.33859243977449e-06
-8.17881730492786e-06
-1.88504378322054e-05
-2.39613063946261e-05
-1.16508193624636e-05
-2.79363756542376e-06
-2.46159660581162e-05
-2.76424938227704e-06
-8.08736977132498e-06
-3.22421659488623e-05
-2.90698945871045e-05
-1.7047590051804e-05
5.29713895266485e-06
-8.70721287302596e-06
2.66783786423032e-06
-5.16954620117651e-05
-2.45263119670435e-05
-4.88760925343081e-06
-3.43120962226956e-07
-2.62177695522316e-05
-2.49162150871456e-05
-3.09875631216025e-05
-2.40041294748537e-05
-1.60907631059188e-05
-3.18156560349058e-05
-9.93004489616989e-06
-2.65673791564551e-05
-3.92217972876704e-05
-1.38640405605289e-05
-2.90651566687267e-05
-3.15022514058454e-05
-2.61997646727142e-05
6.12868237537879e-06
-1.06964155626591e-05
-6.90672238897479e-06
-2.33677399992042e-05
-1.64189663173584e-05
-2.02874788545617e-05
-1.03593873768212e-05
-4.59271974725602e-06
-2.51489367462366e-05
-1.77514273550929e-05
-8.15702282960492e-06
-7.98971286040221e-06
-1.7248691747553e-05
-1.99090492694012e-05
-2.05995822635345e-05
-2.59794882885362e-05
-1.96967423444438e-05
-2.83116945866357e-05
-2.63181429479754e-05
-1.44494138696892e-05
-6.63459082421771e-06
-2.00507750144138e-05
-8.31298268340691e-06
-4.47442526242106e-05
-3.25371146390044e-05
-1.22102346164742e-05
-9.38525590017907e-06
-2.73739736486302e-05
-2.10670960237156e-05
-2.15521637040366e-05
-1.32026396474939e-06
-3.05916183951153e-05
-1.66177749598524e-05
-1.98878487896027e-05
-1.00890094212953e-05
-3.16418699431259e-05
-1.04853628824736e-05
-1.51458996796197e-05
-3.07344454720281e-05
-2.61932189110087e-05
-8.58409063187089e-06
-1.87463939759329e-05
-2.473849281463e-05
1.50823225831164e-05
-2.25592796704437e-05
-2.82671247728063e-05
-1.39031406871899e-06
-4.44411474332723e-06
-7.35522449938271e-06
-2.32547569141165e-05
-2.96551625069361e-05
-3.95758153840989e-05
-6.0795842570293e-07
-5.36545257933634e-06
9.21148390198019e-06
-5.58560682468505e-06
-2.72336792054414e-05
-7.30181978019873e-06
-1.66329495954749e-05
-2.32654823167053e-05
-3.56600844897192e-05
-2.43693712441295e-05
-1.74109692550583e-05
-1.82057530716153e-05
-6.19189682014726e-06
-3.66856303032589e-05
-9.62554537376424e-06
-1.21212764097854e-05
-2.13332489535169e-05
-4.09008895245007e-05
-2.3355006550864e-05
2.95725326200869e-06
-1.89150417817086e-05
-1.94436263271917e-05
4.53363884624175e-07
-1.94017289613063e-05
-2.83364726699538e-05
-2.03292797309953e-05
-2.00651860882771e-05
-1.6772572066049e-05
-3.00507587549762e-05
-3.09090690076798e-05
-2.7770161559307e-05
-3.37271112947687e-05
-5.8707728556896e-06
-3.64034015328368e-05
8.27802920669531e-07
4.44861014039629e-06
-2.72739070317358e-05
-1.62072407121869e-06
-3.02163164751928e-05
-1.18177593884008e-05
-1.33191407775238e-05
-2.12982936789346e-05
-2.1424430681269e-05
-2.43032381072263e-05
-1.04367848980296e-05
-1.84438791356807e-06
-2.20982665043171e-05
-9.67680368563675e-06
-3.41055814087655e-06
-4.98426832719528e-05
-4.01609028965515e-05
-1.69418754708676e-05
-1.66672585178232e-05
6.86877912636993e-07
-2.5690239251727e-05
-1.87935495000887e-05
-2.77954093986577e-05
-1.5663016928952e-05
3.55397929909082e-06
-3.16649177360123e-05
-1.72093137115099e-05
-1.05568371317096e-05
-2.60454004495532e-05
-1.24903846379293e-05
-1.64185926780851e-05
-7.8457376651935e-06
1.36739782993519e-05
-2.04358068560768e-05
1.17279799322789e-05
-1.64013233057285e-05
-2.1738265111898e-05
-2.43273537010948e-05
-1.29071799941362e-05
-2.16256051636842e-05
3.69175771686231e-06
-3.00140024138688e-05
-1.61480933306491e-05
-2.7182195355127e-05
-2.07932647565592e-05
-1.67718408811128e-05
-1.12901528241607e-05
-1.23884895433839e-05
-3.39654973072131e-05
-2.2188812729428e-05
-1.65053226630184e-05
-2.19706293634188e-05
-3.24528434383646e-05
-1.02803063771688e-05
-8.98570124956753e-06
-1.15185320680784e-05
-2.06965401598973e-05
-1.11314006273035e-05
-1.63916097947967e-05
-4.47506519279312e-05
-3.28364542247814e-05
-1.94675467395183e-05
-5.54113459793731e-06
-3.31780048173489e-05
-2.30703294809394e-05
-1.99523456314819e-05
-2.53040908983059e-05
-1.7315142657667e-05
-8.18174691579682e-06
-1.4003268187921e-05
-1.04804520748806e-05
-3.28393118326782e-05
-3.09284149131571e-05
-1.99821207221844e-05
-1.41310696903281e-05
-4.48350792937438e-05
-1.78895921823041e-05
-1.18952258182044e-05
-4.04661811565323e-05
1.56527889018352e-06
-3.23027854666606e-05
-3.35461225908587e-05
-1.16526690270822e-05
-2.54790711159734e-05
-2.76614403799515e-05
-6.67850195427883e-06
-7.61397764075035e-06
-2.31657297424434e-05
-1.58617204245302e-06
-4.66209369452612e-06
-1.65226931641521e-05
-2.4431597462296e-05
-1.56091994310525e-05
-2.9114983442215e-05
-2.48335572522304e-05
-1.69122699163806e-05
-1.97077628733445e-05
-2.0832587027749e-05
-3.64850662992258e-07
-2.52540283259765e-05
-1.12936714794255e-05
-2.76968558976104e-06
-1.68919009314076e-05
-3.33174159051222e-05
-1.65483863547833e-05
-2.50758511678626e-06
-1.39109938934434e-05
-2.42984297295627e-05
-2.36130898634453e-05
-2.05736130260726e-05
-6.66960662194121e-06
-2.09274025397698e-05
-3.42033347111357e-05
2.03189459242963e-07
-1.17335708960469e-05
-3.60047182499974e-05
-2.12721464574426e-05
-1.71277250523071e-05
-7.48017493325388e-06
-4.42065370656923e-05
-2.84652738323392e-05
-1.04267758017158e-05
-1.01099321980829e-05
-1.25230771299764e-05
-9.30798432521159e-06
-5.90219736955686e-06
-2.79558915377947e-05
-1.63309882001988e-05
-1.31092639431665e-05
-4.59594943086281e-05
-3.1264319879204e-05
-1.95703230817038e-05
-2.59184102253655e-05
-2.84455120720728e-05
-2.79911531664059e-05
-7.17783183824887e-06
-2.98949327102356e-05
-2.41984242636273e-05
-2.93277558624537e-05
-2.36611920280993e-05
-2.32403543394843e-05
-1.15524380809228e-05
-3.60352694837741e-05
-1.85601139070228e-05
-1.72510515499287e-05
-2.80544322193364e-06
-3.58605225039491e-05
-6.36660353432469e-07
-4.24701407342438e-05
-3.20833280941599e-05
-2.34499608966704e-05
-1.95856681223039e-05
-2.39293398495722e-05
-1.65512760361131e-05
-1.76054053253877e-05
-1.32559380792533e-05
-2.4634698506165e-05
-3.97753694018645e-05
-3.17506670690071e-05
-2.36437500139342e-05
-2.91829375113006e-05
-2.44680891647395e-05
-1.36398332028972e-05
-4.97135091544714e-05
-1.62889290697228e-05
-5.68920141939217e-06
-3.41127211462237e-05
-1.65339435525168e-05
-1.51788468047822e-05
-4.56255559707538e-05
-2.29424584410915e-05
-4.12474977094022e-05
-2.10379982955363e-05
-1.93679000877968e-05
-1.53410483237868e-05
-2.65124396269211e-05
-2.03152627466263e-05
-4.19817518014075e-05
-2.37295596228559e-05
-2.23896491655416e-05
-2.01030366180681e-05
-2.95687175715362e-05
-2.42042589555953e-05
-1.85759395846473e-05
-1.20305757351485e-05
-2.66055130494303e-05
-3.20050748837133e-06
-1.13117532183577e-05
-1.40642802872451e-05
-1.33957799810866e-05
-3.12284761313284e-06
-2.92119974979304e-05
-1.62008334843076e-05
-1.45696993928972e-05
-2.15914955343284e-05
-1.17136401386159e-05
-2.92655225395036e-05
-3.61902429918916e-05
-1.3284006803433e-05
-2.75387120214001e-05
-3.34771955538619e-05
-1.95278278789397e-05
-2.15749368176854e-05
-1.71578831376571e-06
-2.63876780341685e-05
-1.25012512852098e-05
-2.55176100522871e-05
4.97283511860568e-06
-2.60654942129832e-05
-7.8874394373414e-06
-1.00929652696214e-05
-1.39167507722156e-05
-2.01577875449826e-05
-2.90186890964435e-05
-1.96388774239253e-05
-5.26292112992485e-06
2.23600765566648e-06
-3.43762863479911e-05
-3.89580079613809e-05
-3.40930032430487e-05
-1.83034915793949e-05
-6.35924583370181e-06
-2.18801490316681e-05
-1.95861196054692e-05
-1.95314303879519e-05
-2.9642850380787e-05
-1.17044133255901e-05
-2.43107505112862e-05
-1.25660523146038e-05
-2.44456359219255e-05
-3.77550845001908e-06
-1.64730992171343e-05
-1.32150877002853e-05
-4.01787327786544e-06
-1.86631217820969e-05
-4.84062386762876e-06
-4.11661490433182e-05
-1.86962064946465e-05
-8.45055863275849e-06
-2.23385105336468e-05
-3.91580878164609e-05
-2.07230387467267e-05
-1.41751690228228e-05
-2.01577345190879e-05
-2.31338598248007e-05
-3.64486310932499e-05
-1.1456157424133e-05
-2.34875331583933e-05
-7.19081346183535e-06
-1.65359577306062e-05
-2.77827068185233e-05
-1.30683706130209e-05
-1.67126087333516e-05
-2.03682040989176e-05
-3.26317635656607e-05
-1.34541296596464e-05
-3.12222282451846e-05
-2.77046107507001e-05
-6.11870845916927e-06
-2.91599667500581e-05
-3.15456380969959e-05
-1.19974175894142e-05
-1.49865572637047e-05
-3.84082187683413e-05
-1.24852367849844e-05
-3.41974673614585e-05
-2.60825868698976e-05
-1.57544704157825e-05
-6.26420697434252e-06
-1.12265394629532e-05
1.74050340523415e-06
-1.21659325431943e-05
6.2994051572104e-06
-4.7609546283229e-05
-1.35201613719405e-05
-1.54849821535056e-05
-6.30554410985661e-06
1.16480267053072e-05
-2.98974949844349e-05
-2.93226864250684e-05
1.31300732500644e-06
-2.13637006203658e-05
-1.94933627763774e-05
-2.77294916059842e-06
-1.09285325684627e-06
-2.87722568157875e-05
-1.25964335346414e-05
-1.60175438111639e-05
-9.97181178892072e-06
-1.13331045314087e-05
-1.3764504415276e-05
-3.40463746398337e-05
-1.20566747630322e-05
-4.85337155157516e-06
-1.44276556318716e-05
-1.78610881954367e-05
-1.40387373568437e-05
-1.66758106666721e-05
-2.49399093749126e-05
1.21352968929222e-06
-3.21159685629573e-05
-2.04973003510435e-05
-1.90402321599778e-05
-1.96373751272181e-05
-5.13417948624417e-06
-2.00980627142072e-05
-4.3003538837687e-06
8.80841885373893e-07
-3.61159883671987e-05
-1.69747198157303e-05
-1.98774554443024e-05
-1.39624796402131e-05
-1.36135594932696e-05
-9.43075062838252e-06
-1.26288856899884e-05
-2.52989477709762e-05
-2.45044186133746e-05
-2.14182899243189e-05
-2.88009668015944e-05
-1.84337534809665e-05
-1.06989554216965e-05
-2.65268269925603e-05
-2.10292981664424e-05
-1.03649500303236e-05
-1.37177607255583e-05
-4.42467601407949e-05
-2.50976727640361e-05
-1.14839757538746e-05
-1.36319005721319e-05
-2.5966206881207e-05
-2.61252907342025e-05
-1.49317270602619e-05
-1.86255934315628e-05
2.21927639821555e-06
-2.09680939220932e-05
-4.74683521971565e-06
1.37138790437881e-05
-1.41821809005662e-05
-8.36867279180466e-06
-3.69432406351572e-05
-3.24409259259811e-05
-3.19736789101374e-05
-2.20245523543884e-05
-1.63482329422926e-05
-2.60380786643673e-05
-1.30329037952674e-05
-1.09629592097139e-05
-3.52424570209332e-05
-2.7125642029084e-05
-3.08550454424618e-05
-1.69651874217229e-05
-3.0467949844465e-05
-2.01118692504617e-05
-5.31447116736466e-05
-3.52342363881573e-05
-2.82204508867995e-05
-1.66460973227892e-05
-2.18392349088291e-05
6.33646106407106e-06
-2.90087833513301e-05
-7.81440994624101e-06
1.0346718552049e-05
-1.82065401309847e-05
-1.54577362890309e-05
-3.10857301572659e-05
-1.60622553580773e-05
-2.75166853615447e-05
-1.91548194318945e-05
-1.79356668179432e-05
-1.35048953291937e-05
-1.5379533698066e-05
-5.4588713489575e-06
-1.97765808608262e-05
-1.2771748974802e-05
-8.29160256817125e-06
-2.48817528425935e-05
-3.64886656626064e-05
-1.83982861741761e-05
-2.5292334405673e-05
-1.22929817490298e-05
-1.34257538693686e-05
-9.64758533452494e-06
-3.31578993802955e-05
-1.9563828505513e-05
-3.69284781854093e-05
-4.68840067954764e-06
-2.75641503676e-05
-2.02695683455016e-05
-2.0235452534377e-05
-1.79156933477131e-05
-4.89389860638216e-06
-1.7752030803426e-05
-1.09845590046565e-05
-1.85852966354301e-05
-3.31163374432376e-05
-2.62158366927448e-05
-3.24502419447014e-05
-1.59386690667783e-05
-1.55767495225753e-05
-1.45010979436893e-05
-1.1812768589694e-05
-6.17555957002174e-06
-1.47911821825176e-05
-2.42460271058199e-05
-1.13848170581646e-05
-1.7752924281174e-05
-4.28495639060573e-05
-1.70402727727475e-05
-2.733438175632e-05
-2.11384657348486e-05
-1.32444897976596e-05
-9.60149954965023e-06
-7.76581026170864e-06
-1.94241313179992e-05
-1.61666821580982e-05
-2.12274730633368e-05
-1.87878681184404e-05
-1.30580109863656e-05
-8.43798522214181e-07
6.6706731199098e-06
-1.48197452838594e-05
-8.86993848570006e-06
-2.50375459924285e-05
-1.89473183688015e-05
4.39248860714046e-06
-4.47971457203939e-05
-2.04893910056758e-05
-2.13514723884914e-05
-1.66899235619378e-05
-2.99584651726304e-05
-2.64349203222149e-05
-3.04637459133373e-05
-5.9276493180244e-06
-3.03978129232845e-05
-1.54695150670208e-05
-1.3695235853639e-05
-1.93409627519642e-05
-3.99689620995743e-05
-1.52766876028124e-05
-1.47123292394022e-05
3.77464176314974e-06
-5.64967707358018e-06
3.46361181478294e-06
-2.86865687833648e-05
-1.14777062057877e-05
-2.76862156415543e-05
-1.5599452606267e-05
-1.50440848164922e-05
-1.814721429583e-05
-1.62206135388612e-05
-1.01583040265868e-05
-2.8949614048246e-05
-1.99083415325428e-05
8.88126554487874e-06
-7.9540096846267e-06
-1.0586425197395e-05
-1.38100062223388e-05
-3.37760745844162e-05
-1.75491262786391e-05
-3.80547554092787e-05
-2.79622081882263e-05
-1.78477626524618e-05
-2.40656203588313e-05
-2.55634329552233e-05
-2.21661301984179e-05
-3.0563603968394e-07
-1.15963322705968e-05
-1.70109509384017e-05
-2.37973412513072e-05
-1.13377748468544e-05
-2.1468316876399e-05
-4.45204263882215e-05
-3.71552913602344e-05
-3.35001333861174e-05
-1.79971203783995e-05
-4.45416825868042e-05
-1.00189560003876e-05
-1.5713434166738e-05
-2.04794051594973e-05
-4.13494602677392e-06
-2.93652519838368e-05
-6.21963054046228e-06
-6.0512571035558e-06
-1.36151651199104e-05
-2.12894999764325e-05
-4.85560081034874e-06
-8.27666749036365e-06
-1.38656887650309e-05
-1.39294701778006e-05
-2.49769876079278e-05
-2.27734172806166e-05
-1.73069190963088e-05
-1.55574868083553e-05
-1.88730308832791e-05
-1.30471148769813e-05
-1.48702200339598e-05
2.00958902552191e-06
-1.89129917995695e-05
-7.33402774761639e-07
-1.06342493806275e-05
-9.03373772460529e-06
-2.63218640262773e-05
-1.06717457012408e-05
-3.26593429261024e-05
-1.56493892837479e-05
-2.86771849646097e-05
-3.05121689213358e-05
-2.23041159705823e-06
-9.27785590885931e-06
-2.28028169679004e-05
-1.85035768647358e-05
-2.41253618560846e-05
-2.83879531001498e-06
-2.56641182883348e-05
-9.23934041304433e-06
-1.21954282535529e-05
-1.4011109666395e-05
-9.37946408807769e-06
-1.64205312791577e-05
-1.88885565771282e-05
-2.84855180530236e-05
-2.51648849136082e-05
-1.08351132779623e-05
-1.59020757241397e-05
-6.0550619279161e-06
-1.20727983194972e-05
-4.66528440030386e-05
-2.43844577425579e-05
-3.47422044502642e-05
-3.12997540965967e-05
-1.76713141970493e-05
-9.32624695892112e-06
-4.06457336697425e-06
6.01811724912253e-06
-4.5755081534705e-06
-1.87292099752521e-05
-1.93741558059722e-05
-9.88649686778473e-06
-2.80972730347223e-05
-3.46082348179604e-05
-3.03908127416499e-05
-1.20611077041065e-05
-3.12719894855075e-05
-2.13913909394137e-05
-1.1919358534939e-05
-2.09897504721989e-05
-1.03396105476873e-05
-1.94728272497949e-05
-4.36982042542793e-05
-6.68219047488122e-06
-1.62178694777693e-05
-2.10097725069599e-05
-2.28595497775334e-05
-2.36174808660801e-05
-1.52400199591271e-05
-1.00346783228002e-05
-2.17794908740748e-05
-2.65847220353167e-05
-1.54037815379644e-05
-4.54249850259116e-05
6.08569412860996e-06
-4.64401552087384e-06
-3.92086192916376e-05
-2.19300295703425e-05
-2.2255186713395e-05
-4.07697241662944e-05
-1.70201514614167e-05
-1.82932287595587e-05
-4.61083843233539e-06
-2.09629991307231e-05
-1.22764117734058e-05
-2.42824611308519e-05
-2.4242241647177e-05
-1.70213352474158e-05
-1.20071798896e-05
8.93528239738809e-06
-3.07544319258227e-06
-3.61240497600257e-05
-5.14805392584758e-06
-6.0443612482847e-06
-9.71356016114823e-06
-3.7432068457061e-06
-4.32695555530426e-05
-2.30548391568938e-05
-2.48248955950194e-05
-1.35709328484982e-05
-2.82900210438837e-05
1.28928983848427e-06
-1.98353251062785e-05
-3.41243672941128e-06
-2.82551686512709e-05
-1.28201781198398e-05
-7.69744630865133e-06
-2.41130012381766e-05
-1.29412251404818e-05
-3.10981004108134e-05
2.1065187970665e-06
-9.1860946860896e-06
-7.67275973431102e-06
-1.62752286585576e-05
-1.96185971628546e-05
-2.25326597715798e-05
-3.24041500354672e-05
-1.04209437977938e-05
-3.56460807896957e-05
-1.09340764078391e-05
-2.53741503457825e-05
-3.38208501273611e-05
-2.01401521028301e-05
-9.89992045027476e-06
-2.30661345505618e-05
-2.24910877113853e-05
-1.77469713296591e-05
-1.26107623264087e-05
-7.76268793243372e-06
-1.44710881746705e-05
-1.31124773544949e-05
-2.7642585694958e-05
-1.72081873955653e-05
-1.38433877350417e-05
-3.27387341090387e-05
-2.31990067084478e-05
-1.31910241018601e-05
-4.33491938935904e-05
-1.73944458704763e-05
-1.54048942248558e-05
-1.46926097150604e-05
-1.00844057829229e-05
-4.2801521568939e-05
-2.73994404147236e-05
-1.36851244832139e-05
-9.13727413764399e-06
-4.10727224712802e-05
-1.51379033547376e-05
-2.9511185238165e-05
-1.84578521260754e-05
-1.58340128347595e-05
-2.14451333401676e-05
-1.65867124696484e-05
-1.62176285103428e-05
-2.03478543378465e-05
-3.41651960253211e-05
-1.48169369829752e-05
-1.27435434661021e-05
-2.04677670395364e-05
-2.28020010854388e-05
-2.20582855516336e-05
-3.20902646858027e-05
-1.32488053776309e-05
-1.79875031582944e-05
-1.18817739022948e-05
-4.14363405537566e-05
-8.18280156483134e-06
-7.67239225129899e-06
-5.34117961814632e-06
-2.98950494744868e-05
-1.38556611004955e-05
-7.04500132030451e-06
-1.02749687124377e-05
-1.9119754890649e-05
-5.5667717347032e-06
-3.80347658899749e-05
-3.69957657304755e-05
-2.44141895578976e-05
-3.87897830951945e-05
-2.92334642323624e-05
-7.12743582480236e-07
-3.85803682080381e-05
-2.14430367867243e-05
-1.90619585589291e-05
-1.58218865311039e-05
-2.27381766568102e-05
-8.3498762313032e-06
-4.9690416836434e-06
-4.46510255198786e-06
-2.89445109324612e-05
-2.29678315519119e-05
-1.01729744031748e-05
-3.71419963912787e-05
-6.27978739520093e-06
-2.31217609660169e-05
-1.64531805855322e-05
-1.57420093641261e-05
-5.71595674152669e-06
-2.10463616798995e-05
-1.12477995930103e-05
-1.35863469753674e-05
-1.93536169902123e-05
-3.2588342044355e-05
-2.03597218437277e-05
-1.24019390955604e-05
-1.21132595152832e-05
-8.3305231834868e-06
-1.11672646476061e-05
-2.6998982080536e-06
-1.33568303216666e-05
3.56615704522935e-06
-1.77271823674061e-05
-3.11017669168939e-05
-2.53050406830301e-05
-3.20339863635337e-05
-6.09142706101942e-06
-1.91723957776729e-05
-1.98362944949293e-05
7.79682877488702e-06
-1.18529996624048e-05
6.88454323690512e-06
3.22750471048603e-06
-3.08409378802289e-05
-1.84654267881087e-05
-8.85935295479937e-06
-2.3775372042844e-05
-2.67893535968475e-05
-2.00265288716876e-05
-3.96484506634247e-06
-1.9337456796444e-05
-1.30147976440812e-05
-3.75374797405019e-05
-1.44231711336072e-05
-2.0328917627412e-05
-1.91979735909059e-06
-2.94769120110316e-06
-1.93409695678651e-07
-3.00140700601227e-05
-3.568086084404e-05
-1.87537716873755e-05
-1.66392245727086e-05
-7.86054375669189e-06
-2.43385078363732e-05
-3.37560109492183e-05
-1.97017540907447e-05
-2.61993269745327e-05
-1.21719627457163e-05
-2.42573495074483e-05
-1.54342069217977e-05
-2.80355105331501e-05
-1.47226105733715e-05
-1.93655420323472e-05
-1.36685423530818e-05
-1.7769102652401e-05
-3.02530555720254e-05
-2.76286530558611e-05
-3.09467517093157e-05
-7.98212762570765e-06
-6.45993488454997e-06
-2.44439502289605e-05
-3.82519995968731e-05
-1.39388852844494e-05
-6.64756883074262e-06
-2.08506395518128e-05
-2.35520147933167e-05
-3.310002256052e-05
-1.7558538281883e-05
-2.33401583091139e-05
-1.00318283256683e-05
-4.8997549969754e-06
-1.4622130487865e-05
-3.27462352380599e-05
-1.70119050397846e-05
1.34524547806452e-05
-2.04417671099543e-05
-1.80351027858463e-05
-2.55253924863194e-06
-2.90123437398074e-05
-3.68285699290619e-05
-1.10911503149927e-05
-2.37639940619562e-05
-7.48706532586348e-06
7.36154447742662e-08
-8.66571341578341e-06
-1.9808790902819e-05
-1.56307117020378e-05
-5.95378378405714e-06
-2.45217940727005e-05
-5.11551426366403e-06
7.13562974174116e-06
-2.00397314373306e-05
-1.57406257466314e-05
-3.20180889874014e-05
-2.28956126193352e-05
-2.53097659052753e-05
-1.06378692845784e-05
-4.32082678905614e-06
-2.6842935663483e-05
-2.30838866509368e-05
5.36517884825023e-06
-2.64887813749786e-05
-1.50096121762093e-05
-1.02076869804752e-05
-1.49997721870215e-05
-3.90604730301036e-05
-1.75532397289e-05
-1.77465565995813e-05
-7.99769043638748e-06
-2.54886536388846e-05
-1.48625244370963e-05
-1.57279867812076e-05
-6.98838575995288e-06
-3.5498486538914e-05
-6.9345074016859e-06
5.291035486018e-06
-1.32287773434508e-05
-1.94028330620461e-05
-8.10193740905852e-06
-2.22936691892634e-05
-1.40948098500376e-05
-1.33160856010392e-05
-8.08324816561431e-06
-2.95729342166299e-05
-2.76800159827113e-05
-3.03013722236332e-05
-2.65190001312029e-05
-5.36953108586137e-06
-2.52934071395811e-05
-1.9038905776544e-05
-2.48183786312488e-05
-1.65983513732463e-05
-1.75586541515441e-05
-7.45984365022092e-06
-3.9782029080608e-05
-2.38384765610866e-05
-2.75989968018174e-05
-4.01693286567896e-05
-2.69557441265349e-05
1.98449374265864e-05
4.71516238566188e-06
-2.31106249824941e-05
-1.39018245381004e-05
-2.44188781701909e-05
-3.105698840096e-05
-6.05118202039935e-06
-2.95653531868073e-05
-4.48186479500852e-07
-2.80798682254302e-05
-2.09875497413059e-05
-1.81392304578379e-05
-1.98764141610199e-05
-2.38473242362538e-05
-1.88366989985065e-05
-1.71667763455523e-05
-2.40686871940031e-05
-5.27718980865193e-05
-2.01071513917756e-05
-4.17246462041172e-05
-6.03579089623566e-06
-2.08150827505388e-05
-2.09772659886355e-05
-2.2362291457673e-05
-2.05455007065299e-05
-1.48951798682907e-05
-2.57760295981275e-05
-3.58030704077083e-05
-1.92594823249983e-05
-3.29265698975508e-05
-2.62850453288139e-05
-1.81085968810388e-05
-1.28347979404491e-05
-2.82902260759122e-05
-1.48165050695357e-05
-2.27100707989469e-05
-4.19370484799856e-05
-1.56294814392343e-05
-3.73442476138008e-05
-3.58706150838807e-05
-1.83527120657902e-05
-1.71307046319669e-05
-2.28322273498974e-05
-1.27687853530317e-05
-1.78506668733826e-05
-1.97235224196153e-05
-3.1690716787106e-05
-3.14722341658023e-05
-2.36858946254442e-05
-1.53537284387454e-05
-3.72860438055323e-05
-2.97793264038392e-05
-1.77045888761094e-05
-3.14101710489706e-05
-4.38415215483857e-06
-5.98716172506622e-06
-2.56822268168252e-05
-2.75492457868817e-05
-3.97110973859834e-05
-2.13539209923135e-05
-9.01463315283942e-06
-1.45208225430572e-06
-4.95099698245323e-05
-6.55374786517113e-06
-5.46741849497245e-06
-1.65898504815125e-05
-3.46954345882806e-05
-2.37863077319622e-05
-3.45712620699485e-05
-3.00492810773477e-05
-1.44728860641334e-05
-3.82906364927261e-05
-2.62318524107996e-05
-3.39966684662534e-06
-2.55710673135471e-05
-3.06057564556694e-05
-5.35333833416444e-06
-3.73652143006979e-05
-4.51882801604027e-05
-3.16417400391646e-05
-1.90360823599682e-05
-1.85692073100958e-05
-1.82812925490264e-05
-3.29260079680947e-05
-3.03010440259207e-05
-2.56955500644137e-05
-1.49161123437409e-05
-2.3585523941351e-05
-2.85948792850687e-05
-3.28280602144984e-05
-1.50075455548414e-05
-1.15482771906902e-05
-4.43507948063693e-05
-1.70391328884251e-05
-2.63049695202631e-06
-8.17584835411183e-06
-1.56406333041007e-05
-7.25242548706499e-06
-1.1708094968579e-05
-2.9292635719589e-05
-1.47242056872061e-05
-2.51694625712213e-05
-3.39568430957753e-05
-2.47617624531044e-05
-1.94979773282343e-05
-1.64803077952981e-06
-6.58285616553133e-06
-3.7788387711246e-05
-2.27186967129774e-05
-1.87940308474208e-05
-2.44815261162503e-05
-6.02420993163138e-06
-2.0248110409687e-05
-2.07364701986303e-05
-2.7820139228344e-05
-1.70163141584115e-05
-3.013872449821e-05
-3.07093208189255e-05
-1.182189230319e-05
-1.54324401221489e-05
-1.70551780094207e-05
-2.03855123263201e-05
-1.80376804188195e-05
-1.32889795052439e-05
-1.92489908819626e-05
-2.36850518391445e-05
-2.30827131469201e-05
-1.9582113951434e-05
-1.10836557884848e-05
-2.17983349276942e-05
-7.62435220334131e-06
-3.2398697077094e-05
-1.74536850700541e-05
-2.37575976130129e-05
-3.38796005095605e-05
-1.76304959422373e-05
-1.24223057246005e-05
-8.10487632795571e-06
-3.60099942686142e-05
-3.88440225064496e-05
-2.37943464849682e-06
-3.51648261839725e-05
-2.47180344281796e-05
-2.73915020911607e-05
-2.45540727785028e-05
-9.05239178623397e-06
-1.00156369828736e-05
-1.16291669107234e-05
-3.1655067192574e-05
-1.96039812082586e-05
-2.03698170941287e-05
-2.35959715433709e-05
-1.27083495109139e-05
-6.0763070855792e-06
-2.17621847198694e-05
-1.09536541311833e-05
-1.61493128743276e-05
-1.88739222991858e-05
-2.02193068828485e-05
-8.30556396194949e-06
-1.44424652496108e-05
-1.83584763328065e-05
-1.28244039825496e-05
-9.60166328274213e-06
-1.85548059306045e-05
-2.9830807857061e-05
-5.97225745536669e-06
-9.08596849935356e-06
-5.22210844465906e-06
-2.25652847155288e-05
-2.47450015974262e-05
-2.23558851623359e-05
-1.66449901739697e-05
-3.011531367367e-05
-2.00099089097206e-05
-1.54486025607482e-05
-1.25027298799227e-05
-3.79146020223202e-05
-2.100316422487e-05
-1.92769354432464e-05
-2.73891915709746e-05
-2.94667901894494e-05
-2.89872858510735e-05
-3.30040161718062e-05
-2.19979061737614e-05
-1.02193329905709e-05
4.82086330361451e-06
-2.33415747327394e-07
-8.78773406881636e-06
-1.32994385028799e-05
-2.61432167914874e-05
-1.47658551020812e-05
-1.77090832396528e-05
-1.08986033083647e-05
-2.65394820911764e-05
-2.84237874591957e-05
-1.42354643553137e-05
-2.46729915514296e-05
-1.20529557419168e-05
-2.38974177307832e-05
-1.46621154196823e-05
-1.7861955515876e-05
-3.0143385823133e-05
-6.46783171813787e-06
-2.0937994202132e-05
-1.58943361337744e-05
-9.31852122710904e-06
-3.27279649591935e-05
-3.67238485759139e-05
-2.27982703030847e-05
-2.06387590332612e-05
-5.01191768007003e-06
-6.13467081434973e-06
-2.32220461982948e-05
-1.49242970375319e-05
-2.39070504403303e-05
-3.43746062580597e-05
-3.32787571835829e-05
7.36037622619088e-07
-1.3363664596244e-05
-1.90118728572321e-05
-2.41884143006928e-05
-8.64549215457639e-06
-2.15352744257946e-05
-2.93941188079662e-05
-1.32224580885263e-05
7.51014054338368e-07
-1.12257912359623e-05
-2.6347957289264e-05
-1.54704310086354e-05
-1.9828124589116e-05
-1.9104999853768e-05
-1.00191754554152e-05
-2.41651423668351e-05
-2.65104958062686e-05
-1.80130950445995e-05
-7.45578672953862e-06
3.92528788004665e-06
-1.21187044371926e-05
-1.57569737437373e-05
-1.8043583607742e-05
-1.63415292093135e-05
-4.01908359173438e-05
-2.21141380691262e-05
-1.54054906572427e-05
4.83110394130423e-07
-1.01430177322506e-05
-1.83500469993036e-05
-3.08469332150246e-05
-3.27522829812858e-05
-3.04139387236523e-05
-1.25119226486073e-05
-1.3239252158388e-05
-1.54500762870621e-05
-2.30327888600969e-05
-1.94871606669982e-05
-2.01579959166511e-05
-2.38267917250366e-05
-9.97325926088695e-06
-4.06998000119089e-05
-1.53212222202373e-05
-2.63557053096872e-05
-2.56752234365933e-05
-4.62966041714887e-05
-1.6134219844693e-05
-4.1130318238373e-05
-9.72698124628804e-06
-1.58284128628604e-05
2.00422693363384e-06
-3.2209411993925e-05
-2.29309928362871e-05
-9.34643302840223e-06
-2.55592493606211e-05
-2.20381560203569e-05
-2.72285001527441e-05
-8.79342977436065e-06
-8.04722875434619e-06
-4.17146239241969e-05
-3.6547504718775e-05
-1.08615117701369e-05
-2.88922233145993e-05
-1.55550639559948e-05
-4.10505642608568e-05
-1.61714900344413e-05
-2.55446860662795e-05
-3.30952376182152e-05
-3.09581603421381e-05
-2.39093628395811e-05
-2.23512067289377e-05
-1.6691820996306e-05
-3.88902086437699e-05
-1.03140903607838e-05
-3.33672420278435e-05
-2.98887409190408e-05
-2.88616165480355e-05
1.10679739924329e-05
-1.82268586063449e-05
-1.25282927646211e-05
-1.92167805276663e-05
-1.70370148925128e-05
-3.20266896864342e-05
-3.09542368834383e-05
-3.3214145416937e-05
-3.11734083280615e-05
-1.72977124490457e-06
-2.70935824552856e-06
-2.63135535302206e-05
-7.98077441161264e-06
-2.19526647723425e-05
-2.94864288010513e-05
-3.2848813160554e-05
-2.89566473489955e-05
-2.43468961979639e-05
-3.72124184154585e-05
-3.80471801468087e-05
-3.96766819446739e-05
-3.17832143702807e-05
-1.26489101069314e-05
-4.6387788362628e-06
-1.14784366561755e-05
-2.8751306062048e-05
-5.89612646178853e-06
-1.84425350820142e-05
-8.12782294799625e-06
-1.80675350201718e-05
-1.32702461084764e-05
-1.05886878697011e-05
-1.85196033643184e-05
-3.52877876057291e-05
-1.43859743254178e-05
-2.88956301743277e-05
-3.69005330178734e-05
-1.02236377103318e-05
-1.85479933771585e-05
-2.5557592391159e-05
-2.83028739615803e-05
-3.26922335256395e-05
-2.42667869026956e-05
-1.35036942764703e-05
-1.29928987679213e-05
-2.91768636609171e-05
-2.20522039098915e-05
-2.29718821246184e-05
-3.88386514743664e-05
-3.0392311121724e-05
-4.01648694466758e-06
-1.63395041824968e-05
-2.2528412543293e-05
-3.53713749598293e-05
-2.22755449773904e-05
-2.7278842513404e-05
-2.55294495401138e-05
-3.59337261776121e-05
-2.36506532411303e-05
-1.5427858614383e-06
-2.65239400677495e-05
-3.31951441093738e-05
-3.65638647419868e-05
-3.93890728618404e-05
-1.16330342176077e-05
-1.42597667615449e-05
-3.20498915800509e-05
-9.09036061979726e-06
-1.42942380898543e-05
-2.69050730120843e-05
-1.89907902682392e-05
-2.70403503359682e-05
-7.99009424006168e-06
-2.28922825632971e-05
-2.4429364545065e-05
-3.56033497797354e-05
-2.49761174979806e-05
-3.24584412927555e-05
-9.71031876661182e-06
-2.10078111794417e-05
-3.90210596042813e-06
-1.74953871933149e-05
-3.32565958541189e-05
-2.29105863342483e-05
-2.69408111304075e-05
-2.0286675586106e-05
-3.82032446211788e-05
-4.03817673638932e-05
-4.52905366150003e-05
-2.20614663940113e-05
-1.94751953966818e-05
-2.03653227306464e-05
-2.19959683181492e-05
-6.58890143723077e-06
-2.75901408659065e-05
-5.90449314234736e-06
-3.81430882902093e-05
-2.68075837409685e-05
-5.26428639898394e-05
-4.23995266279846e-05
-3.01257032440979e-05
-1.19994276612734e-05
-2.4149620298812e-05
-2.69160811013462e-05
7.06356883265278e-06
-1.42323788600521e-05
-2.41731134183767e-05
-2.60762312571623e-05
5.58778383827032e-07
-3.37842229628363e-05
-1.97560105324135e-05
-1.46488252513458e-05
-8.06276446531792e-07
-1.91607733835596e-05
-1.5168263003106e-05
-3.63774868948822e-05
-2.5584466946327e-05
-1.36758524108547e-05
-2.82464416845071e-05
-1.24410885258211e-05
-1.34615175891302e-05
-2.15107743422726e-05
-2.60801835073724e-05
-1.70525388213501e-05
1.12800971620598e-05
-2.95002204408522e-05
-1.29424542583207e-05
-2.21069014651283e-05
-2.79953901972549e-05
-2.33634102809448e-05
-1.91757872645887e-05
1.54630534423683e-06
-1.85248294155367e-05
-3.45804697530087e-05
-2.56444031093421e-05
-2.34638694590468e-05
-2.53561247611049e-05
-2.51111688326053e-05
-3.32041008317411e-05
-4.92249834211584e-06
-2.10271206542073e-05
-3.86871504111959e-05
2.90427482332826e-06
-5.53965784012918e-06
-2.03041475833445e-05
-1.59067529947684e-05
-2.58754405255237e-05
-1.69842805475355e-05
-2.58022375153637e-05
9.29537353926832e-07
-1.36350182940029e-05
-1.78457922580541e-05
-1.01913974127115e-05
-1.79172597990525e-05
-3.3241728224574e-05
-2.68336768454179e-05
-3.77593668416459e-05
-1.9590469052617e-05
-2.252553918099e-05
-1.72020778906608e-05
-2.83133978279916e-05
-2.84873012617166e-05
-3.73151306223839e-05
-2.79295732170203e-05
-1.86097345466337e-05
-3.2979412208958e-05
-1.71670707485452e-05
-2.576236274721e-05
-4.82634204884413e-05
-2.60071468047756e-05
-3.62195157454783e-06
-1.90107132247968e-05
-4.37390422853095e-06
-3.28213004159096e-05
-1.74710149156564e-05
-2.28865783409437e-05
-3.23586127670739e-05
-3.11494701675806e-05
-1.36764981036442e-05
-2.08768643201306e-05
-1.31660355400045e-05
-6.4548738039465e-06
-3.20947613141848e-05
-3.10928266410024e-05
-1.24952799710475e-05
-3.00355155906206e-06
-2.31494692319862e-06
-2.57604507546547e-05
-1.99733328632648e-05
-1.28676537765125e-05
-1.13567604359289e-05
-1.24052412257872e-05
-1.2499239779545e-05
-2.84222072098676e-05
-1.42090381070236e-05
2.53176891344223e-06
-1.83587982450825e-05
-2.85273660082447e-05
-3.96900818637482e-05
-5.15848774772562e-06
-1.77279571225301e-05
-1.64355164258341e-05
-2.88296624481906e-05
-1.73363993711927e-05
-2.02216591695542e-05
-4.10718899521771e-06
-1.18717828130227e-05
-2.80956393440366e-05
-3.48164304883065e-05
-1.96329595916983e-05
-2.29907126388657e-05
-9.0707099279858e-06
-3.60525470884024e-05
-2.46021930116883e-05
-3.02591855691134e-05
-7.258963671617e-06
-1.31410824042192e-05
-4.65681909756298e-05
-1.23210077264415e-05
-1.3855913484109e-05
-2.45484629438789e-05
-3.18480494854579e-06
-2.47193525633406e-05
-3.44118304123493e-05
-1.17068404129936e-05
-2.74715552783244e-05
-2.98064434360891e-05
-2.15865271089458e-05
-3.43928402251289e-05
-2.94651635557844e-05
-1.81437720850624e-05
-6.02172633499703e-06
-1.26261132268819e-05
5.34841950117881e-06
-1.22982981376611e-05
-1.60716628151458e-05
-3.13921326578189e-05
-3.81659804348165e-05
-1.76897819394208e-05
-1.85234049805576e-05
-9.5493688463597e-06
-2.02858780771909e-05
-2.80012666875441e-05
-1.79573038456191e-05
-1.23092302133395e-05
-3.28823619776352e-05
-1.32371872411625e-05
-6.48385922715027e-06
-2.2535161103268e-05
-4.30434103952831e-05
-1.81457487007926e-05
-6.68082386352358e-06
-2.65968051155019e-05
-1.07213619869541e-05
-1.05653392084205e-05
-2.22507461160221e-05
-1.83011935170535e-05
2.9246898753512e-06
-1.37745802560431e-05
-2.51115268056036e-05
-2.26002144059833e-06
-1.30083776950868e-05
-1.54439723831457e-05
-2.50320446848828e-05
-1.47734435673991e-05
-2.59788394250644e-05
-1.55516189147552e-05
-2.15389061882201e-05
6.41858019872344e-06
-6.48731039407266e-06
-3.18766323297284e-05
-2.16802334543158e-05
-9.42133185199488e-06
-3.2101093837628e-05
-3.03657044434597e-05
-9.36245907080646e-06
-2.8098325034285e-05
-2.59195658197871e-05
-8.13284094818193e-06
-2.94554098387503e-05
-3.45361155026356e-06
-3.24449378047727e-05
-1.80072292581537e-05
8.61390341092082e-06
6.07468074263566e-06
7.87784628215231e-06
-2.99429276221739e-05
-1.5455767571637e-05
-2.52777459485349e-05
-3.84898072773659e-05
-2.493320663535e-05
-3.34283279678121e-05
-7.52181801597208e-06
-3.71050656376674e-05
-2.82249465997677e-05
-2.91925436443446e-06
-1.19035117126525e-05
-2.90917576233123e-05
-2.48294781262725e-05
-2.50311594909226e-05
-2.56764752298195e-05
-3.11991504537385e-05
-1.47725866767946e-05
-1.56754535159567e-05
-1.94345691747182e-05
-1.74831175221352e-05
-2.16654385772427e-05
-1.68442561939756e-05
-3.22243279081144e-05
-2.61014231998971e-05
-2.72913635843582e-05
-2.58723514970079e-05
-3.27564652621489e-05
-8.50286158992287e-06
-1.0570938407838e-05
-2.51023337843781e-05
-3.22052193157377e-05
-2.12530934526361e-05
-1.7667971155115e-05
-3.25080427019889e-05
-4.19342175175695e-05
-1.08341602456165e-05
-1.87788506258714e-05
-3.22046185537486e-06
-3.01659481771783e-05
-3.31766521395266e-05
3.92852663705798e-07
-3.86258532308516e-05
-1.71885222432955e-05
-4.46283263431171e-06
-2.69516107426547e-05
-1.5158701081203e-05
-2.40444566578948e-05
-4.13348245496839e-05
4.24565739268381e-06
-2.0991207100683e-05
-1.1081519365292e-05
-3.12062197788696e-05
-2.19029055936029e-05
-2.02167147295353e-05
-1.53179127587769e-05
-1.36075506887792e-05
-2.40262929808042e-05
-2.60006682591124e-05
-1.74859723025644e-05
-2.45629350464666e-05
-2.07419327121214e-05
-3.13167248285073e-05
-3.05149065014141e-06
-3.08885272929418e-05
-1.81346930836538e-05
-1.78163431424547e-05
-4.05503740491225e-05
-1.6895065840804e-05
-1.4027081766755e-05
-2.08556169052632e-05
-9.69462388949829e-06
-3.60126629265821e-05
-1.12224350755491e-05
-3.99598774552175e-06
-1.9014984824901e-05
-1.26347476234929e-05
-2.06761311808184e-05
5.84382379488411e-08
-2.16670592920532e-05
-3.92277198206497e-06
-6.66094539104302e-06
-2.25875520346721e-05
-3.35728250942573e-05
-3.561017056897e-05
-1.40025661608791e-05
-2.58511269400047e-05
-2.14589584181868e-05
-1.94337043072641e-05
-1.22463569882955e-05
-1.22626277086376e-05
-1.83621730964015e-05
-1.09317058593122e-05
-1.89678041378505e-05
-3.35173516887259e-05
-2.13874205343276e-05
-1.84129917544791e-05
-1.19759514222504e-05
-8.07132464880013e-07
-3.41409435752306e-05
-3.03250198743648e-05
-1.6745935711611e-05
-1.84978212634882e-05
-2.66349753583998e-05
-3.59750527757311e-06
-3.5072660804432e-05
-7.59239339506273e-06
-2.79321309270435e-06
-2.86008052895255e-05
-3.49882530146019e-05
-1.56817886400008e-05
-3.83887211974468e-05
-1.30814779447895e-05
-2.69906766679205e-05
-8.59712993904459e-06
-3.88436725888007e-05
-2.68807910694115e-05
-4.71346200163056e-06
-2.65289641464315e-05
-2.02380460860032e-05
-3.26421097540145e-05
-2.93679426943493e-05
-7.7067414253557e-06
-2.88770385580618e-06
-3.90030464733645e-06
-3.19179809034984e-05
-2.15977753460467e-05
-3.83937864159159e-05
-1.08429457276101e-05
-4.03047761941461e-05
-1.55718011938028e-05
-1.75869002845484e-05
-1.38890477003527e-05
-2.5987846052535e-05
4.7171670338413e-06
-2.30046201230592e-05
-1.13865919900084e-05
-2.6531390261325e-05
-1.30654435793757e-05
-4.4521547276874e-06
-3.21583072131098e-05
-1.43324560643289e-05
-2.11381160185021e-05
-4.09825034635475e-05
-2.52376123303587e-05
-2.7587135780652e-05
-2.26888155774268e-05
-6.3842305407708e-06
-3.67723624030823e-05
-2.6167014656653e-05
-2.07104723826103e-05
-1.8183668996962e-05
-3.18264354425891e-05
-2.3303363814091e-05
-1.36857635623221e-05
-2.73336876586903e-05
-1.57263033564933e-05
-2.3974012938738e-05
-2.58972323147233e-05
-2.26754282090096e-05
-1.98352074806984e-05
-2.61606567945164e-05
-4.83910571456043e-05
-2.53764318824017e-05
-1.99518129120275e-05
-2.0927190099764e-05
-2.55370245642379e-05
3.02104755481976e-06
-1.4602865234338e-05
5.74561673968596e-06
-2.17100135314504e-05
-1.17698704852344e-05
-4.09791547442537e-05
-3.04762767947952e-05
-2.31318251738551e-05
-2.70949013358392e-05
-3.08099767541533e-05
-9.45875876856188e-06
8.1052731520134e-06
-1.54572384105198e-05
-2.86400537412307e-05
-2.60775133051294e-05
-1.72439617624604e-05
-1.394965821047e-05
-1.16503550503719e-05
-2.29169901591008e-05
-1.56149762980323e-05
-1.93790672401822e-05
-2.39450406413457e-05
-2.61547275549707e-05
-3.5425560339878e-05
-1.26385063145991e-05
-2.58101619651125e-06
-1.66186727813108e-05
-2.6071928053019e-05
-2.12809800175403e-05
-3.46431789205818e-05
-1.80102595100292e-05
-2.8097878447491e-05
-1.09115942003736e-05
-1.53321696595038e-05
-2.08275735442383e-05
-3.6573760581645e-05
-4.42499061807059e-06
-2.32501635649774e-05
-1.64770830833469e-05
-2.72124853149474e-05
-2.92425914759013e-05
-1.80945597292756e-05
-1.95755228245225e-05
-3.28975401235793e-05
-1.82718000795257e-05
1.61911027942845e-06
4.40926448514485e-07
-1.58183480535036e-05
-1.66517225029436e-05
-9.89140632752247e-06
-2.48181422768854e-05
-1.24789794271373e-05
-1.91252597649005e-05
-3.45842478694852e-05
-3.43415223310477e-05
-1.10691874275671e-05
-4.40568047782636e-05
1.1347498757195e-05
2.08047351194747e-05
1.57606586087664e-06
-1.10586491809159e-05
-1.69005660933363e-05
-2.02648359714396e-05
-4.01368103197142e-05
-4.22495536239734e-05
-1.71287580158209e-05
-1.45737012429579e-05
-2.36874277468233e-05
-1.57790756134505e-05
-2.72182341422369e-05
-1.11834365036331e-05
6.40135611402698e-06
-1.31671324262857e-05
-1.57208630530553e-05
-1.80519856244452e-05
-1.97920099890313e-05
-1.81063336287938e-05
-1.67253549424969e-05
-9.88697875995154e-06
-9.74703756785426e-06
-5.26485368845379e-06
-2.50581645184015e-05
-3.01460055506233e-05
-1.05725056062191e-05
-3.94854532229941e-05
-5.63589802385731e-07
4.29737733564118e-06
-2.43736949990213e-05
-1.45856728125512e-05
-2.85219477006339e-05
-1.29742653720431e-05
-7.28421850207954e-06
-3.34536124388919e-05
-2.5761567365595e-05
-5.7947858068699e-06
-7.20084258228766e-06
-3.17700532262457e-05
-3.04285591063208e-05
-3.39769114889329e-05
-2.58511607705317e-05
-2.97938913041588e-05
-1.96230608694915e-05
-1.32875235932953e-05
-2.45286863277363e-05
-3.62058064822754e-05
-2.2809067589612e-05
-2.61309212525777e-05
-3.13672618835523e-05
-3.71638885779845e-05
-2.42256311516659e-05
-2.70338077631329e-05
-1.14051606665252e-05
-3.09548110694602e-05
-4.44045943760388e-06
-1.55149324433926e-05
-4.05821672782052e-05
-1.64604033958171e-05
-2.37437713783091e-05
-2.63240232150127e-05
-2.72174882213132e-05
-3.14811224437322e-05
-4.00631933119374e-05
-1.06033098520673e-05
-1.19330532216241e-05
-1.79180847884652e-05
-1.0262409759936e-05
-2.39384734982029e-05
-3.57062897444067e-05
9.19966571264093e-06
-1.8899896756227e-05
-3.70340354672851e-05
-1.48282273295562e-05
-1.72894313268681e-05
-2.0051323543136e-05
-1.97614645996209e-05
-2.56693901557836e-05
-2.69713726436908e-05
-3.13251739475277e-05
-1.91346056766954e-05
-3.05603609557776e-05
-2.03746920976812e-05
-1.86547931166912e-05
-4.46710630797642e-05
-3.19054396109217e-05
-1.41185521123326e-05
-1.95978197236311e-05
-2.73012364272772e-05
-2.15789471581271e-05
-5.53578527339858e-06
-1.86250148889486e-05
-2.415446061408e-05
-1.35498777105196e-05
-2.79212537743772e-05
-2.69125503843125e-05
-2.91002242592761e-05
-3.27294552822599e-05
-2.13051660839675e-05
-1.41620666804572e-05
-3.47534548121861e-05
-9.42078267338892e-06
-2.11449169319063e-05
-8.70810662198966e-06
-2.22262428047496e-05
-5.25050687906165e-06
-1.48102856929567e-05
-2.89624491655857e-05
-2.31082919547957e-05
-2.71257330180421e-05
-4.38776469262414e-05
-4.28794669839506e-05
-5.53128820552867e-07
-1.69972222457052e-05
-2.52480650068706e-05
-2.31712404246383e-05
-1.07355392787998e-05
-4.116052929075e-05
-3.06445736800181e-05
3.79012130614661e-06
-1.92541208365915e-05
-3.82640157114628e-05
-7.51196157968961e-06
-2.51392521519312e-05
-2.76003871914646e-05
-3.42130937477219e-05
-2.30121103625419e-05
-1.42855431338542e-05
-1.53786914200366e-05
-2.14731751491431e-05
-1.87147228424908e-05
-1.99879663114994e-05
-5.13539145594304e-06
-3.42317611816149e-05
-1.92906980132732e-05
-3.74858393390307e-05
8.05959697790969e-06
7.85691302326981e-07
-1.13254175278814e-05
-3.51528468516615e-05
1.18196091054485e-05
-2.1905168732789e-05
-2.02510505966564e-05
-1.33316423098459e-05
-2.68133393232596e-05
-2.10988484750808e-05
-1.96243856721098e-05
-8.32007169618867e-06
-2.61122157576324e-05
-2.35388362876291e-05
-1.1893531145706e-05
-1.77040636259414e-05
-1.73198059854219e-05
-3.18619344518988e-05
-2.30124300468011e-05
-2.68149959408639e-05
-5.16293323154271e-06
-9.56312592092957e-06
-1.45346178049579e-05
-5.74159474357707e-06
-1.8522086123067e-05
-3.83365886799677e-05
-2.28584366269546e-05
-2.72611082313046e-05
-2.304700450383e-05
-4.50541185699221e-05
-1.28756089857835e-05
-8.70671664564796e-06
-2.47044203305479e-05
-8.76249089544668e-07
-4.99547630230513e-05
-1.31297943877587e-05
-2.73413352806093e-06
-1.651580279771e-05
-1.24098407487718e-05
-2.16989071617939e-06
-3.04233155933128e-05
-2.49042376917173e-05
-7.54631910957228e-06
-3.52985862444902e-05
-2.64749601314338e-05
-3.06648545979906e-05
-1.62487261960669e-05
-1.03306675916745e-05
-2.33977525351067e-05
-4.36510475869184e-05
-2.48688327336273e-05
-3.50713301338392e-05
-1.8680047222531e-05
-7.83643148763515e-06
-2.90294161682174e-05
-2.10044621983214e-05
-1.41293009173818e-05
-1.52183565999779e-06
-1.32188192556715e-05
-1.73258926523084e-05
-2.19956169508608e-05
-2.91819681112401e-05
-4.21590057576496e-05
-7.08309986729559e-06
-2.07763180969889e-05
-1.7587035149667e-05
-1.84822030722776e-05
-2.64866296302429e-05
-2.95412933331564e-05
-1.55767448764666e-05
-7.83520107693572e-06
-4.41041237502032e-06
-2.09365943167329e-05
-4.38927053973901e-06
-3.39167274369955e-05
-2.48040497925726e-05
-1.70575834605118e-05
-2.16546436235183e-05
-2.8007465158724e-05
-2.3604972589805e-05
-1.76759155180588e-05
-3.69360576435252e-05
-8.1875662398253e-06
-6.17978879725437e-06
-1.54455684489178e-05
-1.32448696679775e-05
-2.11890007416623e-05
-1.68033166847728e-05
-2.92993171130444e-05
-1.36886029533791e-05
-2.87671321653411e-05
-2.42569819000466e-05
-2.50050153882798e-05
-4.86480002941489e-05
-2.70670010503115e-05
-1.76794686447168e-05
-2.27505493268009e-05
-2.03294483482955e-05
-2.73481142780363e-05
-3.55302634860615e-05
-2.52252999834564e-05
-1.12201265829806e-05
-5.3769329151785e-06
3.42215938966492e-06
-2.65532423472112e-05
2.37400920771027e-06
-3.14301265428411e-05
-9.12503288909791e-06
-2.06395954301423e-05
-2.71561959484256e-05
-1.49615850281796e-05
-2.24302869017941e-05
-2.73954456568992e-05
-2.28230367627813e-05
-2.03850356599547e-05
-2.70102691097145e-06
-1.06709518674819e-05
-2.23819926361533e-05
-7.77951053046246e-06
-2.83880073277781e-05
-1.23337900186568e-05
-6.640583934302e-06
-2.53084284031154e-05
-1.94389094264615e-05
-4.60668835399327e-05
-1.69611550321274e-05
-3.06934813444672e-05
-3.46325514885968e-05
-2.69743499094816e-05
-2.56365025046876e-05
-3.76417051856555e-05
-1.71829266827695e-05
-6.77282844717706e-06
-1.07046109644435e-05
-3.44509717820141e-05
-1.77820693315528e-05
-1.95275043524432e-05
-6.12714466452986e-06
-2.28495315768749e-05
-3.83550853061753e-05
-9.7956891056944e-06
-1.37652980659939e-05
-8.94004504902964e-06
-4.44916459758385e-05
-2.84419231619351e-05
-2.7634949394984e-05
-3.0398911984434e-05
-3.26979745451863e-05
-1.63528729450717e-05
-3.82525855387609e-05
-2.25244254886102e-05
-1.99665373198853e-05
-4.27959619013499e-05
-1.79116236835467e-05
-2.1482132609029e-05
-8.98447943105731e-06
5.24219308249876e-06
-3.63884826616462e-05
-1.35783863626418e-05
-2.61304619386097e-05
-1.26120386736912e-05
-3.56303421358685e-05
-1.10585864106463e-05
-2.97136555821755e-05
-1.66411991550351e-05
-3.61090422359902e-05
-8.43508261874548e-06
-1.37069340018578e-05
-2.43053861196352e-05
-1.77947631505516e-05
-3.50161019144658e-05
-2.34879902972493e-05
-2.58806411264282e-05
-1.19569194544629e-05
-9.41421012539166e-06
-1.39697869645805e-05
-1.8458556985145e-05
-1.68674107478053e-05
-2.90333996734339e-05
-3.72462871751255e-06
-3.42843702495101e-06
-1.88163905478542e-05
-2.88577088046697e-05
-1.91185563894652e-05
-1.77564100650045e-05
-1.5652629482608e-05
-3.20683064504805e-05
-1.55244694242304e-05
-6.18379375981411e-06
-3.51756908624222e-05
-2.08735742923388e-05
-3.4219481251004e-05
-8.96512307651249e-06
-3.64979646772453e-05
-2.92450541932673e-05
-1.84335939185192e-05
-9.57168722886687e-06
-1.93442858609733e-05
-3.04222644795962e-05
-3.14787289089134e-05
-1.65464921977186e-05
-1.27763765250795e-05
-2.57788485229786e-05
-2.04841468510384e-05
-2.8601611866926e-05
-5.0420258753819e-06
1.26289137521165e-06
-1.14211503607154e-05
-2.50181993150647e-05
-4.36951163513171e-06
-1.61254549897199e-05
-2.73584224618317e-05
-2.45572078941569e-05
-2.69658316039766e-05
-2.27585339781019e-05
-2.19309388051948e-05
-2.2493588217263e-06
-2.14259639401204e-05
-5.56751162216984e-06
-4.63003962881486e-06
-2.83248585650848e-05
-2.67201684644992e-05
-7.41754237295859e-06
-2.21172423264021e-05
-9.72965581675707e-06
-3.65990455999078e-05
-8.98855639640157e-06
-2.26393896932789e-05
-3.97606535438846e-05
-2.32209804580113e-05
-3.66861218836053e-05
-2.35006729422672e-05
-3.14973787546523e-05
-3.15915787417473e-05
-2.204609137689e-05
-1.56582367411549e-05
-4.14541240068625e-05
-1.61722931086291e-05
-2.43704110693237e-05
-6.72906194006557e-06
-3.40147196656425e-05
-1.56440784768283e-05
-3.28625593139523e-05
-2.91429000224052e-05
-3.40616436499807e-05
-2.084732684098e-05
-2.19643619312877e-05
-9.41661816700455e-06
-2.95969579728112e-05
-3.81953389662488e-06
5.77671660323894e-06
-1.63219424588927e-05
-5.83477936638774e-06
-2.67524350591073e-05
-5.17248423252725e-06
-1.67719570699802e-05
-2.88368414239077e-05
-1.78810073541082e-05
-1.61478406296114e-05
-3.69846382196429e-05
-2.30932132334029e-05
-1.65667812865089e-05
-3.18414692352849e-06
-1.87549882998041e-05
-3.33086400391667e-05
-9.86653677709378e-06
-1.54317646497124e-05
5.08216853382799e-06
-2.98826977958779e-05
-2.08406402712014e-05
-1.35635659125476e-05
2.37415493876108e-06
-1.56554383582551e-05
5.46415032533868e-06
-1.89691994318309e-05
-2.93314589609613e-05
-1.36511352569928e-05
-1.29812837403334e-05
-3.1467426867301e-05
-2.74148194249186e-06
-2.44360077424175e-05
-2.11053754409269e-05
-9.22827189969508e-06
-1.58992233809731e-05
-4.03216776994563e-05
-3.63340941054376e-05
-1.9864446754916e-05
-1.57287621056076e-05
-8.49765571646345e-06
-1.55597008063863e-05
-9.4998841961177e-06
-1.77021227486431e-05
-2.41437326172124e-05
-2.88408855959908e-05
-4.27716541407015e-06
-1.26819172032192e-05
-2.63893717384947e-05
-1.61861789132746e-05
-2.76892131024849e-06
-1.27816775168922e-05
-4.15702681385132e-05
-1.74720866038408e-05
-8.22787858857416e-06
-2.43551128841459e-05
-3.60746227183463e-05
-2.73603387202026e-05
-2.09282812400991e-05
-2.13655157890705e-05
-2.145883766524e-05
-3.382164240387e-05
8.2627510939601e-06
-7.23487859186539e-06
-2.4343333481294e-05
-2.52039539048376e-05
-2.93428954587135e-05
-1.04197715963163e-05
-2.82586570063271e-05
-3.25826468972657e-05
-2.74885125603617e-05
-3.11148567700746e-05
-1.86069246835145e-05
-1.88761721823365e-05
-3.64218985608708e-05
-7.03768791685898e-06
-3.11342415596955e-05
-1.37509860275536e-05
-2.96040199332065e-05
-2.55770729787527e-05
-5.18561703263835e-05
-2.96010383792608e-05
5.00924471146183e-06
-1.08561186162513e-05
-5.94928194008901e-06
-3.86967614918575e-05
-2.65442312573701e-05
-2.96802257012387e-05
-1.74735824472172e-05
-1.63108219817589e-05
-1.72077877023466e-05
-1.66195139118734e-05
-8.42469104037006e-06
-1.06078189001918e-05
-3.02707912855566e-06
-9.09835644395874e-06
-1.28027084566546e-05
-1.87707098981838e-05
-2.2118965862488e-05
-1.98240496776513e-05
-3.81621095963392e-05
-1.94729968828836e-05
-2.90120090845782e-05
-1.35411993364459e-05
-3.38734061726356e-05
-2.22542208647913e-05
-1.72225326603277e-05
-1.89010132403255e-05
-1.24838604423161e-05
-1.47735443783552e-05
-2.90512002744763e-05
-3.02879572657981e-06
-1.19536162765662e-05
-1.20911226907715e-05
-1.42709149307386e-05
-2.09120241185682e-05
-4.68017648771453e-05
-2.12187982634871e-05
-7.17879572233444e-06
-1.41834413406528e-05
-2.97330569581176e-05
-2.49253971928424e-05
-8.59818339158012e-06
-3.65237041336034e-06
-1.84179865877574e-05
-9.86027467767608e-06
-2.57467184503591e-05
-2.25201415413021e-05
-1.96069687105079e-05
-3.31049602517985e-05
-3.23684506022964e-05
-2.32952828929943e-05
-2.28761618116609e-05
-3.0974508220763e-05
-7.17199745906044e-07
-9.73252725402831e-06
-2.05253594538661e-05
-1.88566377988831e-05
-7.91159472008433e-06
-4.06256616174576e-06
-2.07876141883867e-05
-2.57039579412246e-05
-2.72249116032218e-05
-1.20389050154854e-05
-4.26948796676598e-06
-3.13196053548195e-05
-3.69613101728776e-05
-2.72177500003449e-05
-3.13745836277364e-05
-2.04316806877068e-05
-3.72755949765464e-05
-2.01883803602623e-05
-1.34333982662756e-05
-2.60128426013483e-05
-2.94087199954755e-05
-2.86222737599585e-05
-3.70092300844653e-05
-1.33144411264652e-05
-3.39791415227298e-05
-1.91604376473266e-05
-2.39308582698441e-05
-2.8432028626727e-06
-1.19617690772415e-05
-2.4851502792334e-05
-9.0381510401172e-06
-1.52036492849183e-05
-2.79806197556306e-05
-2.5677321744404e-05
-3.53145448815213e-05
-1.9335242376444e-05
-6.75393627727787e-08
-3.39774402530052e-05
-3.96343299709502e-07
-5.11593756237493e-06
-1.0392485651862e-05
-2.10108081238536e-05
-1.68937842348348e-05
1.2009348339347e-06
-2.35328736119937e-05
-2.02136539231582e-06
3.80865891049157e-06
-1.54902557558215e-05
-8.27655543409923e-06
-2.18072146723596e-05
-8.70432846371567e-06
-1.39216265053139e-05
-3.44568764994736e-05
-3.04503177513611e-05
-2.36394928772162e-05
-4.2981919722046e-05
-3.60074435690501e-05
-1.70664642555126e-05
-2.60019111849384e-05
-1.47349038937905e-05
-4.66056287994003e-05
2.6068718181356e-05
-2.06348946003988e-05
-3.49818658576309e-05
-7.4052592523304e-06
-1.72482219798332e-05
-1.73026899458276e-05
-2.32447559895407e-05
-4.96039756441971e-06
-1.19706856061355e-05
-1.15769749566653e-05
-1.46552835037275e-05
-2.35425473454628e-05
-1.89452422715222e-05
-1.43811373871497e-05
-2.24555176113124e-05
-2.22165169092082e-05
-1.46905791597696e-05
1.28105464162376e-05
-5.80875665622525e-06
-1.70672470437121e-05
-2.41489265358292e-05
-3.1020268455391e-05
-1.5079916599573e-05
-3.4999007612199e-05
-3.51360499225554e-05
-1.25969643752204e-05
-3.34610579392287e-05
-1.98111039622286e-05
-2.68114616822544e-05
-2.0180239048769e-05
-1.58070564311805e-05
-8.19948606171388e-06
-2.6144855893024e-05
-2.16149123765528e-05
-3.38336015983706e-05
-1.39186812587104e-05
-1.70144382384301e-05
-2.42490866039003e-05
-2.05512320701457e-05
-3.65709525324802e-05
-3.14431232037122e-05
-1.29112436627538e-05
-3.46490630896445e-05
-2.03043214175743e-05
-2.93054641243433e-05
-3.60756734860168e-06
-2.13354620212412e-05
-2.99722641744019e-05
-1.03713828053381e-05
-2.55012640274431e-05
-4.15595860945859e-05
-8.58086492043264e-06
3.17395118013029e-06
-7.85231776292332e-06
-7.78928161145552e-06
-1.02544269105654e-05
-3.36197166629022e-05
-1.65962564249032e-05
-2.32064120297021e-05
-1.92041720793242e-05
-2.36660996194522e-05
-2.91480751932267e-05
-3.26317948904628e-05
-2.29476811885982e-05
-2.92910955707408e-05
2.54735094962401e-06
-2.25413908962493e-05
-2.13082851152885e-05
-1.15455517707149e-05
-2.25034004997669e-06
-1.52583542856242e-05
-1.29034817311561e-05
-3.56950571176075e-06
-2.51962754307453e-05
-2.11189467467504e-05
-3.0586964028767e-05
-3.38354284396401e-05
-2.61584335714204e-05
5.29327447815862e-06
-6.75185721975823e-06
1.07611600126821e-06
-1.41902678985342e-05
-3.71938194074969e-05
-2.67730049696012e-05
-4.34234696083739e-05
-1.88629320755836e-05
-1.89960124529495e-05
-2.51254170134695e-05
-6.79931513655153e-06
-7.75788307133276e-06
-1.61156239028829e-05
-1.73950545566626e-05
-2.01340908569167e-05
-1.42417945886881e-05
-2.61493501915686e-05
-1.55818163679169e-05
-9.63080488879942e-06
5.21336160567794e-07
-1.44908486572612e-05
-1.27711752919855e-05
-1.92001436734129e-05
-3.41620085276834e-05
-1.39001645507742e-05
-2.05606297161938e-05
-4.51520879017355e-05
-1.43751572330214e-06
-2.24379493913781e-06
1.73915021876431e-06
-4.41937895736242e-05
-2.20143210340488e-05
-1.06066521675905e-05
-2.2371558871547e-05
-2.12854539520727e-05
-1.16348388198275e-05
-3.38783288511856e-06
-2.15372074652219e-05
-1.16003185703993e-05
-3.43208411066795e-05
-1.92365103319407e-05
-1.45264825393673e-05
-2.50678946012781e-05
-9.37696552665273e-06
-4.03227390277657e-06
-2.60002153616203e-05
-2.98963058848433e-05
-2.02829815089409e-05
-3.70679048517079e-06
-2.0752418886964e-05
-3.53856510681903e-05
-4.47215795297561e-05
-2.26997103608352e-05
-2.9514359488825e-05
-7.95140759665421e-06
-2.15790786546383e-05
-1.16391472725866e-05
-3.4548991861161e-05
-1.43703489237172e-05
-4.52325368622257e-05
-2.13765514077788e-06
-3.0615072354208e-05
-5.46422086388347e-06
-5.72662218553483e-06
-1.79734362377454e-05
-4.10444567881847e-06
-2.42452119623719e-05
-2.61049974341121e-05
-2.3071850310527e-05
-2.7441359666749e-05
-2.9065049366253e-05
-1.28575116560878e-05
-2.43059851103159e-05
-1.43376538893397e-05
-1.50487416831824e-06
-1.32174545902342e-05
-1.62364862216252e-05
-1.95195249475709e-05
-1.89357089248785e-05
-2.84972807647343e-05
-1.70735749022795e-05
-2.61177940180112e-05
-8.85566614007419e-06
-4.27363337976108e-05
-4.24825416426735e-05
-1.31078822554219e-05
-2.90643070536544e-06
-2.70351441270488e-05
-3.06510896449864e-05
-4.04747292121069e-05
-2.7416485591287e-05
-2.70807790286111e-05
-3.92631837695248e-05
-2.58291499228642e-05
-7.74744975191547e-06
-2.78271634927753e-05
-4.19584593112531e-05
-2.55527853686208e-05
-3.41645822420312e-06
-1.70168756404854e-05
-2.77380510227698e-05
-2.03735351905825e-05
-3.66140310815788e-05
-8.55489040294782e-06
-1.94240750180426e-05
-2.58943658625266e-05
-8.63475904293422e-06
-3.28794508883154e-05
-1.5249339281226e-05
-1.25606911055958e-05
-4.66031739182003e-05
-2.48091750886337e-05
-2.17819281320079e-05
-2.9670655385815e-05
-1.18869094203993e-05
-2.27109530154059e-05
-3.88222627137047e-06
-1.43733082996734e-05
-1.8739955465796e-05
-2.97650291578612e-05
-3.39204784632174e-05
-6.38955772313807e-06
-2.16230082734811e-05
-2.72984504327122e-05
-2.060253580284e-05
-2.79628039902676e-05
-2.49157844428955e-05
-2.17243074873812e-05
-3.59006634395563e-05
-1.14475966047126e-05
-3.65081306273364e-05
-2.57404951179007e-05
-2.10019216674091e-05
-2.22004136693477e-05
-1.22356822029246e-05
-1.69263119759296e-05
-9.66157353554202e-07
-1.40625716153893e-05
-1.86028153987576e-05
-2.37013006963723e-05
5.99632280197019e-07
-2.14031018226457e-05
-1.77406522996089e-05
4.90849817181771e-06
-3.05667366750672e-05
-2.47115598368583e-05
-3.90370247840476e-05
-2.20492616608917e-05
-8.47557942229951e-06
-1.711558937957e-05
-1.08074454005017e-05
-4.96286445665049e-06
-2.65628229356414e-05
-2.19108591513333e-05
-2.63973550472491e-05
5.5545177644231e-06
-2.04179483996822e-05
-4.11124148772103e-05
-3.61009517041396e-05
-2.89011466885794e-05
-2.68625139832439e-05
-2.76893167132859e-05
-1.49488566043734e-05
-2.79750834840708e-05
-1.45498658538347e-05
-1.77974634811423e-05
-1.34259892657263e-05
-3.56341728457425e-05
-2.97839876586868e-05
-2.54836734914047e-05
-6.39820142596269e-06
-1.31099060069859e-05
-2.61152966860097e-05
-2.92084385639942e-05
-4.55385027244742e-06
-2.19466659790447e-05
-1.88760664559462e-05
-4.17724621456735e-05
1.85474779544339e-06
-2.17320946392197e-05
-2.89442443640634e-05
-2.35652188737973e-05
-1.3680964402133e-05
-3.9241945793085e-05
-3.01358041068939e-05
-2.79920640829312e-05
-4.26002691890814e-06
-1.27528345523921e-05
-6.21547099022826e-06
-2.09849126713808e-05
-1.06161385792508e-05
-2.60396729898781e-05
-1.37622697683835e-05
-3.63019493431732e-05
-1.74797281475781e-05
-2.74795652824419e-05
-3.43733443856554e-05
-3.60208891685288e-06
-3.74371001818686e-05
-1.61948251780505e-05
-8.36325099242186e-06
-4.44653130836648e-05
-1.61420513519962e-05
-3.69084223770789e-06
-1.3804039171848e-05
-2.74785552028684e-05
-3.75758719507828e-05
-2.7639598724481e-05
-1.3549394421276e-05
-2.97845814281141e-05
-2.9456302582362e-05
-9.04965444523094e-06
-2.88609710561909e-05
-3.70262582809836e-06
-5.98899851047323e-06
-2.99689317233935e-05
-3.72281584474479e-06
-5.49396803057054e-06
-2.7965623576446e-05
2.71878422128038e-06
-2.97857926911595e-05
-2.16927606487327e-05
-3.8560989562712e-06
-2.87324164384157e-05
-3.05813986652601e-05
-2.90870108068572e-05
-3.64179445171193e-06
-1.83989508989767e-05
-2.92173553677091e-05
-2.60298749043345e-05
-7.06669644081397e-06
-4.04285113408617e-06
-2.56058283821468e-05
9.77001226890637e-07
-1.97073402889872e-05
-2.66242061099204e-05
-2.12608276643246e-05
-1.59972725984722e-05
-3.40559341984068e-05
-1.52076354604415e-05
-2.21676774075404e-05
-1.35082092796357e-05
-2.87850198399844e-05
-2.59360437731239e-05
-1.34066569090682e-05
-2.02331527511144e-05
-1.23045098804486e-05
-1.45061619223184e-05
3.04018835959583e-06
-6.31512115409274e-07
-1.00954221806906e-05
-2.8257590353507e-05
-2.76487002291395e-05
-1.91929727255034e-05
-4.01258118893387e-06
-2.88745264469513e-05
-2.87550616791148e-05
-1.48196334004908e-05
-2.71034074005264e-05
-1.63997424429919e-05
-1.63518165639972e-05
-1.81925517775353e-05
-3.65770694352185e-05
-3.35585227123546e-05
-8.3453001330809e-06
-3.80422300952478e-05
-2.4829765787457e-06
-1.82229197636085e-05
-2.7529952099987e-07
-4.48786824942745e-05
-1.71730068047332e-05
-1.21530079787305e-05
-2.82097336449276e-05
-1.80932989497409e-05
-2.74050512689749e-07
-1.72824404258287e-05
-2.53200865140998e-05
3.01504397302852e-06
-2.41659293583697e-05
-2.23567286207234e-05
-1.52318528475968e-05
-4.01188534774844e-06
-2.16162982647856e-05
-2.11197059394796e-05
-2.60456012175932e-05
-2.07731413968533e-05
-2.61448460285427e-05
-7.06021931487115e-06
-1.18585571952544e-05
-1.03925417810578e-05
4.81884648223778e-07
-2.58217188944111e-05
-3.00124509576735e-05
-2.70210548496054e-05
-3.16544318208434e-05
-3.77163591678184e-05
-1.53853477183242e-05
-3.07210337956241e-06
-2.82182049099498e-05
-4.04283216605571e-05
-2.11078630091481e-05
-4.30533066836897e-05
-1.64529222423062e-05
-6.44665022256982e-06
-9.3505735423145e-06
-2.0122073864774e-05
-7.22446628485315e-06
-1.7342418391446e-05
-2.64864984570139e-05
-2.35274270977461e-05
-1.88114885579904e-05
-3.98307186363536e-05
5.40770318931729e-06
-1.65939799231714e-05
-9.94894771553899e-06
-5.78953035337076e-06
-2.20454090002165e-05
-1.40121869508413e-05
-3.11582665074358e-05
-3.95305377184446e-05
-3.40035209746362e-05
-6.53655982761476e-06
-2.54177811248505e-05
-1.40051718427154e-05
-1.59940959173988e-05
-2.30103359562925e-05
-1.66768537619658e-05
-1.35800099133303e-05
-2.85762502202953e-05
-5.30856269531121e-06
-1.35308757118721e-05
-6.27879632240779e-06
-2.15259513124787e-05
-3.19681649579594e-05
-1.7569961327537e-05
-3.19521987440214e-05
-1.61659022736334e-05
-2.0341361615562e-05
-3.17566240777791e-05
-2.97691621662846e-05
-1.96946000032872e-05
-2.78148426431207e-06
-4.67809135016804e-06
-2.6391590675009e-05
-2.84196605919316e-05
-1.05083401246792e-05
-1.35770499661195e-05
-1.61038798939981e-05
-3.63297116319976e-05
-3.62984214893696e-05
-1.94816830773645e-05
-1.63257734897679e-05
-2.53498586058736e-05
-2.93321041350918e-05
-2.03762857696287e-05
-2.77229593709387e-05
-1.09423115054877e-05
-1.4809774619061e-05
-1.79895199028493e-05
-2.53323643675201e-05
-3.58750872084823e-05
-2.73581483346185e-05
-1.2505810178573e-05
7.64283637638753e-06
-2.92417535198732e-05
-6.5704977813116e-06
-2.47858821703803e-05
-2.39974456419091e-05
-3.63428616309256e-05
-1.1873525199098e-05
-3.15999337497247e-05
-3.26169282700829e-05
-2.17976943577725e-05
-7.96136604575617e-06
-2.92108507438187e-05
-1.18536916244477e-05
-5.2223627359619e-06
-1.16464072926886e-05
-1.7062539910892e-05
-7.81424527588464e-06
-5.65408168394092e-06
-1.14908911579145e-05
-1.13813504492801e-05
-2.38012336746766e-05
-9.22409150284729e-06
-1.32966350379968e-05
1.66157532023035e-07
-1.24361446821091e-05
-1.98856887688388e-05
-1.18887042317108e-05
-3.25717309410492e-05
5.70185940441558e-07
-1.50870636147637e-05
-2.71000507275393e-05
-4.1499312562221e-05
-1.58899851700741e-05
-2.88678278418634e-05
-2.28885348131743e-05
-9.00044332604722e-06
-2.39340487239617e-05
-2.84928106142973e-05
9.8622104792617e-06
-2.90149794882464e-05
-2.00003739956427e-05
-3.93251661395443e-05
-2.2753851385857e-05
-1.54069443966132e-05
-4.71527634793505e-05
-5.24731851014525e-05
-3.54562109854388e-05
-4.01098894755846e-05
-2.36211845511135e-05
-2.97915106118092e-05
-1.65431118598692e-05
-2.57091880872637e-05
-1.58349110768602e-05
-1.61246550052185e-05
-4.6081827377955e-05
-2.76735121878382e-05
-2.43644645950148e-05
7.81165900703874e-06
-3.96715871679561e-05
-2.50982281130413e-05
-3.13600459813708e-05
-2.86968389485836e-05
-1.62176238193346e-05
-9.75383775051021e-06
-2.32775596065399e-05
-3.83623910625754e-05
-2.52867207642614e-05
-8.98126030068199e-06
-1.60758829301651e-05
-2.46677786595351e-05
-3.08027383203985e-05
-9.36575633500013e-06
-2.35814356159072e-05
-3.74313383266761e-05
-1.21176041586042e-05
-1.72471872878102e-05
-4.10032064367245e-05
-2.16608281821932e-05
-5.72966104380798e-06
-3.27421770768678e-05
4.8146905872493e-06
-2.09151587596792e-05
-9.36624574249659e-06
-9.17541666772128e-06
9.55769283035962e-06
-2.2295534078331e-05
-4.60613251316287e-05
-1.76115870124525e-05
-1.59820080886334e-05
1.85981490254809e-06
-1.93396653853158e-05
-3.46892392443618e-05
-2.08360994282399e-05
-2.87555645903816e-05
-3.98320037334247e-05
-2.60552083731995e-05
2.01596878496183e-06
-4.180090777085e-06
-3.05526548504778e-05
-1.80632660155419e-05
-3.40423014816594e-05
-1.86506942587616e-05
-1.27418474066994e-05
-1.70369813473208e-05
-3.07538955928693e-05
-7.66750449810572e-06
-1.93977122935521e-05
-1.44832624796776e-05
-2.45499426087922e-05
-1.24818151715362e-05
-7.56341289301009e-06
-4.36720356671606e-05
-7.22539333404234e-06
-5.30319654193916e-06
1.19583303142209e-05
-1.13265622329327e-05
-9.09817947719285e-06
-2.47932091673169e-05
-2.89205883302124e-06
-4.49419645508704e-05
-1.14179041125214e-05
-1.54413063709304e-05
-1.52785196209726e-05
-3.15528866163235e-05
-9.92445998637751e-06
-2.15606566544824e-05
-2.18314953556037e-05
-2.37515566247077e-05
-1.89678297690578e-05
-3.05873769010908e-05
-9.37775563921821e-06
-8.81380145100424e-06
-2.33512658534811e-05
-1.2076783382507e-05
-2.75718406174334e-05
-2.45203987172105e-05
-2.38093636905949e-05
-2.08033585338595e-05
-1.47042087024512e-05
-1.85133572240713e-05
-2.71591528762418e-05
-2.39978488473109e-05
-2.7163010832469e-05
-3.15878952098455e-05
-2.62851621223607e-05
-1.36314155412704e-05
-4.44228254601913e-05
-1.38528789199671e-05
-3.90657913733283e-05
-6.63874998452205e-06
-2.49301767676122e-05
-2.33571624718829e-05
-2.38330177282609e-05
-3.38271389051861e-05
-3.23899761403851e-05
-2.15414542499719e-05
-2.31748770538505e-05
-6.77055603914372e-06
-3.46580972797989e-05
-1.02911167710252e-05
-1.6941045015331e-05
-1.85600284455643e-05
-1.96636081300459e-05
-1.96673931976605e-05
-2.31322530475333e-05
-2.04262772757105e-05
-2.69272043008219e-05
-2.40182592342872e-05
-3.05651671918294e-05
-8.81097354982905e-07
-4.22006145788899e-05
-3.23135630639871e-05
-3.22033500459382e-05
-1.54873820986785e-05
-2.2148752295957e-05
-1.33863660806398e-05
-2.10353590347004e-05
-2.83544860590927e-05
-7.23588802498722e-06
-9.02304811089556e-06
-1.27619693030313e-05
-2.26797532609036e-05
-1.30899053209421e-05
-3.54353095526248e-05
5.58490762654389e-06
-7.54951728043212e-06
-1.62191026706789e-05
-2.62098281150955e-05
-1.27968813892918e-05
-2.44415846880636e-05
-1.68054100012578e-05
-2.8980610092083e-05
-1.52977665912619e-06
-2.82174349430205e-05
-2.05501743446565e-05
-8.56074902863539e-06
-1.76063367491996e-05
-8.15594622276072e-06
-1.12886127257259e-05
-6.70603025148323e-06
-3.31945995698496e-05
-2.87889275790945e-05
-6.99538504827744e-06
-2.77184197160709e-05
-6.62995505283829e-06
-2.0806835273269e-05
-6.69846024336651e-06
-2.82640975189114e-05
2.07646181348524e-06
-2.31870444851657e-05
-1.87528573368448e-05
-1.07877213315966e-05
-9.83154085133181e-06
-1.17103584719336e-05
-2.03956838612727e-05
-4.87169061769419e-06
-4.96012881540579e-06
-9.68209612544941e-06
-2.68273619803582e-05
-2.40917730009957e-05
-3.87224676808016e-05
-4.36959095224616e-06
-2.20362070303542e-05
-9.08971647595668e-06
-1.35627562312671e-05
-1.60780690735341e-05
-2.91999161638488e-05
-1.5967183836656e-05
-1.1026348583205e-05
-1.70087178510349e-05
-5.3669090443922e-05
-2.10301081044247e-05
-1.35998155442692e-05
-2.21610763829284e-05
-2.0090107919437e-05
-4.01719721148429e-05
1.55377403095121e-06
-5.79641145872097e-05
-2.68102946264245e-05
-4.66987571585102e-06
-1.44656488473222e-05
-6.39253189377659e-06
-2.58621656836517e-05
-2.62001790172478e-05
-2.40273511934721e-05
-1.90541211069797e-05
-1.60618182166662e-05
4.51951317307179e-06
-7.51036222567778e-06
-3.87344663595032e-05
-1.31970561856804e-05
-2.52842097533427e-05
-3.79268307979969e-05
-3.14739177589548e-05
-3.18513381278405e-05
-1.18197678632824e-05
-2.62442659760877e-05
6.46666233522717e-06
-4.30552071149936e-05
-7.51684178674231e-06
-3.19492842253655e-05
-5.21912084127616e-06
-1.88781100119804e-05
