# Supplementary material for: Research on computational propagation and identification of mine microseismic signals based on deep learning
Source: PLoS One. 2025 Oct 22;20(10):e0334641. doi: 10.1371/journal.pone.0334641 (PMC12543183; doi:10.1371/journal.pone.0334641)
Supplement: S2 Data — (ZIP) [file pone.0334641.s002.zip › 000100500001950.xlsx_0.txt_24.txt.txt]

-2.61323173082701e-05
-1.55017548820562e-05
-1.8968094703158e-05
-4.26610682314754e-05
-3.85861553214524e-05
-2.31696465086639e-05
-3.44237608469718e-05
-1.09603155390811e-05
-2.74213644741813e-05
-2.74135363649054e-05
-3.72096859268846e-05
-2.18280002041992e-05
-2.18419683875324e-05
-2.75504776616477e-05
-2.46224258257746e-05
-1.48226454776099e-05
-1.25220629281552e-05
-2.02901388573436e-05
-1.67062379501043e-05
-2.39746246060838e-05
-2.72454215588825e-05
-1.62459382242235e-05
-1.40318881379327e-05
-3.62344602373254e-05
-1.49695441691413e-05
-1.82956605858407e-05
-2.72484616683868e-05
-1.92541896001931e-05
5.46433481986771e-06
-3.33509557917501e-05
-2.87489664575338e-05
-2.3905128588125e-05
-2.49874000928144e-05
-2.26969310482619e-05
-1.14815243753352e-05
-3.03427209767313e-05
-1.69642838464128e-05
-1.49374529620624e-05
-6.75142801938835e-06
-1.34944989952024e-05
-1.18758299914384e-05
-4.17371722667037e-05
-2.36133769233484e-05
-2.23775281897791e-05
-5.50726240629437e-06
-7.31187883579977e-06
-1.82042421880554e-05
-2.79846774382297e-05
-3.16879341391532e-05
-2.66626592619482e-05
2.2650305951269e-06
-2.34463377119221e-05
-6.50595508903462e-06
-3.76923365022952e-05
-2.05962917607805e-05
-7.01596875790229e-06
-9.00840995228225e-06
-2.98794869482916e-05
-1.6167293303596e-05
-2.29393687317347e-05
-1.8529636310619e-05
-9.2777158198975e-07
-2.58257631219131e-05
-1.34782784259246e-05
-1.38533739185474e-05
9.03871979915076e-06
-9.66813112823604e-06
-2.86682647597448e-05
-3.08031804443221e-05
-2.80468580955474e-05
-9.6911108525358e-06
-1.97847946317517e-05
-1.56995023494881e-05
-1.62663032343427e-05
-2.97883987218441e-05
-3.40482657078232e-05
-3.07593307396972e-05
-2.47376840615956e-05
-9.14445555453002e-06
-2.77198786312683e-05
-3.1986365183272e-05
-2.96685221694121e-05
-4.51518579021998e-05
-3.29743411795575e-05
-1.03499773726618e-05
-2.3403830369225e-05
-1.7836618305955e-05
-1.70372656478792e-05
-2.08063629408348e-05
-2.47647271430653e-05
-1.85442641661199e-05
-1.58232825789198e-05
-4.01202066074955e-05
-2.53161549639941e-05
-1.57757284516814e-05
-1.22977187564156e-05
-3.44512694750182e-05
-1.67825900158785e-05
-1.5724260537048e-05
-2.49359032556419e-05
-1.72751369685223e-06
-1.52486027335807e-05
-2.72606696763664e-05
-1.84600620471395e-05
-2.95563772750947e-05
-3.54556518408774e-05
-2.64265780096464e-05
-2.21465719054418e-05
-3.45520708719221e-05
-3.86921286845249e-05
-2.38382830273403e-05
1.33479771286637e-08
-3.70106429842668e-05
-4.01684101939066e-06
-9.39061245165129e-06
-6.46215563140474e-06
-1.4303920242235e-05
-1.90245465704928e-05
-1.62113345948363e-06
-2.42337297944629e-05
-1.55056023135963e-05
-2.16505725594736e-05
-1.41602023925937e-05
-2.17526096147851e-05
-1.27447186070503e-05
-5.08837296900387e-05
-1.14347257555772e-05
-1.8725826114511e-05
-4.02406496636689e-05
-1.62020186985271e-05
-1.58397284753818e-05
-1.55951827400556e-05
-1.24828371355652e-05
-2.81955814878931e-05
-1.1690495500565e-05
-1.11191094875903e-05
-3.18153918839177e-05
-2.74772771754927e-05
-4.05985471256099e-05
-3.35977939749309e-05
-4.55681054239708e-06
7.32888187185447e-06
-1.75655893377441e-05
-1.4232489813633e-05
-1.23356396905162e-05
-9.10021616128075e-06
-1.78683675994143e-05
-3.17147844418736e-05
-4.41804794628532e-06
-1.60001525310676e-05
-3.21806802384072e-05
-3.64015590805085e-05
-3.22397632337989e-05
-4.64187065631623e-05
-2.58005862629997e-05
-1.67570864513323e-05
-6.52744617236121e-06
-2.42630124579248e-05
-3.21093789127349e-05
-2.86433451883372e-05
-3.78430270002189e-05
-1.60844998771978e-05
-8.08427028363347e-06
-5.96886230379604e-06
-2.80042300673859e-05
-1.04167970392394e-05
-1.19551954125396e-05
-2.00424516005621e-05
-3.25627023659372e-05
-3.08692290539433e-06
-2.14849379897934e-05
-2.26926258101522e-05
-5.15511877827788e-06
-2.00878016589235e-06
-2.05424410918902e-05
-2.64087694072637e-05
-1.80958964108688e-05
-1.71692372374331e-05
-2.39908748302208e-05
-1.74280555555799e-05
-2.76803255685702e-05
-4.54327148581962e-05
-2.06814380794501e-05
-1.24980028450634e-05
-4.89622951511766e-06
-1.80588020167214e-05
-2.10174284864964e-05
-8.85073833225314e-06
-2.52161813737342e-05
-6.39700997438959e-06
-2.58914514324109e-05
-1.59343280188295e-05
-3.32460918240395e-05
-1.58575324716996e-05
-4.1568875829531e-05
-1.97728250303289e-05
-2.07275775477123e-05
-4.8169106173865e-05
-2.94764151274865e-05
-2.65678442846648e-05
-4.09243162792614e-05
-3.97619123278676e-05
-3.16057544409504e-05
-9.70228817815605e-06
-1.51118260749958e-05
3.96818253568767e-06
-1.55802444501235e-05
-2.01973929864206e-05
-1.6732821971526e-05
-2.71778157778306e-05
-7.62331118035212e-06
-2.47886746419437e-05
-1.67209315125892e-05
-1.80066290999022e-05
-2.91276893427418e-05
-7.91676847016829e-06
-1.15974258846517e-05
-3.44891367196815e-05
-1.92973626178117e-06
-3.20759642972228e-05
-3.25805397511746e-05
-3.07966240106631e-05
-3.3922429402212e-05
-3.56084207723478e-05
-2.04798052923905e-05
-1.38372384088507e-05
-2.8467602626839e-05
-2.7434374431751e-05
-2.92706493739259e-05
-1.57906365205603e-05
-1.2553623146227e-05
-2.49982998095059e-05
-2.62190930285856e-05
-1.87807860125519e-05
-1.22674247060283e-05
-5.48433428452955e-06
-2.00504375612406e-05
-4.27217912056771e-05
-2.37278237693467e-05
-1.28258187369328e-05
-1.50289170992685e-05
-3.01341473900296e-05
-1.9888897807745e-05
-2.02723201140838e-05
-3.41115986319571e-05
-5.52753635501311e-06
-3.59814802427902e-05
-2.62762472837116e-05
-4.72401709988658e-05
-2.18579714623949e-05
-2.58701371414911e-05
-2.05563943539104e-05
-2.76266178483344e-05
-6.22657734603119e-06
-4.96448412214311e-06
-1.51812258320723e-05
1.26919201422709e-05
-2.85490643737821e-05
-2.76303954807834e-05
-9.64610163533507e-06
-2.89204213612633e-05
-1.71753810327113e-05
-2.70520521492074e-06
-2.75006434457741e-05
-1.87300166882144e-05
-2.40296823068738e-05
-2.96040911648612e-05
-3.46290381014571e-05
-4.56535517472341e-06
4.80510321155077e-07
-3.98622941937192e-05
-1.03107642229349e-05
-3.54256235699255e-05
-9.92885253441419e-06
-8.22097380625523e-06
-6.16763541879041e-06
-4.8874380794996e-06
-2.41899811226719e-05
-1.25052522520587e-05
-2.44308058569286e-05
-2.1097579405619e-05
-1.13465210968383e-05
-1.2166027536496e-05
-8.73739124943806e-06
-2.00452823227588e-05
-3.08017524106383e-05
-1.04046375730585e-05
-1.46039912541976e-05
-2.93682664447988e-05
1.1484790625275e-05
-1.22137952867746e-06
1.85531073079793e-05
-3.36000798792981e-05
-3.51055032308154e-05
-2.06555217833097e-05
-1.29816274513654e-05
-2.00837790515791e-05
-1.48920399708707e-05
-1.09207009895118e-05
-2.26030811022993e-05
-2.55007823924404e-05
-2.57738961248074e-05
-1.44381574679842e-05
-1.38100025362719e-05
-5.03668386355196e-05
-3.06947162878059e-06
-2.67069723138048e-05
-1.6623422819114e-05
-3.78783529677079e-05
-8.96825547213048e-06
-1.19672121214224e-05
-2.12085062240436e-05
-1.49533214501861e-05
-2.09360200412314e-05
-1.2190794379675e-05
-8.13074624442719e-06
-1.69988072678271e-05
-1.24103890105512e-05
-6.11240233723459e-05
-2.75058919673219e-05
-2.72083217922206e-05
-3.18142218820246e-05
-3.08077401431263e-05
-2.19516560018414e-05
-3.50424822005556e-05
-1.61887150276739e-05
-1.3702692172917e-05
-3.24382063036856e-05
-1.1513495273874e-05
-1.18809150004132e-05
-3.37135733218303e-05
-1.9186845090703e-05
-1.84690350243416e-05
-2.7457577323774e-05
1.90234670593054e-06
-1.98222522677913e-05
-1.88528728022215e-05
-2.04037014283407e-05
-1.18857087762029e-05
-2.52036576391897e-05
-3.35005551852858e-07
-2.16387246313424e-06
-1.26187949099097e-05
-1.93699572524142e-05
-2.26879389538884e-05
1.65418935373318e-05
-1.84401898205348e-05
-1.42583168428412e-05
-1.37156777561001e-05
-1.42372224903104e-05
-1.2766520314934e-05
-3.25101510446861e-05
-2.31285359958043e-05
-9.2563169783479e-06
-1.58212036088572e-05
-1.62456413130549e-05
-1.94576097489534e-05
-2.22652928545681e-05
-8.1182889980056e-06
-2.99752605160083e-05
-1.82679381976403e-05
-3.20655124742049e-05
-1.95005690157449e-05
3.26610352770061e-06
-6.14307870163761e-06
-2.21543185579254e-05
-2.35292842108511e-05
-1.28752943048532e-05
-3.28403268455202e-05
5.63686329217023e-06
-2.24149179032592e-05
-2.40716548653199e-05
-2.04601021441776e-05
4.45709497143306e-06
-2.06491471070244e-05
-3.35207245254712e-05
1.58422170243882e-05
-8.73303185344606e-06
-1.84270103223349e-05
-2.3191232377293e-05
-9.51764368261303e-06
-3.99301814251016e-05
-2.1736353404157e-05
-2.60090591499808e-05
-2.49970498170159e-05
-7.53804024624823e-06
8.66691759538055e-06
-3.32061055551441e-05
-2.10248674214514e-05
-3.12494380953692e-05
-3.74253893810035e-05
-5.52832638943619e-06
-2.69619193837318e-06
-1.79129902050785e-05
-1.18935747714534e-05
-4.02271074919541e-05
-4.65329528373051e-05
-2.43905575916283e-05
-1.55759066493321e-05
-2.66855492822201e-05
-2.15767350493641e-05
-4.41175947461248e-05
-1.76229828686421e-05
-1.25791142550703e-05
-1.06750752828602e-05
-3.66285117628548e-05
-3.25633942323496e-05
-1.46458726912868e-05
-2.20853293990299e-05
-3.68754238245683e-05
-3.16253466312603e-05
-2.20542190725481e-05
-2.36259148942508e-05
-1.42492057942418e-05
-1.87949912424988e-05
-1.78783487637247e-05
-1.06003078791825e-05
-1.88887791499204e-05
-1.48475239497914e-05
-4.35709267179187e-05
-1.49370973109465e-05
-1.34054389391322e-05
-1.72551328187215e-05
-1.09173770113308e-05
-3.53988289587707e-06
-1.96305085147631e-05
-2.75160845688644e-05
-3.47136490432617e-05
-1.217669580923e-05
-2.0619042409721e-05
-3.00526548218943e-05
-1.96042977152058e-06
-4.36950896393469e-06
5.76374374508004e-06
-1.05568309906032e-05
-1.78142068550378e-05
-2.03352485753709e-05
-6.25010789310929e-06
-2.87870197979368e-05
-3.64223926428128e-05
-1.34482557283756e-07
-2.56980278429482e-05
-2.01742559197728e-05
-6.20716256860496e-06
-3.39202665601201e-05
-1.51712244957958e-05
-1.09107042231951e-05
-1.90149527332658e-05
-2.81800530404156e-05
-4.82462285798028e-06
-3.26298962446445e-05
-1.70733697046588e-05
-3.30519662122311e-05
-2.07542671174204e-05
-4.95062905703528e-06
4.58393517025219e-06
-1.6411960547787e-05
-2.23949470923882e-05
-2.52764657192354e-05
4.19304732129899e-06
-2.57699351545592e-05
-3.3344182290328e-05
-3.43684564544694e-05
-1.96243173419313e-05
-8.94122590113233e-06
-1.20545483460418e-05
-1.49475969131975e-05
-1.72860130634837e-05
6.05351050376043e-08
-3.4645422407097e-05
-1.32385983486292e-05
-9.82843188826951e-06
-2.87135929485263e-05
-1.25114005977015e-05
-6.51192757988227e-06
-1.92268511728085e-06
-2.26663600397114e-05
-3.72623353721011e-05
-2.80594050118077e-05
-9.95824674193655e-06
-2.33568268201928e-05
-2.86664689370811e-05
-1.92886917120181e-05
-1.56259428697025e-05
-1.46547132611301e-05
-2.3251982346238e-05
-1.0840244455856e-05
-2.46679843356522e-05
-3.31106428945434e-05
-2.18620950453855e-05
-3.12896653472432e-05
-2.68922862823962e-05
-2.8770431691553e-05
-2.38365134094524e-05
-1.56154159345291e-05
-2.65722957543154e-05
-2.34355023965189e-05
-3.33910361918171e-05
-7.63203666400718e-06
-4.15425457260034e-06
-5.99362862196568e-06
-1.64866361441009e-05
-8.68885163709407e-06
-1.24000783179813e-05
-1.43104938273612e-05
-2.97534393968712e-05
-2.02682455059448e-05
-1.67551549210601e-05
-3.19206273827851e-05
-4.50367107574e-06
-2.04566258157954e-05
-8.30878556485859e-06
-9.43339107704906e-07
-2.17176600482774e-05
-6.47032347908668e-06
-1.93282475534735e-05
-6.34512250708134e-06
-2.92864798105575e-05
3.67241961302941e-07
-1.77245066336956e-05
1.48317090242708e-06
-2.12317060921419e-05
-2.79274476953991e-05
-3.65316209818193e-05
-4.51329372413139e-05
-2.54848552279871e-05
-2.99980953634498e-06
-1.97730714021514e-05
-3.68484917087384e-06
-1.62741058467533e-05
-2.06019478232679e-05
-4.58139218842739e-05
-1.56806430429804e-05
-3.12210294392399e-05
-1.03104913406809e-05
6.58140345750171e-07
7.12724401846362e-07
-3.38648382953423e-05
-2.02154872745396e-05
-6.84968190759078e-06
-1.66130714088513e-05
-2.40975095689051e-05
-1.40387097810334e-05
-1.96694740753136e-05
-1.28026222126969e-05
-1.81989049947158e-05
-3.16937680826669e-06
-2.10821756560692e-05
-1.3852001883189e-05
-3.47101110438448e-05
-2.57791004696789e-05
-2.12826770750691e-05
-3.25299024415236e-05
-1.45597123334819e-05
-4.10331934985451e-05
-1.81942024910343e-05
-1.06496052679779e-05
-2.93784895953994e-05
-2.05462591299151e-05
-2.03320883544176e-05
-1.92551086425398e-05
-9.8032691936857e-06
-1.48028854350051e-05
-1.15851931040883e-05
-4.03518832461914e-05
-3.81854729644424e-05
-1.76917421562842e-05
-2.54051631158949e-05
-3.72419310887474e-07
-9.5238885148607e-06
-1.34593776822274e-05
-1.40972953756296e-05
-3.2720935538858e-05
9.61773969152491e-06
-1.68234144775442e-05
-2.21416348885294e-05
-1.17495473639295e-05
-2.61676168317251e-05
-4.17224500423854e-05
-1.85933927673119e-05
-8.7171580490313e-06
-2.99585920012595e-05
2.98035632723076e-06
-2.41513526839842e-05
-3.15371082967736e-05
-2.87400808596937e-05
-2.73126372227713e-05
-3.26731070422265e-05
-1.40405560119559e-05
-1.41732861230191e-05
-1.03440339094266e-05
-1.75247425884979e-05
-4.77071736598328e-05
-3.49378307840736e-05
-1.14796917849487e-05
-3.45686095819326e-05
-3.02571185269933e-05
-2.6137119120626e-05
-1.82690265345497e-05
-1.9259794979862e-05
-3.3034762324805e-05
-2.06162932729377e-05
-1.36595455006346e-05
-8.3713579944849e-06
-5.31556128494416e-06
-2.07707547689576e-05
-7.98024617732869e-07
-2.43050699114213e-05
-1.12505511252337e-05
-1.37679832851739e-05
-3.14401194663399e-05
-1.9314315667378e-05
-1.65855943094354e-05
-2.82088810130319e-05
-8.788605441671e-06
-2.66036542107368e-05
-4.23889285798699e-05
-2.92920250691928e-05
-8.57556496420305e-06
-8.87222942063845e-06
-2.24029270200518e-05
-1.93705499919199e-05
-3.41820754449124e-05
-2.04786740696679e-05
-2.83047691001551e-05
-1.51349876677049e-05
-1.03931563686441e-05
-1.99229841517326e-05
-9.4766350811968e-06
-1.30679107089722e-05
-4.66946558352765e-07
-2.77235278826766e-05
-1.83208331547804e-05
-5.30591970470663e-06
-2.62489766598371e-05
-2.8501635811844e-05
-2.53666987810163e-05
-1.37282304349249e-05
-1.91459548935313e-05
-1.98888861575238e-05
-3.95455452563287e-06
1.08436407419998e-05
-1.82019176268134e-05
-3.70635402597498e-05
-3.12638344910611e-05
-3.23623031677938e-05
-2.43633456909472e-05
-3.97521708890103e-05
-8.82930030137201e-06
-1.57152235868843e-05
-3.26248275454828e-05
4.93338257437569e-06
2.56217560350214e-08
-2.89192146858556e-05
-3.33587046375682e-05
-2.67291076180222e-05
-1.94557719040102e-05
-1.24206073514944e-05
-3.3021664639675e-05
-3.49186139831013e-05
-2.2085611414984e-05
-1.7725794323056e-05
-3.15322865989241e-05
-1.963806822493e-05
-6.54121961017932e-07
-2.52145065451801e-05
-2.54725339226014e-05
-7.19890722338638e-06
-2.02203043745666e-05
-2.73984741389283e-05
-3.73167165035871e-05
-2.63558647202504e-05
-7.49397107743353e-06
-4.38022879365016e-05
-1.98466893189396e-05
-1.51458048162869e-05
-2.38640386932012e-05
-1.89973752517202e-05
-3.06719732856328e-05
-2.22899055361748e-05
-2.33541318856796e-05
-1.54650943847909e-05
-8.14624162580147e-06
-1.7605148169332e-05
-1.44039745652929e-05
-1.87521591216792e-05
-3.09491156185607e-05
-2.91992651569089e-05
-2.66058621509749e-05
-2.76178245707925e-05
-1.6205317683841e-05
-2.8089200542267e-05
-3.01889580750893e-05
-1.65037548501715e-05
2.00959345887488e-08
-4.3465977014295e-05
-3.44299313045048e-05
-3.26322575317744e-05
-1.75084899274807e-05
-3.38069943221498e-05
-2.82774707676927e-05
-1.79934032063596e-05
-1.94925471577624e-05
-4.23321252020719e-05
-1.75144568799898e-06
-1.34452711785741e-05
-8.77391508933063e-06
-2.83805637840047e-05
-3.41385118580531e-05
-2.80855862859602e-05
-2.62886881930314e-05
-1.53434704231373e-05
-8.93097998442503e-06
-2.82533049925298e-05
-2.58184450197284e-05
-1.799725394676e-05
-2.51166449252214e-05
-1.26380511170669e-05
-1.19210026054333e-05
-2.27172489417403e-05
-3.81477366933196e-06
-2.64726189972308e-05
-1.10789061684697e-05
-2.25638782177862e-05
-4.43715385576621e-05
-4.30160289443219e-06
2.91274169479453e-06
-2.53281869263291e-05
-2.27368035051617e-05
-9.80984207364218e-06
-2.18726686899946e-05
-2.86746239169126e-05
-3.25204882820344e-05
-2.24856487107059e-05
-8.37699652808199e-06
-2.24076010068198e-05
-2.64571738790839e-05
-2.06787908126828e-05
-3.24953883831349e-05
-2.02372541734196e-05
-1.071743641112e-05
-3.92347300362305e-05
-3.96931495809144e-05
3.78061162434888e-06
-2.14587338479678e-05
-1.40439028049509e-05
-1.96626040391354e-05
-2.66688992131745e-05
-2.00395017591266e-05
-1.09588197740309e-05
-2.39966382260396e-05
-9.3376543350262e-06
-1.3494974543768e-05
-2.26485216494172e-05
-3.46045473064591e-05
-1.99521640569672e-05
-1.82233125713792e-05
-2.54599755334622e-05
-2.53976737277567e-05
-9.05443526332927e-06
-1.43539893993415e-06
-1.40092638236045e-05
-2.38929768915532e-05
-2.93768635444946e-05
5.59288349049536e-06
1.1478976862765e-06
-2.53669469444248e-05
-4.76393726824956e-05
-4.03260823463402e-05
-2.16845729247581e-05
-1.75704053593143e-05
-1.81156830459175e-05
2.85036984193206e-07
-3.12863011503024e-06
4.32933911513904e-06
-1.65778160296646e-05
-3.81211702303641e-05
-3.12498829269945e-05
-4.68398127762554e-05
-5.56100093976822e-06
-1.76749016913728e-05
-1.6686561685989e-07
-5.83913539087372e-07
-3.73319346449359e-06
-1.32291591701993e-05
-2.44354922392953e-05
-9.39413658449159e-06
-7.65201713400908e-06
-1.46012954806762e-05
-1.78607030247235e-05
-2.77393799166039e-05
-1.06471081823006e-05
-3.29416642224842e-05
-4.00349906863538e-05
-2.92662346127567e-05
-5.38897951520472e-06
-2.83912258370795e-05
-1.9318285861823e-05
-1.48067615810966e-05
-1.44852458817016e-06
-3.23337513806179e-05
-1.808130383482e-05
-5.75083110129852e-06
-1.99448296344181e-05
-1.53669898568036e-05
-2.91330265681431e-05
-2.31264053797141e-05
-1.96477977777589e-05
-1.78562356612133e-05
-1.57622134664727e-05
-2.90023826439781e-05
-2.19541272320196e-05
-3.01212371630961e-05
-2.56365542367421e-05
-2.37095646464611e-05
-1.27988844478061e-05
-3.44859563904644e-05
-3.94721515416241e-05
-7.15073401585408e-06
-1.25248032274599e-05
-2.23213719699882e-05
-2.07071762547145e-05
-4.26109823910418e-05
-1.8162153995e-05
-1.50876182212721e-05
-5.93547628382846e-06
-3.58357322788945e-05
-4.61332253226125e-05
-1.05739316360761e-05
-1.82353499172194e-05
-1.57778629317586e-05
-2.62396203872615e-05
-6.74252778731022e-06
-1.65478080434565e-05
-2.58015798541228e-05
-1.28363060008724e-05
-1.30458596921011e-05
-1.68015396008366e-05
-2.97704270249022e-05
-2.0058676353865e-06
-1.60931300761419e-05
-4.05918283675661e-05
-2.04552006541834e-05
-1.24934233147539e-05
-2.88865636605578e-05
-2.45856815730505e-05
-2.31057137020317e-05
-2.31141273140825e-05
-2.03833687210549e-05
-2.25078196665292e-05
-2.90444578524998e-05
-1.14747970260946e-05
-9.50000889785081e-06
4.55768339802468e-08
-1.66274851060865e-05
-5.46692107902979e-07
-1.27107094090027e-05
-1.59872712299148e-05
-2.78694143842605e-05
-6.70247749230851e-06
-1.8846598829209e-05
-1.0945600741697e-05
-2.08326292644577e-05
1.38225815600013e-05
-1.06304152856545e-05
-3.90450630961993e-06
-1.29139918042792e-05
-1.89865548453037e-05
-2.51951608435468e-05
-4.7233065096297e-06
-1.4497585861253e-06
-1.93936064198531e-05
-1.22903578521453e-05
-3.47091206224971e-05
-1.65583335911934e-05
-3.26825428443921e-05
-1.43520118797577e-05
-9.80279400572819e-06
-6.93451612141098e-06
-9.89832139554509e-06
-2.73889706616857e-05
-1.74912122719894e-05
-3.90010234817482e-05
-2.84111628121342e-05
-9.1001967558857e-06
-2.72477515367434e-05
-2.17898569967108e-05
-2.39697247414995e-05
-2.08192098378622e-05
-2.27146641300373e-05
-1.56213067366261e-05
-1.3753413749009e-05
-3.18460006240381e-05
-1.67106681376434e-05
-2.55202787848337e-05
-2.11017924590458e-05
-7.31354402046497e-06
-2.99092521797227e-05
-7.79700250287553e-06
-2.21703628245094e-05
-1.10008053226417e-05
-2.95037175440205e-05
-7.15025959684709e-06
-2.47614008872126e-05
3.45888410411709e-06
-1.7764225783516e-05
-1.26021148839624e-05
-2.29353951718021e-05
-9.34586766649953e-06
7.88025581336674e-07
-2.91474150341215e-05
-3.41937567026081e-05
2.71742078384624e-06
-2.4963585374643e-05
-3.37405606858021e-05
-3.24150909334466e-05
-2.59635632884036e-05
-2.71704177968206e-05
-2.36731799238296e-05
-1.23603295103958e-05
-1.53930651714869e-05
-2.53629175309833e-05
-1.28448650827846e-05
-1.7263581494024e-05
-7.13367687618446e-06
-2.47430364423955e-05
-1.02476493329867e-05
-1.97741200795379e-05
7.92482427309599e-06
-1.61986065923932e-05
1.00666175074676e-05
-1.30689110657998e-05
3.16943943566181e-06
-1.87633321788722e-05
-1.9896692085628e-05
-2.45638703849435e-05
-1.07138545292343e-05
-3.23208899987256e-05
-2.55393498500926e-05
-3.27171212405981e-05
-1.47548529605879e-05
-1.67975885042445e-05
-1.57747663267026e-05
-2.97939043600455e-05
-2.12379008576351e-05
-1.41333857989663e-05
-1.26672810793752e-05
-7.61915648567273e-06
-1.70258875907017e-05
-7.80765214307654e-06
-3.03719528289468e-05
-2.77679841585761e-05
-2.16168433977018e-05
-1.20850157391381e-05
-2.0316480329635e-05
-6.08052059741587e-06
-4.6267493850036e-06
-3.91664211560227e-05
-6.96046792972392e-06
-1.94335306535461e-05
-1.86653381203829e-05
-3.14748478012552e-05
-2.84736183236384e-05
-1.18325428528292e-05
-1.41449412298624e-05
-1.59567382729631e-05
-4.42289722570139e-05
-2.01475957758818e-05
-7.87164265800691e-06
-6.61567584237951e-06
-2.80518620412402e-05
-3.56373005149632e-05
-1.89762704662322e-05
-1.11500007609305e-05
-1.89395844687108e-05
-8.01522311679636e-06
-3.28755019087507e-05
-1.70787719462366e-05
-4.12703360701674e-05
-3.32261347658748e-05
-2.73192293257768e-05
-3.71549096663405e-05
-2.43293315287651e-05
-1.04539057122066e-05
-1.58868153615887e-05
-1.59271290327488e-05
-1.61041209398861e-05
-1.38258811592801e-05
-1.42388677745253e-05
-3.28716941101739e-05
-9.65829810040928e-06
-3.3989399654408e-06
-2.53607021900013e-05
-2.6641844079929e-05
-1.08480528436818e-05
-1.70877894741938e-05
-3.35931578442088e-06
-1.2497647724654e-05
-2.62052437662061e-06
-7.80944526326977e-06
-2.44825308862014e-05
-6.99462626352823e-06
-9.72459195308366e-06
-1.70675723835382e-05
-3.20916492613642e-05
-1.27897412497014e-05
1.35154726097921e-06
-2.50087818337804e-05
-3.60978015567214e-05
9.88708052157776e-07
-1.7987717539836e-05
5.75810009954348e-06
-3.14443212423055e-06
-1.20319563022257e-05
-3.46289923132522e-05
-1.20642952665965e-05
-1.18363206741991e-05
-1.79817718840477e-05
-1.75357453532689e-05
-2.71504521140186e-05
-4.0691841883519e-05
-2.5827027204813e-05
-2.58284439357761e-05
-1.00422565707091e-05
-3.66122358443172e-05
-8.31312342797697e-06
-1.91864361177973e-05
-1.87774782408803e-05
-6.06488391183442e-06
-1.78738457780075e-05
-9.35228884367553e-06
-2.6194443193955e-05
-1.54231107845436e-05
1.91957809172067e-06
-4.6852225711996e-06
-1.09632382003656e-05
-6.23222111669145e-06
-2.73489350761036e-05
-1.72128131021437e-05
-1.66202568097544e-05
-1.1274258983402e-05
-1.23992699288845e-05
-1.52551422315809e-05
-1.51154144725052e-05
-2.1242070728851e-05
-3.39324859088181e-05
-3.44490653133073e-05
-1.49709169743096e-05
-1.95655590018536e-05
-2.14855768536228e-05
-2.74317624304619e-05
-2.71141188942985e-05
-6.24205513241132e-06
-3.7446264428473e-05
-2.66750200662579e-05
-1.6056974459143e-05
-9.92511894700157e-06
-9.63727921547886e-06
-1.37954548330191e-05
3.75838024075412e-07
-1.96554508749787e-05
-7.64200123120263e-06
-3.25736688559739e-05
-1.44002044138228e-05
-1.01337874270918e-05
2.50756475681686e-06
-1.13357731211129e-05
-1.9451697359056e-05
-2.53391818007571e-05
5.23531533253662e-07
-2.8633312086608e-05
-1.32064769371877e-05
-3.93533682084126e-05
-1.13750160256802e-05
-3.95192646531443e-05
2.57761288414405e-06
-1.34620659520688e-06
3.26447616348445e-06
-1.81542000067045e-05
-1.46471396909461e-05
7.14359496198526e-06
-2.45963916927851e-05
3.38297456642538e-07
-2.56831688250547e-05
-1.41671074642698e-05
-2.39850198791834e-05
-2.20693638281477e-05
-1.31509692970891e-05
-1.2581560690538e-05
-2.92026180910957e-06
-2.54693104676471e-05
-1.35295278230364e-06
-2.75259468196449e-06
-7.50010588706549e-06
-1.82509865653261e-05
-1.44615723996596e-05
-1.33172127701247e-05
-1.531020515452e-05
-1.08509449904892e-05
-2.26400083889417e-05
-4.39741572554124e-05
7.78395067109937e-06
-2.30033777475217e-05
-2.85557951961441e-05
-2.46010722764288e-05
-1.54570239182588e-05
-1.5899186440238e-05
-1.68361063466039e-05
-3.26389822641771e-05
-2.60884519810305e-05
-4.44783721813635e-06
-2.68860246107319e-05
-3.26152264549562e-05
-3.49086205844435e-05
-5.03744153468544e-05
-2.90636390431145e-05
-1.3313286503604e-05
-3.33771253042403e-05
-6.76020028024437e-06
-3.20497201475872e-05
-3.65092182834848e-05
-1.95132755248979e-05
-2.65914196564508e-05
-2.75355012955832e-05
-9.46456781837156e-06
-3.20009084748757e-05
-5.33596159885744e-06
-1.14608722616023e-05
-2.58805115799164e-05
-1.97077168547689e-05
-8.83785884484294e-06
-2.17258913335862e-05
-1.73255968446222e-05
-3.24345207129875e-05
-1.00123365165456e-05
-1.1284112368857e-05
-8.38849728558858e-06
-1.73430096000481e-05
-4.0507397042672e-05
-2.36845162266924e-05
-9.47797658113389e-06
-3.31196991442604e-05
-2.69591115386772e-05
-1.80875169817286e-05
-2.57643738235626e-05
-1.8748824762012e-05
-1.17826847318534e-05
-3.24986116463231e-05
3.10969038569638e-06
-1.90234975500184e-06
-2.4843537121864e-05
-1.22348938493993e-05
-2.90924863561073e-05
-3.09864184197324e-05
-2.12335333318664e-05
-4.47340557634122e-05
-1.00428415751421e-05
-7.57410231553428e-06
-3.00054486192353e-07
-2.86647141514725e-05
-2.45400853593939e-05
-2.80968182332091e-05
-2.31624009955754e-06
-2.0025723996082e-05
6.87667862744933e-06
-1.38426931095747e-05
-3.18908024406511e-06
-1.32262988826004e-06
-5.02094425275909e-06
-2.11635393470914e-05
-2.07800389997264e-05
-2.1766119783561e-05
-1.6968523274892e-05
-2.91706424930708e-05
-2.5349147584335e-05
7.61693070846649e-06
-2.04751530813007e-05
-3.22127848141796e-05
-3.56373018178089e-06
3.63703982080946e-06
-2.16049219288077e-05
-7.61794118460636e-06
-1.96666756071895e-05
-2.65958420186354e-05
-2.6845845141812e-05
-3.65443026392076e-05
-2.84417536421208e-05
-3.3108082685761e-05
2.06619525490994e-06
-1.18479750290345e-05
-4.56989185913603e-05
-1.05476134969495e-05
-5.33591248749766e-06
-1.68522578015093e-05
-1.69967563684324e-05
-2.17661577189695e-05
-2.40400135633068e-05
-1.96724537025305e-05
-3.10484082480447e-05
-2.74865252104245e-05
-2.46236122116323e-05
-3.47725462827019e-05
-7.38180583355344e-06
-1.13582624265708e-05
-3.69973007161259e-05
-4.46476575534472e-06
-7.50683785692994e-06
-1.01131953428438e-05
-1.14602477198765e-05
-3.53970436828898e-05
-2.0368964502622e-05
-2.97761228650821e-05
-3.27530441706976e-05
-2.00584955827577e-05
-9.66287816445306e-06
-3.07204979528232e-05
-3.65543479560221e-05
-1.94812346228338e-05
-3.18870470072992e-05
-1.55954481129982e-05
-2.88009763460967e-05
-1.90504606129395e-05
-1.96758858315678e-05
-2.73842574530223e-05
-1.00738501257693e-05
-2.72471187898014e-05
-8.7973748596402e-06
-1.36238329812602e-05
-2.99385069278467e-07
-1.44462531423664e-05
-2.91340908437142e-05
1.92752586170808e-06
-5.38803786224212e-06
-4.73391314548579e-06
-2.77865637102514e-05
-1.34360421597145e-07
-2.30020344641651e-05
-1.57973189699941e-05
4.75669214378904e-07
-1.59952645982668e-05
-2.15411945808564e-05
-1.95390006470142e-05
-1.42916693493424e-05
-2.63220986232113e-05
-1.23955806099887e-05
-6.08491987453817e-06
-2.92715702814151e-05
-1.72189678878007e-05
-2.76232101963695e-05
-1.85854301902299e-05
-3.01234783105571e-05
-2.48994623612026e-05
-4.83515263420682e-06
-1.33977090655826e-05
-2.60297149926621e-05
-3.23918842532649e-06
-1.41624331707568e-05
-1.90430729200068e-05
-2.64352122363914e-05
-1.697808491925e-05
-3.65546258355179e-05
-1.28708781830604e-05
-4.62039503722039e-05
-4.07082743848539e-05
-2.33981343887054e-05
-2.80253129919281e-05
-2.24957941542881e-05
-1.87790651878226e-05
-2.8431255057131e-05
-1.67646477022824e-05
-2.91743873016151e-05
-2.10323205028377e-05
-3.56674525689227e-05
-3.3868667569703e-05
-3.44815632135834e-05
-3.31139081733863e-05
-4.19862822361186e-06
-2.20731200605581e-05
-1.2592691984055e-05
-2.95733815023217e-05
-1.4513877385713e-05
-2.10835760987206e-06
-1.39403634256429e-05
-1.96145385943805e-05
-4.15708409366859e-06
-5.93522838555516e-06
-4.35140159077373e-05
-8.97485377871932e-06
-4.23157858282611e-05
-1.87861088666463e-05
-1.14045634996577e-05
-1.47249236253228e-05
-2.78293553849235e-05
-1.78467485634029e-05
-2.83885057117286e-05
-1.1290880151943e-05
-9.57841359958685e-06
-2.06680004861128e-06
-1.96603877723567e-06
-3.64313978702803e-06
-1.92429751590718e-05
-2.36062723116003e-05
-2.28686776176882e-05
-2.82286871638277e-05
-1.73354798205882e-05
-6.60615976775492e-06
-1.07486719584429e-05
-2.16986147852955e-05
-8.8876174225063e-06
-2.97589803249676e-05
-2.69245234271308e-05
-2.92440801903385e-05
-1.12982072045281e-06
-3.60686971063593e-05
-1.5178887960846e-05
-2.45417000019623e-05
-1.68026456698322e-05
-6.61788632441338e-06
-2.29673740377154e-05
-1.78364557602584e-05
2.47787946903439e-05
-1.85020614423732e-05
-2.67445139296276e-06
-8.55261145444392e-06
-5.69785898862877e-06
-1.06624208256732e-05
-1.53960819632718e-05
-3.22524640514599e-05
-3.08715804020183e-05
1.38318419089291e-05
-6.47172925620186e-06
-2.27092676895301e-05
-2.30971648358591e-05
-1.4938997482261e-05
7.5787907533484e-07
-1.22532519711878e-05
-1.98597488712582e-05
-7.1529733316734e-06
-1.80345821295041e-05
-2.75103296503105e-05
-2.03835085230381e-05
-1.64137925009753e-05
-1.1090253244887e-05
-2.48272201170921e-05
-2.0142924818922e-05
-3.45515450106582e-05
-1.51675015936432e-05
-1.34543472447871e-05
-7.82417805503785e-06
-1.44549525940323e-05
-3.12025501636118e-05
-2.73971200119796e-05
-1.22880389794877e-05
-2.60059006014242e-05
-1.97789412040066e-05
-2.36034110431634e-05
-3.10368532378834e-05
-3.3334498527131e-05
-2.44950300758586e-05
-2.68699500855715e-05
-2.52756934511948e-05
-2.03442159308403e-05
-3.46216176968113e-05
-2.04420636162316e-05
-4.03044684399468e-05
-3.14870503813945e-05
-3.33515495506357e-05
-2.89215486579694e-05
-2.64667326903958e-06
-2.38255301916581e-05
-2.28748236574029e-05
-2.25031079834401e-05
-3.18206511151252e-05
-3.04059390595845e-06
-2.24528232141118e-05
-2.66469167641988e-05
-1.45632958664445e-05
-7.76868360035394e-06
-2.90869816237723e-05
-3.77380933632918e-05
-3.0677051204136e-05
-3.65361011975267e-05
-3.59769735978352e-05
-6.38120268636475e-06
-3.14032583556065e-05
-7.86156922515137e-06
-1.84080358721912e-05
-1.12025521572285e-05
-2.45661576608826e-05
-1.59763906212596e-05
-3.39653600482742e-07
-1.19190730527262e-05
-2.46165928525648e-05
-2.69661249382636e-05
-4.8299583276626e-05
-1.65793216461088e-05
-2.3006729213853e-06
-2.45858341144883e-05
-2.26416103882135e-05
-6.63112591928474e-06
-1.57993525572327e-05
-3.5110119393875e-05
-2.1914844653237e-05
-3.84691581858551e-05
-1.14784749969208e-05
-1.70655254903737e-05
-9.18159962018065e-07
7.21654240222678e-07
-2.07293095245417e-05
-9.64968799446208e-06
-7.64172837425888e-07
-2.12397981279404e-05
-1.40157019601675e-05
-8.52159896879486e-06
-1.98740585420318e-05
-2.49204587721821e-05
-1.67295211309807e-05
4.41042796786839e-06
-5.50068374877666e-06
-2.09662987386043e-05
3.85562467027741e-07
-1.04528311220169e-05
-1.48637552749371e-05
-2.84064073254056e-05
-2.5525601428146e-05
-1.73112271444462e-05
-2.53890223444997e-05
-2.89867345939086e-05
-1.93988383005467e-05
-1.95721475171202e-05
-1.81193512869616e-05
2.49274739491622e-06
-1.2496411444437e-05
-3.98900289749787e-05
-2.35929394054139e-05
-2.20365654913492e-05
-3.54564411650791e-05
2.69794389667479e-06
-6.57564412019495e-06
-7.92756953577381e-06
-1.3285731181194e-06
-1.97683171113016e-05
-9.21759074276336e-06
-3.05608443578698e-05
-1.78556609945701e-05
-3.23812553505444e-05
-1.74968037821463e-05
-8.97124629909249e-06
-2.10318801135323e-05
-1.84572337977777e-05
-3.52064800913496e-06
-2.06534311872705e-05
-3.58875011509651e-05
-3.62144512530821e-05
-2.68465206386929e-05
-3.5685138747398e-05
-1.58238171156201e-05
-3.40947552372556e-05
6.92647872526335e-06
-1.33311052693051e-05
-2.39298117326457e-05
-1.72461198268985e-05
-7.70643404120373e-06
-3.19343037077239e-05
-2.67582814789546e-05
-8.4354252555669e-06
-7.18221221109133e-06
-1.94682278838031e-05
-1.08089734220261e-05
-1.36586493980273e-05
-2.51067699815246e-05
-1.68533509806021e-05
-1.76510292777725e-05
-1.86449484136136e-05
-2.71365651613322e-05
-4.1184004227754e-06
-8.85372183542863e-06
1.59915205772951e-05
-1.72973075766806e-05
-2.23818882800613e-05
-4.50634335123558e-05
-3.03132755258909e-05
-1.06286242673937e-05
-1.09772520972418e-05
-2.67508034006999e-05
-3.88182042453381e-07
-4.44525825620912e-05
-3.14369218030866e-05
-6.93590030837756e-06
-6.50191644954492e-06
-1.77611587155992e-05
-1.83075432711226e-05
-2.84956474813282e-05
-3.81494331400886e-05
-1.26865210164433e-05
-7.1002633672114e-06
-3.22100853031887e-05
-2.22722616074792e-05
-1.3274909374808e-05
-2.95782632105964e-05
-1.11808681812756e-05
-6.06180257903474e-06
2.59514266537591e-06
-3.42121606798196e-05
-1.68338168759505e-05
-1.28557735740539e-05
-2.30399179876331e-05
-2.07918001971486e-05
-1.52191371768328e-05
-4.11987247284859e-05
-2.04523264587898e-05
-2.80586402998552e-05
-1.60787774070246e-05
-1.90084181641054e-05
-2.70224480372185e-05
-2.87179546645995e-05
-1.35395539417689e-05
-1.55056128011037e-05
-1.82296109152426e-05
-5.80599080914147e-06
-2.50435339467372e-05
-1.91023420640909e-05
-3.88187076187463e-05
-1.25322669197914e-05
-2.96420916684858e-05
-3.47505132391296e-05
-2.7683425605996e-05
-1.23391863112901e-05
-4.42357755210385e-05
5.63555441980243e-06
-2.1231810182576e-05
-3.30123798957938e-05
7.73429935880643e-07
-2.40876141905987e-05
-9.77732136579019e-06
-2.59608341285472e-05
-2.25785992905251e-05
-2.67581161171955e-05
3.21305903065671e-06
-1.6941550577064e-05
-2.41308348874265e-05
-1.10017414868837e-05
-2.13891012860327e-05
-3.87596724269839e-06
-4.48016066352665e-06
1.33403124311622e-05
-1.38794530944063e-05
-3.32135241943685e-05
-2.46541495464437e-06
-1.90361279354316e-05
-2.01006094618824e-05
-1.56969429733142e-05
1.83987371576386e-06
-1.64469715732094e-05
-1.97472557756222e-05
-4.20677010391354e-06
-3.69595335997108e-06
-2.26639686920572e-05
-2.31782892222696e-05
-5.58659503244095e-06
-1.42257693350033e-05
-2.61959262460138e-05
-2.06294458878606e-05
-2.02094303717705e-05
-2.05638331011461e-05
-2.90434754312857e-05
-2.71322763531835e-05
-2.61044790032862e-05
-6.31152781212708e-06
-1.81562677510638e-06
-2.70050704321324e-05
7.98514203035082e-07
-1.44540690653213e-05
-3.121446339344e-05
-1.14801171845565e-05
-1.78063734366423e-05
-2.8483015203291e-05
-2.3673064520459e-05
-2.69292928424099e-05
-2.25279590941026e-05
-2.4554998741538e-05
-1.64494719137287e-05
-2.30627142016413e-05
-3.28307416323021e-05
-1.12064974557621e-05
-4.53347597212926e-05
-1.31775568520517e-05
-2.82611757774133e-08
-3.6335536080185e-05
-3.36825815573237e-05
-1.81259805709335e-05
-2.61428321568479e-05
-2.91582953839857e-06
-2.22674948883692e-05
-7.2624311380744e-06
-2.05286743061613e-05
-2.64817983621591e-05
-3.50136362187378e-05
-2.38749868473839e-05
-1.87537309494666e-05
-3.33115388107557e-05
-4.66443843734169e-06
-3.06359366654099e-05
-2.49990266746655e-05
-1.87826628632757e-05
-5.13722954389368e-05
-2.13856870699048e-05
-1.45897627687293e-05
-1.62267836519409e-05
-1.56757836431938e-05
-1.55230664774652e-05
-2.71432779273589e-05
7.04981762986857e-06
-4.22142461298968e-05
-2.74396153583658e-05
-2.06482040615659e-05
-3.55551882510196e-05
-1.99108657072087e-05
-7.22167742758105e-06
-2.24939672136336e-05
-2.75879895426483e-05
-2.09451686199195e-05
-3.0561937364029e-05
-1.43188609475229e-05
-3.29464746490583e-05
-9.38267162100998e-06
-8.13418966361336e-06
-1.11494747705849e-06
-2.04127597965173e-05
-1.15937816068832e-05
-2.0735554524039e-05
-1.42415255842463e-05
-1.36308662563723e-05
-2.01891987660713e-05
-1.18879161146344e-05
-1.2084249618766e-05
-2.27472067611268e-05
-2.40976283674698e-05
-1.44024724267063e-05
-9.79868715833096e-06
-1.75806603865358e-05
-9.89466220311602e-06
3.07404225542018e-06
-4.08544415881551e-07
1.52194842610259e-05
-3.36613337656868e-05
-1.6450639947699e-05
-1.37380662081675e-05
-1.64550398751545e-05
-5.5429648113983e-06
-8.39459928352378e-06
-7.43445330621932e-06
-4.40518067173811e-05
4.60057745019907e-06
-1.42734137756074e-05
-2.06224343476622e-05
3.26039262542512e-06
-1.13351698161357e-05
-3.27816333523825e-06
-9.41661899525032e-06
-2.51702876693224e-05
-1.80249135220379e-05
-1.42679194027438e-05
3.03214146733923e-06
-1.77581029706185e-05
-7.46071986922828e-06
-7.63846724427305e-06
-2.52649186090793e-05
-2.59224758680225e-05
-6.19552539356481e-07
-1.77545195617232e-05
-3.46538175935367e-05
-3.31974165349781e-05
3.29205557889503e-06
-1.2746792669956e-05
-3.09497383694864e-05
-1.83288319730157e-05
-3.04174035030585e-05
-2.69105851451766e-05
-2.06400393543517e-05
-1.45802695083673e-05
-4.66687881757409e-05
-1.36238089320613e-05
2.33222372256838e-07
1.9145389954989e-05
-2.21088670536593e-05
-2.29050721193513e-05
-2.96647120320394e-05
-1.62322060302007e-05
-1.0942992660826e-05
-1.56114729332387e-05
-1.37796187785678e-05
-1.48541312421088e-05
-4.32038596905487e-06
-9.28883773702182e-06
-3.64876165688236e-05
-1.55415350287407e-05
-4.793182420727e-06
-1.58410843300599e-05
-3.29295162195088e-05
-2.42599159904889e-06
-4.25889551852481e-07
-3.87835393141736e-05
-1.39076856142913e-05
-2.72246964004604e-05
-3.97670057680088e-05
-3.08489129249925e-05
-1.16968554565708e-05
-2.48947697188747e-05
-1.811206772517e-05
-1.89282335204741e-05
-1.22403039464379e-05
-7.29936962194334e-06
-1.587935858121e-05
-2.26303810962765e-05
3.92848975462301e-06
-2.53644872910233e-05
-4.85320356855054e-06
-1.70465530730651e-05
-1.39110655128039e-05
-1.62233305547631e-05
-1.16171948317049e-05
-9.41378471730449e-06
-1.10514073045473e-05
1.72724612910944e-06
-2.21646285702354e-05
-3.81581705481715e-05
6.81147769303872e-07
-1.73565746237589e-05
-1.31918203742296e-05
3.50539617105756e-06
-2.82754910782636e-05
-3.7809449341455e-06
-1.88723627117525e-05
-2.1859749201611e-05
-3.3961308469526e-05
-1.49186581821645e-05
-2.49773587214606e-05
-2.82063426901142e-05
-2.00968782965071e-05
-2.3592426733773e-05
-2.84255496812469e-05
-2.32777138859816e-05
-1.87973893842373e-05
-3.39425110746845e-05
-1.58986651706613e-05
-2.61515286332224e-05
-1.9332732809172e-05
-4.00629225624501e-05
-2.80170246520915e-05
1.96448780872874e-06
-2.64773069789749e-05
-1.75199753488105e-05
-1.45209627966344e-05
-2.04195677925049e-05
-2.03793737336349e-05
-1.42042840726977e-05
-2.72960909603588e-05
-1.37031702039158e-05
-2.37829422275832e-05
-2.64365789725586e-05
-2.43271404474914e-05
-1.67423585647402e-05
-4.23181851728062e-05
-2.30406740176481e-05
-1.73644230526449e-05
-3.14234246046673e-05
-3.83400097653092e-05
-3.12311821146356e-05
-6.10894397379848e-06
1.32934504559914e-06
-4.32623434354264e-05
-3.81344038070422e-05
-3.0617248931969e-05
-2.28809742385209e-05
-1.04793687654493e-05
-8.38282561542685e-06
-4.96794435395721e-05
-1.42395420151241e-05
-1.15179173623529e-05
-2.87192064776294e-05
-1.16814098133614e-05
-1.64067321660166e-05
-1.39258302990962e-05
-2.81053379799824e-05
-1.65006548137671e-05
-7.02426850573073e-06
-3.82488747543665e-05
-1.07115935784673e-05
5.01960691585764e-06
-1.63950957583955e-05
-1.28973832209038e-05
-2.63456781139103e-05
-2.96068919616551e-05
-9.6646140477681e-06
-3.21147267998049e-05
-2.82215565801566e-05
6.80643492416974e-07
-1.66058242119537e-05
-2.06826067689153e-05
-1.66346543902836e-05
4.39737373453907e-06
-1.14063858791989e-05
-2.87376689574229e-06
-1.28782159588799e-05
-2.80419939372356e-06
-2.91832118397218e-05
-2.73117182485079e-05
-1.32563157253196e-05
-2.41257474295006e-05
-3.56904426254207e-05
-3.29699757269523e-05
-1.06464178323486e-05
-1.09507356294352e-05
-1.97819210163001e-05
-2.2554686309306e-05
-1.42677231199739e-05
-9.93296295822746e-06
-2.02494266738833e-05
-1.00370200355097e-05
-1.15161355015435e-05
-5.34014378423233e-06
-3.88244144867752e-05
-3.35786391580468e-05
-2.17387519613436e-05
-1.51444018531713e-05
-3.74084161224624e-05
-2.33748420233385e-05
-6.23541417846094e-06
-7.74677471723145e-06
-1.3996171276979e-05
-1.04557329362857e-05
-1.96357797318554e-05
-4.05506243429733e-05
-3.29884943534431e-05
-6.27694418583844e-06
-1.26235898108788e-05
-3.29047766807575e-07
-4.03857886748897e-05
-1.49175933523299e-05
-2.34701947749338e-05
-2.40973168540088e-05
-1.43615375222951e-05
-1.47216338952093e-05
-1.41450038728369e-05
-2.07853799929932e-05
-2.34430192663268e-05
-1.37934841245383e-05
-2.47851609121056e-05
1.78073084223433e-06
-6.80109167223036e-06
-6.99940138873223e-06
-7.90513960046619e-06
3.99079871074165e-06
1.02978316431242e-05
7.29831676044382e-06
-1.26349258154023e-05
-1.72176943135251e-05
-7.34197777780477e-06
-2.21208865115096e-05
-1.41667932837914e-05
-3.29756401454072e-05
-3.34573478542756e-06
-6.23676340420114e-06
-2.26023426357707e-05
-1.37207106061076e-05
-2.8313775815928e-05
-1.27707973734724e-05
6.45503411614701e-06
-5.42054318680078e-06
-4.58051520454012e-06
-1.48481493187529e-06
-9.05295550263402e-06
-1.56174600327761e-05
-1.12658370225576e-05
-1.76686244309709e-05
-1.83413851308901e-05
-2.08647564814505e-05
-4.20174690332436e-05
-3.23516786936835e-05
-3.80778922814244e-05
-3.08805688974201e-05
-2.23503645117277e-05
-1.16588422013759e-05
-7.42571680980922e-06
-1.60328296007923e-05
-1.84098130229175e-05
-2.40715038230158e-05
-8.72977263608793e-06
-1.13921860859456e-05
-2.25779400047874e-06
-1.70594295617782e-05
-1.26183921030555e-05
-1.07647015555034e-05
-3.32994330521304e-05
-3.45217134227194e-05
-2.69559403452963e-05
-2.10126009761847e-05
-3.80047414757592e-05
-2.80434908408405e-06
-2.40076748511322e-05
-1.85194406955266e-05
-2.33929931754548e-05
-1.1279891586237e-05
-2.56163937171078e-05
-1.54680670748562e-05
-2.70874723263315e-05
-1.57117539205843e-05
-1.81115781025418e-05
-1.02259184736441e-05
-3.45374990161462e-05
-2.80135956639622e-06
-1.17846724311596e-05
-2.92159696906481e-05
-2.42303811631166e-05
-5.21303128568157e-06
-2.52851256453279e-05
-1.16692567933237e-05
-2.29472667754072e-05
-1.24911874077982e-05
-2.81565440368423e-05
-1.94261844988327e-05
-8.23090324867347e-06
-3.3506306574031e-05
-1.94361565924324e-05
-3.27668805008327e-05
-4.14974492065073e-05
-1.97250697684501e-05
-3.38870020125562e-05
-1.19289938757734e-05
-2.13066475522201e-05
-2.28502563307687e-05
-5.15338205791512e-06
-3.68281850306873e-05
-2.22781303740142e-05
-1.92978549046258e-05
-3.40048534992994e-05
-8.60419921091875e-06
-2.49171422121054e-05
-4.00340286237102e-05
-2.80806880206511e-05
-1.40452055963943e-05
-2.96074292841297e-05
-3.31032702509162e-05
-1.95871450781956e-05
-1.24808655139537e-05
-2.88587690238535e-05
-1.67761785649989e-05
-1.5193066018522e-05
-8.33322431511201e-06
-1.34861451712597e-05
-2.16669206102028e-05
-2.28388521822233e-05
-1.71036736666753e-05
-2.43338858885937e-05
-4.19224910809901e-06
-1.65695232559082e-05
-2.88692579681568e-05
-1.86960470495365e-05
-2.45394287606595e-05
-2.6484697962971e-05
-1.60912565117674e-05
-2.16599931732428e-05
-1.22991327193295e-05
-6.7413967399432e-06
-3.24173696418761e-05
-1.24357094640536e-06
1.78681770565187e-06
-9.97195533353559e-06
-3.57060483402548e-05
-1.26322636576088e-05
-1.89478329505297e-06
-3.50229607593789e-05
-3.03022990642018e-05
-8.87822876929806e-06
-2.95005612185631e-05
-3.37111293427007e-05
-2.34865401813892e-05
-1.86300790725572e-05
-3.33675445927056e-05
4.32444116112594e-06
-3.96311092473589e-05
-1.91570815061199e-05
-3.12587086227892e-05
-1.68744666976681e-05
-9.83286541802087e-07
-1.07070328406895e-05
-6.09775424787598e-06
-8.69547765953579e-06
-6.65972567136002e-06
-2.43592467991097e-05
-1.88933875789228e-05
-3.22086790125803e-05
-2.66645365682567e-05
-2.06932364911604e-05
-4.90816319116853e-05
-2.14254018067776e-05
-1.72283446414821e-05
-4.0941954888254e-05
-2.02836545492935e-05
-1.68125725397779e-05
-1.38552041475594e-05
-3.1499991515308e-05
-4.22792379465079e-06
-2.05879269046368e-05
-1.77045506678475e-05
-3.10059969593952e-05
-3.48314201999474e-05
-1.83791991561493e-05
-2.79429004785057e-05
-1.10293241326206e-05
-2.67101374733075e-05
-2.62693628243052e-05
-2.20808287597743e-05
-3.44109216341512e-05
-7.91404518112199e-06
-3.18215303893201e-05
-1.95733218393574e-05
-6.07181933585445e-05
-2.64178877035614e-06
-1.77781273492401e-05
-1.77720837337073e-05
-4.08517979168583e-06
-1.30274419207172e-05
-1.66303640096549e-05
2.93125820287229e-08
-1.3580320157832e-05
-1.48218355111403e-05
1.49374678943336e-07
-2.79649717196598e-05
-2.04830002803503e-08
-8.02824577069857e-06
-1.43379337326829e-05
-1.44997032518834e-05
-2.77913718480115e-05
-1.45432113984837e-05
-7.12838908438064e-06
-1.2222006083752e-05
4.30127601910492e-06
-1.75760628646331e-05
-1.22792333248537e-05
-1.83418900324804e-05
-1.3695035949208e-05
-7.67923066819333e-06
-1.96264274920682e-05
3.60087832806106e-06
-1.60997016184369e-05
-1.36388083883208e-05
-1.85166909034243e-05
-1.022914403885e-05
-1.92637929591931e-05
-1.1567659265947e-05
-1.86316375683521e-05
-1.31942143784995e-05
-1.481239025751e-05
-2.01803569054495e-05
-1.94638438681095e-05
-3.58566216620184e-05
-2.14967364096028e-05
-3.21904258425269e-05
-3.29868787856909e-05
-2.53346901535903e-05
-1.73408003081544e-05
-1.62993159763199e-05
-1.17258141260646e-05
-3.23058046658573e-05
-2.07567329942171e-05
-5.48734453410638e-06
-2.2478358195538e-05
-2.00438671627382e-05
-3.04773724711901e-05
2.98953939389123e-06
-2.03244279550554e-05
-1.98850634097599e-05
-4.69834651695454e-05
-1.87062657235759e-05
-2.96202383442094e-05
-2.33034257777583e-05
-2.20461160728755e-05
-2.43763258753073e-05
-2.64746278677028e-05
-1.87228926228599e-05
-1.21111405537264e-05
-3.38072588176589e-05
-2.22014668335651e-06
-3.00617588533316e-05
-8.69744706221367e-06
-2.92707575090194e-05
-1.80635266268776e-05
-1.21004810435485e-05
-1.19782423964127e-05
-2.31042902932917e-05
-2.8648232117511e-05
-3.10342671227773e-05
-8.24189962641466e-06
-6.78112711045765e-06
-1.73416814479093e-05
-1.52641789590787e-05
1.95983154456033e-06
-4.97638450335384e-06
-8.50547122893838e-06
-3.20557842459821e-05
-2.1561058464722e-05
-2.84817312908977e-05
-7.23536156970886e-06
-8.41317673492417e-06
-9.82483749505697e-06
-2.71285933112443e-05
-1.83807632543526e-05
-1.4585608113595e-05
-1.61270694244687e-05
-2.98889462977692e-05
-1.50157642650214e-05
-1.98259433936672e-05
-1.36407861654432e-05
-2.01672653726834e-05
-1.63440111307695e-06
-1.54094028048723e-05
-2.63834290482454e-05
-2.38584186231546e-05
-1.36264539249223e-05
-2.03062718218985e-05
-2.43470888052578e-05
-2.39736331610509e-05
-2.32361380494503e-05
-1.08797658494307e-05
-1.18846603823971e-05
-1.31107900319982e-05
-1.94423933200969e-05
-1.78329532848408e-05
-1.60246226469157e-05
-3.06621756284657e-05
-3.85941106505356e-05
-1.97711459171247e-05
-2.48938283607947e-05
-1.83630053892875e-05
-2.27915449080984e-05
-4.6455785729268e-05
-2.62056583878963e-05
-3.03448086159157e-05
-2.96553091727473e-05
-7.78295862145031e-06
-1.2099172592137e-05
-1.47931277645479e-05
-3.33379448060976e-05
-8.91086083898651e-06
-1.22525967856495e-05
-1.31822739334833e-05
-2.61928398854195e-05
-2.62485297866002e-05
-2.25671458186708e-05
-3.31476310679935e-05
-1.42645559210105e-05
-1.73017702888857e-05
-2.52214260111528e-05
-2.69008268258998e-05
-2.51571866573988e-05
-1.87427887849824e-05
-3.04100980018743e-05
-9.81981616050432e-06
-1.83206969640844e-05
-3.45462522586058e-05
-3.72920641436171e-05
-2.04280194624026e-05
-3.01361524875842e-05
-1.41353952995649e-05
-1.56151193122558e-05
-7.02106815103887e-06
-2.85663047243069e-05
-1.59805400554237e-05
-2.01162563705765e-06
-1.12746784179241e-05
-6.42312971415673e-06
-2.1695865020161e-05
-2.49131423881245e-05
-2.19479361765084e-05
-2.72059734416847e-05
-2.46482660940461e-05
-3.01865704498627e-05
-1.14362506885834e-05
-1.59617967846411e-05
-2.2569374565475e-05
-2.69963838183401e-05
-2.95748153011425e-05
-3.42065812902483e-05
-5.3983620835602e-06
6.3618618375624e-06
-9.32966837421106e-06
-2.35697898094061e-05
-1.79004814474881e-05
-3.69114512395446e-05
-2.65132321060725e-05
-3.22122250943686e-05
1.43714535136386e-06
-2.37167108562035e-05
-1.03892628949504e-05
-6.7790630509609e-06
-2.17689168506684e-05
-1.29319634770167e-05
-3.23518809468376e-05
-1.97944685080679e-05
-8.24196510840317e-06
-3.08674538976429e-05
-2.61380268059239e-05
-1.57300111840006e-05
-4.46264984531016e-05
-3.72157094769571e-05
-4.49580684436785e-06
-1.72405029560153e-05
-6.9983292222529e-06
-2.73117240660538e-05
-2.98225389093629e-05
-8.50304950200757e-06
-8.11562605413539e-06
-1.87565585535607e-05
-3.12173828562413e-05
-8.17412241244485e-06
-4.60351842117025e-05
-3.60449553925366e-06
-2.40083431252815e-05
-1.27990857342971e-05
-1.99602483619858e-05
-2.77184743805406e-06
-3.14532059780588e-05
-3.28159038304937e-05
-1.72150761131644e-05
-1.52776202146618e-05
-1.14156036907893e-05
-4.852287917637e-06
-3.08433400997204e-05
-3.90303302340047e-05
-2.04737284609019e-05
-2.01712715489256e-05
-1.80647062404152e-05
-1.93729109449638e-05
-1.773689755269e-05
-4.15321543811978e-07
-3.56317493899925e-05
-2.67820542371966e-05
-1.42020964222167e-05
-2.48521945872981e-05
-8.24884130497348e-06
-3.02739891668425e-05
-6.71681666415768e-06
-7.67943568292697e-06
-1.10106602719511e-05
-4.97179612091453e-05
-3.42901472968546e-05
-2.50484896106892e-05
-4.20907663517515e-05
5.45194636192819e-08
-3.07763776349903e-05
-2.40845916581944e-05
-1.46228038907501e-05
-1.9504656081534e-05
-3.67471000479417e-05
-1.54194510263514e-05
-1.68303322258953e-05
-2.51690361187768e-05
-2.39694525244075e-05
-1.45421909035937e-05
-1.2919527868618e-05
-1.68110873431335e-05
-2.0621222957239e-05
-1.06688766566537e-05
-3.77119757677308e-05
-1.4505917346967e-05
-1.50120443371049e-05
-3.62853694769779e-06
7.49849156477776e-06
-2.16161359280943e-05
-2.70547852902139e-05
-3.04504404828823e-05
-2.74961971211419e-05
-6.86272743369754e-06
-7.58140355257356e-06
-9.20541882652702e-06
-2.67880750215667e-05
-3.26682597712596e-05
-1.36550366010772e-06
-2.62947827484939e-05
-1.25610161963022e-05
-1.76281219101776e-05
-1.65567825268953e-05
-3.35536356314981e-05
-1.41582680074659e-05
-2.370002464777e-06
-1.22024337970761e-05
2.19508986476863e-06
-1.77058575698729e-05
-1.27203183990045e-05
-2.54794369394587e-05
-1.4095746967165e-05
-2.79579269647851e-06
-1.40333514804652e-05
-1.87261747587499e-05
-1.144759551537e-05
-2.29271079547617e-05
-2.62285362041726e-06
-1.89793407020123e-05
-4.12724693784558e-05
-2.41679344626372e-05
-3.61343148772377e-05
1.43748130895958e-06
-1.25616651187689e-05
7.38781004991791e-06
-1.4014773726723e-05
-1.86830109960244e-05
-3.48083279148781e-05
-1.850994268683e-05
-4.35562373150438e-05
-1.41120574096069e-05
-1.73412511997535e-05
-2.77849554145783e-05
-2.42516809628345e-05
1.92478526869294e-06
-1.68895107721172e-05
-2.40329536776567e-05
-1.30647225220249e-05
-1.08212921066612e-05
-2.41218731250294e-05
-1.03025526000588e-05
-2.71914156131632e-05
-2.59696280650449e-05
-2.36627582882683e-05
-2.81891252705641e-05
-3.10321593239762e-05
-2.53027119978605e-05
-4.07791137274382e-05
-3.98157759039537e-05
-8.60959648372958e-06
-1.44880134439936e-05
-3.94952097281751e-05
-2.86038341874596e-05
-8.1169786495396e-06
-1.61320846441666e-05
-1.23019381721567e-05
-3.57757284446787e-05
-2.03567477310591e-05
-2.15899780536392e-05
-3.57048008492362e-05
-2.52343565224164e-05
-6.33402187569019e-06
-1.48022192690752e-05
-2.00871397288821e-05
-2.20653898902131e-05
-2.68339330620151e-05
-3.0228078988722e-05
-1.19739551007801e-05
-3.33623768467029e-05
-6.67326759295848e-06
-2.06511813598329e-05
2.73606272256878e-06
-1.70540539173727e-05
-2.26361843752178e-05
-1.90124800796259e-05
-1.860288335407e-05
-1.5109235972743e-05
-1.86768321602927e-05
-1.40715355413077e-05
-7.93628510632377e-06
-1.27958263630014e-05
-1.7797417030427e-05
-1.78132421043384e-05
-2.41172890004071e-05
-4.76614694804107e-06
-2.77459065102869e-05
-1.65294609877858e-05
-8.59169551275211e-07
-7.7334496164589e-06
7.39505918738243e-06
1.57863805285747e-06
-1.31751178709308e-05
-7.12344345038856e-06
-1.99609466809937e-05
-9.85135726836213e-06
-2.47949598111949e-05
1.1879597239992e-05
-1.5241249883336e-05
-2.59966873714068e-05
-3.98258866876568e-05
-2.567778593516e-05
-2.70283413409399e-05
-2.8913061913595e-05
-2.05264787258078e-05
-3.59769262235882e-05
-1.99288419224345e-05
-1.50453297885062e-05
-3.86975142686875e-05
-1.38965679551839e-05
-3.80435605413859e-05
1.15724127293714e-06
-2.84090127214375e-05
-2.27639230096928e-05
-1.03596457303585e-05
-3.82679972159405e-05
-1.48920348575534e-05
-1.639423645787e-05
-1.17832486476342e-05
-9.57054721544796e-06
-2.07553297950612e-05
-2.49724400205156e-05
-8.34033112641764e-06
-6.72747616960278e-06
-1.2647188210605e-05
-3.68314891223719e-05
-3.23403033200167e-05
-3.63472746933296e-05
-4.43662957899408e-05
-1.8496020260084e-05
-2.87771578125449e-05
-1.1749976193801e-05
-5.09625033150645e-06
-1.74147376113033e-05
-2.91971587858619e-05
-2.60364814681139e-05
-3.62768677108698e-06
-1.88463128162103e-05
-1.7688961353648e-05
-2.7972386758043e-05
-2.90635771727359e-05
-1.31186089509838e-05
-2.41986819687707e-05
-1.54982100242524e-05
-1.56349894352637e-05
-2.15293796636875e-05
-1.8567753894083e-05
-1.57212707788888e-05
-4.64645021992998e-05
-1.80886935019605e-05
-1.41331481558721e-05
-3.63571908394237e-05
-3.40391227178446e-05
6.6753970851046e-06
-4.01691029392959e-05
-9.34385597081529e-06
-9.4351700920422e-06
-2.0410615136601e-05
-1.45202635058449e-05
-1.94406656826005e-05
-1.66069221062973e-05
-1.81615717406001e-05
-2.49571289448002e-05
-2.22381501091376e-05
-1.39553449562236e-05
-3.49240118558952e-05
-9.73092967405137e-06
-1.0482971124531e-05
-2.11159775845938e-05
-2.72446957334745e-05
-3.07535655660271e-05
-1.5111912933484e-05
-3.84565354901749e-05
-1.97665455975106e-05
-3.13168423384938e-05
-3.47117596973201e-05
-8.81142719994957e-06
-2.66338972983314e-06
-2.01950506715076e-05
-4.82783491887628e-05
1.29052608499418e-05
-1.67457403699514e-05
-4.96169931426641e-05
-1.74276403185496e-05
-2.16947227791182e-05
-8.66500526479859e-06
-2.64278613893424e-05
-2.68636124934773e-05
2.33432811210383e-06
-1.05645549713365e-05
-5.90368422242893e-06
-1.48706093815673e-05
-2.46540681012735e-05
-1.83942609426532e-05
-2.33314030035471e-05
-2.1355453468682e-05
-1.64683698612594e-05
-3.58162527739367e-05
-1.23482614620632e-05
-2.38268823069493e-05
-2.49527477142606e-05
-2.2634568984874e-05
-6.36617602350839e-06
-3.75009064642381e-05
-3.48841293178785e-05
-2.15675780197175e-05
-1.74811755721176e-05
-1.50356705517744e-05
-2.29730793242032e-05
-3.39880578607399e-05
-2.27071282062452e-05
-3.49858217547794e-05
-2.51997888243699e-05
-2.93488925864112e-05
-4.0644614795237e-06
-2.85197813773701e-05
-1.91755775336468e-05
-6.9482976667156e-06
-1.5891707184322e-05
-2.41575515737875e-05
-2.96517525999717e-05
-8.322672897956e-06
-3.14017647128079e-05
-1.44071090323376e-05
4.93914970146893e-07
-3.46489600931674e-05
5.81426313965115e-06
-1.71352111795788e-05
-3.15674131180034e-05
-1.40673451503005e-05
1.01656946798517e-05
4.47829960541719e-06
-2.94313895260809e-05
-2.449983267172e-05
-1.75265675017513e-05
-1.56979903915082e-05
1.37328637961399e-05
-3.60852720077379e-05
-3.84984934900474e-05
-2.26110377839348e-05
-2.45825420614466e-05
-2.31384192676692e-05
-1.91205807969776e-05
-2.39205715609426e-05
-3.73806314980781e-05
-2.24504548014284e-05
-2.22942048346028e-05
-2.22931203012077e-05
-2.40243497978853e-05
-1.05329761869472e-05
-7.38875668554671e-06
-4.17517909823145e-05
-2.22343352874124e-05
-2.74025243716751e-05
-3.69384178390723e-05
-2.49906559771691e-05
-2.99104459273696e-06
-2.733036150544e-05
-1.08513376477114e-05
-2.33625682383592e-05
8.25748492630499e-07
-1.02742624438923e-05
-1.58100095735561e-05
1.16412379513239e-05
-2.05461007867315e-05
-1.72667927872051e-05
-1.05668445873655e-05
-1.32628380770358e-05
-1.22466922705267e-05
7.33354163654686e-06
-2.06153739838372e-05
-1.11065476234434e-05
-1.65146013695664e-05
-1.16107060113873e-05
-2.22009689323579e-05
-1.46465064671578e-05
-2.26842388439866e-05
-4.76140894911284e-05
-2.37244555370797e-05
-1.65263308117038e-05
-1.86699239073594e-05
-8.84094418245261e-06
-6.82811210847183e-06
-1.4950089817906e-05
-1.93755171453435e-05
-5.0064179415161e-05
-3.94652644406984e-05
-1.71000606625488e-05
-7.3020886878108e-06
-3.1094592207665e-05
-2.67016120977271e-05
-3.06460390612258e-05
-2.94576026469576e-05
-2.02456645967358e-05
-1.34440062786184e-06
-1.15623427369483e-05
-1.18667884900532e-05
-1.59685831349144e-05
-1.19463268715352e-05
-2.02178812557091e-05
-2.60400390903342e-05
-7.36463564589592e-06
-1.56013897220218e-05
-2.60373736171582e-06
-2.39172098476717e-05
-5.49392442969013e-06
-1.81399533371027e-05
-1.25201169098837e-05
-3.83727917865897e-06
5.75218866565806e-06
9.46974920424664e-07
2.74101421637985e-06
-1.94656919111403e-05
-3.80232037170323e-05
-1.48091687169016e-05
-3.87300211736391e-06
-7.36803115549605e-06
-2.73507019617305e-05
-3.67519972832738e-05
-6.62159193510831e-06
-3.57232091889946e-06
-2.82409044075281e-05
-2.46747725011721e-05
-2.92964097990601e-05
-8.28315827994412e-06
-1.58481102298835e-05
-1.20712821207969e-05
-1.00618749528161e-05
-3.61852765719311e-05
-2.33843524312969e-05
-1.69222072310215e-05
-3.53754549217962e-05
-2.51211449204083e-05
-3.64420716524724e-05
-1.58765573696478e-05
-4.3864014713778e-06
2.99116350713392e-06
-1.20513543574839e-05
-6.11575231543285e-06
-3.65615603107873e-05
-4.05373047048792e-05
-9.89241541908175e-06
-2.17712359206171e-05
-3.179232235219e-05
-2.005751426681e-05
-1.10730179702458e-05
-2.79273473204171e-05
-1.01086068382356e-05
-2.18643836747716e-05
-1.34856108572954e-05
-2.68668789317068e-05
-2.94337138349222e-05
-1.33393899438317e-05
-3.30710980319269e-05
-4.34410162176223e-05
-3.55041363043555e-05
-3.54473403336929e-05
-3.89112212462192e-05
-3.47677811467665e-05
-2.94050172692604e-05
-2.49148392479761e-05
-4.06170395307482e-05
-2.02215324174859e-06
-3.65917999429243e-05
-3.18227977660937e-05
-1.87279619431991e-05
-3.01123123710818e-05
-3.74794402098931e-05
-1.20419704795362e-05
-2.13799911983716e-05
-2.85832442978643e-05
-3.15077232025149e-05
-1.8978261507079e-05
-7.41087339708713e-06
-4.87118067140025e-05
-2.45523054886227e-05
-8.89345029514239e-06
-3.41579926966295e-05
-5.03111951576967e-06
-3.23481025591166e-05
-3.90032493025043e-06
-2.67991918606527e-05
-2.3763452760404e-05
-1.07081956585689e-05
-1.85399895449408e-05
-9.06971048243844e-06
-7.03069285066219e-06
-1.18690597710395e-06
2.49875852313468e-06
-3.82661473390622e-06
-2.96333316917632e-05
-1.34217619250371e-05
-1.13109302321941e-05
-2.84079685316254e-05
-1.05658498568433e-05
-1.76145475067257e-05
-1.06812204208037e-05
-8.24729482067632e-06
-1.57781057512807e-05
-1.88167022069038e-05
-5.6484234108702e-06
5.38176061831469e-06
-3.01298380005451e-05
-2.30949442239588e-05
-1.96890052480113e-06
-2.73932867310821e-06
-5.78589925918054e-06
-3.17089924682414e-05
-2.11456325060628e-05
-1.33707473292987e-05
-4.48333383314357e-06
-1.71341071567313e-05
-1.71592528918132e-05
1.63202498185905e-05
-1.06582830032187e-05
7.12142893515982e-07
-8.14360323410772e-06
-2.14881931827471e-05
-1.57410606469997e-05
-1.73405172279393e-05
-1.60686096539893e-05
-2.72229811494608e-05
-3.21512549245205e-06
-6.55879295989082e-06
-2.06717501226459e-05
-2.73403252397155e-05
-2.7958721727001e-05
-2.23188833167575e-05
-1.73885747853801e-05
-1.81773786536605e-05
-2.06860298763695e-05
-4.38578616943875e-05
-1.22974987328297e-05
-9.92390758668839e-06
-2.08198695257269e-05
-1.81468742805658e-05
-2.70510388791509e-05
-1.43313657407735e-05
-1.23905961376197e-05
-4.3216004608504e-05
-1.77371004479117e-05
-2.05763585246611e-05
-1.369903285862e-05
-1.01317711642e-05
-4.02693650058118e-05
-3.84557532810085e-05
-6.09015577576327e-06
-2.0225773421006e-05
-1.39626165924598e-05
-1.12381800151558e-05
-3.16757606731328e-05
-6.76146051379762e-06
-4.70778348605823e-05
-6.38604038754698e-06
-1.83647230484845e-05
-2.63843703635347e-05
-1.57807612206086e-05
-2.74411480144526e-05
-1.04479884530746e-05
-2.36791876922124e-05
-3.12681093913081e-05
-4.00063794224042e-05
-1.44283370229876e-05
-2.39965296382327e-05
-1.60591841413333e-05
-3.16578622778957e-05
-3.29951637494335e-05
-4.80052391343417e-05
-2.84292290960301e-05
-1.5467165238419e-05
-4.26808866985896e-05
-2.18162333267371e-05
-2.19596484879339e-05
-6.21463901878143e-06
-1.4236247671387e-05
-1.74769739912752e-05
-2.60311277147123e-05
-2.37335080909006e-05
6.73580861841848e-06
1.45720457777719e-08
-5.81746258820293e-06
-1.50572938910868e-05
5.49145156056314e-07
-1.40395213464913e-05
-1.18082690876352e-05
1.28057119267187e-05
-1.45393348278618e-05
-9.5405137146478e-06
-1.69346831661628e-05
-5.4229141862177e-06
-7.8994854388811e-06
-2.63106104503048e-05
-1.84756614031048e-05
-2.65829894707648e-05
-2.87923143310716e-05
-3.85828439380162e-05
-2.51406087485134e-05
-3.14301852022874e-05
-1.63161105730803e-05
-3.03597408156195e-05
-2.87889312131905e-05
-7.6704250488881e-06
-2.94449928134801e-05
-3.00393530922737e-05
-3.49496881792236e-05
-2.40393381651641e-05
-8.67346118356631e-06
-1.60315606996092e-05
-5.38064100348797e-06
-1.50645119142511e-05
-2.87064032884357e-05
-1.6914218155625e-05
-4.71290084647948e-05
-2.20133513974756e-05
-1.22780975414536e-05
-1.87304901414414e-05
-3.50077062427867e-05
-1.73674856850416e-05
1.39140745307841e-06
-3.24975873439307e-05
-1.42527276212384e-05
-8.11426218703172e-06
-1.69179106900074e-05
-3.42425708566055e-05
-2.12967726265395e-05
-1.31345488081875e-05
-3.15664327394473e-06
-2.43614300088473e-07
-2.64995185978252e-05
-2.1286102816827e-05
-9.73432861997676e-06
-2.31019618102709e-05
-1.31898744718106e-05
6.23820677029863e-06
-9.56203673907431e-06
-1.44376088360239e-05
-2.94451069006268e-05
1.53303455438275e-06
-1.73780045327386e-05
-2.62079777545136e-05
-2.5441176324698e-05
-1.15321691909333e-06
1.81516983870057e-06
-3.67421537150858e-05
-1.61965068105813e-05
5.16673863732573e-06
-1.76374814146519e-06
-1.87388846921053e-05
-3.4248608907958e-06
-2.34685755706533e-05
-2.22669991767948e-05
-9.97519637363229e-06
-3.56808902550231e-06
-1.9907818118683e-05
-4.59153912736604e-06
-2.53881137654441e-05
1.0498008682626e-05
-3.13766434037389e-05
-2.01170867494679e-05
-2.59925955960071e-05
-1.94305257095085e-05
-1.36742072876758e-05
-1.51654796195914e-05
-2.42156281753699e-06
-1.61846315545661e-05
-1.92834191265571e-05
-1.79018983727684e-05
-3.4005383023811e-05
-8.33860242214933e-06
-2.38182739204421e-05
-3.37189131594906e-05
-1.63226331064007e-05
-1.09593345061053e-06
-1.51200902921531e-05
-1.28665641957305e-05
-2.40473479288857e-05
-1.99968678896112e-05
-2.79175651886267e-05
-2.61986019285378e-05
-2.60492791029719e-05
-2.37618266301207e-05
-2.67756893165022e-05
-2.76250770691067e-05
-2.14963262267521e-05
-9.42749155743462e-06
-5.44100207064612e-06
-3.48972237257479e-05
-2.21615393971953e-05
-2.26202531033683e-05
-2.62823832431282e-05
1.20377868145351e-06
8.03642855894343e-07
-7.21933187402549e-06
-1.54654319768579e-05
-1.23058726289524e-05
5.45311326164483e-06
-2.67939357475177e-05
-1.57167261304453e-05
-4.88911658648204e-05
-1.70498273639751e-05
-1.81793854954907e-05
-9.26000251267497e-07
-1.00525735414184e-05
-2.52012931953373e-05
-1.31800590593484e-05
-1.08418151776224e-05
-2.00454424995591e-05
-7.14156712241363e-06
-2.06552569797435e-05
-2.45069606524793e-05
-2.24947680205181e-05
-1.59130841244875e-05
-1.29814407514371e-05
-4.31313043784627e-05
-7.04931909544349e-06
-2.69421754074111e-05
-1.2306340872685e-05
-8.66488865424279e-06
-8.50679810816094e-06
-2.02261177003211e-05
-2.51779479841931e-05
-1.73598632764435e-05
-2.39627658702338e-05
-4.00430769712593e-06
-4.14172875694151e-05
-3.01064980565402e-05
-4.20590121020577e-06
-1.07486127657781e-05
-2.24482160845319e-05
-1.00084494706814e-05
-1.65719683053333e-05
8.48138427208006e-06
-1.18196905055762e-05
-2.32266788649971e-05
-4.14634511610054e-05
-1.7361958407508e-05
-2.2057345987603e-05
-5.8188948105855e-06
-1.46265776856343e-05
-4.25702192268587e-05
-3.96539607987106e-06
-3.36593082902999e-05
-1.26619183797133e-05
-1.44615160600355e-05
-1.7883605801226e-05
-1.65927482938661e-05
-2.11422434369791e-05
-2.52284288455481e-05
-1.30449914643477e-05
-3.09111154669785e-05
-5.06957609144768e-06
-1.35256630033198e-05
-4.22405586245588e-05
-2.45581049150472e-05
-3.49132547818624e-05
-1.64963073390064e-05
-2.12346413356331e-05
-3.00109325267644e-06
-1.22929575541698e-06
-3.08059739405316e-05
-7.81847661910326e-07
-2.1231514529532e-05
-1.5246092872905e-05
-1.60580653174786e-05
-3.31287715991302e-05
-2.28801268729827e-05
-6.37900638674692e-06
-1.24621005312938e-05
-2.70812590559653e-05
5.57775787316915e-06
-4.08252109735613e-05
-2.01690887511732e-05
-1.49755984002676e-05
-2.19406890532921e-05
-2.15050049145297e-05
-2.26906313703251e-05
-1.63011025403639e-05
-1.96668531008463e-05
-2.50652931976806e-05
-1.70547149696967e-05
-2.07388700382407e-05
-3.99109763347509e-05
-7.37186521785185e-06
-4.0425948241991e-05
-3.15033955352534e-05
-2.57045621181482e-05
-1.77632979407381e-05
-2.77089914922136e-05
-2.60486498543943e-05
-2.56229483275517e-05
-1.94174882625543e-05
-1.68292988039662e-05
-3.8043893159461e-05
-1.44626511426516e-05
-1.30081916641537e-05
-1.26270218569346e-05
-2.64088374488878e-05
-2.3632161492649e-05
-3.21688866474252e-05
-1.93289644549074e-05
-1.45211763341935e-05
-1.80236233421854e-05
-8.73588416176138e-06
-2.26816799436934e-05
-1.60536267234182e-05
-1.64375104318244e-05
-9.38235129560726e-06
-3.26973769135576e-05
-2.30906943442477e-05
-1.38821314604695e-05
-9.04534382809586e-07
-4.75388311835604e-05
-2.98052946597324e-05
-1.86259376042815e-05
-1.05676850665031e-05
-3.0892353184099e-05
-1.35646772903855e-05
-4.14529630247393e-05
-1.53743364597944e-05
-6.42008526816531e-06
-1.32523093071972e-05
-2.01441688717378e-05
-8.17033101417714e-07
-2.93613884156587e-05
-4.79327776876175e-06
-2.41181782846193e-05
-1.91087144928638e-05
-1.55193539311339e-05
-1.3074039080019e-05
-4.61527898182893e-06
-3.00263245379891e-06
-2.83716712164594e-05
-3.39224279683208e-05
-2.54763174385318e-05
-4.00625149592264e-05
-2.91577984228952e-05
-1.33026505540595e-05
-2.70297822791035e-05
-1.11257499790493e-05
-4.08883262542828e-05
-2.61875207876314e-05
-1.22116642982806e-05
-3.96361508372814e-05
-1.40414466413208e-05
-1.08628849743726e-05
-1.92807561087455e-05
-8.94821874834594e-06
-1.21519879262368e-05
-1.39134146283377e-05
-9.69984200700894e-06
-2.97095434533789e-05
-1.30772103363194e-05
-3.17912226198206e-05
-2.98964169926263e-05
-8.12545764413095e-06
-2.86067043796784e-05
-3.75992887569214e-05
-1.09816903300352e-05
-2.39321454520093e-05
-2.10630654454904e-05
-1.75286809322955e-05
-1.44559666554612e-05
-2.61419069330096e-05
-2.08278548362698e-05
-4.5992867731e-05
-2.06738784293809e-05
-3.32124108894063e-05
-1.65988703521319e-05
-2.16825298040984e-05
6.22072595190908e-08
-1.74044402468283e-05
-9.95398134914424e-06
-1.2086859927975e-05
-1.36206808431207e-05
-1.76182124814112e-05
-2.82791320851703e-05
-1.2603373836554e-05
-1.69759647299231e-05
-2.61154244170423e-06
-2.04766073749788e-05
-2.57799734728558e-05
-1.96627219387366e-05
-9.80940970737285e-06
-2.20033175079789e-05
-7.83612934745743e-06
-2.0310682212086e-05
-1.63276965908717e-05
-2.95167404496313e-05
-1.8407848983007e-06
-1.75229704535648e-05
-1.76099349526671e-05
-2.38028908373432e-05
-1.70201320056952e-05
-1.76900020175951e-05
-9.24363182825056e-06
-6.95837260094161e-06
-4.0938392821502e-06
-2.4901352002839e-05
-2.2268575710493e-05
-1.38365286192323e-05
-3.39671429130171e-05
4.04088630623995e-06
-2.36549129617791e-06
-1.94368082473312e-05
-1.79973112410673e-05
-6.85247542349076e-06
-2.40697815849708e-05
-1.39824888334253e-05
-2.00671977509528e-05
-1.06806796638132e-05
-3.74236004634073e-05
-1.22982980944363e-06
-1.04635891988568e-05
-2.55904133035479e-05
-2.45289486101024e-05
-2.60626417992465e-05
-1.67285141597463e-05
-1.15469616013428e-05
-6.12484516376121e-06
-1.11370194638463e-05
-2.69388638446982e-05
-2.44510743332398e-05
1.19123732488726e-06
-3.54119264627217e-05
-2.46370600194377e-05
-6.11789737695461e-06
-2.32935394330331e-06
-4.0880142110332e-05
-1.78209506747972e-05
-2.26162431410992e-05
-1.43611591894488e-05
-2.96168227932266e-05
-1.67693362756583e-05
-1.35488654091271e-05
-3.63240141088965e-05
-1.53696124091495e-05
-1.75013765575646e-05
-8.54589977108535e-06
-2.82121591969189e-05
-4.45854776034487e-05
-1.61315194500047e-05
-2.73492980012764e-06
-2.63702293537436e-05
-2.50766829902524e-05
-2.68078314623778e-05
-2.14657631448907e-05
-2.71545025897324e-05
2.23512900435155e-06
-1.52913252198899e-05
-1.86887236849517e-05
-2.91485039685305e-05
-2.45652973016237e-05
-1.95269796254782e-05
-4.23394103381771e-05
-1.81407828940844e-05
-1.98287706348734e-05
-1.89330813582355e-05
-1.62643676926733e-05
-2.25041912700532e-05
-2.30571262550418e-05
-1.40579756800869e-05
-2.4506340173676e-05
-1.90543047711601e-05
-2.0305075442092e-05
-5.94155648959993e-06
-4.59134751722337e-05
-2.28596959813166e-05
-1.05146562621342e-05
-1.4344676735935e-05
-2.22710048184316e-05
-1.54899011247801e-05
-4.19164695926385e-06
-1.38874503148707e-05
-2.59785456114299e-05
-2.00738765185314e-05
-2.39052534432265e-05
-1.86123374420782e-05
-8.12538757612296e-06
-2.48048469203697e-05
-2.02359197374111e-05
-1.36704410155961e-05
-2.11947723754488e-05
-4.80490201128916e-06
-3.07015792442139e-05
-2.11112839848363e-05
5.29141154661178e-06
7.51358207313826e-07
5.66376073083728e-06
-9.91895283721561e-06
-1.16556010952836e-05
-2.64952207542028e-05
-8.35292148756924e-06
-1.76653642242501e-05
-2.49993358174289e-05
-3.03281722268203e-05
-4.02758274313478e-05
-1.24953173391298e-05
-1.08644383040134e-05
-1.56979619958004e-05
-4.45605151022197e-06
-3.49392064244837e-05
-3.62080119217199e-05
-3.89637734228418e-05
-3.36196550050029e-05
-3.02031177202735e-06
-2.99658060545223e-06
-2.29014989292211e-05
-2.94459480112339e-05
-2.47726488328579e-05
-2.07781100368092e-05
-7.88101372705209e-06
3.54674748787871e-06
-3.70449874623545e-05
-1.13521174075882e-05
-3.36783932330473e-05
-2.268079335218e-05
-1.28811525695137e-05
-3.50496871656471e-05
-2.59809412577577e-05
-2.50380153903606e-05
-3.4134803195874e-05
-1.02514880608608e-05
-1.7573839102642e-05
-2.51544998217829e-05
-1.58048927316163e-05
-2.19107518652138e-05
-1.78500163697848e-05
-4.38742650528563e-05
-1.92225676447228e-05
-2.76736050004563e-06
-3.38057148312709e-05
-1.34376114899171e-05
-3.17475530269654e-05
-9.00022401202362e-06
-3.65237579822256e-05
-1.90836724049456e-05
4.10105851121179e-06
-2.10360178009612e-05
-1.7613038749893e-05
-2.25528617081386e-05
-2.56014093295831e-05
-1.24247659062586e-05
-2.09222282161845e-05
-8.88699724359927e-06
-6.51377645558714e-06
-7.94371615506153e-06
-2.01929622480565e-05
-1.64025147834113e-05
-1.20733525530963e-05
-5.15272519244349e-05
-8.32944558504259e-06
-5.57005538770408e-06
-3.17478806792887e-05
-2.87860621588326e-05
-2.04151183907163e-05
-2.01412591981743e-05
-1.70244815569045e-05
-2.33495901693498e-05
-3.92795441456759e-05
-2.16124903123459e-05
-2.82544622160789e-05
-2.27231309686431e-05
-4.16692339633657e-05
-9.52312633667597e-06
-2.22235678797173e-05
-6.03184298616582e-07
-2.13177812341621e-05
-5.54080569210017e-06
-2.13964875312845e-05
-3.53422090093643e-05
-2.57914080107208e-05
-1.25041760637595e-05
-2.73526909371254e-05
-2.28145925785701e-05
-8.5022919815739e-06
-4.38564379691804e-05
-2.56416652452058e-05
-3.1899280441979e-05
-2.67867382142206e-05
-2.38261565699781e-05
-8.01476572434175e-06
-3.03673953318479e-05
-2.63801678008898e-05
-9.18542418979769e-06
-4.10268015978073e-06
-1.86841550822016e-05
-1.82129478054817e-05
-9.92010241579706e-06
-8.07390803568448e-06
-2.83680757939847e-06
-2.46653435612498e-05
-2.68824471924099e-05
-1.92828523603595e-05
-2.99986586517573e-05
-3.08519739435776e-05
-3.60149819890569e-05
-2.36538902231606e-05
-2.84455725947005e-05
-3.37897438138519e-05
-3.92232300683212e-05
-2.49971896936131e-05
-1.42361915018526e-05
-2.40070915437086e-05
-1.27826830125529e-05
-2.10202141387311e-05
-1.94892989364083e-05
-7.33974800181074e-06
-3.38785815575994e-05
-2.05886243997697e-05
-2.69461593388676e-05
-1.39183131469475e-05
-1.76051469379993e-05
-2.58208207946349e-05
-2.73459899914132e-05
-2.81093450410517e-05
-3.35383401331532e-05
-3.09691110655876e-05
-2.70482476337092e-05
-1.63143508532075e-05
-7.03572731670138e-06
-2.37157461189675e-05
-2.66777983717894e-05
-3.88408731217201e-06
-2.14700035474941e-05
-1.88619049557767e-06
-1.00040390236339e-05
-1.2533675180098e-05
-1.48311021836651e-05
-2.31453380409793e-05
-2.18799390348268e-05
-2.97789909733684e-05
9.47223964532617e-06
-5.82708167096181e-06
-6.55417269928356e-06
-4.49678992567126e-05
-4.80579370492163e-05
-5.76335580226187e-07
-2.46497090382995e-05
-2.12029488602341e-05
-4.02362372425849e-06
-1.07428571437584e-05
-4.54545759675484e-05
-2.35103339404152e-05
-4.07901171578487e-05
-2.51563188425161e-05
-6.76528623360814e-06
-2.4889412753268e-05
-2.01961455616912e-05
-2.45364529933656e-05
-2.16696363971791e-05
-2.2692547845279e-05
-8.87563048670592e-06
-2.38456198376353e-05
-3.62967468150316e-05
-2.64658726404775e-05
-2.82691696752945e-05
-2.28462831570585e-05
-1.76579609393314e-05
-2.44714593414068e-05
-2.52026959605991e-05
-1.95911429722176e-05
-3.12749442729206e-06
-2.21109534663995e-05
-3.2288915044264e-05
-1.58103551018299e-05
-1.5798446734856e-05
-3.68626481835976e-05
-1.65048501318399e-05
-2.42744273256059e-05
-2.10174486962393e-06
-6.18253727621685e-06
-1.59609672043634e-05
-3.69468868417629e-05
-2.74630326218251e-06
-1.77922456803926e-05
-4.73868723545112e-05
-1.87368188297527e-05
-1.1503337495971e-05
-6.31861606915697e-06
-2.79752580511335e-05
-3.13263016456137e-05
-7.55723582929238e-06
-1.52162807613856e-05
-3.16643141614657e-05
-2.49408343222653e-05
-1.74810293724848e-06
-9.86219274580301e-06
-2.6461586275999e-05
-2.2852375661927e-05
-2.90481781009473e-05
-1.36338031200996e-05
-2.86031658261423e-05
-1.22937781518649e-05
-3.65970891042786e-05
-7.54758637263989e-06
-2.52216788051466e-05
-1.65073062794133e-05
-2.57348856782496e-05
-6.867156358118e-06
-2.84231814203573e-05
-7.05031256227504e-06
-2.38970527530133e-05
-7.98264478356867e-07
-3.00515741146649e-05
-6.54821174342437e-06
-3.89812420398631e-05
-1.52700284928912e-05
-6.77687665646723e-06
-2.55221034230035e-05
-3.80324931335901e-06
-2.58134167815618e-05
-2.3983890879772e-05
-3.82676399181634e-07
-6.9779051277423e-06
-1.01497371460271e-05
-2.28735141526163e-05
-1.64842554802332e-05
-1.91902242718927e-05
-1.26495450909206e-05
-2.40404942721799e-05
-8.39548230196452e-06
-7.83951981389088e-06
-1.40810269763346e-05
-5.62046784408508e-05
-1.25253092893338e-05
7.10663879223032e-06
-1.55075137701017e-05
-7.09360488994318e-06
-2.73340281043688e-05
-1.43205047552556e-05
-2.22649095919986e-06
-4.23859965550215e-05
-2.82518659583613e-05
-3.60566704888778e-05
-3.16163101606732e-05
-3.07483711808555e-05
-1.83201750313791e-05
-1.54954375888183e-05
-1.99633876605819e-05
-3.3775889075257e-06
-1.78308717497546e-05
-6.57677012959923e-06
-2.69435319876257e-05
4.21479488645534e-06
-1.52157087837558e-05
-2.89494018364046e-05
-3.7471841936955e-07
-5.27166566886871e-06
-1.13967094927006e-05
-4.27587776600734e-06
3.24196532767621e-06
-2.37729255544101e-05
-2.54051342977221e-07
2.37467851329399e-06
-4.87138464356973e-06
-1.46256878825699e-05
-4.17716674572742e-05
-3.3686679386749e-05
-2.48024104099155e-05
-1.36161087412191e-05
-1.7829067982141e-05
-3.6136932533734e-05
-3.31980338361838e-05
-2.66078703178716e-05
-6.23019053199069e-06
-3.04051621124339e-05
-2.74971501633096e-05
-3.20904337694051e-05
-3.11375159838126e-05
-2.62573406897335e-05
-6.02937075364033e-06
-8.71026135670678e-06
-2.09356454013813e-05
-1.68952150596177e-05
-2.9111762730663e-05
-2.03090344400795e-05
-3.25017981340737e-05
-1.0863951612855e-05
-1.21667850000536e-05
-3.32251865191463e-05
-1.57372465567762e-05
-2.63041675305212e-05
-3.01510211163596e-05
-1.87668970848469e-05
-9.54447990601739e-06
-1.33705203668004e-05
-1.69533881280903e-05
-2.28282294350049e-05
-3.94721503397646e-08
-3.75518459530808e-05
-6.08268117372799e-06
-1.47434368359772e-05
-1.06012609613935e-05
-2.26076761660688e-05
-2.70429559161643e-05
-2.58691603762668e-05
-9.01579159287743e-06
-2.57735808380473e-05
-6.60290777161752e-06
-3.87358084705761e-05
-2.60237933007044e-05
-1.95810806613394e-06
-9.21364079908311e-06
-2.76707037998117e-05
-1.59949795978443e-05
-3.66386461370555e-05
-7.55738655783444e-06
6.30813149772498e-07
-1.5367889364757e-05
-2.74963460470268e-05
-2.35175275267419e-05
-3.20911266496257e-05
-2.67161746110308e-05
-1.25491077891477e-05
-2.73040712845044e-05
-2.60389248976095e-05
5.13439391036986e-07
-2.74222186222554e-05
-2.34230474593358e-05
-1.16152495141526e-05
-2.21970464875015e-05
-2.32424350531391e-05
-2.75628175349495e-05
-4.306468359271e-06
-2.15520557177982e-05
-2.58324968344128e-05
-4.09420712276628e-05
-2.33498146980273e-05
-1.50811436855507e-05
-3.27688917169166e-05
-2.27433974440857e-05
-1.97203523631387e-05
-1.80864143843037e-05
-2.56930687984146e-05
-2.62073431051132e-05
-9.84036186640924e-06
-1.82664506140125e-06
-9.13714075155449e-06
-1.17845656811342e-05
-1.17300278006908e-05
-2.83270510275429e-05
1.02628288448897e-05
-8.25456544017458e-06
-1.96403163294052e-05
-2.3172334927902e-05
-1.59130009709203e-05
-1.52848066199374e-05
-2.74322737981874e-05
-4.5684337802451e-05
-9.71701405218409e-06
-8.65516055083734e-06
-3.77025484943942e-05
-3.94776421198617e-05
-1.488689726566e-06
-5.02401820011722e-06
-2.47071999886101e-05
-2.45295061653958e-05
-2.32240309927912e-05
-1.40333740501772e-05
-1.15876613688307e-05
-2.93265176358836e-05
-5.35438994983599e-06
-9.98925593692994e-06
-1.67731886554798e-05
-1.17987734495664e-05
-2.31926800360367e-05
-1.38542508039417e-05
-2.00383350817718e-05
-3.06136958477464e-05
-3.40322607703129e-05
-3.17928458583e-05
-2.9991907616721e-05
1.2806606036659e-06
-1.00540707564037e-05
-2.55042225083726e-05
-1.96828732391142e-05
-2.20839859590319e-05
-4.76947274476414e-06
-1.68079445088882e-05
-1.57785762786332e-05
-2.09532081844993e-05
-2.17791232325751e-05
-1.29114030531783e-05
-1.9807209168201e-05
-1.8508899849317e-05
-4.02333464299964e-05
-1.78478571926207e-05
-1.57371526794983e-05
-1.57558472033541e-05
-1.09947360256963e-05
-8.87427978795641e-06
-2.51115093861926e-05
-3.4386218304605e-05
-1.66458340888254e-05
-7.49593512352421e-06
-1.83953781060366e-05
-2.30953269862434e-05
-1.71010176681662e-05
-1.27601712301205e-05
-8.80688253337921e-06
-2.09882048465079e-05
-2.99359236496987e-05
-2.6247585528432e-05
-2.11365633869525e-05
-2.59608250631851e-05
-1.57528939290167e-05
-2.42908782816147e-05
-7.48240632118477e-06
-1.60086421642846e-05
-9.28802793481407e-06
-2.26627413404374e-05
-1.1065105376674e-05
-3.52209234835074e-05
-2.67848488874572e-05
-2.58640789357409e-05
-2.2777399214524e-05
-1.247486495874e-05
-8.08402746757816e-06
-1.94746487016912e-05
-1.26821530383861e-06
4.9396548043016e-06
-2.10434228708142e-06
-4.28495252667599e-05
-2.92230016594121e-05
-3.98562104062176e-05
-1.65770562792153e-05
-4.71391524613035e-05
-1.12523992503223e-05
-2.57202726890041e-05
-1.49701082467974e-05
-3.19510705127976e-05
-1.01714494562288e-05
-1.47075451538186e-05
-3.45842284616877e-05
-9.01732429235602e-06
-2.33060580931395e-05
-1.36837055836339e-05
-1.95071146097975e-05
-1.28351504623234e-05
-1.33921536343028e-05
-1.58470222930081e-05
-2.1929376136628e-05
-2.34334381148808e-05
-2.13527518215058e-05
-2.67420428653484e-05
-2.58889364920937e-05
-2.50420932754578e-05
-2.94958178493096e-05
-1.56806056729378e-05
-1.2547613012767e-05
-1.13954585524562e-05
-9.97173933102945e-06
-1.40766657692797e-05
-1.83559756675862e-05
-1.53253355100716e-05
-2.10257123965118e-05
-3.00573832229423e-05
-1.54947393556743e-05
-1.92935709477055e-05
-2.0422138012629e-05
-3.98563366343727e-05
-2.93396755706e-05
-2.05091477871705e-05
2.37856264613312e-06
-1.87688022570947e-05
-2.01359496915338e-05
-2.27442310362042e-05
-1.29739557393138e-05
-3.76601002811569e-06
-2.66798570324175e-05
-1.76523849273983e-05
-9.8490269007463e-06
-1.42767340115781e-05
3.82711407502519e-06
-6.55396227571487e-06
-5.83979169348216e-06
-2.45213975892672e-05
-1.50909199591197e-05
-1.10978936703779e-05
-9.30061931791729e-06
-2.16213036906557e-06
-2.86468026086863e-05
-1.31776251175027e-05
-2.75333162502194e-05
-1.94582525628048e-05
-1.38456861069375e-05
-4.41119460318657e-06
-1.86339560240652e-05
-1.78246683418681e-05
-4.31339479460506e-05
-1.02362448816139e-05
-2.43495764385419e-05
-1.7595443867497e-05
-1.21233212353816e-05
-1.50843930048919e-05
-2.02872704522988e-05
-2.02786340250729e-05
-4.76334815045625e-05
-3.0912653208508e-05
-5.17172118402485e-06
-1.43120815756619e-05
-4.41838096968118e-05
-4.28915999202199e-07
-2.31496008305427e-05
-1.94673410586604e-05
-1.06057909123478e-05
-2.91458644414353e-05
-3.86201280042656e-05
-3.42403667605021e-05
-1.95555191593808e-05
-2.00695059553474e-05
-2.57223690525259e-05
-2.39452862671828e-05
-7.29483363412028e-06
-2.54000643491386e-05
-1.10173207054869e-05
-2.22842586411324e-05
-2.04614970933273e-05
-2.71040017604631e-05
-9.66477852871172e-06
-1.9305547674677e-05
-2.19877305574846e-05
-3.27346090529706e-05
-3.44093165022195e-05
-1.09660183569385e-05
-1.48939651735156e-05
-1.19729248001172e-05
-2.9314593081707e-05
-1.0293934765238e-05
-2.27771419748063e-05
-5.11253413511774e-06
-3.469095065999e-05
-1.35969002418451e-05
-1.4742979046264e-05
-3.80160460212913e-05
-2.3866516459781e-05
-1.08429281728267e-05
-1.56276598776444e-05
-2.56542642440035e-05
-1.29947557223615e-07
-3.55617664863697e-05
-3.311071699041e-05
-1.07930715633869e-05
-1.73321849757411e-05
-9.11365829982876e-06
-2.46274834156308e-05
-1.90081372109364e-05
-1.0613546070658e-05
-1.79857211304785e-05
5.10764882666108e-06
-6.06668509896956e-06
-4.39663325799561e-05
-9.7953595858006e-06
-1.43445757386017e-05
-2.74355328698784e-05
-1.93544947702093e-05
-1.45158096377929e-05
-1.73339114075084e-05
-1.66008831717167e-05
-1.52681693197089e-05
-2.97372394794493e-05
-7.27770791163579e-06
-2.58925206842644e-05
-1.02845406485611e-05
-1.73123238067944e-05
-2.55251640702517e-05
-2.8276799862024e-05
-2.4511613163456e-05
-1.3008968808178e-05
-3.28541233047282e-05
-2.61605506529451e-07
-5.81279281466088e-06
-4.75565721003571e-06
-2.67022313859194e-05
-1.2820052812746e-05
-2.29423734101684e-05
-3.26741860442288e-05
-2.80957336017589e-05
-2.02349148666793e-05
-1.31453198722909e-05
-3.19864122186556e-05
-2.11821765270194e-05
-1.71195900256942e-05
-1.90138495882363e-05
-1.90242524110369e-05
-2.00551875877956e-05
-2.67679557951952e-05
-2.99758839498678e-05
-1.90198419136879e-05
-1.62912273964908e-05
-3.27123607574571e-05
-2.61287384463728e-06
-2.51215288277561e-05
-2.29417374172218e-05
-1.19306191308973e-05
-2.81183377794646e-05
-2.60503931516115e-05
-3.27080321773663e-05
-1.50708196518808e-05
-2.16104741709122e-05
-2.04807858093534e-05
-3.06021891055706e-05
-3.87169577256206e-05
-1.53350788714371e-06
-9.18937895596147e-06
-2.88386784812433e-05
-3.71075946051434e-05
-1.30358709486243e-05
-1.11261392704425e-05
-1.86232054561602e-05
-3.20541428443484e-05
-7.83653690022389e-06
-2.18944410218125e-05
-6.05443952520264e-06
-1.03577459477748e-05
-2.46126357267958e-05
-2.16353597277717e-05
-3.63379482871779e-05
-1.79700111412443e-05
-2.6090834383601e-06
7.55552702638359e-08
-2.3903007977759e-05
-1.67892791729497e-05
-1.99468385887843e-05
-3.08034973771656e-05
-3.09918721157302e-05
-1.83953726090793e-05
-2.12728779519401e-05
-3.19590002282802e-05
-2.98803168051201e-05
-3.34500518819933e-06
-2.16968566768811e-05
-9.84974113809568e-06
9.71200017089878e-06
-2.71481290630093e-05
-1.77098571453003e-05
-8.69357958878005e-06
-8.24493109266599e-06
-2.77433511568814e-05
4.55435994366795e-06
-6.52608478661744e-07
-1.4740093300287e-05
-2.54221249060663e-05
-3.16338119819077e-05
-3.33653807811024e-05
-1.4376077889499e-06
-2.46538546280762e-05
-2.1907829557684e-05
-2.25732768019313e-05
-1.86567311555223e-05
-5.30643644944983e-06
-6.91311379922196e-06
4.65544230412472e-06
-2.17220733340893e-05
-4.17808757841853e-05
-4.33613854649711e-05
-4.1297239075937e-06
-1.76444597182689e-06
-3.14533466457897e-06
-4.13816013211677e-06
-3.15456099751937e-05
-3.70935719760147e-05
-2.48893996411701e-05
-1.61672121998867e-06
-1.28136226309856e-05
-2.51045667167711e-05
-2.86359086059028e-05
-1.61136259153396e-05
-3.65034896691652e-05
-2.41989369427286e-05
-2.67833048825652e-05
-3.86822710877773e-05
-5.94488417149809e-06
-5.83912929464029e-06
-2.2638543713839e-05
-9.91963159067438e-06
-7.71957242812819e-06
-2.80995538118431e-05
-1.46391170815013e-05
-1.39069275678212e-05
-3.2593522886991e-05
1.77817983407735e-07
1.45825796119909e-05
-1.09577614519395e-05
-1.3292032678621e-05
-2.43241851017565e-05
-4.22808108724266e-05
-2.7945189040235e-05
-1.91074813138641e-05
-2.5115313556884e-05
-2.17516059802221e-05
-3.44934994380577e-05
-3.23029805093263e-05
-6.75708192448692e-06
-1.32794215413153e-05
-2.843647279646e-05
-2.41869831294157e-05
-2.1243200732177e-05
-3.60175057625309e-05
-1.89605450801661e-05
-1.19791715156633e-05
-4.6043786880091e-06
-3.46560956467552e-05
-1.34964384564437e-05
-1.78891046487743e-05
-2.06730165000597e-05
-2.54904004029152e-05
-2.14353936065854e-05
-8.16098125648122e-06
-2.64715455139694e-05
-1.25665028099491e-05
-3.10525697421144e-05
-8.89152166630607e-07
-1.41150494129025e-05
-1.73441932225314e-05
-2.12848151594188e-05
-2.09480577593889e-05
-3.13053982242733e-05
-2.43198348949413e-05
-2.26846909290461e-05
-3.61874001167509e-05
-3.24124099379985e-05
-6.78797441525121e-06
-2.86483267271973e-05
-1.48923231315712e-05
-1.50160250642512e-05
-3.21426075340834e-05
-1.81425438771994e-07
-3.60662041971318e-05
-2.79194586724926e-05
-1.50534267115854e-06
-9.86372272613374e-06
-1.96458573413965e-05
-2.81043638006287e-05
-3.71567199361316e-05
-3.34278201787617e-05
-1.38715548593253e-05
-2.45834317534973e-05
-1.65986848045297e-05
-2.21458296633224e-05
-1.84015026264987e-05
6.61103854088252e-07
-2.61093217581857e-05
-2.445868286621e-05
-1.38352348165351e-05
-1.13189343575734e-05
-1.94087647220927e-05
-8.62496157930035e-06
-3.60006970814445e-06
-3.20755032282956e-05
-1.26267654994303e-05
-1.79202928370967e-05
-1.39453836657657e-05
-1.97854638022865e-05
-3.31859228496759e-05
8.4586359400303e-07
-1.20698879829183e-05
-1.55859176697898e-05
-3.20296803691399e-05
-2.45776733445658e-05
-3.68871548279399e-05
-3.64686138684832e-06
-2.31682288873249e-05
-2.41659253135114e-05
-1.77317935468852e-05
-1.21545835010995e-05
-2.0616717430856e-05
-1.27196857947242e-05
-2.79714026523689e-05
-1.17636674731955e-06
-2.07752648726917e-05
-1.7752133495105e-05
-1.58157562041258e-05
-4.7472517872903e-05
-3.35764845866499e-05
-2.53332399334005e-05
-3.66058130383081e-05
-2.73392206771546e-05
-1.90100414517297e-05
-1.02696802967371e-05
-2.16835775330358e-05
-5.59375385602137e-06
-1.69675537529305e-05
-2.3280436217413e-05
-1.9117511593295e-05
-2.22346775895046e-05
-9.83071080880612e-06
-1.90027536641805e-05
-2.48290781372461e-05
-4.52626832557907e-05
-9.33453123533148e-06
-3.07286086523822e-05
-2.8909025008959e-05
-2.65519259156098e-07
-3.10015520072853e-05
-4.64625672863221e-05
-3.63246049788947e-05
-1.89714114763006e-05
-1.68585209454147e-05
1.04316983093779e-06
-2.4022993304335e-05
-8.14347561586874e-06
-6.93386062542756e-06
-2.95025865914598e-05
-3.18638023253195e-05
-8.6768954749104e-06
-2.29125807035293e-05
-6.00623017770879e-06
8.27353214987845e-06
-1.72999271545887e-05
-3.67956971349241e-05
-3.66106361294752e-05
-2.55384627448522e-05
5.86549048317514e-06
-3.66433743883712e-05
-2.27902055736979e-05
-2.56063155720675e-05
-3.98151191595579e-06
-1.25823005259255e-05
3.93742513008183e-06
-2.56985626450942e-05
-2.18307573493101e-05
-1.18351224327393e-05
-3.34000942752533e-05
-5.84034605672676e-06
-2.49605736525667e-05
-3.33889032551183e-05
-1.82991730708919e-05
-3.13706792817827e-05
-2.94979583272398e-05
-1.52171610499194e-05
-1.57255931564936e-05
-3.05289407832203e-05
-1.40252761870132e-05
-2.46482345406164e-05
-3.44195934388949e-06
-2.48333990350827e-05
-2.51343727109566e-05
-2.49006022474855e-05
-3.33594397741616e-06
-1.49503782006926e-05
-3.57900214398651e-05
-5.00507985707465e-06
-2.32975586189346e-05
-1.35786665820807e-05
-1.27377050184179e-05
-1.28379299896775e-05
-3.22651819731675e-05
-4.16014693895312e-06
-3.30108234298851e-05
-1.81348948673454e-05
-4.64253512793137e-05
-1.47270470498402e-05
-1.88518829345357e-05
-2.73891090152405e-06
-2.61182454924111e-05
-7.84996202564175e-06
-2.23247000512301e-05
-3.24425581229503e-05
-2.46148867380348e-05
-3.14887062062993e-05
-2.57838127469706e-05
-2.347696469198e-05
-3.04833628029617e-05
-2.13743425240645e-05
-2.9145516908226e-06
-3.21794702040464e-05
-3.3463351350536e-05
-6.37669503304814e-06
-1.03261325443927e-05
-2.76839618846602e-05
-3.27193740381959e-05
5.50249403156043e-06
3.43040059652336e-06
-2.44692532954344e-05
-3.55238823132504e-05
-2.90627416744146e-05
-3.5892572142614e-05
-2.11444568026054e-05
-3.09674343757813e-05
-1.91521726338179e-05
-2.90946259247787e-05
-2.26446586922314e-05
-2.18237532765012e-05
-2.84814134243395e-05
-2.34222175262478e-05
-4.38014954124655e-05
-2.6731655674416e-05
-3.15552418492522e-05
-2.99813191792294e-05
-1.72122821618743e-05
-3.02099843431362e-05
-1.02188384187907e-05
-3.18993439605052e-05
-2.25287620601776e-05
-3.31576723582198e-05
-4.39517486140473e-06
-1.52492559253449e-05
-1.15888379899942e-05
-2.33567426207528e-05
-2.25558627649572e-05
-3.10922977393292e-05
-1.84472856466522e-05
-3.30961194246792e-05
-1.01598481354258e-05
-2.6273183631794e-05
-1.63987657609676e-05
-3.3051378595564e-05
-1.99947133854301e-05
-6.87968531761505e-06
-3.18745671193218e-05
-1.34282776590831e-05
-1.22427265887128e-05
5.85238059164604e-06
-2.25591572298337e-05
-4.54092464541655e-07
-1.52573200901737e-05
-6.99340853312864e-06
-3.54275114348144e-05
3.90567003860558e-06
-3.35879007493156e-05
-3.33968785074234e-05
-1.68849681370055e-05
-1.70067387792167e-05
-1.93340547504362e-05
-2.18194519356274e-05
-1.53121128176601e-05
-1.00758947800062e-05
-3.52130414765056e-05
-3.98816842125157e-06
-1.67866087296254e-05
-8.72653800163489e-06
-2.00817556841773e-05
-3.0078768655858e-05
-1.50808556495414e-05
8.63480669342362e-06
-2.57813058001865e-05
-2.6304926248122e-05
-3.35617668689503e-05
-1.49009432136375e-05
-6.5979541597234e-06
-2.05911284374149e-05
-2.67892533138386e-05
-9.40984328036312e-06
-2.59684188934906e-05
-1.62657612423916e-05
-1.73588806729885e-05
-1.30441512520049e-05
-1.13113306069743e-05
-5.53419509480825e-06
2.56513878110464e-06
-3.07154162204351e-05
-4.45725573499622e-05
-1.24622301692162e-05
-3.53006278153033e-05
-1.12322822464917e-05
-2.33554877034202e-05
-2.05445364307344e-05
-4.75063109656095e-05
-1.93949619346947e-05
-3.05393188208633e-05
-3.59322073856522e-05
-1.54095840953126e-05
-1.11683777087037e-05
-2.16023407858682e-05
-2.81918942323541e-07
-2.65574056045419e-05
-1.03934139533905e-05
-2.84982765313605e-05
-1.44012926248606e-05
-1.05641032658262e-05
-4.25282560552098e-06
-2.35230570340637e-05
-1.73244548527565e-05
-4.08564887342724e-05
-1.86134988098504e-05
-2.24668927233158e-05
-1.02564136629816e-05
-1.05032562835451e-05
-1.74028982026294e-05
-1.86033312893459e-05
-1.29827829763737e-05
-2.7882986559313e-05
-1.85575920597853e-05
-2.91500694095903e-05
-2.93577804333065e-05
-5.45815487516085e-06
-1.81829433336593e-05
-9.58051537810899e-06
-1.46202847648305e-05
-2.35971930989364e-06
-1.61697901214009e-05
-1.68611482256158e-05
-3.60156394076357e-05
-2.66302618033123e-05
-2.7729613374806e-05
-1.85707571646858e-05
-2.23806024196663e-06
-2.89164151238128e-05
-4.34917749991012e-05
-1.94123369492786e-05
-2.03117508142852e-05
-2.81079449361583e-05
-3.42670132042339e-05
-1.65099909560545e-05
-3.27123923730322e-05
-1.28787005728895e-05
-1.57800684508942e-05
-1.25907827051468e-05
-3.26099076436547e-05
5.11457722598171e-06
-2.07901446461295e-05
-6.12475487939076e-06
-1.44343081989234e-05
-1.05641720839819e-05
-1.26066707882563e-05
-4.56937197009977e-06
-2.06156840482052e-05
-2.66356333997743e-05
-3.90814294295249e-06
-2.10265521866838e-05
-1.18955747953994e-05
-3.0099507467782e-05
-1.16466182805761e-05
-2.23845792674879e-05
-4.91411094211909e-05
-2.97697655691443e-05
-7.34325016530007e-06
-2.71007098391836e-05
-3.94705284231762e-05
-1.5874509856964e-05
-2.06222758785077e-05
-2.7972557025881e-05
-1.07604514043805e-05
-1.26015491357022e-05
-2.66366106537495e-05
-1.69600431659207e-05
-2.72921418473391e-05
-2.69416153587915e-05
-1.63215309081778e-05
-2.3034188367488e-05
-2.15845859170296e-05
-1.71937615652088e-05
-2.72304972777861e-05
-7.4354051348956e-06
-3.31296708550374e-05
-2.3707805773596e-05
-3.08786461594815e-05
-2.85197837400165e-05
-1.5352466865788e-05
-5.11993007646667e-06
-1.06733324570341e-05
-1.21164981162613e-05
-4.68437467457552e-06
-5.9744265681669e-06
-1.3825208373273e-05
3.90828921527331e-06
-4.34586158756576e-05
-3.11452990842822e-05
-2.82139313705371e-05
-3.23545925995955e-05
-2.53020088020821e-05
-2.85370166106242e-05
-2.64874078910142e-05
-3.12138471718933e-06
-1.16527953890826e-05
-1.54753684813464e-05
-3.12894368297345e-05
-2.62628437896599e-05
-2.12429735138306e-05
-2.62702644364886e-05
-3.12938551215174e-05
-2.78819212360823e-06
-2.398926146239e-07
-2.07210338839448e-05
-1.68823676639497e-05
-3.2399852440808e-05
-1.71626427938629e-05
-2.87233433815664e-05
-8.53143924234333e-06
-1.29155169168076e-05
-2.1197684092182e-05
-9.44599655910923e-06
-8.84426908860003e-06
-1.77151555053457e-05
-2.72253628206994e-05
-2.08186704608953e-05
-5.19990447426499e-06
-1.45298659076643e-05
-1.39832960818918e-05
1.61866768305759e-05
-2.54643455355045e-05
-4.00581750794585e-05
-3.38537154596607e-05
-2.28801552011126e-05
-3.34871783991079e-05
2.86116493001216e-07
-3.55973170968339e-06
-8.32371268039147e-06
-7.93701690779596e-06
-2.29248715856945e-06
-2.20754085892628e-05
-1.41477614313917e-05
-2.5642886995879e-05
-3.51197172492662e-05
-4.10781633638752e-05
-9.44389696047093e-06
-4.21738615479563e-05
-1.62426428059278e-05
-4.86428914508903e-05
-7.33317090303148e-06
-3.46062708524766e-05
-2.16838057051942e-05
-2.15581658545971e-05
-2.63637032732253e-05
3.73556694342263e-06
-1.9009294180207e-05
-2.35711901672422e-05
-1.51443288848396e-05
-2.96912240347824e-05
-1.12803317012279e-05
-2.35242728346019e-05
-4.01371138566719e-05
-7.13624858248682e-06
-1.88193495730514e-05
-1.42714089080011e-05
-3.57685933783144e-05
-7.33932740121409e-06
-3.31278708262643e-05
-2.61860161762359e-05
-1.56234327231312e-06
-2.88047206782546e-05
-2.56676464227705e-05
-2.59062136252888e-05
-5.15314153105798e-05
-2.17829300250793e-05
-1.74041999966432e-05
-1.63919171365813e-05
-4.01652305144162e-05
-2.66178175967756e-05
-1.39762962871932e-05
-2.01343780858454e-05
-2.22069862625888e-05
-3.28580083288415e-05
-8.64708424787657e-06
-3.00225415925095e-05
-1.69558625286602e-05
-2.39178929072427e-05
-4.68592778553586e-05
-4.03160840358327e-05
-2.45049210715653e-05
-3.73405043397265e-05
-2.15345107920896e-05
-2.05750425816526e-05
-1.25213841494166e-05
-4.05503065879415e-05
-2.40976306030992e-05
-5.29128370389069e-06
-6.35210335256691e-06
-3.75322892500884e-05
-9.58946710733408e-06
-8.62928046474503e-06
-1.31637593055591e-05
-2.07829885873102e-05
-3.55177309221212e-05
6.53495964695403e-06
-1.73147270648142e-05
-3.48938966202462e-05
-1.12617317387852e-05
4.68758265042492e-07
-4.94614032532713e-06
-3.85207562801998e-05
-2.27473698969047e-05
-1.33427974489011e-05
-1.97415700074295e-05
-1.85024483654327e-05
-3.48492749487618e-05
2.63468575778862e-06
-3.01212598844385e-05
-2.78312167941508e-05
-2.71849940610442e-05
-2.2610540754284e-05
-2.98611223267341e-05
-3.46360105749293e-05
-2.71526109211672e-05
-2.01184918308774e-05
-2.20040847804989e-05
-1.09969853444672e-05
-2.47013529303786e-05
-1.67420839724961e-05
-2.4668756509112e-05
-2.0382728848254e-05
-2.92328662399952e-05
-2.20965585319557e-05
-2.6649062166574e-05
-9.53783585150338e-06
-2.92158507049498e-06
-1.27541415848062e-05
-1.66800064170051e-05
-3.00657682849813e-05
-2.84802574623542e-05
-2.75905205618393e-05
-3.51636092398016e-05
-1.2992191427855e-05
-1.12990845183748e-05
-3.42051398436152e-05
-1.96009960452602e-05
-1.64564140770932e-05
-1.70056233532789e-05
-3.36032250059013e-05
-8.62248658730789e-06
-2.45820037258646e-05
-1.3426085925345e-05
-2.04503411228642e-05
-1.61257453690444e-05
-9.80482782103029e-06
-1.16708229085164e-05
-3.12762379491293e-05
-1.34243995081058e-05
-1.58224106017442e-05
-6.79086445963283e-06
-3.95729725180237e-05
-9.61706996403333e-06
-1.90115946450788e-05
-3.32549826654946e-05
-2.04633068072362e-05
-2.45617577104748e-05
-2.84669359094246e-05
-2.31003790655555e-05
-2.48876343227675e-05
-2.38968531751468e-05
-1.24403546249674e-05
3.78417942499994e-06
-1.67918136336265e-05
-1.53498845284632e-05
-1.07160823510355e-05
-3.68497380071682e-05
-8.72885293521944e-06
-3.40187837256836e-05
-1.65091640322433e-05
-1.51634844334685e-05
-1.62400027052962e-05
-3.00106176661165e-05
-2.88984948878033e-05
-1.26707367168528e-05
-8.97631448173218e-06
2.25601744891517e-06
-2.64598296055945e-05
-2.79171290613348e-05
-2.41348603895616e-05
-4.94946152122701e-05
-2.98329796251065e-05
-2.77362924677032e-05
-1.90813884703718e-05
-3.12856505731753e-05
-2.12516563216138e-05
-3.10570032168975e-05
-1.60617029281655e-05
-3.36123530681353e-05
-2.50273206234299e-05
-2.11776223310996e-05
-1.5793561299536e-05
-8.79813939209148e-06
-9.43552104767496e-06
-8.69396477975705e-06
-4.32071343138507e-06
-5.14386687256723e-06
-2.46079762975796e-05
-2.31197646335813e-05
-3.99722260616038e-05
-3.56225733128668e-05
-1.53852837056608e-05
-7.1024625420437e-06
-2.72930949879677e-05
1.33334746732561e-05
-1.27244778164958e-05
-3.52358491482242e-05
-3.69760131072499e-05
-1.56271693291442e-05
-1.57296922152798e-05
-4.52093559185128e-05
-8.91494004986597e-06
-2.82975580258378e-05
-1.70295640320242e-05
-3.28762204852444e-05
-4.08240492842362e-05
-1.9836956093093e-05
-3.18311064095239e-05
-2.94602307893399e-05
-3.03017471281128e-05
-2.03609761345796e-05
-2.41628787814986e-05
-2.23542133324855e-05
-3.04185743354899e-05
3.13740095625919e-06
-2.57978932604499e-05
-4.00358814474472e-05
-9.50513049922352e-06
-1.84718483222868e-05
-4.58447721367435e-07
-3.54527200388629e-05
-2.3285964313421e-05
-2.97833092863932e-05
-3.21680210402944e-05
-1.05087365510631e-05
-9.69789446582789e-06
-2.3201257435284e-05
-2.29226588458811e-05
-2.28821430370742e-05
-3.27775050508166e-05
1.14161136997404e-07
-9.98903087233486e-06
-2.05860792504835e-05
-2.0587842113481e-05
-2.64731099040085e-05
-1.32282881213712e-05
-1.16902694649555e-05
-1.70606946312691e-05
-6.49394177563023e-06
-9.24334615288853e-06
-2.53405642215606e-05
-6.90784818677637e-06
-2.8016150139672e-05
-1.74693588645046e-05
-6.73590122244852e-06
-7.89167964280006e-06
-1.67980992118175e-05
-3.25949999716064e-05
-2.34639480318441e-05
-1.33015594753373e-05
-4.44291164976891e-05
-1.59597922156409e-05
-3.41337368545456e-05
-2.29123159673797e-05
1.51858687868665e-05
-1.57995698448019e-05
3.14849713771095e-06
-2.92598143109185e-05
-8.14629788213678e-07
-2.25465576982635e-05
4.84501930617543e-08
-8.01637849473912e-06
-1.78189855689245e-05
-1.01067838029346e-05
-1.22757124073198e-05
-1.41767214319451e-05
-2.31082133581014e-05
-1.40207574207482e-05
-1.79273094117379e-05
-2.54993232852418e-05
-3.46089370825452e-05
-2.33017192821182e-05
-3.99811128140633e-06
-3.55825437004909e-05
-1.15113121983518e-05
-2.29385993084793e-05
-2.19586206933705e-05
-2.43755498536315e-05
-2.53430487036372e-05
-1.23724172375954e-05
-5.53723595175782e-05
-2.48896174482008e-05
-2.74744117461054e-05
-9.56933990473063e-06
5.45316204494191e-06
-2.70786757827307e-05
-1.7568117932454e-05
-1.45898294603182e-05
-4.29438346697565e-06
-1.02408808221193e-05
-3.05550997699376e-05
-2.51858410843798e-05
-1.28369215182653e-05
-2.63491263403823e-05
-3.22612097821826e-05
-7.77168606002083e-06
-3.08936264306234e-05
-9.0946893061025e-06
-3.56729081494373e-05
-2.59447423878451e-05
-2.18786573147248e-05
-6.68140959748216e-06
-1.22397840802638e-06
-1.48889788663185e-05
-2.55956819191122e-05
-2.01356416824219e-05
-2.92695677060426e-05
5.57296643163775e-06
-7.90805015791247e-06
-2.90636794413612e-05
-1.2611108628912e-05
-1.20293436192964e-05
-3.1987910250335e-05
-2.3139265786946e-05
-1.79184130374996e-05
-1.72002202243042e-05
-2.25826110027616e-05
-1.78288792196587e-05
-3.25454368245886e-05
-8.46039452490654e-06
-2.9738777981003e-05
-2.69054804197517e-05
-3.41596428462804e-05
-7.05266101754776e-06
-3.44646401447172e-05
-1.43581169517348e-05
-2.86339532894377e-05
-1.05574038768799e-05
-9.23131453186628e-06
-7.70893505637224e-06
-1.28099043498854e-05
-1.67540657181732e-05
-2.27645654783653e-06
-2.1723023293796e-05
-9.37770842124416e-06
-3.12885832582252e-05
-1.48631702773267e-05
-2.57237536882514e-05
-3.51769705180976e-05
-3.64530239605049e-05
-3.21896177567116e-05
-2.46676383188076e-05
-1.92541063591779e-05
-1.05830871793886e-05
-1.59200521533232e-05
-3.28748425096553e-05
-2.01975601996489e-05
-3.33550306344423e-05
-2.57288878259309e-05
-1.66883836719148e-05
-1.62585818515732e-05
1.61352695516874e-06
-1.20860782001068e-05
-2.40641572838294e-05
-1.93142461187121e-05
-3.87717488960675e-06
-6.56048743567904e-06
-2.46197097216894e-05
-4.38711552530894e-05
-3.40974367373303e-05
-3.59651666227045e-05
-3.00475878475342e-05
-1.29223034432915e-05
-1.30849304125373e-05
-8.15449311014743e-06
-2.25228397166249e-05
-1.30548718310413e-05
1.53542952864946e-06
-4.16370830108679e-05
-1.62810378907654e-05
-2.9385029464736e-05
-2.44548343962126e-05
-1.14359981627027e-05
-1.96864019272529e-05
-8.74454435757659e-06
-1.46143795737426e-05
-2.30611203457556e-05
-1.82629781152364e-05
-1.41698978127051e-05
-1.00607321295869e-05
-1.41330283910567e-05
1.28202903534949e-05
-2.80925641997553e-05
-1.6590119163074e-05
-1.16398277164934e-05
-3.05920232573543e-05
-2.06080228675081e-05
-2.73990320914696e-05
-9.90715701222126e-06
-2.25070607753629e-05
-1.54030145841737e-05
-2.14092458766473e-05
-2.85322966163735e-05
-4.26383897990057e-05
-3.5535181297727e-05
-2.78713919992518e-05
-2.82795978261924e-06
-3.26994208250682e-05
-1.17160598350997e-05
-3.35225961123357e-05
-1.41957129891969e-05
-1.13146568248607e-05
-1.20925756613665e-05
-2.46171529961377e-05
-1.47662095324818e-05
-1.8592932674114e-05
3.89978476326719e-06
-3.22577186763222e-05
-2.56042768410176e-05
-6.20055514908883e-06
-1.08818810376494e-05
-2.14216084076466e-05
-2.25561197449662e-05
-2.3048651556142e-05
-1.35739270694271e-05
-1.41046983979485e-05
-2.82930220925863e-05
-1.29345497032427e-05
-1.31991284487708e-05
-5.09178657348854e-05
-5.82200880049774e-06
-8.44228081085894e-06
2.56094894336039e-06
-2.08679368309213e-05
-1.82724438054199e-05
-8.00500086344034e-06
6.62145999038044e-06
4.57429649610105e-06
-2.33111705298329e-05
-2.10660970168836e-05
-2.79634588654537e-05
1.16707355072506e-05
-3.13727665405491e-05
-3.74742456232155e-05
-1.7471130599855e-05
-4.12106960985684e-05
-1.63990720147899e-05
-4.6619666069196e-05
-8.51543049972529e-06
-1.61677860576478e-05
-1.71249041498873e-05
-2.9926053622377e-05
-1.31568316577037e-05
-1.16035296261322e-05
-1.34684414361481e-05
-2.89305511263271e-06
-2.46859490209715e-05
-2.46277997612571e-05
-1.97337505067083e-05
-5.9825567231457e-06
-3.92046904372816e-05
-2.61285281035236e-05
-2.99024725336816e-05
-2.27540570582545e-05
-4.07691721225657e-05
-2.34382064888704e-05
-4.67882895145556e-05
-4.6417320150119e-07
-2.72212083546753e-05
-2.28130471903092e-05
-1.92219350371272e-05
-3.23063516202092e-05
-4.11155309519323e-05
-1.92816005983828e-05
-9.21919781531147e-06
-2.9196676282206e-05
-3.56175638349437e-05
-3.48478112599004e-05
-2.63470707739279e-05
-2.78735464616579e-05
-3.59721117045495e-05
-4.58083498313594e-05
-1.12259094437607e-05
-1.3302358950098e-05
-2.78468207577971e-05
-4.26549467094301e-05
-1.51256227527685e-05
-3.19925487804063e-05
-3.58665894054046e-05
-1.59845670906773e-05
-2.31493670757116e-05
2.20906530347374e-06
-1.248504444213e-05
-2.30331116450174e-05
-1.81837612753132e-05
-9.07599284212065e-06
-2.65623742489594e-05
-7.73542688945483e-06
-2.6556811950964e-05
-3.49463276933287e-05
-2.73688975473759e-05
-1.59851320344587e-05
5.80482407935963e-07
-1.42937811842906e-05
-2.7569888562692e-05
4.1067690765643e-06
-1.95420195850455e-05
-8.43660310861368e-06
7.59092038649194e-07
-9.32549210206366e-06
-3.63539459196494e-05
-2.53382035518e-05
-2.01646532468633e-05
-2.4264162531258e-05
-2.50503795353441e-05
-2.18020586039962e-05
-8.41695789762654e-06
-1.07752433507501e-05
-3.7117422484772e-05
-3.57205111777394e-05
-4.75599913952747e-05
-1.85795413903599e-05
-1.73547508774786e-05
-3.6004301212628e-05
-2.36819767406614e-05
1.12403519114178e-05
-1.95376298976419e-05
-2.8188280784173e-05
-2.51951449431945e-05
-3.56972402044282e-05
-1.70838383733752e-05
-3.00898379060847e-05
-2.40954563086575e-05
1.08172655235852e-08
4.37690093171653e-06
1.44379158119621e-05
-2.04252638809754e-05
-3.17846444885897e-05
-4.2463929186044e-05
-2.20735359778745e-05
-3.98873356751026e-05
-1.3471519305152e-05
-5.34345008083497e-06
-2.79129110196343e-05
-3.01654619198337e-05
-1.39931992748602e-05
-2.73251906245245e-05
-2.71958056935445e-05
-2.90800420761316e-05
-1.61151975436004e-05
-3.03964109071212e-05
-2.20658671285176e-05
-1.8917289944684e-05
-1.26403001794158e-05
-6.73932439966601e-06
-1.64605273639317e-05
-2.99810695648278e-05
-2.94589688626747e-05
-2.4726630305123e-05
9.10993508051456e-07
-2.54156573659168e-05
-8.62923545618092e-06
-8.83152240152896e-06
3.46972292704481e-06
-1.07227982027473e-05
-2.60349371738102e-05
-2.35975282146874e-05
-6.78847222962435e-06
-1.55045116630059e-05
-7.19579069674072e-06
-2.40750867443407e-05
-2.65964553233382e-05
-7.9605613021735e-06
-7.88327501707403e-06
-1.65454893132186e-05
-2.33175117549564e-05
-1.42257069451318e-05
-1.87953633995225e-05
-3.69695817374639e-05
-2.76419297701677e-05
-1.8860416373606e-05
-2.05481140290601e-05
-1.80679440751294e-05
-1.35367671467396e-05
-1.50281931837511e-05
-2.56187937918694e-05
-1.5224005493711e-05
-9.88798212424664e-06
-1.28845157425442e-05
-3.37268217466026e-05
-3.34432433537425e-05
5.53495890076812e-06
-2.83544915011311e-05
-2.51506847506868e-05
-2.80093007004749e-05
-2.33276109655312e-05
-1.6318912870121e-05
-2.04381354048923e-05
-1.77400075044279e-05
-4.48511552378981e-05
-1.47906490768038e-05
6.72463462470549e-06
-4.884039002881e-06
-1.84947154410287e-05
-2.13546261213378e-05
-1.81449744181401e-05
-2.49791134867913e-06
-2.39033857754081e-05
-3.84875165736892e-05
-1.1149351724952e-07
-1.43413824628924e-05
-2.59084689882429e-05
-1.05269731804557e-05
3.09155200817445e-06
-2.75848670283311e-05
-1.72665196337659e-05
-2.46540612512283e-05
-1.33400625944818e-05
-8.82927795742234e-06
-3.68969343871941e-05
-3.30067708418208e-05
-2.62783870054614e-05
-1.87694061996207e-05
-6.57628919941014e-06
-1.66569499136962e-05
-2.14941645932642e-05
-7.59518637306143e-06
-3.20386198639439e-05
-9.14319625118411e-06
-1.80280611487245e-05
-3.53987440104986e-05
-1.96866489980393e-05
-3.54470492960252e-05
1.37397683852304e-05
-2.27879678507946e-05
-2.5510727334482e-05
-2.38167272160378e-05
-3.0006023373757e-05
-1.64995736623096e-05
-1.32903394428899e-05
-1.34233508636125e-05
3.06035311670048e-06
-3.01859196672044e-05
-1.8237110730175e-05
-1.77717063818785e-05
-3.22026944578764e-05
-2.23136646589905e-05
-4.1010580137554e-07
-2.73677973309871e-05
-3.25320564108255e-05
-3.3468270696234e-05
-2.47614998390246e-05
-4.03725871809352e-05
-2.59967806059491e-05
-2.66198081813748e-05
-7.85326185891005e-06
-2.34984352165117e-05
-3.48203649982981e-05
8.66190630231789e-07
-2.35179613598258e-05
-3.2559533742938e-05
-1.25447397406817e-05
-2.29781622380509e-05
-1.35462714319599e-05
-6.66760215495177e-06
-2.4666315518347e-05
-3.62274542927334e-05
-1.12461905377287e-07
-3.08529480082694e-05
-2.98351889829115e-05
1.06697716906011e-05
-3.92760613821518e-06
-3.14263721801778e-05
-3.53383135949469e-05
-1.79960237766544e-05
-2.01612018599151e-05
-2.83028463519405e-05
-1.30053937375985e-05
-9.68042267166321e-06
-1.72177055340205e-05
-1.10110934348369e-05
-4.48556209813176e-05
-3.61873924392318e-05
-1.99671264388562e-05
1.25879859596975e-05
-1.03504069080078e-05
-5.30191468351541e-06
-1.86187492733578e-05
-1.35078525738174e-05
-1.05552066273244e-05
-1.28539024654585e-05
-1.59042949838736e-05
-2.14894398961353e-05
-5.79301211489571e-06
-2.7188500281944e-05
-3.3040861590994e-05
-1.54631794190668e-05
-8.15814190613369e-07
-3.42614788874996e-05
-7.58130530059532e-06
-1.03162360695297e-05
-1.67230920273452e-05
-2.43909798947522e-05
-1.40413609448767e-05
-2.9169382711874e-05
-2.24222579147887e-05
-2.965879552287e-05
-2.66619019880543e-05
-2.25131268804058e-05
-1.42835311446147e-05
-1.5207235320616e-05
-2.21262690320089e-05
-2.48555378590795e-05
-3.29677228868683e-05
-6.54931986197874e-06
-9.07089912245167e-07
-2.15610703540739e-05
-2.72399078111953e-05
-3.14964463773693e-05
-3.69015329721743e-05
-1.62691084153917e-05
-9.50362421055875e-06
-5.86391849849876e-05
-1.12017812612255e-05
-1.76157771178022e-05
-2.37836299845573e-05
5.70768957735488e-06
-6.84416081988265e-06
-1.31627395043599e-05
-2.7163194477989e-05
-2.86147682366853e-05
-2.14744668377401e-05
-2.18599382322263e-05
-2.59476321487227e-05
-2.5570632508989e-05
-2.3870459457749e-05
-1.49951222069081e-05
-2.0816344330244e-05
-3.08252336852501e-05
-1.46684952543238e-05
-1.13591063319593e-05
-2.76605068026519e-05
-3.87733226718394e-06
-1.40505642191951e-05
-1.8034151627554e-05
-1.84013328085575e-05
-3.59311084294673e-05
-1.17512980463429e-05
-2.66517707568702e-06
-2.35554700631416e-05
