# Supplementary material for: Research on computational propagation and identification of mine microseismic signals based on deep learning
Source: PLoS One. 2025 Oct 22;20(10):e0334641. doi: 10.1371/journal.pone.0334641 (PMC12543183; doi:10.1371/journal.pone.0334641)
Supplement: S2 Data — (ZIP) [file pone.0334641.s002.zip › 000100500001951.xlsx_0.txt_24.txt.txt]

-6.3859472465098e-06
-3.62395937655746e-05
-2.93204398330739e-05
-1.56369235021455e-05
6.33642131306199e-07
-2.9056482770135e-05
-1.61756695730396e-05
-2.26975968273685e-05
-1.77312061593305e-05
-2.44137484994431e-05
-3.11699363672112e-05
-1.65385810100104e-05
7.70612555948806e-06
-6.76266259288531e-06
-2.05272827790632e-05
-9.87808998526827e-06
-1.04330305488661e-05
-2.76639392112142e-05
-7.74390980953342e-06
-2.09317113404108e-05
-1.13853656115569e-05
-1.75246573082777e-05
-2.34641195497622e-05
-2.6902273600505e-05
4.52895622032456e-06
-2.31389656775575e-05
-2.90765486748555e-05
1.52732513464567e-06
-2.40873531662707e-05
-1.32084105575213e-05
2.07293558066109e-06
-1.89321992732586e-05
-4.39348441493247e-06
-1.33751611205291e-05
-1.01042497121774e-05
-1.79213028167737e-05
-1.35382026054988e-05
-3.30032759002679e-05
-2.83280165517512e-05
-1.46776546942869e-06
-2.42255080232425e-05
-1.81774198107687e-05
-1.94405081478834e-05
-3.20927153535666e-05
-1.14831788448209e-05
-1.62196716136787e-05
-2.5803465638663e-05
-3.04937608080864e-05
-2.42334862860576e-05
-2.25965396518198e-05
-1.84678600111534e-05
-3.5797856805208e-05
-1.69932229205284e-05
-2.28275721659297e-05
-2.06721885695547e-05
-2.49833015451075e-06
-1.55013716646393e-05
-1.73667071540692e-05
-1.45263369979891e-05
-3.42464814378876e-05
-4.75732741836505e-05
-2.01397133393819e-05
-1.19561776455837e-05
-1.10967665689846e-05
1.73349621764568e-06
-3.48557338775187e-05
-1.44873328833043e-05
-1.94156419055657e-05
-3.8867190444784e-05
-1.83952165242744e-05
-1.81313707990539e-05
-2.73188370056497e-05
-3.44237600672227e-05
-2.93903035021599e-05
-8.07884860111824e-06
-2.67555439433956e-05
-2.79937388500339e-05
-1.69820935961678e-05
-2.19538877531096e-05
-1.72060218561603e-05
-9.15930850697142e-07
-5.78294404899073e-06
-2.51805947991592e-05
-4.08830560482884e-06
-2.17738673404773e-05
-1.961440615961e-05
-1.89974893041141e-05
-3.46727869634655e-05
2.11326293587642e-06
-1.9924174868808e-05
-2.07404126084596e-05
-2.27729785000329e-05
-1.82729202967643e-05
-1.62934600319632e-05
-3.15864787747011e-06
-4.90478504338549e-05
1.20511634641529e-06
1.02365172083468e-05
-2.98379724287163e-05
-3.0351253095031e-05
-6.10793077648003e-06
-4.05820878262627e-05
-1.67084657281947e-05
-2.11841858329026e-05
-1.74738558780674e-05
-1.46645646539194e-05
-2.01788181132946e-05
-1.45251263100679e-05
-1.78896122211243e-05
-7.75482000112433e-06
-1.74478737473131e-05
-1.66603457499418e-05
-9.01097180183331e-06
-2.33923415863962e-05
-1.1386560804293e-05
-2.02549519548169e-05
-1.8761877342329e-05
-1.30230083962272e-05
-4.45427714264407e-06
-1.77737837356866e-05
-2.49305852637505e-05
-1.28012323671774e-05
-3.43605251084988e-05
-1.45493066571136e-05
-1.81374807644644e-05
-1.79830751712001e-05
-2.15159620736967e-05
-3.10603020015341e-05
6.40484260803555e-06
-2.73040035405429e-05
-8.36154836312854e-06
-4.69774039181322e-06
-1.03319362735614e-05
-7.85143033990201e-06
-4.87554285137768e-05
-2.29948616521032e-05
-2.42191950632552e-06
-9.77202344578927e-06
-2.60526909939155e-05
-2.88379458846279e-05
-7.44390320103684e-06
-2.25946698784807e-05
-1.40129925799409e-05
-9.99102280964221e-06
-2.05640134981855e-05
-3.43270867565905e-05
-1.8584894868474e-05
-1.86010933419264e-05
-3.09568445946614e-05
2.11642307303837e-06
-1.47898111140865e-05
-3.20799022146789e-05
-1.30626031560211e-05
-2.32812973613175e-05
-2.35886694827698e-05
-2.23641184171728e-05
-1.12920927967476e-05
-6.67823970314046e-06
-2.60393922908024e-05
-3.60602589692108e-05
-1.78873057885652e-05
-2.72436484828221e-05
-2.11478840510869e-05
-2.11235476974857e-05
-2.23379343100053e-05
-6.74792606733264e-06
-3.69952117996575e-05
-1.14049205072513e-05
-1.68066642406358e-05
-9.320152211454e-06
-1.52193700517171e-05
-2.6472964823581e-05
-2.38676044657636e-06
-4.9824074353482e-06
-2.22627492519204e-05
-4.09958484512984e-06
-3.38670354724932e-05
-1.76383522758222e-05
-2.02131717674205e-05
-1.51317305731925e-05
-2.03975448675201e-05
-1.79879870119852e-05
-2.68924719317276e-05
-2.09575758143741e-05
-7.74701007121295e-06
-1.57181026979695e-05
-3.27628889605137e-05
-3.57190324456239e-06
-8.59234817358081e-06
-2.26612273836059e-05
-2.24436626981481e-05
-9.64575305562337e-07
-1.14411418296732e-05
-2.66863698928183e-05
-1.36320210636993e-05
8.85631906088118e-07
-1.63312769613048e-05
-3.0464589731754e-05
-2.85816436303966e-05
-3.35857886910863e-05
-4.3194116239005e-05
-3.04448717797464e-05
-5.72155345271907e-06
-2.59477565876199e-05
-2.72237548975592e-06
-1.33820902212669e-05
-3.66525947353283e-05
-2.89951149048779e-05
-2.14691344154902e-05
-5.15277373406542e-06
-8.82714555345307e-06
-3.11040192384034e-05
-2.74796439339078e-05
-2.73953676538587e-05
-1.32272150867735e-05
-1.34912626777025e-05
-2.48780847053602e-05
-2.40912052668836e-05
-1.5597399042325e-05
-1.42504105052105e-05
-2.32095243126336e-05
-2.36083474569593e-05
-2.67876327307277e-05
-3.04246503920648e-05
-1.90066745005346e-05
-1.44435716700148e-05
-2.18810521902337e-05
-1.26751981940293e-05
-1.95560722788124e-05
-2.17315387834923e-05
-3.12034786401981e-05
-2.91876495067629e-05
-2.44164313171074e-05
-2.32510240545292e-05
-1.67163524851968e-05
-1.69572862969866e-05
-3.76523466871623e-05
-1.68737372622562e-05
-1.85706796631824e-05
-2.6761342039765e-05
-9.4294743992598e-06
-1.2630363270302e-05
-9.25103253122211e-06
-1.21155905902529e-05
-1.65744851767037e-05
-3.06368133039586e-05
3.28798468095452e-06
-1.44843282784838e-05
-1.28922740020791e-05
-2.10958335994875e-05
-2.53419026035303e-05
-4.40349573621002e-05
-2.40997072310998e-05
2.68703573294743e-06
-1.22976911688105e-05
-1.5106300959636e-05
1.44791944748802e-05
-1.23606626988713e-05
-1.97300021947204e-05
-9.75928430599471e-06
-2.23864807169886e-05
-2.70114072087886e-05
-1.43907394095263e-05
-2.07163988129929e-06
-2.32414620178016e-05
-1.35435612566373e-05
4.96752580999586e-06
-1.93033772369857e-06
-1.84944345242304e-05
-2.53419125328014e-05
-2.27385498641246e-05
-2.52172259078998e-05
-3.81626167630488e-06
-1.69360779091681e-05
7.10574029817884e-06
-2.91441075879511e-05
-8.63051270113218e-06
-8.05275592700209e-06
-2.97200082014495e-05
-3.03921483994699e-05
-7.54092010264995e-06
-1.13025128422923e-05
-3.04624197899107e-05
-7.86684166623266e-06
-1.36424958489003e-05
-1.0753941727274e-05
-2.12970157754867e-06
-2.1004668828276e-05
-2.75006076602086e-05
-3.85101074389356e-05
-3.05268701965717e-05
-3.8910642988936e-05
-1.43634642761551e-05
-2.37091770932859e-05
-2.97010326147824e-05
-4.73098497621382e-06
-1.33728507631053e-05
-2.88580556723279e-05
-2.90277740598834e-05
-2.9605715209189e-05
-3.62220388467509e-05
-3.12187156041717e-05
-1.64710161272005e-05
-3.59436515094443e-05
-2.62417419789776e-05
-1.10819679163464e-05
-3.16096353913922e-05
-2.39642400837001e-05
-3.11552439149091e-05
-2.15480884621495e-05
-1.07752813228735e-05
-2.4836888438251e-05
-1.13692970452863e-05
-2.70540851201138e-05
-1.7647277171135e-05
-1.43202970927098e-05
-1.04419451702487e-05
-5.96543734181631e-06
-5.18034832019466e-05
-1.00620628147709e-05
-9.2190969459905e-06
-3.97645707207395e-05
-8.38221100513744e-06
-2.36378596199192e-05
-2.06651902271567e-06
-2.53749420780818e-05
-4.11044154148041e-06
-2.65862246363864e-06
3.20815553968365e-06
-2.41909641708418e-05
-3.30627244025297e-05
-2.05367932214727e-05
-1.1676804161419e-05
-1.52235959919425e-05
-2.45742129417193e-05
-4.52999096530956e-05
-4.31553528574412e-05
-2.50387434441055e-05
-2.34407812435344e-05
-2.0501965922836e-05
-2.32440879412974e-06
-9.6173556110047e-06
-3.237032790277e-05
-4.14758626886348e-05
-2.07144354909966e-05
-2.69318181129056e-05
-2.33754958516616e-05
-9.64337938750628e-06
-1.5138915940679e-05
-1.94322991834451e-05
-2.66782495910701e-05
-1.39266833412233e-05
-1.33013326498439e-05
-1.81081541901703e-06
-3.19989342310712e-05
-2.59760861072768e-05
-1.34084410178665e-05
-2.40257252171209e-05
-1.27045467037556e-05
3.6157432349838e-06
-4.43756303215218e-06
-2.94864556024103e-06
-7.12401709353808e-06
1.19568887095919e-05
8.39516981759087e-06
-7.24741378803354e-06
-2.53823599293266e-05
-1.27435854281142e-05
-2.49796038239573e-06
-2.53668283473294e-05
-3.16211797522086e-05
-2.29704287960191e-05
-1.37898080235381e-05
-1.95299262666405e-05
-1.53992705836375e-05
-3.55124709157766e-05
-1.08647266896988e-05
-2.07332862536133e-05
5.41282946918667e-06
-3.92363823703482e-05
-1.83811296540836e-05
-1.43665457388715e-05
-2.46128786254722e-05
-1.03048105803242e-05
-1.08521222166969e-05
-2.29372743154721e-05
2.95342976968898e-06
-1.91143410270222e-05
-2.40904686102278e-05
-9.40498681212795e-06
-1.90835556634544e-05
-2.67960641408753e-05
-5.44968709617721e-06
-2.6771201043815e-05
-3.44118892679257e-05
-1.41906783196967e-05
-2.01141126302014e-05
-8.82627868074668e-06
-2.24376487450365e-05
6.55732334293166e-06
-1.09845450808125e-05
-6.98953798345897e-06
-1.44717279921229e-05
-2.69100054799834e-05
-2.53963569447573e-06
-1.11579519492159e-05
-3.95857207425454e-05
-2.19685205121072e-05
7.50372036531669e-07
-2.36975963101044e-05
-8.31368634517266e-06
-7.38707100381792e-06
-9.03977654574185e-06
-2.54550349875824e-05
-2.82722016651255e-05
-9.91727604930746e-06
-4.87200763575148e-06
-4.90871980626133e-05
-2.26989467954611e-05
-3.07416340313114e-05
-4.69651049547302e-06
-5.80822630394823e-06
-1.76506227383175e-05
-2.28243014430756e-05
-2.95139205167253e-05
-2.49987712019636e-05
-8.7178852873734e-07
-4.09273516269264e-05
-2.60705603126745e-05
-2.22207676590559e-05
-2.69740339174448e-05
-3.36419011992489e-05
-2.2676882755168e-06
-2.29025464624417e-05
-2.4680456133141e-05
-4.2809626762551e-05
-1.14492348148892e-05
-7.3990099897981e-06
-4.00675172230266e-05
-1.45624936532859e-05
-1.12657117480122e-05
-1.29977418953008e-05
-3.03752594409367e-05
-5.58161425885178e-07
-2.59241593827322e-05
-7.10792186430103e-06
-2.3408441852373e-06
-1.97786319241972e-05
-1.59368345998347e-05
-1.9247020386083e-05
-2.40393344430857e-05
-8.71661866343406e-06
-2.2557795492232e-05
-3.97781598236851e-05
-2.50898940240289e-05
-3.89337434898593e-05
-1.57198048834551e-05
-7.78468227321469e-06
-1.89092021646755e-05
-3.44381089278763e-05
-2.19425362536001e-05
-5.61560016096427e-06
-1.7220449794464e-05
-2.72536521909792e-05
1.00903802240679e-06
-2.94821924180412e-05
-3.62357250573689e-05
-2.0575709614288e-05
-2.78434241285727e-05
-3.70114006404485e-05
-8.93641194908893e-06
-1.87219952125954e-05
-1.7105712536024e-05
-2.39817250348485e-05
-1.29775240207373e-06
-1.37958840262359e-05
-2.23574834935618e-05
-8.97378914858265e-06
-1.1386618462406e-05
-1.07545036936978e-05
-3.77641717358744e-05
-3.39446493066402e-05
-1.83774695669282e-05
-1.82076913136663e-05
-1.81927359328598e-05
-1.69600935368913e-05
-2.82237985753915e-05
-1.56356142494093e-06
-2.79442879378704e-05
-9.80648383890727e-06
-2.04491539566188e-05
-1.8350094195146e-05
-2.10680983600989e-05
-1.82102387024823e-05
-1.57107214520353e-05
-2.67720776291725e-05
4.20218486311358e-07
-8.10606369429846e-06
-3.92894981752975e-05
1.03003453292015e-05
-2.50565276033392e-05
-1.00354526308965e-05
-1.53671216709557e-05
-1.25242718939948e-06
-1.65465604401521e-05
-1.72817313737185e-05
-6.63511090780689e-06
-1.28811682946158e-05
-9.18481469009853e-06
-2.04030801011716e-05
-1.87663403087426e-05
5.08203246717995e-06
-3.47357173983168e-05
-2.9213031437059e-05
-1.28497176494514e-05
-5.97848040390806e-07
-2.41957117983488e-05
-8.0328700412422e-06
-1.93504361819023e-05
-3.51851603217556e-05
-3.92107995354913e-05
-3.20763790130159e-05
-1.22125974278874e-05
-2.08654947089872e-05
-1.91276284690222e-05
3.57634302471994e-07
-3.17568331692866e-05
-3.65407317888806e-05
-3.06520448547313e-05
-3.03637478836016e-05
-4.68433380710781e-05
-2.95631705540356e-05
-1.77692672463563e-05
-1.87951202898554e-05
-1.47963983648308e-05
-2.17161299881234e-05
-2.46485175534401e-05
-2.9696300681685e-05
-1.50964473134948e-05
-1.98058675654791e-05
-1.57305968252564e-05
-1.7502757095045e-06
-2.89113084838547e-05
-2.04003176273964e-05
-1.50661128640792e-05
-3.24558032382812e-05
-3.30246151837874e-05
-2.84930417037369e-05
-3.75471430710118e-05
-1.57498575037789e-05
-2.26946778191976e-05
-1.88588412375632e-05
-2.47167236015419e-05
-5.06332022448503e-06
-1.84531649255335e-05
-1.39010553200763e-05
-2.21228883023954e-05
-3.0570332327669e-05
1.2760422354859e-05
-1.11358301969187e-05
-2.28991041964054e-05
-3.02238755695472e-05
-2.06929662071462e-05
-1.17292731530881e-05
-1.83166855226707e-05
-1.19973896866918e-05
-8.14983639426412e-06
-2.6000717695445e-05
-2.05476829042358e-05
-1.84383678176086e-05
-2.2147096826833e-05
-3.01202160798623e-05
-2.41960532762412e-05
1.34111241925934e-05
-4.33512053537071e-06
-2.36983991055605e-06
-1.09903718790141e-05
-1.40275392834243e-05
-3.68926994507366e-05
-1.65382013986636e-05
-3.47201599255251e-05
2.656335036979e-07
-2.10951848769536e-05
-3.79731948596042e-05
-2.64921675949198e-05
-1.1281292623019e-05
-2.14581507161306e-05
3.36136792404272e-06
-5.51858261080046e-06
-2.08757041497588e-05
-8.48709756877898e-06
6.99524290541081e-06
7.69110967987516e-06
-1.0380730679212e-05
-6.90690329208925e-06
-2.62447618155037e-05
-1.24554176299647e-05
-3.05606977871073e-05
-6.36815909503259e-06
-2.78017622563804e-05
-3.84730810001958e-05
-1.25803853693593e-05
-1.81955206001761e-05
-1.81609126032493e-05
-1.47075654601203e-05
-1.34001253821228e-05
-1.74897398593104e-05
-6.49079462718039e-07
-2.35838150468512e-05
6.25052399640001e-06
2.91828246031257e-06
-7.77681296198253e-06
-2.88906414335236e-05
-2.63488031812554e-05
-1.63042317196589e-05
-2.31347990299706e-05
-2.297001901142e-05
-2.98360771329012e-05
-1.65315150442212e-05
-7.50399665058153e-06
-2.67780145710297e-05
-1.12456682575698e-05
-1.0078930897193e-05
-8.11467966662322e-06
-1.73001866972227e-05
-3.35893783528439e-05
-2.53526462198425e-05
-1.76018438455612e-05
-3.07664258905928e-05
-2.50556475316103e-05
-3.84694621990221e-05
-2.98554681388352e-05
-2.26910335942413e-05
-1.5558461258737e-05
-1.07587184677916e-05
-5.58928172999993e-06
-2.69714391452206e-05
-2.40602702685219e-05
-2.53026036807754e-05
-1.16383381651212e-05
-2.19594133389173e-05
-1.66772455120007e-05
-1.72762552235741e-05
-2.8371112838249e-05
-1.78064841952326e-05
-1.06680375685859e-05
-2.228412553812e-05
-1.97954721310217e-05
-1.31588703735986e-06
-2.33398305865943e-05
-3.35926028772296e-05
-2.52149019879386e-05
-5.56968260162729e-05
2.94217730528906e-06
-5.19420175817765e-05
-3.4904234837593e-05
1.43909933596112e-06
-4.59932908989057e-06
-2.54548732214537e-05
-3.11639019884966e-05
-2.17396214289151e-05
-2.67250069374728e-05
-2.59436373296004e-05
-3.42501798981337e-05
-4.79619879724024e-05
-2.13424641545069e-05
-8.4851977963135e-06
-2.30271828389356e-05
-7.87097200502001e-06
-2.3952288676153e-05
-2.09743151432476e-05
-2.45673835309294e-05
-1.52577941504917e-05
-2.16186025771516e-05
-4.0078244351914e-05
-4.88182458426616e-06
-2.73817766973803e-06
-1.9378293389242e-05
-2.83019795598772e-05
-3.11802657935549e-05
-1.80177795886555e-05
-2.41242387856178e-05
-7.05892468623637e-06
-4.67029487001893e-06
-2.13798620338203e-05
8.59508018943327e-06
-3.450134641356e-05
-3.1159590754405e-05
-5.30791113258469e-06
-1.25288914050137e-05
-2.81052470236418e-05
-3.00942481694306e-05
-1.85032742658469e-05
-6.29697026393194e-07
-1.92257263561352e-05
-2.75433100602637e-05
-1.66197788665774e-05
6.49441971376303e-07
-1.44036719059855e-06
-1.42933183730054e-05
-1.92877648971834e-05
1.89837071509301e-06
-2.5262825303891e-05
-1.96018347929715e-05
-2.10398475291706e-05
-1.87560676573119e-05
-2.22577594739384e-05
-3.02315575820714e-05
-6.61913723636457e-06
-4.30102265001886e-05
-3.23999086414703e-05
-2.36007579609275e-05
-3.36914645225337e-05
-2.35563791587758e-05
-2.54870891782529e-05
-1.42157522840864e-05
-2.20024046277969e-05
-3.86106178794767e-05
-2.50546717329463e-05
-3.21893953019588e-05
-2.42587380317056e-05
-2.07315017797007e-05
-1.38615717819444e-05
-2.5135318331706e-05
-1.43665274706274e-05
-1.82307576881695e-05
-2.1331225736289e-05
-3.00290701933548e-05
-4.21593130141605e-05
-8.99374647725786e-06
-1.98855813428599e-05
-9.33056896569819e-06
-3.12498652491584e-05
9.55753286818734e-06
8.26137077212155e-06
-2.68898215871749e-05
-9.0720715679166e-06
-1.4183307228987e-05
7.75672965827066e-06
-3.77118324014226e-05
-1.2886789311442e-05
-4.30576055170598e-05
-3.38810909731744e-05
-3.48810969895812e-05
-5.88667994875721e-06
-2.63450923675378e-05
-1.82773414308304e-05
-2.15948338756883e-05
-1.81651965584344e-05
-2.26898181205866e-05
-2.7946236208428e-05
-3.74847232368664e-05
-1.94389376934765e-06
-1.39093498455598e-05
3.74560413395457e-06
-2.51655305367006e-06
-8.80332884915199e-06
-9.07527330308218e-06
-2.62021249507184e-05
-2.06329774574725e-05
-1.27904205587212e-05
-1.79906550076483e-05
-1.84273746157635e-05
-1.5109354525122e-05
-2.22627953051525e-05
-4.79026466395733e-05
-3.53350323152204e-05
-1.94146029354308e-05
-7.62507848864116e-06
-3.00603235048059e-05
5.2613794153801e-06
-1.68160588702034e-05
-1.95480717214023e-05
-1.96754921380281e-05
-3.02579475866072e-05
-2.42796329251193e-05
-2.05266596396622e-05
-2.47570061627949e-05
-3.68387236395772e-05
-2.72160547127289e-05
-2.23150300561036e-05
-2.2143867071299e-05
-1.43181262956236e-05
-2.20670619074648e-05
-2.46606401597549e-05
-3.66729482574074e-05
-1.20941636709421e-05
-2.36457567054319e-05
-1.55174681954529e-05
-3.40266711803177e-05
-8.52060229218213e-06
-1.07304723062457e-05
-2.01235746587508e-05
-1.09328081643361e-05
-2.43008006048737e-05
-3.65637310499771e-05
-1.21056040526005e-05
-2.89811700125051e-05
-1.73885715202767e-05
-1.55858825264838e-05
-1.42442241118658e-05
-4.1020293714434e-05
-1.06997147578832e-05
-1.78392775442076e-05
-2.93708198363193e-05
-2.49359135157445e-06
-1.88808075706889e-05
-1.51404531877074e-05
-1.29932795775206e-06
-3.28198275222276e-05
-1.64163960401838e-05
-3.40270667814465e-05
-6.96139319308426e-06
-2.17870100066259e-05
5.39481165154427e-07
-2.75833616421793e-05
-2.4106576970462e-05
5.86443807245046e-06
-1.22463239938953e-05
-2.17162530136393e-05
4.11169993811297e-06
-2.25978608327471e-05
3.70464762916617e-07
-1.64286199433393e-05
-1.0479050197528e-05
-2.66088969843554e-05
-2.12204921104074e-05
-1.72388103535299e-05
-2.13436474433869e-05
-2.20469792413763e-07
-1.10883269652578e-05
-2.33022247393672e-05
-2.70353347186272e-05
-4.31036676577722e-08
-8.78603897273538e-06
-2.79345733509234e-05
-1.58419645235941e-05
-1.16845961504432e-05
-1.34306871172846e-05
-1.33101167691136e-06
-2.58318996594738e-06
-2.60679007931842e-05
-2.30825345279935e-05
-1.18897358655979e-05
-2.65628561576299e-05
2.08301389874994e-06
-9.41305034152606e-06
-2.90586745798691e-05
-1.18244733449356e-05
-4.6606493950972e-05
-2.27415603520404e-05
-1.53956916935653e-05
-2.40355904218541e-05
-1.7637291604077e-05
-1.96625892695766e-05
-2.59889356379701e-05
-1.3680215398002e-05
-2.74118028924988e-05
-1.54423459655407e-05
-1.02497739338542e-05
-2.97579648293534e-05
-1.5473482231092e-05
-1.29874092353716e-06
-2.68324718921394e-05
-1.29597231561338e-05
-4.12209524674491e-05
-1.73753644785548e-05
-5.13555056604953e-06
-3.31139102189117e-05
-4.48900075664991e-06
-1.7459794546949e-05
-9.21696612503242e-06
-4.40382947107861e-05
-3.13418066738308e-05
-2.16345092231684e-05
-2.26240176786135e-05
-2.20894431718491e-05
-3.54943432086193e-05
-2.06973431838419e-05
-2.95377856681849e-05
-2.46506652683339e-05
-1.70488182536538e-05
-1.94128764684942e-05
-1.03013902832309e-05
-2.17422383551329e-05
-7.67420807308533e-06
-2.49132769593894e-05
-2.74501117056992e-05
-4.17330730679806e-05
-1.16469020898349e-05
-2.38598121269101e-05
-2.66426271707927e-05
-4.52938219484351e-06
-2.73626069340696e-05
-3.2618601410227e-06
-3.3980220249625e-05
-2.85961180541039e-05
-3.27708827528559e-05
-5.96002685474644e-08
-2.58963915583485e-05
-3.12251923658354e-05
-2.50294743050115e-05
-8.28210447788469e-06
-7.10370937876485e-06
-3.03176545422537e-05
-2.10389356296604e-05
-2.71307990937233e-05
-3.53135357768636e-05
-3.93253168312855e-05
3.11488020937382e-06
-1.28665487905416e-05
-1.56241346837624e-05
-1.96768668396403e-05
-2.48572810436701e-05
-5.07916296218375e-05
-3.31535585246407e-05
-2.32380064733129e-05
-4.02626595334297e-05
-1.00767855897022e-05
-1.01897122553386e-05
-1.397194657295e-05
-1.43644538999982e-05
-2.1956582520375e-05
-1.05765093956453e-05
-2.08506441857616e-05
-4.22430081744033e-05
-1.58269991929397e-05
-1.05125233839262e-05
-3.67320214590022e-05
-1.0821333197743e-05
-6.97902640380503e-06
-2.11075198704945e-05
-2.21184903879954e-05
-1.17189812254802e-05
-2.90544478742609e-05
-3.61835855254893e-05
-4.47801889218449e-05
-9.20209672773163e-06
-3.01244897138551e-05
-2.97393541242799e-05
-2.62492931791691e-05
-1.4733577519155e-05
-9.61507404109278e-06
-2.15696603891357e-05
-1.87664066833231e-05
-3.98626600871516e-05
-2.146749703683e-05
-9.80830584422467e-06
-2.84122932889209e-05
-3.01211417345459e-05
-2.52979694153744e-05
-1.91517681077891e-05
-3.53626321029127e-05
-1.59236778677334e-05
-2.96024412329974e-06
2.08073821655039e-06
3.28036964561974e-06
-2.00213158718813e-05
-1.83721302445236e-05
-1.43603122211844e-05
-1.03023417594247e-05
-2.90460683410236e-05
-3.70032425031135e-05
-2.65867142798858e-05
-2.5830208853915e-05
-2.15630120984391e-06
-2.28296601440016e-05
-1.17675815027278e-05
-3.09078698895987e-05
-2.33788221596797e-05
-1.58637045583099e-05
-9.38148856698166e-06
-1.309841409519e-05
-6.45315436202355e-06
-3.15392686387198e-06
-2.65516644369112e-05
-1.20182408408003e-05
-3.77492662118711e-05
2.61183044277509e-06
-2.294398173373e-05
-2.09307420029077e-05
-3.33654650419933e-05
-3.14836434528695e-05
-1.61530172883866e-05
8.88966201504274e-06
-2.60176471867552e-06
-8.35335572492881e-06
-3.0656736060956e-06
-1.30002336020079e-05
-3.13080675405382e-05
-1.62014438738281e-05
-6.06920718270606e-06
4.08491836860946e-06
-6.7686399525103e-06
-8.9591267667679e-06
-2.49398976053969e-05
-2.11396523930663e-05
-1.63699282975192e-05
-2.35692911120547e-05
-2.06998430132375e-05
6.98973957806268e-06
-9.16764797556654e-08
-1.69104807470749e-05
-3.69784618424012e-05
-1.74058625306266e-05
-1.71348715983801e-06
-1.84455667601029e-05
-5.26606502433419e-05
-2.95464652410495e-05
-1.64970390761411e-05
-1.2815133981281e-05
-3.13872498467201e-05
-1.77575270790111e-06
-1.86703769350916e-05
-3.34887173381049e-05
2.50189753190119e-06
-6.54189333726119e-06
-3.09150131964536e-05
-4.65773430942108e-05
-4.13886401615424e-05
-1.37965437738922e-05
-3.39422372914287e-05
-8.9950697228186e-06
-3.46141726196664e-05
-3.27177202051126e-05
-2.09892575467924e-05
-3.0603801519469e-05
-1.54968510263518e-05
-2.28431470967868e-05
-1.40974412633781e-05
-2.16806567202011e-05
-2.76263975816787e-05
-1.68163339248059e-05
-1.47452593505548e-05
-3.55830240139999e-05
-2.19478833507084e-05
-1.15670085910256e-05
-2.76096031868032e-05
-5.05094168966637e-05
-1.5158338528949e-05
-3.2498392086523e-05
-1.21690546739111e-05
-1.21259638455797e-05
-2.40430270251593e-05
-2.31825718741851e-05
-2.19338503174566e-05
-1.87018228744073e-05
-3.53539205817559e-05
-1.70413216369246e-05
-2.64100649673193e-06
-2.77431892085282e-05
-4.05530250211099e-05
-1.39921847392286e-05
-4.94359676498959e-05
-2.01399330580676e-05
-2.23874460979914e-05
-1.63057983153868e-05
-9.32579620032076e-06
3.12457576660007e-06
-1.81225423685946e-05
-4.24417560357607e-06
-8.25238007855441e-06
-1.2003835963764e-05
-1.3159640904081e-05
-2.39778557993735e-05
-3.0232791962661e-05
-1.66476056746108e-05
-5.43467345793917e-06
-1.94739379084887e-05
1.0300657852426e-06
-3.07934462576977e-05
-1.98778264097801e-05
-1.68289695247558e-05
-1.73028368075217e-05
-2.5070006007194e-06
-2.50136570979568e-05
-4.02858162266542e-05
5.83522374353531e-06
-1.08499431949672e-05
-2.48784936582804e-05
-2.89843412073813e-05
-2.45827183361351e-05
-2.50130249915474e-05
-1.82075103738813e-06
-1.42820784350932e-05
-4.09225025756182e-05
-6.37647797346454e-06
-1.42575080647871e-05
-2.9265839069545e-05
-2.2285981178238e-05
-3.09570752666933e-05
-1.91542306594958e-05
3.58948676195956e-06
-2.83801108294267e-05
-2.26037886433576e-05
-1.70727269975404e-05
-3.16639930896407e-05
-3.5789560023496e-05
-3.83782529448197e-06
-2.85501684476112e-05
-2.06724757240651e-05
-1.7988454696724e-05
-2.47119972135315e-05
-2.5606849912417e-05
-1.72215431827151e-06
-1.17163327521517e-05
-1.69199989430167e-05
-2.0723788963066e-05
-6.66058296037426e-06
-2.09036653839461e-05
-3.07759942592654e-05
-2.2168531005672e-05
-9.93467366056974e-06
-1.06762721640261e-05
-4.36706201834752e-06
-2.77004558804756e-05
-1.90559351957935e-05
-2.39657842888055e-05
-2.49582488407516e-05
-2.14217049186637e-05
-3.56876464307492e-05
-1.41545329140721e-05
-2.66379335917222e-05
-2.35903115137574e-05
-2.32688219598974e-05
-2.28577179855493e-05
7.1987641050987e-06
-1.63821238691778e-05
-1.76386087562141e-05
-1.86446440402698e-05
-2.65640652415249e-05
-1.68724875439544e-05
-1.83345579906778e-05
-1.41318057005239e-05
9.61989551764924e-07
-2.5374120831946e-05
-1.01397203600921e-05
-3.3315245536145e-06
-2.32266307553163e-05
-5.36360104949198e-06
-2.01345772316492e-05
-2.00586419672151e-05
-1.77342687483926e-05
-4.95863332917606e-06
-8.77527527985975e-06
-4.65485615294428e-06
-1.18917660333868e-05
-1.13604303769143e-05
-1.86623171584396e-05
-3.1668631829879e-05
-8.7997792509885e-06
-1.63225282368449e-05
-4.81353105629149e-06
-2.78527634473868e-06
6.11015193220269e-07
-2.70773234172054e-05
-5.96832856901041e-06
-5.62980706337874e-06
-2.83582520591827e-05
-2.77688845013218e-05
-2.2877654853969e-05
-1.76740850220635e-05
-4.82872713694119e-05
-1.3298248410749e-05
-6.2393093434797e-06
-2.50541976877565e-05
-3.44687728167729e-05
-6.39148177459157e-06
-3.36332414435802e-05
-2.53990854481064e-05
-1.13301757915529e-05
-2.64869570172172e-06
-2.81659905825542e-05
-9.74576493229032e-07
-3.11102406967699e-05
-7.45889286375473e-06
-3.37455297970394e-05
-1.87459429950594e-05
-2.09599353945647e-05
-1.58565590657347e-05
-9.70956168538367e-06
-1.22757068026298e-05
-1.80475229298019e-05
-2.37009124378163e-05
-1.25936904022837e-05
-1.33286523789125e-05
-9.12050205112328e-06
-3.69942765677412e-05
-4.01023746929072e-05
-4.88126442676544e-06
-2.7307894164192e-05
-2.93565562489034e-05
1.08947521373418e-05
-8.20703939443447e-06
-3.57237533722796e-05
-2.04517077871613e-05
-2.72476715488193e-05
-1.31407065038945e-05
-3.37257548729826e-05
-2.11404631152045e-05
-2.21116117964234e-05
-7.57712017407696e-06
-1.31924472420357e-05
-2.33533686537737e-05
-1.3688154798717e-05
-2.20371857273055e-05
-6.51342655570896e-06
-6.119728699188e-06
-2.86674997638119e-05
-1.203632951209e-05
-5.35774701026286e-06
-2.02790288361055e-05
4.29338092782747e-06
-9.72558403399338e-06
-2.07622954937637e-05
-1.40689234753048e-05
-2.94481220874846e-05
-3.90314055262261e-05
-5.04266001048932e-06
-2.79643693068912e-05
-2.87863127121077e-05
-2.81497972409596e-05
-1.71100689448958e-05
-2.58977398691021e-05
-5.97055749842144e-06
-3.00212156416745e-05
-1.99786026084572e-05
-1.28164724148711e-05
-1.94589444301058e-05
-5.18659811055816e-07
-1.94602899768292e-05
-2.00767262673734e-05
-2.25222116581752e-05
-4.17801673526765e-05
-3.30036267609862e-05
-1.37246017177104e-05
-1.95507364191188e-05
-9.50068030059768e-06
-1.56288610956436e-05
-2.9719507097185e-05
-2.35554489134926e-05
-2.58632580231348e-06
-1.6930339498221e-05
-1.87916456172066e-05
-1.49760875384934e-05
-3.28638960700843e-05
-3.61313105753641e-05
-6.20971880379713e-06
-2.41664784650613e-05
-1.68282542206147e-05
-1.98293496376839e-05
-2.4812384438818e-05
-6.88555234368326e-06
-2.69328947151812e-05
-2.11312118795746e-05
-1.62363577526019e-05
-1.35470847581683e-05
-1.31338926589049e-05
-2.34807434353337e-05
-3.55459713754225e-05
-3.14070482681111e-05
-1.68866700691842e-05
-1.6514136419664e-05
-9.50403806026102e-06
-1.44140575687e-05
-1.98411005628043e-05
-2.9470089715334e-05
-2.61580285705906e-05
-1.94260839683961e-05
-2.91115604466722e-05
-2.4304482003614e-05
-2.79137459203602e-05
-1.9330742738691e-05
-2.71851148623297e-05
-1.63422075009298e-05
-2.85414430042934e-05
-4.17731875601454e-05
-1.821708046212e-05
-2.5528466817187e-05
-3.10587812484564e-05
-2.50731810687055e-05
3.28631184546836e-07
-2.72057962037227e-05
-2.21115289369587e-05
-1.64721332782456e-05
-4.81609091026472e-06
-1.2549862573491e-05
-3.50156881768775e-05
3.3172912926695e-07
-2.50799686942492e-05
-1.85022863502521e-05
-1.15410201691966e-06
-3.38176289880814e-05
-2.54347565786002e-05
-1.0454269823292e-05
7.56405159371801e-06
-2.87069059755094e-05
-1.16370540491027e-05
-2.92586998470131e-05
-1.42061545797608e-05
-1.73260978304499e-05
-3.13203338632627e-05
-3.90701724988118e-05
-2.12265611690966e-05
-3.30084728270098e-05
-1.21923712221819e-05
-4.22986423950721e-06
4.49349339802258e-06
-2.35224749491775e-05
-1.77834454668309e-05
-3.03131127992859e-05
-2.96825493751607e-05
-1.87098639765259e-05
-1.97012137482864e-05
-6.71700899573736e-06
-2.01300212864419e-05
-1.00083201402707e-05
-3.63556663928365e-05
-1.3006750341355e-05
-4.01267653708385e-06
-9.25231981144931e-07
-1.25448483971298e-05
-2.58002997532997e-05
-2.4083942717282e-05
-1.98394527970009e-05
-2.80008858656136e-05
-2.40462445389004e-05
-1.48992628800027e-05
-1.61243094691844e-06
-2.69045891772559e-05
-1.89680324085751e-05
-1.13576816681541e-05
-7.72903159824328e-06
-1.53807431568693e-05
-1.60112590284551e-05
-3.03936366136547e-05
-3.62637549803669e-05
-1.65312430224404e-05
-2.3032805347092e-05
-4.23404270797687e-06
-9.93810417278754e-06
-1.91246887813056e-05
-3.08550590085199e-05
-2.85550102920644e-05
-1.4194518939388e-05
-8.23016147502633e-06
-1.56134132987868e-05
-3.25233518487163e-05
-2.96234783474111e-05
-3.37309922132149e-05
-3.53995813024644e-05
-1.1159978464243e-05
-3.90441267203195e-05
-2.59789174561363e-05
-3.00303113640163e-05
-2.52846896403703e-05
-3.8731391503656e-05
-3.1293354574473e-05
-1.65794431597889e-05
-1.74052191593627e-05
-9.32793339627238e-07
-5.65489016241256e-06
-1.0949943955526e-05
-1.63017678751792e-05
1.11496210890696e-05
6.7594803807914e-06
-3.00029220642813e-05
-2.78792002519978e-05
-4.10582197629403e-05
-2.26350342112756e-05
-1.51503612398997e-05
-3.43157980716162e-05
-2.96835136044228e-05
-2.96063561369119e-05
-2.53499111396024e-05
-2.18010650387899e-05
-2.61120398277284e-05
-1.14681470046231e-05
4.26107661036542e-07
-3.60399831896869e-05
-3.42766812819418e-06
-2.86574170640198e-05
-2.17733832118693e-05
-2.53672825689688e-05
-3.26172949595455e-05
-1.31990319978727e-05
-1.66354063460549e-05
-3.76660398564884e-05
-2.05389750091864e-05
-3.46497424526812e-05
-4.71242822438408e-05
-6.51827631121291e-06
-3.05317444423067e-05
-1.38806220833619e-05
-2.23823626323026e-05
-4.57639087068584e-07
-1.99593628229026e-05
-2.09365469490253e-05
-2.27247998634444e-06
-7.59123821595673e-06
-1.70245908254374e-05
-2.46477138599955e-05
-2.00961024868684e-05
-1.98798497879251e-05
-2.87689147172113e-05
-2.34198642954715e-05
-1.7147602397047e-05
-5.56760781007053e-06
-2.58975801985099e-05
-3.49352675273759e-05
-5.01764383307646e-05
3.53250064770475e-06
-2.57671227831317e-05
-3.07621393197089e-05
-3.8973163744851e-05
-1.7332444312238e-05
-2.00086235765856e-05
-1.78730754674936e-05
-3.00016203408568e-05
-2.69484384369679e-05
-2.14258149724842e-05
-7.70691887431438e-06
-3.0338505770127e-05
-1.23945808969048e-05
3.92411711268328e-06
-2.49427643530569e-05
-1.25326715053542e-05
-1.22187888309219e-05
-1.04468340560256e-05
-9.79118733405816e-06
-2.0418862776001e-05
-1.45332382756604e-05
-2.09274182709617e-05
-1.23042040149221e-05
-9.58832178740349e-06
-2.04125283704782e-05
-3.9458277080908e-05
-7.90083863018112e-06
-1.01427874145796e-05
-4.13961415762859e-06
-2.34830337638108e-05
-3.00924167141946e-05
-1.36721556007957e-05
-3.54547323204459e-05
-3.35819450934118e-05
-2.76309136962359e-05
-1.45653370900739e-05
-2.87241577229416e-05
-3.95434638329249e-07
-2.32424345188079e-05
-1.93874752350514e-05
-1.63350732962174e-05
-8.80063014915194e-06
-2.48547313659198e-05
-2.25508373924553e-05
-1.93331816829969e-05
-3.34801090983956e-05
-5.12268868836898e-05
-4.26231634690951e-06
-1.77426172807375e-05
-1.50359832656386e-05
-1.26262998527022e-06
-8.01395746544347e-06
-6.42009947576233e-06
-3.15338711056763e-05
-4.66534626064002e-06
-1.57947233093511e-05
-1.81453592394003e-05
-2.49795954479097e-06
6.41274949933087e-07
-3.51992964698564e-05
-2.03342156435458e-05
-1.71612810512434e-05
-1.18002113748857e-05
-2.10780455975671e-05
-3.8212619195213e-07
-2.51773316814376e-05
-1.50213073429367e-05
-1.55280206839815e-05
-2.6209911731105e-06
-8.87522204418772e-06
-7.09564567432867e-06
-3.59492906816964e-05
-1.86071172883908e-05
-1.10321661729811e-05
-2.30929224348291e-05
-1.38218454653681e-05
-2.41841536273668e-05
-2.12017624255803e-05
-1.97976771442364e-06
-1.41910003983119e-05
-1.99531962119374e-05
-3.11179607790818e-05
-9.72527843376081e-06
-1.25570440896463e-05
-1.9058770933252e-05
-3.30366801101595e-05
-2.88647664873829e-05
-1.43615459819529e-05
-1.5228228177611e-05
1.4032302795507e-06
-2.70422536228334e-05
-1.31463844672601e-05
-2.246934814076e-05
-2.04434964831354e-05
-2.13022842881709e-05
-1.49784951847919e-05
-2.82836415415029e-05
-4.17470945482584e-05
-1.57125359581451e-05
-3.79172649369626e-05
-1.90389021879599e-05
-6.48765518778985e-06
-3.09708981708976e-05
-1.05349141769939e-06
-1.97920169802612e-05
-2.19300112684423e-05
-1.38786000275772e-05
-8.68940433069795e-06
-3.68428273100385e-05
-4.09748508869235e-05
-2.14751791045168e-05
-3.13156804430754e-05
-2.17652035866104e-05
-4.10927335276234e-05
-7.86488357373421e-06
-2.70218576522544e-05
-3.53697871911916e-05
-4.15661062620099e-05
-2.21876645250033e-05
-2.89553860443713e-05
-1.12835502732588e-05
-1.17531707489062e-06
-3.46585433383888e-05
-1.82608902279797e-05
-2.65549559919447e-05
-4.44645581930123e-05
-3.75065254710359e-05
-2.4337713078727e-05
1.82634649663428e-06
-1.41106370018329e-05
-1.44353280460782e-05
-1.552867079837e-05
-9.41180782951934e-06
-2.4453411786808e-05
-3.17215639150622e-05
-3.6106936261082e-05
-2.26713537765538e-05
-2.37389775419192e-05
-2.04095449924333e-05
-1.46740632858744e-05
-2.67948302433489e-05
-6.4534300331867e-06
-2.15419209735163e-05
-2.79470355019002e-05
-1.02079547657973e-05
-6.85700375832399e-06
-1.92509370407863e-05
-9.28635691390924e-06
-2.30513674595891e-05
-4.52563791915714e-06
-1.6241549536907e-05
-1.81440565028045e-05
-1.76693009308041e-05
-2.62866916098864e-05
1.27284608941674e-05
-1.32169141421109e-05
-2.5729946303285e-05
-1.25503315194795e-05
-1.70067544675043e-05
-1.99493595161798e-05
-1.25116420678689e-05
-1.45774546180879e-05
-1.35349620845681e-05
-2.58860871434317e-05
-1.57111163575485e-06
-1.01623597038889e-05
-7.06551854703666e-06
-3.87819787865726e-07
-1.08643914131529e-05
1.47238733948492e-05
-3.37324248611063e-05
-1.76566730268936e-05
-1.53422090150304e-05
-8.30662934191731e-06
-2.2274805852362e-05
-1.83823527219921e-05
-2.14904381843283e-05
-1.91650159676302e-05
-1.92388912281375e-06
-1.91675785830427e-05
-3.15400012074821e-05
-2.45083235762856e-05
-4.01270910160628e-05
6.44195557402561e-06
-1.50022717016938e-06
-1.76365243586228e-05
-3.73973020329613e-05
-1.6413675835374e-05
-1.98341550533724e-05
-1.54112745914527e-05
-2.79003481643352e-05
-3.90328277363833e-05
-2.19057933512987e-05
-2.57600973000533e-05
-2.12869039243353e-05
-2.94148320074802e-05
-1.96423143146598e-06
-4.42623336411574e-05
-2.71146612964302e-05
-1.51622640422177e-05
-2.64142728619941e-05
-2.67868295147296e-05
1.61521266041648e-06
-5.20297508764946e-05
-7.28752485491929e-06
3.26116148916763e-06
-2.62709873326869e-05
-3.29178485231828e-05
-3.92479929993861e-05
-2.46685540136267e-05
-1.9528417619461e-05
-2.34780072206366e-05
-2.41255759871578e-05
-5.58207572135273e-05
1.02224044244004e-05
-7.69823906491296e-06
-2.73416739319924e-05
-1.62594573835241e-05
-2.4509456532149e-05
-3.48733224522396e-05
-2.1810901582943e-05
-2.29352448343745e-05
-2.91120887943457e-05
-2.32049832175718e-05
-1.39328463279114e-05
-3.70457303413641e-05
-2.72375196927049e-05
-1.61168271978624e-05
-2.41248180407856e-05
-3.58017550973189e-05
-9.59452357130446e-06
-1.18122677003704e-05
9.23251931896869e-06
-8.24434163198297e-06
6.37814985695704e-07
-1.48656095385788e-05
-1.03813475648957e-05
1.16228644539843e-06
-7.44398893606481e-06
-8.8085277863062e-06
-8.90571680848412e-06
-5.08916541382909e-06
-3.68236137679531e-05
-4.58388061042624e-06
-3.17736966039172e-05
-7.02305737683857e-06
-3.22682994901141e-05
-1.26291106512886e-05
-3.02799140138301e-05
-3.32456675447968e-05
-3.65658027995446e-05
-1.77180224692252e-05
-3.32680098420272e-05
-1.46610271850821e-05
-2.37585466920279e-05
-3.06334404399713e-05
-2.05233965445802e-05
-7.70695159247109e-06
-8.46195420992032e-06
-3.4670840972982e-05
-7.29756257110056e-06
-1.31841981934271e-06
-1.19306543943876e-05
-1.57914561981197e-05
-1.55496158578347e-05
-2.08581253789783e-05
-9.63056279589382e-06
-1.47836139963935e-05
-2.2448884529589e-05
-1.76427204349759e-05
-3.59215936935232e-05
-1.01224636051393e-05
4.86705091191164e-07
-2.60117711477701e-06
-2.46239235538677e-05
-2.2572511013492e-05
-1.83441598575626e-05
-2.46991940687445e-05
-1.52252304034832e-05
-1.73268412489348e-05
3.29574886215779e-06
-2.63870904506561e-05
-1.32742675401512e-05
-1.47543399595492e-05
-1.17700993611131e-05
5.9826678614928e-06
-1.98085806787374e-05
-2.32683439125934e-05
-4.25704333704727e-06
-3.72841056901469e-05
-2.96336031338373e-05
-2.29872813268914e-05
-7.19517953673435e-06
-5.96744798764579e-06
-1.14244084121157e-05
-4.7062256152311e-07
-3.69385027438284e-05
-2.15595030937498e-05
-2.56835304175237e-05
-2.38578186685519e-05
-3.5971242509159e-05
-1.39493136728993e-05
-1.56127573497814e-05
-1.13188339389533e-05
-3.03611386025936e-05
-1.84124591221962e-05
-3.51925042946659e-05
-2.33892025255351e-05
-2.01904805197256e-05
-7.82439431821618e-06
-2.88617024678293e-05
-1.49834130630422e-05
2.11092706140553e-06
-2.71398064675207e-05
-2.31870667573515e-05
-1.36243181199203e-05
-3.63765845311851e-05
-5.26732254698146e-06
-4.07321874666061e-05
-2.17916442865165e-05
-2.43507085389205e-05
-3.36760857678243e-05
-1.80959851649766e-05
-3.20003957314277e-06
-1.86172353755326e-05
-2.18216558318599e-05
-2.83231059319447e-05
-2.30337135688415e-05
-8.5993093101947e-06
-2.46274557109718e-06
-1.16366511545119e-05
4.24313585598759e-06
-2.1542644210034e-05
-3.43524029800465e-05
-8.87649774637697e-06
-7.87826710711257e-06
-2.90135972449624e-05
-2.86439261103037e-05
-2.40119956551761e-05
-2.27830505033221e-05
-5.51663969171779e-06
-2.6236518599028e-05
-3.29136756006141e-05
-1.13806786563485e-05
-2.41956606794373e-05
-7.3144767395517e-06
-1.8824552884686e-05
-3.12673371196055e-05
-6.7830418114819e-06
-2.64234899343413e-06
-9.23304163326868e-09
-2.50711731456896e-05
-2.55861455847762e-05
-2.03106403158259e-05
-3.28663232779559e-05
-2.18101088874697e-05
-7.09332196562435e-06
-1.55512680027403e-05
-2.59708079161777e-05
-5.10139502660493e-05
-2.4128281875706e-05
-2.15727141544963e-05
-2.97315473371872e-05
-1.0114908700653e-05
-1.70361149641222e-05
-1.43780337105118e-05
-3.78070037706793e-05
-2.4547229983805e-05
-3.80224509321843e-05
-1.45866939290423e-05
-3.20507382369155e-05
-1.83063414461336e-05
-2.97628055298267e-05
-6.34074732854982e-06
-3.13121568010343e-05
-9.50302364174222e-06
-1.19421266926013e-05
-2.85860827483885e-05
5.71878968663501e-07
-3.24634324203977e-05
-1.64959008901318e-05
-2.10566867176401e-05
-1.32557929693113e-05
-1.40205504819692e-05
-2.43082121825401e-05
-2.12290375538317e-05
-4.33348179557305e-05
1.20033689957249e-05
-9.67991213779361e-06
-2.75273212042674e-05
-1.3254406038698e-05
-1.57732010880703e-05
-2.46568864979529e-05
-9.33463308061165e-06
-4.91161301545426e-05
-1.28750504923479e-05
-3.03655167362444e-05
-2.6977020899358e-05
-1.95915342186881e-05
-2.96796293563129e-05
-1.5956440792423e-06
-3.12230613434521e-05
-4.56491910327712e-05
-2.04348052814001e-05
-3.32912289255438e-05
-2.91862292406916e-05
-1.07765381028384e-05
-1.63985152272641e-05
-2.50492532463769e-05
-3.6679457844716e-05
-3.05228694264009e-05
-1.44843950446981e-05
-3.15358956696197e-05
-2.19177960758683e-05
-1.60240778692361e-05
-7.94134568190979e-06
-1.74027034171276e-05
-3.2629613990616e-05
-9.96877360834225e-06
-1.75729693511923e-06
-1.81341131116762e-05
-3.18034192140112e-05
-2.62988121180273e-05
-2.2122620058205e-05
-3.54585628633007e-05
-1.85574977961115e-05
-2.3621537072232e-05
-4.33935861945646e-05
-9.32862682577106e-06
-1.50788659004027e-05
-3.41146853705783e-05
-1.98169090519673e-05
-2.16018230486567e-05
-3.16393841070939e-05
-4.41184789834692e-05
-1.34681076944675e-05
-3.12581910101942e-05
-2.4167748563885e-05
-1.34856429258e-05
1.66458785432832e-06
-4.30525337834295e-05
-2.56881304783103e-05
-2.1744036538174e-05
-1.93165334983817e-05
-1.29171193796865e-05
-2.64207619595368e-05
-1.88243430533781e-05
-5.06975745243653e-06
-1.43832718933956e-05
-3.95823232479471e-05
-1.87421130769433e-05
-1.82435450467159e-05
-1.4860839593951e-05
-2.31060875794318e-05
-9.08791432435454e-06
-6.13578176729196e-06
-1.75091739251071e-06
-1.98770165092489e-05
-1.3425436928291e-05
-2.05008712483271e-05
1.36230204895815e-06
-2.08091440304649e-05
-1.09096700112574e-05
-1.94125808806692e-05
-5.42583896397021e-06
-1.21835720583365e-05
-2.36094439639862e-05
-3.10079029638743e-05
-3.55587489805957e-05
-1.46833466512166e-05
-5.11905347946171e-06
-2.66210331955966e-05
-3.27113926209471e-05
-4.85504212540119e-06
-3.33119121949261e-05
-3.46559875242554e-05
-2.95602334196008e-05
-3.09684112646245e-05
1.42392313988885e-06
-3.41815815843518e-06
-3.27468821259919e-05
-1.67530754727957e-05
-1.01433561342556e-05
-1.73201830264052e-05
-2.97641424463054e-05
-1.52613479739105e-05
-2.22321759042615e-05
-3.59252359541198e-05
-2.76083162549207e-05
-1.75083991001241e-05
-4.51004074300032e-06
-1.45319076567166e-05
-3.27152374048876e-05
-1.71597230144458e-05
-3.55751498575395e-05
-2.55936298070443e-05
-2.29176367941218e-05
-2.48288788014933e-05
-4.15499555585216e-05
-4.37710138994189e-05
-1.68161451579751e-05
-2.09918707138028e-05
-7.62107660743296e-06
5.90479880783742e-06
-1.7701279818876e-05
-2.0937430163585e-05
-2.65027575844264e-05
-2.1983164657862e-05
-2.80599981891847e-05
-1.28122767311886e-05
-2.99886797934871e-05
-1.738673178055e-05
-1.82368807553962e-05
-1.85916694677213e-05
-2.8120628375962e-05
-2.41890825522744e-05
-1.82780791075976e-05
-1.31017813001126e-05
-1.88996396689383e-05
-2.34777990156062e-05
-7.0649022002646e-06
-1.42668806374722e-05
-1.3694066374197e-05
-2.33786733073524e-05
-2.82325953117449e-05
-3.06298397024806e-05
-1.24640112591495e-05
-1.15313219115436e-05
-3.9252692400444e-05
-6.99023595898764e-06
-3.10039706671759e-05
-7.55642451060669e-06
-2.86044583729544e-05
-1.54720282317112e-05
-1.9236862652737e-05
-2.15916246032446e-05
-1.71926120377843e-05
-2.3589946238342e-05
-1.06752267941032e-05
2.8325338138896e-06
4.69048654611387e-06
-2.49978514859423e-05
-4.31442809938377e-05
-7.99122551553551e-06
2.92981393819639e-07
-3.03216163278067e-05
-2.87121121107911e-05
-3.60384072896571e-07
-5.90525392496619e-06
-2.67071173903059e-06
-3.25819364543285e-05
-8.48213186257587e-06
-1.13101657676491e-05
-4.07699213272824e-06
-2.46249730466076e-05
-2.06915705690868e-05
-1.37262727336277e-05
-1.0428312201879e-05
-2.83296017990023e-05
-2.89418893616778e-05
-3.28476332425611e-05
-4.14328627503136e-05
-2.94871260513358e-05
-1.02798892584292e-05
-1.4150542299269e-05
-1.48031238102936e-05
-8.29499742448086e-06
-8.43006417120307e-06
-3.83136059684805e-05
-3.05517951193508e-05
-1.9261564013616e-05
-2.6737907041639e-05
-1.49113805011087e-05
-8.13048000949563e-06
-3.00735352976309e-05
-9.59583109956993e-06
-2.35221992210848e-05
-1.80814478551739e-05
-1.24573013954441e-05
-1.24344630804502e-05
-2.9252841657946e-05
-1.29142969247371e-05
-1.68734879438284e-06
-1.8690292708574e-06
-2.39124490872413e-05
-1.87924690684582e-05
-2.58663331516741e-05
-2.98636313845258e-05
-2.11388593831896e-05
-2.7929938110544e-05
-3.6785654023192e-05
-2.97482372835817e-05
-2.59826066822455e-05
-2.74130902293535e-05
-3.4418494463424e-05
-2.50421617154348e-05
-3.67156036682792e-05
-2.81108377764148e-05
-8.40934842014647e-06
-4.25538960727055e-05
-1.95691510073116e-05
-1.0272214559134e-05
-3.07363717059815e-05
-2.81115595706631e-05
-9.32903604274589e-06
-3.63132018561739e-06
-2.57315746504882e-05
-1.43895659403587e-05
-2.75646548224674e-06
-1.42790890852741e-05
-1.76411792335058e-05
-1.62074426128837e-05
-2.74391361964123e-05
-8.60130874806456e-06
-2.53100831345679e-05
-2.47055708472703e-05
-1.16619082636633e-05
-6.10158076112713e-06
-1.8118814449401e-05
-4.0938289341253e-05
-4.80556872473685e-05
-9.28128429556217e-06
5.78271942916479e-06
-1.45071735848387e-05
4.81935188916498e-06
-1.23450829466614e-05
4.90246276344381e-06
-1.24050084607972e-05
-2.3300616459129e-05
-3.25590162239526e-05
-2.17672254714348e-05
-6.7285452565353e-06
-2.4474471726668e-05
-3.08514695544879e-05
-2.21477844127293e-05
-3.10120835790975e-05
-3.70299059249142e-05
-2.20351838742024e-05
-2.83943365192471e-05
-7.98087393115885e-07
-2.15874860283713e-05
-4.08218550408408e-06
-4.76487835740242e-05
-4.2933745956692e-06
-2.55938526682507e-05
-1.81802784769582e-05
-4.74937702532607e-05
-1.59458378318843e-06
-9.35765938106693e-06
-6.45572414606176e-06
-1.96167620983094e-05
-1.42222667280186e-05
-2.07799571590344e-05
-3.61096538148577e-05
-1.29081777167207e-05
-6.43908042804243e-06
-3.79157343572743e-05
-2.17079096236867e-05
-1.40969273719415e-08
-4.27786185681652e-05
-3.36736366312934e-05
-9.99826475678309e-06
-2.16586201657577e-05
-8.88963397626795e-06
-2.59100103353178e-05
-1.20073459811158e-05
-2.23147011874089e-05
-2.48766850909722e-05
-2.278807504385e-05
-2.42954095846448e-05
-2.01629518907479e-05
-2.55934409848055e-05
-1.14474614120448e-05
-3.14783365169072e-05
-2.01987126086499e-05
-1.81138102967258e-05
-3.03534931546996e-05
-2.935006715922e-05
2.79186675248005e-06
-3.76297105323592e-05
-2.15527189780462e-05
-1.73446510280041e-05
-2.1568053170556e-05
-3.60365049406517e-05
-2.35318172614806e-05
8.17279602589125e-06
-2.07315328267847e-05
-1.48498122243398e-05
-3.08095531022466e-05
-1.0675310723626e-05
-1.0129355170017e-05
2.90362829147023e-06
-8.56540181015411e-06
-2.27716344138228e-05
-2.74544648207751e-05
-7.84485519058868e-06
1.36531568384928e-06
-2.92609927289101e-06
-2.43599961445701e-05
-2.43995220424611e-05
-8.68002755307173e-06
-1.43670661351019e-05
-1.76204917145929e-05
-1.23378216838407e-05
-2.07864951782428e-05
-9.50590802773254e-06
-1.61896626413518e-05
-3.09303678298216e-07
-3.88284359350215e-05
-3.33077163260565e-05
-1.69179199852024e-05
-8.0036441218868e-06
-2.02813240462839e-05
-2.65822057981919e-05
-2.25031743771566e-05
-3.08624613475019e-05
-1.21346434713112e-05
-5.7553541565403e-06
-1.69136999526415e-05
-2.96440694432806e-05
-1.81301620908001e-05
-3.60908453338899e-05
-3.05434615040532e-05
-1.70130088476156e-05
2.0072119116006e-06
-6.60044633969827e-06
-1.50461899041525e-05
-1.57298350741347e-05
-6.69525145168612e-06
-7.98971611787194e-06
-3.46342394789734e-05
-1.07491521347452e-05
-3.77299341015493e-05
-2.31452194282472e-05
-1.00353407865011e-05
-3.2852053199877e-05
-1.93816961564155e-05
2.10774911027843e-06
-6.31702306312773e-06
-1.63189229017024e-05
-1.59461002532371e-05
-2.18012973990878e-05
-1.40677230425104e-05
-1.11813622200596e-05
-1.82630466527856e-05
-3.04444407601564e-05
1.91411683529375e-06
-2.87779696071297e-05
-2.73979685141511e-05
2.65668159510653e-06
-2.46101252749617e-05
-2.91453581031575e-05
-2.13700620022169e-05
2.66224664159054e-06
-1.94634804115428e-05
-2.89084398397614e-05
-8.81684040962976e-06
-3.09532247298461e-05
-1.69614483759192e-05
-1.09504292554488e-05
-2.02604909456032e-05
-1.84771209577776e-05
-2.14783391180127e-05
-2.08780781649154e-05
-3.22928155289616e-05
-1.47614188037042e-05
-2.43945353429763e-05
-2.72846119734979e-05
-2.03667998814372e-05
-1.86303822991606e-05
-3.00270341360993e-05
-3.00900420822599e-05
-8.15867754486782e-06
-3.22491769075245e-05
-1.72497504722717e-05
-1.41116673204281e-05
-1.58158299901479e-05
-1.01386821335908e-05
9.88687256046073e-06
-1.70366367572253e-05
-2.247379889228e-05
2.43484942673165e-06
3.23850492173082e-06
-2.65473097904336e-06
-1.10370319163403e-05
-2.38908249742829e-05
-8.1377902722116e-06
-1.30298737760661e-05
-3.0932948192575e-07
-1.95391483701956e-05
-2.30647507863159e-06
-5.3105813308e-08
-1.6795041628596e-05
-2.15359790251967e-05
-1.00107357122705e-05
-1.11048056300453e-05
-2.24852537231066e-05
-2.32646505848652e-05
-2.93174939002853e-05
-1.61446030756448e-05
-2.96470830236992e-05
-1.99948818898649e-05
-3.92987394874459e-05
-8.78095184656829e-06
-3.29488957314122e-05
-2.15287023853172e-05
-1.53787847653259e-05
-2.55858571568858e-05
-1.97100613050455e-05
-6.86509710849034e-06
-2.34067073445116e-05
-3.07453207590139e-05
-1.52767920359767e-05
-2.47627699644632e-05
-2.77743681916652e-05
-2.43898660543893e-05
-7.03032343353948e-06
-2.56912164692298e-05
-1.16859552814442e-05
-2.53690941232479e-05
-2.05377128306731e-05
-8.09932278501145e-06
-8.77951854130236e-07
-2.96628924312834e-05
-1.16234183265835e-05
-1.36983147871648e-05
-1.57738390763251e-05
-1.14075832876399e-05
-3.25942248447345e-05
-1.80859183634634e-05
-3.26070783940402e-05
5.43656398831574e-06
-2.85743082191858e-05
-3.10687325606644e-05
-2.04513317312169e-05
-2.17663238146469e-05
-3.90584580450927e-05
-8.54606719447392e-06
2.49028009667677e-06
-3.43275355160417e-05
-3.02899772717445e-05
-4.27113106185025e-05
-3.0307963285569e-05
-2.52392399960182e-05
-2.57051163063331e-05
-3.47768606566657e-05
-2.60289112440443e-05
-1.53344696224464e-05
-3.4913571037563e-05
-1.8174374819649e-05
-2.13001710111248e-05
3.69751041491471e-06
-1.76483248561886e-06
-1.79205659486391e-05
-1.7758482196296e-05
-3.64569971524055e-05
-9.723661782087e-06
-1.94112478960543e-05
-2.95998897963638e-05
-1.02091089147041e-05
-2.73179395556189e-05
-2.4375019712042e-05
-2.49051561329612e-05
-1.52889052230144e-05
9.19638607515206e-06
-9.14155799543974e-06
-2.68704551421514e-05
-2.99381599928192e-05
-3.16501864698917e-05
-1.69120143635657e-05
-2.56556146916088e-05
-4.13175814642834e-05
-1.04441518814049e-05
-1.14827198276375e-06
-2.02801827085586e-07
-9.312787337961e-07
-1.70445571128276e-05
-2.31615782307596e-05
-4.15877129141979e-05
-1.83115156922213e-05
-6.84317605817865e-06
-1.71078156008067e-06
-1.80078589120632e-05
-1.54230507484529e-05
-2.42756010350095e-05
-3.6414671533837e-05
-1.77142436231579e-05
-2.92283963222278e-05
-2.4104678071286e-05
-2.28044470033203e-05
-1.85677290283213e-05
-4.97273150859905e-06
-3.8944096197676e-05
-2.84907073153139e-05
1.50156332717942e-06
-2.16280833619928e-05
-2.93952101883937e-05
-3.78596567130633e-05
-3.08583500252304e-06
-1.93493568403171e-05
-4.35358769854525e-05
-1.34342679785676e-05
-1.60396499705522e-05
-2.04821621956998e-05
-3.13524716550776e-05
1.99158057954424e-06
-2.91362865904654e-05
-2.40854905468259e-05
-3.8164971452802e-05
-2.99562039811697e-05
-2.19194975977524e-05
-2.87969307479112e-05
-5.2199746968433e-06
-1.70396008854284e-05
-2.40386072777223e-05
-1.02651036752642e-05
-1.43852461659223e-05
-2.00927511857309e-05
-1.56200952373237e-05
-3.40930382949894e-05
-2.05900504242162e-05
-2.29396737529037e-05
-3.23869030699537e-05
-3.01918075651373e-05
-4.28497489691921e-05
-3.54940803586109e-05
-1.68618967162915e-05
-1.33244917874684e-05
-6.19084444705932e-06
-3.33439766083899e-05
-2.69418619293577e-05
-1.11481123500502e-05
9.46132317490063e-06
-2.7688764376713e-05
1.90186151006317e-06
-1.46249416246273e-05
-1.75701369892228e-05
-1.66852264807203e-05
-1.96340161690723e-05
-3.27499650595857e-05
-3.89229015463545e-06
-2.30056412981334e-05
-9.93187111397009e-06
-2.52040412771909e-05
-2.30887665008517e-05
9.17446182198859e-06
-1.06701946376554e-05
-1.87293294945678e-05
-3.5310776183937e-05
-7.33847545793886e-06
1.22987557574651e-06
-3.41618533026302e-05
-6.61709172287357e-06
-6.50807624899298e-06
-1.08991044200829e-05
-1.19627482702668e-05
-3.76652378240339e-05
3.74097755103388e-06
3.21603457967938e-07
-1.41895198672252e-05
-1.86239268442584e-05
-3.11482132592082e-05
-1.42743418717026e-05
-2.63415518364063e-05
-2.38953645889778e-05
-2.13680101259361e-05
-1.44798268538625e-05
-1.35476586268794e-05
-1.80994634757512e-05
-5.40618649115446e-06
-1.84030995343829e-05
-5.32203302245796e-05
-1.33044576314011e-05
-2.14677423828243e-05
-2.2221093663359e-05
-2.27514832517767e-05
-1.62107186459349e-05
-3.16495656875811e-05
-1.24008704599754e-05
-1.53921203778386e-05
-1.13834330706259e-05
-2.93572837270037e-05
-1.38813401908148e-05
-3.07660938312506e-05
-2.24820429207335e-05
-1.80976317125052e-05
-2.98776299265303e-05
-2.82721443347994e-05
-1.78422251735873e-05
-1.72999632579839e-05
2.65278312739403e-07
-1.36781343597796e-05
-1.71540678223361e-05
-3.15788061650702e-05
-1.6876904117146e-05
-1.86314314051996e-05
-2.71301863856936e-05
-1.16333856980029e-05
-2.69319315888626e-05
-2.26516347276214e-05
-2.54772152201784e-05
-1.41271435279121e-05
8.43254104265199e-06
-1.42847679764105e-05
-2.73123666927012e-05
-1.50911273445745e-05
-1.88768581428102e-05
-6.50587661747278e-07
-5.28279712556703e-06
-2.13203554860831e-05
1.26692415022003e-05
-2.31182078513474e-05
-3.16318857597809e-05
-2.09305324243623e-05
-2.50620366600557e-05
-4.72659304323015e-05
-3.24891025876465e-05
-2.14967349673742e-05
-5.38681126339027e-06
-1.22611549425227e-05
-1.18577926858762e-05
-2.54127625583585e-05
-3.42345297762234e-05
-1.97518468625432e-05
-1.83954383910784e-05
-1.04048223634582e-05
-2.7438724119555e-05
-4.26564581646974e-06
-1.35696537461917e-05
9.66729970409792e-06
-7.83104977213028e-06
-1.84125470528612e-05
-1.92622288104677e-05
-1.5627990516621e-05
1.00154247049889e-06
-6.56380436595408e-06
-1.19333798285677e-05
-2.50309785816213e-05
-1.49309290384535e-05
-1.17646347690908e-05
-2.05627173111159e-05
4.79229693933835e-06
-3.15084153237672e-05
-1.33015369359897e-06
-2.14926186002725e-05
-4.05203960657271e-05
-1.54883858818885e-05
-3.20575024239098e-05
-5.93461750482914e-06
-2.57867340083028e-05
-1.78989902278171e-05
-3.62301482944374e-06
1.32184259482687e-05
-3.86049759618557e-05
-3.96139100938699e-05
-3.20739212866301e-05
-2.30073701113792e-05
-2.08093679385417e-06
-3.60160871227088e-05
-2.64707043030762e-05
-3.69155353748591e-05
-2.11299417826034e-05
-1.20922702869587e-05
-1.0462791654138e-05
4.09646402374842e-07
-9.73947100188919e-06
-2.76708231315193e-05
-2.47411523387634e-05
-2.96114860590817e-05
-2.32982723580989e-05
-4.12693630655417e-05
-1.01027234059683e-05
-1.99290788013914e-05
6.32369005108614e-06
-1.9405943967537e-05
-9.55206972300212e-06
-3.20517260161969e-05
-6.76103925261739e-06
-2.82556488072954e-05
-3.90407512176029e-05
-2.24735176549845e-05
-8.0563488418299e-06
-1.85901621764937e-05
-9.08047230215439e-06
-1.55592980810473e-05
-4.06623334530504e-05
-1.1925634866465e-05
-1.37113616763056e-05
-5.45437786026053e-06
-2.71823968292585e-05
-2.53836883695679e-05
-2.13577509656823e-05
-1.72920820652429e-05
-2.23186814508367e-05
-2.46610259006808e-05
-1.50324853284455e-05
-9.39762245317805e-06
-2.65273037775648e-06
-3.95383067072881e-06
-1.98662782612099e-05
-2.00669475007755e-05
-3.94390966113598e-05
-2.77639210353921e-05
-1.50320096746346e-05
-2.00593196595745e-05
-8.03001281282411e-06
-1.04686032309116e-05
-2.11500789683784e-05
-2.74321269596281e-05
-3.86505209178447e-05
-2.16458329959955e-05
-2.0118541566839e-05
-2.98897733605956e-05
-2.37756634137498e-05
-2.90226794859436e-05
-1.41706587360628e-05
-2.22744231157377e-05
-2.99753246088518e-05
-8.08453312218019e-06
-1.42726383800555e-05
-9.89748111520066e-06
-1.93302866124192e-05
-1.00453529977154e-05
-2.70663395894707e-05
-8.52181012093809e-06
-2.96280067606014e-05
3.58974436309649e-06
-1.03278745471574e-05
-2.76029210245817e-05
-9.12596641793459e-06
-2.69505887044183e-05
-7.08934043927312e-06
-2.65385247764189e-05
-3.03943804837952e-05
-6.18385414406462e-06
-4.47550036000842e-06
-2.48468695198504e-05
-2.16921290755269e-05
-2.08719020847058e-05
-3.32476246875452e-05
-1.19415028744301e-05
-1.85994998259513e-05
-2.46087581392225e-05
-1.10487700912939e-05
-2.30695682077043e-05
-2.76877556923016e-05
-1.76295298688638e-05
-8.07495407800581e-06
-1.30776846758447e-05
6.511837324227e-06
-1.54424485758584e-05
-3.53014076001728e-05
-2.07669662187616e-05
-2.00313107511806e-05
-9.33565573091676e-06
-7.35283021425629e-06
-1.93548754443772e-05
-3.04198700305235e-05
-1.64451513557944e-05
-2.10381775856906e-05
-1.09702842549091e-05
-3.89421209815162e-05
-4.41249915003587e-06
-1.32431791037837e-05
-3.82929593850502e-05
-3.66624349282406e-05
-3.06226492123252e-05
-2.09023434711333e-05
-1.48087907332156e-05
-1.44436675975081e-05
-2.71632517363192e-05
-2.53523475407968e-05
-3.65132905947995e-05
-3.45691635901086e-05
-3.36384575008137e-06
-3.15387630521465e-05
-2.94163989935466e-07
-4.2572205048505e-06
-1.13750304550513e-05
-1.75168441668297e-05
-1.87349741759809e-05
-8.13361314206148e-06
-1.00400880323938e-05
-1.91554270006271e-06
-2.18142151758448e-05
-1.34736654658846e-05
1.83523450993481e-06
6.53346251041957e-06
-3.67879732756963e-05
-3.04920196553126e-05
-5.63587338645821e-06
-2.65273971333481e-05
-2.29786870328674e-05
-2.14016602855644e-05
-2.93601997049095e-05
-3.30965822782674e-06
-7.4848720160608e-06
-2.78498618996229e-06
-1.79959291693109e-05
-8.56057097274953e-06
-2.24839975571721e-05
-1.43277811876811e-05
-4.11841155019465e-06
-1.25861803528012e-05
-3.68169919995366e-05
-2.26050958292292e-05
-3.22886481614366e-05
-2.01624835159305e-05
-3.00001273886803e-05
-1.20018960473577e-05
-2.15352549137851e-05
-1.43979150167176e-05
-2.67637241905338e-05
-1.68869675402712e-05
-1.4261825062079e-05
-2.9557607687694e-05
-5.16485227530231e-05
-9.73531320628315e-07
-2.84700947623731e-05
-3.85850767854537e-05
-3.65384173596101e-05
-9.54061652664178e-06
-4.3697295435926e-05
-2.22035390587293e-05
-3.19200896216211e-05
-4.03157135213297e-05
-1.94012804937951e-05
-2.75459081675057e-05
-3.14192302085866e-05
-1.45774343381332e-05
-3.10086090995238e-05
-1.27040148661971e-05
-3.89656762361765e-05
-2.81172896134781e-06
-3.1727132040061e-05
-2.52421351571059e-05
-2.93538941536486e-05
-2.66883853014447e-05
-3.14207116623925e-05
-2.4655140563254e-05
-4.54289686744364e-06
-8.10044963333084e-06
-1.74860125204953e-05
-1.32498978442996e-05
-2.68099507444759e-05
-1.76795384293422e-05
-1.89778483151993e-05
-1.25995882092536e-05
-2.7984663422349e-05
-2.53087130520755e-05
-1.75463355701865e-05
-3.16491190121164e-05
-2.61861651270734e-05
-4.06423990741343e-05
-2.39991440159106e-05
4.97731587480099e-06
-1.95995771836385e-05
-2.50598898639129e-05
-3.20456856886337e-06
-2.43946946238017e-05
-1.28502143517746e-05
-1.13790363291256e-05
-1.0621655040898e-05
-1.45378346325636e-05
-2.9989312109069e-05
-2.20732686461083e-05
-6.31480560246432e-06
-1.49024202529386e-05
-1.60970498302221e-05
-3.72375134202281e-05
1.08167608404254e-06
-2.62660200248896e-05
-1.54741065332257e-05
-1.64398359904085e-05
-2.42161280609791e-05
-6.65415300526075e-06
-6.65951451054999e-06
-1.17360440984177e-05
-1.37120749227402e-05
-1.62803037074105e-05
-2.1099696742754e-05
-1.95155163023561e-05
-1.05000269495999e-05
-5.53219628488067e-06
-3.23984935314573e-05
-2.81760451363878e-05
-2.89699922269903e-05
-6.38711885699648e-06
-1.90232784832897e-05
-4.18127817303131e-05
-3.21296535259848e-06
-3.38986413923316e-05
-4.54104219245675e-05
-1.67050903256169e-05
-2.48108198071858e-05
-1.84868454701447e-05
-3.37328485707569e-05
-1.13193019359957e-05
-1.53747517953273e-05
-1.9970310068085e-05
-1.99433017518252e-05
-1.95763163670391e-05
-2.93621728829527e-05
-1.97943352450206e-05
-1.66061149070676e-05
-2.38391269541914e-05
-3.00465085445116e-05
4.37432850799106e-06
-2.19347570923043e-05
-4.56957108747109e-05
-3.19355953718815e-05
-8.53003479809338e-06
-4.0175961870838e-05
-2.06270096496058e-05
-1.30210938209797e-05
-2.43518158237097e-05
-9.57506520278222e-06
-2.88725853934117e-05
-2.94434279979833e-05
-3.45046675995187e-05
-1.0224362708232e-05
-2.98696121788822e-06
-1.62325397688569e-05
-3.13603883692792e-05
-2.23028214889413e-05
-6.96452191700035e-06
-1.2782306827759e-05
-3.18259178195634e-05
-5.36451838992765e-06
-9.35951531785533e-06
-2.07105338451559e-05
-1.64210244068115e-05
-1.38855528070344e-05
-9.36346720916775e-06
-2.27077488477393e-05
-2.83889681437498e-05
-1.34337284559915e-05
-9.26260582329914e-06
-1.45492903229253e-05
-1.12323972187705e-06
-2.38842640816399e-05
-2.51796891263403e-05
-2.81479162316195e-05
-2.2920200567224e-05
-2.54687958395334e-05
-2.1664282586246e-05
-2.99776435615328e-06
-1.02794920341582e-05
-1.3801446246828e-05
-5.89296382051925e-06
-2.97402889463407e-05
-2.68958248633247e-05
-1.28152851107846e-05
-6.18280628294586e-06
-3.78126048583567e-05
1.41302964491846e-05
-2.28660419135249e-05
-2.68897168643272e-05
-1.33510666485408e-06
9.70063207458216e-07
-1.32267507809892e-05
-3.63633539459756e-05
-3.3937828308748e-05
-2.76805578976548e-05
-1.5819738057633e-05
-1.65886047902053e-05
-1.09960682956615e-05
6.56664626507151e-06
-2.15517334693244e-05
-2.43141023967194e-05
-3.83108620231446e-05
-3.61725059017154e-05
-2.55967285895394e-05
-2.1558474119067e-05
-3.43571189620126e-05
-3.85718808687379e-05
-4.10712105033311e-05
-3.00883035241754e-05
-1.73482166457894e-05
-1.15995529763502e-05
-4.77046149933639e-07
-1.48638515860409e-05
1.26133462886291e-05
-1.60926338801375e-05
-2.08845966774576e-05
-4.15227317297427e-05
-1.87316970926393e-05
-3.93361968775357e-05
-2.99387781013575e-05
-9.70508205075862e-06
-1.1413222193775e-05
7.29944172805657e-06
-2.15213665491768e-05
2.73512128170995e-06
-2.92838479317698e-05
-2.7494547090135e-05
-1.73609864393603e-05
-1.18343391203875e-05
-1.97384429853829e-05
-2.54182914729071e-05
-2.73679896403141e-05
-2.16471004258379e-05
-1.75565981908954e-06
-1.44367278693753e-05
-1.17696571023829e-05
-1.03577794346742e-05
-1.76960160788914e-05
-1.56054714173625e-05
-6.15335160437496e-06
-2.11168075366563e-05
-4.12934787089155e-06
-2.41598172504408e-05
-2.18445223645924e-05
-1.54492699624175e-05
5.37940670117278e-07
-7.09454331116061e-06
-4.81378824998279e-06
-6.32304916744254e-06
-2.54322630496702e-05
-2.5236428264774e-05
-3.2221683597631e-05
-3.27528478357546e-05
-2.99724581828447e-05
-2.68958002034966e-05
-3.69121346074132e-05
-4.52572631816155e-05
-6.51228869206595e-06
-1.70055120815048e-05
-9.69715442424613e-06
-1.90380719082587e-05
-1.82307870981511e-05
-1.38694609941656e-05
-8.94315380975675e-06
-2.47360792256955e-05
-7.49247891428905e-06
-2.01783500318346e-05
-1.72618138154637e-05
-1.36763341848653e-05
-3.44190511425191e-06
-1.99340557589189e-05
-2.45721990177988e-05
-3.68428140526932e-05
-2.6061345243654e-05
-7.52736990340745e-06
-3.25567882935006e-05
-2.33416318266925e-05
-2.11839716147637e-05
-9.93108786779479e-06
-2.18573417659146e-05
-3.01116406346063e-05
9.37624600367156e-07
-1.49293204774187e-05
-2.80781338371105e-05
1.13304238638577e-05
-2.28447142395407e-05
7.0444591620014e-06
3.39166456277742e-07
-2.00789965664124e-05
-2.22809129314416e-05
-3.62957237114848e-06
-2.45378123827155e-05
1.80639652184862e-06
-1.89982852827592e-05
-2.05796605784716e-05
-2.96675886917995e-05
-2.47218729998617e-05
-2.61842354622501e-05
-2.45712559089128e-05
-1.83919371397863e-05
-5.72166568782951e-06
-1.54979311664574e-05
-4.89775963049924e-05
-4.64027880858292e-06
-2.59561204529678e-05
-3.72043312037514e-05
-1.18806735209032e-05
-2.06442553473331e-05
-1.2207408328167e-05
-8.27533198719793e-06
-3.6626420224657e-05
-2.61655111275174e-05
-1.35105482943459e-05
-6.99665568031765e-06
-1.21653801074316e-05
-8.75314969934449e-06
-2.51012452458543e-05
-3.55982457359739e-06
-1.97313435608511e-05
-2.85317217113548e-06
-2.1458350333202e-05
-3.25959242245381e-05
-2.59139833153618e-05
-3.66507705506325e-05
-1.69351084841059e-05
2.29986902037244e-05
-1.17940047771924e-05
-2.20145509381613e-05
-2.4434036947595e-05
-2.195355559009e-05
-3.36799156724437e-05
-2.56989135093826e-05
-2.95185070529637e-05
-2.24301692669262e-05
-2.72294112953046e-05
-3.03858808420615e-06
-1.35392314686584e-05
-1.08702832304673e-05
-2.84077279878747e-06
-2.47622536744865e-05
-6.36731190952678e-06
-4.63843026791001e-05
-4.57456002668162e-05
-6.77520391495378e-06
-1.93858790246916e-05
-2.87329625578234e-05
-1.65840079885908e-05
-2.08542819958682e-05
-2.67039686545664e-05
1.02636743100505e-06
-7.45860410664043e-06
-1.59640440276449e-05
-1.46571206480414e-06
-2.45088998733804e-05
-2.50849133447874e-05
4.00335429550702e-06
-8.86194775936075e-06
-4.20310107863478e-06
-9.2805871553563e-06
-2.52519025056331e-05
-1.50408522965628e-05
-1.18186422909009e-05
-2.94969741555468e-05
-1.749847465888e-05
-3.52487748782932e-05
-9.49257081203242e-06
-2.62038024551692e-05
-2.48716363294166e-05
-4.71807653252534e-05
-2.0131111129873e-05
-9.37765813811133e-06
-4.25057890588561e-05
-2.75025667655557e-05
-9.6126341401038e-06
-3.15221939251609e-05
-7.54033645217767e-06
-3.29332727960897e-05
-6.36569238352078e-06
-3.06177543399146e-05
-3.13376866353008e-05
-1.09352334415597e-05
-2.19587233502364e-05
-9.98910848603195e-06
5.03557828039064e-06
-2.47545625640285e-05
-2.51031767173278e-05
4.83304632484931e-06
-2.20289083028028e-05
-1.8703996243502e-05
-2.94177210223063e-05
-2.10293088710353e-05
-1.86441932450351e-05
-3.60258578750433e-05
-1.25722053985821e-05
-2.26828141557939e-05
-2.02682822307678e-05
-1.55568836315183e-05
-2.0394206393602e-05
-2.23681856885686e-05
-2.38070817841528e-05
-2.3133956296606e-05
-2.54294796317983e-05
-7.57626517433282e-06
-5.13394333219851e-06
-1.31902841077584e-05
-9.43387359653892e-06
-2.96045839391489e-05
-1.29344182162908e-05
-1.31819950570183e-05
-1.28787599297982e-05
-7.47634060406699e-06
-3.55896581301232e-05
-1.99221364376262e-05
-1.88550578751359e-05
-2.0791158436303e-05
-2.99990516173645e-05
-1.85017910855447e-05
-1.61628486433369e-05
-1.17424565938797e-05
-1.36258192094772e-05
-2.72104282669102e-05
-1.95982131180932e-05
-1.38338359158294e-05
-2.94701574204787e-05
-2.56520036208266e-05
-3.10872769451452e-05
-3.29394805832525e-05
-2.17712417147613e-05
-2.93598300550661e-05
-2.20032201154446e-05
-2.98930706460767e-05
-2.49487504913199e-05
-4.38841949547249e-05
-2.93168437092497e-05
-3.36716369639123e-05
-1.38244131159464e-05
-2.03589924521596e-05
-2.79007276282834e-05
-1.21954627633717e-05
-1.05297728855894e-05
-7.63729077549013e-06
-2.61419934570289e-05
-1.99028168405088e-05
-2.20792802343373e-05
-1.03337500531088e-05
9.24227541389618e-06
-2.3187224529256e-05
-2.53757372808239e-05
-4.39150836194949e-06
-8.99660332547843e-06
1.02910205534575e-05
-2.32333192061864e-05
-4.12522925966575e-05
-7.26676082634503e-06
-3.82397812041621e-05
-1.72700157576859e-05
-2.42310517709567e-05
-1.56323584306695e-05
-1.76947320071641e-05
-2.25296895609305e-05
-1.49822310809955e-05
-1.19473524850052e-05
-5.93408902492527e-06
-1.22519217174743e-05
-1.70951123771288e-05
-3.8645212805619e-06
-2.11791944587269e-05
-2.83498955553392e-05
-1.69147759906138e-05
-3.02084053579327e-05
-1.23693778850792e-05
-2.54830615685318e-05
-3.45310379011889e-05
-1.61448739513828e-05
-2.5871565556989e-05
-7.83073693295245e-06
-1.83239583479169e-05
-1.94650113410996e-05
-3.17549847172398e-05
-3.07769495754935e-05
-2.93716462358882e-05
-3.76977302182856e-05
-3.58581378450852e-05
-8.29848256730134e-06
2.33880072088612e-05
-3.65719421182202e-05
-2.34404239101746e-05
-2.13350436209184e-05
-1.38164205345757e-05
-4.35154850108881e-05
-2.12979423462441e-05
-4.54968241582752e-06
-1.49145278650887e-05
-2.86464656356079e-05
-1.5248911209496e-05
-6.79292453239619e-06
-1.10378967741994e-05
-2.90452086382521e-05
-1.76274181200321e-05
-3.47663759099491e-05
-3.63757144473532e-06
-2.52607160941906e-05
-2.12345039220117e-05
-2.63697470701449e-05
-2.46756129319041e-05
-1.9900815877249e-05
-6.00754043748808e-06
-2.2295318763591e-05
-1.80550877858755e-05
9.91723231923472e-06
-4.01414578881682e-05
-4.64108333123598e-06
-3.40560408312985e-06
-1.53055836928989e-05
-1.89856331598667e-05
-2.1689049676891e-05
-3.96776959998228e-05
-5.03799771600049e-05
-3.57860331116177e-05
-1.77180602513923e-05
-1.99742617979614e-05
-2.96975600565257e-05
-2.51968431660666e-05
-9.98479464699969e-06
-2.54066406479004e-05
-1.54532201400936e-05
-2.78599807384898e-05
-1.95033756599835e-05
-3.68257550723513e-05
-4.27789534376487e-05
-3.04178468446763e-05
-2.31742558314034e-05
5.27245987890588e-06
-2.9729704770637e-05
-2.47384202770108e-05
-3.49190609579936e-05
-3.87166597376692e-05
-7.70826006510837e-06
-8.52033741044763e-06
-2.82205588873393e-05
1.0920654870931e-05
-1.64563139185625e-05
-3.16138981491739e-05
-1.5089345366379e-05
-1.90485284476437e-05
-1.82720426883263e-05
-7.42135002900688e-06
-3.79389724788671e-05
-1.082595704724e-05
-2.92038970830261e-05
-1.94473030518043e-05
-9.50076381986792e-06
-8.86192808191925e-06
-2.67371569524555e-05
-2.1595057174056e-05
-2.03775102203063e-05
-2.92758799994569e-05
-3.66198162576955e-05
-1.63655150312972e-05
1.54227249255167e-05
-1.60593192017235e-05
-2.21915504017355e-05
4.83867312377409e-06
-1.49787551516951e-05
-2.83550507866533e-05
-6.59369381409817e-06
-1.6856800881873e-05
-1.48915110957937e-05
-9.03899685506574e-06
-7.64257347934748e-06
-1.65742193174564e-05
1.6216899380136e-05
-2.07132839790994e-05
-1.4398551948307e-05
-1.350421845071e-05
-2.82915112222091e-05
-4.01990294040266e-06
-9.89165114677155e-06
-2.50670079988719e-05
-3.07704329641183e-05
-1.00091427381796e-05
-3.36446432377656e-05
-5.84177252574296e-06
-8.55823373470883e-06
-1.12781206337607e-05
-2.50522823690002e-05
-1.86628570111896e-05
-1.13215130306473e-05
-2.57515502084703e-05
-1.31156540972841e-05
-8.93110606802508e-06
-1.85957644891253e-05
-1.49490098932525e-05
-1.74678940439556e-05
-3.30942883539513e-05
-1.77670855491325e-05
-2.43470049598893e-05
-3.25273087032705e-05
-3.9515733607456e-05
-1.8149227021738e-05
-3.5843888021108e-05
-2.28085067580718e-05
-1.8658774074662e-05
-2.06891692863446e-05
-1.31722705967919e-05
-2.74824277370164e-05
-1.91205084120776e-05
-8.89737771877703e-06
-2.36256836550442e-05
-3.08484923251076e-05
-2.08842240511352e-05
-2.10390754680144e-05
-2.96777539324423e-05
-4.29114039864251e-05
-5.37672882718411e-06
-3.03358657024054e-05
-1.1755700671075e-05
-3.32468990920479e-05
-2.9780925548605e-06
-1.52532303430721e-05
-3.61314071667975e-05
-3.85141562660821e-05
-7.72198708657009e-06
-4.55985955397998e-05
-1.2146384165631e-05
-1.99200561592548e-05
-1.14868563752681e-05
-5.16874585022985e-06
-4.55266877162724e-05
-2.38144156781426e-05
-3.47919053621358e-05
-1.62140703465142e-05
-5.5980710784992e-06
-2.19917834295024e-05
2.96001449271696e-06
-1.65426820089113e-05
-1.95268893272703e-05
-1.31705880673281e-06
-1.69241893660601e-05
-3.20256777905955e-05
-1.18103457731575e-05
-4.05177285766285e-05
-2.27403307541235e-05
-2.84239252853566e-05
-1.76754148399336e-05
-2.14188735178207e-05
-1.48683834596157e-05
-3.32403297180127e-05
-2.5885004202045e-05
-1.33627725169553e-05
-9.17490565437558e-06
-1.43071791527954e-05
-2.18039333987188e-05
-2.25372786801749e-05
-1.42171198931432e-05
-2.81236993570336e-05
-1.43800477019783e-05
-1.52894827855599e-05
-2.35021681097982e-05
-1.07626107194088e-05
4.9879234476556e-06
-4.37942804635505e-05
-3.22792953256141e-05
-2.36637795827994e-05
-6.99833838215284e-06
-6.08687667875867e-06
-2.15764595705423e-05
-3.49431341835939e-05
-1.49652252684548e-05
-1.06542170696423e-05
-1.88033526724377e-05
-2.35434245819092e-05
-3.19036889485224e-05
-2.32674483964816e-05
-2.07404095468574e-05
-1.15994814599492e-05
-2.89484910235028e-05
-2.41664157839802e-05
-6.73401872905683e-06
-1.48861681408668e-05
-1.25595005521684e-05
-2.75210021862042e-05
-2.69121112897541e-05
-4.46890366050833e-05
-2.30624176489658e-05
-2.28704143402852e-05
-2.66849264340639e-05
-1.06339052336048e-05
-1.58045546977195e-05
-1.03933421191538e-05
-4.13681704957062e-05
-1.60451986348274e-05
-1.74592313670037e-05
-1.33747080350581e-05
-1.64967653527059e-05
-1.52393886853705e-05
-1.96223565292936e-05
-3.30561746738858e-06
-3.61440584674226e-05
-3.37153316752123e-05
-1.70704698941425e-05
-3.04604231561772e-05
-1.18107444217581e-05
-3.09507998925598e-05
-2.25250540182137e-05
-2.45424091457192e-05
-2.30102074996044e-05
-3.11240220732065e-05
-2.09013070590246e-05
-1.30883935335268e-05
-2.64816904134166e-05
-2.88450978464269e-05
-3.59157631137997e-05
-1.06144267454651e-05
-1.83869229195405e-05
-1.45808965783446e-05
-2.95040778492367e-05
-1.74618433482469e-05
-2.37634021655399e-06
-2.19358487966529e-05
-3.02160029407811e-05
-2.24618086193886e-05
-2.08212265064031e-06
-2.75285497420637e-06
-1.79180928489369e-05
-1.307252497242e-06
-2.55467016317622e-05
-2.38668550470112e-05
-2.5244201105124e-05
-3.43260729607557e-05
-1.59825212473774e-05
-1.86673182084455e-05
-6.44206991863837e-06
-1.36092572197137e-05
-2.82837152850724e-05
5.95661122284588e-07
-1.13723661688333e-05
-2.90050739878661e-05
-1.88730097286157e-05
-7.42671038243855e-06
-6.92540860281461e-06
-1.38257273015114e-05
-2.23751460131804e-05
-1.56566559275341e-05
-1.49192758819727e-05
-2.61282464092232e-05
-3.04482159537981e-05
-9.26868531368097e-06
-2.00787096195107e-05
-7.97585066093397e-06
-2.66087882496384e-05
-2.1669471297062e-05
-4.32619886479951e-05
-1.50319077911303e-05
-1.67525070486928e-05
-1.59797185984538e-05
-1.90616560418324e-05
-2.84216457470506e-05
-2.35925207512712e-05
-1.85172438733208e-05
-2.38044039342118e-05
-2.618370627822e-05
-8.32719772346434e-06
-2.39318027107323e-05
-4.57075114762723e-05
-2.7506873209104e-05
9.20683392974924e-06
-1.88385506769133e-05
-1.4865213904328e-05
-7.62042075707088e-06
-2.66389646590741e-05
-2.32940582912447e-05
-1.87087738616024e-05
-2.33185032929621e-06
2.29250333746281e-06
-2.2830813536676e-05
-2.21933072193112e-05
-2.53445315348986e-06
-1.41217443889098e-05
-2.81575111246921e-05
4.03815994909688e-06
-3.14400717540247e-05
-9.26796092681218e-06
-3.69343505167227e-05
-2.40091224963899e-05
-3.28572763917325e-05
-3.43375515295539e-05
-1.45243302562854e-05
-1.13758101567249e-05
-9.76091007673848e-06
-2.08959577848127e-05
-9.6170283765404e-07
-2.70111719969613e-05
-2.3410942964748e-05
-1.04665514470342e-05
-8.9900828481676e-06
-3.23963825635543e-05
-2.24590282172071e-05
-2.81140991172361e-05
-3.01486287967213e-05
-9.18606155133332e-06
-2.00738204067757e-05
-1.50040751804875e-05
-2.26693793711058e-05
-2.40133524602762e-05
-1.73856499615884e-05
-1.67278648431356e-05
-1.75878354566513e-06
-1.69184760917735e-05
-1.99827337717565e-05
-1.7272571297565e-05
5.30443275614906e-06
-1.21256144133125e-05
-1.65004350423881e-05
-2.42162850767935e-05
-1.68793607278203e-05
-2.14248407669793e-05
-1.82985704953048e-05
-1.73723433299211e-05
-2.80389018054465e-05
-1.52372928567581e-05
-3.38315958301559e-05
-9.32975490492465e-06
-2.01002379221203e-05
-1.04071278068111e-05
-1.61030431963706e-05
-7.85837740680732e-06
-3.30680841150739e-05
-1.23963016809904e-05
-4.58249473413821e-05
-1.97790490328874e-05
-4.78483326518736e-06
-1.19943615183277e-05
-2.67617849954473e-05
-2.83505237373001e-05
-2.60633353235758e-05
-4.25409807841167e-05
-2.78423214982008e-05
-6.3840234661477e-06
-1.57845945712115e-05
-1.86642937863909e-05
-1.53860859834288e-05
-1.86233288008511e-05
-3.19942813173466e-05
-2.56871100220015e-05
-1.52402914878167e-05
-2.67408113031695e-05
-1.38642618740208e-05
-4.6681314445922e-05
-1.68320479405776e-05
-4.72029149165996e-05
-3.43904865168081e-05
4.51273333577908e-06
-1.23381291062036e-05
-2.21023552772749e-05
-1.24373097865077e-05
-1.89296459874745e-05
-2.54790380962308e-06
-3.40422387378812e-05
-1.90526311164046e-05
-2.86830970217977e-05
-2.62025370915182e-05
-3.95592144983875e-05
-5.01049790620947e-05
-3.62774307858247e-05
-2.60688785908431e-05
-2.99271633745252e-05
-3.78331118456297e-05
-1.13344104861503e-05
-3.11290514215297e-05
-9.82965378263462e-06
-7.06201709646219e-06
-3.58498511361316e-05
-4.11677240432546e-05
-1.98170023669824e-05
-1.16199474029336e-05
-3.60375807169706e-06
-4.71128937679347e-06
8.49025200412075e-07
-3.87706785933715e-05
-2.95884517495808e-05
-1.16469642754264e-05
-3.53454855372808e-05
-2.31546814576524e-05
-8.65126959531483e-06
-1.9069112483076e-05
-3.32547231662315e-05
-4.39022265758595e-05
-5.00256868942704e-06
-1.59532537058204e-05
-1.26598406220808e-06
-2.4936818001445e-05
-4.21238929428243e-06
-6.95608107734581e-06
-1.17337835382056e-05
-1.46354744320377e-05
-2.07425934684483e-05
-1.7915394846837e-05
-1.99838792519001e-05
-2.19924094162646e-05
-1.76054991455475e-05
-9.64473926841534e-06
-1.24773999367823e-05
-3.59015698891259e-05
-7.52301644274832e-06
-3.37030814213024e-05
3.22894402248047e-06
-2.8731177351743e-05
-1.71760266976768e-05
-5.8658330018032e-06
-2.11235762504621e-05
-2.39463827287698e-05
-1.05883079258332e-05
-3.08398713206735e-05
-2.35751463253307e-05
-2.01957352414942e-05
-2.368384132143e-05
-5.99049796720361e-06
-2.29284820056674e-05
-5.34857665891859e-05
-3.28184644573083e-05
-4.4570950066957e-05
-2.13652947476265e-05
-9.541025388735e-06
-9.53952928762621e-06
-1.49710688048224e-05
-2.25476086654129e-05
-5.66049871427944e-06
-1.15985017186122e-05
-7.88973222508451e-06
-1.58741108560721e-05
-3.49980967247178e-05
-1.21847034316606e-05
-1.8440520375089e-05
-4.18983795529232e-06
-6.98574952699996e-06
-9.75566921836624e-06
-9.76601545343345e-06
-3.1067053452102e-05
-3.12687678164373e-05
-2.53746639535933e-05
-1.53166009415552e-05
-1.74337599043746e-05
-1.36453299513872e-05
-2.73722547636538e-05
-5.57701899012492e-06
-3.00840358871936e-05
-1.80896338492032e-05
-1.63316149515138e-05
-2.25609985574967e-05
-2.69729790138866e-06
1.5888169596535e-05
-3.28985555172596e-05
1.44264060641752e-06
-1.55405818030767e-05
7.50347808411875e-06
-4.44819565761325e-05
-2.77556556093065e-05
8.95980584021714e-06
-1.81919828591922e-05
-2.50796330502911e-05
-2.35367392207295e-05
-2.30938887901883e-05
-1.0084631015337e-05
-2.370549690559e-05
-2.94895283680049e-05
-2.62935897913047e-05
-3.85144540906701e-05
-1.50130540560239e-05
-1.36816740650161e-05
4.24037179519668e-06
-1.96544945064321e-05
-2.36064473001228e-05
-1.33331979704676e-05
-3.03448472333482e-05
-2.31368613940859e-05
4.21364062637247e-06
-1.4668050256529e-05
-7.56447147404421e-06
-8.3072783786742e-06
9.59855407790671e-07
-3.3898559048194e-05
-1.03471877595823e-05
-3.6658059250293e-05
-1.85636854798209e-05
-7.89253384382473e-06
-1.67941400194571e-05
-3.01948986347836e-05
-1.08971561274679e-05
-2.23574690301033e-05
-2.31142232355524e-05
-2.24729479904393e-06
-3.34775892293823e-05
-3.20031586706818e-06
-2.1682012799006e-05
-1.17495420814616e-05
-2.75061624634905e-05
-2.74692809438235e-05
-1.17950278889288e-05
-1.40975516089319e-05
-1.14152104232543e-05
6.25102849496272e-06
-1.11116404424271e-05
-2.14491044516385e-05
-1.55527806173295e-05
-2.78171048018559e-05
-1.54481497351588e-05
-2.09524225535815e-05
-1.64991996748748e-05
-2.76232590722676e-05
-2.50515014774543e-05
-2.22672242391282e-05
-2.89861061475134e-05
-2.4803124068294e-05
-2.60374926771695e-05
-7.42789217585737e-06
-3.16006401763855e-05
-1.98516021776316e-05
-2.2762405680677e-05
-2.80236481517578e-05
-4.96525443444378e-06
-2.95327612296345e-05
-2.47320688066921e-05
-1.7770732955951e-05
-5.63122520024676e-06
-1.68827339281193e-05
-1.3932268345389e-06
-2.93252577656455e-05
-1.03725525249122e-05
-2.79332332558426e-05
-3.9664444736954e-05
-3.13508182386836e-05
-1.77715197383377e-05
-4.12081455236814e-05
-2.72048100037234e-05
-2.9079943597193e-05
-1.23052906324173e-05
-2.8170335262593e-05
-3.41519511613918e-05
-2.40373305841343e-05
-2.90062612466009e-05
-1.41685709539762e-05
-3.00017886015472e-05
-1.89112454880613e-05
-1.89970663022333e-05
-2.35299080357937e-05
-2.01318992807513e-05
-2.44097696598495e-05
-1.581278350355e-05
7.44690853414951e-06
-1.58711972419707e-05
-1.95191654275415e-05
-2.89566154640909e-05
-8.36048207497684e-06
-1.31213913344676e-05
-1.91461072202675e-05
-2.84085243611367e-05
-1.2864874890863e-05
-2.14277056102331e-05
4.44383363504006e-06
-2.91819641696962e-05
-3.16813518241542e-05
-2.70713705008786e-05
-3.60139049125199e-05
-7.377365029591e-06
-2.43688514614035e-05
-5.6678311743184e-06
-1.52139133547672e-06
-2.54855561021689e-05
-3.65557278706502e-05
-3.48227320055573e-05
-9.82664504332209e-06
-2.34699855411798e-06
-4.10263184007379e-06
-1.57058097845288e-05
-5.42057868585079e-07
-3.40406028778175e-05
-2.39477635485136e-05
-2.66842659173869e-05
-5.73238719924662e-06
-6.62174968865946e-06
-2.9968847069854e-05
-2.24028513104983e-05
-1.1225525744515e-05
-3.27907331701913e-05
-6.78127639440318e-06
-3.37140377954891e-05
-1.81886506536383e-05
-1.49547732053463e-05
-7.80065620054546e-06
-1.87595273385127e-05
-7.69782970518614e-06
-4.72486249052023e-06
-3.26844911729491e-05
-1.62859835764462e-05
-2.61929716818095e-05
-2.7923847889537e-05
-4.01088879329166e-05
-1.99931945112756e-05
-2.98150951006989e-05
-2.60089664021304e-05
-2.79303324672106e-05
-2.58129851494039e-05
-2.20865918179591e-05
-4.19944385616833e-05
-2.251866917446e-05
-2.99204455906028e-05
-3.45278664852222e-05
-1.44390755885359e-05
-2.12495466245012e-05
-2.18225969572395e-05
-3.18084493082849e-05
-1.79202164003925e-05
-1.2850120050411e-05
-2.81636792823178e-05
-2.86445372905598e-06
-1.23963712074982e-06
-3.20968768593498e-05
-2.20231445784871e-05
-9.51821394647294e-06
-1.10677690700914e-07
-1.24921846789867e-05
-2.230826700891e-05
-2.16425110293907e-05
-2.48849571142632e-05
1.51631442096551e-06
-3.14621530204277e-05
-7.73907784258423e-06
-2.89960747240905e-05
-1.03420372396052e-05
-2.14944018003404e-05
-4.62873280165618e-05
-2.89685777947939e-05
-2.75117871780627e-05
-3.34679433035619e-06
-2.84604098749339e-05
-2.11695910602588e-05
4.47544632093731e-06
-3.13834226749497e-05
-9.41786994456668e-06
-1.62785436673383e-05
-2.80769635076944e-05
-1.67388358513451e-05
-2.80765796745748e-05
-2.74672487007681e-05
-1.71946480737783e-05
-7.51876477407474e-06
-2.19555807028654e-05
-1.86397817932552e-05
-2.1704037508019e-05
-3.106153929367e-05
-1.47127822144042e-05
-2.16307889032903e-05
-6.06591103396336e-06
-2.50993048065313e-05
-8.5945856285383e-07
-2.56385996414926e-05
-2.56552525307938e-05
-2.13640900996401e-05
-2.60062756678147e-05
-1.66974368557229e-05
-2.12617379776278e-05
-1.41316323131319e-05
-5.37178966754378e-06
-1.85574277362112e-05
-2.72391549068066e-05
-2.27875533252623e-05
-2.31782557256841e-05
-4.02419496430125e-05
-3.89044412629789e-05
-3.23792610167522e-05
-1.4542503378399e-05
-3.19754735470724e-05
-2.10118667005218e-05
-2.16926004042145e-05
-4.72876676999712e-05
-7.92118635095264e-06
-3.55831616846351e-05
-2.69199857355844e-05
-2.41161955885874e-05
-2.50121337516246e-05
-4.64878347604834e-05
-1.77369097864155e-05
-2.17117834618981e-05
-3.49474880692341e-05
-2.86881463284409e-06
3.87738162726898e-06
-1.003538856041e-05
-2.9835431419683e-06
-2.34160503917648e-05
-2.81265724710765e-05
3.60366206785177e-06
-2.55370782276097e-05
-1.4629520244316e-05
3.7343364648344e-06
-1.89956754325095e-05
-1.01466230517376e-05
-2.31787291054051e-05
-2.4871448717855e-05
-8.34203085517027e-06
-2.80736412776486e-05
-1.39671750050081e-06
6.37690498974297e-06
-1.36444555971757e-05
-8.77236878288931e-07
-3.18055179172103e-05
-2.21246631450584e-05
-2.90377763595689e-05
-2.24243070523929e-05
-3.29421222092294e-05
-2.06451069151187e-05
-1.23192249417396e-05
-2.44953749088283e-06
-2.2403961131884e-05
-1.33092472590866e-05
-4.0284754355147e-05
-1.1444307669941e-05
-2.41666382899984e-05
-1.75303324756992e-05
-1.88887751632359e-05
1.17412397395664e-06
-3.03925052975329e-05
-2.81602837581716e-05
2.69794053760799e-06
-2.03511466903185e-05
-1.21731825655068e-05
-1.56167991254889e-05
-1.13896843285516e-05
-9.97456616004435e-06
-1.43208181747437e-06
-2.72931490383548e-05
-1.07973082612046e-05
-1.85433899370729e-05
-1.11678345990686e-05
-2.00197413217311e-05
-1.58267199042252e-05
-1.96575938020081e-05
-3.80947878901286e-05
-2.295325365265e-05
-1.46570430897649e-05
-1.9958699321895e-05
-7.08617761872164e-06
-1.40950973139063e-05
-1.50091324701744e-05
-7.64171300063014e-06
-2.86955548878639e-05
-1.58150669201924e-05
-1.96931555507597e-05
-1.27171195224045e-05
-2.2523963075092e-05
-1.09032769787056e-05
-2.33132399271687e-05
-1.09547962891628e-05
-3.90007966229968e-05
-8.38406734610559e-06
-4.12214383719887e-05
-2.99181094675448e-05
-1.76271565216944e-05
-9.83627199802867e-06
-2.74152533893238e-05
-1.80818792906718e-05
-1.79942939470479e-05
-2.99339806855241e-05
-2.77243806604076e-05
-4.88880424395848e-05
-2.90468530399541e-05
-1.63593821131782e-05
-1.04627234351785e-06
-2.21870512423196e-05
-1.72090602884055e-05
-3.24433808433068e-05
-4.01081124110074e-05
-2.00186244408055e-05
-6.92308701630568e-06
-2.71634361768136e-05
-1.5663676499234e-05
-1.85556500177019e-05
-2.39718704945698e-05
-3.82844737765518e-05
-2.02789179990464e-05
-1.84638271448757e-05
-3.58444510719102e-05
-2.34246893321996e-05
-1.59659130194387e-07
-9.401833471149e-06
-2.08407140139688e-05
-4.01177840539949e-05
-3.74134311429353e-05
-1.15900520204068e-05
-2.26197762850995e-05
-2.73241054166663e-05
-7.92440634123521e-06
-8.64227614872191e-06
-1.45749261958919e-05
-2.6410785858351e-05
-2.19096596299899e-05
-2.3577534885102e-05
1.08356381614302e-05
-7.1218061435341e-06
-2.01750174532231e-05
-1.03979919785056e-05
1.9248694779661e-07
-4.79729644518889e-06
-3.78586204731882e-05
-8.80598783048608e-06
-6.99711825141333e-07
-2.98750794345202e-06
-2.3192495955564e-05
-1.32227403502504e-05
-2.37072578864151e-05
-3.92061347311579e-06
-2.6277464431978e-05
-1.85949538845252e-05
-2.84952592749017e-05
-7.70557601818815e-06
-5.36383582210801e-06
-1.65313633928279e-05
-2.40151907594505e-05
-3.71776567407972e-05
-1.52106871924023e-05
1.50826124198617e-05
-7.89427381278246e-06
-2.21411887825883e-05
-2.75590704020639e-05
-1.71414444856848e-05
-3.79975297009783e-05
3.03359993623246e-06
-2.97091982937812e-05
-2.35707697769088e-05
-1.25994928824167e-05
-1.51932128841188e-05
-1.85994529498259e-05
-3.54802051491937e-05
-7.95479731778527e-06
-7.95010772236989e-06
-3.84829371137906e-05
-2.88996903420652e-05
-3.5183350019769e-05
-2.86118018237652e-05
-2.39396193787801e-05
-1.77173016696838e-05
-2.49240002499944e-05
-4.74626198989868e-06
-3.5212721168006e-05
-1.99216384213033e-05
-5.41327407855158e-06
-2.30042297633337e-05
-3.22124413252754e-05
-3.90021149097535e-05
-2.42932589863706e-05
-3.00944398676408e-05
-1.96585789697838e-05
-2.19362962739717e-05
-1.34536870964727e-05
-1.5630119762024e-05
-2.67967165186232e-05
-2.13613991615611e-05
-1.41248552991843e-05
-3.82024980963167e-05
1.09759540094311e-06
-1.71680538545644e-05
-1.29610908555482e-06
-2.50683467010417e-05
-2.75363714276572e-05
-2.36631081213957e-05
-2.8977925077489e-05
-9.42717122626117e-06
-1.7197354319954e-05
-3.82112894841966e-05
-5.04936013764003e-06
-1.16649508688847e-05
-1.14993757565656e-05
-2.63369353491051e-05
-4.7312057078304e-06
-1.20129883576484e-05
-2.96057301607126e-05
-2.09164201232418e-05
-3.75873618133909e-05
-2.85335989041073e-05
-1.47694230912941e-05
-2.85118000707373e-05
-1.75976098726737e-05
-1.45775535874212e-05
-1.8072836747515e-05
-3.22363870552336e-05
-2.78192519898358e-05
-1.42821186525049e-05
-2.95580836575272e-05
-5.58434347526049e-06
-2.6772192142713e-05
-2.19828409001688e-05
-2.10032640019293e-05
-1.73792821245225e-05
-3.62928708713031e-05
-3.08592170598603e-05
-1.21526063653447e-05
-1.65527274868027e-05
-3.1421087858813e-05
8.09381649025967e-06
-3.22435912763996e-05
-3.74909297710827e-05
-9.39085400365746e-06
-3.75597451469326e-05
-3.33232294476713e-05
-2.72173153189953e-05
-1.53231875075325e-05
-3.26720768291488e-05
-4.2648233154788e-05
-1.22182545798334e-05
-1.64126080149487e-05
-2.87737812625605e-05
-1.34534028373814e-05
-2.70480374866944e-05
-3.33561077114774e-05
-1.00612598348911e-05
-2.69564774323389e-05
-2.93623116265723e-05
-3.48154227679021e-05
-1.73680324717384e-05
-2.07597033463511e-06
-2.80606060233667e-05
-8.7931761252012e-06
-1.63384646743984e-05
-1.58280888217109e-05
-1.07085540121926e-06
-2.51954665864907e-05
-3.24441479233191e-05
-8.66863792268715e-06
-2.8743702180798e-06
-1.63843760793124e-05
-4.27359602226295e-05
-4.0156567942717e-05
-2.76842373609043e-05
-1.94808816825848e-06
-2.29165146870433e-05
-1.55092983188754e-05
-2.51033761600416e-05
-2.38589809123935e-05
-2.90464864836015e-05
-6.06072100578497e-06
-1.5733609464598e-05
-2.55857324115914e-05
7.86995437321671e-07
-2.92748051992736e-05
-4.5161995988104e-05
-2.77449734248955e-05
-2.70853748976859e-05
-4.71556230521654e-05
-2.53099467649265e-06
-1.95044635730338e-05
-1.03930814086776e-05
-3.45209165397174e-06
-4.68638512091282e-05
-2.31873779978845e-05
-1.726657528154e-05
-3.12928210149719e-05
-7.4102421762055e-06
-4.50278419183523e-05
-2.02573023794563e-05
7.0706005854826e-06
-2.78855495705405e-05
-1.01984218692666e-05
2.74823665869171e-06
-2.67690562857004e-05
-2.66482495772101e-05
-2.65743895840399e-05
-2.13076038953073e-05
-3.89565491489183e-05
-1.36199032963091e-05
-1.73726088284962e-06
-4.39702372024535e-06
-2.92926905378887e-05
-2.23070194113046e-05
-2.43832425445488e-05
-1.42597731073439e-05
-4.42054359646329e-05
-5.49924616454067e-06
-2.62558371330026e-05
-2.30059504513509e-05
-1.3799159248457e-05
-3.38405599975496e-05
-1.01385482293792e-05
-1.45460426981176e-05
-2.98752808339006e-05
-3.50560194276849e-05
-4.04680978217863e-05
-5.05330592531275e-06
-2.00290204770829e-05
-3.34067198460004e-05
-2.04162448962213e-05
-4.18671103575859e-06
-6.40058568165619e-06
-1.09941428086459e-05
-2.66361873091697e-05
-2.00840789202738e-05
-2.91698240659093e-05
-1.5475844928101e-05
-1.25006295037795e-05
-5.27332167050445e-05
-1.5372498638251e-06
-1.1671457813176e-05
1.96113020368046e-06
-2.83102893253186e-05
-1.4611487651884e-05
-2.79099357327464e-05
-5.60557708093628e-06
-3.81697254894609e-06
-2.50973256895606e-05
-7.39877931866489e-06
-1.7417406004223e-05
-3.21582607343883e-05
-8.46742797863313e-06
-3.35160351842739e-05
-1.62563524050826e-05
-2.9461279335691e-05
-2.40388392089013e-05
-1.22087951987327e-05
-1.11184684003502e-05
-3.61034103292886e-05
-4.34046097241199e-05
-2.0318881107487e-05
-1.00801661194169e-05
-1.17207937269657e-05
-1.81196507597065e-05
-9.58710470387787e-06
-1.69080209914819e-05
4.99130826272931e-07
2.50077582146306e-06
-1.80878105712246e-05
-2.81531072876163e-05
-3.71641989619282e-05
-3.61601928724763e-05
-5.50735949518661e-06
-1.60348721548473e-05
-6.45686337765734e-06
-2.11052634826117e-05
-4.38972817811412e-05
2.00382722234225e-06
-3.97185119963176e-05
-1.27951426054188e-06
-6.85995796698243e-06
-3.35953251034539e-05
2.57697825068788e-07
-2.7849920714974e-06
-7.4643820511528e-06
-2.79110329740981e-06
-3.31552822973909e-07
-1.93743133970245e-05
-3.9942510472754e-05
-1.49611988532349e-05
-1.90641545926756e-05
-1.77709043528618e-05
-8.06355014588943e-06
-1.5145198785148e-05
-3.56287285807582e-05
-1.84911038167308e-05
-2.72269338219018e-05
-1.68992777661588e-05
-1.56566605378724e-05
-2.13929632035042e-05
-3.34721980730462e-05
-7.76680645887623e-06
-2.01065263439403e-05
-2.41472760676803e-05
-1.20310906259612e-05
-4.88321489966079e-06
-5.19782658942957e-05
4.52948838772212e-06
-3.37602355778432e-05
-1.09219878576062e-05
-1.86930932180465e-05
-4.57881818501996e-05
-1.09310270607961e-05
-2.77952451340406e-05
-2.44327643809486e-05
-2.16262230725684e-05
-9.28764231294229e-06
-9.38200535222603e-06
-2.21835072340784e-05
-2.69664821622261e-05
-2.89226674580187e-05
-6.74394684424314e-06
-1.71831517434593e-05
-3.54626074159571e-05
-2.4160303966876e-05
-3.77564181003341e-05
-2.43391482431508e-05
-1.95117595376232e-05
-2.41779625938842e-05
-1.93226333849305e-05
-3.27357969950196e-05
-2.30558719529417e-05
-3.22205862797689e-05
-3.99049703398734e-05
6.79331787485545e-06
-3.21058240739302e-05
-2.02445107523847e-05
-3.76844061996948e-05
-3.31360237070253e-05
-2.65227010120949e-05
-2.75974323493406e-05
-2.63988785750262e-05
-3.03864255552665e-05
-1.53680009960425e-05
-2.21631232300086e-05
-2.72888083994506e-05
-1.46462911979327e-05
-2.84198085371074e-05
-1.66146923559038e-05
-1.48081181908708e-05
3.22159434380256e-06
-2.40963128211536e-05
-1.41897691817444e-05
-1.81402189434716e-05
-8.20390625649465e-06
-1.23077939471345e-05
-2.38362586798847e-05
-2.28309413288879e-05
-2.01682436793755e-05
-3.7763105430966e-05
-1.6262559788019e-05
-7.2892838315482e-06
-3.223183953253e-06
-1.89877026546571e-05
-1.42339392300333e-05
-1.25782719943e-05
-1.24937802039207e-05
-2.77527196508498e-05
-2.81558557369251e-05
-1.31620672074419e-05
-1.08196974889729e-05
-1.87811295330142e-05
-3.0751209592989e-05
-2.00474689223035e-05
-1.09966251728459e-05
-2.61280494326172e-05
-1.72599548932489e-05
-7.42745356973229e-06
-3.46841459488291e-05
-8.16281324772866e-06
-1.91625746204877e-05
-1.68772207007856e-05
-5.48624213962765e-07
-9.81921459770821e-06
-4.97308198866497e-05
-4.49346111343036e-05
-1.45838308645539e-05
-1.50928969060105e-05
-1.6053671344687e-05
-2.15063414197866e-05
-1.70755900367574e-05
-1.25669282360414e-05
-2.12960860362051e-05
-1.09982623357699e-05
-3.06251817571641e-05
-2.54288341105015e-05
-3.10589664995862e-05
-1.20132634983927e-05
-1.09690055574494e-05
-2.25186679840392e-05
-1.00702272556086e-05
-7.58869526375782e-06
-2.77696471229414e-05
-1.99048719225692e-05
-1.81727210557758e-05
-1.01545149428696e-05
-1.24151230685609e-05
-2.24813424781481e-05
-2.52399232729413e-05
-5.87510100413578e-06
-9.7791516192019e-06
-1.70144501952009e-05
-5.567698021843e-06
-2.74630070507661e-05
-1.36188566027436e-05
-1.08988038324527e-05
-6.6894007515075e-06
-2.91134469889358e-05
3.12336422628252e-06
-2.43582206407553e-05
-3.34782592637991e-05
-3.44582948144801e-06
-9.1497879835079e-06
-2.59594999220388e-05
-8.95081919546271e-06
-9.45527045921027e-06
-2.45040643870603e-05
-1.712727632234e-05
-1.52927182519583e-06
-1.30056559062411e-05
-1.21678981105029e-05
-1.53962665382483e-05
-2.1503895782903e-05
-2.81430665841624e-06
-1.42867818529545e-05
-2.04380273229494e-05
-1.81191301303624e-05
-6.49701988148465e-06
-1.74590555139412e-05
-1.27296389255153e-06
-1.53890106449113e-05
8.95067380051865e-06
-1.97734588838342e-05
-3.3382766227731e-05
-1.81030783962876e-05
-1.81414497178172e-05
-2.0614546059088e-07
-9.99142139127819e-06
-5.82160516921467e-06
-3.73860617241319e-06
-3.01331811621448e-05
-1.77948714633511e-05
-2.32652060953525e-05
-2.33516115133475e-05
-4.04315737282453e-05
-1.97106256535339e-05
-1.34936323323653e-05
-3.24758313510551e-06
-9.18273976440194e-06
-2.97575911819815e-05
-1.28372363186395e-05
-2.17498005577828e-05
-8.85345850736149e-06
-1.41588554065109e-05
-1.39220448395417e-05
-4.66371904912378e-05
-2.77641153318151e-05
-1.95452261649362e-05
-3.18372814964955e-05
-2.83483556129736e-05
-1.40452460541208e-05
-3.63394039181455e-05
-1.04781480798955e-05
-2.85077043432852e-05
8.37447165929343e-06
-1.81099106767166e-05
-2.28005859828152e-05
-5.22515930271707e-06
-1.84843350775571e-05
-6.00790653283306e-06
-9.09670546452197e-06
-2.47856231753021e-05
-2.54925548122649e-05
-4.65926818363289e-06
-1.11384550002051e-05
-8.23669220588068e-06
-1.91467131122126e-05
-1.59758512858817e-05
-8.23695694746779e-06
-6.93953435141413e-06
-3.92526990768706e-05
-4.25204142415546e-05
-2.35856522733278e-05
-2.73678338042305e-05
-7.02445910819444e-06
-2.46912314223075e-05
-1.38781296081875e-05
-2.33363027590626e-05
-1.20922483937852e-05
-2.28631077042782e-05
1.91070409539512e-06
-3.0482779736367e-05
-2.12631766627045e-05
-2.10477125639944e-05
-5.32471056731225e-06
-4.07593569671766e-05
-2.0733570091138e-05
-7.50310901845957e-06
-3.76768123703815e-05
-2.97259366105234e-05
-2.80623338674405e-05
-2.06384750273499e-07
7.75045552102743e-06
-2.56058584077899e-05
-2.26915757887449e-05
-2.03815663097132e-05
2.6542666312595e-08
-2.01717790858864e-05
-4.21809030361879e-05
-1.53148440864733e-06
-1.89207634610065e-05
-2.04223961969184e-05
-9.37023533603319e-06
-2.37271790094102e-06
-1.50727956680995e-05
-1.10934640855488e-05
-1.34158583335558e-05
-4.60252873696698e-05
-4.07898476215815e-05
-2.92509874194537e-05
-2.57421389906833e-05
-8.11988534627623e-06
-4.63912374874933e-06
-8.61178579572182e-07
-1.82950450525377e-05
-2.29117609202819e-05
-2.40601279420246e-05
-3.13318722204452e-05
-8.61682135052592e-06
-1.62022378252094e-05
-1.93378215513988e-05
-2.72663696190543e-05
-3.05346427985596e-05
-2.37149024759649e-05
-1.06981243157461e-05
-1.35073423158961e-05
-1.14283793314954e-05
-1.41422389047504e-05
-7.78406943201148e-06
-1.03942173279778e-05
4.19654831652218e-06
-2.16930328338714e-05
-1.61026051930907e-05
-1.73696172882029e-05
-2.23927813099865e-05
-2.57077813617936e-05
-2.06116569405528e-05
-1.2607888607353e-05
-2.59304197462007e-05
-4.91818573174871e-06
-2.26615610647385e-05
-2.34568022667936e-05
-2.42359804820461e-05
-3.3821702085706e-05
-1.03318785684256e-05
-1.34822871049879e-05
-3.42781420063521e-05
-1.32461053207421e-06
-2.70929861715031e-05
-8.28401640170061e-06
-2.63729412595966e-05
-3.9381266573028e-05
-3.76312172344781e-05
-7.40605590247304e-06
-3.10578104732176e-05
-1.59258637484333e-05
-1.78874925180799e-05
-3.95167914435401e-05
-1.65437601802902e-05
-2.07534750162421e-05
-2.59264855652299e-05
-2.12899829468671e-05
-3.36524225656802e-05
-2.22392283873048e-05
-1.58575494920347e-05
-2.15276267995187e-05
-1.32864529427291e-05
-6.94300525720633e-06
-1.80402033015447e-05
-1.78414388122368e-05
-2.56726261817511e-05
-1.92482093945079e-05
1.18480524714762e-05
-2.26226711307713e-05
1.10996304643853e-05
-1.07367953773919e-05
-2.37879485324288e-05
-9.20526156764158e-06
-1.18231611040376e-05
-3.09273907987022e-05
-1.63058661678166e-05
-5.45461262235204e-06
-2.41961155894507e-05
-1.56446034720924e-05
-9.0565875090897e-06
-1.51352700117686e-05
-7.39276311793769e-06
-2.4033364481475e-05
-1.9227314963435e-05
-2.83971240272369e-05
-2.2865522735485e-05
-2.29242458111123e-05
-1.64593906849842e-05
-1.76092310714141e-05
-1.58562248039297e-05
-9.30361769078304e-06
-2.17222601351734e-05
2.16540930807701e-06
-2.41154874357287e-05
-5.48155362130342e-06
-3.20297628184979e-05
-2.38821683292016e-05
-3.0454810841561e-05
-1.73518908602667e-05
-2.3730438828398e-05
-1.68879047320372e-05
-3.73060272383852e-05
-2.77775500578587e-05
-2.37198226064679e-05
-1.40076113215283e-05
-3.25364183616381e-05
-3.10310991028153e-05
-4.58084814400092e-05
-3.51522525617903e-05
-2.9845669250135e-05
-3.10212593461764e-05
-1.94047058715039e-05
-1.59347595624968e-05
-3.44419208987363e-05
-2.35705733996963e-05
-8.38380720191748e-06
-3.53241225913255e-05
-1.16132602064575e-05
-2.04320089486255e-05
-2.46974594379322e-05
-2.55381541775102e-05
-3.47704207398109e-06
-1.02309210517441e-05
-2.79522481095856e-05
-1.443779007192e-05
-1.70134495550284e-05
-2.66158613945685e-05
-2.40119339130785e-05
-4.28579851273041e-06
-3.1266523205835e-05
-9.79388917586793e-06
-2.34853278863931e-05
-9.28437116096749e-07
-2.72703417431058e-05
-2.55235011321073e-07
-3.25910052541103e-05
-3.67958947134822e-05
-2.87136683633684e-05
-1.51246827268045e-05
-1.85891435727695e-05
-3.50805072444482e-06
-1.18516366228351e-05
-1.84385915149928e-05
-2.09834505613934e-05
-3.3569543475587e-05
-1.18935450813103e-05
-3.70989512118631e-06
-1.71251480323561e-05
-2.50698177162272e-05
-1.98168766435913e-05
-3.34786275301618e-05
-2.2569406601605e-05
-2.44892049704279e-05
-1.80063206544455e-05
-1.47063026722379e-05
-5.93234862890251e-06
-8.94027468518775e-06
-8.76657066501363e-06
-1.67586315894535e-05
-2.40784938837668e-05
-1.74256214222203e-05
-2.87215874480841e-05
-2.56974988415731e-05
-2.59710314139852e-05
-1.94817772204672e-05
-8.14589053247715e-06
5.11435327130253e-06
-1.11871081819345e-05
-1.65579572299099e-05
-2.08507922946938e-05
-6.00691626197446e-06
-1.29184860391368e-05
-2.50581865486467e-05
-2.19436666330651e-05
-1.92314627206578e-05
-1.85610849597145e-05
-2.95293969034625e-06
-1.41842901311346e-05
-1.86465288632732e-05
-2.72283630544337e-05
-3.50100433488075e-06
-2.54770744926527e-05
-3.5515080302899e-05
-3.55740618104214e-05
-1.42861894488715e-05
-1.90865650594804e-05
-1.75728106757045e-05
-1.47255849951215e-05
-1.86600633928109e-05
-1.28747437132524e-05
-2.63284877622071e-05
-2.81353185404253e-05
-1.50307789537862e-05
-2.63563501477442e-05
-3.58346840198397e-05
-1.80228678445681e-05
-8.57565981127256e-06
-3.49277416025609e-05
-1.88802771660779e-05
-2.35168229530038e-05
-1.6244773622168e-05
-1.88923469925256e-05
-1.86866622659796e-05
-1.39084269085386e-05
-4.17970713775625e-05
-7.58022990147849e-06
-1.41089530206606e-05
-2.03953588100506e-05
-1.0532258389214e-05
-4.4426336642451e-05
-4.06642525279233e-05
-1.18423535586822e-05
-1.22732932708365e-05
-1.79854878307822e-05
-2.29690346625624e-05
-2.68835421459305e-05
-4.54782328407011e-06
-1.44383811137166e-05
-1.30285928479662e-05
-2.70402752136564e-05
1.00715855704816e-05
-7.92813820707578e-06
-2.61320820777049e-06
1.54210651274093e-06
-2.05458343542629e-05
-2.10053330718458e-05
-2.99919402062873e-05
2.30879453842511e-06
1.26942579701499e-06
-1.86205778490062e-05
-3.1019576486762e-05
-1.79997910293349e-05
-1.44657413730173e-05
6.89910966388477e-06
-3.63694690443713e-05
-6.90784084450923e-06
-1.80623661222291e-05
-2.19581049705015e-05
-3.21962009732774e-05
-8.5224025287575e-06
6.64414254889068e-07
-1.71189817451253e-05
-2.30585709350527e-05
-1.13512762512061e-05
-1.5102061866464e-05
2.20548493166866e-06
-2.13016298459313e-05
-2.65942512367457e-05
-4.79168628918163e-05
-2.01789258168999e-05
-7.81056105419263e-06
-1.26092998877746e-05
-1.85403094100255e-05
-2.59304482883284e-05
-8.62187681893537e-06
-1.10269739762644e-05
-1.21202393446055e-05
-1.64119381333397e-05
-2.44360299727094e-05
-1.63241900151486e-05
-2.43354869813699e-05
-3.43760435534981e-06
-3.79519106754671e-06
-7.02891450872637e-06
-1.74324111132184e-05
-2.5816280547771e-05
-3.44821941965274e-05
-2.22655460220608e-05
-2.30418003773588e-05
-3.37542674170225e-06
-1.5866285028538e-05
6.07090954531141e-08
-1.93890375261144e-05
-2.06235029493357e-05
-2.21601393303705e-05
-9.90275170258537e-06
-1.51256582412314e-05
-1.71613787293094e-05
-2.11816761565655e-05
-7.07093673987448e-06
-2.36593115316628e-05
-3.18340434175526e-05
-9.96140901715646e-06
-1.59742171429307e-05
-5.05400961541725e-05
-1.64479724033016e-05
-1.95264084167114e-05
-4.51619947962364e-05
-2.58149952622998e-05
-2.82026121255079e-05
-2.7112564938022e-05
-1.45064504194506e-05
-7.19663930978567e-06
-1.40621414718507e-05
-1.43904084514207e-05
-2.94673084172018e-05
-3.83684274519117e-05
-2.49389712099156e-05
-1.97743963611244e-06
-1.50421495610657e-05
-1.92256452447411e-05
-2.1638096535354e-05
-2.69550519728402e-05
-2.13093682902449e-05
-1.23123773898268e-05
-2.73041479050406e-05
-4.91658568009746e-05
-1.39121261939633e-05
-3.35536362015484e-05
-2.17007782674483e-05
-4.30645051107685e-05
-2.31811439144731e-05
-3.41468756660312e-05
-1.3253050002629e-05
-1.27435820234569e-05
-2.26274851550474e-05
-1.58575456288887e-05
-2.11817119245887e-05
-1.25501260232798e-05
-1.94581488720113e-05
-6.98601221992272e-07
6.30746739790033e-06
-3.25459672408538e-05
-2.63089077399268e-06
-1.78494714845169e-05
-2.45227279546708e-05
-2.09653915322969e-05
-2.02898655509783e-05
-3.2559732520652e-05
-2.66707414048749e-05
-2.92429279200242e-05
-2.67451822322061e-05
-4.75730322066975e-05
-1.53403279043102e-05
-2.02026407975399e-05
-2.65326898529541e-05
-2.28128683806367e-05
-5.3206479003509e-06
-3.57935059335499e-08
-1.71024547377425e-05
-1.90904061185103e-05
-3.0694603230435e-06
-2.35516499504034e-05
-3.22601420837989e-05
-1.20371205260296e-05
4.6398038986834e-08
-1.0761013405195e-05
-9.19006781955897e-06
-3.65754901797126e-05
-2.41433937060156e-05
-2.89883187630589e-05
-3.76134186512133e-05
-1.62359631172928e-05
-2.01034747843428e-05
-3.04701459783356e-05
-4.38608989826918e-05
-3.4393479190184e-05
-2.96564510408502e-05
-6.19891545968662e-07
-2.3436843203457e-05
-3.99254859183662e-05
-1.26421670449234e-05
-1.62336631553309e-05
-1.0138911687428e-05
-3.74827242298097e-06
-3.06412241349603e-06
-3.91361872249441e-05
-3.26924415751332e-05
-2.41768237282266e-05
-2.06111687638491e-05
6.50851803517478e-06
-1.18710431316529e-05
3.90560838203381e-08
-1.34429173197014e-05
-2.08535958544945e-05
-2.83484325544762e-05
-3.28897959293284e-05
-1.85331771027834e-05
-9.56303723585211e-06
-1.33667979228286e-05
-2.67741055251036e-05
-2.12524744449612e-05
-2.12186157320157e-05
-6.03885773386753e-06
4.76422122613062e-06
-2.3503364689283e-05
-2.56588760187546e-05
-5.42655310956558e-06
-1.65694462581093e-05
-4.19126060865353e-05
-2.02410668517134e-05
-1.03848266364964e-05
-3.03703655688943e-06
-1.95288788579947e-05
-1.55718466184329e-06
-3.06763371628815e-05
-3.66181154707545e-05
-6.81021632234329e-06
-1.51942467775889e-05
-2.68898936655323e-05
-4.91314671323163e-05
-1.10961124039856e-05
-2.76970305536233e-05
-2.45182998762486e-05
-3.3696907896755e-05
-2.87920055242538e-05
-4.30595447942757e-06
-1.64832348810077e-05
2.1268858163585e-06
-2.46140898590613e-05
-1.1522343332562e-05
-2.58689491929523e-05
-2.30997074545595e-05
-2.54381076076518e-05
-3.36345407855621e-05
-1.98658144221198e-06
-1.40068923325057e-05
-4.54920099310945e-05
-2.77861324719226e-05
-3.70146832148477e-06
-2.24141527248024e-05
-3.24565932264127e-05
-3.1914674772915e-05
-3.28225126234419e-05
-9.50862026934306e-06
-3.78450435694197e-05
-3.49245183124779e-05
-4.04657081028897e-05
-2.16552521916385e-05
-3.89186607684887e-05
-2.38290505035633e-05
-2.51720233333456e-05
-1.54004172376218e-05
-3.8056499147155e-05
-1.89543415942641e-05
2.39433527499248e-06
-2.23541404197637e-05
-1.0871909196025e-05
-1.83209788083813e-05
-1.06059213077194e-05
-2.73868229462948e-05
-2.49315881014957e-05
-1.4304001868233e-05
-2.49990495680346e-05
-3.46916859497459e-05
-2.77097549345834e-05
5.3571701018533e-06
-1.96349632220989e-05
-3.59052944645929e-05
-1.6608720101774e-05
-5.3889013015088e-06
-8.56475205916893e-06
-1.88307702352723e-05
-2.25575491587327e-05
-2.64416651715348e-05
-2.29912047975528e-05
-2.55275222677589e-05
-9.63668683931415e-06
-2.07047906401244e-05
-1.65684495976515e-05
5.52544603028606e-06
-1.79081923802827e-05
-1.64289431494365e-05
-3.80931362512893e-05
-2.47971979158568e-05
-1.24031424009197e-05
-4.07217429380015e-05
-3.1339905415504e-05
-1.26507573129932e-05
-8.02101583804866e-06
-1.82798760704875e-05
-1.38930396328212e-05
-2.12554199567806e-05
-2.74026298183874e-05
-6.09321725028286e-06
-2.48674073945361e-05
-7.92034503095316e-06
-3.44647303244415e-06
-4.36155672186906e-06
-3.56537157860673e-05
1.21742014311054e-05
-1.98689068507269e-05
-3.23254560929879e-06
-3.52520643185762e-05
-3.22111388772295e-05
-1.98182535925775e-05
-1.51693615176785e-05
-2.97195281673403e-05
-2.73856404065912e-05
-4.73617291974662e-05
-1.25411856305039e-05
-3.04075133772841e-05
-2.57433113291529e-05
-5.59504762176955e-06
-2.24474177950714e-05
-3.25493182509042e-05
-2.67084708663519e-05
-1.64312058476314e-05
-2.51001930941304e-05
-4.67724942665487e-05
-2.85030119037456e-05
-1.7513659899118e-05
-1.55004364406763e-05
-2.43887443472253e-05
-2.31554196138178e-05
-2.66387452886724e-05
-2.1113269621615e-05
-9.15392134177266e-06
-7.96742987363018e-06
-1.34620280769281e-05
-1.26921730057393e-05
-2.95202711497241e-05
-2.38906096783934e-05
-1.56355691179604e-05
-2.50696599326458e-05
-2.26051142452858e-05
-2.17632221294587e-05
-5.72584449550321e-07
-4.09652425106723e-05
-8.54652691231147e-06
-2.75411035043913e-05
-1.83960285853725e-05
-3.22608002157472e-05
1.92923892855186e-06
-2.94598537074262e-05
-4.17293082860683e-05
-1.74490459886148e-05
3.19640563996242e-06
-2.60136130552077e-05
-2.38994661682232e-05
-2.95426368691309e-05
-2.0309975756831e-05
-1.71437684976018e-05
-4.95594928147695e-06
-5.30417909507769e-06
-2.11997688245392e-06
-3.24487213600878e-05
-1.69410826825769e-05
-2.11651581598887e-05
-3.79762444141606e-05
-1.68949483073676e-05
-2.6620456079818e-05
-1.16462414841023e-05
-2.10591391501166e-05
-4.6662868846004e-06
-1.267763543818e-05
-1.06998995187075e-05
-8.11203500651138e-06
-8.92777244278968e-06
-1.40461233703761e-05
-1.0677714791206e-05
-4.29510444573084e-05
-4.90726612172082e-06
-1.66243973297116e-05
-2.68931824598174e-05
-1.75481566354457e-05
-1.52684444795539e-05
-1.04392038834486e-05
-1.37645931019631e-05
-1.66255370554432e-05
-4.42333606426358e-05
-2.97510510136443e-05
-2.86443936444971e-05
2.96770382920592e-06
-3.70561781836676e-06
-2.32270355951093e-05
-1.40844742973227e-05
-1.5187404715847e-05
-2.03417733609306e-05
-2.22208635794666e-05
-1.48665249573259e-05
-2.2739367364771e-05
-1.49654088451165e-05
-2.86514218670808e-05
-2.29868569114456e-05
-6.19894275176871e-06
-1.86884676636296e-05
-2.48019290123335e-05
-1.07439237864383e-06
1.54634522195675e-06
-7.11203836364408e-06
-1.94682478694286e-05
-4.94402394321575e-05
-3.4017603748728e-05
-1.27787831254345e-05
-2.7305693460462e-05
-1.3132227357298e-05
-2.34273540828622e-05
-2.11929681391917e-05
-3.00917727307784e-05
-3.09766430265685e-05
-1.93181486646035e-05
-4.45375035670745e-05
-2.93840914856365e-05
-3.18556340840746e-05
-1.74988079865555e-05
3.25467766515295e-06
-2.58659436164702e-05
-7.64605645102292e-06
-2.48641492038077e-05
-2.88891169153895e-05
-1.4407013429503e-05
-8.53493918531602e-06
-2.37820412353322e-05
-1.01559584755391e-05
-2.06490267642789e-05
3.62838243559398e-07
-1.17422675509318e-05
-2.3555522599004e-05
-1.71958926051041e-05
-1.46766185579545e-05
-4.7218262195429e-05
-2.20145528802221e-05
-2.38899931150736e-06
-1.0984582312799e-05
-2.58764574004056e-05
-9.45307840809703e-06
-3.5158108257406e-05
-2.43023134307628e-05
-2.56842819665645e-05
-2.16181083407509e-06
-1.5598685726929e-05
-1.83209596322003e-05
-1.63962012688689e-05
-7.82467220207481e-06
-5.96340636960539e-06
1.71086800460767e-05
-1.47596269228147e-05
-2.71679141380327e-05
-3.39785702692677e-05
-1.35982651496962e-05
4.56884900438265e-06
-1.36954433481644e-05
-1.97488200019447e-05
-3.41372030367536e-05
