# Supplementary material for: Research on computational propagation and identification of mine microseismic signals based on deep learning
Source: PLoS One. 2025 Oct 22;20(10):e0334641. doi: 10.1371/journal.pone.0334641 (PMC12543183; doi:10.1371/journal.pone.0334641)
Supplement: S2 Data — (ZIP) [file pone.0334641.s002.zip › 000100500001952.xlsx_0.txt_24.txt.txt]

-3.14600699371639e-06
-1.37434593368876e-05
-4.4306765300146e-05
-3.09010279148149e-05
-1.40506761742989e-05
-2.54244887118345e-05
-2.86912450723294e-05
-1.36817513387123e-05
-1.02252669244824e-05
-1.78915852565293e-05
-1.41549931165399e-05
-1.34239135837458e-05
-3.24048056925471e-05
-3.22291745391692e-05
-5.16436226844243e-06
1.73390716676685e-06
-2.03933857165734e-05
-1.09718613572358e-05
-2.84406326721719e-05
-1.54514964431699e-05
-3.44629607002251e-05
-2.19596917573373e-05
-8.04328134585582e-06
-1.95128538889091e-05
-8.38348703615179e-06
-1.65339483655473e-05
-1.88479686366665e-05
-4.88690334720012e-05
-2.10884585022332e-05
-2.19105277998858e-05
-1.71181410070712e-05
-2.13869591114667e-05
-1.87378411516164e-05
-1.43573412193088e-05
-3.75576751345614e-05
-2.88244162090397e-05
1.26440589938589e-06
-1.85342228583864e-05
-5.37664836137108e-06
-3.24476451245706e-05
-8.31010920288659e-06
-1.60704839182964e-05
-1.36006330053358e-06
-1.41685897139905e-05
-1.50951417846297e-05
-2.62164812164443e-06
-1.92173494460014e-05
-2.1982613899861e-05
-4.4369037603246e-06
-1.76888269506037e-05
-3.44749149954838e-05
-4.30735634993143e-06
-1.5642446580833e-05
-4.08570895415221e-05
-1.00711530712068e-05
-2.0046064919307e-05
-2.3809366685189e-05
-8.71375579794947e-06
-1.57430210025288e-05
-2.54546054253253e-05
-2.76288678257329e-05
-4.32885238417675e-05
-3.12549203823527e-05
-2.95327415308932e-05
-1.26232917416374e-05
-3.80928396023111e-05
-3.04571825480784e-05
-3.09472304531572e-05
-3.68745012888773e-05
-2.00542686074956e-05
-2.48481846029848e-05
8.62104225731293e-06
-2.55776689049661e-05
3.20825222506837e-06
-4.29714647022867e-06
-2.96703626112632e-05
-2.38884801048836e-05
-3.12324623085129e-05
-2.48591129245212e-05
-2.62311402105708e-05
-2.84076495366502e-05
-2.85203712267985e-05
-2.78628105514529e-05
-3.25752659403051e-05
-3.92787464275469e-05
-1.53722512245506e-05
-2.38455852822299e-05
-4.32998356787206e-05
-4.00831715413363e-06
-2.93097703176966e-05
-1.36727789036464e-05
-3.39039121881615e-05
-2.29261756274775e-05
-2.97861029868576e-05
-1.66773474606792e-05
-2.01568298579432e-05
-2.03816119489611e-05
-2.87629650896515e-05
-7.44266378438223e-06
-1.45192014824376e-05
-2.45475685709373e-05
4.11298815968998e-06
-1.89156447857954e-05
-1.61531327455143e-05
-1.94993672012307e-06
1.48382861794061e-05
-1.39647041846074e-05
-2.47697726212301e-05
-3.59283924438852e-05
-2.02814864282262e-05
1.13176590077634e-05
-1.50614893330333e-05
-3.7294687613967e-05
-2.19325580748936e-05
-9.53924083871275e-08
-9.84764848854894e-06
-1.96202183096207e-05
-1.69907285378026e-05
-7.82156116085943e-06
-2.73924516344774e-05
-1.86500916099997e-05
-1.34871810174366e-05
-1.45959584359599e-05
-1.8722889512206e-05
-2.88071432603734e-05
-2.68081934819846e-05
-1.02006383813893e-05
-1.67443099194108e-05
-1.99256648361091e-05
-3.13149408167631e-05
-4.21248040305161e-06
-1.30594898964884e-05
-2.12825931103524e-05
-3.64569689029566e-05
-3.56613388991482e-05
-1.3166020810482e-05
9.31449239706756e-08
-2.53739263688595e-05
-5.64104466277578e-06
-9.09112238122176e-06
-1.39714181626398e-05
-3.01892643560701e-05
-1.72319578640758e-05
-7.90780805967172e-06
-1.85933235768936e-05
-1.75208360262736e-05
-1.28136387170184e-05
-2.44012634328386e-05
-2.41402997936637e-05
-2.6331409455309e-05
-3.33251242762148e-05
-4.07444130760664e-05
-2.94515222782862e-05
-1.44525414222217e-05
-1.30927925592404e-05
-3.05343731549143e-05
-2.46160906684928e-05
-2.5216387133601e-05
-2.33990468020304e-05
2.24512906863547e-06
-3.99532998879525e-05
-2.94091743554514e-05
-3.7216954714482e-05
-1.85946869942021e-05
-1.10614462201956e-05
-2.09282909795606e-05
-3.80114010328956e-05
-2.47914591000538e-05
-1.77472706486201e-05
-2.33816893968716e-05
-1.22507331941748e-05
-2.36355600630958e-05
-2.33873787491631e-05
-2.31301831748466e-05
-2.44756220990026e-05
-3.58016923177717e-05
-9.66557262569881e-06
-7.85793673355339e-06
4.38477741828419e-06
-1.12990078528083e-05
-2.51829292537462e-05
-2.12512909719372e-06
-2.85747966374261e-05
-1.50877339227348e-05
-3.42171638591114e-05
-3.9795987313163e-05
-1.61312093409345e-05
-1.72949021952333e-05
-2.98875050094573e-05
-2.47490536598979e-05
-1.4526381158761e-05
1.33957780248016e-05
-3.01189481909879e-05
-1.44552021261696e-05
-2.08126490435756e-05
-2.89869562604619e-05
-4.02087865010916e-06
-3.47327044059354e-05
-2.86385943031241e-05
-3.51041713769238e-05
-1.21939869011514e-05
-1.00666706838311e-05
-3.40546174031134e-05
-2.82830119288015e-05
-1.83215356609168e-05
-3.37782691003461e-05
-3.92300664714541e-05
-2.39289657700243e-05
-5.9564809479496e-06
-1.5433997669539e-05
-1.0246188148985e-05
-2.71811456710348e-05
-8.46310047854181e-06
-4.95141109481491e-05
-4.34696005783602e-05
-1.32067449631777e-05
-1.62227073407128e-05
-2.0742767542245e-05
-3.70482274975264e-05
-3.3722314567779e-05
-2.89452002847523e-05
-1.26163806754226e-06
-3.14852819852054e-05
-2.05508328786372e-05
-1.90824495640235e-05
-1.61279430770151e-05
-3.6814826806918e-05
-1.88440442564417e-05
-3.27452147691175e-05
-1.97270940609912e-05
-9.71755413949639e-06
-2.30920211415349e-05
-1.84880515063771e-05
-1.51674754657756e-05
-2.67111176516035e-05
-8.72331990104898e-06
-2.3024799813088e-05
-1.11390048673685e-05
-2.15917623052983e-05
-3.7611584285803e-05
-4.00226760818999e-05
-2.61590072079136e-05
-4.67709328150895e-05
-2.88010802040634e-05
-2.29332913040687e-05
-1.95746375246199e-05
-1.60628190102546e-05
-1.56786220105873e-05
-2.57798685210132e-05
-2.23302497740805e-05
-1.39060295131521e-05
-3.90802444310704e-05
-9.27875772456742e-06
-3.37291145676932e-05
-1.54219170479447e-05
-1.98017269995021e-05
-3.66517271586984e-05
-2.5176213048469e-05
-2.71747098841265e-05
-9.60216909108708e-06
-3.05925734953912e-05
-1.89416216273758e-05
-1.72615649821728e-05
-3.46397108580573e-06
-2.46841748017186e-05
-6.8568776745204e-06
-2.70100383074938e-05
-4.74904994693238e-07
-2.82161486253373e-05
-1.3491513238988e-05
-1.35870016141532e-05
-2.56050298406312e-05
-5.3208430122976e-06
-5.46270934096991e-06
-3.10162188034278e-05
-3.52862680405751e-05
-1.67267425728456e-05
-1.32343444009619e-05
-2.96539201602652e-05
-2.05883799837706e-05
-2.56640757266072e-05
-2.96198063713427e-05
-9.94099551197549e-06
-6.62546762942e-06
-5.57770209625347e-06
-1.27918900432888e-05
-4.43730480245932e-05
-1.96295182744336e-05
-2.34621206160701e-05
-1.41584212530404e-05
7.94166588648882e-06
-3.28225793906528e-05
-3.7929012980057e-05
-1.36168277074282e-05
-1.47779684141399e-05
-1.229271719664e-05
-2.29938047868854e-05
-1.49080318270812e-05
-3.14984312091995e-05
-1.06303895487261e-06
-1.64049809078403e-05
-1.8117303795263e-05
-1.87163064330196e-05
-2.36792996401645e-05
-1.18225772144301e-05
-2.36626233010834e-05
-2.83579970600683e-05
-2.35947419746799e-05
-4.20838854017556e-05
-1.0504577229955e-05
-2.82406455272311e-05
-2.24371203880299e-05
-3.7676281032382e-05
-2.84505320134548e-05
-1.8721071696126e-05
-1.27868845459969e-05
-3.53634316705535e-05
-2.49263370984703e-05
-1.68787656798183e-05
-2.94456048474779e-05
-1.19558243599735e-05
-3.14096824953797e-05
-1.78676462849125e-05
-3.08119083662747e-05
-2.67614793271227e-06
-1.21533220021662e-05
-1.85815809079228e-05
-7.4565945808965e-06
-4.22235872419769e-05
-5.35429541657036e-06
-2.78544739789374e-05
-1.77104781925012e-05
-1.92140229246555e-05
-4.26515811713875e-06
-9.43547317873206e-06
-3.09338846227225e-05
-3.53977936176972e-05
-5.80855343631771e-06
-1.99583477714911e-05
-1.12361444879871e-05
-1.57367820207857e-05
-3.16111504759687e-05
-1.96012958064503e-05
-2.47252772003214e-05
-1.52719610710373e-05
-1.74413044349318e-05
-3.48276815686503e-05
-2.3977978843016e-05
-2.31286923298223e-05
-2.81801441521272e-05
-2.63619730420002e-05
-1.94901265802022e-05
-2.97635079662375e-05
-1.51871022397239e-05
6.96960355365342e-06
-3.58314241702122e-05
-3.02470033331222e-05
-4.66600281340609e-06
-7.67423175949476e-06
-1.83403947351914e-05
-1.00291370804744e-05
-2.38575860788669e-05
-1.51676814355056e-05
-2.05219520563302e-05
-7.54723552912442e-06
-4.13608519208409e-05
-3.57828293419545e-05
-4.00055086298583e-06
-1.59519793054839e-05
-2.548768141949e-05
-1.0782162205104e-05
-2.35475975277998e-05
-6.31421519961133e-06
-2.69241534202001e-05
-2.13247687481428e-05
-3.43890538521092e-05
-1.70503900891472e-05
-7.43407606923069e-06
-2.6933111004545e-06
-1.27036041655219e-05
-2.49905749100026e-05
-1.86669867089105e-05
-1.00135384231754e-05
-2.06153390489515e-05
-2.08785486125684e-05
-2.40745377108515e-05
-1.00762367914995e-06
-2.80289177470046e-05
-7.79468539347925e-07
-2.71206427789576e-05
-5.29150511113184e-05
-1.71605370473132e-05
-3.86800149656431e-05
-3.34792144724064e-05
-2.22772358157378e-05
-2.89248773100898e-05
5.92861710749184e-07
-2.05781121226546e-05
-1.77502052410296e-05
-2.01082879569317e-05
-2.154296121726e-05
-1.49672447545164e-05
-1.51075089800649e-05
-3.48715501844735e-05
3.34147590221583e-06
-3.0367775098029e-05
-2.27480199007076e-05
-1.07865008565432e-05
-2.72378256285332e-05
-2.27725601378974e-05
-5.75052538785547e-06
-1.87926645646434e-05
-1.63266601593383e-05
-2.06753765595265e-05
-9.68901956554437e-06
-3.96277207676047e-06
-2.43011675177282e-05
-4.71281702841412e-07
-4.48915939781912e-05
1.50301705571325e-05
-3.14358395354298e-06
-4.94003876461288e-05
-2.39636970868243e-05
-2.35791520287416e-05
-3.7780828155789e-06
-7.45352632797941e-06
-5.75111141853674e-06
-2.89722569366608e-05
-3.27024302273795e-05
-3.52181289402394e-08
-2.60679924324609e-05
-1.14313396646629e-05
-1.02701520709454e-05
-8.29799354886092e-06
-3.29964721037824e-05
-2.14177783673952e-05
-1.60167011077811e-05
-7.5601613463823e-06
-1.30591250176212e-05
-9.08590079334368e-06
-2.61353363768972e-05
-1.28693441832643e-06
-2.21832622731561e-05
-2.0584852515552e-05
-1.46524879869867e-05
-1.7770839663851e-05
5.62795647956562e-06
-8.55155041885044e-06
-2.88024700974984e-05
-1.08164345939188e-05
-2.91973070584525e-05
-2.62190760837829e-05
-1.43936401819633e-05
-2.07939115591291e-05
-1.54188048820084e-05
-1.33191802158816e-05
-3.7206130308796e-05
-3.8142882812405e-05
-4.36153059371006e-06
-2.0965217995388e-05
-2.42169682826271e-05
6.61661055656674e-06
-1.14750789591967e-05
-1.5171057993119e-05
-5.19511101290404e-06
-2.34776684072518e-05
-2.78636352776485e-05
-9.21021043647101e-06
-1.69258580275564e-05
-1.90564170264961e-05
-2.59519349715855e-05
-1.52890029820884e-05
-2.86169995451783e-05
-2.15164639710263e-05
-1.5289572744859e-05
-4.05476888447225e-05
-2.13881022984914e-05
-1.93292111966078e-06
-3.97731263896389e-05
-4.17963468208233e-05
-2.36410789379956e-05
-1.70161594490471e-05
-2.45762183114567e-05
-1.61280912155244e-05
-3.71600308352256e-05
-1.73584416579147e-05
-1.84781783287559e-05
-3.03511287726648e-05
-1.16654583449187e-05
-3.09507456619821e-05
-1.92297298327408e-05
-2.58308107224541e-05
-9.77439795503195e-06
-2.75838965638967e-05
-7.92619647176616e-07
-2.1976866601335e-05
-2.26613385387333e-05
-1.53375906381883e-05
-5.68641883906544e-06
-4.18085480348569e-05
-2.60791323702761e-05
-5.90941599257636e-07
-2.42739172903345e-05
-5.14008264944244e-06
-2.95155073395011e-06
1.04975392553782e-06
-2.72145297555261e-05
-2.1031192280646e-05
-2.72577085292028e-05
-1.82824731172081e-05
-3.09149546886601e-05
-3.25421836598455e-05
-4.07028719030982e-05
-1.76815719661401e-05
-3.52199825929124e-05
-1.76882258865906e-05
-8.9645875834584e-06
-1.75682597187551e-05
-3.06090019622684e-05
-3.24667899738498e-05
-2.9326215620392e-05
-2.15381817016405e-05
-1.43065061332188e-05
-1.67187508950835e-05
-1.88982557723906e-06
-2.40791813481464e-05
-1.45337629743157e-05
4.72797705707599e-06
-1.40067648235271e-05
-2.00302009409914e-05
-2.24201068018836e-05
-1.08283563452136e-05
-1.28851803310619e-05
-4.40060037647195e-05
-3.72160526837267e-05
-2.68958537212132e-05
-1.43428992251474e-05
5.10099632064972e-06
-2.23909927143088e-05
-1.14740728177951e-05
-9.02199566235135e-07
-2.12425106438889e-05
-2.34236765372723e-05
-3.39115755052428e-05
-2.14023476146541e-05
-1.66417585048674e-05
-2.51269595785206e-05
-3.49731863135641e-05
-3.72708360634447e-05
2.43030750369531e-06
-5.24409556377578e-06
-2.5519112305402e-05
-2.43728059626938e-05
-2.93052780305889e-05
-4.58018530903624e-05
-3.4253025769223e-05
-2.10443464337994e-05
-2.58357855014027e-05
-1.99642269916827e-05
-1.4741155951745e-05
-2.7206518200755e-05
-2.37322139337166e-05
-1.91491075915189e-05
-2.16400460159444e-05
-2.36415682885254e-05
-3.6908669188902e-06
-2.59693233103231e-05
-1.37009651297647e-05
-8.23521698909699e-06
-2.88980087341021e-05
-2.88830130130953e-05
-1.70678789184681e-05
-4.39992750595057e-05
-2.09774996878067e-05
-1.50850022224274e-05
-1.07923204417544e-05
-8.3089087025615e-06
-2.79633921036736e-05
-2.58160279089738e-05
-1.28160515158084e-05
1.33181038969926e-05
-2.54715866343075e-05
-1.36783008065961e-05
-4.42094054725353e-05
-2.47736434767139e-05
-2.59581486655444e-05
-2.4254581644356e-05
-8.83956067279986e-07
-2.99214704713134e-05
-2.96833702422349e-05
-1.63297754447476e-05
-2.93690540958652e-06
-2.02965925586819e-05
-2.16135064163758e-05
-5.88865821712871e-06
-1.54417591275446e-05
-1.64224568595668e-05
-1.55026624994708e-05
-2.35698665427811e-05
-2.07266178202118e-05
-3.69180591123902e-05
-1.24844295184852e-05
-1.46690137305167e-05
-3.25450077016235e-05
-1.15194978136151e-05
-8.69768273263448e-06
2.2021629686903e-06
-3.32802439386197e-05
-2.89039757143884e-05
-1.06678998262991e-05
-2.56062302793841e-05
-4.32321601985396e-06
-1.99565922521678e-05
-5.70460640165661e-06
-2.73458412186697e-05
-4.21998179434675e-05
-3.29969131309574e-05
-1.86632717816814e-05
-3.74141783166267e-05
-4.60079654133563e-05
-2.59212812348577e-05
-3.22472255381176e-05
-2.84458071110212e-05
-1.24110584460611e-05
-2.41248742961131e-05
-2.5643865591491e-05
-3.34094820111978e-05
-9.53348532210235e-06
-3.85182856112697e-05
-1.0875694905583e-05
-9.01684827495537e-06
-9.04689037811919e-06
-2.11839170994575e-05
-1.02616199332992e-05
-4.75519284081795e-05
-2.70179607575645e-05
-3.44678908544283e-05
-1.54232326720425e-05
-1.30955210408953e-05
-2.00949894346756e-05
-1.01447600354783e-05
-2.27157267825902e-05
-2.59109394234582e-05
-2.58775938957925e-05
-1.30162058772279e-05
-1.61954325036662e-05
-3.55770580010342e-05
-1.26698314217071e-05
-1.80697493911699e-05
-6.93246454767492e-06
-4.48100110881718e-05
-4.14333102886149e-05
-1.57558150128704e-05
-5.02666065601942e-06
-2.4658360402909e-05
-4.81735527018958e-06
-4.09612474588081e-05
-3.06833646939917e-05
-1.83733488779394e-05
-3.09378323204614e-05
-1.71933891219179e-05
-1.17803228178279e-05
-2.90964469442124e-05
-4.39201326162827e-06
-6.51930981564489e-06
-1.66516111535974e-05
-3.14893575880357e-05
-2.38102477470664e-05
-2.5437877478516e-05
-1.00778077163241e-05
-2.02881580920255e-05
-6.17302615518722e-05
-2.78426345363373e-05
-4.55950373484936e-05
-1.86668724017445e-05
-7.90835098392341e-06
-2.64847101635545e-06
-2.33980803015568e-05
-2.94649772545839e-05
-1.87485608464109e-05
-2.1157891227506e-05
-6.03351836655028e-06
-6.3624874810736e-07
-2.63783708239945e-05
-3.27211123507603e-05
-1.7910687944937e-05
-2.16681323687306e-05
-2.28214327767278e-05
-2.48837879075326e-05
-2.29083435816718e-05
-2.84612269708027e-05
-1.86318211564701e-05
-2.12792386055173e-05
-1.6531821277977e-05
-3.0389474032694e-05
-1.11532015537174e-05
-1.63632189400119e-05
-2.00507969029015e-05
-2.42728920577616e-05
-1.58945597377253e-05
-3.23256843151047e-05
-1.78981467916088e-05
-2.95328322576671e-05
-9.54600001008783e-06
-1.98629639934045e-05
-9.72152836179849e-06
-2.05189255263222e-05
-2.51307962526646e-05
-3.72279741299613e-05
-1.96864327738217e-06
-2.47129530586105e-05
-2.84932395094949e-06
-3.21222760444434e-05
-2.55431894602233e-05
-2.47051475452884e-05
-2.98836375206131e-05
-2.32216639019433e-05
-1.25698170720759e-05
-3.16957105257881e-05
-2.71345510002885e-05
-2.89241722642643e-05
-4.17642226212382e-05
-2.47808613693657e-05
-1.34840007315542e-05
-6.03078603073527e-06
-4.24013369295816e-06
-3.04250206552744e-05
-1.9446878790463e-05
-2.07094454170072e-05
-1.19999276568244e-05
-4.35652524253254e-05
-2.36116814781526e-05
-1.13683915403576e-05
-2.24474705258707e-05
-5.3198400023794e-06
-1.81232082519538e-05
-1.04943792748955e-05
-3.1193149226579e-05
-2.52431530354785e-05
5.22018385508317e-06
-2.78171230442052e-05
-2.72631388923906e-05
-8.52444777424565e-08
-7.89048971570879e-06
-1.85343342223831e-06
-2.25326660103075e-05
-2.91732946537738e-05
-3.11792113268506e-05
-2.65500270659241e-05
-1.97124406536731e-05
-1.55870141677751e-05
-2.00731713779094e-05
-1.87191055602781e-05
-2.4826553660308e-05
-2.7748759015207e-05
-3.7777075043028e-05
-1.42386804631192e-05
-1.52031523180632e-05
-6.35105910833773e-06
-2.96933643627964e-05
-3.2187827293258e-05
-6.22033659106307e-06
-3.30191601921774e-05
-2.5226104731796e-05
-3.13843538632254e-05
-2.93674905094554e-05
-6.28286562964703e-06
-7.76068567506352e-06
-1.9026387937105e-05
-2.18143185888604e-05
-3.20899664613233e-05
-1.22025241020492e-05
-1.73945630254647e-05
-3.2297423660261e-05
-1.08059801935137e-05
-1.37088167697218e-05
-2.47281205565224e-05
-2.97399359320682e-05
-1.97158053742543e-05
-3.21122797762835e-05
-3.23131092283826e-05
-2.3670766126628e-05
-4.01243854741101e-07
-2.08511754218793e-06
-4.30540028452954e-05
-3.37698111869433e-05
-3.92871989078104e-05
-6.4169324530474e-06
-4.23316588548545e-05
-4.62509089973733e-05
7.74754147829938e-06
-1.08151648896528e-05
-3.4081135142184e-05
-1.15428936956689e-05
-3.41176687092677e-05
-2.86265759891964e-05
-2.40174962051088e-05
-2.08243199726279e-05
-2.3853202248836e-05
-9.74240717949867e-06
-3.03479029323191e-05
-2.86238860158697e-05
-1.49137502546671e-05
-4.02701152123832e-05
-4.63569236530943e-06
-3.9892374440172e-05
-2.16764936525644e-05
-1.09716741876761e-05
-1.29637943559474e-05
-9.54473564515883e-06
-3.00513336798528e-05
-1.65450208006034e-05
-1.00420767399156e-05
-1.91895655955346e-05
-2.42607282539425e-05
-1.12969027796302e-05
-2.24486668017442e-05
4.69327858250876e-06
-1.36868460347922e-06
-3.17716436092976e-05
-8.94195743102936e-06
-1.28730469359379e-05
-1.0708038604106e-05
-7.09644827220193e-06
-1.10743325125526e-05
-1.52249436488525e-05
5.14262369366367e-06
-2.08495240162398e-05
-1.45835663781028e-05
-2.42289727923413e-05
-2.59443613427403e-05
-3.124720191902e-05
-2.36615692665715e-05
-2.58663884062392e-06
-3.0902013014918e-05
-2.0555967163777e-05
-4.47894555531507e-05
-2.52595186007164e-05
-5.02330809419041e-05
-2.70357828119113e-05
-1.88935240140103e-05
-2.91183083933475e-05
-1.9706182497329e-05
-1.59672566898087e-05
-2.445561700037e-05
-3.09947564364977e-05
-4.01384977320677e-05
-1.80549844658824e-05
-1.67468362029535e-05
-2.79086848470538e-05
-2.73429679427074e-05
4.35252384887078e-06
-3.07744415494203e-05
-3.07201812552559e-05
-6.34765959364238e-06
-1.09790720338242e-05
-1.42789780285617e-05
-1.66391263296207e-05
-2.11046252748421e-05
-2.5843612908002e-05
-6.56238722031508e-06
-2.00645509451737e-05
-2.60944722805087e-05
-2.76641248984396e-05
-3.46138771997914e-05
-3.15759659580763e-05
-3.39991939129542e-05
-6.16151615116402e-07
-4.00408553982787e-06
-3.23013823892219e-05
-2.87484497529949e-05
-1.16501728494528e-05
-8.75000630383726e-06
-2.50598818653073e-05
-9.37300749129187e-06
-2.20681086580231e-05
-2.36589677927794e-05
-3.48067450830698e-05
-1.10995919543309e-05
-1.42496529315257e-05
-2.30763364651133e-05
-8.34113956530923e-06
-3.49397501685961e-05
-1.75526033977546e-05
-2.49980720704876e-05
-3.15791883158304e-05
-3.62365934084204e-05
-2.22480121836625e-05
-8.93624334875e-06
-2.69597954852436e-05
-2.81978032545224e-05
-2.23676888091273e-05
-3.02521728129952e-05
-2.33274269696699e-06
-1.07433098868186e-05
-2.21308124236904e-05
-2.14967830127921e-05
-2.55590789884502e-06
-1.71767350641552e-05
-2.75792833842499e-05
-2.04054223862685e-05
-2.29105780263226e-05
-6.42574580815441e-06
-2.51792924313177e-05
3.91249033482051e-06
-2.62242035827274e-05
-1.14023801373723e-05
-4.69787696358453e-06
-1.92021215977663e-05
-1.71650438199518e-05
-2.13854428707377e-05
-2.73848343538575e-05
-1.0876336306281e-05
2.59702358098308e-06
1.39945817911368e-06
-1.55142766060409e-05
-1.92746431164987e-05
-2.06767864415978e-05
-2.23265041528459e-05
-3.46370752767938e-05
-1.62318506447986e-06
-2.42780995232581e-05
-1.66671336851334e-05
-1.42235843904536e-05
-1.29630680413608e-05
-3.3682146176893e-05
-3.01021468992262e-06
-4.2728093316634e-05
-3.13790842239028e-05
-1.03665576303578e-05
3.73594670246664e-06
-1.04496863765773e-05
-2.77078823802501e-05
-2.98468875226169e-05
-2.7829579853011e-05
-1.93633999916566e-05
-1.75373275290644e-05
-8.79533381514419e-06
-4.85189478359052e-06
-1.77380799502064e-05
-2.0546762162797e-05
-1.59829490683717e-05
-2.28168399929221e-06
-1.44662513682962e-05
-1.77542329877398e-05
-1.12477871131746e-05
-2.75920851965221e-05
-2.57577418678205e-05
-2.86053578361208e-05
-2.64903081493681e-05
-2.47676554347465e-05
-2.94214439503245e-05
-7.78647764824202e-06
-3.53926748095285e-05
-3.66383770643015e-05
-1.19626343478806e-05
-2.21335290035243e-05
-1.04821401107976e-05
-1.72835874710469e-05
-1.85074516373396e-05
-5.05145068067199e-05
-2.71080312487816e-05
1.08515852185423e-05
-4.17079070134174e-05
-1.94664470845783e-05
-3.03641568302226e-05
-3.85135917777779e-05
-4.79867232576139e-05
-1.51529147082334e-05
-1.40319972035152e-05
-3.67751260228197e-05
-3.57261514235544e-05
-1.56646736499349e-05
-6.96321827914641e-06
-1.26091969015371e-05
-2.20048110150205e-05
-3.40905704659615e-05
-1.39977576442463e-05
-2.41793112895324e-05
-2.59922729843593e-05
-8.66017723149859e-06
-2.5786134610853e-05
-1.92146104130209e-05
-2.75009363551775e-05
-1.93269368978849e-05
-1.00402523286021e-05
-3.47840558210628e-05
-4.0563070918063e-05
-8.73477511711571e-06
-6.13569016637621e-06
-7.51877387410628e-06
-1.58997653013326e-05
-1.42380588712162e-05
7.01196822412814e-06
-1.49904436514804e-05
-1.2832873579241e-05
-9.08288615513042e-06
-1.78049073048796e-05
-3.92461208320525e-05
-2.09633807724122e-05
-2.43904785081155e-05
1.57079638737383e-06
-2.83689695627172e-05
-3.07964752827649e-05
-1.05559993342196e-05
-2.20678021985711e-05
-4.3476956314687e-05
-1.98065047594667e-05
-8.90528069263776e-06
-3.07495481947437e-05
-1.29268968976983e-05
-4.0137992022826e-05
-7.83129910713746e-06
-1.17273377582846e-06
-2.79096224534635e-05
-4.54333129637552e-05
-4.66733047992741e-05
-9.8982268217273e-06
-2.49478603823297e-05
-2.74322625616539e-05
-1.84661523470544e-05
-3.81827946614858e-05
-2.27400409790994e-05
-4.69890858300144e-05
-4.25760592343114e-05
-3.57936450243128e-05
-1.22664890977428e-05
-1.43380178251649e-05
-4.70230660371539e-05
-1.3404643897053e-05
-3.35949120325244e-05
-6.39543591782168e-07
-6.14729722221201e-07
-4.37178392674972e-05
-2.87389843587307e-05
-3.26641575934337e-05
-2.38544835494892e-05
-2.44725016195569e-05
-5.3741257271223e-06
-1.55237341481319e-05
-3.08069074132965e-05
-2.65072628784148e-05
-8.47563694013396e-06
-2.84641396461069e-05
-1.31414977881368e-05
-5.00652764027665e-05
-3.3223665757769e-05
-3.50296743096172e-07
-1.16838694836759e-05
-2.35915949617918e-05
-1.87015502519838e-05
-2.61203742463133e-05
-4.18502477691746e-05
-2.25201198435729e-05
-3.94048471612536e-05
-3.46395652047363e-05
-3.23675861697029e-05
-2.66671709246442e-05
1.82640999089735e-06
-3.63146508861232e-05
-7.05006079818796e-06
-1.17600835394716e-05
-7.77192078421383e-06
-1.85778648889659e-05
-3.86532192297971e-05
4.31087117923399e-06
9.33716035888557e-07
1.12905950890852e-05
-9.66536720453372e-07
-2.16228913178717e-05
-6.96473496109285e-06
-5.20416592430194e-06
-3.63478055208485e-06
-3.76103779257196e-05
-2.13792423255056e-05
-2.37959781294744e-05
-1.52273226299e-05
-2.9355444507453e-05
-2.63450738782939e-05
-2.76628152878778e-05
-1.8736689889858e-05
-3.34092114229123e-05
-2.97282390145978e-05
-2.95970076875365e-05
-2.93565309092146e-05
-5.07682284943464e-05
-1.1269348109909e-05
3.81926072666881e-06
-3.56067753515143e-06
-2.04905220098261e-05
-1.68912278572762e-05
-1.94982090051596e-05
-1.6759347519355e-05
-1.32346501187466e-05
-5.06956987916686e-06
-8.88314942572109e-07
-9.99787070453244e-06
-3.906479942315e-05
-6.55703331186305e-06
-3.43873159141466e-05
-3.31143825509595e-05
-4.98802314973778e-06
-2.96279716393035e-05
-2.16782993498764e-05
-1.40713625094898e-05
-2.6349649234791e-05
-1.96108030900172e-05
-3.66361438263858e-05
-3.47210315282517e-05
-9.08642792220794e-06
-2.75381424971798e-05
-3.74765130773798e-05
-1.9290442257867e-05
-8.99655734760593e-06
-2.13682389473285e-05
-1.69579498259722e-05
-1.36104133934919e-05
-2.26184655947755e-05
-4.08417602292626e-05
-2.80004150580584e-05
-2.69604426686715e-05
-2.09937772554215e-05
-2.17170131455236e-05
-2.39158757776677e-05
-1.39994475094912e-05
-3.34768686138291e-05
-2.41036174438675e-05
-2.46146968930508e-05
-2.16762858924009e-05
-4.74858992307732e-05
-2.47470848446046e-05
-3.82376510828203e-05
-4.41116168575741e-06
-3.39188485213366e-05
-1.49488980146679e-05
-1.69224265243197e-05
-1.72865941737338e-05
-3.74971183070769e-06
-2.24999445412538e-05
-3.10687462719426e-05
-3.6961682618486e-05
-4.15341367657047e-05
-1.30270031786446e-05
-1.94275154775069e-05
-1.80983913947166e-05
-6.96677812606015e-07
-1.83783488546695e-06
-2.437227432503e-05
-9.49191068664188e-06
-1.71045751752219e-05
-2.55641727566689e-05
-6.6288040088562e-06
1.41877729519396e-06
-3.33276374972995e-05
-1.75108257341309e-05
-1.57450681490991e-05
-5.66115277461793e-06
-3.71689873435998e-05
-1.43600314884984e-05
-1.77360948444682e-05
-2.7224549245263e-05
-1.69113980248482e-05
-1.11050700664746e-05
-2.12876506318014e-05
-6.06595477545987e-06
-1.89926423884769e-05
-2.58795559335962e-05
-1.03022205725451e-05
-1.5035603879115e-05
-2.88431827072723e-06
-2.78670029406682e-05
-1.6604445584869e-06
-5.8235197522459e-06
-7.60237545082127e-07
-2.17719146173456e-05
-2.55609206665288e-05
-3.08995264562461e-06
-2.79426195615084e-05
-2.64642657177207e-05
-3.9366845455281e-05
-2.54838635012771e-05
-4.59103652787416e-05
-4.25888183322309e-06
-3.24855643182506e-05
-1.67134224603804e-05
-1.77382578191217e-05
-1.70374246423463e-05
-4.37446567186191e-05
-7.25784589084932e-06
-5.75988639132989e-05
-3.856752883645e-05
-4.47503924440182e-05
-2.79977440124797e-05
-3.70037085251825e-05
-4.11009449073499e-05
-1.6878727917769e-05
-1.9823871863985e-05
-1.49781331807742e-05
-2.26407054041643e-05
-4.05854253938204e-05
-2.4820457299686e-05
-4.47719283512788e-08
-3.09979309874971e-05
-1.59616428140229e-05
-3.14169078862604e-05
-3.36802931845835e-05
-3.0368109044178e-05
-1.51472704974701e-05
-1.82288866042206e-05
-8.20406203451968e-06
-1.34502504718577e-05
-3.03459659441343e-05
-3.29706580659738e-05
-2.40838362872367e-05
-3.19198115353294e-05
1.93686099204959e-06
-2.14381752399324e-05
-7.91101404616338e-06
-2.58827763676287e-05
-2.17235090309927e-05
-1.04793275985098e-05
-2.02882504045578e-05
-1.6069958840507e-05
-1.6460055238101e-05
-2.74443914053926e-05
-1.99137507431027e-05
-6.89673205055092e-06
-8.68213342373423e-06
-3.77024796977565e-06
4.61590933095166e-06
-2.44509606211553e-05
-1.06310120057264e-05
-3.92005311012916e-05
-8.77438566399783e-06
-2.0909883395441e-05
-3.68196779480841e-05
-3.24596172299811e-05
-1.14293563042164e-05
-4.32987640962678e-05
2.66452196133978e-06
-1.29698902328333e-05
-7.27480732386433e-06
-2.39406761815038e-05
-2.01576481828289e-05
-1.79615038916485e-05
-4.35636018545536e-05
-3.48295787269785e-05
-1.16236693456319e-05
-2.64187345947159e-05
-1.75447500035704e-05
-6.91128178577114e-06
-1.73450930083011e-05
-1.70882642026295e-05
-2.90569430099427e-05
-2.81342221800133e-05
-1.2570037355897e-05
-2.08987352030778e-05
-1.73461625182565e-05
-2.83388037039186e-05
-4.24743712286793e-05
-2.20696123189046e-05
-1.79963529647683e-05
-3.00928281994035e-05
-2.27261924462549e-05
-1.20862787171916e-05
-2.45493523003828e-05
-2.25460450493381e-05
-4.05341639746186e-05
-3.87643425070115e-05
-2.75770808225037e-06
-4.65336194235158e-06
-1.65195602785202e-05
-3.22960200429708e-05
-2.90008220390395e-05
-1.46782260855011e-05
-1.01782466870371e-05
-6.80845231099643e-06
-1.67363597864322e-05
-2.69084262595242e-05
-2.70056101373621e-05
-2.56843287642574e-05
-3.32038252076514e-05
-2.32535342748132e-05
-4.47920890230981e-05
-4.26156426421632e-05
-3.48619985991711e-05
-2.25607381456758e-05
-2.4628065932027e-05
-9.46753474569893e-06
-1.37595011251105e-05
-1.57780773944335e-05
-1.87272694087931e-05
-1.0400933207863e-05
-1.56875149663493e-05
-2.72593688377356e-07
8.50025084508448e-06
-2.20766858335352e-05
-1.86008242748262e-05
-1.4190551654002e-05
-5.77896334451365e-07
-2.33392381675738e-05
9.88841835208259e-06
-9.18290045160994e-06
-4.11811842422049e-06
-6.28741776363831e-06
-3.1555154399155e-05
-2.77147107049844e-05
-2.52102857734105e-05
-1.67333576169261e-05
-4.58439746745315e-06
-2.82703110790518e-05
-2.15739030690962e-05
-2.30794066915481e-05
-3.3233301074388e-05
-1.89313275285643e-05
-5.01990898733495e-05
-2.91097181285564e-05
-6.95253705874166e-06
-4.89850584333022e-06
-2.23761644736677e-05
-1.97903624124945e-05
-1.78770711825735e-05
-2.56866626778266e-05
-2.10294652139327e-05
-1.09248033241515e-05
-2.93986848718019e-05
-3.37426686366187e-05
3.25285024189377e-06
-1.14484128555174e-05
-1.95791822061805e-05
-9.42046842919277e-06
-1.73488019924757e-05
-2.57435346989431e-05
-2.61982829095399e-05
-1.14415105689317e-05
-4.91424214348802e-05
-1.26069741641863e-05
-2.91960329394333e-05
-1.19216771540474e-05
-1.39898709493877e-05
-1.16945033635283e-05
-7.8070201985382e-06
-2.13488505354427e-05
-2.54758983748676e-05
-1.60574626991809e-05
-2.15229843958403e-05
-2.25423275244666e-05
-2.56681753342746e-05
-7.40249132391147e-06
-2.92693495068057e-05
-7.33225209052968e-06
-3.26712070504249e-05
-4.39099698351198e-05
-1.64601245733918e-05
-2.34788743787999e-05
-3.62690797999795e-05
-3.7779106304544e-06
-7.87611420364699e-06
-3.44744116537802e-05
-1.48922868668503e-05
-2.12111273408734e-05
-3.20748446236995e-05
-3.03353823165887e-05
-9.6646541179212e-06
-6.63093766282129e-06
-1.09961999743914e-05
-2.6717602456299e-05
-1.90494241416605e-05
-2.98142178898877e-05
1.48857089978145e-07
-2.38231309086467e-05
-1.70228952589722e-05
-2.38519627604571e-05
-3.02496821782464e-05
-9.33133055193426e-06
-4.11000739593514e-05
1.32509805090651e-06
-1.74182048884626e-05
-2.79016677904343e-05
4.10307983472258e-06
-2.99129550215436e-05
-2.22668797842845e-05
-3.48755752195548e-05
2.20358584622265e-06
-1.53643114634354e-05
-2.98637083791996e-05
-2.25216231933645e-05
-9.9532533408464e-07
-1.57402805204073e-05
-1.08672625419163e-05
-1.51195070085783e-05
-2.99547928767468e-05
-1.02886646335545e-05
-1.19719950024898e-05
-2.22098088249176e-05
-1.93883385680121e-05
-2.53989454645801e-05
-1.88823109623889e-05
-2.70777784303017e-05
-2.48206410833545e-05
-2.17061803712881e-05
-2.42346286354984e-05
-1.98755183268978e-05
-3.40328412647854e-05
1.03927665124288e-06
-3.5689259210881e-05
-2.92699574914663e-05
-2.49554804895998e-05
-1.57104191821002e-05
-8.35472947585832e-06
-2.66610009713562e-06
3.35512291460354e-06
-2.69374551631021e-05
-4.09089354461241e-05
-8.18549321149892e-06
-1.52373925423818e-05
-1.35457489102993e-05
-2.66068236747239e-05
-2.04352154282235e-05
-2.38326993707254e-05
-3.15300626090829e-05
-5.02115067781472e-06
-4.62343142477089e-05
-2.52238170960754e-05
-1.8696375196759e-05
-2.60003253467175e-05
-1.9647474396202e-05
-3.54062163219714e-05
-1.98096488512857e-05
-2.38640271543048e-05
-1.0501205816398e-05
-1.4081922895106e-06
-7.34193638222771e-06
-3.67634245446651e-05
-1.49414645145812e-05
-3.15581166413985e-05
-4.46258628744224e-05
-2.52445610814477e-07
-3.30865027162065e-05
-3.03051446253827e-05
-1.48196662104389e-05
-1.08737534793821e-05
-3.63161208132633e-05
-2.42511412555299e-05
-1.53247526464067e-05
-2.28924132061106e-05
-1.71209826644886e-05
-2.56013124417649e-05
-6.82313959061323e-06
-1.42813620597431e-05
-2.70639640347945e-05
-8.51466737052113e-06
-3.2705297612798e-05
-3.03427701664095e-05
-3.60140303597073e-06
-1.72015956156715e-05
-1.82604050453759e-05
-1.72032637116791e-05
-4.71746807047879e-05
-6.06557306913001e-07
-1.72413998272115e-05
-1.78528095420354e-05
-2.45588263023136e-05
-1.94020089839064e-05
-2.28862510523259e-05
-2.16703127144504e-05
-1.54383036654285e-05
-3.01948571114306e-05
-1.40085826646366e-05
-2.06913475932281e-05
-7.2074123973828e-06
-2.19681141870522e-05
-2.1286108484243e-05
-7.25480768208372e-06
-1.60493975407427e-05
-2.96270679610748e-05
-7.47211128633942e-06
-1.16257147256112e-05
-1.99337791743433e-05
-2.28358507834458e-05
-2.36724151264511e-05
-3.07665095122995e-05
-1.97352026839292e-05
-2.07470954744553e-05
-2.80701968999418e-05
-7.87528998226869e-06
-1.57136742120393e-05
-1.02316279850775e-05
1.76693950956868e-07
-3.42144108770623e-05
-2.50699203790786e-05
-2.09633451510365e-05
-7.09937886263228e-06
-5.88039644069709e-06
-1.73365079900421e-05
1.25434482587611e-05
-6.22226108977828e-06
-1.94518312086258e-05
-2.40706743768737e-05
-3.13240557247905e-05
-3.13120604380975e-05
-8.15523737339594e-07
-9.48252215785423e-06
-3.17732137334346e-05
-5.61421515867878e-06
-8.95784994921022e-06
-3.30837614602111e-05
-7.82288343238918e-06
-4.20346943811275e-05
-2.27583741798083e-05
-7.34502595186996e-06
-2.66349755885438e-05
-1.18980066077363e-05
-2.01125647010985e-05
-2.79597549972583e-05
-2.92248896261123e-05
-2.34360627140645e-05
-2.40934046609509e-06
-9.47347628819325e-06
-2.53567529497924e-05
-4.85906428394445e-06
-4.06100535702746e-05
-1.30496381882299e-05
-5.60638177888573e-06
-1.6705554305921e-05
-1.56266203247701e-05
-2.38121165250893e-05
3.73172038549557e-06
-1.86559820645677e-05
-1.94546323344843e-05
-3.2276819084523e-05
-3.12150994688503e-05
-1.88071659352146e-05
-4.05091138737086e-05
-6.03240833768338e-06
-9.17028482021579e-06
-2.10274584796168e-05
-1.18244839279674e-05
-3.02509505062046e-05
-2.34682363280084e-05
-9.32985471616389e-06
-1.85439921047051e-05
-1.97935915976789e-05
-1.04470846175575e-05
-1.60677432101814e-05
-2.47172283001157e-05
-2.6224854517602e-05
-2.25842172972967e-05
-6.83664405177661e-06
-2.38253694231961e-05
-1.55808799904114e-05
-1.56967564158364e-05
-2.51455955279536e-05
5.83695841307396e-06
-2.09631998325624e-05
-6.66186535453479e-06
-1.05754885829718e-05
-1.97267419064493e-05
-1.96357948510073e-05
-1.10576871951508e-05
-2.73132409975192e-05
-2.93469943749961e-05
-1.03846560822721e-05
-4.4103573501304e-05
-3.74732063937956e-05
-1.79882161997063e-05
-1.76519811168339e-05
-1.8262156187487e-05
-4.02980010112258e-05
-7.78629007186918e-06
-2.88557109136083e-05
-2.11080652209546e-05
-2.86344951444754e-05
-3.18964574378444e-05
-1.62458566783794e-05
-3.66339763065048e-05
-3.2220299339091e-06
-2.21448319322438e-05
-1.59031376814653e-05
-3.09844231539632e-05
-9.54233227559332e-06
-1.97018840337643e-05
-7.49513376778187e-06
-4.07216609875369e-05
-8.86742022457867e-06
-1.94563093607088e-05
-3.00192582875134e-05
-3.32757380131762e-05
-2.92125285576799e-05
-1.54180965322068e-05
-6.0481942225645e-06
-2.75033270244713e-05
1.05814108065399e-05
-2.33325594383653e-05
-1.34618986397905e-05
-3.94784060255174e-05
-3.55739761005327e-05
-3.82485911938537e-05
-3.43642699836112e-05
-1.54360437972329e-05
-4.49745338089192e-06
-2.44477297945264e-05
-1.40362101805516e-06
-2.64136414977541e-05
-2.99024851402196e-05
-5.70582375249935e-06
-3.14124097551443e-05
-2.31762259325138e-05
-3.30127046871245e-05
-3.57781103999928e-05
-4.00368515016733e-06
-3.02791526294823e-05
-2.16904112379362e-05
-1.98579523312242e-05
-1.14297991501706e-05
-1.64810695511115e-05
-2.61819752440685e-05
-9.5174022263941e-06
-9.40062277792399e-06
5.23380602477601e-06
-2.80514149292755e-05
-6.13872473940197e-06
-2.03221646419113e-05
-1.85488748968189e-05
-2.57111728730609e-05
-9.72754622565523e-07
-4.15981744977687e-05
-2.16830720862491e-05
-1.79990693895403e-06
-2.47320754591035e-05
-1.78692385397502e-05
-1.20444918054322e-05
4.39210157347182e-06
-3.55312829380671e-05
-2.79578924185521e-05
-2.59632197705303e-05
-1.65646238550156e-05
-1.6111621988606e-05
-1.83153872845469e-05
-1.93954306181326e-05
-2.37545429038111e-05
-2.57691252534239e-05
-4.52779505703878e-05
-1.45000743466253e-05
-1.88752902604815e-05
-8.78790638237054e-06
-1.94279766062701e-05
-5.02511779234736e-06
-3.67022103406819e-05
-4.78676069450876e-05
-3.05066285029186e-05
-2.08181724793061e-05
-4.83378862455821e-05
-1.35813260308039e-05
-1.53623261987204e-05
-3.53177221892386e-05
-3.21516949134042e-05
-9.48294396363984e-06
-9.50705429301821e-06
-1.70477850842068e-05
-2.61235702299331e-05
-3.06021967132239e-05
-1.39502961026069e-05
-9.64786154471278e-06
-1.63068922431426e-05
-1.81826392656565e-05
-2.25082469279995e-05
-2.60971487803547e-05
-3.20775292709751e-05
-1.470557920665e-05
-3.12821606787499e-05
-2.72496919485187e-05
-3.80249312103101e-05
-2.21260075758629e-05
-2.01211743442171e-05
6.63929493108248e-06
1.53825675385603e-06
-2.27036884981832e-05
8.9518694287335e-06
-2.69939463489144e-05
-8.18326362155402e-06
-2.79264341213979e-05
-1.87213468255415e-05
-1.21593928841524e-05
-3.7325085845452e-05
-7.3394365355805e-06
-1.62222879299754e-05
-2.38107251072562e-05
-3.20120149632532e-05
-3.58965991329485e-05
-1.07890894783439e-05
-7.35746358068936e-06
4.30891645336057e-06
-1.49464084284861e-05
-1.33530899342166e-05
-2.14395320960208e-05
1.64965333265028e-06
-1.84845960209086e-05
-1.73070193266626e-05
-2.55450891405412e-05
-4.08781729972097e-05
-1.79287126219647e-05
-9.53991358984097e-06
-8.312797304122e-06
-8.88405684386636e-07
-1.16086331186681e-05
-1.11893115639638e-05
-1.59711665491947e-05
-1.35439422900413e-05
-1.91132801961927e-05
-9.06938118177639e-06
2.56964273918905e-06
-2.90155914235751e-05
-2.76810901912401e-05
-3.72138085440333e-05
-2.10017980506188e-05
-1.62321527954512e-05
-1.08023832734041e-05
-1.74569294081855e-05
-2.25142526320153e-05
-3.56796404470681e-05
-3.04994488067057e-05
-3.28283427914445e-05
-1.3808279988522e-05
-2.34383775057327e-05
-2.94627132892602e-05
-7.23403618883388e-06
-2.48959641842673e-05
-3.33254853763972e-07
-4.47035341466308e-06
-3.52198313187625e-05
-1.14085635635398e-06
-3.92303976799706e-05
-1.58083418275049e-05
-1.95981913258204e-05
-2.02162859746654e-05
-3.23611438595905e-05
-2.97667762921475e-05
-3.34273519063277e-06
-3.32995097245109e-05
-3.59963164549338e-05
-2.06884573814508e-05
-2.39406162396027e-05
-2.68108946380866e-05
-1.86097467478087e-05
-1.1278166811798e-05
-1.76339347377587e-05
-1.17729821097105e-05
-1.37491768905933e-05
-1.78851019955774e-05
-2.81509984545519e-06
-2.06263090424406e-05
-1.43815126751468e-05
-2.57314442036017e-05
-1.95794170207768e-05
-3.59629923539389e-05
-9.14811359508255e-06
-4.11205598643808e-05
-2.71790326356416e-05
-4.58822397284429e-06
-1.04551666720391e-05
-9.98345678027176e-06
-1.00812570296542e-05
-2.91635966950663e-05
-1.62713406757744e-05
-2.45636721781849e-05
-1.15830877504072e-05
-3.25318544515148e-05
-1.82185552278964e-05
-1.94117580727489e-05
-3.58166290745259e-05
-3.75214268535222e-05
-1.21490548854145e-05
-1.06008799562004e-05
-2.78691045946259e-05
-2.81733479972088e-05
-3.83436059026525e-05
-2.40880707838519e-05
-1.72157027081897e-05
-2.44932525588814e-05
-6.58371170522647e-06
-1.27406818160672e-05
-2.18341291664095e-05
-1.75084829886193e-05
-2.64464056772136e-05
-7.77910796073619e-06
-2.21803783318066e-05
-5.05218391910737e-05
-2.41842029237782e-05
-2.58497522592254e-05
-2.4247586525816e-05
-3.1774250019337e-05
-3.03240460584855e-05
-7.00055020955676e-06
-3.02291089827982e-05
-4.33887640303102e-06
-2.04931693873714e-05
-5.18497874974305e-05
-4.72392872303999e-06
-2.65499248352748e-05
-6.47233599161813e-06
-2.9886495662282e-06
-3.16810681956718e-05
-2.54915165903566e-05
-1.58641696706175e-06
-7.7843647748274e-06
-2.13833282402628e-05
-7.44159973827427e-06
-2.63007546374716e-05
-2.89039341778944e-05
-2.25559234438093e-05
-2.53695462455351e-05
2.78750114058532e-06
-1.44506975729048e-05
-8.18570363570488e-06
-1.40591132223018e-05
-4.59071212708154e-05
-8.73960108217503e-06
-2.31984572097688e-06
-1.63967688650222e-05
-2.43740093792923e-05
-3.45372072517633e-05
-1.18430583607453e-05
-1.93328199994582e-05
-1.972029402727e-05
-3.69584504328695e-05
-3.06853166637049e-05
-3.92842879799135e-05
-1.71483611141729e-05
-1.60906124784879e-05
-9.5401625193209e-06
-3.46793479198145e-05
-1.86382377792128e-05
-3.47127637706032e-05
-2.81918437006319e-05
-1.07546963942766e-06
-1.48585348579686e-05
-4.27608536135787e-05
-2.47939837660443e-05
-1.87484238770949e-05
-2.76638834734801e-05
-1.38180334519347e-06
-2.02942452042676e-05
-1.49751807946534e-06
-2.4811328158191e-05
-1.65812862477727e-06
-3.5131171845614e-06
-1.93568953750219e-05
-3.35630310562532e-05
-1.31332357242532e-05
-3.01210083783709e-05
-9.32113281088688e-06
-2.85100180278896e-05
-2.86036884912654e-05
-9.91583480638609e-06
-3.41789528966184e-05
-1.35114354334383e-05
-2.46322319398182e-06
-2.18221564152593e-05
-1.72213857514786e-05
-1.60439820695885e-05
-1.29933175898534e-05
-3.48231206948919e-05
-2.04788491555591e-05
-1.87223822400842e-05
-2.4858758378889e-05
-2.14899789451855e-05
-1.17358786606868e-05
-5.08665379692186e-05
-2.01743936466695e-05
-1.90506662110164e-05
-2.0937014801688e-05
-1.06003923371547e-05
-2.38222307206003e-05
-2.80919568868939e-05
-3.49107741975772e-05
-3.09031759455308e-06
-2.72091384491415e-05
-1.92397337497629e-05
-1.04224733714478e-05
-1.4419095405803e-05
-2.97097411902245e-05
-2.56048031105571e-05
3.05537843372864e-06
-1.39381513564784e-05
-9.93437856621166e-06
-2.8127949749095e-05
-2.93600040444899e-05
-3.37402804200089e-05
-1.75725500690997e-05
-1.70810708547825e-05
-2.14595469722859e-05
-2.67592547137157e-05
-4.35683573774349e-05
-2.03934988291534e-05
-3.52141389513056e-05
-3.2370831356111e-05
-6.85981656007247e-06
-3.92707283635094e-05
-1.15767449141188e-05
-3.17655456717871e-05
-3.2165772689981e-05
-4.10648251696988e-05
-3.64991114968033e-05
-4.33420972006006e-05
-8.23634114480147e-06
-1.11465918351337e-05
-3.47034066234984e-05
1.06562801787195e-05
-2.14469423422762e-05
-2.60419940022935e-05
-1.86172179701993e-05
-6.39430464036622e-06
-2.74341453081696e-05
-7.89608932323194e-07
-2.67636319263734e-05
2.35942624118809e-06
-2.46521163883143e-05
-2.17601635101308e-05
-2.298389266591e-05
-2.7180751448073e-05
-1.14576195308016e-05
-2.58880415821527e-05
-1.44295815962504e-05
-2.24599742151597e-05
-2.72297803044588e-05
-1.59198772958738e-05
-1.9519196925806e-05
-1.16919038665863e-05
-2.9323736091727e-05
-2.53002016006298e-05
-1.99281171078566e-05
-2.77589780359346e-05
-2.30346198474235e-05
3.35075306048894e-06
-3.14945769559981e-05
-2.29704739726881e-05
-4.20537833935621e-05
9.55752516393186e-06
-1.07491159194508e-05
-2.58692652971884e-05
-2.09015146870529e-05
-3.05486805558794e-05
-8.34738279917926e-06
-3.67692272441673e-05
-4.80441546552107e-05
-3.82652609720945e-05
-2.49136830120416e-05
-3.37853915524762e-05
-2.4604814553957e-05
-2.5568537584137e-05
-2.6776930134689e-05
-1.82040129110087e-05
-1.70964514769196e-05
-1.53991994695607e-05
-1.96784972104488e-05
-1.09513797291921e-05
-2.86294285700033e-05
-8.08122293030558e-06
-7.37126595859194e-06
-5.27994555285756e-06
-1.22209095200397e-05
-3.38223989530066e-05
-2.37644249939456e-05
1.30037272796412e-05
-2.22092283124542e-05
9.23588269593129e-06
-1.25420603845872e-05
-7.08503266164484e-06
-2.20406330554126e-05
-1.29840014087375e-05
-9.28005290799662e-06
-1.48550850195745e-05
-2.19023468264406e-05
-6.53575381296228e-06
-2.00312688234328e-05
-7.18554134149428e-06
-2.22203745849953e-05
-2.77423271642304e-05
-2.82757130705292e-05
-7.14524826119388e-06
-3.51315806673243e-05
-2.74419132287155e-05
-3.38797573165399e-05
-2.59478218664555e-05
-2.91142629778397e-05
-3.20236203611989e-05
-3.06442860111577e-05
-2.38733247088211e-05
-5.84427724805718e-06
-2.70061254369152e-05
-2.66848552206177e-06
-2.07710320734927e-05
-3.06681152479587e-05
-3.05059926587149e-05
-1.23744548696003e-05
-2.57723059574528e-05
-2.87943174018044e-05
-2.55180693034733e-06
-1.26528625313536e-06
-2.78172571047817e-05
-3.98577444605935e-05
-2.79507739845111e-05
-1.0382081947697e-05
-1.16618989174925e-05
-2.28261457939052e-05
-1.70398638989422e-05
-2.98077538675653e-05
-2.45852582685297e-05
3.18767964923362e-06
-1.42539198695252e-05
-1.41030047751671e-05
-3.12711157420161e-05
-3.45794690420372e-05
-2.36343450705201e-05
-2.21162967812059e-05
-3.24548318088354e-06
-3.65008220656464e-05
-3.74548534022708e-05
-7.9218257315383e-06
-2.26837027807385e-05
-2.55413714605602e-05
-2.11202567500749e-05
-3.09559848205527e-05
-3.19881532677755e-05
-2.03128543513758e-05
-1.39611455958348e-05
6.73192552337507e-06
-1.09196789380462e-05
-1.50117453632131e-05
-3.24473698897272e-05
-2.06171355436212e-05
-1.25474324221793e-05
-2.92671347824351e-05
-1.75867819793156e-05
-1.1483286959015e-05
-2.54850052862989e-05
6.44589501210377e-06
-3.15101958438838e-05
-2.7518249032713e-05
-2.88079572080913e-05
-3.10803220519643e-05
-2.92385767765409e-05
-2.3718907463078e-05
-2.31469510639765e-05
-2.43217041618746e-05
-1.99715936692086e-05
-6.53310112715148e-06
-2.86761716666322e-05
-1.81188421733772e-05
1.28948846247644e-05
-2.52969108325549e-05
-3.40031603206316e-05
-3.06411841860667e-05
-3.02638032122921e-05
-3.57251771721095e-05
-4.53537207402254e-06
-9.03089451309665e-06
-8.70095573854261e-06
-2.09790784923921e-05
-2.89803170348195e-05
-1.06362596556933e-05
-1.54258283731493e-05
-1.31232644563686e-05
-5.08281725388484e-05
-1.08109393340589e-05
-6.42908189908568e-06
-2.61140950472042e-05
-9.40211103922879e-06
-1.16944100548274e-05
-2.20038409890075e-05
-1.81025727311758e-05
-2.64232655879217e-05
-1.79660610878625e-05
-4.23532140527923e-05
-2.86405152208249e-05
-3.04814436323976e-05
-2.36297414010237e-05
-2.9108445996171e-05
-3.48789033071328e-05
-2.59928192065208e-05
-9.82168683985699e-06
-1.24027123930112e-05
-2.08380636856851e-05
-4.36399217838516e-06
-4.41866947782828e-05
-2.41264391862111e-05
-1.64206840198436e-05
-5.88789208685115e-06
-1.28386418597792e-05
-2.2562711787087e-05
-3.58060841180323e-05
-2.43050243665952e-05
-2.06076575322657e-05
-2.69985196388141e-05
-1.95624214305504e-05
-1.93356130514063e-05
-1.26880292047968e-05
-8.1193777870717e-06
-1.9691088235299e-05
-2.87746081874711e-05
-1.67946425014466e-05
-9.72257647518742e-06
-2.11637039617368e-06
-2.32829060019478e-05
-2.70865491800174e-05
1.24189358311006e-06
-7.62780907825866e-06
-1.69004164230749e-05
-2.96442627585577e-05
-1.45906926150382e-05
-2.36075763744473e-05
-1.86641331798487e-05
2.42264648715095e-06
1.55794140085819e-05
-1.62514406646176e-05
-3.47458051963003e-05
2.38118585133903e-06
1.30225207997792e-05
-1.32184518232519e-05
-3.00641173863304e-05
-1.63061167461769e-05
-2.48389473989947e-05
-1.31434982675626e-05
-1.69885425827473e-05
-3.10445092593868e-05
-7.13657737614341e-06
-3.73237796970685e-05
-2.15516785381267e-05
-3.25163202783735e-05
-7.25510974411262e-06
-2.49799072727934e-05
-1.95334496657538e-05
-2.03841591134869e-05
-2.5038028050772e-05
-1.87771528014328e-05
-1.85164544443064e-05
-2.11477826986498e-05
-3.19433724041029e-05
-2.42285317575111e-05
-3.04313443324593e-05
-1.46967201878899e-05
-1.39759216762111e-05
-2.89210056956314e-05
-3.97777582511169e-05
-3.14777400665074e-05
-1.49079017192669e-05
-2.80028226667165e-05
-1.14409211326751e-05
-3.44708715603576e-05
-1.49761775592561e-06
-2.2313431380756e-05
-2.28055689064827e-05
-1.60388481109598e-05
-9.95770118399898e-06
-1.49103009614769e-05
-3.68368148656116e-06
-5.6331845958742e-06
-1.86894479382146e-05
-8.00223249326627e-06
-9.13268252820205e-07
-2.42210911675837e-06
-1.39007188799361e-05
-1.82954614192705e-05
-1.44568930747391e-05
-2.84620558642221e-05
-1.05389842831507e-05
-8.82965564843598e-06
-6.11097657323554e-06
-1.18260751784998e-05
-1.72524140654452e-05
-1.5772124351496e-05
-1.56257025034316e-05
-3.27231412922191e-05
-5.87523543574903e-06
-1.98495333555667e-05
-3.27877732914002e-05
-1.29137581357194e-05
-4.93356663862509e-06
-9.9196477499686e-06
-2.82562457025859e-05
3.02923239461192e-06
-2.48100231025322e-05
-8.16647021796391e-06
-2.91766294543376e-05
-1.7726841494282e-05
-2.49196288701402e-05
-7.43038388456024e-06
-1.06948635876433e-05
-3.80650323159607e-05
2.11866211195024e-06
-1.55712618230805e-05
-1.43582317066395e-05
-2.26208903049199e-05
-3.4167225206094e-05
-1.61282436545243e-05
-1.91685186297733e-05
-1.50959480091372e-05
-2.90419007718431e-05
-2.19609118582526e-05
-9.92786032767376e-06
1.69473355616183e-06
-2.57314602301838e-05
-4.18460867353352e-05
-2.64766871780802e-05
-1.7298758501392e-05
-1.90974845533273e-05
-3.2574930793021e-05
-2.65711801192642e-05
-2.74202773801853e-05
-3.49156382439956e-05
1.00635789802704e-06
-2.05454911609802e-05
-1.77371598976467e-05
-1.56968181143147e-05
-3.5406981470729e-05
-2.49920032507071e-06
-2.39686550332579e-05
-2.16508194433003e-05
-2.6472585062711e-06
-1.05716433171458e-05
-2.19620955144059e-05
-2.9415009721058e-06
-5.53647003789747e-06
-6.61390249209676e-06
-2.45734654790949e-05
-1.59397517154081e-05
-1.13417014612456e-05
-1.18339209414984e-05
-2.0482842321329e-05
-2.80778984217237e-05
-2.05746407301368e-05
-3.68849823884366e-05
-4.31566500459022e-05
-1.2853433370354e-05
-2.9761514055628e-05
-1.19528499619441e-05
-6.63671636797788e-06
-2.18782976578256e-05
-7.67990203340023e-06
-1.2406601212123e-05
-2.17592032995144e-05
-2.11112335942507e-05
-2.33428047579917e-05
-1.1089035469132e-05
9.86668044625355e-06
-2.04036502802869e-05
-1.71389310743857e-05
-9.08451230661607e-06
-2.4153209783724e-05
-2.57720441676944e-05
-8.62434638159024e-06
-1.44974203468171e-05
-2.14941066533176e-05
-2.37905624915844e-05
-2.89958939525088e-05
-4.12396913327845e-05
-3.06051595776594e-05
-1.76590655182149e-05
5.85176368615258e-06
-2.96846481030715e-05
1.72868058124837e-06
-1.71698126152323e-05
6.88387316150334e-06
-4.91287556744186e-06
-2.60394964604946e-05
-2.72331839487502e-05
-1.967750009006e-05
-1.31755037401033e-05
-1.43327476803508e-05
-2.0849683147781e-05
-3.73240595107316e-05
-2.62686054372367e-05
-1.76649573325265e-05
-1.28296227434145e-05
-2.38795523507418e-05
-1.50906322394709e-05
-3.18564474153948e-05
-1.9951858374991e-05
-1.88672526576511e-05
-1.3962495697942e-05
-2.40501550926448e-05
-3.41981353933892e-05
-2.75703256523113e-05
-1.00222130823076e-05
-1.11015088050337e-05
-9.0649852776847e-06
-1.60429277113443e-05
-2.0319177145468e-05
-1.93487599169007e-05
-5.31242371935637e-06
-2.70601051658586e-05
-3.12103938740293e-05
-2.10248562333973e-05
-2.67147238156212e-05
-1.54483938613917e-05
3.54183421060042e-07
2.24635972497596e-06
1.38148568589059e-05
-1.50391612207724e-05
-2.95915179752532e-05
-2.5882990355973e-05
-5.98266764180582e-06
-2.28778552847852e-05
-6.23970450045478e-06
-1.3530452752534e-05
-2.4254823845066e-06
-2.74667826903902e-05
4.68342147906245e-06
-2.89740106307046e-05
-2.02003955082418e-05
-2.2848481473189e-05
-3.05358865473595e-05
-1.57385203935324e-06
-3.12468217129902e-05
-3.89654346239245e-05
-1.94473229916942e-05
-3.19213341379774e-05
-9.39408220728322e-06
-4.42348457621188e-05
3.62845988071921e-07
-2.31806826855059e-05
-9.35265102676091e-06
-1.75059509798638e-05
-3.79085268527929e-05
-1.48372032700358e-05
-2.8227761206329e-05
-1.50715581453545e-05
-4.57997302624321e-05
-1.61968229063563e-05
-6.72554798190734e-06
-2.12339943716754e-05
-3.8798987271755e-05
-2.04587017572514e-05
-1.31124421007754e-05
-3.0471103404077e-05
-2.47789839455276e-05
-4.636400941091e-05
-3.70359624621255e-05
-4.22702553420836e-05
-1.76163914032171e-05
-1.50018754575692e-05
-2.52181444492434e-06
-3.87448492053402e-06
-3.11821034583254e-05
-3.53059612648312e-05
-3.86423790117906e-06
-1.04812187364699e-05
-3.7429479983447e-05
5.84301055359901e-06
-9.39374521635522e-07
-3.43504293901425e-05
-1.73727881326331e-05
-4.93207399869907e-06
-1.92629314062083e-05
-2.4443341634785e-05
-2.64837947722985e-05
-1.31321537072613e-05
-2.48110125858979e-05
-1.71142494163952e-05
-2.67270143959408e-05
-4.00795644746351e-05
-1.62716979900661e-05
4.94316784458738e-06
-4.36619318660673e-05
-1.02823693832986e-05
-4.30723208073561e-06
3.15314847869705e-06
-3.08604206740601e-05
-1.99392330964373e-05
-7.25376203595649e-06
-1.51370315759498e-05
-2.95316840975036e-05
-4.14427573567036e-05
-1.26192620007408e-05
-1.61380384829198e-05
-3.58764912204285e-05
-1.43211317629374e-05
-2.68380696223515e-05
-2.76563109281961e-05
-1.37397394561383e-05
-4.59809028574531e-05
-1.08284921532671e-05
-1.69893757225837e-05
-3.21660669322608e-05
-2.46393254374721e-05
-2.7040728074144e-05
-2.07000560813354e-05
-1.33864354571114e-05
-1.20930687500035e-05
-1.76654908121326e-05
-2.94464609155513e-05
-1.23231988868788e-05
-1.21683793064057e-05
-2.81542183623647e-05
-3.96366300635854e-05
-2.78382583260466e-05
-4.93111347153828e-05
-2.09282624774322e-05
-2.36160509871151e-05
-3.11085645786606e-05
-1.74221861554446e-05
-2.41685828468773e-05
-3.33627419315078e-05
-2.54529279095479e-05
-1.21023400510268e-05
-2.74218172021407e-05
-2.58848643867376e-05
-2.2968918640945e-05
1.36321606365046e-06
-1.43375357588942e-05
-2.89905904396148e-05
-1.73240292079396e-06
-1.53018853059147e-05
-2.26420313406616e-05
-2.19585916388556e-05
-3.24077169038036e-05
-2.91698049142578e-05
-3.36128916481867e-05
-1.77448832767206e-06
-1.34542706428872e-05
-1.54071822675038e-05
3.06046775909275e-06
-1.27695445285837e-05
-3.36321712226929e-05
-8.71403550275985e-06
-3.36251021923668e-05
-4.29613185381015e-05
-3.09896422753765e-05
-9.28066754976855e-06
-1.77742723179642e-05
-1.8545968275561e-05
-3.41309265148663e-05
-2.76125914271788e-05
-4.04323877991596e-05
-2.07487059028925e-05
-2.25617366327619e-05
5.64824723260708e-06
-1.58721729089545e-05
-1.59297380235801e-05
-2.91304570148191e-05
-2.22091992009885e-05
-1.62824794034538e-05
-2.40067607486848e-05
-2.20181504709087e-05
-8.53950384264378e-06
-2.80642379201011e-05
-1.52923936934069e-05
-3.22385187382599e-05
-2.36787165688003e-05
-3.24382548154105e-05
-1.02646562987945e-05
3.3935048422925e-07
-5.94747886489741e-06
-2.25663226707141e-05
-1.29489817691465e-05
-3.10771158405575e-05
-2.40056802011569e-05
-1.21663042232841e-05
-9.69589859271978e-06
-4.04747603951029e-05
-1.06171009588451e-05
-7.71614533460714e-06
-3.3391556575308e-05
-7.28078527460048e-06
-2.51085134112571e-05
-3.73491071852456e-05
-2.14296341408253e-05
-1.07137936517009e-05
-3.3590044574515e-05
-3.26777507268154e-05
-2.34594963165445e-05
-4.67346647501329e-05
-4.27282378904876e-05
-1.68417263672622e-05
2.74704151516391e-06
-1.43969458407875e-05
-2.08569592827422e-05
-3.13863640534822e-05
-2.37993026543873e-05
-3.0188001010285e-05
-3.14305770641641e-05
-2.8737696464933e-05
-1.01710274268684e-05
-2.28505395994754e-05
-1.3386815312452e-05
-1.12838840602199e-05
-2.45442071673959e-05
-3.49882200953784e-05
-8.17775422000239e-06
-3.26803782471462e-05
-1.27707849638287e-05
-2.59151041547415e-06
-3.20258400086258e-05
4.30397020091463e-06
-3.55265993619024e-05
-2.32785463722067e-05
-3.34633078363946e-05
4.62970467852666e-06
-1.82065791111548e-05
-3.14530361478455e-05
-2.81674289261336e-05
-2.54282615201821e-05
-2.81123298382763e-05
-2.9291306592584e-05
-2.52987596056221e-05
-1.98309485024432e-05
-5.72922724751973e-06
-2.76985102878047e-05
-1.56110176530914e-05
-8.36061888794652e-06
-1.94263782993598e-05
-8.91891652307589e-06
-1.80986402696283e-06
-1.93554390130274e-05
-3.08713866114325e-05
-1.68419966764357e-05
-1.22988513490638e-05
3.88778478074157e-06
-2.32840643686016e-05
-6.66873358669856e-06
-2.28497496575801e-05
-2.39462505931305e-05
-9.76087367606947e-06
-1.68653188554748e-05
-5.65605273662678e-06
-6.15376651495665e-06
2.512619852536e-06
-3.15879328499325e-05
-2.41815622445597e-05
-3.73816610463126e-05
-3.34018763654251e-05
-3.17454518084115e-05
-1.54799220312772e-05
-3.3840620563867e-05
-1.28310468060066e-05
-3.01170581099951e-05
-2.51134550511188e-05
-1.68695433021998e-05
-1.13416332132622e-05
-1.21888345353036e-05
-2.83228498706379e-05
-1.64976143483843e-05
-1.16014466361568e-05
-1.44017479196718e-05
-2.99003288256362e-05
-2.51730503665552e-05
-7.95549146301134e-06
-2.9279750839287e-05
-3.63686269967993e-05
-1.64457574942175e-05
-1.2835536849798e-05
-2.19835670933345e-05
-2.73562841137024e-05
-7.75657053508566e-06
-2.56034739134753e-05
-3.04898490760846e-05
-1.81998239084859e-05
-1.47960852378703e-05
-2.84499486218382e-05
-1.92992009926689e-05
-2.83796961719927e-05
-1.87976290054369e-05
-1.68797871622558e-05
-1.60862754344184e-05
-1.52966523311932e-05
-1.52195641568705e-05
-3.89177877242892e-05
3.62342420733052e-07
-1.49982963053838e-05
-3.23302196089263e-05
-1.6803894708711e-05
-2.12540837905072e-05
-2.46428888261042e-05
-2.28272108963497e-05
-3.07003274552511e-05
-3.09749970924009e-05
-8.83441063313406e-06
-1.33778708573976e-05
-3.55921403986283e-05
-7.57972969247616e-06
-8.35190027279972e-06
-2.27395180590589e-05
4.59959027132875e-06
1.05621656023323e-05
-2.33763770048679e-05
-1.10896995358559e-05
-2.02414187045011e-05
-1.63711181455833e-05
-1.19070886273458e-05
-1.64311067322058e-05
-5.08217147111976e-05
-1.42140365307959e-05
3.52838178922657e-07
-2.21864617939636e-05
-3.09579578550491e-05
-3.03579107785209e-06
-6.27286027825796e-06
-2.42519974262137e-05
-1.28791347703125e-05
-3.18622187448449e-05
-3.06897413903691e-05
-1.7296438809981e-05
-3.49595316588629e-05
-5.56318276438733e-06
-1.98997475907433e-05
-4.22895001618676e-05
-3.89864317011531e-05
-2.25204571969608e-05
-1.86794046883672e-05
-2.1040032045802e-05
-1.5531052247836e-06
-3.1313711885146e-05
-2.33727176037412e-05
-1.63676671947523e-05
-2.44241589984147e-05
-1.79654666146718e-05
-2.85247648949685e-05
-7.94573959733894e-06
-2.34494572753048e-05
-1.44143258900188e-05
-3.34887730620833e-05
-2.43165948025511e-05
-3.68920927737338e-05
-3.04550024215343e-05
-5.64694674200817e-05
-3.69966227454931e-05
-4.68884480634266e-05
-5.21037985965196e-06
-3.65816840317132e-05
-2.80650796057212e-05
-1.77802685297887e-05
-1.1520262696805e-05
-3.5076033702666e-05
-1.20760884995428e-06
-9.10583820380242e-06
1.14497417154353e-06
-3.11054961075293e-05
-2.04279641511447e-05
-1.25076699776276e-05
-2.22010057488289e-05
-3.99325532180222e-05
-5.06022191321793e-06
-1.98504432857183e-06
-2.67692593656246e-05
-2.01111585302837e-05
-2.94983854175971e-05
-1.52968074014357e-05
-1.12972896607151e-05
-2.07433853435463e-05
-9.24374894426582e-06
-1.11907506992726e-05
-2.28980014435338e-05
-1.7993663434561e-05
-1.34258968217509e-05
-2.84962912419526e-05
-3.30620908581685e-05
-1.44274323917006e-05
-1.39358391929308e-05
-1.63669757313087e-05
-9.5767570802563e-06
-1.80748469890597e-05
-1.47590605037236e-05
-9.60034963879772e-06
-2.51239584335834e-05
-1.82924536874651e-05
-3.28796125871553e-05
-7.78496876545374e-06
-1.19360346729603e-05
-1.14722422962335e-05
-1.15749472517689e-05
-1.00731374423853e-05
-1.59592851644121e-05
-3.96694906703777e-05
-1.64164492821629e-05
-9.55202254374789e-06
-3.35182760085861e-06
-1.1190937158444e-05
-1.33180778917399e-05
-2.3121656745572e-05
-2.49900360838456e-05
-1.84050527862065e-05
-2.20199618450269e-05
-8.36989373961844e-06
-1.87302940352719e-05
-1.07728029813287e-05
-1.89018689692731e-05
-3.17521092273648e-05
-1.6377094757747e-05
-2.1908753979789e-05
-3.12755321963148e-05
-1.88782054843669e-05
-1.75124901671006e-05
-3.78769986634186e-05
-6.01366373571968e-06
-2.1155699040362e-05
-1.39457949603271e-05
-2.94697808463904e-05
-1.8582252336384e-06
-4.01376855671947e-05
-2.66876412639779e-05
-2.17196661571505e-05
-3.63907403577245e-06
-1.53998691325051e-05
-1.8707351142362e-05
-1.31224438942089e-05
-1.00915907958726e-05
-3.38327324003217e-05
-2.56051267045657e-05
-1.21106032557847e-06
-2.62696307511463e-05
-2.79148605775525e-05
-2.72598791443918e-05
4.32043422039461e-06
-4.00473090219344e-05
-8.7914300697473e-06
-2.1813362377728e-05
-1.24123503209888e-05
-3.27637666456848e-05
-2.03089981605185e-05
-7.45091619535337e-06
-2.91680579177435e-05
-1.69519562419017e-05
-3.62114717223867e-05
-6.56048036035106e-06
-3.98594334070079e-05
-2.98830194928024e-05
-2.6378832713288e-06
-1.58414465673968e-05
-1.03820018748272e-05
-1.7993418724137e-05
-1.85805825726808e-05
-2.24120473670899e-05
-1.2774924478855e-05
-1.62569656201162e-05
-1.39511740264359e-05
-1.44850840367328e-05
-9.85534756827905e-06
-2.13424709840321e-05
-1.55417357583613e-05
-4.65014384738589e-05
-1.59556569569923e-05
-2.18402017944305e-05
-1.21313017500967e-05
-5.41560588414276e-06
-1.5542607034024e-05
-2.9958476662256e-05
-2.86427875157906e-05
-5.60270698779349e-06
-1.94072832409288e-05
-1.34538886183429e-05
7.63652534327544e-07
-2.24662912154876e-06
-1.5476809563851e-05
-1.12294786061181e-06
-1.18818036985201e-05
-2.58952309286391e-05
-1.75247389425233e-05
-3.37282828994491e-05
-3.62200015264293e-05
-1.15334321248509e-05
-1.60303795298885e-05
-2.46308412844308e-05
-2.76260007063532e-05
-1.48885683896788e-05
-1.17976979615833e-05
-2.59344471202767e-05
-1.17028405565222e-05
-1.13371570225852e-05
-1.79800026619257e-05
-1.93556656222352e-05
5.05413567560779e-06
-3.68411510511645e-05
-2.84607660284653e-05
-3.4829681417146e-05
-3.44956864858067e-05
-2.33930034493733e-05
-1.83990095004862e-05
-2.74991219579114e-05
-3.04022618691011e-05
-1.2447686000482e-05
-2.38869049029987e-05
-3.42991891415887e-05
-2.90951742524461e-05
1.03989720116277e-05
-2.84771582739469e-05
-8.76967099652242e-07
-2.69831174998887e-05
-7.90865631358672e-06
-1.49986573858085e-05
-1.9515890434587e-05
-3.58104186150354e-05
-2.82567112410196e-05
-4.19005151001967e-05
-7.0258162128404e-06
-1.88028313472846e-05
-2.9497396533003e-05
-4.21787560489305e-05
-1.78842072180655e-05
-2.4224611050494e-05
-1.14373158429833e-05
-4.09679401533709e-05
-1.75172699862178e-05
-3.47129792632849e-06
-3.36231543906433e-05
-3.13471488275198e-06
-2.66554061275465e-05
-3.37535706654075e-05
-2.3764695786233e-05
4.28258190857139e-06
-2.56660179100899e-05
-2.01142507689531e-05
-3.52631405325009e-05
-2.83327627405908e-05
-3.03162644499148e-05
-1.51909245730687e-05
1.16972947952105e-05
-1.83352757906037e-05
-3.03361792122181e-06
-2.05749452649245e-05
-3.67246450559661e-06
-2.35948835035381e-05
-1.64966088722176e-05
-5.7445297763641e-06
-2.78799884106748e-05
-3.22937558411328e-05
1.86381889918261e-06
-3.33224499991944e-05
-3.85034123936211e-05
-8.3455179432382e-06
-3.40635558558604e-05
-1.7988500335709e-05
-7.37207556941697e-06
-1.51049429848155e-05
7.61938823233498e-06
-4.12457176749845e-05
-2.04632104702621e-05
-3.64469796153511e-05
-1.85477969286709e-05
-7.0081728555936e-06
-2.57539760210108e-05
-8.17586864383831e-06
-3.39573704725765e-05
-1.7207215356096e-05
1.26242815519411e-05
-2.86093400742133e-05
-3.71301003202295e-05
-1.57052109289676e-05
-2.48706042883208e-07
-3.93013985291272e-05
-1.24106070965451e-05
-4.70342487334896e-05
-2.64160083925458e-05
-2.10637173339484e-06
-1.07985809845489e-05
-3.50783465292023e-05
-2.21773892088147e-05
-3.78267333545357e-05
-8.20281127117041e-06
-2.86948576051452e-05
-9.44787827970686e-06
-1.96960652200598e-05
-2.46474562920896e-05
-2.19049022515832e-05
-3.15041013658715e-05
-3.35886645929639e-05
-2.2782720368254e-05
-1.08336875524328e-05
-1.37390183711226e-05
-1.5342362399216e-05
-3.11599936945373e-05
-2.68656535064728e-05
-2.87377890056289e-05
-6.22345862896584e-06
-1.77338052416269e-05
-2.10266343373079e-05
-3.04164102346006e-05
-1.19885132360239e-06
-4.12079904235489e-05
-1.0527853010574e-05
-2.43205273454611e-05
-3.19823971760314e-05
-8.95074778291026e-06
-1.98676010674019e-05
-2.55769016762055e-05
-8.15176380052568e-06
-1.07042980410863e-05
-1.62981019209175e-05
-1.40159308265714e-05
-1.86128085810698e-05
-4.27443317588653e-06
-1.53552350518787e-05
-2.60842063633095e-05
-7.08290266417354e-06
-3.91721338454353e-05
-2.82291027295749e-05
-2.0959753870089e-05
-2.45583756996748e-05
-1.99614651931488e-05
-2.1502788324673e-05
-3.28839653983988e-05
-1.10985955107911e-05
-1.63175877773896e-05
-2.75505412168087e-05
-6.76843537026714e-06
-2.21177444027953e-06
-4.70318955852482e-06
-1.79025104196501e-05
-4.95652592484873e-06
-1.56821770641446e-06
-3.38855299811014e-06
-1.56608487869729e-05
-2.71120334628859e-05
-6.45197952391675e-06
-1.64915508707171e-05
-3.18911119589265e-05
-1.33592951229361e-05
7.13393695391014e-07
4.45918834046716e-06
-2.41272283582736e-05
1.03610347975484e-06
-8.87101198604815e-06
7.34739621821085e-06
-1.67784124072704e-05
-1.28518823017953e-05
-8.07762529620576e-06
-1.60671749540933e-05
-4.29045698042617e-05
-3.18757154878483e-05
-2.1908302410582e-05
-2.08643664387466e-05
-3.43637192931082e-05
-3.6494702096844e-05
-3.47397639063062e-05
-3.28387062906707e-05
-1.81855993231895e-05
-3.24550989914215e-05
-4.42182503982306e-06
-2.79919039417359e-05
-1.58017780094968e-05
-1.7407922488601e-05
-1.77393629066756e-05
-1.93211438056384e-05
-1.98917935969819e-06
-1.80977674803709e-05
-2.99006117893577e-05
-2.09582777910909e-05
-2.86868602574813e-05
-1.08821811348126e-05
-1.90566206478547e-05
-2.87240566603065e-05
-1.7571459360398e-06
-1.86207896884556e-05
-2.37099094963856e-05
-2.2695567304192e-05
-1.61529285646413e-05
1.02710804825113e-06
-9.85714534975486e-06
-2.35337885822253e-05
-1.34880254376526e-05
-4.28942844710307e-06
-1.52337659078555e-05
-8.48263152570649e-06
-8.1043064415489e-06
-2.84331546048479e-05
-2.86724213005452e-05
-2.51844259626603e-05
-1.08397081983566e-05
-1.8047395726039e-05
-1.76161172908277e-05
-1.83196821804115e-05
-3.16897701984695e-05
-3.51482845876679e-05
-2.50003897497506e-05
7.52978706227026e-07
-2.40542005044034e-05
-1.46321507651185e-05
-1.51325278510609e-05
-2.75410399915001e-05
-2.71848817126273e-05
-9.76591507702045e-07
-2.98163058650164e-05
-2.01261628643672e-05
-1.27853880159406e-05
-3.43990081878268e-05
-4.03865164941715e-06
-1.97554241253715e-05
-1.26355672257761e-05
-1.55567769967031e-05
-1.6819245791543e-05
-1.25301659276813e-05
-1.48667262737779e-05
-4.03968012239336e-05
-2.93597281547606e-06
-2.61865818631909e-05
-8.24321466722698e-06
-2.94766803441078e-05
-1.95441874455931e-05
-2.71426364013528e-05
-8.47859013805495e-06
-9.12592857203821e-06
-1.17604547321166e-05
-3.42238757484414e-05
-1.91970055793701e-05
-3.23374953584727e-07
-2.794860725312e-05
-1.00644698589709e-05
-1.86695064438125e-05
-2.66211334239703e-05
-2.89942408399349e-05
-2.24326016160663e-05
-1.22584354948306e-05
-3.88127900044542e-05
-3.15581962728844e-05
-2.32923751050491e-05
-1.97098980681041e-05
-3.42559526480078e-05
-1.841276509349e-05
-4.24324008208687e-05
-2.83881806051367e-05
-1.58524886400923e-05
-1.31141830160248e-05
-2.85662429796769e-05
-1.88145196733036e-05
-2.08269027437302e-05
-2.1653092385795e-05
-3.01268516879845e-05
-4.34854214059095e-05
-3.67969098729192e-05
-3.24940324926108e-06
-3.59143114676131e-05
-2.94989192225306e-05
-6.23695524876681e-06
-1.49540639787235e-05
-1.71734427790859e-05
-1.72506165471287e-05
-2.28701644679091e-05
-4.53274540859454e-05
-1.70979465139963e-05
-2.84508688180585e-05
-1.14184615442171e-05
-1.36716606534785e-05
-2.51468751416074e-05
-2.70286116072522e-05
-5.99377260760052e-06
-1.68111957453859e-05
-3.36905401861526e-05
-1.67730414795045e-05
-2.79492400495806e-05
-1.70201346853466e-05
-1.67956312898433e-05
-5.27974912879723e-05
-2.86753150433672e-05
-2.98608505471829e-05
-1.521247261101e-05
-2.35730991697131e-05
-1.3250330106119e-05
-9.61500850359209e-06
-2.09505823446419e-05
-2.31956015391275e-05
-3.23716169618465e-05
4.52755241055594e-06
-1.63099510635153e-05
1.27949926354449e-05
1.51310687848619e-06
-1.41163438561232e-05
-3.54364922841744e-06
-1.32005052735801e-05
-1.41903132795388e-05
-2.33845960282735e-05
1.32591395336894e-05
-2.22574877364812e-05
-1.74168412885507e-05
-3.3970801089912e-05
-3.69404733589163e-05
2.24742609805175e-06
-1.50583219270931e-05
-1.95213819422851e-05
-3.61369442924227e-05
3.40254281350847e-06
-6.32757439336658e-06
-1.85656308121983e-05
-9.03555797075311e-06
-1.53538154830859e-05
-2.43718083690717e-05
-2.40350414376754e-05
-5.18810494250783e-06
-2.7663765218947e-05
-2.41782272342088e-05
-1.1605496980996e-05
-1.83329403121984e-05
-1.02176027997831e-05
-1.17403339469947e-05
-1.98580856912178e-05
-1.96582946139795e-05
-4.00560411367284e-05
-1.83797245597903e-05
-3.2850973707151e-05
-6.02688564072685e-06
-8.63312232305044e-06
-2.75101688519735e-05
-1.48214325567279e-05
-3.52301863122586e-05
-3.28827004225935e-05
-2.66809513070865e-06
-2.55002774210321e-05
-2.71525681889317e-05
-3.73058227235838e-05
-1.96468315999365e-06
-3.48908926488472e-05
-4.16978987329741e-05
1.27181545037444e-05
-2.3319656688057e-05
-1.15521919747698e-05
-1.683509395288e-05
-3.89740520311957e-05
-1.75098672315263e-05
-1.34833441280719e-05
-2.28167073049524e-05
-1.99960260551943e-05
-4.33459214442464e-05
-5.70178233326968e-05
-1.7713215085677e-05
-1.46975147034947e-05
-1.58509275088235e-05
-2.34098555619897e-05
-1.67757074782964e-05
-2.21925047082107e-05
-2.38940086877536e-06
-3.44826476663746e-05
-2.79709575557256e-05
-6.52638454229423e-06
-2.83073349476347e-05
-5.51895386950555e-06
-1.73113367880906e-05
-9.93938449106704e-06
-1.0772916269497e-05
-2.37930826258985e-05
-4.38034915635463e-05
-3.67180773816005e-05
-2.4737369184641e-05
-6.01002024067247e-06
4.14303341639398e-07
-5.82213811862147e-06
-1.3978077998826e-05
-5.83921817096201e-06
-3.79650223620616e-05
-4.36464232759974e-05
-1.74297677307752e-05
-9.74374809166013e-06
-1.07495276445343e-05
4.34209957164416e-06
-8.55251294547779e-06
-7.58565918311801e-06
-2.68487477258124e-05
-1.44328111255801e-05
-1.47642821909451e-05
-2.11283079180971e-05
-2.36827224111354e-05
-2.31472395737967e-05
-7.69832066369854e-06
-9.9183304978985e-06
-1.70848049312908e-05
-1.30427984220366e-05
-2.87740289153455e-05
-2.5446759540996e-05
-4.20669825106858e-06
-2.25770731575154e-05
-2.78080905528908e-05
-2.57373173622367e-05
-2.5576387834512e-05
-1.23390590906768e-05
-4.11893839492695e-05
-2.5997179566785e-05
-3.03129175774712e-05
-2.60116808507459e-05
-4.63505057897842e-06
-5.16340785613965e-07
-3.60093911550489e-05
-3.54367745314298e-05
-1.53143321502597e-05
-2.25343429862842e-05
-2.67098967575546e-05
-3.49402172906382e-05
-3.0297553562452e-05
-1.51010346389614e-05
-2.74269860680311e-05
-3.05421967404235e-05
-1.17990361082575e-05
-4.17743863880689e-05
-1.89715707498159e-05
-2.83553657742615e-05
-3.26803309651296e-05
-3.52810915097646e-06
-3.270659878028e-05
-1.59532572073352e-05
-2.42638688033656e-05
-4.31203514619447e-05
-1.08235668124574e-05
-1.3354890426047e-05
-1.93969304697757e-05
-3.8033969831907e-05
-2.10738775059112e-05
-3.0070552147752e-05
-1.36101800234106e-05
-2.2689413420129e-05
-3.00020125192779e-06
-2.69929904058345e-05
1.58148444113158e-05
-7.87995755851586e-06
-3.04026242488429e-05
-1.18687848572197e-05
-5.21469076538842e-06
-4.78516933960739e-06
-8.53018752945162e-06
-3.1331374004972e-05
-1.68633733028713e-05
-1.0238627040485e-05
-1.98584455985995e-05
-1.46298935279098e-05
-6.25394002103867e-06
-1.69444625913585e-05
-3.65135216126386e-05
-1.53431845944863e-05
-3.46815495681311e-06
-2.61880439783634e-05
-4.81608930546691e-06
-2.52832343188452e-05
-1.79816081977455e-05
-3.77224389603443e-05
6.96910241150867e-07
-2.92635441688416e-05
-1.8962192939417e-05
-1.60300203549689e-05
-1.03448221991269e-05
-2.86380670484561e-05
-2.10298083295999e-05
-4.19346863260998e-05
-1.43278934783568e-05
-2.96870096202005e-05
-2.54081210664994e-05
-1.61142913995758e-05
-2.71965979176873e-05
-3.18780846465813e-05
-8.86400280438008e-06
-1.68300284901356e-05
-1.87862853302568e-05
-1.99095832082094e-05
-2.16083193390306e-05
-3.13134725126385e-05
-1.29311532926515e-05
-1.96576961795872e-05
-2.16550842118532e-05
-2.39566211667439e-05
-2.01869334196758e-05
-2.26887499829926e-05
-7.67137450713677e-06
-1.06854574859966e-06
-1.59138229677602e-05
-2.65112859561738e-05
-1.15455773192284e-05
-3.08045824022013e-05
-1.82664035102646e-05
-2.9336065249126e-05
-2.13591589280239e-05
-1.34700002681479e-05
-1.2953117986379e-06
-3.36439204975156e-05
-3.6681358010574e-05
1.07500079396412e-05
-4.16768017078193e-05
-4.79539811816351e-06
-2.0889600590177e-05
-1.49295637338615e-05
-3.98497303908316e-06
-3.35468466158044e-05
-4.8374166717002e-05
-6.96809784693599e-06
-1.1219026218031e-05
-2.80074604689448e-05
-2.93485892919162e-05
-2.76902853570739e-06
-3.98698630840077e-06
-1.68622668366747e-05
-2.83850249350199e-05
-9.54723486921944e-06
-6.97676710505247e-06
-6.97670037928097e-06
-1.36396311044833e-05
-3.2211453624886e-06
2.03986176128936e-06
-1.00317658279687e-05
-2.69229387803733e-05
-1.46914982301306e-05
-2.53792415692602e-05
-2.56445138287098e-05
-1.77354802926597e-05
-3.14890905097724e-05
-1.67644347286619e-05
-1.29939305393992e-05
-5.45903429967917e-06
-3.40495757470725e-05
-1.20779964533856e-05
-1.13364513098593e-05
-1.81108256713472e-05
-1.85904553357115e-05
-8.95588772665571e-06
6.51556938990856e-06
-1.89483898683059e-06
-8.01840247046607e-06
-1.69189103437233e-05
-2.32724975037468e-05
-4.50769982174752e-05
-1.76362421482734e-05
-5.77711967442847e-06
-4.74014978921475e-05
-3.02987865212512e-05
-2.12596651877848e-05
-2.43168260377897e-05
-1.56055847798097e-05
-1.84179735804651e-05
-4.32863791423219e-05
-1.41527235922359e-05
-1.53684896229471e-05
2.90122364185187e-06
-1.8650657404716e-05
-2.85557512530667e-06
-1.97140735680371e-05
-1.52482636244286e-05
-1.11631683298538e-05
-3.71325149372997e-05
-2.53116444605981e-05
-1.67467927671715e-05
-3.04007704680408e-05
-3.96827135184321e-05
-3.22904188174621e-05
-1.14676778460727e-05
-2.01184230327157e-05
-1.13171886767632e-05
-9.64881032856378e-06
-2.44017041784271e-05
-2.31901753520709e-05
-8.86489480140507e-06
-4.32812137827503e-05
-1.47210090655053e-05
1.32699530540434e-06
-2.1517242625023e-05
-1.11044300449261e-05
-3.76549786525298e-05
-3.61098538423379e-05
-4.6162077828871e-05
-3.84745633771253e-05
-1.82728143890177e-05
-1.56704842879572e-05
-1.43262841113589e-05
-1.89162537404049e-05
-4.17402974836971e-05
-1.62492102052791e-05
-3.5876004584447e-05
-1.12618362410756e-05
-8.64704252518269e-06
3.6746449817022e-06
-3.26934858680294e-05
-4.22112481946615e-05
-3.03171402811922e-05
-1.37565854028436e-05
-1.48996721458995e-05
-1.26737293130569e-05
-3.07534271974645e-05
-2.34484382927142e-05
-8.5686913903893e-06
-3.05476867098257e-05
-2.28059670525074e-05
-1.61517437140553e-05
-3.7805992233158e-05
-2.19493895772035e-05
-1.65827567784453e-05
-1.60209616054757e-05
9.5353112750865e-07
1.63326224905136e-06
-4.47528566429209e-05
6.84311851493969e-06
-2.08957115511079e-05
-9.98256673517599e-06
-2.43319014246105e-06
-1.61982395673915e-05
1.90061272788921e-07
-2.17629555443088e-05
-1.61725671233017e-05
-9.82318860390831e-06
-3.17423310893971e-05
-1.64692014375934e-05
-3.23687184155976e-05
-3.2296039869221e-05
2.4773759651644e-07
-7.77400732375686e-06
-3.32882356189413e-05
-1.70862993074874e-05
-1.46949169572581e-05
-4.38131810188455e-06
-2.31324424423195e-05
-8.11234669205197e-06
-3.73744585167246e-06
-3.65229185568843e-05
-2.65143872494407e-05
-4.80861468484483e-05
-7.34246000324069e-06
-4.15106170427332e-05
-3.00178877771543e-05
-1.77348771883095e-05
-5.01328611567556e-06
-2.46463413028386e-05
-1.42962237722193e-05
-2.649808219606e-05
-1.85831007081488e-05
-1.83632126131451e-05
-2.47995453343363e-05
-2.99097779657692e-05
-2.00945314697284e-05
-8.89243679588742e-06
-2.92842436078548e-05
-2.93855051342499e-05
-1.2538972739478e-05
-2.18496253826602e-05
-3.73476414416128e-05
-2.04314307830094e-06
-3.5876086918193e-05
-1.90734531466497e-06
-9.63003609188622e-06
-1.34136961667034e-05
-2.60586598199299e-05
-3.03380169331319e-05
-3.48639686950828e-05
-3.03983975352853e-05
-1.57593592351881e-05
-2.86976401409797e-05
-1.56072134445158e-05
-1.29238021360019e-05
-1.54656957570653e-05
-2.1644330068132e-05
-2.92327452652167e-05
-2.88496860261245e-05
-9.46852273820145e-06
-3.37209831452141e-05
-2.23929914796789e-05
-1.04345861246027e-05
-3.46353809473157e-05
-2.80196326726315e-05
-4.05621737627691e-06
-6.84965930558454e-06
4.62398932333091e-07
-1.02101887449155e-06
-9.36058552006646e-07
-1.6529082289696e-05
-1.36230498495217e-05
-3.45722555937489e-05
-2.02591701071746e-05
-2.28987704768516e-05
-2.00192937315191e-05
-2.55134427487178e-05
-9.83506404441693e-06
-2.15819498691085e-05
-3.05271783529703e-05
-3.99888302638462e-06
-2.98921585334497e-05
-2.82933559154556e-05
-9.39078635908294e-06
-2.12053823989913e-06
-1.57435042552061e-05
-1.54742658492505e-05
-2.13719040268933e-05
-9.25793368713823e-06
-7.93059227239101e-07
-1.9905190370971e-05
-3.43828642530511e-05
-2.5873016943883e-06
-5.11948995316402e-05
-5.28999511488529e-06
-1.35508189802824e-05
-3.0815458820319e-05
-1.19203203051089e-05
-2.3922390189005e-05
-1.23545563787319e-05
-7.20244477206632e-06
-1.63488764309506e-05
-4.08093488052667e-07
-1.25064832635108e-05
-1.60131967732033e-05
-2.07539922702837e-05
-4.06321336451694e-05
-1.97496269772973e-05
-2.97331737990149e-05
8.21600820855041e-06
-2.21704699703314e-05
-1.24652185286909e-05
-1.33010100729534e-05
-1.77682263338904e-05
-1.6687855744772e-05
-4.42309338111277e-06
-3.76268262790302e-05
-1.51112905579099e-05
-1.41521042912869e-05
2.11578901555938e-06
-1.80199072933653e-05
-2.97580463555684e-05
-4.20746390578462e-06
-1.22637509044077e-05
-2.25133406946368e-05
-3.44873496141246e-05
-3.23766571981819e-05
-1.42173175996415e-05
-2.9688790477539e-05
-1.91596787250605e-05
2.01110814579621e-06
-2.55177598643722e-05
-1.60802311702913e-05
-3.62605212414456e-05
-4.27440893107017e-05
-1.93448981700803e-05
-2.96344434989886e-05
-1.95114563038071e-05
-9.71250182165359e-06
-1.46098661378988e-05
-1.88067422040023e-05
-4.29359882681619e-05
-3.01388918955234e-05
-1.33762267791609e-05
-1.63607789784423e-05
-2.62203683889137e-05
-2.26083787893099e-05
-1.19587566407872e-05
-3.56921167053263e-05
-1.58154692971633e-06
-1.17199611397046e-05
-4.5818882936226e-05
-2.68694672131056e-05
-2.69825536721641e-05
-2.95557194925035e-05
-1.66486323315337e-05
-2.84348404935555e-05
-1.6808792644264e-05
-6.74256299822309e-06
-9.1049445631091e-06
-3.76775908073493e-05
-1.41647656326493e-05
-2.12009089461874e-05
-2.46817073960253e-05
-6.02329529140998e-06
-2.00633111725709e-05
-4.19939617263738e-05
-4.28826389490052e-05
-1.43892199248776e-05
-9.22095553956129e-06
-2.23517610010622e-05
-1.04212970002958e-05
-2.29742717180786e-05
-1.57462378322468e-05
-3.79148494361405e-06
-1.20140549768109e-05
-3.47559187300994e-05
-1.04612849621428e-05
-2.63003833093443e-05
-4.44751957882918e-05
-1.9736892576581e-05
-3.96727152721372e-05
-1.36623969024533e-06
-9.02452278965534e-06
-3.43212685061406e-05
-1.95872671888213e-05
-2.11365949750677e-05
-1.29574337371433e-05
-3.14515082413624e-05
-1.85956579674148e-05
-2.21785329331125e-05
-2.86053619147098e-05
-2.69677842376298e-05
-9.70732270415989e-06
-2.13743470301969e-05
7.68592039798208e-07
-1.58870624763575e-05
-1.35239261748256e-06
-1.77338754310582e-05
-1.77326485442605e-05
-2.43097573018918e-05
-3.8859659509098e-05
-2.21209648575473e-05
-3.95616599325482e-05
-4.04401794448761e-05
-1.61908472795763e-05
-3.23711743428409e-05
-3.67512417192104e-05
-1.12178500104425e-05
-1.35749510420302e-05
-8.66734464280125e-06
-4.24029854460934e-05
-3.35091356663373e-05
-2.9485360263125e-05
-1.18465948346049e-05
-1.90984534735518e-05
-3.31863670108208e-05
-1.67778608113257e-05
-2.78213442999654e-05
-2.57595766575776e-05
-2.94829098279549e-05
-2.47595789901464e-05
-1.61935382785256e-05
-1.17136877527357e-05
-9.58861762685262e-06
-3.69163820456027e-05
-8.22520640742696e-06
-2.88834248516636e-05
1.01038178882905e-06
-2.15984334328817e-05
1.19843171526578e-06
-9.50766865220856e-06
3.10382380748601e-06
-9.29465667351732e-06
-3.10188701337414e-05
-3.13730888528096e-05
-2.53661693139018e-05
-2.03938197239623e-05
6.46776419571885e-07
-1.86042117806505e-06
-5.8628284717688e-06
-3.4175481628738e-05
-2.02281354726403e-05
-1.91456445628108e-05
-5.15227576975993e-06
-9.04058017476501e-06
5.64396817911352e-06
-1.96326727154895e-05
-9.18225828210492e-06
-1.11722402735036e-05
-1.22072923793317e-05
-3.64426227068977e-05
-4.69398973682256e-06
-1.00971082958302e-05
-1.94290159739207e-05
-2.72905158800354e-05
-1.78504814252559e-05
-2.72936402744244e-05
-1.76037550782288e-05
-1.58015232477736e-05
-3.15438272496272e-05
-2.27322096730875e-05
-4.10454054928948e-07
4.30317159051976e-06
-2.27068286990463e-05
1.67349850644283e-06
-2.53563171334861e-05
-1.47854493538652e-05
-1.71966034801804e-05
-3.02342706333113e-05
-5.04627975835903e-05
1.04244721172807e-05
-2.31633277360892e-05
-9.60383999228987e-06
2.59084904784779e-06
-2.12892538061341e-05
-9.25452770295213e-06
-2.54873720699808e-05
-2.2531504457828e-05
-1.45011045327876e-05
-1.78568541348209e-05
-2.16776244456179e-05
-2.46644945170309e-05
-2.70214014719995e-05
-1.84715104085797e-05
-2.28384640446835e-05
-1.58266650170585e-05
1.4703191767617e-06
-1.54775607769714e-05
-3.30209893533587e-05
-2.19701268873515e-05
-2.76005114077658e-05
-2.95280528400805e-05
-2.22489901699235e-05
-2.9332170345058e-05
-3.90568020083138e-06
-1.17035089186622e-05
-7.4702267324844e-06
-4.70619145697922e-05
-1.18894627471952e-05
-2.96142197687425e-05
-3.29655502858125e-05
-2.72274256743622e-05
-3.02995717719533e-05
-1.34723729127352e-05
-1.09841503878176e-05
-1.07312896912539e-05
4.95783715765059e-06
-3.06251696534368e-05
-2.72272791624894e-05
-2.43556717988229e-05
-2.7749605145584e-05
-3.18979431587758e-05
-1.64051567607524e-05
-3.46793535705022e-05
-1.90501456637861e-05
-1.78887743959924e-05
-4.01475493330643e-05
-2.89125854178987e-05
-2.14965875330082e-05
-2.18948819784896e-05
-1.44183781169443e-05
-4.22611364240281e-05
-1.00979451702076e-05
-2.16972471081939e-05
-1.96615132866587e-05
-8.73042127393624e-06
-9.49252519106459e-06
-2.28899471821025e-05
-1.52293317696739e-05
-3.10151656690405e-05
-1.07433846852026e-05
-5.57785357237449e-06
1.24899469778559e-06
-5.74833804784412e-05
-4.39881836042921e-05
-2.01020492653891e-05
-2.11225252892617e-05
-2.41111670841726e-05
-1.33252196850245e-05
-1.44039787649139e-05
-4.20015025323399e-05
-2.09374573359449e-05
-3.87638771254871e-05
-1.06240660959861e-05
-3.54740258810978e-05
-3.5452374450569e-05
-1.42076699942312e-06
-2.40783348015158e-05
-3.81314536852249e-05
-3.11799590555714e-05
-2.29842045537811e-05
-1.63350932574505e-05
8.36470393263788e-07
-2.21753851147212e-05
-4.33395869609847e-05
-9.62635789790038e-06
-3.74350941277494e-05
-3.94028409045841e-05
7.45977084979523e-06
-3.0460898279769e-05
-1.51265347434197e-05
-4.28859869340285e-05
7.73600576248947e-07
-3.0189472217107e-05
7.81802559178755e-06
-2.13129222172354e-05
-1.25173457321023e-05
4.52845151699703e-06
-3.79513967653545e-05
-4.65796106853536e-05
-2.92874406117046e-05
-1.91779828982648e-05
-2.51335338860869e-05
-2.8100228421206e-05
-3.58013294526822e-05
-3.50988715693038e-05
-2.15707609373168e-05
-2.40015196926637e-05
-3.91910536722756e-05
-3.28882425541413e-05
-1.01867077749939e-05
-1.712957313033e-05
-2.79590422430542e-05
-3.3162615698302e-05
-6.16806050142454e-06
-4.62618684470205e-05
-3.3317815972968e-05
-1.1995173718085e-05
-1.56850292035079e-05
-1.17203382897073e-05
-6.38600166312636e-06
-1.19677165609992e-05
-3.22557594725615e-05
-4.76224272327983e-06
1.10392876200362e-05
-4.49337094584739e-06
-1.7594783537959e-05
-2.48142137779922e-05
-5.0085299949311e-06
-1.74061209539377e-05
-1.0383528310309e-05
-3.56948344819141e-05
-2.12776441485191e-05
-2.21269083692615e-05
-1.97133312025116e-05
-1.87252404618484e-05
9.41874937841558e-06
-4.42323616199401e-05
-2.51063445137504e-05
-1.57114821045174e-05
-9.15199158776878e-06
-2.95593610481982e-05
-2.25098072283907e-05
-3.92631507366404e-06
-1.47555967671781e-05
-8.85642496862197e-06
-2.37883000564375e-05
-1.18928734383948e-05
-2.83237108413951e-05
-2.22161311483727e-05
-9.85744776956994e-06
-2.08367685073662e-05
-1.96763174962699e-05
-4.19926322170906e-05
-2.53330281790339e-05
-2.6255020004696e-05
-1.29754849138666e-05
-3.59889366780906e-05
-1.67597321081951e-05
-6.61719989964375e-06
-2.54641060915632e-05
-1.9164815262838e-05
-1.44409913475788e-05
-1.96002690962475e-05
-1.53051474193686e-05
-1.94986018812381e-05
-1.86875071120767e-05
-2.81688744120749e-05
-2.64332055867711e-05
-1.42428793128642e-05
-2.52430950210381e-05
-2.12951584359581e-05
-1.39522404499925e-05
-1.43321531900675e-05
-2.21026573692084e-05
-2.2844907736667e-05
-1.44511727251875e-05
-2.77606930875118e-05
-2.23271993601222e-05
-1.07707150240677e-05
1.5087621617166e-06
-3.47690021868991e-05
-6.94828238486523e-06
-2.20749336380533e-05
1.54674098197359e-05
-1.94689445215742e-05
-2.9802461853681e-05
-1.3788705504848e-06
-3.53864690355826e-05
-1.48240691198012e-05
2.71829424900616e-06
-3.6645227547894e-05
-2.29545901655242e-05
-3.18526726916645e-05
-1.77279570730839e-05
-1.02691510236924e-05
-2.65998603758844e-05
-1.25514856551551e-05
-1.28386167995796e-05
-7.11765414117121e-06
-2.59840978308271e-05
-4.0512245900279e-05
-5.92401011235266e-05
-1.63569890233327e-05
-4.52773992986037e-05
-2.70937372331211e-05
-2.57497351080074e-05
-1.42578281776198e-05
-1.42758360973917e-05
1.20744171343933e-06
-1.99714672681806e-05
-1.50802549237307e-05
-1.23819266417762e-05
-1.76451975560436e-05
-5.41640219146306e-06
-2.931558381847e-05
-2.59268127947787e-05
-2.37330281602702e-05
-1.26777324088808e-05
-9.86134507746622e-06
-1.26942144695543e-05
-3.27288002365605e-05
-3.07334452367226e-05
-4.87166858597517e-05
-3.58676946332448e-05
-9.4009853933176e-06
-1.87725180052946e-05
-2.24335749358423e-05
-3.22283516378059e-05
-2.56590514301613e-05
5.88342636750742e-06
-7.85992288696361e-06
-3.15042939271694e-05
-1.67415660533918e-05
-8.7008713104206e-06
-2.81853358755099e-06
-2.56679529637311e-05
-2.74029608580449e-05
-1.74678253106684e-05
-3.26795276794016e-05
-1.43438911019655e-05
-7.67572843893212e-07
-2.12235214885575e-05
-7.65086000391916e-06
-3.58262210700191e-05
-1.98453060742989e-05
-1.77375623283802e-05
-3.4352635289465e-05
-1.52096669576724e-05
-5.93020846671204e-06
-1.91832932271273e-05
-7.75348160504996e-06
-3.43255579555875e-05
-3.68011433177208e-05
-3.36174419459869e-05
-6.98257037312946e-06
-2.15183685430651e-05
-2.49198269989056e-05
-9.58694732428406e-06
-8.96944291742767e-06
-3.0831132234808e-05
-1.57638793736119e-05
-4.23540911306394e-05
-2.13305044752828e-05
-4.49345291676403e-05
-3.51204106406799e-05
-4.22281964695743e-05
-3.91046478573264e-05
-1.54363033748623e-05
-1.48231992167379e-05
-2.69991114288107e-05
-1.37730562094185e-05
5.66746006515118e-06
-5.96747815151902e-06
-2.59097344053516e-05
-3.03878881446838e-06
-2.75371793028183e-05
-1.03607575996706e-05
-1.55149661579601e-05
-1.88707463519038e-05
5.07515421839988e-06
-2.88819639591433e-06
-2.51321637526441e-05
-1.76141061142316e-05
-7.90695948954186e-06
-3.95581952749745e-05
-1.15916664001057e-06
-1.51739873934392e-05
-2.47390729542949e-05
-3.31083854556967e-05
-1.98954847104717e-05
-1.11869142348648e-05
-4.80944534061843e-05
-3.220013324985e-05
-1.36860544370307e-07
-1.63335088197658e-05
-1.25229160356581e-05
-2.70568682483872e-05
-1.89193617951357e-05
-2.63647847161731e-05
-1.54470145284406e-06
-8.90906670261336e-06
-1.56340130960738e-06
-5.15195571684703e-06
-1.34495070207871e-05
-1.15353354199688e-05
-2.21922362931045e-05
-2.74091837642014e-05
-2.71742571796286e-05
-2.29471468492416e-05
-2.24596010752347e-05
-2.02669064604815e-05
-2.60102423451402e-05
-1.16898248429105e-05
-8.36767111113931e-06
-1.66003434237471e-05
-3.18295780383188e-05
-2.34071490006991e-05
-9.32086665456662e-07
-2.06633042284952e-05
-2.85791836268411e-05
-4.74182227606923e-05
-2.54346629430288e-05
-1.97738977236373e-05
-1.10519814922653e-05
-8.55136602795969e-06
-7.49645453755755e-06
-1.06074157231617e-05
-2.05511301865745e-05
-2.31288447238323e-05
-2.79889318252322e-09
-1.56826411482085e-05
-1.62011439376275e-05
-1.40402007810826e-05
-8.89586205977451e-06
7.94216749310474e-06
-9.6252120382563e-06
-5.92700648980912e-06
-1.22298343212548e-05
-2.48984653634925e-05
-3.68314647215246e-05
-5.56946682562468e-05
-2.29211885776229e-05
-2.6412746965902e-05
-1.76931582606099e-05
-3.02933583933814e-05
-1.3640421046087e-05
-2.49463475993019e-05
-1.54449283552573e-05
-2.612631608259e-05
-1.72944449463793e-05
-1.92618686055848e-05
2.28139929269812e-06
-2.83154529277016e-05
-2.85888091306924e-05
-2.33017879455413e-05
-1.90424329475e-05
-2.38543234285737e-05
-8.68652726642848e-06
-3.60693549954941e-05
-1.47842668465662e-05
-2.98255754465539e-05
-1.29934313514125e-05
-1.12292371605053e-05
-2.82847581468865e-05
6.19014703137537e-07
-2.37174126203931e-05
-1.30614013806776e-05
-7.53568174723357e-06
-2.29922554164043e-05
-3.40286901388871e-06
-8.15325904912292e-06
-8.69520186006472e-06
-1.19046745287962e-05
-1.10357826730808e-05
-2.95388618814058e-05
-9.98830059265307e-06
-2.87263742695012e-06
-8.79209756499723e-06
-2.22567230091978e-05
-8.76906600421465e-06
-3.14094819858104e-05
-2.79482205040896e-05
-1.23774692345517e-05
-9.67280740814362e-06
-2.14183917027261e-05
-1.94971872319685e-05
-3.50716691378807e-05
-3.75069112214891e-05
-4.12610839364829e-06
-1.58989186889222e-05
-9.19152601872023e-06
-2.02102525031427e-05
-2.69109432998398e-05
-4.90713250695981e-05
-3.65903840959665e-05
-1.2059342729025e-05
-1.86452255962493e-05
-9.915521728042e-06
-3.85160683926313e-06
-3.1264482772654e-05
8.99533681560726e-06
-1.35366982634484e-05
-9.62682903622223e-06
-1.84130087860268e-05
-3.13669471409985e-05
3.01973393987596e-06
-1.190896501151e-05
-3.02690743176313e-05
4.17328376089262e-06
-1.72376092161928e-05
-9.59114259352136e-06
-2.70309596943251e-05
-2.81633572736439e-05
-8.10339117548536e-06
-3.42050362025539e-05
-1.62119493675259e-05
-2.47841026782526e-05
-1.75429003073292e-05
-2.1674544671613e-05
-2.65087813248712e-05
-4.8591129511329e-06
-2.2392804186597e-05
-1.16053547495388e-05
-1.58528019921125e-05
-2.83580557224855e-05
-1.75481810747296e-05
-1.44495917491688e-05
-3.71374484524918e-05
-1.91248802896056e-05
-1.55770908277401e-05
-2.94557335637399e-05
-3.40681625277464e-05
-2.54867277293091e-05
-1.71972559878757e-05
-1.62220252718855e-05
-3.1829609331688e-05
-1.8551695007397e-05
2.09985972160144e-06
1.64148844752451e-05
-3.07547101001961e-06
-3.1964034679408e-05
-2.07616276645739e-05
-1.12089288440679e-05
-1.02268483882548e-05
-3.2244053496437e-05
-8.74556621762533e-06
-1.11751954030255e-05
-3.31306523175641e-05
-2.30678038977808e-05
3.32930153096551e-05
-3.81212234712464e-05
-1.12866776961393e-05
-2.77282462418721e-05
-1.61833395539396e-05
-6.55559946279342e-06
-1.16663404972951e-05
-1.40342033320844e-05
-2.87533829528453e-05
-1.77114700901327e-05
-3.53249259292763e-06
-2.59746767797708e-05
-1.240090334927e-05
-7.49732820959513e-06
-1.55553886656536e-05
-9.69972180055735e-06
-5.25985690794259e-05
-1.98297426511143e-05
-3.62824892855117e-05
-1.12446184099206e-05
-2.4007006489637e-05
-1.55242095128062e-05
-1.92362653102441e-05
-2.33771798665863e-05
-3.20877734130642e-05
-1.3852849356917e-05
-1.53820618028485e-05
-2.72598615348211e-05
-4.44298310375319e-05
-2.38014076738553e-05
-2.66582523732424e-05
-8.31885289946652e-06
-2.0996186500241e-05
-3.26479124632807e-05
-3.18320185396343e-05
-1.33200353371898e-05
-4.42247930307362e-05
-2.17995685705157e-05
-2.96998220227863e-05
-3.94470184408117e-06
-2.56312833950041e-05
-1.31142879659347e-05
-1.81599530745301e-06
-4.20153159987428e-07
-2.7942083923483e-05
-3.863104714649e-05
-1.28382964817863e-05
-2.95362367207487e-05
-1.87265409717946e-05
-2.00516240477125e-05
-2.22977716371525e-05
-3.46844483254638e-05
-3.20026831219674e-05
-2.48911410218854e-05
1.01116172452481e-06
-9.3208472716669e-06
-2.0132307695095e-05
-2.78677585030558e-05
-2.24211154122378e-05
-2.14698039351973e-05
-3.69414572624826e-05
-5.81653169815651e-06
-3.43135845751338e-05
-2.60133722670136e-06
-2.29430404891785e-05
-3.61769831930961e-06
-1.58403397939815e-05
-1.92037522394205e-05
-3.44529299929461e-05
-2.84757470746917e-05
-2.33930716222251e-05
-2.52594375909836e-05
-2.45011529515533e-05
-1.39408965455568e-05
-3.49285264945806e-05
-1.39844124246058e-05
-2.42903833019035e-05
-1.14954759238396e-05
-1.74503596563115e-05
-3.31582796042179e-05
-1.98480807771157e-05
-1.51358938167225e-05
-2.26554156925002e-05
-1.31069870742031e-05
-6.24247145366438e-06
-1.29282369706317e-05
-2.20170259366225e-05
-1.04224323224464e-05
-2.19889972254276e-05
-1.4446913812531e-05
-1.34973403767957e-05
-2.60410259987796e-05
-3.25267477110052e-05
-2.83332900473418e-05
-2.19836289152354e-05
5.80307447067507e-06
-1.52015407523857e-05
-1.94816419758904e-05
-1.63256445368526e-05
-8.14664202526113e-06
-2.3053950475263e-05
-7.35034493551011e-06
-1.29996809166218e-06
-9.83560773067583e-06
-1.08349557864621e-05
-3.50258721925261e-05
-3.37811943890269e-05
-2.31671625746027e-05
-2.77782165914811e-05
-1.22072483028704e-05
8.49789219807631e-06
-3.13252789786803e-05
-4.52564031777812e-05
-1.4555319365409e-05
-9.89319659696154e-06
-1.47758334518344e-05
-1.73908069313108e-05
-1.99319689698289e-05
-4.42994192572587e-05
-2.29721081619489e-05
-1.82668260674597e-05
2.69880442253823e-06
-2.70575501144032e-05
-4.89177120326156e-06
-2.97220890112838e-05
-1.41966160501061e-05
-2.04717144168658e-05
-2.17416889027187e-05
-2.94691833117898e-05
-2.65188028251819e-05
-2.98677563939314e-05
-5.33578104492672e-05
-3.82991244963877e-05
-2.47518143106826e-05
-3.29052454638919e-05
-4.64750591740588e-06
-1.74111545792282e-05
-3.23953023710231e-05
-2.38244732501331e-05
-1.97657150188393e-05
-1.33564259524178e-05
-3.6406803332431e-06
-2.42728767261589e-05
-2.72057376221983e-05
-3.41806994680129e-06
-3.19710508975063e-05
-2.88365457821002e-05
-3.89984441267305e-05
-3.38567563616697e-05
-5.19943678644391e-06
-2.55694366223611e-05
-2.21298640299489e-05
-1.08080392005292e-05
-4.96401429282417e-07
-2.96707136395054e-05
-6.1873065382351e-06
-1.34466087809816e-05
-1.5904342970014e-05
-1.95708402366897e-05
-3.07272924235496e-05
-1.927557089292e-05
-1.86215335170347e-05
-1.08746718864876e-05
-2.30984592558467e-05
-2.1837483071986e-05
-1.76892955046223e-05
-6.65390454636045e-06
-2.90591825806981e-05
-2.18634854858463e-05
-2.54873362324398e-05
-4.71985550074126e-06
-4.23798482681698e-05
-2.04586227116585e-05
-1.13369012953374e-05
-2.05065865688801e-05
-1.82841922326901e-06
-2.37735167098066e-05
-2.4755679520921e-05
-1.16770790555226e-07
-1.6947813437767e-06
-1.86149344375548e-05
-8.1350605933339e-06
-2.70086151065343e-05
4.63559710500267e-07
-2.57369226184824e-05
-3.44595529001529e-05
-2.75976519578257e-05
-2.25344020667338e-05
-3.76840492690517e-05
-5.52866546523445e-06
-2.44150931740418e-06
-2.209479841791e-05
-8.30909783788878e-06
-2.36908577701257e-05
-1.77093020477713e-05
-2.56702813037575e-05
-2.74721879423368e-05
-3.7050373919257e-05
-2.00677088001941e-05
-1.77693457099015e-05
-1.80347429709761e-05
-1.10956089387884e-05
-1.42543022554447e-05
-2.01081604251226e-05
-3.75765682918743e-05
-2.39509215617939e-05
-3.33870272395412e-05
-1.637720112738e-05
2.48276184774556e-07
-1.10188337645864e-05
-3.21848411531333e-05
-1.94208553564038e-05
-1.10242673209566e-05
-2.45285332942126e-05
-2.20374335334561e-05
-1.09735501921566e-05
-2.66015091104874e-05
-3.20902506478042e-05
-2.5772770014233e-05
-3.11714556012295e-05
-2.35807022127933e-06
-8.4057972065002e-06
-3.70827467652954e-05
-2.14705243671113e-05
-2.77676127470918e-05
-8.55690011489401e-06
-1.11667480185891e-05
-2.3552745919334e-05
8.39182713632496e-06
-5.57697245287578e-06
-1.29504594478599e-05
-3.75010828194832e-05
-9.40123588569278e-06
-4.50803439053914e-05
-1.57338044844337e-05
-1.48746212977169e-05
-6.37688276903973e-06
-4.55658700787382e-06
-1.93831240751265e-05
-3.44374728157409e-05
-1.20117492478456e-05
-4.64690346220298e-05
-1.88742125934172e-05
1.55053349136632e-05
-2.79306846802639e-05
-8.05079986111754e-06
-5.90208509066375e-06
-3.7650001069078e-05
-3.01745650576351e-05
-2.81487089656231e-05
-1.58416261538751e-05
-1.27560436278909e-05
4.04495557300751e-06
-8.93543144693286e-06
-9.75543440208158e-06
-2.10400386280834e-05
-2.84752134524062e-05
-9.0509871644029e-06
-2.3329799291089e-05
9.96543458248087e-06
-2.02273719303019e-05
-2.52558524839318e-05
-1.2169972325692e-05
-2.52623576173076e-05
5.74053208062488e-06
-3.79463968017618e-05
-1.58930847156534e-05
-3.0615781620325e-05
-1.59531059438934e-05
-5.28980626860771e-05
-7.98020444851715e-06
-3.46989902551006e-05
-1.76808475505977e-05
-1.76519810471734e-05
-1.11832772403076e-05
-5.17843691255801e-06
-1.18173674107017e-05
-1.86380137963695e-05
-1.52083809545734e-05
-2.23954184502167e-05
-3.74506454827806e-05
-1.99552827326493e-05
-4.04254339576887e-05
-2.31959826652078e-05
-1.98415095396268e-05
-3.19245749399593e-05
-2.37261263683614e-05
-1.75047793849166e-05
-2.53612735831504e-05
-1.11277962181919e-05
-2.62795421405703e-05
-2.90510345357925e-05
-2.78547612464764e-05
-3.52643648938326e-05
-1.00029914212954e-05
-1.72381372751427e-05
-3.4627933983094e-05
-2.97221554571401e-05
-3.6875236675606e-05
-2.12512741812541e-05
-3.49492502184488e-05
8.53017950929644e-06
-4.74288107664871e-06
-4.27231167574376e-05
-2.38408608805454e-05
-3.96040396557806e-05
-4.12619764432434e-05
-3.51065195370596e-05
-1.02525519927402e-05
-2.84106203108942e-05
-4.15731299676095e-05
-2.04232252809175e-05
-2.29137289268954e-05
-1.43422915315396e-05
-7.53038310673125e-06
-1.73683959646194e-05
-5.96743197116491e-06
-3.13534167019627e-05
-2.34516809946491e-05
-1.90753728344296e-05
-1.13093848099436e-06
-2.27527900764159e-05
-1.32318106084373e-05
-2.21261796044994e-05
-1.74976545243864e-05
-1.41708152285072e-05
-1.94970099990198e-05
-2.63436298009513e-05
-2.01791554511916e-05
-2.42352053617951e-05
-2.09247688988359e-05
-1.24788709285643e-05
-1.42332947028163e-05
-8.92706333286671e-06
-3.4779562409036e-05
-1.36027950878449e-05
-1.22803777135407e-05
-3.90507075287398e-05
-1.76206216071079e-05
-2.26990539344364e-05
-1.46686309114867e-05
-4.76987557537202e-05
-2.70100160353077e-05
-3.81498204699192e-05
-1.81048334601982e-05
-1.85050510219793e-05
-8.64127322705134e-06
-1.38255059712998e-05
-5.42856983882506e-06
-1.62545422224472e-05
-1.51624783446793e-05
-2.33290308419898e-05
-1.3226756347325e-05
-2.13623547289881e-05
-1.43756266109362e-05
-2.06966545003693e-05
-2.69583280859874e-05
-2.24435293381077e-05
-3.47425903026568e-05
-2.36392025561644e-05
-1.49087419286919e-05
-9.07959607922609e-06
-2.49129560244181e-05
-2.67665402015897e-05
-1.33372916454787e-05
-2.22207896846471e-05
-3.2211110164548e-05
-2.0682881797158e-05
-1.82084969214644e-05
-1.6912692963315e-05
-5.93821583902781e-07
-1.98271792370533e-05
-1.58125628627884e-05
-3.1037296773677e-05
1.29083679571283e-05
-2.72878054046816e-05
-3.2942237134586e-05
-3.37542984786137e-05
-3.37482492429945e-05
-2.90644456582984e-05
-5.39258792443431e-06
-1.21493274987959e-05
-3.25060556767297e-05
-2.88935335556099e-05
-3.15892240862745e-05
-2.72004051851881e-05
-1.73628600793196e-05
-3.05736855382142e-05
-3.26030973616165e-05
-1.53895234157888e-05
-1.23793702814699e-05
-7.80044348923111e-06
-6.1713509229991e-07
-3.54689824525473e-06
-8.66508458233848e-06
-1.78588196805518e-05
-1.84660084319159e-05
-3.40326632836806e-05
-3.10451453026391e-05
-2.46174841684307e-05
-3.34496754265361e-05
-1.79506439767817e-05
-1.42902142057567e-05
-3.56435139784623e-05
-2.13484593134031e-05
-2.27365950823481e-05
6.66247827691144e-06
-3.61725660810197e-05
-2.4449799711214e-05
-1.25436913397131e-05
1.37381971804653e-06
-6.86709503974118e-06
2.78796354026896e-06
-3.53083345105449e-05
-7.92997384837007e-06
-4.0339284243431e-05
-4.74712664399805e-05
-1.1421615377044e-05
-2.87519701082736e-05
4.12353644396855e-06
4.25570874674449e-06
-3.04526662609594e-05
-1.80472299456125e-05
-2.79183273237393e-05
-1.44146039526241e-06
-1.37136235492103e-05
-2.60491685796798e-05
-1.76701718375924e-05
-3.26461853404138e-05
-2.40624632458874e-05
-1.41512449052111e-05
4.23951892559405e-06
5.52811669131457e-06
-1.89835849415944e-05
-3.5131785768689e-05
-2.48238684321567e-05
-1.03669654673031e-05
-3.22571642310618e-05
-2.31873309533494e-05
-2.93491615249002e-05
-2.69609889785528e-05
-6.40539510497597e-06
-1.76760556564686e-05
-3.10426488843982e-05
-3.49203996858926e-05
-5.30664635495499e-05
-2.49523535134911e-05
-4.43160233489455e-05
-3.54027994598193e-05
-1.06139861407018e-05
-4.18160730920011e-05
-2.9176031756734e-05
-2.47565124519838e-05
-1.43415954384306e-05
-8.99208977275254e-06
-1.57843410895464e-05
-2.47797686220959e-05
-1.70742656096818e-05
-2.86213322105443e-05
-4.17055281244581e-05
-5.83358859151682e-06
-1.22104729873262e-05
-8.30631621758143e-06
-1.41959381965729e-05
-1.6901385150201e-05
-1.21514480369202e-05
-3.94741204636041e-05
-1.16478552898325e-07
-2.38279044342426e-05
-2.4619774803005e-05
-1.53747867011317e-05
-1.88372906418181e-05
-1.82057534922912e-05
-3.58355285860905e-05
-1.42218573471882e-05
-1.78428573598685e-05
-8.20768913893108e-06
-1.88419261531052e-05
-1.30632479442511e-05
-2.1418452389093e-05
-3.71770804510939e-05
4.57001260778678e-06
-1.67623929813416e-05
-2.00165443054499e-05
-2.5505042164073e-05
-1.84628475916703e-05
-8.1742937774316e-06
1.04328111482226e-06
-1.08787402560652e-05
-1.83391409098931e-05
-3.50575558380551e-05
-1.91722363731398e-05
-2.62106172782558e-05
-2.50488829197619e-05
-3.84145633330648e-05
-7.11670625529315e-06
-2.14636972788354e-05
-2.27727171794596e-05
-2.140033375873e-05
-1.62429768807586e-05
-4.61491311595748e-06
-1.41302582660389e-05
-1.34952137223036e-05
-1.06142436685113e-05
-2.11104613332641e-05
-3.80093988274922e-05
-1.33435903863921e-05
-1.29261682376682e-05
-1.21113420365325e-05
-2.40945830234955e-05
-2.52333548384239e-05
-3.87506253494856e-05
-1.50879095710944e-05
-7.01721549080521e-06
-9.36838118592043e-06
-2.98983446786171e-05
-3.16857536290847e-05
-2.04798363376916e-05
-6.56291469611815e-06
-3.36647058306591e-05
-2.92609749722681e-06
-9.7101866288475e-06
-9.86227638405567e-06
-2.15916297563304e-05
-1.73555417163589e-05
-2.2453125669743e-05
-8.61234102937666e-06
-8.12370478856725e-06
-8.94029301872851e-06
-2.68765338109412e-05
-6.48064155797458e-06
-1.58857997129313e-05
-4.20885945965773e-05
-4.6408235302683e-05
-4.15574465059474e-06
-7.13871161094144e-06
-4.44887591416875e-06
-3.72936405332183e-05
-2.60070643364381e-05
-2.81466356336578e-05
-3.49717699258114e-05
-2.05294376016555e-05
-1.54846306622775e-05
-5.56095026284988e-06
-3.52225883972259e-05
-3.16934149918637e-05
-4.68233040909304e-05
-5.47377965996749e-05
5.17326752118546e-06
-2.25261208456687e-05
-1.29503523319621e-05
-1.13182908485747e-05
-3.29250546371605e-05
-3.79006481789393e-05
-8.51181627502575e-06
-2.6983739069927e-05
-1.05090894725682e-05
-7.44410896712004e-06
-1.83299515289259e-06
-2.02776989114289e-05
-4.10380775890102e-05
-5.50000476310949e-05
8.5316038469115e-06
-1.40244363447111e-05
-3.32271879200417e-05
-1.79901247368894e-05
-2.44627232895941e-06
2.67698938031153e-06
-2.15322272216866e-05
-1.36752358756714e-05
-3.07931177490811e-05
-1.96992613367509e-05
1.38788932573315e-05
-1.82361527607406e-05
-4.70498918972731e-05
-8.82326113132282e-06
-3.14707671276064e-05
-3.29789981561051e-05
-1.54354718936737e-05
-2.09540680346373e-05
-3.49229349980877e-05
-4.96692110308608e-06
-1.28821352988812e-05
-9.04094396245493e-06
-1.43736450718595e-05
-3.37897413806219e-05
-1.9422671281247e-05
-3.33732503273407e-05
-2.87746944574856e-05
-1.10792935206247e-05
-9.48133721004851e-06
-2.48068510610128e-05
-1.32066092743611e-05
-1.2576796161943e-05
-2.08768301933474e-05
-2.79411575583944e-05
-1.85957990823314e-05
-3.4374693707989e-05
-1.52753826111694e-05
-1.05707790640983e-05
-1.02860549322127e-05
-1.27746529136145e-05
-7.76713404840518e-06
-1.20521966878933e-05
-1.98979518731169e-05
-6.01205823214113e-06
-1.40963617668529e-05
-3.50489537050479e-05
-1.63472213522547e-05
-2.30859322476727e-06
-1.27919561224058e-05
-1.74037482261705e-05
-1.76249878203984e-05
-9.81625032092991e-06
-1.31623433903548e-05
-1.75435397701939e-05
-4.31070153895125e-05
-2.02849785482661e-05
-2.36844113166839e-05
-2.83614214459453e-05
-2.26678268929961e-05
-3.31856659984334e-05
-3.09626947633776e-05
-2.42648114544521e-05
-1.19722891198141e-05
-3.99201713037493e-05
-2.44436365815824e-05
-4.69056989191111e-06
-3.5418670968011e-05
-2.69543370794301e-05
-2.43987155405432e-05
-1.2028997938848e-05
-6.35061357507018e-06
-1.1501029077887e-05
-1.97182568048067e-05
-2.52729501359952e-05
-2.88296514657088e-05
-2.8464367108822e-05
7.20679784811683e-06
-2.70735844353287e-05
-2.17394374564023e-05
-4.67332124931927e-06
-6.67005258524788e-06
-1.65934635252085e-05
-2.48155794885062e-05
-4.77900127467769e-06
-4.12478730727874e-05
-3.7151374736983e-05
-3.74774162563857e-05
-3.84358990334133e-05
-2.48526610021301e-05
-2.37823686300784e-05
-1.95977669812187e-05
-2.38695473192074e-05
-1.42510504177173e-05
-2.59106310527506e-06
-9.79425122605032e-06
-2.32409048955585e-05
-3.33162341302967e-05
-8.16555861154427e-06
-6.40257814127046e-07
-1.84057185723842e-05
-7.97127963485707e-08
-7.22113311845713e-06
-2.13048160687184e-05
-1.32397208190902e-05
-2.53031781964252e-05
-5.56065820860694e-06
-2.46776308724389e-05
-3.18940443473851e-06
-4.24989341796981e-05
-1.38844910517116e-05
-1.57366215756458e-05
-2.04501470790724e-05
-2.31629474077911e-05
-4.13993859605468e-05
-2.6909441067457e-05
-5.10344276994786e-06
-3.27019719804444e-05
-3.05974627011909e-05
-3.07421556073179e-05
-2.96589076761305e-05
-2.00011795971109e-05
2.72867451781767e-06
-1.98220219508764e-05
-3.88082173676819e-05
-4.01827537183821e-05
-1.66615994460829e-05
-2.7477866773803e-05
6.17238156505673e-06
-3.51093818018541e-05
-2.03011952654353e-05
-1.31402766906224e-05
-3.50878055916881e-05
-1.1306521968881e-05
-1.05906287339069e-05
-3.54342008152015e-06
-1.42596335644445e-05
-1.13497644170852e-05
-2.23114205289703e-05
-2.22460672063551e-05
-1.89328224907719e-05
-3.70751216428115e-05
-1.58657474644005e-05
-1.65997851614037e-05
7.52098467721904e-06
-1.10187779120268e-05
-2.33554984469067e-05
-1.41323591034447e-05
-2.48667026058247e-05
-2.4878693884609e-05
-2.47794148211517e-05
-2.74204481461596e-05
-1.39235815034291e-05
-2.97138475848438e-05
-9.96317877603076e-06
-3.21873167942359e-05
-5.64045667365748e-06
-2.46170154688402e-05
-4.53643475033117e-05
-8.01080918357589e-06
-3.19463761967661e-05
-2.68711519056827e-05
-2.22682834937275e-05
-1.35952290490663e-05
4.47091145275606e-06
-2.77433819187379e-05
-2.1592458942293e-05
9.00301114388198e-07
-1.10773858920994e-05
-3.44515555036407e-05
-1.57261227360203e-05
-2.8215552396912e-05
-3.7453100629297e-05
-5.92848241282609e-05
-3.58407560112689e-05
-9.2315113672283e-06
1.18171040278214e-05
-1.75357277870826e-05
-1.96145316895527e-05
-2.30359517716955e-05
-1.61722837766662e-05
-2.53481839197041e-05
-1.65083839700951e-05
-1.82751849651207e-05
-1.97832806169798e-05
-2.99700922241882e-05
-2.00529126050008e-05
-1.44635524860155e-05
-1.77843473808626e-05
-6.67530869753955e-06
-2.43897532773949e-05
-6.06530444000655e-06
-3.39125371131882e-05
-2.75200848748451e-05
-1.82026230913139e-05
-8.2190679158547e-06
-2.17525824691746e-05
-1.65241504755309e-05
-3.40368206012022e-05
-1.17502285630535e-05
-1.29810524053774e-05
-3.20348307873657e-05
-6.01394764160125e-06
-1.53859082644833e-05
-7.70559332930862e-06
-4.20620359802812e-05
-7.53002029516033e-06
-2.73860542720028e-05
-2.72072314582616e-05
-2.19850349585436e-05
-1.35928166402088e-06
-3.27396975565601e-06
-3.44369246610342e-05
-2.26454661339684e-05
-3.0463624690918e-05
-1.53487963283585e-05
-2.67295116548332e-05
1.32799620108958e-06
-2.21056044661893e-05
-4.79692366118548e-06
-1.29739657665506e-05
-2.84118780822807e-05
-1.42688051428277e-05
-1.67297468001174e-05
-1.01136987407305e-05
-9.18979833334714e-06
-2.16438629918553e-05
-2.1350117075391e-06
-2.06305142682212e-05
-4.87072435088433e-05
-2.6201594099029e-05
-2.44151561558588e-05
-1.24421902121438e-06
-2.57367529384669e-05
2.51516344859313e-06
-1.79037612407437e-05
-1.48778767889417e-05
2.72440090924042e-06
-4.20204124590208e-05
-1.58924413691084e-05
1.0338085684474e-05
-3.22821246866359e-05
-1.09893655713038e-05
-1.45527559551954e-05
-4.80233486162022e-06
-1.15381263788267e-05
-1.77761197279394e-05
-1.8736196484532e-05
-2.35204488059426e-05
-1.65616437313959e-05
-1.69486215880746e-05
-1.09518319753234e-05
-1.34301375540493e-05
-2.52886078429485e-05
-1.84094762354442e-05
-1.45080265011547e-05
-1.88827920923947e-05
1.07899631280011e-05
1.66283264771204e-05
-2.08155324461418e-05
-2.00399208952147e-05
-7.34232569479256e-07
-2.36427627556524e-05
-2.04982141149901e-05
-3.99859470532999e-05
-4.12088366686772e-05
-8.39957575683805e-06
-2.83507945055587e-05
-1.15057182975858e-05
-2.93147884805e-05
-2.21769050433892e-05
-1.38559644683661e-05
-2.32793118407734e-05
-3.68349730271979e-05
-1.24367945630454e-05
-2.71083689310245e-05
-2.72745603275405e-05
-3.20610646187639e-05
-2.58297818195414e-05
-3.79366537477252e-05
-1.33671218539345e-05
7.48968023154776e-06
-1.50317980228777e-05
-1.10733878506069e-05
-1.629455319294e-05
-3.31754549976436e-05
-2.3757480499374e-05
-1.0536605511146e-05
-1.74023237580983e-05
-3.69690012012861e-05
-2.28042466073319e-05
-1.47502801372721e-05
-2.42377186995673e-05
8.80257619783255e-06
-1.49443442033177e-05
-2.46612388438261e-05
-2.58492970129324e-05
-1.21471760836311e-05
-2.19587796868182e-05
-2.25164630578097e-05
-1.37100294326738e-05
-1.53385315647977e-05
-2.42912810592869e-05
-1.3049695052324e-05
-2.13333911675638e-05
-2.23376435947626e-05
1.82927278585553e-06
-1.3763143132732e-05
-3.30265121479457e-05
-3.86874214692485e-05
-1.85625265868643e-05
-1.10844119590994e-05
-1.52645565846553e-05
9.78330143393799e-06
-2.19389690196347e-05
-2.24404833874889e-05
-2.72641175409817e-05
-2.72425781720353e-05
-3.04632294524912e-05
-3.92807529206818e-05
-8.04340714231661e-06
-2.15065637064521e-05
-1.32472045055415e-05
-1.99110403102318e-05
-2.81852131564962e-05
-2.88343381414215e-05
-5.14131210463161e-06
-2.68948092437299e-05
-8.98061516909228e-06
-2.64887623511517e-05
-2.42934344720742e-05
-2.01360496955635e-05
-8.36527306646275e-06
-1.65252796728517e-05
-1.69587210034541e-06
