# Supplementary material for: Research on computational propagation and identification of mine microseismic signals based on deep learning
Source: PLoS One. 2025 Oct 22;20(10):e0334641. doi: 10.1371/journal.pone.0334641 (PMC12543183; doi:10.1371/journal.pone.0334641)
Supplement: S2 Data — (ZIP) [file pone.0334641.s002.zip › 000100500001953.xlsx_0.txt_24.txt.txt]

-3.53142355092072e-05
-1.77500554434364e-05
-2.32129795440678e-05
-2.17176888981145e-05
-3.4139397476001e-05
-2.36311796343566e-05
-2.56123685570931e-05
-1.5898768484707e-05
-2.52185754554795e-05
-4.23369299306015e-05
-3.24885812983563e-05
-2.39550245507292e-05
-1.80324164136343e-05
-2.36681305026971e-05
-1.86496151308331e-05
-4.08871407777685e-06
-2.7465135040356e-05
-2.06101656568625e-05
-1.39067405969151e-05
-1.52711780393022e-05
-9.63740503893042e-06
-3.94943277823883e-06
-3.28863603694497e-05
-2.20298433792781e-05
-2.22159578343067e-05
-2.57581674647436e-05
-1.05306305021918e-05
-1.9191166732219e-05
-1.01670013664771e-05
-3.29695150653959e-07
3.27621294300397e-06
-1.31279352898284e-05
-8.56686674791312e-06
-2.59096084007992e-06
-2.44839323169059e-05
-4.51601697542809e-05
-3.83779994221311e-05
-2.96239755533156e-05
-3.80372338788664e-05
-3.09458389986616e-05
-1.99735560243276e-05
-8.55092982596862e-06
6.49756685750656e-06
-2.78242954781581e-05
1.39278230394102e-06
-1.95010341535775e-05
-3.38232459457178e-06
-2.18742522178067e-05
-4.8036585489911e-05
-2.80396772961449e-05
-2.08190341951025e-05
-2.81464706774722e-05
-9.1536237332079e-07
-1.58587808688451e-05
-2.27427632195592e-05
-2.45042330919979e-05
-1.27046133942141e-05
-4.95597752240655e-06
-1.54892661091197e-05
-2.02023546954378e-05
-3.60307351190998e-05
-4.22252477626417e-06
-2.55897979660006e-05
-1.09545717625507e-05
-5.12163048124e-06
-1.95699951365406e-05
-2.15061762230966e-05
-2.99959288262316e-05
-2.79021937673255e-05
-3.57077823183236e-05
-1.75928359858983e-05
-4.70780342481601e-05
-3.95718007565503e-05
-1.81148130255431e-05
-1.47750375595371e-05
-3.01629423111499e-05
-1.59087651863043e-05
-3.16624360344117e-05
-4.53085781965039e-06
-2.69479581783082e-05
-3.99981408773216e-05
8.2277864053085e-07
-1.65547433606867e-05
-1.63885174229426e-05
-2.06447333130147e-05
-2.71325384615998e-05
5.31010595206094e-08
-8.0674812666496e-06
1.06674805095887e-06
-1.85757630395388e-05
-2.334360336784e-05
-2.56835093242057e-05
-1.30725380810767e-05
-1.66441184363136e-05
-1.09705170646866e-05
-1.8464418546762e-05
-1.02732378581249e-05
1.04105108392374e-06
-2.86480287927124e-05
-2.83352790608406e-05
-1.58117201271396e-05
3.74359297631083e-06
-1.92761039909412e-05
-1.30216672907532e-05
1.35345020707036e-06
-1.97346833704811e-05
-7.85884296762957e-06
-1.37347352346207e-05
-6.98087381312926e-06
-2.1890979434601e-05
-3.51239191780574e-05
-2.02883628291562e-06
-6.95547359142298e-06
4.08183943515603e-06
-6.02789378199232e-06
-2.66191575547294e-05
-3.32203265202795e-05
-5.98082831263794e-06
-9.10451189719468e-06
-1.48887481380089e-05
-4.72406235675519e-05
-1.60719536721921e-05
7.19087944955108e-06
-7.82637993717985e-06
-1.75662820712092e-05
-2.14238936208514e-05
-3.07269205361288e-05
-5.4573054121322e-06
-2.93751565926835e-05
-5.47674579174263e-06
-1.5605846727592e-05
-1.47414321595394e-05
-2.75870919770518e-05
-1.98822194279497e-05
-3.41482143128581e-05
-2.2737598700686e-05
-3.40592180260242e-05
-2.32981813798888e-05
-2.15492574628283e-05
-3.962453364635e-05
-5.86819255706872e-06
-3.55317834867947e-05
-9.2170736756193e-06
-1.48232394497929e-05
-4.16923265035127e-05
-1.61996780238092e-05
5.45862578840893e-06
-4.52352955659273e-05
-4.70161895424066e-05
-2.18746759435612e-05
-3.14139862983259e-05
-1.63544424654844e-05
4.35863653417624e-06
-1.93262604348547e-05
-1.55802281385983e-06
-2.16678383405948e-05
-9.91350441498453e-06
-3.06614500065608e-05
-1.6831413208231e-05
-2.27961518417328e-05
-5.54424072943375e-05
-3.57213826657954e-05
-1.04216396471575e-05
-2.07403619622805e-05
7.68387608643138e-06
-1.84498921899153e-05
-1.80439954041877e-05
-4.22904066445247e-05
-2.11109113400905e-05
-1.46214024078597e-05
-6.97764126196353e-06
-3.48187765028505e-05
-1.7328238975756e-05
-1.13694349830994e-05
-3.0604783105817e-05
-3.75061766905646e-05
-6.64179673024808e-06
-1.6298658414969e-05
-1.89591906595951e-05
-1.82646887268147e-05
-1.63095502425946e-05
-1.46761330393471e-05
-3.11194057785636e-05
-1.65351099398948e-05
-1.39768940867234e-05
-7.90603289146243e-06
-1.14237983626053e-05
-3.44614417503001e-06
-1.98256888678171e-05
-3.52454736545173e-05
-3.34131557876403e-05
-3.25621322002467e-05
-2.54459701856625e-05
-1.4927787495294e-05
-5.66147535785779e-06
3.81989937970932e-06
-3.66207035618528e-05
-2.46678114982048e-05
-7.70412139633947e-06
-2.00880262506587e-05
-2.5932985603866e-05
-3.58443810645639e-05
-1.17875308440893e-05
4.12684250337036e-06
-4.10497865326597e-05
-1.48417555286081e-05
-6.33832035443333e-06
-2.24614663315244e-05
-2.38931813648317e-05
-1.00984743026655e-05
-9.61816795419428e-06
-2.01519019419986e-05
-2.91779772053035e-06
-1.57131166631171e-06
-8.78983971154276e-06
-1.51648105561171e-05
-7.5604913492784e-06
-2.049593320214e-05
-9.73662103440468e-06
-3.25528670601334e-05
8.99849572207007e-06
-8.09039783846448e-06
-2.79469445711888e-05
-1.73638553844221e-05
-1.90034844033079e-05
-3.48429620051332e-05
1.88407486646915e-06
-1.57367913789621e-05
-1.98390211489026e-05
-9.73218699551322e-06
-1.89859792052232e-05
-3.51269284805524e-05
-1.97409344621008e-05
3.49574425408816e-07
-1.51448619264125e-05
-3.6345937838095e-05
-3.42659546959306e-05
-6.82005189636905e-06
-2.58845224742309e-05
-2.2168128982491e-05
-2.66449563764376e-05
6.95724557633465e-06
-2.51743405571218e-05
-3.04740630723469e-05
-6.49462264141259e-06
-8.51151150982015e-06
-1.23704860138272e-05
-3.09066275130551e-05
-3.81598069604998e-05
-2.85871859393919e-05
-1.84272295209678e-05
7.00956762185167e-06
-3.49342131547169e-05
-2.77481568808011e-05
3.65107980167509e-06
-2.94972873423323e-05
-2.93127292210745e-05
-1.87791107774619e-05
-3.94394367596526e-06
-7.37475939307871e-06
-7.66484360140866e-06
-3.78490635618727e-05
-2.04069883837131e-05
1.7342688839761e-06
-2.08810345088743e-05
-2.78150592052472e-05
-3.53975565678438e-05
-2.12527769293834e-05
-2.81142501917686e-05
-1.0591753248467e-05
-1.26674712052953e-05
-9.8234234241908e-06
-5.7032360171028e-06
-3.48557654186217e-05
-2.65487901298412e-05
-2.66042087745459e-05
-6.17578834880491e-06
-1.68375212731249e-05
-3.02666498123028e-05
-1.95394046620202e-05
-1.30120830835364e-05
-1.83756486661472e-05
-2.47468178424025e-05
-1.44948417737245e-05
-6.82700071350926e-06
-1.07705858838142e-05
-2.30456348716586e-05
-7.0739459128223e-06
-1.80917918712325e-05
-8.31607748509326e-06
-2.49296004499033e-05
-1.53697882049623e-05
-2.93354398420595e-05
-1.51082622932779e-05
-6.64910014019914e-06
-4.14119568362133e-05
-3.66080837992915e-05
-2.35103574577565e-05
-4.10992648935707e-05
-9.41510185568288e-06
-3.60383945172214e-05
-2.0449702592164e-05
-1.35576633978143e-05
-2.93030091303061e-05
-1.11097182672243e-05
9.02691463702211e-06
-2.13927980295556e-05
-1.56918697576611e-05
-3.62490085483822e-05
-2.0962324679431e-05
-2.87464998738809e-05
-3.46120816025536e-05
-1.16619599353489e-05
-2.07958155468669e-05
-3.63384403426044e-05
9.40155933626442e-07
-2.27917043925851e-05
-2.89924136405354e-05
-2.54085221827305e-05
-2.7571936356031e-05
-2.83349928659847e-05
-8.50418758619438e-06
-2.99400317288772e-06
-3.22253990394471e-05
-3.42966517242401e-05
-2.76268147930928e-05
-3.6241321059534e-05
-1.57877379638753e-05
-4.15349538156181e-05
1.14099274012365e-06
-1.47364746324022e-05
-4.14995576026923e-05
-9.81725159502351e-06
-5.2173873310263e-06
-2.12725895055273e-05
-1.52269450051117e-06
-1.3180111585069e-05
-1.58206267184148e-05
-2.99539482796267e-05
-9.18973226553211e-07
-1.06338080639217e-05
-4.0858789639203e-05
-2.54314523818473e-05
-1.77103569500633e-05
5.83930581080972e-06
-3.50446459190199e-05
-1.03430701744318e-05
-1.68028506389585e-05
-5.03703308129416e-05
-8.07635443246346e-06
-3.21179756264739e-05
-7.93428446841447e-06
-4.42237194253336e-05
-2.81415755163894e-05
-2.69849702706252e-05
-1.22656685973682e-05
-7.27307307420615e-06
-2.77702599393935e-05
-1.10895279285029e-05
-4.01389381657035e-06
-1.78316381342576e-05
9.01434797837599e-06
-2.63814409901286e-05
-2.01481161430149e-05
-1.04494328899211e-05
-5.71640727525923e-06
-2.56971348647442e-05
-1.02234132163516e-05
-9.63092697919605e-06
-7.92435221193331e-06
3.52963154176991e-06
6.76735789677633e-06
-1.55134715976831e-05
-2.08632993119826e-05
-3.11249698117887e-06
-1.79861780594284e-05
-3.05723167846521e-05
-2.08446421659342e-05
-2.4014264015383e-05
-2.79886870931939e-05
-1.30051203839336e-05
-4.74888488158146e-05
-4.23416675267621e-05
-1.02277057232161e-05
-3.0141610916418e-05
-6.15682985959546e-06
-2.04209970773923e-05
-1.36185515803789e-05
-1.20027377011269e-05
-3.69088235429982e-05
-2.82570116262312e-05
-1.02046316706052e-05
-2.94853644119243e-05
-3.9102895446593e-05
-1.15851603656823e-05
-2.31637037663414e-05
-2.08006016116367e-05
-7.35079141654187e-06
-4.1710934260541e-05
-2.61092838964542e-05
-1.13842962451879e-05
-2.88599962340106e-05
-2.91567772474418e-05
2.19004092493203e-06
-2.61188679875661e-05
-2.23039145338682e-05
-2.6561882060782e-05
-6.28026373093089e-06
-1.06044440157289e-05
-1.27725957591709e-05
-3.89655844621416e-05
-1.84993015565638e-05
-4.56045925628584e-05
-2.90407570247069e-05
-2.97556315040655e-05
-6.74174376618133e-06
-1.70705882183375e-05
-2.18324711148067e-05
-1.45237459940624e-05
-1.55202159366397e-05
-1.96103880555213e-05
-2.71350060403441e-05
-1.16479872297863e-05
-1.50919165452122e-05
-1.35981984700213e-05
-3.80772081282195e-05
-6.01568904923019e-06
-3.02754355725741e-05
-1.69621351046795e-05
-2.60003866321056e-05
-3.7228654055063e-05
-1.84984238287556e-05
-1.80918317240737e-05
-2.06672921035502e-05
-2.13283581748367e-05
-1.46263474348848e-06
-2.57171148892872e-05
-1.13684452168708e-05
-1.11365753843995e-05
-1.61127886699342e-05
-1.61010469702384e-05
-2.27217067035723e-05
-3.25960855162727e-05
-8.31299075206749e-06
-1.89352633560716e-05
-2.87061199164261e-05
-9.4760324735943e-06
-2.41523661243323e-05
-2.38368104927371e-05
-3.94164957668826e-06
-2.39008826954337e-05
-2.73917389846796e-05
-2.07762308746515e-05
-3.75230166336639e-06
-2.42644603729112e-05
-1.41154059948439e-05
-3.37214564222166e-05
-1.33173208248076e-05
-2.86522864512748e-05
-4.33340571143623e-05
-2.64244808333754e-05
-4.73593909763071e-06
-5.25332085256581e-05
-3.36790835433649e-05
-2.09514913879066e-05
-1.29779510235664e-05
-2.85083391366223e-05
-3.11928193706972e-05
-4.70025283159964e-06
-1.78921810173405e-05
-1.26895627052101e-05
-2.3103318585214e-05
-3.89626317125504e-05
-2.05369763374351e-05
-3.30314239122993e-05
-3.31654250572746e-06
-2.14462033055066e-05
-1.23214894300801e-05
-5.9922899399263e-06
-5.84338346656344e-06
-3.43457282661633e-05
-3.08387498179747e-05
-1.58600285081808e-05
-1.68722076556262e-05
-3.73391666719013e-05
-2.42707797229347e-05
-6.00327356128082e-06
-7.0798944007448e-06
-1.4715984633375e-05
-1.5967663444225e-05
-1.51101172186868e-05
-2.29956609115695e-05
-1.47546118537187e-05
-4.51255224808224e-05
-2.42643653398528e-05
-2.82709875512276e-05
-8.47540999419216e-06
-2.16912375280038e-05
-1.67023571351195e-05
-8.14281234216647e-06
-2.89240477700037e-05
-4.20500446008326e-05
-3.14019361699913e-05
-1.99360518937974e-05
-1.52684884998486e-05
-2.24635195377295e-05
-3.30260451180041e-05
-1.77279091124532e-05
-4.05231836887059e-05
-2.60200267155995e-05
-1.13582035503214e-06
-1.83357224945625e-05
2.61787760204698e-06
-1.92359934878994e-05
-1.05058344948194e-05
-2.76378534329706e-05
-2.64435452742013e-05
-3.1901350555313e-05
-2.8011628934245e-05
-1.84033263968195e-05
-3.39356412115417e-05
-1.73821059167421e-05
-1.8831682955046e-05
-2.11238142477737e-05
-4.02970838196253e-05
-1.9866777616543e-05
-1.93425801140348e-05
-1.88141406674425e-05
-5.46464951168939e-05
-3.83728162895706e-05
-2.432462366703e-06
-7.27425925699923e-06
-2.85552554212979e-05
-1.10617217385741e-05
-1.23788540957324e-05
-1.91476963605528e-05
-6.08871428959268e-06
-2.63139968816786e-05
-1.71860660993172e-05
-3.70554033845081e-05
-1.83502729749855e-05
-3.25228085884375e-05
-1.59409152308241e-05
-1.7741570900268e-05
-3.08853295205172e-05
-2.64158731643592e-05
-3.4120855531526e-05
-1.52798925344827e-05
1.23234737747722e-06
-2.73872807794162e-05
-3.02081404643324e-05
-2.03676016688764e-05
-8.23551653785517e-06
-2.31196446576716e-05
-4.43350110084897e-05
1.11371268405203e-06
-1.61697612232216e-05
-2.49677523695209e-05
-4.72911681162287e-06
-4.31960664723954e-05
-3.73374850135474e-05
-3.00347140073317e-05
-2.57871582358871e-05
-3.67249674858809e-05
-1.8336545893303e-05
-1.87114955738261e-05
-2.01889300917476e-05
-1.28523669024964e-05
-1.70433934319707e-05
-4.4565583053859e-05
-3.14418998439889e-05
-2.25875907684553e-05
-1.77448116728057e-06
-4.517202576615e-06
2.82338768898789e-06
-1.01753887953358e-05
-3.01189394328798e-05
-2.56816982531276e-06
-1.91946578290055e-06
-2.62219558841103e-05
-2.55310872399659e-05
-5.64672522812853e-05
-1.86469688707409e-05
-1.11900911704191e-05
-1.71777859585648e-05
-2.52737361385455e-05
-1.28425432502551e-05
-1.4853766571274e-05
-2.8399624889775e-05
-2.33023747286876e-06
-1.5872804202764e-05
-1.82542647750988e-05
-1.00063185523293e-05
-1.64106787924182e-05
-8.27583903137409e-06
-9.79119544078516e-06
-7.59859631610483e-06
-1.73629110837976e-05
7.62707798235731e-06
-6.34760841188254e-06
-9.30267246020314e-06
-2.37343972839949e-05
-2.01083958333888e-05
-1.10068467822491e-05
-4.19992895616954e-05
-4.94437591401984e-06
-4.84261949287791e-05
-1.65214905544208e-05
-1.94162663512446e-05
-2.82913228697335e-05
-1.54226032345499e-05
-2.3326723513842e-05
-2.86260058552068e-05
-1.2202403815268e-05
-1.65358032938894e-07
-1.63012532928013e-05
-1.17336571643305e-05
-4.62609560865034e-06
-1.84380390832737e-05
-4.5975560569928e-05
-2.1203378401931e-05
-1.85647030185515e-05
-2.26062743782526e-05
-2.51406109527235e-05
-3.191432336015e-05
-3.08481708202915e-05
-1.82849668746352e-05
-1.20531459501391e-05
-2.2530465126313e-05
-2.87512102569747e-05
-2.79425185166139e-05
-2.18395967234911e-05
-4.21334357095465e-05
-3.86832590781564e-05
-2.489906326931e-05
-1.28133328453261e-05
-3.23604047701819e-05
-2.64035240020143e-05
-4.75789286145393e-05
-3.66907470783423e-05
-1.55704988352191e-05
-7.1825518436488e-06
-2.96126348969676e-05
-1.73293390951925e-05
-1.96571843688194e-05
-1.39914963032955e-05
6.65332227479025e-06
-1.67214213034303e-05
-2.67560023292669e-05
-3.21823697479881e-06
-4.02162328918013e-05
-1.45002230077394e-05
4.64346082917486e-06
-1.4014476753418e-05
-1.07298759742547e-05
-1.79782689143195e-05
-1.73364684165253e-05
-2.18501758157233e-05
-4.62855666015867e-06
6.42007861396308e-06
-3.06411109630608e-05
-3.61486976465498e-05
-2.03339413441872e-05
-1.99953477592975e-05
-9.99420287351459e-08
-2.69590028408468e-05
-1.62075330349834e-05
-3.86092107058864e-05
-2.15230004924965e-05
-5.4078281069885e-06
-1.48003013579121e-05
-2.3650732364259e-05
-6.21808125097422e-07
-1.05713472905942e-05
-4.20837022086357e-05
-3.37925778146592e-05
-7.59621533187306e-06
-1.57097744670022e-05
-1.60479492805111e-05
-1.60481565252641e-05
-3.18852738455503e-06
-3.46221015292326e-05
-1.0389679558961e-05
-1.48635460822426e-05
-3.30780494715744e-06
-4.0247471644246e-05
-3.60906087780558e-05
-4.30121687303108e-05
-8.67163905745109e-06
-3.10905870259464e-05
-4.20490360209544e-05
-2.93512238283873e-05
-1.06660068026171e-05
-3.11898971312906e-05
-5.56135854714134e-05
-1.72157658840323e-05
-2.10623996793192e-05
-2.45033083269786e-05
-1.49053000291125e-05
-3.5815169558642e-05
-1.22451646254637e-05
-3.73447114085861e-05
-3.16141670422142e-05
-3.6188820789246e-05
-1.13287826952864e-06
-3.27712754780911e-05
-3.26646446497206e-05
-2.81338464296471e-05
-1.47208404860558e-05
-1.73410725406696e-05
-4.18807255847435e-05
-1.30036243830128e-05
-1.29933382105821e-05
-3.33860134034137e-05
-1.97615101470819e-05
-8.21804636160169e-06
-3.60534992405344e-06
-3.36392325227956e-05
-2.30469061986986e-05
2.65777183343683e-06
1.63487653491155e-05
-1.52670426501686e-05
-1.60037188718999e-05
-3.23150222300111e-05
-1.62881317741207e-05
-2.96779577278884e-05
-3.74622088888807e-05
9.61491502742816e-07
-4.06829428508297e-05
-3.35674160266802e-05
-1.41054735395793e-05
-4.9959964918358e-06
-9.7926255018649e-06
1.31802828532218e-06
-3.45601995455982e-05
-1.91002094799839e-05
-3.30798430265544e-07
-4.43318143036659e-05
-3.33549307796808e-05
-2.56211810644017e-05
-5.5615122175179e-06
7.50175313358717e-06
-3.19693958641518e-05
-1.2708254093365e-05
-4.8765482172209e-06
-1.83659910184536e-05
-8.92317451293066e-06
-2.39694375120749e-05
-4.49949729448263e-05
-3.19697596965343e-05
-2.85652806869014e-05
-2.16926092890591e-05
-4.04139098483912e-06
-2.27720758721232e-05
-2.49922451268282e-05
-8.83046479015755e-06
-9.3179845700117e-06
-1.41095352585656e-05
-4.06341152280098e-05
-2.05684930271572e-05
-4.06909684011685e-05
-3.79796035919853e-05
-2.51280107240428e-05
-3.92734466765216e-05
-2.23723913659119e-05
-2.66427313307026e-05
-1.14093748202105e-05
-2.71477449014177e-05
-1.97123905503361e-05
-1.67239594957635e-05
-3.13652602338264e-05
-3.07007327936339e-06
-3.56751535818765e-05
-1.08966094253092e-05
-7.36162416743031e-06
-3.10850679141555e-05
-4.55570422806181e-05
-8.75056482703375e-06
7.33970712985626e-06
-1.34280274656882e-05
-1.5146929330564e-05
-3.30328197719479e-05
-6.6446990066996e-06
-1.32602612570452e-05
-2.13229062922267e-05
-1.26692314735361e-05
-2.47626275130242e-05
-2.78726659530728e-05
-1.34796688286146e-05
-1.74525276478489e-05
-3.00560648971934e-05
-3.64055907457021e-05
-4.07742000048504e-05
-1.35676750341478e-05
-2.42226372091214e-05
-3.05057115622016e-05
-1.86190072742711e-05
-4.2800071087487e-05
-2.25820011150324e-05
-2.91330565900628e-05
-1.23067574887732e-05
-1.92239634848104e-05
-1.04789213674549e-05
-2.20995870264016e-05
-3.48947445133053e-05
-2.3598388741033e-05
-3.0213011174805e-05
-1.71462460832633e-05
-1.57167432024697e-05
-3.30601857071426e-05
-5.37497873908674e-06
-2.46012356541137e-05
-1.94803186856815e-05
-1.58697756420922e-05
-1.75164298248965e-05
-5.82261008459971e-06
-3.09425123233892e-05
-2.23646973592504e-05
-3.73526998713409e-05
2.75362825992971e-06
-8.99392248992349e-06
-2.52623348682481e-05
-1.41479338709703e-05
-2.84571632599379e-05
-2.9519206107852e-05
-1.13449198154183e-05
-1.97022392934445e-05
-1.23340854659117e-05
-1.07719004368651e-05
-2.05266038071559e-05
-3.97464565162223e-05
-1.56368062665806e-05
-2.34869053534703e-05
-2.91913168289428e-06
-2.02393617776166e-05
-2.222052070531e-05
-1.75237987278472e-05
1.626177584355e-05
-2.63658818737909e-05
-4.83007138068994e-05
-1.42619092913543e-05
-1.98225566044938e-05
-2.24363409064308e-05
-2.28239267753437e-05
-2.77989868742202e-05
-2.29397482232833e-05
-2.81237230173158e-05
-1.73299105478032e-05
-1.64094902057897e-05
-1.73968470755152e-05
-2.10248581458524e-06
-3.19155811666822e-05
1.36564218928869e-05
-1.95594771190427e-05
-2.77659616650868e-05
-1.93941748835176e-05
-1.31126628335033e-05
-1.4196132132684e-05
-1.08136264417801e-05
-2.39326675676779e-05
-2.23909582737798e-05
-2.05055854153311e-05
-2.02359388463923e-05
-2.66695766661553e-05
-8.01195149732028e-06
-1.42268930688562e-05
-3.10827369403228e-05
-7.83717856334275e-06
-8.8369026212167e-06
-3.85694507884564e-05
-4.62888676653688e-05
-3.59304055077076e-06
-1.56259861986872e-05
-3.38961695091591e-05
6.87527065886318e-06
-2.98639609471069e-05
-1.97456818532031e-05
-2.99247446078614e-05
-2.19818154957624e-05
-1.27541163501279e-05
-1.89927038066612e-05
-1.8134650519269e-05
-2.02068845421911e-05
-5.9946759138739e-06
-2.06969930007179e-05
-2.35305875374324e-05
-1.93076768223821e-05
-3.59443825044497e-05
1.18305946972484e-05
-2.98826571942376e-05
-2.52870776476213e-05
-1.90893865449604e-05
-2.06200388232844e-05
-1.60830472827704e-06
-1.55205249615603e-05
-2.46311634714488e-05
-1.39314636628593e-05
5.53331780123443e-06
-1.20732165428665e-05
-2.00291371948908e-05
-7.65260944558295e-06
-1.7276980930039e-05
-1.07391155871043e-05
-1.14963777837698e-05
-1.96306937874184e-06
-9.28081783615299e-06
-3.84853971767959e-07
-3.9690455007148e-06
-1.41665856041569e-05
-2.86596848696952e-05
-3.3369558592412e-05
-9.5633856635587e-06
-2.40860855528286e-05
-4.34997253497539e-06
-1.62150493357165e-05
-9.45400485691494e-06
-2.56172461309389e-05
-2.8241961822827e-05
-8.28124306571114e-06
-3.65076164016006e-05
-5.01237254150583e-05
5.11056236882043e-07
-4.06580442291194e-06
-3.57624027745255e-05
3.70273060248255e-06
-1.8999402475028e-05
-2.37477172910592e-05
-2.12345538498368e-05
-1.4930008748643e-05
-1.33211784692653e-05
-2.31653316646995e-05
-3.13205257773505e-05
-2.35022273629919e-05
-7.2086815890641e-06
-3.49124850880299e-05
-2.26296201589967e-05
-2.856032712424e-05
-1.73844845144533e-05
-2.25278748431829e-05
-2.70684144652512e-05
-1.62032700613921e-05
-2.60392099002234e-05
-2.65830603056942e-05
-2.83713119492591e-05
-3.83105102849459e-05
-3.20774174840427e-05
-1.47550952716065e-05
-9.55582280470017e-06
-1.9514809066659e-06
-1.15584861961689e-05
-2.31144404410635e-05
-1.28855192465683e-06
-3.88582910469461e-05
-3.26391396159726e-05
-4.1404371544142e-05
-3.02895446171952e-05
-1.02640401723676e-05
-6.56524392908555e-06
-2.69587590341145e-05
-1.37649787067423e-05
-2.29740398438602e-05
-2.80943538332061e-05
-2.51269915698931e-05
-2.54756151586742e-05
-5.74446939660003e-08
7.23668684467815e-06
-2.24302339406238e-05
-2.57028987819738e-05
-2.36066214388655e-05
-3.82369186789835e-06
-1.2761869217318e-05
-8.44461150704348e-06
-2.76301251125473e-05
-1.54669659292515e-05
-2.18276457159707e-05
-3.83535749111194e-05
-1.2382944115695e-05
-1.91189844012622e-05
-7.89801752323167e-06
-1.71470087356385e-05
-2.07475785657111e-05
-4.45727654996336e-05
-3.07042867844381e-05
-1.61123286968831e-05
-2.23409428947051e-05
-2.85667404449778e-05
-4.5391342937743e-07
-1.78253592559514e-05
-3.1278097787789e-05
-3.4708716540704e-05
-1.37424758466957e-05
2.34880786936e-06
-2.82150524038959e-05
-6.66170624628219e-06
-2.55471782175032e-05
-1.17802073132804e-05
1.99858702398739e-06
-7.10254949114344e-06
-3.62247389141418e-05
-1.23252252136585e-05
-2.70726379561362e-05
-2.93715515934419e-05
-2.82250236259971e-05
-1.48040161855828e-05
-1.90938605929287e-05
-1.97409335351749e-05
-1.855786704121e-05
-1.54248080167505e-05
-7.5777318854974e-06
-3.9991975231973e-05
-4.6481078794316e-05
-2.09208212224724e-05
-1.17298291778643e-05
-1.21253452818508e-05
-7.74594045031489e-06
-2.83918651951873e-05
-3.13635884328353e-05
-2.54359602354164e-05
-9.43646495164387e-06
-2.87496696096423e-05
-9.70644464962625e-06
-2.36633939259357e-05
-1.19755056999374e-05
-3.78377037247526e-05
-4.06492819118784e-05
-4.4962187271509e-05
-1.19173423081934e-05
-3.12937593252511e-05
-2.17089316850581e-05
-2.58462037288337e-05
-1.17898185397555e-05
-2.17524751603573e-05
-1.45324692535898e-05
6.44209030153272e-06
-2.15467311436235e-05
-2.08709891046921e-05
-2.64169880201546e-06
-1.70960902768092e-05
-2.2919992015426e-05
-1.03074397596037e-05
-3.9981542299863e-05
-2.24674652196871e-05
-2.50703276631467e-05
-1.353599578259e-05
4.86545651962133e-07
-2.66535943262739e-05
-8.80875949772046e-06
-6.03412004862453e-06
-1.81620980547184e-05
-2.25762564923004e-05
-1.1243385685788e-05
-2.94246383507275e-05
-1.1097198209286e-05
-2.2118836563008e-05
-7.3169204681572e-06
-2.32490948448208e-05
-3.9228720345588e-05
-1.97103997591297e-05
-1.42914759348507e-05
4.36810193810821e-06
-2.85980664634927e-06
-9.26332588586167e-06
-1.52347340001813e-05
-3.02089309994477e-05
-2.47171135472797e-05
-2.00294276584595e-05
-1.21001975641896e-05
-3.08048683444195e-05
-1.04325222315771e-05
-2.65740685452508e-05
-9.60699149061975e-06
-4.33234553992943e-05
-3.58232894569702e-05
-9.98679001714607e-06
-5.39157469377754e-06
-2.67704386597764e-05
-2.07435427412983e-05
-2.2955810651218e-05
-2.10670637768289e-05
-1.69940661371191e-05
-2.24116956441157e-05
-2.52105905503697e-05
-1.06201580531975e-05
-2.47302082489851e-05
-2.32992735347246e-05
-4.46013767259157e-05
-3.40806920415861e-05
-7.000470984261e-06
-2.6884661364181e-05
-1.82341191994739e-05
-2.2774734426605e-05
-1.28339955950134e-05
-2.65950367107635e-05
-3.0515335361493e-05
4.9659857626352e-07
-1.97975276706597e-05
-3.68482855145201e-05
-3.2221832458227e-05
-1.22298432174699e-05
-2.7589724455764e-05
-4.46977871638628e-05
-1.21502802398511e-05
-4.58171855560405e-05
-2.15652137629566e-05
-2.96121195263037e-05
-2.01213569690693e-05
-1.93425409106141e-05
-1.49642021173137e-05
-1.56981479737547e-05
-2.56084966054312e-05
-1.25939105116937e-05
-2.18955471144389e-05
-1.46842495822443e-05
-2.84745420024557e-05
-1.50741743939293e-05
-1.85907320582313e-05
-2.87140649181486e-05
-4.78092516714013e-06
-2.12904338738957e-05
-2.87001635766706e-05
-2.09043236305349e-05
-1.16628416983669e-05
-1.11754438407396e-05
-1.4341986066799e-05
-2.11092000717943e-05
-2.87761638894133e-05
-2.35749065578411e-06
-1.63672662286718e-05
-2.46416764090943e-05
-3.0313775901099e-05
-1.03053598566004e-05
-1.80523320475208e-05
1.92635200843781e-06
-1.97414595697903e-05
-2.15252160281199e-05
-2.00305821389969e-05
-2.78389296695983e-05
-3.12558061820073e-05
-1.17395619861979e-05
-1.51485261063087e-05
-2.41170532091903e-06
-3.0196830462625e-05
-1.92962572559776e-05
-1.34701111378746e-05
-2.54220321879568e-05
-2.81887761458194e-05
-2.05486868302552e-05
-1.94839737613713e-05
-1.55771156135459e-05
-2.9881031341932e-05
-1.06362579658347e-05
-3.80785776197259e-06
-7.80707790072964e-06
-2.11265775134587e-05
-2.0343247923424e-05
-1.09354978833152e-05
-2.869386227951e-05
1.24215096810419e-06
-1.17800953423997e-05
-3.21493735808772e-05
-1.98173587258613e-05
-1.44464505211326e-05
-3.36587517857495e-06
-3.74605745666304e-05
-3.70865494121093e-05
-3.7751613353813e-05
2.17304080114783e-06
-3.14284642510504e-05
-4.15889965862544e-05
-2.29889866666361e-05
-2.44030077690079e-05
-1.73524273704735e-05
-1.47538169283297e-05
-1.18909898907114e-05
-2.23997190910492e-05
-1.92109262990387e-05
-1.08642368938843e-05
-3.25282015017767e-05
-3.33413735478875e-05
-2.37010405976419e-05
-1.96890305873371e-05
-2.01345107586632e-05
-2.97795727112424e-05
-2.90320191346048e-05
-2.65171119224402e-05
-5.79635150069058e-06
-2.83363969315368e-05
-4.95009929276539e-05
-1.86954719122643e-05
-3.53133972253876e-06
-3.92231047944588e-05
-3.33781162022798e-05
-1.82455712421494e-05
-1.67125572952685e-05
-1.7271044282039e-05
5.9695676443917e-06
-2.13715188206108e-05
-3.67149217053357e-05
-3.03205332421589e-05
-4.223883577435e-06
-1.31567286244705e-05
-2.68203143861024e-05
-1.66390941046318e-05
-1.71652909452057e-05
-2.03794618451111e-05
-8.99271531126903e-06
-9.56640050486997e-06
-3.10525576704207e-05
-2.81170137212472e-05
-2.73395887825951e-05
-2.16887750043299e-05
-2.34087235914625e-05
-2.68962177568296e-05
-2.90285282086663e-05
-8.63112239572314e-06
-1.50189213931039e-05
-1.87155253038133e-05
-1.30331551650554e-05
-3.53130102286119e-06
-1.48721328400075e-05
-1.34151630785966e-05
-1.33928153816513e-05
1.99358404728013e-05
-1.99350860025035e-05
-1.20510121788559e-05
-8.56345774772618e-07
-1.9170422437011e-05
-1.01755545612938e-05
-9.7291004886296e-06
-3.29919293858808e-05
-3.23666872262834e-05
-1.08965524544121e-05
-3.11064708404256e-05
-1.28738951909911e-05
-2.3762326397025e-05
-1.69911304329645e-05
-2.15987716386635e-05
1.32411006743687e-06
-3.08965541413963e-05
-4.20967151608055e-05
-3.80138080067667e-05
-1.55884557747416e-05
4.03843531455917e-06
-1.87391027050816e-05
-1.13856237386843e-05
-2.2816432325184e-05
-2.79175809143953e-05
-4.46143524423519e-07
-2.85707552808602e-05
1.25509290713911e-06
-1.81934160015023e-05
-1.81670354478393e-05
-6.20891616276409e-06
-8.91094325479107e-06
-4.12899892877323e-05
-2.23541763850911e-05
-2.04072609815112e-06
-1.27235424502659e-05
-1.36731585996568e-05
-4.01321848114563e-05
-2.88628177121836e-05
-5.91096764017525e-06
-1.99546145451987e-05
-2.2894241447047e-05
-2.26577267637865e-05
-4.92703272120792e-05
-2.64241337683113e-05
-2.72480091344805e-05
-1.25682517434178e-05
-2.26804701778388e-05
-2.57638292973356e-05
-2.61721549779124e-05
-4.76457056447445e-05
-3.29184500522617e-05
-1.73032417874353e-05
-2.50443786048748e-05
-3.11158478786195e-05
-3.07234670596886e-05
-3.27786490344381e-05
-2.74481012526756e-05
-1.31871756808809e-05
-2.12944948320825e-05
-1.36507398744594e-05
1.84174521785557e-06
-1.65709354748171e-05
-1.13902878461977e-05
-1.82335448014813e-05
-1.77538639031706e-06
-2.42262864734731e-05
-5.95199957435478e-06
-3.09636078868007e-05
-2.11080783435256e-05
4.3481298912354e-06
-2.14429130648318e-05
-1.85485046382829e-05
-1.23336546436785e-05
1.16649615245246e-06
-1.84040620215475e-05
-1.9404449722365e-05
-1.13658430976346e-05
-2.45972133138961e-05
-4.3969000584341e-05
-3.01250195329228e-05
-2.67849433970892e-05
-1.32635642291704e-05
-4.18609542108988e-06
-3.26088582833425e-05
-1.47907531023766e-05
-1.48585784473091e-05
-2.6023128348951e-05
-3.01328858644664e-05
-4.99143719176172e-06
-2.07067352233642e-05
-2.36126898564857e-05
-2.5688011345018e-05
-2.96729671877732e-05
-2.4211490479521e-05
-2.64126538048346e-05
-8.24446285299897e-06
-3.13284621258769e-05
-1.4451528890634e-05
-1.26467015756099e-05
5.54344089512629e-06
-2.22379659995121e-05
-7.60057259866805e-06
-2.3216374192622e-05
-1.25919836077021e-05
-9.70446806868066e-06
-9.77126709230087e-06
-2.70172015012925e-05
-3.09413899594771e-05
-1.93846921305529e-05
-1.51367421797157e-05
-3.03864538996348e-05
-2.97971788517629e-05
-3.58745054232865e-05
-3.2291646488134e-05
-2.81318736423286e-05
-1.4764429245893e-05
-1.24111742451283e-05
2.28353583368509e-06
-1.31173031611492e-05
-1.47560901143156e-05
-3.08594137241259e-05
-1.8615411781354e-05
-4.13527685020945e-05
-2.86447003970856e-05
-1.81723097731791e-05
-2.14169533554658e-05
1.11573929119897e-06
-1.6926749081696e-05
-4.07225250036513e-05
-1.99895172445847e-05
-3.73270318512672e-05
-3.85706624114169e-06
-2.09882349242654e-05
-1.26387642878444e-05
-9.41867962986213e-06
-2.78543238575074e-05
-1.22430039415869e-05
-1.27085273678903e-05
-1.05271620906277e-05
-9.20816784868251e-06
-3.51329801699208e-05
-2.17450429754459e-05
-3.21153599124136e-05
-2.28890227734305e-05
-2.64412100605291e-05
-2.30825233571775e-06
-1.29232247089789e-05
-1.92683825721594e-05
-1.76892388760313e-05
-9.62260024182215e-06
7.35222177650004e-06
-9.41873379262757e-06
-1.54838921035294e-06
-2.30316759178759e-05
-2.87557812891487e-05
-3.10901285029432e-06
1.35322792799517e-07
-3.32427755480095e-05
6.02884771751157e-06
-3.9019604458879e-05
-6.25262211106342e-07
-1.29984921677594e-05
-9.06513290071602e-06
-1.06742760265157e-05
-1.50061516487047e-05
-1.13730872502597e-05
-1.2846827145993e-05
-2.84628154876195e-05
-2.59370676064149e-05
-1.88878143685201e-05
-4.23499705064235e-06
-1.67741986020352e-05
-3.90398648697276e-05
-2.33988487593864e-05
-1.58655111240782e-05
-3.44760489862572e-06
-3.23637362417009e-06
-2.14249371760037e-05
-1.1654265916148e-05
-3.30748900264193e-05
-1.05026895356171e-05
-2.24934431050563e-05
-1.10273368403863e-05
-1.17844718992114e-05
-1.86755784747602e-05
-1.89464671066678e-05
-2.60099568128265e-05
-1.1171039496569e-05
-4.42539096691156e-05
-1.92459344741275e-05
-1.73382527102219e-05
-4.02570309200113e-05
-9.77773996983765e-07
-4.53204928288114e-05
-2.27456692749023e-05
-4.68520351681543e-06
-4.58192462938359e-05
-1.54154963368277e-06
-2.32776752969117e-05
1.61627961728617e-05
-2.67046677961833e-05
-2.73170762022912e-05
-2.48160204391303e-05
-2.24186324877298e-05
-4.43559222284284e-05
-3.14084197892894e-05
-1.38763292463912e-05
-2.70601450194731e-06
-1.89422844097557e-05
-2.20663853992488e-05
-2.45765254691201e-05
-2.6269260629029e-05
-2.34333947266367e-05
-2.77902125605648e-05
-1.41872086305777e-05
-2.58959557915516e-05
-3.19794908483123e-05
-1.74507501633738e-05
-3.42838808969745e-06
-3.34310972412811e-05
-6.62072916405235e-06
-8.92457658351112e-06
2.08508198395742e-06
-1.3593661503262e-05
-1.66387863239005e-05
-1.96979025234181e-05
-1.82624131138745e-05
-1.32949789118149e-05
-2.40092412997649e-05
-2.74335064194739e-05
4.62379200552313e-07
-2.58228743553708e-05
-1.60735632112115e-05
-1.87362917175409e-05
-2.89816191432156e-05
-3.01148108825016e-05
-4.81765625106323e-05
-4.5549723215287e-05
-3.3387070173755e-05
-3.15215007190291e-05
-2.80895675671373e-05
-1.69863220020925e-05
-1.48033299564665e-05
-1.0706763958323e-05
-1.07731999737864e-05
-2.16891582915892e-05
-2.71871829529073e-05
-5.3387102595074e-06
-2.46469383249112e-05
-2.63305810494781e-05
-1.44681587988579e-05
-6.7710199121123e-06
-3.9918387159581e-05
-1.51946043016351e-05
-3.76466380764161e-05
-7.33402286207011e-06
-2.91827650002657e-05
-4.23909811330383e-05
-1.91778066453167e-05
-2.8962515831807e-05
-2.23998252111665e-05
-3.97544843720426e-05
-2.2198066603627e-05
-2.60797222676254e-05
3.29124804147678e-07
-3.17744707611121e-05
-2.11815740652684e-05
-2.25780490856007e-05
-3.45719568594341e-05
-4.43357255445065e-06
-1.50511964308933e-05
-1.63213442708279e-05
-8.08115950891335e-06
-2.39733755138757e-05
-1.94196223991969e-05
-3.18375570237751e-05
-1.81287126136836e-05
-7.98867864164004e-06
-3.00809658530294e-05
-1.38736067947432e-05
-2.41431291582389e-05
-2.29873544312069e-05
-3.81523581487209e-06
-5.10800360295551e-06
-3.13799927997967e-05
-3.73783014547915e-05
-2.9515284846258e-05
-3.30153316679964e-05
-5.99708466855066e-06
-1.35212150709651e-05
-1.43596575966077e-05
-2.27488233864375e-05
-9.08833245542192e-06
-2.56256230651216e-05
-2.65302452628064e-05
-7.18979674253698e-06
-2.61829095059701e-05
-1.74898843161994e-05
-3.58573199975155e-05
-1.19620097479242e-05
-1.94970400195239e-05
-4.09804124356892e-05
-3.14932536476814e-05
-1.83410434034144e-05
-2.61927747920776e-05
-1.40024744915396e-05
-1.63041540816428e-05
-1.18223219020556e-05
-1.40062900552124e-05
-1.71802679795274e-05
-2.41231581356243e-05
-2.73447583357635e-05
-1.59618750385109e-05
-1.21505955828726e-05
-2.50155419454414e-05
-1.67602908884789e-05
-8.36819095799686e-06
-2.04233324491106e-05
4.47701072292087e-06
-2.69992914148201e-05
-1.94043100174123e-05
-2.6768534230294e-05
-1.65682624469961e-05
-2.92693047813994e-05
-1.73449701656479e-05
-3.13756114389103e-05
3.52993423828057e-06
-1.98772225511588e-05
-5.01840339538623e-06
-3.77244881713602e-05
-2.11779207214676e-05
-2.78872869243203e-05
-1.63939869356306e-05
-1.32183958992676e-05
8.16131788338194e-07
-8.08646438242786e-06
-8.28121193777993e-06
-1.42910277898509e-05
-2.58760436808403e-05
-1.49930192145365e-05
-1.69482517048054e-05
-3.9756360323748e-05
1.21471913652915e-05
-2.34503923954856e-05
-3.57307667259301e-05
-4.37731313988068e-05
-2.72751261570338e-05
2.01800351293242e-06
-3.00421298767433e-06
-1.90451500473144e-05
-4.6534971025259e-06
-4.4290078433698e-05
-2.92146952529753e-05
-1.81017778660692e-05
-1.21092984380592e-05
-4.58484669337452e-05
-2.58738933766625e-05
-2.67691297477225e-05
-1.70221538879677e-05
-1.65257348894818e-05
-3.62043682333728e-05
-2.68110568084409e-05
-1.10868757793225e-05
-2.5887550362278e-05
-1.74828838905271e-05
-3.84913732420458e-05
-4.11520582210248e-05
-2.09445609417798e-05
-7.63705723325719e-06
-2.19119378497038e-05
-1.55807028204007e-05
-1.92321282514578e-05
-1.79871028634038e-05
-1.22556833437852e-05
-1.61004995207419e-05
-2.40130346085113e-05
-4.67667054542084e-06
-1.84503881099454e-05
-1.59713732502782e-06
-1.64217810912942e-05
-1.76090675785616e-05
-2.35471446120309e-05
-2.22767568369486e-05
-1.6846927061895e-05
-1.9783105613162e-05
-3.54039276067468e-05
-2.05336832963929e-05
-1.92387850186805e-05
1.82484539054446e-06
-2.29219573217884e-05
-1.34965529868527e-05
-3.35447814131156e-05
-2.83676396042783e-05
5.86817225936136e-06
-1.94282730744216e-05
-1.73443428722057e-05
-1.79925325316882e-05
-1.76890070004337e-05
-4.85237181016405e-05
-5.01420267350394e-06
-1.205044161594e-06
-1.40112162799584e-05
-7.46493115452538e-06
-1.79277189312548e-05
-2.94928825338353e-05
-2.47759487509475e-05
-1.68227002435599e-05
-2.64722759365219e-05
-1.52866333301977e-05
-1.43444822621222e-05
-1.46026094608585e-05
-2.38015098374192e-05
-2.23213783282483e-05
-9.40843817998413e-06
-1.55471317203223e-05
1.02254958013811e-05
-4.54640557605073e-06
-1.94613093558051e-05
-1.88819688076675e-05
-1.3402892930507e-05
-4.41436291139147e-05
-2.09022575594253e-05
-2.96874052593881e-05
-1.0835983117006e-05
-1.4214310559431e-05
-7.37394210589419e-06
-1.68595841961715e-05
-1.96225023133079e-05
-1.34511896977864e-05
-1.07254863037763e-05
-2.93078436354882e-05
-3.04913130882864e-05
-4.12687612988061e-05
-4.11390314598705e-05
-1.15451656962436e-05
-1.78971100805783e-05
-3.11824008271069e-05
-1.59004774576955e-05
-1.93916389818063e-05
-4.08556796570982e-05
-1.98413679335268e-05
-2.29505701283177e-05
-1.26735196194233e-05
-1.48754039639224e-05
-3.67426813056054e-05
-4.44479368846373e-05
-2.813969926005e-05
-7.00657318237916e-07
-4.46990577556217e-05
2.85517885230049e-06
-3.1141366918394e-05
-1.39106023515105e-05
-1.76994743030492e-05
-3.56360185551969e-05
-2.56191661065185e-05
-7.73673230083825e-06
-4.09021958394297e-05
-1.30831492718185e-05
-2.48021375411398e-05
-7.9256556848851e-06
-4.47044451141666e-05
-2.11350397477257e-05
-2.38438688368135e-05
-1.45859507783261e-05
-1.88718376765839e-05
-9.91042940773283e-06
-2.14839963772006e-05
-2.96349392629877e-05
-3.08881070072414e-05
-3.40774940170211e-05
-2.0363511544485e-05
-2.55139517181733e-05
-6.98568171829197e-06
-3.1961890885922e-05
2.64597145324047e-06
-1.80068542503228e-05
-1.2061537251629e-05
-2.61685034723739e-05
-9.86209865256674e-06
-2.56222181985748e-05
-2.17061504307069e-05
-5.11513065546221e-06
-1.13364056469267e-05
-1.1780308017213e-05
-1.20441802378378e-05
1.20441213833431e-06
-1.47562249216204e-05
-1.42990170332953e-05
-1.68365081799906e-05
-9.96208604402161e-06
-3.48860553575369e-05
-8.54064310139029e-06
-1.48421150333771e-05
-6.2231804295529e-06
-3.79733161398448e-05
-2.71142635146893e-05
-1.08251486730407e-05
-2.63972102628294e-05
-7.9777801538402e-06
-2.87316822561101e-05
-2.12670111099271e-05
-1.28288052880408e-05
-3.10453870044864e-05
-2.79751265304475e-05
-1.45812661189877e-05
-1.90133740470348e-05
-1.59705512206358e-05
-3.37351391135736e-05
-1.70216846726598e-05
-6.71768116553019e-06
-2.09549162558038e-05
-1.47731003898105e-05
-2.82105928924477e-05
-2.02317948925242e-05
-1.93263109360617e-05
-3.25161274695881e-05
-3.84018719533723e-05
-2.69910901893246e-05
-2.98117221464131e-05
-2.69310314189189e-05
-2.60460566315626e-05
-1.03418011385514e-05
-3.24922373809148e-05
-2.8353748335863e-05
-2.16676460003063e-05
-1.25620319514164e-05
-4.92500114617343e-05
-2.01610997739892e-05
-3.24890534495291e-05
-3.37863825524413e-05
-3.00984876868646e-05
-2.30183735241675e-05
-2.13542377778785e-05
-2.65571729467142e-05
-3.17996799659379e-05
-2.37508731444141e-05
-1.95395367272494e-05
-1.62680260625872e-05
-2.88710100310293e-06
-1.85726115003275e-05
-3.89646423994081e-05
-2.62173917059493e-06
-2.58105489778196e-05
-2.8880626306388e-05
-1.27816256230226e-05
-1.48348294891221e-05
-1.52006797732546e-05
-9.7103120713332e-06
-4.13018436711254e-05
-8.45460746483421e-06
-7.76202136731065e-07
-3.34256137188226e-05
-2.42405681091337e-06
-3.21737647552283e-05
-5.47573471384321e-06
-7.27299694983869e-06
-3.89406318884833e-05
-8.51786566045792e-06
3.22813107120468e-06
-2.73048982558483e-06
-2.41348899510634e-05
-1.60479121884633e-05
1.20369547221296e-05
-3.25368913367205e-05
4.4576476434761e-07
-3.30028491019019e-06
-2.8014890226243e-05
-1.59359968427491e-05
-1.62512116466235e-05
-2.82980474152864e-05
-9.14456647846363e-06
-4.38527423911764e-05
-1.8354939917623e-05
-1.66268950317107e-05
-2.50961886777915e-05
-1.43176201584742e-05
-2.68315742452188e-05
-2.06298323950382e-05
-1.41934474849758e-05
-2.32131036391861e-05
-3.1077079235246e-05
-2.81673440735258e-05
5.73476416998191e-06
-3.33556990795245e-05
-1.67408362964823e-05
-9.11819794135712e-06
-2.47869554101901e-05
-2.22608886194021e-05
-2.06140620570285e-05
-2.91723792676761e-05
-1.34566660520982e-05
-1.13020745873233e-05
-8.94522626891853e-06
7.24721294410467e-06
-2.70169781435521e-05
-2.614217185063e-05
-4.73397286218705e-05
-9.14649873273896e-06
-6.33162948369489e-06
4.43892361838132e-06
-2.95642523017804e-05
-2.02636575049724e-05
-2.01890307366665e-05
-3.69960098292e-05
-3.15275601473537e-05
-3.58168348453837e-05
-3.13684882599702e-05
-1.89195041110126e-05
-3.01952527920154e-05
-4.05301788568562e-07
-4.07897384585648e-05
-2.16623213072531e-05
-2.39672277497627e-05
-2.04824474968778e-05
-1.79885697483959e-05
-3.4425774628977e-05
-2.57787957181962e-05
-1.57205229449005e-05
-2.89443270012043e-05
-1.98332970476522e-05
-2.65303590208075e-05
-1.01043548394433e-05
-6.29563994705835e-06
-2.16686564320491e-05
-1.73925105613464e-05
-3.07534063678303e-05
-1.8611415339987e-05
-3.12694337559688e-05
3.28707282627408e-06
-9.52059002887286e-06
-2.4875576592528e-05
-2.45163736053167e-05
-6.93656802200985e-06
-3.25938868217454e-05
-2.67982064608459e-05
-2.16715820136707e-05
-6.62104220627797e-06
-2.67127889036236e-05
-2.2309123553414e-05
-2.18870488009186e-05
-9.48130865477738e-06
-3.10895137719884e-05
-1.36534916689724e-05
-2.10280582348848e-05
-2.62929538750149e-05
-1.511104662146e-05
-9.25804711548838e-06
-1.38422971745208e-05
-1.61634380465312e-05
-3.23197080527243e-05
-1.24685091158344e-05
-2.67094307851501e-05
-3.34484148757139e-05
-5.93104216092145e-06
-2.64494442538903e-05
-4.82870514797745e-05
-3.11000292193855e-05
-1.77818983709547e-05
2.78502107068166e-08
-2.82979727100717e-05
-9.93132804593056e-06
-1.76079118880346e-05
-2.21056980306729e-05
-1.33946703953677e-05
-2.33118634709381e-05
-3.19617724508534e-05
-2.17074530679559e-05
-1.84381223385588e-05
-3.75306600469161e-06
-1.14798714504099e-05
-4.02749359759701e-06
-8.21287027673342e-06
-2.73181695691056e-05
-1.83100483286244e-05
-2.97601682467762e-05
-2.8128368810079e-05
-2.30278475618179e-06
-3.18126436352701e-05
-2.27058929712988e-05
-3.92865578784546e-05
-3.11666192825191e-05
-1.6707138556813e-05
-2.08708652553209e-05
-2.52765314808441e-05
-1.94507683553144e-05
-1.20903582241712e-05
-7.64234227819118e-06
-2.70001234695391e-05
-1.73416507952641e-05
-2.17530137951114e-05
-1.93172450593794e-05
-4.33171548388526e-05
-2.93696674026833e-05
-9.69242630711037e-06
-1.57919815595306e-05
-3.16788185009339e-05
-1.83617939283914e-05
-2.90086393260726e-05
-3.68265171451749e-06
-2.97038588885136e-05
-1.39303977493568e-05
-1.95332402654566e-05
-2.66657364922238e-05
-5.32897204021147e-06
-1.04438233512432e-05
-3.49121073390133e-05
-2.14801084449835e-05
-3.8351951230505e-05
-3.53726544629304e-05
-2.17640675319172e-05
-2.11668226453654e-05
-3.21261424729994e-05
-2.13227800635237e-05
-1.75700964035658e-05
-3.5911542301025e-05
-1.89870266368906e-05
-3.36622520568072e-05
-4.18003421602686e-05
-1.55306963933062e-05
-1.21086250773082e-05
-3.21920264115989e-05
-3.33575917445527e-05
-1.9106109722853e-05
-2.23470104308979e-05
-6.04115649854124e-06
-2.65569131720554e-05
8.07637113618042e-06
-2.7228892947256e-05
-1.93889347899153e-05
3.97429284943768e-06
-6.92218717040525e-06
-3.0497473242586e-05
-2.98623348434122e-05
-2.59371760111214e-05
5.16403940906121e-06
-3.19959381300827e-06
-2.10622821997124e-05
-1.41555870358854e-05
-1.49584130693084e-05
-2.12143284244061e-05
-2.60081631767623e-05
-3.50025905736896e-05
-2.53444830113549e-05
-3.11760956122932e-05
-2.44570838701234e-05
-3.241616032747e-05
-2.73155808134063e-05
-3.87140870073205e-05
-1.94383384203831e-05
-2.006728720988e-05
-1.74627989299005e-05
-2.43818489119823e-05
-2.51267708359114e-05
-7.72674189799397e-06
-2.38340951784646e-05
-1.2571272454627e-05
-3.33779265422519e-05
-2.24792882406364e-05
-2.75656030188851e-05
-2.09060031855471e-05
-2.99851742209942e-05
-1.33513666743756e-05
-4.14040302177869e-05
-7.72794930359635e-06
-3.90788195700174e-05
-1.13107456291961e-05
-1.20691318395263e-05
-1.14824497128989e-05
-2.16008595094343e-05
-2.31915342218262e-05
-3.37276842157488e-05
-6.54094167125986e-06
-1.44956219930051e-05
-6.28004226733192e-06
-2.20919564536991e-05
-3.16696378165468e-05
-3.65734739895952e-05
-2.42145673297992e-05
-2.87796516812641e-05
-2.55183267546151e-06
-1.43999898234762e-05
-6.39915911237896e-06
-4.08664255173831e-05
-9.43435313918111e-06
-2.98046341513053e-05
-8.19019669350251e-06
-3.91596312207804e-05
-1.27270403994212e-05
-6.04357100497491e-06
-1.81353955430575e-05
-6.21655980642764e-06
7.88608012452363e-06
-2.93465406846537e-05
-3.21877698078179e-05
-3.38899173113836e-05
-1.74739905531122e-05
-3.75653528827023e-06
-6.69960968175792e-06
-9.14806973792545e-06
-2.40625063416249e-05
-9.32738779563671e-06
-1.39475062601686e-05
-1.20784312206046e-05
-3.6434282168176e-05
-2.08430263735374e-05
-2.37365010107199e-05
-2.00209035489789e-05
-2.4175436696289e-05
-9.20718795193829e-06
-1.70435920299339e-05
-2.57242639466465e-05
-1.96192858337188e-05
-2.48194009290033e-05
-1.87024322719748e-05
4.37627654122519e-07
-1.28007015615644e-05
-2.09943586776665e-05
-2.38496980772977e-05
-1.68454621665389e-05
1.37757925907625e-06
-3.74368714188877e-05
-7.67668586327994e-06
-3.4736484191208e-05
-2.50374327250896e-05
-1.69191028938351e-05
-4.26138719057487e-06
-2.65550787803825e-05
-2.42134806118286e-05
-1.36274052594233e-05
-2.45907003828576e-05
-1.63898342024038e-05
-1.48114234764539e-05
-4.79674376098794e-06
-2.44066083204416e-06
-1.27863966528419e-05
-1.8814176521392e-05
-1.59324828390349e-05
-2.06073558864274e-05
-7.59759538946182e-06
-1.73961138641045e-05
-3.566809711284e-05
-2.33862807096635e-05
-3.03379831137567e-05
-4.45188610412923e-05
-9.75688073099822e-06
-2.29583396638669e-05
-4.46070190081723e-05
-1.98575076560116e-05
-2.82566513201746e-05
-1.33120611119458e-05
-1.65497049529651e-08
-2.81422747151436e-05
-2.7874929003947e-05
-3.25020308371664e-05
-2.39374645801736e-05
-2.09660203418004e-05
-2.38189212292671e-05
-1.74770513485036e-05
-1.05322529388876e-05
-3.46375254958035e-05
-1.84277199331244e-05
-2.54450676068443e-05
-2.86007528350028e-05
-7.03303590991391e-06
3.22202270691188e-06
-3.51140646932904e-05
-2.86709429190941e-05
-1.45149629119123e-05
-1.36090170534051e-05
-1.80803320190512e-05
-8.65235613237366e-06
-1.61971055022701e-05
-1.98448222187355e-05
-2.04634323181385e-05
-1.49687974930298e-05
-2.42757021304465e-05
-2.29971075455044e-05
-5.4149288402531e-07
-1.74483106816379e-05
-2.75415581898505e-05
6.10380318829472e-06
-1.64670921565717e-05
1.0298456828627e-05
-3.88133551367442e-06
-2.02676554104175e-05
-1.12506140845747e-05
-1.62266835440201e-05
-1.49149332459046e-05
-1.40596430350935e-05
-1.0698178959588e-05
-4.8520048058886e-06
-3.4316412112469e-05
-6.68624750156096e-06
-2.03786574710932e-05
-3.30816324094894e-05
-8.8165882727759e-06
-2.23749716623845e-05
-2.7968390912188e-05
-9.10433489778098e-06
-3.24382200101801e-05
-2.9480761452638e-05
-2.54403266585938e-05
-2.07993924876413e-05
-2.87241922084729e-05
-2.64849278826265e-05
-2.59639648240036e-05
-1.89841810959222e-05
2.48030354753057e-06
-1.1254370679755e-05
-2.99995117271319e-05
-2.85700574015871e-05
-2.06506630375514e-05
-1.3040494807923e-05
-2.27922987351081e-05
-2.84862433806547e-05
-3.58104069575172e-05
-7.70664676309491e-06
-1.5752350361933e-05
-3.54514882282114e-05
-4.39007029228029e-06
-3.66101924598539e-05
-1.88916755241548e-05
-8.72744140103718e-06
-3.27198440967115e-05
-2.72515223684695e-05
-1.22370132901303e-05
-4.44057772233139e-05
-3.1447400965757e-05
-2.02975781408263e-05
-2.45139757572914e-05
-1.86194979133677e-05
-2.24512487094531e-05
-2.44509842724116e-05
-2.67014837720614e-05
-2.19660787203227e-05
-1.41149499331782e-05
-8.31608906955716e-06
-5.32257138980262e-05
-1.93775472870005e-05
-2.02460126992828e-05
-1.25470817404527e-05
-7.83476053422222e-06
-4.62763204656924e-05
-4.9106746223008e-05
-3.09263399425881e-05
-3.85888220180687e-05
-2.63444194367644e-05
-2.26693970267807e-05
-1.49871675936691e-05
-2.89208778049073e-05
-7.67994884555736e-07
-2.73745090621818e-06
-2.40616013827921e-05
-1.51635094470369e-05
-1.95888261802849e-05
-1.53085292504277e-05
-1.57275483528174e-05
-2.23155930356981e-05
-2.97249055679828e-05
-8.58181133462209e-06
-5.22775326646116e-06
-2.53743530788462e-05
-2.88518101927729e-05
-1.95274065569009e-05
-3.69235905189009e-05
-2.80253355009467e-05
-2.52055051081009e-05
-2.50476775572855e-05
-1.98003209378195e-05
-2.10081604607232e-05
-1.72172144838685e-06
-5.93917877907e-06
-3.32872027184933e-05
1.27768592134564e-06
-2.18423578226841e-05
-1.97813514262859e-05
-1.22976068974789e-05
-1.56665165109176e-05
-1.20750024034105e-05
-2.34686300301258e-05
-2.27230674715368e-05
-1.31263502317431e-05
-1.1988693707767e-05
-1.77601038582595e-05
-1.74877406397225e-05
-2.46915792208331e-05
-4.08655083903386e-05
-5.72138411459459e-07
-2.772981669904e-05
-2.07731577485527e-05
-4.08190170959113e-05
-3.51196804030608e-05
-2.90677691001171e-05
-2.38914925908698e-05
-6.67467730361596e-06
-1.36147033782313e-05
-4.85008676756197e-05
-2.36185022858117e-05
-1.21331854227874e-05
-1.66889414632551e-05
-1.34460972171645e-05
-2.58654492990742e-05
-1.43676217382111e-05
-1.52659354258674e-05
-3.90941889712591e-05
-3.49998557052996e-05
-1.24516078543569e-05
-2.04100516636285e-05
-1.84529590187922e-05
-1.63600016513358e-05
-3.47948208607081e-05
-2.98646744482242e-05
-1.26632783428036e-05
-8.32009456653177e-06
-1.64146575007832e-05
-4.30529543030201e-05
-2.18582976471618e-05
-2.22843833724463e-05
-1.43891044585847e-05
-3.62905939561987e-05
-2.04659309072504e-05
-3.54981623098244e-05
-2.38281413264095e-05
-2.97291267236421e-05
-1.83601578131626e-05
-1.77243693726937e-05
-2.35377851263099e-05
-7.8259006076743e-06
-2.3838011945787e-05
-3.06090246545843e-05
-4.56373449585262e-06
-1.16950913584203e-05
-1.13304334640596e-05
-1.42872381197434e-05
-3.185111374087e-06
-1.20986081749336e-05
-2.59776060096615e-06
-6.01236323260247e-07
-2.95008462134658e-05
-2.51755570086533e-05
-1.18670000982954e-05
-2.91349866062722e-05
-1.99222781931951e-05
-5.77909487150978e-06
-2.28598257175926e-06
-3.17729602325706e-05
-1.39270860452053e-05
-1.41139943088089e-05
-9.56291487187485e-06
-2.6937120896675e-05
-3.38745242105425e-05
-1.1002101470524e-05
-1.33152692751159e-05
-6.59496591512321e-06
-1.207232732591e-05
-3.16807733572173e-05
-1.63781900476111e-05
-1.02757324344385e-05
-8.37650149631931e-06
-1.18073566812785e-05
-6.22232620202096e-06
-2.49711351979671e-05
-1.36548910343193e-05
-2.17966661941968e-05
-1.72010128404971e-05
-1.81182546015693e-06
-1.61309387195039e-05
-2.4143494467346e-05
-1.78786769195326e-05
-2.03964953142722e-05
-2.59816560761369e-05
-1.2805510554523e-05
-3.67250336025776e-05
-1.54207747865656e-05
-1.51698884869691e-05
4.18218754559708e-06
-1.32686070993372e-05
-1.30372291131886e-05
-2.92342156745136e-05
-1.5068953494031e-05
-2.9498556795734e-05
-3.18009229796702e-05
-3.29742453956003e-05
-1.21886415302979e-05
-1.82819563928907e-05
-6.00867221320732e-06
-1.44534181382602e-06
-1.05694297824786e-05
-1.97229064188921e-05
-2.11302300275734e-05
-3.37980071706402e-05
-2.27997373785587e-05
-2.89326977529663e-05
-1.04173827207133e-05
-1.50592856455566e-05
-1.42048486351331e-05
-1.3552528719072e-05
-1.45895996248649e-05
6.21587631771411e-06
-1.94884170653384e-05
-1.62740064155466e-05
-2.62416859171571e-05
-3.83883915655584e-05
-1.48059698559584e-05
-1.52132447243375e-05
-1.35958482641631e-05
-2.17495857331862e-05
-1.31267889186241e-05
-1.44905663853236e-05
-8.16789369434165e-06
-3.16689556115934e-06
-1.85163905713173e-06
-3.42079473532178e-05
-1.88669756078691e-05
5.32809218905243e-06
-2.9565506434011e-05
-4.57916004563001e-06
-1.44557566535814e-05
-3.84370727145332e-05
-1.04526285006983e-05
-7.63429934575962e-06
-1.02037246264934e-05
6.7470981050774e-06
-1.66740114458397e-05
-2.25613873591788e-05
-2.29248713179206e-05
-2.75901027350526e-05
-2.47429608382148e-05
-1.65859765670883e-05
-1.23769741318683e-05
9.84166532077927e-06
-1.39050262289509e-05
-3.0862249762964e-05
-2.04527515658689e-05
-4.29050803727838e-07
-2.27505101412026e-05
-6.99688017964492e-06
-1.20945407910232e-05
-6.64363026133811e-06
-1.34319140036762e-05
-2.50847620137531e-05
-1.20536803797664e-05
-1.96094828437661e-05
-1.24200424683837e-05
-3.08462608367794e-05
-2.82251418492023e-05
-4.30567830929383e-05
-4.13559066947784e-05
-1.45699982604046e-05
-1.37926649242258e-06
1.24507191243557e-06
-2.41127086535194e-05
-1.80091820274897e-05
-2.64042921382091e-05
-3.20741366794986e-05
-2.13585319548305e-05
-3.13389360682509e-05
-2.64301826347561e-05
-4.72267168451129e-05
-2.36025971562088e-05
-2.1281102147298e-05
-1.06560500385854e-05
-2.64218394446699e-05
-2.47819700310506e-05
-2.7702200561213e-05
-2.54985560250076e-05
-2.47594706888119e-05
-2.76618659191107e-05
-2.21948123896462e-06
3.20728436594468e-06
-9.25214858756893e-06
-2.55392233092679e-05
-1.38880937906806e-05
-1.92704531850985e-05
-1.77039554206332e-05
-2.98087577657627e-05
-2.8592584004194e-05
-2.94570625147939e-05
-1.77476841291188e-05
-2.81239840007786e-05
-6.66230641418774e-06
-2.20041909202211e-05
-3.16263793545154e-05
-6.84469722403624e-06
-2.85980273110374e-05
-2.17729269010087e-05
-2.16134831956818e-05
-3.1443771389714e-05
-1.77615825285468e-05
-1.48091028721389e-05
-3.46739223781768e-05
-2.25826218779253e-05
-1.81174264361247e-05
-9.88750014983587e-06
-1.28523531721869e-05
-4.58991177865061e-05
-1.56100126762883e-05
-2.1602388435592e-05
-2.42924284871728e-05
-2.34510087530085e-05
-1.25714293429325e-05
-2.8831933417686e-05
-2.67499932084703e-05
-2.75530643806355e-05
-1.32986871609705e-05
-3.17634019203173e-05
-3.26862732061125e-05
-1.9543640074858e-05
-2.93695730634271e-05
-2.95149822430411e-05
-7.31987612274542e-06
-2.92751338017091e-05
-1.76176598230599e-05
-2.44450642878302e-05
-1.54753843142348e-05
-2.9678241062673e-05
-1.82269473537778e-05
-2.79435094763442e-05
-9.57291842736302e-07
-2.31833603393132e-05
-3.25971714445075e-05
-1.22537674399068e-05
-3.12774813631004e-05
-1.54971057135015e-05
-2.49070681383528e-05
5.10472585180858e-07
-2.59243690565049e-05
-1.28861184239766e-05
-3.31783013057142e-05
-8.47387110173301e-06
-5.60128617535007e-06
-1.05145113461247e-05
-3.55525669504828e-05
-9.10185048486927e-06
-2.15848629862659e-06
-1.63449787297536e-05
-2.18310642882031e-06
-8.30593640434879e-06
-1.95164508969037e-05
-1.93851867296645e-05
-7.76747888386983e-06
-2.59864056789084e-05
-1.6412498712012e-05
-2.50291074294609e-05
-2.16988085071456e-05
-1.28946455918965e-05
-1.11361662507333e-05
-4.14753941830701e-05
-2.60584613348316e-05
-1.63254268831423e-05
-2.48257958812817e-05
-1.72744382241131e-05
-4.47770393851274e-05
-2.19771119789103e-05
-9.3227334390523e-06
-2.1666033279113e-05
-8.67744023309292e-06
-2.63330079176227e-05
-2.604832343757e-05
-1.75772156451856e-05
-2.30961343623882e-05
-2.94862522219189e-05
-2.3955326076231e-05
-3.38031646685497e-05
-3.37568455589164e-05
-2.71594849947378e-05
-2.73876214352373e-05
-4.24813972147593e-06
-2.35915834184093e-05
-2.37087656062075e-05
-3.25007233474695e-05
-7.19157959641654e-06
6.31057931091195e-06
-1.78715535372373e-05
-1.52850300575401e-05
-1.40178111218002e-05
-3.32175748715298e-05
-1.51633202574455e-05
-2.24676473593015e-05
-1.97639746738377e-05
-3.38022355328438e-05
-8.79780504756822e-06
-1.85793990587313e-05
-2.63581493663255e-05
-1.64342932325601e-05
-2.74304833778653e-05
-2.95212695373291e-05
-3.56124524917941e-05
9.1444987309548e-07
-4.54303252464737e-05
-1.39983644558385e-05
-1.55154078195362e-05
-6.05897052789139e-07
-4.54381309289094e-06
-1.99737687495211e-05
-2.00612087034887e-06
-1.95088185202856e-05
-2.53123992071963e-05
-9.55444959653705e-06
2.32073771235319e-06
-2.9707568597729e-05
-1.92201776450161e-05
-4.16390760106276e-05
-2.19434809798219e-05
-1.12083866419744e-05
-2.07506018749968e-05
1.4546517336056e-06
-3.21066329650551e-05
-4.02986884076756e-06
-4.02948266995396e-05
-3.3633907033579e-05
-6.08470818096525e-06
-4.77281460532783e-06
-1.46890385861668e-05
-3.39830655511986e-05
-2.57350196040105e-05
-2.91901605448906e-05
-1.37568000085639e-05
-2.42875732380388e-05
4.8108769170172e-06
-7.40423025105929e-06
-2.66246372024998e-05
-2.50643506270079e-05
-2.4790316418345e-05
-2.68153579531604e-05
-1.83469111581572e-05
-2.95201511193772e-05
-1.0255119990463e-05
-2.69585556169586e-05
-3.88401010045047e-05
-2.61657537800763e-05
-1.07444531723669e-05
-3.32142575160219e-05
-1.71020538298674e-05
-8.73467506463377e-06
-2.3509368613448e-05
-2.04454339951671e-05
-3.7540352003261e-05
-1.30201765937416e-05
-1.07711228957673e-05
-1.30660556469308e-05
-1.79891416302156e-05
-2.14740780336086e-05
-2.18917345442918e-05
-1.25423448927812e-05
-1.27957055882224e-05
-3.43161213874055e-05
-2.87353653992734e-05
-4.04970697119696e-05
-2.54127909272424e-05
-1.89897865155844e-05
-2.92149255074834e-05
-2.26633723090026e-05
-9.16789582666545e-06
-2.18435037956549e-05
-2.41324268551578e-05
-3.14214446055431e-05
-2.4131934438871e-05
5.69257560645105e-06
-1.32901520008696e-05
-1.31024245509937e-05
1.02003521787869e-05
-2.91187622220134e-05
-2.81748469888023e-05
-2.41306071815379e-05
-1.8326592715664e-05
-3.73012723423058e-05
-2.14457119326574e-05
-2.15167897306908e-05
-3.1289721162143e-05
-4.6016658122758e-05
-1.56663315221994e-05
-2.90355084296568e-05
-7.51127003582367e-06
-3.52798295230042e-05
-3.6845984432217e-05
-3.88442858276313e-05
-8.01623043208177e-06
-2.55831176945242e-05
-2.17419122871971e-05
-7.89085482292961e-06
-1.56122962708497e-05
-1.54010539200079e-05
-2.26557119453969e-05
-2.44277419739267e-05
-2.76995386045261e-05
-2.59882821159099e-05
-1.36902983653692e-05
-2.83144022039067e-05
-4.00024881891886e-05
-2.49199508393057e-05
-3.62587703208459e-05
-1.10622725907777e-05
-1.17916794888315e-05
-4.25720242934305e-05
-1.00563307654828e-05
-2.3946610953884e-05
-2.65722751959617e-05
-3.81112455951127e-05
-3.02231180789111e-05
-3.6689748568905e-05
-1.70371583708011e-05
-5.88962583499479e-05
-2.09179811071596e-05
-2.26255324249692e-05
-1.14104417345272e-05
-2.247657420385e-05
-1.79087654294504e-05
-2.15877520968978e-05
-3.68020700788475e-05
-1.20334160265094e-05
-1.65715480858581e-05
-1.19155632782191e-05
-1.4873214841199e-05
5.07001146362807e-07
-2.11858934181592e-05
-2.69764602232728e-05
-3.38288915627977e-05
-3.15298866528772e-05
-1.03279435287282e-05
-2.57225839776146e-05
-2.94840577871334e-05
-2.16130975127474e-05
-1.64021232953861e-05
-3.03260109430464e-05
-1.7564161269882e-05
-2.25884307564533e-05
-2.63981562847266e-05
-1.83542892730496e-05
-5.53519140588182e-06
5.76648961098973e-07
-1.6480430423677e-05
-4.57602530487923e-05
-6.39487379518765e-06
-2.08135457662357e-05
1.21866431013178e-06
-3.24144019072688e-05
-3.42637850445719e-05
-3.3946347707844e-06
-1.86641781981176e-05
-1.92346595119662e-05
-1.82240579827239e-05
1.31492148878231e-06
-2.79007034516194e-05
-2.54834773616873e-05
-1.2117048854736e-05
-1.87456418743458e-05
-4.07669575257935e-06
-5.30104947012786e-06
-2.5267173656787e-05
-2.77726161639796e-05
-1.73432526132454e-05
-1.64577140970233e-05
-3.3971880330728e-05
-2.19730972038228e-05
-1.25995764513082e-05
-1.21570797748515e-05
-2.10644838673117e-05
-3.835777662643e-05
-1.78648329762433e-05
-1.42874208786037e-05
-9.12993656490136e-06
-1.25915524760019e-05
-2.52458958472047e-05
-1.72521034005505e-05
-3.47526038987861e-05
9.56589227568311e-06
-1.10188329114072e-05
-1.63192704125603e-05
-1.78442862073158e-05
-2.83514411863248e-05
-3.6447273108149e-05
-7.19838528401303e-06
-1.92411600646797e-05
6.46273964191411e-07
-2.54914965604615e-05
-2.30200253281749e-05
-2.14952678101933e-05
-3.14645184738856e-05
-2.46284870976959e-05
-1.56582949295143e-05
-2.18036839726545e-05
-3.76107805098387e-05
-3.8680765735023e-05
-2.39722073687519e-05
1.77794389351434e-06
-2.86521059751816e-05
-4.02181218292529e-05
-2.57652858246412e-05
-4.09527999288408e-05
-2.12169130979403e-05
-2.2318009072544e-05
-1.90012048336448e-06
-1.36365420198083e-05
-2.31608899383186e-05
-2.04883552724118e-05
-2.43520364697651e-05
-1.3361607164151e-05
-2.7902539352653e-05
-1.78923897513567e-05
3.04468583989314e-06
-2.12153843347202e-05
-3.89966350711675e-05
-3.34381713176488e-05
-2.73161954486968e-05
-4.50235450350312e-05
-1.24855822134248e-05
-2.33216859502473e-05
-2.83168555168295e-05
-1.71856261592824e-05
-5.97018750589235e-06
-1.0175498918854e-05
-6.66319956349006e-06
-2.01633504932311e-05
-1.40617834813189e-05
-1.81402547982954e-05
-9.41987753020263e-06
-1.72249169496512e-05
-3.11942987953551e-05
2.88709740363283e-06
-2.13849370811356e-06
-1.15154522037951e-05
-1.53913904516696e-05
-1.58871955041165e-05
-2.90465490416826e-05
-3.87426715372139e-05
-3.60049267311892e-05
-8.40753820181367e-06
-1.59912594739331e-05
-1.08898836627813e-05
-1.15887086353938e-05
-2.40082338011472e-05
-1.02362091909853e-05
-8.65171481128574e-06
-2.06415847867601e-05
-6.77519242459342e-06
-5.75720335724608e-06
-1.24697420909541e-05
8.65300127858448e-06
-5.64593289651767e-06
-1.51767760440843e-05
-3.42872285685995e-05
-3.09461895211702e-05
-2.15553826181073e-05
-1.47362360288829e-05
-1.71897033587958e-05
-1.0983995699164e-05
-2.22339236234853e-05
-1.70719580288583e-05
-1.66165161150781e-05
-2.6261218073701e-05
-4.38167102874123e-05
-3.97451073487994e-06
-2.64569438712999e-05
-2.1624926285357e-05
-4.65298370006661e-05
-2.69738839087438e-05
-2.15682589742942e-05
-3.28851704721485e-05
1.0968913696689e-06
-1.6370234152107e-05
-2.46815351580832e-05
-1.03738875983976e-05
-2.52820634473648e-05
-2.39886151352647e-05
-3.09810134807393e-05
-1.7407462779638e-06
-1.22465652410414e-05
-3.79981089110073e-05
-3.01030158070751e-05
-1.7058023379243e-05
-1.61598279107502e-05
-2.97464542347751e-05
-3.73588577770613e-05
-1.02180166549479e-05
-2.02065792849931e-05
-8.01116127524232e-06
-2.02676423761135e-06
-2.54408660904465e-05
4.64119856210965e-06
-7.48415213232484e-06
-1.88382134373134e-05
-2.85238324393922e-06
-1.23492758873835e-05
-1.96934712694518e-05
-2.55564309907097e-05
-1.31787187451687e-05
-3.57746622444174e-05
-1.39866337887132e-05
-1.44184877171124e-05
-1.56053112451278e-05
-1.74549793899298e-05
-3.22171826925534e-05
-3.22007374770071e-05
-2.58608288078992e-05
-1.53617449640394e-05
-3.16271804521061e-05
-2.66906643698947e-05
-2.02372557323683e-05
-1.07290954071587e-05
-1.609838548298e-05
-2.28764126227667e-05
-2.11702897309133e-05
-8.75319195324064e-06
-1.99279073718552e-05
-1.42191568467716e-05
-3.40411511941747e-05
-3.09454935242964e-05
-1.4169108709766e-05
-2.3167798757864e-05
5.44659002727789e-06
-1.59868123153572e-05
-7.21323425783362e-06
-2.41796541643028e-05
-2.01954587469524e-05
-2.15551500462141e-05
-2.11078941720248e-05
-4.2062551399647e-06
-2.75701346742874e-05
-3.09087743095269e-05
-1.08861915891129e-05
-5.86802279371288e-06
-1.55009236664715e-05
-4.74782604969726e-06
-4.07302426496066e-05
-1.24542106693758e-05
-1.9811665056211e-05
-4.30291841051472e-05
7.2685081410636e-06
-1.8930259704271e-05
-1.48576558826918e-05
-1.82742631467302e-05
-3.65967577543707e-05
-1.93756395757928e-05
2.85786226374991e-06
-1.85237582018592e-05
-7.76748582847804e-06
-6.56616429759914e-06
-1.62516530037218e-05
-1.57333345944645e-05
-1.68785168453394e-05
-2.31115998522395e-05
-9.72048382601167e-06
-2.32134978942401e-05
-1.68490481942224e-05
-8.37456713075444e-06
-2.90342969535458e-05
-4.50922840046661e-05
-5.85284684873637e-06
-1.19042211538451e-05
-1.470082554153e-05
-3.47454651497411e-05
-1.72906535497453e-05
-9.92427070232224e-06
-3.58484510415121e-05
-3.9416132066866e-05
-3.05832066249406e-05
-8.01808752177916e-06
-3.19659009195582e-05
-2.81499541903804e-05
3.63120551510882e-07
-3.3084330467e-05
1.05031916462724e-06
-1.38344453608518e-05
-2.3554432499963e-05
-3.48043307521561e-05
-2.40378786662203e-05
-2.73036941688289e-05
-2.70473039856305e-05
-3.94883899600044e-05
-8.49198584378292e-06
-9.09297669103086e-06
-2.31852668867689e-05
-3.50594694081506e-05
-1.52135852332424e-06
-2.40656292141029e-05
3.52412388087789e-06
-3.08544162399805e-05
-8.41595571688094e-06
-1.29758716145177e-05
-1.83312989099685e-05
5.54308312542297e-06
-4.07061313201194e-05
-2.18965540209844e-05
-2.46408847366821e-05
-1.78751301439673e-05
-1.24378844678372e-05
5.5981289771729e-06
-1.85894329395539e-05
-3.60358868631361e-05
-1.26957254139724e-05
-3.23978720936226e-05
-1.97263705587524e-05
-3.35144321476695e-05
-2.33783577499874e-05
-2.31762846372988e-05
-1.16693809009129e-05
-1.82024388463372e-05
-2.6235809657801e-05
-3.71718837312151e-05
-9.89950637651672e-06
3.10879166073391e-06
-2.12841782068617e-05
-2.19922854931975e-05
-1.84916180745568e-05
-1.00320268954092e-05
-1.40406694681075e-05
-4.38798523000844e-05
-2.14595118364487e-05
-2.58783851220199e-07
-5.9510786609139e-06
-1.0863873185809e-05
-1.00821585469754e-05
-2.90646752583732e-05
-6.76009214166001e-06
-3.73064143454812e-05
-2.48522848215842e-05
-1.91014787489969e-05
-1.18738460950438e-05
-6.38009999815225e-06
-4.13266088277773e-05
-9.83472997239797e-06
-3.08269425292474e-05
-2.89830147005818e-05
-1.69319952324628e-05
-1.13941658470698e-05
-2.13835021720618e-05
-3.64436330756843e-05
-4.38576559163089e-05
-3.21904935939278e-06
-1.44055466856468e-05
-2.29807655062225e-05
-3.60890265720933e-06
-1.64438062743608e-05
-5.0288550968597e-05
-5.8280573786981e-06
-1.81239917418521e-05
-1.35555934318016e-05
-3.119421167845e-05
-7.69688056863109e-06
-2.62835804041457e-05
-1.45223444279778e-05
-4.18582677932876e-05
-4.32431778967789e-05
-3.94252353934024e-05
-1.08146906273344e-06
-1.21833301514709e-05
-6.38847030271493e-06
-2.64255357026221e-06
-1.83410617656831e-05
-1.91341751080674e-05
-1.35625656270231e-05
-3.44008767108399e-05
-2.11026247612431e-05
-2.18217731238709e-05
-3.04294704184814e-05
-2.5148078543792e-05
-8.18022779736747e-06
-2.27971810668267e-05
-2.44273273532026e-05
-1.25750632048071e-05
-2.32118681306446e-05
-6.86992708482754e-06
-2.80585572588688e-05
-2.2307275888073e-05
-3.22038765848228e-06
-1.19549276526634e-05
-3.00248191062321e-06
-5.05176430598397e-06
-3.57523667764606e-05
-3.99088518318306e-06
-2.7072047938439e-06
-2.50147243279015e-05
-1.66861470025234e-05
-1.11926886433169e-05
-2.40619345188721e-05
-2.62078276802363e-05
-2.15731172268369e-05
-2.40079857183258e-05
-2.43623561625551e-05
-5.88404072883932e-06
-4.19153859545406e-05
-2.96813678479066e-05
-1.25371467796069e-05
-1.43653557979446e-05
-1.71315143580754e-05
-2.4356744103831e-05
-3.99559563557754e-06
-4.78940059065509e-05
-2.1812727621245e-05
-1.25543962814217e-05
-2.19548789295708e-05
-4.18078253262415e-06
-5.40458787383752e-06
-1.86415065024226e-06
-2.54553767324066e-05
-1.92967083587943e-05
-1.32407626488788e-05
-3.32591374525636e-05
-1.29306157354071e-05
-1.73328896799535e-05
-2.80544874029861e-05
-1.90797723165959e-05
-3.11913736650538e-05
-1.7675372835808e-05
-3.35704582643931e-05
-1.82094214954685e-05
-1.14577727877402e-06
-2.18948456262578e-05
-2.71690564925465e-05
-1.85515918757321e-05
-2.13163687254467e-05
8.50078421053699e-06
-1.79376129272454e-05
-9.19635153532108e-06
1.23940499762318e-05
-3.52249623011759e-05
-1.21380771727062e-05
-3.07506330115261e-05
-3.368088865474e-05
-3.77289934049493e-05
-1.04634559241074e-05
2.1975088361503e-05
-1.61616125621181e-05
-1.96237923591997e-05
-2.05902914288252e-05
-3.05550674392244e-05
-3.23604976462189e-05
-3.69921145686335e-05
-1.57575545690259e-05
-1.46802819927698e-05
-2.28598854758996e-05
-1.34575868166288e-05
-3.10454524742523e-05
-8.6222201302135e-06
-3.33777154139496e-05
3.57081584527137e-06
9.62371580457554e-08
-2.35352629179863e-05
-3.02796532452193e-05
-1.70847322892357e-05
-2.4756159761589e-05
-2.76886498115978e-05
-1.69011515256375e-05
-4.35815795425953e-07
-2.29638915653013e-05
-1.73037579811912e-05
-1.79515314459492e-05
4.50504239120952e-06
-2.80263514349065e-05
-1.35356492733063e-05
-3.08245153816824e-05
-2.05127411802155e-05
-2.0665956362031e-05
-1.15022697337648e-05
-4.70107504532144e-06
2.711020091265e-06
-4.3743726638751e-05
-2.37118413092156e-05
-3.14615181063816e-05
9.40556619398982e-06
-1.53016752566334e-05
-3.65044276940238e-05
-1.13355068618671e-05
-1.45728801725078e-05
-2.05099405135882e-05
-1.25278640340658e-05
-1.64513550816705e-05
-3.1134394048337e-05
-1.6534156943325e-05
-3.27240347417718e-05
-1.65177686810096e-05
-3.54989319438646e-05
-1.04262588967855e-05
-8.72280020979606e-06
-1.6573545782756e-05
-2.84942011827729e-05
-2.28497418327524e-05
-1.51421644322335e-05
-1.84438352820144e-05
-2.30213503958336e-05
-1.92791657143491e-05
-2.40852362944005e-05
-2.11347787958792e-05
-3.09585825526799e-05
-9.7863455244069e-06
-1.58479354291856e-05
-1.52705938467491e-05
-2.39149156539525e-05
-3.12652032693945e-05
-1.69975657180383e-05
-3.64899131733184e-05
-2.51304142211109e-05
-2.30473530809679e-05
1.14196373250129e-06
-3.10502140915396e-05
-2.58764408518226e-05
-2.11472526615534e-05
-1.1993500367997e-05
-6.1583040570774e-06
-7.74947847943254e-06
-2.33216100335307e-05
-1.69595693116153e-05
-2.46115725884827e-05
-6.4677763955661e-07
-1.81139535408853e-05
-1.42367819316634e-05
-1.62671189434503e-05
-8.12232633323471e-06
-2.17112790884711e-05
-2.50732627352862e-05
-1.14270371103015e-05
-2.39628693004594e-05
-2.53824692340768e-05
-2.26185417382773e-05
3.58622297484733e-06
-7.61296994384013e-06
-3.47256007681043e-06
-3.15365435168028e-05
-1.39901934216042e-05
-1.2577625527707e-05
-3.9834164636879e-05
-7.94966788086013e-06
-2.77940391993503e-05
-4.6314572482545e-06
-1.83741132961616e-05
-1.07130909680582e-05
-9.68982230908224e-06
-3.30354514014555e-06
-7.85154675792777e-06
-4.17361479677034e-05
-2.53900858672305e-05
-3.083639718768e-06
-1.78745189500726e-05
-2.97867366427257e-05
-1.19278466331275e-05
-2.91564016196797e-05
-2.33881342781212e-05
-2.56511211881229e-05
-3.5701212178805e-06
-2.05711384216254e-05
-1.74839939773309e-05
-1.65673247375013e-05
-6.40178216650387e-06
4.69718720300326e-06
-2.09172113464004e-05
-3.27451657092077e-05
-6.58256234914374e-06
-3.20772230349386e-07
-1.39727586081551e-05
-3.04687946554979e-05
-1.00300311719067e-05
-5.13474595976901e-06
-2.13356000070031e-05
-2.30484560233787e-05
-1.41774465628199e-05
-2.63116509283374e-05
-3.5692547056553e-05
-9.04915569283369e-06
-1.87435142620273e-05
-2.1030170645141e-05
-2.58633855267434e-05
9.77360629632628e-06
-2.8251098107569e-05
-5.75310105617317e-06
-9.01623256311918e-06
-2.36905823383174e-06
-1.70253487440077e-05
-1.98346027994031e-05
-1.31829543867384e-05
-1.98048389346905e-05
-9.25931294756693e-06
-2.20796256557989e-05
-1.71109461422527e-05
-2.36682914258745e-05
-3.06560924311706e-05
-2.80503675134867e-05
-4.00817103678742e-05
-1.63369591083974e-06
-2.102085181462e-05
-3.04416628434527e-05
-2.03793758594974e-05
-1.17104875632974e-05
-1.09298801196086e-05
-1.62599715149504e-05
-4.17560217528199e-05
-2.26625982564382e-05
-5.27671386821577e-05
-2.38387881621491e-05
-9.69796577676895e-06
-3.35671699411706e-05
-2.61172666318387e-05
-2.37149037345108e-05
8.43970378316744e-06
-3.00257690456173e-05
-2.2984390900108e-05
8.26673615770455e-06
-1.80033050577658e-05
-1.52901828101736e-05
-1.08694492893333e-05
-4.4810670263229e-06
-1.70405332977529e-05
-2.11510527924167e-05
-1.25159307837023e-05
-2.33198729893913e-05
-1.1815964714105e-05
-2.55131757477773e-05
-2.69652075649272e-05
-7.95190535523777e-06
-1.54067438795824e-05
-1.8722644415384e-05
3.68516140263275e-06
-3.06701211148876e-05
-1.65746317647296e-05
-2.09016297103009e-05
-1.35776145146545e-05
-1.48225301018767e-05
3.79767042235519e-06
-2.21923384203102e-05
-2.07823704314333e-05
-2.29726265121455e-05
-4.1656135452359e-05
-2.47043297695155e-05
-2.0624612055766e-05
-2.27079959983968e-05
-2.82363280495047e-05
-1.21036735485722e-05
-1.97295097959746e-05
-2.29225913923653e-05
-1.63786331381282e-05
2.00916358850577e-06
-6.65927145937819e-06
-2.21894943588415e-05
-3.7916626620649e-05
-1.94550080040462e-05
-8.55072993369074e-06
-2.61163423004245e-05
-6.6832030047022e-06
-1.18922986525678e-05
-7.6852460263743e-06
-1.4075720113593e-05
-6.33931156116547e-06
-4.1797761703634e-05
-1.36777875431215e-05
-3.81021576240666e-05
-7.19246078270125e-06
-1.33267728721349e-05
-1.28433843013481e-05
-2.81895706049254e-05
-1.7618190632852e-05
-4.08329803427627e-05
-1.5372301798286e-05
-7.80125821813981e-06
-1.81743613778416e-05
-2.80160249994439e-05
-3.19798286306218e-05
-1.66612995032987e-05
-1.83375118902009e-05
1.07195573659099e-06
-3.41731252456657e-05
-2.17236453094115e-05
-2.08608278880428e-05
-3.0529157565414e-05
-1.83985731092482e-05
-2.66477176320758e-05
-3.75765692499208e-05
-1.45657290831512e-05
-3.66112398457888e-06
-6.10324493462687e-06
-4.43624771319622e-06
3.36889939845167e-06
6.71343747180249e-06
-1.23168409317687e-06
-2.02001534776903e-05
-2.75725641676192e-05
-8.11209583782505e-07
-1.50333645186119e-05
-1.3564060743374e-05
-2.81668033881093e-05
-5.13420870765103e-06
-2.50118455707982e-05
-2.97944554490645e-06
-3.15938119056706e-05
-7.10753449911748e-06
-9.94686046750569e-06
-2.84623902665779e-05
3.36939582624544e-06
-2.47973797715098e-05
-4.38720199002394e-05
-3.20138354888738e-05
-1.07668441686861e-05
-9.43080939851017e-06
-1.46032373571541e-05
-1.82168635860128e-05
-3.63261502614651e-06
-2.6553743498608e-06
-1.31237117998678e-05
-1.24278075020472e-05
-1.38330658590085e-05
-2.04925753897118e-05
1.87977038127056e-06
-2.48042118018287e-05
-1.44676439161551e-05
-1.53909571227238e-05
-1.21702254335267e-05
-8.85085422397946e-06
-1.48973625647774e-05
-2.90963424919911e-05
-3.38239295692682e-06
-1.89702393223471e-05
-3.94535230776159e-05
-3.14759105896519e-05
-3.84991679263374e-05
-1.91729962799831e-05
-1.19882604653998e-05
-3.73259054777177e-05
-3.35812031958375e-05
-2.78797326551411e-05
-2.14232315915347e-05
-1.01456452213454e-07
-2.03292280509165e-05
9.08532116231908e-07
-2.27395937430857e-05
-1.87019988572671e-05
7.34242642133972e-06
-2.94428996623483e-05
-2.69268277007038e-05
-9.92773742633454e-08
-2.27311136282243e-05
-2.95338997884269e-05
-1.84560041531096e-05
-1.94533720436405e-05
-2.98904948191951e-05
1.3222780655597e-05
-1.08334295845122e-05
-2.73045090106799e-05
-7.71347830591711e-06
-1.56593423015363e-05
-2.14109470670948e-05
-1.6792338122186e-05
-2.03925144758377e-05
-3.11956788323768e-05
-1.44849912880591e-05
-1.49778281167992e-05
-2.33412271587828e-05
-3.90240301444884e-06
-2.10342225241367e-05
-3.12503685479305e-05
-6.99296316863276e-06
-2.16432836089489e-05
-2.44591661535315e-06
-1.41445631310651e-05
-1.73843965987935e-05
-3.38802518377665e-06
-2.30433433708488e-05
3.46054907621563e-06
-2.27474637062872e-05
-1.56420717745765e-05
-2.67269593779989e-05
-1.9511355651011e-05
-1.17785305080273e-05
-2.49633265465566e-05
-2.10653898492378e-05
-3.22296088876776e-05
-8.98873883748849e-06
-3.63858128327445e-05
-7.06399190358534e-06
-1.09468478998863e-05
-1.90373492744792e-05
-1.90655541360077e-05
-2.14179676280604e-05
-3.14899387209294e-06
-1.05153283374202e-05
-1.94426486280715e-06
4.51948236515714e-06
-3.11870124470401e-05
-3.42062372865278e-05
-2.22912224910485e-05
-1.32153343426179e-05
-2.0249263219716e-05
-3.1967142976702e-05
-3.03675355722864e-05
-6.72727804254402e-06
-5.75808584753972e-06
-2.74210707780171e-05
-2.61333692055562e-05
-7.97168867307694e-06
-1.08220388970648e-05
-2.04723262355289e-05
-1.01891552079204e-05
-1.74016017931479e-05
-1.20280879012364e-05
-2.2290053748566e-05
8.96329445794302e-06
-1.57662147557087e-05
-2.25400689834511e-05
-1.61497973756218e-05
-8.17118980451538e-06
-1.26795830420777e-05
-3.6938570968021e-05
-4.28536946183904e-05
2.59346307124884e-06
-2.7217986649366e-05
-2.83168325060181e-05
-2.97437414929036e-05
-1.24957591806552e-05
-2.20651255853129e-05
-1.52924806075907e-05
-3.70040093831759e-05
-1.23460429107643e-05
-1.34946495958158e-05
-2.02336616852537e-05
-2.03847884673915e-05
-3.25585968371236e-05
-2.28454510151841e-05
-1.13186398895184e-05
-2.28099371226435e-05
4.1013436360314e-06
-3.34193235941888e-06
-1.0384953947548e-05
-1.72613397282862e-05
-1.05138606744609e-05
-3.05148411935593e-05
-1.48686475620481e-05
-5.42234882166226e-06
-3.24722072633098e-05
-4.6823264266257e-07
-7.09364132031103e-06
-4.24881788492938e-06
-9.54405404682754e-06
-8.85183104967217e-06
3.28005800760999e-08
-1.50723915973281e-05
-1.86106588389065e-05
-1.88320025849487e-05
-1.466942199778e-05
-1.94364870950358e-05
-7.32956119782808e-06
-1.80320436934072e-05
-1.6128210171047e-05
-2.47525125522813e-05
-1.69993647194979e-05
-2.55730576457914e-05
-2.44559297466607e-05
-3.23047899494922e-05
-1.81036209204478e-05
-8.99467743430685e-06
-1.17011586853254e-05
-3.1019307233375e-05
-7.15983631182228e-06
-1.3524965317739e-05
-1.40096121064538e-05
-1.59736056857919e-05
-1.61951572326309e-05
-2.1308824788555e-05
-7.27154110171539e-06
-3.09591373216953e-05
-2.14921876062658e-05
-3.39689181786452e-05
-2.3159265854385e-05
-3.97532646384127e-05
-3.67162271331369e-05
-1.64200095183995e-05
-2.78783987783906e-05
-4.76686973709132e-05
-3.2536672914021e-05
2.26998451630948e-06
-1.75719831870762e-05
-2.40306433445639e-05
-1.41840266145359e-05
-1.3209704257466e-05
-3.83922740617803e-06
-1.69995628637281e-05
-1.54931477262546e-05
-3.21594191604708e-05
-2.4895736576103e-05
-2.31585520810992e-05
-1.26019255672773e-05
-2.33358697208139e-05
-3.02261805723995e-05
-1.9970159189485e-05
-3.51739487018607e-05
-1.73666797902204e-05
-1.64438111878987e-05
-3.32551354738265e-05
-2.31500954814677e-05
-2.84072384417666e-05
-3.33707959832995e-05
-1.29661160499449e-05
-8.02844866834888e-06
-1.69963190559897e-05
-1.23093282456422e-05
-1.40986268604361e-05
-3.50186487537677e-05
-1.38839746853378e-05
-1.65655985348508e-05
-2.37542768587022e-05
-9.84843019895603e-06
-2.37620790348843e-05
-2.43719510584453e-05
-1.06296215571634e-05
-2.62386870567896e-05
-1.92279152629079e-05
-1.64223361583156e-05
-2.92706436770081e-05
-2.12044913859087e-05
-2.04107766824832e-05
-4.39605656129323e-05
-1.58525912192495e-05
1.63274621264807e-05
-3.36530434877241e-05
-1.76772959098687e-05
-1.88367002326891e-05
-2.92805284697608e-05
-1.84970733520381e-05
-1.39736687583295e-05
-3.46658401854459e-05
-2.44796282677679e-05
-2.3036492885897e-05
-1.59300148538661e-05
-2.30182214717049e-05
-2.26059888049753e-05
-2.55885632353493e-05
-3.33574198840064e-05
-2.27088994559576e-05
-1.52065268236516e-05
-2.26545339977981e-05
-2.4643777723415e-05
-1.403870381354e-05
-1.99679542177142e-05
-2.56237328653453e-05
-2.1659061208207e-05
-2.34123438243831e-05
-3.60486882789305e-06
-3.18373288233738e-05
-1.84284002054386e-05
-7.12575498539662e-06
-8.35925884133623e-06
-3.66483188805262e-05
-2.02463547122548e-05
-2.09959393085919e-05
-3.35062502250898e-05
-2.78623837466063e-05
6.09981580138263e-06
-2.33248867375361e-05
-6.3358578238282e-06
-2.26000396637712e-05
-1.24076551659058e-05
-4.8773734679801e-05
-2.7199828452106e-05
-2.96706643615592e-05
-1.91688845393086e-05
-3.81867577241217e-05
-3.15606109649143e-05
-1.44170616015785e-05
-2.58294795441787e-05
-1.96645229428414e-05
-3.26765842764582e-05
-1.44219583945731e-05
-1.16017497433407e-05
-1.6793995342807e-05
-4.11882510938754e-06
-1.77752365402433e-05
-2.75518627179775e-05
-2.27650772614324e-05
-2.97822668145627e-05
-2.81050402000274e-05
-4.32056208212642e-05
-1.51674123853035e-05
-4.32814128526448e-06
-1.609760529387e-05
-1.4935980793545e-05
-2.04539299688005e-05
-2.10715831407186e-05
-9.28617149828279e-06
5.25164723066573e-06
-4.42045960860858e-05
-1.95125406877107e-05
-2.03574375041453e-05
-1.85063229952659e-05
-2.18722286620071e-05
-1.04074446967476e-05
-2.26003086919646e-05
-1.58869292123043e-05
-1.31114466120007e-05
-3.12505970512433e-05
-2.94820486175622e-05
-3.04067592742899e-05
-2.66826766828981e-05
1.35000187188937e-06
-2.21440032952314e-05
-1.90446906219018e-05
-2.22838143128689e-05
-7.48556408026763e-06
-1.96778812777609e-05
-1.35871216766946e-05
-2.35797959701643e-05
-1.04793178083774e-05
-1.81472407903856e-05
-1.8743998619402e-05
-1.4908474023384e-05
-1.59700182563178e-05
-3.01148868400797e-05
-1.14458461569981e-05
-1.13915564055171e-05
-4.60427413684145e-05
-6.2485202675821e-06
-3.68431794579564e-05
-1.29177570594626e-05
-1.06173428449993e-05
-3.07426199312876e-05
-1.86789300003684e-05
-4.8746458569077e-06
-2.38355675901573e-05
-2.1155878127037e-05
-2.02623896479733e-05
-1.0121885406079e-05
-1.69990924591471e-05
-2.09186320434092e-05
1.312003862261e-06
-1.20908216841783e-05
-2.50362389038442e-05
-2.85885203176015e-05
-1.92770545649788e-05
-5.08002674903723e-05
1.06992286114858e-05
-2.40241894559347e-05
-8.41411135232684e-06
-4.48742203467054e-07
-1.9184006259502e-05
-2.73478409866095e-05
-3.14884859826732e-05
-2.64058380732927e-05
-2.79185895146092e-05
-2.33193005359059e-05
-5.34973203738578e-05
-3.014301762343e-05
-3.60920938808125e-05
-4.64417070901114e-05
-2.35782091499238e-05
-2.42633767586252e-05
-9.32590130136915e-06
-1.93546494649389e-05
-3.11119700547713e-05
-2.72374013101547e-05
-2.31373485629915e-05
-7.54848902851751e-06
-3.28065675657381e-05
-2.2719520825735e-05
-2.78674427190381e-05
-2.0680050647508e-05
-1.42841901267691e-05
-3.23125598365337e-05
-9.6683775048648e-06
-2.10363438986641e-05
-1.91418206814368e-05
-3.67667752848776e-05
-3.2799898879661e-05
-1.69035820875985e-05
-2.52076678025736e-05
-2.93401975654238e-05
-1.65437627245273e-05
-3.07909307026156e-05
-1.61119806405611e-05
-2.38227310563888e-05
-3.51734794741751e-05
-2.66469105781919e-05
-1.86910781778497e-05
-1.90955468450834e-05
-1.74427873922452e-05
-1.97170468474586e-05
-3.1042163532405e-05
-4.24403288834202e-05
-1.6802141526456e-05
-7.45416297221194e-06
-3.14770504534883e-05
-2.06939032348185e-05
-1.2030510741068e-05
-4.58847721458358e-06
-2.12018062492274e-05
-3.08152571149959e-05
-1.30975008141416e-05
-3.13314030262951e-05
-1.52618038296473e-05
-1.73557456412215e-05
-7.91242116202532e-06
-5.86416814715888e-06
-5.13153542906686e-06
-3.14629692475447e-05
-3.32447688899263e-05
-3.80436157217819e-05
-1.69679743032832e-05
-2.66035679105345e-05
-9.00043780997324e-06
-3.19980738306412e-06
-2.78803325018989e-05
-3.12785517796381e-05
-1.74666453997953e-05
-2.11571586828228e-05
-3.25959120511278e-05
-2.75107534874894e-05
-3.04138103665248e-05
-2.77663739898911e-05
-7.87806169765627e-06
-8.38210101738258e-06
-9.49833195283564e-07
-1.89579898876231e-05
-2.97142599639784e-05
-4.3416146573406e-05
-4.94654392000297e-05
-4.1841206197562e-05
-3.858830661139e-05
-3.21062519979567e-05
-2.36634331084101e-06
-3.47141882995824e-05
-2.60345508331825e-05
-2.64891777484869e-05
-1.53416951660262e-05
-1.62326232439423e-05
-3.42655685716747e-05
-1.57360246130279e-05
-2.0953774896474e-05
-2.85726504514287e-05
-8.86994098996017e-06
-1.67657407176914e-05
-1.63652579005782e-05
-1.69763212165028e-05
-2.79426179687082e-05
-8.54834780937211e-06
-2.78230651060178e-05
-3.2540240959156e-05
-1.08832441485345e-05
-2.02166154746737e-05
-1.51527118152084e-05
-1.44713481852481e-05
-1.60380325430641e-05
-2.56845007313532e-05
-1.49229200090661e-05
-3.37334536149175e-05
-3.10580399451501e-05
-2.95953823726128e-05
-2.7182934143104e-05
-1.63927681179749e-05
-2.21024263615853e-05
-1.94188229808501e-05
-3.79687248055132e-05
-1.72210941809965e-05
-3.84812768532448e-06
-2.98896887029773e-05
-1.40560383145329e-05
-1.54117437174764e-05
-2.63287353458884e-05
-3.54428739506699e-05
-1.92932960428497e-05
-3.52679917181211e-06
-2.12589107434849e-06
-1.22773963587586e-05
-3.22792071953539e-05
-2.12288899413606e-05
-3.55035469933751e-06
-1.14941860201596e-05
1.28581357690848e-06
-3.24754145002829e-05
-1.52874788560951e-05
-1.36313484642976e-05
-1.25282490993107e-05
-1.98977148253694e-05
-2.22472421633322e-05
2.73309758702729e-06
1.02634555394274e-05
-2.44094090011729e-05
-3.15266920406743e-06
-5.32961151303508e-05
-5.18608172343888e-06
-2.99637253799881e-05
-1.5900031018272e-05
-3.97505635628884e-05
-2.94236665211414e-05
1.61773936803169e-05
-1.75688265630507e-05
-3.06949713208716e-05
-1.80786413885614e-05
-1.21480680549798e-05
-3.24021823271783e-05
-3.72864068683998e-05
-2.73223033436664e-05
-1.6820267147668e-05
-1.68675466594936e-05
-1.77049346460022e-05
-2.46092591222838e-05
-4.57258488290779e-05
-1.81323549401042e-05
-2.29719701231274e-05
-3.59086061138812e-05
-4.45840666803518e-05
-1.55217555606379e-05
-9.35579025415445e-06
-3.63012215033662e-05
-1.42510760600361e-05
-1.20168532797269e-05
2.44188331838236e-06
-2.03040611531269e-05
-2.28580631953415e-05
-1.37163972524533e-05
-2.41510346895241e-05
-2.3205741034833e-05
-8.86418793462802e-06
-6.87889187501524e-06
-3.01674690948252e-05
-1.07660475781826e-05
-2.45250698756167e-05
-1.6469315357456e-05
-2.47172266391183e-05
-6.3119552653285e-05
-1.35481544156355e-05
-3.09806312450986e-05
-3.74780099055425e-05
-1.02077589441946e-05
-1.54509965117329e-05
-1.97026798364511e-05
-3.09706580707888e-05
-7.03232514116525e-06
-2.14114256551633e-05
-2.38657408532447e-05
-1.60613726600279e-05
-1.58301506507549e-05
-9.41472951656123e-06
-4.44786170677396e-06
-3.47811533809065e-05
-3.20111538404286e-05
-2.50394729218133e-05
-5.72967591863923e-05
-2.15369060041161e-05
-2.44733311373862e-05
5.820291244255e-06
-1.89758078595158e-05
-3.47281300652371e-05
1.95153595510767e-06
-1.13913858309462e-05
-3.06085235219654e-05
-3.34133525955716e-05
-3.07506311188735e-05
-3.83547088608433e-06
-1.90391602339293e-05
-2.80663196428896e-05
-1.81550711522436e-05
-4.25524312373503e-06
-1.50365905139758e-05
-1.63732977570568e-05
-3.16340773209575e-06
-1.17711151689775e-05
-1.91321138220963e-05
2.78733287510178e-06
-2.34169955625405e-05
-9.24027809935286e-06
1.22111654548117e-05
-1.86973971824136e-05
-2.79840022217423e-05
-1.02876714667371e-07
5.33345907489972e-07
-4.17504782586837e-05
-8.45554940004889e-06
-2.54374206523827e-05
-2.51204446415411e-05
-2.38024372206235e-05
-1.37154981538601e-05
-4.4793083587517e-05
-3.94803622766054e-05
1.49227643231054e-06
-2.53182030136418e-05
-2.08617870966202e-06
-8.11040679457048e-06
-2.4678218374142e-05
-1.55063275853676e-05
-2.02506540147113e-05
-1.28692461524274e-05
-2.3436294318813e-05
-1.79180913627399e-05
-1.20703157673658e-05
-7.62740821708702e-06
-3.63817749987763e-05
-1.33660747642945e-05
-2.06585731284074e-05
-1.39317651003276e-05
-2.16570217633988e-05
-3.10359646501306e-05
-2.04889913210672e-05
-4.65068779625503e-05
-2.32761222364225e-06
-1.99231248882984e-06
-3.21042928720165e-05
-3.17442803132792e-05
-2.34258605577485e-05
-2.73994642792491e-05
-1.52765547985537e-05
-3.12719355481081e-05
-2.04991089548252e-05
-2.46975408254561e-05
-1.3375586643738e-05
-2.20656959549022e-05
1.53201087580322e-06
-3.01785578562399e-05
1.46436912467115e-05
-3.86162518461829e-05
-1.16893850875507e-05
-2.85677128890628e-05
5.1158600624895e-07
-2.48933909384085e-05
-1.78060881601834e-05
-2.22771362221103e-05
-2.99970202270091e-05
-1.04681990583664e-05
-2.20032157979371e-05
-3.00952836506599e-05
-9.42650768894151e-06
-7.4480722581187e-06
-1.952116395533e-05
-7.33158722638311e-06
2.38874379150489e-06
-4.99588370298344e-06
8.99336256535421e-06
-4.31339228878463e-05
-2.94168551964666e-05
-1.35041460618372e-05
-3.03137833748604e-05
-2.0455760426292e-05
7.0659707876569e-06
-2.31033720808784e-05
-4.76000319050853e-06
-1.50605961418684e-05
-1.9749735687848e-05
-2.32133632783259e-05
4.24739069648385e-06
-9.9526628929893e-06
-2.98262313701397e-05
-3.1957956448215e-05
-4.33342171852426e-06
-3.64313861693887e-05
-2.6468323731193e-05
-1.17879237779266e-06
3.83550883650351e-06
-2.70420486493279e-05
-1.16762750425111e-05
-2.51239544977981e-05
-2.59094513948664e-05
-1.71619550800337e-05
-1.13293788827255e-05
-9.62469255232583e-06
-1.83330854427018e-06
-2.14946119077727e-05
-1.84324505716831e-05
6.39003254482765e-07
-3.43619635660423e-05
-3.00976063125354e-05
-1.52251249113134e-05
-2.38753766379074e-05
-5.44596875939925e-05
-3.03421430454178e-05
-2.33022576583659e-05
-2.4503276543438e-05
-2.22179546406971e-05
-2.84782569949674e-05
-2.17612022099425e-05
-2.82685371546981e-05
-2.02332430055293e-06
-3.62868686972799e-05
-3.41956882912937e-05
-7.02818084479604e-06
-2.41902961305843e-05
-4.52634247542656e-05
-5.54741064280874e-05
-3.40340723403581e-05
-1.9975450172592e-05
-7.330585040113e-06
-3.64094682304818e-05
-1.6642056479457e-05
-1.40645098748653e-05
-2.8201844868696e-05
-2.94525625418157e-05
-2.17392298149061e-05
-2.93404031062146e-05
-2.79551447757726e-05
-1.90679748818236e-05
-2.96086359466521e-05
-1.64914492160455e-05
-2.55919909037397e-05
-3.50045938991404e-05
-3.16293235522185e-05
-3.44319631814603e-05
-1.76758785624928e-05
-3.33322907705147e-06
-2.66893347002804e-05
-4.14249221515528e-05
-1.63211772752761e-05
-1.00836063720323e-05
-2.18652938565352e-05
-9.96936880516173e-06
-2.72875504330941e-05
-2.27085089531632e-05
-1.39841474174308e-05
1.35877857344839e-05
-4.30646012741701e-05
-1.07391029144538e-05
-1.45359711740675e-05
-2.46606092633708e-05
-1.31350177672244e-05
-2.00750125363157e-05
-1.29702776638435e-05
-1.40358688099295e-05
-1.3750387911925e-05
-2.8005647909247e-05
-9.2905729602083e-06
-2.64013864370117e-05
-2.19266468355705e-05
-3.68017143629863e-05
-2.9124881379985e-05
-2.79418396735034e-05
-1.64980022203068e-05
-1.32620496360411e-05
-3.24359600384392e-05
-2.02411281282872e-05
-2.10185958780178e-05
-1.75133056778459e-05
-2.64787101444415e-05
-9.34981947833097e-06
-3.49519656626568e-05
-1.55326744139589e-05
-2.78497265671923e-05
-3.90557998391173e-05
-1.09808311739836e-05
-1.58060209896201e-05
1.58184904310701e-06
-1.03238507269217e-05
-3.41571770340773e-05
-2.6141665246061e-05
-4.1510179553419e-06
-2.61812304891462e-05
-3.44641857717149e-05
-2.78495909025596e-05
-2.7579852853798e-05
-3.10994773525101e-05
-4.65603867574308e-05
-3.92767677044127e-05
-1.28376764611617e-05
-2.87269022381101e-06
-1.30946821277634e-05
-4.11228902705069e-05
-5.9739572558959e-06
-2.53885254073059e-05
-1.05665640109258e-05
-2.17723229647084e-05
-3.34089814171948e-06
-3.03367147533225e-05
-1.96689179282636e-05
-1.11325902592254e-05
-7.25506233811449e-06
-2.60800706336859e-05
-2.01004068981165e-05
-4.75192087875688e-05
-3.68335232327832e-05
-3.0476550117622e-05
-9.05774565567321e-06
-1.32990022143515e-05
-3.03607437565528e-05
-1.34446481659175e-05
-2.00664786344162e-05
-8.26709748472142e-06
-1.85423724423839e-05
-1.32540139649964e-05
9.95638761733828e-06
-7.78752747813373e-06
-2.74943325970649e-05
-9.84644767405371e-06
-2.16451592639433e-05
-5.73603668970595e-06
-1.21818461683507e-05
-2.67458088961806e-05
-1.23892042831463e-05
-1.95344069981211e-06
-2.36769086887795e-05
6.06334586035893e-06
-3.07746717838783e-05
-2.59737007498116e-05
-2.12741822181536e-05
-5.67052676791984e-06
-4.56134506366544e-06
5.36075785466381e-07
-2.27067882100601e-05
-2.45092838115159e-05
-2.26757156064329e-05
-2.01907682046851e-05
-1.02324815617775e-05
-2.71935008104794e-05
1.70826120635837e-06
-1.75762975465261e-05
-1.98179971198021e-05
-5.78847569220898e-05
-1.39809244725651e-05
-1.50042126698468e-05
-2.75444088692117e-05
-2.12480371088358e-05
-5.74704782300821e-06
-5.94167606335495e-06
-2.44991111656822e-05
-1.80380743917619e-05
-2.5139376795787e-05
-4.37153535988445e-06
-9.73240763733161e-06
-2.63787367759661e-05
1.06503370200069e-06
-1.2520542620297e-05
-3.01733319999924e-05
-1.27743925358387e-05
-2.81709681689151e-05
-3.07960074983783e-05
-1.02544421217845e-05
-3.65970436785416e-05
-2.32582342633383e-05
-9.25242998614903e-06
-3.77512333256909e-05
-2.4095272504425e-05
-2.47207830863227e-05
-2.66145173546455e-05
-2.91429867805848e-05
-2.24433608411561e-05
6.09087412684181e-06
-2.69384123276889e-05
-2.80168505210718e-05
-1.11821585404277e-05
-2.4761200600304e-05
-7.97805068137258e-06
-2.43729213275056e-05
-6.40596052383929e-06
-3.71630907315928e-05
-1.03063748725257e-05
-3.90373488578385e-05
-2.69141672449487e-05
5.36338318284673e-06
-3.47596220806199e-05
-2.41935122630175e-05
-4.05180611416969e-06
4.46407323508359e-06
-2.75079412367306e-05
-2.49101570429901e-05
-1.68099079308659e-06
-2.48478282903738e-05
-1.54007941796216e-05
-1.05408958261481e-05
-2.43256215436921e-05
-3.48418005445275e-05
-1.2374617169791e-06
-6.15140358496752e-06
-1.46160333141533e-05
-9.63924358113608e-06
-1.76183010309507e-05
-1.70206207832319e-05
-2.10847467624615e-05
-2.37197552360592e-05
6.00556607237217e-06
-1.19482063025208e-05
-3.80563668053591e-05
-1.29601984829599e-06
-1.96943167181849e-05
-6.32792918761145e-06
-1.15162086102885e-05
-1.53708623737978e-05
-8.92009457307609e-06
-3.12797037654821e-05
-1.7044943176647e-05
-5.56421631674085e-06
-3.22733755859129e-05
-9.16194558408025e-06
-2.76851086997839e-05
-3.79781517895623e-06
-1.1153610442857e-05
-2.97077322952578e-05
-5.18985108171886e-06
-1.21457765997642e-05
-3.12081018857081e-05
-7.04132433317551e-06
-4.44980080939004e-05
-2.58209668565333e-05
-1.95558778831182e-05
-2.30567780597296e-05
-3.66061038363911e-05
-1.47386452807349e-05
-1.11037315298915e-05
-2.85943282301574e-05
-4.14376701752689e-05
-8.30070500406578e-06
-2.4196452106162e-05
-2.51440895722403e-05
5.5741546248771e-06
-2.73434839191043e-05
-9.81287931683152e-06
-2.01767421786543e-05
-1.24260916732958e-05
-2.22802725058382e-05
-7.60735880428993e-06
-3.13252116971222e-05
-2.14042398770068e-05
-2.5701338287745e-05
-1.26519516952687e-05
-3.55094901413608e-05
-1.25226862149232e-05
-1.96742986544389e-05
-2.35870947355406e-05
-1.19263085767597e-05
-3.08979625069414e-05
-5.38214879397713e-05
-3.33857881428774e-05
-3.33141930477011e-05
-1.93802539213556e-05
-2.44215962952812e-05
-2.40585847919181e-05
-2.82165936781151e-05
-2.29234019367943e-05
-3.05173393594188e-05
-2.60120400878537e-05
-9.35452951426518e-06
-2.98340006455903e-05
-1.35322363835282e-05
8.07805316748194e-07
-1.52512392277877e-05
-1.31929214957917e-06
-4.71552902147571e-09
2.05786993006576e-06
-2.74690372058463e-05
-1.38621306459911e-05
6.59798625329369e-08
-2.47620740807047e-05
-4.25271307347185e-06
-1.82426188781739e-05
-3.19844709506319e-05
-1.17628503875724e-05
-1.01261695110262e-05
-4.50620624272419e-05
-4.2661487612118e-05
-2.60345717769729e-05
-2.38055337503474e-05
-3.863645948972e-05
6.43939144101185e-06
-1.59342120905396e-05
-1.81181103995683e-05
6.66913022878625e-06
2.2744665714861e-06
-1.97925842671195e-05
1.24720751725279e-05
-2.3403562583171e-05
-2.16085775396574e-05
-4.0192471707949e-05
-2.12728832047244e-05
-3.66125547335407e-06
-1.76934212021953e-05
-3.54010636797919e-05
-8.20982911066375e-06
-2.4724123625026e-05
-2.05047469900058e-05
-1.45654012061901e-05
-1.03467226983126e-05
-1.88094218328931e-05
-3.01162865560168e-05
-2.59007727795811e-05
-3.88963702135844e-05
-1.27248537997448e-05
-2.03182773853373e-05
-1.43616356582029e-05
-2.47198371177692e-05
-2.15485218497897e-05
-1.44837412747293e-05
-1.90182945371795e-05
-2.49779853985157e-05
-3.21434075512018e-05
-1.80585419189932e-05
-2.15538778961286e-05
-2.53753842592786e-05
-2.9396735094583e-05
-3.37734194597942e-05
-1.92109850886412e-05
-2.57019716481827e-05
-4.46990738863379e-05
-2.03785180062986e-05
-1.53378109848015e-05
-2.08363503262376e-05
-1.99824275395354e-05
-8.45157021153401e-06
-2.56938074184201e-05
-1.71516582633352e-05
-2.31150274327569e-05
-1.45293995894527e-05
-1.92008375405918e-05
-2.312620414226e-05
-1.57555755367707e-05
-2.76289292815847e-05
-1.28310802825252e-05
-2.06776207220492e-07
-2.32149654213077e-05
-1.92634005061192e-05
-3.96873418670224e-05
-1.56260346914176e-05
-3.16715627920471e-05
-2.68728774991809e-05
-2.68181955739583e-05
-8.89290014823688e-07
-7.81962463025078e-06
-7.56717961719018e-06
-3.67564611057366e-05
-2.63940423551208e-05
-1.00038741348745e-05
4.02449425514929e-06
-7.57684058145135e-06
-2.74603004139038e-05
-2.12913689291974e-05
-3.01959989026317e-05
-8.34739311904323e-06
-1.11333693114211e-05
-2.74350174195281e-05
-5.61494391846626e-06
-3.59802113312564e-05
-2.54341721919681e-05
-1.05406357740711e-05
-2.73461401791767e-05
-1.62311525912185e-06
-3.6642218768521e-05
-3.18051033687233e-05
-3.00647229727896e-05
-2.04067592447928e-05
-2.02268107761961e-05
-1.23369375624681e-05
-2.13108403183937e-05
-2.89449135834048e-05
-2.28996685429295e-05
-2.91905668072964e-05
-2.44951402414686e-05
-3.11447978675682e-06
-1.30748682343137e-05
-3.92658099497443e-05
-1.11515929129016e-05
-4.36430754801961e-05
4.24663091044662e-06
-9.59070450541175e-06
-2.02293892762459e-05
-1.18649050373677e-05
-1.93681262941181e-05
-2.18355672695776e-05
-8.88849485050922e-06
-1.11622836374639e-05
-2.65734887604668e-05
-1.2208936760626e-05
-2.71649434827033e-05
-2.88633802518873e-05
-1.75798313781057e-05
-9.63353048406191e-06
-2.60294891956757e-05
-2.77645517170705e-06
-3.79223832867111e-05
-1.6805560796172e-05
-2.85444824318606e-05
-2.40104772397681e-05
-2.47379469794914e-05
-2.15338644043326e-05
-5.13825497308777e-06
-2.46015732504551e-05
-2.61328192730444e-05
-2.27337138118045e-05
2.34862206618832e-06
-1.07911482779312e-05
-1.81654551140158e-05
-2.57138674976451e-05
-2.71762948487222e-05
-1.76374749178581e-05
-1.69968930524352e-05
-2.96985250758848e-05
-2.04476876729131e-05
-2.25567231272692e-05
-1.99742732698862e-05
-3.46952054081877e-05
-2.60017186685301e-05
-1.52123416180528e-05
-2.09898118703662e-05
-3.1189182874422e-05
-2.37093584011994e-05
-1.85590122185255e-05
-2.16198225725928e-05
-3.06328901916469e-05
-3.21570329616701e-05
-2.2803916689273e-05
-3.1620008707307e-05
-1.80924931983849e-05
-3.49572230766241e-05
1.50855230881257e-07
-1.45016138009871e-05
-1.22296821635434e-05
-1.75497623852057e-05
-2.03395085911529e-06
-8.31057051521656e-06
-1.71372655558259e-05
-3.51264182039688e-05
-3.57797829296057e-05
-1.9337008938932e-05
-3.17217485570428e-06
-3.16699217924091e-05
-1.22652108511699e-05
-5.33396490457501e-06
-1.09393372981056e-05
-5.02689530861212e-06
-2.56110805599832e-05
-2.05333728289832e-05
-1.24564482727197e-05
-3.39450718298271e-05
-2.61704733577152e-05
5.45532054094869e-07
-2.28657076130629e-05
-8.29669235537877e-06
-1.3633302459841e-05
-6.24026231258706e-06
-1.74003538182471e-05
-2.78762642342514e-05
-1.5191655420737e-05
-2.13161289566222e-05
-2.9792374842583e-05
-8.15530776344273e-06
-9.99079058678478e-06
-1.24296288318496e-05
-6.51570985275854e-06
-2.31427490710908e-05
-2.89014521527759e-06
-2.73616821474572e-05
-3.29381908876789e-05
-1.04239899695111e-05
-3.77738307707081e-05
-6.35582566868871e-06
-3.38761808025766e-05
-4.40070247758775e-06
-2.5630164875989e-05
-2.86442949778642e-06
-2.50443747435749e-05
-1.4903166354241e-05
-6.57350684202983e-06
-4.21755124355646e-05
-1.77946442379603e-05
-3.37210438446255e-05
-1.19710152237244e-05
-1.31286715234118e-05
-3.65852179344925e-05
-2.61015960544015e-05
-2.78544119359473e-05
-1.9824431349283e-05
5.70590759908484e-07
-3.52072886999743e-05
-1.09864845390569e-05
-1.53203706029331e-05
-2.30746118462405e-05
-1.14022800901948e-05
6.7870351645945e-07
-2.96866044186447e-05
-6.05144624570892e-06
-1.88074547421426e-05
-1.11325493721989e-05
-1.83276515407675e-05
-1.56228059640885e-05
-7.23380531943093e-06
-3.0075071890514e-05
-3.75485156245614e-06
-1.97612092752248e-05
-2.91126032187699e-05
-3.0770119038882e-05
-2.23707888005372e-05
-1.0154283401244e-06
-1.33950122911014e-05
-1.75348374724514e-05
-1.63249734305775e-05
-1.71746360984991e-05
7.21238086621131e-06
-1.29805869412359e-05
-1.80314040342123e-05
-3.64618666594606e-05
-1.50769958639189e-06
-1.18656248684018e-05
-5.69273255068708e-05
-3.02602512443692e-05
-2.50310057616543e-05
-1.08526799737794e-06
-2.57206032612496e-05
-9.06604570130593e-06
-6.05493483823508e-06
-2.02783011793127e-05
-3.33586921386751e-05
-1.93790265026551e-05
-3.04007051897815e-05
-7.54126531116665e-06
-1.51734509188457e-05
-1.6975297182492e-05
-6.05515571901839e-06
-1.86002577288327e-05
-2.19119909536119e-05
-2.91509020643779e-05
-3.46380914353119e-06
-1.21022237078959e-05
-1.79301531042614e-05
-2.80789453609024e-05
-1.52397750882567e-05
-2.03678544682492e-05
-1.00533116814808e-05
-2.26836843231324e-05
-3.43796953921875e-05
-2.47285292344852e-05
-2.85604822517027e-05
-2.88425376432015e-05
-6.56771358493431e-06
-1.22447218725439e-05
-1.20075817038505e-05
-2.29753984017649e-05
-1.63190049558374e-05
-3.66738293787808e-05
-1.43933718077042e-05
-2.08996681811084e-05
-2.43669433707708e-05
-2.14140099663793e-05
-2.18000339161066e-05
-4.97582308683838e-06
-2.03839657695853e-05
-1.62120662867299e-05
-3.35879643933967e-05
-2.44500237227535e-05
-1.43884346056856e-05
-4.25437899925107e-05
9.25689204283578e-06
6.01805973541199e-07
-3.11501590606236e-05
-1.59733695797726e-05
-1.83786801521711e-05
-7.99644225300555e-06
-8.06741822763964e-06
-4.25161057016204e-05
-3.54701857703968e-05
-2.72298863303214e-05
-3.2641104063546e-05
-3.92237172831252e-05
-1.31720487251007e-05
-1.26482799452637e-05
-9.8300184498447e-06
-2.45752948532875e-05
-9.72891782405171e-06
-2.48870213930475e-05
-2.07990907564898e-05
-4.34309632868058e-05
-2.17337015430147e-05
-2.52530131638306e-05
-2.50695963397159e-05
-1.77663877074612e-05
-1.97453288677183e-05
-1.52420434061538e-05
-1.18242064506555e-05
-1.85356207463543e-05
-1.04163344719128e-05
-2.49976325249671e-05
-4.94306008758734e-06
-3.00986341710076e-05
-1.13850620522294e-05
-1.84991172564929e-06
-2.65510975455213e-05
-1.51546717811903e-05
-3.34876345158508e-05
-2.57952151259359e-05
-6.58342312163037e-06
-1.78856581878127e-05
-1.82937857385469e-05
-1.95292337973917e-05
1.07522062732144e-05
-3.57546050987181e-05
-7.76619758033691e-06
-4.15303611400185e-06
-1.88593770437817e-05
-1.98146385820838e-05
-1.46627334809555e-05
-3.52276148852904e-05
-1.56719442551578e-05
-3.95607989589815e-05
-2.90118857086176e-05
-2.63754527581993e-05
-4.03373278857937e-06
-2.53459932737068e-05
-4.06288683601715e-05
-2.14870936495255e-05
-1.98228257999306e-05
-3.7708249339419e-05
-8.99640941808394e-06
-2.999885344184e-05
-4.24341945982869e-05
-2.02780748659539e-05
-3.13014127279469e-05
-3.43191910915836e-05
3.01192536127663e-06
-1.88372483427897e-05
-1.2143699980756e-05
-1.40772246361956e-05
-2.24343742870554e-05
-4.30727494984742e-05
-3.02682031055867e-05
-2.27231209263453e-05
-3.96166909295805e-05
-1.25862386987416e-05
-2.33420209370344e-05
-2.55328101141663e-05
-2.45886429615941e-05
-8.76121869999856e-06
-3.27218550674238e-05
-2.72225201523665e-06
-3.27022858581296e-05
-6.32760133677977e-06
-1.63251740681748e-05
-2.4062743771594e-05
-3.94986672492746e-05
-2.07269535611083e-05
-6.5560252532112e-06
-2.41715438074294e-05
-2.24449434693339e-05
-1.17993806486982e-05
-5.17264394454504e-06
-1.87518076436857e-05
3.66500544477957e-06
-1.49548495783853e-05
-2.12116864148351e-05
-7.43883928137687e-06
-3.03242625281613e-05
-3.52554993861565e-05
-1.75869016321706e-05
-2.4005663278994e-05
5.8142733739645e-07
-2.26483361106854e-05
-1.35996055010551e-05
-4.41440232248e-05
-8.16774402744083e-06
-6.33476517325734e-06
-1.80233360955688e-05
-8.36140689666971e-06
-3.56655801776191e-05
-1.76940488361766e-05
-1.45511774102872e-05
-1.7529068280801e-05
-2.7600422070915e-05
-1.49443151526861e-05
-3.13876445528667e-05
-1.03633549636778e-05
-2.40552260423442e-06
-1.18597437967612e-05
-4.71607276102705e-06
-9.56822673514839e-06
-9.31776423694928e-06
-1.58472614919054e-05
-2.17659695039249e-05
-2.50847503565801e-05
-2.10297057651246e-05
-9.28728589600501e-06
-2.87149425831673e-05
-4.73557079639013e-05
-8.02952914523511e-06
-4.10630392548806e-05
-1.55919805280017e-05
-1.7241732988838e-05
-1.56507851504581e-05
-4.0029865070421e-05
-3.39809782646911e-05
-2.4433531405159e-05
6.04269961182808e-06
-7.70638862450194e-06
-3.6728436520245e-05
-2.50818165399952e-05
-1.37625011817805e-05
-1.07431558256544e-05
-4.06845119350494e-05
-3.5380432618193e-05
-6.17405215598494e-06
-3.96639771701412e-05
-5.12993794929335e-05
-2.92732405607747e-05
-3.46603776160795e-05
-1.74643095558586e-05
2.27194574300578e-06
-2.4087373914834e-05
-2.30575262674867e-05
-2.95113055304703e-05
-3.28056134951946e-05
-9.74681211714211e-06
-2.6779071956184e-05
-1.62361480225149e-05
-3.02388769706313e-05
-1.88334694022545e-05
-9.30026219103563e-06
-2.02353655521591e-05
-1.26779654701687e-05
-1.41933936904917e-05
5.68640523102521e-06
-2.59771486288134e-05
8.34606350451752e-06
-4.57698252537012e-05
-5.20977692998615e-05
-2.82067257711464e-05
-2.10914200835588e-05
-3.38079799419797e-05
-3.18088687317727e-05
-3.03258528381099e-05
-6.45762288288748e-06
-2.33805878459571e-05
-4.21527188090121e-05
-2.32856341583941e-05
-8.79426165703041e-06
-1.15177093609638e-05
-1.41934376879466e-05
-2.10665072244754e-05
-2.23704851688625e-05
-2.85555282617967e-05
-3.45971030588264e-05
-4.67188478888077e-05
-1.9693563322642e-05
-1.0212477511463e-05
-1.5591822741411e-05
-3.25200740488987e-05
-1.61905018687858e-05
-1.39656877695712e-05
-2.05661335755595e-05
-1.8583053961337e-05
-2.79069471410745e-05
-1.90463724360845e-05
-2.8945357713979e-05
-4.8184078293515e-06
-7.44765376710963e-06
-7.5407221738519e-06
-2.19048295821801e-05
-7.39874322332677e-06
-2.4842656926515e-05
-1.84042594170303e-05
-3.39458543790973e-05
-3.32332541408525e-05
-1.12218000389786e-05
-3.51945133878353e-05
-3.27458893778011e-05
-3.43175923863582e-05
-1.60276494287127e-05
-2.02350729761748e-05
-1.26035605844785e-05
-1.63542601160011e-05
-3.21061175167182e-05
-5.47799910748697e-06
6.78910229229526e-06
-2.53267830162228e-06
-3.87602907827247e-05
-3.4678643245606e-06
-9.01418233789999e-06
-2.33149788488912e-05
-2.24283120536822e-05
-1.01235926911492e-05
-2.76161314574986e-05
-2.93515769168179e-05
-1.60236124280455e-05
-1.48218456774745e-05
-1.78100136570325e-05
-1.31743127223426e-05
-2.71054051654012e-05
-2.24468156465842e-05
-1.01198625311647e-05
-2.51390605894343e-05
-2.82018186567141e-05
-2.70874776347315e-05
-2.35333299642113e-05
-2.25531461865732e-05
-9.075291203066e-06
-3.19682229559132e-05
-3.44610969043437e-05
-4.57440733808444e-05
-1.96497417413032e-05
4.08300582254464e-08
-2.86031961288739e-05
-1.93553650324591e-06
-2.25921399867613e-05
-1.15457433761858e-05
-2.67882704606556e-05
-1.71093731555473e-05
-4.36129522753846e-05
-7.22567882036165e-06
-2.79962461697125e-05
-1.059152361939e-05
-8.7365496553335e-06
-1.8162172185731e-05
-2.26351940193924e-05
-2.35680109561853e-05
-2.8458704217947e-05
-2.57654222748762e-06
-8.26607091498024e-06
-1.85868415796947e-05
-2.41596966589867e-05
-2.08409421933936e-05
-1.6245150030411e-05
-1.34759351861729e-05
-3.51399367525063e-05
-1.56170747777843e-05
-1.26027733735955e-05
-6.24924590205554e-06
-1.31039911817731e-05
-5.37054286571631e-06
-7.17215528821344e-06
-1.78873109495343e-05
-1.34300884368372e-05
-1.61226447238758e-05
-2.74720688209652e-05
-2.61029132589478e-05
-3.82868567825961e-07
-8.5382342580188e-06
-1.6708364252018e-05
-2.35766677454859e-05
-1.2644062354621e-05
-3.69332893271042e-05
-1.18343620479698e-05
-1.92366598443701e-05
-1.76425371756659e-05
-2.21448301264753e-06
-4.46153696183544e-05
-4.98300765366826e-05
-3.62421772212287e-05
-1.97087082348545e-05
-2.02663563758756e-05
-2.22305548933605e-05
-3.90907740356045e-05
-5.43020606877163e-06
-1.79223562899921e-05
-9.76841118660841e-06
-3.6348700320935e-05
-1.43110634754154e-05
-1.37855191349098e-05
-3.85878926580414e-06
-2.42564427276646e-05
-2.57195278371112e-05
-3.34959025726104e-05
-3.17140446196617e-05
-1.7254365006125e-05
-2.67234095005953e-05
-2.77099688941717e-05
-2.62534180612702e-05
-1.80044645490597e-05
-3.48711368294343e-05
-2.84526233542045e-05
-3.44542884517087e-05
-4.5013838546925e-05
-3.25659440777832e-05
-3.39423552314231e-05
-4.06894799057248e-05
-3.70935816288147e-06
-2.58285872060162e-05
-2.83461456113018e-05
-4.46312901653556e-05
-1.23585814158612e-06
-2.72233880572008e-05
-1.80849231171567e-05
-9.30219042885959e-06
-1.5010398586144e-05
-3.24793740784861e-05
-1.11037222954282e-05
-1.47432642853428e-06
-1.66206755364265e-05
3.99855127485947e-06
-8.58413864708944e-06
-2.87364298715406e-05
-1.49781228927112e-05
-1.69439273837147e-05
-4.09288945573884e-05
-2.05082849968609e-05
-2.17409113429991e-05
-3.57752190195432e-06
-2.71930302403185e-05
-3.66820058150498e-05
-1.10153414143052e-05
-1.27858226415836e-05
-2.67748514679788e-05
-2.58016340103884e-05
-1.17928898789433e-05
-1.07386807919711e-05
-6.52247812675711e-06
-1.1658122493091e-05
2.70296500986113e-06
-1.4316095873759e-05
-2.8111513804639e-05
-2.3793692982145e-05
-1.49001224675729e-05
-2.89577152503662e-05
1.06742951184976e-05
-3.02464311800234e-05
-1.59804770384593e-05
-9.35947629151704e-06
-9.72590759697707e-06
-1.37056588192324e-05
-2.48602257893518e-05
-6.13307113928951e-06
-3.71225072884205e-05
-1.82520828598957e-05
-3.27904470974252e-05
-8.18656174360387e-06
-3.79102123424954e-06
-5.09455807502828e-05
-1.45166230122673e-05
-3.23771623654862e-05
-5.55483231479341e-06
-3.55237860290641e-06
-1.03317205221071e-05
-2.59551802428246e-05
-1.55333422230714e-05
3.11227407218393e-07
-3.90113481577526e-06
-1.4548188925851e-05
-1.40897918542107e-05
-1.90350707788611e-05
-4.12418026213633e-05
-2.85874094014235e-05
2.01974025125416e-06
-1.98116019249857e-05
-7.92169709591675e-06
-4.74621101213024e-05
-1.84042423032464e-05
-2.29586334475731e-05
-1.78352732229231e-05
-1.34904888592453e-05
-3.58312380973072e-05
-3.86129779243601e-05
-2.8707446710873e-05
-3.23620606584333e-05
-3.06146759270626e-05
-1.08702051778997e-05
-2.11828908185022e-05
-1.9052147375847e-05
-1.54679501959307e-05
-1.13486251291329e-05
-1.74265138623151e-05
-1.78045621406698e-05
-2.27537267773501e-05
-9.73435135016109e-06
-2.08755673010764e-05
-2.41420296265112e-05
-1.14520569225497e-05
-1.07869489689817e-05
-4.09242522394477e-05
-3.98190080530914e-05
-3.16957762349908e-05
-3.82921239330742e-05
-9.99869234647279e-06
-1.90162183086221e-05
-1.91194399450338e-05
-1.19307731360534e-06
-4.79713932373648e-06
-1.87491055901894e-05
-2.95416812579889e-05
-1.59936004321748e-05
-2.2770690280817e-05
-2.0262844021462e-05
-1.55210896862463e-05
-2.89710416954303e-05
-1.93555945986307e-05
-2.2797863080635e-05
-2.30862756282488e-05
-2.19674500090698e-05
-2.39177153634953e-05
-2.03215314168087e-05
-1.45636826118338e-05
-2.54788804273148e-06
-4.08972406062083e-05
-2.29757452792206e-05
-2.93930361626793e-05
-2.50722379354146e-05
-1.32759255361822e-05
-9.80804671048701e-06
-1.68032261404306e-05
-6.93166078940585e-06
-3.31092072607152e-05
-3.53432162605528e-07
-3.01179897500932e-05
-1.05520345342162e-05
1.92616943518634e-05
2.84240827406026e-06
