# Supplementary material for: Research on computational propagation and identification of mine microseismic signals based on deep learning
Source: PLoS One. 2025 Oct 22;20(10):e0334641. doi: 10.1371/journal.pone.0334641 (PMC12543183; doi:10.1371/journal.pone.0334641)
Supplement: S2 Data — (ZIP) [file pone.0334641.s002.zip › 000100500001954.xlsx_0.txt_24.txt.txt]

-4.83421477951667e-05
6.32388292858727e-06
-1.57396006699159e-05
-7.44667400037295e-06
-1.8200122388462e-05
-2.62668519139777e-05
-1.40441713171941e-05
-5.95631341605991e-06
-1.44035617340249e-05
-2.83060855313202e-05
-2.75418519474518e-05
-7.03464738082056e-06
-3.45095392674217e-05
-2.40454361757333e-05
-2.3126372914209e-05
-1.3972081576502e-05
-8.49471662925278e-06
-1.01567603430734e-05
-2.31140820750238e-05
-2.03634178299762e-05
-1.38092329484216e-05
-1.79821129826658e-05
-1.76595289641218e-05
-2.84695002358269e-06
-3.57239708365896e-05
-1.48713076011407e-05
-2.95799329500236e-05
-4.50660163336686e-06
-3.56997261814833e-05
-2.48333246049811e-05
-2.91813038356599e-05
-2.05050613798707e-05
-1.89687731250932e-05
-3.23881417423951e-06
-2.79162233246911e-05
1.02135601500837e-06
-3.57668350775045e-05
-2.92095377583066e-05
3.63799839379109e-06
-2.38752931420027e-05
-4.85626568700324e-06
-2.81976691873479e-05
-1.5361313875822e-05
-2.38826819311499e-05
-1.55660294733663e-05
-2.21376224245756e-05
-6.86737393242911e-06
-2.24819307932512e-05
-3.31895465963013e-05
-2.19510995496078e-05
-2.40890583028608e-05
-1.4636246867554e-05
-2.27726437955143e-05
-3.07533835514876e-05
-1.81744089166079e-05
-2.68915597141435e-05
-1.19315760643971e-05
-1.87384744561799e-05
-3.19040729580612e-05
-2.83550270729701e-05
-1.09284222218789e-05
-1.4987645570134e-05
-3.71015129710954e-05
-3.0325886059775e-05
-4.96679405857118e-05
-2.89243108754958e-05
-1.03316112286235e-05
-2.84890909956695e-05
-3.48614641171847e-05
-3.16457446302569e-05
1.65366240874869e-05
-6.24389829447765e-06
-3.74002475901747e-05
-2.8847656102895e-05
-3.17609239988999e-05
-2.43254077456042e-05
6.62763444345737e-06
-2.87690290893027e-05
-8.23405991983984e-06
-2.4999095387348e-05
-2.03033885342079e-05
-3.12897117844184e-05
-6.02456766983078e-06
-3.17354240771039e-05
-1.09504595151736e-05
-3.48966228045641e-05
-2.44035758136527e-05
-3.69982237950331e-07
-7.21419174370883e-06
-6.05747927219357e-06
-2.77902726795913e-05
-2.28587480819787e-06
-1.29671637218121e-05
-3.01814215177926e-05
-1.24569326631621e-05
-6.2306216129107e-06
-4.61994297793566e-05
-1.53199499972815e-05
-2.52527569046361e-05
-4.4047700920993e-05
-1.40107497856975e-05
-4.38886179117438e-05
-1.18209005303421e-05
-2.13573139801177e-05
-1.87924246254537e-05
-2.06955624161407e-05
-2.21041559839169e-05
-3.19458687834444e-05
-2.18979153572858e-05
-5.00985857123588e-06
-5.90486150900737e-06
4.11250488008534e-06
2.95049313201302e-07
-4.64588394494572e-05
-2.8880967901916e-05
-2.95418650812139e-05
-1.71106249610678e-05
-8.44693086086323e-06
-1.28001724787872e-05
-1.60348742567698e-05
-3.3080480168607e-05
-1.36788266364703e-05
-2.08791131587764e-05
-1.22828390924565e-05
-3.13317455070497e-05
-1.87761505695566e-05
-5.93763390800151e-06
-1.35719184046027e-05
-2.54676777350007e-05
-8.88027295589977e-06
-1.22508483577617e-05
-1.74467255596722e-05
-2.69738928629322e-05
-1.2060437653021e-05
-3.44675494660691e-05
-2.58637563505153e-05
-1.4561330764369e-05
-2.79616977199338e-05
-2.42568062034969e-05
-1.45824395607984e-05
-3.10080357957716e-05
-1.89884218425443e-05
-4.33631752312451e-06
8.93981006110275e-07
7.63347866658238e-06
-2.36687472307818e-05
-1.22684733958473e-05
-2.93583502034934e-05
-2.4703572241662e-05
-2.40495216381467e-05
-1.69172071210841e-05
-1.60472720607072e-05
-4.31979569614313e-05
-1.21926442173996e-05
-2.33194446510919e-05
-4.20705545487044e-05
-3.00548388082669e-05
-3.3767015575733e-05
-8.52407215468785e-06
-1.94201916181218e-05
-2.36958703216088e-05
-2.15045874675487e-05
-2.4676931257947e-05
-2.09329038009641e-05
-1.84753751442491e-05
-2.05688446339498e-05
-1.82774017514037e-05
-2.81861334043916e-05
-2.95836933226659e-05
-9.75297862992254e-06
-3.8775871912189e-05
-1.94531799773317e-06
-8.38476311996692e-06
-2.32560346277073e-05
-1.70303213539272e-05
-5.38390513267624e-05
-2.07756692828529e-05
-1.88803254972348e-05
-3.23175584203962e-05
-2.08709879339292e-05
-9.11238208793839e-06
-2.50974231847059e-06
-2.48840794905788e-05
-1.96208424362856e-05
-3.8534320005409e-05
7.99764371324721e-06
-8.51427613440105e-06
-2.3497964795778e-05
-1.83736254208818e-05
-1.60175623540827e-05
-2.2144882994446e-06
-2.91114192594275e-05
-1.91451517688172e-05
-1.1645783427931e-06
-1.36314034656671e-05
-3.05052558011629e-05
-1.73793093462898e-05
-3.05841537450738e-05
1.09351743711909e-05
8.34612158307196e-06
-2.54199470238953e-05
-2.39434846706093e-05
-8.7226508144335e-06
-1.44716673513605e-05
-2.52495069336342e-05
-2.63087168041871e-05
-1.11934044874326e-05
-1.9750234676395e-05
-9.69342260529067e-06
-5.53828398299023e-06
-3.37215727775429e-05
-2.02107526886622e-05
-1.17856242015507e-05
-1.51848325899208e-05
-2.54751582248213e-05
-2.46247027044244e-05
-2.67177173462667e-05
-4.43014324243475e-05
-1.88131047542989e-05
-1.37412345732904e-05
-3.52715745366705e-05
-5.31107124730055e-06
-3.70388430740655e-06
-1.17553040210481e-05
-3.43307664529999e-05
-1.68612561198533e-05
-1.27455679575769e-05
-2.43006399409802e-05
1.81819097122931e-05
-2.20157201828362e-05
-7.00772106885862e-06
-9.809945461393e-06
-2.57673247803609e-05
-4.5547682991383e-05
-2.33948652129235e-05
-3.63247235859722e-05
-3.08043794592045e-05
9.87293561712122e-06
-1.99183128643347e-05
-2.36366400814559e-05
-2.23270081780419e-05
-3.38380190301024e-05
-1.13017205361271e-05
-3.34262145348494e-05
-3.72616607696166e-06
2.34535272777334e-06
-2.39864363719896e-05
2.14994936276118e-06
-1.19089798316203e-05
-7.20849137574879e-06
-2.79519399025596e-05
-8.94820326927491e-06
-2.91508504471463e-06
2.02477070488903e-05
-3.65576023248803e-05
-2.08912162018751e-05
-2.73924187747765e-05
-2.30721208535448e-05
-3.6860434031577e-06
-1.54354345545315e-05
-6.1603868539452e-06
-6.68007947684807e-06
-1.66411900922028e-06
-2.45006173812661e-05
-2.51329913585687e-05
6.25897672582347e-06
-2.56463949892327e-05
-2.10021719710318e-05
-2.52975407158975e-05
-1.99746605873048e-05
-1.83266002723494e-05
-3.07634963619854e-05
-1.80517302805779e-05
-6.96020490243877e-06
-1.49876189018863e-05
-1.19768419983924e-05
-2.31878771219813e-05
-2.28484128099524e-05
-1.37625148066536e-05
-1.26995551377498e-05
-1.62847996172045e-05
-5.51208164771622e-06
-1.95555470187906e-05
-2.7587969859121e-05
-1.95749562703348e-05
-1.89029458253795e-05
-2.98285758304702e-05
-1.88616268492093e-05
-2.00049166246442e-05
-3.47086023122466e-05
-1.83199009014761e-05
-2.03343314870973e-05
-4.19941964240038e-05
-2.41581017955288e-05
-3.04340353649996e-05
-1.99380122898861e-05
-2.65222274442544e-05
-4.06330598771169e-05
-3.85747535551452e-06
-3.28908835029812e-05
-2.51384484192381e-05
-2.90754583425955e-05
-1.43326710882279e-05
-3.44466532406097e-05
-1.75056162247574e-05
-6.12931776747469e-06
-1.15709664571948e-05
-2.41087705699866e-05
-3.29891831642144e-05
-1.28662306806998e-05
-2.85978794110769e-05
-1.03600776335226e-06
-1.87465851011121e-05
-1.35170948691659e-05
3.89980907479423e-06
-3.59991134805714e-05
-1.95190307458672e-05
-3.0488883132468e-05
-2.79156465789447e-05
-2.98815744325342e-05
-2.45931928851758e-05
-1.39461483084345e-05
-1.75756634704457e-05
-3.17325170147068e-05
-9.80190767493149e-06
-1.93772976865348e-05
-1.92539856402732e-05
-2.36855395851539e-05
-2.98666141503705e-05
-2.10460680237225e-05
-2.33811629481722e-05
-1.65401513444074e-05
-2.01814251961184e-05
-8.63376934035676e-06
-1.45230981511033e-05
-3.74661427241128e-05
-3.25412668406456e-05
-3.05396499653125e-05
-1.68773267766882e-05
-2.88815336232733e-05
-8.04100139189059e-06
-2.77769139843037e-05
-2.01277599901339e-05
-6.16553945028588e-06
-1.26073426298447e-05
-3.24182891276194e-05
-5.45490835536243e-06
-1.58823920323004e-05
-3.25610140686745e-06
-2.28882619039553e-05
-2.30210135393663e-05
-1.0253870820735e-05
-4.9383146277753e-06
-1.93778207797328e-05
-1.06178155896514e-05
-2.23991263938374e-05
-1.53266149228995e-05
-6.28822544492374e-06
-9.66821503769926e-06
-2.28936848176452e-05
-3.63077932396238e-05
-3.58808856842735e-05
-8.62325006482277e-06
-2.81170021687954e-05
-3.23135205321195e-05
-9.56453228644523e-06
-3.49065093459504e-05
-2.07329494549644e-05
-4.26791904897896e-05
-2.30926708808993e-05
-3.25465741067794e-05
-4.57613191431286e-05
-1.95240248859578e-05
-9.53714137617649e-06
-2.70035066066451e-05
-2.86729975135083e-05
-1.76753345734493e-05
-2.59986626119882e-05
-3.62860323096962e-05
-3.70651438730414e-05
-1.74812809190914e-05
-3.97938357728753e-05
-1.82552243377567e-05
-7.31966181317651e-06
-3.09641851771156e-05
-4.18120992003792e-05
-2.20542189104223e-05
-2.3033601073612e-05
-3.09072052105324e-05
-1.71616542825369e-05
-1.94998493160043e-05
-2.92599819922997e-05
-1.1045515340762e-05
-2.15584679447754e-05
-7.94848461182071e-06
-3.70443303587723e-05
-2.7489090571147e-05
-2.11123217782073e-05
-2.54814388528471e-05
4.62402641566755e-06
-5.29093378778087e-05
-1.75297939558918e-05
-2.07481325026674e-05
-5.76189862421329e-05
-3.15673374631708e-05
-3.77959025835376e-05
-2.2926457092153e-05
-8.68540446915471e-06
-7.57608406691078e-07
-2.25360690708719e-05
-3.27191135102833e-05
-4.02102695407986e-05
-1.35080734720984e-05
-1.92640070340502e-05
-1.32087541098313e-05
2.76135729392769e-06
-3.12381103478184e-06
-1.83189813450501e-05
-1.09628192569049e-05
-2.47997344764778e-05
-2.42394881232976e-05
-1.63640830447365e-06
-2.52812065435175e-05
-3.61469989942889e-05
-2.33798584688797e-05
-4.88864652457192e-05
-2.01888553171326e-05
-8.33430317244886e-06
-2.52902059361511e-05
-3.51583583838677e-05
-4.70449218166967e-05
-1.84117761511645e-05
-2.22423620683102e-05
-1.38922671545503e-05
-2.68397212637059e-05
-1.60611778327497e-05
-3.42345042757214e-05
-1.69535225049613e-05
-3.48480559261611e-05
-2.72667649592737e-05
-4.01824218273993e-05
-5.13708097310205e-06
-1.47467079584167e-05
-1.13584663385302e-05
-9.25184533267602e-08
-9.19816155397078e-06
-1.39208958648258e-05
-5.09480322603892e-05
-1.22044184096258e-05
-2.87311382867713e-05
3.09826434449061e-06
-5.83369320313143e-06
-3.38411230745257e-05
-2.64395425056234e-05
-1.66156385909959e-05
-1.63791303134044e-05
-2.7096042716962e-05
4.51600779579983e-06
-1.83526229167002e-05
-2.3672685060141e-05
-2.65018056001029e-05
-2.60348261219677e-05
-8.67782174130787e-06
-2.59475789487185e-05
-2.13277462376438e-05
-2.41776894046238e-05
-1.95883793617982e-05
-2.75090432990138e-05
-2.57002008459484e-05
-3.21833385765738e-05
-1.48239238281945e-06
-2.29818060770664e-05
-2.18555125689279e-05
-9.84404774608403e-06
-1.41620311265781e-05
-2.4541075432108e-05
-2.42701546219117e-05
-4.80152732071729e-05
-2.40398307193706e-05
-7.72214595725324e-06
-3.40335848787775e-05
-4.78736838238092e-05
-2.77192610945575e-05
-9.33985014241516e-06
-2.46455079011047e-05
-4.69797593123427e-06
-3.08209255518508e-05
-1.61401085662119e-05
-2.18712627873414e-05
-2.27677576793727e-05
-3.80295278184892e-05
-1.42182221999357e-05
-7.22075232142731e-07
3.18414435016069e-06
-4.05375298405464e-05
-1.40896348500834e-05
-7.27818773180852e-06
-1.32560808105425e-05
-8.70383979469645e-06
-8.9624268380051e-06
-4.91189424798033e-05
2.89010236720759e-06
-1.33181329514639e-05
-3.50542195620733e-06
-1.95504857724942e-05
-1.302966527446e-05
-3.27899036509425e-06
-1.50951585975371e-05
-3.53049195486924e-05
-2.92197656090104e-05
-2.8919117533384e-05
-2.04606909740437e-05
-1.18674845354443e-05
-2.5370596699983e-05
-1.50750835194083e-05
-1.07286657994324e-05
3.98168267438911e-06
-7.72068617536744e-06
-4.26833366185694e-05
-2.10347893532712e-05
-3.68454177671898e-05
-2.25990104589452e-05
-3.94660735520833e-05
-1.6457201949101e-05
-3.43905368291788e-05
-1.40447328724856e-05
-2.29002463754355e-05
-2.39983773624025e-05
-3.55859951685486e-05
-2.0186038065333e-05
2.63129315233244e-06
-6.08362536193481e-06
-7.88005914764604e-06
-3.04879604491332e-05
-2.74267128257816e-05
-4.57747802553823e-05
-3.77609505490096e-05
-1.53575488979933e-05
-3.96964073368514e-05
-3.38862345276772e-05
-3.05344265334115e-06
-1.33399734498918e-05
-4.23009444446453e-05
-1.07494641851226e-05
-8.51149334775129e-06
-1.69940573782066e-05
-8.11328930703139e-06
-3.35528589332616e-05
-2.19130132723434e-05
-2.62466743452328e-05
-3.57956974066349e-05
-2.86171075667862e-05
-2.87644474166088e-05
-2.52638456497912e-05
-3.22282522511182e-05
-1.49975195038633e-05
-2.40482149365466e-05
-2.11973680398993e-05
-3.41513872689466e-05
-8.94284394524821e-06
-5.91737384883454e-06
-1.65799726610138e-05
-1.80390262457128e-05
-2.95764125490115e-05
1.7651551851079e-06
-2.18295127639151e-05
-1.59531099662419e-05
-2.62507748601382e-05
-8.71896254274618e-06
-9.77645091415103e-06
-2.58882269449144e-05
-2.31009660490876e-05
5.14518550164808e-06
-1.27434158142561e-05
-1.49979894369282e-05
-2.92562690224331e-05
-1.99479694453486e-05
-4.06572361504329e-05
-2.28852978564358e-05
-3.78818908192739e-05
4.51435241036179e-06
-2.67553268234558e-05
-5.05623387584117e-05
-2.38816147780233e-05
-2.78581226379152e-05
-1.47398342420775e-05
-2.66358884931445e-05
-1.33143667178405e-05
-1.67464570585249e-05
-2.13575802792246e-05
-2.5257816787562e-05
5.0499771121946e-07
-5.25127659261328e-06
-7.76475428346325e-06
5.25016956139854e-06
-1.41590681608749e-05
-2.53933863534713e-05
-2.28608692287168e-06
-6.56370319011704e-06
-2.2114903639359e-05
-1.21941437521101e-05
-1.60648552898181e-05
-1.89968767190584e-05
-1.12837880173304e-05
-1.48650956433504e-05
-1.1799331803864e-05
-2.53304973754716e-05
-2.69511337613058e-05
-2.71478313969784e-05
-2.93293602307636e-05
-2.5198752706399e-05
-1.80933739616601e-05
-2.38237982693867e-05
-2.57718135573733e-05
-4.48253705466718e-06
-2.80249204328594e-05
-1.26795610879672e-05
6.06187871257883e-06
8.76195140650773e-06
-3.10855050180207e-05
-2.78756227764538e-05
-3.60948175061093e-05
-4.97841746400193e-05
-2.84705387366052e-05
-1.0352226813297e-05
-3.80654849862527e-05
-8.99198019269056e-06
-1.9890570873498e-05
-3.59738397028618e-05
-1.03004254108372e-05
-2.58128410486298e-05
-1.39941844314943e-05
-3.83327043400429e-05
-1.84650441132369e-05
-2.13086860770466e-05
-4.11276335944287e-05
-2.81928822441777e-05
-2.77932487188378e-05
-1.16276134153617e-05
-1.25484689191331e-06
-3.63878128318607e-05
-3.35579571232093e-05
-3.76324372140099e-05
-2.60364817399321e-05
-2.71279700009851e-05
-8.9964894077747e-06
-1.82446917468948e-05
-1.87643266326395e-05
-2.36065324231775e-05
-3.39556600987692e-05
-3.41705661516613e-05
-1.41617295722658e-05
-3.12029243800923e-06
-1.37884880274657e-05
-1.82005508950209e-05
-4.37810712148595e-06
-1.21893944665694e-05
-2.49942190544057e-05
-2.27794345009733e-05
-1.4703122225589e-05
-2.38329439659025e-05
-2.19832590828459e-05
-2.99335908020387e-05
-2.45939672671815e-05
-3.09063503716002e-05
-3.62107247632305e-05
-2.83793275271564e-05
-2.37732686116425e-05
1.37171802475645e-05
-3.44871496604223e-05
-1.32629164604804e-05
-4.3035724575278e-05
-8.54325326534035e-06
-1.72825350737442e-05
-2.56909944359787e-05
-2.09916117850079e-05
-7.03107773866963e-06
-6.35004937006972e-06
-3.01028044174145e-05
-1.37637436095509e-06
-1.41552115902143e-05
-1.26560594167806e-05
-3.64461230731346e-05
-2.40135426833159e-05
-1.35482016704072e-05
-1.69602696321014e-05
-2.42414596515774e-05
-2.13291139623569e-05
-1.37219935142814e-05
-3.16829733355245e-05
-7.0472040566713e-06
-2.49403147876281e-05
-3.86625017159665e-05
-3.88431955903698e-05
-4.56814778897917e-06
-1.94397586180387e-05
-2.23544822270121e-05
-3.30954069389719e-05
-2.1474038494738e-05
-4.00891820232462e-05
-1.87271029066762e-05
-1.70929921173563e-05
-2.44378305493938e-05
8.29145619892834e-06
-1.21512031898376e-05
-3.07655458184702e-05
-2.90630476939162e-05
2.49509855553321e-06
-2.30631313592932e-05
-4.19854049866545e-05
-8.85343071253902e-06
-4.69632424398137e-06
-9.05983834600359e-06
-5.44132604641826e-07
-1.99298865282668e-05
-2.76169729076809e-05
-1.56785529752186e-05
-2.94466655005875e-06
-7.89829612071875e-06
-2.01165005169561e-05
-2.79929762929143e-05
-4.85509501040885e-06
-1.94798273172234e-05
-4.0539820784892e-05
-5.60457647838008e-06
-2.47023641268285e-06
-2.66400661641696e-05
-1.19723409512094e-05
-1.99089212334131e-05
-2.59461458524772e-05
1.89832154402076e-06
-1.40266384284991e-05
4.08886893409409e-06
-2.29978696013346e-05
-2.8084121688796e-05
-2.75592252367841e-05
-2.38393498203686e-05
-2.77258106418716e-05
-1.23876538508496e-05
-4.13174871658104e-05
-2.06729430663532e-05
-4.20926940833693e-05
-3.24548505510656e-05
-3.03350437444523e-05
-9.26934379404008e-06
6.06813982466875e-06
8.94167909452889e-06
-2.37622291314453e-05
-1.89937522981008e-05
-7.9239939853804e-06
-2.61775588834476e-05
-4.20759295855108e-05
-2.1393625926452e-05
6.78258195312377e-06
1.26979394894172e-06
-2.12089505742794e-05
-9.16306680968199e-06
-1.68380498016967e-05
-2.15498533351752e-05
-3.31037751094167e-05
-5.15851377365317e-06
-3.60686665471781e-05
-1.91747306530803e-05
-3.56977659183311e-05
-1.2011703909165e-05
-1.33364060676906e-05
-2.87381273141502e-05
-1.27521036445558e-05
-1.31999418829135e-05
-1.97665917337932e-05
-2.38521013359359e-05
-2.4252475802165e-05
-2.75518872540094e-05
-2.97011188566385e-05
-1.83866939490967e-05
-1.74682552127685e-05
-3.78305666462466e-05
-1.14534842985443e-05
-2.85547331951623e-05
-1.90975555947186e-05
-1.7246523975839e-05
-2.00268699262181e-05
-4.73308028977273e-06
-8.13010036723761e-06
-4.57900355798238e-05
-2.10823739195109e-05
-3.12273752637563e-05
-2.38220206120292e-05
-1.66768264243798e-05
-2.83418187998477e-05
-2.41748335547357e-05
-3.29619190248856e-05
-3.54867865822194e-05
-1.62975682012274e-05
-4.61730687232644e-06
-1.24329908892494e-05
-3.55321493895612e-05
-2.39424982969535e-05
-2.25855448354005e-05
-2.73592553051258e-05
-4.00249503841697e-05
1.23254727920602e-06
-9.28172385117168e-06
-2.01089152959088e-05
-1.4567881316102e-05
-4.51143563913208e-05
-3.8321558778524e-06
-2.05897223730627e-05
-1.48809260701995e-05
-1.99836341734114e-05
-2.26448583955591e-05
-2.33039111032247e-05
-2.24613762440668e-05
-1.98249784542075e-05
-1.666484752787e-05
-3.30437536802422e-06
-1.47892747773337e-05
-1.09396501892697e-05
-2.47102703563015e-05
-2.40580127929361e-06
-3.38969162336246e-05
-2.4609110604436e-05
-2.1643648322464e-06
-1.97820068911078e-05
-1.07017471550682e-05
-2.34395904735783e-05
-2.70653974889285e-05
-1.54262839014871e-05
-2.43025792296001e-05
-2.23078793810654e-05
-1.9033311823374e-05
-6.59261344709213e-06
-2.74799833825641e-05
-1.42236135800393e-05
-3.87055948989339e-05
-1.36529949901929e-05
-3.25635884180326e-05
-1.90360423624812e-05
-1.66427949902097e-05
-2.67085324343428e-05
-2.45229018419599e-06
-3.82880524943392e-05
-1.21050550253568e-05
8.63456422710469e-06
-9.62859933183422e-06
-7.30000873070798e-06
-2.08907487136691e-05
-1.56594640186374e-05
-8.20273251144982e-06
-1.07670510659229e-05
-2.98642305891357e-05
-1.48015234654938e-05
-1.79979325043985e-05
-3.34468085463915e-05
-2.73152982253568e-05
-3.74293776367824e-05
-9.61042331533901e-07
-4.62537327369486e-05
-1.93635081307299e-05
-2.67489450417099e-05
-1.47870717502507e-05
-2.2362474607136e-05
-2.85718334676329e-05
-2.20356863591629e-05
-4.25686640643745e-05
-3.03983053101638e-05
-1.64229566185657e-05
-1.86046574837118e-05
-1.39537880464064e-05
-7.87928816728486e-06
-1.79923087225658e-05
-1.83572334330088e-05
-8.51134708182816e-06
-4.57600237754061e-05
-3.61460520405485e-05
-1.14301704567165e-05
1.75399087762695e-06
-4.10545050418775e-05
-8.93470121325482e-06
-1.81141759428488e-05
-1.15639470269828e-05
-2.26301024463294e-05
-1.30645155369519e-05
-4.22797856792123e-05
-3.06374003273332e-06
-3.20100270696598e-05
2.94832236702607e-06
-3.6540203089507e-05
-2.03098546426179e-05
-3.43144806468126e-05
-2.59218589238407e-05
-1.50076859747773e-05
-2.54131822746408e-05
-3.53239029635167e-05
-2.41932646257897e-05
-2.19927481514308e-05
-3.44834715730233e-05
-3.34117349636596e-05
-3.07618280131422e-05
-2.02671413945724e-05
-2.24225153403036e-05
-1.19288967317437e-05
-4.5871560314579e-05
-1.74233482922478e-05
-1.92078102554771e-05
-1.14213099749648e-05
-2.13999942239479e-05
-1.92334885130881e-05
-3.23465272147441e-05
-1.22925786706817e-05
-3.44736488030797e-05
-2.76559057243796e-05
-4.70232373295176e-06
-3.6810858046182e-05
-4.04285734385226e-05
-1.14676408264457e-05
-2.51951839344592e-05
-2.93263067124688e-06
-1.99632746573532e-05
-5.88833250130157e-06
-1.41788460061883e-05
-2.68064198887475e-05
-1.64576020763958e-06
-2.71147608699438e-05
2.4524068892849e-06
-1.37541111295867e-05
-3.09464288193592e-05
-3.27342618681945e-05
-2.61537592229687e-05
-5.11895046333595e-06
-2.34355735363861e-05
-8.24322432490435e-06
-1.30789301746977e-05
-2.1937280910827e-05
-7.2370648008318e-06
-2.9143916910258e-05
7.73723950693067e-06
-2.08889891060122e-05
-1.72907384955326e-05
-5.23467452579617e-06
-3.23957427853672e-05
-4.64797463055803e-06
-4.00728666097002e-05
-2.68145198291128e-05
-2.46469287280622e-05
-2.61458277355629e-05
-2.46384902654253e-05
-2.02361835186941e-05
-3.89207272708304e-05
-5.60473023252002e-06
-2.69962298150692e-06
-1.23579291851169e-06
-2.2853673200304e-05
-3.16700855164402e-05
-1.77216119949636e-05
-1.07527432306984e-05
-2.370519777401e-05
-1.68882806452304e-05
-2.00656400643944e-05
-1.4674735050174e-05
-2.15850222237394e-05
-4.73353212304368e-06
-2.64587953237124e-05
-3.47406686118771e-05
-2.5934437718765e-05
-1.767071061143e-05
-7.07342423150033e-06
-1.21876436710552e-05
-2.10257729865345e-05
-7.96076699178715e-06
-2.26564639429976e-05
-1.40056363118138e-05
-1.28375024203966e-05
-2.02607710536292e-05
-8.99045070378376e-06
-2.47126769637758e-05
-4.37650709409535e-06
-4.56186623636172e-06
-5.1314246527358e-07
5.74143437359413e-06
7.54468580972476e-06
-2.85301445100157e-05
-1.39200727651714e-05
-1.15641110912131e-05
-1.68152743780875e-05
-4.02166385878388e-05
-1.35538705572143e-05
-3.99192763873637e-05
-2.07708517790411e-05
-2.56938949023684e-05
-2.72446322185373e-05
-3.7633079831173e-05
-1.77438084106086e-05
-2.20913797718879e-05
-1.71042060878883e-05
-4.14364399318051e-05
-1.37033551637473e-05
-1.92940227188225e-05
-4.10366979599292e-05
-4.23001114426756e-05
-1.14598476782047e-06
-8.55016731030637e-06
-1.40300248965817e-05
-2.63549235490606e-05
-1.75196454853164e-05
-1.88402034837128e-05
-3.50375826248848e-06
-1.77464804266405e-05
-1.02515680589958e-05
-1.4862109621999e-06
-2.74022871158576e-05
-9.99875154232437e-06
-1.25203988014443e-05
-2.05679389138997e-05
-3.7407182390953e-05
-2.33883991651915e-05
-2.78449950304214e-05
-2.96251590711941e-05
-3.30444059060445e-05
-2.46588530626158e-05
-3.34629284912551e-05
-1.46657504351911e-05
-1.16720653240071e-05
-2.41651701627169e-05
-4.43125466762518e-05
-2.32452154399635e-05
-9.8852911214387e-06
-1.71575795366614e-05
-4.27978548529988e-06
-3.2035890285568e-05
-3.72695302366207e-05
-1.64416015353971e-06
-1.17918513646146e-05
-2.12847123263558e-05
-5.25513563753469e-06
3.77752128856504e-07
5.57189538771294e-06
-2.5948650649011e-05
-3.47903615426445e-05
-2.01308377841572e-05
-3.19637149074449e-05
-9.98412715002239e-06
-1.0054553113425e-05
-3.18124960622727e-05
-3.4868313884726e-05
-3.92043196794871e-05
-3.28828286039143e-05
-1.18459721031018e-06
-3.59221917624355e-05
-8.93755823733252e-06
-1.19426863115647e-05
-1.59716688342374e-05
-1.64863842800326e-05
-4.17127583272246e-05
-3.04243895672344e-05
-1.63072755391109e-05
-1.24894928357341e-05
-2.23912385126339e-05
-2.17032637420127e-05
-2.67517910836794e-05
-2.86768073662519e-05
-2.06561693996006e-05
-2.7704524572962e-05
7.86846139433048e-08
-1.20936831831929e-05
-4.19367706994291e-05
1.49043688977938e-05
2.77431764702554e-07
-1.52947364215343e-05
4.68412670370296e-06
-1.78122903989267e-05
-4.52292932833806e-05
-2.39515201238278e-05
-2.31617012013759e-05
-9.63703131575536e-06
-2.17963779173068e-05
-1.90073501812119e-05
-2.71024391636564e-05
-1.32099488968138e-05
-7.85744706254191e-06
-7.87548745838868e-06
-4.10797498671281e-06
1.38997701594665e-06
-2.04006879105442e-05
-6.06773523665569e-06
-3.30943932759351e-05
-3.32893874551871e-05
-4.40802627489974e-06
-3.52617128788353e-05
-1.1311249867657e-05
-2.54811033757722e-05
-4.38733401847555e-05
1.1567973275272e-06
-1.1928945419295e-05
8.63749888231106e-06
-1.83726163354461e-05
-3.1646892684463e-05
-3.17186046347161e-05
-1.99807632423435e-05
-3.74297134557909e-05
-1.38872938514073e-05
-3.54528818142309e-05
-1.20727876894554e-05
-2.88554959685653e-05
1.69105412909439e-05
-2.78804483302104e-05
-5.06670666607878e-06
-1.13046970632357e-05
-2.78266604696665e-05
-3.31001109762478e-05
-1.88124568880308e-06
-5.25152447498443e-06
-1.56560353057143e-05
-3.28448277912278e-05
-5.43281147026718e-05
-7.37534437047637e-06
-1.66927771183966e-05
-1.67387975531765e-05
-1.45985596363431e-05
-2.12409950895811e-05
-1.71022562563668e-05
8.6603199023365e-06
-2.2174336456901e-06
-3.51740871532999e-05
-1.84902276736525e-05
-1.41797444592598e-05
-2.02511547827279e-05
-5.46405966628008e-06
-1.10812255190131e-06
-2.36518138213192e-05
-3.22976387529116e-05
7.22061263317861e-06
-3.17090028617476e-05
-6.500388074091e-06
-2.26146044941918e-05
1.02018566742203e-06
-3.44315477122127e-05
-1.17485554576362e-05
-3.2022327168418e-05
-1.54243041003754e-05
-3.7870356204004e-05
-2.20640258750714e-05
-3.91892156905594e-05
-3.56140735941211e-05
-1.49964241193105e-05
-2.7635421521216e-05
-1.69067543763707e-05
-2.92827932215832e-05
-2.5859228377054e-05
-3.05022082168206e-05
-2.14949829959388e-05
-4.00493052217565e-05
-2.10982421044282e-05
-9.36668399991188e-06
-3.80915509436509e-05
-4.28972534818923e-05
-3.04517092472098e-05
-3.63783809885104e-05
-1.84737613637477e-05
-1.41026555941387e-05
-1.1325929793261e-05
-2.14499804080746e-05
-2.12516773032422e-05
-2.41374169917504e-05
-2.74286637811493e-05
-7.59565377547874e-06
-1.22219822569476e-06
-1.7305314737452e-05
-2.43004915215065e-05
-1.79848274623693e-05
-1.00943708175466e-05
-1.36788230270161e-05
-4.40870465381622e-05
-1.99817966837227e-05
2.90760700371216e-06
-1.22479664452785e-05
-4.51172215833564e-05
-4.46283807374009e-05
-1.33881840664287e-05
-1.81009471212922e-05
-2.48921917525492e-05
-4.36036471637547e-05
-3.25817619799798e-06
-2.94854516630164e-05
-7.94680829782607e-06
-1.31289266318298e-05
-1.88533146550371e-05
-1.173122285619e-05
-2.38398014941542e-05
-1.14969181983025e-05
-3.77368175223191e-05
-1.57893970737004e-06
-1.96855275287265e-05
-2.34178629912638e-05
-1.83285360610132e-05
-2.03680658906777e-05
-7.80575101309771e-06
-1.06791912299291e-05
-2.64282400579688e-05
-7.13629964190844e-06
-1.94647295127241e-05
-2.70700801126055e-05
-9.471773524627e-06
-2.18146535401408e-05
-2.58759209763471e-05
-2.86958456756459e-05
-4.84554402431546e-05
-3.09067331266675e-05
-1.03144211807373e-05
-8.40745843150456e-06
-3.95395616623818e-05
-3.75618778510224e-05
-1.45399117436653e-05
-1.0663477332277e-05
-3.22040158935512e-05
-3.76748829947073e-05
-3.94387284549405e-05
1.82316390429773e-06
-1.30817444347385e-06
-7.47170238160138e-06
-4.23173485154024e-05
-1.02856841715577e-05
-1.12844564142007e-05
-1.76874877631874e-05
-9.93016862592028e-06
-6.16172661040514e-06
-6.75147545569649e-06
-1.89808231451892e-05
-1.57646190976425e-05
-3.69165769477486e-05
-8.200023207878e-06
-1.90040738783351e-05
-1.71301806247826e-05
-1.5609373011165e-05
-3.404495789729e-05
-3.3085894136986e-05
-2.80119930906732e-05
-3.11227833979548e-05
-2.79699037934956e-05
-2.00091165284836e-05
-1.82860867024989e-05
-1.12021760082245e-05
-2.40318875328166e-05
-2.44689339537041e-05
-1.12687051910453e-05
-9.14837929691852e-06
-2.19238155212607e-05
-2.15855503065837e-05
-3.00638810419612e-05
-2.50077975307681e-05
7.05306261988579e-06
-2.13668331732054e-05
-2.39037133600779e-05
-2.77337302416774e-05
-2.88249687475055e-05
-1.52765425451947e-05
-9.11719482064615e-06
-2.22855885663972e-05
-2.8217321950105e-05
-1.63927994759971e-05
-2.22727718540727e-05
-9.79807798713992e-06
-2.05737518722901e-05
-6.83665555716192e-06
-2.1220055503827e-05
-2.31516718209566e-05
-2.70377437364699e-05
-1.15623307509244e-05
-3.40391302738391e-05
-2.2272798975791e-05
-2.5184862801726e-05
-3.66528692491308e-05
-2.14316860093194e-05
-2.88523893209478e-05
-1.1143612324242e-05
-1.95293710126765e-05
1.04357993992463e-05
-1.08381778368992e-05
-3.10853237428773e-05
-2.837675503414e-05
-8.29841834902297e-06
-2.87766467535729e-05
-2.6192293306247e-05
-2.72279441191398e-05
-1.00039267743126e-05
-2.60406818868471e-05
1.09352239920194e-06
-2.49758889837942e-05
-1.61110774276963e-05
-1.58799631774597e-05
-2.17606933118871e-05
-7.3196782241745e-07
-2.08241014997087e-05
-1.34802380660782e-05
-3.05411391161274e-05
-2.36456766015904e-05
-3.13837431978651e-05
-3.08802240477158e-05
-1.62524667729431e-05
-4.03546923897812e-06
-1.05495261006669e-05
-1.61214761908711e-05
-1.87773616608225e-05
-2.23601371677178e-05
-5.13449116610002e-06
-3.60036838015692e-05
-3.17574335751614e-05
-1.03759747730256e-05
3.31409844670971e-06
-3.07998391262891e-05
-5.1964116865777e-05
-2.77448404402917e-05
-1.9516624297248e-05
-1.27240358004032e-05
-2.41354744878849e-05
-3.07289862531265e-05
1.13895788905166e-06
-1.01931962785996e-05
-5.07552850372673e-05
-1.32023009294087e-05
-2.2750987055848e-05
-5.52105140001038e-06
-1.41157905508583e-05
-1.57160326992421e-05
-1.51205490730967e-05
-3.12391003119706e-05
-1.06688606545154e-05
-2.25045537607176e-05
-2.14861189524455e-05
-1.9135650077004e-05
-9.51624223876486e-06
-2.9868626082683e-05
-3.22268081873248e-05
-2.62894236232338e-05
-1.67980887667366e-05
-1.57911054032628e-05
-3.07585420445764e-05
-9.58422965412903e-06
-2.33610594812967e-05
-1.96152546437638e-05
-9.68931523782699e-06
-3.64729690983651e-05
-1.30659428015666e-05
-4.99246510324387e-06
-1.39241960896658e-05
-3.63477083481084e-05
-7.64635684664442e-06
-2.93673018363573e-05
-2.25959204796524e-05
-1.22334458297603e-05
-3.66321555842017e-05
-1.89247680518173e-05
-2.08268654660893e-05
-1.31987781128917e-05
-4.90850511642196e-05
-3.46929248970403e-05
-1.93046953381799e-05
-1.8227758215781e-05
-4.83890906162076e-05
-1.33165742352198e-05
-2.15935043268337e-06
-1.09131900285718e-05
1.22449596199687e-05
-1.79342446050828e-05
-4.58482671928479e-05
-4.00071189467715e-06
-6.1880789019396e-06
-4.35818665767253e-05
3.49668889424678e-06
-2.00682728793946e-05
-1.29384790940825e-05
-8.27386333209479e-06
1.08815191402089e-05
-3.16216990858387e-05
-6.76143516914179e-05
-1.18380044885438e-05
-7.34190279657618e-06
-2.48515606296129e-05
-3.48350979992385e-06
-1.43342347487482e-05
-1.36064478407689e-05
-8.36076047858014e-06
-1.86506777332945e-05
-1.73809450782404e-06
-2.11186046967091e-05
-1.3156481945449e-05
-2.84591391596581e-05
-1.47339431665993e-05
-7.50805943745331e-06
-1.75369755872777e-05
-2.18727340032104e-05
-6.39388627109825e-06
-2.98530495161807e-05
-2.02061751120655e-05
-9.66761229022667e-06
-2.14598499895087e-05
-3.52028327928068e-05
-4.42193328792469e-05
-7.45387798541139e-06
-4.61653037846775e-05
-1.18510920631969e-05
6.7300628828716e-07
-1.53555065060538e-05
-3.2055380326725e-05
-1.80462273894498e-05
-3.72171201756774e-05
-3.15897026637242e-05
-3.13739386127546e-05
-6.85937516331771e-06
-1.63870630924623e-05
-2.6318603219751e-05
-2.08117208520473e-05
-2.09457988577411e-06
-3.17700180495653e-05
-3.36057562679248e-05
-1.95909000498703e-05
-2.33375397878542e-05
-3.94996559175814e-05
-1.99024760564267e-05
-8.24509524817467e-06
-2.04739679977251e-05
-1.13569258761633e-05
-1.87279263001441e-05
-1.99001312818497e-05
-1.78663470281843e-05
-7.71938386286264e-06
-1.41412345993893e-05
-1.1378471023266e-05
-4.79113457186053e-05
-2.22515282875037e-05
-2.36794006560322e-05
-3.60150893074747e-05
8.74166936136944e-06
-2.60822104413968e-05
-2.8828072851275e-05
-1.5493049062576e-05
7.23615157695442e-06
-1.39071294230677e-05
-2.30191110143135e-05
-1.62009181309661e-05
-1.32914482093101e-05
-1.11109400636289e-05
-3.48074284316763e-06
-2.91858815334381e-05
-1.51315729326585e-05
-4.11604552693606e-05
-1.17529705640569e-05
-3.33839533540643e-05
-2.2532434254135e-05
-1.65439272667716e-05
-3.17207044495396e-05
-2.27681023086523e-05
-1.05037291328004e-05
1.63923565552809e-07
-2.6729369485852e-05
-2.47920288384948e-05
-7.34838553119241e-06
-2.37010179253072e-05
-2.26649741973962e-05
-1.67561418232265e-05
-1.67340372133929e-05
-3.22775634930214e-05
-3.97519687520655e-05
-4.89314891663296e-05
-2.19563861516019e-05
4.67540083650861e-06
2.10579205242923e-06
-2.42585394703838e-05
-3.50590810083922e-05
-3.34830756671014e-05
-3.78279989479477e-05
-8.36690385302493e-06
-2.66804464795859e-05
6.37101100439547e-06
-2.12875312112096e-05
-1.19789084533681e-05
-2.3185985810729e-05
-2.14760635833046e-05
-1.70026305270012e-05
-2.23198449412847e-05
-2.15750286585694e-05
1.20085141790637e-06
-2.83391466984069e-05
-2.18886702606242e-05
-2.36054600146719e-05
-1.3427437420454e-05
-3.51150917495889e-05
-3.02829383892267e-05
-9.43118416236084e-06
-2.31250551713312e-05
5.42127629609477e-06
-2.54423379689123e-05
-1.69538390696406e-05
-1.5243460984302e-05
-3.00041260393736e-05
-3.22136947291318e-05
-3.17505600101486e-05
-2.98381829482503e-05
-3.11363455330298e-05
-4.40949270187475e-05
-1.33206317448301e-05
-2.25904629283528e-05
-8.19574001102309e-06
-1.2714560677049e-05
-1.60587709190304e-05
-1.197376829021e-05
-3.49848041485887e-05
-1.61855409870497e-05
-2.96909082343116e-05
-3.60332750830501e-05
-1.262327275001e-05
-2.42866743678309e-05
-1.51322988928506e-05
-2.94753430322022e-05
2.69821599931122e-07
-2.04697607425302e-05
-3.32807177867947e-05
-2.91004691374e-05
-3.26052394579086e-05
-4.30152581952921e-05
-2.59957132363021e-05
-1.84153324379069e-05
-4.5896998322479e-05
-3.06362471986288e-05
-1.24686078530396e-05
-1.82001742198439e-05
-4.56513583054117e-07
-1.71882252708764e-05
-5.05228260252175e-06
-1.69276467417284e-05
-2.01161139467255e-05
-2.22978662723195e-05
-1.72160672905864e-05
-2.54716586864706e-05
-2.09378375637594e-05
-1.88244087876284e-05
-1.69502984927468e-05
-3.03257761982695e-05
-1.86496866453233e-05
-6.40389595428238e-06
-3.3731281136564e-05
-4.55974590965895e-05
-3.00566917750024e-05
-6.34583026123268e-06
-2.83876960591509e-05
-2.12606486902626e-05
-2.80577211057824e-05
-6.90293669771923e-07
-5.40667371139797e-05
-1.63348285112689e-05
-6.30645879458373e-06
-2.43560648351085e-05
-1.84456687970299e-05
-2.35656329050058e-05
-1.76862559207122e-05
-1.94259561591039e-05
-2.91226016381818e-06
-2.85482308954447e-05
-3.68895796285375e-05
-9.98153218823644e-06
-8.09403152588364e-06
-1.16846185563056e-05
-1.98472464694784e-05
-2.20966312340641e-05
-1.12685660241302e-05
-2.44341359604686e-05
-1.33579606089441e-05
-2.07836621565161e-05
-2.55936259437534e-05
-1.16477812278101e-05
-1.49940458173022e-05
-1.57233394908222e-05
-1.80417818083348e-05
-1.88454801796029e-05
-2.33100527438413e-05
-3.49950278612163e-05
-3.68425797504024e-05
-5.42458311127734e-06
-3.37945996824481e-05
-9.43666331238105e-06
-1.98530834739246e-05
-2.76388683975328e-05
-2.58611678726757e-05
-2.35252673547553e-05
-1.53898964924594e-05
-1.10143512212291e-05
-1.89897715340175e-05
-1.5160573893057e-05
-3.53685715115176e-05
-2.58241716545705e-05
-1.14043281237226e-05
-1.58659306806818e-05
-1.8930621428116e-05
-2.60609883300214e-05
-1.11207202433698e-05
-3.29858221281124e-05
-2.47085448399025e-05
-8.70810603611832e-06
-5.71945207480934e-05
-2.95836062648577e-05
-1.40037951697153e-05
-5.22051575722452e-06
-3.31671909038832e-05
-2.07550048917486e-05
-3.38380885211556e-05
-2.18853694546113e-05
-3.58456567737922e-05
4.91742349579688e-07
-2.99667363073853e-05
-2.91263740946604e-05
-3.10173119405102e-07
-2.54033282989769e-05
-1.04253697056723e-05
-3.37084250160841e-06
-1.0803803626459e-05
-2.23480856020538e-05
-1.08931711047576e-05
-2.77071320554164e-05
-1.19927837241868e-05
9.85779803294662e-07
-2.04659506980784e-05
-1.23855088836532e-05
-7.46428853459075e-06
-5.53894586180701e-06
-7.11317845919539e-06
-3.80405531181518e-05
-2.17101785405551e-05
-4.00276521562458e-05
-1.93485250232072e-05
-2.63188108330552e-05
-2.41802313192068e-05
-3.89275668368324e-05
-3.23057870361382e-05
-1.96721476518817e-05
-2.97245279760984e-05
-2.83466091864463e-05
-1.8354614489971e-06
-8.70526799955876e-06
-1.1563136569127e-05
-5.10251217513568e-05
-3.42542121808977e-05
-2.00116978675561e-05
-2.06103947477963e-05
-2.18758706701637e-05
-1.05463649500625e-05
-4.39146849515467e-05
-7.96562289405392e-06
-5.24210361611908e-05
-3.1121933227708e-05
-2.28587389759417e-06
-2.93915009129982e-06
-2.13898330956765e-05
-2.45600307110125e-05
-4.42894581674183e-05
-2.64365454182056e-05
-2.54666149923249e-05
-2.43984514918154e-05
-4.17340109046933e-05
-9.52492592421377e-06
-5.57894533642311e-06
-2.55436297804536e-05
-1.75031927371492e-05
-1.89881852094914e-05
-3.34869654235606e-05
-1.25591490572e-05
-1.1107183196081e-05
-2.97360885992635e-05
-3.81211246642571e-05
-1.80116478140901e-05
-1.44437209858603e-05
-1.66758636357226e-05
-1.90626286350821e-05
-2.50620986072222e-05
-1.82537104209903e-05
-2.62761512481289e-05
-4.67675976726934e-05
-2.94712733168755e-05
-3.83542772287189e-05
-1.51826329364112e-05
-1.07592313065449e-05
-7.7306225983113e-06
-3.57523949229292e-05
-1.59760253480643e-05
-1.79369130415341e-05
-1.33257628479327e-05
-1.24351408683726e-05
-9.72496111965659e-06
-1.84756757207032e-05
-5.82719355219629e-06
-1.36631695112953e-05
-1.7988355409988e-06
-3.99275594239502e-06
-2.36320940051704e-05
-5.91768812955411e-06
-6.77232698914377e-06
-2.90484673819849e-05
-2.78652571776526e-05
-1.22280235603372e-05
-2.95877273077769e-05
-3.34770806708407e-05
-2.63411358477348e-05
-1.56925001999471e-05
-2.96054419036343e-05
-2.24335649932667e-05
-1.70794554057744e-06
6.72245486289545e-06
-9.31983192907825e-06
-2.66196677459976e-05
-2.13198157383947e-05
-1.9917265860519e-05
-1.88827315802682e-05
-1.84209779355116e-05
-2.39928413194288e-05
-1.37872429358833e-05
-2.11578238656994e-05
-8.81675610272397e-06
-1.73729949620347e-05
-2.45713454718667e-05
3.0441323361371e-06
-1.46409210492515e-05
-2.31618599490833e-05
-2.12263449234161e-05
-2.32513576804936e-05
-3.75820161448348e-05
-2.48313529788454e-05
-3.23167292920676e-05
-1.92711989081815e-05
-1.91958331067473e-05
-1.66971239258382e-05
-2.11995130602587e-05
-1.69512184502506e-05
-2.67781336719745e-05
-2.59433134794676e-05
-1.20625323999467e-05
-2.52207754064983e-05
-2.000533518444e-05
-4.64841718761117e-05
-2.229750333545e-05
-1.59939908984632e-05
-2.2426395721467e-06
5.36899328361484e-06
-2.95714716999001e-05
-3.04983325021716e-05
8.40523107217586e-07
-1.73995404024595e-05
-3.72129113754061e-05
-3.35430314788118e-05
-1.58185888482971e-05
-7.44996352983679e-06
-1.61850678858134e-05
-1.47732968211163e-05
-2.57589411297409e-05
-2.53162437294155e-05
-3.47215128227591e-05
-2.71384089345762e-05
-3.10518069270607e-05
-3.46829248140454e-05
-2.63670864623588e-05
-2.16422355373015e-05
-2.49563229593562e-05
-3.12049478461939e-05
-3.30880088881844e-05
-1.83813148407011e-05
-1.48692801641933e-05
-3.45519767060983e-05
-1.646976260841e-05
-1.55368490925904e-05
-1.64790718167772e-05
-1.52737791410193e-05
-2.94548488995534e-05
-9.39306043392384e-06
-2.27989323921402e-05
-2.54816006417957e-06
-2.16829998696458e-05
-5.02307411207204e-06
-2.25263575885952e-05
-2.37150716659678e-05
-2.42732711527773e-05
-2.730585992521e-05
-9.99445216908972e-06
-1.94746183330613e-05
-3.11652777037121e-05
-3.92418223695691e-05
-2.16382890349015e-05
-7.20767860758998e-06
-1.68422070635275e-05
3.89337519051687e-06
-1.03143076636166e-05
-3.03897502758929e-05
-4.09355542989117e-05
-2.29586175477199e-05
-3.29766335712441e-05
-1.11874985862106e-05
-1.4857664209955e-05
-4.44677395818343e-05
-2.71371809643833e-05
-1.1711697576332e-05
-1.67837118021533e-05
-3.94726477185002e-05
-1.7863479799543e-05
-1.98413197533259e-05
-2.39600619160004e-05
-1.85356413007783e-05
-1.22918875594157e-05
-1.05525506801492e-05
-3.11114363921254e-05
-1.06136734543464e-05
-3.04280261275236e-05
-6.46806078576242e-05
-2.02140804743653e-05
-2.59604418483319e-05
-2.87410362630281e-05
4.44166066149199e-06
-2.25205420094571e-05
-1.19139612811586e-05
-1.73997233670217e-05
-1.39018713351621e-05
-2.94306310005642e-05
-1.93389335883548e-05
-1.03217224558561e-05
-3.03171996480452e-05
-1.3681138742526e-05
7.30670849149394e-06
-1.64950200694576e-05
-1.09670753584593e-05
-3.40524276567655e-05
-2.55543320372836e-05
-1.04309141926119e-05
-2.08535099561877e-05
-4.48018183867932e-05
-3.05153305979242e-05
-7.70367880932474e-06
-1.97649399273689e-05
-2.74153985923354e-05
-3.6554369538821e-06
-1.08308820209894e-05
-2.81549479063662e-05
-2.19530895155881e-05
-1.45772963673183e-05
-2.48091628428236e-06
-3.50255245688638e-05
-2.54696484189579e-05
-2.3224486578947e-05
-2.1818216890968e-05
-7.01813297063775e-06
-2.26809758947567e-05
-1.41785427563104e-05
-1.27366780290818e-05
-4.77204013326509e-06
-5.3593437047132e-06
-5.11941015225261e-05
-1.67119089399547e-05
-1.60143705489906e-05
-1.20699845012758e-05
-2.12375194460735e-05
-4.75433399903589e-06
-1.05557664398722e-05
-2.89204531580682e-05
-1.73437760820396e-05
-2.11648969763271e-05
-3.72657314017787e-07
-8.04400423058374e-06
-2.09982165002182e-05
-3.21540153799205e-05
4.30476880670465e-06
-9.63320184163149e-06
-1.31640623692431e-05
-3.30413234339819e-06
-1.83824590109114e-05
-1.30930965079893e-05
-2.22004663640075e-05
-3.33920224545026e-05
-2.57768744730168e-05
-4.7603135194952e-05
-3.21811104145161e-05
-2.71764625442272e-05
-2.1901221710696e-05
-3.9045119517685e-05
-2.35695276027855e-05
-2.08759187776452e-05
-5.58061800157367e-06
-4.18794944086116e-05
-2.40865302129547e-05
-3.44790063797897e-05
-1.99962769562641e-05
-4.32635968403491e-06
-1.78129237671179e-05
-2.79025506465303e-05
-2.96278199618321e-05
-1.93086316415658e-05
-6.41340497668293e-06
-1.72371463321607e-05
-9.24832025275886e-06
-1.69630758778433e-05
-9.45173302294596e-06
-1.3887488849824e-05
-9.79257376451212e-06
-1.50370628080709e-05
-2.34472682170781e-05
-7.25823887279031e-06
-1.75523473689912e-05
-1.95243351508078e-05
-1.10521092684625e-05
-3.54506202793371e-05
-3.83086581040763e-05
-2.97467618722608e-05
-1.09218850534554e-05
8.58401166450747e-06
-2.12996510212608e-05
-1.10116376716275e-05
-2.45316057385306e-05
-7.90033622061316e-06
-3.56288855223076e-05
-4.58607686110342e-05
-2.29215705808746e-05
-2.96178521741046e-05
-1.25073822794962e-05
-2.59573962091051e-05
-1.47462419047432e-05
-2.91171503451657e-05
-4.46187335906985e-06
-1.6593947404996e-05
-1.89991290673198e-05
-2.93731128517032e-05
-4.9081355557389e-07
-2.30531293030624e-05
-3.0109496905009e-05
-2.48241976911178e-05
-2.78466745999246e-05
-1.7733075328502e-05
-1.92305156873753e-05
-7.54041226054383e-06
-8.23493372049962e-06
4.87404950691527e-08
-2.25875465299015e-05
-2.99582499603155e-05
8.2459643047195e-07
-2.81037786511914e-05
-2.82920105089552e-05
-2.80898694016947e-05
-4.49414052570975e-05
-3.36864223175026e-05
-3.74854942861179e-05
-7.16452145533536e-06
-4.0407343552254e-05
-1.56832687135588e-05
-2.32540871599648e-05
-1.89531787081287e-05
-2.77227422343033e-05
-4.17097417066252e-05
-2.58351232153553e-05
4.88877881099455e-07
-2.84397477289493e-05
-2.39474492618107e-05
-3.18211598202735e-05
-5.49054551179022e-07
-3.96480442594766e-05
-2.92974865954607e-05
-2.14108476673617e-05
-5.10893273762361e-06
-2.50160060930635e-05
-9.96574506040191e-06
-3.41521136887483e-05
-2.7045808907399e-05
-1.90903143962767e-05
-1.29870636328825e-05
-2.78211523573982e-05
-2.12953830851895e-05
-2.48563877584759e-05
-2.85129525171982e-05
-1.86942151103764e-05
-1.09766930550625e-05
-2.97602216475517e-05
6.28165091055872e-06
-2.01057938964071e-05
-9.76747097692271e-06
-4.25150083967337e-05
-3.5696266159378e-05
-1.43330455816221e-05
-2.09801250213539e-05
-2.66054935811637e-05
-4.05987136239306e-05
-2.63479540988046e-05
-1.73404978686245e-05
-2.71941511619617e-05
-2.43662297102181e-05
-2.652472410892e-05
-1.38510378461966e-05
-2.39265079020325e-05
-2.1276468095478e-05
-1.81407030195229e-05
-1.46513947930341e-05
-2.43035448184111e-05
-1.70264415525529e-05
-2.12997965501889e-05
-1.3583815280523e-05
-4.28627433459316e-05
-6.63848796744548e-06
-2.88293269501121e-05
-2.41627220427286e-05
2.01004840798018e-06
-2.72366984367433e-05
-2.81107922891525e-05
-2.00215055113949e-05
1.14515939050158e-06
-1.27007551424954e-05
-3.68456517874871e-05
7.24473360760833e-06
-2.35865410091241e-05
-4.17212069619061e-05
-1.03089501679158e-05
-8.33246906957349e-06
-1.69326305672688e-05
-2.54409279375093e-05
-2.19359953700633e-06
-7.2344357288246e-06
-4.20113040904212e-05
-2.04760019382361e-05
-2.52083976867285e-05
-2.02434919916612e-05
-3.22641946101872e-06
-3.61784114201036e-05
-8.58654425859133e-07
-1.77986688691708e-05
-3.76762587211394e-06
-1.51535957233478e-05
-2.35345875303382e-05
-8.80656217443172e-06
-4.09779639901512e-05
-2.01450799138639e-05
-1.90178189701865e-05
-2.05917829846819e-05
-2.11623034988385e-05
-2.14210928881666e-06
-6.08317391591042e-06
-2.16383637429065e-05
-1.85210253927084e-06
-4.42282693664844e-06
-3.90748258680743e-05
-2.55985463026876e-05
-2.55879763357434e-05
-1.31305008156671e-05
1.06376751378131e-06
-1.00512385493931e-05
-1.86444539048564e-05
-1.47553138745943e-05
-3.15769495163089e-05
-2.71352518998765e-05
-1.75138771505036e-05
-1.37597370276443e-05
-3.15504932636844e-05
-2.49108735116399e-05
-1.38727246877251e-05
-1.81924339623699e-05
-2.55721892162274e-05
-4.45476048752528e-05
-2.32002107625803e-05
-5.63805186879886e-06
-1.67685149474914e-05
-2.41243090739961e-05
-1.42026622791348e-05
-3.61537671942184e-05
-2.82576504213033e-05
-2.68123580873545e-05
-2.97759871111578e-05
-3.50112834824392e-05
-2.19024057526328e-05
-3.85779791003199e-05
-4.19392104995795e-06
-3.62596144946451e-05
-2.33426797662073e-05
-6.18262699301988e-06
-3.23374235602405e-05
-1.5572379987859e-05
-2.23201160959094e-05
-1.44646938282516e-05
-1.45613987524374e-05
-9.72964015973846e-06
-1.78311430394551e-05
-1.42159268033162e-05
-8.05808771432551e-06
-5.58520844168485e-06
-7.99158723655855e-06
-8.54910445545147e-06
-3.37105437747862e-05
-3.85120239269793e-06
-3.62208036114516e-05
-2.59273165588495e-05
8.93111603639012e-07
-2.46030430531091e-05
-2.03494897115294e-05
-1.49486058978717e-05
-3.76981093390348e-05
-2.81842622305612e-05
-1.05506647021636e-05
-4.86780566412271e-06
-1.65365024104036e-05
-2.86015791323226e-05
-4.04232968223555e-05
-1.28318639599961e-05
-2.60950967061457e-05
7.44576687053998e-07
1.38416375652897e-06
-3.05929413418232e-06
-1.46386982572447e-05
3.26597280151394e-06
-2.85906950541172e-05
-2.43268322724828e-05
-1.61696780207406e-05
-1.89432241437836e-05
-1.29825548531746e-05
-1.37550058449992e-05
-3.41351642278395e-08
-1.91210491869181e-05
-9.42674505478948e-06
1.03598918337995e-05
-2.85863410107919e-05
-6.96472978676895e-06
-2.67594771208816e-05
-1.97778695020291e-05
-1.97374193759257e-05
-1.40626709582364e-05
-1.57600417793321e-05
1.63882420277066e-06
-2.47237968013422e-05
-1.7623663074645e-05
2.71216133216184e-06
-1.73943361013198e-05
-2.93478071323764e-05
-1.25662632542405e-05
-1.0178418311515e-05
-1.07736699518616e-05
-3.82636011894429e-06
-1.0729166972431e-05
-2.37471307336424e-05
-9.2570633163997e-06
-2.45432027162238e-05
-1.02030151546819e-05
-9.61915835015603e-06
-3.84267641681954e-05
-1.2451504799585e-05
-2.03742322747046e-05
-3.28207524674847e-05
-2.28162263823677e-05
-1.3150700564265e-05
-1.66168707337161e-05
-4.17337566212223e-05
-2.09463909668275e-05
2.53625242652981e-06
-9.03721947443148e-06
-1.02026363064949e-05
-2.54510639327581e-05
-1.41479029015113e-05
-1.71493468310831e-05
-2.79403269725204e-05
3.83207523397679e-06
-2.02021806204652e-05
-8.24380339938532e-06
-2.31953757899974e-05
-8.31895776913525e-06
6.82973298879757e-06
-3.18946958367674e-06
-1.50448899317612e-05
-2.05910862518514e-05
-6.52492221585668e-06
-6.88283293964747e-06
-2.88930550936569e-05
-4.62234137813187e-05
-2.37102078190403e-05
-2.53218944533258e-05
-2.12250343340588e-05
-1.80063416292289e-05
-3.07714218993766e-05
-3.61884547162488e-05
-1.35937818954594e-05
-5.43916504355771e-06
-7.27796362385937e-06
-3.14119144689754e-05
-2.75005498429624e-05
-3.639234352732e-05
-2.41082399776207e-05
-4.221211513705e-06
-2.01897347573588e-05
8.784618303413e-06
-2.64318405006531e-05
-3.28563316112549e-05
-1.13040519211196e-05
3.00493350490701e-06
-1.61358206644424e-05
4.77085951944014e-06
-2.41939892491026e-05
-3.39162793537401e-05
-1.88365969654504e-05
-2.05529382754698e-05
-1.21601339765552e-05
-1.48295228406638e-05
-1.18837395971932e-05
-1.36851610713271e-05
-3.02566009347785e-05
-1.49680065489356e-05
-2.66398835921561e-05
-1.52566141390913e-06
8.04707429392736e-06
-1.99950379324283e-05
-7.23340028119935e-06
-3.29763830776882e-05
-3.2819913803988e-05
-1.67247500300534e-05
-7.33283874102109e-06
-2.3721808901059e-05
-2.16641995984956e-05
-2.65859783087876e-05
-1.44858083145292e-05
2.87695857516604e-06
-1.03070985116338e-05
-1.64646325296316e-05
-2.73880706455053e-05
-2.89997527840014e-05
-1.73157850710843e-05
-2.03219783860291e-05
-3.72673659232213e-05
-3.06155321576996e-05
-1.44072679604924e-05
-1.92417002515814e-05
-3.70773668355855e-05
-5.27071404711652e-05
-1.1787492978638e-05
-2.60931766444368e-05
-1.20090957977716e-05
-3.29689800423394e-05
-2.62574430420769e-05
-2.77935541520352e-05
-4.5392950969261e-05
-3.65164231462997e-06
-2.28412292235182e-05
-2.0503079834989e-05
-1.03968531995651e-05
-1.02419117400521e-05
-1.69666744512004e-05
-2.16418809018113e-05
-3.12317588628745e-05
-2.77011694053582e-05
-2.53956119867126e-05
-4.04425202924345e-05
-8.16341748355259e-06
-2.36002302573156e-05
-1.58935601582217e-05
-2.85866868830472e-05
-2.91115628029902e-05
-1.78781532233157e-05
-1.77451504250554e-05
-3.02102494372517e-05
-9.09275885263818e-06
-1.42779544675961e-05
-7.3231117066109e-06
-5.24469576403859e-06
-3.71094076978543e-05
-1.84310366669735e-05
-1.87818882391524e-05
-8.13531556359851e-06
-5.93833240036952e-06
-9.47479909505239e-06
-1.22618649457513e-05
-3.89313040533841e-05
-5.85023646934152e-06
-3.48267970877254e-05
-2.79244132129139e-05
-1.95745372279254e-05
-9.00851045033794e-06
-2.51443232269397e-05
-1.60608059783902e-05
-3.94116265536078e-05
-1.92285887526007e-05
-2.07286116896532e-05
-1.66302383441584e-05
-2.35583880728494e-06
-1.5535389510491e-05
-1.41480917696099e-05
-1.143043545147e-05
-1.675268428923e-05
-1.23867176103134e-05
-2.85904833257637e-05
-1.86570356262568e-05
5.63024708204363e-06
-3.84542572544805e-05
-2.01405450752137e-05
-4.6120711872126e-05
-2.60893180002605e-05
-3.03352267217372e-05
-2.04937831712298e-05
-2.53113457072728e-05
-1.28208492770707e-05
-2.39642418354377e-05
-2.98760529633735e-05
-1.48277281192981e-05
-1.69370853790264e-05
-1.92252165544981e-05
-1.30772080392901e-05
-2.31230884511601e-05
-5.41382161970248e-05
-3.01272279041017e-05
-3.62158368148848e-06
-1.74760993391004e-05
-2.29419524183621e-05
-1.03474961655346e-05
-6.71654680246928e-06
-1.55493437699823e-05
-2.07200077498942e-05
-2.39087834547233e-05
-2.20257329415041e-05
-1.11548819288629e-05
-3.95230264041672e-05
-3.93600487576909e-06
-2.93961594776986e-05
-1.70036170983334e-05
-2.05824061852549e-06
-2.19253910979394e-05
8.29881356529002e-06
-3.15987144192363e-05
-1.56089824222986e-05
-2.35095086749846e-05
-2.85064624610697e-05
-2.76032242200814e-05
-1.89866110101545e-05
-1.03038053415367e-05
-1.04952686185251e-05
-4.0529415139565e-05
-1.71133692034969e-05
-1.82982667410389e-05
-2.70498800249596e-05
-2.90254099568509e-05
-2.32340009496664e-05
-9.0156404771639e-06
-9.84725871412269e-06
-2.04732291329201e-05
-3.8804769256957e-05
-2.73960513689471e-05
-3.51983213113148e-05
-1.77196384082189e-05
-2.3286364884663e-05
-3.21156445782784e-06
-2.46540538211028e-05
-2.64884763598776e-05
-1.35210265570647e-05
-2.92597882319694e-05
-1.33710383619712e-05
-2.83466778300965e-06
-1.54664739358007e-05
-1.37495562075005e-05
6.08940706448452e-06
-1.28653282531029e-05
9.19828359932255e-06
-3.92470306774269e-05
-1.90093041646838e-05
-1.73133743380875e-05
-3.17610978799433e-05
-2.0688704614793e-05
8.20924647991664e-06
1.56434051904799e-06
-2.26172321093025e-06
-2.79994993703082e-05
-1.04480957827221e-05
-3.08440041766942e-05
-4.11890680663288e-05
-1.8387380899517e-05
-3.05423698594011e-05
-1.68801381740822e-05
-1.72973668421205e-05
1.67790049689707e-07
-1.74328552915479e-05
-1.18166041636691e-05
-2.0282819002956e-05
-2.18885034413068e-05
-1.16558836237479e-05
-2.53941852651366e-05
-1.53098888892734e-05
-2.83581378163859e-05
7.3152580372193e-06
-2.2093725213097e-05
-4.88874179150052e-05
-1.61579087803076e-05
-6.81712719543321e-06
-2.30692864537259e-05
-3.81205029910563e-05
-1.17922438303698e-05
-2.69928708821441e-05
-8.37710189636422e-06
-1.52712800737411e-05
-9.61263271741714e-06
-2.0291338900736e-05
-2.38522718563455e-06
-1.13564966895379e-05
-1.47022111475662e-05
-2.77143202409228e-05
-3.59229699887285e-05
-2.68265919841326e-05
-3.34965676070371e-05
-1.54051749787176e-05
-2.25688191893812e-05
-3.02807101746533e-05
-2.52464397712277e-05
-4.75619564575567e-05
-2.94393268982668e-05
-4.24676270706093e-06
-8.36698236659041e-06
-1.24149223800952e-05
-3.39185322598495e-05
-1.26789835051707e-05
4.77120745200087e-06
-1.14579402093187e-05
-1.2053576509396e-05
3.76979845069175e-07
-1.22989674414897e-05
-5.13634296247859e-06
-1.93091023724551e-05
-4.3675206833025e-06
-2.0206697400677e-05
-3.38525835460151e-05
-2.18646976060599e-06
-2.09979662785214e-05
-8.78021814661876e-06
9.29771501113716e-06
-1.13579685157647e-05
-2.66063499412846e-05
1.19875930244842e-06
-2.14016397517651e-05
-8.9005036026799e-06
1.80751193780876e-06
-1.93651061392132e-05
-2.07098772536891e-05
-1.96479901939522e-05
-3.24270819583296e-05
-2.08480860593819e-05
-1.68419769589665e-05
-2.1578642564617e-05
-2.18179256873724e-05
-4.40142166869779e-05
-3.11666199515362e-05
-9.92757117533881e-06
-1.03483241575799e-05
-2.61130960776684e-05
-2.15303639154875e-05
-2.83972647016201e-05
-1.03860428463098e-05
-5.44550422917624e-06
-3.19800052172833e-05
-3.50450498553526e-05
-9.34949167649407e-06
-2.07791690486999e-05
-2.72311011051618e-05
-3.69175439513407e-05
3.50868403164363e-06
-2.49467442454038e-05
-2.85688846638391e-05
-2.48772185981511e-05
-2.21825110429909e-05
-1.60724268473787e-05
-1.7841958892091e-05
2.12506212297676e-07
-4.09292282489624e-05
-3.80854303523913e-05
-3.35297733048726e-05
-1.52756857813573e-05
-3.25848213723776e-06
-1.16573250938334e-05
-2.7339644960879e-05
-2.8043286842307e-05
-3.9840710373383e-06
-1.55025658856304e-05
-2.7520162025842e-07
-2.20093139446148e-05
-2.05346547648744e-05
-3.85057704716243e-06
-8.7772708677926e-06
-2.50250176377187e-05
-1.9548104674968e-05
-1.27263789808687e-05
-3.05572701912279e-05
-2.18846786912912e-05
-2.15785541851249e-05
-6.93845586383745e-06
-5.3431729598902e-05
-1.64613625097638e-05
-1.92254192732816e-05
-1.83551412897873e-05
-1.32370696196191e-05
-1.13667641859378e-05
-9.5733526144754e-06
-9.20283937586121e-06
-9.94906067431561e-06
-1.34107004900849e-05
-2.87928309908291e-05
-6.90156729363123e-06
-3.98525207741469e-05
-1.22432472633319e-05
-3.21039435727649e-06
-1.17625659213717e-05
-1.55199447686634e-05
-3.43603214996586e-05
-1.79565443630627e-05
-9.18203230656441e-06
-7.94541715433457e-06
-1.07473364684477e-05
-3.35830522799767e-05
-5.57066821697632e-05
-1.44144877220777e-05
-1.88707960320534e-05
-1.47708310133622e-05
-2.48643336091027e-05
-3.76014615879542e-05
-1.98689151472721e-05
-7.12911454127842e-06
-1.75462066115425e-05
-1.23728894894445e-05
-2.9811450274152e-05
-2.86598922698201e-05
-1.53594758573247e-05
-1.72464822296798e-05
-1.94912118805044e-06
3.67113062956658e-06
3.91804470650485e-06
-1.27375646591144e-05
-2.99385206883616e-05
-1.96705663128116e-05
-1.77437677338145e-06
-1.47645593489623e-05
-3.52039140248893e-05
-2.45475188695688e-05
-4.34488587051065e-06
-3.87446589284807e-05
1.95182427930462e-06
-2.30060492915125e-05
-1.11314612448726e-05
-2.03147005646193e-05
-2.09372555207093e-05
-3.29957875041925e-05
-7.47908020530451e-06
-1.93384350115196e-05
-2.6095765682175e-05
-3.57913901817648e-05
-1.37341802093348e-05
-9.50385484692639e-06
-3.2408911313049e-05
-2.33421470238098e-05
-1.48361990111505e-05
-7.28082708381086e-06
-2.70488593500896e-05
-2.55023653265089e-05
-2.51747116618188e-05
-1.28497460432555e-05
-1.72860103095927e-05
-2.66785445545251e-05
-5.00375995086941e-05
-6.63933925054895e-06
-2.66576560839703e-05
-3.93728694828079e-05
-4.25598779251738e-06
-2.23566317384827e-05
-2.34064515646159e-05
-1.96368348946331e-05
-3.01180369775658e-05
-6.93226888723178e-06
-2.03261156538635e-05
-2.77142787722519e-05
-4.44777820176564e-05
-5.27135084024397e-05
-2.99115086696778e-05
-9.86468584619778e-06
-2.57278297950387e-05
-3.39864458975086e-06
-2.60676282706658e-05
3.38320668306883e-06
-1.52447113801087e-05
-1.51454965257681e-05
-3.6803297392154e-06
-2.90885378672741e-05
-2.09267924791595e-05
1.8269757644362e-06
-2.23504952327449e-05
-2.4325009703016e-05
-1.96475236600413e-05
-2.87765702031579e-05
7.99724689796066e-06
-2.86284379722851e-05
-3.41038208973598e-05
-1.18979101743569e-05
-9.75819546120382e-06
-3.29293945715241e-05
-3.04780706809581e-05
-1.4860115317282e-05
-2.50583670867916e-05
-2.06184541855569e-05
-3.57785097682914e-05
-2.11402208175483e-05
-8.175063788073e-07
-1.46475352406256e-05
-1.73127222156074e-05
-9.76397938329339e-06
-3.06337607858051e-05
-3.38820322258074e-05
-3.04943315217912e-05
-1.63894497703411e-05
-1.12678599049071e-05
-2.23090877287977e-06
-2.42135875829097e-05
-6.84024920843974e-06
-4.75559819143541e-05
-2.69639329286134e-05
-1.86354286276771e-05
-4.70133498948889e-05
-5.23241855976771e-06
-2.4925441287156e-06
-2.78158925488614e-05
-1.57577574252996e-05
-3.12997170474879e-05
-1.2185070364536e-05
-4.11221684183963e-05
-2.12453806690141e-05
-2.92285638839203e-05
-1.71687263818108e-05
-4.08169910671555e-05
-1.98210874467153e-05
-1.7094133536881e-05
-1.96440171877096e-05
-2.84094251517982e-05
-1.2182186074612e-05
-2.46203456680781e-05
-1.69248343470478e-05
-2.07252877456962e-05
-2.53441660112115e-05
-2.75250098079985e-05
-8.44113906952218e-06
-1.8440328350984e-05
-2.45288487108214e-05
-1.96662636640708e-05
-3.11778838089663e-05
-2.79787103041626e-05
-1.45712649713928e-05
-2.27346172474473e-05
-5.69577273638034e-06
-3.68506702498711e-05
-5.74694956006296e-06
-8.10263115485396e-06
-4.92363069642566e-05
-1.02962145545416e-05
-3.86674163203347e-05
-4.08997449957553e-05
-2.81595137168367e-07
-4.82068062467214e-05
6.52899794514109e-06
-3.15491766417415e-05
-1.0050029109162e-05
-2.16905107391568e-05
-1.1569200634942e-05
-1.86984339769254e-05
-2.63056847852807e-05
-2.82092681127255e-05
-2.66124733492115e-05
-3.12439594365309e-05
-2.46621240936112e-05
-2.18508775250108e-05
-8.13072084547607e-07
-4.06090013518048e-05
-4.26025858884827e-05
-1.5013793962414e-05
-7.83022595969559e-06
-2.6098244926009e-05
-2.24400925891889e-05
-2.42041070228487e-05
-2.23660491778538e-05
-1.99573702635862e-05
-2.40915059327017e-05
-5.10726216035804e-06
-2.21507246974562e-05
-9.94159829800419e-06
-2.48346018158279e-05
-3.03416051069721e-05
-2.26259803957133e-05
-1.05474149514014e-05
-3.10827460278847e-05
-1.45428826781154e-05
-3.36901771679895e-06
-3.1360167707769e-05
-2.33977425130216e-05
-1.55045230599553e-05
-1.417933299995e-05
-7.56073553598942e-06
-2.99059114157491e-05
-3.50619870537616e-05
-2.9797922488269e-05
-2.06029707082095e-05
-2.23791642197013e-05
-4.89983132838154e-05
-2.06012267935606e-05
-8.16871003153652e-06
-2.84595554740044e-05
-1.82508648606314e-05
-1.70834255212922e-05
-2.50462163464793e-06
-1.08164254920092e-05
-2.58746750273212e-05
-2.1530065116766e-05
-3.46646280275862e-05
-2.28462337094365e-05
-3.81506054633476e-05
-1.23735564705472e-05
-9.87936446190237e-06
-8.15157007009797e-06
-8.8087019216491e-06
-1.46140502624261e-05
-2.1769657628656e-05
-3.04959128013615e-05
-1.97732846860451e-05
-1.67016231434748e-05
-9.11412845443989e-06
-1.01266850132923e-05
4.58257983463674e-06
-1.87979285910706e-05
-1.10341249700644e-05
-3.18730483097995e-05
-8.02607787948214e-06
-1.65491594378157e-05
-2.87304567420087e-05
-2.74255088406875e-05
-2.77644076574734e-05
-1.22727032496934e-05
-1.2572114483995e-05
-3.96251806167943e-06
-1.95766873807775e-05
-3.39856450866996e-05
-1.24323625719147e-05
-8.54374480287037e-06
-1.35151374270655e-05
-2.54656178972163e-05
-5.67258842077854e-06
-5.91089484861942e-06
-1.0961556035302e-05
-3.1139544117391e-06
4.36794862801983e-07
-9.23898370069347e-06
-1.94109219775107e-05
9.16372813627971e-07
-2.2184061255553e-05
-2.91237249332199e-05
-2.60515745023761e-05
-3.55542506228062e-05
-1.10313899363865e-05
-4.22742229033377e-05
-1.57309332069195e-05
-1.82301910215989e-05
-3.28636747305372e-05
-7.00872273298694e-06
-2.0472795118168e-05
-6.04098780937416e-06
-1.04182195237387e-05
-2.26879957506215e-05
-3.08502147790852e-05
-1.87275216999712e-05
-2.02918463272716e-05
-5.62008424648884e-06
-2.02595008112767e-05
-9.25887581081953e-06
-1.93659258827355e-05
-1.30787420400664e-05
-1.84549455852101e-05
-1.37934401311867e-05
-1.74494795304593e-05
-9.84290059156158e-06
-1.70986932022038e-05
-1.93611985805903e-05
-2.47811209540507e-05
-2.51095685210856e-05
-2.03300490318052e-05
-1.22733019751029e-05
-1.29167470067578e-05
-4.12461557097494e-05
-2.9715994368304e-05
-3.29220537818446e-05
-1.20725541631011e-05
-2.62598056760249e-05
-2.73695327454244e-05
-2.50207189811934e-05
-2.58681653536038e-05
-3.6764636949319e-05
-3.86058044650927e-05
-5.36924023280049e-06
6.59551134757554e-07
-1.54575630426455e-05
-2.1938204752207e-05
-2.01169046917989e-05
-1.8702368675655e-05
-2.8995680209904e-05
-3.2364258255803e-05
-6.43103206186549e-06
-1.87549155325182e-05
-2.18560102169477e-05
-2.34074787661516e-05
-1.7218878944123e-05
-1.49797423335164e-05
-2.47678270676262e-05
-5.36414276340273e-06
-7.95882917388237e-06
-1.65096278113136e-05
-2.41594444572968e-05
-3.02515513304118e-05
-6.5103655920966e-06
-2.96021859486223e-05
-3.31638640691667e-05
-1.29748418555056e-05
-2.25138858961977e-05
-2.37683276467962e-05
-2.13889704117299e-05
-6.81567433954416e-06
-1.65522829544387e-05
4.23689768315241e-06
-2.57274771935196e-05
-4.39393476527409e-06
5.24332062717587e-06
-2.9309131975775e-05
-1.61733639204278e-05
-2.63805067617719e-05
-1.40913565344444e-05
-2.60285286839688e-05
-4.16923429051511e-05
-3.87451830435452e-07
-1.00660289019491e-05
-2.55782309866176e-05
-5.94169707999846e-06
6.68077858457868e-06
-2.01712140432895e-05
-3.14565457320537e-05
-2.63303625784239e-05
-3.75123949375496e-05
-2.16109525003753e-05
-3.38623288965625e-05
-2.63553440874326e-05
-3.2750058328476e-05
-1.89112908439131e-05
-2.19739543485964e-05
-2.4735023247134e-05
-3.41505471124271e-05
-1.41000988034038e-05
-3.22342033044501e-05
-1.90328750837636e-05
-3.81948509044202e-06
-2.16777623705231e-05
-1.03035908040278e-05
-1.59256542365764e-05
-2.73759958339403e-05
-1.19418312315496e-05
-2.11998982479276e-05
-2.69169551621898e-05
-7.68650538214849e-06
-1.04228661282237e-05
-2.37299937060175e-05
-1.26756435408225e-05
-3.70750433189107e-05
-2.14338934961025e-07
-4.30227510901687e-05
-2.30538792778574e-05
-1.26511230555066e-05
-2.82124071734127e-05
-4.3088059621292e-05
-1.90128583891685e-05
-2.26271106178226e-05
-1.20906328129478e-05
-1.9772727109435e-05
-2.20410081298088e-05
-2.58142667866167e-05
-3.97155701882308e-05
-1.61733373101068e-05
-6.88043257004961e-06
-1.1237317449428e-05
-1.6056949959684e-05
-3.27220589509656e-05
-3.73032259904671e-05
-8.84027741629655e-06
-7.7838387407435e-06
-2.35577851568326e-05
-2.0190835231519e-05
-1.92296704501642e-05
-1.36786397092675e-05
-3.1239286338942e-05
3.35798712590992e-07
-1.91663589069639e-05
-3.34261348479645e-05
-2.22980779526462e-06
-2.31585874188599e-05
-1.40443023234531e-05
-2.78357158312479e-05
-2.6326789410049e-05
-2.04912384819536e-05
-2.86626716966882e-05
-2.11424743444763e-05
-1.97347313034467e-05
-1.64714382620974e-05
-1.63247167420181e-05
-3.01538440657457e-05
-6.23008943878225e-06
-2.33900783588137e-05
-1.34355444656717e-05
-1.91854543247667e-05
-1.41288202589784e-05
-1.98239979821414e-05
-1.93382988217662e-05
-2.31573806548836e-05
-3.66312092827977e-05
-3.77798643359806e-05
-1.89739035017783e-05
-2.63099574599102e-05
-1.07893422202755e-05
-1.29921604191266e-05
-4.00781817655265e-05
-3.768116718775e-05
-3.53963484727128e-05
-1.04728535354018e-05
-2.31082350512683e-05
-3.89638666254059e-05
-1.98668508702714e-05
-2.93510886852282e-05
-2.85287158324964e-05
-3.31229852090362e-05
-3.10634751705747e-05
-1.49011179207806e-05
4.26666472452063e-06
-1.58241230569096e-05
-3.44008835479057e-05
-2.69194177812353e-05
-3.59273224369185e-05
-1.20588840283986e-05
-3.3468122722654e-05
-2.9889996875361e-06
-3.43519863281562e-05
-2.44772861578282e-05
-2.87659663584086e-05
-2.07790186529492e-05
-4.32006633116362e-05
-6.65264990052465e-06
-3.13209438193696e-05
-2.77876977551622e-05
-3.03609831463034e-05
-2.82199886443715e-05
-4.40921864567706e-05
-2.58482789604641e-05
-2.45131125568961e-05
-2.72350634736726e-05
-3.00165235682556e-05
-1.15067593396886e-05
-4.06294759442842e-05
-2.03772257432087e-05
-2.26697973274662e-05
1.80917869769141e-06
-3.3664805789516e-05
-2.58082607139292e-05
-1.8474560115976e-05
-2.35801154661854e-05
-2.64859256567129e-05
-1.5120500595421e-05
-2.93158976433651e-05
-2.84036318468411e-05
-3.47617500051546e-05
-1.90849626919138e-05
-2.29338343947474e-05
-2.93574474231987e-05
-3.67177549053979e-05
-9.09207852241437e-06
-1.70621403787419e-05
-1.90607427985989e-05
-1.77254229311258e-05
-2.62202745147812e-05
-2.61581135532507e-05
-1.00466107838144e-05
-2.38755466226573e-05
-1.94179884755818e-05
-2.98950207689711e-05
-1.65578934395891e-05
-1.84495177927437e-05
-1.26312862145568e-05
6.20304535482978e-06
-8.79171343819018e-06
-2.99877556937391e-05
-3.03082938014655e-05
2.36100988966784e-05
-2.27613306325864e-05
-2.66237039295245e-05
-2.95211962285216e-05
-2.28186120563544e-05
2.32084138314945e-06
-7.8289723223939e-06
-1.89522321575693e-05
-4.78961280950279e-05
-2.6390857353999e-05
-2.17958786271312e-05
-2.05925056233742e-05
-5.43334236215781e-06
-2.1479745139392e-05
-3.29870974459938e-05
-1.84396730791847e-05
6.21222465667918e-06
-3.29757341259068e-05
-2.58944850877765e-05
-4.43546594779678e-05
-2.12149592643927e-05
-1.17039133395908e-05
-2.5925207751946e-05
-1.43517218992726e-05
-1.94237990715268e-05
-1.36137076124772e-05
-4.32521274637117e-05
-2.61870397347379e-05
-3.89637811320915e-05
-2.11772780126982e-05
-1.48176834689073e-05
-3.52753167665109e-05
-3.20978468057481e-05
-3.38913251027661e-05
-2.36458900510278e-05
-1.11570542871985e-05
-2.00677904568343e-05
-3.08028458835155e-05
-1.33242368988617e-05
-4.78371582240463e-05
-4.70301029592654e-05
-3.80526973240822e-05
-3.88762238027915e-06
-2.78329457400837e-05
-1.71997367913276e-05
-1.71854949232431e-05
-2.23453154022357e-05
-2.03363080520354e-05
5.77834781933198e-07
-1.08586920618251e-05
-5.97459198436962e-06
-2.14674780352689e-05
5.95466247397879e-06
-2.08395025500589e-05
-2.78993170324133e-05
-2.79277846480667e-05
-3.01495037987452e-05
-3.26405955632858e-06
-2.33255374515947e-05
-1.8510564633821e-06
-1.75443662321998e-05
-3.3430700799283e-05
-1.54827496486874e-05
-3.31530429561504e-05
-2.09539696512171e-05
-1.41781667848526e-05
-2.87051390092885e-05
-1.28085411451267e-05
-1.7648228081823e-05
-2.55689130064129e-05
-2.58124155317299e-05
-2.05865386744708e-05
-1.24481315069961e-05
-9.17653025614363e-06
-4.35618020175134e-06
-1.76445060545355e-05
-2.28741617501321e-05
-5.62835247482982e-06
1.86857006298339e-06
-2.51922786498382e-05
8.15576219329002e-06
-2.46451218023791e-05
-1.37347854028693e-05
-1.54962841290533e-05
-3.23843250959469e-05
-7.61800303616542e-06
-2.42632625717815e-05
-1.70068702859153e-05
-2.68918497757585e-05
-2.94926454493252e-05
-1.92628905156851e-05
-3.54335654345464e-06
-1.35887078094539e-05
-2.2600095089111e-05
-3.2656478671123e-05
-2.30564354770458e-05
-2.23084618839063e-05
-4.00217782324524e-06
-1.60678487243636e-05
-3.09774471416999e-05
-1.03205178095806e-05
-1.30301224997882e-05
-2.0423511595545e-05
-3.33879647302457e-05
-3.34764782875623e-05
-3.76527535854343e-05
-1.23079412072503e-05
-2.25551622075591e-05
-1.25345052650757e-05
-2.22895941393241e-05
-1.59302888870615e-05
-2.03732601474312e-05
-1.71184054446942e-05
-2.39410725967043e-05
-9.5829358128971e-06
-2.29025460579868e-05
-2.69374217967904e-05
-2.29277657161952e-05
-4.58329397489553e-05
-9.5798984706102e-06
-2.69539608021364e-05
-3.11638860177745e-05
-5.04291371350866e-06
-2.34125117021035e-05
-2.34240392562175e-05
-3.34849982896095e-05
-1.90204873931893e-05
1.04564367705941e-05
-1.12127729952948e-06
-6.67785680991849e-06
-3.99744549250245e-05
-2.93395525749313e-05
-7.01342845615385e-06
-3.36251568186885e-06
-7.73478175783352e-06
2.42948971004826e-06
-3.48266571592531e-05
-7.8434695158679e-06
-1.42593287640008e-06
-2.67019211273086e-05
-6.42170110307113e-06
-1.11206359985338e-05
-2.87907393380727e-05
-5.06812204199641e-05
-2.60244710270774e-05
-3.89455776224553e-05
-4.1840207544665e-05
-1.54901915674505e-05
-3.59602813239689e-05
-2.37715045287841e-05
-1.35339951856829e-05
-8.50361033554162e-06
-3.1096782332069e-05
-1.19902339924515e-05
-2.37915051576594e-05
-1.15423859505732e-05
-2.12067521530161e-05
-1.85361682098623e-05
1.11778203191655e-07
-1.31032146723801e-05
-2.20675313476934e-06
-1.40618109696844e-05
-3.27987122574428e-05
-3.36755952578981e-05
-8.26021988956975e-06
-6.28130085381393e-06
-2.88168796165997e-05
-1.65808232194362e-05
-8.78221997094407e-06
-2.16424865691205e-05
-3.91796547859226e-05
-1.72574479166286e-05
-1.89030228809791e-05
-3.41016214061978e-05
-2.41272507306336e-05
-2.59511542192067e-05
-2.52123605896826e-07
-1.2327435407881e-05
-1.8545500528745e-05
-1.51752817442868e-05
-8.45634760721966e-06
2.33911607304833e-06
-9.01697151290642e-06
-1.30919049753622e-05
-2.85059418310248e-05
9.69543295599e-07
-6.53297047182155e-06
-1.53422422880364e-05
-1.97080048950003e-05
-1.55714725065895e-05
-3.11523505852108e-05
-3.91922531019594e-05
-2.73313186437646e-05
-1.27329226404219e-05
-2.08958499295518e-05
-1.18634884717356e-05
-2.87279350109379e-05
-4.14252891297295e-05
-3.58705528482334e-05
-2.56340424783671e-05
-3.14652753090309e-05
-3.45964219077991e-05
-1.40049109867139e-06
-1.26626776528586e-05
-1.05442719696838e-05
-2.35484254944591e-05
-1.35424102473145e-05
-1.0358024686037e-05
-1.43148971028409e-05
-3.1196629372848e-05
-2.852054558161e-05
-2.36313963498842e-05
-1.36580296150541e-05
-1.95012883619933e-05
-1.07350945570038e-05
-1.33701275259667e-05
-3.11302478778108e-05
-1.92711556401033e-05
-1.94858330133585e-05
-1.5157098489314e-05
-5.78449150608578e-06
-2.55718162188811e-05
-2.8672586420731e-05
-2.23248467691466e-05
-1.08951755097593e-05
-1.91108176624079e-05
-2.18687172760514e-05
-3.2392028094208e-05
-6.10726980026514e-07
-1.41758354455026e-05
-1.30749168913113e-05
1.37002389296074e-05
4.210361734663e-06
6.36981067477686e-06
-2.4738440506161e-05
1.06590931524882e-05
-2.49469136193506e-05
1.67162379312728e-07
-4.91014691477277e-06
-1.74476302476051e-05
-1.18861077560034e-05
-2.17625454142502e-05
-2.12614180777428e-05
-3.50724352528382e-05
-2.65621171503886e-06
-1.69767972483281e-05
-1.19565601360822e-05
4.74102801126605e-06
2.06976383426591e-06
-1.57231037332278e-05
-1.64031079522869e-05
-5.53397972863938e-06
-3.07573152625701e-05
-2.00002208491713e-05
-3.28143671537891e-05
-7.10888989202792e-06
-1.07452326853748e-05
-2.10278134370857e-05
-1.95815696827179e-05
-3.37158864367278e-05
-2.54007298794313e-05
-2.04147621761955e-05
-1.69152212250483e-05
-2.22773410190686e-05
-2.58024990183322e-05
-2.38045072530683e-05
-2.33918392604611e-05
-1.97288588943527e-05
-1.21962469898633e-05
-2.56315119472758e-05
-2.32194849430744e-05
-3.09286670562236e-05
-4.16505227632329e-05
-1.53109190388053e-05
-1.79959700824374e-05
-2.95598531024148e-05
-2.79564684929403e-05
-7.87565680091931e-06
-3.47926666849696e-05
-2.46681496459484e-05
8.55149490378638e-07
-4.67253053536967e-06
-1.20682981360324e-05
-2.15839525206178e-05
-1.78930453119154e-05
-3.23233401074041e-05
-4.64103484981789e-05
-1.43613540813351e-05
-2.30784752352557e-05
-9.49678271643471e-06
-1.15232168307594e-05
-1.53422491456081e-05
-2.09511603731351e-05
-8.74038380897955e-06
-6.5399329931187e-06
-3.12251196347909e-05
-2.09780763707055e-05
-7.69814170806559e-06
-2.80109842594639e-05
-1.6505627529098e-05
-1.06142899897458e-05
-3.62335942940673e-05
-1.98147828947028e-05
-1.71188045666745e-05
-1.41756296160545e-05
-2.53527162887658e-05
-2.94407800586022e-05
-2.33594595331035e-05
-1.96688766726494e-05
1.06454265559646e-05
-2.8156401860682e-05
-4.57698101529709e-06
-1.97599317959793e-05
-2.67639074498669e-05
-2.16688496883101e-05
-3.12436492797783e-05
-2.11900531809013e-05
-1.86855235448004e-05
-2.14653794022192e-05
-1.87797385100796e-05
-2.15256100449931e-05
-1.99976817515116e-05
3.69314441415355e-06
-1.89538505729941e-05
-2.1745540438759e-05
-2.71839934392746e-05
-1.49912556130314e-05
-3.69073285758474e-05
-1.55079130679015e-06
-2.73506450435539e-05
-9.54987367755068e-06
-3.66703233595175e-05
1.02964152585836e-05
-9.77538076409219e-07
-2.12284393390322e-05
-1.77001384261854e-05
-2.25439696206503e-05
-3.05560504032933e-05
-4.08101373197617e-06
-2.46005916156665e-05
-2.87575350227306e-05
-2.0326167325318e-05
-8.30777691531623e-06
-3.54698634394417e-05
-8.73045424883507e-06
-1.17896387633159e-05
-3.33542320860658e-06
-5.81103804693726e-05
-3.8150547262337e-05
-2.57524494192713e-05
-2.90073771268586e-05
-2.50669330344783e-05
-1.30120371081388e-05
-1.94549979587491e-06
-4.00825878505833e-05
-3.30264335149155e-05
-8.99213556451456e-06
-2.66407240240882e-05
-2.75651806180103e-05
-3.65552504479559e-05
-1.06715395082452e-05
-8.71887660947451e-06
-6.59935640758397e-06
-8.86598765141228e-06
-1.32342667519603e-05
-2.21581448437611e-05
-1.67504968656292e-05
-6.33071852609777e-06
-1.71769841615493e-05
-3.01381023093419e-05
-2.91143482380934e-05
-2.98692655075329e-05
-2.81967347369158e-05
-5.45708888346606e-06
-3.49381618032665e-05
-3.48920022928111e-05
-3.49027145521777e-05
-1.7783013036878e-05
-1.92233527404399e-05
-4.37145058626878e-05
-2.32817118443353e-05
-2.90210765885491e-05
-3.74826598000984e-05
1.34558442057829e-06
-1.58302133094893e-05
-3.22483294960579e-05
-3.1292067094173e-05
-3.94929957935209e-05
-1.35262495367279e-05
-8.86294270232942e-07
-4.306624801173e-06
-1.49761980149359e-05
-2.21054910059359e-05
-2.43013548916216e-05
-2.3394831630828e-05
-1.60044349270403e-05
-1.67846867768801e-05
-2.42026760432848e-05
-3.29806529828785e-05
-3.66115539615698e-05
-2.48671489809983e-05
-3.63863001131229e-05
2.54908039789962e-06
-3.81335561215619e-06
-1.13521057549891e-05
-1.4094447540236e-05
-1.01990325717233e-05
-1.53952361294679e-05
-2.17978593447105e-05
-2.68128263534228e-05
-1.22495492427879e-05
-1.72870449965494e-05
-8.13327339869495e-06
-8.53574240891185e-06
-2.80023793901415e-05
-9.00882739172014e-06
-7.82680438951472e-06
-2.39880449121144e-05
-2.73735983963165e-05
-4.92159271448045e-05
-7.86821703956416e-06
-2.2422580559203e-05
-2.98916668416559e-05
-1.75673852224473e-05
-2.57630115067729e-05
-8.60050549679733e-06
-1.1879698332971e-05
-2.68034504654435e-05
-5.092855420397e-06
-2.17009071929041e-05
-2.59603646982067e-05
-3.69839906074616e-05
6.69864795413054e-06
-4.27337276290952e-06
-2.46015129872075e-05
-1.45170546502335e-05
-1.83981999941523e-05
-2.43093387214039e-06
-3.52206339537611e-05
-2.72455123568244e-05
-2.35254291035421e-05
-2.45595995926464e-05
-8.48839022574871e-06
-3.36710132279755e-05
-1.43347138545074e-05
-1.36576332203655e-05
-1.2022231200153e-05
-1.0934421371981e-05
-2.04941892442762e-05
-1.27159060189284e-05
-2.50111025641772e-06
-3.15620928209641e-05
-3.50683745418215e-05
-3.61827684957871e-05
-4.91089143563326e-06
-1.69278174027235e-05
-5.30111176258139e-06
-1.2235300348257e-05
-2.36674724036205e-05
-1.59774167627517e-06
-3.50444192969118e-05
-1.73914940849407e-05
-1.69572858736954e-05
-9.60005618896147e-06
-2.41867372129518e-05
-2.87177243967071e-05
-2.65894814185893e-05
-2.88536147932466e-06
-8.24722360980095e-06
-1.27854335831514e-05
-2.31292353390783e-05
-2.00883485899286e-05
-8.04730629893802e-06
-8.17986937702639e-06
-2.50574385339265e-05
-1.82162878724886e-05
-1.53925699443904e-05
-2.02285335270537e-05
-7.43746899664622e-06
-2.73758333282798e-05
-2.56380533588825e-05
-3.59714722597044e-06
-2.86628352450111e-05
-2.62739227154932e-06
-2.32326177888505e-05
-3.06171068276433e-05
-1.83728329960977e-05
-1.07829073360359e-05
-2.47352610457237e-05
-1.3472614986002e-05
-3.87259892796872e-05
-2.49779519954319e-05
-2.15775609814984e-05
-9.6663339277925e-06
5.61205619063551e-06
-2.37143096091249e-05
-2.9963316724416e-05
-2.04460907051945e-05
-1.00688514444219e-05
-2.26886104682191e-05
-1.96894400777811e-05
-8.98375151201313e-07
-2.01389960408337e-05
-1.48334273537276e-05
1.26696634726172e-05
-1.27475771624193e-05
-2.63067611227652e-05
-4.29336449731984e-05
-2.9624740170568e-05
-9.34114254655408e-06
-2.6359652064189e-08
-2.39015357066844e-05
-3.11615702578507e-05
-1.77350023746602e-05
-2.16497280216744e-05
-1.57933452381024e-05
-2.65837941145501e-05
-1.23445866186085e-05
-2.86411855035492e-05
-4.57117846926072e-05
-2.38907364582903e-05
-2.95580731733316e-05
-4.30922592201294e-06
-2.8424228872444e-05
-1.04921380079832e-05
-2.00133850548272e-05
-4.32891067034721e-05
-1.88727190469775e-05
-2.72076530372314e-05
-3.32655239025737e-05
-1.01238257347899e-05
-1.51627163503447e-05
-1.630173872404e-05
-1.50094907142279e-05
-1.57937490323675e-05
-1.48326643077761e-05
-2.08933144063587e-05
-3.45517581240645e-05
-2.13168672309541e-05
-3.85533296679624e-05
-2.46251847975603e-05
-1.59004505506732e-05
-2.98133050483404e-05
-3.86528115178762e-05
-2.91323915982092e-05
-1.61783318471158e-05
-3.14943535023306e-05
-3.39574835854037e-05
5.82595247058415e-06
-2.40283211153569e-05
-4.10049112167106e-06
-3.00019370896591e-05
-1.43617810863553e-05
-6.55261545709025e-06
-2.74743699528491e-05
-3.30678551248357e-05
-1.55202818440864e-05
-2.87350555952035e-05
-3.11342234625203e-05
-5.34860788584882e-06
-5.80552805386942e-06
-3.02671983528791e-05
-4.10015917450471e-05
-1.55596506816241e-05
-2.70900018617145e-05
-3.70813340050533e-06
-1.55599140338194e-05
-2.89183411674849e-05
-2.59207422722412e-05
-1.79969317102425e-05
-5.28599463164408e-06
-1.79431661825021e-05
-2.20544969837467e-05
-2.10446586066142e-05
-3.3452050336958e-06
-3.97459669062107e-05
-3.18671341850702e-05
-1.26829822935152e-05
-1.34707076413774e-05
-1.33760850534769e-05
-2.60961347036564e-05
-2.42605477091016e-05
-2.92674590363351e-05
-4.32001870830383e-05
-4.17899539257557e-05
-1.79303392475292e-05
-1.78215565550995e-05
-2.69055242299197e-05
-2.71980559571207e-05
-2.24265728152487e-05
-3.57089924239711e-05
-1.46741329706609e-05
-2.21180337527377e-05
-2.95729589831184e-05
-1.67820483792518e-05
-2.47113005492527e-05
-3.27734916564164e-05
-2.84703730414551e-05
-3.99751579418941e-06
-9.31654105933922e-06
-4.41729065779019e-06
-4.52184125748341e-05
-1.84588756803501e-05
-1.57190616538235e-05
-1.04322689158973e-05
-6.44998614967611e-06
-2.64973006850011e-05
-6.6487529958432e-06
-3.05411962266526e-05
-1.51911673206235e-05
-2.56502493518206e-05
-2.28465015325023e-05
-2.09643345163525e-05
-3.24940955405105e-05
-2.17551598536087e-05
-2.31994577002632e-05
-1.22869073412265e-05
-3.14200688510665e-05
-9.23698093423051e-06
-2.51701472781092e-05
-2.21507374506376e-05
-6.28204749405233e-06
-4.14639128544386e-05
-1.33120149816384e-05
-1.05819042071817e-05
-1.33898590970584e-05
-1.44213968540716e-05
-1.22682654827807e-05
-2.86932422024811e-05
-1.23212732745557e-05
-1.708203681336e-05
-3.06318631185171e-05
-1.69507546004627e-05
-1.46048471068998e-05
-2.20433741050043e-05
-5.87153856690532e-06
-2.25910980117422e-05
-1.43488155950127e-05
-1.30140675768704e-05
-6.63109787627318e-06
-7.58889841875659e-06
-1.074312831227e-05
-3.99280174212625e-05
-2.09924299313012e-05
-2.62226185856959e-05
-1.11823016136563e-05
4.72245809553652e-07
-1.23867314559565e-05
-2.15760100276483e-05
-2.21454522649538e-05
-3.33856963853517e-05
-1.46088262925207e-05
-2.74886080454607e-05
-1.4971283840193e-05
-2.60500452402029e-05
3.85097778856804e-06
-1.2557995881416e-05
-2.24793013784028e-05
-2.5038602226543e-05
-9.43502371913323e-06
-2.75619770259423e-05
-2.58503438499259e-05
-2.23877243541963e-05
-1.65871230295113e-05
-3.10897012938706e-05
-4.42826335969371e-05
-2.10323476232782e-05
-3.28960418663671e-05
-1.84736615607016e-05
-1.48663875948881e-05
-1.33077059414481e-05
-3.25705507293261e-05
-6.67652244330146e-06
-2.0634158958571e-05
-2.6324679750116e-05
-1.95017663545065e-05
-8.59492737731633e-06
-2.6159044904034e-05
-1.08087523138001e-05
-3.11307159888096e-05
-2.24236265867857e-05
-2.30843351816474e-05
-3.59695898397312e-05
-1.16368484546631e-05
-1.45784954622803e-05
-2.1036599989853e-05
-3.53449198104401e-05
-3.04045103484115e-05
-5.7302601642463e-06
-2.34447159388738e-05
-3.06477603399212e-05
-2.32766280183089e-05
-2.15131450787166e-05
4.7105403054435e-06
-1.80193170806254e-05
-2.96916711931803e-05
-6.30490935637407e-06
-1.02713313260885e-05
-3.3419151909944e-05
-1.24965042779492e-05
-1.27517571519757e-05
-3.35746133201337e-05
-2.7463369449112e-05
-2.39471650099983e-05
-2.45653377535447e-05
-1.98581586530388e-05
-7.08164894993974e-06
-2.33129717250715e-05
-2.43406531272852e-05
-1.68033683107781e-05
5.18670633735489e-07
-2.61642752871179e-05
8.05766617998417e-06
-1.3584809388994e-05
1.71044150643802e-06
-1.18994096140088e-05
-2.05090509854923e-05
-2.90141301295907e-05
-3.53961316129713e-05
-3.58766824834969e-05
-2.03918145504927e-05
-1.77681351030177e-05
-2.66231198431629e-05
-2.00193292343825e-05
-5.74208993279888e-06
-1.6317998381817e-05
-2.55203030414082e-05
-6.37717785628839e-06
-2.08519532790618e-05
-8.89272549713035e-06
-2.69389577784196e-05
-2.38197041806571e-05
-3.26337354166732e-05
-3.16881821843705e-05
-2.59935044831533e-05
-2.41136012340798e-05
-1.50637355498956e-05
-3.42803763506682e-05
-1.98582756418451e-05
-2.93786024011667e-05
-2.41932055568002e-05
-4.66683781291102e-07
-4.09848079872566e-05
-2.81003165892909e-05
-2.12813099513241e-05
6.15238567772717e-06
-1.39195803345957e-05
-1.65671060960784e-05
-3.31475925882096e-05
-2.50948062041132e-05
-1.41103077802681e-05
-8.28182409568472e-06
-4.10987114646631e-05
-2.94329094041283e-05
-1.39647888707549e-05
-2.08091792303748e-06
1.39784933919733e-05
-1.47636436299789e-05
-2.2504492748673e-06
-1.71082255340134e-05
-2.95472581043651e-05
-4.05976816385021e-05
-1.59613918625603e-05
-1.12818884933056e-05
-2.76369599288578e-05
-3.29644386540578e-05
-3.12732354958427e-05
-7.11372626966376e-06
-4.71070543441069e-05
-1.06435571743852e-05
-2.80160673471205e-05
-1.10745553940301e-05
-2.03581828452896e-05
-2.62510947360369e-05
-2.55576937857615e-05
-3.00509487419497e-06
-1.78642707451256e-05
-2.6688850671611e-05
-2.62011734265812e-05
-1.72942137259887e-05
-2.00788413253201e-05
-2.15356448437627e-05
-3.8017222768274e-05
-7.70511949741016e-06
-1.63547042637806e-05
-2.36242268535458e-05
-1.48923782804582e-05
-2.06326961021625e-05
-2.91534084968502e-05
-2.06848947205778e-05
-1.02891090414779e-05
-2.73037921883663e-05
-4.4076067200628e-05
-5.39573017871764e-06
-3.27560481973035e-05
-2.83714766337969e-06
-4.49257171695005e-05
-8.91778622529867e-06
-3.20574524705053e-05
-1.43333873890636e-05
-1.56257188727666e-05
-2.23459675849926e-05
-2.58416820052187e-05
6.74437159657253e-07
-1.57910110934844e-05
-4.55629981059668e-05
-1.5147202414795e-05
-2.32987992628934e-05
-2.10302316581263e-05
-1.78158600150758e-05
4.8888635656291e-07
-6.78335661075278e-06
-9.4322041876508e-06
-5.76274855087105e-05
-1.9609126725326e-05
-3.26440082196985e-05
-1.84415945565994e-05
-3.44745150210265e-05
-2.76032224914185e-05
-1.45305728527654e-05
-1.24553326265711e-05
-4.01423447773524e-05
-1.96708242835254e-05
-2.77807232001249e-05
-3.58229320524324e-05
-1.9839545115532e-05
-3.08916108637939e-05
-1.80665759333516e-05
-3.8126822169852e-05
-3.17231071659388e-05
-8.23939923266444e-06
-2.83534508946735e-05
-8.01026350551252e-06
-5.17732749661051e-06
-3.15173595972796e-05
-2.24203001853337e-05
-4.15615107022655e-05
-4.82947534518764e-06
-1.20370568642986e-05
-3.24451960259017e-05
-3.54843651702438e-05
-2.12369096403594e-05
-3.11713460074436e-05
-4.90110096016468e-05
-6.6933331400912e-06
-9.0670322391921e-06
-4.80639064145714e-05
-2.15993266795112e-05
-3.6544123655239e-05
-1.32322884210382e-05
-1.73970414807412e-05
-3.51759259428055e-05
-2.09766977045301e-06
-1.84737868971439e-05
-1.59449444378923e-05
-2.84652171709985e-05
-1.51960113689561e-05
-2.25897204873171e-05
-3.03764577776234e-05
-2.04418980205683e-05
-3.18401149146779e-05
-2.04104427705051e-05
-2.1224077173522e-05
-2.76092227456684e-05
-1.11664871452455e-05
-7.92954080920485e-06
-9.46940692867001e-06
-6.62526779128833e-06
-4.03416779335945e-05
-2.96281180587525e-05
-3.32019225397924e-06
-1.67753446553787e-05
-1.94417775810772e-05
-3.42100626610762e-05
8.45235830834323e-06
-1.24576624465962e-05
-2.17677842856194e-05
-2.05835128833399e-05
-1.0441326039104e-05
-2.43059090573377e-05
-3.53148208285045e-05
-3.06632607531319e-05
-2.93080822283304e-05
-2.67512490500595e-05
-2.36010845839508e-05
-6.38362016477643e-06
-1.77910792012927e-06
-1.58778393085506e-05
-1.52411236691643e-05
-1.44159557948812e-05
-4.03413705941011e-05
-2.31806417131852e-05
-1.84673434995138e-05
-1.73660222620347e-05
-2.43854944510795e-05
-3.37470451544004e-05
-5.16764542764059e-06
-1.44662662684582e-05
-2.44393233732314e-05
-2.58360355909941e-05
-2.61752021028537e-05
-1.70867062323549e-05
-1.33736382253991e-05
-2.57949784753603e-05
-1.48510153267366e-05
-2.6169715811489e-05
-4.04230090957684e-05
-3.20097731841775e-05
2.35734455554023e-06
-9.27109172901954e-06
-7.36290995138173e-06
-1.02691655811302e-05
-2.31057697954947e-05
-2.91659342790925e-05
-2.65370963144496e-05
-2.47511585651189e-05
-8.74615716057722e-06
-3.94664743761334e-06
-8.11355153534326e-06
-2.99461296516273e-05
-4.40304003233909e-06
-4.10663849800758e-05
-3.43617611776944e-05
-1.39377759367039e-05
-1.60834951814726e-05
-1.5458198027836e-05
-1.16493603992208e-05
-2.53662170358386e-05
-1.69620521602094e-05
1.81433705209926e-06
-4.26002754493185e-05
-3.16504492558407e-05
-1.5480737259886e-05
-9.64851515122378e-06
-1.6458775590913e-05
-1.1805081215617e-05
-4.4378500471075e-07
-3.72791369996422e-05
-8.37468904059007e-06
-2.11525511591404e-05
-3.16339075890736e-06
-1.40048922291784e-05
-5.87751338310772e-06
-2.018016311797e-05
-1.73193791037605e-05
7.7637301663316e-06
-1.91743396197987e-05
-1.97849715637923e-05
-2.42794111639029e-05
-3.11893057090039e-05
-1.12571600445593e-05
-3.05846987565052e-05
-1.14606128196987e-05
4.09080923011404e-07
-4.01523004413545e-06
-4.74232049256945e-06
-3.60496436121068e-05
-4.69363334918964e-05
-1.42725384651133e-05
-6.17595832442803e-06
-1.34218580879268e-05
-1.58331640445169e-05
-9.30124543870196e-06
-3.13795749823549e-05
-1.56866856910206e-05
-1.85665357871152e-05
-1.8377145360503e-05
-1.52624057968301e-05
-3.91151735801494e-05
-3.02747079567518e-05
-1.27050903485404e-05
-3.62885243522507e-05
-2.69630451587501e-05
-4.40815671114166e-06
-2.21658735994073e-05
-1.9969259047401e-05
-3.8426552489643e-05
-2.26056863433018e-05
-1.32969554706039e-05
-4.25367660650661e-06
-1.38837508837929e-05
-1.35797178622943e-05
-4.74728995632703e-06
-3.92373721114555e-06
-2.62670289511111e-05
-4.62795384004254e-06
-7.86983741359548e-06
-1.22343909891106e-05
-2.44377156625347e-05
-2.55926682327727e-06
-4.05031093267809e-05
-2.72146461871105e-05
-3.78832840682122e-05
-2.55512920279928e-05
-3.83626804655431e-05
-2.08119122931304e-05
-2.5195754513482e-05
-2.34073820833148e-05
-3.48464433836586e-05
-3.18766216986045e-05
-3.63059058878941e-05
-1.02091976169112e-05
9.04723419603732e-06
-2.45890876634336e-06
-2.11147076584987e-05
-2.62753380328605e-05
-1.70384892807844e-05
-2.16248049380996e-05
6.19089964759009e-07
-1.17813828973511e-05
-1.65659532433636e-05
-6.62300369300114e-06
6.76316923633552e-06
-2.30674222454299e-05
-1.78007181095616e-05
-2.0279212943449e-05
-1.91707324545292e-05
-2.6541914962767e-05
-3.06715705148165e-05
-1.90768535121994e-05
-4.27207066174813e-05
-1.98440026563722e-05
-2.57347758906996e-05
-1.98464649843406e-05
-1.83345072881031e-05
-3.15023038991326e-05
-3.21692273601711e-05
-1.72581776872692e-05
1.25100518066704e-05
-1.39001991351383e-05
-5.6254591959674e-06
1.43512431333469e-05
-7.13098016149635e-06
-3.20127321621163e-05
-1.31055181396034e-05
5.3787125676701e-06
2.71485870340866e-06
-3.33470620636288e-05
-1.90566712121736e-05
4.73344925733419e-06
-2.83561353869262e-05
-1.04568925564279e-05
-2.38454177526859e-05
-1.46001083468983e-05
9.42167913962424e-06
-2.30226628369965e-05
-1.95409068212496e-05
-2.11026463244376e-05
-2.91089485168405e-05
-2.24514418346078e-05
-2.13997779946416e-05
-2.29968668335012e-05
-1.73286271854614e-05
-5.78469311242671e-06
-3.72260996866121e-05
-1.59798337068593e-05
-1.69305690690388e-05
-1.56720518388082e-05
-4.26307072124038e-05
-2.15662030719069e-05
-2.52733040994901e-05
-2.63177454053786e-05
-1.66284478966207e-05
-1.79824549930759e-05
-1.88076381259364e-05
-2.15509739420252e-05
-1.90295767806714e-05
-2.32316831713767e-05
-3.868608330232e-05
-1.73189732660889e-05
5.81032409722275e-06
-5.7578309861236e-06
-9.72211259153612e-06
-3.78754623739419e-05
-1.21339794709047e-05
-2.94489021225853e-05
-1.64464557305402e-05
-8.6220554940378e-06
-2.06100093918116e-05
-6.80534049578749e-06
-9.30063893465897e-06
-2.92812386988695e-05
-2.25415099081147e-05
-1.60226077948955e-05
-9.96801546251396e-06
7.35566130618144e-06
-2.5369206991763e-05
-2.95350182474047e-05
-4.64134574774565e-05
-1.61632183402698e-05
-6.19215629546822e-06
-1.86979385331518e-06
-2.08075229077672e-05
-1.32667014796435e-05
-2.67363935394029e-05
-1.33316501811962e-05
-1.11309340232275e-05
-9.00541184018987e-06
-4.03317068699323e-05
-3.73368302362802e-05
-8.84332920371068e-06
2.35383310592195e-06
-2.00932041302962e-05
5.4857189185143e-06
-2.43110094580357e-05
-1.68527852957933e-05
-8.82615081879224e-06
-4.2216255654219e-06
-2.86362201112273e-05
9.80971746912885e-06
-2.61412973940607e-06
-1.94385839294083e-05
-3.41160872085513e-06
-4.92003727087419e-06
-4.90474579636719e-05
-9.05147245505418e-06
-3.71104259836609e-05
-6.28807532402699e-06
-4.03089522094384e-05
-3.4430337162696e-05
-2.0933800713701e-05
-1.190583927772e-05
-5.20973824535764e-06
-1.34915299407612e-05
-2.05238616887743e-05
-3.13150537233738e-05
-1.33006049948767e-05
-1.21163522192198e-05
-2.64291585207697e-05
-2.04816052878764e-05
-2.26110682196715e-05
-6.44871926044614e-06
-1.43711665657109e-05
-2.24081712598521e-05
-2.91127102655206e-05
-2.51458155751417e-05
-1.4720937109284e-05
-2.31647873069272e-05
-3.04006679119183e-05
-1.26034763966216e-06
-3.46034123480372e-05
-1.94117205074517e-05
-2.98165336748603e-05
-1.23160193286671e-05
-1.46544848919244e-05
-2.14149204797064e-05
-3.1459536934173e-05
-2.28829758529969e-05
-2.63676603104668e-05
-1.20734070342796e-05
-3.18371513606896e-05
-3.66781830722056e-05
-4.54537837339916e-05
-1.66057452314096e-05
-2.84351562227475e-05
-2.50586465216053e-05
-1.66265181455705e-05
-1.98454955378397e-05
-1.65259700174298e-05
-2.65776316158938e-05
-1.49618581709059e-05
-1.3847997828299e-05
-2.52881119624832e-05
-1.86060611123946e-05
-1.21195042039994e-05
-6.56217031371561e-05
-2.91079695075516e-05
-1.48843537050336e-05
-3.81294086704135e-06
-1.02863927115825e-05
-2.38183657906674e-05
-3.13531364031902e-05
-7.03221230369513e-06
-2.70879232420324e-05
-3.42537131752327e-05
-2.28636828662599e-05
-1.87794924553205e-05
-1.78906892748129e-05
-2.89945989169263e-05
-1.56904509766436e-05
-2.43624583068007e-05
-1.21771636583877e-05
-1.98421192257759e-05
-1.47563153229563e-05
-1.75284481971971e-06
-1.28161820701217e-05
-2.17948915777401e-05
-4.97767861506147e-05
-2.13668469888572e-05
-2.10107876884278e-05
-1.64747399390188e-05
-1.91660500698363e-05
-3.80089486616567e-05
-1.04738159659772e-05
-1.12361273746234e-05
-4.73205561045883e-05
-1.75250179342791e-05
-1.39661569625379e-05
-1.41707553799607e-05
-1.0941959389551e-05
-1.75102311882392e-05
-1.35937718824553e-05
-3.43060875044409e-05
-1.8524018929648e-05
-4.06383671465839e-05
-2.31817312231338e-05
-2.1318382707061e-05
-2.36160030690359e-05
-2.27835986272085e-05
-3.46544474065085e-05
-3.15285761432197e-05
-7.28173685560696e-06
-6.27104506050131e-06
-2.97457774148696e-05
-4.67272087508483e-05
-8.18282301104685e-06
-1.67196389437791e-05
-2.28775330268881e-05
-6.81092316343054e-06
-1.98603399251882e-05
-9.96809553363001e-06
-2.30694100786309e-05
-3.95478640481739e-05
-1.51418122746269e-05
-3.47715629474978e-05
-1.3317862314122e-05
-5.26817345624233e-05
-2.95409118266675e-05
-1.90927151111072e-05
-1.63953711795713e-05
-4.75046734181658e-05
-1.26295295992159e-05
-8.822941194554e-07
-2.33123204779094e-05
-1.32415621397264e-05
-3.92176068454429e-05
-3.88320205996488e-06
2.03159257688335e-06
-1.94942922791156e-05
2.79589679152718e-06
-2.55475651790127e-05
-2.44374324266113e-05
-1.64163533087685e-05
-1.2274047448266e-05
-1.26367193003027e-05
-9.10159676477191e-06
-9.63353771926663e-06
-2.33026447885493e-05
-3.84669878217129e-05
-4.01681228158558e-06
-2.6579330799038e-05
-4.77124207418194e-05
-3.07090607041781e-05
-1.35604077561587e-05
-2.16105231784013e-05
-2.86976887945691e-06
-6.49559738580242e-06
-3.41326493085613e-05
-8.48166346259331e-06
-2.62868045624816e-05
-2.56884826907121e-05
-3.14343850542114e-05
-2.69639335410844e-05
-1.64126570370607e-05
-2.64368039274024e-05
4.47098488278447e-06
-2.73639781479516e-05
-1.9331465134316e-05
-9.28981375933984e-06
-6.6302711889333e-06
-2.73273924308926e-05
-1.9947109192971e-05
-1.35311492272753e-05
-2.30072502517694e-05
-4.54747442921671e-05
-5.72006610115638e-06
-2.46323066965063e-05
-1.76563050270959e-05
-2.13784671623489e-05
-1.62782602392166e-05
-4.28754606475131e-05
5.93989405153597e-06
-1.99623833519835e-05
-3.82161592707685e-05
-5.81030853696594e-05
-4.29084433424001e-05
-1.4601658379928e-05
-1.48570756922876e-05
-1.90837663060248e-05
-3.01979049208646e-05
-1.0814830551006e-05
-1.73788912018782e-05
-2.63603580766074e-05
-3.44786583712399e-05
-7.11073885028191e-06
-3.37023657013007e-05
-2.51368788297821e-05
-4.36547311188192e-05
-1.72530959068547e-05
3.19093335380001e-06
-2.83584982229751e-05
-2.83840076293908e-05
-1.42392691337928e-05
-5.94530051056953e-06
5.0686090497235e-09
-2.44819352483732e-05
-2.76432608475145e-05
-2.44725020324258e-05
-1.57459830846712e-05
-1.82048102147093e-05
-2.08033745957499e-05
-1.22792634387819e-05
-3.00408246807105e-05
-3.27950135517095e-05
-3.50408120413776e-05
-2.5173548102033e-05
-1.45828932025768e-06
-2.421889169967e-05
-2.13480736855631e-05
-2.50418617722032e-05
-1.27816365007163e-05
-2.97090817637768e-05
-2.6666330618765e-05
-5.80391656449086e-06
-2.14499222509084e-05
-3.24772313444661e-05
-1.56865995222525e-05
-3.35437271931949e-05
-8.74907884999942e-06
-1.78451516589956e-05
-2.93484231398419e-05
-1.20169046757257e-05
-2.10279038240024e-05
-2.85786657015875e-05
-1.77442830246301e-05
-2.46178638289122e-05
-4.08438452341754e-06
-3.72224977610169e-05
-1.81195211696861e-05
-2.28071294635355e-05
-7.05734963904531e-06
-3.32353600831289e-05
-1.35583574127154e-05
-1.01379451452495e-06
-3.13691912913074e-05
-9.01559811123369e-06
-2.4628819152662e-05
-2.50437232059053e-05
-4.12953891616422e-06
-3.48962334504316e-05
-2.48478363087975e-05
-2.74146909149891e-05
-3.75691289271506e-05
-1.95351412810233e-05
-2.79338111555165e-05
-1.83583031883992e-05
-3.04529754445053e-05
-1.98427736385644e-05
-1.76315640052256e-05
-3.98814624830264e-05
-1.25809450301246e-05
-2.43925855692722e-05
-2.18268631486201e-05
3.37603281929714e-06
-1.40242915348494e-05
-1.15447478059162e-05
-2.01784582654241e-05
-1.42408899145726e-05
7.22399314210305e-06
-1.8417086756022e-05
-9.06983095176476e-06
-2.9520092189549e-05
-8.49704148773114e-06
-1.04835019917218e-05
-3.19550454315675e-07
-1.72371370945594e-05
-1.87250044849207e-05
-9.14632272924258e-06
-3.2458798560783e-05
-3.16041638730509e-05
-1.16879142613659e-05
-1.73154300915548e-05
-1.72932167005282e-05
-2.57949934583952e-05
-3.09915212054122e-05
-1.40266792574107e-05
-2.27142303121314e-05
-3.87750650855247e-05
-2.07091433985955e-05
-3.38298085309029e-05
-2.22614056757142e-06
-2.22277176104963e-05
-3.39792301147133e-05
-2.3767380268533e-05
-1.98626234726572e-05
-3.73518326151953e-05
-2.30769154231941e-05
2.42073182112675e-07
-1.89242098367165e-05
-1.48866241074946e-05
-1.35757397035895e-05
-3.58216152386894e-05
-4.27352524954898e-05
-2.14050486033882e-05
-2.26324994436347e-05
-9.52417408182823e-06
2.08650343406397e-06
-3.17566470098978e-05
-2.70305569347754e-05
-2.62577165232572e-05
-1.65897190634341e-05
-3.04948025360074e-05
-3.37213510660643e-05
-1.66414631001322e-05
-1.16007232133978e-05
-2.26826119010154e-05
4.75075244792643e-06
-3.61577492589922e-05
-5.55678490642581e-05
-2.30028289526641e-05
-1.55670418984546e-05
-3.45748225119133e-05
-1.90505391274297e-05
-2.69014066486447e-05
-7.68935626608675e-06
-3.21324647869298e-05
-1.14321748304239e-05
-1.84173344480146e-05
-3.41692546853111e-05
-3.58525607449286e-05
-2.7234392203775e-05
-1.91282712697721e-05
-4.79855328301894e-05
-3.28752666589203e-05
-2.55821325860171e-05
1.18046603198572e-06
-2.72474323779843e-05
-1.92863853535e-05
-1.84199660077571e-05
-3.83135959092001e-05
-1.97028722109903e-05
-3.0857666662518e-05
1.26481556002639e-06
-1.76929553025913e-05
-2.47706484282359e-06
-2.53256778988002e-05
-1.61580584905016e-05
-1.05645735921728e-05
-1.91939013716568e-05
-2.552499925105e-05
-6.57305849449356e-06
-1.99392893099548e-05
-1.86770040477609e-05
-3.00135308181303e-05
-1.89048942081458e-05
-1.88608617419451e-05
-2.35794928905427e-05
-3.95478777249725e-05
-7.41789083863071e-06
-1.42883070962463e-05
-1.47914180238879e-05
-2.16455593984726e-05
-4.83632836943544e-06
-1.66810064555828e-05
-1.14719507647955e-05
-9.45839903870242e-06
-1.77835508721929e-05
-2.24519549296935e-05
-2.55269238908009e-05
-2.64663401895791e-05
-4.00554459395594e-05
-2.46262284889703e-05
-3.57753690248783e-05
-1.27914931643045e-05
-2.30191433455939e-05
-1.9091427237744e-05
-2.86622797363092e-05
-1.03354751053069e-05
-3.62540371884176e-05
-2.71836096414925e-05
-2.33187525448198e-05
-3.15266035754235e-05
-1.72128898339533e-05
-2.60182449720161e-05
-1.0246332207808e-05
-2.26456388866297e-05
-2.10509629013525e-05
-1.36276990809307e-05
-3.9864462698095e-05
-2.56666241371787e-05
-3.5505311260455e-05
-3.89773084346101e-05
-4.21740747220178e-05
-2.73689584510362e-05
1.16635215291143e-06
-1.76529966676815e-05
-3.81014545712806e-05
1.61730875054184e-06
2.55205695398456e-06
-1.96473648975547e-05
-1.62716499503503e-05
-2.06553362646202e-05
-1.9452255901978e-05
-2.69877744553244e-05
-4.41575165775023e-05
-2.25850756356389e-05
-2.16197803929114e-05
-1.04266505709806e-05
-1.09740715678428e-05
-7.16057813438906e-06
-3.33660213301904e-05
-1.95076427483208e-05
-2.22761188717436e-05
-1.11931750328796e-05
-4.24665969766195e-05
-2.63200169448295e-05
-2.58272332877385e-05
-1.41137156602975e-05
-4.09557019775721e-05
-4.07820736273379e-05
-3.05823575584738e-05
-1.67014682450363e-05
-1.71664095176674e-05
-3.70811960904897e-05
-3.79926006191264e-05
-6.45497765311371e-06
-2.65024519510367e-05
-3.36827455431418e-06
-1.5322246028281e-05
-2.38320177451342e-05
-1.76888082549577e-05
-2.11819913916827e-05
-2.85901950085153e-05
-1.6706680314538e-05
-1.49250163506936e-05
-2.10742074060549e-05
-1.70117815639229e-05
-3.10548063826923e-05
-2.85384474579941e-05
-2.32099907128624e-05
-2.42860238114702e-05
-2.23556676719099e-05
-1.07657915008955e-05
-1.89173733036498e-05
-1.67873484537581e-05
-3.54117902452554e-05
-3.17592794455581e-05
-1.41273473181565e-05
-1.47177399065327e-05
-1.5163120399099e-05
8.5480063036872e-07
-5.24470826224087e-05
-1.64214149438342e-05
-1.81048672551268e-05
-2.75438286742997e-05
-3.22230431300227e-05
-2.57139463587222e-05
-3.00132553237986e-05
-1.98121295462047e-05
-3.3011351641196e-05
-2.59516146302141e-05
-1.11615318264286e-05
-2.66941576793999e-05
-1.17864660983121e-05
-3.76528326801623e-05
-1.54551037488671e-05
-3.00082425916696e-05
-2.28869248519275e-05
-3.47618885284516e-05
-2.96835792997452e-05
-1.75499559377872e-05
5.12077402249743e-06
-4.135452021026e-06
-1.13150669452062e-05
-1.40438001116145e-05
-2.12799480823949e-05
-2.9413970223563e-06
-2.67720348907857e-05
-3.19995073760283e-05
-6.06759400555875e-06
-1.38731410214766e-05
-1.88303205707552e-05
-1.28222636518734e-05
-1.05558945383757e-05
-2.15939290710197e-05
-3.56239570853528e-05
-1.32015437089905e-05
-2.04946613101351e-05
-3.49443052142136e-05
-7.65212189806863e-07
-8.26536995363632e-06
-2.31205560219014e-05
-2.06223590838336e-05
-3.21916591737533e-05
-1.11210550503468e-05
-9.92557200920805e-06
-3.89027808721839e-05
-9.29162187767583e-06
-1.00262214403145e-05
-1.79709502842313e-05
-2.6177629944788e-05
-1.74675276427733e-05
-2.70867589707853e-05
-1.79288888930349e-05
-2.58458411497783e-05
-2.02044263363522e-05
-6.96261080608314e-06
-7.16817155290387e-06
-2.79044030565908e-05
-1.16710819406561e-05
-1.98244277477086e-05
-1.89248474054041e-05
-2.23206832112379e-05
-4.77566680191806e-05
-1.31914749586376e-05
-8.76879743824349e-06
-2.35476903045126e-05
6.19456968743953e-06
-3.98388220454581e-05
-3.23728255973507e-05
-9.22804963828724e-06
-2.93985497819379e-05
-6.9134578092091e-06
-4.20695171963669e-05
-3.6013421830204e-05
-3.40627590212041e-05
-2.96766220922032e-05
-6.92203405856933e-07
5.85958350710478e-07
1.14641064913596e-06
-1.69383562616062e-05
-1.97077322569614e-05
-2.71726013411006e-05
-2.42305769653357e-05
-2.39450860589559e-05
-4.22264150193336e-05
-2.17281201983731e-05
-4.38611148388527e-05
-4.13388772785359e-05
-2.15046591416178e-05
-3.08063996541945e-05
-2.74545246125733e-05
-4.29121888167868e-06
-4.93410603636368e-05
-2.70739075919209e-06
-1.28063553771835e-05
-4.24533383590778e-05
-9.38615981401945e-06
2.40086281245045e-06
-1.04324725805123e-05
-2.61938349620854e-05
-1.94896273236961e-05
-2.14663418563711e-05
-2.24687483855751e-05
-7.50836662406478e-06
-2.66137898699368e-05
5.0606331556655e-07
-2.31218487467048e-05
-2.93742943326817e-05
-3.83230388032049e-05
-2.34113092258926e-05
-3.35291714837077e-05
-2.44108810191876e-05
-5.25488280289852e-06
-3.83624404060371e-05
-2.27713255822089e-05
-1.11329808204144e-05
-1.67038643494657e-05
-2.34832167950515e-05
-1.82166105086639e-05
-1.36533862235559e-05
-1.50774069458744e-05
-2.67007359367577e-05
-2.02250026952353e-05
-2.40379452168873e-05
-2.03664987052805e-05
-1.84572010415708e-05
-1.1093294254558e-05
-2.33421234101383e-05
-3.34053184993462e-05
-3.0477789631847e-05
-1.4398748796592e-05
-2.92007738041407e-05
-1.01882044814732e-05
-2.77813171202399e-07
-2.55990407203446e-05
-1.64120833451795e-05
-2.21833424169288e-05
-3.67944339754092e-05
-2.25002839720767e-05
-4.30327699309156e-05
-4.29103426014402e-05
-2.27951808340505e-05
-3.15721406048738e-05
-2.47674521131431e-05
-2.68997211624737e-05
-2.65354863682964e-05
-1.97293941515346e-05
-3.78426469245435e-05
-2.63944078177936e-05
-1.64397416199733e-05
-7.73872478766637e-07
-1.6877339811186e-05
7.71234654505364e-08
-2.95685485147766e-05
-3.29261582011645e-06
-4.6105838663594e-06
-4.76639793336076e-05
8.63783594448353e-07
-7.84098890480992e-06
-1.80997577191091e-05
-1.13633708692303e-05
-1.77080141532191e-05
-1.02499349205887e-06
-1.55282513650141e-05
-8.09228723365819e-06
-2.70786128745556e-05
-3.12078708949002e-05
-2.42539264610445e-05
-2.20975107079681e-05
-1.75894212092301e-05
-2.15460601002256e-05
-3.76449879529904e-05
-2.3179081732722e-05
-1.35971948798495e-05
-1.54547660023002e-05
7.81174423449985e-06
-2.40119602342922e-05
-2.36265271895525e-05
-4.35296628496885e-05
-1.61003675451265e-05
-2.04048300083647e-05
-2.69752486103508e-05
-2.81049103436032e-05
-7.03558962541272e-06
-2.76892877267321e-05
-1.23649973224717e-05
-1.55895371487496e-05
-2.58851821127527e-05
-1.26449747152743e-05
-1.52447047119585e-05
-1.69569820277852e-05
-2.57163622572749e-05
-3.08140048030096e-05
-2.94464366797323e-05
-1.76601670790351e-05
-1.80830175344575e-05
-1.28056447444129e-05
-1.17320159160854e-05
-1.7309918481977e-05
-5.91549409826154e-06
-1.15573327958754e-05
-2.38535376538692e-05
-4.13285176755236e-05
-1.87166397018935e-05
-7.57835212878236e-06
-7.3557194784661e-06
-1.48392779488241e-05
-7.30944401402296e-06
-2.3569113987101e-05
-1.95259926695099e-05
-2.91230937435471e-05
-6.44961666940982e-06
-2.03466585838628e-05
-8.92775153776732e-06
-6.53863249468907e-06
-3.64056833720107e-05
-1.16935382620006e-05
-1.87969680046018e-05
-5.92445382964899e-06
3.89738133353643e-06
-1.1963183092627e-05
-2.0133475228311e-05
-3.11595629001354e-05
-7.94036295546852e-06
-9.2838217237424e-06
-3.44308136313826e-05
-2.23229499926634e-05
-1.50427477469985e-05
-3.54327468089577e-05
-8.11108910864404e-06
-2.73304762121529e-05
-1.58544426045039e-05
-3.51244467661043e-05
-2.71298627369201e-05
-2.1591447091498e-05
-1.4480298375272e-05
-3.33030124334912e-05
-4.46679216343221e-05
-2.20509506367706e-05
-4.15302571514964e-05
-3.64794199304815e-05
-1.50418392176888e-05
-1.41650822716165e-05
-2.15590273339406e-05
1.46609748583273e-05
-1.24588759735752e-05
-3.10141608074674e-05
-1.40180641408873e-05
-2.45053061223376e-05
-4.91149143914458e-05
-2.65577951210736e-05
-1.44013080888056e-05
-4.66550059048182e-05
-4.04843796285007e-05
-3.33839214918628e-05
-2.69259833388939e-05
-3.35491698631761e-06
-2.05721533613871e-05
-2.74130149766967e-05
-1.29164015717999e-05
-1.67769375736689e-05
-5.60274085500367e-06
-1.67079117445384e-05
-1.72808057501373e-05
-3.58642348898748e-05
1.3951529203265e-06
-4.03501493724432e-05
-2.07124444521606e-05
-4.80103970180542e-06
-1.06376189924693e-05
-1.13080899388442e-05
-3.55080687629499e-05
-1.36042131795662e-05
-2.42240461131042e-05
-2.54097216477665e-05
-2.94093745212995e-05
-1.85548052796876e-05
-2.3237191610927e-05
-4.11577730677697e-05
-3.70211071028402e-05
-2.72209759753344e-05
-7.04201221902882e-06
-2.66444513936388e-05
-2.24685868067307e-05
-1.63258180590383e-05
-3.49709588202493e-05
1.63574157103778e-07
-5.11487022606555e-06
-3.2936492272609e-05
-3.47820338839507e-06
-1.64099457684257e-05
-1.80918630406433e-05
-4.85673900803227e-05
-1.83221181124471e-05
-1.58990127318074e-06
-1.75831238028818e-05
-2.10626942863518e-05
-3.2827326050662e-05
-3.32935622809033e-05
-7.16734798736764e-05
-4.87704558986489e-05
-2.22136747633954e-06
-4.39099830604232e-05
-3.69593707484371e-05
-2.15131511525068e-05
-1.79783082459989e-05
-3.9639567012604e-05
-1.14474253485597e-05
-1.4677979114842e-05
-3.53471863561281e-05
-2.5167462537135e-05
-3.07891697480731e-05
-3.4291066299532e-05
-2.30308798589366e-05
-2.07736112976441e-05
3.133955100416e-06
-3.36034650088551e-05
-2.27289686400504e-05
-1.93505855302069e-05
-1.96464617470427e-05
-3.25773843282171e-05
-1.18942514410113e-05
-6.65844517531903e-06
-2.10474501175616e-05
-4.49127260019512e-05
-2.13416005581721e-05
-2.03280804528819e-05
-2.15984666576673e-05
-1.71911257978079e-05
-3.78281991330733e-05
-2.86613064510753e-05
-1.69437754534023e-05
-1.76691922870481e-05
-2.1808482314525e-05
-2.02147893702316e-05
-8.83961913439925e-06
-2.47530492142767e-05
5.46088704995664e-06
-2.92785408993853e-05
-1.33623906840592e-05
-4.16986929712613e-05
-1.81720990668238e-05
-2.71923748673359e-05
-1.20625418920618e-05
-2.72019781854403e-05
-3.11228918640778e-05
-4.15302693435622e-05
-3.71132063949777e-05
-1.46795384526625e-05
-2.049200727925e-05
-1.30503863264804e-05
-3.30011609567131e-05
-1.12314292361316e-05
-1.06109676734665e-05
-1.41160994915529e-05
-2.98561227731171e-05
-2.31466691281739e-05
-8.4369032654719e-06
-1.83367190416688e-05
-1.75962599491861e-06
-1.07174834822423e-05
7.03989768069173e-06
-1.55050789621487e-05
-3.35513950016798e-05
-2.17766230032895e-05
-3.34685885943694e-05
-2.33288166041808e-05
-4.66931509820236e-05
-3.11596496795268e-05
-3.50120838910317e-05
-6.59199631255931e-06
-2.98375775836974e-05
-6.59184600566478e-06
-3.03801670296268e-05
-2.85200917433394e-05
-9.81191237726354e-06
-3.82787772170943e-05
-3.3229791643199e-05
-1.49320267561039e-05
-5.31077585265833e-06
-1.19720585894965e-05
-1.57613860316501e-06
9.11021781564497e-06
-4.43292941362621e-05
-1.11791221168815e-05
-2.31065426231334e-05
-3.29892319436384e-06
-3.54182159229469e-05
-3.63906638467864e-05
-1.23076089505859e-05
-2.00100130668377e-05
-2.71351135332437e-05
-4.10191875727866e-05
-1.29801218329174e-05
-3.5905737015053e-06
-2.07322255523244e-05
-3.04691433226505e-05
-1.08168632162394e-05
-3.15624743379657e-05
-9.89755104192981e-06
-3.28663253312499e-05
-1.64894854227799e-05
-2.86305134954141e-05
-1.77108286609329e-06
-1.88434786121928e-05
-2.19102286992656e-05
-2.39249629860737e-05
-2.67138645269059e-05
-4.1995405940683e-05
-1.69073333277966e-05
-4.19187289413693e-06
-4.89264882992555e-05
-2.1935824990193e-05
-1.53391875636493e-05
-2.01759568145218e-05
-9.28640173294442e-06
-4.04791061353081e-06
-5.42842274797988e-06
-1.55455572238965e-05
-2.7865156292491e-05
2.51849273486653e-06
-2.06613403072508e-05
-1.59712355628544e-05
-5.20165656323236e-06
-1.68474553814243e-05
-1.50597691501264e-05
-2.12914851696281e-05
-1.78893463482988e-05
-1.18383992387671e-05
-2.27077331237128e-05
-2.65645442966094e-05
-1.75806429995499e-05
-1.23464042670628e-05
-2.31571104667989e-05
-2.79842358043078e-06
-1.66148690338459e-05
-5.93342080967987e-06
6.41726785147984e-07
-2.82660158089883e-05
-1.44362302721701e-05
-4.52996655175739e-05
-2.42002929506056e-05
-2.37181694652402e-05
-2.34151594351087e-05
-1.23782901195274e-05
-1.85416546987223e-05
-1.31749426020129e-05
1.7570384882558e-05
-2.84275722440767e-05
-1.81842286721614e-05
-2.08043795548841e-05
-3.27809303223798e-05
-1.95531719875982e-05
-1.8915534398714e-05
-1.30715318979952e-05
-2.63038606413521e-05
-2.00914299676729e-05
-2.00455373939747e-05
-3.91647858220487e-05
-3.26786072805663e-05
-1.0204132831388e-05
-2.35207270025472e-05
-2.91082053694083e-05
-4.84445756401337e-06
-2.48558751282746e-05
-1.35826193302025e-05
-6.03578282416151e-06
