# Supplementary material for: Research on computational propagation and identification of mine microseismic signals based on deep learning
Source: PLoS One. 2025 Oct 22;20(10):e0334641. doi: 10.1371/journal.pone.0334641 (PMC12543183; doi:10.1371/journal.pone.0334641)
Supplement: S2 Data — (ZIP) [file pone.0334641.s002.zip › 000100500001955.xlsx_0.txt_24.txt.txt]

-2.8389299457875e-05
-2.82676424233865e-05
-9.72830671907584e-06
-3.09368031248045e-05
-1.89690999017248e-05
-1.23165934085078e-05
-2.51925198942989e-05
-3.36995753351376e-05
-1.96047711464714e-05
-2.48575145906114e-05
-2.60378824562311e-05
-1.47230134742824e-05
-8.60432650140337e-06
2.35279958933592e-06
-2.31584503671244e-05
-3.93176021389887e-06
-2.53151630237903e-05
-3.67441536772808e-05
-2.36940477831681e-05
-8.15895965425186e-06
-6.33937451173447e-06
-6.25830445874395e-06
-3.29701668226014e-05
-2.44997454212883e-05
-7.33001174760205e-06
-2.21994900773631e-05
-1.56609544403356e-05
-2.19114634558139e-05
-2.3731086840125e-05
-1.82183580014904e-05
-8.70293782307592e-06
-4.54874225907058e-06
-1.89396070956985e-05
-1.14631633827474e-05
-1.49462342241455e-05
-1.05808062626612e-05
-2.71276900587606e-05
-3.18158992432214e-05
-4.22452422080402e-05
-2.64048421912191e-05
-4.30538522833595e-06
-2.03404362346215e-05
-1.27740558468328e-05
-3.17824414000154e-05
-9.41872745447073e-06
-2.53136222997103e-05
-5.33897902676817e-05
-2.06055013352373e-05
-1.53826441068173e-05
-2.79587529198558e-05
-3.74859220148489e-05
-1.24648960650009e-05
-2.16862526595119e-05
-7.92260574750547e-07
-1.43659227367215e-05
-3.83462739371748e-05
-3.72953902164542e-05
-2.4158973773891e-05
-2.76087086906442e-05
-1.84909319299768e-05
-4.16320517610934e-05
-7.90628105364458e-06
-1.4764648999198e-05
-6.71407844173618e-06
-2.12379338522645e-05
-5.67710081331853e-06
-1.63060873983485e-05
-2.89601076260172e-05
-1.54182898530645e-05
7.48752857018037e-07
-4.58833269446089e-05
-3.1126236382843e-06
-2.26788486663937e-05
-2.07640691114485e-05
-1.0395664652884e-05
-3.11897232613357e-05
9.90679931775303e-07
-6.64825680326738e-06
-2.73140955710145e-06
3.89610428443401e-06
2.23761442374774e-06
-1.14011432790061e-05
-2.83865332725564e-05
-3.10473050184748e-05
-3.7882294513775e-05
-2.29926400652095e-05
-1.14459956912918e-05
-2.56546685075533e-05
-1.55866410589109e-05
-6.96447998666262e-06
-4.50233274328506e-06
-2.45546216089492e-05
2.09371174811518e-06
-3.45995456824268e-05
-3.08104922138187e-05
-1.56235782385218e-05
-3.36412489004565e-05
-3.74537104875864e-06
-2.61738226745262e-05
-2.33311157782467e-05
-1.3489474169683e-05
-2.56800882768072e-05
-1.00352364697134e-05
-9.92552269443995e-06
-3.45500411623104e-05
-6.0528958800949e-06
-3.67244327793467e-05
4.56152859345672e-07
-3.29817724966982e-05
-4.12135876444276e-05
-3.42158553047706e-05
-3.96888449614777e-05
-2.44687353306022e-05
-1.7779351921498e-05
-2.49572280957904e-05
-1.62857984621733e-05
-9.8672305381262e-06
-1.474982421467e-05
-1.20336303847964e-05
-1.55467935728078e-05
-2.55390178821128e-05
-5.99422197367964e-06
-1.44542872724031e-05
-1.50834380741526e-05
-6.06987728422187e-06
-1.04464694709477e-05
-1.14027203643041e-05
-1.10424931387495e-05
-2.25426599706329e-05
-2.31696689854401e-05
-1.02078949488283e-05
-3.27396578431229e-05
-1.64728531103372e-05
-6.43882115888934e-06
-1.24733531837769e-05
-2.82900870728788e-05
-3.73347388748409e-05
-3.67542913347638e-05
-2.05627956048732e-05
9.46706629417834e-06
-1.59435505952712e-05
-2.09373013671695e-05
-1.39787976827006e-05
-1.96068651403757e-05
-2.77503706573259e-05
-1.6802518961421e-05
-3.38548681841501e-06
-1.50247809812041e-05
-6.43726473004853e-06
-3.0150212034669e-05
-4.6877481834614e-05
-1.84939581145359e-05
-9.82404815567432e-06
-1.15937125400532e-05
-1.82128782690148e-06
-1.85826148560934e-06
1.83272593132215e-06
-3.72079856562901e-05
8.34607002329561e-06
-1.09580217955727e-05
-1.25614920782115e-06
-8.0344381781981e-06
-2.29980402149897e-05
-3.24330223872547e-06
-2.47836059935336e-05
-1.77551812054443e-05
-1.31346214552149e-05
-4.9350601469676e-06
-2.48484677474618e-05
-6.57623477682918e-06
-3.09375602690476e-05
-1.01489795337259e-05
-2.21558362885706e-05
-6.72401864167374e-06
-1.82407190436925e-05
-2.4793854406824e-05
-2.20022848498523e-05
-9.41786177588649e-06
-1.2404315157021e-05
-1.85475146399737e-05
-9.07832499523251e-06
-1.66211729516005e-05
-3.18620626632858e-05
-2.20122287280151e-05
-1.60871420575087e-05
-1.698897353176e-05
-2.98080344399151e-05
-3.79708320586147e-06
-2.37915927712583e-05
-1.15322133689814e-05
-1.88965082657734e-05
-3.7740449323926e-05
-1.96778393631577e-05
-1.0231164092722e-05
-2.7948101956409e-05
-2.63279302649028e-05
-2.34726716523116e-05
-1.13162029992808e-05
-2.88384239607931e-05
-2.34379976804065e-05
-2.4633893575638e-05
-2.09095243825599e-05
-2.80533424327234e-05
-2.29566942897337e-05
-2.81089370712172e-05
-1.46506939165275e-05
-1.94541896211424e-05
-1.43597705544089e-05
-2.07421464876635e-05
-1.25545656036364e-05
-2.92125625994428e-05
-1.28412069377331e-05
-1.4835262036507e-05
-3.22838021233647e-05
-7.33814767542012e-06
-3.10721988246533e-05
-2.07543703993285e-05
-1.10921726025032e-05
-1.59544866297745e-05
-3.07287209300354e-05
-1.43983401147934e-05
-6.40543794833278e-06
-1.41097974731275e-05
-4.88353526200674e-05
-1.04267657264411e-05
-1.31531220565286e-05
-4.32523234518496e-05
-2.29174905909181e-05
-2.54230939855708e-06
-1.21422604173704e-05
-2.04115897550971e-05
-1.43187534604368e-05
-2.70087748533933e-05
-3.39195380587498e-05
-9.24997594291963e-06
-1.69343610556862e-06
-3.81281499267004e-06
-2.82172655730598e-05
-3.2916990851207e-05
-1.85767044124574e-05
-1.60217946248996e-05
-1.72696560433788e-05
-3.8978737214581e-06
-2.91649887344932e-05
-3.69972970585698e-05
-2.87974055555289e-05
-2.56217388646643e-05
-7.49989040996774e-06
-1.80116309649381e-05
-2.43786418039245e-05
-2.71571642968529e-05
-2.47605187781259e-05
-2.41552756172344e-06
-3.80880903035108e-05
1.97190564004175e-06
-3.04620951703546e-05
-5.20715295199864e-06
-2.14145681944321e-05
-2.11800679274179e-05
-3.13974867316063e-05
-1.47188012234616e-05
-7.2172667522882e-06
-1.58468450232087e-05
-1.18282302373795e-05
-1.59391259586776e-05
-2.72919090980658e-06
-1.74278158350311e-05
6.5484568806913e-06
-2.33193368938249e-05
-2.20264474288452e-06
-1.41767766720017e-05
-2.53078790835814e-05
4.84900986764669e-06
-3.26962271320317e-06
-2.08733348607563e-05
-2.09261202819389e-05
-4.22368647925421e-05
-2.27190457945081e-05
-7.16104100424141e-06
-2.43417007763333e-05
-1.05245362326302e-05
-1.59365204605895e-05
-1.17635549085455e-05
-2.34921493954986e-05
-3.09261080719268e-05
-1.76818211459147e-05
-1.34320799980889e-05
-3.35748725585869e-05
-2.6410426061383e-05
-3.10023025897737e-05
-1.30561659794373e-05
-1.42663350945861e-06
-1.26018642362741e-05
-3.00315342536092e-05
-3.34627166051153e-05
-3.52001478542018e-05
-9.82969189549657e-06
-2.54943470165165e-05
-1.8437180145489e-05
-3.0829335310344e-05
-1.95989140381629e-05
-2.18710318549379e-05
-1.83951122703177e-05
-4.1679289398981e-05
-2.24580815734929e-05
-2.40394097615614e-05
-2.51530200425026e-05
-2.63214741817413e-07
-9.59723467370988e-06
-1.99035338259676e-05
-1.50142192706498e-06
-1.42505249738283e-05
2.30249096713791e-06
-1.11501111471756e-05
-2.08851433767723e-06
-4.50706761222574e-05
-1.13837200335226e-05
-2.31452228559092e-05
-2.96691471797021e-05
-1.86187957110789e-05
-5.98357504583657e-06
3.70351114712777e-06
-3.08201812920056e-05
-1.34661739949668e-05
-2.41667042800679e-05
-2.51529765550605e-05
-2.58235607710737e-05
-2.72751137148042e-05
-3.27795922282656e-05
-4.38110836253538e-05
-8.74073014746629e-06
-2.64557805944074e-05
-8.49291442689099e-06
-3.19173678362865e-05
-1.54907084916634e-05
-1.5006193092202e-05
-2.18567870431273e-05
-1.90303709150554e-05
-6.97472752290249e-06
-1.35867090554929e-05
-2.89958027688135e-05
-1.84220612080635e-05
-2.82857636702251e-05
-1.33968363199478e-05
-2.11318627186375e-05
-2.89211512436618e-05
-2.64680968031489e-05
-1.45526292901207e-05
-1.9201558746551e-05
-1.04286349260366e-05
-1.82339810844607e-05
-1.34818707169242e-05
-2.87233463964172e-05
-2.43968851887107e-05
-6.96754788531458e-06
-1.55715467825413e-05
-1.51427713681298e-05
-1.07693306627692e-05
-1.69375021420315e-05
-3.03468389725332e-05
-1.83415926035921e-05
-3.47384838486964e-05
-1.0409243104239e-05
-3.95252413995681e-05
-2.82632712975023e-05
-3.55936921230644e-05
-9.99520813906255e-06
-2.13184639985445e-05
-1.87415693868258e-05
-1.19086218735992e-05
-1.5037593570879e-05
-2.4388786845506e-05
-2.23519100650321e-05
-3.81188741806539e-05
-2.55049327384413e-05
6.25135919531593e-06
-2.09622619406172e-05
-3.3191334660101e-06
-2.0233608166842e-05
-2.66034748684388e-05
-2.05014760801293e-05
-3.86976459570491e-05
-1.76801677417069e-05
-1.97302785978539e-05
-1.36062043737499e-05
-1.32498632759851e-06
-2.9789128752844e-06
-1.80047504924375e-05
-6.14255224356201e-06
-2.93886020183648e-05
2.16404060246634e-06
-1.23165242687235e-05
-3.17546397257899e-05
-3.61943125645971e-05
-3.40457831005378e-05
-3.54363884650087e-05
-3.30669639996929e-05
-1.0274582117488e-05
-2.67479272184348e-05
-2.00484494911052e-05
-1.69092831744911e-05
-2.7786085285871e-05
-1.42072176092065e-05
-9.62829348416671e-06
-2.25033195007055e-05
-3.40232088478376e-05
-2.11961294441851e-05
-1.11364223032295e-05
-2.34470009949846e-05
3.51253459179745e-06
-2.9106544330648e-05
-1.45098464654391e-05
-1.48732138896502e-05
-4.27889012774721e-06
-3.51731538524035e-05
-1.24955039757346e-05
-1.86351372924035e-05
-2.20884380372854e-05
4.48255082807346e-06
-3.52022035814366e-05
-2.75813677913924e-05
-2.16112029091835e-05
-3.47386742574628e-06
-1.39558973180648e-05
-4.21968474121637e-05
-1.12647598369858e-05
-5.33807526985805e-06
-1.67244144589482e-05
4.26077175407607e-06
-3.00871279622802e-05
-2.19223809543774e-05
-4.4561269541649e-05
-2.15887751322019e-05
-8.70541714817582e-06
-3.62756578879222e-05
-2.32074755336914e-05
-2.10335824804371e-06
-3.01304387078327e-05
-4.21062775137077e-05
-2.6437284196294e-06
-1.10593155882956e-05
-6.74794528109279e-06
-3.53387451096735e-05
-2.66388870750713e-05
-1.79356128355003e-05
-8.36429510650656e-06
-4.39030657641054e-05
-2.27275181310848e-05
-1.95156325643941e-05
-3.8334638525034e-05
-1.60759368632265e-05
-8.45617034383682e-06
-2.6905272462178e-05
-2.81580968053036e-05
-3.21666391354764e-05
-3.76239306958455e-05
-1.80454424098968e-05
-1.92419136211445e-05
-2.5492958101234e-05
-2.4945831722928e-05
-2.26860500990096e-05
-3.00795702038824e-06
-2.10394211225918e-05
-3.1598463596401e-06
1.60637592007788e-05
-3.05375480422848e-05
-4.31178773698277e-05
-1.05076619658235e-05
-9.43405449679893e-06
-2.53752281633938e-05
-3.13155292916708e-05
-2.82632932036972e-05
-1.74933996223257e-05
-2.54001025038387e-05
-4.01075203442856e-05
-2.37470093374553e-05
-2.41381295402897e-05
-2.19664477625421e-05
-2.09523009162293e-05
-1.65918731978439e-05
-1.05058035147304e-05
-9.89379408960243e-06
-8.03046749157502e-06
-2.89004983453015e-06
-1.13943677942326e-05
-1.66453552873107e-05
-1.24001636972594e-05
7.40449043129106e-06
-4.40240863825266e-06
-3.45876967171486e-05
-1.2085271065149e-06
-1.30605319608932e-05
-7.49385103025646e-06
-2.3548714516157e-05
-4.91140422389036e-06
-1.37015170225955e-05
-2.94421581077432e-05
-3.84196908537064e-05
-1.8748943638265e-05
-1.02159634769599e-05
-1.39079402534624e-05
-7.23436693615828e-07
-3.47031913607883e-05
-1.27055894014748e-05
-3.09853527422375e-05
-2.77647502145202e-05
-1.21250229002464e-05
-2.14140326465749e-05
-2.05857522740034e-05
-1.86330297082298e-05
-1.14196051327414e-05
-2.50830950710768e-05
-2.56486759862195e-05
-2.58472901451065e-05
-2.72432681325193e-05
-1.25614065406533e-05
-1.84151449748531e-05
-1.10896432931942e-05
-3.95719411322684e-05
-4.22842250341373e-05
7.14110807416529e-06
-1.58498798991789e-05
-1.37029739138087e-05
-2.00474281918474e-05
-2.29654185479485e-05
-1.48080861310693e-05
-2.84492819320674e-05
-2.58239743006202e-05
-2.8841297902642e-05
-4.65177185764138e-06
-1.56129661264322e-05
-3.18320264263546e-05
-3.10015590090706e-05
-1.59205066793208e-05
-3.57932407107516e-05
-3.70782775534225e-05
-2.67473927645041e-05
-1.23164956809243e-05
-2.93655763975458e-05
-2.25072856176426e-05
-3.27566223890766e-05
-7.89167478244021e-06
-2.48100121424846e-05
-1.85296125746915e-05
-9.14919632793531e-06
-4.14278381916159e-06
-1.31246457914194e-06
-3.75602736380151e-05
-1.08584028611209e-05
-2.46818676181217e-06
-2.44097899121074e-05
-4.85493906906568e-05
-4.03557313933564e-05
-1.40477288666932e-05
-1.69049847119574e-05
-6.20291405900778e-06
-1.66509486969034e-05
-1.68380111990857e-05
-1.78535166527396e-05
-1.18253791922256e-05
-1.65678499068704e-05
-2.06151314016143e-05
-1.37089235826944e-05
-2.23285145012763e-05
-1.51880996263364e-05
-2.51684695685127e-05
3.85604542233022e-06
-9.62958041472506e-07
-2.40619323521111e-05
-2.4875916707988e-05
-5.20749263326626e-06
-1.4102893549924e-05
-2.43689629595067e-05
-3.08789659564048e-05
-3.54348143767044e-05
9.01860104768732e-07
-2.24671155679687e-05
-3.21819785255349e-05
-1.9819646854927e-05
-1.88002324724331e-05
-2.04395817442499e-05
4.38951781518702e-07
-5.85203404103747e-06
-3.50203003400839e-05
-2.27728396546956e-05
-6.73497284644219e-06
-1.63867907279494e-05
-2.83747609303391e-05
-3.2810019865684e-05
-4.2903463959104e-05
-3.96049300291274e-05
-5.94845745203053e-06
-6.15546344105408e-06
-3.01478192899076e-05
-3.0986762127829e-05
-1.40042673703728e-05
-2.69472182255307e-05
-2.72041241663045e-05
-3.25926526996754e-05
-9.09051238559131e-06
-1.4886511554535e-05
-2.56883539206617e-05
-1.93892068688012e-05
-5.42318986779326e-06
-1.12993274176802e-05
-2.50188387005145e-06
-5.43483250076476e-05
-2.2551588232833e-05
-2.06691204085556e-05
-2.22932874432591e-05
-5.55101278253017e-07
-1.55089878024912e-05
-5.11398275257306e-06
-3.34618931112068e-05
-3.99833499918133e-05
-1.32146014231646e-05
-2.51496061253777e-05
-1.7936256554531e-05
-3.21371564259096e-05
-2.48952583701778e-05
-1.59454494563224e-05
-5.68681512134955e-06
-2.84663836475437e-05
1.4067643895143e-06
-1.0274017664761e-05
-1.27419663512716e-05
-8.46118327901009e-06
-1.27932209979006e-05
-2.02092761789994e-05
-2.67779557974191e-05
1.7803882129189e-06
-4.17683406056546e-05
-2.78041534473102e-05
-1.5887352987591e-05
-1.26516009088134e-05
-3.33084624362649e-05
-1.24472407081271e-05
9.32015222809727e-06
-3.64985819140229e-05
8.08277632232427e-06
-9.32075165703385e-06
-2.02371666626916e-05
-2.17819261771176e-05
-2.75419968553833e-05
-1.82773210296922e-05
-2.64676832519351e-06
-1.48039066648615e-05
-4.58340020668736e-05
-2.90256113782893e-05
-1.0664423724312e-05
-2.2157136886431e-05
-1.50364016743402e-05
-2.60191031180039e-05
-1.42995190957618e-05
-1.67089560507821e-05
-3.2127353592839e-05
-1.8193717713949e-05
-3.97009964429379e-05
-1.575952098733e-05
-2.22521201757149e-05
5.7244534965412e-06
-3.15183648260807e-05
-2.20917856759025e-05
-3.25019479453985e-05
-3.22593088533386e-05
-2.98657487625491e-05
-7.91442951901204e-06
-4.03653321507375e-05
-2.50740952858806e-05
-1.77222090617729e-05
-9.29064453218468e-06
-1.76934272276025e-05
-1.45199610208668e-05
-2.03521040803876e-05
-1.0860645341715e-05
-1.18408229511353e-05
-2.17980005037702e-05
-1.84116305121162e-05
-1.77612377141409e-05
-1.28246637874963e-05
-2.45356333555983e-05
-4.25259609577337e-05
-2.42991145244594e-05
-2.19949344404544e-05
-1.05456756364518e-05
-1.4761084050555e-05
-3.55640446833325e-05
-1.44830547859462e-05
-5.14307847293453e-05
-2.46324774260679e-05
-3.43967396089558e-05
-1.4431892527924e-05
-7.09891263129393e-06
-2.45515924673832e-05
-2.74343311244851e-05
-2.81629348475639e-05
3.876436606552e-06
-1.14039612505265e-05
-3.66546556298591e-05
-2.22953659791735e-05
-1.45587909096213e-05
-3.07294983248916e-05
-3.01181745451574e-05
-3.03883614651209e-05
-3.04563686103395e-05
-1.00377762839314e-05
-3.09242393359463e-05
-2.44817063828604e-05
-1.53164474648905e-05
-2.22751056405752e-05
-1.8583742721913e-05
1.16608585948601e-06
-2.83523867579765e-06
-3.72218280555329e-05
-2.34388002782147e-05
-2.8832770475266e-05
-3.51798109731276e-06
-2.10920062916864e-05
-1.91106130380327e-05
-3.11956762379265e-05
-1.95217499040663e-05
-1.50176393672789e-05
-3.30233335035461e-05
-1.84988367202625e-05
-1.91734408169199e-05
-3.49078827897414e-05
-2.79588407553707e-05
-2.03847615938435e-05
-3.25438327770461e-05
-1.1872455006392e-05
-2.75537480096908e-05
-1.52518999534041e-05
-3.40422836542116e-05
-6.37951866674913e-06
-6.48199222854013e-06
-3.20757671919474e-05
-1.3671412175193e-05
-2.84275464497714e-05
-1.32395603701468e-05
-2.90357806820402e-05
-1.69700040955625e-05
-1.78994383462118e-07
-1.3180259303173e-05
-5.52105948869569e-06
-1.04371740446546e-05
-1.34133479567952e-05
-2.68853988144987e-05
-2.35498809102409e-05
-3.729062822353e-05
-1.82777155064781e-05
-1.50392565976584e-05
-8.57664900707015e-06
9.2795919544383e-06
-3.34333704047489e-05
-9.74716185103926e-06
-1.03113324525858e-05
-2.63456018417501e-05
-1.93484447518884e-05
2.6055754243912e-06
-1.89479135347419e-05
-1.56157064054294e-05
-2.33724796893476e-05
-2.38259946718303e-05
-3.87936361438837e-05
-3.11682818406069e-05
-3.29167650158025e-06
-3.138866988645e-05
-2.05895811250952e-05
-4.07982683021927e-05
-2.20743885798405e-05
-2.47055254242202e-05
-2.70525513299697e-05
-1.61895136842589e-05
1.16311410661774e-05
-2.75720779724708e-05
-3.61438292739515e-05
-2.61689028663872e-05
-1.61203957747986e-05
-2.58779870351725e-05
-2.38655380430946e-05
-1.72983138246775e-05
-5.46164346907317e-06
-1.83116913691952e-05
-4.54998557193247e-05
-3.48567084603909e-05
-2.27746429372452e-05
-1.9808569726775e-05
-3.40464825306647e-06
-3.09486749188529e-05
-1.56374342919493e-05
-7.4940290125862e-06
-1.59433592502505e-05
-1.42344545829973e-07
-1.67593944348449e-05
-1.238437590358e-05
-2.18827081791821e-05
-1.12630513733041e-05
-2.88512139332699e-05
-2.27395235772813e-05
-2.02894441646693e-05
-8.81979850898952e-06
-4.05295617013044e-05
-2.02524858951065e-05
-1.58344538189511e-05
-2.42010571288352e-05
2.1211184689538e-06
-2.57662212367455e-05
-3.10793025361043e-05
-1.93073455999443e-05
-1.36308550456081e-05
-3.32522171897581e-05
-1.93647092495723e-05
-2.63452017363469e-05
-3.44060624048991e-06
-1.22513761624164e-05
-2.12177059942721e-05
-2.65383206477315e-05
-1.04008445485013e-05
-4.0772244171138e-05
-1.09597505889502e-05
-2.70910024478356e-05
1.12816592726857e-06
-1.82448071812078e-05
-9.67191188773574e-06
-1.85173422454958e-05
-3.06910249227887e-05
-8.0340769499953e-06
-2.93232549333784e-05
-2.13604390708553e-05
-2.08860470618053e-05
-1.72155577003491e-05
-2.46641061306814e-05
-1.59409971903152e-05
-1.66156952498413e-05
-2.62850869653589e-05
-1.49547782770404e-05
-2.05271793206462e-05
5.19093369725709e-06
-4.18741500592791e-06
-1.94231904852177e-05
-1.66503735737891e-05
-1.13306568661696e-05
-1.49580236040909e-05
-2.40941570907689e-05
-2.61848879862498e-05
-1.57463173648593e-06
-9.1075477779308e-06
-3.06967582851736e-05
-3.65850431088965e-05
-1.76469216675026e-05
-2.689760470383e-05
-3.40945034788847e-05
-2.66308265904994e-05
-1.19651462672866e-05
-2.39780674457327e-05
-3.97941553276474e-06
-2.11049682217316e-05
-3.61715962450015e-05
-1.25962048333641e-05
-4.61314524252675e-05
-2.46176757847953e-05
-2.26527000633745e-05
-8.39547281397548e-06
-5.67410476312849e-05
-2.53662447130863e-05
-4.07369713355775e-05
-1.60745764396526e-05
-2.39980017131823e-05
-1.26322947405793e-05
-1.03280518345961e-05
-2.10689793158427e-05
-1.3531829032847e-05
-2.7996063070521e-05
-2.69123346315826e-05
7.56417641532717e-07
-1.61139441040458e-05
-1.46886444859112e-05
-1.97126087125257e-05
-1.44966466828195e-05
-4.2100067062509e-05
-6.37528510334252e-06
-4.9788476460008e-06
-3.49036131466164e-05
-2.03226239766115e-05
-1.35403310032095e-05
-7.32798155583956e-06
-1.8129739053027e-05
-2.95368251099604e-05
-1.58998168415355e-05
-1.16891044082476e-05
-1.27938404076703e-05
-1.34291729145378e-05
-1.65152635370353e-05
-9.17756800670841e-06
-7.6099824079917e-06
-2.11062210229959e-05
-2.29905868237908e-05
-3.11367121011416e-05
-2.70715483719706e-05
-6.47312395453346e-06
-1.11675496744809e-05
-1.49889650165967e-05
-4.92318244631885e-05
4.58792849805361e-06
-9.37935740337057e-06
-9.87654412637338e-06
-2.78074007397576e-05
-3.8467616683744e-05
-3.9452346419726e-05
-3.59511048775115e-05
-1.28235790553687e-07
-2.97687518387793e-05
-1.56606369063767e-05
-2.31241774294804e-05
-2.09066181751077e-05
-1.4443750165889e-06
-2.75538449617545e-05
-4.14512994810359e-05
-2.83784261832764e-05
-1.72625301109466e-05
-3.22142847719841e-05
-1.87210920442153e-05
-5.09075169712537e-06
-3.81339924512465e-05
-2.81093041853488e-05
-1.06108798473689e-06
-2.25177158626164e-05
-3.36259338658629e-05
-2.6145652215122e-05
-6.32952968291798e-06
-1.70777822687532e-05
-4.08451562207103e-05
-2.40417118480701e-05
-2.7653311643905e-05
-1.61701987964825e-05
-4.68167982398259e-05
-1.90108378802875e-05
-9.61885653856296e-06
-3.18565150604807e-05
-1.76935666096985e-05
-2.94913589148478e-05
-4.2095671732733e-05
-2.46187238880253e-05
-1.96593446143707e-05
-1.83229609211138e-05
-1.3293393310216e-05
-1.69037695192659e-05
-1.72202448597604e-05
-1.66641118747669e-05
3.11141239980958e-06
-2.19400876539426e-06
-2.71208877831006e-05
-1.46025350667398e-05
-5.44132797714719e-06
-1.28972489667236e-05
-6.63383978389667e-06
-2.34429851859064e-05
-2.59198752877407e-05
-8.26710898748609e-06
2.41753490896835e-05
-3.30460822196388e-05
-1.25930552641263e-05
-3.14791293170384e-05
-1.52754720235892e-05
-1.65536408850164e-05
-2.06849604585367e-05
-1.44658090639286e-05
-1.53631685409264e-05
-5.57192498738747e-06
-2.68444353767924e-05
-1.35102083144655e-05
-8.16997250986968e-06
-1.05975761142845e-05
-2.26777239451214e-05
-1.50733928284845e-05
1.39213776364801e-06
-3.7123938110355e-05
-7.57330290077717e-06
-1.40897644994313e-05
-6.07040429917883e-06
-1.61546453249781e-05
-2.03059353786477e-05
-1.55958604547466e-05
-1.47102586750428e-05
-3.36180964853635e-05
-5.0553710033179e-07
-1.07223798349181e-05
-1.93001925515405e-05
-9.33989974431419e-06
-3.58951892180115e-05
-3.44774318117847e-05
-2.32275828967103e-05
-2.31103816302416e-06
-2.92132939501286e-05
-1.64628425488132e-05
-3.31003519827024e-05
-2.43150092137324e-05
-8.55749769700724e-06
-3.26354705581673e-05
-1.11331691787452e-05
-2.29197590041698e-05
-1.80384519186504e-05
-1.42561216964394e-05
-9.9673174948974e-06
-1.57453719371219e-05
-2.84182743472187e-06
-8.09153908781094e-06
-1.67332471735018e-05
-2.06356838268705e-05
-3.9854166644124e-05
-3.46695875172702e-05
-1.69293666710952e-05
-2.04194177516063e-05
-2.80482596081862e-05
-1.41997245239193e-05
-2.60263163610065e-05
-7.00576465932817e-06
-2.97577785963615e-05
-3.19874068514119e-05
-3.88973273033688e-05
-1.26769623592915e-05
-3.21193932064458e-05
-2.48517885490055e-05
-7.96378091877412e-06
-2.18770365943782e-05
-3.2741649810444e-05
-1.64197362973463e-05
-1.09862172717948e-05
-2.94128279105177e-05
-2.82172660429536e-05
3.24405312008132e-06
-2.93636321074323e-05
-4.03894956687974e-05
-1.25401396815574e-05
-3.8997275174201e-06
-4.37725974145683e-05
-3.16676973417441e-05
-1.17756743538792e-05
-3.01847818772259e-05
-6.83136276695675e-06
-2.25535028331261e-05
-2.68542276749173e-05
-1.07836894370144e-05
-1.81009367957642e-05
-2.91007660226639e-05
-1.08245206132273e-05
-2.03842079365059e-05
-1.32409011676927e-05
9.09919662029332e-07
-2.41903183989823e-05
-1.88207245474602e-05
-1.27079637075896e-05
-5.69580851698466e-05
-1.50278534071275e-05
-1.32663454586108e-05
-2.28714296872777e-05
-1.29103780149265e-05
-4.13216820349132e-06
-5.71606815665494e-06
-3.37245525500119e-05
-2.30941129641177e-06
-3.11576659541014e-05
-2.10996041380249e-05
-9.10473735908666e-06
-1.70481875454788e-05
-1.07809466895573e-05
-1.31246576899869e-05
-2.75306303229381e-05
-1.47265653079388e-05
-1.77124809813057e-05
7.12887997788422e-06
-1.82073402379758e-05
-9.96875652479197e-06
-8.16997799334618e-06
-2.11430814449811e-05
-1.05423930014142e-05
-4.05125634076302e-05
-3.07103908815784e-05
-2.0741575915519e-05
-2.79356429680064e-05
-1.21789117857924e-05
-2.01373622299039e-05
-1.03249215256887e-05
-2.49891854697554e-05
-1.29062590402776e-05
3.18846282097934e-06
-1.73577095774688e-05
-4.87234109667598e-06
-2.52023287234798e-05
-3.92860240226964e-05
-3.0564256381762e-05
-2.42384036644097e-05
-1.54662568447377e-05
-4.08000735642196e-05
-3.07647088899831e-05
-2.28646966997927e-05
-3.11459520991654e-05
-3.19768020235805e-05
-2.85873767451898e-05
-2.13442058135476e-05
-2.94861996827915e-05
-1.42218287460688e-05
-3.20744919594689e-05
-3.02664143214557e-05
-3.09520303834187e-05
-4.30339046418498e-05
-1.26306540812563e-05
-1.69692462265488e-05
-1.94304989144772e-05
-3.66533223366281e-05
-2.35944021727423e-05
-1.70644804350486e-05
-2.02788694718732e-05
-9.90949861533514e-06
-9.52135106945093e-06
-3.22197571890957e-05
-1.57407023056814e-05
-1.31145202911521e-06
-2.22556515055715e-05
-2.56870843786347e-05
-2.06236620626162e-05
-2.26759926807739e-05
-2.52850459627624e-05
-4.45843315900238e-05
-2.60811313894307e-05
-1.68891964644476e-05
8.941840313762e-07
-2.38356471887444e-05
-3.51178597955416e-05
-1.28233406943386e-05
-1.50935566655e-05
-1.59454755593746e-05
-2.85973403105554e-05
-2.54011944342187e-05
-3.20699899421149e-05
-6.13260470224922e-06
-3.09060940049185e-05
-3.60425731494605e-05
-2.23904205703386e-05
-2.38825544779399e-05
-1.57362762186975e-05
-1.58529621827497e-05
-6.76881766959631e-06
-4.09544526609377e-05
-1.10152643725093e-05
-3.03859962107448e-05
-2.95434335294292e-05
-3.46886839364585e-05
-3.65997882583287e-05
-2.96978332398601e-05
-2.3155108326987e-05
-2.20282387114011e-05
-2.80235771377484e-05
-3.28365127631722e-05
-1.30897030120596e-05
-1.63677369458801e-05
-7.80961906142251e-06
-1.0499431323697e-05
-9.27120635613237e-06
-1.85090717466605e-05
-1.714375516206e-05
-1.91803971179905e-05
-1.3401183507205e-05
-3.52752114934016e-05
-3.49053865162692e-05
-8.06993441941783e-06
-3.05146089132384e-05
-9.41210490007851e-06
-1.74706683654887e-05
-1.86762592869796e-05
-2.05346423365819e-05
-6.02272163785166e-06
-1.06581685726046e-05
-6.92834517109454e-06
-2.0959168355638e-05
1.02512449223179e-06
-2.62095146972127e-05
-1.74557588945769e-05
-3.55815094620213e-05
-4.82761328021224e-05
-3.26973577146497e-06
-2.56351230270095e-05
-1.63094203580252e-06
-2.70925567945263e-05
-3.04736911962501e-05
-3.75497348598405e-05
-1.40980437713751e-05
-1.53167477298173e-05
-2.06311388700372e-05
-2.35053734250315e-05
-2.32812070029848e-05
-2.03200636992363e-05
-1.9715488430505e-05
-1.72220537539006e-05
1.17399647641859e-06
-1.60310873036335e-05
-3.66767761891181e-05
-9.1945828865673e-06
-1.22128600581697e-05
2.56217579702038e-06
-2.09251681679318e-06
-3.0418079361568e-06
-1.63221323296294e-05
-2.01383651724562e-05
-3.34033388096176e-06
8.85135491316688e-06
-1.16694296003668e-05
-1.68377579255328e-05
-3.03731130717498e-05
-1.52024112069318e-05
-1.66445966166074e-05
-4.63379655910552e-06
-2.8557220603791e-05
-2.27283528607801e-05
-3.73156859607551e-05
-3.03189938662514e-05
-1.59617627501069e-05
-2.04145064825494e-05
1.57799430149924e-05
-1.89782620131724e-05
-1.91979507368778e-05
-8.50547217550389e-06
-1.50732168572133e-05
-2.37284336894048e-05
-1.80153520657064e-05
-3.70222714170853e-05
-2.87629187900391e-06
-2.45389340918773e-05
-1.45255467319102e-05
-1.08295258857305e-05
6.95625510018654e-06
-3.19352518467822e-05
-4.07794869131858e-05
-3.35431663286396e-05
-3.72425327312267e-05
-1.13372018899497e-05
-6.02774609282114e-06
-2.04317935091836e-05
-1.78360694278065e-05
-1.89871189558147e-05
-1.84461355963832e-05
-2.74989662406636e-05
-2.52397370821163e-05
-2.64557997066492e-05
-1.95918381819173e-05
-3.43289955523558e-05
-2.99138779642248e-05
-2.03490974066887e-05
-2.00153178973815e-05
-2.17126542784011e-05
-2.50073028179666e-05
-2.31541586969163e-05
-3.70190146423807e-05
-1.18500164571725e-05
-3.86381433772086e-05
-3.34869760084941e-05
-1.88884905012711e-05
-9.17982497997937e-06
-4.5554800320789e-05
-7.97453455799951e-06
-2.31246347809579e-05
-2.90257744287144e-05
-1.03576543619506e-05
-3.23561063913932e-05
-3.88756429561986e-06
-2.64675737916804e-05
-1.08287416893897e-06
-3.19485930875605e-05
-4.52861303194902e-05
-2.55766065832659e-05
-1.48304161404958e-05
-1.60058529249488e-05
-2.48934802263333e-05
-1.66323824928208e-05
-1.92242920820246e-05
-2.64128321353848e-05
1.02940243248662e-05
-2.35781303354843e-05
-2.32272529652635e-05
-3.34627550836879e-05
-1.66976211763918e-05
-1.03635676303433e-05
-3.23434137004087e-05
-1.06901439703092e-05
-1.5171088618748e-05
-3.4508120046118e-05
6.38120963071191e-06
-3.14055869163784e-05
-1.56261092651181e-05
-2.92014052925039e-05
-2.19044594474268e-05
-3.02760393225425e-05
-2.45475890427224e-05
-1.6709895286592e-05
-1.63015902265301e-05
-2.62549302314504e-05
-7.71877996323261e-06
-2.20339086857527e-05
-1.7273164562314e-05
-2.79915842289276e-05
-1.36191642495694e-05
-1.38755104262844e-07
-2.84271303260574e-05
-2.31819998387686e-05
-3.65918356838311e-05
-9.33731569788294e-06
-3.4057648012081e-05
-4.4314324093986e-05
-1.53348090168261e-05
-4.03275397986551e-05
-8.07231929746841e-06
-1.63046869221442e-05
-1.32963447151457e-05
-1.30137006504356e-05
-1.14925508131806e-05
7.00223100818079e-06
-2.79459379589467e-05
-3.69754717997846e-05
-7.17416625785221e-06
-1.09028233789842e-05
-2.9255018188071e-05
-2.24148965733853e-05
-1.95294911488102e-05
-3.57407486294996e-05
-3.80568622787258e-05
-1.6761327586366e-05
-3.69457295336095e-05
1.10779215623499e-05
-2.91305172444021e-05
-2.4502210647775e-05
-3.08280539035303e-05
-2.81036620062347e-05
-3.52183405859281e-05
-3.26139455311731e-05
-2.66487672652332e-05
-2.91050818609564e-05
-2.45545550923975e-05
-7.35349378043485e-07
-1.570441412133e-05
-2.80534037779622e-05
-4.4911200592904e-06
-2.41859258251817e-05
-1.25378621172845e-05
-2.76803641493887e-05
-9.0174090158873e-06
-1.01216139462273e-05
-2.68621250001348e-05
-1.42424239451467e-05
-4.08952536031945e-06
-2.30700368818418e-05
-2.45591625693575e-05
-1.52715942554458e-05
-1.05855111497509e-05
-8.11304935124375e-06
-9.55873177882538e-06
-2.73499653667315e-05
-3.130792269549e-05
-3.00644898504491e-05
-4.02136521112724e-05
-2.32796947080679e-05
2.14576992270346e-06
-2.7555201719277e-05
-1.23737459362958e-05
-1.32575771867872e-05
-3.16653302482163e-05
-2.5438597260383e-05
4.4542728004105e-06
-1.17701858765646e-05
-1.03430982583231e-05
-1.49328300853641e-05
-2.08317428904649e-05
-2.47666203021204e-05
-1.20389109008067e-05
-1.22607975030244e-05
-2.23018583177377e-05
-4.15626549380374e-05
-9.70422030063341e-06
-2.48614625579303e-05
-1.65385060893023e-05
-2.83377675106725e-05
-3.17879579031485e-05
-1.24884442940375e-05
-2.58365563912836e-05
-2.41273032710428e-05
-2.14186594882436e-05
-3.43383708619178e-05
-2.622835197011e-05
-2.96426848708382e-05
-2.76227206722119e-05
-2.1591319355796e-05
-1.50679237430602e-05
6.0633446337112e-07
-7.56589492406301e-06
-2.91645629360319e-05
-9.98668838123297e-06
-3.92362389071597e-05
-1.13929412265495e-05
-2.94364745130482e-05
-2.11945439479637e-05
-9.86574940759099e-06
-2.50957482181945e-05
-3.16588376035294e-05
-4.05145070086778e-06
-2.10141238754396e-05
1.23136301190293e-05
-3.7058014581572e-05
-4.59099825933367e-05
-6.05484277871157e-06
-3.24445002910937e-05
-3.10795174025726e-05
-3.6251981125549e-05
-2.20797480407666e-05
-2.70234733491942e-05
-1.03903068781634e-05
-1.8171676859533e-05
1.94799697567489e-06
-3.15359561522045e-05
-8.02598550793403e-06
-1.68229561369708e-05
-4.10827601376294e-06
-2.28703368875183e-05
-2.31849623226253e-05
-3.18869150984234e-05
-6.75972017509571e-06
-2.54113750571731e-05
-3.08821254523424e-05
-8.13163121575349e-06
-3.8299902524333e-05
-2.14923570906733e-05
-1.78752715763881e-05
-1.4958131124178e-05
-2.57827775882953e-05
-9.02280714582955e-06
-2.09930226407713e-05
-2.79938573804756e-05
-3.79790986079554e-05
-1.17718597303469e-05
-4.01996124564582e-05
-1.02353495327363e-05
-1.96042029805447e-05
-7.308236747897e-06
-6.54569767945871e-06
-1.48369661427281e-05
-2.37589984569825e-06
-3.30487864411018e-05
-2.59393565212805e-06
-4.35180145401959e-05
-3.12655311887995e-05
-1.71479197384014e-05
-2.66988901410869e-05
-5.79026362227628e-06
-1.2830939298785e-05
1.20693063918638e-05
-2.8111878433432e-06
-2.16297076153277e-05
-3.39321159068521e-05
-1.3033733920661e-05
-2.12922472659439e-05
-2.67768518270831e-05
5.74520539724667e-06
-5.98070020941677e-06
-2.38298418598577e-05
-1.8752186140296e-05
1.3308956285383e-06
1.56964955041002e-07
-2.28020691885038e-06
-3.59844354346469e-05
-1.53545608095299e-05
-2.56592588646006e-05
-4.30590683295247e-05
-2.9746141401395e-05
-3.75898123266628e-05
-1.96706242758142e-05
-8.59642001646613e-06
-1.71163684902827e-05
-2.14394996356819e-05
-6.94947641684972e-06
-1.83480539177989e-05
-9.08171773174185e-06
-2.12640803980324e-05
-9.64392599218649e-06
-2.67410489825553e-05
-3.58332092772513e-05
-5.19615549919376e-06
-2.61850890887741e-05
-2.62819408389013e-05
-4.09525813667313e-05
-3.33414528541665e-05
-2.68423756528533e-05
-2.07151747919761e-05
-1.53722006326248e-05
-2.1777308039587e-05
-1.27372456093661e-05
-1.22922785525736e-05
-3.10410836195351e-05
-9.29513079753815e-06
-2.94733001003032e-05
5.74543377653605e-06
-1.27707468802519e-05
-1.8538175237932e-05
-1.35435892892493e-05
-1.94422592225279e-05
-2.58422539104732e-05
-2.87686970877958e-05
-2.47897959186965e-05
-9.41206007523249e-06
-1.82187815254942e-05
-2.44502706339914e-05
-2.38530507560349e-05
-3.99579339625588e-05
-5.14120909935033e-06
-2.37880151106302e-05
-2.58961206205237e-05
-1.68554751046789e-05
-5.21503814343028e-05
-1.63746241042022e-05
-2.32366713874561e-05
-1.62215108512485e-05
-1.92817143086981e-05
-1.60098951021073e-05
-2.1364462316095e-05
-4.50651521181925e-07
-3.04239070557235e-05
-2.75545955914514e-05
-2.37422616921901e-05
-1.92828682417835e-05
-2.5870516109948e-05
-1.39088398654244e-05
-1.38962647060581e-05
-2.78232554980706e-05
-1.91103927384546e-05
-4.11306276649613e-05
-2.76526230332242e-05
1.30906629624172e-06
-4.18985300161079e-05
-2.00441486095519e-05
-2.65994548341684e-05
-1.03648067817016e-05
-1.31211920652943e-05
-1.04286387515601e-05
-9.64263092681645e-06
-2.18374553669728e-05
-2.33854024898806e-05
-2.35471263170106e-05
-8.83966029035189e-06
-4.40451172358389e-05
-2.69374000200551e-05
-2.11372415596822e-06
-4.12934891338739e-06
-5.23206694964554e-06
-2.46589931723126e-05
-3.89599574752408e-05
3.29579566893326e-06
-3.53083771733046e-06
-7.3709384786383e-06
-3.58750241997457e-06
-3.68461589873367e-05
-5.72263297732621e-06
-2.90885638687427e-05
-2.81108140412026e-05
-1.54042827158353e-05
-3.77281992526912e-05
-1.87590723336514e-05
1.24614304096351e-05
-9.9656139649345e-06
-2.97498985944752e-05
-1.21286953712358e-05
-1.82193162296008e-05
-1.60453255785013e-05
-1.86608938637765e-05
-1.45442714588549e-05
-3.36154569734726e-05
-2.62168234462183e-05
-4.10464266249939e-05
-3.18013042255644e-05
1.66854746249676e-05
-1.68325907759946e-05
-3.72658556203632e-05
-3.23448596905976e-05
-6.22651718615499e-06
-3.30860053702835e-05
-2.07783413803131e-05
-2.65225491327642e-05
-2.22143296144476e-05
-3.71379456087171e-05
-9.89407057960598e-06
7.48039538134606e-06
-8.36453728731178e-06
-1.69467033928901e-05
-1.07955599403322e-05
-3.21382460302969e-05
-3.62829153523768e-05
-2.41583028028321e-05
-1.95056010840161e-05
-2.1144441796044e-05
-3.09901678881898e-05
-7.36441159154146e-06
-2.44847188494658e-05
-2.64512319507475e-05
-7.31130548191278e-06
-3.38909264959831e-05
-1.18188133185303e-05
-1.72478059924615e-05
-3.36404239046451e-05
-3.91097160310528e-05
-2.84839560092718e-05
-2.05792612572383e-05
-3.42405867635961e-05
-3.11635988911742e-05
-3.46819862393111e-05
-4.12478915011824e-05
-1.39291688614994e-05
-3.1962898699717e-05
-2.81275792213967e-05
-3.78384603079528e-06
-4.77022696691085e-06
-3.50217357406224e-05
-8.55053097841507e-06
-1.17334266315175e-05
-3.05735739463361e-05
-1.21833689679733e-05
-2.31084978230693e-05
-8.60782131740997e-07
-1.01543461172998e-05
5.66776984009074e-06
-3.01564324197424e-05
-2.58840922625195e-05
-2.3123265649304e-05
-4.98399975658179e-07
-1.37307593129504e-05
-7.74187221089478e-07
-1.42592063784758e-05
-2.07079227029156e-05
-2.05722690589077e-05
-3.03532533481137e-05
-2.73295107728267e-05
-2.58964360727965e-05
-1.05997797924328e-05
-3.08108195177175e-05
-1.94912814166253e-05
-1.3528038702568e-05
-3.2913631376416e-05
-1.37997664916e-05
-1.28883013863678e-05
-1.04120408793354e-05
-3.55967587905519e-05
1.07718790085507e-05
-3.12131122807301e-05
-2.34758217715817e-05
-1.35939810798997e-05
-3.49427482955599e-05
-1.62900985800153e-05
-2.44949876368815e-05
-1.29320845553212e-05
-2.6272824109944e-05
-2.3068112900782e-05
-6.01300056097439e-06
-1.70651932972999e-05
-1.46221200486091e-05
-7.37154784154019e-06
-2.72005654472151e-05
-3.48832204607781e-05
-1.23181011771746e-05
-3.81216299290881e-05
-1.12282591676077e-05
-2.10741021285437e-05
-1.19570039178163e-05
-1.0908826019705e-05
-2.57312604690714e-05
-1.09616357308873e-05
-2.40994393129468e-05
-1.52002717218752e-05
-3.50803494170817e-05
-2.46443110041113e-05
-1.74955445005125e-05
-2.18901291362709e-05
-2.54087374140512e-05
-2.22454746457555e-05
-2.16148299073759e-05
-2.64501851168694e-05
-9.46011976121822e-06
-3.74815410454863e-06
-1.8170784303057e-05
-1.74332039898052e-05
-3.9482701637296e-06
-2.91978645483571e-05
-2.59890570080942e-05
-7.52700036040887e-06
-3.23481198225183e-05
-1.06868642573324e-05
-1.96414845467879e-05
-5.84284096845071e-06
-2.83215853292985e-05
-2.35819899588049e-05
5.0213307390063e-06
-3.4578569702173e-05
-2.40888041877709e-05
-1.57160083650676e-05
-1.53468242619721e-05
-2.27050331880502e-05
-1.53990741703244e-05
1.39822739005632e-05
-3.13801520603658e-05
-3.61813364822348e-05
-2.65262703060217e-05
-3.6867000874634e-05
-3.28855837188021e-05
-3.73181984542943e-05
-3.84584843983399e-06
-3.14295028600896e-05
-2.13363799070497e-05
-1.52412831600263e-05
-4.11797695800779e-05
-1.68435734078261e-05
-1.98033489813442e-05
-2.17808933809157e-05
-2.04556696362358e-05
-2.02264435372546e-06
-1.54514684199282e-05
-3.37112022981562e-05
-2.55984086459852e-05
-8.10002630034073e-06
-2.1318525545058e-05
-3.41120216048596e-05
-4.29832751104803e-05
-3.67710799186569e-05
-1.45305556067525e-05
-2.06975528068588e-05
3.74021164061837e-06
-2.87935771792121e-05
-2.53792788564736e-05
-3.34474072004182e-05
-3.31085983154252e-05
-3.77281823288929e-05
-3.48687258241913e-06
-4.10570077071564e-05
-1.71434440625153e-05
-3.40614494620158e-05
-3.14120967317131e-05
-4.71965840043181e-05
-2.24608712098801e-05
-3.476113041136e-05
-1.22251476319109e-05
-1.97352984772114e-05
-1.75775913694784e-05
-1.44148130842366e-05
-2.91338005495641e-05
-1.35874493573373e-05
-7.99139151001279e-06
-2.74172477603099e-05
-1.60165704540453e-06
-3.05026073964694e-05
-4.03084142326802e-05
-1.71670650641732e-05
3.07326446551514e-06
-1.25159768131468e-05
-3.05864774835633e-05
-3.14661716323613e-05
-3.75336520895602e-05
-2.39944884215796e-05
-1.54865387993704e-05
-1.10983710293791e-05
-5.51281859371283e-05
-3.04586643709741e-05
-2.97798805107343e-05
-8.27621081975792e-06
-1.73175630336997e-05
-4.07705844868445e-05
-1.9811108210387e-05
-1.97081771553071e-06
-3.87636044456109e-05
-9.52177213651533e-06
-2.18960003665104e-05
-2.50071702530389e-05
-6.9350488674371e-06
-1.21292809222299e-05
-3.458319749255e-05
-1.26593583510455e-05
-1.24151234005161e-05
-2.61369216161247e-05
-3.84769555895064e-05
-2.750632583574e-05
-3.1057714016298e-06
-7.28390557985546e-06
-1.46416039917415e-05
-4.87675959570916e-06
-1.80212567107933e-05
-2.91676652800492e-05
-3.23975196753808e-05
-1.54129715848307e-05
-2.1239089877337e-06
-2.45935831092426e-05
-6.75624805836876e-06
-2.10126242144052e-05
-6.86465416728458e-06
-1.04614276150016e-05
-8.35736556130107e-06
-1.29939259075785e-05
-1.34275940297812e-05
-2.65126103093864e-05
-2.66121168869202e-05
-1.09552403042805e-06
-2.67179059351456e-05
-3.2944002756743e-05
-4.7903430046955e-06
-1.96718631068831e-05
-2.48638149281056e-05
-1.85920942384567e-05
-1.83117120737961e-05
-2.39350737506945e-05
-1.20894446676449e-07
-3.10822310284331e-05
-2.28057603930732e-06
-3.02606492887673e-05
1.4305149715495e-06
-1.97253831164704e-05
-4.6925750060022e-05
-3.95899262538633e-05
-2.81581916949286e-05
-1.76042104661575e-05
-2.92505235719215e-05
-1.81018095791709e-05
-4.09261434797675e-05
-1.22931186259041e-05
-1.82523425352409e-05
-4.45906614283284e-05
-3.29746267152104e-05
-1.97631393441506e-05
-1.54544677223684e-05
-2.87210787637979e-05
-1.93946715449833e-05
-6.82236443945987e-06
-1.87782897536352e-05
-1.92034693461335e-05
-4.89166988707754e-05
-2.12710713122347e-05
1.14900910303992e-06
-1.64681335613101e-05
1.47233996938832e-06
-9.49152645427057e-06
-1.41646922074241e-05
-1.28663733600462e-05
-2.89483996015333e-05
-1.85799589013273e-05
-6.42161130871264e-06
-1.4152786219345e-05
-6.79617022675772e-06
-2.62436338975777e-05
-1.83612083431332e-05
-2.77258001478236e-05
-2.07226133944797e-05
-3.57843216939044e-05
-2.4784110785427e-05
-1.4224001360684e-05
-3.17856749642589e-05
-1.41736200212532e-05
-4.85553117652426e-06
-2.37884626528587e-05
-1.44771994286837e-05
-2.98570471407193e-06
-1.73014758959816e-05
-8.3426073577333e-06
-1.66617786412115e-05
-1.7443072523538e-05
-3.52348352353728e-05
-9.32423355598221e-06
-1.63135736189474e-05
-2.63276498392572e-05
-5.07929702015657e-05
-3.58852114634053e-05
-1.49080018413595e-05
-3.36748293729687e-05
-8.39837289091307e-06
-2.35827333199407e-05
-2.68508814154723e-05
-1.49051103198063e-05
-2.16565825746058e-05
-3.03953013027588e-05
-3.00389521880701e-05
-1.19139102771289e-05
-1.55544827107215e-05
-1.09375388523135e-05
-7.48810224143532e-06
2.22190366620359e-06
-2.81487245881264e-05
-2.20139162333601e-05
-1.61256551917555e-05
-3.15369970058878e-05
-3.77715301392324e-05
5.1125535146862e-06
-3.70882632535324e-05
-3.22676221940518e-05
-2.94965937132359e-05
-3.19820159535412e-05
-3.34953820607885e-05
-3.04441224755394e-05
-1.96802460911933e-05
-1.49621212648665e-05
-2.26715357680609e-05
-1.45914800260126e-05
-3.23637455479835e-05
-1.0023266454132e-05
-1.96306654732213e-05
-3.74703168559446e-05
-1.69228927252494e-05
-2.93228456938833e-05
-1.68375439353072e-05
-3.11245270037587e-05
-2.02859041122382e-05
-4.05937483652913e-05
-1.49065468095151e-05
-2.07418007565643e-06
-3.6272123871219e-05
-2.194135104798e-05
-2.12969455001308e-05
-2.25215764961047e-05
-2.80742000759731e-05
-1.98624241676565e-05
-3.10485986005463e-06
-3.28547536184108e-05
-2.29844526367919e-05
-2.36326604149472e-05
-8.88722697543448e-06
-1.17072190316303e-05
-2.50685803006829e-05
-2.18805038866562e-05
-2.03345911754648e-05
-2.57124051026445e-05
-2.26313279698265e-05
-2.285250508773e-05
1.36666092903507e-06
-1.63086909905784e-07
-1.71422198638798e-05
8.62424844020501e-06
-1.1519727485527e-05
-3.74780888139118e-05
-1.91385661337777e-05
-1.58536214841521e-05
1.59091411287191e-06
-1.51247815034447e-05
-2.39594960085866e-05
-2.11685894827719e-05
-1.69321615153745e-05
-2.92841605442789e-05
-7.10935410088732e-06
-3.43677078292737e-05
-3.93484899917294e-05
-2.6899642701825e-05
-1.11019721089568e-05
-3.64492637879142e-05
-3.40625948110635e-05
-2.50854243461916e-05
-1.7476420856648e-05
-3.36873525226519e-05
-5.58019436092918e-06
-8.90263731847111e-06
-2.104254435695e-05
-2.72246820469697e-05
-3.04918423352504e-05
-1.81146499996831e-05
-2.06542768034688e-05
-3.10553777628889e-05
-3.66782849257883e-05
-4.74225249408243e-06
-2.81367369089078e-05
-8.9399230361573e-06
-1.8824570311875e-05
-1.76701443487264e-05
-3.05687550383917e-05
-4.42134985962182e-05
-2.02056498510032e-05
-2.74502281199931e-05
-1.99729188345582e-05
-1.41281228981216e-05
-2.31782729353455e-05
-1.89198461950892e-05
-3.58502158253295e-05
-1.29358212254142e-05
-1.86669135371757e-05
-4.83617692446842e-05
-2.0391389239122e-05
-3.70006615892873e-05
-2.27214898423984e-05
-1.91740084979449e-05
-7.9989214617517e-06
-2.30561318468088e-05
-2.7131008581922e-05
-6.34295364617108e-06
-2.45978437186878e-05
1.11001342831804e-06
-1.74346831443877e-05
1.42877151400467e-05
-2.99402893988547e-05
-2.17016621151348e-05
-3.84431328628742e-06
-1.29422446447492e-05
-1.86845151309174e-05
-1.03985768179171e-05
-1.25245588876896e-05
-3.3039438539736e-05
-1.32408379447782e-05
-2.07230314556534e-05
-3.20833642233475e-05
-5.74626047162931e-06
-2.64388741501544e-05
-1.48629753263168e-05
-2.28271354140673e-05
-3.9810637506204e-05
-1.18691366629962e-05
-1.51845985127371e-05
-1.08632549428632e-05
-5.59099062488838e-06
-5.43393799235527e-06
-2.53478973318844e-05
-2.42635011245018e-05
-1.45615618279746e-05
-2.81814862229056e-05
-7.9262204511582e-06
-1.38395712244808e-05
-2.16887519287929e-05
5.72110522672843e-06
-2.0687960265778e-05
-2.76347188425509e-05
-2.52436029825285e-05
-2.22124588731817e-05
-1.88688675499026e-05
-1.5080823273086e-05
2.08170166247382e-05
-2.17864132267891e-05
-3.32156494043301e-05
-2.05166158972436e-05
-3.33088168445099e-05
-2.24598030163792e-05
-3.91484024090931e-06
-2.61922757212955e-05
-2.23056427593565e-05
-1.91691088909645e-05
-1.62924673311929e-05
-4.62219860617613e-05
-3.6473131577287e-05
-2.8191271602016e-05
-1.85550444069479e-05
-1.36253697278544e-05
-1.98185847079014e-05
-1.17628309984083e-05
-1.08963479302283e-05
-1.81784599946587e-05
-2.03488070538662e-05
-2.86807033638721e-05
-6.30828011198973e-06
-2.2453492669288e-05
-2.30394159086999e-05
-2.06784674972998e-05
-2.52558237806456e-05
-3.50090391339201e-05
-3.9771613499807e-05
-1.6894088003764e-05
-2.40261632252364e-05
-3.72464080073067e-05
-1.66823197926628e-05
-3.29169132971964e-05
-3.31028163001701e-05
-2.95978424326292e-05
-3.43531544690624e-06
-4.08960399471551e-05
-2.01529910225323e-05
-2.23474911477363e-05
-3.41237505117226e-05
-1.06671370107165e-05
-3.71684196346654e-05
-1.61872774985649e-05
-1.99631450881663e-05
-3.7831318799711e-05
-2.70893859771443e-05
-3.2991882372007e-05
-2.25431285264696e-05
-1.34272115133889e-05
-3.35922062467131e-05
-1.88144217807756e-05
-1.30769878984137e-05
-1.50588997542167e-05
-3.08097618885331e-05
-2.0129472253999e-05
-9.93327128241947e-06
-1.67795564625079e-05
-2.20393293897197e-05
1.42152857834197e-06
-3.38550948934749e-05
-2.49373290676724e-05
-1.20045872403671e-05
-9.53087479448238e-06
-2.67725201905859e-06
-6.21339430455874e-06
-1.95778751059291e-05
-2.54202585136462e-05
-9.43676536773893e-06
-2.02744510788193e-06
-3.39886818370148e-05
-2.43799639031621e-05
-2.36921743100188e-05
-3.41905248176301e-06
-1.04035690804562e-05
-4.72089001717294e-06
-1.80799530409694e-05
-3.76905214329207e-05
-3.32176985948384e-05
-1.97971486414546e-05
-2.31523348721503e-05
-2.61833465422344e-05
-7.02510460388501e-06
-1.36678447779485e-05
-1.81596651500501e-05
7.48170540820918e-06
-3.34625344054654e-05
-1.86003606298864e-05
-6.06430664916552e-06
-2.79359921451044e-05
-1.82801560888607e-05
-1.25882451169119e-05
-3.02701359056172e-06
-2.14221656718033e-05
-1.34415425331197e-05
-1.92975865518973e-05
-3.83434940010641e-05
-2.52372700061085e-05
-3.3381168654756e-05
-2.54401721637369e-05
-2.05133456444117e-05
-2.8752004936969e-05
-1.26637394812461e-05
-2.45522577586641e-05
-2.28233072763239e-05
-1.57535573690317e-05
-2.13891017223434e-05
-2.7167505902227e-05
1.45963762105334e-05
-9.84942364341109e-06
-3.49440376955197e-05
-1.86215970957401e-05
-2.67327893988057e-05
-2.29414421183601e-05
-2.87672161105991e-05
-3.31248762957629e-05
-1.89248942756518e-05
-1.68746544192397e-06
2.33453673239271e-07
-1.64424188592427e-05
-6.92615049525834e-06
-1.64384435246546e-05
-1.66168802347103e-05
-3.02388032896267e-05
-1.96686138122393e-05
-1.06945761442791e-05
-3.63188601010816e-05
-1.34093519757676e-05
-3.72204310634585e-05
-1.37892202352695e-05
-3.49239223887306e-05
-3.43627885490162e-05
-2.08931354340188e-05
-1.8149951489743e-05
-2.80959028717372e-05
-6.18816942925093e-06
-9.69863140257095e-06
-2.12565977923286e-05
-8.06177927074702e-06
1.07316046394244e-05
-1.16945464347909e-05
-1.29124938852616e-05
-1.15476731582416e-05
-3.05632136665171e-05
-4.52994026325884e-06
-1.07870116604486e-05
-3.17095220119718e-05
-2.7176048160566e-05
-1.194692000764e-06
-1.7198706793049e-05
-2.52497112335229e-05
-9.13735280984984e-06
-1.70769897618752e-05
-1.70513109455922e-05
-9.43974919792576e-06
-5.49149814619873e-06
-1.1665378558611e-05
-1.83391856788267e-05
-1.87548998652502e-05
-4.54423666141668e-05
-1.7037571077122e-05
-2.25721768660279e-05
-1.24727326813358e-05
-7.01302146925555e-06
1.38664107840159e-06
-1.29998207439926e-05
-1.94450913110275e-05
-2.49386086088562e-05
-2.41298816991569e-05
-2.19898954670977e-05
-1.20744749444311e-05
-1.25394827256505e-05
-4.72496797962512e-05
-1.61305883856996e-05
-3.04283588110234e-05
-2.34617239824338e-05
-1.79342185878592e-05
-1.41640855518518e-05
-1.87486485120887e-05
-3.51691432810278e-05
-2.9162382765237e-05
-4.86556651101405e-06
-2.38496514112768e-05
-2.82197012324915e-05
7.43895543965126e-07
-4.0729833008324e-05
1.04054889237539e-06
-2.99034242648466e-05
-1.10768876523343e-05
-1.06853696382775e-05
-2.25209662299411e-05
-4.97309731003541e-05
-4.5521239764752e-06
-2.48545237250447e-05
-1.86344649598115e-05
-3.20955424665748e-05
-1.48412579165401e-05
-1.36074380285412e-05
-3.16981348363805e-05
-3.1533360455225e-05
-1.94486324113482e-05
-3.15417245620524e-05
-2.13970781811452e-05
-2.98030328062001e-05
-1.33513609846003e-05
-2.33158233119066e-05
-8.38706408434828e-06
-8.51743254999775e-06
-2.46229418879445e-05
-1.14505424160306e-05
-2.13935126516091e-05
-3.40647981222534e-05
-1.56663521384782e-05
-1.88563005634263e-05
-8.31822331350675e-06
-2.29130851915453e-05
-7.8660738097189e-06
-2.43484623190095e-05
-2.2354890811312e-06
-2.46926055248402e-05
-1.08779614390408e-05
-9.23916186440894e-06
-1.5919563550132e-05
-1.54103198295893e-05
-1.25545748377128e-05
-2.27912074958691e-05
-3.56696932101505e-05
-9.26402554751578e-06
-2.13601393897665e-05
-2.29869020339209e-05
-1.48978472544924e-05
8.19638894257608e-07
-7.469601034687e-06
-1.03357216574855e-05
-2.91603941667779e-05
-1.17681177422498e-05
-1.44921660530315e-05
-7.82589207774801e-06
-2.82124982301714e-05
-3.15157997762128e-05
-2.03270237868072e-05
-1.72558178829019e-05
-1.31315200504569e-05
-6.84605685204934e-06
-3.73500906146139e-05
-3.078163640537e-05
-1.72283730221223e-05
-2.35970077764786e-05
-2.40938835353014e-05
-8.59917840267495e-06
-1.12673498995646e-05
-2.97045379481238e-06
-1.1546452317575e-05
-3.81616410833819e-05
-1.18592135085871e-05
-2.63570501414986e-05
-2.6876184089936e-05
-9.03840988263283e-06
-3.43886772558676e-05
-3.97404347369605e-05
-2.98134240297225e-05
-1.3363396327756e-05
-1.13250254997051e-05
-3.69818489330405e-06
-2.29329515386013e-05
-4.78490609494388e-06
-2.7775366620126e-05
-2.99126457484575e-05
-2.64345845158169e-05
-1.84514232452166e-05
-2.48843274887335e-05
-2.81806181947535e-05
-2.76945293665023e-05
-3.36532471215545e-05
-2.41871692271242e-05
-1.98403710114564e-05
8.86568853785117e-06
-1.5441012836629e-05
-4.66819195579286e-05
-3.54620787896859e-05
-4.83954009024683e-05
-8.48677950963303e-06
-3.07722181293037e-05
-2.91209796044849e-05
-4.97036689223895e-05
-8.08340712766002e-06
-3.47464922227622e-05
-2.66619352601727e-05
-1.64528362152135e-05
-1.20935399613169e-05
-1.88832979860232e-05
-2.40349940394491e-05
-4.00357040853084e-06
-3.2385987897814e-06
-2.06283159506455e-05
-9.98665043438943e-06
-1.39071868714604e-05
-8.24393474182537e-06
-6.16303041660707e-06
-4.16093550369399e-05
-1.46812056160986e-05
-2.53346431221812e-05
-3.10523319571609e-05
-3.01630085946866e-05
-3.12330762334408e-05
-2.96867034803938e-05
-6.25654031988435e-06
-3.99708288662622e-06
-1.14147173840258e-05
-2.49111761162031e-05
-1.27817856818351e-05
-8.46445197772596e-06
-4.09359752974723e-05
-2.76426363848793e-05
-2.14002299098912e-05
-3.36414648868613e-05
-2.39106215491401e-05
-1.02431206908293e-05
9.46966310792299e-06
-1.34795385895836e-05
-1.34057112951578e-05
-1.89470828718246e-05
-2.39145183690485e-05
-2.83810838373553e-05
-1.43230712475615e-05
-3.54446018828494e-05
-3.3587777238412e-06
-4.08432494019199e-06
-1.19547352586918e-05
-1.59841400858317e-05
-2.52666746549183e-05
-1.47225430113539e-05
-2.65951699230663e-05
-2.46368311546277e-05
-1.24790480111832e-05
-1.62221600373692e-05
-8.02553186388151e-06
-1.9678716857702e-05
-2.62721305953314e-05
-3.43522016360348e-05
-3.96253646923157e-05
-3.67809522179296e-05
-2.44858849984887e-05
-3.03393333971146e-05
-2.41207247476508e-05
-2.60372556486407e-05
-1.70520642001395e-05
-1.57284868402715e-05
-4.42365042288728e-05
-1.64902837737228e-05
-1.88588407119652e-05
-7.21359764669764e-06
-1.08711620554475e-05
-1.05573284460589e-05
-1.69489065769986e-05
-1.19964638200529e-05
-8.48569627237973e-06
-3.76502865811732e-05
2.57577583114006e-06
-3.52817142589369e-05
-1.27706802991127e-05
-2.32198042116775e-05
7.34363053107116e-06
-1.98866187796616e-05
-3.04065188454165e-05
-8.87771681538744e-06
-3.46500541813855e-05
-2.09405233708992e-05
-2.62904242647486e-05
-2.46729847279572e-05
-4.103068958166e-05
-2.38911226792166e-05
-2.70767603742212e-05
-2.3301195631023e-05
-1.08126945187702e-06
2.42120268180487e-07
-2.76554407175678e-05
-4.31297151595858e-05
-8.00969038755393e-06
-3.17634380948804e-05
-3.595837238727e-05
-3.71698544262815e-05
-9.11459691777728e-06
-1.72935047867991e-05
-1.60431519452051e-05
2.34393040567474e-07
-2.47318020595181e-05
-3.72575268523597e-05
-2.97224343702408e-05
-3.38464374093239e-05
-2.10304637985361e-05
-1.63718417429471e-05
-3.75150240928069e-05
-1.41089647106174e-05
-2.46842978529691e-05
1.4638225674791e-06
4.34408905234366e-06
-4.25579989752086e-06
-1.50850261405959e-05
-1.68063742931323e-05
-2.22448650319347e-05
-2.40353367251272e-05
-2.66807117417484e-05
-1.57112127175878e-05
-1.38084712127597e-05
-2.12884994473215e-05
-9.17406846129342e-06
-3.35518475673222e-07
-6.2446722280439e-06
-1.54832847002189e-05
-1.92978599292422e-05
-1.87792512075035e-05
-2.08686302180497e-05
-4.68923107223428e-05
-6.35507034958249e-06
-7.65264656849725e-06
-1.13470057571601e-05
-4.17601969171791e-05
-2.53476189922404e-05
-1.31885498865948e-05
-9.79465874673556e-06
-2.14166286798618e-05
-4.11051858980794e-05
-2.42423167445018e-05
-2.65879328651377e-05
-2.89519621005441e-05
-1.2199050675371e-05
-1.23822238034974e-05
-2.01301439605207e-05
-4.17213190753505e-05
-1.90705601235119e-05
-3.17715767629215e-05
-1.60411315647463e-05
1.48161362700184e-06
-3.34856027833959e-05
-3.0062515353687e-05
-3.2017667325342e-06
-2.10876899776227e-05
-2.59922679316918e-05
-2.19767982367876e-06
-1.56283784143635e-05
-1.5892816516997e-05
-2.49250781874913e-05
-2.85032997428661e-05
-1.68887791489699e-05
-3.08629861134032e-05
-2.37928555178304e-05
-2.70351205186037e-05
-1.03604624331592e-05
9.19649868933605e-06
-1.28044539234284e-05
2.22562386913819e-05
-1.84965754276665e-05
-2.80697478508449e-05
-2.24688323474315e-05
-1.64605833430561e-05
-1.69947762353043e-05
-3.49300385489966e-05
-7.49620498008187e-06
-4.80543757725118e-05
-7.64676736973387e-06
-1.45499049140711e-05
-1.43782020039473e-05
-6.51168140432989e-06
-1.12977272677503e-05
-3.48661951392076e-05
-1.12365894022973e-05
-2.29965726269524e-05
-1.23040501297024e-05
-1.49715366445507e-05
-1.55358125532568e-05
-3.11482225994836e-05
-2.19910879483499e-05
2.66871655186766e-06
-6.83609632526036e-06
-6.82261726005615e-06
-3.60969967279819e-05
-1.93247954303618e-05
-5.7269691399421e-06
-5.46396859519122e-05
-1.75101990457568e-05
-4.30142627709682e-05
-5.5406076476649e-05
-3.0360140386964e-05
-9.13171211440576e-06
-4.52253772948844e-05
-3.28806991970856e-05
-1.54210675138791e-05
-1.83307195189702e-05
-2.50262267827541e-05
-7.30902888760863e-06
-2.41436239556968e-05
-1.30210035033367e-05
-5.01531799199277e-06
-2.81468118151129e-05
-1.7431104937085e-05
-2.38448376071547e-05
-3.2104127534006e-05
-2.76781235758157e-05
-7.78825085831234e-06
-6.12606615779741e-06
-2.56154116163614e-05
-4.31293222240718e-06
-1.82805803139877e-05
-4.69703433366162e-05
-2.61857997281939e-05
-4.21846560012884e-05
-1.31221514124331e-05
-1.52967790118463e-05
-1.28227689581051e-05
-2.64921475708223e-05
-2.84333713633989e-05
-1.97660587373655e-05
-4.00375053595946e-05
-4.42625024012037e-06
-2.39827862960378e-05
-2.57744260822461e-05
-1.62494417412342e-05
-1.80975533106449e-05
-1.06459625493863e-05
-1.2832077483072e-05
-9.17588114300738e-06
-1.49941169073595e-05
-2.34711143082921e-05
-2.0609202358706e-05
-1.87075304859042e-05
-9.98473684006359e-06
-2.79494267589503e-05
-3.50309598787804e-05
4.51724656599746e-07
-3.32486234247824e-05
-3.30535878863649e-05
-2.34190931837597e-05
-9.28588280183534e-06
-3.74167056850433e-05
-2.25136581967291e-05
-2.05950186370207e-05
-2.13043878032755e-05
-1.69332201048044e-06
-2.11698606412719e-05
-1.18260904672602e-05
-2.089855670518e-05
-8.12047027863082e-06
-1.08017512187851e-05
-2.72016612953452e-05
-1.10503005365924e-05
-2.09740371929417e-05
-1.92800571512249e-05
-9.86322794831724e-06
-2.20034806785302e-05
-3.77678106347163e-05
-2.03669193663058e-05
4.19093420208356e-06
-2.14386477589725e-05
-3.23774562681472e-05
-1.10307993118502e-05
-1.87561478602674e-05
-1.98898476242211e-05
-1.35100774245091e-05
-3.2170142809929e-05
-1.96401399290775e-05
-3.1316221550354e-05
-8.15757979036081e-06
-2.89114689807871e-05
-2.76196894680835e-05
-2.23440863436293e-05
-1.54955600486808e-05
-2.03425547946061e-05
-4.59234281645348e-06
-1.52310676413122e-05
-3.78105707545766e-05
-2.59756930550319e-05
-1.30990077972592e-05
-2.30903763925147e-05
-3.71576773590439e-05
-2.48884510859661e-05
-1.25450576114075e-05
-3.36784554332678e-05
-1.97492446430959e-05
4.14671419686059e-06
-5.03555330090525e-07
-2.77844669961332e-05
-9.15395909310525e-06
-1.70978497710652e-05
-2.24659104922414e-05
-3.15885482958834e-05
-4.39838406104071e-05
-2.16283519142685e-05
-3.46185026158997e-05
-3.86285762553716e-06
-1.30076019478495e-05
-3.71322832825858e-05
-9.61234956325519e-06
-4.11554390282724e-06
-7.84691805829157e-06
-1.02890654588797e-05
-2.93597721132473e-05
-2.94036685585278e-05
-8.49843258458224e-06
-1.76943322904777e-05
-1.01573325613866e-05
-3.02470319807762e-05
-1.42518267846056e-05
-2.96283145842402e-05
-2.11645693707116e-05
-1.64191110721603e-05
-2.6627323144604e-05
-2.36914939306892e-05
-1.63743129796007e-05
-8.46666919235471e-06
-4.94048265556858e-06
-1.35357800968641e-05
-1.29309365284619e-05
-1.19897255540928e-05
-2.07936719565742e-05
-9.63035809081538e-06
-5.69599706083277e-06
-1.89155252910552e-05
-2.00802873948844e-05
-4.28621877177958e-06
-1.39007881395577e-05
-2.6874444368772e-05
-7.1411947044458e-06
-1.16102132808561e-05
-2.66315295789014e-05
-4.27972939044289e-05
-2.22199363987096e-05
-2.91465956373117e-05
4.8090414872462e-06
-4.35962204729134e-05
-1.68794137001966e-05
-3.13266699512187e-05
-4.05522110676736e-05
-2.06726503493271e-05
-3.11307803596565e-05
-1.8984100492525e-05
-2.6304251076236e-05
-2.60269828405064e-05
-2.37794854400896e-05
-2.21165186292497e-05
-2.88416137171397e-05
-4.08279538745212e-06
-4.48240376462901e-05
-2.44255972027993e-05
-1.22599826951269e-05
-8.84925789763028e-06
-4.30467802857481e-05
7.01594336294259e-06
-7.38277086117587e-07
-1.89756655230889e-05
-2.560154888105e-05
-4.65205968899496e-06
-2.31426842828677e-05
-2.80557908109915e-05
-7.92754874145732e-06
-9.46282216444135e-06
-7.61014781249209e-06
-2.36318915950762e-05
-4.02053306271306e-05
-1.32258678976788e-05
-2.96481486319682e-05
1.49036074759881e-05
-2.24081190868638e-06
7.93291375932073e-06
-1.27420973549076e-05
-2.51242945127349e-05
-1.98996105499605e-05
-2.21979883833308e-05
-2.94544513235641e-05
-2.82679046238703e-05
-1.82098171016786e-05
-1.31464134368232e-05
-1.06995332451777e-05
-3.47678502655858e-05
-2.15882775533282e-05
-1.73316308071304e-05
-1.83646832289693e-05
-4.31033467573169e-05
-3.31867322732213e-05
-2.73767384962851e-05
-1.95318751705994e-05
-1.98878610724923e-05
-1.85145608455523e-05
-1.64852395845029e-06
-2.15624754032797e-05
-1.69086683777433e-05
-3.30925670617521e-05
1.85890507112761e-06
-2.16765986792677e-05
-1.74388097386567e-05
-1.91486709936362e-05
-1.75183004232631e-05
-1.57083066572381e-05
1.20837602621132e-06
-4.08880183355458e-05
-1.75330885050013e-05
-8.0152360227181e-06
-7.23229852739933e-06
-2.32738070110143e-06
-1.6611582924036e-05
-7.12066427838899e-06
1.25332146630164e-06
1.8780241137813e-05
-2.1809198352211e-05
-8.69439683236444e-06
-2.46145332472653e-05
-3.03168801081542e-05
-4.35777510547632e-07
-7.04320675999969e-06
-5.24636590405732e-05
-1.32329260050615e-05
-1.38202251994092e-05
-1.50492081806876e-05
2.75535803866701e-06
-1.18068118511141e-05
-1.05270679971952e-05
-2.42328380584926e-05
5.73001282202012e-06
-1.70106324734253e-05
-6.99016623644414e-06
-4.18465186981429e-05
-9.70736873751794e-06
-1.59767911690482e-05
-3.32480025317118e-05
-3.15602135116661e-05
-2.75037209183497e-05
-3.31161549243508e-05
-4.89584732879626e-05
-2.12597597667079e-05
-9.39007673462694e-06
-1.79632302110625e-05
-4.05680522779814e-05
2.06115091236017e-05
-1.57534288640133e-05
-2.83695865820748e-05
-1.26062724503736e-05
-2.6325503889473e-05
-1.84229971019947e-05
-1.0126357147103e-05
-4.28115198901824e-05
-1.50730904991531e-05
-1.9484984305959e-05
-4.64166465993237e-05
-8.32047146260105e-06
-3.58288624542849e-06
-4.57498449768266e-05
-2.02552881668439e-05
-3.09164498640302e-05
-2.57392584809996e-05
-2.85631794984195e-05
-7.84298150519557e-06
-2.50421638351149e-05
-3.56450138503948e-05
-1.47441070096478e-05
-2.57176629898983e-05
-1.1992560834443e-05
-1.71843452603089e-05
-1.16974423718966e-05
-3.73876192530669e-05
-2.12214895317552e-05
-3.45276026853894e-05
-3.27000603077145e-05
-2.27210870761914e-05
-2.13182016286167e-05
-1.27052704163285e-05
-3.57460869535056e-05
-2.23730027479219e-05
-3.46268940909995e-05
-1.06278849831814e-05
-5.67130309405494e-06
-1.91700014263124e-05
-3.7882912921178e-05
-1.29942921022283e-05
-1.58860654237597e-05
-2.04045222365765e-05
-3.15680395355654e-05
-3.43471560508901e-05
-3.5523826407657e-05
-3.03554248765136e-05
-1.63520652351003e-05
-3.19063165715075e-05
-1.27002988287389e-05
-2.78951123938205e-05
-3.4960897784131e-05
-2.27221152047395e-05
-3.57440665857377e-05
-2.98501085173563e-05
-1.71140797562372e-05
-3.25438920413478e-05
-9.5899877172595e-06
-1.68910601297241e-05
-4.26348397823119e-05
-6.72960027216017e-06
2.45715043450953e-06
-1.80063138395452e-05
-3.3716908881081e-05
-2.41406234554226e-05
-1.5258044999341e-05
-1.83469483985056e-05
1.42947399093711e-06
-2.92527731135484e-05
-3.22429337243885e-05
-5.59415115508507e-06
-1.76258143600684e-05
-2.42430240061656e-05
-2.8636341569619e-05
-2.56101614969725e-05
-4.38155824860629e-05
-2.31720635608241e-05
-1.88740838760814e-05
-1.73433932737101e-05
-2.13094945603733e-07
-1.33208743566556e-05
-2.02144809600454e-05
-2.5709636326695e-05
-2.43729006740017e-05
-1.67091210823501e-05
1.03808226642875e-06
-2.04611294190124e-05
-1.4567374337417e-05
-2.81141519250586e-06
4.44275834695427e-06
-2.36727428336286e-05
-3.16787296674874e-05
-4.40919570440183e-05
-4.59419904396392e-05
-5.33347389600629e-06
-9.91450769109282e-06
-4.66574861170758e-05
-3.14485866060288e-05
-2.09629660050863e-05
-2.74731343698094e-05
-2.6978479323798e-05
-2.82040781914049e-05
-2.4132080753905e-05
-3.31131145718485e-05
-1.48910797963126e-05
-3.95120731046836e-05
-1.70373336110367e-05
-3.64663378050479e-05
-1.90033107748055e-05
-1.16363218328492e-05
-1.69301641777634e-05
-2.48593742832071e-05
-1.10264346107087e-05
-7.33381024442514e-06
-6.15382324205117e-06
-1.929717897739e-05
-2.90375147201264e-05
-1.62855150366048e-05
-7.59364618089317e-06
-2.89601609060324e-05
-1.58770639987258e-05
-1.49213339275274e-05
-1.49302879397337e-05
-1.73683990271823e-05
-2.37292956284661e-05
-1.45618975524196e-05
-2.12912715458492e-05
-1.08088674409381e-05
-2.04008283028363e-05
-3.74417771899355e-05
-4.93472165137999e-06
-5.94706414933321e-06
3.00345604483238e-06
4.1211524376134e-06
-1.5087065477617e-05
-1.97474133961469e-05
-2.96385553059098e-05
-3.00444034475125e-05
-2.49061755029223e-05
-2.92390646130802e-05
-2.21427775527242e-05
-2.48068271472475e-05
-9.05292504994988e-06
-1.30826719744148e-05
-3.80911349101931e-05
-2.56822604785046e-05
-2.51221138269954e-05
-2.36065945105296e-05
-4.54846044119472e-05
-8.60883848487346e-06
-2.37601697827855e-05
-2.2338994796869e-05
-1.52013748667763e-05
-4.86829733323008e-06
-1.61700917119076e-05
-3.76703961634757e-05
-2.62645604468193e-05
1.95407430410781e-06
-8.85063669124351e-06
-2.22677278730179e-05
-4.55601143305247e-06
-3.52704960199748e-05
-2.18529366851096e-05
-1.52606804076472e-05
-3.02199673322351e-05
-2.3952485828085e-05
-2.76007302338132e-05
-4.20450729323548e-05
-1.28303707082722e-05
-3.33528866296288e-05
-6.37763212697335e-06
-4.10796323083338e-05
-4.13863909026326e-05
-2.87034800904905e-05
-3.01381424525233e-05
-2.02648445650773e-05
-2.1065080858705e-05
-4.26547310056115e-05
-3.48577273682107e-05
-3.55592331378727e-05
-1.13157352091481e-05
-2.36313117510257e-05
-8.33213852756895e-06
-2.9207065770248e-05
-5.78164411916428e-06
-2.65592270334367e-05
-2.47324785827579e-05
-2.5361360223548e-05
-3.3006026910274e-05
-8.78703945424285e-06
-1.88794532360625e-05
-1.92815148589852e-05
-1.66731623166327e-05
-2.80380495300933e-05
1.23175287016778e-05
-1.61145894516259e-05
-1.76320843204114e-06
-2.64790426306499e-05
-2.32567969461946e-05
-2.64330589337007e-05
-3.87827297066744e-05
-1.37616290399454e-05
-8.4309563423126e-06
-1.52590303271258e-05
-2.88463601500665e-05
-8.09425047224596e-06
-3.25973384363147e-05
-4.34260109094399e-06
-3.19823158241644e-05
-2.07749235814388e-05
-3.37456982576153e-05
-2.91071302006479e-05
2.95521967195955e-06
-1.31995361604482e-05
-2.75288306025427e-05
-1.86236538645712e-05
-1.93488405456523e-05
-1.54966758599283e-05
-5.58696283835426e-06
-3.1538712311515e-05
-2.54774939481791e-05
-1.88153674709943e-05
-1.50484006339476e-05
-2.02530066494243e-05
-1.55963817809348e-05
-2.94228753652946e-05
1.05348702605157e-06
-1.64801804328994e-05
-4.50847862677645e-06
-1.53563041089762e-05
-1.64421868586442e-05
-6.04732642231579e-06
-1.2312544145854e-05
6.25064739663332e-07
-7.24996256612688e-06
-2.45998929622937e-05
-2.62220210461717e-05
-4.41890950556957e-05
-3.39918452658188e-05
-4.00205926135751e-05
-1.98994561608996e-05
-2.14426135647117e-05
-2.24737620263624e-05
-8.73904985765418e-06
-3.83947309927533e-05
-2.85065985828589e-05
-5.13591568317559e-07
-4.0987884626385e-05
-6.49983452791884e-06
-2.65836976173405e-05
-1.32530826692864e-05
-4.5590506153585e-08
-1.75912183937787e-05
-2.07153905364753e-05
-1.72810927199839e-05
-3.29288123849038e-05
-1.10332203593866e-05
-2.83754419595e-05
-1.01601944956686e-05
-1.0292453946665e-05
-4.24043024029106e-05
-2.66866331771633e-05
-1.28474010141232e-05
-2.85442491450544e-05
-4.45862601476232e-05
5.45724358747672e-07
-2.52822264055636e-05
-2.57528396870076e-05
-3.89176225792582e-05
-2.67927841432378e-05
-1.38310528983034e-05
-2.21960556907236e-05
-2.12138076762379e-05
-1.92157120578576e-05
-1.30928430225322e-05
-2.34390023731996e-05
-2.79052228262682e-05
-4.79442857591696e-05
-3.89051904202633e-05
-2.74519577860047e-05
-1.28141743301458e-05
-2.65793401692907e-05
-3.17500394196626e-05
-1.99437832457521e-05
-1.04615833549466e-05
-2.40345366205796e-05
-9.89891080967146e-06
-1.57865331019425e-05
-1.57413735477636e-05
-2.90289491849778e-05
-8.03604166714937e-06
-4.65982729160936e-06
-1.46730221780409e-05
-3.77621385467248e-05
-3.50491228482306e-05
-2.58382603479662e-05
-4.03560018672875e-06
3.43475303692327e-06
-2.78746112121163e-05
-1.0602673750809e-05
-1.8553532448629e-05
-1.42312848056355e-05
-3.10669952231603e-05
-1.68474275214852e-05
-3.5538900959091e-05
-1.88022312484562e-05
-4.44164399247427e-06
-4.27587324286701e-05
-2.15666598888676e-05
-1.11751687546664e-05
-2.30832343267861e-05
-1.82227038589936e-05
2.782853673828e-09
-3.11045905277586e-05
-3.02655975077302e-05
-4.08535021711949e-05
-3.52194276003105e-05
-2.47216842611305e-05
-8.78350097939337e-06
-1.48337826385792e-05
-2.01826205024099e-05
-2.23517158173592e-05
-2.21124245380255e-05
-1.77224689345242e-05
-1.74221565251251e-05
-1.70867096239377e-05
-2.20861640780662e-05
-2.14772254263993e-05
-3.76590330909496e-05
-1.70881448387211e-05
-1.74646924956094e-05
-2.92681062166992e-05
-1.39702261654738e-05
-3.8668559624438e-05
-2.57579952231528e-05
-2.63947439468619e-05
-2.17768093011657e-05
-2.86079836934368e-05
-3.74318683176698e-05
-7.72692234783406e-06
-1.15564566345296e-05
-2.47795027076162e-05
-1.10042167588084e-05
-2.055101687641e-05
-3.58063721397869e-06
-2.13273639761922e-05
-1.32057215182534e-05
-2.32051609990736e-05
-3.49809388056152e-05
-3.02998720676603e-05
-2.62963388088647e-05
-1.51193377402098e-05
-2.8924739108965e-05
-2.67712238917281e-05
-1.16876547268046e-05
-1.22171679771363e-05
1.30677865167675e-05
-1.11585648645064e-05
-2.19878598928203e-05
-8.13390974916349e-06
-3.88146166424965e-05
-1.05920647716996e-05
-1.09508813408603e-05
2.73104745503309e-06
-1.58059777826229e-05
1.25680585088912e-05
-2.72941678674951e-05
-1.88531488728345e-05
-1.08260450242439e-05
2.47837105603684e-06
-2.17411718531992e-05
-2.07081153945372e-05
-6.07977401474394e-06
-1.7800661129208e-05
-6.20310359211619e-06
-2.32767535846184e-05
-8.51311326883687e-06
-1.18115529142896e-05
-2.90438870437663e-05
-3.23762712613795e-05
-2.54267982346773e-05
-9.1495608829736e-06
-1.29060109987102e-05
-2.27253056277857e-05
-2.79713864984006e-05
-1.53121194976561e-05
-2.44651326717109e-05
-2.00898138491762e-05
-1.92357964142494e-05
-2.05930863032091e-05
-2.50680477387282e-05
-1.05714915588431e-05
2.55020443743867e-06
-8.52746237577162e-06
-7.72861667703506e-06
-3.44545607798846e-05
3.22418015051331e-06
-3.16436662817554e-05
-1.34166553392783e-05
7.71724661016472e-06
-6.87282283907023e-06
-2.99979762107638e-06
-2.00492775938079e-05
-3.02706431004315e-05
-3.26423695210418e-05
-3.77623221082747e-05
-2.14791283235186e-05
-2.29521025766405e-05
-3.29368623018072e-05
-7.47377046231343e-06
2.75119487867994e-06
-2.28062547205277e-05
-1.49645198527056e-05
2.5695115901141e-06
-2.59658478088634e-05
-1.53652681184299e-05
-4.68735896143701e-06
-1.62054230368616e-05
-3.30932835517836e-05
-1.87988540180729e-05
-1.81701831474957e-05
-3.39736686121619e-05
-1.31387872198985e-05
-1.49844430022041e-05
-4.10862329656114e-05
-1.32660568260205e-05
-4.02550411772854e-05
-3.699088569088e-05
-2.45109701289134e-05
-3.28108741448132e-05
-9.51179881688747e-06
-4.4186357611162e-06
-2.19964767804506e-05
-3.6692716783239e-05
-1.4841169396533e-05
-5.1098548915886e-06
-1.05812656811029e-05
-4.33379913375825e-05
-2.04985056065496e-05
-4.07211133404071e-05
-2.56943731826373e-05
-2.14161349932411e-06
-7.17735775720401e-06
-1.35388357834967e-05
2.28612901381913e-05
-2.66966888117575e-05
-3.24155449869179e-05
-1.22861624014186e-05
-1.82199478327528e-05
-2.65384811944309e-06
-1.60090865985749e-05
-3.41601051688753e-05
-2.39967687156949e-05
-2.81277422528912e-05
-2.37204925435927e-05
-1.25863215656058e-05
-9.1178033940757e-06
-1.66466514286778e-05
1.23028850770431e-05
2.93327726325569e-06
-1.60944474496393e-05
-3.40746238881491e-05
-3.79503064642617e-05
-1.94020037314212e-05
-8.87856974015758e-06
-1.59773964817743e-05
-1.99746864224361e-05
-2.83269165380502e-05
-1.48612121489468e-05
-1.10439330493991e-05
-2.72064632105877e-05
-1.35784400750763e-05
-4.63648470214779e-05
-1.59358560133516e-05
-1.9528009332907e-05
-2.45154664762649e-05
-3.83463024930574e-05
-1.5417764968164e-06
-2.14474477743888e-05
-1.66442144857438e-05
-1.1410472155792e-05
-1.7498785157983e-05
-2.98497545336062e-05
-1.84689233515429e-05
-1.66131582388698e-05
-2.2442556562229e-05
-6.02780866724389e-07
-2.43286952688653e-05
-3.64566606791001e-05
-2.6649383970733e-05
-1.18083495149156e-05
-1.59968951837463e-05
-1.07233044492534e-05
-1.83005878273881e-06
-3.28227021310751e-05
-2.48108564761395e-05
-2.97763701538065e-05
-2.26876264816884e-05
-1.32091172354786e-05
-1.23102575620893e-05
-2.34765806691655e-05
-9.73038943723823e-06
-8.49333807403073e-06
-1.82319506977307e-05
-2.60408504789727e-05
-3.72040542363621e-05
-4.74281236920732e-05
-1.04960784842636e-05
-1.38180621351483e-05
-1.13261208762507e-05
-2.3732719492833e-05
-2.47316644051222e-05
-3.01103337594279e-05
-2.41662657921944e-05
-2.72355000500286e-05
-2.98134107088802e-05
-1.74475145667059e-05
-2.38395922824614e-05
-9.06798972117271e-06
-1.61229173484331e-05
-2.13973146651994e-05
-3.42513287051284e-05
4.29411803823521e-06
-1.96530311312196e-05
-3.27778616770514e-05
-2.01753096421041e-05
-4.27973482245529e-05
-3.88536226248001e-05
-2.58477089920768e-05
-2.36245105183102e-05
-2.60609818646134e-05
-2.17795542463995e-05
1.08479683163293e-06
-2.32565421293728e-05
-4.5603587809017e-05
-2.60185865291226e-05
-3.32182155574159e-05
-2.56042459034733e-05
-2.1153420457474e-05
-1.81854816064664e-05
-6.93545257654926e-06
-1.65094636012293e-05
-1.29999002520887e-05
-6.0930723307182e-06
-2.82318260946118e-05
-1.63561977913392e-05
-1.13938263537951e-05
-1.56977794738325e-05
-2.29798870128594e-05
-3.012115500794e-05
-2.97380714957854e-05
-1.85954500385895e-05
-6.26355885608627e-06
-7.50962368086391e-06
-3.30458903604139e-05
-3.66517153822055e-05
-2.84259164332035e-05
-2.99838987752561e-05
-1.48012404146187e-05
-1.76291725014069e-05
-1.93134972098721e-05
-1.64014810601796e-05
-4.57011644949742e-06
-3.91737888508127e-05
-2.63007096653913e-05
-4.23986391910345e-05
-3.85487716585323e-05
-1.60386538365358e-05
-2.93186183853976e-05
-2.93516313145515e-05
-3.23085539380405e-05
-1.64189843399693e-05
-1.98019814235675e-05
-2.65924002807262e-05
-1.62850049642866e-05
-2.52532094525753e-05
-3.43453965461378e-05
-1.71833822894551e-05
-3.23366274457999e-05
-6.93579360083542e-06
-1.88735973579289e-05
-3.40533611653936e-05
-2.11749992881831e-06
-2.15870633574652e-06
-2.55911977017888e-05
-2.88503218530134e-05
-1.81653164271289e-05
-1.49999815122997e-05
-1.97202318382871e-05
-1.84492598060481e-05
-1.78444269057523e-05
-2.33575614986674e-05
-3.32939562664663e-05
-3.29798149384259e-05
-2.75775631125684e-05
-2.24456179935567e-05
-5.83790450232003e-06
-2.01726435699673e-05
-1.83855381878333e-05
-9.3502846704041e-06
-7.09398362890959e-07
-1.48430752025191e-05
-4.68698958352086e-05
-7.36697591542404e-08
5.37199256204877e-07
-2.32091069737928e-05
-1.30340879299015e-05
-2.53439314206986e-05
-9.76249003328362e-07
-3.07842235650211e-05
-1.39725206344296e-05
-4.82605961233321e-05
-1.6413950202524e-05
-2.37858115082789e-05
4.00832310514287e-06
-2.02933071128451e-05
-1.98632796265241e-05
-4.75269135380126e-06
-2.05981785911279e-05
-2.25666227486162e-05
-2.90663253460932e-05
-2.12264322996437e-05
-1.51431139393661e-05
-2.78840674095677e-05
-2.22179054650728e-05
-3.79470396919486e-05
-2.28493719883816e-05
-9.7175450835812e-06
-1.97147134568172e-05
-4.1366379814709e-05
-4.53219429722276e-05
-4.36121058315613e-05
-8.2769040239098e-06
-8.15811357195528e-06
-1.58735743148937e-05
-3.26463087470156e-05
-2.40741044926324e-05
-2.42733747358683e-05
-3.75133721799987e-05
-2.68392251949509e-05
-2.07073228465136e-05
-4.32944798701598e-05
-3.66414892589114e-05
-1.01927733322428e-05
-3.63110560675397e-05
-3.63559406550252e-05
-1.58336131202488e-05
-1.18090773418409e-05
-1.65179732136889e-05
-2.60379612069088e-05
-1.24034812609674e-05
-2.4492254950735e-05
-3.35118889761461e-05
-7.43669091653854e-06
-2.18172126603248e-05
-4.26509819227673e-05
-2.32047369233596e-05
3.14957994625678e-06
-2.29082305335609e-05
-9.92203995406682e-06
-2.77557666968144e-05
-4.13458855168264e-05
-2.92547669847793e-05
-2.25974412692182e-05
-1.51346562752003e-05
-3.73004903049409e-05
-3.2893525209403e-05
-3.16715376017574e-05
-1.85081623529892e-05
-1.56427499365314e-05
-1.82535164525532e-05
-2.92767627906786e-05
-8.471717222489e-06
-1.45516821016102e-05
-4.06046723694574e-06
-2.14944460758577e-05
-2.90586708057038e-05
-4.39690957759877e-05
-2.65261225694118e-05
-1.90290877809569e-05
-1.88840252867039e-05
-2.51027145362755e-05
-1.91721832285658e-05
-1.90687481718512e-05
-6.40334450825313e-06
-2.20054566991576e-05
-1.66215897667843e-05
-2.90798578714145e-05
-2.34845780919691e-06
-2.15016097687038e-05
-2.15989750397143e-05
-5.28449179656724e-07
-1.37357344549712e-05
-3.82757471861192e-05
-2.16515977582977e-05
-3.74044128712868e-05
-9.40417375055632e-06
-1.52941141065961e-05
8.66124599666416e-06
-3.31275881617567e-05
-1.73580409298753e-05
-3.99284169748717e-05
-3.37158256454716e-06
-1.82517285949743e-05
-2.44500071944599e-05
-1.12064531084105e-06
-2.60186354889835e-05
-9.17007748544751e-06
-1.29690904104311e-05
-4.51823452938092e-05
-1.46596330292936e-05
-1.48263527133183e-05
-2.29116779777659e-05
-3.53573209489782e-05
-3.67769761640527e-05
-1.36026376661511e-05
-3.02356964265263e-05
-2.67010976441143e-05
-1.78774261333557e-05
-2.35027545561836e-05
-2.5919883564859e-05
-2.42869920418322e-05
-3.07113029660848e-05
-4.8142300725182e-06
-1.94937005570041e-05
-4.3465391964163e-06
-1.07361687000079e-05
-4.60400181491094e-05
-1.65953875776739e-05
-3.43682704402746e-05
-2.14319725063171e-05
-2.45104432133837e-05
-3.45893172620045e-05
-2.14659895290983e-05
-4.29947323686401e-05
-2.44384439442998e-05
4.84259437000929e-06
5.75180293864469e-06
-2.99803194215743e-05
-1.49333652508208e-05
-3.55058549370783e-05
-3.02865112001829e-06
-1.88361940308667e-05
-1.54660566957165e-05
-4.17971420489688e-05
-4.14490248113313e-05
-4.5622798943333e-06
-1.37730650606955e-05
-2.09508384990926e-05
-1.79956913096531e-05
-1.1715958734948e-05
-9.40706527114557e-06
-3.53079766746754e-05
-1.92171904681565e-05
-1.93000658682548e-05
-1.68605540892258e-05
-4.31933582205315e-05
-4.38705046365407e-05
-2.48602487102637e-06
-3.994280270991e-05
-1.89399247621695e-05
-1.36082352274015e-05
-2.41529046657602e-05
-1.95680846990677e-05
-2.08115693877141e-05
-2.45678943009853e-05
-1.83418171814478e-05
-1.0836476338607e-05
-1.96284004553218e-05
-7.55061570814594e-06
-3.01502789507438e-05
-2.39608975108585e-05
-1.10666225440601e-05
-2.4276172340942e-05
3.67770920354818e-06
-3.35961195576565e-05
-3.4393841394018e-05
-1.3565409253362e-05
-2.47384798335615e-05
-2.57247216982095e-05
-4.34364334175693e-05
-1.9204956671654e-05
-1.87508970585395e-05
-3.13229597092869e-06
-2.03025103760359e-05
-2.68025762135765e-05
-2.32103855064029e-05
-2.73172785943285e-05
2.15072198824238e-07
-3.06816462640607e-05
-8.75465340497208e-06
-3.61674274033795e-05
-7.52688497080844e-06
-2.36392608086816e-05
-2.00000185397788e-05
-1.83492651510152e-05
-4.21771659664681e-05
-2.05762408734646e-05
-4.04804078912302e-05
-3.46380906796275e-05
-2.13885771898044e-05
4.71240033198077e-06
-1.93156075841018e-05
-2.03731047047856e-05
-1.10811590414356e-05
-2.29183557303637e-05
-2.0346586933878e-05
-3.17525253061519e-05
-4.09868851340593e-05
-1.94970460963426e-05
-1.83843301014934e-05
-1.74588278217104e-05
-1.64391616111935e-05
-2.56791434074559e-05
-4.94387962707636e-06
-2.32209728581752e-05
-2.2753437705709e-05
-4.16326865778706e-05
-1.77080533805999e-05
-2.6875274757959e-05
-1.41623336348387e-05
-3.39491151615308e-06
-1.50226191444901e-05
-1.8019415908831e-05
-2.47521204275768e-05
-3.24564023188842e-05
-1.64678534741644e-05
-2.01805022556623e-05
3.89636048630285e-06
-2.89560782082229e-05
-2.12813036162468e-05
-7.05221693553389e-06
-2.05335136974062e-05
-1.86841136718538e-05
-3.40202396324865e-05
-1.48493101434374e-05
-1.39167765128171e-05
-3.19208469150954e-05
-3.22801361964323e-06
-3.38683405768311e-05
-3.33732195572353e-05
-7.28036090044328e-06
-6.36210407528365e-06
-1.14312296137226e-06
-1.43240405094928e-05
-1.43998813178117e-05
-1.44879535355636e-05
-1.24454600553225e-05
-3.46145180825784e-06
-2.03819311469174e-05
-2.15063373290277e-05
-3.53933874880505e-05
-9.18269972114131e-06
-2.46656485275831e-05
-5.14739449940174e-06
-2.02256264508743e-05
-3.46215363620443e-05
-1.75951425565722e-05
-3.09938827579823e-05
-4.45317231880993e-06
-3.39814170335925e-05
1.39056824166799e-06
-1.30208598489067e-05
-2.7513930413238e-05
-3.82262333728739e-05
-3.80640009602466e-05
-1.06854751934959e-05
-8.45374869449231e-06
-4.06748457858098e-05
-1.89905224764608e-05
-1.08564711600852e-05
-2.69287446430393e-05
-2.53163929859561e-05
-3.56915520505482e-05
-4.31519364658035e-06
-1.19871538863953e-05
-2.20257490117473e-05
-1.50475054354406e-05
-8.91429485682939e-06
-1.10070017558561e-05
-3.78721047350714e-05
-2.09635543162554e-05
-2.46152271820377e-05
-4.15156535081792e-05
-2.78663663710568e-05
-3.50582921204767e-05
-2.28851083835056e-05
-2.03687084259499e-06
-3.00541494668712e-05
-3.19501080914202e-05
-2.54745498330549e-05
-3.16362481840929e-05
-2.47520536324886e-05
-1.50032512953278e-05
-4.88987702836229e-06
-3.85780775707872e-05
-3.95970451805892e-05
-1.15645961698888e-05
-2.700120728752e-05
-3.05150871494614e-05
-2.65306069767425e-05
-1.95701876008654e-05
-2.94637725674535e-05
-3.66047323930257e-05
-3.16016991910984e-05
-2.05101147440329e-05
-2.16493375074943e-05
-1.45511680794846e-05
-2.6469682806254e-06
-1.83363322583844e-05
-8.69776299494013e-06
-1.80542804269026e-05
-3.72111096268395e-05
-3.42588092794206e-05
-1.46246804214636e-05
5.05079339803617e-06
-3.61340597658211e-05
-2.14551523355416e-05
-1.22231304396261e-05
-3.19687837401277e-05
-3.02655964340509e-05
-3.5064632653861e-05
-9.23967009269436e-06
-1.92922068041248e-05
-3.89896149023452e-05
-5.54087503202483e-06
-2.20690260894444e-05
-1.00738279177641e-05
-2.13896696490677e-05
-2.96348220645514e-05
-1.03633379788455e-05
-2.00002851119461e-05
-2.48818438590028e-05
-4.85435914936093e-05
-1.08686680157007e-05
-7.94695430593202e-06
-1.71821082766773e-05
-2.83078630154949e-05
-2.06220358204379e-05
-2.99187636089408e-05
-3.31239078923493e-05
-9.42611209356883e-06
-1.75782124248814e-05
-1.61555271854273e-05
-1.88073462754755e-05
-1.61710894395219e-05
-1.1487769130333e-05
-1.7115379748245e-05
-3.28579219051458e-05
-3.78043327797803e-05
-1.11604416142408e-05
-4.20381418116901e-05
-1.76266718178049e-05
-2.81708142489757e-05
-3.02033972606063e-05
-5.89162818313653e-06
-2.11140278780886e-05
-1.44529386011516e-05
-3.39139959738857e-05
-3.38364359759151e-06
-3.66721683481798e-05
-1.93232389369483e-05
-1.4634415815503e-05
-2.07754107941482e-05
-2.71847149566853e-06
-2.53650841531528e-05
-1.25893731806017e-05
-1.95566936129637e-05
-4.23598173801889e-05
-1.88477899772115e-05
-3.53167846512253e-05
-1.78043000457067e-05
-5.77280873764389e-06
-2.54630116496826e-05
-6.01481399139694e-06
-1.92645039837538e-05
-1.00978723671701e-05
-5.17248305426284e-06
-1.51047217163535e-05
-2.33042135512467e-05
-7.70754034537439e-06
-1.65268539614752e-05
-2.43467736422601e-05
-1.19507852078413e-05
-2.03253683759526e-05
-1.39221662049238e-05
-6.90826923198964e-06
-3.40871305875254e-05
-3.37775606012196e-05
-3.16269627822635e-05
-3.51843964755591e-05
-1.5223273517696e-05
-3.06471266237161e-05
-2.49124165476595e-05
-1.57059974601003e-05
-2.86772584500993e-05
-1.31814696814906e-05
-8.92892670840218e-06
-1.51923203136377e-05
-1.19686077716133e-05
-2.94717905930794e-05
-5.36673228727072e-07
-2.21910707646711e-05
-1.64194544351793e-05
-2.50279415729848e-05
-2.74623249728888e-05
-6.55265367660636e-06
-1.95668730168542e-06
-7.41922642522121e-06
-3.83075549608667e-06
-3.01959350974605e-05
-2.45718801630598e-05
-2.05210645709592e-05
-1.27449490004869e-05
-1.2714475131642e-05
-1.80408494542584e-05
-2.4080159046807e-05
-8.31028427297497e-06
-4.26594663109308e-05
-2.3301552478966e-05
-2.25307070193579e-05
-1.7408688349203e-05
-1.04897900351107e-05
4.89225211984235e-06
-2.45403027983786e-05
-2.05675568208816e-05
-2.56459162354045e-05
2.84530585036963e-06
-8.2323942242225e-06
-2.1276827463584e-05
-2.88926313550053e-05
-2.83360793275504e-05
-2.81017981894891e-05
-4.00711379874327e-05
-2.30740045039825e-05
-1.63631945218486e-05
-6.09539443246157e-06
-2.17052397239751e-05
-6.7807574810931e-06
-8.5781554553194e-06
-1.87523397888254e-05
-2.42653171405502e-05
-1.62737053537887e-05
1.88405204753769e-06
-2.6077579201792e-05
-1.63929804975912e-05
-2.95404684353347e-05
-2.17964953520582e-05
-2.20809440889496e-05
-3.39989765894839e-05
-1.47199009599299e-05
-7.32050132241818e-06
-3.49805229591362e-05
-2.65107213540945e-05
-3.60573780504478e-05
-8.79038333723191e-06
-3.58462275471904e-05
-3.04797759029511e-05
-1.97534481471128e-05
-3.96630510036553e-05
-3.53452022224116e-05
-1.77703658862725e-05
-5.06679748924007e-05
-5.03340900611536e-06
-1.33306866071115e-05
-1.4562957729195e-05
-1.28114136960859e-05
-2.67163328841682e-05
-3.55926093410006e-05
-1.06796004446749e-05
-2.03219955353548e-05
-3.04772606434637e-05
-1.98712340902258e-05
-3.67070921043304e-05
-2.65605194506298e-05
-4.45973336106605e-05
-3.1939481124548e-05
-2.14347803826108e-05
-5.77813450994244e-06
-3.45607000159589e-05
-4.01857217722682e-05
-9.23222371572494e-06
-1.26224691678065e-05
1.49213585711762e-06
-3.490400246876e-05
-2.89242489263359e-05
-2.97395626994109e-05
-1.10427931151005e-05
-2.64179473290139e-05
-1.4083101565947e-05
-1.76844447714988e-05
-9.1645334186383e-06
-4.7790215240999e-05
-3.11841851234733e-05
-3.15385570447423e-06
-2.97181790578605e-05
1.0873388325628e-05
-1.91157840787443e-05
-3.07710995946871e-05
-6.71329792431681e-06
-1.6903710341476e-06
-2.95233895010166e-05
-2.25955713783673e-05
-6.40818588078996e-06
-8.28793023504914e-06
-2.10706436552065e-05
-2.7107930327018e-05
1.98997337173544e-06
-2.53700893606335e-05
-1.7801295287366e-05
-2.30399114357709e-05
-1.07755864243716e-05
-1.90290901732723e-05
-2.71560372527218e-05
-1.35764790617425e-05
-2.35170425773871e-05
-3.03699720080553e-05
-3.60163309982256e-05
-2.5199431692443e-05
-6.66805327129555e-06
-2.33401411427421e-05
-3.438317049771e-05
-7.6073833209692e-06
-1.21424729141947e-05
-2.60754013713963e-05
-2.30021162589041e-05
-1.8120326151523e-05
-2.84685294398333e-05
-1.00889961224632e-05
-3.22499640279059e-05
-2.92639426336864e-05
-3.1515739228188e-05
-2.47541395737239e-05
-5.15239374509546e-05
-3.26007565356737e-05
-1.54072048825103e-05
-7.54705805750901e-06
-3.23429818762585e-05
-1.85246532314065e-05
-2.27687262725654e-05
-3.27690882029433e-05
-2.20515961493906e-05
2.55456998136828e-06
-3.73256987748737e-05
-6.5998001153021e-06
-2.95504706228229e-05
-8.79060506372638e-06
1.27758179472726e-07
-2.19042764802629e-05
9.3424272989361e-07
-8.80845365536809e-06
-1.95586868085672e-06
-3.27610481583116e-05
-2.36786176224558e-05
-2.91955783155313e-05
-1.58215896695844e-05
-6.6437279487145e-06
-2.89375443287841e-05
-2.56336564392906e-05
-2.37723737213548e-05
-3.06139373383929e-05
8.668591371431e-06
-1.6258307604408e-05
-4.07111567828702e-05
-1.89115981792387e-05
-4.06544096161969e-05
-1.66502321943881e-05
-3.36297120380719e-06
-9.73884305682669e-06
-1.28403218743898e-05
-1.20176033203594e-06
-1.01742449121811e-05
-9.93355148547601e-06
-1.28146329384122e-05
-5.98979783809052e-05
-1.98190567665534e-05
-1.68816534017655e-05
-1.43249364693177e-05
-1.50028805779689e-05
-1.55356831706621e-05
-1.67117496888439e-05
-2.14397014348909e-05
-3.26029123670132e-05
-1.36116236592691e-05
1.51053029121696e-06
-2.03828935346158e-05
-3.00597995534514e-05
-4.20474955250866e-05
-2.83878343329939e-05
-2.93213738755798e-05
-1.20475978910758e-05
-1.35149466153219e-05
-7.47368670540356e-07
-9.05275899889081e-06
-2.11639290440292e-05
-2.24819288222454e-05
-3.10103076514139e-06
-2.92390690517115e-05
-8.06945602432371e-06
-1.84665374948369e-05
-1.58480516162051e-05
-4.43744109759949e-05
-8.93248431178905e-06
-1.99252064746057e-05
-2.43761757070856e-05
-4.54782926422749e-05
1.22877215267214e-05
-1.86319617392659e-06
-1.76747181605544e-05
-9.82133645188278e-06
-8.72830161537961e-06
-2.93801850674194e-05
-4.88464649061043e-05
-2.82067478430701e-05
-2.20635609841684e-05
-2.81184875053004e-05
-1.34646895100581e-05
-2.63836549803985e-05
-3.38395849189813e-05
-1.4505108222825e-05
-2.20538614892472e-05
-3.1585325542052e-06
-2.95979974264021e-05
-2.43342843879346e-05
-7.99818215837708e-06
-4.35662707923412e-05
-1.67776780009018e-05
-6.87873968229902e-06
-3.81633211675619e-06
-4.57081464633602e-06
-1.47003732767846e-05
-2.91459866521644e-05
-2.38538072126082e-05
-2.27024770164102e-05
-2.72970537225846e-05
-2.38203984525162e-05
-2.40787521697566e-06
-2.13132572156707e-05
-1.1271271100858e-06
-2.78352608355109e-05
-1.06540670548796e-05
-2.25417228483562e-05
-1.22204388355478e-05
-1.51014559940459e-05
-9.58633718089405e-06
-2.63214841022521e-05
-1.80698086523015e-05
-2.47932946786115e-05
-3.84664554697692e-05
-1.17092200630223e-05
-1.75932748259835e-05
-2.33013928220735e-05
-1.73719586841196e-05
-3.84489140490785e-05
-2.47113375914023e-05
-4.88992325504047e-06
-1.40298492082027e-05
-1.77972768864057e-05
-2.29826226094237e-05
-3.22986093811837e-05
-2.63782164173534e-05
-4.79555646297942e-05
-2.45484123672274e-05
-6.42699631832438e-06
-1.52440682182132e-05
-9.97468217822505e-06
-2.94744681969123e-05
-1.67259579170986e-05
-2.59313196980259e-05
-1.83123028240651e-05
-1.05830487665168e-05
-2.4326358760826e-05
-9.17620435119428e-06
-2.05429700885724e-05
-4.51779156213423e-05
-4.63175802043342e-06
-3.07388710371806e-05
-4.16066210664861e-05
-1.3772512428251e-05
-1.78588447435604e-05
-3.62806037615658e-05
-1.68339311590787e-05
-1.29667545169544e-05
-1.53144792740507e-05
5.77164846547283e-06
-3.00410424128607e-05
-2.61470725040779e-05
-1.20119104689704e-05
-1.09121178376077e-05
-2.30510259657838e-05
-1.7505603027647e-05
-2.69655681966521e-05
-2.26495094244862e-05
-3.23513945053671e-05
-2.52770097873835e-05
-3.48121247492908e-05
-9.98373646196986e-06
-2.70903176395687e-05
-3.35621242492304e-05
-2.10500997145241e-05
-2.26663691099863e-05
-2.81927771550246e-05
-2.05882244149722e-05
-3.04980562020038e-05
-2.94893048938568e-05
-2.28367511879953e-07
-1.37155222303737e-05
-2.06122168078227e-05
-3.72596760087196e-06
-1.38046821665496e-05
-2.77375843672774e-05
-2.65611384132231e-05
-2.15134965497518e-05
-3.35089652496941e-05
-2.44699350637918e-05
-3.1633215809602e-05
-2.55319030529062e-05
-1.87417102635938e-05
-4.22195124654613e-05
-4.00679254380877e-05
-2.22059635052149e-05
-1.07440424651894e-05
-3.01574975930248e-05
-3.08656970596119e-05
-4.48517773384459e-05
-1.20894800424581e-05
-2.67683262854672e-05
-2.75496754169189e-06
-2.84040615990159e-06
7.73198639161881e-06
-8.93779118439579e-06
-2.10138832611019e-05
-7.17331193985282e-06
-2.26371601435009e-05
-2.10991074500361e-05
-2.02454498094929e-05
-2.80270126508444e-05
-2.3585634712567e-05
-2.02823769364252e-05
-2.58960603701156e-05
-4.0219828015664e-05
-1.02284614699422e-05
-3.82957677754151e-06
-3.82346513349276e-05
-2.29313142262312e-05
-2.54222164018593e-05
-1.67873465784395e-05
-2.67314005956344e-05
8.51794234774334e-06
-1.61366951826268e-05
-2.59556424880352e-05
-1.22355290395927e-05
-8.83010558197218e-06
-4.00283503074565e-05
-8.67294477352346e-06
-3.65799638025497e-05
-2.88123695982753e-05
-2.11434421730192e-05
-1.219282646435e-05
-3.16084047351881e-05
-1.50727540334339e-05
-3.3878344881739e-05
-3.0207286291397e-05
-1.82715534043779e-05
-3.92315415746433e-05
-1.50612900075156e-05
-1.4915697024623e-05
-2.79117791175219e-05
-1.49437630476406e-05
-2.17034345446284e-05
-2.96682775006646e-05
-3.54475938591932e-05
-1.59218897217289e-05
-1.97177382821326e-05
1.96944262227823e-05
-3.34719926577e-05
-3.65696464743376e-05
-9.62229240227239e-06
-1.66248300874686e-05
-9.95345572190182e-06
-2.25544641802044e-05
-9.54266338748489e-06
-2.14211955809456e-05
-3.91452191513365e-05
-8.36814315280483e-06
-2.13177653115854e-05
-3.80826458376146e-05
1.88865742464503e-06
-2.11616458874441e-05
-2.38260242757394e-05
-3.24026021359245e-05
-1.83323848737474e-05
-2.64370894533788e-05
-1.94388388118825e-05
-6.90255012033288e-06
-3.44729227600304e-05
-3.57999522938525e-05
-1.87695599441679e-05
-1.32834948159154e-05
-2.40851267435074e-05
-2.24336323959736e-05
-2.74798360664566e-05
-1.43214726555384e-05
-2.39925437317232e-05
-3.24107713086728e-05
-1.83041568630405e-05
-4.77542688443209e-05
-2.05584836023679e-05
-1.70522482808292e-05
-2.20910630890886e-05
1.64185861639871e-08
-1.5204139040985e-05
-2.75278606403781e-05
-8.05652622697435e-06
-1.72645492674692e-05
-4.21122984336322e-06
-2.67651197998287e-05
-3.72765228560623e-05
-2.56825020651015e-05
-3.59287450330956e-05
-1.41593776534467e-05
-2.05138876088555e-05
-2.45785928266466e-05
-1.9353465657191e-05
4.07743966098617e-06
-2.05959989088072e-05
1.39704523767455e-05
-4.25676980405872e-05
-3.89524891222433e-05
-1.76353945564815e-05
-3.00405563706782e-05
-2.26025884928306e-05
-7.1337411702842e-06
-1.85739494913218e-05
-1.3867104925249e-05
-3.8936854054103e-05
-4.14308863197966e-05
-1.17943726413692e-05
-1.88987911355362e-05
-7.72293365695663e-06
-2.20950722904488e-05
-2.14960003197982e-05
-2.22537761860288e-05
-1.45285636933351e-06
-1.2913901331816e-05
-3.33179274690171e-05
-4.35240382391163e-05
-7.05844143462561e-06
-4.57794780394597e-05
-2.54515322986808e-05
-3.27997972958126e-05
-3.6741305039777e-05
-2.82239454823093e-05
-7.32024576248385e-06
-3.50036908608613e-05
-2.91004718408634e-05
-3.94169207586568e-07
-2.17211094934032e-05
-4.44174055857457e-06
-3.23450198172695e-05
-1.93022283088954e-05
-5.2505806358995e-06
-2.50860436285789e-05
-2.2528786742419e-05
-4.55358526000714e-05
5.25767285377506e-06
-3.04830811851815e-05
-3.82081630638914e-05
-3.54215291208035e-05
-1.99214609192066e-05
-3.5219219012041e-05
-2.65159856712355e-05
-1.07283930647172e-05
-2.26739246166586e-05
-2.78610188355834e-06
-3.36617716143446e-05
-2.40469822747943e-05
-2.8351516548723e-05
-2.31155948268966e-05
-2.34848081529964e-05
-5.04385300980616e-05
-1.99245082731218e-05
-1.75009696957046e-05
-1.23290683282596e-05
-3.58695500433168e-05
-1.25145788390779e-05
-3.4510585189053e-05
-3.09859658540467e-06
-1.08633581218545e-05
-1.61326071323695e-05
-2.33638152351155e-05
-2.15240353858954e-05
-2.39313878622204e-05
-2.00410651762245e-05
-3.38089059524364e-06
-3.10043268595919e-06
-1.70345890446338e-05
-2.54926521751495e-05
-3.96657124550011e-05
-2.65585816641455e-05
-2.14953908465175e-05
1.14265977523615e-05
-1.20586711115201e-05
-3.00305766976855e-05
-7.68874594530862e-06
-7.20301737110127e-06
-9.03662150903181e-06
-1.25359761494053e-05
-7.09435306945277e-06
-2.39691513498919e-05
-1.00052857754349e-05
-1.59561555853926e-05
-3.07506171655074e-05
1.01708931282652e-05
-2.71055759957861e-05
-2.41032689594457e-05
-2.52618541311508e-06
-4.56725671778263e-05
-3.8562277897991e-05
-1.73369735162458e-05
-1.88472662905802e-05
-1.7673443721482e-05
-2.36305569034228e-05
-2.09460753020589e-05
-3.23632470896847e-05
-6.34746285656244e-06
-1.82407532089396e-05
-1.31151488108937e-05
1.67810198838031e-05
-6.3045974052008e-06
-1.9380945797455e-05
3.68076984781088e-06
-1.55952482594666e-05
-4.13270112815862e-05
-1.40994172559293e-05
-2.12466681520481e-05
-3.75826511263122e-05
-1.48771359923036e-05
-3.5490739508958e-05
-2.54780003100683e-05
-1.32518633920967e-05
-3.09716663523821e-05
-3.36619641040232e-05
-2.95481488703709e-05
3.51683339475968e-06
-2.54290602986519e-05
-9.9504164083385e-06
-3.33595832551479e-05
-2.31534878720978e-05
-6.72155985524571e-06
-2.04245675627531e-05
4.35265459978159e-06
-1.44759851917352e-05
-1.06755502410999e-05
-2.74023576591604e-05
-1.99187167944952e-05
-4.42342167264364e-05
-1.72901008213089e-05
-1.21617749188572e-05
2.38164579804124e-06
-2.35471376791715e-05
-2.38434574954586e-05
-2.38693700737691e-05
-2.86748160506714e-05
-1.39950050412324e-05
-9.02655108252144e-06
-2.07603536714958e-05
-2.00675492526286e-05
2.20664392674522e-06
-2.58910117732955e-06
-2.43347199447305e-05
-9.21192880687729e-06
-1.57215647913827e-05
-2.39694264501803e-05
-1.23889200764993e-05
-2.05383013442891e-05
-4.05883412392047e-05
-3.06969738936032e-05
-1.51268800565271e-05
-1.30798709169298e-05
-2.59493692150739e-05
-4.85675126440451e-05
-1.28554599626564e-05
-2.60734185918877e-05
-4.39151067863535e-05
-2.04216854230846e-05
-1.96532461511902e-05
-1.72472671041784e-06
-2.42694297987526e-05
-1.60047798097086e-05
-2.97559210823663e-05
-1.86753027118882e-05
-3.57367812201305e-05
-1.16511201174364e-05
-1.92110124000962e-05
-2.03032471088258e-05
-9.08047674931699e-06
-1.94664809880244e-05
-4.67523024851443e-06
-2.81583849454173e-05
-1.2368720334024e-05
-1.40242508829632e-05
-9.27323958502899e-06
-1.01878964685419e-05
-2.07192274538344e-05
-3.71781845270603e-05
-2.59801847350634e-05
-3.44861953590202e-05
4.8329147705959e-06
-6.76282736771502e-06
-1.33830795134698e-05
-1.63411845806611e-05
-3.16550139205954e-05
-5.47632148855661e-06
-2.93485926504479e-05
-4.45132186321575e-05
-2.37320179817622e-05
-3.75122429922728e-05
-1.98892188313215e-05
-2.99045174640631e-05
-1.78122828909214e-05
-9.82804237891674e-06
-2.59126260050373e-05
-2.56755742180466e-06
-2.8652778753784e-05
-2.51065196103698e-05
-1.4852535911388e-05
-1.172453838939e-05
-3.0215630478917e-05
-1.45801709203561e-05
-1.24757601601224e-05
-2.34449704619001e-05
-1.89222794997938e-05
-2.15906335164093e-05
-3.74250531904726e-05
-3.0616752691247e-05
-3.65199363693118e-05
-2.57998485477456e-05
-3.39521625534156e-05
-2.29312250573699e-05
-2.09138435331506e-05
-1.03440573454203e-05
-2.26829085871723e-05
1.82372752648289e-06
-2.63170921506684e-05
-2.90831600059243e-05
-1.73283386003161e-05
-2.94414805250721e-05
-1.40180395811442e-05
-3.44728210261101e-05
-4.70229685007442e-05
-1.81311744484544e-05
-1.42422298261655e-05
-3.59385701038746e-06
5.15024908102644e-06
-4.36334329485672e-05
-1.26286948712629e-05
-1.06871103081715e-05
-2.404924962596e-05
-1.39757931019759e-05
-3.66605270925055e-05
-9.07016412125553e-06
-4.06040713630847e-05
-7.55155438010253e-06
-1.57399425329015e-05
-3.10465697179361e-05
-1.19223610026488e-05
-1.29145180882137e-05
-2.64523317251456e-05
-1.71904010534452e-05
-1.80756817223862e-05
-2.88456676134732e-05
-3.45951006089814e-06
1.37574173916732e-06
-2.11070575214513e-05
-1.4420388677532e-05
-9.75868382952084e-06
-2.32281905415287e-05
-4.40370278798922e-05
-4.2855335708432e-05
-1.16349629281823e-05
-1.43988443554924e-05
-2.67892916292876e-05
-2.99179134183337e-05
-1.28900590709092e-05
-1.22261379286169e-05
-1.66928304216828e-05
-3.55100224422476e-05
-3.82633545812035e-05
-2.08439399549117e-05
-3.19584871248695e-05
-2.69941756421496e-05
-1.94525788737636e-05
-1.65119743395331e-05
-2.0500291183405e-05
-3.40987268445667e-05
-2.56320353441771e-05
-1.77184925254214e-05
-4.06378149403497e-06
-2.16410463285004e-05
-3.42257467423759e-05
-2.05019642375356e-05
-9.42676331197042e-06
-8.76169435671691e-06
-1.1784647222056e-05
-9.39571581574455e-06
-1.2072613736077e-05
-2.11364846641191e-05
-2.77731411163564e-05
-2.57201643908184e-05
-1.56437049930287e-05
-3.6552758051804e-05
-2.64818874731557e-06
-3.89242329790688e-05
-2.35580544959513e-05
-2.42059628282176e-05
-1.39691932285341e-05
-2.10283448431402e-05
-8.7691398170996e-06
-1.5697427274368e-05
1.92902026966353e-05
-1.72958007253187e-05
-2.30742869645797e-05
-3.43905704815587e-05
5.30128796180533e-06
-2.28353921915894e-05
-1.56000461583042e-05
-3.17953020283506e-05
-3.29230165209233e-05
-2.3972968269538e-05
-2.3400449345818e-05
-2.39449555346759e-05
-1.40521889307888e-06
5.13648199631611e-07
-2.17200086676471e-05
-2.82426717452258e-05
-1.31620984674453e-05
-1.20158149926162e-05
-1.89917311515034e-05
-1.63360842675267e-05
-2.99737222873173e-05
-2.38241415393814e-06
-3.30377303062691e-05
-2.63406133928031e-05
-2.6541515088167e-05
-1.62682654950854e-05
-1.61353815971784e-05
-2.41156828186025e-05
-2.7941357644382e-05
-2.26469434359321e-05
-2.09834405866149e-05
-6.57888623816624e-06
-3.41667804102115e-05
-2.10344267540943e-05
-1.80174305027472e-05
8.18253737720659e-06
-1.4521722493151e-05
-4.9869900950136e-06
-2.0158971700079e-05
4.99737752913997e-06
-4.13876888010769e-05
-1.61689824604744e-05
-2.84161465947692e-05
-3.10948730039297e-05
-3.41308398745747e-05
3.77246245192789e-06
2.34354488797977e-06
-1.2068293143401e-05
-1.88958692918546e-05
-1.32253509138509e-05
-1.89072446963212e-05
-2.79133316328597e-05
-2.70241737190965e-05
-3.58817042897151e-05
-3.14578383709352e-07
9.03444416697014e-07
-2.06159151808998e-05
-4.08908868425127e-05
-3.83625735000866e-05
-1.48643339638783e-06
-2.28122621403355e-05
-2.37262886009078e-05
-3.67544546278876e-05
-1.98662778673904e-05
-1.79700859348085e-05
-1.04099520179761e-05
-1.21333188075248e-05
-1.10666570343896e-05
-1.66340651533579e-05
-2.40439795871727e-05
-1.61957581061024e-05
-8.99728885355539e-06
-3.93391714805058e-05
-3.04546220002308e-05
-7.0844893027017e-06
-6.34428118716482e-06
-3.41750372392642e-05
-1.45147172836448e-05
-9.87016103250541e-06
-1.80410006674724e-05
-1.54686527101049e-05
-1.40836690348917e-05
-1.35409601701115e-05
-1.93610654268066e-05
-4.50825179942477e-06
-6.50781530370368e-06
1.6030946849613e-05
-2.21889708077305e-05
-1.76528908640455e-05
-2.91027485376679e-05
-2.35857473715355e-05
-1.93704744499957e-05
5.61807818892496e-06
-1.42492640541448e-05
-1.52907903369331e-05
-1.49029166940861e-05
-2.20875616647013e-05
-3.45668047441361e-05
-2.06639481998965e-05
-2.97828026800393e-05
-1.18883038993001e-05
-1.1319717066622e-05
-3.84104090682331e-05
-6.60029151182518e-06
-1.94414754787186e-05
-1.79958541164072e-05
-1.28939941842199e-05
-9.36155191696825e-06
-1.49489054092275e-05
-2.32050094194398e-05
-2.01711170429068e-05
-1.42734793085637e-05
-3.35370989935726e-05
-2.48657098291368e-05
-1.91524637103643e-05
-1.87615178557892e-05
-1.1821902848505e-05
-5.84511751065934e-06
-3.88507037391897e-05
-2.98316503123788e-05
-2.03520582377186e-05
-1.92630962185138e-05
-2.45231875354786e-05
-1.06261697756662e-05
-4.24289451915729e-05
-2.69102352150218e-05
-1.0765266458599e-05
-1.47518678888015e-05
-2.5244190535433e-05
-2.28175302193028e-05
-3.15619553002463e-05
-3.86102096532512e-05
-3.4140914316521e-05
3.96299055119411e-07
-3.45867145578298e-05
-1.22342981354648e-05
-2.58088158993759e-05
-3.04830545392335e-05
-8.46721598936296e-06
-1.22695591168235e-05
-9.95457378508189e-06
-2.63459563372736e-05
-1.65427210020829e-05
6.49018532677225e-06
-2.1746679880442e-05
-3.33733399685815e-05
-1.57128692145774e-05
-1.25456024498379e-05
-2.99550473241651e-05
-9.67655131600174e-06
-9.48161900636726e-06
-9.14473875600349e-06
-3.3710431319272e-05
-1.24107487549434e-05
9.21291234995179e-07
-2.27001230096223e-05
-1.01771182026431e-05
-3.40233768189688e-05
-7.12084045394304e-06
1.09415258938845e-06
-2.44646103751535e-05
-2.32770434713775e-05
-1.29506360606738e-05
-2.47343526561926e-05
-1.23500099858779e-05
-2.80601809576654e-05
1.26395536232911e-05
-9.05561351650053e-06
-8.72463521980455e-06
-1.3320245705679e-05
-1.60985747513593e-05
-2.278681668321e-05
-3.21526111778623e-05
-2.66723389685029e-05
-6.16044114299321e-06
-1.87649509413796e-05
-3.64366725022236e-05
-6.80444211443853e-06
-3.43294973466847e-05
-3.57241912424428e-06
-2.14354328847121e-05
-2.14188523245786e-05
-1.76533002609475e-05
-3.45511844365479e-05
-2.40169523439065e-06
-1.82954873012828e-05
-3.72407780396889e-05
-5.94864419485999e-06
-2.82304912891992e-05
-2.90615005209193e-05
-6.96672567873207e-06
-2.6375992107039e-05
-1.0796264297468e-05
-1.61759589829368e-05
-2.42901154763091e-05
-4.30605659673646e-06
-1.42009253703432e-05
-2.49512330399264e-05
-3.64337296657721e-05
-1.10188906874252e-05
-1.98818104260814e-05
-4.44760486063167e-05
-2.40925076013535e-05
5.75641455127175e-06
-2.49555804866826e-05
-2.05625725276007e-05
-3.16096895587105e-05
-1.68403125408967e-05
-2.32041999855427e-05
-1.15610971007245e-05
2.38138287218045e-06
-1.55252339823725e-05
-1.5638935618495e-05
-2.22871494789644e-05
-2.95051856101804e-05
-4.04239158280931e-06
-1.35623820649596e-05
-2.10512572656566e-05
-1.81221409602798e-05
-8.22602375348187e-07
-3.31259645242696e-05
-1.32854708236525e-05
-5.9368776635136e-06
-2.10124197925571e-05
-1.88818403280409e-05
-2.22149607985154e-05
5.05878060501237e-07
-2.68670678120145e-05
-1.88327330501987e-05
-2.04247587222475e-05
-3.97634074974121e-05
-9.69118759005365e-06
-1.43593559217182e-05
-9.0152869583682e-06
-2.18144338324725e-05
-3.71377779393635e-05
-5.38107904104211e-06
-4.85052682780188e-06
-9.65540797341449e-06
-1.5140754605348e-05
-2.13077166436126e-05
2.45850955706265e-07
-9.9868084646535e-06
-7.82635085477929e-06
-2.62048245933993e-05
1.51682852254478e-06
-4.04366032123441e-05
-9.60000892075414e-06
-1.96115608157115e-05
-1.30936367861819e-05
1.06162827972262e-05
-4.99823099519108e-06
-5.69233789487416e-06
-4.74969079155587e-06
-8.97808318622429e-06
-2.53533837932649e-05
-2.91391547760572e-05
-3.05847965960668e-05
-1.62325438876451e-05
1.84709714287013e-06
-2.85125349787074e-05
-2.80614161817689e-05
-3.47275568806152e-05
-7.01813615693425e-06
-8.75775754203674e-06
-2.66934681408553e-05
-1.91031941414242e-05
3.63921367596974e-06
-2.38095718400678e-05
-3.56988209803412e-05
-3.55525318989001e-05
-1.45073715838525e-05
-1.57994665123765e-05
-2.79808070045397e-05
-5.83089845850131e-06
-1.65787047983313e-05
-1.76586556403276e-05
-6.30953971312385e-06
-2.61468250629544e-05
-2.45822451194695e-05
-9.99729430749392e-06
-7.10241972814773e-06
-9.36474251046143e-06
-2.28973627762159e-05
-2.74494501444224e-05
-1.88948368226488e-05
-2.00182990985878e-05
-6.32570645601827e-06
-2.36718170027166e-05
-6.81072118511137e-06
-3.79324186638431e-05
-7.46897303955223e-06
-6.44245761696667e-06
-1.08576813490779e-05
-3.43448353104969e-05
-3.44718001559068e-05
-1.24531528304655e-05
-1.0079406604916e-05
-1.62053639477954e-05
-2.45123794717356e-05
-2.82310069665442e-05
-1.01363921456261e-05
-4.35196862428823e-05
-2.6058781589671e-05
-3.12053776767113e-05
-5.08861500131181e-06
-1.64956554299736e-05
-1.13551123615582e-05
-2.39116676539537e-05
-2.94949219267911e-05
-2.96611735286273e-05
-1.55605917458837e-05
-2.07968616164617e-05
-2.52099426955211e-05
-1.24345182954491e-05
-1.82157360453442e-05
-2.00857915414188e-05
-1.70310234330158e-05
-4.0144746437051e-06
-2.7339524108106e-05
-2.99240705373058e-05
-2.83838023246248e-05
-1.30007507597785e-05
-2.13350436738132e-05
-6.25027066189571e-06
-2.40555531239104e-05
-2.99267829853215e-05
-1.04700671357324e-05
-2.2499215840148e-05
-3.85938737766024e-05
-1.60052003917228e-05
-2.35241469840166e-05
-1.16847677312036e-05
-1.01537224433539e-05
-1.66921106897861e-05
-2.99856436220935e-05
-2.86726915879863e-06
-2.63655653706672e-05
-5.77223365786255e-06
-2.32133295917646e-05
-2.6563947536149e-05
-2.71819245059488e-05
-2.00441310049798e-05
-1.58454670629627e-05
-2.26838058375033e-05
-2.07392394296421e-05
-3.17165494892611e-05
-1.73949632586113e-05
-3.62496135246578e-05
-2.02291978343486e-05
-2.47045273731409e-05
-1.89059088830137e-05
2.12271178233304e-06
-2.62252257335715e-06
-3.49691573833854e-05
-1.92318818611382e-05
-2.45564590169199e-05
-1.84463321986534e-05
-2.31446127235593e-05
-3.29644222211432e-05
-4.14306852757029e-05
-3.68876892782381e-05
-2.56845820264615e-05
-9.64024112712441e-06
-7.69437044030855e-06
-4.56194911354911e-06
2.42685780647416e-06
-1.11011236930272e-05
-2.94475188160719e-05
-2.14319628271581e-05
-2.10007890876378e-05
-3.84469714179978e-05
-2.64992634167612e-05
-3.61334381329229e-05
-1.80652110728427e-05
-2.00230651941386e-05
-3.04589330814167e-05
-2.8671019611107e-05
-1.06124182120928e-05
-1.46683549648745e-05
-2.8904350164336e-05
-2.64183517371049e-05
-1.60117337752827e-05
-4.76470025567288e-06
-3.44792325489864e-05
-2.85116185754583e-05
1.08050242873001e-06
-4.41554641379876e-06
-1.30824332361631e-05
-2.28146922742053e-05
-2.71571217230095e-05
-2.4248147985991e-05
-3.09751347793926e-05
-2.82448110027559e-05
-7.65487314245479e-06
-3.47583432286436e-05
-5.557609874638e-05
-1.31234975712186e-05
3.1622185514564e-06
-3.06432948395951e-05
-1.43690182836596e-05
-1.40280671897288e-05
-2.21808577427343e-05
-9.0117382053773e-06
-1.1419363174098e-06
-3.97673129388462e-05
-8.55445920293655e-06
-3.37365916427989e-05
-9.28799146836005e-06
-5.36526644026619e-07
-2.20477827031879e-05
-3.34890760428258e-06
-1.61000132875186e-05
-5.38705051310191e-06
-2.43267304868406e-05
-4.66573067361539e-06
-1.58820823042898e-05
-3.33458891339526e-05
-1.46308842928514e-06
-6.33505320728003e-06
-8.08251032148538e-06
-2.04095373424285e-05
-1.18232612824766e-05
-6.22853030518004e-06
-1.03072058067639e-06
-1.3141700360582e-05
-7.24828238269071e-06
-2.62218948651093e-05
-1.79643407202915e-05
-3.39198963085015e-05
3.26766413238026e-06
-2.16173545084097e-05
-1.0640226430807e-05
-4.4065952747515e-05
-2.74858074683299e-05
-1.21110764452174e-05
-7.04593884429986e-06
-1.547726518279e-05
-1.91276317091395e-05
-1.51466291990334e-05
-3.26694202183026e-05
-2.04428927878583e-05
-2.12711106677848e-05
-2.45680659782288e-05
-1.7465508187314e-05
-1.54470974383986e-05
-2.73186868110198e-05
8.11316426098573e-06
-8.75803150928326e-06
-3.36497026320136e-05
-2.47556504522526e-05
-2.05369391466945e-05
-1.11658086010021e-05
-6.4317214175931e-06
-4.38053595421512e-05
-2.93643618637811e-05
-3.36785979981053e-05
-4.12757140108068e-05
-3.48042318665272e-05
-3.15901205875076e-05
-3.14379075701879e-05
-1.80204700360144e-05
-7.96037695927777e-07
-2.53679233123982e-05
-1.6507946616181e-05
-2.56847583534134e-05
-1.22638075899866e-05
-2.28750778699659e-05
-4.01924118592645e-05
-1.7684576187131e-05
-8.73017242311567e-06
-2.97077564772204e-05
-1.1920141660635e-05
-3.84198939627151e-05
-1.05694445064997e-05
-2.95364914293724e-05
-1.80911235366593e-05
-3.40108091781002e-05
-3.03093984808693e-05
-4.013903599065e-05
-1.9466929250158e-05
-1.43412304161454e-05
-2.41261361781841e-05
-4.07203690919926e-06
-1.9505586702337e-05
-1.19106305441869e-05
-2.6479285528494e-05
-3.06615598620351e-05
-1.75675660681155e-05
-8.45756558730697e-06
8.78204428112986e-06
-1.18522075653522e-05
-1.13441029767527e-05
-1.94380504903989e-05
-2.04578808449426e-05
-1.24419636586257e-05
-3.2245290060755e-05
-3.15636733077394e-05
-2.20757470636634e-06
-2.74783942913445e-05
-2.03179146073691e-05
-2.03380893208731e-05
-1.96122367760743e-05
-1.3017156229078e-05
-1.87502113294377e-05
-2.90712841150705e-05
-1.6338309914641e-05
-2.0759069491617e-05
-1.71883673785554e-05
-6.65338549407871e-06
7.70027186291595e-06
-1.54905981983036e-05
-1.60954834856109e-05
-1.76004183515581e-05
-2.85473205636905e-05
-8.73837417358425e-06
2.41972299544648e-06
-2.05944688416519e-05
-5.26109243386013e-06
-1.27877810090492e-05
-2.51499756103274e-05
