# Supplementary material for: Research on computational propagation and identification of mine microseismic signals based on deep learning
Source: PLoS One. 2025 Oct 22;20(10):e0334641. doi: 10.1371/journal.pone.0334641 (PMC12543183; doi:10.1371/journal.pone.0334641)
Supplement: S2 Data — (ZIP) [file pone.0334641.s002.zip › 000100500001956.xlsx_0.txt_24.txt.txt]

-1.49227255752156e-05
-3.11819589168532e-06
-2.77072765942348e-05
-2.11875225670978e-05
-2.30859173418787e-05
-1.88861767677098e-05
-2.69043973894518e-05
-1.69637052713338e-06
-2.44904540193588e-05
-9.03552328630696e-06
-2.02190398624403e-05
-1.86141814412089e-05
-8.02410058153592e-06
7.45633456740426e-06
-8.77685713113454e-07
-2.45684105167545e-05
-1.89077111843897e-05
-1.89081047958729e-05
-2.34157387074532e-05
-7.41743969694641e-06
-1.48106029115032e-05
-6.13178650053769e-05
-3.67322425115185e-05
-7.98912959085421e-06
-4.0876282093897e-05
-1.6881658417728e-05
1.03333551715179e-05
-7.80870030079719e-06
-7.15976808888683e-06
-2.89375925947609e-05
3.42711528232948e-06
-2.31575519719217e-05
-3.02871402375429e-05
-9.38547719856478e-06
-3.33740491612946e-05
1.05505394051437e-06
-1.61602769683034e-05
-3.07132121814076e-05
-3.63370099311678e-05
-1.53384917455431e-05
-2.49694866518581e-05
-1.56251998967813e-05
-3.16309433701403e-05
-3.57170592203651e-05
-3.31160994849331e-05
-2.00047769031798e-05
-1.60078766812962e-05
-1.43833124673958e-05
-2.04065460413681e-05
-2.68315398746506e-05
-2.42643908682987e-05
-6.64733341080506e-06
-3.79074189755802e-05
-2.27680646365005e-05
-2.59671361432907e-05
-3.31892108519549e-05
-1.48283479665698e-05
-1.59738931371659e-05
-3.19465916600919e-05
-3.65105886596139e-05
-3.37365457162453e-05
-5.35592627044904e-05
-1.73271951021227e-05
-2.43892292111828e-05
-1.89681195507194e-05
-2.91152488426063e-05
-3.29795815986675e-05
-1.69438916447109e-05
-1.29658201452971e-05
4.37767692971461e-06
-1.83925326615712e-05
-1.1354756962846e-05
-2.50435864534696e-05
-1.98569800162319e-05
-7.96270717765494e-06
-2.46214855467786e-06
-1.65798804531812e-05
-1.12703822711711e-05
2.52005136796063e-06
-2.75242422080276e-05
-5.17690599549142e-06
-1.88633982210343e-05
-2.0227987466097e-05
-1.69124742796182e-05
-1.09974719695501e-05
-1.03924385178851e-05
-7.21234064894126e-06
-5.55926213795156e-06
6.75377827754525e-06
-2.03480404537513e-05
-1.09425263306516e-05
1.70132249302461e-06
-1.12575189159784e-05
-1.36477503457907e-05
1.13839535858795e-06
-2.11844407132227e-05
-2.92012162690209e-05
-3.3273085514988e-05
-2.15468625933225e-05
-2.33085337329787e-05
-3.15978966332092e-05
-3.25035008070788e-05
-3.68717761205812e-05
-3.22212524668538e-05
-2.8612456484338e-05
-7.06325244366756e-06
-1.7065156182639e-05
-3.86002999628879e-05
-1.81106959569619e-05
-3.5758160175893e-05
-1.68352071408328e-05
-6.29544606200379e-06
-2.69641859978592e-05
1.52078779044485e-06
-5.09296018445607e-05
-1.53732522501616e-05
-1.56419650335999e-05
-2.2187239324241e-05
-3.02914384941726e-05
-3.98141544919078e-05
-1.57543527921834e-05
-5.88149357331335e-06
-3.05350718554126e-05
-2.00838922010825e-05
-3.76698710369215e-05
-3.53767682493089e-05
-1.42583153629566e-05
-2.51999538487555e-05
-1.93289446914761e-05
-2.31246173398644e-06
-4.01262403908347e-05
-2.17223452696771e-05
-4.67457179574873e-05
-1.84341141354218e-05
-3.43804896918755e-06
-3.40775625993897e-05
-2.5198299371269e-05
-4.26275697124863e-05
-6.7886299270993e-06
-1.49316276339279e-05
-1.7759730978131e-05
-1.35922979936293e-07
-1.94781812711273e-06
-3.07542419318248e-05
-4.10872952417004e-05
-3.33821304411514e-05
-1.33660979910143e-05
-2.98330522235735e-05
-2.11925174689985e-05
-2.37738344035545e-05
6.52365103458988e-06
-8.69984501607692e-06
3.78959166394067e-06
1.59310629920355e-07
-2.83827255123006e-05
-2.52070106609952e-05
-2.49732545992351e-05
-3.76431805429715e-05
-2.40766221949539e-05
-8.23567559623097e-06
-2.70991223354789e-05
-2.76049931353585e-06
4.74389478639897e-07
-4.5498929797195e-05
-3.08493570531673e-05
-2.68541934888075e-05
-2.9470770361481e-05
-2.09972573890535e-05
-1.60507786128758e-05
-1.92245438066053e-05
-4.92344084107721e-06
-2.86704562755567e-05
-4.0231434935737e-05
-1.01185045054182e-05
-3.84162703948653e-06
-1.78190155485394e-05
-1.46396714330729e-05
-1.60285903525776e-05
-4.11223821260548e-05
-2.50669959379553e-05
-3.34141734007395e-05
-2.27468339325076e-05
-2.43543824918895e-05
-6.00518047197351e-06
-1.39391191786453e-05
-2.08877300669723e-05
-6.16688799286647e-06
-3.50000168103201e-05
-3.94920144696678e-05
-5.12955618979336e-06
-2.58967690326222e-05
-4.41370400855379e-05
-2.24215636132151e-05
-1.63267096119807e-05
-2.0359818568159e-05
-2.52497213405651e-05
-1.91951087801313e-05
-3.32995720555945e-05
-3.99355261236226e-05
-5.68251365357789e-05
-2.60149485652537e-05
-2.8624106718412e-06
-4.19856854273225e-05
-1.71641953709796e-05
-7.56502085698714e-06
-3.13138461496738e-05
-2.07188108107995e-05
-8.52032104365444e-06
-3.56839204610011e-05
-3.89806798989912e-05
-8.31725871109505e-06
-1.4670406782375e-05
-2.1277900315602e-05
-1.25222935215518e-06
-4.83101387325556e-05
-3.80259816398089e-05
-1.79089589015845e-05
-2.0832433970517e-05
-5.77202589616934e-06
-2.18365619073146e-05
-3.63309106475685e-05
-1.02194240728032e-05
-3.42008326938767e-05
-2.46039610103012e-05
-3.30343316041982e-05
-4.29608532786875e-05
-3.44168877737602e-05
-2.8297625361842e-05
-1.33154586501783e-05
-1.99933596036942e-05
-4.13772726391868e-06
-3.16398304280521e-05
-2.60697939317969e-05
-1.86434584212922e-05
-2.94618878488272e-05
-1.33193254356887e-05
-3.21171740289096e-05
-1.94692576590593e-05
-2.47152457913521e-05
2.62791243158792e-06
-2.06047998089522e-06
-1.56796229114536e-05
-1.3537909681697e-05
-2.84061392449135e-05
-3.73131033704233e-06
-2.45144712223805e-05
-3.9705750654778e-05
-2.15001218041678e-05
-7.51628013126659e-06
-1.68722001393193e-05
-2.64765538254212e-05
-1.95018047747589e-06
-3.42335040490911e-05
-3.00273680701244e-05
-1.97400941204545e-05
-4.41385161621207e-05
-2.58692232998361e-05
-1.45887308174798e-05
-2.55735361488594e-05
-1.23888140218019e-05
-1.66782218266815e-05
-1.82661497620843e-05
-9.61539077839265e-06
-1.86883519121054e-05
-3.18505369640083e-07
-3.70916881773399e-05
-2.96722500242578e-05
-1.68094160708245e-05
-2.06953721285468e-05
-3.72184691527527e-05
-2.54575583059628e-05
-3.41237064847397e-05
-3.23051539449818e-05
-1.67822435890642e-05
-3.27973286250221e-05
-1.60072680483716e-05
-2.92204542537698e-05
-1.05366600408272e-05
-2.99599173873962e-05
-3.59955601998568e-05
-1.44966223187091e-05
-2.37081843335918e-05
-2.09693414715911e-05
-9.03573772891945e-06
-2.85312830880304e-05
-2.25968308242199e-05
-4.06077949814926e-05
-1.79417030566505e-05
-3.76424265154243e-05
-1.49377552280597e-05
-1.18999116460231e-05
-9.2645828539405e-06
-1.37866150161929e-05
-1.7058646848463e-05
-2.86174577485873e-05
-1.02970864574219e-05
-4.43186409708759e-05
-1.25048899476434e-05
-1.62862783682808e-05
-2.3814231132712e-05
-6.08623082498696e-06
-2.24220114946015e-05
-3.17112066228331e-05
-3.32172330051898e-05
-2.41743279348795e-05
-7.85584231944662e-06
-3.22763396243511e-05
-2.32967457525403e-05
-8.35770280698779e-06
-2.43227854432538e-06
-4.09103890697804e-05
-3.25629108165267e-05
-2.76041877354346e-05
-2.2695233097544e-05
-1.46221055474117e-05
-9.78557355585123e-07
1.27811858287263e-06
-3.35814949206734e-06
-1.68762254616089e-05
-2.15363817976385e-05
-1.09777047321732e-05
7.93872729413035e-06
-8.15198638159327e-06
-1.48609693538939e-05
-2.5229283909944e-05
-3.62319517824893e-06
-2.00585287449695e-05
-4.16169513956739e-05
-1.07716462408868e-06
-3.17529005694684e-05
-1.19217160477653e-05
4.99693991038885e-06
-2.06090012131884e-05
-1.91350442545496e-05
-2.09277742759214e-05
-2.7530858872365e-05
-1.57486861830026e-05
-2.64964683129428e-05
-1.85620992031873e-05
-2.91861483148207e-05
-5.28892239929836e-06
-1.43444557379546e-05
5.77342194854891e-06
5.68551769694811e-06
-2.89362673338857e-05
-1.79625336711757e-05
-6.95138580190027e-06
-2.12695245272616e-05
-2.39128397881119e-05
-1.90665555002181e-05
-1.93844598391713e-05
-1.12112118757263e-05
-2.74328427034801e-05
-3.54138601123814e-05
-2.12607372754262e-05
-3.44656282677148e-05
-7.685583579557e-06
-8.7403036198362e-06
3.17413773676612e-06
-3.36367265046662e-05
-1.50421659241748e-05
-2.79223375880361e-05
-2.37645652138242e-05
-2.90040827491404e-05
-9.97015648367336e-06
-3.14598489774276e-05
-2.5416676305639e-05
-3.41693585507038e-05
-1.97662780945082e-05
-2.7288110970474e-05
-2.72082573671668e-05
-9.86417531525941e-06
7.65826885829581e-06
-3.39339495351629e-05
-3.84223054341625e-05
-2.01587280663684e-05
-2.42752586290667e-05
-3.65645260105031e-05
-1.17856198816459e-05
-2.9085411753417e-05
-1.31152596183938e-05
-2.03369233731654e-05
-1.35912601282096e-05
-2.69984659421258e-05
-5.11881514622331e-06
-2.59149204748601e-05
-2.2283094482766e-05
1.61588923451779e-05
-2.50353323387872e-05
-3.81618937041376e-05
-1.53793513726205e-05
-4.26327820434475e-05
-1.60904948234117e-06
-3.37373195635419e-05
-2.32277656282209e-05
-5.66148205197474e-06
-2.97204260915789e-05
-1.46440853598451e-05
-1.56121601419874e-05
1.05355848000467e-05
-1.27626315621931e-05
-2.14857204937791e-05
-5.77451647973157e-06
-3.72668515662311e-05
-1.32014249034392e-05
-4.33979948306075e-06
-7.60810138422539e-06
-1.63144871433121e-05
-2.59124107911089e-05
-1.56436562792674e-05
-1.49739427534729e-05
-2.26378375698032e-05
-2.45755206832636e-05
-1.77668253789215e-05
-5.1673540453368e-05
-3.24608433737115e-05
-1.01809947453336e-05
-1.16891696228022e-05
-8.51560585029758e-06
-1.47741100652229e-05
-2.8778559589316e-05
-1.39714182713008e-05
-1.781681576118e-05
-4.13437177949345e-05
-3.61135300083077e-05
-2.53350632960962e-05
-2.57514248485869e-05
-2.37117992482186e-05
-1.38034539064313e-05
-3.02894747814215e-05
-2.71233382479714e-05
-2.55154316841306e-05
-2.44087097510467e-05
-2.00407120397358e-05
-2.27934286780301e-05
-2.51117716844761e-05
-1.73199551600062e-05
-1.01035497648145e-05
-1.44546210680197e-05
-2.51874194243539e-05
3.28373748061169e-06
-2.78361180792015e-05
-1.78679656130434e-05
-1.58728794842689e-05
-2.62563701572978e-05
-1.85706496476937e-05
-3.19563904872178e-05
-2.63591332157162e-05
-1.19751306822961e-05
-1.1685529441117e-05
-4.05834316933094e-05
-1.33936344642229e-05
-2.09184423158491e-06
-3.90531507994818e-05
-1.67584826474829e-05
-1.56615981265818e-05
-1.03115652267247e-05
-1.16838403691609e-05
-3.24923612303909e-05
-2.42979283224015e-05
-1.50660496011835e-05
-8.66286988507183e-06
-1.58543769284432e-05
-3.30521106631965e-06
-1.37781104752584e-05
-7.52730042251163e-06
-1.51376802643365e-05
-3.23161009964429e-05
-2.57961081244565e-05
5.94732818018885e-06
-8.7557951045337e-06
-1.58757339738882e-05
-1.37702692769489e-05
-2.26565638199863e-05
-3.32459016622829e-05
-2.90759276749078e-05
-1.05692231261051e-05
-2.36652084008983e-05
-3.26489257933407e-05
-2.46682353334169e-05
-1.23225968205366e-05
-1.71056377468742e-05
-2.24682583229243e-05
-3.17290422369781e-05
-1.98978496846705e-06
-1.25509108020806e-05
-2.5371330463123e-05
-1.88713386735995e-05
-1.51456862198393e-05
-1.5958418123538e-05
-2.82513831049784e-05
-1.42005025183586e-05
-3.65849026761755e-05
-1.07952544260101e-05
-1.2131857233021e-05
-5.26385025127683e-06
-1.75632120158713e-05
-1.42727249641201e-05
-3.00840078132543e-05
-3.23039798829295e-05
-5.10634325506605e-05
-1.14195497975935e-05
-2.87883948961527e-06
-1.50430842174841e-05
-2.01910959173752e-05
-3.02411215978527e-05
-2.65655077680251e-05
-3.53286089010671e-05
-1.82961449551493e-05
-1.09268307272557e-05
-3.37692133367879e-05
-1.62287874082336e-05
-2.02128080587587e-05
-2.49872448895881e-05
-1.53144066413512e-05
-5.15522067691861e-06
-2.86292100659977e-05
-2.21738702328938e-05
-2.56474543042823e-05
-2.36789471066964e-05
-5.42967169222955e-05
-3.70846122915684e-05
-1.87801098723596e-05
-2.45950318204901e-05
-2.7993171447921e-05
-1.30557108651976e-05
-3.19356117342664e-05
-3.11966839404139e-05
4.65390799531533e-06
-2.93286876388311e-05
-3.53094672178261e-05
-3.17353488380386e-05
-3.58490558801545e-05
-3.35990034224305e-05
-9.24268047540592e-06
-2.23188694529853e-05
-4.72236964297988e-07
-3.83072589110041e-05
-2.22908145237732e-05
8.67786554831491e-06
-1.39774387796991e-05
-3.18187371084986e-05
-8.15364191874128e-06
-1.89846913022948e-05
-1.96339063401247e-05
-4.39087491691709e-05
-2.4048490483104e-05
-2.87740939922398e-05
-2.94110728774297e-06
-1.68671584463511e-05
-3.09676596617837e-05
-2.24270488425535e-05
-1.87529197263187e-05
-1.57883746551327e-05
1.68025840303476e-05
-3.33366586313087e-05
-2.94728879244956e-05
-1.7269290807044e-05
-1.33899116050682e-05
-3.17868905065894e-05
-1.26999998625961e-05
-2.091266133249e-05
-7.17174940362297e-06
6.65722718606649e-06
-1.98117986863004e-05
-2.66118289715138e-05
-2.64911636208035e-06
-1.20543381244976e-05
-1.07798507688042e-05
-2.23875126934213e-05
-5.03958865793016e-06
-2.70538469346628e-05
-3.88718024420927e-05
-7.64802884795042e-06
-1.47665266076223e-05
-1.00407245358334e-05
-8.5486742247229e-06
-2.38677353380032e-05
-3.08792625034073e-05
-2.59259851686805e-05
-3.44280293868275e-05
-1.6380858596645e-05
-4.80693296219806e-07
-3.01666942848837e-05
-2.59244140494674e-05
-1.026293000406e-05
-1.6322872751944e-05
-2.51885614970932e-05
-1.72173140858993e-05
-3.03264126543301e-05
-7.80933595408321e-06
-2.20928990674146e-05
-2.56423406782066e-05
-2.59555257499422e-05
-7.72412519320142e-06
-1.28217139868489e-05
5.60221395973253e-06
-2.17944181714272e-05
-1.89627158239933e-05
-3.47449342363496e-05
-2.22367147566891e-05
-1.87684765921386e-05
-2.68620007894334e-05
2.11961607435459e-06
-1.70633561561659e-05
-2.03311313268307e-05
-2.41788252970165e-05
-2.91892336706093e-05
-1.81754856956025e-05
-1.4653169639098e-05
2.6058359202231e-06
-2.93204540256715e-05
-8.73794219790213e-06
-1.60233868319126e-06
-3.44097109344667e-05
1.84848997087703e-06
-1.71290885410264e-06
-2.66469791316129e-05
-2.73626415030287e-05
-2.46929714022249e-05
-1.09802537610818e-05
-1.61629480023606e-05
-2.99274451934947e-05
-2.22404440554188e-06
4.81791028382626e-06
-2.64805304918875e-05
-3.09304025198248e-05
-3.28401510817039e-05
-1.83160996093017e-05
-7.96117292886143e-06
1.43008728848077e-06
-2.11332708465294e-05
-8.10406622038699e-06
-2.48823927514872e-05
-8.93534823673267e-06
-3.18202453634351e-06
-4.79559596941946e-05
6.53432398420328e-07
-1.09537668917655e-05
-2.67185383751463e-05
-1.66506580545128e-05
-5.28039836787853e-05
-6.25483827238866e-06
-2.84736752324998e-06
-1.49475260265441e-05
-1.83412406835724e-05
-6.30005389373538e-06
-2.60722079032773e-05
-3.37480660461501e-05
-2.23939601212716e-05
-3.1344305836424e-05
-1.18007042855891e-05
-2.24749674946989e-05
-1.96085122291616e-05
-5.30636513070286e-06
-4.4503819879583e-05
-4.39066330897202e-05
-1.97280454769324e-05
-3.63795996308464e-05
-1.71441050444107e-05
-9.85993645494268e-06
-1.49145600249877e-05
-3.81455391769411e-05
-1.67239581254685e-06
8.44432844192427e-06
-9.54465812806192e-06
-3.27233390430262e-05
-2.20220851226768e-05
-2.53947790539318e-05
-9.48196886587013e-06
-3.20763038601708e-05
-1.74894939590023e-05
-1.471401630708e-05
-1.10742214757671e-05
-3.9580595007695e-05
-2.60722362294296e-05
-1.61972560248117e-05
-8.3359629755225e-06
-4.95535042365756e-06
-1.29402445968998e-05
-6.20644027102946e-06
-1.58099400099231e-05
-1.15995527849075e-05
-1.71449744937175e-05
-2.18458779021894e-05
-3.10846527948891e-05
-5.59220735603298e-06
3.67034831231953e-06
-2.77433348514733e-05
-1.97784435588629e-05
-3.02923082367675e-05
-1.26169109055547e-05
-4.23153235701057e-05
-4.22505086089506e-05
-3.15628356246516e-05
-2.64688951354785e-05
-1.9038012574576e-05
-3.3395310297637e-05
-5.18301195982064e-06
-2.21980835778e-05
-3.56302013703297e-05
-1.81371658278353e-05
-3.51988295539419e-05
-2.18130098140943e-05
-2.45873527606462e-05
-3.71405514248675e-05
-1.73842835685309e-05
-1.99621061000487e-05
-2.22831124402257e-05
-1.95476627323218e-05
-3.30581027307212e-05
-3.18512314082518e-05
-2.75606502496719e-05
-3.11566055386565e-05
-3.82143153941025e-05
-2.7399718611528e-05
-8.34801091197725e-06
-6.85954365127787e-06
4.10572463820271e-06
-6.50484679388095e-06
-2.0953170185406e-05
-2.48191719094557e-05
-1.74174325646545e-05
-6.80069150041817e-06
-1.71281660021999e-05
-1.06999753283058e-05
-2.83910787664612e-05
-1.97124920045216e-05
-1.2526350959621e-05
-2.22025895350458e-05
-9.3057858649714e-06
-5.20457380383439e-06
-1.34659765055416e-05
-1.2369435694444e-05
-3.41791130162134e-05
-7.47703535235589e-06
-5.23728246193872e-06
-1.18579642070105e-05
-1.80920779315823e-05
1.18756834829814e-08
-1.14438844996505e-05
-2.15949717729359e-05
-3.07776282894913e-05
-6.27328139009955e-07
-2.61956670047625e-05
-1.65838992711194e-05
-1.91685947477646e-05
-2.58700024318772e-06
-3.55964873484503e-05
-2.83739910990939e-05
-2.05804616076663e-05
-4.3874398528335e-05
-1.51919119550901e-05
-2.75916023466313e-05
-2.34623058700926e-05
-2.89183076183283e-05
9.70613548143466e-07
-3.00752048939425e-05
-4.23533766216013e-05
-1.19172023901407e-05
-8.41153315075646e-06
-2.00611117631583e-05
-3.06596722922412e-05
-1.927470722448e-05
-1.57935648521015e-05
-7.51335527666301e-06
-1.49218614686003e-05
-3.6291922621735e-05
-2.14652668672561e-05
-1.53536876992302e-06
-3.45541819682152e-05
-2.02235378366617e-05
-2.19812303381776e-05
-2.98866160111032e-05
-5.03420303783078e-05
-1.47247129139184e-05
5.3447407747902e-09
-2.39458808617634e-05
-1.88914937732616e-05
-1.97499528579506e-05
-8.14299216229813e-06
-1.98635696995424e-05
-4.33948635524288e-05
-2.39958026129559e-05
-1.95829476941069e-05
-3.3639210012297e-05
-2.14261711234992e-05
-2.51890157974142e-05
-2.5722963983965e-05
-2.95266557164403e-05
-1.0039820773827e-05
-3.98613987615956e-05
-2.17918681296266e-05
-1.323580386006e-05
-6.32574416016381e-06
-1.56701458348003e-05
-4.88788549154239e-05
-2.84460478588524e-05
-1.49633827513204e-05
-1.42586566072268e-05
-2.34312634467966e-05
-2.37451106260165e-05
-2.39834405815986e-05
-1.8360289466016e-05
1.16329140364621e-06
-2.7077418884413e-05
-8.50623844591948e-06
-8.39374061673826e-06
-2.05695810165736e-05
-1.87681085896624e-05
-2.20535465022055e-05
-1.25286976870282e-05
-5.01088798220843e-05
-1.6668516019511e-05
-4.20050911416714e-05
5.56779594593175e-08
-5.13516602424815e-06
-2.87483071526799e-05
-1.22995843749132e-05
-1.98845005780821e-05
-1.92454945470353e-05
-2.02260905953383e-05
-2.42422155531624e-05
-1.96642188803601e-05
-1.61627625935404e-05
-9.96918210791409e-06
-2.61175387842104e-05
-3.04697457574201e-05
-2.2023322653322e-05
-1.37563842283815e-05
-1.00053003870607e-05
-3.47709002989418e-06
-2.46524240265205e-05
-6.14308788536114e-08
-2.1215489782402e-05
-6.62501597040525e-06
-2.25275467480638e-05
-8.10276509174226e-06
-2.0407582318778e-05
-3.98942291264009e-05
-1.96035636335557e-05
-2.17563550383214e-05
-9.61991731575232e-06
-1.91421711510018e-05
-1.55471010979055e-05
-3.01263858461307e-06
-1.64963323892596e-05
-1.86890090445201e-05
-3.06824899622379e-05
-2.60078842722209e-05
-3.16958922155802e-05
-1.72922062373185e-05
-1.83784689999331e-05
-3.2192874905161e-05
-1.38283198213784e-05
-3.38232894702347e-05
-2.06227480379746e-05
-1.94551050710523e-05
-1.77166849858886e-05
-9.55204647430367e-06
-1.58110977868512e-05
-5.82408610441346e-06
-1.39281155130524e-05
-1.38345325027498e-05
-1.9611465238967e-05
-2.1468833403685e-05
-1.51805277663232e-05
-1.45959401483961e-05
-1.99286099238911e-05
-1.61650384881358e-05
-1.10179378561469e-05
-9.95203873471623e-06
-1.46120217635522e-05
-2.88976868767458e-05
-1.66484432087099e-05
-1.02423781299628e-06
-9.09420049297411e-06
-1.42114251285104e-05
-3.30555604150593e-05
-1.20178498908586e-05
-1.9143156219378e-05
-2.52450782374778e-05
-2.77365689220812e-05
-1.93772859547215e-05
-4.03982285159495e-05
-1.17282454155348e-05
-4.42160592483505e-05
2.70832511326202e-07
-2.01650440142785e-05
-2.74288081989022e-05
-1.58359085043005e-05
-3.58473609173651e-05
-2.67400400069154e-05
-1.68499823561363e-05
-1.83294423627818e-05
-2.3610509237848e-05
-2.55441407042747e-05
-1.05121350182541e-05
-9.56790364695781e-06
-4.40647804341269e-06
-2.89046880365937e-05
-1.79931038531231e-05
-2.67770141736156e-05
-1.5480187232245e-05
-3.35663402902693e-06
-2.55997648851522e-05
-1.20715515101923e-06
-1.85471835159985e-05
-3.04142777175497e-05
-3.75395843382398e-05
-2.13645413560504e-05
-9.72196810588505e-06
-3.96063675129198e-05
-8.10601361187689e-06
-1.49834421998084e-05
-1.27984563659656e-05
-1.00601563067825e-05
-3.49063278135369e-05
1.65786862941446e-06
-2.05199047886332e-05
-2.59258387452275e-05
-4.04946314891242e-05
-4.06769621100247e-05
-3.17846978745983e-05
-4.14567865252951e-05
-2.67281780615643e-05
-2.57958155074625e-05
-9.75091334376303e-06
-4.04545947523383e-05
-3.74903857116038e-05
-3.2490837817395e-05
-3.72759224023806e-05
-2.69313668539424e-05
-2.89156284530652e-05
-8.03345103117662e-06
-1.98884879164945e-05
-1.53702078553882e-05
-2.61399862479447e-05
-3.42367394423161e-05
-2.54389168658429e-05
-2.33846199692595e-05
-1.17997742507059e-07
-6.71857286266859e-06
4.64564059901029e-06
-2.42871641043618e-05
-1.73973650775913e-05
-2.75110024612526e-05
-8.59462038530205e-06
-1.85477942554076e-05
-2.38301100948958e-05
-2.57758516753636e-05
-3.82715561276064e-05
-1.87952271866922e-05
4.27978187622414e-06
-1.97361964301143e-05
-2.22128410862839e-05
-2.36569006647922e-05
-1.8219450502344e-05
-2.13135864357051e-05
-9.2736562380715e-06
-2.07870634142122e-05
-2.0477742741273e-05
-3.50162662139545e-05
-2.03757965858685e-05
-2.21456656237185e-05
-2.28281902216884e-05
-1.78183962197768e-05
-1.35447493544944e-05
-2.6599481147034e-05
-3.65053045409289e-05
-3.23960777601985e-05
-1.01311183135509e-05
-5.42820901370186e-07
-1.68409508040076e-05
-1.32031614168904e-05
-1.59033950084244e-05
-2.52860012366633e-05
-1.32530595710483e-05
-5.00171692624079e-07
-2.54289907438649e-05
-1.79945404367749e-05
-2.82187240328545e-05
-5.49323175554735e-07
-5.01071964663344e-05
-3.61048116009251e-05
-2.06620056870802e-05
-2.47837333037469e-05
-2.13320441284183e-05
-2.99777312338911e-05
-1.59284182912066e-05
-1.59715422669307e-05
-4.99183947485183e-05
-1.78540467038466e-05
-2.25510879638334e-05
-7.32324103102278e-06
-3.90323936396738e-05
-2.20370916078993e-05
-1.99426786972744e-05
-1.27031755418371e-05
-2.89983400018758e-05
-1.86676723874775e-05
-3.47432021490946e-05
-7.88248931737398e-06
-3.068738147806e-05
-2.36344791636673e-05
-8.46477190627442e-06
-4.4461356531128e-06
-3.03016688120748e-05
-3.84109003573618e-05
-3.9220114245668e-05
-2.92259517521975e-05
-3.03335996035079e-05
-1.24547530772179e-05
-1.1986499806164e-05
-2.01565068933247e-05
-3.9206216081698e-05
-2.88723849425146e-05
-7.08640768797231e-06
-2.4643461905356e-05
-1.45630285278704e-05
-9.50781932215702e-06
-1.97748538590439e-05
-2.36119296649831e-05
-3.34798525492309e-05
-1.5733507088451e-05
-1.69531230908924e-05
-3.37872430632619e-05
-3.97021311317706e-05
-3.41319533770501e-05
-3.499478866804e-05
-2.69107102303908e-05
-8.34548980512068e-06
-2.74387189647128e-05
-9.44397703900986e-06
-3.32789407941179e-05
-2.34230222716005e-05
-7.81501849544175e-06
-1.5009174828594e-05
-5.59605977438731e-06
-4.18839431272086e-05
-1.51305396579788e-05
-3.76121942498627e-05
-1.50830523508317e-05
-3.60698920676928e-06
-3.74751039742812e-05
-2.45491263388371e-05
-2.90806280573026e-05
-1.47741160801063e-05
-3.80440721837821e-05
-1.52995996745641e-06
-1.35937948002634e-05
-9.11498976020087e-06
-3.39989647721338e-05
-1.66888886797657e-05
-1.72826849243512e-05
-1.88048988863156e-05
-2.97636679286574e-05
4.67765368951725e-06
-1.09843838148303e-05
-3.57020992016308e-05
-8.46214415085744e-06
-4.77560307550469e-05
-4.46256354822548e-05
-1.66442185934844e-05
1.07282875274597e-05
-2.77319221852404e-05
-3.05646886908367e-05
-1.80868014020242e-05
-1.45322151356066e-05
-2.98588753850654e-05
-2.71509265139733e-05
-3.57462633588612e-05
-4.61965096443634e-05
-3.79223749684732e-05
-1.86434485444028e-05
-2.65822976428318e-05
-6.26280963457609e-06
-3.24872314691747e-05
-1.08131548183024e-05
-4.12672532689258e-05
-2.37906345125505e-05
-3.9532696514069e-05
-1.67730626847501e-05
-3.10122965448904e-05
-2.8662752754896e-05
-2.2904764763244e-05
-3.29326490674851e-05
-1.21608980175998e-05
-1.67412028036973e-05
-3.81201457765562e-06
-1.11888854594593e-05
-2.51843225946962e-05
-4.1841294132947e-05
-1.47100329175531e-05
-2.61492787167864e-05
-2.04014212181851e-05
-2.22489969718164e-05
-3.01475534269742e-05
-1.47452861552911e-05
-3.43448695806222e-05
-6.5409774044278e-06
-2.14079460800098e-05
-2.89492861159935e-05
-2.13947376888331e-05
-2.99073577712015e-05
-3.34042143775198e-05
-2.71831222451601e-05
3.68104580435011e-06
-2.26885631133484e-05
-4.07005104888408e-06
-2.41730447933653e-05
-2.48529616022068e-05
-2.15806397114704e-05
-2.757771025758e-05
-2.74939969445857e-05
-8.69525812122092e-06
-2.43530840420975e-05
-1.67273953400466e-05
-5.72595931548726e-06
-3.24932438562851e-05
-1.83030002912884e-05
-1.02285947544672e-05
-4.49174027946233e-05
-4.59777984798659e-05
-2.73766205094607e-05
-2.0068823583419e-05
-1.1006650043544e-05
-9.83026130161064e-07
-1.70840077447468e-05
-5.74662566276641e-06
-7.91576379011682e-06
-2.23771454970184e-05
-9.73505158239585e-07
3.41812796932654e-06
-8.18189250841346e-06
-1.61705873898316e-05
-9.46015482990168e-06
-1.39203307469625e-05
-1.66458380311765e-05
-2.25863850066472e-05
-3.13020349728096e-05
-3.25958248751421e-05
-3.77161964864999e-05
-9.62402502547445e-06
-2.99421247422007e-05
-3.34050536550174e-05
-1.71786775002492e-05
-2.24567584385937e-05
-9.04349301537893e-06
-6.54267890561143e-06
-2.11882168327323e-05
-3.53694320803153e-05
-3.50170255386738e-05
-2.92072539939198e-05
-5.68539985031209e-06
-1.88919470892398e-06
-1.44667049473811e-05
-3.01453983180028e-05
-3.17397514652137e-05
-6.41402815720957e-06
-3.10509971716581e-05
-9.82304458657301e-06
-3.05554147944634e-05
-1.04053106553434e-05
-2.11529612275417e-05
-1.7687043453063e-05
-1.86741475156392e-05
-1.34887938425869e-05
-3.35715563729406e-05
-1.68850180044646e-05
-4.88466440301607e-05
-2.55162351295447e-05
-1.65005996450656e-05
1.52326520657096e-05
-4.13173761754121e-05
-3.32598214545634e-05
-1.32523881454216e-05
-3.04479572376316e-05
-8.64733688543239e-07
-2.02991965519505e-05
-1.2284166891315e-05
-2.25614580902061e-05
3.30770028403565e-06
-1.87867970257311e-05
-2.4656351519898e-05
-1.7665510556444e-05
-1.24517492844236e-05
-4.34576718053607e-05
-1.69519188132005e-05
-1.19338043372696e-05
-7.25260418267545e-06
-2.62070841540759e-05
-3.04019669390901e-05
-2.27797032480468e-05
-2.22171108805663e-06
-5.26180267254123e-06
-2.40165156474987e-05
3.0612410830468e-06
-2.707096320774e-05
-1.3407501637814e-05
-1.20349680107364e-05
-2.61965790921195e-05
-2.59524676321993e-06
-8.19186528656845e-06
-1.56292612188277e-05
2.04829014970772e-06
-3.17653540034706e-05
-5.26817105330187e-05
5.20249950472564e-06
-8.21220581281328e-06
-2.00383345219265e-05
-2.98061019114982e-05
-1.55862602586167e-05
-1.91022893652608e-05
-1.1122459704964e-05
-2.42392452788539e-05
-3.3589498818079e-05
-1.16310875118046e-05
-1.78258999542361e-05
-2.11473087130712e-05
-2.57901622331258e-05
-1.65744330176182e-05
-1.30059955222908e-05
-2.95382981214448e-05
5.2560649688991e-06
-9.53141481064744e-06
-1.04655850681799e-07
-6.50180746938645e-06
-3.34021340917165e-05
-7.65541679954655e-06
-3.05794007172453e-05
-2.68377265448615e-05
-1.33388004668001e-05
-2.3817567066008e-05
-2.20588507574835e-05
-1.5617807124042e-05
-4.03991781250801e-05
-2.72668669252779e-05
-5.95608589464309e-06
-1.77643560324254e-05
-2.57393546522921e-05
-4.33610819426306e-05
-2.54339542557866e-05
-3.83917695795389e-05
-7.99001081123295e-06
-4.97422010171794e-05
-1.60406487537615e-05
-2.81291459223377e-05
-2.18870452100227e-05
-2.41552592074431e-05
-2.00227912619188e-05
-2.99323295818705e-05
-3.38907385894875e-05
-3.90231408252243e-05
-2.9296875608864e-05
-3.60017044931689e-05
-1.70533888897882e-05
-3.47651144769439e-05
-7.90146064259349e-06
-2.73855496628466e-05
-2.22217363148856e-05
-3.72711951152339e-05
-3.02403575249006e-05
-4.01487849051838e-05
-3.49177113538431e-05
-1.67520016275944e-05
-1.61361871083516e-05
-1.5813457222308e-05
-2.61795738756173e-05
-2.79313392994595e-05
-1.20278727619258e-05
-7.85401644889838e-06
-1.22097142283252e-05
-4.03607229597621e-05
-5.24857880600546e-07
-1.21884771389344e-05
-1.82103520673919e-05
-2.4084322251166e-05
-8.38902700821535e-06
-3.49518694400246e-05
-2.49981750927797e-05
-1.72696308285766e-05
-1.6352852523245e-05
-1.36510850076285e-05
-1.74701248615491e-05
-2.25015058212331e-05
-2.39543217479849e-05
-2.39579489971179e-05
-2.6466653309429e-05
-2.44592030006011e-05
-2.99921382430124e-05
-1.05748936383827e-05
-1.46117191780059e-05
-3.80636235315278e-05
-2.76302364449048e-05
-1.19615153596215e-05
-8.34617951103523e-06
-1.20694668820964e-05
-2.5654122037954e-05
-2.34087732232893e-05
-2.14674208147377e-05
-1.62082499225326e-05
-2.66039606799721e-05
-2.20991920608981e-05
-3.78993094853341e-06
-1.59156390732748e-05
-2.12163818049094e-05
-1.86356110331377e-05
-2.2335498027998e-05
-1.83141886774136e-05
-1.95276264280226e-05
-8.80810766361808e-06
-3.48865378413222e-05
-1.02915290180829e-05
-2.39501303014496e-05
-4.15358405410708e-05
6.39353463684804e-06
-1.10486197975603e-05
-3.55301234606491e-05
-1.50467383777663e-05
-1.15803282739995e-05
-3.06625248991074e-05
-1.7794217232723e-05
-3.80176715644615e-05
-3.01731603002141e-05
-3.18683621282894e-05
-2.26210187492425e-05
-2.38041368075124e-05
-2.37895020393115e-05
-2.28875875114284e-05
-1.10478667591273e-05
-2.13058190019158e-05
-1.15061588872227e-05
-1.52423796718503e-05
-4.49530441943497e-05
-2.74472970698153e-05
-2.27603457576776e-05
-1.62258586818492e-05
-2.69171809911019e-05
-2.15880899005528e-05
-2.86649119004919e-06
-3.03885970755713e-05
-5.251093841941e-06
-2.22511374276816e-06
-2.47722876225238e-05
-3.39310953932635e-05
-3.93119803146047e-06
-1.88920793332759e-05
-3.11267444704964e-05
-2.24176977359529e-05
5.54036512564759e-06
-2.67021739923604e-05
-2.79211969472571e-05
-1.78038374570545e-05
-4.36895011882459e-05
-4.15885669552889e-05
-2.65666775980932e-05
-2.23009946668595e-05
1.1105839465072e-05
-3.5370682394384e-05
-2.16339827387444e-05
7.03120869947571e-06
-2.13045221724719e-05
-2.92140375612289e-05
-2.69015403736098e-05
-2.14997864225907e-05
-2.01171468526474e-06
-1.53518690172635e-05
-3.63513978951108e-05
-1.75090977378018e-06
-2.38459593892034e-05
-1.90766233297807e-05
-4.41390105547983e-05
-2.802183595991e-05
-1.03571486965662e-05
-9.96076040443052e-06
-3.48351081465564e-05
-1.00345159951519e-05
-2.13681442613936e-05
-9.60620819748131e-06
-8.26466643238467e-06
-3.60650100117645e-05
-1.58288284474335e-05
-2.71878154532784e-05
-1.95622173907224e-05
-1.06021852046456e-05
-1.5919876114689e-05
-1.88346754190396e-05
-1.86745757631518e-05
-1.19901595033012e-05
-1.16526581402233e-05
-1.44009813598979e-05
-1.12947304657823e-05
-2.18628843359539e-05
-3.702716857101e-05
-2.75462249242455e-05
-2.68867104127701e-05
-2.55743213113987e-05
-7.48272491540103e-06
-1.72966478488233e-05
-2.76360368880843e-05
-1.09795072484903e-05
-1.20412640806769e-05
-2.44887371028405e-05
-3.75706862500223e-05
-9.78653538178637e-06
-3.02717160252626e-05
-6.89927677536442e-06
-2.3760713532284e-05
-2.09880258589365e-05
-3.47846004721083e-05
3.09595983613136e-06
-1.15673340734504e-05
-2.68482770157555e-05
-4.36831240792358e-05
-4.40674390409639e-05
-4.1222460868657e-05
-1.89776570178849e-05
-1.03540083458064e-05
-2.06536163524938e-05
-1.67463845585964e-05
-5.43556254841997e-07
-4.08039209202256e-05
-2.30091933840439e-05
-3.33072640425577e-05
4.91791191910208e-07
-2.28288940760338e-05
-5.0444382483282e-05
-4.5708818227663e-06
-2.56545093161992e-06
-1.97653031721845e-05
-4.91561254022657e-05
-1.7700266929374e-05
-4.22932090991686e-06
-1.6692013165711e-05
-1.72402648598522e-05
-3.28491754471743e-05
8.43088538337631e-06
-1.04542695268278e-05
-2.03315411160311e-05
-2.39371260224049e-05
-1.38632980716759e-05
-2.30699234608457e-05
-1.89472991997002e-05
-3.8034029560407e-05
-2.18232696308923e-05
-9.62971511896572e-06
-3.0237177797769e-05
-1.93069000302064e-05
-2.60523966846111e-05
-3.87238400335242e-05
-3.008006668244e-05
-1.37240527447828e-05
-2.60619034558988e-05
-2.21541362781794e-05
-2.78261589379567e-05
-3.40041677387829e-05
-2.7645268672921e-05
-2.02064940099362e-05
-2.47487606029193e-05
-6.14627965620278e-06
-1.63914185795682e-05
7.25162951865729e-06
-2.31967601509146e-05
-2.77242740733703e-05
-1.73768963439636e-05
-2.19781187499824e-05
-3.70065018296714e-05
-1.89373586023541e-05
-2.87776500468502e-06
-2.11056629380986e-05
-2.2080588693334e-05
-3.63342357965942e-05
-1.51612065937359e-05
-2.69349422261014e-05
-1.32856639416994e-05
-2.73417085406076e-05
-2.33108392225416e-05
-2.36327337514595e-05
-3.2554916927253e-05
-2.36557343551226e-05
-2.09480383351426e-06
-8.51993214859918e-06
-2.04570052473597e-05
-1.49724282470885e-05
-1.67386575323454e-05
-1.59472865143904e-05
-1.5784059964816e-05
-1.19943754418409e-05
-1.24964847474503e-05
-3.29081753725913e-05
-2.94605087346392e-05
-5.19498996904559e-06
-2.32845828017426e-05
-3.35834420141681e-05
-1.06410864325433e-05
-2.43184200740991e-05
-2.72394295943196e-05
-2.32346878814985e-05
-2.95307958937564e-05
-2.64444757350427e-05
-4.12548753796004e-05
-1.79420357735208e-05
7.43722448209522e-08
-2.65378488245038e-05
-2.43557650708793e-05
-7.43619607447479e-06
-8.00982536866335e-06
-4.85560310162894e-06
-2.90859733929957e-05
-7.44251768161003e-06
-2.93469928770064e-05
-2.32560056455114e-05
-2.11187690179915e-05
1.06159009081361e-06
-4.17401053017844e-06
-1.2033219725185e-06
-1.74473371106418e-05
-3.30433124615613e-05
-9.08218549774916e-06
-1.29150133149859e-05
-2.16347955500177e-05
-4.16494356363337e-05
-1.36320650236887e-05
-5.66981117305014e-06
6.9418045155785e-06
-1.29124682586054e-05
-3.36838039529104e-05
-1.31951875172478e-05
-3.45648507049682e-05
-1.25661869457012e-06
-8.12941476086407e-06
-3.05016251462327e-05
-2.42585609122772e-05
-1.91043690229297e-05
-5.0475178872511e-06
-2.05173751875476e-06
-2.58524320246827e-05
1.88296681281227e-06
-2.67999866969284e-05
-8.32136651592453e-06
-2.27738804759085e-05
-1.20460918156608e-05
-4.36624086489907e-06
-9.45896362220805e-06
-3.35141110418306e-05
-2.03832798062963e-05
-1.93474557594104e-05
-2.77576370212921e-05
-1.78248179197396e-05
-9.99433253125979e-06
-1.67943471419137e-05
8.34615837518997e-07
-1.80209337209938e-05
-2.12721047749344e-05
-2.77701000214597e-05
-6.79402367860028e-06
-1.73112725473108e-05
-2.53864799741494e-05
-3.73695885611032e-05
-1.20914475409909e-05
-2.51603766966398e-05
-3.98262473250098e-05
-1.56475549556868e-05
-1.45208537052703e-05
-2.0951485860357e-05
-7.38530872473029e-06
-1.40671418903735e-05
-2.93579974482021e-05
-4.44436921818007e-06
-2.14221486465628e-06
-2.19102827617504e-05
-6.06751387772029e-06
-2.99794299543787e-05
1.8215684200191e-06
-1.66626862572371e-05
-2.43805811280679e-05
-3.17613044545762e-05
-3.4644921193597e-05
-4.08799579248942e-05
-2.63137574873683e-05
-2.97749648375864e-05
-2.97209142956665e-05
-2.17829616992445e-05
-1.69611256439946e-05
-1.25693599112785e-05
-1.83713627013065e-05
-1.5619916823214e-05
-2.9436606647133e-05
-5.456408522636e-06
-3.81390239862159e-05
-3.63644859728528e-05
4.24084053746475e-06
3.79786007006966e-06
-2.55263761597133e-05
-7.42921241006684e-06
-3.10682787138483e-05
-1.55314502524069e-05
-2.2406595959359e-05
-3.26752196554623e-05
2.14402111434286e-06
-2.65454665290329e-05
-1.95416799825238e-05
-1.62671379728807e-05
-1.87917551901143e-05
-1.9931545963429e-05
-2.28864797878232e-05
-3.68164091396799e-05
-1.37667753053016e-05
9.84282488290702e-06
-2.50452620852057e-05
-2.20093199807501e-05
-1.36944943321051e-05
-1.66571426293188e-05
-2.46623725472273e-05
-1.1865753946852e-05
-1.05240490649672e-05
-2.17925296385537e-05
-2.96856262731432e-05
-4.33460484810207e-06
-3.80199354661661e-05
-1.20677782808078e-05
-9.74462582267475e-06
-2.73713090590467e-05
-1.97463632682318e-05
-1.99575357634887e-05
-1.27959588332711e-05
-1.96944758041886e-05
-1.74958705136598e-05
-1.94910680862243e-05
-2.78177911691097e-05
-1.60852031899679e-05
-4.9041950007093e-06
-1.21084396386923e-05
-1.96009915760999e-05
-6.8953724153459e-06
-2.95422235491223e-05
-2.04563220007738e-05
-2.38990366201379e-05
6.6761191427201e-06
2.16903318695689e-06
-2.24829691047279e-05
-3.54454184646991e-05
-4.35597571712851e-05
-1.99571698598342e-05
-1.40086050088063e-05
-1.7060556683924e-05
-1.8762435599902e-05
-2.21979087709792e-05
-2.92940573135503e-05
-2.09864252061089e-05
-4.6958229837342e-05
-1.49148640622245e-05
-2.54907302834944e-05
-8.02241928514144e-06
-8.54471053035855e-06
-2.68871017396039e-05
-1.80028752089819e-05
-2.152589627187e-05
-2.62001564998705e-05
-2.60898822845096e-05
-1.13504292933075e-05
-1.3863906199207e-05
-2.55132974160566e-05
-1.42257252645144e-05
-1.09241760802942e-05
-3.63092533300568e-05
-2.64748587929238e-05
-2.05555843552416e-05
-6.3598118251278e-06
-3.15665195686681e-05
-4.07038042513317e-05
-2.17081923434677e-05
-1.17839205191523e-05
9.9453193554535e-06
-2.50901576863507e-05
-2.34009679628924e-05
-7.86084183779736e-06
-3.83006627074553e-05
5.75410524173412e-07
-1.66557281336776e-06
-3.63305530872679e-05
1.52463496810746e-06
-1.61434225234623e-05
-2.10139957837978e-05
-1.8743196988358e-05
-9.31551350889277e-06
-2.89159140553585e-05
-1.7160290733323e-05
-3.10461993439207e-05
-4.28760737771323e-05
2.29778852618912e-06
3.46216141761361e-06
-1.39314726524808e-05
1.12082273288929e-05
-3.26746354003504e-05
-1.37250792519279e-05
-3.24338696446923e-05
-1.92118149792035e-05
-1.56558310194405e-05
-1.45117819439154e-05
1.14208197686246e-06
1.07111408638733e-05
-2.98745820689911e-05
-3.04628447958101e-05
-4.520245400929e-05
-2.38719335098134e-05
-1.89170703145172e-05
-2.60813395306554e-05
-3.12180550461127e-05
-2.63686802566044e-05
-2.16091213100316e-05
-1.02299045288184e-05
-2.49003013179918e-05
-2.24810257559839e-05
-3.31073111182685e-05
-1.3283653632533e-05
-2.05113496880045e-05
-1.51112054687151e-05
-1.36435247911665e-05
-1.62813724025157e-05
-1.73590451327807e-05
-2.93334173683135e-05
-1.77231776407984e-05
-3.10790578844485e-05
-2.96231605395154e-05
-1.22436551860995e-05
-1.75172242190216e-05
-1.12359921312257e-05
-2.72227973407553e-05
-2.02800003808531e-05
-3.28743040527234e-05
-3.51505075124346e-05
-4.30304958603461e-05
-2.13988801480275e-06
-3.79027279402157e-05
-7.18698770485542e-06
-5.05953365741984e-06
-5.25737080884614e-06
-1.29771406150499e-05
-1.30793655201909e-05
-1.78651291210957e-05
-2.33031209889894e-05
-2.81261947615543e-05
-1.73694748273998e-05
-1.42861229259828e-06
6.86859790343279e-06
4.20982840000947e-06
-1.54959170517042e-05
-4.86773705314087e-06
-2.25001848914707e-05
-2.15055982727922e-05
-4.35763776016964e-05
-1.50707553738567e-05
-2.30235646697585e-05
-3.24615123218356e-05
-1.97064564354627e-05
-1.851052607365e-05
4.74331193048384e-06
-4.21142535776366e-05
-2.63738759300144e-05
-8.04126169575257e-06
-9.67566593509554e-06
-2.82542482972528e-05
-2.657951437842e-05
-2.14045659880734e-05
-7.94233072140939e-06
-2.37078639794861e-05
-3.24128472145055e-05
-7.55225555456785e-06
-1.37846270334152e-05
-1.19359508286476e-05
1.6775305292941e-06
-2.43453951479562e-05
-1.39603440727515e-05
-9.67768399022678e-06
-2.13418137243591e-05
-3.48036555219264e-05
-2.49998598492053e-05
-1.57570003374145e-05
-3.65907028116844e-05
-1.94974999233429e-05
1.15853980035923e-06
-4.95622174301727e-05
-3.74320220908476e-05
-2.07406705049714e-05
-1.52583353218352e-05
-3.11884937317962e-05
-2.27543676349194e-05
-2.1917294456213e-05
-8.29576634602192e-06
-2.78127409364897e-05
-2.37441623464824e-05
-1.74378116330251e-05
-4.90249475831818e-06
-1.95393966585314e-05
-1.61442780222991e-05
-1.53807742540865e-05
-3.96541971642096e-07
-5.14658493920987e-07
2.91738554790197e-06
-5.48330814710151e-06
-2.62816894379517e-05
-8.63422961674241e-06
-3.26313167808996e-05
-1.07496116808535e-05
-3.65466804258368e-05
-3.35825663062581e-05
-3.2634907353375e-05
-1.71825989816014e-05
-1.89900704973352e-05
-1.52831961532055e-05
-4.06496666530112e-05
-1.6372191349754e-05
-2.75860526485381e-05
-3.09851732572113e-05
-2.79817179303338e-06
-2.75724096089059e-05
-1.23028794202264e-05
-2.71560833523716e-05
-1.41411507953949e-05
-1.63044309477862e-05
-9.70841385092565e-06
-4.00709013395415e-06
-2.76852821743053e-05
-1.40748322634879e-05
1.91892090114062e-06
-3.65158545400979e-05
-5.6030421360403e-06
-2.49393798418475e-05
-1.81089264640431e-05
-1.60346931773115e-05
-1.90435168411632e-05
-6.60492562538795e-06
-2.48121924326303e-05
-3.80822453486793e-06
-3.55936666228537e-05
-4.23001265101468e-05
-2.79029684222908e-05
-1.46984250796653e-05
-1.20368081828924e-05
-1.49859604615742e-05
-2.34397491865129e-05
-7.4449722525781e-06
-1.09949377111014e-05
-6.74461181752471e-06
-2.62294108982753e-05
-1.35585610894644e-05
-2.49140211426321e-06
-2.48664103056514e-05
-4.29497498388344e-05
-9.53638819332839e-06
-2.06599709910801e-05
-1.24760695781853e-05
-2.2850551653362e-05
-2.72788475352094e-05
-2.87455515326621e-05
-6.33409984004343e-06
-1.40913786975152e-05
-1.92886393313628e-05
-1.67244041245966e-05
-2.19244775010107e-06
-7.24619477085757e-06
-2.94259084909437e-05
-6.62435644930627e-06
-3.29931702720326e-05
-1.81324020817977e-05
-5.35544424970373e-06
-2.5925843412999e-05
-2.48201595468418e-05
-2.67577125584712e-05
-1.81391665707577e-05
-1.15430519260971e-05
-2.2357725294255e-05
-2.79903581426433e-05
-4.17071501167756e-05
-3.48838570373258e-05
-1.57804906777217e-05
-1.65198640438054e-05
-4.62488644360723e-05
-1.40123174585308e-05
-1.3504872244881e-05
2.0716582410316e-06
-3.06027186461007e-05
-1.4864955456932e-05
-2.36657026335055e-05
9.91435881967156e-06
-1.97103613213831e-05
-2.76923123149743e-05
-1.88083534315203e-05
-9.00685029573842e-07
-2.11013878542188e-05
-1.1105896488419e-05
-5.85127125514867e-06
-1.03168780470644e-05
-3.60282283131527e-05
1.67831027989986e-05
-3.14093966657978e-05
-3.22244620201508e-05
-4.61725968074666e-05
-5.41235741317879e-06
-1.95216102743001e-05
-2.9160873691279e-05
-5.21325645793599e-06
-3.9666920289017e-05
-1.66231970626261e-05
-2.20500873062931e-05
-1.23042287157622e-05
-2.84367565739188e-05
-2.45423637430684e-05
-1.5131449883861e-05
-4.61169385894627e-06
-1.03316571789414e-06
-1.38104658103803e-05
-1.0747600769068e-05
-2.2750862783079e-05
-1.19704276860165e-05
-4.28348249686193e-06
-3.32342753111866e-05
-4.64137913797909e-05
-3.89107667791203e-05
-3.20714361067723e-05
-7.95098937034143e-06
-4.45045054354016e-05
1.46642281784577e-05
-1.53137806915452e-05
-2.34818181132245e-05
-1.69295021532479e-05
-3.91765355750747e-06
-1.83966000813801e-05
-2.09764490706462e-05
2.73862595896896e-07
-3.4614049813529e-05
-1.45086934867147e-05
-6.74438484398242e-06
-1.93217764618907e-05
5.58343637496889e-06
-1.51621455154855e-05
-1.04537655594013e-05
-2.3923258984358e-05
-1.94541280770436e-05
-7.69725490974296e-06
-2.15660595141528e-05
-1.70312004945457e-05
-1.15289261360638e-05
-2.02530696670469e-05
-1.33132691136929e-05
-2.54749962475753e-05
-2.25695044886892e-05
-2.44620525003014e-05
-1.85769975436831e-05
-1.03340354723778e-05
-2.12300087293355e-05
-1.09506678386841e-05
-1.6932714688045e-05
-3.05759760323377e-05
-7.4657059976576e-06
-4.72406018334953e-06
-2.23170503813423e-06
-3.46126077178634e-05
-2.99249301670634e-05
-9.92692940563084e-06
-1.86801424119431e-05
-1.67553359803924e-05
-3.53520505293408e-05
-3.85814697339053e-05
-3.96482009050005e-05
-2.38131174364676e-05
-3.88734184512588e-05
-1.92612758897886e-05
-2.4721861040142e-05
-3.05077206728905e-05
-2.54184437529271e-05
-1.82894181910618e-05
-1.31423391126225e-05
-3.89519599429578e-06
-1.6693871781558e-05
-3.32930938628566e-05
-1.31215342916081e-05
-2.62224326519335e-05
-2.83301312812581e-05
-4.22405492447597e-05
-2.36152121345921e-05
-1.67724155661167e-05
-1.06738447127221e-05
-1.48569901465616e-05
2.26701251393483e-06
-2.42398271109386e-05
-2.77706244214286e-05
-2.58987696116728e-05
-2.08230979383099e-05
-2.14573660537795e-05
-1.0366414688077e-05
-1.79153300100947e-05
-2.83644789913745e-05
-3.79577556799863e-05
-5.98832500126892e-06
1.55941607161927e-06
-1.76150029446641e-05
-3.22770752517141e-06
-4.51881301824753e-05
-4.27457137067317e-05
-2.17707428985949e-05
-4.21791967984556e-05
-2.17576594046425e-05
2.42675179095174e-06
-1.32643457677397e-05
8.64753522413643e-06
-1.04909087036841e-05
-3.11668406187635e-05
-4.40449736859023e-05
-4.05394961593615e-06
-9.66396154221545e-06
-2.33149808658951e-05
-2.03148562522127e-05
1.05057436867304e-05
-3.50924432613427e-05
-9.65389147685092e-06
-1.00043708703567e-05
-2.96253360299825e-05
-1.15686474903694e-05
-1.4623712379016e-05
-1.87611850902301e-05
-1.8192650198381e-05
-3.26167488069512e-05
-4.51902388247825e-05
-9.43807776934904e-06
-2.0611268743196e-05
-2.15480044155108e-05
-2.92774027831911e-05
-5.82936775080535e-06
-6.39863117386502e-06
-2.25534107722145e-05
-3.17918203001989e-06
-2.79266374780705e-05
-2.80152902748128e-05
-1.98174699648439e-05
-3.95091698411216e-05
-5.08802668641634e-05
-2.55765145065073e-05
-3.24803815967428e-05
-3.65926792742247e-05
-3.0239762375257e-05
-3.13199147598608e-05
-3.29958619317447e-05
-2.13894085950091e-05
-3.92867365790639e-06
-3.44131824528518e-05
-3.31488642458245e-05
-1.66415520862141e-05
-3.21094083306868e-05
-1.59235799669097e-05
-1.70603627088769e-05
-1.59864891406464e-05
-2.10507019599447e-05
-7.59030124820121e-06
-4.04764198708015e-05
-2.45364998489381e-05
-5.30501919371951e-06
-5.4916361832024e-05
-1.78397767082779e-05
3.26666859935162e-07
-1.28483488097109e-05
-2.92724230693817e-05
-3.21639362372698e-05
-4.25285588883778e-05
-2.93224532842549e-06
-1.78113857984771e-05
-2.51367286229445e-05
1.44107481573625e-06
-2.94767030232872e-05
-2.42052286887615e-05
-2.34282534120041e-05
-2.45751704252321e-05
-3.22172663856186e-05
-3.78760944131615e-08
-9.11238061938956e-06
-2.67511559500843e-05
-4.05526379004169e-06
-4.77342202926927e-05
-2.81361541690404e-05
-2.32497832018711e-05
-2.19529336859994e-05
-1.60915525785183e-05
-3.06714067849581e-05
1.45095640976612e-06
-1.01788556451313e-05
-4.83299639032189e-05
-2.47636995490585e-05
-1.6569521119116e-05
-1.01646111384818e-05
-1.13911743760305e-05
-2.29076780029687e-05
-1.50783680828471e-05
-1.37323632436762e-05
-8.37588374167168e-06
-9.05662675014878e-06
3.95194342047657e-06
-5.73247046450597e-07
-2.87390971155325e-05
4.2151855438929e-06
-2.349798612973e-05
-2.01299905487462e-05
-7.24738990800873e-06
-5.34577300962068e-06
-3.2554124699747e-05
-1.46238506915427e-05
-2.61309054352175e-05
-2.7940610798286e-05
-4.15738446993909e-06
-1.84786331465968e-05
-7.61129166717401e-06
1.46394814873011e-06
-5.48752005007743e-06
-1.84237720537975e-05
-2.2930651633353e-05
-1.78385503687853e-05
-3.93498909354142e-05
-2.55072695365006e-05
-1.93789406470933e-05
-2.10975175537494e-05
-2.57764167486701e-05
-2.76748893070643e-05
-1.81389454729224e-05
-2.82967654474541e-05
-4.37469991255749e-05
1.18620784258009e-06
-1.32598032986742e-05
-3.72916533896104e-05
-1.55483349783156e-05
-4.04484593405058e-05
-1.38583371027994e-05
-1.58398484990324e-05
-1.21754398539671e-05
-2.05397755672716e-05
-6.73073949719885e-07
-1.56118144084184e-05
-8.85711056022726e-06
-6.214304361221e-06
-2.25471481161388e-05
-9.37483962938355e-06
-1.77240312858625e-05
2.27749547547655e-06
-4.19383709910003e-05
-1.34176586539614e-05
-1.43195231085987e-05
-1.68499510017073e-05
-3.65562080078236e-05
-5.03336369509161e-06
-1.69457629130974e-05
-1.64524456338379e-05
-1.18776662600318e-05
-3.69723878262236e-05
-1.83629182805755e-05
-5.19441242012022e-06
-1.1305247600314e-05
-1.73368413971764e-05
-3.79741560203376e-06
-2.77427911144221e-05
-1.59523605153916e-05
-2.65147335681066e-05
-3.87491958817888e-05
-2.19618398969687e-05
-2.25594620358668e-05
-1.96796200833474e-05
-1.99047297419234e-05
-2.84718984865549e-05
-1.39542530639557e-05
-1.98878173422067e-05
-1.42835465927556e-06
-1.38045711710559e-05
-3.29085922874161e-05
-2.10576550282207e-05
8.72324835073266e-07
-3.69079895971973e-05
-3.34336493326163e-05
-3.79243156009467e-05
-4.32012887241817e-05
-1.07006688960794e-05
-1.52568218918419e-05
-1.67339117174287e-05
-2.79830626131765e-05
-2.82000091509069e-05
-2.57238753154593e-05
-1.72314787796226e-05
-3.31220183799942e-06
-7.43263745729514e-06
-3.00262047867781e-05
-1.3216350404833e-05
-2.93820203711574e-05
-2.4954392578948e-05
-1.13405001230842e-05
-2.44451121710305e-06
-2.4815593228981e-05
-7.60573249330211e-06
-3.73611626049561e-05
-2.59142372516291e-05
-1.89380411328935e-05
-2.3475817548575e-05
-1.43414831377051e-05
-3.85488643381973e-05
-2.5425626101876e-05
-2.06156885446378e-05
-2.27323493272269e-05
-3.05076523622e-05
-2.90581583182821e-05
-1.55016369954552e-05
-1.05941126623524e-06
-2.64868420183464e-05
-8.90056439642562e-06
-1.64292638026241e-05
-2.64594823713321e-05
4.84286040729035e-06
-2.94464083525831e-05
-5.43081442469255e-06
-2.8999397365624e-05
-4.15958911680609e-05
-2.06386676184202e-05
-3.08583225823276e-05
-2.59930612829261e-05
-5.08580737712908e-05
-2.05235788298048e-05
-1.06380162940833e-05
-2.55924056977828e-05
-1.09745918473551e-05
-2.15887612824285e-05
-2.39792607704937e-05
-1.23923230569587e-05
-1.45283368057553e-05
-2.36500343167533e-05
-3.17915859648111e-05
-1.22539785057894e-05
-1.53527604635301e-05
-3.19926834406889e-05
-7.17024928476157e-06
-4.53723099187903e-06
-4.10346090383241e-05
-2.60025450893712e-05
-9.3653726505522e-06
-2.75711584559348e-05
-3.02078665316571e-05
-2.62234085747385e-05
-1.26858233342858e-05
-3.46768506858013e-05
-7.22192083276563e-06
-8.52680906076632e-06
-4.3440082783636e-06
-3.27313879582501e-05
-5.71867803039669e-05
-4.00749921652622e-05
-1.74858388253438e-05
-3.69435823453965e-05
1.89899371812676e-06
-4.83310199914114e-06
-2.31428233037519e-05
-2.39933500608698e-05
-2.54648360388114e-05
-2.02045231930017e-05
-3.13356662062366e-05
-3.18404211540528e-05
-2.19632683592555e-05
-1.4200398482698e-05
-2.51217640599342e-05
-3.18737225004732e-05
-2.18278577189453e-05
-3.56326053238348e-05
-2.15912816809369e-06
-1.64692006373454e-05
-3.15160698805451e-05
-1.28356327590901e-05
-3.06444331569949e-06
-2.66982942865071e-05
-1.9695662599803e-05
-3.54602432596048e-06
-5.91485909638904e-06
-2.68429036794563e-05
-3.10766641398455e-05
-4.33543077176802e-05
-3.69660534537311e-05
-1.94816503925412e-05
-4.56299685569295e-05
-2.6095728985047e-05
-2.63331875405041e-05
-3.03865460681298e-05
-2.59301476741964e-05
-2.48538515911838e-05
-8.21795320390381e-06
-3.20425340319918e-05
-3.38764857506147e-05
-3.77660835699153e-05
-6.47103056636279e-06
-2.20654273159998e-05
-3.10671043061399e-05
-1.56575747529617e-05
-2.8590982979345e-05
-2.25162115708214e-05
-2.16754834821447e-05
-1.79297679138694e-05
-2.81919627277853e-05
-1.9034425712577e-05
-2.26322545773668e-05
-3.61202180242361e-05
-2.55983083490422e-05
-4.11053996566942e-05
-1.96509667118557e-05
-5.20552639851541e-06
-2.89415850933374e-05
-9.13399177263705e-06
-7.90703372918117e-06
-2.36022569821955e-05
2.54906703913853e-06
-1.1494411302376e-05
-3.60428081896664e-05
-1.66538889341551e-05
-1.58425865474372e-05
-4.69643817303779e-06
-4.34170883640589e-05
-2.80395842458103e-05
-1.30999951436507e-06
-2.35672515128125e-05
-1.50815176409956e-05
-1.92059714434577e-05
-1.27324647076213e-05
8.90326335003968e-07
-2.84423972775056e-05
-2.20474595780898e-05
-4.11262690089611e-05
-5.17753878379619e-05
-3.58716060201253e-05
-3.74300809098639e-05
5.16084974624534e-06
-1.78077998997113e-05
-2.07693479046944e-05
-9.33460360449367e-06
-1.41830799897077e-05
9.84887608287482e-06
-1.23689414864044e-05
-8.32373409543088e-06
-8.61967842953948e-06
-3.54703858821798e-05
-2.25354621958971e-06
-1.24104751584892e-05
-7.62929840041034e-06
-3.7520329715745e-05
-1.67251579008578e-06
-7.24713097589297e-06
-1.72771471964665e-05
-1.88407597695688e-05
-3.62427825003284e-05
-2.31891467877334e-06
-2.99573285657291e-05
-2.44935589023866e-06
-2.77223619084235e-05
-2.65682124428357e-05
-2.22931633479804e-05
-3.0540145410341e-05
-2.38675236473285e-05
-2.55841931703849e-05
-1.04307104681938e-06
-3.02723854919005e-05
-2.1552556269387e-06
-3.2608816826395e-05
-2.89904587575615e-05
-3.59452169838306e-05
-4.66576333920697e-06
-2.31345026508121e-05
-1.20223757646513e-05
-2.17979537359973e-05
-1.78404982549359e-05
-2.19536161331098e-05
-4.05512925609826e-05
-2.45804238505728e-05
-1.49736367197448e-05
-3.52926848804589e-05
-3.63465965366129e-05
-2.71925848668126e-05
-1.46434694573356e-05
-2.10688970431229e-05
-1.59344573104996e-05
-1.74780687482502e-05
-2.77176633249806e-05
-2.59364436916531e-05
-1.56618469637048e-05
-3.64902514126229e-05
-6.53387435793387e-06
-5.23834329480973e-08
-1.42222174105579e-05
-1.80368672428545e-05
-3.10202627809799e-05
-6.73879623856666e-06
1.17356254142494e-05
-1.54552309920216e-05
-2.63806500466924e-05
-1.30219412921451e-05
-2.6585051260145e-05
-7.5843165549953e-06
-1.78929748153642e-05
-1.24175247406439e-05
-2.70132120563085e-05
-2.25587646054577e-05
-4.9899283255508e-05
-1.75920475445334e-05
7.51915894785292e-06
-8.04341608924493e-06
-6.99933665989604e-06
-1.17568582181846e-05
-7.18359601328448e-06
-3.87110142333377e-05
-1.38591108724568e-05
-2.13778443288196e-05
-1.36118947271489e-05
-1.42058984748026e-05
-9.04046836982884e-06
-2.27480598593712e-05
-2.17693364661757e-05
-3.02865877050096e-05
-8.13217284344605e-06
-1.7095773774151e-05
-2.83434507125363e-05
-1.56905708088915e-05
-2.57764126051588e-05
-1.69217927904706e-05
-2.15759475410404e-05
-1.03220618486132e-05
-2.62813333424652e-05
-2.42057742650334e-05
-3.67234170817548e-05
-2.91178005929759e-05
-2.52097365090928e-05
-9.67486836764795e-06
-3.54084541165787e-05
-1.69758307874226e-05
-1.61179428630878e-05
-8.73175190510668e-06
-1.23231884731345e-05
-2.56429736977332e-05
-5.19620646432068e-05
-2.99875398201292e-05
-3.1366137790337e-05
-3.93355911604617e-05
-3.1776833750013e-05
-3.83293946689552e-05
-1.7332587374385e-05
-3.08752097922689e-05
-2.21217334606939e-05
-2.20104546969471e-05
-2.758695837928e-05
-2.12225873048868e-05
-1.83122913333903e-05
-2.93241479343189e-05
-2.13100542809897e-06
-8.09451137242966e-06
-2.46374406639297e-05
-3.29877107982751e-05
-3.06410594216267e-05
-1.26059515262613e-05
-2.00923042336067e-05
-4.91859878364525e-05
-2.67332155532266e-05
-1.48281589589032e-05
-3.23439758156411e-05
-6.08470738456496e-06
-1.41927747892425e-05
-3.44452623827778e-05
-1.8710549610495e-05
-3.60747015566249e-05
-2.1647788154809e-05
-1.73482099513749e-06
-1.15099488190164e-05
-4.05780561844429e-05
-2.17027428700276e-05
-1.99560068517176e-05
-1.24581219679612e-05
-1.1389009530077e-05
-1.82107807248591e-05
-2.69904315978181e-05
-1.841752547592e-05
-2.07835545827719e-05
-3.1326733286509e-05
-1.43174236114088e-05
-1.43633714117486e-05
-1.64247506097976e-05
-3.45573664976967e-05
2.57817644316042e-06
-1.51976979281266e-05
-2.5530303849891e-05
-1.63439757750696e-05
-6.37508270382364e-06
-2.47196372376192e-05
-2.67260673915283e-05
-2.85115907208706e-05
-3.49574954595426e-05
3.81069292624329e-07
-6.95806184220556e-06
-5.59400271080619e-06
-2.86147669358415e-05
-1.82013503135511e-05
-1.25182831350614e-05
-1.57686666262406e-06
-4.61797231044425e-06
-3.18819839091335e-05
-1.06158698217709e-05
-1.81878613632421e-05
-1.78556621203507e-05
-5.48296692946039e-06
-6.58256100310791e-06
-2.17550121146486e-05
-4.18448850729037e-05
-4.53528407418737e-06
-8.69495696484957e-06
-2.92252478522914e-05
-2.25723517919458e-05
-2.15658358414201e-05
-2.52290976150461e-05
-1.91417043145252e-05
-3.38753858629421e-06
-1.43679483321707e-05
-9.02125297869379e-06
-3.01542736838328e-05
-1.74273247623882e-05
-2.73293490750542e-05
-1.13655594390957e-05
-2.40400360414022e-05
-3.43978983921334e-05
-4.25741229977992e-05
-1.98333144785873e-05
-3.96833545587237e-05
-2.18579269896453e-05
-1.5277422574036e-05
-3.13692504307518e-05
-1.57130812412347e-05
-4.56425365751633e-05
-1.8934166137264e-05
-2.9797250000244e-05
-3.36347708336461e-05
-2.75936074731285e-05
-3.01171373309315e-05
-2.92997279016937e-05
-2.27477367750601e-05
-1.85950793493205e-05
-9.59993071677731e-06
-4.07521367054039e-05
-6.67285308795134e-06
-5.62128570639378e-06
-1.79202897020786e-05
-5.92543288292576e-06
-7.5015817953713e-06
-2.78627646344242e-05
-2.02253943256224e-05
-2.64958005753521e-05
-2.36260076910981e-05
-3.24162778205645e-05
-1.2217989211864e-05
-2.14484445148224e-05
-2.07009208522832e-05
-6.13646282379759e-06
-3.68441362608531e-05
-3.44408018898456e-06
-1.32969995660965e-05
-3.47585419540086e-05
-1.98534170760604e-05
-3.90516854248661e-05
-2.38110332948838e-05
-3.58505022584795e-05
-6.08674273115294e-06
-3.0955569687801e-05
-3.44890031521148e-05
-1.53859709105999e-05
-1.84237862824165e-05
-4.56009411074146e-05
-1.69251161263311e-05
-1.21411447903409e-05
-2.28735533176304e-05
-1.79934102383743e-05
-2.37758654481921e-05
-1.28618761289671e-05
-1.68491483772246e-05
-3.45355003239091e-05
-1.92984724528201e-05
-1.13892252673175e-05
-2.5832450699477e-05
-1.4362963712302e-05
-3.15631205017944e-05
-8.83849605292077e-06
-3.1888503190605e-05
-3.17764760752402e-05
-6.77402463672859e-07
-1.81288218441907e-05
-1.44641847623563e-05
-4.78617240485051e-05
-3.32064780726169e-05
-1.68787427062491e-05
-1.11928669023147e-05
-3.01405553374415e-05
-3.33694053810106e-05
-2.14296334020989e-05
-5.07584651243922e-06
-2.20688974219514e-05
-2.80405937621112e-05
-1.87253282691125e-05
5.57168110772722e-06
-1.8234993447946e-05
-2.51496782177747e-05
-9.76499645327199e-06
-2.926463114563e-05
-3.30839400942479e-05
-2.2273518745264e-05
-3.36520293649126e-05
-1.24741227592161e-05
-7.45031421988835e-06
-9.33122211613094e-06
-3.23075907501081e-05
-1.37656323876769e-05
-3.54325792515792e-06
-3.60389663665179e-05
-1.36230569784198e-05
-4.43153784942177e-05
-2.96597488434215e-05
-4.56424591798496e-05
-3.62200203404254e-05
-5.21612738761076e-06
-2.36000509405844e-05
-1.00721426225152e-05
-4.22391414989759e-06
-1.60061816980299e-05
-2.57867548524037e-05
-1.78467737215593e-05
1.50265162024993e-06
-1.42452026495303e-05
-4.13986138417643e-05
-1.73106309516011e-05
-3.79089795634427e-06
-2.93353657903056e-05
-2.14629220639722e-05
-8.73718729221397e-06
-1.60514010759497e-05
-1.13454787192935e-05
-9.34804081480541e-06
-6.24275797515151e-06
-5.26835172761964e-06
-3.61547034294088e-05
4.5639528199116e-07
-3.20794878471876e-05
-1.88246015626274e-05
-2.66669860153978e-05
-3.51580509179624e-05
-3.38855157878379e-05
-4.64502773081326e-05
9.65633985727738e-07
-2.34514625870858e-05
-1.78895142415525e-05
-6.02975199244716e-06
-3.88301719601342e-05
-5.1777817243362e-05
-9.68386782570054e-06
-1.57276788470687e-05
-4.03932479891728e-05
-2.00736006682694e-05
-2.78782377677761e-05
-8.70792961922755e-06
-2.28356380516873e-05
-2.54485751549924e-05
-2.27040022240746e-05
-2.62331891255803e-05
-8.27872554880273e-06
-2.01139361576482e-05
-1.99425092135795e-05
-4.29266817084686e-06
-1.96309521160375e-05
-3.64559194102018e-05
-2.81753188511991e-05
-2.13118230800746e-05
-1.42935629846643e-05
-1.3786439304375e-05
-1.74330934756429e-05
-2.57320081866631e-05
-3.23317214593741e-06
-3.06800968470433e-06
-1.33675535068234e-05
-1.18587066915273e-05
-2.21698263321075e-05
-1.83505152228662e-05
-2.08739334091709e-05
-1.34466329297184e-05
-1.63295763583215e-05
-9.17294006568069e-06
1.07619401309706e-06
-2.55774722802763e-05
-3.50532939886105e-05
-1.32455643168978e-06
-1.36398991191132e-05
-6.37679435185013e-06
-6.23375493577775e-06
-3.99575356640128e-05
-3.8064602075621e-05
-1.28575951881427e-05
-3.15406151419753e-05
-1.85707738213666e-05
-3.46871690581005e-05
-4.5564707667921e-05
-3.21329236463955e-05
-3.08606905392852e-05
-1.59123885174457e-05
-1.49046100799751e-05
-1.33957784089166e-05
-2.20481803776643e-05
-4.64655707829346e-05
-3.63224623685176e-05
-3.41134716694861e-05
-2.06824887311234e-05
-1.90640011881018e-05
-6.37585600895881e-06
-3.89783425919517e-06
-4.27191525892526e-05
-1.30058957935515e-05
-1.93517833935424e-06
-2.86057741770101e-05
-2.37333798506529e-05
-9.77821614069833e-06
-1.33541978029676e-05
-2.25191898913445e-05
-1.1907697601861e-05
-2.70468128304996e-05
-2.73616358352199e-05
-2.33430002265918e-05
-2.36127016214552e-05
-1.36273010842973e-05
-7.8793025569362e-06
-2.34308798540689e-05
3.37157483378701e-06
-2.74127838998861e-05
-8.00946771653282e-06
-3.90146404923031e-05
-1.75962505989159e-05
3.39715811257607e-06
-2.07794959384255e-05
-2.02377306870882e-05
-2.15217761479763e-05
-1.36889780277955e-05
-1.84953744679822e-05
-1.56753667795803e-05
-1.25366631804151e-05
-2.48771438263537e-05
-1.30735319878006e-05
-1.9120039891876e-05
-2.47138367917922e-05
-3.97188982170717e-05
-2.13791504559632e-05
-1.33037049871188e-05
-1.80990164599249e-05
-1.30646309208172e-05
-2.62164695920396e-05
-1.92274333911467e-05
-1.61634552984957e-05
-6.71816361483645e-06
-2.56519387533163e-05
-1.60546209500969e-05
-2.68460445212605e-05
-7.87745710361799e-06
-9.30934984525915e-06
-3.99092120193528e-06
-2.03984279222714e-05
-2.38051454307989e-05
-1.82068016137433e-05
1.01496395180333e-05
-2.90115465115173e-05
-3.92717598023173e-05
-1.37555479733218e-05
-1.83934238838867e-05
-1.56695252953571e-05
-4.15968691083631e-06
-1.9536565241533e-05
-2.65433781403265e-05
-1.61497845870868e-05
-1.47984891622715e-05
-2.15646712289504e-05
-1.0517068535642e-05
-1.64939717506247e-05
-9.56203818205611e-06
-4.98605946473674e-05
-4.18037941502195e-05
-1.23064901057301e-05
1.3268671644951e-06
-1.20786124343822e-05
-1.99900586844502e-05
-2.16311080289566e-05
-1.01970916379466e-05
-1.58618472530447e-05
-2.23057657321018e-05
-7.37814746402191e-06
-1.95321043122178e-05
4.44158667508323e-06
-3.23253129638559e-05
-1.25720060796916e-05
-3.50102073815976e-05
-9.16922282343797e-06
-1.19396811203321e-07
-2.2240301686486e-05
6.12467641242805e-06
-1.94923624414297e-05
-2.46177867322613e-05
-3.19388416675213e-05
-3.30982693627576e-05
-2.88634745406501e-05
1.52523340484973e-06
-1.67906434030163e-05
-9.98288525570122e-06
-2.09564227955204e-05
-2.87283337587054e-05
-1.74208188268308e-05
-6.11247837877062e-06
-2.60882498144321e-05
-7.67743600428177e-06
2.85283984520989e-06
-2.57433179309454e-05
-2.27410992015717e-06
-3.34001191432959e-05
-1.58140434982676e-05
-1.17251319093844e-05
-1.42413658570459e-05
-9.76724873330356e-06
-1.61595190822012e-05
-7.30664333184706e-06
-1.54340930731667e-05
-8.24538431777021e-06
-2.51410604257038e-05
-8.43226451585194e-06
-7.88145971892836e-06
-1.08136499507697e-06
-1.47536787811562e-05
-2.83359288389217e-05
-9.0507917249892e-06
-1.33458430745318e-05
-2.70273709209261e-05
-3.56927204275947e-05
-2.35033270819046e-05
-4.04611523232056e-05
-1.31137498928685e-05
-3.9505621788746e-05
-3.13887602182841e-05
-8.22971510465929e-06
-2.54550360185756e-05
-1.0061507917385e-05
-2.55828734636782e-05
-1.61558729780062e-05
-2.06758554160657e-05
-2.82981435094411e-05
-2.0821088474634e-05
-3.64066663013051e-05
-3.11117234554959e-05
-6.75425722560233e-06
-3.10307981368056e-05
-2.01617763423236e-05
-1.76872029194699e-05
-3.72225806567676e-06
-1.99881199104614e-05
-2.7400868089457e-05
-2.53602340894211e-05
8.92252788077017e-06
-2.91410203972724e-06
-3.12002139993399e-05
-9.6886548424801e-06
-2.3901011129224e-05
-3.59184602316801e-05
-3.46720428627872e-05
9.21802433587266e-07
-8.49655865657067e-06
-1.17885756232645e-05
-1.99125986273693e-05
-2.6184294510174e-05
-1.32961795541988e-05
7.74377943624358e-06
-3.02625499658568e-05
-2.61094265494117e-05
9.8200576529441e-06
-1.88123392921135e-05
-2.93121862379275e-05
-1.35989686482749e-05
-1.36644950487817e-05
-2.40801748807273e-05
-1.94896612306672e-05
-1.0535840304317e-05
-1.44229847220233e-06
-1.9480534280197e-05
-2.51200645174912e-05
-3.03575954306102e-05
-3.01820628427139e-05
-2.57350601512021e-05
-5.66678033367761e-06
-2.1440772995144e-05
-1.29019134919116e-05
-2.98746737606961e-05
-4.8563622388534e-05
-1.3795086746802e-05
-1.443724041773e-05
-7.47568122208335e-06
-1.51102442847224e-05
-1.59513015902398e-05
-1.59204614986004e-05
4.09707094184015e-06
-1.77317658605832e-05
-3.49154234254469e-05
-1.51730675420376e-05
-2.07138931512625e-05
-3.45426213972198e-05
-1.98877492483052e-05
-1.71567516375784e-05
-2.1116461362734e-05
3.14904182129835e-06
-2.03245809947631e-05
-1.93660819337899e-05
-2.5092767582335e-05
-2.16660804266094e-05
-2.78799565423892e-05
-4.51993981895107e-05
-1.1709517069292e-05
-3.21506944625163e-05
-2.36487690629171e-05
-2.99245556556854e-05
-8.83146790485771e-06
-1.57633373058058e-05
-3.8424823949037e-05
-1.93568321869965e-05
6.91030534413403e-06
-3.52669564257823e-06
-2.80339365964895e-05
4.80515484301468e-06
-2.0939761646633e-05
-4.0170564369332e-05
-3.82064619172152e-05
-1.03366034629591e-05
-2.81472973391096e-06
-1.06326903158642e-05
-1.86924833461747e-05
-2.29604820322759e-05
-3.57056031415588e-05
-1.59425596238314e-05
1.67329300311642e-05
-1.49644657812649e-05
-3.49827875694565e-06
-8.16052180901113e-06
-2.88722649940875e-05
-1.73984001452013e-05
-3.785123203172e-05
-2.38372621779044e-05
-1.35620734992718e-05
1.22277457729584e-06
-1.83733572237084e-05
-5.00441279620412e-06
-2.93787712803399e-05
-9.68024357132477e-06
-2.55577617351639e-05
-2.56494496497782e-05
5.95195929951466e-07
-1.43035441664573e-05
-1.79728471974853e-05
-3.56347204094008e-05
-3.29891175366488e-05
-3.05607583286193e-05
-4.74143648998316e-06
-1.44748551255512e-05
-3.93220526041794e-05
-1.30349682513489e-05
-3.79469965439637e-06
-2.12612007656994e-05
-1.43572407143632e-05
-1.59558423112356e-05
-1.28716383434424e-05
-1.74334206449116e-05
-3.92340684499625e-05
-2.17234710325755e-05
-2.52538664843706e-05
3.53801260158831e-06
-2.64246180726624e-05
-7.30165518461518e-06
-1.81347915810163e-05
-1.54901653400577e-05
-2.91712637533951e-05
-2.00060258044321e-05
-1.92143674301696e-05
-1.01245665544195e-05
-2.74106403930189e-05
-1.69298731957274e-05
-8.19930211717242e-06
-1.10085342203387e-05
-2.25905753673261e-05
-2.32225184311688e-05
-3.39695066761179e-05
-1.27978243624325e-05
-3.16536291440515e-05
-2.88155181790668e-05
-1.88388692044193e-05
-3.29395512334012e-05
-6.87679989591435e-06
-3.76647322121405e-05
6.51435442838866e-06
-3.53635785557165e-05
-2.9462961664926e-05
-3.92871893788713e-05
-1.85571861659162e-05
-1.85341574434706e-05
-1.37570972191117e-05
-2.22334611935323e-05
-2.23931432107198e-05
-6.10063861404099e-06
-3.56738642973461e-05
-2.0625973712469e-05
-2.13886080090566e-05
-2.65812278480283e-05
-1.4051465307299e-05
-3.51628765495443e-05
-8.93778318157086e-06
-2.3712974587713e-05
-3.77734917844963e-05
-2.13460840445661e-06
-2.27228535019519e-05
-1.36748627183474e-05
-2.80064245918706e-05
-2.00316460662582e-05
-1.40295237122702e-05
-2.00510493344026e-05
-2.94525222829803e-05
1.36159296926223e-05
-2.89344678142185e-05
-1.43314335824214e-05
-2.67524500620755e-05
-4.13755719859516e-05
-1.2489106288219e-05
-1.73792486599585e-05
-2.56980073508911e-05
-2.61153840060942e-05
-2.87510739258743e-05
-2.06167595155753e-06
-3.15395540549116e-05
-3.32908380153988e-06
-1.22648885258037e-05
-4.06489320298034e-05
-1.70004379620848e-05
-2.64101642010905e-05
-2.67985683294325e-05
-2.40418579023232e-05
-2.50133126188e-05
-1.61289608306771e-05
-2.45237136464588e-05
-2.07036895917091e-05
-3.2271230957991e-06
8.81968271405125e-06
-2.38250578372414e-05
-3.83586490737927e-05
-1.75600533852189e-05
-1.44199409391447e-05
-1.93039477821926e-05
-2.46461526474587e-05
-1.84605672581423e-05
-1.89712164452958e-05
-3.54704684370807e-05
-4.47170735012243e-05
-1.02233606102683e-05
-1.99581699002562e-05
-3.53073524638911e-05
-2.49281737607967e-05
-3.37806817280528e-05
-8.12582994377517e-06
-8.63743392737503e-06
-2.80346887504502e-05
-2.25427696450594e-05
-2.57377297858668e-05
-4.39453728807406e-05
-3.48336774264992e-05
-1.31281199138152e-05
-2.61929239275276e-05
-4.14561341447745e-05
-3.85754803199709e-06
-4.37454884013716e-06
-4.02823401016317e-05
-2.47364944847256e-05
-2.43391046495103e-05
-1.53240492624888e-05
-3.08243840076342e-05
-3.84236426853912e-05
-2.2337948952912e-05
-2.35429945819594e-05
-2.79555140127383e-05
-9.50901348918886e-08
-4.6349795548212e-05
-4.13640250809611e-05
-4.34758059810427e-05
-3.12246641509122e-05
-2.99478734498369e-05
-2.49506793979869e-05
-1.05652136437297e-05
-4.4517688740805e-05
-1.16487167516722e-05
-2.60467784786289e-05
-3.27154134652427e-05
-2.6366088660088e-05
-1.54047958639577e-05
-1.9668393035086e-05
-3.29000202308425e-05
-9.04654660072361e-06
-1.49607246943907e-05
9.55639088535098e-06
-1.99169126133699e-05
7.73842757850425e-07
-1.8935675737952e-05
-1.4108594158156e-05
-5.20647330608899e-05
-6.87491930053351e-06
-1.03974686076722e-05
-3.06117419709224e-05
-4.98037916847731e-05
-2.46815776506771e-05
2.0441991717597e-05
-2.08220722587769e-05
-2.7439902044149e-05
-2.498438061331e-05
-3.3882662199358e-06
-1.48371370487274e-05
-3.71676526413805e-05
-3.08714395261898e-06
-2.37749381979169e-05
-2.76124854162882e-05
-9.54144477261874e-06
-1.43944985091787e-05
-1.45063833889055e-05
-2.08160587545714e-05
-2.77133028177009e-05
-6.47637650556209e-06
-1.97955199357553e-05
-1.02351674723881e-05
-1.80002748414047e-05
-1.04074750280701e-05
-2.61143779125066e-05
-2.54340781233345e-05
-2.35721642789447e-05
-9.33409258790352e-06
-2.67484031957821e-05
-1.51263510854834e-05
-5.08404776022253e-06
-9.83480105864994e-06
9.8454334743226e-06
-2.80414698263397e-05
-2.24569536805491e-05
-3.39653335685271e-05
-4.38905746450048e-05
2.36001044022849e-07
-8.68219274471049e-06
-1.16674630265227e-05
3.08327474467075e-06
1.21533254374786e-05
-2.45648969296275e-05
-3.00111436241201e-05
-1.38585030097828e-05
-6.59399164992007e-06
-1.6564813279752e-05
-2.88915886486623e-05
-1.69441590771483e-05
-2.68638946650144e-05
-4.03426835841407e-05
-1.71456915757912e-05
-2.83080693453756e-05
-1.55066104063123e-05
-1.85072524602945e-05
-3.7341776513493e-05
-3.28236899875827e-05
-2.68769217766021e-05
-1.92242818600124e-05
-1.07153018012591e-05
-2.53245986501714e-05
-2.64289055758236e-05
-3.3690778036371e-05
-2.09345762662524e-05
-3.04449321396965e-05
-2.49470800013428e-05
-2.34305399100541e-05
-3.00693994766485e-05
-5.83252885977662e-06
8.3358566923955e-06
-1.2180276213953e-05
-2.33598201033418e-05
-2.26580058120513e-05
-1.78762444705801e-06
-2.58373141968132e-05
-4.12397287451847e-05
-1.08122492106682e-05
-3.05522158111252e-05
-2.23084232479045e-05
-2.07472570410892e-05
-1.24466545847469e-05
-1.71455702605165e-05
-2.18201304366635e-05
-3.07568498018779e-05
-1.89057658686472e-05
-4.01954082703013e-05
-3.01840364495399e-05
-2.12748622716063e-06
-3.78312395851659e-05
-7.4364321584801e-06
-1.19287558709272e-05
-2.38723911989179e-05
-5.99297427853026e-06
-3.02368791702765e-05
-2.47183819954461e-05
-1.84892884787668e-05
-3.95415491165891e-06
-1.44845140962816e-05
-2.83625588208771e-05
-5.06473539164588e-05
-1.73854421656393e-05
-2.6652378393764e-05
-2.83037860184084e-05
-2.68158794522917e-05
-4.70440306838232e-07
-3.67142738832342e-05
-1.34968719724335e-05
-1.44326956298325e-05
-3.06399621926192e-05
-2.13838051756814e-05
-2.94459649084248e-05
-2.08749177823695e-05
-1.12915593115522e-05
-3.97878501128382e-05
-3.69154115728548e-05
-1.68528909004236e-05
-2.54459571230891e-05
-3.36672830047466e-05
-1.39099122254612e-05
-1.44635258482937e-05
-1.54016737017929e-05
-1.51153402686952e-05
-1.80069186433436e-05
-3.16388858938239e-05
-2.23097184861262e-05
-3.97390644117159e-05
-2.09895474846777e-05
-2.25186157589437e-05
-1.81677338084134e-05
-1.95416711915232e-05
-1.57370567786531e-05
-2.1176443093844e-05
-3.1104003805563e-05
-2.74301857554715e-05
-1.13033261462862e-05
-2.31235269000706e-05
-3.34061864180596e-05
-1.7134323018353e-05
-2.30728579449082e-05
-1.93398202200126e-05
-3.2475978644281e-05
-1.23838513099583e-05
-2.56279115556969e-05
-1.28442523511693e-05
-1.81547845266307e-06
-3.65027029011682e-05
-4.53795513413111e-05
-2.72604548024165e-05
-2.8551306708843e-05
-1.29070431694262e-05
-3.19632326224973e-05
-5.62116733160631e-06
-2.78941649186407e-05
-3.33865367175512e-05
-1.60714909549358e-05
-1.7981217907652e-05
-4.35903413326571e-05
-1.1465211396632e-05
-2.05672035565531e-05
-1.91101250076281e-05
-1.83436319532199e-05
-1.20402075500654e-05
-1.89146844067856e-05
-2.43845268239391e-05
-2.95281056627384e-05
-3.44252016364302e-05
-2.05349352806509e-05
-2.87322707267436e-05
-1.55180666891e-05
-2.4594937200738e-05
-4.77759247153014e-05
-3.12196047924118e-05
-1.18785814773977e-05
-3.79615605333319e-07
-3.84351133877262e-05
-2.90797562186393e-05
-2.51224399574137e-05
-2.68758497144794e-06
-3.16874389545874e-05
-4.56861912871094e-05
-1.75359767713938e-05
-2.33108671168178e-05
-2.06590625090802e-05
-2.43073042367138e-05
-1.06516307337062e-05
-1.6326304773374e-05
-1.61980917808657e-05
-2.27817872066138e-05
-1.2788910150175e-05
-8.4230408425637e-06
-3.87743610892088e-05
-1.11355936333638e-05
-1.84835722474661e-05
-7.28691615693761e-06
-2.13760251475308e-05
-1.36621468684216e-05
-2.22822136876011e-05
-3.33262227478058e-05
-3.42508464699406e-05
3.16750997796206e-06
-9.78038990521419e-06
-1.86372190330964e-05
-1.57761899993184e-05
-2.67319660881067e-05
-1.6611696090905e-05
-1.95891565579706e-05
-2.00993629201122e-05
-1.45620209155115e-05
-1.05032673532849e-05
-5.08818656785978e-05
-2.27150791710686e-05
-1.41766119186557e-05
-2.31173416498852e-05
-1.54567073735936e-05
-9.946417854866e-06
-1.73335836090359e-05
-3.10284574227504e-05
-1.99231331728673e-05
-1.21396786667361e-05
-4.31278748905029e-06
1.1302675666935e-07
-1.7002424299069e-05
-3.61541689675204e-05
-3.2855295861251e-05
-1.8439304548764e-05
-1.90774246885219e-05
-6.82643431570647e-06
-4.18710730808573e-05
-4.01323081562411e-05
-2.51810244117013e-05
-2.43358124891664e-05
-3.12517499973133e-05
-1.83668642946108e-05
-1.28705921199476e-05
-2.05016239739211e-05
-3.66259042972756e-05
-4.7435926365292e-06
-1.87049782406206e-05
-9.93860618511421e-06
-9.330225139372e-06
-2.97295725138776e-05
-1.51952157209132e-07
-1.8065148331225e-07
-2.91800336342825e-05
-2.82940138207185e-05
-2.09588962617588e-05
-3.3981150919378e-05
-2.28222785118467e-05
-4.55912170355248e-05
1.39740613227318e-06
-8.41535533376196e-06
-2.34697693782774e-05
-7.51857819971786e-06
1.71914406612747e-06
-7.58358117562538e-06
-2.6089001597214e-05
-2.17942873201433e-05
-2.16757541852206e-05
-9.14194011500763e-06
-9.76168003173729e-06
-3.42880752732979e-05
-1.17470085140337e-05
-6.89532070796551e-06
-1.94014749736313e-05
-1.94818046157025e-05
-1.36980286847661e-05
-1.37113832675224e-06
-4.61503106237869e-06
4.20329397927186e-06
-4.21441437122577e-05
-2.40637267175063e-05
-2.29838849635048e-06
-7.39001056191117e-06
-5.87367699069179e-06
-1.93800330916457e-05
-2.43892138766373e-05
-2.86321704087089e-05
-1.96006798757843e-05
-2.07017150520163e-05
-1.50284602708779e-05
-1.81104067349084e-05
-1.1894319276902e-05
-2.45274020026652e-05
-1.68393176461454e-05
-8.61253726916851e-06
-3.65363624226861e-05
-1.31347926101827e-05
-4.66055505701867e-06
-3.11292789094356e-05
-2.3281479189135e-05
-3.8867366890906e-05
-2.44497130968846e-05
-2.68012935865057e-05
-1.02666220906583e-05
-2.57867522295564e-05
-3.20708449896546e-05
-3.7715064702388e-05
-3.96260421521487e-05
-2.73564318778526e-05
-6.93159598330277e-06
-2.937393688547e-05
-1.05745932532522e-05
-9.94976770715289e-06
-3.84135745603436e-05
-1.23713550871731e-05
-5.22269705637586e-05
-1.8133532092069e-05
4.3967881286597e-06
-3.67767101328816e-05
3.71555906605773e-06
-2.89545298600264e-05
-2.28015600373958e-06
-2.20292974275246e-05
-1.9972930790316e-05
-2.84655160131184e-05
-2.42017642612435e-05
-2.97964048086421e-05
-2.50884856584422e-05
-1.01430699859064e-05
1.95099653811968e-06
-2.0712783691756e-05
-3.46099197428111e-05
-2.0447329119363e-05
-4.66424888619874e-05
-2.91278367334188e-05
-1.67372347552307e-05
-1.1872002880356e-05
-1.00508693014473e-05
-2.31083168475655e-05
-2.92738031081077e-05
-2.61182184998296e-05
-2.94253377139634e-05
-9.54664989956636e-06
-1.51758505123042e-05
-2.53835165239517e-05
-8.73729649378993e-06
-5.03806925229439e-06
4.95922869457524e-07
-3.67678129869075e-06
-1.81998530072952e-05
-1.86698455631673e-05
-1.67569000470454e-05
-1.09649231328798e-05
-9.43941589624638e-06
-1.20853641783366e-05
-3.4377080961276e-05
-4.7646444334651e-06
-2.62195556410477e-05
7.83773705524018e-06
-1.6799342860914e-05
-2.15960424238487e-05
-6.91883813931132e-06
-2.62509302745435e-05
-2.9039719025805e-05
-1.02436344555496e-05
1.1590733327562e-06
-2.32429625943785e-05
-2.14528357444293e-05
-2.47194732980795e-05
-3.62901872451952e-05
-3.0367838340581e-05
-1.2561024013736e-05
-3.86186202204061e-05
-1.31144920506383e-05
-5.41706952865198e-05
-2.13224783343743e-05
-2.4690639335523e-05
7.09761565546854e-06
-1.60859574335257e-05
-2.27357570242875e-05
-1.06270114551736e-05
-2.00082665811236e-06
-2.20831173114836e-05
-1.27757991748153e-05
-1.46455402260552e-05
-7.69712860419815e-07
-2.95642264859473e-05
-3.37841582393555e-05
-2.87435107773405e-05
-2.59186940704998e-05
-2.35466555311415e-05
-1.6792971921861e-05
-1.47249958642852e-05
-2.05947391452978e-05
-4.56814137190663e-05
-2.6645449080786e-05
-3.86645504981794e-05
-2.02809869968761e-05
-2.75630163422012e-05
-2.46204177353104e-05
-2.37523707680903e-05
-2.49089174678308e-05
-4.78668817407976e-06
-2.41219758957245e-05
-1.81494356624091e-05
-5.54476391130413e-07
-2.86164479580338e-05
-6.55297612624755e-06
-9.05326151847242e-06
-2.67507778423099e-05
-2.72004589535106e-05
1.20291359225331e-06
-2.24938153223983e-05
-3.13670597800173e-05
-1.17008446919787e-05
-8.97392250931185e-06
-2.96604820094238e-05
-7.0668457119839e-07
1.6420490796182e-06
-1.07205070999059e-05
-4.66761432681762e-05
-2.63080476539527e-05
-2.99387512262614e-05
-8.94340816332652e-07
-1.96205799683115e-05
-1.36413237534529e-05
-2.60992957091747e-05
-2.1416022754728e-05
-3.60783713190993e-05
-3.91397564708424e-05
-2.63832174160284e-05
-5.85323404344184e-06
-1.27293254314159e-05
-5.66317066185696e-06
2.7375467199214e-06
-4.79163850204569e-05
-3.14807148680644e-05
-1.28078858679076e-05
-2.27655870914446e-05
1.37102398749438e-05
-1.35026536260971e-05
-4.15550474061804e-05
-4.39110719949458e-05
-2.18955338458664e-05
-4.54412135334569e-05
-2.38729996261421e-05
-2.9096953772026e-05
-2.37447551522458e-05
-2.92411124066722e-05
-6.96713544068004e-07
-3.05655127100343e-05
-1.67105570212439e-05
-2.75565894362132e-05
-3.15562832038544e-05
-4.13673344955373e-05
-1.85695833299685e-05
-3.64237617155263e-06
4.19595514793364e-06
-3.14413729422501e-05
-1.43332691390817e-05
-3.06354465847074e-05
-1.26077949777138e-05
-2.13701335901362e-05
-8.01267692196921e-06
-2.77898350685939e-05
-2.55758543822765e-05
-2.7445230523809e-05
-2.13301445827861e-05
-3.5236563692905e-05
-2.66452355886487e-05
-4.56537442069999e-05
-3.43918280105956e-05
-3.88392819541534e-05
-3.30099441962825e-05
-9.51078277367137e-07
-9.93305263698888e-06
-1.21097409108385e-05
-1.3948149507855e-05
-2.22616816846608e-05
-2.76123622852019e-05
-2.47842266740305e-06
-1.13553733107965e-05
-2.82908078179173e-05
1.04585989407149e-05
-2.0514111487645e-05
-2.77068352604755e-05
-5.69768003514384e-06
-2.63292122993237e-05
-1.69729201501006e-05
-1.90739500124489e-05
-2.76081815141157e-05
1.04902173162844e-05
-3.31639521529515e-05
-3.16055367807389e-05
-9.68875612503081e-06
-2.52944667066023e-05
-2.19961041022243e-05
-9.88637171706197e-06
-2.21833681253889e-05
-3.39460289868412e-06
-2.55768787433695e-05
-3.56128692791552e-05
-4.62932064178006e-05
-1.21212145691216e-05
-1.77870243545708e-05
-4.5910992372904e-05
-2.54344392051527e-05
-9.29774697773583e-06
-3.33446133689855e-05
-1.61722657642892e-05
-2.75290671123014e-05
-8.98698526866268e-06
-2.07288570315798e-05
-1.82456661613004e-06
-1.9131081837581e-05
-2.13962425497499e-05
-3.62540027436297e-05
-1.69165668368632e-05
-3.49531947166136e-05
-3.4345450900185e-05
-2.39409710885814e-05
-2.22267270868686e-05
-3.13550599589642e-05
-1.55075604616471e-05
-2.3304440746481e-05
-2.84772026413994e-05
-3.94932672590562e-05
-1.9634627169385e-05
-2.65681842655661e-05
-2.69860418911162e-05
-1.30869541068824e-05
-3.6900922693693e-05
-1.75596211931976e-05
-5.99070528038997e-06
-2.06751694966168e-05
-3.14041702695201e-05
-1.53412580013711e-05
-2.42981245584306e-05
-1.95827269691184e-05
-1.91271677882635e-05
-1.4149313886933e-05
-2.41244860417139e-05
-3.59930354292262e-06
-1.16101968780467e-05
-1.34765649091224e-05
-2.58799759042867e-05
-2.50593681571514e-05
-5.3949678984271e-05
-2.15114439683073e-05
-3.3788252593388e-05
-4.5121493904229e-05
-1.76296057232553e-05
-1.81157444714285e-05
4.88021386329297e-06
-3.77440517400762e-05
-1.61981842712338e-05
-4.02709540687025e-05
-7.44088190340069e-06
-1.44725209473706e-05
-4.1570287086766e-05
-2.7175015660304e-05
-3.48692595267713e-05
-2.43193138722145e-05
-2.95730793518901e-05
-2.23806882088885e-05
-5.02493891964471e-06
-1.80497572960162e-05
-2.1206069162907e-05
-1.55510284751008e-05
-1.81908622298314e-05
-1.32146041349175e-05
-1.71554441993073e-05
-3.91731044370221e-06
5.96225232603653e-06
-2.64876707631181e-05
-1.81052646686971e-05
-1.599962947767e-05
-8.63013646676853e-06
-1.37114513356795e-05
-2.78184601821217e-05
-1.19982350029428e-06
-2.90923481227995e-06
-5.00136475606259e-05
-1.44411415272497e-05
-2.74874161051872e-05
-1.66806613380265e-05
6.14305882313012e-06
-1.5658988536775e-05
-2.78661716809957e-05
-3.58830169576979e-05
-1.78804405364389e-05
-4.26121752349496e-05
-2.88295114138607e-06
-7.49987852951543e-06
-1.35027296109614e-05
-1.54050241151776e-05
-1.58133812001437e-05
-1.41079647907799e-05
7.706921364598e-08
-2.28674139004732e-05
-4.05275382750391e-05
-3.71964579348179e-05
-1.97423474757349e-05
-1.75196478117954e-06
-3.59837122848589e-05
-1.46903479910347e-05
-3.06502542683477e-05
-1.17368276979381e-05
-2.81611849382336e-05
-1.25628609317965e-05
-3.32991470421949e-05
-3.69073308471435e-05
-1.14697863711316e-05
-2.81164353735997e-05
-3.27350165112364e-05
-3.28015157683745e-05
-1.56562154047172e-05
-1.75686090587365e-05
-3.07444897479844e-05
-4.78856342497538e-05
-1.92543259451993e-05
-1.50745103779785e-05
-2.06721799864834e-05
-2.45191504476996e-06
-4.78479990840929e-05
-2.37901998285674e-05
-2.35980503706827e-05
-1.05180796494558e-05
-2.13214270322701e-05
-1.37501401850639e-05
-1.13290158491564e-05
-3.40262602173201e-05
-2.0239010650603e-05
-1.48816870487208e-05
-1.31289894830318e-05
-3.2206181450701e-05
-2.2334166301563e-05
-3.68594534648756e-05
-2.0334257157829e-05
-1.25868675565005e-05
-3.21798517010147e-05
-2.59852872155832e-05
-4.75830870217871e-06
-1.91426755794875e-05
-2.46978504170911e-05
-1.23672944006879e-05
-2.48532035072954e-05
-1.24995822565854e-05
-2.78618170329782e-05
-2.77880055545065e-05
-1.4706057205394e-05
-7.86135554608126e-06
-1.33651220511169e-05
-2.51649630908018e-05
-2.01272499964595e-05
-5.44432173649866e-06
9.07337184664649e-06
-2.88507438215983e-05
-1.69616125201073e-06
-1.69754707032585e-05
-2.21235519226093e-05
1.11100018780449e-06
-1.62758853951531e-05
-1.36876477421168e-05
-2.383471915775e-05
-2.3342124290342e-06
-1.27391065539191e-05
-1.50755715770351e-05
-3.14877758374935e-05
-1.2684606654084e-05
-2.41052954043431e-05
-1.62912120471204e-05
-2.30532381909174e-05
7.66173457033962e-06
-2.47214494208504e-05
-1.26871877821243e-05
-1.39651226223671e-05
-6.08832367595776e-06
-6.59705326101168e-06
-5.02304957721755e-05
-2.13592686954118e-05
-1.72415895498753e-05
-1.63610804371904e-06
-3.80073772330937e-05
9.48406699074812e-07
-1.858083694791e-05
-2.39903592916323e-05
-3.11519462466284e-05
-2.96165738623771e-05
-1.99781099012988e-05
-2.28605972355692e-05
-1.68083312990455e-05
-3.05008915139876e-05
2.3280859634958e-06
-2.89869516229024e-05
-2.46135440119073e-05
-2.75351652805031e-05
-1.61561370961376e-05
-2.62095951674579e-05
-2.57040090824096e-05
-1.61264211722647e-05
-2.90044226458436e-05
-1.95695054374126e-05
-2.01213347185779e-05
-2.19493770587451e-05
-3.6819151459061e-05
-9.7474440718132e-06
-3.41033118087193e-05
-4.20626127374099e-05
-1.59729061399935e-05
-8.36679824369839e-06
-3.03246454431516e-05
-2.79283528316329e-06
-1.55010923373634e-05
-2.6287776053636e-05
-1.71412690127741e-05
-1.69852835483164e-05
-3.11824212976467e-05
-1.74047383686741e-05
-2.67773897987007e-05
3.02166410149484e-06
-1.99188434044898e-06
-4.42770790170008e-05
-2.08680250910007e-05
-2.44093476931479e-05
-1.37131053532537e-05
-4.65567326260611e-06
-2.47242732223799e-05
-2.48307255046205e-05
-1.60569698601367e-05
-1.86256836435613e-05
-1.73264847089882e-05
-1.64748188173115e-05
-8.27191583728551e-06
-1.87472240233225e-05
-2.85976306700632e-05
-1.42819466448136e-05
-1.92343737455343e-05
-2.20212914299761e-05
-2.1001293474558e-05
-1.52188434443586e-05
-4.02872020448507e-05
-3.11962992427186e-05
-1.21432777043553e-05
-1.27349739391835e-05
-5.71050982000331e-06
-2.72619966680644e-05
-2.83142198851586e-05
-3.07847282581329e-05
-2.78175852976731e-05
-5.39455352459084e-06
-1.20210422805369e-05
-2.29385716638102e-05
-3.17126229475071e-05
-1.38163842497731e-05
-1.86157237610033e-05
8.27478343514848e-06
-1.88797780377934e-05
-2.60426317339502e-05
-3.25079182870417e-05
-1.3657081553416e-05
-2.71228608852591e-05
-1.82909696298769e-05
-2.67137432709041e-05
-4.40671483129533e-05
-2.59480735708147e-05
-2.48681949273334e-05
-2.5031977293729e-05
-3.01895993591818e-05
-2.98631662806962e-05
-1.4390370023588e-05
-1.33280456389048e-05
-5.59303172000101e-06
-2.89133022905949e-05
-4.36314279878308e-05
-2.14760788566536e-05
-1.68215746342628e-05
-5.91514150933598e-06
-3.8315747195044e-05
-3.61672477951681e-05
-1.03682193401944e-05
-2.2369703377971e-05
-3.1817119070689e-05
-3.42052278535081e-05
-2.86847053292442e-05
-1.61838262321105e-05
-1.12694670521663e-05
-9.87508712754715e-06
-1.97355548892335e-05
-2.33635230929963e-05
-6.07051541785588e-05
-1.58632927874415e-05
-4.79207689524855e-05
-1.15350407026143e-05
-2.42565600952766e-05
-3.31157739216019e-05
-4.36409591669233e-06
-3.61795772811793e-05
-3.44089591070796e-05
-8.27355741455263e-06
-4.78227305440129e-05
-3.04181143530217e-05
-4.05258251488159e-05
-4.40821471395359e-06
-1.56464195431523e-05
-2.84297201270502e-05
-2.44992772458951e-05
-2.58986941724229e-05
-2.09758820871542e-05
-3.40295341142578e-06
-2.28888761300311e-05
-2.59858250644569e-05
-4.26885292400368e-05
-1.39854932409141e-05
-3.17536228112723e-05
-3.09238630309309e-05
-3.51592862996449e-06
-4.30507310142585e-05
-2.78234710954334e-05
-1.41682318851464e-05
-1.50934213069899e-05
-3.48258389675086e-05
-4.62241408174993e-05
-1.31942368577272e-05
-3.47177803872652e-05
-1.17095229216908e-05
-2.03325333523456e-05
-1.99302557820139e-05
-2.54285946768718e-05
-2.24718756640102e-06
-9.19027500251706e-06
-2.3530524156019e-05
-1.28517631064268e-05
-1.50481870834505e-05
-1.45842951069264e-05
-2.43921948718121e-05
-4.03343275498875e-05
-2.20911587124019e-05
-2.37348824786733e-05
-2.070480572962e-06
-1.84662459749798e-05
-2.60786419623928e-05
-2.53284867208471e-05
-3.27260009801064e-05
-3.70380998437754e-05
-3.69146182721127e-05
-1.52987108908318e-05
-2.56762385712954e-05
-1.71600854705468e-05
-1.04214273367686e-05
-3.08738605385437e-05
-2.24230507194489e-05
-1.3783523253606e-05
-1.34701760318351e-05
-2.86836909308008e-05
-1.97617474616638e-05
-4.15115420749675e-06
-1.57808809326211e-05
-9.80363204738531e-06
-2.30048922355864e-05
-1.60663619828674e-05
-3.28536053718228e-05
-2.23377690401974e-05
-2.67783349198412e-05
-1.81717241380295e-05
-2.34962705417745e-05
-1.904354153357e-05
-8.24176833012401e-06
-1.68234629253539e-05
-9.38120065236237e-06
-1.10829092142826e-05
-4.13759770904318e-06
-1.81497243669604e-05
-1.75971230306358e-05
-4.11409873069363e-05
-2.31615085637153e-05
-4.39168191324365e-05
-9.55137177809067e-06
-6.51949908679689e-06
-1.99909605674179e-05
-1.76046993224352e-05
-2.53085429060987e-05
-5.66214487329206e-05
-3.20259422125764e-05
-1.25610567162918e-05
-2.93320984574512e-05
-1.73683346206019e-05
-2.5920019537187e-05
-2.44956591090726e-05
-1.17758141885672e-05
-1.33473859288327e-05
-9.38490164410234e-06
-1.50902492740513e-05
-1.97769136769252e-05
-2.75533793902465e-05
-3.55876394856719e-05
-2.1586872664701e-05
-3.29395148594731e-05
-1.47561086659429e-05
-4.19220305721735e-05
-3.86728257580879e-05
7.28674786186482e-06
-2.56214702787473e-06
-2.79694126863215e-05
-4.96815678886717e-06
-1.6255398517137e-05
-5.60588056776928e-06
3.85768841299789e-06
-2.47807901970845e-06
-1.23954508034247e-05
-4.07065736958907e-05
-4.73766771981835e-05
-1.51952456706834e-05
-1.2491023232231e-05
-2.48884823066681e-05
-1.43794110109662e-05
-4.37456540806105e-05
-7.84595840012794e-06
-2.55291631485952e-05
-1.97741490693169e-05
-3.23121013356784e-05
-4.31901234791744e-05
-3.27156460356762e-05
-3.19062448543655e-05
-1.29759639292164e-07
-3.18572249093048e-05
-2.29030490967831e-05
-1.75266814315819e-05
-2.1928034508942e-05
-3.53810304392975e-05
-1.75616764306079e-05
-1.97758915681867e-05
-3.19052845348836e-05
-3.12254662291025e-06
-1.10169697962418e-05
-1.0396689110271e-05
-1.11693219449933e-05
-2.26594258186041e-05
-1.99819130733628e-06
-2.89035549290873e-05
-3.4898993348943e-05
-1.09876855712425e-05
-1.87539184062133e-05
-2.52076631383263e-05
-2.94446905391317e-05
-2.60925782874863e-05
-3.38291869364994e-05
-2.0888795006927e-05
-2.28983836192369e-05
-2.2320092688288e-05
-2.98727390897228e-05
-3.68065207942349e-05
-2.38714152347489e-05
-1.44496367703897e-05
-5.26844833939464e-05
-2.16104782016337e-05
-2.32435400503827e-05
-1.308500313406e-05
-2.94317088990491e-05
-1.65997726855307e-05
-2.24923078051602e-05
-3.1751021131954e-05
-4.08324770672478e-05
-2.53622686472024e-05
-2.05532907903489e-05
-3.43450483820088e-05
-1.47284589377717e-05
-1.35397689803709e-05
-4.01515814810981e-06
-2.55884386787881e-05
-2.16029750159127e-05
-1.25550014021043e-05
-2.50485945290236e-05
-1.85778418891228e-05
-9.17099244118038e-06
-9.05554203075333e-06
-1.97815795507113e-05
-2.66207487958704e-06
-3.88057325663065e-05
-2.15311338303234e-05
4.80728768242102e-06
-1.74056411465012e-05
-1.4926545020569e-05
-3.56424992801327e-05
-1.19579569805677e-05
-1.4669261789672e-05
-1.96803578318865e-05
-2.06039795623152e-05
-2.73646208527572e-06
-6.24373693841825e-06
-3.01700511952806e-05
-2.29193199106117e-06
-4.77896827878115e-06
-1.23854060227148e-05
-8.18219806636301e-06
-7.63507012022866e-06
-6.97446226864101e-06
-2.17749560857211e-05
-2.34978950024038e-05
-4.66885597257853e-06
-1.60552045744465e-05
-1.61353241378883e-06
-2.89231279738797e-05
-6.53400942285287e-06
-2.01294927426932e-05
6.22792974103718e-06
-3.2729858685478e-05
-3.63388472324284e-05
-1.2656013890086e-05
-2.40994652179157e-05
-2.81071519063774e-06
-1.97016280777489e-05
-3.3507762373699e-05
-2.98861649353332e-06
-1.6676751179764e-05
-2.20889485963634e-05
-1.05059620133033e-05
-3.0009011420977e-05
-2.73471971586423e-05
-3.25175882190996e-05
-1.77402239080819e-05
-3.10585499492443e-05
-2.19584393416828e-05
-1.94688970709783e-05
-1.43977997779614e-05
-1.96843754120539e-05
-9.93953432563286e-06
-2.68236302105447e-05
-1.98601967805327e-05
-4.23740317271278e-05
-2.72087778304965e-05
-9.21660893596317e-06
-3.37803626543589e-05
-1.34441732360524e-05
-6.78581231950804e-06
-1.13057447939255e-05
-2.82389229103165e-05
-2.29739253520096e-05
5.80392019827806e-06
-9.90951765954927e-06
-4.31188038350327e-05
-2.23584441239515e-05
-3.19126199831865e-05
1.68024478731831e-06
-2.49976602343082e-05
-1.12905705920967e-05
-4.7267425750301e-06
-1.29330843005846e-05
-3.19884824326497e-05
-3.63511903203882e-05
-7.15431081949219e-06
-1.51091231400828e-05
-2.05986479447085e-05
-2.83499610253194e-05
-2.49439958315166e-05
-5.26983709193161e-06
4.31982112726033e-06
-1.26469570059962e-05
-2.08905116121796e-05
-2.02483640600257e-05
-3.01787934068706e-05
-1.39193328557857e-05
-1.29399790994817e-05
-2.71541066780111e-05
-2.25405995000816e-05
-1.96630351279258e-05
3.82887258425866e-08
-1.9010294766721e-05
-1.41932759895705e-05
-1.35124120583126e-05
-3.78837671108247e-05
-1.81839786774116e-05
-2.13486682651324e-05
-1.41201555460688e-06
-2.46333944044363e-05
-4.5062524299554e-05
-1.96980664161214e-05
-2.72609480747e-05
-1.47237831167591e-05
-1.18720547733523e-05
3.08548541707369e-06
-2.19397343654196e-05
-2.59237674960985e-05
-1.38120080347148e-05
-2.48371992163267e-05
-1.45819494137164e-05
-9.49649331867618e-06
-1.88143269372853e-05
-4.64764250747519e-06
-1.89186584316063e-05
-1.05414587222521e-05
-4.13105820522376e-05
-1.00932209653416e-05
-2.78372745510972e-05
-1.72307822881962e-05
-2.06265508116124e-05
-3.82227286019573e-05
-1.66568403784209e-05
-2.34117465632798e-05
-3.21664702083289e-05
-2.09529011229724e-05
-1.06164213856879e-05
-1.7874905882239e-05
-3.07826876869495e-05
-1.65027751670376e-05
-1.41878696991267e-05
-1.11206894116509e-05
-3.44685256174088e-05
-1.77812881529161e-05
-1.74756318913898e-05
-7.81208627455841e-06
-4.99546009144104e-06
-3.12628288675476e-05
-3.86900366547855e-05
-4.07985384491963e-05
-1.46890577680496e-05
-2.12624534729005e-05
-2.28601292682099e-05
-1.95011876063079e-05
9.74113001379502e-07
-1.8234336910638e-05
-2.16247535731625e-05
-1.77728008543763e-05
-2.08072623060571e-05
-2.79037427472084e-05
-2.38730871283423e-05
-3.31496084812758e-05
-1.88051540103801e-05
-2.23535700975921e-05
-1.38006099038102e-08
-1.7086724795919e-05
-2.60094703234429e-05
-3.16576950435672e-05
-1.58680983371611e-05
-1.91290068604957e-05
-2.80815964754328e-05
-3.03198209151726e-05
-2.11657203117364e-06
-2.27621469564695e-05
-1.59934445290088e-05
-6.05197589747373e-06
-2.27184833568287e-05
-1.16044853531191e-05
-2.81509518074018e-05
-1.36511366858931e-05
-1.15026182237404e-05
-1.39010362677835e-05
-3.83074351971406e-06
-1.42911118835399e-05
-3.95522845514586e-05
-2.30154703641961e-05
-2.32003520941619e-06
-2.63535388963656e-05
-2.58369358763857e-05
-1.79365964447548e-05
-3.58091954571743e-05
-2.40967509922449e-05
-1.30189918713172e-05
-1.6901128319982e-05
-2.82337298979102e-05
1.41476838067843e-06
-2.96468755932539e-05
-1.61353493514285e-05
-1.71817081201284e-05
-1.56635771035605e-05
9.94568984529511e-06
-1.91616941565778e-05
-2.55347041195847e-05
-1.8368798877103e-05
-2.32606973093582e-05
-3.63642230965261e-05
-1.47843540008671e-05
-2.30506083644249e-05
-1.34278346107821e-05
-2.96789436618905e-05
-3.14890495814542e-05
-1.86371552444683e-05
-1.25799456176681e-05
-1.08153613688058e-05
-2.8345491301758e-06
-2.44130672992056e-05
-1.27481903313907e-05
-2.44915127270363e-05
-2.68834121558544e-05
-1.20618082172054e-05
-2.94106297171182e-05
-1.67666685191496e-05
-3.13997248108647e-05
-1.48242413465017e-05
-2.05983699244923e-05
-1.58440141948088e-05
-1.4760179114789e-05
-2.39376047372974e-05
-6.87771341671775e-06
-1.92272628517022e-05
-3.51159235432066e-05
-2.45626963299221e-05
-7.88658554694833e-06
-1.6936324322541e-05
-2.41570021781683e-05
-1.77266531774021e-05
-1.42870969265545e-05
-1.24372141527044e-05
-2.98831403088776e-05
-2.55562795665461e-05
-1.59968257783805e-05
-2.93181433200894e-05
-2.21206509710176e-05
-2.95415888258032e-05
-2.06504140229119e-05
-2.60372130119798e-05
-3.11027825145093e-05
-3.37541607004303e-05
-2.92984636795175e-05
5.69780432475987e-06
-1.46021502057262e-05
-1.87398886086364e-05
-8.96899040374457e-06
-2.06623858133139e-05
-2.81788418904966e-05
-2.3296440138615e-05
-1.36132279462518e-05
-4.04569638695695e-05
-1.14531447666662e-05
9.34656056250966e-07
-1.30538221751036e-05
-2.39774817418037e-05
-3.42918455942492e-05
-1.7422109985846e-05
-2.59475142155594e-05
-6.08158216645058e-06
-4.488121071124e-06
-2.41754746984319e-05
-3.34963545829416e-05
-2.55811257089383e-05
-1.97145890925559e-05
-4.91719776687341e-05
-1.9165340207077e-05
-2.28227565783395e-05
-3.25177544915213e-05
5.78875490089659e-07
-2.38562059793936e-05
-1.92493344762978e-05
5.67288807567653e-06
-2.07986622640448e-05
8.3667809856346e-06
-8.13278857255406e-06
-1.30935830473041e-05
-1.91903507158382e-05
-1.5722331134643e-05
-2.60345434898397e-05
-2.57331699471767e-05
-9.76295628777904e-06
-5.15871312572652e-05
-3.25791000269414e-05
-9.48931460651629e-06
-1.64977947435798e-05
-2.38121093352391e-05
-6.26226423047586e-06
-1.3727145771452e-05
-2.56968691762712e-05
-4.24876099249229e-05
-1.68556795458083e-05
-2.53879801977395e-05
-6.83863905507938e-06
-9.76244962236406e-06
-2.02038629212779e-05
-2.1392335447356e-05
-2.39541356150725e-05
-2.46181212907417e-05
-1.3731323148016e-06
-5.22927089598702e-05
-2.18007574911676e-05
-2.12113196132026e-05
-3.06553425713027e-05
-1.11226147305695e-05
-2.82142116584408e-05
-1.922104432228e-05
-2.20475743928648e-05
-2.32533030653588e-05
-2.50812975592881e-05
-9.46569157347765e-06
-7.30566060128246e-06
-4.05751871638754e-06
-3.66684307929085e-05
-2.36796110988859e-06
-1.46845546335472e-05
-1.89188056002756e-05
-2.84156159470662e-05
-1.89693317885368e-05
-2.15036800194594e-05
-3.04476005123948e-05
-3.33655704050322e-05
-4.20822925421467e-05
-2.04200866719517e-05
1.50323108224447e-06
-1.57251841160543e-05
-2.56386115874385e-05
-8.86604905493926e-06
-1.1176842524319e-05
-4.15460964201436e-05
-1.7145400198877e-05
-7.27430358065262e-06
-1.28394530225707e-05
-2.51449206118426e-05
-1.86836691087354e-05
-1.37074213955627e-05
-2.13406689127556e-05
-2.95812514590313e-05
2.27848593802517e-05
-1.85697977663697e-05
-2.85574294026587e-05
-1.35587442957288e-05
-2.92608900558236e-05
-8.30648352988416e-06
-1.41077786026987e-05
-2.01192956669745e-05
-5.3430421245531e-06
-1.69344597352758e-05
-4.7478784568369e-05
-1.83825385223946e-05
-3.08234868009096e-05
-3.53257132569451e-05
-2.52091514834078e-05
-5.22282095867809e-05
-3.74573946208133e-06
-3.06851704492609e-05
-1.44855526740138e-05
-3.29863637972378e-05
6.54341172510652e-06
-2.45641008974133e-05
-3.09795088906068e-05
-7.27302071687567e-06
-2.20775871950306e-05
-2.56934904555913e-05
-2.3723413353558e-05
-3.14186987898511e-05
-1.16780878534367e-05
7.85987942796832e-07
-1.95551975834898e-05
-3.04392298695088e-05
-2.56810603375174e-05
-2.36085708215913e-05
-2.01426718958664e-05
-3.79528130292038e-06
-3.1578700716533e-05
-2.16496474566474e-05
-3.92383508208324e-05
-3.01013647334908e-05
-4.66381556855838e-05
-2.16645688013314e-05
-2.61589095919699e-05
-9.9023915472496e-06
-1.17625705053803e-05
-2.62247983271114e-05
-3.5634794272259e-05
-1.98005846459645e-05
-1.88439212796046e-05
-2.53155816379382e-05
-2.79510982241755e-05
-5.97435481687803e-06
-2.09823646379598e-05
-2.41035516110253e-05
-3.85888374489806e-05
-2.18547722490854e-05
-3.64889650700489e-05
-1.39942238359118e-05
-3.62164494348902e-05
-3.33466142922954e-05
-1.53141930646317e-05
-2.36415468810182e-05
-2.18304377183484e-05
-1.38125731286454e-05
-1.63326753246232e-05
-2.21389701016341e-05
-8.12700327419514e-06
-3.17349896201433e-05
-3.63453912532613e-07
-6.36875124621412e-05
1.96305728512638e-07
-1.20189336991504e-05
-1.93519214213793e-05
-1.5791638886699e-05
-1.4686329092684e-05
-1.96395333458028e-05
3.46210542296344e-06
-4.62412778023609e-05
-3.61955024817576e-05
-2.2048018629768e-05
-9.3736497468393e-06
-8.25311930522108e-06
-3.22485261681417e-05
2.5128033992207e-06
-1.590409962181e-05
-1.91827867766603e-05
-1.82235419653927e-05
-3.80791039673346e-05
-1.9778453748866e-05
-2.53151282568747e-05
-2.00846238959434e-05
-2.58979809346539e-05
-1.54317664876773e-05
-1.25075457609021e-05
-2.97804941477452e-05
-3.63411843018089e-05
3.31445728096314e-06
-3.02221924235761e-05
-2.99795428317244e-05
-2.60680761602939e-05
-2.29594216966479e-05
-2.21655856111893e-05
-2.19414698617516e-06
-3.05849985487798e-05
-2.11442861521912e-05
-1.279393458956e-05
-1.38576488127729e-05
-1.44861807982343e-05
-2.68449702277805e-05
-2.32615180125048e-05
-2.01450138856248e-05
1.40246315517665e-05
-1.24067717792264e-05
-9.54273399469167e-06
-1.92713368307827e-05
-2.89722852818882e-05
-1.14748033257933e-05
-2.09233551636964e-05
-9.07938482273147e-06
9.63111466090783e-06
-1.46841996631542e-05
-2.1365695778218e-05
-1.42734722214626e-05
-1.69669946561086e-05
-1.74274638230068e-05
-5.13792221939591e-06
-3.38271279269031e-05
-7.64571608556057e-06
-1.22384758612472e-05
-2.57018683400822e-05
-2.7633798507853e-05
-2.00231958439339e-05
-4.46063260780254e-05
-3.77097355059117e-05
-8.26787046608644e-06
1.12042055899508e-05
-1.55362596973672e-05
-1.9217717250431e-05
-4.29042360609694e-06
-2.7235041787422e-05
-5.87816446440613e-06
-2.10816501106494e-05
-3.32614372457107e-05
-2.09281497336736e-05
-9.79364719904018e-06
-3.21725065840424e-05
-1.74790181388836e-05
-2.47655196719441e-05
-2.30995106066224e-05
-4.17991438858399e-05
-5.73328549608281e-06
7.50111573883191e-06
-1.26883921264642e-05
-1.25926123248318e-05
-4.88520890157604e-05
-2.30214878514068e-05
-1.51873563570966e-05
-5.05498114475804e-05
-9.96066232071951e-06
-2.74407087461572e-05
-5.12867069468538e-06
-1.82156263244347e-05
-3.51802225923952e-05
5.06746812488888e-06
-1.44165775626561e-05
-9.38718407089058e-06
-1.57182431468092e-05
-1.86102287968361e-05
-4.73601769223074e-05
-1.93472989519304e-05
-2.55295810492693e-06
-2.958327820298e-05
-9.27490581652603e-06
-1.07201125628248e-05
1.16529843388525e-06
-3.22340681610297e-05
-1.82779353199913e-05
-3.29071258357512e-05
-2.07422377066474e-05
-1.43734964161245e-05
-2.41153013099002e-05
-1.86766333475938e-05
-4.45875223849343e-05
-1.30535159030382e-05
-2.39807747803821e-05
-3.29772984463856e-05
-1.55942179594158e-05
-1.86162342491294e-05
-1.39396217387188e-05
-3.24366930365087e-05
-1.32265290731185e-05
-2.69492153345847e-05
-2.44952533529024e-05
-1.06324230658015e-05
-2.00213984609373e-05
-2.78300739916119e-05
-2.84175472261409e-05
-2.38338122528712e-05
-1.57092104594005e-05
-2.21371631545043e-05
-1.25373216095031e-05
-2.66140778145818e-05
-1.20967796270327e-05
-1.77682246905568e-05
-2.94259655100181e-05
-3.04127485090069e-05
-2.25774581545592e-05
-2.79342482080822e-05
-1.07890564790533e-05
-2.26294226988932e-05
-2.13344561191355e-05
-4.60150932845239e-05
-3.82579925699881e-05
-7.24803879016738e-06
-1.8115074925943e-05
-4.01302965277677e-05
-3.82099506741806e-06
1.49487418775897e-05
-1.79598968596528e-05
-8.3217824056784e-07
-2.22259946744612e-05
-8.23113586681823e-06
-4.32174414761969e-05
-6.55568218697562e-06
-1.05285284189106e-05
-1.67566312855854e-05
-1.86491815380014e-05
-3.22762109184235e-05
-3.08465623803194e-05
-5.09860903714503e-06
-2.99156553790967e-05
-6.35084216288028e-06
-3.01179099675738e-05
-3.04792385900462e-05
-2.58091787042134e-05
-4.84960067992733e-06
-9.3288823322145e-06
8.03292351810815e-06
-3.3308526577157e-05
-2.28742403364088e-05
-2.82157309084561e-05
-5.50255455885039e-06
-3.99077036344018e-05
-2.81993900359013e-05
-3.17172531645166e-05
-2.42256816047689e-05
-3.69821858506814e-05
-2.8535714936861e-05
-3.92506944648123e-05
-2.04477122606674e-05
-3.69211216402172e-05
-2.62046233924823e-05
-3.13380105901818e-05
-3.49519912419635e-05
-1.28832311418702e-05
-2.7072827434961e-05
-2.38263055490383e-06
2.63600784073389e-06
-2.62877412800741e-05
-5.35159076425264e-05
-1.93396940524935e-05
-1.48382922856029e-05
-3.24974830600753e-05
-6.89428703535915e-07
-2.85951169362833e-05
-2.3937399772964e-05
-2.63806345425929e-05
-2.61928607163038e-05
-1.81521691934782e-05
-2.77177134288085e-05
-3.91010862015359e-05
-2.81847718775934e-05
-4.13660597929393e-05
-4.56250335668289e-06
-2.11661372804635e-05
-1.92943063014867e-05
-2.1830246399561e-06
-3.28235196401265e-05
-7.3919135703311e-06
-4.89170310806324e-06
-6.70349979943124e-06
-3.74806024733205e-05
-2.55495896829523e-05
-3.62851521226148e-05
-8.90358381734373e-06
-2.39188402226703e-05
-1.75397529262458e-05
-2.8708532951944e-05
-1.42951781142844e-05
-1.39642745829956e-05
-3.7238203792101e-05
-4.21424045369935e-05
-2.38689173482945e-05
5.47158107172926e-06
-1.11531660880019e-05
-3.85728038058024e-05
-1.80511016249955e-05
-2.13165475645518e-05
-8.16841406400666e-06
-1.79078898736764e-05
-3.7291714508582e-05
-1.43045947512826e-05
-2.20094292916486e-05
-1.6284414817154e-05
-4.58123897260262e-05
-1.83969804902539e-05
-3.04143085266284e-06
-2.69436392204533e-05
-1.88582453654561e-05
-6.29730292119033e-06
-3.73405224642848e-05
-4.54207850968768e-05
-7.37275099667143e-06
-1.68009154205372e-05
-4.2235833559066e-06
-1.53368595841107e-05
-2.25678928948732e-05
-3.61149056646555e-05
-1.18242764034503e-05
-1.37569307575823e-05
-2.32155388162812e-05
-1.27805559292818e-05
-2.4409552913e-05
-2.10743469518606e-05
-1.19762929006478e-05
-9.36231292621254e-06
-1.73741989349744e-05
-2.23221815062701e-05
-2.53102906788462e-05
-5.73447494956343e-06
-6.34434317934769e-06
-1.49463667039311e-05
6.06485494793836e-06
-2.0361551832129e-05
-1.47784512157743e-05
-2.85716942326283e-05
-2.49145632796416e-05
-1.7941102104026e-05
-1.61974146661298e-05
-1.99507821599684e-05
-9.37689584903484e-06
-2.20836030578396e-06
-1.99190464574626e-05
2.83345719916596e-06
-1.32350469788705e-05
-2.72151317232285e-05
-2.02833942601456e-05
-2.98863402881665e-05
-4.19082262803527e-05
-4.40471940483106e-05
-2.14333310371088e-05
-3.18529978078857e-05
-4.1140953932272e-05
-3.08394400017071e-05
-2.71670461373664e-05
-4.12663482366112e-05
-2.75937969503219e-05
-4.66029478439376e-05
-2.92351080504587e-05
-2.42055023992137e-05
-1.88094072442825e-05
-2.1787377750358e-05
-1.71727016671338e-05
-1.89370086597793e-05
-2.9222455033202e-05
-2.94351409422243e-05
-4.23418164329973e-06
-6.55367648279746e-06
-1.25572168109997e-05
-3.02599820433598e-05
-2.5431079093788e-05
-5.31632297528764e-05
-2.10638049737638e-05
-2.71033459487844e-05
-1.14219996952414e-05
-3.20554205562955e-05
-2.36142110914799e-05
-1.0036556449924e-05
-4.1945506881217e-05
-2.60553514765016e-05
-1.00835917013137e-05
-2.09877222789282e-05
-4.20300729760485e-05
-2.37574523097861e-06
-3.27161398252884e-05
-2.30163396054128e-05
-1.05584632125252e-05
-3.07548236492017e-05
9.14340417897084e-07
-1.40797445692689e-05
-2.65511858032381e-05
-2.43588370344504e-05
-2.31376683524184e-06
-9.7686441946104e-06
-1.39813529747276e-05
-3.64502412684599e-05
-2.52996667401303e-05
1.77719560171338e-06
-2.39567901088031e-05
4.08837049792147e-07
9.56974389233206e-06
-3.19313087116059e-05
-2.90286891874487e-07
-2.50612655051496e-05
-1.49981187188597e-05
-1.1954048207579e-05
-9.38226408019961e-06
-3.02372015543226e-05
-1.66714284860317e-05
-1.85791609774081e-05
-1.16130483847412e-05
-3.3396962316604e-05
-1.7725467556062e-05
-2.16541252647003e-05
-2.38163257632377e-05
-9.59456742935281e-06
-1.578827689865e-05
-1.11017195791338e-05
-2.27454600251324e-05
-1.09103042741348e-05
-9.78157542679533e-06
-6.86220770786995e-06
-2.52197603797684e-05
-8.56090494223865e-06
-2.43445283060427e-05
-2.744320462075e-05
-1.39007658274498e-05
-2.10312736828635e-05
-2.75710444403279e-05
-1.13208458404289e-05
2.14698012983829e-06
-2.86805314762324e-05
-3.85738239527002e-06
-2.52846580555326e-05
-3.21860222997763e-05
-1.78233128417293e-05
-4.7974378425065e-05
-1.27375439317464e-05
-8.50278018664223e-06
-2.60627463821798e-05
-2.65382574157467e-05
-2.01425217157169e-05
-4.26213958113421e-05
-1.23393619482001e-05
-1.3395355243733e-05
-1.70890374454128e-05
-2.61979663943988e-05
-5.2025377802776e-05
-2.8248980993639e-05
-3.59132441100291e-05
1.99916758687316e-06
-3.40265979734179e-05
-3.48006575083365e-05
-1.6627313596212e-05
-2.48588627817097e-05
-2.95702998895127e-05
-2.67453850836032e-05
-3.40706488956091e-05
-2.26970687359331e-05
-1.39703646627648e-05
-1.24095141225582e-05
-1.98264344230367e-05
8.68822307590938e-06
-1.16314972957253e-05
1.04290528275776e-05
-1.79628815571929e-05
-1.51926652625444e-05
-2.56982189382601e-05
-1.47318193523619e-05
-3.21907429223271e-05
-9.93760234933229e-06
-5.42655841593717e-05
-2.16875148339418e-05
-1.73684123080574e-05
-4.22766903287997e-05
9.46555079995928e-07
-1.10877693622832e-05
-2.66972144022368e-06
-2.78364877314072e-05
-3.2495482611094e-05
-3.33249582815574e-05
-1.93815266141821e-05
-2.33941404624583e-05
-2.2025204286169e-05
-3.4513902884213e-05
-6.66836884672338e-06
-3.0844622491672e-05
-1.39688510468017e-05
-1.26369286274485e-05
-2.64919204542666e-05
-3.9789540965335e-05
-1.10341816725192e-05
-1.61145136435995e-05
-2.80644196284425e-05
-1.27942624780221e-05
-1.41398402088439e-05
-1.10648974508692e-05
-3.26703571466758e-05
-1.03500143955419e-05
-8.05387015948425e-06
1.67278240775761e-05
-2.51070187996925e-05
-1.31841995489237e-05
-3.24080018342172e-05
-2.16509292207576e-05
-4.12149453597541e-06
-2.61236228284419e-05
-3.86746212951389e-05
-3.05723702465952e-05
-2.19524373734094e-05
-1.45699570920762e-05
-1.98966061515606e-05
-1.72017567864187e-05
-4.68514881975647e-05
-3.24036511631737e-05
-2.20901723532248e-05
-2.00512371838538e-05
-1.23399002567731e-05
-3.4430727551546e-05
-2.59679669499154e-05
-1.40535070206846e-05
-3.97236455927949e-05
-2.80799209088648e-05
1.32862743590471e-07
-9.01448871213341e-06
-1.3341216104806e-05
-3.80859600632089e-06
-3.22078566786849e-05
-3.40602195975059e-05
-9.76079683715981e-06
-3.63101569572953e-05
-2.12783884794159e-05
-1.72310401363462e-05
-1.98253875947812e-05
-1.47961458289846e-05
-3.78856691850986e-05
-1.47427441764929e-05
-7.53609595536373e-06
-1.85799417400651e-05
-1.59853249664591e-05
-8.98010257719884e-06
-3.18836842532859e-05
-1.62729771424265e-05
-1.69738672307951e-05
-1.13219247098652e-05
-1.10369203420863e-06
-1.1763352761445e-05
-1.83099896077636e-05
-4.69983694493325e-05
-1.62594756357234e-05
-1.57451665432051e-05
-5.45576322287442e-06
-5.47303964721853e-06
-1.78292609937428e-05
-2.06549256936434e-05
-3.21203529312316e-05
-2.47628692884225e-05
-1.94989159438307e-05
-1.77857973671404e-05
-2.24925223730153e-05
-3.18403737228794e-05
-1.55994384455178e-05
-1.4397023667049e-05
-4.21928587518284e-06
-2.67853789997935e-05
-4.24488743161319e-05
-1.44222075733461e-05
-4.14586954393393e-05
-1.64429983919873e-05
-2.53754524068307e-05
-3.2941703596406e-05
-2.35844959727892e-05
-1.01825849872326e-05
-3.78853917322038e-05
-3.03989290945914e-05
-4.13586397176275e-05
-1.65336634802517e-05
-4.79370724394607e-05
-9.9251597112863e-06
-1.91863775556691e-05
-2.13566071118463e-05
-3.61294959007304e-05
-9.41077898616684e-06
-2.44322436859649e-05
-1.70952101265866e-05
-8.5889427500306e-07
-2.73790659049517e-05
-8.28733480276608e-06
-1.90275283302564e-05
-4.97757556938609e-06
-1.91487682559998e-05
-3.21859768786232e-05
-8.93463985283122e-06
