# Supplementary material for: Research on computational propagation and identification of mine microseismic signals based on deep learning
Source: PLoS One. 2025 Oct 22;20(10):e0334641. doi: 10.1371/journal.pone.0334641 (PMC12543183; doi:10.1371/journal.pone.0334641)
Supplement: S2 Data — (ZIP) [file pone.0334641.s002.zip › 000100500001957.xlsx_0.txt_24.txt.txt]

-1.70106622983568e-05
-1.27386983400966e-05
-2.88201757117029e-05
-1.788915511433e-05
-3.41937558722475e-05
-3.00771237884685e-05
1.49612943791999e-06
-2.10125115582768e-05
-3.42406192939857e-05
-2.75611774941884e-05
-4.30486058860499e-06
-2.21095427431948e-05
-2.02855725218391e-05
-1.42770042060312e-05
-2.74004344517955e-05
-7.68140233712897e-06
-1.32363806873066e-05
-2.22862498801353e-05
-8.97348013712881e-06
-4.00605128062117e-05
-2.58719538046744e-05
-3.92078640497015e-06
-3.37853593984512e-05
-2.41701082462396e-05
-9.68447296434771e-06
-4.44502951193965e-05
-2.18443841368753e-05
-8.89582087955726e-06
-6.00438263150197e-06
-1.63164361610782e-05
-2.92995981826229e-05
6.94822166057014e-06
-1.7324669659322e-05
-2.4793615546775e-05
-2.28174600617029e-05
-3.04936285115286e-05
-3.12060913039813e-05
-3.10227148465979e-05
-2.19966017387737e-05
-2.42644274420238e-05
-1.64015387199428e-05
-4.85032872104183e-06
-2.56448479639219e-05
-3.24704936355797e-05
-3.14277280226313e-05
-1.63100720653892e-05
-2.13995241435316e-05
-3.85712319318833e-05
-2.99962766150944e-05
-2.68577436633856e-06
-3.21715874823502e-05
-1.57075212600242e-05
-2.82766066688935e-05
-2.3340090951203e-05
-2.71045795449469e-05
-1.77156593218507e-05
-2.30796155489636e-05
-4.23789483439066e-05
-2.68299309125668e-05
-1.50433848752692e-05
-1.61475537845899e-05
-1.32224430360317e-05
-1.5248097105057e-05
-2.86602319868338e-05
-1.84240384148074e-05
-3.21879265572103e-05
-2.0008490797379e-05
-3.12967069246246e-05
-1.59062389870294e-05
-1.67231853620254e-05
-1.05253382633982e-05
-2.8877952175607e-05
-2.49440144605218e-05
-4.62348905422951e-06
-2.12149041738094e-05
-3.1298231654302e-05
-1.4122343421754e-06
1.49594004393349e-05
6.48215416061645e-06
-6.09958177840615e-06
-3.48525937225073e-05
5.27107670226791e-06
-2.71694304991774e-05
2.29056931624588e-06
-7.20412884007482e-06
-7.90354982841699e-06
7.77195820517065e-07
-2.12729495899794e-05
-1.42869136962578e-05
-3.3686735933681e-05
-2.30310799511399e-05
-3.42996876206574e-05
-3.55168091589092e-05
-1.9765048253722e-05
-2.36360660781823e-06
-3.0297009159631e-05
-4.41738805489604e-06
-1.61490896080801e-05
-2.57768465925803e-05
-1.95588798789753e-05
-2.40689704018803e-05
-2.32631074767658e-05
-2.98662982908306e-05
-1.60702279812577e-05
-1.56986228072886e-05
-2.74244102867071e-05
-2.09985070632951e-05
-1.68327274816842e-05
-2.12228258813032e-05
-1.43359189015938e-05
-3.44232503157448e-05
-1.58237968741426e-05
-9.64719628586679e-06
-1.75642641211783e-05
-1.67337481594858e-05
-1.22737901515379e-05
-2.6599473401894e-05
-2.19573670081208e-05
-2.82767786251401e-05
-3.14627227993052e-05
-1.75523209637717e-05
-7.15884657921425e-06
-1.5786844639806e-05
-1.8818861252074e-05
-1.28409005984644e-05
-2.8544006008364e-05
-3.9018173277589e-06
-2.45448823756989e-05
-2.27685575942786e-05
-2.77193859135224e-05
-1.96586508894584e-05
-2.74938970087928e-05
-9.48048540100759e-06
-3.12361561697939e-05
-3.02090965620053e-05
-2.86035981596466e-05
-3.81246082580828e-05
-1.05078411273229e-05
-1.66279930860461e-05
-3.36518201601143e-05
-2.88819862390005e-05
-3.1930675678035e-06
-5.44771830464671e-06
-2.03695007339186e-05
-2.77369401662282e-05
-2.33305449880853e-05
-8.46235626236826e-07
-1.70884919255826e-05
-3.09930211361464e-05
-2.34447258410716e-05
-1.08459952558307e-05
-1.57561210067432e-06
-2.20636031859691e-05
-1.54288091417347e-05
-1.11960094775661e-05
-3.39866980561941e-05
-1.85184566840798e-05
-1.19556564029233e-05
-2.63077747549437e-05
-1.57180026810709e-05
-1.89889894596138e-05
-8.11157101303901e-06
-2.15336230899861e-05
-8.60990340464835e-06
-3.9479974786881e-05
-4.35350565864007e-05
-1.5813879633387e-05
-1.45342114883985e-05
-1.60774382539916e-05
-3.29914126610522e-05
-2.76513145320064e-05
-7.27498587266001e-06
-1.86663072453242e-05
-3.12851219332217e-08
-2.45514882505918e-05
-1.42024272170051e-05
-3.18317015801857e-05
-1.04971063970868e-05
-8.35460787282791e-06
-5.54120449162579e-05
-4.40104131090142e-05
-1.46334354327321e-05
-2.79480173378614e-05
-4.06712873089382e-05
-7.15912219314716e-06
-2.441147068443e-05
-2.85510135881051e-05
-2.08537914504549e-05
-2.59710435517089e-05
-3.50771273396968e-05
-2.12249696141569e-06
-2.49706052843768e-05
-2.53686597401307e-05
-2.03115159225193e-06
-4.25616102768268e-05
-1.83100415933115e-05
-1.38737277592086e-05
-2.39339383919505e-06
-2.96884473887225e-05
-1.4323829763589e-05
-3.3268536286118e-05
-3.55333668583672e-05
-9.19219386332055e-06
-1.81741931073205e-05
-6.73221565191301e-06
-3.21123668686955e-05
-2.5272341524722e-05
-2.41626168666471e-05
-1.99300144889684e-05
-1.27117602776525e-05
-1.82745183481374e-05
-2.32898049171487e-05
-6.42689201582298e-07
-1.4448049352773e-05
-2.63694240814226e-05
-4.31528358443519e-05
-1.53184871681811e-06
-2.92205264110827e-05
-2.68228363527793e-05
-1.41713013626748e-05
-1.74529537151444e-06
-1.82566492179986e-05
5.05578993482716e-06
1.27498785870483e-06
-1.64050163180277e-05
-2.15493078291056e-05
-3.21999661080384e-05
-2.26444280148777e-05
-8.92454833645505e-06
-2.37465366313033e-05
-5.98354138545041e-06
6.82553625192998e-07
3.16987728038395e-06
-3.60075387586811e-05
-1.77566891886492e-05
-1.85786190270559e-05
-4.38843153967758e-05
-8.80639124726829e-06
-1.71315017241547e-06
-3.37634322283316e-05
-1.66559067542767e-05
-3.42785302536441e-05
-6.91719833266087e-06
-2.07510078626542e-05
-1.63111989120851e-05
-3.06343296293556e-06
-2.73357827645173e-05
-2.6538390535162e-06
6.27013263566281e-06
-6.77683766026016e-06
-1.62556037540114e-05
-1.86287046023346e-05
-1.26885251793738e-05
-4.00244328330677e-05
-5.52338081600255e-06
-1.7111835135872e-05
-2.24909969540365e-05
-2.9552150927116e-05
-7.61967340566779e-06
-9.55141091002917e-06
-2.71826913868267e-05
6.22356864981706e-06
-2.4378156316967e-05
-1.39184172333899e-05
2.97127121741144e-06
-8.68774023944812e-06
-1.70187528463357e-05
-2.13214715757212e-06
-1.91633824868706e-05
-2.82108720911733e-05
-3.02556654661715e-05
-2.5483582704124e-05
-2.11369214459686e-05
-2.20426981522024e-05
-4.21241716605142e-05
-3.65229002809094e-05
1.63990505030579e-06
-1.69706341617621e-05
-3.59134693195538e-05
-2.66486778093098e-05
-2.44437777943427e-05
-3.51125893216311e-05
-2.40044122757144e-05
-2.29258080819276e-05
-6.48847151461037e-06
-3.0240081301298e-05
-3.94807951875239e-05
-4.2706807903419e-06
-2.89898434672e-05
-8.49161372770773e-06
-1.65843146522119e-05
-3.47176260826713e-05
-1.89835523128832e-05
-2.60405749179291e-05
-2.95102987482312e-05
-3.07210577369853e-05
-2.13206333824893e-05
-1.2848526009625e-05
-2.08643162236457e-05
-1.71425830446391e-05
-3.31442210878231e-05
-1.09316746799424e-05
-1.3983502876942e-05
-1.06800627131533e-05
-1.10020571566773e-05
5.38392903167773e-06
-2.88611395541122e-05
-1.49362249714437e-05
-8.13178356170259e-06
7.59649890132791e-06
-1.15341656526978e-05
-3.22912931093209e-05
-1.75371797589953e-05
-2.35299268435542e-05
-1.05692713715319e-05
-1.95358795008873e-05
-4.57107844663003e-06
-5.33944992949394e-07
3.8125981976685e-06
-3.07957848810462e-05
-1.57458793256929e-05
-5.07711635169973e-06
-1.69414895417855e-05
9.93622064818058e-07
-1.91828657341988e-05
-1.12437933318731e-05
-4.67982294177053e-05
-1.62803691284859e-05
-1.54333732258073e-05
-2.76648939585087e-05
-3.47345820602715e-05
-1.59236101777977e-05
-1.88398871012308e-05
-1.86856619683116e-05
-2.98782655024041e-05
-4.31603319826435e-05
-1.81627922425309e-05
-2.01901467439371e-05
-3.32406344366083e-05
-1.44179365360941e-05
-1.67094508994696e-05
-3.05371572098845e-05
-1.54360169636222e-05
-1.59704588213497e-05
-5.06471032962578e-06
1.53598598685009e-06
-2.67696914994752e-05
-1.3831348029348e-05
-1.92803190565283e-05
3.90958249387034e-08
-4.7188314890667e-06
-3.17032669742115e-05
-1.7940018843948e-05
-9.45470193775014e-06
-8.16528745863527e-06
-1.88394377867647e-05
-3.68694915027924e-05
-2.34313189618842e-05
-2.31967173510245e-05
-2.09369461537321e-05
-3.04057121138813e-05
-1.15867420847464e-05
-3.40572752441621e-05
-4.01262416155474e-05
-2.04444807928531e-05
-1.69717577866152e-05
-3.18205036344906e-05
-1.34429539642973e-05
-1.36032904745729e-05
5.70772854395292e-06
-3.1629723807146e-05
-2.78421801933523e-05
-1.72286554617293e-05
-5.74225250517315e-05
-1.86422830587763e-05
-1.4117269776871e-05
-2.22871154467633e-05
-1.15651970033414e-05
-3.78334999637103e-05
-1.97025220122824e-05
-4.36575407341529e-06
-2.89990897382852e-05
-1.7733138182178e-05
-2.01552223961305e-05
-1.58503315101181e-05
-1.12992022501412e-05
-1.71502881612497e-05
-1.61125946854705e-05
-2.5396028339766e-05
-4.94546892319793e-06
-2.64191926318618e-05
4.22631420056435e-06
-4.83920351551281e-06
-5.57950214638855e-06
-1.35734842052982e-06
2.27655878750518e-06
-1.77189775357747e-05
-5.31971298705239e-06
-1.98460980534813e-05
-2.9410469450787e-05
-1.00911471840693e-06
-1.68140180064891e-05
-5.16128319768593e-06
-4.21213318628791e-05
-1.38170532468482e-05
-3.20263255779495e-05
-7.29058606294925e-06
-3.29531999456289e-05
-6.72163329685288e-06
-4.48937799273185e-05
-3.51790043034929e-05
-6.98796718072318e-06
-1.40413929713824e-05
-1.3432908769572e-05
-2.06128418778665e-05
-3.96019606199119e-05
-4.14344888021224e-05
-2.54397132994011e-05
-1.7127577905036e-05
-2.93011493229041e-06
-2.36392013873671e-05
-3.12633835341795e-05
5.58603474054368e-06
-3.3197636525038e-05
-9.17109725471e-06
-1.082501879625e-05
1.31346032659765e-06
-3.55744786004947e-05
-5.64858398451302e-06
-2.423659745722e-05
-3.54282619454126e-05
-2.91229194373515e-05
-1.41702830725932e-05
-8.72281193101225e-06
-4.83146901268854e-05
-3.33569669641861e-05
-2.24432166279196e-05
-1.59285395558642e-05
8.91707415226324e-06
-2.25839999944032e-05
-3.43935019892596e-05
-3.46323710267806e-05
-7.70261752362751e-06
-2.46141583356372e-05
-2.48426618188679e-05
-1.2224024472721e-05
-1.82906699750594e-05
-1.93670794807445e-05
-1.19412320464654e-05
-1.68330561391431e-05
-5.48156054599763e-06
-3.19985523343184e-05
-2.63011058846294e-05
-2.41118775632475e-05
-1.80750330829148e-05
-1.90313509212525e-05
-1.78377668613925e-05
-6.34682409920023e-06
-4.18394735686803e-05
-1.85148755164444e-05
-2.70418766335664e-05
-1.93516749774107e-05
-2.26267603406429e-08
-2.50174033362409e-05
-4.48514859232247e-05
-9.94912876613245e-06
-1.8891640973905e-05
-3.74854030023527e-05
-2.72956005463564e-06
-2.34321977903754e-05
-1.18089261212918e-05
-2.35695862771382e-05
-4.65530641071253e-07
-1.07836926765298e-05
-4.08817379928253e-05
-1.0348447871849e-05
-1.8385100473352e-05
-2.70460356893945e-05
-2.5646159898234e-05
-3.48184909146825e-05
-3.61360181081863e-05
-3.64107667751813e-06
-2.10765413470256e-05
-2.27992364386479e-05
-2.80823648779568e-05
-9.62387682521227e-06
-1.9430499856095e-05
-3.15969077500184e-05
-3.1925175925424e-05
-1.67755401940942e-05
-2.6603603224546e-05
-2.83444344279528e-05
-1.58194374996846e-05
-3.60797508260616e-05
-2.35718962358526e-05
9.07460964879806e-07
-3.14271806720777e-05
-2.31864772803975e-05
-8.99124712687337e-06
-1.77683818532448e-05
-2.44279320445926e-05
-1.77013169243536e-05
-1.62112136935211e-05
-1.8051952596651e-05
-3.38149558207032e-05
-4.71187585243255e-05
-1.38769302723528e-05
-2.02291519923393e-05
-3.60229914404482e-05
4.27230260683269e-06
-2.34765845008198e-05
-1.97012345511395e-05
-1.00016041252705e-05
2.39654566727015e-07
-7.52020123157178e-07
-1.52129835854865e-05
-2.32106197346148e-05
-2.71915301146846e-05
-1.26471892335745e-05
1.91099228604567e-05
-3.4090801890058e-05
-1.14831202297763e-05
-3.5851944945963e-05
-1.86530394606476e-05
-2.04170191687929e-05
-1.51948709927018e-05
-3.09244222327209e-05
-1.25901081113419e-05
-2.34031322750338e-05
-2.64545497915107e-05
-5.21731179167272e-06
-1.39190981508109e-05
-2.78495698484826e-05
-4.89041625543086e-06
-7.96599682438729e-06
-1.58740697829701e-05
-2.58519985735193e-05
-2.25382915143769e-05
-3.27254997986033e-06
-9.48970948995761e-06
-2.79484341523229e-05
-2.66247154290029e-05
-1.30511214033142e-05
-9.04062073298163e-06
-2.47541975523755e-05
-7.02006426252546e-06
6.55607037654418e-06
-2.70378730828539e-06
-2.24605426407818e-05
-2.12604027174209e-05
-7.51659676303011e-06
-2.40353052697915e-05
-2.0433619553394e-05
1.11732197004603e-05
-1.71469949506806e-05
-2.07066766119232e-05
-2.3233176247139e-05
-2.1117135037929e-05
-2.16206810982637e-05
-1.48094943717517e-05
-1.44024923734302e-05
-1.56788014926091e-05
-5.40097223519657e-06
-3.15748421605656e-05
-1.44710108331911e-05
-5.86461307290272e-06
-1.86475254260937e-05
-1.62596274541981e-05
-3.45900282744703e-05
6.81803964877784e-07
-3.80598611275745e-06
-2.36079849569486e-05
-1.45840754740342e-05
-1.85736060662441e-05
-3.35109722051396e-05
-2.65311454664958e-05
-1.17195757704725e-05
-1.53338151478136e-05
2.54601384843088e-06
-2.5011608762477e-05
-2.40572537215696e-05
-1.50733850200628e-05
-1.37408728394653e-05
-1.50671087407456e-05
-1.29765608346174e-05
-1.97281222441595e-05
-3.01204299297772e-05
-2.01447682275636e-05
-3.44651357427549e-05
-1.75641605632494e-05
-1.001278790645e-05
-1.03331196359191e-05
-6.87523595242215e-06
-2.03386026682619e-05
-1.11708257074379e-05
-1.77135090120669e-05
-2.82979545609818e-05
-1.86593744039474e-05
-3.01543524941784e-05
-7.55155515760401e-06
-4.5265109076903e-05
-2.96935001624882e-05
-2.43024055100768e-05
-2.89200372642236e-05
-1.32579340867982e-05
-2.23327110753748e-05
-2.34915800487252e-05
-1.68811838332996e-06
-2.694679014342e-05
-2.40677367465081e-05
-1.02820291992218e-05
-1.79724528094273e-05
-2.16013386436419e-05
-3.28724234114395e-05
-2.51818112553984e-05
-2.21563987378626e-05
-3.83026350194865e-05
-1.84085764107716e-05
-5.04549805225641e-05
5.67997082809987e-06
-2.41999554548005e-05
-1.41366428696592e-06
-1.13538193396417e-05
-1.11372609206112e-05
-2.43043968476563e-05
-3.48616829543219e-05
-1.65181746215534e-05
-6.93303750258362e-06
-1.97217392931899e-06
-1.89991099668058e-05
-1.59993379179937e-05
-4.67500879039017e-05
1.3557881679417e-06
-2.29870426017239e-05
-1.86782661514678e-05
-2.09271001665355e-05
-3.69005031407743e-05
-1.89687291596586e-05
-2.51374014539374e-05
-4.09752621241787e-05
-2.91387865953442e-05
-1.51626744480433e-05
-2.96188740290247e-05
-1.57298306948965e-05
-4.32225259956961e-06
-1.47339279505312e-05
-1.12339397846626e-05
-4.16784702480821e-05
-3.50863426668584e-05
-2.31082526041228e-05
-9.35747404291057e-06
1.34689439907259e-06
-2.99311853871114e-05
-3.33366317731066e-05
-1.38457077381405e-05
-2.54746014292722e-05
-9.64232856016689e-06
-1.64999730863743e-05
-1.6625974283374e-05
-1.15846469713066e-05
-1.77378746276035e-05
-2.82210676747862e-05
-2.67376597479249e-05
-1.10340004537189e-05
-2.35899283718809e-05
-1.4781491716505e-05
-2.52651782713115e-05
-2.07197640745005e-05
-9.63443123168856e-06
1.40460368973716e-05
-1.58346140540002e-05
-2.67437498642104e-07
-1.4825711026196e-05
-4.01169575874681e-06
-9.2832471177033e-06
-1.20624930590554e-05
-1.51233738785378e-05
-3.61186277363612e-05
-2.32658979258317e-05
-5.74134203298587e-06
-2.54124922697926e-05
-2.879414665473e-05
-3.38549256988767e-05
-3.01242118682936e-05
-2.2753174582667e-05
-1.89356562987053e-05
-1.4562657822413e-05
-2.60407887215917e-05
-2.34977043554681e-05
-1.77238819855139e-05
1.89185700043209e-06
-2.17058947697333e-05
-2.4906610570311e-05
-2.12679236117941e-05
-1.50910250023074e-05
-2.43377229914267e-05
-2.17456163653083e-05
-1.99568069985746e-05
-4.98041640651735e-05
-2.94874130765076e-05
-1.84916854941167e-05
-1.96639553806043e-05
-5.69832083468506e-06
-1.81518490285851e-05
-3.03989186256125e-05
-3.17485675381136e-05
-3.45652488664935e-05
-1.69063165118944e-05
-2.19548266538005e-05
-3.37114939568289e-05
-1.17486226326555e-05
-1.20465851378388e-05
-5.48241717418676e-06
-8.16306453495484e-06
-2.67449259990364e-05
-2.43600225449442e-05
-1.52212647988085e-05
-2.35266839825136e-05
-2.04443742978016e-05
-3.363305679256e-05
-1.23863049285473e-05
-6.59733479437072e-06
-9.92865639771525e-06
-7.52611767035179e-06
6.56266004256804e-06
-2.4031745885563e-05
-1.82459312102696e-05
-2.24695081541593e-05
-8.40077131934119e-06
-2.52043509577489e-05
-2.82447588516168e-05
-2.69856125333878e-05
-8.63653952381275e-06
-2.37327231461716e-05
-1.75748379475447e-05
-4.09640367572815e-05
-2.72002990569536e-05
-1.56245718164349e-06
-6.82311316149447e-06
-3.08427693497436e-05
-9.10755745877469e-06
-3.19833711892793e-05
-1.90991521425223e-05
-1.80773071509834e-05
-7.76383690043061e-06
-3.01039633322122e-05
-1.26736254365725e-05
-2.0872421345855e-05
-1.9849504268274e-05
-2.13735696222103e-06
-1.27882978202461e-05
-2.04941161112169e-05
-3.96756164795421e-05
-3.00691932681552e-05
-2.50901040493213e-05
-2.12146114934286e-05
-2.65791065512032e-05
-1.85310791240167e-05
-2.82260443096934e-05
-3.18227593557809e-05
-2.89124051766634e-05
-4.5362424339133e-05
-2.43594583277672e-05
-2.1852284738689e-05
-2.40744998204999e-05
-1.7936905436905e-05
-1.39005174817509e-05
-2.87942865275628e-05
-1.86218288719334e-05
-3.36443120642705e-05
-1.64537916562816e-05
1.54193988713894e-05
-2.81309326134853e-05
5.54034152947108e-07
-1.98592283036686e-05
-2.89674798330402e-05
-4.40998526431754e-05
-1.91116679563511e-05
-1.66483305574342e-06
-2.53306512465531e-05
-1.83960375263153e-05
-3.28330832890386e-05
-1.63040525642053e-05
-2.8061667913215e-05
-3.37023233077391e-05
-2.35133152663902e-05
-1.84574184941334e-05
-1.53250812846816e-05
-1.85724730011026e-05
-2.13652451877332e-05
-9.74970561662244e-06
3.69430233800354e-06
-2.72069267434358e-05
-2.56765828285398e-05
-3.08986178805603e-05
-1.99806369539374e-05
-8.16555248725774e-06
-3.12954920016918e-05
-2.46017014914765e-05
-1.19273549302911e-05
-2.10865408758574e-05
-7.87428708260702e-06
-9.58233579567496e-06
-6.30442653700903e-06
-9.49670187617614e-06
-3.38222715201706e-05
-8.22163290924182e-06
-4.04147834036835e-05
-5.6781576743786e-06
-1.9466417359046e-05
-8.81395544500184e-06
-2.05112375819987e-05
-3.48747133584622e-05
-1.14738218073717e-05
7.28397891010858e-06
-2.41402526362112e-05
-1.81504875491926e-05
-2.2591730003178e-05
-1.56898968913022e-05
-3.59130497649663e-05
-3.05024338630312e-05
-2.52059404480047e-05
-2.14643507809712e-05
-2.21246769748096e-05
-3.08807371325915e-06
-1.58825737469056e-05
-3.36460622121084e-05
-2.61484190061489e-05
-1.52038125126775e-05
-1.505338093093e-05
-2.30033845479481e-05
-3.84876090994434e-05
-7.50178279021848e-06
-3.33500237512259e-05
-2.8564710871336e-05
-3.86035810821725e-06
-2.63977934722325e-05
-3.41264495372294e-05
-1.96413338990778e-05
-3.22527811604113e-05
-2.19784541039973e-05
-9.20141852737784e-06
-2.33931022032011e-05
-3.10974007234616e-05
-2.06323337725514e-05
-2.94942417234056e-05
-5.81715585787838e-05
-2.73281069665626e-05
-4.40397713187319e-05
-2.56508179341601e-05
-2.35492279210786e-05
-4.91952270699726e-06
-2.34125533683648e-05
-2.65255658560203e-05
-1.43857175293465e-05
-1.31845496857357e-05
-2.05267551237336e-05
-3.27111168052134e-05
-7.67742508457229e-06
-1.69606568990261e-07
-2.12043853771975e-05
-1.30281154383821e-05
-1.71078912431068e-05
-2.59122945749137e-05
-5.56083354815933e-06
-3.05884269098913e-05
-1.16177054193108e-05
-2.44806537943392e-06
-2.56666214820648e-05
-1.20697117808984e-05
-1.39150970313614e-05
-1.37175568497346e-05
-1.95571167846861e-05
-2.60450377888744e-05
-3.25625170472209e-05
-5.20589836236673e-05
5.17858348980968e-06
2.97093759791495e-06
-8.88745686328112e-06
-1.7659521519138e-05
-1.69158610273759e-05
-2.96782523954618e-05
1.50775973658141e-05
-2.28741816814362e-05
-6.00442571211548e-06
-2.46635502855337e-05
-2.17420466643981e-05
1.02100519653784e-05
-1.23846091235707e-05
-2.74161674583902e-05
-3.62254322934879e-05
-3.17281618311908e-05
-1.50176384876257e-05
-2.91461936909435e-06
-2.19234594502344e-05
-7.29273635281676e-06
-2.01926887535194e-05
1.70835804293167e-05
-7.62315483615554e-06
-2.37221022763068e-05
-4.22905026540133e-05
-2.63725585760301e-05
-3.51121459320827e-05
-1.15184773727252e-05
-8.36968593156067e-06
-2.1535352729567e-05
-1.04120626049873e-05
-2.72730904044705e-05
-2.05361342403546e-05
-1.46901576098828e-05
-2.87305202318625e-05
-2.67263895521657e-05
-2.87540051497576e-05
-3.75953979186044e-05
-2.84384703406198e-05
-1.52461295837967e-05
-2.94458558192142e-05
-1.85412246576927e-05
-2.8247381109803e-05
6.54620936586967e-06
-4.86873816652005e-05
-2.32815068388726e-05
-1.95567564302848e-05
-1.01695678511896e-05
-1.6862193561298e-05
-2.38302563037342e-05
-1.14352278728431e-05
-3.30477530559616e-05
-4.16310944322849e-05
-1.6676387257509e-05
-3.54012732737842e-05
2.88538464781649e-06
-3.23372469721168e-05
-2.45074567983567e-05
-1.37659477579927e-05
-1.35022626329757e-06
-1.39397131560431e-05
-3.74408299764694e-05
-3.42869858946449e-05
7.0608344080467e-07
-4.06624319998659e-05
-1.33478912528155e-05
-2.10740052617469e-05
-8.39734070247425e-07
-2.53355265377531e-05
-1.150818235732e-05
-1.59461426851109e-05
-5.86537977009743e-06
-1.41849182976503e-05
-2.66806873646787e-05
-1.47334628807264e-05
-2.80382796594936e-05
-1.1364545631639e-05
-2.60486158842786e-05
-2.00031119007486e-05
-7.75433406652633e-06
-2.54531582168302e-05
-5.40610698290545e-06
-1.94494129164313e-05
-2.12514852503814e-05
-2.41497312886767e-05
-3.33525519857837e-05
-3.02927870277059e-05
-1.47172605869644e-05
-1.11359260088854e-05
-1.15934760041878e-05
-1.95323808118312e-05
-3.28843781043754e-05
-9.01196435180912e-06
-3.67198996982319e-05
-3.56661674080171e-05
-3.27319073920625e-05
-2.2217143951477e-05
7.67402023293044e-07
-3.23856929242662e-05
-1.52703635844298e-05
-1.5616684904114e-05
-2.53774607687074e-05
-7.98013467454456e-06
-2.03485378349377e-05
-1.95157038467166e-05
-2.87632770852246e-05
-1.95647052328007e-05
-1.68378245304798e-05
-4.4456101323269e-05
-1.48842126822907e-05
-3.67893152628341e-05
-3.65478680852542e-05
-2.58532906129153e-05
-2.22778706067474e-06
-2.18356115952048e-05
-3.49474822227535e-05
-1.95571714457068e-05
-2.34402844792435e-05
-2.7239978587412e-06
-2.44266000197469e-05
-4.18054656918749e-06
-2.68815589977154e-05
-3.21645768780285e-05
-3.09580923663918e-05
-2.28134143535446e-05
-2.94485348907935e-05
-3.0598546456567e-05
-3.14122956252043e-05
1.11858876999034e-06
-2.96294164067998e-05
-1.60431580286161e-05
-2.95681904205016e-05
-2.79333744471916e-05
-2.70373271735794e-05
-9.47727864268813e-06
-7.52344752005241e-06
-3.09029243103168e-05
-1.36991147113054e-05
-4.29606193674064e-05
-2.92642393770211e-05
-2.85426447159836e-05
-2.32843999951677e-05
-1.16495483487705e-05
-1.39891940229817e-05
-1.38525973617627e-05
-7.16031472495006e-06
-1.70013172890512e-05
-3.58218512071866e-05
-3.58928244532868e-05
-2.29411166181561e-06
-2.05810506971034e-05
-3.44372052791204e-05
-1.24424578060481e-05
-2.11635019269811e-05
-3.64288989760585e-05
-1.8340527417053e-05
-2.24383836409866e-05
-1.34723937924258e-05
-5.76970404732216e-06
-5.28775526878333e-05
1.81565385449747e-06
-2.80561526752932e-05
-2.67491137567626e-05
-1.44313147745251e-05
-1.98317397179343e-05
-1.36439815081859e-05
-8.42279453237951e-06
-1.69722150273113e-05
-2.44992663703846e-05
-1.4945841654844e-05
-3.01189667425854e-05
-2.24777032738311e-05
-4.37622306118979e-05
-5.24763856673844e-06
-1.69075034785681e-05
-1.63165415507315e-05
-3.26844673214336e-05
-2.04442768579724e-05
-1.90871327704863e-05
-3.18922229004309e-05
-2.65655660937904e-05
-1.64887286971283e-05
-2.81871714461155e-05
-2.1243229211598e-05
-1.27401439754015e-05
-6.06994627730583e-06
-2.3822791001603e-05
-2.48028195608177e-05
-2.39222230536001e-05
-9.51132371353811e-06
-2.0597963374977e-05
-2.29163935120356e-05
-1.47368180222478e-05
-2.7590755396765e-05
-5.73302541384845e-06
-3.24852606508011e-05
-1.43437378525883e-05
-1.19966841859439e-05
1.88433753196634e-06
-9.75722643352108e-06
-1.7122536795833e-05
-2.33298924433607e-05
-1.37458575542557e-05
-5.10714333510769e-05
-1.66063966112364e-05
-1.15173860651036e-05
-7.55387457701734e-06
-1.27751313857558e-05
-1.28076289864998e-05
-1.66972849324146e-05
-4.06895367834216e-05
-1.89318301085082e-05
-2.34737534041137e-05
-3.71280229648938e-05
-3.69115134352075e-05
-8.95868243606964e-06
-1.03545818029357e-05
1.50252631547677e-05
-2.91637027281875e-05
-2.75671799313678e-05
-1.96792220130774e-05
-3.69728838200047e-05
-2.79871614935178e-05
-1.29089639040879e-05
-1.05581408535146e-05
-4.64821487999297e-05
-1.93682038962398e-05
-3.76206639166352e-06
-3.09169922956472e-05
-7.49344281746508e-06
-1.08482903838165e-05
-2.04599802734332e-05
-4.81359485583796e-06
-3.11833672255828e-05
5.05283118285605e-06
-4.14065355076661e-05
-1.91731841613394e-05
-9.91293672655561e-06
-2.49350964633189e-05
-2.26188940355182e-05
-1.93125305353869e-05
-3.34237088239853e-05
-1.10326408010307e-05
-1.54767430701562e-05
-2.72113313134706e-05
-2.00250329670343e-05
-1.69950727630255e-05
7.74140546407476e-07
-1.78232928327991e-05
-3.66430305597723e-05
-2.2601880602681e-05
-1.58114827217346e-05
-3.02363266483221e-05
-2.94083820958041e-05
-1.79592411357264e-05
-3.35503351705195e-05
-5.65672318130568e-06
-2.49726771270814e-05
-1.01801070797314e-05
6.80499737297676e-06
1.4069898021715e-05
-6.96851230430003e-06
-1.24635935818566e-05
-3.45103879327268e-05
-1.01629694667477e-05
-3.21662837872584e-05
-3.05977597781665e-07
-8.58620449716571e-06
-3.15117318553594e-05
-1.95389762014869e-05
-2.28329925115326e-05
-1.95679513318467e-05
-5.37486105824654e-05
-6.37285702454095e-06
-2.89396200566747e-05
-3.30152697630067e-05
-3.35446364441838e-05
-2.993253480148e-05
-2.71140478365763e-05
-1.51356042210478e-05
-2.22124199780755e-05
-3.93983563247768e-05
-1.69811822268157e-05
-3.11560271410204e-05
-2.47060423789799e-05
-3.42763881214864e-05
-2.83095299817894e-05
-4.71960206546763e-05
-1.8361280561618e-05
-3.68888030880265e-05
-1.95365512371324e-05
-3.8791975127393e-05
-2.56598815258678e-05
-2.99935493500068e-05
-1.55975024988302e-05
-1.20942738251424e-05
-4.17131853133692e-05
-1.53577755452278e-05
-2.25377812272973e-05
-2.19220148138783e-05
-2.98866679017326e-05
-2.75361575048644e-05
-4.05038461249771e-05
-3.69755363083631e-05
-2.63108469648463e-05
-1.3646664458349e-05
-1.10276039978733e-05
8.55746393079035e-06
-4.22916142818105e-05
-2.61951684625256e-05
-8.08930171183968e-06
-6.79563449527992e-06
-1.88747585357763e-05
1.88716476017337e-05
-1.47600313351256e-05
1.33679536921308e-05
-2.10753593106181e-05
1.00761205677462e-05
-1.24353799764146e-05
-1.2777866821518e-05
-6.76652212448956e-06
-1.98332144881772e-05
-2.19612971916239e-05
-1.86409314732802e-05
4.53590148881795e-06
-2.78203096464789e-05
-1.70240850359918e-05
-2.81480818784113e-05
-1.92459970932445e-05
-7.13124977489281e-06
-1.91573675852039e-05
-1.25336338634035e-05
-4.28985251708669e-07
-2.83178789510041e-05
-1.85396208212381e-05
-4.2303803351988e-06
-7.09974914418434e-06
-7.08612568709791e-06
-1.17489179845173e-05
-2.93742830574041e-05
-1.44152493059849e-05
-1.25535949721063e-05
-6.45240511883953e-06
-3.04870878181587e-05
2.98020946263608e-06
-3.41404369971819e-05
-3.38928904621523e-05
-2.86240311594037e-05
-3.13025874002322e-05
-4.2701364772618e-06
-1.32130384805174e-05
-2.40819819793816e-05
-1.93446598560044e-05
-2.27637910436433e-05
-6.48847657112222e-06
-5.4871021337067e-06
-3.87707666618499e-05
-6.01879386130157e-06
-7.28493424755496e-06
-7.33489661935242e-06
-1.93804880485873e-05
-5.89350522494e-06
-7.77396172217386e-06
-1.81919557434053e-05
-2.43339999462383e-05
-1.25909054561501e-05
-3.15589230634588e-05
-1.1179595314251e-05
-1.37492542271921e-05
-6.91645514328505e-06
-1.85495101957247e-05
-1.27707408960938e-05
-1.37585780279663e-05
-1.9287040584425e-05
-9.6315162716945e-06
2.25444736384009e-06
-2.72421310894819e-05
-3.88063815055549e-05
-2.20536794067946e-05
-1.85414286676046e-05
-2.48363842026848e-05
-2.70948443223802e-05
-3.49975047620195e-05
-1.31454556702655e-05
-8.53380545530665e-06
-3.80768978910141e-05
-2.03051937671961e-05
2.4953526928819e-06
-1.32100703105023e-05
-9.93001184393106e-06
-4.91637609807998e-06
-2.70698433363137e-05
-5.53867234165313e-06
-3.69880571503534e-05
-2.07273432416687e-05
-1.19348978765682e-05
-2.92949079993813e-05
-3.10094910392419e-05
-1.96722215488367e-05
-1.15166606129741e-05
-4.21789267512641e-05
-2.52688253660097e-05
-1.84546589559066e-05
-2.42293286018969e-05
-3.10154125992534e-05
-2.00237241957579e-05
-5.68761145606536e-06
-9.05643345563881e-06
-2.35458346716052e-05
-3.92585698515845e-05
-8.51909767712651e-06
2.15118940350145e-06
-9.36207797660317e-06
-3.16563609720241e-05
-7.25465392080436e-06
-3.96467426115908e-05
-1.49335023542814e-06
-1.1107635700245e-05
-8.23203331988007e-06
-7.36175185897253e-06
-2.25095082203984e-05
-1.68634313220876e-05
-2.14032036490297e-05
-2.32401026886335e-05
-2.46382262381991e-05
-4.13498293739835e-06
-3.9379187780165e-05
-2.51262254274668e-05
1.03739158777332e-05
-3.66963105755577e-05
-3.25333323329325e-05
-2.82067279800139e-05
-1.94324902962528e-05
-3.01900476482245e-05
-2.89335737067643e-05
-1.60021613775481e-05
-2.24410284892554e-05
-5.04907677874372e-05
-3.5601883258745e-05
-1.52285242192438e-05
-3.26689018824641e-05
-9.85995683873513e-06
-2.12717656565806e-05
-9.17977453366606e-06
-2.38041189082164e-05
-2.88391890435531e-05
-3.21166119958147e-05
-2.78583036566817e-05
-3.50046388111455e-05
-2.6910657349545e-05
-1.64982366322889e-05
-3.68283440791369e-05
-8.97224661955204e-06
-9.62757190605527e-06
-2.67181304662001e-05
-1.38480955421705e-05
-1.88026244790055e-05
-5.07861836295268e-05
-2.12281186140935e-05
-2.79547866301277e-05
-1.31600535203407e-05
-9.74266353737368e-06
-2.21468318734641e-05
-4.04580238550058e-07
-7.96860305035451e-06
-4.21809121791568e-05
-2.10457753534069e-05
-1.6531559869764e-06
-3.24237119863721e-05
-1.60166841910927e-05
-4.00844153013355e-05
-7.29116295603879e-06
-1.31998422778609e-05
-4.06846519196837e-05
-2.00716335315262e-05
-2.20471377470453e-05
-2.13835802568837e-05
-2.90114254443869e-05
-1.57947319328106e-05
-1.68362431204656e-05
-2.23507502562265e-05
-2.58500143850081e-05
-1.59032090374588e-05
-2.10713565710283e-05
-1.99192047207851e-05
-4.26540197073995e-07
-1.63483086677014e-05
-2.32262640981861e-05
-1.85012657943429e-05
-2.44232466724516e-05
-3.28788859570856e-05
-3.05377172448201e-05
-1.98440708184079e-05
-1.96477980269236e-05
-1.99446672244934e-05
-4.54730144084461e-06
-2.36971189329187e-05
-2.3155439552949e-06
-5.03504573377327e-06
-3.3081963010115e-05
-1.15020843710861e-05
-9.4786426608395e-06
-1.76189933039668e-05
-1.17423869232063e-05
-1.87851641910012e-05
-1.21190133639935e-05
2.06973821066551e-06
-1.48136580621496e-05
-1.66040335586055e-05
-2.56941894892653e-05
-3.10396685621575e-05
-1.64803388843731e-05
-3.18153233505748e-05
-3.09397382517722e-05
-2.62483301623273e-05
-1.24229294151788e-05
-1.70473525985888e-05
-3.57459022440381e-05
-1.05910377744385e-05
-2.56506288999781e-05
-1.32595022754821e-05
-2.85448037794087e-06
-8.92004133077305e-06
-1.90675801618353e-05
-1.33535757120352e-05
-4.19605821587567e-05
-4.62793798118431e-06
-1.4970813813769e-05
-9.11979133461232e-06
-1.47292361184782e-05
-5.87633714090709e-06
-1.60409383290856e-05
-3.04560624234335e-06
-1.03910082050871e-05
-4.92363713434417e-05
-2.8645493925308e-05
-2.07564246588665e-05
-4.0400160493549e-05
5.04143706694736e-06
-3.7382680332626e-06
-1.44357169859573e-05
-1.27503908161251e-05
-2.53531896534391e-05
-2.19223714147449e-05
-5.70388893429477e-06
-2.14062419113814e-05
-2.60839632765241e-05
-2.45183114768766e-05
-2.66328636343225e-05
-2.01067775479293e-05
-4.9884879052381e-05
-1.38679601565243e-05
-1.28657923283524e-05
-3.05075051212121e-05
-3.1534083841054e-05
-3.64104068805577e-05
-1.08466937665933e-05
-2.35963454843418e-05
-3.80720532911135e-05
-1.39320466820822e-05
-1.18370151336728e-05
-1.62551391674345e-05
-1.03746311155278e-05
-1.68761111659436e-05
-3.02198779781014e-05
6.38941558781454e-07
-1.47635960008544e-05
-1.02691698623881e-05
-7.50913315442117e-06
-1.46288672076035e-05
-1.09008769290764e-05
-2.28682908063836e-05
-2.09554949666741e-05
-2.57243850072993e-05
-2.35841004454461e-05
-1.53872711518367e-05
-2.18244215819612e-05
-4.82494774759942e-06
-1.69040555580925e-05
6.99382819421054e-06
-1.27301716253046e-05
-2.71886465905657e-05
-2.23195806633452e-05
-3.16668063374059e-05
-3.98103941891827e-05
1.52385148604793e-06
-2.56548102350559e-05
-8.21789173037867e-06
-1.41424885588109e-05
-2.15720316290907e-05
-3.77776139405548e-06
7.34219607456325e-06
-2.55350554533124e-05
-2.29801574951354e-05
-2.93169430395486e-05
-2.68985387645962e-05
-1.77008332432983e-05
-1.70935269978598e-05
-2.48418835992215e-05
-3.52656132958156e-05
-2.64431158288421e-05
-3.60734827237797e-05
-1.78720153356909e-05
-1.8190949902779e-05
-1.7133941079529e-05
-3.92829992753703e-05
-2.17686375628041e-05
-2.14196113574082e-05
-3.16776868259973e-05
-1.71374735173696e-05
-3.69212284651254e-05
-3.04404631507504e-05
-1.11655876070141e-05
-3.49143976745653e-05
-1.86345784483619e-05
-1.95244472288249e-05
-1.21874221910581e-05
-7.25063408260089e-06
-1.52080197615477e-05
-2.30673792235398e-05
-1.19748231892748e-05
-3.28512984122983e-05
-7.41088057906242e-06
-1.78084438882757e-05
-2.27358866156534e-05
-2.74693336565782e-05
-3.73708416702041e-06
-3.53630799491933e-05
-9.88478534841296e-06
-1.56320193210147e-05
-2.3114612274216e-05
-3.20017730239647e-05
-3.39580975462519e-05
-9.78573184009347e-06
-7.84037198885308e-06
-1.71227376075442e-05
-2.87924546767724e-05
-2.361772822527e-05
-1.85177091063229e-05
-6.55950914235696e-06
-3.69280549310454e-05
-7.81309589219696e-07
-3.4298042779842e-05
-3.3694616277714e-05
-1.09045874118677e-05
-2.33278935315993e-06
5.64254602431674e-06
-1.66963485128674e-05
-3.04230128017102e-06
-1.97574449714928e-05
-3.10589696069376e-05
-1.17502824937885e-05
-7.18054174988266e-06
-8.69432844069471e-06
-2.18180183717632e-05
-2.53024948267989e-05
-1.12457864600686e-05
-9.62098499383123e-06
-1.79958069058329e-05
-4.70719337907874e-07
-4.21116741990722e-05
-3.66293891754844e-05
-2.52632479549745e-05
-1.2523045483256e-05
-2.35645412555638e-05
-2.92870220832329e-05
-4.06387290169375e-06
-2.4235237350452e-05
-6.54367758066485e-06
-1.49887755090465e-05
-2.01735109906217e-05
-1.29976782970571e-05
-1.90825917593217e-05
-3.44007134443452e-05
-7.02730199530773e-06
-2.26728113189946e-05
-2.69208225600606e-05
-2.84205227283013e-05
-1.26774110501898e-05
-4.1292417757742e-05
-1.16593707727339e-05
-2.81883045554573e-05
-2.23841971368093e-05
-1.65709931924867e-05
-4.38609207761745e-06
-4.5954763051783e-06
-1.24376202741275e-05
-2.39427056794292e-05
-1.78422187104342e-05
-5.83475188855092e-06
-3.17050258054686e-05
-3.39210907367262e-05
-2.6264764617737e-05
-2.47381540118984e-05
-3.37335977319172e-05
-2.82840712382919e-06
-2.55956516895387e-05
-3.64898792989854e-05
6.46687970163717e-06
-1.93257366136028e-05
-3.48703946722831e-05
-1.38498157715894e-05
-1.48284342802305e-05
-1.99699630347921e-05
-2.88111556012957e-05
-1.69647251940774e-05
-1.63689924149607e-05
-1.24754461086636e-05
-1.16441258531519e-05
-1.553805374555e-05
-1.4450870919745e-05
-8.50771212624489e-06
-2.49018899613705e-05
-1.97391018354369e-05
-4.17827554583926e-06
8.31002386677938e-07
-2.90138433766745e-05
-3.86016031900936e-05
-1.47260384508872e-05
-3.51256846907642e-05
-2.98726400210857e-05
-2.20520026930554e-05
-2.66084114444562e-05
-1.46799914421781e-05
-2.55221401394557e-05
-9.64377187824731e-06
-1.69483021295333e-05
-6.85220760903364e-06
-3.38405160561728e-05
-1.74101281571326e-05
-2.17768389659328e-05
-1.32608742484402e-05
-3.93378513156052e-05
-3.87255928477987e-05
-1.47813278090809e-05
-2.20984243224518e-05
-1.83751574675247e-05
-2.57294116933771e-05
-3.23194152602387e-05
-1.14092143651862e-05
-3.24704990381751e-05
-4.12067237896645e-05
-3.84276478828539e-05
-1.31416289593405e-05
-3.033072779568e-06
-1.27397625786043e-05
-3.97129805854453e-05
-1.98981853777437e-05
-2.86398521448392e-05
-8.56465487827702e-06
-2.16523612353384e-05
-2.24160379305342e-05
-6.32259156214739e-06
-2.47634241337574e-05
-9.86498811930509e-06
-2.29977308631101e-05
-3.94575505866552e-05
-2.84787371890695e-05
-3.75270909770094e-05
-3.03232395879473e-05
-2.52327832303651e-05
-1.78845525003236e-05
-9.68423184019687e-06
-2.50768064688421e-05
-1.47034056666508e-05
-1.33882446833353e-05
-5.2119462591188e-05
-2.79979083530849e-05
-1.18737787912555e-05
-7.3335856720423e-06
-3.0575519424431e-05
-2.00064028714214e-05
-1.18053787232325e-05
-2.81272022395074e-05
-2.60361808618946e-05
8.74683540019532e-06
-2.2563976563338e-05
9.190296394927e-06
-1.37793976897781e-05
-1.29195058509762e-05
-2.12752309809109e-05
-1.27727596477117e-05
-1.38915940057783e-05
-3.67588167747732e-05
-1.45872004110654e-05
-2.24115832912497e-05
-2.5607534064413e-06
-3.54397658729533e-05
-1.33022706995321e-05
-3.17370446096928e-05
-3.54448160065647e-05
-3.19070546336455e-05
-2.57569038979354e-05
9.07863515001637e-06
-2.47564124858609e-05
-2.89576432006851e-05
9.15407529257177e-06
-1.90066688749436e-05
-2.00032231991719e-05
-2.93604861418135e-05
-2.34545270651542e-05
-1.15783229171162e-05
-3.98236331219735e-05
-3.21319288167127e-05
-3.6308871571993e-05
-2.7430790861048e-05
-4.19764878537757e-06
5.21304325318813e-06
-2.68020333918386e-05
-1.60364399167664e-05
-8.92245473497031e-06
-3.77140946138139e-05
-2.52787277547528e-05
-2.85928944573974e-05
-2.90452229994777e-05
-3.23917867327143e-05
-1.06258391447523e-05
-1.6864913405157e-05
-3.76420397366729e-05
-1.29717415507709e-05
-1.87694913140159e-05
-2.17577139060294e-05
3.38339754514099e-06
-1.43669435433921e-05
-2.84529215491707e-05
-4.34138156711738e-05
-1.99654156226097e-05
-1.3030549361576e-05
-1.34212093674487e-05
-2.08517932979292e-05
-2.20617320458606e-05
-1.81009167546135e-05
-3.50879753921223e-05
-2.10024152564525e-05
-2.58501873576249e-05
-2.46133764291407e-05
-7.30363363075932e-06
-2.47726878012289e-05
-3.07876126302968e-05
-7.22548964488698e-06
-2.93355012238478e-05
-3.01222102655802e-05
-3.507189442037e-05
1.07097755712226e-05
-2.7857027892315e-05
-3.20535021984359e-05
-3.82038769812537e-05
-3.3665399172873e-05
-2.97967867414775e-05
-8.35665065310898e-06
-3.25414441764337e-05
-1.90963336422595e-05
-1.6446035358368e-05
-2.71790493726826e-05
-2.20178314875166e-06
-5.65528604683575e-06
-4.38632724303708e-05
-2.29256796069004e-05
-4.00122356463078e-05
-4.30624729477048e-05
-4.04371635279415e-06
7.56729353549399e-07
-1.68896510007148e-05
-1.40203428807757e-05
-3.26133051384553e-05
-2.7948709799233e-05
-2.64785184202909e-05
-1.73205876576268e-05
-1.61429177734209e-05
-2.48708687517087e-05
-2.46951561896533e-05
-3.36909015987086e-05
-1.17265415870552e-05
-2.44589360228044e-05
-9.24985117114128e-06
-2.51813601370956e-05
-6.66488066277001e-06
-3.73909060579663e-05
-1.72692259286909e-06
-5.17240428089817e-05
-2.00670986979579e-05
-1.2193247725312e-05
-5.75848080111793e-06
-1.59271109205736e-05
-1.74430264053924e-05
-3.26872910958835e-06
-1.32827378213514e-05
-2.81276643613965e-05
-3.1984203340982e-05
-2.24252814795391e-05
-8.18525140568801e-06
-1.64340191922274e-05
2.62662254460081e-06
-3.39547043361596e-06
-1.8085197637237e-05
-2.0977870724901e-05
-2.10061798127615e-05
-2.69344825587639e-05
-2.36771644210376e-05
-2.3278719449241e-05
-2.65914643495288e-05
-1.42374236136168e-05
-1.07390412561378e-05
-1.78713937255968e-05
-3.38730407588124e-05
-2.39956339207978e-05
-2.56410393620015e-05
-3.27798831698546e-05
-1.19622014814027e-05
-2.79142012042211e-05
-1.27413874903902e-05
-3.88939593019119e-05
-1.15513793831382e-05
6.62226090289201e-06
4.70752000306888e-06
-5.97613041392575e-06
-3.8135246662128e-05
-6.20211062379874e-06
-2.00008691077551e-05
-3.0691582073417e-05
-2.48185575189371e-05
-2.64311356263952e-05
-2.06808762597378e-05
-5.9444692589281e-06
-1.05890574262806e-05
-4.13996133770368e-05
-4.21163718749765e-05
-2.11638192107134e-05
-2.94910800781562e-05
-2.74376439172681e-05
-1.25517143996033e-05
-1.58239382153e-05
-2.57130128803276e-05
-3.96619071560468e-05
-2.9043255286551e-05
-2.98892753945186e-05
-1.65969063317923e-05
-2.63859558193176e-05
-1.46718012428262e-05
-3.32761665402012e-05
-4.31728896447035e-05
-2.08511499083026e-05
-1.88570290795684e-05
-2.56090385939469e-05
-3.67992869181654e-05
-1.2492290565823e-05
-1.14514205256666e-05
-1.14737207801406e-05
-4.14999526914524e-05
-2.4445313915949e-05
-3.07000258487859e-05
-1.49539950602856e-05
-3.03815028454889e-05
3.8066450327871e-08
-1.17877509204255e-05
-1.25832137707297e-05
8.99218726439903e-06
-7.56999942051378e-06
-2.98613160952854e-05
-1.233480614734e-05
-1.30020530087487e-05
-2.67551226894744e-05
9.11187644590808e-06
-2.75529644937524e-05
-9.52446640195732e-06
-2.48163169098409e-05
-3.27194155761751e-05
-2.46617746811518e-05
-1.78818735450194e-05
-5.53911515928108e-06
-1.77769495556705e-05
-1.17435744899039e-05
-2.38375644182829e-05
-1.36867973919016e-05
-3.43713995146038e-05
-3.32927102216624e-05
-1.91487731770654e-05
-6.93028386834029e-06
-2.21181825310498e-05
-2.97696052089401e-05
-1.51449897840538e-05
-2.33709903413323e-05
-2.43552096005149e-05
-1.69921357383509e-05
-1.63212397228456e-05
-2.11770211767706e-05
-2.20277449685854e-05
-1.89349972650213e-05
-4.32228750400673e-05
-3.43078361871566e-05
-1.83927601772314e-05
-1.4154456775656e-05
-3.32805563234671e-05
-1.34657660323045e-05
-1.81815063898373e-05
-3.21046617660356e-05
-1.48675401560174e-05
-2.99293309704605e-05
-1.92191868311609e-05
-2.28519716504196e-05
-1.24148114529061e-05
-4.30149418776653e-06
-2.99030207390145e-05
-4.33173424246045e-05
-1.12835305744678e-05
-3.34128156318976e-05
-2.26810209939792e-05
-3.11537781514611e-05
-3.94667300312857e-05
-2.06654291880401e-05
-2.2572474915838e-05
-2.60276040954872e-05
3.5559796266989e-06
-2.86043132888674e-06
-1.1755180631142e-05
-2.45877544191962e-05
-1.85820985357167e-05
-3.80709755842941e-05
-2.14816566840432e-06
-1.64884813390768e-05
-7.15302687966796e-06
-3.53619405251885e-05
-2.72819779082749e-05
-3.16325395294451e-05
-3.59642511071613e-05
-2.52509989768539e-05
5.42446310684623e-06
-1.39541111937596e-05
-2.738961578576e-05
-2.01778548194123e-05
-1.13565645708273e-05
-1.94492463049288e-05
-9.60343240736955e-06
-6.81016014769869e-06
-1.98809111768302e-05
-1.42854325994739e-05
-3.41687384143055e-05
-2.46816726180531e-05
-8.79523151623354e-06
-9.55292577756754e-07
-1.83504877976063e-05
-4.90752124179075e-05
-1.1394737026705e-05
-3.86864315977401e-05
-2.34897884633397e-05
-2.72178476399905e-05
-9.43488150853686e-06
-1.05312522572155e-05
-1.62821268372145e-05
-4.05120789911255e-05
-3.13972256483256e-05
4.97185858713725e-06
-1.25864628017868e-05
-2.25905281765444e-05
-1.64035886856697e-05
-3.29448589030015e-05
-3.90756779189472e-05
-2.67344188302303e-05
-1.34981779846345e-05
-6.3712054220069e-06
-3.2470658588091e-05
-1.57684754929147e-05
-1.83108623137114e-05
-1.14941710730509e-05
-1.87280840761514e-05
-3.26220311637053e-05
-9.44372731890363e-06
-5.89434393409645e-06
-5.82907811595536e-05
-2.12188961259305e-05
-3.12899775214402e-05
-2.30860291614447e-05
-2.21585319903426e-05
-1.44329409641203e-05
-1.06846082688872e-05
-2.47734030047016e-05
-2.03917705829993e-05
-1.805137123418e-05
-1.9507018537109e-05
-2.22049241980811e-05
-4.40736355025482e-05
-3.15404242680943e-05
1.28566025627842e-07
-6.9278027413157e-06
-2.54135222865162e-05
-2.67272795089721e-05
-2.97036110177832e-05
-3.69857967617851e-05
-1.80463397981635e-05
2.76945953299049e-06
-2.66989095068074e-05
-2.43305339067631e-05
-3.90362453772887e-05
-2.2764429864474e-05
-4.43621756030138e-05
-2.59369519946159e-05
-1.37806592561614e-05
-2.53041718118689e-05
-1.84203044416117e-05
-2.80004433949113e-05
-2.97635188861621e-05
-8.73931967042277e-06
-5.15607548808535e-05
-2.09086692665754e-05
-1.56804185489608e-05
-2.02398354015738e-05
-9.37483634233498e-06
-1.88553037045566e-05
-1.53413384229835e-05
-2.72585017924327e-05
-6.34008423333599e-05
-2.46048433438755e-05
-9.76083479112577e-06
-2.52535844018715e-05
-1.16134498871691e-05
-1.85362051920507e-05
-8.48675951211342e-06
-1.62070744200672e-05
1.48063743643775e-06
-3.02691426581648e-05
-1.04116618557058e-05
-7.64075949955021e-06
-2.1818665304966e-05
-2.17996431281857e-05
-6.02076988821348e-06
-1.58515278945571e-05
-3.45953860445733e-05
-7.78953828465446e-06
-2.15117270643874e-05
-1.63843659367787e-05
-3.38452817472536e-05
-2.41136796355439e-05
-2.10536456261043e-05
-4.08407290931295e-05
-2.94236128363891e-05
-1.53173819446859e-05
-4.00744415665085e-05
-2.56727880682448e-05
-7.92228159736098e-06
-1.82878471497106e-05
-2.54366512275544e-05
-2.46729715011345e-05
-1.21759320701064e-05
-2.98520692809619e-05
-1.08647200458612e-05
-1.89236459784576e-05
-3.32425742538524e-05
-1.76412670806744e-05
-2.27859676341512e-05
-1.65348355988874e-05
-2.76614383164368e-05
-2.05339218704005e-05
-2.95413091844846e-05
-1.79333946245585e-05
-2.58724812077543e-05
-2.30870357570445e-05
-2.44442701677302e-05
-1.18848344395184e-05
-2.30597949040429e-05
-1.71336329839557e-05
-2.08903379870606e-05
-4.01035454058473e-05
-2.91517491756604e-05
-1.56345976239045e-05
1.08966788947942e-05
-1.85381080085125e-05
-1.50683324935421e-05
-2.61207389865257e-05
-2.30959895138646e-05
-5.99520286331791e-06
-3.64706621668653e-05
-2.69985814681554e-05
-2.09095819013847e-05
-7.02448945950462e-06
-4.97668422967897e-06
-2.37470933821996e-05
-1.0473257265069e-05
-1.42485183878531e-05
-1.72325926947836e-05
-3.62662157044782e-05
-1.99816660824072e-05
-2.64440865064603e-05
-4.24535042205824e-05
-9.60226883193824e-06
-1.03592184077608e-05
-5.15948706622236e-05
-3.39276604610149e-05
-3.85038522049237e-05
3.70828001854247e-06
-9.63168413557e-07
-2.11438032093006e-05
6.44311368361624e-06
-6.10161494396531e-06
-3.66166586479501e-06
-2.30151948645729e-05
-2.00744991388302e-05
-5.06476713152931e-06
-2.70230893129932e-05
-2.15805071379028e-05
-1.45962855460455e-05
-2.17825588107885e-05
-1.77596879674934e-05
-1.73212259054443e-06
2.63077141494876e-05
1.84889089422186e-06
-1.99494580907661e-05
-9.87301323635206e-06
-1.58500721995273e-05
-2.80641833179365e-05
-7.70868474225852e-06
4.68665950700628e-06
-3.11198720227978e-05
-1.61003500432629e-05
-1.37654948616258e-05
-1.59838989023896e-05
-2.08285898893186e-05
-2.95099933140151e-05
-2.34986989326522e-05
-2.51399083322419e-05
-1.66730720575267e-05
-2.67020628630683e-05
-2.10685646410026e-05
-9.14817078707864e-06
-1.8072758621085e-05
-1.46670994168857e-05
-3.21923052800869e-05
-1.31299036611427e-05
-2.70475387505764e-05
-2.84273615676285e-05
-2.86646870059732e-05
-2.73846377494665e-05
-2.18196902059159e-05
-3.255573459804e-05
-2.79607231135815e-05
-9.45740913019842e-06
-1.67599425448615e-05
-1.77035489971501e-05
-1.56094152180624e-05
-3.89932472134833e-05
-2.79853555172623e-05
-2.10382481330612e-06
-1.85534931967803e-05
-1.64247958779921e-05
-2.71472040103188e-05
-5.53944854084528e-06
-1.1041455619629e-05
-1.38469891046032e-05
-2.68478878130308e-05
-3.89442969831068e-05
-3.336689710736e-05
-3.21978652742541e-05
-1.89370826686563e-05
-2.99008899283057e-05
-1.37895642710095e-05
-2.6218173734525e-05
-2.58295421788447e-05
-1.98112105090091e-05
-1.09884253917738e-05
-2.87311277827945e-05
-4.88742036661028e-06
-1.8682770762369e-05
-2.86446239702189e-05
-2.33278287625114e-05
-1.24024828294191e-05
-8.37334859832306e-06
-3.2140867943828e-05
-1.75479316803824e-05
-3.5766581409404e-05
-1.88760877199604e-05
-2.13464158638053e-05
-3.51055425052299e-05
-2.65856702933617e-05
-1.4214301158909e-05
-1.81675378649125e-05
1.23198680057661e-08
-9.3694493225129e-06
-1.52611052147519e-05
-2.87829681703309e-05
-2.83100848846676e-05
5.11013655156774e-06
-1.24993741185322e-05
-1.36301323252828e-05
-3.13139211721885e-05
-2.65443424890914e-05
-2.32831342803529e-05
7.88295270476749e-06
-1.73238267952961e-05
-1.45668713055885e-05
-9.32091977955758e-06
-7.80518810500381e-06
-1.64267567669494e-05
-1.86978804313172e-05
-1.99245593065693e-05
-1.7252176619039e-05
-4.3267318425218e-05
-3.12801846549768e-05
3.73649791930881e-06
-1.47659120099805e-05
-3.21307946361131e-06
-2.32910860540051e-05
-1.03591447522649e-05
-2.09655159167113e-05
-2.79602165018155e-05
-4.05697288196855e-05
-7.03474117652894e-06
-2.4107611422951e-05
-1.74894041157784e-05
-2.50106924267002e-05
1.07376212620417e-05
-2.76033234806934e-05
-2.12146834779383e-05
-2.45928576718028e-05
-1.73038904082786e-05
-4.87058771546748e-05
-2.92450941423567e-05
-3.73535806312357e-05
-1.14564918035342e-05
-2.57948608653374e-05
-4.77706463550211e-06
-3.36099455216468e-05
-3.1115367627876e-05
-9.03274806146612e-06
-5.25526797733519e-06
-1.06968389819636e-05
-2.32137451930509e-05
-1.8217872601786e-05
-2.89966296120725e-05
-2.7614941751763e-05
-2.4886360118765e-05
-7.89976111182627e-06
-1.49970329675791e-05
-2.45962782887723e-05
-4.00450784962588e-05
-3.08388523816654e-05
-1.68157676230567e-05
-3.59513681505196e-05
-3.03150989521287e-05
-1.56277167269261e-05
-1.97644578217263e-05
-2.11114820553645e-05
8.17790667287573e-06
-1.8833246290928e-05
-5.76305292779176e-06
-3.26329532154243e-05
-2.70848096027055e-05
-2.83531995905529e-05
-1.31337928838028e-05
8.1028711441299e-06
-3.05337045677885e-05
-2.06085656982571e-05
-3.32777856446431e-05
-7.55550684800508e-06
-2.40635583500073e-06
-2.21880999643181e-06
-2.02275370818144e-05
-2.58509275744671e-05
-1.68437643215698e-05
-3.20867097647252e-05
-1.9182205350816e-05
-1.7827768043827e-05
-2.22765426064859e-05
-3.43707738615189e-05
9.25054770500661e-07
-1.84851763330417e-05
-2.52283088721452e-05
-1.7478497548258e-05
-1.56939081757816e-05
-2.20040286816925e-05
-1.42007867521381e-05
-2.33668480859308e-05
-1.84413007000752e-05
-2.00831596761651e-05
-1.86089129839896e-05
-2.23015470911924e-05
-9.26762065704556e-06
-9.53354919268194e-06
-1.74948962066154e-05
-3.50835279624533e-05
-3.56432604693868e-05
-9.95582986865229e-06
-1.62559399196816e-05
-1.81974365692226e-05
-3.97062981337923e-05
-3.20960254515091e-05
-3.57420989177097e-05
-1.7728289772863e-05
-2.34150992177194e-05
-1.97703990841617e-05
-3.16434488168435e-05
-3.62147934462164e-05
-1.54534862395878e-05
-2.63656182408926e-05
-3.18391571082613e-05
-2.63151801903565e-05
-2.06107919865872e-05
-6.41012035366347e-06
-2.93519291724887e-05
-1.7348593324247e-05
-2.76971096172306e-05
-1.54080773088444e-05
-1.91509446522514e-05
-6.48034564773506e-06
-3.91422619238306e-05
-3.75543926211006e-05
-1.51952396521111e-05
-9.82439021854763e-06
-1.86308826260719e-05
-2.0847077676087e-05
-1.47542026075175e-05
-1.96274444778522e-05
-2.59587162421483e-05
-3.435908157248e-05
-3.33775327047707e-05
-3.46110361885872e-05
-1.28183340672619e-05
-3.29261265450169e-05
-1.80565504078596e-05
-4.49282182236158e-05
-1.10948261687899e-05
-1.6906577627554e-05
-2.30072524666316e-05
-2.43783575995539e-05
-2.00437372304081e-05
-2.9545784302524e-05
-2.02114970133744e-05
-7.50490692397701e-06
-2.69997207150581e-05
-1.76990636727221e-05
3.69318934109167e-06
-1.65781947297375e-05
-7.41150460196337e-06
1.80979223229455e-05
-2.78524663711962e-05
-1.8250764156965e-05
-3.07047285275901e-05
-1.32596671624297e-05
-7.39788589276827e-06
-3.59254485030394e-05
-1.84555148206893e-05
-1.89240087085495e-05
8.93647361469071e-06
-5.04867167967692e-05
-1.03146122290108e-05
-2.12864437060304e-05
-2.24167489419721e-05
-2.10871006420939e-05
-8.29790813383805e-06
-3.42581175771663e-05
-4.41034222679837e-05
8.71215591112816e-06
-2.79175083614336e-05
-2.37799912300228e-05
1.32965351139086e-05
-3.2024652816416e-05
-2.85127319022366e-05
-1.51030972041321e-05
-2.77816562868994e-05
-2.62054191847457e-05
-1.10973271225894e-06
-2.86241562392478e-05
-2.36675304035062e-05
1.62764669148618e-07
-2.69353580680486e-05
-3.26997361642266e-05
-6.24367114222904e-06
-1.18416222023661e-05
-3.27958677940963e-05
-2.08393762826639e-05
-2.41514733959598e-05
-3.08747977344608e-06
-1.68141268244872e-05
-3.7096284071179e-05
-1.92525928369839e-05
-4.46923666723447e-06
-1.88911100811572e-05
-1.11673120921867e-05
-2.38554233638325e-05
-2.55085971024309e-05
-7.46803705420908e-06
-1.11721380280275e-05
-2.33006135893125e-06
-2.32744894339278e-05
-3.33128070791597e-05
-4.68986133904918e-05
-7.09252690110393e-06
-2.17687386298061e-05
-3.22197510752155e-05
-2.97051205529608e-05
-1.80909273777809e-05
-2.35881857831085e-05
-2.36717712481102e-05
-7.99344553144609e-06
-2.54769007780684e-05
-2.63384136779796e-05
-2.65593442137684e-05
-1.62683718662946e-05
-2.97212744130643e-05
-1.49162070889511e-05
-1.21518823592497e-06
-4.23569541355957e-05
-1.7712444290918e-05
-8.01956556810599e-06
-2.3543390388753e-05
-2.23211870480202e-05
-2.1847556324197e-05
-7.22018490668245e-06
-2.15325374847282e-05
-2.13771921324984e-05
-1.10892722307311e-05
-3.00171938434169e-05
-3.06116521318497e-05
-4.61079464614281e-05
-2.91707485037253e-05
-2.27924233820672e-05
-2.68417768969775e-05
-1.02496922419752e-05
-2.13922935097249e-05
-1.01998428823168e-05
-1.77701703325916e-05
-2.19003901180529e-05
-2.64443923285665e-05
-1.95631056149992e-05
-3.41292067694628e-05
-2.86616540346962e-05
-7.94080653694871e-06
-1.75438579615369e-05
-3.01659588465122e-05
-4.30806850823259e-05
-1.62378001344529e-05
-2.01242370634527e-05
-1.76787413365056e-05
1.60656913578825e-06
-2.49233647201564e-05
-2.72025019916852e-05
-2.09859498626681e-05
-2.85142357948205e-05
-2.01655716036355e-05
-5.65435108432283e-06
-1.89535480950292e-06
-3.02917671708008e-05
-1.6967136944787e-05
-1.59681678827283e-05
-2.20550089395224e-05
-1.5478142345071e-06
2.24145328798003e-06
-3.46353217566535e-05
-9.23141237107235e-06
-2.67758111936713e-05
-1.03996517411813e-05
-3.30604693612374e-05
-3.46316697211885e-05
-3.51396831932113e-05
-3.1358652462836e-05
-3.29571233248033e-05
-3.23911989973817e-06
-8.73702720450389e-06
-2.27194029313428e-05
-3.31327315507945e-05
-1.78879254375215e-05
-1.96072006049803e-05
-2.25465194466981e-05
-1.36057139621614e-05
-4.1877859317704e-06
-2.22057565467558e-05
-2.43439142578045e-05
-1.63440159149345e-05
-2.04705265498079e-05
-2.71977816444645e-05
-1.77854969423444e-06
-7.50985639082642e-06
-2.78961330512605e-05
-2.00017588731173e-05
-1.45188469824185e-05
-7.16051300912589e-06
-2.75581209524279e-05
-2.54385982545436e-05
-2.52369995022931e-05
-3.26612083888533e-05
-1.39262953760988e-05
-1.24675784610532e-05
-7.62295748684658e-06
-2.37486175295919e-05
-1.45645578701816e-05
-5.33475403552095e-05
-1.32797508890811e-05
-1.33576047480062e-06
-3.6669713058076e-06
-1.63323591205999e-05
-3.07782761240381e-05
-3.32048891980614e-05
-1.20798468640956e-05
-2.24053249388891e-05
-2.46793850275812e-05
-1.38741447404176e-05
-3.53782191433289e-05
5.48577777547969e-06
-2.13672642733516e-05
-2.22679812488882e-05
7.56886580952186e-06
-1.27981315737759e-05
-3.18677992218227e-05
-3.61447871070769e-05
-3.54458825302987e-05
-3.80269280032337e-05
-1.00712933199338e-05
-1.41353323725353e-05
-1.53242498905407e-05
-3.07761187915206e-05
-1.64412194464289e-05
-4.38296497860377e-05
-2.37465582928063e-05
-4.78063363906639e-05
-1.43387462916084e-05
-3.68092894354039e-05
-3.32719799320383e-05
-2.5457032627227e-05
-1.60077431164048e-05
-1.97014829464797e-05
-2.43722278306815e-05
-2.45808113600366e-05
-1.26694177451421e-05
-8.50342826992586e-06
-2.06723220605651e-05
-3.19839174788747e-06
-3.81972901796357e-05
-1.14739130781205e-05
-1.91868299086869e-05
8.35465683061347e-06
-9.61362550981834e-06
-2.45337482386727e-05
-3.13586527742024e-05
-2.36838544213944e-05
-3.6721410750856e-05
-3.5427047106068e-05
-2.40037261299593e-05
-8.77718459915786e-06
-1.69603969680364e-05
-2.07371208292702e-06
-5.56008890505894e-05
-3.8003501146115e-05
-2.76250499157457e-05
-1.60346253073894e-05
-2.00463034605255e-05
-3.08040809118924e-05
-2.72030934171546e-05
-2.63200518036412e-05
-2.69569337947682e-05
-9.69692745574334e-06
-1.46567460194311e-05
-2.49299283228535e-05
-1.28136045967687e-05
-1.92230132321783e-05
-3.69333880581018e-05
-2.32041326248481e-05
-7.74617536343727e-06
-1.84161335453307e-05
-3.12442146224918e-06
-2.09207751479881e-05
-2.29548402063596e-05
-3.97573027818428e-06
-3.41763468469679e-05
-1.63480444968708e-05
-2.9802345434679e-05
-1.55434948281488e-05
-1.98648928532805e-05
-7.26194585032094e-06
-5.10806721344479e-06
-1.73069142323026e-05
-1.28375191342148e-05
-2.24820592538403e-05
-3.51313683414704e-05
-1.34094750270596e-05
-8.25883975972614e-06
1.41026601929215e-06
-1.59492997966023e-05
-1.59266848407808e-05
-1.64091995469989e-05
7.16559037715868e-06
-2.48257469965121e-05
-2.06772327151826e-05
-2.58920939530877e-05
-2.40690426168214e-05
-1.96844659536908e-05
-1.59840915301769e-05
-3.81332253938148e-05
-2.43394712531919e-05
-2.27411196735546e-05
-3.31839338850483e-05
-2.32322588058637e-05
-2.84174598376231e-05
-3.72591659228368e-05
-2.36934511212788e-05
-2.07114294397848e-05
-3.58273430870606e-05
-1.83706522965741e-05
-9.95505859612779e-06
-2.01845981049909e-05
-3.7362942358049e-05
-2.26816046578568e-05
-2.00143607237632e-05
-1.38101837180752e-05
-1.85679229645003e-05
-2.36374290767562e-05
-1.91438619053608e-05
-8.48961435518809e-06
-1.80519488107381e-05
-2.10795414711665e-05
-5.62100626236309e-06
-1.07162682590795e-05
-2.83039650806013e-05
-1.62986340024067e-05
-2.1167387412616e-05
-3.05202440838162e-05
-6.67095019817413e-06
-2.04907663442396e-05
-2.86143585828716e-05
-1.25679864847189e-05
-1.59958410494172e-05
-4.68985908099609e-06
-1.64818016799258e-05
-1.23762912202883e-05
-1.91363696891813e-05
-4.29672194264935e-06
-1.85830918679835e-05
-3.88614475302197e-05
-2.99558143512702e-05
1.21228334355717e-05
-2.97802761655306e-05
-1.91100793313471e-05
-1.34138093179023e-05
-1.84596056776388e-05
-1.46928376983895e-05
-3.04538802605506e-05
-1.58913723858152e-05
-3.04999894926488e-06
-2.108986648454e-05
-2.85259053694611e-06
-1.23408516591162e-05
-9.59112794946075e-06
-1.24419963311387e-05
-1.63888462856072e-05
-3.37400629957341e-05
-5.730539214268e-05
-9.64589538879776e-06
-7.99898828005451e-06
-1.51594999896565e-05
-5.79936375177061e-06
-2.43019491287025e-05
-3.03188479333247e-06
-2.17756176228398e-05
-2.67401783200849e-05
-1.83677774443063e-05
-2.05408045309202e-05
-1.2726032264563e-05
-2.27369332939612e-05
-2.53362024077202e-05
-2.47626151293942e-05
-6.6832698519567e-06
-1.79893013561094e-05
-3.329715524406e-05
-1.82282830165413e-05
-2.28925595444182e-05
-3.82075641744606e-05
-2.83180071304383e-05
-2.79694022048972e-05
-1.52179841057452e-05
-6.70095018134198e-06
-2.08249481660449e-05
-3.39487426625772e-06
6.13904420383551e-07
-1.59120714373538e-05
-1.10773820709975e-05
-1.79886522836074e-05
-1.26943366831378e-05
-2.81142924807483e-05
-7.60140049021129e-06
-7.33825584685265e-06
-2.85646230881262e-05
-3.92170646097104e-05
-3.80846150438522e-06
-5.88375132852431e-06
-1.44303552079311e-05
-2.89619073505656e-06
-3.01153453286317e-05
-1.08047635669151e-05
-2.20949699816989e-05
-1.09778233242702e-05
-3.68537965248642e-05
-3.16713317010738e-05
-9.40492290941631e-06
-1.21728944081903e-05
-8.10253599280142e-06
-1.58277408096725e-05
-4.07561180815338e-05
-6.81990505992719e-07
-1.05791230956247e-05
-2.71589562366326e-05
-2.43266519478143e-05
-3.69609030511543e-05
-8.21805515727713e-06
-1.58593489199429e-05
-3.1345798798719e-05
-2.32078143004995e-05
-3.82807326823686e-06
1.22197530586336e-06
-3.23384777260275e-05
-5.37991933441343e-06
-5.33125359922567e-05
9.27956496112982e-07
-2.77331672243129e-05
-4.86766209521925e-05
-2.29402776340057e-05
-2.23589748880997e-05
-2.19128909270692e-05
-1.40047444772379e-05
-3.84011469394819e-05
-2.54584737340077e-05
-2.69754325266715e-05
-2.6867974787225e-05
-6.72290581327678e-06
-2.47227453011636e-05
-1.66694559442734e-05
-2.23395393865537e-05
-4.80453892328512e-05
-3.58853855257175e-05
2.01946744429118e-06
-1.28266014858638e-05
-1.35915099233475e-05
-2.11652668776949e-05
-1.21257019547779e-05
-7.86099537586776e-06
-2.72965112392157e-05
-3.11594090031332e-05
-1.80830791223156e-05
-1.84877635316834e-05
-3.85735375571132e-05
-1.81487267477584e-05
1.41494464059785e-05
6.41793874638013e-06
-3.03669367622225e-05
-1.20362303443784e-05
-3.14187635107431e-05
-2.04670070071946e-05
-4.35826329617509e-05
-6.14225455215396e-06
-1.56769978055623e-05
-3.90053745192385e-06
-3.58000332848119e-06
-3.63702909212712e-05
-2.54203134737477e-05
-1.42577530714475e-05
-2.74809661014582e-05
-4.831420435119e-06
-2.22255557549005e-05
8.47857643561847e-06
-7.4347261796396e-06
-2.97025025758382e-05
6.56521601165408e-06
-2.92655202327437e-05
-2.22003273137424e-06
-1.81474795296984e-05
-2.32806735446642e-06
9.41868330821848e-07
-2.31388485199167e-05
-1.59185503137309e-05
-1.35867341649443e-05
-2.35390092473433e-05
-2.61979809290968e-05
-1.48305939641076e-05
-1.51199751546638e-05
-1.02594926236512e-05
-2.60023766819911e-05
-2.64982337622804e-06
-1.47865880851929e-05
-2.55675460414712e-05
-7.2944870318609e-06
-2.12976147606914e-05
-3.93243428211299e-05
-1.03221646186884e-05
1.41092105048304e-06
-2.24957194149266e-05
-1.92679949843178e-05
-2.46606088267498e-05
1.14653071995132e-06
-1.4473667798019e-05
-2.96201300583405e-05
-2.66501765000802e-05
-4.47166824142267e-05
-1.70099881128335e-06
-9.65315856250804e-06
-7.43636554912114e-06
-4.38360061805231e-05
-1.26911439536094e-05
-3.66119745768916e-05
-1.56991635321586e-05
-3.50986636796704e-05
-1.24792781376622e-05
-2.61198893557965e-05
-2.0058495564255e-05
-2.40115171339849e-05
-2.60353408543927e-05
-3.53213081657794e-05
-2.00164671386267e-05
-3.58046403842931e-06
-1.87414867787467e-05
-9.91656354241692e-06
-1.980509421067e-05
-3.23697597287661e-05
-2.62471083710216e-05
-3.82164328590322e-05
-1.87247295484678e-05
-9.9635000840924e-06
-1.87782395870416e-05
-8.29187030135026e-06
-3.91069678540432e-05
-1.95993267282219e-05
-1.4069418667848e-05
-1.36903474633673e-05
-5.23129017380294e-06
2.55166071817697e-06
-2.91893767119461e-05
-2.98944806014075e-05
-1.32975712393809e-05
-4.50236657815595e-06
-4.11998837906658e-05
-6.66275750074288e-06
-1.491378932768e-05
-2.28009100254574e-05
8.67005134547332e-07
-2.24534077800545e-05
-3.43590624233709e-05
-3.2532407326544e-05
-1.84899506891072e-05
-4.22558517033028e-05
-1.83822914591665e-05
-2.79430032758263e-05
8.42525059718673e-06
-1.03196893011348e-05
-3.69294938137975e-05
1.64473367406518e-05
-1.84795350680984e-05
-3.24378701847255e-05
-2.70117650567765e-05
-3.73739911620543e-05
-1.29158579736605e-05
-2.7544163593986e-05
-1.38500786468704e-05
-1.01112945185344e-05
-1.88515611169782e-05
-2.56884909485157e-05
-2.49572983792858e-05
-1.59529904603931e-05
-1.65590920159037e-05
-9.96333940085491e-06
-3.01141142064759e-05
-3.46749492531512e-05
-7.62879033944555e-06
-9.3589492741706e-06
-6.47944481263697e-06
-3.12149988981453e-06
-2.94344015104656e-05
-2.3543094089258e-05
-2.76378125369286e-05
-8.27859889550329e-06
-5.03038900596468e-06
-1.01971303952397e-05
-3.31995002258336e-05
-6.59955733276147e-06
-5.33941525075987e-06
-3.4056315613878e-05
-3.08569343383253e-05
-2.44279069427425e-06
-5.15001107421658e-05
-1.88104767302405e-05
-2.09916184992031e-05
-1.79653702177568e-05
-4.24947231536482e-05
-2.16964300491778e-05
-4.07232509016376e-05
-3.38111759097149e-05
-1.19898768512106e-05
-2.23859203347272e-05
-1.94820908532934e-05
-1.74155605835939e-05
-2.13167148071592e-05
-9.48030570954944e-06
3.98307363854082e-07
-1.36553624136966e-05
-9.47288886175214e-06
-1.46434365789816e-06
-1.95702790870143e-05
-1.35407832062221e-05
-1.32394585783529e-05
-3.2132578165621e-05
-1.70656763980154e-05
6.58077980139276e-06
-2.66700871538466e-05
-2.55731116650193e-05
-1.49678333695678e-05
-1.43218802525854e-05
-1.43380105448681e-05
-1.79084728804036e-05
-1.33965442306979e-05
-8.27349562077065e-06
-2.18336988857481e-05
-3.282553471393e-05
-9.50858574704577e-06
-2.37889142623009e-05
-4.12780702864716e-05
-3.33509589830723e-05
-4.37584287370432e-07
-2.95134475664037e-05
-1.42607772883066e-05
-1.24607472245509e-05
-1.68805850408941e-05
-4.1032913272638e-06
-1.70895768710541e-05
1.08180184682084e-05
-1.53306395880418e-05
-2.18544057184162e-05
-2.49945969686707e-05
-7.5572802661299e-06
-1.59997442337133e-05
-3.6002926176912e-05
-2.98972159224122e-05
1.20804904825122e-05
-3.82229815352269e-05
-3.36570717029901e-05
-1.65496047803287e-05
-1.69909044618521e-05
-3.40231932266365e-05
-1.6224940450635e-05
-1.38137834950238e-05
-3.61671713016671e-05
-1.58931829055834e-05
-2.75928084086597e-05
-1.73636189654726e-05
-1.64052730652048e-05
-3.82201561817567e-05
-2.25941881211666e-05
-8.8185868695584e-06
-1.29445212666741e-05
-6.53329814893769e-06
-1.39063363833211e-05
-3.53578957966894e-05
-4.88987062534351e-05
-2.58829026723253e-05
-2.62769407513028e-05
-1.06918621001524e-05
-2.53983350628865e-05
-3.06793721761416e-05
-1.7295719697398e-05
-3.07183427974682e-05
-3.40086073408515e-05
-2.15198002273671e-05
-4.89577499817314e-06
-1.11528196663848e-05
-5.46373063580447e-05
7.15808735958386e-07
-2.00599293419659e-05
-5.22387288743674e-07
-3.28351416329261e-05
-9.98657288740095e-06
-4.57887941821362e-05
-6.79825003989409e-06
-3.69529636098591e-05
-7.96618403622403e-06
-2.40062442727807e-05
-5.96798026013086e-06
-2.04506625882429e-05
-2.51731240304245e-05
-1.90428182597183e-05
-4.09227541995437e-06
-3.67955999772781e-05
-1.53628416201016e-05
3.54846735793903e-06
-1.51537539643487e-05
-8.99694643548066e-06
-2.17638701601756e-05
-1.04982921475222e-05
-2.86197545416867e-05
-2.6036087213384e-05
3.16704755841226e-06
-3.33561927079716e-05
-3.0172233948502e-05
-2.1063724427908e-05
-5.96945480231028e-06
-9.13953201679854e-06
-2.20221730103903e-05
-2.08519691970812e-05
-7.93695797002309e-06
-1.02283223320476e-05
-3.44734953742811e-05
-1.33224258645248e-05
-7.13327541365984e-06
-2.35933759145443e-05
-2.21573490678864e-06
-1.65472046447067e-05
-1.82986163456663e-05
-2.17656250647997e-05
-3.0593499858715e-06
-3.91742819623298e-06
-2.45783185023285e-05
-3.05776188991375e-05
-1.9739174741148e-05
-2.02396427827357e-05
-2.08953430859091e-05
-2.4840043283889e-06
-2.03940215051017e-05
-1.81648621758014e-05
-1.38260866593679e-05
-8.95288164710631e-06
-2.23455651167351e-05
-2.86253504181111e-05
-1.7149796744407e-05
-2.25496711525389e-05
-1.68121427802157e-06
-2.05643778794877e-05
-4.26867623531917e-05
-2.32318720353343e-05
-4.59324184215278e-05
-3.6653004758125e-05
-4.15397837173689e-06
-1.47009492835222e-05
-3.97531642361968e-05
-1.53094688521766e-05
-7.47643722334248e-06
-2.85649773152927e-05
-3.88036778257918e-05
-1.71246186135928e-05
-3.54087186893549e-05
8.04059527884306e-06
-2.11813495980874e-05
-2.40919142175322e-05
-2.51230356482997e-05
-3.05799950195534e-05
-1.21868690880568e-05
-8.1007941962963e-06
-2.92724452310772e-05
-8.07978052858965e-06
-5.38329944116728e-05
-1.39940605875018e-05
1.90518807593602e-06
-3.83320064852165e-05
-3.18017921628159e-05
-4.7830501771196e-05
-1.4078096221784e-05
-3.35391594775093e-05
-3.1518322228944e-05
-1.64368477053056e-05
-5.77737539134047e-06
-3.54349879719205e-05
-2.52062921515016e-05
-1.79052183119591e-05
-2.37584767384545e-05
-1.29926181387688e-05
-9.0510225170843e-06
-2.96605891712854e-05
-6.0205428596368e-06
-1.81704475249892e-05
-1.35714704035557e-05
-2.68106095912257e-05
-8.56946380050798e-06
-1.0517667216363e-06
-1.72117719401992e-05
-1.34390634437451e-05
-1.15737478494329e-05
-4.58295675241522e-06
-2.1053264579144e-05
-2.23397307720682e-05
-9.15243359272024e-06
-6.87637380346393e-06
-5.99159640030637e-05
-9.33588252080779e-06
-2.08617571883288e-06
-2.82632936650502e-05
-1.42054268645728e-05
-2.87558803599611e-05
-1.27703345756374e-05
-3.19735071680845e-05
-2.76141963656455e-05
-4.16958108741296e-05
-1.80249504923184e-05
-2.13974654091918e-05
-6.81547596381602e-06
-2.68915793358668e-05
-3.47096958226665e-05
9.95315501129453e-06
-1.5815701947744e-05
-3.21683070541146e-05
-1.69547304628519e-05
-3.93285224030529e-05
-2.16779357011809e-05
-1.98402477259502e-05
-1.79676935008728e-05
-2.28650464181295e-05
-1.84415129863829e-05
-1.88164775095816e-05
-3.7579417737626e-05
-2.16200206833425e-05
-2.01081346205381e-05
-3.95409992717479e-05
-1.57111286663743e-06
-2.49018168752687e-05
-3.57380234567266e-05
-1.2885557619176e-05
-5.0862658163657e-06
-9.43398229108387e-06
-2.14070662618555e-05
-1.28791335881847e-05
-2.71440328272033e-05
-1.0172132505865e-05
-2.45113083394148e-05
-1.36985726835698e-05
-2.76287244718311e-05
-1.93138044772393e-05
-2.22311881584853e-05
-1.2226914378516e-05
-2.47930142171257e-05
-1.00047272870479e-05
-6.85403540840865e-06
-1.73213568360915e-05
-7.47179176647997e-06
-2.21666901758212e-05
-2.57593959999495e-05
-1.39160227905511e-05
-2.24487750079418e-05
-3.19720842170815e-05
-4.88804888380215e-05
-1.98279999984223e-05
-2.08181406109457e-05
-3.1584516575996e-05
-1.24370873919006e-05
-2.45679970558899e-05
-1.1422150911636e-05
-1.72262223462547e-05
-2.55148157438513e-05
-2.72492810995829e-05
-1.86521065936743e-05
-2.2980248026723e-05
-3.54196049912371e-05
-1.04935580587731e-05
-1.2933895838267e-05
-1.27807191266184e-06
-1.47774638501345e-05
-1.26228389358627e-05
-1.52167718164704e-05
-3.405240095507e-07
-1.43992732147924e-05
-1.95096173819202e-05
-2.39680311380982e-05
-1.60452150417713e-05
-2.09677970485495e-05
-1.48075363590288e-05
-1.10657478939366e-05
-2.21964119019475e-05
-1.98338473551847e-05
-2.14766023691918e-05
-5.95686788095532e-06
1.26464193107289e-06
-2.00542892522679e-05
-3.30788806553645e-05
-2.15123203639056e-05
-1.76720816867641e-05
-4.79632211119505e-06
-2.25120483060927e-05
-2.89065987625534e-05
-2.89622145328105e-05
4.07012901363708e-07
-2.60813764566589e-05
-2.44390368783401e-05
-2.64790188248087e-05
-2.98841886054292e-05
-2.7425372834747e-05
-2.39359506071543e-05
-1.95574535055291e-05
-3.60867566269431e-05
-3.9236359569297e-05
-2.27811578725289e-05
-2.1277496101763e-05
-3.54063382159075e-05
-2.62062300404026e-05
-3.38417098138925e-05
-2.66128634899916e-05
-2.47500729949086e-05
-3.41812585923552e-05
-6.13326772036396e-06
-2.10512239708091e-05
-4.40059984302064e-05
1.43060656334564e-07
-2.43145339303298e-05
-3.14650013584561e-05
-8.68866994189668e-06
-1.89912723049244e-05
-1.14552872511759e-05
-1.07728113252065e-05
-3.31812474357395e-06
-1.49703281754908e-05
-9.59940977355302e-07
-1.59232204719627e-05
-3.23828756819299e-05
-3.32556270988689e-05
-5.27664873001436e-06
-3.60105326249852e-05
-1.56208640693835e-05
-6.88732588464731e-06
-2.11213530823586e-05
-9.52559917150927e-06
-2.40949704750703e-05
-1.33081351030906e-05
-3.51789143430556e-05
-3.417254774113e-05
-1.3212925907962e-05
-2.20550432559769e-05
-2.12679011107064e-05
-9.76731308949779e-06
-1.86748785890918e-05
-1.4481787158774e-05
-2.25917879966209e-05
-2.77434139033364e-05
-3.74447786787993e-06
1.70660576350064e-06
-2.23696129235776e-05
-2.20276648557626e-05
-3.09698789496484e-05
-1.72410050997811e-05
-3.34371670158744e-05
-2.86894926307309e-05
-1.56629498256106e-05
-4.10227333698242e-05
-2.05803569150594e-05
-1.83335484356062e-05
-2.50212412584277e-05
-1.35665596620506e-05
-1.99652655985699e-05
-2.15397226725234e-05
-2.45006017456784e-05
-2.85247565783493e-06
-3.15307158728129e-05
-2.60688333189563e-05
-3.51430961967118e-05
-1.28596892165169e-05
-1.14756039556262e-05
-2.16526348606378e-05
-2.34010713820515e-05
5.86523515256792e-06
-1.54673690278512e-05
-2.07458957029355e-05
-1.27610737191651e-06
-1.32383347800038e-05
-1.06797492529929e-05
-2.32647348529999e-05
-1.82269874654944e-05
3.59064516867415e-07
-1.88946039434554e-05
-2.23535807455223e-05
-2.4004532173013e-05
-1.04499781050049e-06
-1.50925064703164e-05
-1.81827382253748e-05
-3.93761645747306e-05
-2.5311451502881e-05
-2.35848240117749e-05
-4.2702503472922e-05
-3.39280000484054e-05
-2.13682141301063e-05
-3.42579433728231e-05
-1.4732712803197e-05
-2.2563438125858e-05
-9.41102599150507e-06
-2.94311337043046e-05
-1.67510867467726e-05
-1.71921935572193e-05
-3.1174253205199e-05
-1.96972148142121e-05
-4.76773093026228e-07
-3.79209146348352e-05
-1.64866604767476e-05
-1.99002639764387e-05
-1.44965643900966e-05
-1.09389365114828e-05
-1.17707267229175e-05
-1.80608334888352e-05
-2.23621969345317e-05
-3.70521555952464e-05
-3.0842500991176e-05
-3.86640440913302e-05
-3.51424069067892e-05
-2.25750784381997e-05
-2.15646831728423e-05
-1.03572950209059e-05
-2.7251215195741e-05
-2.0308662370987e-05
-1.04062154963831e-05
-2.01585422807097e-06
-3.62106026714491e-05
-2.62986854299099e-05
-9.85377549111591e-06
-2.32182864314288e-05
-2.37394506241188e-05
-3.27499564745204e-06
-8.21633378823512e-06
-3.36949169444428e-06
-2.26408436375103e-05
-1.14696604118174e-05
-1.29960994302828e-05
-1.48257602715356e-05
-1.59390605524394e-05
-1.53664089622996e-05
-2.49991558140154e-05
-1.46938650213863e-05
-8.40219621325052e-06
-1.32387163047532e-05
5.42455717869007e-06
-2.09873627378775e-05
-1.18947076938814e-05
1.90150589739144e-07
-6.81503438443439e-06
-3.38985584420706e-05
-2.74910203797123e-05
-1.50524789950032e-05
-7.96833525832662e-06
-1.2375018264663e-05
-4.76888218860854e-05
-2.11588942102076e-05
-2.54655448999078e-05
-1.0154613487465e-05
-2.43163704180989e-05
-1.97568202070978e-05
-1.53580213977077e-05
-3.02825497408295e-05
-3.0134170847282e-05
-1.89541636347073e-05
-3.12084172514029e-05
-1.63120882194922e-05
-1.81134876733275e-05
-4.02669932475902e-05
-3.60670517259404e-05
-2.52542268010096e-05
-5.08894828423876e-06
-1.51477788457695e-05
-2.46963593952292e-05
-1.02071981499258e-05
-2.65786369526469e-05
-8.95541764578282e-06
-1.69961633849202e-05
-8.65347975304081e-06
-7.63770367315296e-06
-3.36338390283904e-05
-1.36588289888223e-05
-3.79121159950062e-05
-1.2501498696094e-05
-1.70487861934873e-05
-2.69694868925978e-05
-2.41586735224761e-05
-5.54197784484865e-06
-2.33139443291955e-05
-2.33831069235418e-05
-3.62772193347789e-05
-1.46840748768903e-05
-2.6482918076847e-05
-4.77413702640246e-06
-1.54918923127817e-05
-2.63579983750148e-05
-2.28757051296376e-05
-1.45969228347995e-05
-2.8729837339358e-05
-4.00367277119663e-05
-2.36209580968424e-05
-2.487229295023e-05
-5.99624068328859e-07
-2.28750145965654e-05
1.59438993717176e-05
-3.10722170440233e-05
-2.14120721802469e-05
8.68597240083433e-06
-4.20345553081209e-05
-5.31722636135156e-06
-5.16759970990675e-06
-4.36253669548372e-05
-2.53288319761806e-05
-1.79770839092564e-05
-2.42639906254239e-06
-3.20170098754244e-05
-1.05908959461364e-05
5.10764130482092e-06
-1.50052839792718e-05
-1.06533854503808e-05
-1.73433235864324e-05
-3.72849469594312e-05
-3.43837386310226e-05
-2.56455548285346e-05
-2.30477348743677e-05
-2.37054047415985e-05
-8.10606272236867e-06
-3.31377685192557e-05
-1.81120218944059e-05
-1.17594198726693e-05
-9.30421365161128e-06
-3.08454370656702e-05
-7.14782374243872e-07
-2.80098017153179e-05
-4.22845780699116e-05
-1.98792265297939e-05
-2.95604449165798e-05
-2.36016828112539e-05
-3.83887956417988e-05
-2.51999447286681e-05
-2.77221754986447e-05
-2.52872353041528e-05
-2.22855826151037e-05
-3.59583223170074e-05
-3.06180344006021e-05
-1.33368058760323e-05
-3.48059164400111e-05
-1.77532216611273e-05
-2.88559410611868e-05
-2.37696293591496e-05
-1.04163529278859e-05
-2.43339862462779e-05
-1.90728722032517e-05
-1.00418557461708e-05
-2.24239171389064e-05
-9.82970669204573e-06
-4.38472846846184e-05
-1.59015852409997e-05
-1.96336140865596e-05
-2.92442831524674e-05
6.69206765093231e-06
-2.8403174369062e-05
-1.73186393603736e-05
-3.22848834885948e-05
-3.41109175136514e-06
-3.53963982709021e-05
-1.84790403610281e-05
-3.46193424230569e-06
-1.36181421064999e-05
-7.1491506064076e-06
-2.68679176137422e-05
-2.91888905456452e-05
-7.0207598842549e-06
-4.12048681510556e-05
-2.47108187051842e-05
-2.41500373789498e-05
-2.53623053299824e-06
-1.82628311411064e-05
-3.67056401127297e-05
-2.27501665342779e-05
-1.42295577939691e-05
-7.99461313630401e-06
-2.40197345832675e-05
-1.67189361364726e-05
-8.668159896821e-06
-4.79671276459218e-06
-3.67514317660426e-05
-4.37850270324961e-06
-1.2066609879589e-05
-2.6811299606556e-05
-5.66995267159423e-06
-2.05944081588883e-05
-7.19504930300648e-06
-1.35676035676937e-05
-2.00883632309237e-05
-2.04962993864106e-05
-3.41352689975806e-05
-2.86460573502796e-05
-1.22175805199208e-05
-1.38185247537283e-05
1.64164163630145e-05
-2.64299360829814e-05
-2.78807719442077e-05
-1.08057178674806e-05
-1.23412854861833e-05
-1.11960384925418e-05
-4.05241387798256e-05
-1.29849888260475e-05
-3.47122896583512e-05
-2.92004271504453e-05
-2.79243522302603e-05
-2.74732844345664e-05
-1.71348115714831e-05
-1.3097937997475e-05
-3.73181242030566e-05
-2.83772392131313e-05
-1.59811300060507e-05
-1.77988661778528e-05
-3.39371245325394e-06
-2.10469851571571e-05
-4.78184166868044e-06
-3.70644147696565e-05
-4.61261310469837e-05
-2.37537510889208e-05
-2.79669078684345e-05
-1.22492329064184e-05
-1.70639616668036e-05
-1.70193298344559e-05
-1.66107178366309e-05
-5.08251451930262e-06
-3.35750529041828e-05
-1.30164724317293e-05
-1.08522934531372e-05
-4.0752936077615e-05
-1.64067058193922e-05
-1.13931950216965e-05
-2.97210311083312e-05
-2.71424954840183e-05
-1.82586217601191e-05
-2.55633501377472e-05
-8.37724657837584e-06
-2.4031119971546e-05
-9.23260729890477e-06
-1.51312312100566e-05
-2.98102149968473e-05
-1.89593679956043e-05
-9.85845305503683e-06
-1.80981108790922e-05
-1.82141635906982e-05
-2.04857148715894e-05
-2.81787194536329e-05
-3.49233264538924e-05
-6.67924434615405e-06
-3.61041595459272e-05
-3.1989892091097e-05
-2.07627107469866e-05
-1.4609440683972e-05
-7.18707284004116e-06
-2.22440839415374e-05
-2.18128251653748e-05
-2.89116906302592e-05
-8.95033761930808e-06
-9.83604040979231e-06
-2.24991403334184e-05
-2.22165073794663e-05
-1.18345201235124e-05
-2.42095523071966e-05
-1.04134600514267e-05
-3.22032293589887e-05
-1.53333290607299e-05
-1.14609267749296e-05
-2.36973518962654e-06
1.28997413425028e-07
-1.10913482530798e-05
4.25730751760172e-06
-9.20701371641568e-06
-2.7480829973626e-05
3.2018941400368e-06
-1.77977851809412e-05
-1.0827715904047e-05
-3.98150360160012e-05
-2.16505058161808e-05
-9.21510007008441e-06
-8.8168245957934e-06
-4.08483997429868e-05
-2.6430909096407e-05
-2.26017155238241e-05
1.91204656829721e-05
-4.46954486289976e-05
-5.01399050010752e-06
-2.23733807199955e-07
-2.24759368185512e-05
-8.89439204690044e-06
-3.35676955993298e-05
-1.84335581400801e-05
-3.22765203852211e-05
-8.84773798921279e-06
-8.85394911020096e-06
-1.43546697430059e-05
-2.98611005772796e-05
-2.02861405300103e-05
-1.53881047702566e-05
-3.0971159446721e-05
-2.6740906780184e-05
-3.3138036495443e-05
-3.1654130962373e-06
-3.73665039302086e-05
-2.34121391441258e-05
-4.58495420667142e-05
-4.04634878363523e-05
-2.80338355978046e-05
-2.75327324201371e-05
-2.76783421016868e-05
-1.45596148481581e-05
-4.20758482267818e-05
-3.08921235458373e-05
-1.46924809995858e-05
-2.5114284391767e-05
-1.95540343973014e-05
-3.37921904543796e-05
-1.0905644401849e-05
-1.76631023391027e-07
-1.60991837218617e-05
-2.35519145034273e-05
-3.72798322730831e-05
-4.25540220569073e-05
-4.42738266682709e-05
-4.23493586986678e-05
-2.80169060098804e-05
-2.69951483235118e-05
-5.83329024188016e-06
-2.39334347422471e-05
-5.06437861726991e-05
-3.56139162457684e-05
-3.28104606615123e-05
-2.20135836916602e-05
-1.57808637896379e-05
-1.57397610166295e-05
-2.79822453491207e-05
-2.68374718678165e-05
-2.84407705803606e-05
-4.15849330350497e-05
-3.48974930085732e-06
-1.00807144019989e-05
-3.04536916510311e-05
-1.75069815362688e-05
-2.9190013860262e-07
-3.03555140148083e-05
-1.3721718953882e-05
-2.45692396480191e-05
-2.09493418772191e-05
-2.37722654988319e-05
-1.71981544494775e-05
-3.09150160476669e-05
-1.58000452838893e-05
-3.52269623755798e-05
-2.92867469078625e-05
-1.09768498490545e-05
-5.72458247955838e-06
-2.39115744940101e-05
-1.72086704546797e-05
-1.45743993040544e-05
-2.18349466120663e-05
-1.4995257999321e-05
-1.25644612102782e-05
-1.97598247211717e-05
-3.66742152249477e-05
-2.47556692835007e-05
-1.55032071857865e-05
-2.41682611119232e-05
-1.95261717210802e-05
-6.94796457496362e-07
-1.86565116469783e-05
-4.65097861109424e-05
-2.62056334291985e-05
-2.83202214834632e-05
-3.34619456045226e-06
-3.05537891947282e-06
-8.67341389895334e-06
-2.17252971403409e-06
-2.18566352626236e-05
3.00027098656685e-06
-3.25195037623083e-05
-2.04661940469134e-05
-9.54897639437567e-07
-1.32560961228352e-05
-2.15897443250243e-05
-1.47850306612529e-05
-4.76238865007196e-05
-1.56867298205415e-05
-3.03036754282467e-05
-7.80151423438921e-06
-8.39136030513714e-06
2.25635971919276e-06
-1.08073789525156e-05
-2.18186069896007e-05
-5.30283839480732e-05
-1.90600760326195e-05
-1.45675919812966e-05
-3.40516306520354e-05
-3.01151165666873e-05
-6.38764436236745e-06
-3.40546200678563e-05
-3.65601429664179e-05
-1.40023065181831e-05
-1.86164595653217e-05
-4.67392691340814e-05
-8.84335341969857e-06
-2.66283024869751e-05
-2.94649890551545e-05
-1.65021231421787e-05
-1.89745488637273e-05
-2.73759918291209e-05
-3.41752723746474e-05
-3.23136806747293e-05
-4.73910379297748e-05
1.15638656659727e-06
-2.42495871532685e-05
-4.01425539018098e-05
-3.8532991162561e-06
-3.36502305302227e-05
-3.07599677666986e-05
-2.5051607918158e-05
-2.33803024549439e-06
-2.05725828126194e-05
-2.04347667780025e-06
-1.35558854081502e-05
-3.14113249556234e-05
-1.42507756652749e-05
-5.01356135981795e-06
-1.81143484129342e-05
-9.61051433980848e-06
-2.72992135349877e-05
-1.10385461991855e-05
-2.82115315820897e-05
-1.9362364139309e-05
-1.23506246223525e-05
-3.19240880884943e-05
-2.41710568731822e-05
-4.03276755685153e-05
1.32172986702579e-05
-2.48461013863417e-05
-2.1772870413604e-05
-1.19506016749372e-05
-4.53560656769858e-05
-1.1333119423362e-05
-7.70203100043148e-06
-3.69014133643855e-05
2.54692565671888e-06
-2.69961019726552e-05
-2.04305370986589e-05
-4.01526827994087e-05
-3.4796853513049e-05
-1.07002910513404e-05
-1.56917322121332e-05
-3.79491012431471e-05
-3.40308577481091e-05
-2.59131174191955e-05
-4.36315063383008e-05
9.75071940880746e-07
-2.42903204200859e-05
-2.55640781005073e-05
-1.50862187670939e-05
-2.61626409607113e-05
-5.47103856518407e-06
-1.92716520957113e-05
-3.13505916842701e-05
-2.56815906799741e-05
-1.76547468698952e-05
-2.0332637398213e-05
-6.02536414569073e-06
-3.57796802518691e-05
-1.45663620365482e-05
-1.25148665739896e-05
-2.15667786559461e-05
-2.82956555524236e-05
-2.9271170227391e-05
-4.05014383878881e-05
-2.36217979507885e-05
-4.15355310832666e-06
-1.91347279968066e-05
-2.68423845566965e-05
-1.5295032689308e-05
-3.8641858285659e-05
-2.49663634792977e-05
-3.58546542520049e-05
-1.63152532661863e-05
-5.71971076524955e-06
-2.57815128953705e-05
-2.33119185800218e-05
-3.06034654552235e-05
-1.46709588938002e-05
-2.49710479649236e-05
-3.21862844246387e-05
-4.46859584808885e-06
-4.6597697093244e-05
-9.79740245385863e-06
-2.79392552683379e-05
-4.85439427741158e-05
-2.22240418115225e-05
-3.16569734252367e-05
-2.56237589595769e-05
-1.09856464653887e-05
-3.24098327610168e-05
-2.26531970069898e-05
-3.36409638996057e-05
-1.96156076604769e-05
-2.6199872455683e-05
-1.93577332605486e-05
-6.00668215915982e-06
-2.34525331966053e-05
6.09929421051938e-06
-3.0804571366373e-05
-2.52475729682177e-05
-2.50503485777115e-05
-3.53451529872492e-05
-5.83655805757632e-06
-1.76991078837572e-07
-1.32982630079939e-05
-1.60091487917118e-05
-1.26046107288911e-05
-1.86675919412933e-05
-3.9569150225537e-06
-2.98795689857903e-05
-4.07467016248888e-05
-5.01004861166885e-06
-2.81036378460966e-05
-1.3952303014437e-05
-1.69734154127405e-05
-1.57259617836914e-05
-2.9008436235124e-05
-1.89152193427128e-05
-9.60577475131178e-06
-2.06066545689291e-05
-4.22306447877246e-05
-2.21595577820258e-06
-2.96123502339875e-05
-1.01756248250384e-05
-1.669774795908e-05
-2.57337964584306e-05
-3.52615614805644e-05
-3.50520182565471e-05
-1.29053792309725e-05
-3.34706006793446e-05
-1.94927304217755e-05
-3.40195672412509e-05
7.68625211761258e-06
-2.35539998979202e-05
-3.34229692550632e-05
-1.39468473092557e-05
-2.01155735299201e-05
-3.1253319298882e-05
-3.46386264111444e-05
-1.64299619930331e-05
-2.3609393210347e-05
-5.25803563892357e-06
-1.55129065298875e-05
-1.29608209255763e-05
-8.20504675075731e-06
-3.94669087531141e-05
-9.21400983930364e-06
-2.02121871549166e-05
-3.28955108170389e-05
-2.42248557129591e-05
-6.34431236270384e-06
-2.6623701488698e-05
-1.59098005160092e-05
-2.08339428019634e-05
-2.03139310435546e-06
-3.71869970453874e-05
-1.10271668656182e-05
-3.47181789542386e-05
-2.60678123265493e-05
-3.11980491715362e-05
-6.85576902299166e-06
-2.9998650000405e-05
-1.40568052003926e-05
-1.76396890950462e-05
-1.38820660602633e-05
-5.70880526376498e-06
-2.00788134309164e-05
-2.40199687664457e-06
-2.91295926828216e-05
-3.5188481341224e-05
-3.35390967103125e-05
-2.76766169852835e-05
-8.42927747970156e-06
-1.3610473678052e-05
-1.77735384307301e-05
-9.82173189941155e-06
-2.44137280531028e-06
-2.3679157446601e-05
-1.44196130987986e-05
-8.56284399459557e-06
-1.74953460193621e-05
-3.58403001232111e-05
4.35668746561877e-06
-3.9124076417452e-05
-1.68519563695677e-05
-2.18520962644056e-05
-2.8851936923902e-05
-1.95748313753716e-05
-1.85042014758528e-05
-3.2410571659182e-05
-2.1668874998625e-06
-2.5792055018329e-05
-6.57826210624533e-06
-1.57155403827392e-07
-8.50303574962674e-06
7.2482247682981e-06
-2.58963218496964e-05
-8.09459306701907e-06
-1.72825347684748e-05
-2.10001010350642e-05
-2.27313903381725e-05
-1.24737998728945e-05
-3.17191348236189e-06
-2.95035928039554e-06
-6.07134501620641e-06
-5.22225165484072e-06
-1.23159894487437e-05
-1.27234474202206e-05
-3.57184830700847e-05
-1.77539662382795e-05
-2.12972299850089e-05
7.28063622219016e-06
-1.62390824874705e-05
-6.55186140100889e-06
-1.40815418338602e-05
-2.68105580336242e-05
-6.21855561354203e-06
-6.31246546339078e-06
-2.72669308683464e-05
-2.44037690604808e-05
-3.6305126745791e-05
-2.31018467455617e-05
-6.4562374953477e-06
-1.63763530258371e-05
-3.59698745578393e-05
-3.87491028390113e-05
-4.86911446210668e-05
-4.37899204735985e-05
-1.02245672378345e-05
-2.71128811604559e-05
-8.91698187854559e-06
-2.46992262542167e-05
-2.68397625610683e-05
-3.07321945685809e-05
-4.82057773873014e-06
-2.99677088901554e-05
-7.69677430730888e-06
-2.16246861980561e-05
-9.36952164275878e-06
-1.12962191584893e-05
-1.55140327400267e-05
-1.03086715894533e-05
-1.95419654006869e-05
-3.27306376106331e-06
-1.00215615471371e-05
-1.93571173992804e-05
-8.66006009615126e-07
-2.82699055825093e-05
-1.67336416099885e-05
-3.58988633283327e-05
-3.00870541856906e-05
-3.15377812803666e-05
-2.63504600051732e-05
-2.18106750921219e-05
-1.97729840786884e-05
-1.6753274380523e-05
-1.09720910211469e-05
-1.06858125883488e-05
-1.54109567855484e-05
-1.45290398098697e-05
-1.5573373926812e-05
-1.50979361936646e-05
-2.76617161998035e-05
-2.13671918491946e-05
-3.98813314106165e-06
-5.28855395854386e-06
-1.41378636053696e-05
-2.77773301820016e-05
6.92192252091285e-06
-2.40581326391583e-05
-1.50234724091087e-05
-1.01921229812803e-05
-1.61328308820883e-05
-3.9741412828621e-05
-1.29939670012983e-05
-2.59220608521199e-05
-2.82282361779147e-05
-1.6152006146685e-05
-3.60370241624796e-05
-3.04084771833954e-05
-3.5431391664528e-05
-1.10358063553641e-05
-1.45866916429234e-05
-1.64426454780141e-05
-1.81432664323078e-05
-3.40658995125148e-05
-1.65180776326956e-05
-3.00388134049851e-06
-3.14946750249545e-05
-3.60587270675274e-06
-2.61218492509323e-05
-2.57426949297707e-05
-2.22504763094283e-05
-2.29181425776816e-05
-5.04354624582511e-05
-4.18015474749385e-05
-9.94349708260001e-06
-1.76766747768252e-05
-2.63719973208394e-05
-2.09737357111405e-05
-3.56043140355019e-05
-1.96745880409184e-05
-1.77646346972127e-05
-1.62523324961634e-05
-9.47360359459344e-06
-4.06567054324341e-05
-8.76661389456521e-06
-2.67035283027069e-05
-2.52142400453848e-05
-2.56005605933129e-05
-2.90343465285958e-06
-2.14719616259737e-05
-1.10518597027844e-05
-9.62992783613992e-06
-1.06266465486581e-05
-2.59795068662012e-05
-1.04910547720268e-05
-1.44967227821192e-05
-1.99536216057529e-05
-2.16340027209079e-05
-3.2119876327362e-05
-2.96879156414467e-05
3.74178268084192e-06
-4.15072749210611e-05
-1.1401431894041e-05
-5.87587136551262e-06
-3.47169065998376e-06
-2.86412199160834e-05
-2.08345805327393e-06
-3.17486403711286e-05
-5.74923385689206e-06
-3.72220593334481e-05
-2.20347428007295e-05
-1.64011729046503e-05
-2.02551306025048e-05
-2.42087424702542e-05
-1.39630931174059e-05
-2.7008567804039e-05
-1.46681787735234e-05
-2.32582442272472e-05
-1.05193853688118e-05
-3.52623904239837e-05
-1.01886286267892e-05
-2.24406118947306e-05
2.16854429254549e-06
-5.19385152117106e-06
-1.07752448542548e-05
-2.62587746998987e-05
-1.62296450253313e-05
-1.4678778658686e-05
-1.46519422284266e-05
-1.41801078360785e-05
-3.12631334350006e-05
-2.58724900997288e-05
-2.93719375080197e-05
-3.51486950309486e-05
-2.03559636301999e-05
-2.71501951640688e-05
-2.50168391133832e-05
-3.67668311071573e-05
-3.28563667845121e-05
-2.01378918657034e-05
-1.74227830417305e-05
-4.10335982048565e-05
-1.84131602875099e-06
-1.72191346991605e-05
-1.33562483438821e-05
4.61055622298238e-06
-1.47145185342121e-05
-1.28651409991543e-05
-1.25422209139917e-05
-1.19968013995156e-05
-2.68619261416749e-05
-3.01772577103743e-05
-1.47714322036161e-05
-1.68808801298144e-05
-8.94299535667019e-06
-1.55261032520514e-05
-4.9132874256357e-05
-2.10598204195564e-05
-1.73786624670894e-05
-3.06611115402132e-05
-2.19967849060961e-05
-2.99991972946059e-05
-1.77870638348368e-05
-2.01457666195451e-05
-4.18546845330475e-05
-2.44598796592005e-05
-2.91904021365083e-05
-2.74448100783073e-05
-3.59437442198188e-05
-3.100656715595e-05
-4.73299030647472e-05
-3.05307566913296e-06
-3.18929380265836e-05
-3.38778317436414e-05
-1.29384175799131e-05
-2.68896444051029e-05
-1.73627098132253e-05
-1.74018073682581e-05
-1.34634272167383e-05
-3.23877580083249e-05
-1.86618965807928e-05
-1.57828373210209e-05
-4.55071237504857e-05
-5.16580248761563e-05
-2.20218198239651e-05
-1.73179378537532e-05
-1.36344190308425e-05
-5.64744824012025e-06
-1.63366187939474e-05
2.64898585324512e-06
-3.07824277000866e-05
-1.5299624607772e-05
-1.09851835131973e-05
-1.71816438481365e-05
-1.68939355577584e-05
-3.54157036086734e-05
-1.38354647789119e-05
-2.4134808312817e-05
-1.18039882681705e-05
-1.07336124614307e-05
-1.05200900055267e-05
-1.74745292975917e-05
-9.10558348240771e-06
-2.35301175066859e-05
-5.02388961127363e-06
-5.02868298105858e-05
-3.69674910715926e-05
-2.47234495655922e-05
-2.43972125686949e-05
-3.23253805563183e-05
-2.35595277721702e-05
-4.06620402524217e-05
-2.09666921987306e-05
-2.8352608203819e-05
-2.77809692654888e-05
-2.07649383908274e-05
-1.34042358510607e-05
-3.14220623672939e-05
-2.68169512514407e-05
-4.92719155957911e-05
-3.0684026427283e-05
-2.28602349783876e-05
-3.38434109161882e-08
-3.24393701976118e-05
-1.46992866290829e-06
-3.18644032514784e-05
-3.16596482489493e-05
-3.31270592343878e-07
-1.75408628819842e-05
-2.95297088019068e-05
-3.26891132407338e-05
-2.58868836820011e-05
-3.00741116427717e-05
-1.94212513642447e-05
-2.79587850636717e-05
-2.52972416503412e-05
-2.2699604922168e-05
-3.74009542358619e-06
-4.7718982376253e-05
-2.30612137540334e-06
-2.75274251803731e-05
-1.5420808223608e-05
-3.74853825589131e-05
-3.11639020036631e-05
-1.51135785917983e-05
1.29579882141627e-05
-3.392819554909e-05
-1.23532097099253e-05
-2.54741976075439e-05
-2.37640351901292e-05
-1.91005330038863e-05
-2.11153046070869e-05
-2.31051565785714e-05
-6.97571693544627e-06
-2.42205814775954e-05
-3.41887189561544e-05
-1.27780864279983e-05
-2.80546086983032e-05
-3.04108677629169e-05
-2.77018328720786e-05
-2.92088453905624e-05
-1.54850495164053e-05
-2.41401507954543e-05
-1.94125389269656e-05
-2.25199370024058e-05
-4.25222799034112e-05
-3.65819473462791e-05
-4.43487027899727e-05
-4.35305062931274e-05
-6.95704602658601e-06
-4.91173571522642e-06
-9.82366677912628e-06
-1.76497833369016e-05
-7.34995027732253e-06
-7.12636364362848e-06
-3.14267072440702e-05
-1.4283424495861e-05
-9.96274581345281e-06
-3.95735602127628e-05
-8.24213652944584e-06
-1.3380675553107e-05
-1.97281310138735e-05
-2.11147596720706e-05
-3.34252868794547e-05
-2.39317147274543e-05
-3.44019347183878e-05
-1.31170007197763e-05
-2.45349192641752e-05
-2.00561764309458e-05
-1.98213394037045e-05
-4.13498253082142e-06
-1.77846401412736e-05
-1.80359330855252e-05
-3.64848861872033e-05
-1.64399550364216e-05
-3.30522818645385e-05
5.64656032848268e-07
-1.65381197996328e-05
-1.37304289544605e-05
-9.47487092624586e-06
-2.20900368843186e-05
-1.39731507665376e-05
-2.3683666470329e-05
-3.55826974111301e-05
-1.69439163609381e-05
-1.78748058571314e-05
-2.3716998985051e-05
-1.911711645961e-05
-1.56479316555682e-05
-2.31714921948554e-05
-7.32299990151409e-06
-2.00823622874764e-05
-1.85356992139524e-05
-3.5641303992582e-06
-3.26299233894609e-05
-5.81036339103327e-06
-8.27627418549877e-06
-3.14805759257441e-05
-2.32820993963976e-05
-3.39916996017154e-05
-2.26229254709303e-05
-3.71694039629214e-05
-1.97634492775062e-05
-7.55889187961181e-06
-1.03920789369681e-05
-3.81795338930498e-05
-1.58066597043483e-05
-2.52695739494461e-05
-8.70619248695162e-06
-1.52808899789364e-05
-8.80953575606971e-06
-2.23126637279206e-06
-4.47632450035089e-06
-3.38511960724629e-05
-1.47736341025321e-05
-2.95485048169998e-06
-2.79380821976888e-05
-2.89399127278796e-05
-1.94178912214912e-05
-9.4633074331039e-06
-2.17368167178665e-05
-2.1901266969965e-05
-2.76345611810724e-05
-9.71909254269557e-06
-3.26907522080352e-05
-5.73231680736452e-06
-2.5196310898557e-05
-5.33233323659542e-06
-1.6087577529605e-05
-2.37255665027763e-05
-3.65222691939247e-05
-2.38651708351241e-05
-1.39455895871192e-05
-1.37410681191082e-05
-8.74156512997272e-06
-1.51822538556912e-05
-2.9855932077369e-05
-3.19742362586057e-05
-1.12715574024264e-05
-3.33638567315852e-05
-1.85545791869637e-05
2.32418703976591e-06
-4.33574368658541e-06
7.13056940585947e-06
-1.47260480978515e-05
-2.95619058972e-05
-3.06462557461886e-05
-4.4174358392839e-05
-3.31899834141705e-05
-2.85704768962643e-05
-1.67837181411213e-05
-1.42632082065634e-05
1.65229610167062e-06
5.73247257279943e-06
-7.254464321791e-06
-1.30280501776243e-05
-1.57112401580188e-05
-1.68785795259432e-05
-1.89712617445043e-05
-1.83794414098281e-05
-8.83704630026695e-06
-2.19924905353776e-05
-2.19701932626647e-05
-3.23139685282142e-05
-8.35753212090882e-06
-1.68607904681009e-05
-2.76334079040064e-05
-6.5483141772879e-06
-9.81907703750698e-06
-2.1876803837646e-05
-7.27013334773269e-06
-1.78928548944393e-05
-1.46155914665019e-05
-2.19925407826545e-05
-2.48132910552926e-05
-2.43424964347159e-05
-1.26013412375305e-05
-2.50167577393626e-05
-8.77577751789187e-06
-3.49058025771134e-05
-1.55815098613641e-05
-1.81148064831509e-05
-2.02765404470969e-05
6.37899138196449e-06
-1.11928425626237e-05
-2.29449813005166e-05
-2.77819807064277e-05
2.12011622869668e-06
-3.6368919815273e-05
-1.64209791424224e-05
-2.29131493262706e-05
-2.36804506163164e-05
-3.1632014095258e-05
-2.869093879855e-05
-1.76700326276679e-05
-7.13323325923427e-06
-2.40497092314816e-05
-1.55971817946078e-05
-2.43399312729394e-05
-1.91975854235218e-05
-5.84455269522071e-06
7.31934929579367e-06
-2.16428007509208e-05
-4.93741218299721e-05
-3.31755055164082e-05
-2.35087984331501e-05
-1.16563213881046e-05
-2.19425027026482e-05
-6.93364461868312e-06
-2.76545884099172e-05
-2.34291861155873e-05
-1.95238147132337e-05
-1.03148898652959e-05
-1.59536984017725e-05
-8.73578648651501e-06
-5.16719963652565e-06
-1.97741344141727e-05
-7.83966255667779e-06
-5.85031399950847e-06
-2.10487762893715e-05
-2.15053922354944e-05
-1.31899335270711e-05
-4.10025154620282e-05
-6.43617351207336e-06
-1.73451081327574e-06
-5.01848072906079e-06
-1.19293597048356e-05
-2.88730683026858e-05
-2.84959538812001e-05
-1.34533640954492e-05
-1.96511369573354e-05
-6.27153845824618e-06
-2.53796481470714e-05
-3.44769954547429e-05
-3.82938820769831e-05
-1.15296457288036e-05
-3.22871185786335e-05
-3.04666303811534e-05
-1.52320158957853e-05
-3.09735000572397e-05
-1.79173205659361e-05
-6.88573176780836e-06
7.70842686135852e-06
-6.99862204496616e-06
-2.38954877160328e-06
-2.60175410572498e-05
-2.9398976634645e-05
-1.68761648832575e-05
-2.8796786661867e-05
-3.38266472117749e-05
-3.32751570315752e-05
-3.49770879707009e-05
-1.78667985963594e-05
-1.92433082486598e-05
-6.43630886207919e-06
-1.47735981082051e-05
-1.73515718073433e-05
-2.41177281860236e-05
-8.15306303327707e-06
-8.93560460028899e-06
-3.3098338555353e-05
-1.72734874923722e-05
-2.720755547416e-05
-2.29153116733314e-05
-1.83849099518862e-05
-1.83776915338752e-05
-9.26089433555052e-06
-3.48981916845574e-05
-6.15360812540571e-06
3.50455119964027e-06
-3.13604579121806e-05
-2.48133944764075e-05
-1.55158537472152e-05
-2.75203272989189e-05
-2.61098414521841e-05
-1.48109143000096e-05
-6.51789737059613e-06
1.83045932377976e-06
-6.80566372242167e-06
-2.15429204246358e-05
-1.05490047390035e-05
-2.70060801215305e-05
-2.42912500672802e-05
-2.01768204798022e-05
-1.96578614577078e-05
-2.32969254747222e-05
-1.41224678806351e-05
-2.19545294177626e-05
-1.40022486605353e-05
-3.65445619266812e-05
-5.5251243168524e-06
-1.29111795326625e-05
-1.71826744161683e-05
-3.41835979724193e-05
-2.4132842376652e-05
-1.53674412937514e-05
-8.19183224561785e-06
7.35542938689344e-06
-2.3994714744887e-05
-1.39174209252755e-05
-3.44672568063509e-05
-1.39018221285997e-05
-4.50510350908876e-05
-7.94050922017249e-06
-2.67629814912932e-05
-2.36029230170733e-05
-6.0892983744879e-06
6.31511874447615e-06
-2.31409743981508e-05
-1.4153763540534e-05
-3.92638968110812e-05
-2.39769528355498e-05
-1.22505888849194e-05
-2.42243389490072e-05
-2.8609192563909e-05
-2.82281637163403e-05
-1.07330122827436e-05
-2.18654264004798e-05
-2.30950739916572e-05
-1.2954017160338e-05
-1.69160819297087e-05
-1.86882591526382e-05
-2.52418905571748e-05
-2.20665112776838e-05
-9.05360710558863e-06
-2.79861991688703e-05
-2.36825593812325e-05
-3.2265645548102e-05
-2.03802421406894e-05
-1.40622441598762e-05
-1.60315836186943e-05
-2.62522393561455e-05
-1.29347512126759e-05
-1.84826824460065e-05
-1.55442608692055e-05
-2.57438717241872e-05
-9.14240605204087e-06
-2.87668781274037e-05
-3.55248842252989e-05
-2.85327141796106e-05
-1.87050105979627e-05
-2.64922845313322e-05
-2.11327686236427e-05
-3.02198631253713e-05
-3.46866063055791e-05
-3.95969948242345e-07
-3.51643417110411e-05
-2.2310141362918e-05
-9.93930669172997e-06
-9.88817803939894e-06
-2.07535663554981e-05
-2.12109278309424e-05
-1.43548946790772e-05
-3.92133974506632e-05
-5.38587112110118e-06
-1.26850083987346e-05
-4.44468447339686e-05
-6.37913873038915e-06
-1.24326018877463e-05
-4.34978540495086e-05
-1.16905883825886e-05
2.30386396551043e-06
-2.74130075487605e-05
-2.04367583609057e-05
-3.27295127586206e-05
-2.1809244273101e-05
-1.37499414816463e-05
-1.61893535407655e-05
-4.30842680808054e-05
-1.07675215110782e-05
-2.47514787630299e-05
-3.9338332067233e-05
-7.5943064916794e-06
-2.23036172190194e-05
-2.98359977313552e-05
7.5685721269377e-08
-2.95983103636106e-05
-2.4266737194321e-05
-2.47832809120322e-05
2.25804337745908e-06
-1.73908274240796e-05
-1.48644542598774e-05
-2.52824123988421e-06
-1.74197644774132e-05
-2.31226603054362e-05
-1.86747832032864e-05
-2.50667460699659e-05
-1.39052646134269e-05
-9.26518606344161e-06
-4.86077887160651e-06
-3.43238506152681e-05
-2.89858094777687e-05
-1.35332086770301e-05
1.60932830251638e-05
-5.01088155863148e-06
-3.37654242342954e-05
-2.78447686699335e-05
-2.83537105436628e-05
-3.92464205420782e-05
-1.09565487572122e-05
-3.4226846341524e-05
-2.39998893297089e-05
-2.10598755482627e-05
-3.32170304282166e-05
-1.71316784430038e-05
-2.41652177554531e-05
-3.96575174685066e-05
-2.79761360036597e-05
-4.37303471397118e-05
-1.87024053447115e-05
-2.64311761311501e-05
-3.07883599175669e-05
-6.68698385314967e-06
-2.36275758868284e-05
-2.51435043236622e-05
-2.31760553498554e-05
-3.24010571410718e-05
-1.57658358857502e-05
-2.19950084085032e-05
-2.01972914029745e-05
-2.76420737635799e-05
-2.00745650542797e-05
-1.92241859113641e-05
-2.53373252749278e-05
-9.1782294871374e-06
-5.67369780836658e-06
-1.84720822901517e-05
-6.76934948111707e-06
-3.9270665984542e-05
-2.18165342957843e-06
-1.86722094445684e-06
-9.07321642929263e-06
1.53512389438772e-05
-4.11804888742067e-05
-2.39947763273873e-05
-2.50640223123019e-05
-1.05632245763483e-05
-3.27656253479741e-05
-4.02982428403851e-05
-6.61392560708049e-06
-2.89208643857351e-05
1.03328675713273e-05
-2.86184501897726e-05
-2.70751015683096e-05
-1.8986304567213e-06
-4.87753812629779e-05
-9.38347078185859e-06
-3.03787701570342e-05
-2.22312711683521e-05
-1.1465031725631e-05
-6.56152488895999e-06
-3.65478832242659e-05
-1.56146696179588e-05
-2.08265480845258e-05
-6.93926578565059e-06
-4.43847840680979e-06
-2.93631332803288e-05
-3.97633417899775e-05
-9.92616304815475e-06
-3.51124660410873e-05
-1.4256529599106e-05
-2.66615829010116e-05
-1.3534439335242e-06
-8.48568513661093e-06
-3.61378045457313e-05
-1.62276638959935e-05
-2.07320625854774e-05
-6.49140588811018e-06
-3.54566890675172e-05
-1.80861005034121e-05
-2.29742705169636e-05
7.95739245319719e-06
-3.1970620501433e-05
-2.080881104298e-05
-2.95523438372953e-05
3.36479544255952e-06
-8.57441326059384e-06
-1.96822414588453e-05
-7.51258887864459e-06
-9.95890357219011e-06
2.20264457890091e-06
-1.37671741217148e-05
-1.82236595981498e-05
-3.5434034029236e-06
-2.60007813071203e-05
-1.99094088240497e-05
-1.29446501021168e-05
-2.4935798575855e-05
-3.87280460126788e-06
3.15682832919199e-06
-2.29100554513603e-05
-2.31135892317762e-05
-8.78173809671331e-06
-3.87480984330439e-05
-5.61145231240753e-06
-2.14144610414839e-05
-3.01113201374575e-05
-2.08084204777073e-05
7.79757899838754e-06
-3.27265851871749e-05
-1.57471154900804e-05
-8.18610898835217e-06
-2.75178958448841e-05
-2.27281365253037e-05
-4.19319210976821e-05
-1.44095890677667e-05
-2.89050604563921e-05
-1.24560654580747e-05
-1.72140896167963e-05
-1.65395664995802e-05
-2.79246782399856e-05
-1.8303550411195e-05
-1.9323154898234e-05
-9.66372243337743e-06
6.36520207373697e-07
-2.48461124565841e-05
-3.28883575886767e-05
-1.94402804283333e-05
-2.87620139394296e-05
-1.44807695713821e-05
-3.50256730674252e-05
-3.74207975689779e-05
-2.10530939941891e-06
-2.19545867718746e-05
-3.66474463224836e-05
-3.55231656577224e-07
-1.47017853635922e-05
-2.57129352108392e-05
-1.14542321827017e-05
-8.33573634254319e-06
-1.46134123402095e-05
-3.44836941312249e-05
-1.71609985093784e-05
-2.37349878642692e-05
-2.82321531418306e-05
-2.09585749474021e-05
5.1020402027952e-06
-1.34056601772735e-05
-3.84854872441091e-05
-9.15349864574467e-06
-2.25129726651568e-05
-2.13189734861752e-05
-4.39800433477796e-05
-2.7306797768109e-06
-2.13421779799424e-05
-2.25437043715642e-05
-6.89264000412094e-06
-1.94190228763539e-05
-2.60947670712362e-05
-1.67036067163947e-05
-2.89372555513572e-05
-9.36978025099275e-06
-1.24920872978882e-05
-1.30854849123591e-05
-6.06545915076575e-06
-2.82608307963798e-05
-2.25105969492753e-05
-6.33098374084011e-06
-2.32262730175145e-05
-1.13505976774167e-05
-3.71255235098826e-05
-5.66786651098493e-06
-2.53956943157343e-05
-2.251961817555e-05
-2.44606341863967e-05
-2.68285518096303e-05
-4.95103847996382e-05
-1.8915162006733e-05
-1.03793995968155e-05
-2.54792850945923e-05
7.64909597523519e-07
-7.17792758391567e-06
-4.36911198546729e-05
-2.8435279510394e-05
-1.8036159774393e-05
-2.21617691320262e-05
-3.3695499483501e-05
-3.78829410266216e-05
-2.34277606668938e-05
-2.18967226811537e-05
-2.20815719079869e-05
-1.49134243421854e-05
-1.94309886641981e-05
-3.98355507126344e-05
-3.96391587340715e-05
-4.51906420164912e-06
-1.40050391084149e-05
-4.0779100498916e-05
-1.524397623411e-05
-1.35298631175429e-05
3.25563682878807e-07
-7.23075598883722e-06
-2.74993059860794e-05
-2.02182326933093e-05
-2.76190325272036e-05
-3.0870267097169e-05
-3.63814901371364e-05
-3.24738380607315e-05
-1.68443893566657e-05
-2.25212016485985e-05
-1.82787024392462e-05
-2.08535888835892e-05
-2.12324901605758e-05
-2.17349726472685e-05
-6.29386034080895e-06
-2.81400725825337e-05
-9.49710364020403e-06
-7.22216017851634e-06
-7.97726767144224e-07
-7.8373103799236e-06
5.09609882764461e-06
1.54926144404402e-06
-1.28038460247168e-05
-3.2566605942732e-05
-2.47001085388902e-05
-3.21919053001507e-05
-2.27232544905936e-05
-2.41266717760196e-05
-1.54106538494586e-05
-1.5582143499462e-05
-1.98596807476832e-05
-1.09880529470769e-05
-3.48970213447126e-05
-6.74088243175119e-06
-2.40561619999127e-05
-9.55188135565171e-06
-1.53887462702338e-05
-4.89128887019245e-05
-7.14038767632244e-06
-2.3289483237691e-05
-4.66402255444965e-06
-3.03052171359291e-05
-1.43839152389474e-05
-3.82578173833144e-05
-4.21249895680378e-05
-2.96902028739624e-05
-1.63756089656312e-05
4.88567299492087e-06
-1.16592772157516e-05
-2.34511794577751e-05
-1.94270504009857e-05
-2.08514472222203e-05
-1.38271059591901e-06
1.12218464949977e-05
-1.22656148569227e-05
-3.62631778539096e-05
-1.75083206049747e-05
-1.12679980719534e-05
-1.40857028853767e-05
-2.79973427753292e-05
-2.08955173067573e-05
-2.76357748023478e-05
-3.86141657684541e-05
-2.90881125978664e-05
-1.39739690394662e-05
-2.46560216307952e-05
-9.6416855775216e-06
-1.94940508023516e-06
-1.51088804234637e-05
-1.70478563080846e-05
-3.11695036398179e-05
-3.4572825601985e-05
-3.10222634026037e-05
-2.83991215770855e-05
-3.71190389116131e-05
-7.20223497810886e-06
4.60411568142267e-07
-2.32031809634984e-05
1.34164762329476e-06
-2.20401455136773e-05
-1.00110339640208e-05
-2.09071569103133e-05
-3.51247777668193e-05
-4.22614187777362e-05
-3.72297118343278e-05
-2.1710719135764e-05
-1.18137310050438e-05
-3.55441641202311e-05
-2.63535097199061e-05
-2.32609059688895e-05
-2.3922189868409e-05
-2.71614209507227e-05
-7.72328008121727e-06
-1.3149259696295e-05
-1.93622026465544e-05
-1.85114958299959e-05
-7.35878929070345e-06
8.88019730206499e-06
-3.37538039407156e-05
-2.43177864594383e-05
-3.34929048925136e-06
-2.22482085252851e-05
-1.8600904599769e-05
-1.83563344377678e-05
-3.19853068506886e-05
-1.27188476073449e-05
-1.4428436898157e-05
-2.29266155744122e-05
-2.50635771214695e-05
-1.88572152991049e-05
-2.76032877085465e-05
-1.15754753602929e-05
-3.39734152129765e-05
-6.07035150191293e-05
5.21869310819807e-06
-3.26775126681799e-05
-1.53718435466539e-05
-3.34388253073148e-05
-9.57740848028219e-06
-1.58049315974201e-05
-3.13436072231695e-05
-1.7254362076884e-05
-1.39509787576072e-05
-1.66187153396501e-05
-1.83601451987271e-06
-2.49254185631768e-05
-7.70463051459478e-06
-2.48209391994718e-05
-1.45827840643878e-05
-6.52824031473989e-06
-1.72854136870393e-05
-1.85665924024926e-05
-4.16792615721936e-05
1.2421906698202e-06
-4.63898323061281e-06
-2.67199162511781e-05
-1.12521903177404e-05
-1.13977375715864e-05
-2.66481803246633e-05
-2.95061455870219e-05
-2.09501888111994e-05
-3.10985888615419e-05
-1.37437356932874e-05
-2.42400591702797e-05
-5.13586846983806e-06
-9.31859106682753e-06
-4.34837452291159e-06
-4.00176497080587e-05
-9.73798584601433e-06
-3.02126069595624e-05
-1.91685076947546e-05
-1.711692086305e-05
-3.0853708691699e-05
-2.49725808015688e-05
-3.25696925160606e-05
-2.67076729328785e-05
-3.80469375039354e-05
-1.89583595055932e-05
-1.13600970386479e-05
-2.70016045295079e-05
-1.1497564154218e-05
-1.23174626825516e-05
-4.20162828096722e-05
-3.45753952820459e-05
-2.6885685319903e-05
-3.38350187150503e-05
-3.26040543465042e-05
-1.31331538445306e-05
-8.17532790864957e-06
-4.0498910488938e-05
-1.65619012599919e-05
-8.20442050191277e-06
-3.15247577540771e-05
-2.9191633927078e-05
-2.16460462551613e-05
-2.88983527668475e-05
-3.27916871473247e-05
-3.06275158635172e-05
-1.47728112776582e-05
-1.50194339804575e-05
-2.39515482294552e-05
-1.88214992096768e-05
-2.57804717981862e-05
-1.8184755465155e-05
-2.62127869668544e-05
-1.15705847297381e-05
-2.60493165627586e-05
-1.04452940173595e-05
-2.09512176584595e-05
-2.12236863943881e-06
-8.44334719334735e-06
-1.85286477682022e-05
-3.50310468205449e-05
1.11628481495269e-05
-1.72221410110443e-05
-1.94927227508174e-05
-2.31604948845683e-05
-1.15111957962842e-05
-1.63659739453689e-05
7.46446530673806e-06
-1.91188841739275e-05
-1.97816642015559e-05
-2.48944625970416e-05
-3.45305518059697e-05
-4.66192217235248e-06
-2.56605167997324e-05
-3.19894069841274e-05
-3.70748903555862e-06
-2.80427964659294e-05
-2.19337330395281e-05
-2.96617151532581e-05
-3.52058086307427e-05
-7.1470077920205e-06
-5.80740040970724e-06
-9.44393793546275e-06
-1.89026967138791e-05
-1.50749582761678e-05
-1.3569922494486e-05
-2.55567236893432e-05
-2.99835477751096e-05
-1.83661743060315e-05
-9.10326383015252e-06
8.57717270016075e-07
-2.06470567651777e-05
-2.65362389881753e-05
-1.51875535204492e-06
1.10681931313187e-05
-3.86014613077579e-05
-3.34813769463192e-05
-2.25368895569758e-05
-2.23510474121392e-05
-2.18393122442251e-05
-4.79069254193435e-05
-2.43002753007178e-05
-1.89444047631364e-05
-3.69507977163192e-05
-2.97551257475314e-05
-1.36493215681368e-05
-1.89571282488484e-05
-4.73731961489435e-05
-1.17304710351785e-05
-4.36751005385782e-05
-1.82399587363993e-05
-1.63286363807918e-05
-6.56599108748091e-06
-1.97395534385204e-05
-3.06137469683935e-05
-2.32431241004214e-05
-1.46658736824454e-05
-2.15011672651337e-05
-1.19453540525932e-05
3.80023041894289e-06
4.06217060322352e-07
-8.89773242892636e-06
-5.60305607140537e-06
-3.07749688237791e-05
-1.12397840217605e-05
-5.80985608284315e-05
-1.8049704622198e-05
-1.46298356913203e-05
-1.41098378647419e-05
-2.61057902379028e-05
-7.35461422855803e-06
-3.44835014648062e-05
-2.23840964927685e-05
-1.93384155820818e-05
-2.49784259367819e-05
-2.73107047514811e-05
-2.06833589158668e-05
-3.37202150110139e-05
4.18136068590543e-07
-2.78931090689352e-05
-1.81715065660414e-05
-2.22865669273189e-05
-2.04498628143951e-05
5.45420133044077e-06
-6.43212034531734e-06
-2.18911129777592e-05
-3.79860714310095e-05
-3.76725288745173e-05
-1.63126504027479e-06
-1.75216964510663e-05
-6.67579283151412e-06
-2.59747190152349e-05
-2.32662191996387e-05
-3.63294066349078e-05
-3.17465492785193e-05
-3.48518747194879e-05
-4.07154340244024e-05
-1.54232112495156e-05
-1.65234789917656e-05
-7.62311191993339e-06
-2.19052995757965e-05
-6.94987291095652e-06
-4.03523357598726e-05
-3.33481785367748e-05
-7.16855569885586e-06
-4.15722328885781e-05
-2.29386127488378e-05
-1.88900527878527e-05
-2.66759492432332e-05
-2.80970372062787e-05
-2.23727771357814e-05
-3.9444212248617e-05
-1.47802265124581e-05
-1.79887239883855e-05
-3.18236469003193e-05
-1.72847230531045e-05
-2.05443507337871e-05
-2.81361695263605e-05
