# Supplementary material for: Research on computational propagation and identification of mine microseismic signals based on deep learning
Source: PLoS One. 2025 Oct 22;20(10):e0334641. doi: 10.1371/journal.pone.0334641 (PMC12543183; doi:10.1371/journal.pone.0334641)
Supplement: S2 Data — (ZIP) [file pone.0334641.s002.zip › 000100500001958.xlsx_0.txt_24.txt.txt]

-2.79094370214073e-05
5.86362138012815e-07
-3.03066303572773e-05
-2.58353089781547e-05
-1.85323334370433e-05
-4.89616290304843e-06
-1.34687060564308e-05
-8.81971280285798e-06
-2.16380291485185e-05
-3.5182007505865e-05
-2.36155276413714e-05
-3.82134056296788e-05
-2.92875806032641e-05
-1.07179995916373e-05
-1.41305586936473e-05
-1.88654746943899e-05
-2.77592455689051e-05
1.04578925492969e-06
-1.60569442876496e-05
-1.55991016298057e-05
-2.07536387909992e-05
-2.43537277923439e-05
5.07607661834585e-06
-9.51234896872442e-06
-2.26027242116461e-05
-1.0950827241923e-05
-3.2365541523828e-05
-3.79248539427873e-05
-3.23419945912848e-05
-3.15093355995909e-05
-2.14449482054153e-05
-4.10161370387226e-06
-2.52579482926812e-05
-2.26258502778481e-05
-3.1747185314666e-05
-1.34932755821764e-05
-2.52115816357188e-05
-2.0806604067686e-05
-2.6636527886039e-05
-4.15123822883148e-05
-9.37146279544083e-06
-2.83374091848602e-05
-2.1899501729665e-05
-1.67141849737138e-05
-2.70360214548723e-05
-2.5018413474791e-05
-4.71367526800268e-05
2.12294353595068e-07
-1.7815774196794e-05
6.86753238827378e-06
-3.45431299103776e-05
-2.15554210988177e-05
-1.50664567279801e-05
-3.49843576295402e-05
-2.1568908686713e-05
-9.51293260206022e-06
-2.45698615013443e-05
-3.94717107716017e-05
-2.31097895235947e-05
-2.38777842206311e-05
-1.75497222977725e-05
-4.13488103010067e-05
-7.13976390120632e-06
-4.98205798766481e-05
-5.18417024490903e-06
-1.35613601164144e-05
-1.10536115721998e-05
-1.53208297051781e-05
-1.25850712681814e-05
-1.30961428930163e-05
-3.19292386503546e-05
-4.57067487285045e-05
-4.54453907271373e-05
-2.53135467461377e-05
-2.09656265978056e-05
-1.62344895603087e-05
-2.99737669433809e-05
-2.20446804016399e-05
-2.0902111268437e-05
-1.59469144787185e-05
-2.35621899468178e-05
-2.75824959134124e-05
-1.2886433061672e-05
-9.33193213354699e-06
-8.0135857889407e-06
-1.7729760822223e-05
-1.95897807266238e-05
-2.45494489565882e-05
-1.96195449848914e-05
-2.51790729899008e-05
2.05073586841036e-07
-1.21433567735439e-05
-9.54330987428483e-06
-1.25049927687939e-05
-4.64661101467374e-07
-1.87378914317155e-06
-3.14864302037883e-05
-1.91262056318794e-05
-1.21774112947611e-05
-2.21338696296669e-05
-3.99254832423984e-05
-1.95649896587532e-05
-1.79825481734344e-05
-2.80058146612435e-05
-1.96247887780402e-05
-8.52297671482502e-06
-2.31874574843648e-05
-1.00551892031112e-05
5.97719232778339e-06
-2.41051665482366e-05
-1.35612381221376e-05
-3.0461897855787e-05
-2.09344918215669e-05
-8.60528904428606e-06
-1.27727224891736e-05
-2.95152459956218e-05
-1.93801608783899e-05
-1.43575009885758e-05
-1.37762958749878e-05
-3.0275642889383e-05
-1.38577568462608e-05
-7.16042458785404e-06
-3.00292983903822e-05
-2.00668179119399e-05
-2.02517897892309e-05
-1.69358345541674e-05
-3.0925077768834e-05
-1.50261357083042e-05
-4.13371765553708e-05
-1.17504233271176e-05
-1.95217829872072e-05
-1.97563311283907e-05
-2.34361344022162e-05
-2.04694821576415e-05
-1.41960080743051e-05
-2.20832380770117e-05
-1.75810149345488e-05
-6.19886428916859e-06
-2.7465993289293e-05
-4.10166864312855e-05
-7.98352076722082e-06
-3.02170559642733e-05
-1.05095600604366e-07
-2.69886219279373e-05
-2.89839642074147e-05
-7.55332244833569e-06
-2.58029676551212e-05
-1.38458275280249e-06
-1.3973830399313e-05
-2.29979934689868e-05
6.77901271291937e-06
-8.99369414033902e-06
-5.2961906448252e-06
-1.70679345809392e-05
-1.8109963377054e-05
-1.31208550244155e-05
3.13660514591585e-07
-1.683783517946e-05
-1.3841747381684e-05
-2.54772608313549e-05
-1.52660773072707e-05
-2.28970108079149e-05
-5.12438653679171e-05
-1.61342849734369e-05
-1.44254788470238e-05
-3.50579103122576e-05
-2.26856426797392e-05
-1.58501528044552e-05
5.39903110924516e-06
-7.04805561823551e-06
-2.30471980477899e-05
-5.21909957278514e-05
9.66803581934184e-06
-3.23112547193041e-05
-1.60787653248281e-05
-1.20503114946467e-05
-3.87705613883973e-05
-2.56846389280656e-05
-2.69210387464607e-05
-1.92770558848058e-05
-3.47486377436384e-05
-4.18063211139388e-05
-3.76525765271281e-05
-2.51137226010183e-05
-1.08851198070107e-05
-3.25987253918274e-05
-3.60011256392292e-05
-2.97150516573037e-05
-1.63440127392284e-05
-1.08992836755509e-05
-1.78757086175553e-05
-7.58449704435366e-06
-2.1422827504764e-05
-2.71302521714647e-05
-2.04792986933682e-05
-3.6592182698304e-05
8.10127329632836e-06
-1.9271936561886e-05
-2.15507414059755e-05
-1.29608469121709e-05
-2.66915851730056e-05
-2.26737107035046e-05
-5.21510562342857e-05
-4.12934717928529e-05
-1.98109665097485e-05
-1.38939908149957e-05
-2.17174215892245e-05
-2.38050292013683e-05
-1.71644076712288e-05
-3.4484050368536e-05
-2.05763058412213e-05
-1.23553924517858e-05
-2.82402056167734e-05
-2.13378289312567e-05
-4.04916555072156e-06
4.96273574328865e-06
-1.31426222097207e-05
-1.35842851170159e-05
-2.38813452863862e-05
-2.56595039859511e-06
-5.1934754769128e-06
-1.55579204261184e-05
1.4930766742385e-05
-3.48098584248049e-05
-1.49565012425256e-05
2.28003834393181e-06
-2.15490978788132e-05
-4.59111155443075e-05
8.35702735991558e-07
-1.56900640062903e-05
-3.00953741056687e-05
-1.17198361279349e-05
-1.56322372158667e-05
-2.53030224681844e-05
-1.31692421336975e-05
-4.50733382179559e-05
-1.71856941134966e-05
-2.87046980804577e-05
-1.54458903839511e-05
-2.18875041878537e-05
-2.77408528087363e-05
-2.61775692177539e-05
-1.60632386039009e-05
-1.80918598629314e-05
-2.83568511023544e-05
-3.14860557974568e-05
-2.40807697650538e-05
-4.92467745327024e-05
-3.51190754275917e-05
-8.3382649840765e-06
-3.43654338781643e-05
1.14498911836634e-05
-2.99374460770853e-05
-2.00213864210456e-05
-2.26839279820768e-05
-1.0938020551401e-05
-3.03769026434014e-05
-3.04948643870474e-05
-2.3434417918386e-05
-2.1216005426334e-05
-2.05425592250344e-05
-1.57562628161364e-05
-3.25252425814984e-05
-2.98735390323904e-05
-2.98097431833407e-05
-9.16075674717171e-06
-7.02932232553232e-06
-3.44659859220347e-05
-2.42850917295018e-05
-2.77800286966738e-05
-4.90903822025859e-05
-2.71979554326761e-05
-3.65060104271664e-05
-3.21692938844166e-05
-1.36247006193522e-05
-3.2774862108562e-05
-2.70749875321575e-05
-1.37426303028424e-05
-3.99979392248886e-05
-2.58951336232355e-05
-1.99969871304333e-05
-2.32774001096011e-05
5.50115305337787e-07
-1.22288439228984e-05
-3.00189100596639e-05
-2.3673106165117e-05
-8.26263973658496e-06
-3.29144444399635e-05
-1.78872276060736e-05
-1.87268822781289e-05
-2.76297000574949e-05
-1.99735535003069e-05
-1.56774769398973e-06
-1.80727544429814e-05
-2.9334867152051e-05
-9.63085638803626e-06
-2.08809671597384e-05
-1.89477527575942e-05
-3.17866466906068e-05
-4.8702652977627e-06
-3.27704235541068e-05
-9.22488216277277e-06
-1.93502883378553e-05
-1.25525591070273e-05
-1.2048258870702e-05
-2.53209692401145e-05
-1.37778026501944e-05
-4.67993224610973e-05
-2.27843750241844e-05
-2.33606655278021e-05
-3.28202320541464e-05
-5.18746633414297e-05
-1.9792688211656e-05
-1.16962493932842e-05
-1.7429497018527e-06
-1.01512188779254e-05
-2.86824129988097e-05
-1.50448660893629e-05
-2.36074039467301e-05
5.72158085126857e-06
-2.04762262506863e-05
-2.12272036030801e-05
-2.00125043519473e-05
-3.39825841212684e-05
-1.65778618449433e-05
-3.4113370236681e-05
-1.07093040048932e-05
-3.21267097298635e-05
-1.4196475063422e-05
-1.45921644603466e-05
-2.20049289528626e-05
-2.45728146294198e-05
-2.6704397140787e-05
-2.89705278302815e-05
-1.98896800460753e-05
-6.00149222619673e-06
-4.5427191352383e-06
-4.37603822580701e-05
-1.00944268150143e-06
-1.13271324680238e-05
-3.74761554986131e-05
-2.15304507347273e-05
-2.21519412055167e-05
-2.01695535999802e-05
-2.549836129678e-05
-2.18916981840183e-05
-8.42092203673309e-06
-1.99951504351922e-05
-3.56942244829663e-06
-4.10179428586007e-05
-5.87183839290896e-06
-4.48725239191321e-05
-3.99013681210819e-05
-3.35535452712426e-05
-1.39064066935323e-05
-1.31553640449717e-05
-5.71167913179627e-05
-2.8475838345525e-05
-1.574920698767e-05
-2.78782607650443e-05
-1.45658121965159e-05
-7.66585127882906e-07
-1.03129515634664e-05
-1.35243962183757e-05
-3.32837988911792e-06
-2.97470831406308e-05
-3.17563703145106e-05
-1.3734557449677e-05
-2.21214375671905e-05
-3.59541621167797e-05
-1.87335612346313e-05
-2.37464123975992e-05
-1.76905262870268e-06
-9.5454775266989e-06
-3.98757017814277e-05
-2.98177038058463e-05
-2.23185461949009e-05
-1.51202217229434e-05
-1.39497623198062e-05
-2.70546041498821e-05
-2.55141346822536e-05
-3.56448633841005e-05
1.3081700689515e-05
-8.74737470165908e-06
-2.72238186368712e-06
-1.67050427928812e-06
-1.52379016598638e-05
1.28541435141072e-05
-2.66651162991962e-05
-1.25205242165095e-05
-7.27878053681511e-06
-2.31836346065985e-05
-7.50033330876135e-06
-4.41649554423114e-05
3.25428545924676e-07
-1.88474434281221e-05
-6.75928471424934e-06
-3.78206246022689e-06
-8.5784096469068e-06
-1.9466454683353e-05
-2.73386017979184e-05
-2.1137483374385e-05
-2.33547633226476e-05
-2.93072438893959e-05
-1.20941919653414e-05
-1.4039797630244e-05
-2.72239910588361e-05
-2.00074757439075e-05
-4.45244210219585e-06
-3.05210677754865e-05
-3.13841204584299e-05
-1.35615208498577e-05
-4.8254240817565e-05
-1.34155454348803e-05
-2.26582664125236e-05
-1.19306212240892e-05
-2.53860941282405e-05
-4.92152899978724e-05
-4.05694882886741e-06
-2.29183655214727e-05
-1.98637451987121e-05
-1.68889361301825e-05
-3.77879672869266e-05
-1.10690503572989e-05
-4.3983043475959e-05
-2.36350131910742e-05
-3.23354030804465e-05
-3.15514027342481e-05
-2.6969922980742e-05
-1.98056923059881e-05
5.43947585213049e-06
-3.09127804495153e-05
-9.33348802157524e-06
-1.19225972822629e-05
-8.27497433047302e-06
-4.49527628729903e-06
-3.14052533393105e-05
-8.16759222614277e-06
-1.41701082546267e-05
-3.11849872587778e-06
-3.9359771266294e-06
-6.16216458379452e-06
-2.42344767582659e-05
-3.81003409060714e-05
-1.91042890106928e-05
-3.16049798335028e-05
-1.00319055578265e-05
-2.53168468314156e-05
-2.06807360515666e-05
-6.2790958032731e-06
-1.61159398892211e-05
-1.29779637632091e-05
-1.71433488556576e-05
-1.76014006826457e-05
-3.04134890663339e-05
-2.20816885446808e-05
-1.76849976326074e-05
-1.72012497409702e-05
-3.16718230983055e-05
-1.78734982325435e-05
-3.64238520851521e-05
2.70409466252723e-06
-1.51579764221313e-05
3.38139853770172e-06
-2.90496282538657e-05
3.31378442843849e-06
-1.87970369837735e-05
3.79479882588977e-06
-4.4335111254346e-06
-6.90769231133893e-06
-8.57280888959331e-06
-2.24943749518272e-05
-1.08636409433335e-05
-1.27432711120412e-05
-3.45472216035729e-05
-1.51500828174559e-05
-3.68611697035679e-05
-2.8671467029966e-05
1.22897007810065e-05
-3.23964643332938e-05
-2.6886540325103e-05
-2.92439032719473e-05
-4.8292167210157e-06
-2.03704593600756e-05
-3.44642198409998e-05
-2.52217361779113e-05
-4.05785371285921e-05
-6.78169561507493e-06
-1.87433370985614e-05
-4.0206888405392e-05
-1.72470354267539e-05
-2.08566425788295e-05
-1.68499148399892e-05
-5.35619647740565e-06
-8.613266777578e-06
-3.34726736907083e-05
-3.69739933856071e-05
-1.45579334820944e-05
-2.21256756594317e-05
-1.54594871091443e-05
-3.44714881081174e-05
-2.19048925754714e-06
-8.41573121943413e-06
-3.38377114036374e-05
-7.48978495983445e-06
-2.26453844185113e-05
-7.64938650195501e-07
-1.77095700788401e-05
-2.35289919599438e-05
-3.17040625078472e-05
-3.52138727460969e-05
-1.292851254357e-05
-2.40650697500049e-05
-1.67807247003054e-05
-1.62242999175988e-05
-3.71361482550625e-05
-1.11202122723845e-06
-1.20217546527954e-05
-1.71836836322435e-05
-3.732015859758e-05
-2.96593098914325e-05
-4.57614563967231e-06
-2.69260731354786e-05
-2.69430925474448e-05
-2.18728154347902e-05
-1.22368876032231e-05
-2.05912958681656e-05
-3.86151037700514e-05
-1.89020098877574e-05
-2.94475727825102e-05
-3.08797062993147e-05
-2.50146524637949e-05
-1.98022283648183e-05
-2.80807862918652e-05
-1.72077727527895e-05
-1.81191310726956e-05
-5.09073850488863e-06
1.366356609579e-05
-3.67822712536317e-05
-3.89989038257693e-05
-2.17894682448185e-05
-1.3361936318645e-05
-9.91351656334517e-06
-2.45177937299117e-05
-1.11175053438744e-05
-3.66073461214555e-05
-2.65717642774973e-05
-2.95494785945552e-05
-1.97704479730228e-05
-4.08866497525135e-05
-1.63463284468877e-05
-1.84403676416399e-05
-9.1368483632005e-06
-3.21808547301252e-05
-1.71867221104284e-05
-4.49530941854052e-05
-1.39145226594751e-05
-2.01366191079379e-05
-1.92629194869543e-05
-1.72677267996739e-05
-3.39895164827445e-06
-3.52307086622653e-05
-1.49886749000011e-05
-1.80576768836708e-05
-2.09181819155773e-06
-7.79336867414674e-06
-2.91065912975663e-05
-6.50223112004735e-06
-1.02271522678585e-05
-1.25738993187828e-05
-3.27681834209593e-06
-3.71428359981644e-05
-2.9544204707983e-05
-3.3819252484405e-05
-5.67747980671244e-06
-1.24555994816882e-05
-1.66397604743159e-05
-1.20644893984459e-05
-1.08399694120595e-05
-2.32958466865314e-05
-2.83767742591542e-05
-1.5198542656033e-05
-2.9806973960483e-05
-1.85897133176775e-05
-3.05339324980794e-05
-5.25696349466255e-05
-2.89606399335766e-05
2.45940574152273e-06
-2.21011351448046e-05
-3.70886901378175e-05
-2.29894843545433e-05
-1.23741569796471e-05
-1.22005749844212e-05
-2.66049951081676e-05
-2.14306713999832e-05
-3.34397232294491e-05
-3.5116636319833e-05
-2.43424044176731e-05
-3.60145790464246e-05
-3.22935746758113e-05
-2.96219750139971e-05
-2.52676436330719e-05
-9.46721077160304e-06
-3.22174382304955e-05
-2.86303239766592e-05
-1.15675878182362e-05
-1.89394768625733e-05
5.02208223098566e-06
-2.58022271201585e-05
-1.7761287024103e-06
-1.85501029592838e-05
-2.52788619620118e-05
3.80983018688619e-07
-2.10926631751868e-06
-2.75926470372173e-05
-4.08503441315018e-06
-7.64689535326136e-06
-4.89972293915044e-06
-2.79011276565433e-05
-1.90093783702362e-05
-6.55748501308046e-06
-3.17920415951496e-05
-4.42930156225325e-05
-1.87125304867788e-05
-2.88986210624914e-05
-4.82225799945743e-05
-9.2768917164453e-06
-3.48284436167365e-05
-2.76414081157396e-05
-9.55101356890745e-06
-1.93101522649541e-05
-2.52539148590299e-05
-2.27874919381422e-05
-3.25783733947931e-05
-1.26529371234554e-05
-1.12409885602486e-05
-2.74308812002013e-05
-1.59557395139784e-05
-9.4773448543609e-06
-7.72073020369642e-06
-4.47795849549796e-05
-2.91303083699059e-05
-2.80184601785523e-05
-2.09207831487671e-05
-3.23232991582158e-05
-1.17847636440777e-05
-1.35246369435751e-05
-2.97680817760246e-05
-2.01789117630615e-05
-1.52106587407855e-05
-4.00362187843734e-05
-1.20269318335516e-05
-5.86906246437438e-06
-2.72695994097337e-05
-5.07592089324101e-05
-1.49055455342256e-05
-2.23708487343815e-05
-1.20066479030073e-05
-2.7887581181358e-05
-1.78645120345248e-05
-1.22775291478914e-05
-2.75368090691745e-05
-3.03121826620037e-05
-2.13478359154955e-05
-3.51987247163002e-05
-3.88909048608433e-05
-1.99400501674024e-05
-3.37334095381892e-05
-2.05575093945411e-05
-3.00664174123824e-05
-3.93501992848691e-05
-5.53247938309482e-05
5.70159196409246e-06
-1.16737823168494e-05
-1.85134622370795e-05
-3.89179915830727e-05
-1.07837182073367e-05
-3.65203267444579e-05
-2.12304434099315e-05
-4.15107801211044e-05
-3.24265890248335e-05
-1.93811178123226e-05
-2.55295166168728e-05
-3.9870630215809e-05
-3.23515443107737e-05
-2.6784334736754e-05
-1.408156242168e-05
-8.80594556771873e-06
-7.93164435992608e-06
-7.45837945575918e-06
-3.87691097234423e-05
-1.40836444208725e-05
-3.76482671028486e-05
3.02699086164208e-06
7.08638216849846e-06
-3.36553819791407e-05
-3.73431492189426e-05
-1.87240250031525e-05
-2.85229307618189e-05
-3.13876024628876e-05
-2.97167014830964e-05
-2.71417298847492e-05
-3.02107201306054e-05
-2.91987476334443e-05
-5.57722531246038e-06
-3.32112069636323e-05
-3.42012375139787e-05
-1.40472788906347e-06
-1.1256723058715e-05
-2.98791875938472e-05
-1.06561524543656e-05
-1.59995477125901e-05
-2.18615380247837e-05
-1.51032107647496e-05
-7.98246094996293e-06
-9.59530472825446e-06
-3.00006942890925e-05
-1.15939040341082e-05
7.02959841867186e-07
-9.17681647054871e-06
4.99672775197161e-06
-2.11462254763623e-05
-1.84657117747628e-05
-2.06811194525078e-05
-9.12407431013952e-06
-1.87459631788833e-05
-1.42751356026351e-05
-2.30503347748867e-05
-9.84196446702751e-06
-1.81823844407277e-05
-2.92384248470702e-05
-2.66868334508322e-06
-1.19713313666919e-05
-3.12572962312266e-05
-2.27435087029925e-05
8.81609847754227e-06
-1.78312943631198e-05
-2.31019560293444e-05
-1.76905921651871e-05
-1.63835896193733e-05
-3.45093679567137e-05
-1.31988884304687e-05
-2.21913073981945e-05
-3.98871940306324e-05
-1.9000185959611e-05
-2.07887972949428e-05
-2.63797263107092e-05
4.67901565261612e-06
-2.647898729868e-05
-7.446992270597e-06
-2.56878806053789e-05
-7.12037905664169e-06
-1.79734122817406e-05
-1.39352184120762e-05
-4.50840952465999e-05
-1.7228247059842e-05
-3.71821344936002e-05
-3.36669950332175e-05
-2.28984098077645e-05
-2.21534197476543e-05
-1.91288031394526e-05
1.26453240322354e-06
-1.15647984463544e-05
-1.74083448920831e-05
-5.23781592057537e-06
-6.41733391156759e-06
-3.32979450549426e-05
-3.18513200958563e-05
-1.22136104008882e-06
1.07930315771234e-05
-3.23101637451629e-05
-1.55677372393765e-05
-4.42540954354504e-06
-2.58851495741711e-05
-2.28542266617229e-05
-2.27022733062162e-05
-3.83112973377841e-05
-2.20984421161403e-05
-3.92279107534131e-05
-3.94542398033088e-05
-5.0744938992644e-06
-3.62764256505037e-05
-3.13232064925625e-05
-9.81723796849453e-06
-9.34532544653134e-06
-2.57047979593639e-05
-4.07901157836153e-05
-2.9032955845384e-05
-3.13903393405634e-05
-2.73841481746019e-05
-2.36657541603159e-05
-3.73908642271321e-05
-1.63582918425312e-05
-3.45884476889704e-05
-3.97144759607089e-05
-1.92425728305743e-05
-7.61803093461441e-06
1.53749154641215e-06
-3.08504855692784e-05
-1.90559528350773e-05
-1.72442793042519e-05
-3.67403093601548e-05
-3.8182314959023e-05
2.9822477571086e-06
-2.6345397634327e-05
-1.4674344469026e-05
-8.84938444558841e-06
-6.54409251901606e-06
-1.73817190472045e-05
-2.58503044922754e-05
-9.76910420373472e-06
-2.94862811124887e-05
-3.44720501586621e-05
-4.47071720671728e-06
-2.46396591314188e-05
-7.03881820891615e-06
-5.70926118036544e-06
-3.53076617954714e-06
4.56400905430685e-06
-2.80249179639034e-05
-5.96079979891288e-06
-2.49980672632655e-05
-2.19330369733752e-05
-2.97416534191149e-05
-1.41865770122894e-05
-3.52331266342793e-05
-3.35295887642155e-05
-1.90423533784845e-06
-3.40771218930664e-07
-2.60156575397234e-05
-3.21151963907143e-05
-3.18503926152096e-05
-5.97156358674681e-06
-3.43903722300263e-05
-3.02712266392472e-05
-3.96418307400622e-05
-1.61053418950606e-05
-1.30550207705141e-05
-3.46859999902955e-05
-1.56376969266698e-05
-2.11279439140389e-05
-7.76269137286406e-06
-5.50472613648429e-06
-3.17295779453378e-05
-2.32596550745053e-05
-3.29511152697136e-05
6.29927164958601e-06
-1.09288728760605e-05
6.95228724577855e-06
-3.24052502273168e-05
-1.44413897016433e-05
-3.69033840339299e-05
-2.50161977222152e-05
-1.64303213815473e-05
-2.90361102563053e-05
1.84132483224928e-05
-1.90956878013657e-05
-4.44795752566065e-05
-8.91697453695134e-06
-2.47166615738216e-05
-1.59254369825605e-05
-2.69080171996524e-05
-2.50994018414984e-05
-3.57355931590001e-05
-1.85472476277701e-05
-2.15972351878795e-05
-1.73716143798704e-05
-3.3201415307382e-05
-1.64680726394911e-05
-1.01621129496856e-05
-2.75221625975243e-05
-2.77429872798692e-06
-1.93546088431888e-05
-2.34328247797819e-05
-6.56138293587874e-06
-2.18667343883996e-05
-1.37706511764951e-05
-4.40868129890717e-06
-2.09036862338712e-05
-2.41558549754289e-05
-1.64710198003236e-05
-9.60606827480081e-06
-1.64882772805926e-05
-1.74941230613566e-05
-2.32206613983201e-05
-2.98865500259024e-05
-3.13501367554498e-05
-2.21783246887357e-05
-1.72711464513441e-05
-2.30784894156631e-05
-3.39509631815493e-05
-1.26698904785948e-05
-1.79419129625779e-05
-1.31134691778671e-05
-4.67679574082387e-05
-1.95853037404447e-05
-2.02317604383138e-05
5.72836997213435e-06
-2.75284812817878e-05
-1.86623019099106e-05
-2.15486817671686e-05
-2.74326936608955e-05
-3.01586395618612e-05
-1.9900482269089e-05
-4.69105300624256e-06
-1.08284337089963e-05
-3.72347688877685e-05
-3.52104716346196e-05
-3.53383814359963e-05
-1.0763188032772e-05
-1.6548413021864e-05
-1.59886955825166e-05
-3.20593109812939e-05
-1.23179753394676e-05
-5.77417471793274e-06
-4.13830976385293e-05
-2.60136339891188e-05
-2.27322105984329e-05
-4.16736256618875e-05
-3.00432423455503e-05
-2.69541053632095e-05
-1.47076829097699e-05
-2.92420498569136e-05
-3.70830918260328e-05
-2.01328694183788e-05
-5.65662247473701e-06
-3.74617661240841e-05
-1.66950761417677e-05
-7.13679097104283e-06
-3.43354808471051e-05
-3.36778457550763e-05
-2.2819621118201e-05
-1.7216252248e-05
-1.75122014925204e-05
-2.69055614199007e-05
-1.40997768515936e-05
-1.48476504445488e-05
-1.53972001993032e-05
-1.94115813999591e-05
-8.18513203895622e-06
-1.45549989007499e-05
-3.15547829153252e-05
-2.13370510302762e-05
-1.75911535252995e-05
-9.86775593633302e-06
-1.5468718786876e-05
-1.4054065294756e-05
-1.03362064885358e-05
-4.93541874792449e-06
-1.18689413896556e-05
6.35960884831416e-10
-6.90517790694058e-06
-2.02391238894323e-05
-1.14752024576281e-05
-1.34042162722108e-08
-9.26100349449708e-06
-2.30783216152509e-05
-8.56265528248648e-06
-1.45811152330291e-05
-2.1877268696185e-05
-3.35077031094904e-06
-2.74063908186641e-05
-6.61173489430481e-06
-1.76698403246663e-05
-1.5219043806823e-05
-2.08761940332915e-05
-3.23433537792878e-05
-1.18509629852195e-05
-7.49497338462654e-06
-3.06505220346829e-05
-2.40417835926342e-05
-1.83166214027632e-06
-3.64046129815532e-05
-2.53514237455446e-05
-4.70304501143704e-06
-2.91504102716791e-06
-3.19988708138085e-05
-2.53548583068832e-05
-2.76200089867683e-05
-8.29537447754325e-06
-4.12172822284734e-05
-2.2030181235754e-05
-2.19780526013799e-05
-1.90321871550013e-05
-2.12686808885756e-05
-1.49000410761773e-05
-3.96336788538208e-05
-2.56881945591219e-05
-1.42481395778163e-05
3.90090439737303e-06
-4.03009564836918e-05
-1.41445246559562e-05
-2.50825017907138e-05
-2.48984721544073e-05
-3.15282908822853e-05
-1.39438410131142e-05
-8.80558436208114e-06
-1.98946527852767e-05
-1.6812786551858e-05
-1.31011048957845e-05
-2.65119103620541e-05
-3.22591642423532e-05
-2.41280151608024e-05
-2.91605853362112e-05
-1.80800956744825e-05
-1.28101982330852e-05
-2.0823333588404e-05
-3.99568469832679e-05
-1.6982742940828e-05
-2.47714165913676e-05
-1.4959540528522e-06
-1.11563987976398e-05
-1.68383045441314e-05
1.40028457088482e-06
-2.74685046928928e-05
7.00474101675812e-06
-2.59530957340028e-05
-1.0252139394442e-05
-1.77407796085242e-05
-1.86517484849597e-05
-1.35168195649031e-05
-7.46935227789644e-06
-2.80318961458632e-05
-6.52241659980855e-06
-2.80926882719311e-05
-5.65590035990256e-06
-4.90369585483577e-06
-7.08878466893523e-07
-2.72894968371413e-05
-2.94139264141922e-05
-1.52797440934244e-05
-2.2609830832097e-06
-6.8394405231766e-06
-3.11602653060588e-05
-1.23992346954045e-05
-3.42193240610756e-05
3.73167484128375e-06
-6.7795622145268e-07
-2.98466627317225e-05
-2.05218255868626e-05
-2.39693753714073e-05
-2.74602032429239e-05
-2.37027191554381e-05
-1.59664951508422e-05
-2.75131465784421e-05
-4.82127657793521e-05
-3.05056196685754e-05
-1.85989707647124e-05
-1.0065872048811e-05
-2.06177546360434e-05
-4.97298011025221e-05
-5.32574362632264e-05
-3.32327160873368e-05
-1.48281926306755e-05
-1.28427504495136e-05
-1.82916236240893e-05
-1.16162403237949e-05
-3.0125000454136e-05
-8.65660037251787e-06
-1.21961572945346e-05
-1.5885465134066e-05
-4.32202168690398e-05
-1.50836944282802e-06
-2.02930798312041e-05
-3.03193052501619e-05
-3.69164311873916e-05
-3.2958066429317e-05
-4.52730158934909e-06
-3.27287992063013e-05
-1.53643581477118e-05
-1.47688754549851e-05
-3.02407837648823e-05
1.28271335009074e-06
-2.77287402242556e-05
-1.41993345913957e-05
-1.17892469394082e-05
-5.9189568233735e-06
-1.23594477182266e-05
-1.1458122180802e-05
-1.07150477517889e-05
-1.59492917859894e-05
-2.19012074648105e-05
-1.58683216423897e-05
-2.58395232690382e-05
-2.20244209043446e-05
-1.11934786581469e-05
-1.7064366878882e-05
-3.5015279003008e-05
-1.99365476169208e-05
-2.31560366229292e-05
-1.24658700048866e-05
-3.45916529717996e-05
-2.47964625089016e-05
-2.69771800209542e-05
-1.04954751115438e-05
-1.86158398877835e-05
-2.06157946295775e-05
-8.99603900688892e-06
-5.32196999612506e-05
-2.02754440959812e-05
9.14208269581688e-06
-2.9759637484676e-05
-2.49340452917097e-05
-2.5599751932042e-05
-3.09379414895693e-05
-2.06425123234331e-05
-2.45231019284345e-05
-4.07251366228568e-05
-2.37576786235431e-05
-3.41291275738317e-05
-2.0093868407447e-05
-3.66504366541511e-05
-3.83431978639324e-05
-2.26138282421586e-05
-2.30483644362495e-05
-2.72183159581158e-05
-1.49637975822016e-05
-5.14590020607217e-06
-1.73998854356528e-05
-3.24727289711756e-05
-1.58893497743279e-05
-2.36591383328292e-05
-1.68948681487841e-05
5.74559567627245e-07
-3.36360113834539e-05
-4.31664803781874e-05
-3.24177229090425e-05
-9.0053338251534e-06
-1.37459610456968e-05
-1.18373910243529e-05
-1.72008614584314e-05
-1.61244223386998e-05
-4.01761543563745e-05
-3.03109558622682e-05
-1.89312655171149e-05
-2.22511136221678e-05
-2.53556585527881e-05
-2.55427797161375e-05
-2.36802336038302e-05
-1.14516545678657e-05
-1.68373915390422e-05
-3.3655747672878e-05
-1.60813733696726e-05
-8.68122459712167e-06
-1.47298172652754e-05
-2.25469501027941e-05
-2.62887328113105e-05
-2.75712930094814e-05
-1.0843133518086e-05
-3.01240418733965e-05
-1.59870239079655e-05
-3.91819688727112e-05
-1.27355397022894e-05
-5.90329519645882e-06
-2.90705552077035e-05
-3.35607183070235e-05
-3.28163011009289e-05
-1.86551345749582e-05
-2.19319173168948e-05
-3.78594247751404e-05
-1.38116486089296e-05
-2.68147942572366e-05
-1.84126407272842e-05
-1.10511502922203e-05
-2.22969566104227e-05
-2.60587045240102e-05
-3.68905551876806e-05
-1.29542243701194e-05
-1.8737212166732e-05
-6.88526564010837e-07
-7.93420323658097e-06
-8.69083230344892e-06
-2.49815052921464e-05
-5.52829943374485e-06
-3.73042900574179e-05
-3.7704465788772e-05
-3.73884813645939e-05
4.94599485708474e-06
-1.5438531426534e-05
-3.40081572146826e-05
-2.14146928849562e-05
-3.5594452303254e-06
2.96751386210955e-06
-2.45032194143815e-05
-1.42393005276892e-05
-1.0972678641197e-05
-2.98907603678992e-05
-2.57108061649717e-05
-9.68551777319093e-06
-1.90121400566334e-05
2.91947914906797e-07
-1.6969748837874e-05
-4.00891810420586e-06
-2.6683854719339e-05
-2.20089794256947e-05
-3.41860045004842e-05
-3.53387729939539e-05
-2.68394190638438e-05
-8.9611041746164e-06
-2.25795079211732e-05
-1.21954928161089e-05
-3.69473805277651e-05
-3.02101282388257e-05
-2.45736398397766e-05
-3.83666347979896e-07
1.49474468813459e-05
-3.74495296269316e-05
-7.83276756105366e-06
-1.77705211425611e-05
-5.07469001755443e-06
-2.40240089466877e-05
-1.21061209119146e-06
-4.34156945184312e-05
-3.09078433166253e-05
-1.88085814855693e-05
-3.11257376945448e-06
-2.26302686301008e-05
-1.09226626362547e-05
-1.87311574548869e-05
-1.35766273045707e-05
-4.27580203551224e-05
-3.62776883541971e-05
-2.89941747330433e-05
-2.32883805283845e-05
-2.913199179291e-05
-2.76438099920781e-05
-1.19805414924788e-05
-1.82146420302862e-05
-2.05909147117116e-05
-1.37100798001996e-05
3.45209548937711e-06
-1.45570190398681e-05
-4.08606324653473e-05
-1.12766732350381e-05
-4.74758147373491e-05
-3.33004876652237e-05
-1.61701104354678e-05
-1.96514669478919e-05
-3.54754847146168e-05
-1.30481116244975e-05
-3.35641638061568e-05
-6.96756444718611e-06
-2.07890174146557e-05
-1.90229935621804e-05
-2.7339227620198e-05
-2.27787668054292e-05
-2.19997358150771e-05
-1.93242398413995e-05
-3.12742575364749e-05
-3.20421053286024e-05
-1.78925593187644e-05
-3.78228439762409e-05
-2.88347677731058e-05
2.9687980705571e-06
-1.72014108213463e-05
-4.7671129275744e-05
-1.57682492493724e-05
3.41354989402261e-06
-1.93261812690029e-05
-5.40976459942063e-06
-1.85526553311501e-05
5.74145632441321e-06
-1.64897321231934e-05
-1.59738111070639e-05
-1.07571788687254e-05
1.73040360344626e-05
-3.10365762078035e-06
-2.2598754830227e-05
-3.01627814469383e-05
-2.26162246580289e-05
-1.01752488744004e-05
-2.41018523504407e-05
-1.87663832902341e-05
-3.47640846900632e-05
-3.34508779177953e-05
-2.22473957144772e-05
-1.84408796072648e-05
-1.80328749496748e-05
-1.66479060037419e-05
-2.82451726767606e-05
-1.22179918245016e-05
-1.1837438397274e-05
-1.03412549010236e-05
-2.38208578096853e-05
-3.2112831508686e-05
-1.41295978960755e-05
9.95108139810745e-07
-2.34489974204633e-05
-5.49042425652923e-06
-1.09183073596655e-05
3.6787299130329e-06
-1.90677519739981e-05
-1.11537320280144e-05
-4.69880232695196e-05
-3.02712339555862e-05
-3.41245191449013e-05
-1.15266594070448e-05
-3.20404555224262e-05
-3.77571185007093e-05
-1.09999867040435e-05
-1.74005744122728e-05
-2.5312179786233e-05
-2.18432244626811e-05
-5.65511953053631e-06
-3.20096230224414e-05
-3.41278003374411e-05
-2.38385758985638e-05
-2.27137832927596e-05
-5.86931579307049e-05
-1.82585267838613e-05
-3.69546826225143e-05
-2.15717119974782e-05
-2.16862438315618e-05
-2.82771028109769e-05
-1.80723687163042e-05
-2.19048180042487e-05
-3.02950566521688e-05
-2.24449793244759e-05
-3.15214833339726e-05
-2.24378173869915e-05
-1.66777334943557e-05
-5.97107028084828e-07
-1.09932680464952e-05
-1.92684880252973e-05
-2.6891102624577e-05
-2.56934717086835e-05
-7.39470356661076e-06
-4.85717073747627e-05
-1.9849386645833e-05
-2.2981951074323e-05
-1.51978512690647e-05
-7.57403169402059e-06
-4.13454990802382e-05
-9.1781695139129e-06
-2.00022831777154e-05
-4.10529863245594e-05
-4.79670720310759e-06
-1.26537481823397e-05
-2.55903223098556e-05
-1.51000707368645e-05
-3.22069843939379e-05
-2.10032632581277e-05
-1.66277719695064e-05
-2.98749377133027e-05
1.2951229858796e-05
-1.60195516236844e-05
-2.52154759026847e-05
-1.78804827543824e-05
-2.35346277849676e-05
-3.09366714840142e-05
-1.86223632305096e-05
-2.115721241426e-05
-3.13057020511503e-05
-7.18765887998828e-06
-3.47271179199026e-05
-1.48554380695775e-07
7.61931652149691e-06
-2.09469335997031e-05
-2.39048825217212e-05
5.00494201807824e-06
-3.2370053584972e-05
-4.93301564843905e-05
-2.3998024498684e-05
-1.47908995154583e-05
-2.74261219569852e-05
-1.62272028483624e-05
-4.69272506888852e-06
-7.25174348862438e-06
-2.04039015990619e-05
-1.40842042321123e-05
-2.72118366975445e-05
-2.38486020336594e-05
-1.5818308165674e-05
-2.1000124773738e-05
-4.49682964713579e-05
-1.63012159530118e-05
-1.52053242928733e-05
-1.69074729787064e-05
-3.76658154458797e-05
-3.32689875986613e-05
-7.01316636183557e-06
-2.87231522886236e-05
-3.67183369333948e-05
-4.22054847261926e-05
-1.44520548072899e-05
-1.52998482443358e-05
-2.68593122923902e-05
-2.48830566164973e-05
-2.4821529316344e-05
-1.94742006214886e-05
-6.49319708025498e-06
-2.37706951075277e-05
-3.37541271137431e-05
-1.70720885566138e-05
-4.28604270891978e-05
-3.08860646245797e-05
-3.1540692493266e-05
-2.6245765191142e-05
-3.47156445280142e-05
-3.7396531569025e-05
-1.20935010771674e-05
-1.65009101626087e-05
-2.86535323939651e-05
-1.87124638791396e-05
-1.47495636271829e-05
-2.6619505059769e-05
-2.89961134754924e-05
-1.67106644274228e-05
-1.27516171279325e-05
-2.6268453493802e-05
-1.49492208229104e-05
-3.19743914840656e-05
5.7203355569251e-07
-2.62968004524092e-05
-2.13908548599113e-05
-2.74337946581581e-05
-6.7171007605962e-06
-1.65614134383398e-05
-3.11183883905916e-05
-2.78697731690935e-05
-1.79690521553007e-05
-1.14555813384962e-05
-1.19239844212241e-05
-2.53314121583367e-05
-1.546427503851e-05
-4.40154591826492e-06
-1.24332888093688e-05
7.33629242694996e-06
7.21040889925264e-06
-2.7391970099017e-05
-4.70327749592453e-06
-2.95689999942139e-05
-3.39937540812247e-05
-7.54637269023923e-06
-9.87984369673907e-06
-3.02900039187448e-05
-3.26793767207773e-05
-1.91049481072772e-05
-1.41892765960959e-05
-4.24721293106075e-07
-2.98953528792961e-05
-2.47549171761328e-05
-2.74847993192747e-05
-1.43383750527122e-05
-8.90615805091149e-06
-1.24468707669645e-05
-6.84614839682682e-06
-2.69641625493479e-05
-3.67262336730504e-05
-2.12183684897041e-05
-3.24934169303125e-05
-3.89529335033348e-05
-1.13291439805228e-05
-1.78890151241169e-05
-2.80358615692101e-05
-1.66241438789562e-05
-4.29209060395184e-05
-4.03055851475833e-05
-1.69756379199213e-05
-1.84198448800497e-05
-1.2531844340639e-05
-3.3247754494903e-05
-1.52832575662109e-05
-3.93864652960557e-05
-9.49843850498466e-06
-2.21721748893106e-05
-1.8882834265228e-05
-1.88362935429084e-05
-9.79708094637266e-06
-2.53293208290781e-05
-2.82830894293824e-05
-3.86281611340328e-06
-9.97951812499782e-07
-1.03134873087437e-05
-1.69288704285637e-05
-4.08709152316063e-06
-1.09668320590741e-05
-2.37327729579638e-05
-8.04479272869605e-06
-2.47268574751483e-05
-1.80581563671575e-05
-3.79856152371091e-05
-3.19177044872891e-05
3.6337279250614e-07
4.87730819205983e-06
7.47791541220234e-06
-7.27852865938893e-06
-2.6495597617389e-05
-2.76273910177093e-06
-1.08707955393849e-05
-1.64422098516337e-05
-1.74432552444547e-05
-4.49027500196437e-05
-1.32424235464579e-05
-2.0025606252153e-05
-2.43611017486272e-05
-1.67810221635308e-06
-3.70342160255339e-05
-2.97147870650763e-05
-8.29519429987282e-06
-1.02141792992522e-06
-2.06148027316467e-05
-1.07720467373447e-05
-1.96087876221382e-05
-1.26748184059316e-05
-1.7721056748666e-05
7.64088515641643e-07
-3.07289656314377e-05
-1.65696253485894e-05
-1.41252160383296e-05
-1.62027177359303e-05
-4.15563821923346e-05
-2.39069091327093e-05
-8.0063539180885e-06
-9.20225180426364e-06
-1.308904264992e-05
-3.71030861217164e-05
-1.7742100522728e-05
-2.1403004527351e-05
2.14551894425141e-06
-3.02790484273126e-05
-3.27811305647309e-06
-2.59869913528151e-05
-2.44738389037237e-05
-2.1861269529931e-05
5.8872575346066e-07
-8.94115514969084e-06
-1.52240152678658e-05
-3.25300972245984e-05
-1.58864508223987e-05
4.23352319282035e-06
-4.3975838223256e-06
-3.41498505996431e-05
-6.84447596281045e-06
-1.62668231921526e-05
-2.95838524759512e-05
-3.42551262663597e-05
-1.3857483524178e-05
-4.11443003407731e-05
-2.31494394847664e-05
-3.04991524225235e-05
-1.81257382120727e-05
-2.22323611981126e-05
-3.29269365608536e-05
-1.96934514438674e-05
-1.0824692088861e-05
2.3061338527556e-05
-1.20772338694888e-05
-9.05235901596854e-06
-7.46985057173644e-06
-1.39522105745501e-05
-2.52262521329095e-05
-4.16308503725671e-05
-2.20641845662922e-05
-1.61538416838844e-05
-2.92892277137964e-05
-1.55538937178683e-05
-2.19692079448922e-05
-5.23190696962004e-05
-2.77796043197616e-05
-3.25080383713319e-05
-3.03986738427204e-05
-1.55089059168538e-05
-1.37309971717847e-05
-2.30761582710674e-05
-3.43209149778481e-05
-2.69138494382028e-05
-1.51675380056098e-05
-1.71631300423087e-05
-1.36530929188507e-05
-2.6068312119129e-05
-3.64329834962614e-05
2.24043019534387e-06
-1.76387199160528e-05
-8.86738748840921e-06
-1.71348548229482e-05
-1.11637891605699e-05
-5.69019133422884e-06
-2.31128666065457e-05
-3.36506840014678e-05
-1.67567421392295e-05
-2.53634855898651e-06
4.43184047416439e-06
-2.67800135980129e-06
-4.40494825113009e-05
-8.3005380106219e-06
-6.00900620741643e-06
-4.24116530598477e-06
-7.96397272327487e-06
-2.08999693775916e-05
-3.01582139153372e-05
-1.99121082006395e-05
-7.39908950214023e-06
-1.13888896036037e-05
-2.46310273200046e-05
-2.13694467470568e-05
-1.19891725565398e-05
-1.54297463285805e-05
-2.31639595593675e-05
-3.11869065576686e-05
-2.92710999570218e-05
-2.50422476443742e-05
-2.09809590440929e-05
-3.43791000469707e-05
-3.67207387769263e-05
-7.58903904043761e-06
-1.52605890481792e-05
-2.32078954436091e-06
-2.53960758260242e-05
-4.59184970573261e-05
-2.17059058198064e-05
-2.50464392065859e-05
-2.48137913484382e-05
-5.17996643920768e-05
-2.37874320472618e-05
-2.34299957658977e-05
-1.47798968037357e-05
-3.08040312545075e-05
-1.29345002032318e-05
-8.08600093752421e-06
-2.07038808030774e-05
-3.17310215625373e-05
-2.56833307395193e-05
-1.19601916531159e-05
-2.35594503700769e-05
-3.09488757729623e-05
-3.45620873845354e-05
-3.14856704088804e-05
-3.82594206711e-05
-3.30509033227911e-05
-2.88201548270093e-05
-2.52115625443735e-05
-3.99909192594553e-05
-7.15755187637402e-06
-2.07605620733313e-05
-8.93796878288921e-06
-2.71324229999569e-05
-2.41087330577273e-05
-3.50162162849191e-05
-1.85109168012111e-05
-2.84592956935662e-05
-2.62585796312722e-06
-1.46478096748858e-05
-1.31837987894498e-06
-2.40410306305819e-05
-1.55468977897063e-05
-1.81924597704656e-05
-4.86813787254451e-05
-1.48931512910928e-05
-6.05554365493286e-06
6.75594702059945e-06
-1.18638897351173e-05
-2.66025877752634e-05
-1.07876028599294e-05
-3.77550791761398e-05
4.97045875235542e-06
-6.75946716572129e-06
7.9863227305823e-06
-9.35424427733388e-06
-3.64236161098627e-05
-1.72160169012261e-05
-2.76354922384732e-05
-5.85145574815643e-06
-2.40353885343617e-06
-1.70811761310034e-05
-2.6178868394779e-05
-1.72619607810759e-06
-1.82613270487614e-05
-1.87909601816615e-05
-7.11854508440722e-06
-4.45378001562133e-06
-2.02962417476858e-05
-2.35712206642054e-05
-1.88695214920607e-05
-4.58347982927974e-05
-3.45488207739581e-05
-1.42897244311774e-05
-1.32696060221013e-05
-2.29063458577976e-05
-1.44727737283199e-05
-5.25837319116308e-05
-1.1232128393013e-05
-1.3816814122868e-05
-4.33431225962092e-06
-9.51218736604984e-06
8.95858008776682e-06
-2.72483534912398e-05
-6.64657204734416e-06
-1.79139888218177e-05
-1.73354543788913e-05
-1.52480522160164e-05
-2.58425443459369e-05
-4.60896650167702e-05
-2.52913701488858e-05
-1.40738475622217e-05
-2.45041719964516e-05
-1.909022183059e-05
-1.95670105305277e-05
-9.15966995696326e-06
-2.36927787527535e-05
-3.0330241063258e-05
-3.90922650284792e-06
2.9382989957066e-06
-3.20757560035642e-05
-3.55591896956106e-05
-3.23842249848014e-05
-3.21882366089769e-05
-8.35296238357168e-06
-2.50730278137987e-05
-2.72750979371316e-05
-3.19082996685544e-05
-3.60667179765327e-05
-2.63319272161121e-05
-3.43264627466949e-05
-2.01815757764638e-05
-5.8990386045593e-05
-2.23906201527883e-05
-2.69257362096063e-05
-3.72125079197635e-05
-5.61482494629805e-05
-1.83222661820624e-05
-4.7366414601193e-05
-1.8724576064108e-05
-2.81880116178737e-05
-4.15653519213679e-05
-2.40323048979129e-05
-7.38632948142297e-06
-1.49174392150297e-05
-1.37497170128839e-05
-1.47893479920191e-05
-3.29746756390931e-05
-2.10263234359337e-05
-1.70386323329186e-05
-2.13912805813174e-05
-6.71548586110403e-06
-5.49073831088614e-06
-3.90019415814687e-05
-1.45076498272466e-05
-1.84211663764151e-05
-1.47263050318484e-05
-7.33481385707148e-06
-1.42703715904178e-05
-2.8010463659075e-05
-4.07984610696797e-05
-1.40187467441246e-05
-3.58217536873162e-05
-2.87523794800168e-05
-2.22141522496319e-05
-2.18047611066425e-05
-3.78395157007744e-05
-8.17846566279688e-06
-2.12911768015387e-05
1.81104107421573e-05
-7.68953493061545e-06
-6.61003335099414e-06
-2.69261351452699e-05
-1.968934193362e-05
-2.15760501347808e-05
-1.72869329067403e-05
-7.35301164832376e-06
-1.41182569578736e-05
-7.63448665222053e-07
-3.31859544505558e-05
-3.05077087520895e-05
-1.74962263488892e-05
8.08952423030608e-06
-1.54735483638859e-05
-1.95605177423802e-06
-1.82281408573382e-05
-8.58565221222251e-07
-3.72401110439245e-06
-6.4441132689403e-08
-3.47470816521019e-05
-3.76283384103494e-05
-2.16524984215929e-05
-2.3736503901628e-05
-1.24878040641042e-05
-2.61208039157409e-05
-1.23545399451355e-05
-3.51868855888805e-05
-2.18993863812561e-05
-2.06517004445669e-05
-1.14681144877901e-05
-3.03547193013993e-05
-7.33203080682497e-06
-4.02764012977132e-05
-2.09078201157404e-05
-2.93406151116221e-05
-1.94295730793732e-05
-3.7413187788804e-05
-3.60986776705099e-05
-3.98433497410361e-05
-2.61229440965253e-05
-3.66223626452575e-05
-3.6900326127679e-05
4.59730199229313e-06
-1.70579353287432e-05
-2.14102728959589e-05
-1.91948039511199e-06
-1.53395851393052e-05
-2.01121006740773e-05
-5.91362735809559e-06
-1.73009321777004e-05
-8.42990629341501e-06
-1.14246510243896e-05
-3.1381859423213e-05
-3.16766744247616e-05
-1.81369737931761e-05
-7.52492856776242e-06
-2.4426343873103e-06
-1.07576438268327e-05
-1.77015704075393e-05
9.03745879149031e-07
-4.05791646411205e-05
-2.34229116095574e-05
-2.68319967924428e-05
-1.40100679477015e-05
-1.44535813876378e-05
-9.17488387752344e-06
-1.31885905617792e-05
-4.02444105402274e-05
-3.79650584658994e-05
-9.38834217468232e-06
-2.54479007032862e-05
9.25564609508122e-07
-2.86641005957408e-05
-1.66483448290066e-05
-4.81208466454377e-06
-1.14126722403694e-05
-2.02553183378518e-05
-1.01040733585788e-05
-2.68168612800558e-05
-3.08689870419231e-05
-2.54166336838347e-05
-9.2215934407397e-06
-6.69918771340442e-06
-1.00554431126465e-05
-2.32497573296264e-05
-1.40157633511433e-05
8.65155008138241e-06
-4.18164261590232e-05
-1.34612839078684e-05
-2.67839291851418e-05
-2.05267477580392e-05
-2.19951197142502e-05
-2.43135473653241e-05
-1.79959277250118e-05
-3.60114280940279e-05
-3.72852450055018e-05
-2.31204415491718e-05
-1.79087125779871e-05
-2.70331499100523e-05
-3.88984880719995e-05
-2.92469769665303e-05
-1.89136665845072e-05
-2.84110758271591e-05
-1.26193998609428e-05
-2.30168309192939e-05
-1.31390914013151e-05
-2.12722208357641e-05
-2.03389255218916e-05
-2.20917375225837e-05
-3.05609742292727e-05
-4.18240104895072e-05
-3.34293799902909e-05
-1.37609436913787e-05
-1.83710729286484e-05
-3.43328357955375e-05
-7.59111666126454e-06
-1.51119754879673e-05
-2.76408928919228e-05
-1.41089124650475e-05
-2.38164665210068e-05
-2.14335196027779e-05
-2.81692771531859e-05
-2.60400141471077e-06
-2.40253616616466e-05
-3.4953831830248e-05
-1.19427486810353e-05
-1.97640734112484e-05
-1.86329638085244e-05
-3.07586293297827e-05
-3.28840302943805e-05
-5.26648822341823e-06
-9.76406564659549e-06
3.69062924932075e-06
-2.65074540889889e-05
6.64655642848221e-06
-1.63157920111467e-05
-7.34009325519414e-06
-2.80451491873535e-05
-6.53473108348792e-06
-9.49279106105197e-06
-2.09756829776477e-05
-2.19566515765303e-05
-2.33381330613973e-05
-2.39874843551791e-05
-1.17434668960892e-05
-1.69930874093891e-05
-1.24079286149971e-05
-1.5595778355742e-05
-2.44378275820803e-07
-1.62616238800961e-05
-2.19542996110015e-05
-2.7199450370987e-06
-1.85032860843731e-05
-1.49754658481473e-06
6.07045137584096e-06
-9.83131326409206e-06
-2.34216497318382e-05
-1.88812342022335e-05
-2.86916027621906e-06
-2.58080144406493e-05
-2.95785192582759e-05
-1.94277993597673e-05
-3.40689190575113e-05
-1.05160509373944e-05
-1.89945496349416e-05
-1.38151790539118e-05
-1.25853800823136e-05
-2.42963933071151e-05
-3.51589713863792e-05
-2.48406127777719e-05
-1.28532144120874e-05
-1.90441982129229e-05
-1.57197357239265e-05
-5.82760725690792e-06
-2.82106197986617e-05
-2.3092063608926e-05
-1.84045210921685e-05
-7.41770951075526e-06
-4.16902073426452e-05
-2.33339560040301e-05
-2.15071879299059e-05
-2.69764304443325e-05
-3.80542645902063e-05
-2.63992734453124e-05
-1.81809244543709e-05
4.36880574574569e-07
-2.01780680144125e-05
-2.49589017858939e-05
-2.07781068444695e-05
-1.98910961079101e-05
-1.747150807708e-05
-3.33621557595934e-05
-1.73973176496063e-05
-3.08708371100184e-05
-2.0321704646358e-05
-1.04915574480989e-05
-2.49413325755962e-05
-2.65904777043186e-05
1.43308320814896e-05
-4.2791557278983e-05
-2.29193993956504e-05
-3.30995619204739e-05
-2.82994596462128e-05
-1.01860876517729e-05
-1.2846457945933e-05
-3.47505812759181e-05
-2.55863761499297e-05
-3.29299345663496e-05
-5.07561761030979e-05
-3.17302711046454e-05
-2.53104810408939e-05
-2.1402708924903e-05
-2.22237841306326e-05
-1.45821506963248e-05
-2.63150979534241e-05
-1.21517869217988e-05
-1.85071512821595e-05
-1.80189177466161e-05
-8.81238076627009e-06
-2.36887728709759e-05
-3.76963737715447e-06
-1.11042395983088e-05
-7.91774655316615e-06
-1.94871877693348e-05
-1.31742017977116e-05
1.42468362658825e-06
-2.40445493740182e-05
-3.35424906049914e-06
-5.24806590577233e-06
-1.78006326273038e-05
-2.7995715974736e-05
-2.40206441126486e-05
-9.54913153829125e-06
4.21065907709544e-06
-2.5326056725092e-05
-2.96634322708278e-05
-3.19436261851681e-05
-2.8940889641322e-05
-1.40319051165638e-05
-9.2712190079482e-06
-2.47053107533217e-05
-2.42011253217049e-05
-1.24056249707935e-05
-1.62998021367911e-05
-1.28035619344645e-05
-1.54472683970324e-05
-6.1878639118643e-06
-7.79180649762865e-06
-3.43251208781646e-05
-1.48270235468148e-05
-1.5084160578779e-05
-1.93136133692606e-05
-1.66011306677002e-05
-2.57936693709133e-05
-2.39789653366649e-05
-1.21236537112608e-05
-1.24866601958712e-05
-1.81536485241541e-05
-2.1217070436356e-05
-2.52337292756648e-05
-2.14716116046928e-05
-3.39795859011e-05
-2.40482839739959e-05
-4.5107285635304e-07
-2.77331913143448e-05
-1.87627146570275e-05
-3.60567090335927e-05
-1.97104000185984e-05
-2.03631846035345e-05
-1.02673541156518e-05
-3.55769113906193e-05
-2.58598425363466e-05
-3.02616823940845e-05
-2.01369631746081e-05
-2.94549161674417e-05
-1.63575108604349e-05
-1.02618563176128e-05
-2.56400131864277e-05
-2.5135712041187e-05
-5.80890025261105e-06
-3.05223900279694e-05
1.42859483202041e-05
-2.27035987414447e-05
-2.23063052213718e-05
-3.00140614107022e-05
-3.24298418657985e-05
-1.89457396500783e-05
-3.20616706045641e-05
-2.01865293293636e-05
-2.31095173619622e-05
-3.04037620793325e-05
-3.39195195505627e-05
-1.69102963652479e-05
-1.72664999950911e-05
-1.72697491064031e-05
-1.51622715529828e-05
-4.345192457331e-05
-4.80553556550888e-05
-1.04751640015483e-05
-1.40840682310277e-05
-4.27357248236017e-05
-3.84864650632302e-05
-2.70366646978981e-05
-5.80327547700476e-06
-7.22707114914221e-06
-1.96567918398488e-05
-4.21885573020076e-05
-3.30267346687369e-05
-1.67081000503142e-05
-3.34281656457978e-05
-4.30755929803503e-05
-3.43311197105492e-05
-5.41878767840122e-06
-3.90568413117062e-05
1.60402735326093e-06
-6.54571154428996e-06
-7.66741165948067e-06
-2.50301966045458e-05
-1.37645804758163e-05
-8.23994719092079e-06
-1.41550313890773e-05
-2.59841400915731e-05
-2.78274226351094e-05
-2.93142228660147e-05
-8.04599344177081e-06
-2.52190673185831e-05
-2.17222588776755e-05
-2.8526055931207e-05
-3.59107233662292e-05
-2.77725298702266e-05
-3.55506624012884e-05
-1.23463392166346e-05
-2.7755627311643e-05
-2.23077760518117e-05
-1.32524946348759e-05
-3.72142436456895e-05
-3.34096328218376e-05
-1.95231622555835e-05
-3.47730446121044e-05
-5.78308333147441e-06
-2.04381958456081e-05
-1.42380332490588e-05
-1.20490072966496e-05
-1.00607434674973e-05
-1.75625845992054e-05
-1.56693310948495e-05
-1.70121054463722e-05
-2.65586905985001e-05
-2.24311173318053e-05
-2.03693279465864e-05
-1.78772011048792e-05
-2.87382846294841e-05
-1.11285692200372e-05
-9.53162506991759e-06
-2.20992755011105e-05
-2.62471633208765e-05
-3.03941747796382e-05
-4.03047981838958e-05
-1.82874846906282e-05
-2.50873974755265e-05
-3.01772633223751e-05
-2.72055019086327e-05
-3.29809900228791e-05
-3.08628845972498e-05
-8.1055155206078e-06
-2.3229040189657e-05
-4.74150435907853e-05
-1.16196645755063e-05
-2.24747949286371e-05
-2.81228839090511e-05
-2.39860945339363e-05
-3.06627247783264e-05
-1.85818077009153e-05
-1.16458080570924e-05
3.65626517524624e-06
-2.656285407263e-05
-2.7689391971698e-05
-3.7952370754354e-05
-2.17029514100914e-05
-2.11660166725915e-05
-4.00246012804366e-05
-2.06490421059748e-05
-2.12651969606351e-05
-2.68607072529256e-05
-2.75054465243759e-05
-1.83615726025236e-05
-1.64178252467088e-05
-1.30347576170048e-05
-3.48452681805731e-05
-1.3128035298151e-05
-3.76396679734203e-05
-1.50614584348534e-05
-1.09758775357441e-05
-2.44759838699309e-05
3.11122082942531e-06
-1.54902518250179e-05
-4.32948360991053e-05
-1.57547224241228e-05
-2.08945299439493e-05
-1.58929802303059e-05
-7.03797163905934e-06
-2.43548703608647e-05
-1.11587399873573e-05
-9.26271425366441e-06
-7.56130817140947e-06
-3.97359280187456e-05
-4.84529369627009e-06
-1.59113298422837e-05
-2.27974484028985e-05
-1.19687031635979e-05
-1.6688201798394e-05
-4.57645143359683e-05
-2.71699161065859e-05
-3.00512378055152e-05
1.01105984871562e-05
-9.18360526655659e-06
-1.53561437222947e-05
-1.91836165363584e-05
-2.64917245256156e-05
-1.57619971740956e-05
-2.63049787921578e-05
-1.94500538071106e-05
-1.4670164551769e-05
-2.99317389627059e-05
-2.83743391017499e-05
-2.97795002516026e-05
-2.53617435489721e-05
-2.80836361431094e-05
-1.37556737506271e-05
-2.11548036493538e-05
-2.19666223020987e-05
-1.1363892703416e-05
-2.39767763505208e-05
-3.481898808359e-05
-2.48058885917089e-05
-2.06583628098502e-05
-2.65420487172392e-05
-4.40833669679073e-06
-1.56834167864078e-05
-2.35367806793619e-05
-2.14157387401316e-05
-1.50254246985452e-05
-1.71199015420757e-05
-1.47447454823254e-05
-9.3074022147387e-06
-2.44120648139357e-05
-1.34954689828835e-05
-2.16991710472792e-05
-1.30993635569506e-05
-1.46979173472836e-05
-1.97433098278556e-05
-2.99303085169341e-05
-2.5545778539176e-05
-1.07570801538239e-05
-2.1395191598398e-05
9.92232064210391e-07
-1.20490021581931e-05
-1.85116956569012e-05
-2.53394193410641e-05
-9.95924124827304e-06
-4.03019602212086e-05
-6.68701826673887e-06
-2.77316278961749e-05
-1.11611682487105e-05
-3.9602816012016e-05
-1.80953275980112e-05
-1.00156752629187e-05
-2.08939843820141e-05
-3.93110087282251e-05
-3.7884730666445e-06
-1.76866912759101e-05
-1.74023847893623e-05
-3.8613834201364e-06
-3.78661022477923e-05
-1.5828927984097e-05
-1.28997640702874e-05
-1.194864335345e-06
-2.10399728175139e-05
-3.04912830212383e-05
-1.52435505661272e-05
-3.63526800325194e-05
7.93503615191024e-07
-1.46117529641562e-05
-2.1906377818141e-05
-1.48822264844146e-05
-9.29422574892918e-06
-3.07196304208724e-05
-1.88671868667552e-05
-2.97755575257203e-05
-2.30088120115048e-05
-3.11475487846702e-05
-4.64822867948236e-05
-2.48603589848888e-05
-1.34452063780351e-05
-2.8328856187783e-05
-2.66635550131147e-05
-7.66097636971885e-06
-1.20818266087139e-05
-2.76627064903313e-05
-1.52222540546136e-05
8.46048272338294e-06
-1.73836895097103e-05
-3.54110595721524e-05
-2.50679429448283e-05
-1.21004277598435e-05
-3.09870295454129e-05
-2.05995471855121e-05
-2.66839097944087e-05
5.17370704433866e-06
-2.11972495767879e-05
-3.35738621516918e-05
-2.20382209195108e-05
-2.89354067597754e-05
2.46595155496003e-07
-1.70108214264067e-05
-3.28809105508491e-05
-2.12302985055207e-05
-2.81102361807866e-05
-2.69069316053776e-05
-2.55063567953912e-05
-2.65474360806722e-05
-3.04441615699013e-05
-2.63629805032976e-05
-2.78425775396608e-05
-3.0099462918313e-05
-2.12130462935287e-05
-2.75500759050741e-05
-2.75714581154412e-05
-1.42217110384303e-05
-1.8829423793565e-05
-2.5383193513632e-05
-4.15478894389629e-05
-2.32117180864438e-05
-1.93930003089087e-05
-3.03553468658174e-05
-2.23682282507613e-05
-2.06177409264808e-05
-1.49524165998121e-05
-3.27569979777588e-05
-2.02678824332407e-05
-2.22439703851633e-07
-1.0487735778397e-05
-2.06162435993638e-05
-2.56769428379648e-05
-2.13383118163451e-05
-3.24308548436962e-05
-2.49351225464198e-05
-1.5739654641687e-05
-1.38619601658826e-05
-1.51165349388528e-05
-1.75688516943941e-05
-3.00098893759099e-05
-4.19656564668476e-06
-4.29268989344399e-05
-5.88839977437579e-06
-2.17997655007696e-05
-8.09757037183181e-06
-2.53966139979037e-05
-4.132187719687e-05
-2.22274126294483e-05
-2.69558835251528e-05
-1.88686168313661e-05
-2.25858371567604e-05
-1.85337186120999e-05
-1.48290175249501e-05
-4.82738004922337e-06
-3.46113661018463e-05
-1.47838116420659e-05
-2.40019389467761e-05
-1.41237737920984e-05
-1.28390095638495e-05
-1.44945105054573e-05
-9.46879078283675e-06
-2.97312970016e-05
-3.78374981933087e-05
-1.06839804454394e-05
-2.68155790679053e-05
-3.7440807065482e-05
-3.16137140929881e-05
-2.19747614174742e-05
-1.80671827166777e-05
-8.76079349813269e-06
-2.23763041434123e-05
-1.00335628884209e-05
-1.32219891730312e-05
-3.38129125684818e-05
-2.45782982423348e-05
-1.6629045769233e-05
-3.72118196165852e-05
-3.11134312773557e-05
-6.56302349805688e-06
-9.24244146213744e-06
-2.42476362554592e-05
-4.77614555208651e-05
-1.63356404840221e-05
-1.56854473864597e-05
-3.25816358644178e-07
-2.31746829870083e-05
-2.70896861182634e-05
-7.89064606604184e-07
-3.69289955408262e-06
-3.61601804566659e-05
-2.88036662101861e-05
-9.75235745377938e-06
-6.55425809612991e-06
-1.74052923678952e-06
-1.61395050559531e-05
-5.71971937079697e-06
-6.48041181317063e-06
-8.00768488182487e-06
-1.66492685725493e-05
-1.42809039317347e-05
-3.65513543932344e-05
-1.71594879087587e-05
-1.77754678037137e-05
-3.49505100117677e-05
3.26756724212933e-06
-1.51435306306549e-05
-1.72941160913977e-05
-2.91501720483281e-05
-2.48634501473601e-05
-2.25633628675891e-05
-9.29907185220323e-06
-1.74002839195518e-05
-7.3164430326985e-06
-1.50744445120421e-05
-2.1361012288508e-05
-3.35584523822094e-05
8.02353810602795e-06
-3.56917366246284e-05
-1.50637972723444e-05
-1.81895105238712e-05
-2.527656728694e-05
-7.25526266997254e-06
-1.93171417409647e-05
-2.00150839535811e-05
-1.86736421508307e-05
-3.70167493258346e-05
-1.89783762861899e-05
-2.29128615573816e-05
-7.77918759211673e-06
-5.4940949641452e-06
-6.79655798437261e-06
-7.85353663395044e-06
-2.96487925847007e-05
-1.7004017289516e-05
-3.72599109143514e-06
-3.41743232773144e-05
-1.85880321326109e-05
-1.37902423434895e-05
-2.62471367884055e-06
-1.13021715553201e-05
-2.47051328071233e-05
-1.98287367262934e-05
-2.03015441547021e-05
-4.60261785775304e-06
-2.74668253944925e-05
-2.50994216543112e-05
-4.51648699895546e-05
-2.25918582873064e-05
-2.38397889034681e-05
-2.06704536712881e-05
-1.75207469368331e-05
-1.89465672501944e-06
-3.20201255808472e-05
-1.81885746380824e-05
2.34719539434961e-06
-2.52403611844295e-05
-2.55933229609878e-05
-3.9095716587579e-05
1.01244227312089e-05
-1.96067072385714e-07
-1.69093032646107e-05
-1.40865744924904e-05
-7.23913661360369e-06
-2.01124185129488e-05
-2.37452859689669e-05
-4.09126146233298e-05
-2.25462959465771e-05
-5.78703105944568e-06
-1.66984008581606e-05
-2.48819854909388e-05
-2.00942947866724e-05
-2.95468716556719e-05
-1.48143873796799e-05
-1.47971130619041e-05
-2.98992361670398e-05
-1.59968362602811e-05
7.63903577282792e-07
-1.57281018186288e-05
-8.42137963158025e-06
-2.37265250451935e-05
-1.88045941315075e-05
-1.6829837327014e-06
-2.08706147522601e-05
-2.4742672265563e-05
-2.72393821169471e-06
-4.29574471488318e-05
-9.68818996522812e-06
-1.52926397910891e-05
-5.81879163531106e-05
-1.86322768706799e-05
-1.73775074694941e-05
-1.27707779813742e-05
-1.3974460672262e-05
-1.27440553453119e-05
-3.12264457128956e-05
-1.91929651644848e-05
-1.23560020153683e-05
-3.35060109063341e-05
-2.74606281554266e-05
-3.1682387937735e-05
-2.68959648699467e-05
-1.30189443509246e-05
2.96728327952186e-06
-1.3229700770496e-05
-3.51416996097914e-05
-1.60868239801086e-05
-1.44765437515667e-05
-8.33172400480989e-06
-1.443805467349e-05
-3.16114857985008e-05
-1.45818656856127e-05
-1.27683994292398e-05
-2.29689285527401e-05
-1.18339153844218e-05
-2.95907788044661e-05
-1.53294370935633e-05
-2.34731854854042e-05
1.22669858007268e-05
-3.10982391313147e-05
2.30752085063432e-06
-2.32957693682219e-05
-1.58532261860258e-05
-1.23657284739999e-05
-3.22150092235434e-05
-3.16953073666533e-05
-4.61415359779278e-05
-2.33744112014609e-05
-1.71897735271494e-05
-2.68158442112132e-05
-3.56478400667148e-05
-1.0063113938461e-05
-4.75603085986693e-06
-3.06661601778602e-05
-2.68832212138221e-05
-2.9351530953605e-05
-1.57115438136021e-05
-1.39532109324066e-05
-3.16373382657517e-05
-3.13866949687919e-05
-2.63690529441709e-05
-1.15868753129622e-05
-2.23923757995766e-05
-1.73533682187005e-05
-4.64308202907899e-05
-2.31704756547425e-05
-1.9009459476433e-05
7.89483979118925e-06
-1.98580819357315e-05
-2.32406003692279e-05
-2.65689062457966e-06
-2.0106313795974e-06
-2.27300454986095e-05
-2.98695958244126e-05
-1.07533688776382e-05
-3.09417321512125e-05
-2.98088471241194e-05
-1.37760762975566e-05
4.36451816659845e-06
-2.37684470820874e-05
-5.80689018444322e-06
-9.44929855335732e-06
-2.86660609291865e-05
-1.06535706182232e-05
-2.69524663490267e-05
-2.7571319841334e-06
-5.03458900379143e-06
-1.28942903181077e-05
-2.7714155378838e-05
-2.38888688459099e-05
-3.11107853686231e-05
-2.52041112488748e-05
-1.03780851375047e-05
-5.615650434523e-06
-1.70988617094774e-05
-2.00055457386869e-05
-1.97272273155556e-05
-7.28637991727611e-06
-3.30589555338222e-05
-2.76049949858819e-05
-2.83096709193039e-05
-3.18719714798988e-05
-1.25345353314987e-05
-1.62770967324346e-05
-1.88777378029524e-05
4.77844253429197e-06
-5.09955922487858e-06
-2.10082205111414e-05
-3.41600523898965e-05
4.80564721386579e-07
-2.54232741127424e-05
-1.36972049831805e-05
-3.41262014710152e-05
-2.2800177414366e-05
-2.64004004432708e-05
-2.57731358334608e-05
-1.05936783671742e-05
-3.09306275542526e-05
-2.94094336766827e-05
-1.20961594920053e-05
-1.1368779621519e-05
-2.20582434035225e-05
-2.75664059869354e-05
-1.4130852139937e-05
-9.54132479225311e-07
-1.47724869628089e-05
-1.46575145615227e-05
-2.75608888869431e-05
-2.03546022619026e-05
-1.85916933847258e-05
-1.69343030652256e-05
-4.32796221153355e-05
-4.12700267025164e-05
-2.25623798520676e-07
-4.47867887678137e-06
-1.48776486147228e-05
-1.87871195066689e-05
-2.02034999654241e-05
-7.28546956125661e-06
-3.01120119188879e-05
-1.15722806584534e-05
-3.22898227837778e-05
-2.19919884995753e-05
-1.68211189600204e-05
-3.74196055150396e-05
-2.31723085159791e-05
-1.43469476097757e-05
-1.13254110265958e-05
-5.76819339048699e-06
-1.68377581115148e-05
-1.48798706141093e-05
-3.48257947384298e-05
-2.26679215583308e-05
-2.41614937827801e-05
-1.00883423162606e-05
-2.00949310066211e-05
-1.7032946729491e-05
-3.22706420152936e-05
-3.13414915146679e-05
-9.23706652390763e-06
-2.71881079385992e-05
-2.51564329616478e-05
-3.16207082123187e-05
-2.02061189698131e-05
-1.32398162968995e-05
-1.33599649579817e-05
-3.62988444756337e-05
8.91888198052168e-06
1.49785688759956e-06
-2.0824831989313e-05
-2.70224073664812e-05
-2.29509911371505e-05
-1.15025086302493e-05
-1.3644346571495e-05
-1.24891610698593e-05
-1.58465844341392e-05
-1.74806106615033e-05
-3.37331236514602e-05
-1.4985481176067e-05
-3.09162548544785e-05
-3.38323314694649e-05
-2.82975317515412e-05
-2.32729734660029e-05
-2.51517061948924e-05
-2.04253945231349e-05
1.74194663535287e-05
-3.58935824035227e-05
-2.31827395459389e-05
-2.23151441258671e-05
-9.42000776468544e-06
-7.39940034993684e-07
-2.87430896813049e-05
-4.39706694566242e-05
-3.29584456780151e-05
-2.52375767024678e-05
-3.71417738463036e-06
-3.30153461461036e-05
-5.87859369803477e-06
-2.59238041144626e-05
-1.50571529367975e-05
-2.15748896685165e-05
-1.44603453024559e-05
-4.51791801837422e-05
-1.46281736113745e-05
-2.70581665846256e-06
1.41374014122651e-05
-2.92897339284589e-05
-2.04162261363263e-05
-4.49600733354228e-05
-2.34751970325468e-05
-3.33713596777354e-05
-2.20991109880765e-05
-2.58889744024922e-05
-1.8862286807719e-05
-4.01922676414781e-05
-3.27709534669857e-05
-2.05121294877711e-05
-2.48700467425203e-05
-2.59947382786784e-05
1.21216248921541e-06
-1.27771864628463e-05
-3.21974012018962e-05
-2.0231796862088e-05
-1.3526571422796e-05
6.9196170796381e-06
-4.04636934912186e-05
-7.2862521919073e-06
-1.01093019945302e-05
-1.87516910992814e-05
-3.47445459759548e-05
1.25496856439957e-05
-2.92001674366068e-05
-9.41426587819794e-06
-1.81914099662602e-05
-2.07278063241727e-05
-1.22385997715414e-05
-6.72230268350123e-06
-1.83140090410817e-05
-2.01256693269181e-05
-1.53888155626283e-05
-3.28818592406489e-05
-7.77086286306167e-06
-2.38383609295705e-05
-9.24569485904982e-06
-5.01606718646799e-05
-4.48773440783653e-05
-1.99713210170846e-05
-2.99098288679046e-05
-8.24021413698564e-08
-3.78161454985744e-05
-1.98087289677993e-05
-3.21368955966301e-05
-2.43624024258214e-05
-2.76973551588006e-05
-3.63808556065725e-05
-2.14148414002382e-05
5.71555585946701e-06
8.54882313867577e-07
-1.7710023013791e-05
-2.71418033157123e-05
-8.25070477945172e-07
-1.3123098675758e-05
-2.66058932702758e-06
-8.12357655479557e-06
-3.82819165539724e-05
-2.83891757420087e-05
-3.01864654019009e-05
-3.63509230983864e-05
-7.48630644599891e-06
-3.08853121491669e-05
-1.30486871382517e-05
-7.66522693273612e-06
-1.36766836983885e-05
-2.63810617792531e-05
-3.46309318176007e-05
-1.16998230846046e-05
-4.54438476809541e-05
-1.69686064881235e-05
-2.04651862682954e-05
-1.29821729278921e-05
-8.88796214834111e-06
-2.5240907132993e-05
5.45382842830014e-06
-3.03839689284279e-05
-3.19300818354323e-05
-4.39478814941467e-05
-2.0400193032185e-05
-6.90211170524214e-06
-1.38060917575493e-05
-1.13924415319629e-05
-2.87608840825388e-05
-4.64864468978008e-06
-7.82201295945576e-06
-1.98278119937812e-05
-3.16048492246314e-05
-6.38221195668337e-06
-2.22850595801054e-05
-1.97741788567337e-05
-2.5895905485721e-05
-1.77112403117885e-05
-4.35742030982836e-05
-8.67838049511519e-06
5.36070496357852e-06
-3.15009799917442e-05
-1.03003015790775e-05
1.9480544569791e-06
-3.47018354175717e-05
-1.80682919017726e-05
-1.66092313095109e-05
-2.42775925480277e-05
-2.05464162961681e-05
-3.15600683871296e-05
-4.42667327943135e-05
-3.58752708874451e-05
-2.7339055198951e-05
-1.56960839419112e-05
-2.21844684336111e-05
4.45916648312823e-07
-1.76915125356086e-06
-6.63701677033355e-06
-2.12014929568133e-05
-1.87983638679956e-05
-2.83602196558493e-05
-1.74507156224952e-05
-3.2933808757541e-05
-1.47597317555337e-05
-3.29273080525603e-05
-3.72415488645267e-05
-1.74370170614272e-05
-2.94355089284263e-05
-1.25519799907406e-05
-4.7073821999745e-06
-1.72297024507069e-05
2.10063706084925e-06
-2.13727228875861e-05
-2.4614684994734e-06
-4.4403226413276e-05
-2.29152518545495e-05
-9.60624649807526e-06
-1.88949738884126e-05
-1.36323712057891e-05
-1.58643321599642e-06
-2.12718885503695e-05
6.56677545008232e-08
-1.19818521830215e-05
-4.44093931019927e-05
-2.32176346656834e-05
-1.46355489467223e-05
-1.46949158361552e-05
1.80925568525324e-06
4.70118046892915e-07
-8.35448932102025e-08
-3.10038271029207e-05
-6.43076718100667e-07
-3.4762218536366e-05
-2.23176293330226e-05
-1.57922409675209e-05
-9.96012909753739e-06
-2.99616191185435e-06
-1.89088868208656e-05
1.72345294218865e-05
-1.09293497523859e-05
-2.80340505849607e-05
-1.74533706795857e-05
-3.29651134668546e-05
-2.80067606984403e-05
-1.5707609148452e-05
-2.19820193002089e-05
-1.69944347871725e-05
-1.75135765934809e-05
-9.16780222855386e-06
-2.11283288674698e-05
-1.4150187432996e-05
-1.16678670446576e-05
4.53366371947111e-07
-1.98832393507877e-05
-2.74915755865511e-05
-2.35747969529814e-05
-7.35887780207238e-06
-4.80550320877168e-06
-1.50752109944758e-05
-2.66267712127515e-05
-2.51451195762342e-05
-2.11873628012227e-05
-9.27657800631452e-06
-2.25655297365606e-05
-6.98785353541379e-06
-2.90464718153867e-05
-1.83792394203257e-05
-1.63852518902057e-05
-2.61653644356097e-05
-3.13123329090158e-05
-3.63213580617691e-05
3.17892935682526e-06
-1.60498404282365e-05
-3.41824897632767e-05
-1.78947671984953e-05
-8.83104840461577e-06
8.35978356478119e-07
-2.00260622286371e-05
-1.95228232399815e-05
-3.0887083960916e-06
-3.15523944878997e-05
-3.78239057897199e-05
-1.6989767828901e-05
-5.36888714348284e-06
-2.40207507739366e-05
-2.79803212131133e-05
-4.35442577701394e-06
-5.98375375784622e-05
-2.25426957923991e-05
-2.19745880671633e-05
-1.70069160740396e-05
-1.53431499562315e-06
-3.15893416108545e-05
-1.52143910904701e-05
-2.29306969459433e-05
-2.87322299523988e-05
-1.66427880774339e-05
-2.74649696620935e-05
-1.68332040851096e-05
-2.131808918581e-05
-3.54578007539554e-05
-1.65795787880751e-05
-4.81628958558861e-06
-1.49395562722111e-05
-2.43822332656146e-05
-1.81979966743346e-05
-3.59256687890591e-05
-1.48298095246198e-05
-1.33302661118167e-05
-9.87113615776242e-06
-2.62916710707705e-05
-1.36510611470866e-05
7.56857051865311e-06
-2.23052703992718e-05
-3.2797210373745e-05
-6.87906170486687e-06
-2.89128766645216e-05
-1.18897807586988e-05
-8.52929974790608e-06
-2.21160820260007e-05
-2.44980226144957e-05
-7.14878659841015e-06
-2.15584924264499e-05
-2.08732288805265e-05
-3.20613306811225e-05
-1.18957594529216e-05
-3.92233378699577e-05
-2.90174816188622e-05
-4.18593467801371e-05
-6.34916968383539e-06
9.98738161011976e-07
-9.83526841970559e-06
-4.66749570025751e-07
-2.6778778642964e-05
3.73444614171888e-06
-2.33082439498374e-05
-1.70086408175339e-05
-3.02694460758936e-05
-3.65070080847399e-05
-1.6313431852504e-05
-6.06952244355238e-06
-4.72956849678667e-05
-3.0493601301764e-05
-3.16306800668451e-05
-2.45803784169502e-05
-3.20557773417584e-05
-1.27731976184969e-05
-2.33241688747779e-05
-3.08619443155639e-05
-2.42261579220109e-05
-2.63857803895587e-05
-2.933576540489e-05
-2.31280667702051e-05
-1.16662007943152e-05
-4.71772087400002e-06
-2.36660736037916e-05
-6.13283389673817e-06
-9.89297112655556e-06
-3.43442689442446e-05
-2.10351088509199e-05
-1.51464909565693e-05
-2.40683868367125e-05
-1.74723954960016e-05
-1.3069144980447e-05
-2.83097763904199e-06
-2.54825516172515e-05
-3.81396316604635e-05
-3.69209533993921e-06
-3.07542141890935e-05
-9.31293138068941e-06
-1.1026108295391e-05
-1.45118714619758e-05
-1.86985463035972e-05
-4.87560992154122e-06
8.42445678345104e-06
-3.00625735866954e-05
-4.19899980960121e-06
-1.73373240917868e-05
-1.20758138566431e-05
-1.57251539562287e-06
-2.79525300393945e-05
2.11206902655211e-06
-6.59598905786335e-06
-2.8557292342869e-05
-2.85521597555339e-05
-5.73692634895816e-06
-2.07839065527833e-05
-2.29177458123436e-06
-2.57716221497437e-05
-1.540598016964e-05
-2.25828371561067e-05
-2.30751829409293e-05
-4.28624041687095e-05
-2.72325740832823e-05
-2.4341873036932e-05
-4.20443964268054e-05
-1.60508596122032e-05
-4.29344481675682e-05
-2.9005457852377e-05
-1.62486182162187e-05
-1.79714738756551e-05
-2.15283929807817e-05
-2.06324083534465e-05
-1.14183482238182e-05
-2.65074314334495e-05
-9.78574072675313e-06
-1.38114038012025e-05
-3.73246344547413e-05
-1.94965623330183e-05
-3.06114910240622e-05
-2.64344685971409e-05
-2.14796129366049e-05
-3.33534629912045e-05
-3.77393973789703e-05
-2.39021915645603e-05
-3.06852403667573e-05
-1.60616520652491e-05
-2.85479686111606e-05
-1.85775709896225e-05
-2.9016063961103e-05
-1.71265862153541e-05
-3.02876758704374e-05
-1.75323947180413e-05
-1.38070842006933e-05
-1.14340257104143e-05
-2.33618230368708e-05
-2.40566484193913e-05
-2.99414944798919e-06
-2.40863850717601e-05
-1.35675799927674e-05
-1.60884315247727e-05
-3.23410699242771e-05
-2.41207384781004e-05
-8.25348793136105e-06
-2.5349164866037e-05
-7.21935714476931e-06
-3.03597785289577e-05
-2.7145990945506e-05
-3.29429222051461e-05
-2.79748448831825e-05
-4.63406396602729e-06
-7.94448208349277e-06
-1.2044994810068e-05
-2.59726711115892e-05
-1.79099808341961e-05
-1.77164717574909e-05
-2.3523654592208e-05
-2.77184688241535e-05
-4.50498562564614e-05
-1.98569897449394e-05
6.26521241564863e-06
4.54434810915819e-06
-1.17124053463436e-05
-2.59487509867702e-05
-2.929930257729e-06
-8.83380240160167e-06
-2.8462853582783e-05
-1.77877970445759e-05
-4.73126929255859e-06
-2.02914908765938e-05
-2.32033325610984e-05
-3.02403733354363e-05
-2.61989894918991e-05
-2.25038384176548e-05
-9.36283307937352e-06
-2.36623773064944e-05
-3.54068989878357e-05
-1.62231496495521e-05
1.33858065301552e-05
-7.69031486296859e-06
-1.09029126130003e-05
-5.61733334755506e-05
-1.81470939890382e-05
-2.52555919614006e-05
-1.91926829528981e-05
-1.41384962613511e-05
-3.0385555277059e-05
-2.04714650246835e-05
-1.79061359390693e-05
-3.20129605670171e-05
-2.37410195966992e-05
-2.96507727053906e-05
-8.29016206828518e-06
-2.95122330786306e-05
-1.53433110751772e-05
-3.57716354668723e-05
-1.3591444694926e-05
-2.04057881939952e-05
-1.35965266214662e-05
-3.05475488915345e-05
-1.51244316125895e-05
-1.64438611083712e-05
-9.35571645529602e-06
-2.36112265024751e-05
-2.97313088474804e-05
-3.21218959066639e-05
-3.30279337415395e-05
-2.26686672213687e-05
-2.92687916484475e-05
-5.41587368162091e-05
-3.13319205967668e-05
-2.4324665873789e-05
-3.50771037808521e-05
-2.84292117999342e-05
-2.44691214738203e-05
-1.12377165414267e-05
-1.23716838972547e-05
-2.3471896501849e-05
-3.57323156096823e-05
-3.18874716789532e-05
-3.94531729096446e-05
-1.24777290095312e-05
-8.51931302266779e-06
-2.1612490499939e-05
-2.6392510709121e-05
-2.88138488761924e-05
-2.38756647153063e-05
-3.082668664747e-05
-3.84351516274268e-05
-1.00642840126241e-06
-2.58992756434822e-05
-3.6742658245983e-05
-2.38189973914093e-05
-3.09144199291124e-05
-8.7791657181596e-06
-2.31636276172223e-05
-1.93282863755261e-05
-1.6542359598834e-05
2.96043926903099e-06
1.6706410434041e-05
-3.04245799519921e-05
-3.35427856369956e-05
-1.43727341384037e-05
-1.71586341928367e-05
-1.46569179680353e-05
-1.96084087035493e-05
-1.69042898281548e-05
-1.23491787765254e-05
-4.34432134160125e-05
3.46089194055515e-06
-2.89720373898856e-06
-2.9977840070358e-05
-2.83081440656232e-05
-1.34265397578441e-05
-8.20471897266476e-06
-3.1128407994335e-05
-2.72104203360316e-05
-1.13760929560555e-05
-9.70955942881169e-06
-2.47964088169686e-05
-1.16250074429495e-05
-4.25634280840332e-05
-3.09491727207268e-05
-6.23684832499801e-06
-1.66254346015219e-05
-2.04027475099805e-06
-6.9878080231863e-06
-2.41208843013256e-05
-1.29288426567195e-05
-2.21735273206188e-06
3.29809605898218e-07
-4.45450967338879e-05
-2.67598065937766e-05
-2.51739544628632e-05
-3.00971332768275e-06
-3.23577297594667e-05
-2.45498459261806e-05
-3.64919933698923e-05
-1.68203742060582e-05
-2.79735379613363e-05
-1.37356265866671e-05
-1.52162132134941e-05
-1.1204831609187e-05
-1.62223280233842e-05
-3.88517153552431e-05
-5.96560540418682e-06
-1.4661438804934e-05
-3.35705000808123e-05
-8.11051343557585e-06
-2.89407050115797e-05
-4.27711737711816e-06
-2.27235678717416e-05
-2.51936344678685e-05
-1.40774914310986e-05
-7.73106460801763e-06
-1.10608709475481e-05
-7.23883136881341e-06
-1.93664187837691e-05
-2.54286203338198e-05
-5.16993637261574e-06
-2.75051002487005e-05
-1.27434150401692e-05
-1.72433187446338e-05
-2.14190517856793e-05
-2.53406713819839e-05
-2.04098506948937e-05
-3.55639215731692e-05
-2.05579643332155e-05
-3.60544099893803e-05
-3.06583819914512e-05
-2.90341164631696e-05
-3.36394656935181e-05
-7.19028718704454e-06
-1.32097711854034e-05
-1.44191271731725e-05
-2.07985573082311e-05
-1.60758242133426e-05
-2.68718257658982e-05
-1.57586323986024e-05
-2.28620067798963e-05
-1.10640875153528e-05
-1.33726989491819e-05
-1.38880446097577e-05
-4.38689295938824e-05
-3.48406665304007e-05
-9.27646800236489e-06
-1.89600605708997e-05
-1.5148203395499e-05
-2.49457005833121e-05
-2.04307072822892e-05
-1.45724263774232e-05
-2.71708250764831e-05
-3.20649207539103e-05
-2.36243433691309e-05
3.12918254450947e-06
-3.46961383949799e-05
5.13767418916015e-06
-3.30987786164617e-05
3.07130873514001e-06
-2.46875635699563e-05
-4.12725930899304e-05
-2.55069132098213e-05
-2.37834905305123e-05
-3.41224528398773e-05
-1.57761290961632e-05
-1.56612371189339e-05
-5.35559010899928e-06
-1.88301980490902e-05
-9.83937469423861e-06
-2.1631581364761e-05
-3.60940400945007e-06
-2.43192643454713e-05
-1.07538579283521e-05
-1.82796029191073e-05
-2.12472678443096e-05
-1.46619942030459e-05
7.84702988919097e-06
-1.95870200314626e-05
-7.10383678165262e-06
-1.72365896728257e-05
-2.25425167176578e-05
-3.1868060615361e-05
-3.76397065126909e-05
-1.51648343193879e-05
-1.864386614619e-05
-1.69497988401596e-05
1.02518336015628e-05
-2.58503934634573e-05
-2.43887354295129e-05
-1.71179957287612e-05
-3.31018180093763e-05
-3.8690008246233e-05
-3.59508712446977e-05
-1.709245860033e-05
-3.61252324004855e-05
-3.22765026066862e-05
-2.12151364535129e-05
-4.00196630863199e-05
-3.37962881725021e-05
-2.50242914022312e-05
-3.4478852944417e-05
-2.07105364614998e-06
-3.10531450311713e-05
-2.83747480988506e-05
-1.64500079042231e-05
4.89806557117613e-06
-1.59757228355656e-05
-8.52352763908571e-06
-2.45014113173437e-05
-5.2702943637317e-06
-2.73372544016251e-05
-2.74538721115668e-05
-1.94812341960675e-05
-2.73019148561651e-05
-1.26648376791371e-05
-3.64750570065829e-05
6.50684016286641e-07
-1.15399070159252e-05
-2.89442887388436e-05
1.06316427770588e-05
-6.23145808513302e-06
-2.46511721952849e-05
-6.40810386994612e-06
-1.60880499360886e-05
-9.97038728523288e-06
-4.89490709351222e-06
-1.46132275065948e-05
-2.31928769436682e-05
-1.68061575572119e-05
-1.40571713211156e-05
-2.2562357850322e-06
-9.01394304478093e-07
-1.54657101212906e-05
1.11407149760989e-05
-3.40663411716004e-05
-9.91626984040316e-06
1.85601251816735e-06
-2.02545346555317e-06
-2.51149382031079e-05
-4.69023920501297e-07
-2.2505766893765e-05
-1.86420338229003e-05
-4.86853529959622e-06
-1.1523525235764e-06
-2.48697847360167e-05
-1.39357172103599e-05
-2.72998586312972e-05
-8.30082193344226e-06
-5.05133024524254e-05
-8.59708276688033e-06
-1.89968487822013e-05
-7.39394437457452e-06
-2.65701722296901e-05
-2.98089233488827e-05
-6.98797759267291e-06
-9.71794952474214e-06
1.1774192915159e-06
-2.13911026226495e-05
-2.91654424769788e-05
-4.12346051449852e-05
-7.15880473408531e-06
-8.90513848876386e-06
-2.09861642352983e-05
-2.71050811508793e-05
-3.04719767770854e-05
-2.64181951563569e-05
-1.59655321613043e-05
-1.56817313672582e-05
-2.51619968349608e-05
-4.13483122303961e-05
-2.92492304687311e-05
-1.57355667508746e-05
-2.75762937684727e-05
-1.0637418238236e-05
-1.33092713067672e-05
-1.57791512802949e-05
-3.00968677103677e-05
-2.81535666825452e-05
5.32182543163908e-06
-7.63522166480982e-06
-2.2109594782517e-05
-1.80878556662639e-05
-3.70150942754435e-05
-3.67755277178794e-05
-4.25879856330948e-05
-2.26335579915086e-05
-1.72906683467691e-05
-1.12088004261988e-05
-2.03004354572883e-05
-2.25626089017957e-05
-9.47987532944521e-06
-3.75445430367326e-06
-3.09730506856452e-05
-1.14782604814298e-05
-3.46432066268649e-05
-8.1822296216663e-06
-1.07463016983395e-05
-1.12594527298181e-05
-5.10743679243608e-06
-2.19627115072148e-05
-2.2086796530256e-05
-1.75747970129409e-05
-3.1607526556614e-05
-2.22634649660864e-05
-2.29308200796448e-05
-2.72746979343273e-05
-1.0893247125956e-05
-2.64614012941243e-05
-1.20578012998989e-05
-1.08670517926467e-05
9.31177089836944e-08
-8.28312889840449e-06
-3.4591433167241e-05
-2.20371074433919e-05
-3.88897336328933e-06
-3.39030862669419e-05
-3.32913617484954e-05
-2.00863110056793e-05
-2.37017540206304e-05
-3.70748834690323e-05
-7.48410011597136e-06
-7.2877041213599e-06
-3.0328650886666e-05
-4.30177289407878e-05
6.72583268740381e-06
3.06301921350659e-07
-3.18167442773562e-05
5.28944747771958e-06
-1.54233762352302e-05
-2.51345342390596e-06
-2.9005943708183e-05
-3.35263384564216e-05
-3.01859125453094e-05
-6.03144413481983e-06
-2.94768422601659e-05
-4.47960679891842e-05
-2.12442442014734e-05
-3.32606926399239e-05
-3.32752509508847e-05
-2.51579457933246e-05
-1.77758207309288e-05
-2.02371907371954e-05
-4.0275274911973e-05
-1.29465438289182e-05
-2.07624858882622e-05
-1.7795418129596e-05
-1.04877531410714e-05
-1.39516295709406e-05
-1.5818834965209e-05
-2.77130667462877e-05
-1.1478757484493e-05
-1.11130453181514e-05
-2.53052892125339e-05
-1.78850032785853e-05
-2.02244291407678e-05
-2.86887195438219e-05
-4.55671034598942e-06
-2.78339753655268e-05
-1.55026553934975e-05
-2.11354255726869e-05
-3.16239322995322e-05
-1.83741356153412e-05
-4.51217155009049e-05
-1.27384313702672e-05
-3.15550061594188e-05
1.71928809219831e-05
-2.16259384614803e-05
-2.83098410935817e-05
-1.8777348711522e-05
-2.28398383860375e-05
-7.40120208602971e-06
-1.12710090956436e-05
-1.19091598702719e-05
-1.07166491529173e-05
-3.50798362412247e-05
-2.44744207615075e-05
-2.75894792578325e-05
-2.13782231239705e-05
-2.85372191947907e-05
-1.64769314245885e-05
2.15689311321052e-06
-1.03269949921983e-05
-1.57290566470409e-05
-2.65134477743016e-05
-4.07164446650029e-05
-4.05093825832514e-06
-1.31697465782145e-06
-9.40225853658211e-06
-1.72237876813209e-05
-2.25067862808924e-05
-3.29304423515829e-05
-1.22833256348384e-05
-8.34026007641199e-06
4.8997445352796e-06
-1.84257708256393e-05
-2.19062278671443e-05
-1.28173160690074e-05
-1.85309777441098e-05
-2.62159109986588e-05
-2.79892717852261e-05
-1.80846489910119e-05
-1.33682961434695e-05
-2.61821095776397e-05
-1.9422088199768e-05
-3.00480358982965e-05
-4.33103050133868e-06
-1.72870259504367e-05
-1.94260377830482e-05
-2.52445900814504e-05
-8.53820651373469e-06
-1.94092636810177e-05
-1.04459232628081e-05
-3.71963267184143e-05
-3.64746452431237e-05
-2.05298225716469e-05
-2.35787536525924e-05
-5.31521991336934e-06
-4.28163821780948e-05
-3.38313853768149e-05
-1.39565852643483e-05
-9.60052601545082e-06
-2.5243608131356e-05
-2.42369164833753e-05
-2.27256486870584e-05
-3.05807718824121e-06
-1.65871239335526e-05
-1.34020653264212e-05
2.68781386616277e-06
-1.52231289144702e-05
-1.89132941536568e-05
-2.42615608427607e-05
-1.12951923735775e-05
1.07648153676948e-06
-3.05472053008146e-05
-3.7325787488166e-06
-8.55841853565739e-06
-4.46891439638828e-05
-2.44630110413437e-05
-2.50996623166083e-05
-2.11604731249555e-05
-1.22868139639699e-05
1.7239811627925e-06
-2.48441514956721e-05
-2.17735073159186e-05
-9.78598831356979e-06
-3.43064503001729e-05
-1.94552822310094e-05
-1.23063125840225e-05
-2.04286934267839e-05
-1.41854377939913e-05
-2.80575467296226e-05
-2.58564583383067e-05
-4.06539246014099e-05
-4.52686450877568e-06
-1.70859062137508e-05
-2.24413187713068e-05
-3.44714109070529e-05
-1.20329647618625e-05
-1.96044556308575e-05
-2.10112743777595e-05
3.12627937444184e-06
-2.94316189480078e-05
-2.31637923910448e-06
-2.16206050074211e-05
-3.9154323262771e-05
-1.86820473151619e-05
-1.21544584698019e-05
-2.15776104572909e-05
-2.46545168221785e-05
-2.43961146345465e-05
-3.10768177870658e-05
-2.16827752591473e-05
-1.70495950653186e-05
-2.182393860105e-05
-2.3520016383915e-05
7.1219865027001e-07
-2.49933593981122e-05
-1.32027443931615e-05
-2.73378343372244e-05
5.23439706763979e-07
-3.38620781280327e-05
-2.79508458531718e-05
-2.28512050805393e-05
-3.52027282173725e-05
-1.14100723513492e-05
-1.68599548358836e-05
-2.61384838027152e-05
-3.2287076898047e-05
-2.87164731572156e-05
-1.48049109424333e-05
-2.21945464852651e-05
-2.3641512308226e-05
-1.18648763155403e-05
-1.06551853419491e-05
-2.63778981678196e-05
-2.598776213112e-05
-1.33213980825837e-05
-2.08765347793251e-05
-3.01455800287074e-05
-3.93739909468586e-06
-2.68319372737835e-08
-2.51747995383387e-05
-2.88224926756905e-05
-1.93885123388458e-05
-4.1400877703631e-05
6.01793253018075e-07
-3.13242132472131e-05
-1.75659751514197e-05
-2.05192819641989e-05
-2.48343584258236e-05
-1.73987715593972e-05
-3.54570621887188e-05
-2.6342749794386e-05
-3.11491550666876e-05
-2.51958719495906e-05
-3.33695492445786e-05
-1.94666942776649e-05
-1.53828269419538e-05
-1.98049697567194e-05
-1.57169165522862e-05
-2.36811522769277e-05
-1.72221035179499e-05
-1.75140545205671e-05
-2.10409567270399e-05
-2.77719475990939e-05
-1.97967942322817e-05
-1.17523038280094e-05
-1.37781933242438e-05
-2.22340429418413e-05
-6.55734775682832e-06
-1.90910587596078e-05
-2.05513833363543e-05
-1.29000517705374e-05
-1.28095119044344e-06
-2.20941769982108e-05
-3.35136244395095e-05
-1.88728958235932e-05
-3.03286222051719e-05
-2.85960130495787e-05
-1.48591758732673e-05
-2.43932824531251e-05
-4.5325999306486e-05
-2.8928043039965e-05
-1.2893678478788e-05
-1.42605779354177e-05
-5.02528871156323e-06
4.58560734835071e-06
-2.95228634153157e-05
-3.55362577533267e-06
-2.34098613644259e-05
-1.15954189703403e-06
-7.41666207009603e-06
-3.36026911289238e-05
-2.4736240120361e-05
-3.55785196209147e-05
-1.9799448050538e-06
-2.88882076214947e-05
-4.94814503207231e-05
-1.43590808200881e-05
-2.55617128560292e-05
-1.72530312047195e-05
-1.13508450294712e-05
-2.52873097117946e-05
6.51800755356362e-07
-3.46643958842406e-05
-3.43158405454755e-05
-2.07875047096202e-05
-1.79655425516587e-05
-4.19326855791246e-05
-2.39711369659962e-05
-2.73466680260757e-05
-1.34996102847061e-05
-1.3482273918104e-05
-2.17776420422278e-05
-6.42688027322008e-06
-3.42233674399274e-05
-3.31117013513652e-05
-1.15346304201387e-05
1.07318131493206e-05
-4.48770708480853e-06
-2.21733144419861e-06
-6.65347025274388e-06
-2.95643836036511e-05
-1.41845367713785e-05
-2.05136948035145e-05
-3.1860778987375e-05
-9.17737389119357e-06
-3.77134953172473e-05
-1.29913642867237e-05
-8.46554703809479e-06
7.29030487329943e-06
-4.12598457833533e-05
-1.81456150559242e-05
-1.64156413552577e-05
-1.79006178028523e-05
-2.83886178134262e-06
-2.17657401658547e-05
-1.61867063237432e-05
-2.48487038953886e-05
-1.89681794355234e-05
-2.90818496826807e-05
-3.41610522411442e-05
-1.12400477216939e-07
-2.44503707565936e-05
-4.36322438822156e-05
-9.50002927674081e-06
-1.65552882485809e-05
-1.18933067527328e-05
-1.94373148172146e-05
-1.47157097297474e-05
-1.09089541744177e-05
-9.07652804874168e-06
-4.78971748373507e-05
-2.08692428561507e-05
-2.41079560726428e-05
-7.70195821887487e-06
-1.62803527473262e-05
-2.29479188799062e-05
-5.32570694527686e-06
-1.31159107032284e-05
-1.18805750971902e-05
-3.54973810717096e-05
-1.70975446303684e-05
-1.37037853569211e-05
-1.44827203680345e-05
-4.60188328538573e-05
-1.22506182794755e-05
-2.58413076262733e-05
-2.75458375609888e-05
-8.56435015131413e-06
-1.94028262982273e-05
-1.83365993801605e-05
-2.11018817071781e-05
-7.47071015616515e-06
-4.93619299037051e-05
-1.95251650806961e-05
-2.24595370657157e-05
1.29073187202604e-06
-1.54845737530605e-05
-1.25600647832349e-05
-1.79862541082284e-05
-7.04362711933272e-06
-1.50022976064494e-05
-4.43437381556671e-05
6.69181778225086e-06
-2.43655670806026e-05
-2.5373867825534e-05
-2.709652046527e-05
-2.65412214701798e-05
-8.88673269386511e-06
-2.48132162052452e-05
-1.11867189167223e-06
-1.8960414688649e-05
-2.84582385984165e-05
-9.78185733670015e-06
-3.22629666713752e-05
-1.04997321249616e-05
-7.79007584017895e-06
-1.38718776896274e-05
-3.98206460539321e-05
-3.85175246332881e-05
-2.90275157353462e-05
-3.62734625904839e-05
-2.99415236956873e-05
-2.82557951420004e-05
-4.35333599297249e-05
-2.89940576615578e-05
-2.4847496922646e-05
-2.85982501966392e-05
-3.73346975659715e-05
-4.60171599065469e-06
-1.5775712688745e-05
-3.53680498986122e-06
-2.97688458652941e-05
-2.62660655221908e-05
-6.6329677133524e-06
-3.59537415840952e-05
-6.79090210983642e-06
-3.57568666346754e-05
-1.49373943258651e-05
-1.62547969477465e-05
-1.90247709609068e-05
-2.78752501935472e-05
-1.25088747137511e-05
-2.38882042601704e-06
-1.23582456026045e-05
-3.60770878528505e-06
-1.61554511209957e-05
-2.54183906395791e-05
-1.25770542639918e-05
-2.39633763561297e-05
-1.74846873161467e-05
-2.81779097724871e-05
-3.53310877997155e-05
-1.63522657154331e-05
-1.0882355555783e-05
-1.1253351109739e-05
5.27796714450944e-06
-1.42393359344736e-05
-6.75183267026587e-06
-3.30825170441664e-05
1.14031450077337e-06
-8.87608328716155e-06
-6.50581608823579e-06
-1.58424310634754e-05
-1.70970048421048e-05
7.09607477148883e-06
-2.7137666089201e-05
-1.98368173712013e-05
-2.03401164311467e-05
-1.8198422283982e-05
-2.05764690342933e-05
-3.02251509302442e-05
-1.84648535010451e-05
7.13446975373393e-06
-2.82171688598849e-05
-7.41388057046201e-06
-2.84183214659253e-05
-2.29750901705276e-05
-2.08439849863556e-05
-2.24635456578168e-05
-2.81572337826839e-05
-1.60484559480947e-05
-1.83227295817183e-05
-2.7877319018743e-05
-3.85677429290834e-06
8.37474407109868e-07
-3.45282214424636e-05
-1.50130577217661e-05
1.91358686714018e-06
-1.53609471395015e-05
-3.17294784449587e-05
1.55950804812944e-06
-2.44373110168117e-05
-2.61415659574675e-05
-3.18243445582251e-05
-3.09578546803873e-05
-3.01314471896133e-05
-2.55440704241846e-05
-1.8141305282242e-05
-1.87439175572419e-05
-3.68101248167205e-05
-1.80845594445972e-05
-5.87907893743451e-06
-2.3110509736379e-05
-1.25954993800683e-05
-2.17376054772619e-05
-3.66021017703109e-06
-1.97388136235216e-05
-2.5557319805494e-05
-2.64939975001471e-05
-4.14051601143395e-06
-1.74730136321342e-05
-3.38321586352302e-05
-3.61501948033093e-05
-3.08748449246317e-05
1.40149998252149e-05
-1.14358427696165e-05
-8.20661655011853e-06
-6.41254272134389e-06
-1.67765432620211e-05
-1.7630875626252e-05
-1.67431498761836e-05
-2.34172220553486e-05
-2.90105694047674e-05
-1.38561345996095e-05
-2.22774697209409e-05
-2.76219966339923e-05
-1.54416009124275e-05
-2.81396938388783e-05
-2.21295580966959e-05
-2.50358805288815e-05
-2.28197699245055e-05
-4.8763459408247e-05
-1.74618407335865e-05
-1.27625496255175e-05
-2.4159025617458e-05
-2.33733062938725e-05
-1.87883868410387e-05
-2.40244274925372e-05
-2.25901748720994e-05
-9.13310662170784e-06
-2.42104521798538e-05
-1.89801195395599e-05
-1.91914398506668e-05
2.18441883932062e-05
-1.30392938368808e-05
-2.64980017782329e-05
-1.46715357118054e-05
-1.08810930645866e-05
2.33701322216992e-06
-1.01675553579316e-05
-2.12079748642692e-05
-1.31978859488735e-05
-2.00472889655385e-05
-2.22444773645226e-05
-3.6819421192576e-05
4.96222467213608e-06
-1.20977755770506e-05
-2.07774571392538e-05
-4.20472741626223e-05
-2.90478721546247e-05
-2.24542767669254e-05
-2.78732938433095e-05
-6.16297139026118e-06
-3.29648215749376e-05
-7.74950172478368e-06
-2.4941145056409e-05
-3.46121635627216e-05
-1.67471698714025e-06
-2.83282987337577e-05
-1.36531809604114e-05
-2.64243160468422e-05
-3.12250770254274e-05
-3.9468925146164e-06
-2.10826068773945e-05
-3.47475923474469e-05
-8.03451756587146e-06
-3.50275297095631e-05
-2.2782739681625e-05
-1.90401245837702e-05
-1.15551749162276e-05
-2.24691724453143e-05
-2.48428007631228e-05
-2.0814633097726e-05
-2.29701876665098e-05
-3.74371696726881e-06
-2.20529338532351e-05
-2.85367455647151e-05
-8.34348711484153e-06
-6.03967017177783e-06
-2.34946893127439e-05
-5.02241694159571e-06
-3.41170988670936e-05
-1.2598349706689e-05
-2.28878160715361e-05
-3.83832844988216e-05
-1.41620845039551e-05
-5.04963417629826e-06
-2.00315945579408e-05
-4.73891637191447e-05
-5.23418775538011e-06
-2.55065652588625e-05
-2.28758906039761e-05
-4.20636473200489e-05
-3.51637996784064e-05
-2.06584233019995e-05
-1.10652901902543e-05
-2.65219029020406e-05
-1.25083805798581e-05
-8.84202101879493e-06
1.45827213593185e-06
-3.52221267680301e-05
-3.4903591213759e-05
-2.41729138850808e-05
-3.15648751668723e-05
-4.82627273125913e-05
-4.22556646429411e-05
-2.47447830863467e-05
-1.87003373309044e-05
-2.34306319146149e-05
-2.70693176787834e-05
-2.72567122082003e-05
8.24419182912656e-07
-3.76137624069696e-05
-2.73314473898179e-06
-1.7152487617026e-05
-6.32546974515305e-06
-2.3893403323013e-05
-5.56769783067606e-06
-1.35348365079373e-05
-4.73244303232084e-05
-1.89732569652682e-05
-1.91894056068676e-06
-2.09158488137471e-05
-1.88104223752233e-05
-3.00697735262686e-05
-2.1929419252528e-05
-2.86033062741183e-05
-1.71332157105214e-05
-9.56080698262098e-06
-1.91244397637146e-05
-1.86994987084817e-05
-8.81125909962806e-06
-2.31829160049209e-05
-2.27448175797452e-05
-9.54426682123877e-06
-2.66123255232455e-05
-2.54374744331477e-05
-2.91356465192145e-05
-3.85739717035248e-05
-2.0933351810628e-05
-3.583013374985e-05
-3.01598055733749e-05
-3.31845937737435e-05
-2.07391270738605e-05
-3.26102581182026e-05
-4.31990761653922e-06
-1.33278394122839e-05
-5.77738512701712e-06
-2.56222816478191e-06
-8.67559098428442e-06
-1.99707248766266e-05
-2.13269073894806e-05
-2.6281246516607e-05
-1.08492612689303e-05
-3.46141045036431e-05
-3.67968088595013e-05
-2.14480014942712e-05
-3.97490254623203e-05
-2.62781427420924e-05
-2.45385082893704e-05
-4.42661251289027e-05
-2.04293706264818e-05
-1.79200626457347e-05
-2.18373768179552e-05
-1.68731434858107e-05
-3.41171687092314e-05
-1.29584349352389e-05
1.00037839586033e-05
-5.32130582363878e-06
-8.03473039921636e-06
-3.60516972836853e-05
-4.00746332967264e-05
-8.24281691755072e-06
-1.01503086129625e-05
-2.16245954491827e-05
-3.1784612077812e-05
-2.79572830827731e-05
-8.45119249672659e-06
-1.59636367470348e-05
-7.67475906121543e-06
-1.55411024373224e-05
-2.48861072169911e-05
-1.85869748269132e-05
-2.8185971905794e-05
-1.10332331409965e-05
-1.70562276812704e-05
-6.04464680011737e-07
-2.96714403438159e-05
3.06454083049624e-06
-1.84689045693194e-05
-2.63362359213318e-05
-4.31357575323995e-05
-3.27479988788783e-06
-1.60800344007701e-05
-9.01685825800399e-06
-3.51101887948932e-05
-1.36053950777703e-05
-2.2359810841416e-05
-1.5958370987274e-05
-5.46171556909825e-06
-3.88139176658834e-05
-1.77352361313731e-05
-2.21625974800793e-05
-1.09632655287389e-05
-3.17764332333451e-05
-2.75739545905283e-05
-3.3583254553416e-05
-2.4892639565767e-05
-3.72768315223373e-05
-1.72961043652115e-05
-2.85389114570429e-05
-1.46817767107908e-05
-5.71544263979849e-06
-3.13274532384155e-05
-2.54650614171337e-05
-4.20930688607981e-05
-1.60296002932522e-05
-1.37102361334711e-05
-2.89286916247105e-05
4.78008284940629e-06
-2.99292031856934e-05
-3.18332627423025e-05
-7.94606427229579e-07
-2.31167076281339e-05
-3.4237673566502e-05
-2.0971491569555e-05
-1.58863924032541e-05
-2.82557723355739e-05
-2.24067363807063e-05
4.08596771568467e-06
-3.40418218800984e-05
-1.63203679761092e-05
-3.70784223631899e-05
-9.99273514872174e-06
-1.027396591919e-05
-1.46476817969578e-05
-1.41715069206856e-05
-2.58272157686654e-05
-1.90893503679697e-05
-1.74487161888433e-05
2.69267538307201e-06
-2.22780319664921e-05
-3.41908292842555e-05
-2.57925425837756e-05
-2.53861066799886e-05
-1.93342003111983e-05
-2.1615398315268e-05
-4.09500637573662e-05
-1.02288192928002e-06
-3.46696384540958e-05
-1.72580760236893e-05
-1.97420759069699e-05
-2.06299736956307e-05
-2.61048224935524e-05
-3.30704414366404e-05
-1.8069263042565e-05
-1.75181390142123e-05
-5.16634528901238e-06
-2.32705158429998e-05
-2.36202914012311e-05
-3.15842804370772e-05
-2.72347984659471e-05
-1.86056566254719e-05
-1.82371045249136e-05
-1.01835584360544e-05
-3.81960011918892e-05
-2.2006971097818e-05
-2.25883154518279e-05
-3.68617790235249e-06
-1.6524573798745e-05
-1.78087819639263e-05
-3.12690432069737e-05
-2.98185196776881e-05
-4.45592182282015e-06
-2.70897408603475e-05
-2.01240155512258e-05
-9.74333952193407e-06
-1.82122362856001e-05
-1.68477495278458e-05
-2.21825871203843e-05
-1.7075076062126e-05
-9.01705049357292e-06
-1.80350012540664e-05
-3.99720739978103e-05
-3.48945879485471e-05
-4.32109868539348e-05
-3.14752801073656e-06
-3.68333948334274e-05
-1.88145124092388e-05
-1.60634304086482e-05
-3.07470497305658e-05
-2.21426134328664e-05
-4.3110493836221e-05
-2.45931179028761e-05
-3.20044532828823e-05
-2.67808242030472e-05
-1.48390523899018e-05
-4.46370591584007e-05
-2.05067083753532e-05
-5.04464170357216e-06
-7.98925272889531e-06
-1.57094357034261e-05
-2.61348066731718e-05
-1.87391438123094e-05
-1.93996951661357e-05
-2.63641678436931e-05
-1.99470981446843e-05
-1.87095009028878e-05
-8.57906637031554e-06
-4.42896771123603e-05
-2.48141848640828e-05
-2.82559112673703e-05
1.91407285959997e-06
-5.0196136632744e-06
-2.34422477023631e-05
-1.85920282791177e-05
-2.09406441073946e-05
-7.33453034857302e-06
-9.92844324865399e-06
-3.14028857158362e-05
-3.88794913281399e-05
-2.00516645797346e-05
-1.00400865340736e-05
-1.05371181748758e-05
-3.58074727294988e-05
-3.28609097881685e-05
-1.713632434755e-05
-2.39354735269044e-05
-2.78920738023211e-05
-4.63559607927442e-05
-2.41107732343451e-05
-1.51517421887478e-05
-3.38845141912437e-05
-1.08038199734112e-05
-2.73212063347288e-05
-2.23757082999497e-05
-1.64101521848267e-05
-2.79048601847561e-05
-2.26112879405575e-05
-9.41893918231131e-06
-3.28031529048759e-05
-2.13018187877229e-05
-1.36045088373149e-05
-9.29881286858636e-06
-2.88327373981746e-05
-1.32920450059521e-05
-3.8456352483361e-05
-2.37786734475312e-05
-2.73211677141533e-05
8.03547368696494e-06
-1.37623567553588e-05
-7.55802165127823e-06
-1.0288045137524e-05
-2.37864615787018e-05
-1.75589214366679e-05
-2.79465205222629e-05
-1.2785254779085e-05
-1.77746709843028e-05
-2.00042558340459e-05
-1.668060919003e-05
-1.8423936844995e-05
-2.43381653278194e-06
-5.40652805346413e-06
-2.31735196762007e-05
-3.48622643241261e-05
-1.44107065798649e-05
-2.24811302474965e-05
-2.5332540910203e-05
-5.59574870518989e-06
-1.87860112687567e-05
-1.46869649878139e-05
-2.07527689598319e-05
-2.66444687771243e-05
-2.29613715678743e-05
-1.57498458887264e-05
-1.47658597877731e-05
-1.55065063971231e-05
-1.92657833033648e-05
-1.55282723673394e-06
-1.0763385982402e-05
-2.38203079858475e-05
-6.86506038567264e-06
-1.93601130301711e-05
-3.2508161873345e-05
-4.8415046461842e-05
-1.30096838675576e-05
-1.88433879315163e-05
-3.46302856035236e-05
-9.25113498872868e-06
-2.15995101118467e-05
-2.65299588227566e-05
-1.71698879742368e-05
-4.69564150460411e-06
-2.00437211365081e-05
-3.02863408773336e-05
-2.91724732134356e-05
-2.90783588590302e-05
-3.57927121675822e-06
-1.92023924370632e-05
-1.46141772332129e-05
-6.60547438832068e-06
-1.46516328983783e-05
-1.02977578928689e-05
-1.17597593870892e-05
-2.34398173237611e-05
-3.02775971287131e-05
-2.16795455629778e-05
-2.54695084792976e-05
-1.43827097998075e-05
-4.53045431696061e-06
-3.51570969250331e-05
-1.95500097082998e-05
-3.59991755875217e-05
-2.55761306397416e-05
-1.47083762883876e-05
-4.49450360794336e-05
-2.58746772246034e-05
-1.53192270570175e-05
-4.12978371366693e-05
-4.60014524566803e-06
-4.27833403782686e-05
-1.66598917272725e-05
-2.10744190362042e-05
-3.62528714804938e-05
-2.21892160836458e-05
-3.0864622258769e-05
4.27369379011529e-06
-2.02725567039018e-05
1.07516078518166e-05
-6.52340625654679e-07
-2.07073391965839e-05
-3.28570119043078e-05
-3.70341110479545e-05
-2.83674926858208e-05
-2.51848000103314e-05
-1.88138490655335e-05
-2.46282358186527e-05
-5.19425430447109e-06
-3.40935485354921e-05
-1.60269657482352e-05
-1.97669320285921e-05
-2.06114524153124e-05
-8.91303663361782e-06
-1.87194198207843e-05
-1.04068770493334e-05
-2.04937039703629e-05
-2.64411507249666e-05
-1.5910494116839e-05
-4.61088433205522e-05
-2.60028600241911e-06
-3.23734548783433e-05
-3.68055630844073e-05
2.91185000847341e-06
-2.86003614292603e-05
-1.74151456921955e-05
-7.71138490842049e-06
-5.72510460753261e-06
-8.37582276273247e-06
-1.9138701970096e-05
-3.3629558325636e-05
-3.24995034162713e-05
-2.31910321210425e-05
-2.18535314878435e-05
-1.94033431483264e-05
-2.19007499889891e-05
-5.92874081564179e-06
-1.03453325471418e-05
-4.68705916520287e-05
-2.35419890175602e-05
-2.00757717567492e-05
-2.90413933405415e-05
-2.56070547871534e-05
-2.2890474473212e-05
-2.58439410320136e-05
-7.75985057334641e-06
-2.55358022433492e-05
-5.20473984556164e-05
-1.18076842880489e-05
-3.49949715107005e-05
-2.49270919989555e-05
-2.6471016579583e-05
-8.23189302316374e-06
-1.95678455263553e-05
-1.03474194375191e-05
-3.43302869078268e-05
-1.13739996329982e-06
-1.39965747816369e-05
-2.94392596476297e-05
-2.99687921060206e-05
-2.88657421337383e-05
-2.5194309028765e-05
-2.52309488516579e-05
-3.08237367019485e-05
-2.55365480203422e-05
-2.18551623560307e-06
-1.32602489948649e-05
-2.50092976681618e-05
-3.99434858062964e-05
-7.54423520626715e-06
-3.28818475651353e-05
-2.88816538579556e-05
-2.47695733396903e-05
-1.55197290229693e-06
-2.44722495792939e-05
-4.95781082254887e-06
-7.12403077876418e-06
-3.63496747744203e-05
-1.65502208690327e-05
-4.92832247555079e-05
-3.19916475511545e-05
-2.3108434117458e-05
-1.55757732930655e-05
-1.00907054623317e-05
-2.11342089377555e-05
-4.60767788406038e-05
-2.43998033991344e-05
-2.9522807523548e-05
-2.30107284141719e-05
5.81277223576979e-06
-4.01075533032243e-05
-2.87139772999403e-05
-2.35216020282579e-05
-3.25984363565882e-05
-1.49860620963404e-05
-1.03226491345619e-05
-1.94359336529476e-05
-3.24722023613568e-05
-2.78912845546403e-05
-8.48722463901804e-06
-4.45849786856086e-05
-2.55566109979537e-05
-2.42261489966271e-05
-6.96008574116877e-06
-7.61189337499123e-06
-9.54171677539112e-06
-3.38998464096357e-05
-1.94494174991698e-05
-3.30649936389021e-05
-2.60303790462024e-05
-2.45197846680169e-05
-3.29971466082585e-05
-3.37159216384584e-05
-1.70980799859533e-05
-6.93039976097104e-07
-1.51072037498172e-05
-3.08606057961953e-05
-1.18504373262786e-05
-2.07274431722373e-05
-1.52593784315274e-05
-2.73782105354209e-05
-2.24433424017196e-05
-3.88889512510913e-05
-4.72583350705086e-06
-8.8171547710634e-06
-3.82408571984349e-05
-9.44335769568758e-06
-2.21532118696697e-05
-1.90031998538787e-05
-9.87297620067586e-06
-1.11071946527189e-05
4.67246242853889e-06
-1.60343392599028e-05
-2.5370244715759e-05
-3.59537395220905e-05
-2.70113678979012e-05
-3.34727640255501e-05
-3.65520769723645e-05
-2.93815731427001e-05
-2.0966098203499e-05
-1.09155930873331e-05
-2.07988251629e-05
-1.76276263037419e-05
-8.39586303446876e-06
-2.08190014895329e-05
-2.07927200472127e-05
-2.77484354782958e-05
-4.61691514931592e-05
-2.22932986216525e-05
-2.50045772240546e-05
-4.33489877524684e-05
-3.8658477345578e-05
-8.56080633704614e-06
-1.64316368105763e-05
-1.1105431657049e-05
-1.24687550645313e-05
-2.87533791637339e-05
-1.31718023828233e-05
7.36016749379962e-06
-1.42428297362896e-05
-5.13689667604072e-06
-2.07484175392675e-05
-3.24912745158789e-05
-3.74583711566057e-05
-1.12460699275533e-05
-1.06474580034637e-05
-1.10314543590868e-05
-3.08109895596429e-05
-2.20270496004786e-05
-2.03822404958092e-05
1.02096273640285e-07
-3.64204032587854e-05
-1.21762593362874e-05
-6.6719903572051e-06
-2.18058812221653e-05
-1.63715523315298e-05
-2.07196431582535e-05
-6.92103562497646e-06
-2.44049763902427e-05
-1.34190023770647e-05
-3.82127428483124e-05
-7.90885234568578e-06
-1.71732409610614e-05
-2.69482356453569e-05
-1.45210134040047e-05
-1.14272403296782e-05
-3.39977911028931e-05
-2.1605351513468e-05
-2.50031785476007e-05
-3.61772295925899e-05
-1.83111458159308e-05
-2.28645528674128e-05
-3.28443090749739e-05
-2.12119129541413e-05
-3.15612656694068e-06
-6.57441056945149e-06
-2.31872953669156e-05
-2.65441035692531e-05
-1.01326061771642e-05
-1.43967052654801e-05
1.07145783610292e-06
-2.75431934349583e-05
-1.01739843253483e-05
-3.95464987206052e-05
-2.1017431773302e-05
-1.70525376504859e-05
-3.62262481831748e-05
-1.44147051030221e-05
-2.77786371570447e-05
-1.60367176904252e-05
-2.58611806186039e-05
-3.01244813625602e-05
-1.01119690496415e-05
-4.71612843428641e-05
-1.29175040499589e-05
-3.6344525657288e-05
1.45596813818641e-06
-1.07526476275307e-06
-3.69241410337082e-05
-1.40288825926867e-05
-1.34935240619958e-05
-3.62990491529569e-05
-1.93774920273869e-05
-2.90411539312189e-05
-1.47587272786606e-05
-1.33235311038559e-05
-2.61635457646096e-05
-3.89199290450616e-05
-2.91303419988066e-05
-1.67292868115608e-05
-2.7608654333568e-05
-1.23985114736527e-05
-6.31287731636092e-06
-2.95629181821226e-05
-1.87883846790348e-05
-1.93361835354863e-05
-2.53138659654908e-05
-7.51310696775558e-07
-4.10676860398999e-05
-7.77379364559843e-06
-3.02821434667981e-05
-2.81881872466779e-06
-2.56403856019332e-05
-3.31283884240657e-05
-2.12125663681035e-06
2.67127997124386e-06
-1.83118761991145e-05
-3.74325307452386e-05
-2.04558993159772e-05
-2.99952482796637e-05
-3.09045533690623e-05
-1.86721502979052e-05
-1.08053668841607e-05
-1.86595783781247e-05
-6.82487969592287e-06
-8.19912331222105e-06
-2.25795966408381e-05
-3.61662101289434e-05
-2.47637663728729e-05
-2.43127634358045e-05
-1.5329568686503e-05
-1.01652618714753e-05
-9.15379990110251e-06
-9.05323605552801e-06
4.17431656566559e-06
-3.34153395051575e-05
-1.50632076958612e-05
-2.26297121109343e-05
-2.34399957143007e-05
4.36182265898885e-06
-1.66918373204386e-05
-2.150690216214e-05
-9.70927349714126e-06
-1.43607735395876e-05
-3.18096000731422e-05
-4.30877327424237e-05
-8.40993788158707e-06
1.60775254485158e-06
-2.02154086117519e-05
-3.87278050747655e-05
-2.65338657792231e-05
-2.94015676137458e-05
-3.28275655047345e-05
-2.29663940015334e-05
-2.476697239238e-05
-1.69602742621031e-05
-1.61955933464319e-05
-2.74417468199347e-05
-2.66148185371463e-05
-2.47483665857056e-05
-3.13367474766869e-05
-4.9047157522604e-05
-1.96791038071941e-05
-1.69519297162932e-05
-4.28525678267981e-05
-8.69529906556389e-06
-2.38364380774739e-05
-2.37838694430398e-05
-3.53535089187967e-05
-3.33740555578002e-05
-2.61625091701077e-05
-4.94160606077761e-05
-2.40053336356175e-05
-2.28586365534658e-05
-1.81670686989082e-05
-1.64281877011386e-05
-3.09997191333088e-05
-1.44028679032635e-05
-1.69509085692688e-05
-1.92040102382588e-05
-1.87938309810419e-05
-2.27671458905583e-05
-2.46188954303394e-05
-1.6245757175445e-05
-2.15304991001789e-05
-4.95261915327005e-05
-3.69880696582454e-06
-1.84281368077391e-05
-5.4292973920556e-06
-3.95152215111282e-05
-2.09530428215297e-05
-2.23278876905793e-05
-1.57172222950306e-05
-3.74625593116806e-05
-6.78732190424241e-06
-2.26133923075464e-05
-2.60433040678648e-05
-3.01779410678195e-05
-7.98188776267154e-06
-2.61472035812662e-05
3.06374071088718e-06
-6.36329936118964e-06
-2.38475718895841e-05
-9.76692212923268e-06
-2.95577459781474e-05
-9.22349335193074e-06
-5.00913256472203e-06
-6.90710891087252e-06
-1.54840123352783e-05
-2.89572601666645e-05
-2.00855999053545e-05
-3.3207607431334e-05
-2.26314798410809e-05
-5.4758839012181e-05
-4.3958661221174e-05
-3.43738591232662e-05
-1.32155511389092e-05
-2.30091130698369e-05
-2.50667100592603e-05
-1.70019132012379e-05
-3.09639119490702e-05
-2.1579150088116e-05
-4.69787152825204e-05
-2.10222430025079e-05
-1.79479379406759e-05
-3.37144432405328e-05
-2.93894620966545e-05
-8.70806220480443e-06
-1.02849194448553e-06
-8.9184259690411e-06
-1.83325940993841e-05
-1.74760164188297e-05
-2.91344638781217e-05
-2.51372277825296e-05
-2.29134448727696e-05
-4.23315533618747e-05
-2.78011891748625e-05
-3.41794908054858e-05
-3.1513939186215e-05
-1.28000846828108e-05
-2.40534421148873e-05
-6.84380677186987e-06
-3.20249828418948e-05
-1.2091022494693e-05
-2.32940790496225e-05
-3.43590125979391e-05
-1.24632654652988e-05
-1.04389846609345e-05
-4.5300946240141e-05
-3.90000409375526e-05
-2.06004034121533e-05
-1.3669386979397e-05
-2.91102482301524e-06
-1.32568204998244e-05
-2.25701761927922e-05
-2.43870097950147e-05
-3.79119852863495e-05
-3.98731870866753e-05
-2.73680098275133e-05
-1.16252839534665e-05
-3.57716440000647e-05
-6.61198882218406e-06
-4.42039153779175e-05
-3.27785063841967e-05
-1.75326999432855e-05
-3.4554704924725e-05
-1.25786107656297e-05
-3.29648583466388e-05
-1.53307830374073e-05
-1.42474488040896e-05
-3.29938038577101e-05
-1.91745097405198e-05
-2.41822659793962e-05
-3.12912548213635e-05
-2.56863704705384e-05
5.97852738270008e-06
-2.62446915885087e-05
-1.5404433043759e-05
-2.81003579553108e-05
-3.6069844518837e-05
-2.91201265334083e-05
-1.74297444949931e-05
-1.86097861707864e-05
-5.90063792518371e-05
-1.45232988222076e-05
-1.96338483717548e-05
-3.22708857234518e-05
-1.9960935155635e-05
-3.25120122213741e-05
-7.80968445273343e-06
-1.02833672736647e-05
-2.96777689554772e-05
-3.03969236991435e-05
-1.6559394934523e-05
-1.58895273327739e-05
-8.89451686192402e-06
-2.59667909291884e-05
-5.93378667529888e-07
-4.59217823173505e-06
-2.40082876570746e-05
-3.56224212063078e-05
-2.5755107317137e-05
-3.39697473779789e-05
-4.0732277179556e-05
-9.52280650364114e-08
-2.76045627143311e-05
-1.10433783751841e-05
-3.47586974162363e-05
-8.15748475715624e-06
-2.79359917229816e-05
-3.43326406331802e-05
-2.71422892860062e-05
1.47998553854942e-05
-1.23925338676288e-05
-1.27501424679121e-05
-2.87960659061279e-05
-3.353491965502e-05
-4.36587357842365e-05
-8.19022743754477e-06
-4.12906181525413e-05
-1.78771226780367e-05
-3.00756741955823e-05
-1.03240597553989e-05
-1.31277822328882e-05
-4.54261865694721e-05
-3.33561502229884e-05
-4.72361866314206e-05
-1.64924957760846e-05
-4.03403043125964e-05
-2.64570555698738e-05
-1.08274734920314e-05
-3.02365120576936e-05
-1.97888204658408e-05
-3.45524398484737e-05
-2.77490406559546e-05
-2.45001026629327e-05
-2.46751321345617e-05
-1.43715385621708e-05
-2.1617675591338e-05
-3.6904787167251e-05
-3.00230640899263e-05
-2.53342862872386e-05
-2.0510559964805e-05
-2.81913348240391e-06
-4.37186317318393e-06
-3.20840706321618e-05
-2.56773019712817e-05
-1.71963676041903e-05
-5.73234469685135e-06
-3.29230593393858e-05
-2.72936251900349e-05
-9.14745060374672e-06
-3.076429251008e-05
-5.30307939152496e-05
-1.38796895506329e-05
-1.93358339313786e-05
-2.04098645619874e-05
-2.15123741740309e-05
-3.59743907130658e-05
-4.16832979595957e-05
-1.85665250336918e-05
-2.36236311072328e-05
-1.93411665049354e-05
-3.18131266028356e-05
-6.41136179731712e-06
2.17741606125829e-05
-1.92563793308056e-05
-7.09151843419029e-06
-1.14489725844272e-05
-2.82444577729292e-05
-3.12745846386411e-05
-1.37877170122402e-05
-7.99476569147071e-06
-2.2596668924994e-05
-1.26705605832855e-05
-3.69547229768892e-05
-3.44697400193272e-05
-1.05587854737101e-05
-2.11772186200428e-05
-3.34364733283971e-05
-2.38453060482034e-05
-1.57904231379751e-05
-2.5524146353547e-05
-3.84084348728579e-05
-1.63607778298294e-05
-9.25639101114904e-06
-2.39770903307318e-05
-2.16353359892371e-05
-2.22529925032168e-05
-1.68968795795688e-05
-2.50223088461164e-05
-1.55300818213531e-05
-6.73716888299264e-06
-1.73350978652658e-05
-6.06595440841948e-06
-2.65946004123224e-05
-2.01439484396934e-05
-2.81912975295603e-05
-1.79983669432028e-05
-1.54585750897875e-05
-1.33351259415067e-05
-1.33717905664825e-05
-1.49324083192667e-05
-2.09714076885542e-05
-2.89763714302822e-05
-1.3290118745798e-05
-4.16572549240023e-05
1.13143899871802e-06
-3.70118789862856e-05
-3.76667827806769e-05
-2.66463955498684e-05
-2.79925365556517e-05
-4.9698171005551e-05
-2.40090639786697e-05
-2.27325701683361e-05
-4.67443695181286e-05
-2.49112603863013e-05
-2.40017189055603e-05
-1.82592295174591e-05
-2.3190274788798e-05
-1.3997416511287e-05
-1.97869009836028e-05
-1.24362137107822e-05
-2.52741688616392e-05
-2.58189224819101e-05
-2.11967987930365e-05
-4.95740573350828e-06
-3.50013600312214e-05
-1.12813594224927e-05
-1.38346386552858e-05
-2.83163448602465e-05
-1.06022247771502e-05
-1.89084837195238e-05
-8.42997576343558e-06
-2.76493270763577e-05
-1.43970739723948e-05
-1.19943820061093e-05
-8.74802036767366e-06
-4.32330455514717e-07
-3.01095610135793e-06
-2.07847577446023e-05
-1.37279961316308e-05
-6.98872826466408e-06
-1.2270729254256e-05
-1.89152806635904e-05
-4.05978132985699e-05
-2.67947140125364e-05
-2.3026794504894e-05
-1.07474354954458e-05
3.90110452779496e-06
8.69338646967399e-06
-2.66115204590056e-05
-1.94842767953751e-05
-1.77355211871519e-05
-8.26264281019528e-06
-1.34585257178907e-05
-6.43011210985174e-06
-2.07380417539448e-05
-5.493965244429e-05
-2.96215635049824e-05
-8.97248557346033e-06
-4.10551906779329e-05
-1.38043488313488e-05
-3.45713248052584e-05
-3.32556939847526e-05
-1.49830697908703e-05
-2.30975462775433e-05
-1.69070142578278e-05
-2.7924643150633e-05
-1.58904608965286e-05
-4.64058888657047e-05
-9.29263360205807e-06
-2.72780768276433e-05
-1.01929230133625e-05
-2.89688933518116e-05
-1.47299010150478e-05
-4.32901257709085e-05
-1.53990411444498e-05
-2.87132839809555e-05
-2.04842252798006e-05
-2.94137055307375e-05
-3.3429284895304e-05
-1.58328244490127e-06
-2.1273354334451e-05
-3.73955678303828e-05
-2.6022776194996e-05
-1.80854841408468e-05
-1.99936678279453e-05
-2.55152206351008e-05
-6.59375128144782e-06
-2.38486320908835e-05
-2.63904783514887e-05
-2.8845805415051e-05
-3.23390095364691e-05
-3.43253467492774e-06
-2.18907338307219e-05
-2.29886664984557e-05
-1.30094936078487e-05
-1.06583306766468e-05
-5.39692276001112e-06
-1.55046644704436e-05
-3.83430681365901e-06
-2.45996849418386e-05
-1.2131242782151e-05
-1.99195963523128e-05
-1.30000905236048e-05
-2.02389914454225e-05
1.34126513294005e-05
-3.93679955477229e-05
1.00535198366284e-06
-1.56677506945416e-05
9.84132958234994e-07
-3.17658742968679e-05
-1.99422238625548e-05
-3.01503485249912e-05
-2.579547138006e-05
-1.18080257351317e-05
-2.72200568863611e-05
-4.41911225263221e-05
-2.46332647486049e-06
-3.30008988635051e-05
-2.12197282939117e-05
-1.1220871794663e-05
-3.95211295270044e-05
-1.00523581289384e-05
-1.14336493702568e-05
-6.6375934143136e-06
-1.42016856871325e-05
-1.73100890714683e-05
-1.13929125997861e-05
-1.87585340896227e-05
-2.83255537500186e-06
-1.90163098296907e-05
-3.00019698035867e-05
-1.26472532710818e-05
-1.6912718247043e-05
-2.9726910160906e-05
-1.49736725785033e-05
-2.77531601491812e-05
-2.99535332447999e-05
-1.07389458214629e-05
-2.61621215418057e-05
-3.17364599865617e-05
-9.20659642199617e-06
-3.37287341015608e-05
7.36563023392946e-06
-3.81224104941501e-05
-1.73217826039726e-05
-7.1677844978705e-06
-2.0812601527321e-05
-1.15586737682409e-05
-4.84165017684485e-05
-1.10530281042335e-05
-2.67355247993917e-05
-1.19870086782648e-05
-2.61350556877522e-06
-1.71711295263537e-05
-1.5112379577256e-05
-2.20894392105539e-06
-1.95163738579159e-05
-4.43911208405975e-05
-3.21541333847149e-05
-2.2207109985772e-05
-3.88851108856402e-05
-8.06359043125771e-06
-5.24936536686802e-06
-2.84064732431425e-05
-2.66308137609506e-05
-3.02783227583732e-05
-1.59639302901363e-05
-5.31120533356823e-06
-4.14166314540662e-05
9.20396272620578e-07
-1.79299371166498e-05
-1.47164266275647e-05
-1.16994887878643e-05
-3.6910323634995e-05
-1.96678157795356e-05
-2.51256664204706e-05
-1.06610395774777e-05
5.91983282995368e-07
-1.65353074750812e-05
-3.6082808529619e-05
-2.13299484800443e-05
-1.64851648390709e-06
-2.1398841403862e-05
-1.96190941875344e-05
-2.2396151492381e-05
-3.21629825690337e-05
-2.47246828553314e-05
4.67369007907886e-07
-1.70853306997024e-05
-1.79523316511447e-05
-1.71723787335219e-05
-2.96562914206853e-05
-1.35267327277719e-05
-2.52195589735278e-05
-2.45650988724393e-05
-2.80884377305424e-05
-8.20059585638286e-06
-3.05117553042796e-05
-2.66638462253179e-05
-1.4379385533807e-05
-2.04520436489702e-05
-1.85257583594183e-05
-2.00749912008134e-05
3.96692365875858e-06
-5.90607628102833e-07
-5.88912038990734e-07
-2.24983942563771e-05
-1.52216239103836e-05
-2.02099735571792e-05
-6.47019742615769e-06
-1.25962947310564e-05
-5.18473969833194e-05
-1.25783234695001e-05
-1.34027521290252e-05
-1.2149187433635e-05
-2.1222350924085e-05
-2.7537343570832e-05
-1.82197733510766e-05
-7.04173487814702e-06
-8.31434078306997e-06
-1.72365829965805e-05
-3.28837508468664e-05
-2.67481259182284e-05
1.52693310363285e-05
-1.12596098805347e-05
-2.35516654902923e-05
-2.39027886516751e-05
7.43386197950135e-06
-3.97263284120078e-05
-1.39808628454897e-05
-2.19465401953445e-05
-2.81961954524048e-05
-3.15183426369395e-05
-1.40163544775386e-05
-1.47790239198312e-05
-2.95704877713277e-05
-4.6966864017216e-05
-3.31746492892139e-05
-5.60967753164943e-05
-1.88399204659179e-05
-3.69879184265492e-05
-3.42275788239329e-05
6.07986764477169e-07
-3.68567907679101e-05
-3.14872781355732e-05
-1.23563983087036e-05
-3.25379930413781e-05
-1.53975387452902e-05
-1.20729462729453e-05
-1.82714290317324e-05
