# Supplementary material for: Research on computational propagation and identification of mine microseismic signals based on deep learning
Source: PLoS One. 2025 Oct 22;20(10):e0334641. doi: 10.1371/journal.pone.0334641 (PMC12543183; doi:10.1371/journal.pone.0334641)
Supplement: S2 Data — (ZIP) [file pone.0334641.s002.zip › 000100500001959.xlsx_0.txt_24.txt.txt]

-2.249643241549e-05
-3.89604196657056e-05
-1.99268077385411e-05
-2.17513155459201e-07
-2.29543885572892e-05
-9.61600848582568e-07
-9.89270670548933e-06
-2.33176424263398e-05
-2.68299873072847e-05
-2.68909550169152e-05
-3.11328185441084e-05
-2.28976824155114e-05
-3.92570059952542e-05
-3.64732080397274e-05
-2.32507268348283e-05
-9.45166447598687e-06
-1.27511053244754e-06
6.76327790458998e-06
-1.97330136987234e-05
4.05350798743295e-06
-3.90619972650021e-06
-1.77380938075611e-05
-1.9272831196099e-05
1.75703473392831e-06
4.89388547039007e-06
-1.73429165131147e-05
-2.25851328061736e-05
-3.26419285260976e-05
-1.51362560493311e-05
-1.57914910574218e-05
-2.09778173152702e-05
-3.68025187308528e-05
-3.5726872321073e-05
-2.77817410091567e-05
-3.79580775334576e-05
-2.19181491779169e-05
-2.42717258481272e-05
-6.5924827494466e-06
-2.69348626352333e-05
-2.36787877780036e-05
-2.86543445116585e-05
-1.81565485827109e-05
-3.30691316873763e-05
-3.76732024925118e-05
-2.25289297454385e-05
-3.09076157530096e-05
-1.92150931503159e-05
-9.53152973680043e-06
-3.93391335368463e-05
-3.28979957549629e-05
-2.05995202375237e-05
-1.95422398013269e-05
-4.31391944004403e-06
-1.81113077052786e-05
-1.30784645129337e-05
-4.72069021265272e-06
1.37473309783268e-05
-2.48143960550535e-05
-1.78497456608528e-05
-2.65052493720583e-05
-7.58746636663688e-06
-2.50341209929086e-05
-1.59161469533796e-05
-4.64685159661056e-05
-1.58440338699138e-05
-3.75579042760903e-05
-7.63669862040838e-06
-2.1731268589912e-05
-1.58231365060336e-05
-1.40838055425606e-05
-1.37401726495391e-05
-2.29576872681536e-05
-1.61263387085145e-05
-1.57484453767471e-05
-2.18721556577955e-05
-1.82896042344635e-05
-1.44646668850793e-05
-2.92777061260771e-06
-1.18203212279908e-05
-3.46986302118979e-05
-2.82270896254354e-05
-4.72712945705083e-06
-2.47628724153682e-05
-1.46633242285954e-05
3.44841464154541e-06
8.686866138782e-07
-3.09911887796837e-05
-1.30814149911731e-05
-7.79897043080006e-06
-2.30440508145755e-05
-3.61520180463816e-05
-3.00831466703538e-05
-1.53674222165341e-05
-1.66719383840693e-05
-3.07411394247213e-05
-4.69227249572339e-05
-2.15021023798955e-05
-3.72597295368326e-07
-2.0046901841643e-05
2.5545703371609e-06
-1.68079467205802e-05
-2.20871216618416e-05
-1.10571058616738e-05
-3.22972849035734e-05
-1.91125674788547e-05
-1.88739172927457e-05
-3.27554691407886e-05
-7.8852236783124e-06
-1.44608996647922e-05
-3.7258597668919e-05
-2.65802949273381e-05
-2.63986857544392e-05
-1.55382692055047e-05
-3.18871397008274e-05
-7.88580355339792e-06
-4.72495424305213e-05
-2.81729980509791e-05
-2.49001987452975e-05
-2.36521204644954e-05
-2.10049072955168e-05
-4.60578318989401e-05
-4.60276517713761e-05
-2.31213657537158e-05
-3.40417019718017e-05
-3.03064158325153e-05
-3.2218324465327e-05
-2.25570576499395e-05
-3.54545294782425e-05
-3.81800371269024e-05
-1.9257910309139e-05
-3.35544497429789e-05
-2.74418962345367e-05
-2.27628023967717e-05
-2.28002577236493e-05
-2.80931393607194e-05
-1.25062769525468e-05
-2.52779592063021e-05
-1.16730552992212e-05
3.21586421924432e-07
-2.23368411817363e-05
-2.69247233221411e-06
-1.70983112905164e-05
-6.84086370606647e-06
-1.65770932333022e-05
-2.51412754719242e-05
-1.55938607279159e-05
-2.8064508832764e-05
-2.00774001774161e-05
-1.88382185645797e-05
-1.94555336561919e-05
-2.63644314467292e-05
-2.46407168232339e-05
-3.21788517411938e-05
-2.00492932515994e-05
-5.35590900783806e-06
-9.83678290957012e-06
2.84629540241865e-06
-1.82316395522867e-05
-1.72459977676784e-05
4.25859575156283e-06
-3.21470429154267e-05
-2.38750201121919e-05
-1.36821884031075e-05
-2.10814823256002e-05
-2.547625790465e-05
-2.00458313346373e-05
-1.24787779218994e-05
-4.24137841546748e-06
-4.71871156796509e-05
-2.76829875235256e-05
1.54924467745156e-06
-2.08272558824346e-05
-1.63393895236722e-05
-7.40418595784837e-06
-2.50404647887541e-06
-2.34795748708808e-05
-3.56048640979007e-05
-2.1554478952423e-05
-2.26462106030406e-05
-4.37821963435738e-05
-1.04918113457147e-05
-2.07830950511723e-05
-2.9239094129236e-05
-1.00502741300352e-05
-2.70875299852005e-06
-2.81964825936098e-05
-2.8157426714315e-05
-2.17931578870955e-05
-3.11951374455304e-05
-1.65138642074219e-05
-1.85328757160699e-05
-3.3618835809225e-05
-1.83034526951163e-05
-1.62333976584361e-05
-2.56104682272558e-05
-2.62929332200685e-05
-2.43357528926338e-05
-4.26669219042123e-05
-3.7176607084968e-06
-8.29845655630525e-06
-1.89707179634956e-05
-4.47187997736616e-05
-9.96191572745338e-06
4.39653627008675e-07
-2.77207904377278e-05
-2.71228559041434e-05
-2.01496459571782e-05
-1.58054791681669e-05
-2.1608643635174e-05
-3.36410470972194e-05
-1.94144312029543e-05
-3.01160944896892e-05
-2.8859686522901e-05
-1.33594835689371e-05
-2.8700796840125e-05
-3.1041781953776e-05
-7.41640692272494e-06
1.06258781074443e-05
-2.57564107906864e-05
-2.993644226527e-05
-8.22915588750007e-06
-3.94965730638917e-06
-3.73761988812063e-05
-2.81274591290102e-05
-2.13015222987404e-05
-3.04048220312909e-05
1.2984672931729e-06
-1.0761890096379e-05
-4.5821334937281e-06
-1.01365790897299e-05
-2.0694094727137e-05
-1.86690969372169e-05
1.17397735874006e-05
6.29980067659455e-06
-5.5196367279198e-06
-1.8918401219811e-05
-1.18550305111237e-05
-2.34199860616475e-05
4.39758448543468e-06
-1.54990026313183e-05
-2.87504347913269e-05
7.14669058001267e-06
-1.69944164516569e-05
-1.73906583551352e-05
-1.6331101390433e-05
-3.34187825631587e-05
-3.12349780743067e-05
-2.91181386375174e-05
-1.31430103657886e-05
-1.74304748029323e-05
-3.12587095023159e-05
-1.11104036050948e-05
-2.68061368270789e-05
-3.6992061538855e-05
-2.15870270568119e-05
-2.6848064805661e-05
-1.58472634911755e-05
-2.89023151243016e-05
-2.65741007380288e-05
-1.86560909770061e-05
-1.72256467174394e-05
-2.86932937182167e-05
-1.93497003457627e-05
-5.50345392505215e-06
-3.55284896161884e-05
-1.48628793112152e-05
-3.78363254614249e-05
-1.71427732647354e-05
-1.83006014539117e-06
-2.41460296298916e-05
-3.14756490281757e-05
-3.27325911722951e-05
-1.78020612568844e-05
-1.17989881351491e-05
-2.65971404397172e-05
-4.60083430356062e-06
-2.33629954165587e-05
-3.07832358709906e-05
-3.09514280159358e-05
-2.20362299632802e-05
-3.45745433131396e-05
-2.06180513704948e-05
-1.04449125261801e-05
-2.66243633092199e-05
-2.56683159992551e-06
-2.18500467032643e-05
4.89454244249196e-06
-4.42692389433465e-05
-1.7639928884485e-05
-2.23825271503867e-05
-2.89225986068092e-05
-3.55302438424559e-06
-1.38825128144743e-05
-1.36329462105386e-05
-1.60436013920157e-05
1.09778259573509e-05
-2.70666379647228e-05
-4.48600226962496e-05
4.67760540685621e-06
-9.83229629202441e-06
-2.97192090387997e-05
-1.62660139619686e-05
-2.36600789455812e-05
-9.62704555546838e-06
-3.94732137623803e-05
-1.54929045724285e-05
-2.9568009230917e-05
-2.95104031386382e-05
-6.70055952164391e-06
-1.07318263543142e-05
-2.44697759863156e-05
-2.0415928513079e-05
-7.75681461585605e-06
-3.84688152288449e-06
-1.44398765277696e-05
-1.32254167366672e-05
-3.35272541597612e-05
4.63507240297093e-08
-1.56185242209709e-05
-1.19596126276371e-05
-2.19437275769424e-05
-3.62419085582616e-05
-1.05936023867617e-05
-2.89356977444379e-05
-4.4973242925018e-05
-6.16746275775166e-06
-1.5337901978198e-05
-2.02335559924102e-05
-3.67004700591178e-05
-2.06063334300219e-05
-4.57684255452132e-05
-5.84124341627338e-06
-1.53158835290878e-05
-5.14651257620406e-06
-2.6063471885757e-05
-3.12488813190435e-05
-1.16871344033036e-05
-3.92235919765963e-05
-1.22935947068156e-05
-2.60706953247457e-05
-2.39973453146605e-05
-2.03911803047636e-05
-3.99885469182355e-05
-2.87250826890509e-05
-1.48259312594758e-05
-2.74070539271764e-05
-1.87333497304056e-05
-2.86365325271457e-05
-2.21268568110083e-05
7.34984141231922e-06
-1.05954832056063e-05
-2.82940783273092e-05
-2.3390955810013e-05
-2.5643460059263e-05
-2.54640543871674e-05
-1.90861891789708e-05
-1.87803493128554e-05
-2.61617653872399e-05
-2.11357535631875e-05
-1.31862573967732e-05
-1.58114990176813e-05
1.0556444492111e-05
-2.08652423978595e-05
-2.51412241911671e-05
-1.56847009238095e-05
-2.34248905651273e-05
-3.00962692771402e-05
-2.51704101059552e-06
-1.40859900697469e-05
-1.96475322628743e-05
1.56100662407056e-05
-4.22145205638782e-05
-2.90232493131345e-05
-8.25166386568734e-06
-4.97819109755427e-06
4.47867168236148e-06
-2.8994684914584e-05
-1.98322134058572e-05
-3.13046891539264e-05
-9.99196558274232e-06
-2.78629126069116e-05
-1.28207719896947e-05
-4.2427220724912e-05
-2.6796199307165e-05
-9.67500876865176e-06
-1.52850772722162e-05
-1.34190664697628e-05
-3.09709259161285e-05
-3.01133945895476e-05
-2.82666509291275e-05
-2.02904358737157e-05
-3.4670647428763e-05
7.92719237304199e-06
-2.73499519958617e-05
-3.24169881241502e-05
-1.80920884254034e-05
-3.1052410951096e-05
-1.44843464661664e-05
-3.55876186878262e-05
-2.45587974316257e-05
-1.67877070418553e-05
-8.47446503318785e-06
-1.6737130464527e-05
-3.21592922307807e-05
-6.1480286824388e-06
-1.34975033736167e-05
-2.49148611171862e-05
-1.0105090440399e-05
-1.99776577562096e-05
-1.83025166183828e-05
-1.74490410909533e-05
-1.74293238095408e-05
-1.15133966237289e-05
-3.04665825114211e-05
-4.61518870393487e-05
-1.1603493658746e-05
-2.55334879423056e-05
-2.11843944151044e-05
-3.02329744856942e-05
-3.52770079109158e-05
-2.46109461694818e-05
-2.3602335831293e-05
7.78451319447384e-06
-2.14466033110758e-05
-2.46724832120347e-05
-1.62598886505522e-05
-1.83861200185831e-05
-1.11644155359075e-05
-1.9229366678283e-05
-1.75162285627966e-05
-1.96488224651174e-05
-1.44391103833212e-05
-1.8249119624443e-05
-2.62843731931162e-05
-2.29227703712327e-05
-2.73353209686681e-05
-2.89746292432994e-05
8.55941895516197e-06
-3.06130057663334e-05
-2.37692360061264e-05
-1.48050044541655e-05
-2.89463112136917e-05
7.45788158656055e-07
-1.18987363411891e-05
-4.47588020402314e-06
-1.7142609652917e-05
-5.07572539230349e-06
-3.12966014662096e-05
4.68174769466849e-06
-3.19660642765384e-05
-1.3717463023068e-05
-4.01971299168339e-06
-4.30885221846479e-05
-1.19574597150765e-05
-1.33361461329909e-05
-1.90932949003848e-05
-2.56237535152181e-05
-2.6182351221279e-05
-2.25451856642303e-05
3.34727641138361e-07
-2.21871472407523e-05
-3.43826663735297e-05
-2.44032361968273e-05
-1.03377342280533e-05
-2.76122303990038e-05
-7.28719046418256e-06
-1.75478735632011e-05
-3.57157864182933e-05
-2.85577921549705e-05
-3.87578491803516e-06
-1.40497206394323e-05
-1.04602106018085e-05
-3.23731285970364e-05
-1.63439072651246e-05
-1.08247018343893e-05
-1.67179886347299e-05
-1.97295683378201e-05
-2.87767891195286e-05
-2.11036836226418e-05
-4.30816484262012e-05
-3.62407824507637e-05
-2.09280180927262e-05
-3.8618876819115e-05
-2.42172854977551e-05
-1.13501096303879e-05
-3.99358972187734e-05
-1.95188913783637e-05
-7.43365297400478e-06
-3.54404900255392e-05
-3.28950845668514e-05
-2.10274464400218e-05
-4.14376552536417e-05
-2.13703943634581e-05
-5.80548353906977e-05
-2.48318480958189e-05
-2.75407433831696e-05
-3.49301385895289e-05
-2.40474330588127e-05
8.97461713029313e-06
-1.3928901642298e-05
-2.64305779440226e-05
-2.32851495571875e-05
-2.50013178641079e-05
-2.56598196659295e-05
-2.58361675036596e-05
-1.65553608155111e-05
-3.95493868279488e-05
-3.10357662886994e-05
-2.14375822268738e-05
-2.03492690448398e-05
-9.40014254453802e-06
-1.70258814727594e-05
-2.43727884376019e-05
-3.30720628402879e-05
-2.19333019078118e-05
-1.96744164340949e-05
-1.13146808454674e-05
-1.68541018203543e-05
-2.01449873156475e-05
-3.07043524605424e-05
-3.18569493263877e-05
-2.74286869578807e-05
-1.45325231541969e-05
-2.88650567745927e-05
-1.85203663851719e-05
-2.12639003682783e-05
-3.68008087356546e-05
-2.7499779723732e-05
-1.7852664906333e-05
-2.41826435546765e-05
-3.73426271397156e-05
-3.81826492812255e-05
-3.84459891707661e-05
-2.92973391692706e-05
-3.24999496677911e-05
-2.98141307152406e-05
-1.80320552221894e-05
-4.17683826637203e-05
-1.01562910716298e-05
-1.35844448124789e-05
1.258677736903e-05
-2.20191825431418e-05
-1.73379409765879e-05
-2.24340611067179e-05
-2.98622981230911e-05
-2.06055286749377e-05
1.63168195618615e-06
-3.64882246139046e-05
-2.61676234081574e-05
-5.82276845863808e-06
-1.84942939722181e-06
-5.01888892988639e-06
-2.60472291496078e-05
-2.50113803893377e-05
-1.56655317770946e-05
-1.15855470310938e-05
-2.31178377309224e-05
-1.00442309539679e-05
-2.63929273573289e-05
-1.85166483807573e-05
-2.54333557501314e-05
-1.83633503362855e-05
-2.81967441760053e-06
-1.78732672556585e-05
-9.15629931704103e-06
-3.25738274472604e-05
-3.24153150068494e-05
-3.76402841979978e-05
-1.910457737017e-05
-2.57742905399135e-05
-3.31383329757644e-05
-2.62839619428934e-05
-1.35048354794102e-05
-1.36245624084323e-05
-3.79759632116725e-05
-2.50376339363872e-05
-2.32080260478069e-05
-2.93759705122169e-05
-2.86143124471894e-05
-1.96247545244683e-05
1.9762202756813e-06
-2.75800514493545e-05
-4.06672686506931e-05
-2.91737681638567e-05
-2.87080532841678e-05
-1.60284487850935e-05
-2.68609950473003e-05
-4.62021203429197e-06
-2.03033240937935e-05
-2.3551673971312e-05
-3.52959932797802e-05
-1.50804642407543e-06
-2.50580210914874e-05
-1.26173836267256e-05
-2.96625216288826e-05
-9.15399066852339e-06
-2.5964262043935e-05
-1.6234035574738e-05
-2.11280140808299e-05
-2.5779900371731e-05
-1.59199273675945e-05
-4.77715832765237e-05
-1.70441603718604e-05
-3.4338587384017e-06
-3.28174547117286e-05
-1.55753676821297e-05
-1.88643232629017e-05
-3.41871115902126e-05
-8.75651512820886e-06
-7.79516157889565e-06
-2.38594204096564e-05
-2.68774628962307e-05
-2.01444604982513e-05
-3.44433081816425e-05
-9.01354316349085e-06
-9.85470099752667e-06
-2.11712330412311e-05
-1.74533593894354e-05
-1.88811833546161e-05
-1.60152613685091e-05
-1.26764860977214e-05
3.73826031158684e-06
-1.89225574372124e-05
-6.42896715015744e-06
2.7394271307457e-06
-1.75168283097151e-05
-2.1334444265736e-05
-1.39674548771357e-05
-1.43228891696131e-05
-2.68631959737025e-05
-8.29346974340219e-06
-3.10188268945055e-05
-4.21722493715512e-05
-2.46557530442363e-05
-1.04679547356273e-05
-2.10734360356947e-05
-2.69261370661483e-05
2.30989603300106e-06
-2.46818180476014e-05
-1.91819792312426e-05
4.55250346136031e-06
-1.97731749871354e-05
-1.7461833318515e-05
-2.55512083326489e-05
2.65146308406766e-06
-2.61768309282437e-05
-3.54698590282205e-06
-2.83922693822229e-05
6.76599757360421e-06
-2.79533810518576e-05
-1.30217689425183e-05
-1.26086320511521e-05
-2.69210311365196e-05
-1.4341980628516e-05
-2.5021871661638e-05
-2.22963635624506e-05
-1.92834150345349e-05
-2.70306956322277e-05
-8.3381628243841e-06
-5.59808888198289e-05
-3.58310460206307e-05
-3.00702339936107e-05
5.63030272171587e-06
-1.28706410906694e-05
-3.05972558152677e-05
-9.41826524560141e-06
-8.87475993040267e-06
-2.38737733384196e-05
-7.13809752735525e-06
-2.66428191248113e-05
-2.44261450102568e-05
-3.34148201379453e-05
-3.76187286011286e-05
-1.92129675943465e-05
-4.31863571941164e-05
-2.97464993937235e-05
-9.3298189195562e-06
-2.20732629477035e-05
-1.65537334977664e-05
-2.90545615823598e-05
-3.4995140079113e-05
-2.03277889091566e-05
-1.19043627396169e-05
-1.97841023546528e-05
-1.72680431955936e-05
4.82808819293339e-06
-1.98379359732759e-05
-2.02816753951988e-05
-1.38845622530595e-05
-2.04573875614051e-05
-9.99200154056305e-06
-8.63256812563598e-06
-2.48017748656174e-05
-1.36736528417971e-05
-1.31893774076172e-05
-3.30325551253772e-05
-7.32890026566529e-06
-3.1686351023183e-05
-2.64335434550495e-05
-3.14919835202067e-05
-1.04595642794271e-05
1.7295232152223e-06
1.00166107581046e-06
-2.16430284030465e-05
-2.96306360467185e-05
-2.0075242866527e-05
-1.57070942600366e-05
-3.31341093328398e-05
-1.63074836028199e-05
-1.88593633227491e-05
2.19973762547081e-06
-2.30619842016449e-05
-6.98730279989208e-06
-3.69370944543876e-05
-2.26564272523504e-05
-1.01096926757906e-05
-2.93640078711519e-05
-3.11449248933053e-05
-3.7760592796987e-05
-3.58589316933135e-05
-1.30004112657152e-05
-2.62180526569884e-05
-2.83635783775767e-05
-2.97084652513467e-05
-2.71965688847574e-05
-1.12845358445016e-05
-3.44485210505609e-05
-1.01572884603549e-05
-1.84262338260252e-05
-1.9899141252385e-05
-1.1378598248731e-05
-1.39281953377576e-05
-2.34948582910729e-05
-1.94596799551732e-05
-1.73356904395227e-05
-9.78567118542102e-06
-3.74128450103929e-05
-3.84457048202784e-05
-4.79729431253713e-05
-1.90901297619742e-05
-1.2626756905054e-05
-3.07100087092278e-05
-2.84869452200904e-05
-1.44534773538713e-05
8.75127330044813e-06
-1.1318992255628e-05
-2.51122730320901e-05
-1.67157415429962e-06
-2.55976239682495e-05
-1.74122510318298e-05
-2.28521364146778e-05
-1.81506048916474e-05
-3.99649861219011e-05
-3.62336374497123e-05
5.50938403672199e-06
1.01487938276174e-05
-3.18293829139723e-05
-3.55290358066206e-05
-7.59654871940969e-06
-3.20660335464529e-05
-7.29339986410412e-06
-2.37571778041962e-05
-1.16962989778223e-05
-1.35938455692115e-05
-1.82254191936885e-05
-1.883054275191e-05
-6.73444259474279e-06
-1.34761149411594e-05
-3.43325253470495e-05
-1.72408593697985e-05
-3.44512416737524e-05
-1.45513747203002e-05
-9.27221826654665e-06
-4.75160555877671e-05
-1.18691354414239e-05
-6.31823131659419e-06
-3.46431161063544e-05
-6.71325057220795e-06
-9.74073108845305e-06
-3.73303883894257e-05
-2.92424823350525e-05
-2.18613131966394e-05
-1.38953220307504e-06
-4.04099177745844e-05
-1.47227105405226e-05
-1.66793101714148e-05
-3.10944832860466e-05
-2.3244754283354e-05
-8.40933447284189e-07
-8.38216243766824e-06
-1.99465605232505e-05
-4.5738423364663e-06
-8.19824267363159e-07
-2.48055655114143e-05
-2.94140366645487e-05
-1.01542857050532e-05
-9.37974875845685e-06
-2.79017006646261e-05
-9.25734030766706e-06
-2.29543036176528e-05
-3.462606738066e-06
-2.05428051204645e-05
-2.52353509656868e-05
-3.79003580972982e-05
-1.24318870450328e-05
-2.51464298475143e-05
-1.10903921918049e-05
-2.10808891459905e-05
-6.85064303870593e-06
-3.08748825954762e-05
-1.71287119694785e-05
-2.32587391651285e-06
-2.76638119678398e-05
-3.15613130495373e-05
-2.62263911688196e-05
-3.01190387971419e-05
-1.95648921090326e-05
-3.93347130852932e-05
-2.12453577820752e-05
-2.74783197672362e-05
-2.60904764083177e-05
-1.14565235904135e-05
-2.59852112799412e-05
-4.45351141968029e-06
-5.09257220707355e-06
-1.86215534815455e-05
-3.25045363384979e-05
-2.69101838271119e-05
-2.38603622235247e-05
-2.75376231005938e-05
-2.61517567541873e-05
-4.55845924034246e-05
-8.77180328619195e-06
-2.449785711501e-05
-2.34241717362146e-05
-1.95510626146399e-05
-3.02083788390663e-05
-7.52962114530542e-07
-2.1340389076604e-05
-4.56160139724009e-05
-4.22639725630198e-06
-2.44052819960862e-05
-7.03558841276747e-06
-1.78095417224205e-05
-1.53444002637901e-05
-2.68732306763179e-05
-2.28057249780661e-05
-3.85537987574195e-05
-1.19183192224266e-05
-2.0355262026816e-05
-2.47016533091207e-05
-2.0454081686227e-05
-1.69326384570544e-05
-6.37411724366993e-06
-1.50289618963631e-05
-1.64549210093229e-05
-1.83317476042208e-05
-3.28637042661973e-05
-2.87584733475861e-05
-1.82281220573231e-05
-9.21399189954951e-06
-9.81984985545326e-06
-1.73571730629388e-05
-1.38679874928945e-05
-2.17420638378368e-05
-3.68351258987706e-05
-2.11756066546115e-05
-3.11868656424938e-06
-1.98181295401246e-05
-2.51034594647647e-05
-2.21509896568403e-05
-1.77719260259873e-05
-3.05437959193203e-05
-2.66735452332444e-05
-3.18708785772111e-05
-1.81904601361956e-05
-3.61110915756687e-05
-9.87608922178638e-06
-1.60546158131737e-05
-1.61541050764719e-05
-2.11838659424604e-05
-1.25587397338509e-05
5.49134641457354e-07
-2.23947705355712e-05
-2.78589217512268e-05
-3.52883546639932e-05
-3.01541610416427e-05
-3.66063753293923e-05
-1.05793231395841e-05
-3.02399231077925e-05
-3.61281518743852e-05
-2.86891710397857e-05
-3.44297300817584e-05
5.14949397695863e-06
-4.93218851880093e-05
-1.11622848944995e-05
-1.08050243574302e-05
-2.27236394300735e-05
-1.90446615127463e-05
-3.28642517107733e-06
-8.13859082508239e-06
-1.59774318913145e-05
8.34813353861302e-07
-1.24351217173638e-05
-1.59893900767409e-05
-4.34090999239558e-05
-8.94728317521051e-06
-2.73836895987183e-05
-6.38205014060019e-05
-1.81966784854091e-05
-2.83067284521686e-05
-2.27112663467308e-05
-4.10783244664053e-06
-6.22018342721291e-06
-3.27321166367867e-05
-2.65173259419779e-05
-1.85786776893568e-05
-1.72898641526768e-05
1.08220686675532e-05
-2.98490729117925e-05
-3.97140544461283e-05
-3.51964048193943e-05
-3.63224821794377e-05
-1.7921814487359e-05
-2.43685929493988e-05
-3.65785551639005e-05
-9.3179357478136e-07
-2.3569486598593e-05
2.36600681899232e-06
-4.79420962738557e-05
-2.58217006165513e-05
6.41015571396015e-06
-8.04566047383507e-06
-4.57370133922701e-05
-3.70189668667927e-05
-6.60370268097974e-06
-4.64666959461237e-05
-1.50749827507777e-05
-6.82167935133068e-06
-3.6735027738269e-05
-1.03865628720295e-05
-3.60915207727063e-05
-1.04593772082262e-05
-4.69294400242931e-05
-9.75523618589797e-06
-1.57594524990761e-05
-1.72326202911009e-05
-1.50033621562659e-05
-8.56155822686893e-06
-5.60587619332166e-06
-3.28425167799613e-05
-2.87121879930976e-05
-2.10535172832928e-05
-2.30888663771862e-05
-1.71954763998113e-05
-1.88360243392755e-05
-2.14594659922676e-05
-2.20669893569603e-05
-2.53968460228929e-05
-4.4283317540647e-05
-1.7843839957791e-05
-3.17544478764844e-05
-1.35075332905079e-05
-2.45427463012081e-05
-2.49047681680798e-06
-2.03840065333513e-05
-1.83409439469804e-05
-2.60612970240045e-05
-2.27289229221445e-05
-3.03119590412713e-05
-1.5864494333339e-05
-1.30282528231123e-05
-3.2213193991925e-05
-2.86233884789931e-05
-2.4857959879626e-05
-8.21765702578723e-06
-6.70668315272777e-06
4.21164177042841e-06
3.61725831204234e-06
-7.3664372029541e-06
-3.0851785363167e-06
-3.23258583158895e-05
-1.26435991358451e-05
-1.36090642922748e-05
-1.68951552109973e-05
-2.53852243208519e-05
-2.98575990764295e-05
-1.91233020320751e-05
-1.43682405686772e-05
-2.55875445420613e-05
-1.88054882686629e-05
-3.42203910947328e-05
-2.9601518120961e-05
-2.07871003942825e-05
-1.26409701007607e-05
-5.3361126804683e-06
-3.82758597932494e-05
8.52768884340018e-07
-2.6553647453085e-05
-3.73642027346567e-05
-4.30654299932482e-05
2.20897172743752e-06
-1.87201622059774e-05
2.95846289660204e-06
-2.17635955567457e-05
-3.43731754365986e-05
-4.8986786483381e-06
-2.11129463236954e-05
-2.44858535512816e-05
-8.44540633259085e-06
-1.08320001255008e-05
-9.4318928100763e-06
-2.50555674654247e-05
-1.79468256677462e-05
-2.14007332145716e-05
-3.37137818187228e-05
-2.31546233428541e-05
-5.27931504898108e-06
-2.38044201824608e-05
-7.54236330961272e-06
-1.1527243464531e-05
-1.98726484465637e-05
-4.24184203594461e-05
-1.93754554967186e-05
-2.43231050546479e-05
-2.21153203588068e-05
-2.27630920943402e-05
-3.37066950881064e-05
-1.71007565691353e-05
-2.52134139305896e-05
-2.23260350490098e-05
-5.32991441196539e-06
-1.42435782848321e-05
-1.53067736792771e-05
-7.09704671124503e-06
-1.75112793744747e-05
-4.94606804939546e-05
-2.77062285279718e-05
-7.46405829407435e-06
-1.17526860987212e-05
-1.51319642527789e-05
-1.69858911088679e-05
-1.89802379806852e-05
-3.33915285366258e-07
-5.86013604492246e-06
3.12567167988641e-06
-1.75508704747011e-06
-3.06317441230475e-05
-1.85481828035659e-05
-6.03659783407385e-06
-1.56369288365789e-05
-3.70859877038605e-05
-3.05637096809196e-05
-1.41713575163429e-05
-2.8019883522822e-05
-2.27143267342942e-05
-2.20444222012588e-05
-2.59468002386873e-05
-2.45639804004106e-05
-2.34636645691585e-05
-2.82743560495784e-05
-1.30329200019766e-05
-4.31095146177316e-05
-1.424239466792e-05
-9.06318731736642e-06
-1.28904925744681e-05
-4.29568576802829e-05
-2.32536294207517e-05
-1.25348327324375e-05
-2.0225288730067e-05
-2.86323149756012e-05
-2.03806297764047e-05
-1.76275036217086e-05
-1.05437494609098e-05
-3.54902100371025e-05
-3.48946082621888e-06
-2.57917974756441e-05
-2.90524805429432e-05
-2.60098906209074e-05
-1.35832652870194e-05
-1.62950400701615e-05
-1.49146083516471e-05
-1.42825302900958e-06
6.63778079134482e-07
-1.02040822794568e-05
1.50471794042484e-06
-1.82179639757789e-05
-3.73771134458939e-05
-1.64470094563347e-05
-1.0411901675304e-05
-3.71827183587921e-05
-2.51824567348868e-05
-8.13837520492622e-06
-1.72579329460931e-05
-3.31865655910409e-05
-3.41461128483566e-05
-1.69514531772757e-05
-2.51710276906592e-05
-1.17056200927995e-05
-1.45124862192715e-05
-4.81614626100434e-05
-3.76474503102289e-06
-4.95939971757705e-06
-1.07195337958016e-05
-1.69078020835293e-05
-1.73834035600239e-05
-2.88527806150724e-05
-2.16670625110429e-05
-1.90801323171413e-05
-1.92376078128854e-05
-2.40235451632161e-05
-1.58332159755349e-05
-1.74600221618441e-05
-2.77491313300185e-06
-3.77759119220457e-05
-2.53245310177336e-05
-1.33542771483015e-05
1.68126000765559e-07
-2.06583107699774e-05
-3.51389988852832e-05
-1.01436430034553e-05
-4.46048540397198e-07
-2.87214945264639e-05
-3.0646261787289e-05
-1.24881784379938e-05
-8.88301702321886e-06
-2.06011708704739e-06
-3.0794626764178e-05
-3.67475141863412e-05
-4.83998080396497e-05
-5.04782955332928e-05
-8.99809629165953e-06
-3.98898957159933e-05
-3.14727070490403e-05
5.94494317262393e-06
-2.60717333210505e-05
-1.45759975086217e-05
-2.10700067548239e-05
-2.71024234949646e-05
-2.97475776513517e-05
-5.58817491909442e-06
-1.57050706661991e-05
-3.46222433414098e-05
-1.68785253197188e-05
-4.82754590659448e-05
-2.91452225136758e-05
-1.72407548897487e-05
-2.45391258292935e-05
-2.82994150847914e-05
-3.65902486346202e-05
-3.87280570122782e-05
-1.79798110390957e-05
-3.66034883846808e-05
-2.56106525324311e-06
-2.09368867755486e-05
-2.74016369024596e-05
-2.77399021767567e-05
-9.87764958372194e-06
-4.12779852410384e-05
-1.64262768129017e-05
-3.59100159615147e-05
-3.55044562748027e-05
-2.43345145908703e-05
-2.24672789791205e-05
-9.34979838526664e-06
-3.25325401898662e-05
-2.41340177007106e-05
-2.06659680167325e-05
-4.98414878266225e-06
-1.32967451730547e-05
-1.10017469611929e-05
-2.43870372913555e-05
-9.3191134981458e-06
-1.59807153201874e-05
-4.69393509541587e-07
9.52219030155732e-06
-1.98481873735019e-05
-2.55622624634472e-06
-1.62051499969522e-05
1.46766060921497e-05
-6.35103086961385e-06
-2.93665269172709e-05
-1.21313648612804e-05
-2.8166520620543e-05
-2.14048787410643e-06
-3.24182639670353e-05
-1.01931513112747e-05
-2.69097046565556e-05
-1.91733326533946e-05
-2.46929731023485e-05
-1.4203858916087e-05
-1.81242214859181e-05
-2.63106947509094e-06
3.07636471022014e-06
-3.26116203452473e-05
-1.39493421554796e-05
-3.14360661375051e-05
-2.48783116857818e-05
-1.35985477542669e-05
-1.19036656877513e-05
-3.09776870734828e-05
-3.78601148924732e-06
-1.16449755557635e-05
-6.94309045741575e-06
-6.12431990703121e-06
-2.02550223331386e-05
-5.1542807314787e-06
2.45302153665465e-06
-4.49848581079059e-05
-3.22975884175363e-05
-2.2947079318476e-05
-2.32734334102009e-05
-4.48742498494851e-05
-6.12886541185362e-05
-2.40625825159921e-05
-2.93576368818085e-05
-1.71225400828303e-05
-2.34055070466124e-05
-1.94746546824671e-05
-7.58317611568977e-06
-1.98382325526146e-05
-2.66672812877215e-05
-4.26678222879234e-05
-1.24922880279188e-05
-3.38736122172279e-05
-3.96080435577559e-05
-2.22772949228679e-06
-3.1009848278848e-05
-3.23221578324471e-05
-9.35105670763108e-07
-2.38620644655631e-05
-8.76000083772927e-06
-2.58540158581479e-05
-1.2541117554789e-05
-1.70543653465235e-05
-9.36998004267578e-06
-1.81087208561257e-05
-1.24886949793583e-05
-1.27888898021705e-05
-2.94336227006368e-05
-1.82826874071916e-05
-2.17761784733966e-05
-1.10888293675351e-05
-5.88024934114543e-06
-2.43305752697222e-05
-1.96579342009482e-05
-2.83590340831567e-05
-2.44663864404735e-05
-1.04137777538663e-05
-2.00016607523482e-05
-3.26054993724549e-05
-3.56989590633061e-05
5.52833628142179e-06
-2.91799895059882e-06
-2.26904493020771e-05
-1.20507948204151e-05
-2.97503318712216e-05
-2.67957250963228e-05
-2.51300369626019e-05
-9.21805647582114e-06
2.18925422485183e-07
-1.3838344489538e-05
-3.67109763652458e-05
-8.80319646995146e-06
-9.68790049475437e-06
-2.25208809898774e-05
-3.05437880621287e-05
1.35286659462863e-05
-1.76710549705751e-05
-2.73883200759684e-05
-1.62604904615597e-05
-1.12070226949773e-05
-2.63607093152369e-05
-9.72437304539532e-06
-2.74646974516961e-05
-1.83513099253055e-05
6.3651474663938e-06
-2.13774861459839e-05
-1.99035956941048e-05
-3.36847478153661e-05
-1.59040230585197e-05
-1.42011200114538e-05
-3.10965722957807e-05
-2.22078982469358e-05
-2.07623459173806e-05
-1.48729750658248e-05
-1.49692686301244e-05
-3.86092548537653e-05
-1.43018219590381e-05
-2.66127538919399e-05
-1.30759278208731e-05
-9.19881866047629e-06
8.99592030948943e-08
-1.190988259542e-05
1.7597052342202e-06
-1.49278535563007e-05
-2.37766752199926e-05
-1.07694961890878e-05
-3.01964943965229e-05
-3.03852639544493e-05
-1.04386206038488e-05
-2.87038102940009e-05
-3.37705128465167e-05
-2.84586611137263e-05
-3.79799353963567e-05
-3.13663456269791e-05
-2.14916542040974e-05
-2.2124621758894e-05
-7.17610424329284e-06
-3.36606841532445e-05
-2.46141865921988e-05
-2.10839573989948e-05
-1.96397257196834e-05
-1.97958304194929e-05
-3.52954621305909e-05
7.16734285251336e-06
-3.12068740466963e-05
-2.64141227333911e-05
-2.42020605864281e-05
-3.58736305529418e-05
-4.06894145096441e-06
-4.63044205947184e-05
-3.84119284143517e-05
-1.11653063732757e-05
-3.20210469668971e-05
-2.34819543983222e-05
1.99661974966998e-05
-1.34075563079649e-05
-2.98060595305674e-05
-2.61215312278286e-06
-2.56284021097005e-05
-4.01309849999205e-05
-1.58062886544087e-05
-2.46848291756404e-05
-1.09600380896568e-05
-1.84810600338519e-05
-1.67370681260759e-05
-1.51633828595092e-05
-6.09504261673426e-06
-1.62122158933924e-05
-1.11344105385855e-05
-1.79345288830304e-05
-1.45484923833089e-05
-7.66923096876064e-06
-4.2796781287773e-05
-1.85640844507364e-05
-1.46912827048243e-05
-2.22671432987784e-05
-1.22675856029707e-06
-1.32008599762647e-05
-7.74051577044132e-06
-1.2237906843898e-05
-3.29168350730788e-05
-2.7771055193705e-05
1.87633099386733e-06
-1.33672653243418e-05
-2.67874526749715e-05
-3.23167087874509e-05
-1.30814454209958e-05
-3.03355878110373e-05
-1.14439372128292e-05
-3.67313404288975e-05
-9.50207116737286e-06
-2.45695064747936e-05
-1.15176077998395e-05
-2.72984367602626e-05
-1.64221170058073e-05
-2.98159585277783e-05
-1.54898201080791e-05
-1.0143933924631e-05
-2.12102731210463e-05
-1.95179210390774e-05
-1.85471022752587e-05
-3.50817416606764e-05
-1.6000834698439e-05
-1.79051481816242e-05
1.1038402898436e-05
-1.58174545503162e-05
-3.4456339464173e-05
-5.5081960521377e-06
-1.60791777845281e-05
-2.54252788704027e-05
-3.26101131034271e-05
-1.81840243716555e-05
-2.34591272357443e-05
-1.23991903755979e-05
-3.01463836005495e-05
-3.67609521089482e-05
-3.25722439663285e-05
-4.72986382212299e-06
-3.58375184160467e-05
-2.61602696934242e-05
-2.82463675234708e-05
-2.58659247039971e-05
-3.70408824906433e-05
-3.13819813704847e-05
-1.93125389196309e-05
-3.08822851089931e-05
-1.16516300629577e-05
-2.66629397119175e-05
-1.53689781073544e-05
-2.93212964739729e-05
-2.70865152925185e-05
-1.77063254344069e-05
-8.7483423236849e-06
9.76734999154406e-08
-3.08789052887713e-06
-6.40356623508617e-06
-2.46714198849454e-05
-1.66369445709592e-05
1.85279996987042e-06
-1.07372922142293e-05
-1.3693509551302e-05
-2.25574895943631e-05
-1.98579519025697e-05
-1.54911178544695e-05
-1.92850832927809e-05
-1.16489809073253e-05
3.00502823521124e-06
-3.11364905744481e-05
-2.98515199337727e-05
-2.42034019516451e-05
-7.21214632373583e-06
-2.41562203466718e-05
-3.72566410805019e-05
-3.11854938204063e-05
-4.26535600388166e-05
-1.74873730818444e-05
3.89667656283758e-06
-2.91177619576197e-05
-4.42969874922907e-05
-2.55857955053521e-05
-1.71276232650148e-05
-1.20921264557091e-05
-2.17543625839685e-05
-1.55319155560496e-05
-2.21568151823468e-06
-4.37793528755672e-05
-2.91150899694393e-05
-1.17518812264817e-05
-3.53239510381123e-05
-6.83466505734567e-06
-1.70357064092003e-05
-2.11943053587765e-05
-2.79469625192613e-05
-3.05953970639969e-05
-2.85177739825314e-05
-6.3963985573371e-06
-2.51590047525626e-05
-2.28444423666302e-05
-1.75907907184474e-05
-3.22599545470801e-05
-1.68564063154743e-05
2.34264739759743e-06
-1.40289790828728e-05
-3.09431784696204e-05
-2.45883449649503e-05
-3.0806304428493e-05
-3.51670691558658e-05
-1.12978931657887e-05
-3.26011010344486e-05
-4.85703553193999e-06
-6.69980340055518e-06
-2.11845095424016e-05
-3.91285721637441e-05
-2.73180391995061e-05
-3.04703309041725e-05
-8.05212057485178e-06
-1.71460711297147e-05
-1.54077548110179e-05
-1.63623167402559e-05
-1.51851738948368e-05
-2.45365648179721e-05
-2.81439865460501e-06
-2.8024586280361e-05
-1.86990414692962e-06
-1.63151436722841e-05
-8.02608120594638e-06
-2.97944114169991e-05
-3.80472787854553e-05
-1.77453562701451e-05
-1.35586063294841e-05
-2.83626394669184e-05
-2.14063490533101e-05
-1.31887034364844e-05
-6.92560940507295e-06
-2.04537986067182e-05
2.73707963416066e-06
-1.75032769563851e-05
-2.82616875702218e-05
-1.78855063829862e-05
-1.96957325515716e-05
-6.95728457972336e-06
-2.74563078528703e-05
-2.85941773081477e-06
-1.04064734917456e-05
-2.47205852967506e-05
-1.07948370123204e-05
-3.17113979016253e-05
-2.57754994735136e-05
-2.69329723430505e-06
-1.21646807040928e-05
-1.41499443939432e-05
-1.72151850762748e-05
-1.53792215152668e-05
-2.715202237526e-05
-2.29708948269824e-05
-1.64210755459238e-05
-4.12318343518945e-05
-3.09537688941641e-05
-3.60894924430124e-05
-3.83306693256543e-05
-2.5219621472452e-05
-1.35510090217295e-05
-4.44712351038627e-05
-3.12329300624831e-05
-2.37523816951452e-05
2.80996250243762e-06
-1.46058695855112e-05
-3.90674615764402e-05
-2.11005870674869e-05
-2.2586212907687e-05
-2.17119809667454e-05
-2.38424765880298e-05
-3.12334354200309e-05
-1.1197257622814e-05
-2.75391391820024e-06
-1.71550007941161e-05
-2.52267301393518e-05
-4.48017905818716e-05
-2.49229842259349e-05
-5.37195321861e-06
-2.45446253023801e-05
-2.09056873002948e-05
-1.42547068353279e-06
-1.18178792611863e-06
-3.31182418885146e-05
-3.65381055945935e-05
-9.52295346652209e-06
-1.66425770522484e-05
-1.90049169821171e-05
-3.34545539389324e-05
-3.34012234949015e-05
-3.61752097721321e-05
-2.56761700400466e-05
2.14326269734408e-06
-7.37005646642557e-06
-8.43427583446686e-06
-5.43992377115984e-05
-1.28221846866254e-05
-5.51353812585497e-07
-2.26991124015218e-05
-1.5915900378384e-05
-3.68177573938825e-05
-1.78844939671074e-05
-1.59329265171636e-05
-2.74546390941472e-05
-1.58093513039765e-05
-6.23976368754569e-06
-4.23228445400076e-05
-1.83155786301763e-05
-7.06243635010609e-06
-2.5362363937236e-05
-3.62482104273941e-05
-1.94535999620176e-05
-2.78131993875005e-05
-2.2821175064041e-05
-4.35364315063246e-06
-3.29242911816262e-05
-2.71691922076058e-05
-2.38205262329823e-05
-1.9059608938307e-05
-2.22202072670582e-05
-2.68358691308696e-05
-1.88446316214336e-05
-1.14702004648822e-05
1.88756541165773e-06
-3.29725834705496e-05
-3.61675450871467e-05
-3.51901646232951e-05
-1.36085290761761e-05
-1.36636314761489e-05
-1.72143113157889e-05
-3.68697183176577e-05
3.7519887909847e-06
-1.51521708512135e-05
-7.83386256645808e-07
8.44196222668622e-06
-2.21523141770752e-05
-1.01249622824015e-05
-5.11008623356788e-06
-2.44287874587044e-05
-1.00529619829327e-05
-6.67769184870747e-06
-2.66470628334306e-05
-2.06182611873846e-05
-9.31598727404561e-06
-1.76981889444873e-05
3.73949776057802e-06
-1.74457078306551e-05
-1.9567539768494e-05
-3.97064235651634e-05
-3.34824026562058e-05
-7.59390284177791e-06
-3.75767075658858e-05
-1.62788036817991e-05
-1.27408906443731e-05
-1.24776066699125e-05
-1.85934895590031e-05
-3.42852136690091e-05
-1.53494912311281e-05
1.55306975323056e-06
-1.74101231494247e-05
-1.35347858784884e-05
-3.9414762553169e-05
-2.86478356500967e-05
-6.19358367946722e-06
-1.65483498945792e-05
-1.66441001799075e-05
-2.74493933904753e-05
-2.82125927438203e-05
-4.83925992976661e-06
-1.31707718274865e-05
-1.22409629130216e-05
-1.91029432816828e-05
-2.19672194567691e-05
-2.44553939431082e-05
-7.68467536115831e-06
-7.27315534027969e-06
-3.26403655450917e-05
-2.06795975347447e-05
-2.84464270847689e-05
-4.80204762103294e-06
-2.82234662045502e-05
-1.31429144671753e-05
-4.81990275552824e-05
-1.53885334104464e-05
-4.37877972615922e-05
-6.8378288355197e-06
-1.33739855006165e-05
-3.78621881764333e-05
-1.28102365909888e-05
-2.70306105271836e-06
-2.62315775576229e-05
-1.71847380442218e-05
-1.69321931309047e-05
-3.37806903736549e-05
-9.30295921558731e-06
-2.51995440254615e-05
-3.68517796837571e-05
-2.47421773021873e-05
-3.62097497185263e-05
-7.95698672970984e-06
-1.85563677843629e-05
-1.34714488862797e-05
-2.0016766030585e-05
-2.51313686937531e-05
-2.66155833585273e-05
-2.20680248700878e-05
-1.40067999114423e-05
-3.23179355818276e-05
-1.08018991385685e-05
-5.58186659394208e-06
-1.33667880989337e-05
-1.85003874872661e-05
-2.80054393969395e-05
-2.41890892920288e-05
-1.69030945340452e-05
-1.53148264156691e-05
-1.22416170833354e-05
-2.22543927119514e-05
-3.20494807116147e-05
-3.416586820632e-05
-2.98363761428537e-05
-1.02742906653595e-05
-2.32093533309057e-05
-2.0615008465147e-05
-2.0305048801341e-05
-4.67564864618827e-05
-1.25038368491446e-05
-3.54090891680236e-05
-3.12338801419791e-05
-2.42251838098255e-05
-1.07478638082056e-05
-1.25375388056592e-05
-2.44178049284877e-05
-1.17968285093672e-05
-9.03930162167257e-06
-1.68656353348143e-05
-3.20813350854649e-05
1.56592457610551e-05
-7.71360225600208e-06
-1.02210377656028e-05
-9.02331979838299e-06
-4.41602057661636e-05
1.39324572297073e-06
-5.56857180231125e-05
-3.07841742687345e-05
-1.59801402200203e-05
-3.36439979393803e-06
-1.0542265544458e-05
-2.31600789899797e-05
-1.65605906560801e-05
-2.52545590291524e-05
-2.5186133986355e-05
-1.58888400819288e-05
-3.99939646904026e-05
7.15850729764743e-07
-1.7322907836582e-05
-4.87964136615005e-05
-2.49180459932633e-05
-2.6339193006767e-05
-3.09430499103445e-05
-5.04732727461055e-05
-1.43917621387888e-05
-3.97700168840333e-06
-1.03724716472257e-05
-3.65337279277038e-05
-5.52445143611559e-06
-1.40727148747741e-05
-3.5921334049006e-05
-2.40271111286838e-05
-3.59991161866122e-05
-2.53503909174242e-05
-1.46772676435557e-05
-2.18391969414002e-05
-8.95801506039778e-06
-1.59471762220399e-05
-1.56177490536425e-05
-1.59286002196486e-05
-2.77924325878712e-05
-6.80710856429662e-06
-4.78414113223877e-07
-1.26606552117306e-05
-2.68617907802409e-05
-2.11457352353181e-05
-1.86938738263625e-05
-9.1577858268977e-06
-4.33304369359621e-06
-2.44691961528422e-05
-3.5276094429248e-05
-4.99877728103379e-05
5.975864376566e-06
-2.52175291106988e-05
-2.0907970459223e-05
-2.77479839760314e-06
-1.70489101080827e-05
-2.81981392017742e-05
-2.61125324024491e-05
-2.71779696463707e-05
-4.80502525890295e-06
-1.6164466352353e-05
-3.51919634674253e-05
-4.47002241400554e-07
-1.242285575908e-05
-2.91076424096263e-05
-8.14708540490403e-06
-2.83532485311056e-05
-2.06277856950047e-05
-1.63681127994203e-05
-2.40797706290243e-05
-2.32681927779746e-05
-3.1414046875121e-05
-1.36548859385163e-05
-1.81847104272635e-05
-2.20591130468806e-05
-4.76294619225594e-05
-2.72811565511519e-05
-6.27908716764443e-06
-2.36328463807682e-05
-5.57628426457306e-06
-1.48624799274645e-06
-2.51606756670942e-05
-1.9447099872565e-05
-4.63407091485555e-06
-4.05575497098812e-06
-2.71116930139774e-05
-2.96012565365145e-06
-2.91925199095027e-06
-4.26898813692996e-05
-4.98117727591824e-06
-2.32655189931674e-05
-9.16233997944496e-06
-2.65656097976172e-05
-3.59332278837028e-05
-3.23897225957065e-05
4.26261108642059e-06
-1.90853649422862e-05
-2.30573218655104e-05
-1.79168209468301e-05
-1.05679115747285e-05
-3.24856292802108e-05
-6.74020890412298e-06
-2.02946166726454e-05
-2.29628060504657e-05
-2.57352368526718e-05
-5.13023512205467e-06
-1.09859666159733e-05
-1.92760504557317e-05
-3.87894140517799e-05
-1.11643458260293e-05
-3.13889553694581e-05
-2.59642846235278e-05
3.44926492207033e-06
-1.53227276140781e-05
-3.85514414480915e-05
-3.77063810883366e-05
-4.18355776903686e-05
-2.29031419370054e-05
-1.82703910988774e-05
-4.25503586876192e-05
-8.24160880163369e-06
-1.22846565684285e-05
-1.7250331619611e-05
-3.08144786588755e-06
-2.74969752597226e-05
-1.7488924071453e-05
-1.86490411483988e-05
-1.83616146603179e-05
-1.1716890959325e-05
-8.68073730266722e-06
-3.31086629650395e-05
-3.07090679487987e-05
-6.11280689915971e-06
-4.82705518767408e-06
8.69918124815273e-06
-6.49972230479668e-06
-9.01442974373039e-06
-3.32871780426174e-05
1.00974848270896e-05
-2.92039950014358e-05
-3.40900319338902e-05
-9.41898600039892e-06
-6.98721666102792e-06
-3.51183891357353e-05
-1.05307505546262e-05
-5.95873420418606e-06
-5.95089545993882e-06
-2.04846970366046e-05
-2.95813584875765e-05
-2.8226606817488e-05
-1.86857639560372e-05
-4.54547494994033e-05
7.21468588561493e-07
-5.2445888735526e-06
-4.29134555419526e-05
-1.96101314455038e-05
-4.33724288939986e-05
-2.30421008978721e-05
-2.62924153646117e-05
-3.60689252145898e-05
3.62735310454108e-06
-6.08883227306555e-06
-2.40733864683541e-05
-1.87254843374926e-05
-6.03311889910265e-06
-1.08157618325216e-05
-1.41954332754025e-05
-2.52778721751865e-05
-9.31980543029726e-06
-3.09986765955648e-05
-2.48502372206264e-05
-3.52486686311593e-05
-7.65295155807147e-06
-3.13759970526556e-05
-9.54858836971436e-06
-4.24489501029486e-05
-1.08641458008678e-05
-3.86618497068916e-05
-1.04534930864823e-05
-2.86906756816683e-05
-2.14876365446337e-05
-1.10545068669553e-05
-2.51762183230934e-05
-3.03669136363174e-05
-1.0292636471943e-05
-1.56687716620409e-05
-2.773738552702e-05
-3.65710519982762e-05
-4.71357040307042e-06
-2.17535940555933e-05
-3.30426562393874e-05
-1.2763260781145e-05
-9.41182271360909e-06
-3.13155987026411e-05
-4.68184524115392e-05
-3.79565048479966e-05
-1.59866923409438e-05
-8.41647800509225e-06
-1.1337232802403e-05
-2.97926107015466e-05
-1.76869056168038e-05
4.61059701920385e-06
-1.84130971465516e-05
-1.08351188158054e-05
-6.59660596008524e-06
-1.00775136674105e-05
-4.01745538954357e-05
-2.06441119806641e-05
-4.89299378146089e-06
-2.54386011622921e-05
-9.92144409938583e-06
-3.25763230276429e-06
-2.51228961858685e-05
-2.54136706557408e-05
-1.0829155545725e-05
-3.65593685322415e-05
8.38836926026089e-07
-1.52047292429393e-05
-3.33722722681179e-05
-2.56946513579076e-05
-2.97327207877147e-06
-1.10405000698505e-05
-1.12110992111619e-05
-2.19648348990253e-05
-2.63722050531587e-05
-3.40232997721469e-05
-3.8795402826079e-05
-4.41408938463684e-06
-1.37267176696664e-05
-2.83647584415409e-05
-1.65705091406156e-05
-2.71475100671648e-05
-3.05631379528656e-05
-4.07565951174346e-05
-1.36938368920621e-05
-2.34532264782494e-05
-6.99361593751748e-06
-1.83479090660248e-05
-1.06138119100773e-05
-4.0780995654844e-06
-2.09962892979823e-05
-2.91913789772688e-05
-1.5081539401022e-05
-2.94104758798187e-05
-2.49514692768723e-05
1.68736020483169e-05
-2.03665941286188e-05
-3.86510928975261e-05
-3.49097341388964e-05
-5.18433284742206e-05
-3.48700443001214e-06
-1.14729478447861e-05
-3.88473788158015e-05
-6.40807417794914e-06
-2.84379143942059e-05
-2.27303477788492e-05
-2.00640619323637e-05
-1.90258276338426e-05
-2.5266475399598e-05
-2.1084977842936e-05
-3.29388795079453e-05
1.4593103486618e-06
-9.50884936251783e-06
-3.38171933382848e-06
-1.56387460299683e-05
-3.58918241719914e-05
-1.8715370055295e-05
-4.2385545089661e-06
-2.57458258748539e-05
-3.26474418539723e-05
-9.47087256297031e-06
-3.24989020518773e-05
-1.82217220594125e-05
-1.68424552165148e-05
-3.87805086374413e-05
-7.33855155767877e-06
4.24204588883898e-06
-2.56925359289506e-06
-1.57472155180995e-05
-6.10953586598842e-06
-6.76398261671588e-07
-2.70199474970515e-05
-3.42660315119973e-05
-3.2423018919177e-05
-2.15151043111074e-05
-5.10479931316766e-06
-8.21968931845137e-06
2.2233755084246e-07
-2.06560805870495e-05
-3.76079777397881e-05
-3.21171611721529e-05
-1.42724214623662e-05
-1.10552773046991e-05
-1.02497479207994e-05
-2.98500809984323e-05
-1.24091457913281e-05
-2.7396638144684e-05
-7.33283762778115e-06
-8.48314437464618e-07
-2.78431361119176e-05
-1.40886139185567e-05
-2.22896370873786e-05
-2.90675567297576e-05
7.08705316643514e-06
-1.66047963273059e-05
-7.08132968972934e-06
-2.34138682657217e-05
-3.54609662971595e-05
-2.24739680780737e-05
-3.21264045562946e-05
-1.95916090059769e-05
-3.40558238620647e-05
-2.67712133221359e-05
-9.94936164588428e-06
-1.67210883327719e-05
-1.39108154803256e-06
6.57247101466978e-07
-4.33953164127504e-05
-6.55866356960942e-06
-2.96077065186384e-05
-4.31877627326872e-05
-3.43114636165275e-05
-4.81612308135008e-05
-2.59924624406657e-05
-2.05976942574381e-05
-2.70340921526807e-05
-2.74924126337962e-05
-3.61287426579132e-05
-2.96725029074308e-05
-1.40156616373982e-05
-8.18116778430806e-06
-3.67325553228468e-05
-2.91726789278329e-05
-2.26791791711732e-05
-2.628638200769e-05
-3.02943021887492e-05
-2.80922162950697e-05
-3.58627956782791e-05
-1.87576218343716e-05
-7.36728648582284e-06
-3.21501493600221e-05
-1.03135386460792e-05
-1.57679214031343e-05
-9.72097646369631e-06
-1.67209581158141e-05
-2.70269484111995e-05
-3.11631471044526e-05
-1.96461716017642e-05
-1.86547498178762e-05
-5.77182471380137e-06
-3.15269179631003e-05
-1.48138555639511e-05
-2.35154049775413e-05
-1.89178582203818e-05
-4.65684812213849e-06
-2.44800744570493e-05
-5.71471215014957e-06
6.73055776149148e-06
-2.50406922907245e-05
-3.04227153202908e-05
-3.39501290172406e-05
-2.75831947306215e-05
-6.84917507325141e-06
-5.20182660632011e-06
-2.06934539225333e-05
-3.15451464135697e-05
-8.6063679373589e-06
-2.39379458353603e-05
-9.1128911297004e-06
1.64180709511703e-06
-3.16674537388225e-05
1.55824943069349e-05
-1.13428884631423e-05
-6.64037868075107e-06
-2.88161062969534e-05
-4.16738377206578e-06
-2.47540398911676e-05
-2.72757148665062e-05
-1.07038976618907e-05
-7.32652000490932e-06
-3.16209646449823e-05
-6.22945372310106e-06
-2.24448220053085e-05
1.94859052587167e-05
-1.76381895802629e-05
-2.72386379036219e-05
-3.82100279578674e-06
6.29903192974916e-07
-7.89484526711743e-06
-2.94835692026824e-05
-1.78708609474655e-05
-2.42020737974138e-05
-1.49865570320713e-05
-3.109505236718e-05
-2.34733358791629e-05
-1.48167869949578e-05
-3.14208515938714e-05
-1.57864483820839e-05
-1.76092113359475e-05
-9.212198020262e-07
-2.32315992334969e-05
-2.62210702982875e-07
-2.58817066833613e-05
-1.67247008489695e-05
2.65104744885276e-06
-1.51401069472093e-05
-1.76033353620604e-05
-3.85084159207167e-05
-1.44269666426238e-05
3.71051218403752e-07
-2.15772195655053e-05
-1.21853530101382e-05
-1.15112285084459e-05
-1.23198650385433e-05
-1.15858015341982e-05
-4.10349767207223e-06
-4.0709863744668e-05
-2.85532925187147e-05
-5.89543292928301e-06
-1.65513416196632e-05
-9.85384993667301e-06
-1.04610807029525e-05
-2.54214662143854e-05
-3.59830523818722e-05
-2.32911556826751e-05
-1.61592075624468e-05
-3.21111341094419e-06
-2.70545667585296e-05
-4.55051562511333e-05
-2.08554241555593e-05
-6.13859049441561e-06
-2.65861381520358e-05
-1.90191069972669e-05
-4.01977717070051e-05
-9.84428075649475e-07
-1.4273177026996e-05
-3.4925091374374e-05
-1.67883733269996e-05
-1.70204491413479e-05
-2.89410015135657e-05
-1.94666021066582e-05
-2.79367902025434e-05
-3.26558959275055e-05
-2.01750406323978e-05
-1.4303736631344e-05
-3.77412338040333e-06
4.17108053634103e-06
-3.12705595808472e-05
-1.73945329872463e-05
-3.09144549676791e-05
-2.81845358143788e-05
-1.30500392084208e-05
-1.72470392935453e-05
-3.72768662820978e-05
-2.27086702940519e-05
-1.86346579227343e-05
4.13865156883685e-06
-2.16696727932984e-05
-1.9758851295995e-05
2.54089698346343e-06
-2.77729180665951e-05
-1.83713672680189e-05
-2.09533612737494e-05
-1.00550898821173e-05
-4.97830396658962e-06
-3.67952357887576e-05
-1.49457037728487e-05
-4.89152092102122e-06
-7.9794808213505e-06
-2.26188164387458e-05
-1.11038672934622e-05
-2.65534650269099e-05
-1.14593949062161e-05
-1.24009776660482e-05
-3.48933813232771e-05
2.12462050577322e-06
-3.78932902464818e-05
-2.33613412253789e-05
-5.50279686762e-05
-3.14359926633825e-05
-3.25952340602455e-05
-2.76082747302936e-06
-2.87111310317219e-05
-1.31294738554866e-06
-3.68335511469937e-05
-1.41125593089754e-05
-3.50590510137487e-05
-2.39914106778597e-05
-2.75274279684612e-05
-1.99316571529624e-05
-3.35722966125037e-05
-3.32856242952613e-05
-2.16154653435744e-05
-3.03392689035506e-05
-1.46412696945108e-05
-1.05402153660393e-05
-2.47609374592167e-05
-1.83876170202687e-05
-1.70769003610032e-05
-3.5076068501211e-05
-2.3286181897665e-05
-2.68947473436756e-05
-8.33707286513224e-06
-8.68474249913837e-06
-1.56121919650439e-05
-1.89173648716888e-05
-1.71007367416872e-05
-3.00172080022725e-05
-3.30619008603011e-06
-2.80430501933032e-05
-2.03887549655014e-05
-1.96750582721851e-06
-2.51144205135066e-05
-4.54084792518658e-06
-2.34436778894318e-05
-2.57094092301085e-05
-1.33535812539893e-06
-2.45987804848925e-05
-2.1181393642853e-05
-2.87323127843451e-05
-2.19643449833065e-05
-2.45286720347614e-05
-2.58733031992723e-05
7.4122197847157e-06
-1.61508269265143e-05
-2.5512584049717e-05
-9.36411932176787e-07
-2.20011430927639e-05
-1.18552957028108e-05
-1.14250486718853e-05
-1.82412160885982e-05
-3.9277318104938e-05
-1.05146149068448e-05
-1.40176598327389e-05
-3.30184255589248e-05
-2.78654557484408e-05
-1.91420449398649e-05
-1.57369432816585e-05
-3.39840395090465e-05
-2.95303389627073e-05
-3.57183761648096e-05
-3.68609779412752e-05
-3.37938811589586e-05
-1.83351901636038e-05
-8.94010306684901e-06
-3.10468963626405e-05
-1.45778753592493e-05
-1.87878723142257e-05
-1.45705481830009e-05
-2.47769898833358e-05
-1.06652006104032e-05
-2.67052014389275e-05
-1.98927980643398e-05
-1.01594918007696e-05
-2.83575594731971e-05
-2.74166474572303e-05
-4.94788451399342e-06
-1.34172291295571e-05
-4.03386443295378e-05
-1.36120043473472e-05
-6.88201932687791e-06
-3.02821494598627e-05
-5.76935480898775e-05
-2.33803747311573e-05
-3.52253563210759e-05
-1.80317389563876e-05
-2.8935959745063e-05
-3.63717346680139e-05
-1.93735419668336e-05
-1.99914189338213e-05
-2.68127435206807e-05
-1.16138344715232e-05
-4.20546396357433e-05
-2.28190365763244e-05
-2.47775224369547e-05
-2.77630900656006e-05
-3.55929742447373e-05
-9.57232825322562e-06
-8.79209275158477e-06
-6.518955181835e-06
-3.96284882175104e-05
-1.92219182927114e-05
-2.027551266437e-05
-1.34338106120202e-05
-3.33052966190232e-05
7.30298569781322e-06
-1.578055078278e-05
-1.62924238268081e-05
-1.53436818766841e-05
-1.48098131621989e-05
-1.26900759028848e-05
-3.49500298551457e-05
-3.15749641697242e-05
-2.98528230794465e-05
-1.46895753784542e-05
-1.73335388244665e-05
-2.10944768272863e-05
-1.69214524661737e-05
7.24757329617035e-06
-2.23470193166599e-05
-2.14355100518559e-05
-8.72559392118332e-06
-2.58041325581953e-06
-3.95669018216008e-05
-2.65921411106558e-05
-3.40778938160817e-05
-1.42784028359307e-05
-1.61294894689494e-05
-1.36849767979311e-05
-1.25071509869904e-05
-1.86500206372035e-05
-5.36384040581318e-07
-2.76209884071506e-05
-1.61919421413126e-05
-1.98881948210689e-05
-1.82643977085644e-05
-5.53942713788992e-06
-3.28606767877256e-07
-3.1375856437541e-06
-2.16163265447866e-05
-5.6634615146196e-06
-2.58101053173001e-05
-2.30019308383879e-05
-1.60368684069355e-05
-3.92866330305647e-06
-2.6394896190009e-05
-4.82297236659055e-06
-3.07026081861965e-05
-2.97739503522914e-05
-2.56973956615012e-05
-3.54918073100655e-05
-9.21056318558314e-06
-2.67815065396063e-05
-1.90564443167669e-05
-1.49752971739861e-05
-1.63180550455425e-05
-3.81793062031683e-05
-2.4108332486666e-05
-1.60001967811383e-05
-2.58948570799744e-06
-1.14405847385657e-05
-2.62097485791655e-05
-9.91430878535772e-06
-3.45309015861072e-06
-2.17405192285725e-05
-1.89532340328465e-05
-3.99155653956505e-05
4.20666699884019e-06
-3.26325541035415e-05
-1.08978428656842e-05
-1.11944423351386e-06
-2.47044772995054e-05
-3.8542802631186e-07
-8.974542699639e-06
-3.70026638480418e-06
-3.36568223608697e-05
-3.27376687873208e-05
-3.24363352890965e-05
-8.06853850397652e-07
-3.30600338387897e-05
-4.1037973690025e-05
-4.155910457698e-05
-4.42338494921164e-06
-4.10636891947778e-05
-2.49789001854324e-05
4.75854252416521e-06
-1.92485690018152e-05
-2.54513539223408e-05
-2.07146792747068e-05
-3.57457508054654e-05
-3.92542450818688e-05
-1.16498042407584e-05
-3.89633120174763e-05
-2.27706044585649e-05
-3.54129706112441e-05
-9.95643989505577e-06
-3.85204610880701e-05
-1.44214317725829e-05
-1.34960437708259e-05
-4.2285702164428e-06
-1.21665355788084e-05
-9.70619109419053e-06
-5.96903946453573e-06
1.51706857594644e-06
-3.00150599844859e-05
-1.67225456580641e-05
-1.20801810231567e-05
-2.14121666334403e-05
5.00929743525206e-06
-1.18114555010745e-05
-1.26387827973219e-05
-2.66043093132773e-05
8.61764502901516e-06
-1.65055370207879e-05
-3.17659555892122e-05
-2.3286015175046e-05
-1.58141607315797e-05
-3.60391090110881e-05
-1.3895033977593e-05
-2.07960195389623e-05
-3.33657972716148e-05
-2.92769301441386e-05
-3.49667117984407e-05
-3.58096397335138e-05
-2.79523336883104e-05
-1.0993542725764e-06
-1.0146681009344e-05
-1.86941619889427e-05
-8.7095126763825e-06
-2.08048685201949e-05
-2.79764553543581e-05
-1.17455111355142e-06
-1.58501800759805e-05
-3.97018558953961e-05
-4.79174702717048e-06
-2.07229022659694e-05
-2.67302953869416e-05
-2.17050038654149e-05
-2.63357453639575e-05
-2.19960923738852e-05
1.09583373084332e-05
-3.73913989639457e-06
-3.19924448149015e-05
-2.54801196422911e-05
-7.71190866344642e-06
-3.32851885043904e-05
-2.4150943983731e-05
-2.5936998462103e-05
-3.35697860334492e-05
-4.17337253498346e-05
-3.60598869384308e-05
-2.75678677556018e-06
-2.53321779966043e-05
-3.14161669000487e-05
-1.12429535443879e-05
-3.03104525649264e-05
3.85683409886166e-06
-3.61008975508797e-05
-1.67223197329055e-05
-3.47384933704849e-05
-1.51178280904865e-05
-1.59522488158428e-05
-9.71912549204609e-06
-9.47823490807839e-06
-1.18955690323759e-05
4.16901912935207e-06
-1.93425452144044e-05
-4.33149024151271e-05
-2.20934175688903e-05
-1.19861977798632e-06
-1.53348339112622e-05
-1.25210253795861e-05
-3.16033791528675e-05
-2.24489371852735e-05
-1.88763544705487e-05
-2.415393609167e-05
-3.01975701027516e-05
2.31779078297841e-06
-2.51099066171487e-05
-1.41005348210982e-05
-2.12872694471822e-05
-2.38124880160554e-05
-2.08950979735519e-05
-1.67117427378845e-05
-3.44164513264046e-06
-1.75903307973961e-05
-8.73083015847112e-06
-1.34981555333408e-05
-1.03508958403037e-05
-1.7908573462473e-05
-2.80214576942922e-05
-2.54601472174323e-05
-8.65811606758215e-06
-3.70245894773351e-05
-7.90231463968048e-06
-2.93527557139543e-05
-4.11446312095838e-05
-4.08118173158105e-05
-2.04578164284363e-05
-3.22577196841564e-05
-1.53660568489649e-05
-3.18587260018034e-05
-1.83863718953876e-05
-1.11417526536329e-05
-9.97243587771388e-06
-3.50040702570765e-06
-1.75912386918611e-05
-2.82879526475777e-05
4.50911666012347e-06
-1.519273699137e-05
-1.83107162266394e-05
-1.8234366596474e-05
-4.28439798139579e-05
-1.86101812138132e-05
-2.56751294152997e-05
-2.30578250640038e-05
-2.15392419244563e-05
-1.50659952413897e-05
-2.52292869494722e-05
-1.7363952495e-05
-2.55297906267932e-05
-1.15870008684238e-05
-1.40388698413556e-05
-2.94706910652871e-05
-2.00153663836914e-05
-1.60174474333081e-05
1.22610654922752e-06
-2.62974497505347e-05
-6.58811494253804e-06
-2.06749399319471e-05
-2.96130193431736e-05
-8.08289186282912e-06
-3.21068296437052e-05
-3.24294510993653e-05
-4.65164016037058e-05
-2.93752012177761e-05
-4.14720743178448e-05
-2.55979686645433e-05
-3.56844091802208e-05
-2.55019984945414e-05
-2.95185765423333e-05
-1.91421649027228e-05
-8.48855175242862e-06
-6.14479360262879e-06
-1.05202921358281e-05
-1.26291618330936e-05
-4.36535144074758e-06
-3.04841992994036e-05
-3.14713944031736e-05
-3.10620028951211e-05
3.66928370788871e-06
-1.13510964357127e-05
2.61951213537275e-06
-3.32685547018894e-05
-7.09327378356771e-06
-5.2738355389739e-06
-3.16144960279072e-05
-1.20392099779278e-05
-5.29723932630447e-06
-3.32830864360318e-05
-2.85573721922927e-05
4.17737397432739e-06
-4.19890024066218e-06
-3.74637154454635e-05
1.06974659678482e-07
-3.7898859826813e-05
-2.1254392446122e-05
-4.66758036476939e-07
-2.57780476988293e-05
-2.38790659581988e-05
-2.45967556798212e-05
-3.30800626752538e-05
-1.96766904796503e-05
-2.02287330576898e-05
-1.98558606271421e-05
-1.83713753616713e-05
-1.42466245396664e-05
-3.61153241285461e-05
-1.90465020133158e-05
-1.42851151372561e-05
-1.46275385881624e-05
-1.64496255681799e-05
-1.61276074202548e-05
-3.70155557535461e-05
-5.27762839759845e-05
-2.27781946003657e-05
-1.16110880176414e-05
-2.620849268852e-05
-2.24608809020677e-05
-3.6978817559745e-05
-2.92512443181776e-05
-1.59278984855121e-05
-7.91999923333208e-06
-2.53759605767451e-05
-2.8373228907232e-05
-1.5415748868423e-05
-4.46310629269825e-05
-1.34759844133282e-05
-8.53829090232068e-06
-1.99382498331786e-05
-2.48046410244303e-05
-2.6492404722897e-05
-2.07958464752335e-05
-1.94683172796106e-05
-3.48052820803595e-05
-1.58267051952032e-05
-5.32374825915891e-06
-2.90186519730533e-05
-3.31762827911557e-05
-2.7538257417996e-05
-2.02174446303433e-05
-3.51902819406338e-05
-3.23875251254632e-05
3.82164797624011e-06
-3.91305489869881e-05
-1.04575061279246e-05
-5.91183043229578e-06
-2.13501671143669e-05
-1.08669350579009e-05
-2.71168809665439e-05
-4.46689040957563e-05
-4.28665399864744e-05
-2.17088952343322e-05
4.45912238094823e-06
-2.70004654335441e-05
-1.5067457777346e-05
-2.53266175384557e-05
-2.44665034996764e-05
-1.34200916910002e-05
-3.12344781682681e-05
1.18003160729621e-07
-3.01573221716529e-05
-2.94910462605947e-05
4.03933933742554e-06
-3.98381626975359e-05
-4.87044016800955e-05
-1.11723613993958e-05
-1.89833276498066e-05
-2.52222565602623e-05
-2.23155234207972e-05
-6.84004196107981e-06
-1.44309797873446e-05
-2.43738187899283e-06
-1.81615077183345e-05
-3.21666920594895e-06
-3.66180737081846e-05
-3.66192521164278e-05
-3.91681385373612e-06
-2.82135974377378e-05
-1.62716583157502e-05
1.40778392842075e-06
3.74234599308919e-06
-3.17445260436654e-05
-5.70542653417682e-06
-3.7663439379744e-05
-1.39124331076453e-05
-1.70975317013419e-05
-3.01033955778733e-05
-4.23297575291256e-05
-1.26249462131926e-05
-2.6025639731264e-07
-2.51885447226424e-05
-3.89419541455073e-05
-3.3170857449806e-05
7.47546349640603e-07
-1.49215058283605e-05
-2.34254923873723e-05
-9.8692967632691e-06
-1.4066215683427e-05
-1.43809290282539e-05
-1.87365842229439e-05
-1.81056305144996e-05
-3.29097503885179e-05
-2.20003450698055e-05
-2.89294621842794e-05
-1.6145896138193e-05
-3.50089854185689e-05
-3.28809577310016e-05
-1.54774058630107e-05
-2.92886526201131e-05
-5.26205887514231e-06
-1.94809208522439e-05
-4.87363112901986e-06
-3.46420099388673e-05
-2.61448584717271e-05
-2.91144037183164e-05
-8.8983992851945e-06
-1.3673081289288e-05
-1.0541221717423e-05
-3.34425855363723e-05
-1.51440869191775e-05
-2.11120017897798e-05
-1.07891958574019e-05
-9.80269820538885e-06
-3.32832039049557e-05
-2.01998422827781e-05
-7.17826777755069e-06
-4.11696060120676e-05
-3.14769893152565e-05
-2.44047176075627e-05
-4.83785071876939e-05
-2.60429048328437e-05
-2.72377294643588e-05
-2.36664746269812e-05
-3.85745060133907e-05
-1.24990577906593e-05
4.06944883214644e-06
-1.64984833682287e-05
-3.36114839246977e-05
-2.08312354090187e-05
-1.70041323707399e-05
-3.44635819449906e-05
-3.53339995761005e-06
-9.18440396244265e-06
-3.49491978035233e-05
-2.34308234246601e-05
-1.67173318863517e-05
-4.34515528155184e-05
-1.81969484883655e-05
-8.56839025376629e-06
-1.59987663828501e-05
-1.2642962718219e-05
-1.73932017130277e-05
-2.71034551702713e-05
-1.93143971996007e-06
-2.15884753774587e-05
-1.37203868349926e-05
-7.3845254940062e-06
-1.57731172898826e-05
-3.23364877538662e-06
-2.22537718146218e-05
-1.42415275272983e-05
5.16274924362317e-06
-1.60612238956283e-05
-2.76125148253768e-05
-7.09025901908054e-06
-3.53209952470708e-05
-2.60412165286412e-05
-2.27361280282812e-05
-3.55351038891614e-05
-1.89921571213628e-05
-4.41806696034217e-05
-3.14960520748677e-05
-1.63274838292764e-05
-1.94683551302776e-05
-2.84661541522862e-05
-1.50641101552986e-05
-1.49763119196148e-05
-2.98247503706136e-05
-6.24740130291359e-06
-2.10391476932779e-05
-2.64618343651343e-05
-4.83706017031192e-06
-2.79263429108728e-05
-1.13221343629118e-06
-2.70340039980213e-05
-1.154142355639e-05
-4.58899133875068e-05
-3.93602703864381e-05
-2.68904132203676e-05
-1.06530477921158e-05
-3.06894198830706e-05
-1.51376304861136e-05
-4.32533658921478e-05
-2.27323505736051e-05
-4.58411771651656e-05
-3.37377112003937e-05
-2.02778595672284e-05
-3.88205833558333e-05
-9.68715721399892e-06
4.04566019622414e-06
-2.15072613967287e-05
-2.09078912577831e-05
-2.58109473718064e-05
-4.09894174410023e-05
-3.63513789602043e-05
-7.39704394446453e-06
-1.84888658976179e-05
-9.95905164731477e-06
-1.2117298974285e-05
-1.34334570991705e-05
-1.15643298376792e-05
-1.48437004398589e-05
-1.05842676097347e-05
-2.88908166827236e-05
-3.25740663989162e-05
-2.23521504966562e-05
-4.27833735397657e-05
-1.21415937383569e-05
-1.9265936238234e-05
-2.26437648024866e-05
-1.66214703027014e-05
-1.95789799393221e-05
-2.41469676810711e-05
-2.04263427032785e-05
-3.34713185498889e-05
-3.32331895878819e-06
-1.02107368380062e-05
-5.31923744640855e-06
-2.48718641520059e-05
-3.32831394711168e-05
-9.06369599386587e-06
-7.87465995308697e-06
-3.05765825721941e-05
-1.43644301313346e-05
-7.48397041306856e-06
-1.43910141159053e-05
8.75411330424949e-07
-1.73981064125203e-05
-3.02652433616183e-05
-3.94425587380573e-05
-3.86381650079443e-05
-1.03261396119515e-05
-7.09061928510972e-06
1.44690741508713e-05
-2.87174850259687e-05
-2.58435220384055e-05
-4.43398382538835e-06
-3.40492415137628e-05
-1.37282260720685e-05
-2.25360687060089e-06
-3.24094218128271e-05
-2.46553766212724e-05
-2.87885720978372e-05
-3.30944290854243e-05
-1.84593514824507e-05
-2.42769802392785e-05
-2.74551779661678e-05
-8.00146394331511e-06
-1.29233322900974e-05
-1.88881414215369e-05
-3.39512348462723e-05
-2.34664490996895e-05
1.5662063330674e-06
-1.76271054181195e-06
-2.41670076097524e-05
-2.22128450160211e-05
-5.66499669153125e-06
-2.49265614758724e-05
-2.03107337901072e-05
-3.4125481567773e-05
-3.62219834270619e-05
-2.29138851291338e-06
-1.07853343008655e-05
-3.14503002854117e-05
-1.78166358183007e-05
2.75759573665499e-06
-1.85817461836463e-05
-2.86900653813612e-05
-3.08131392696382e-05
-2.54526661292446e-05
-2.13547149910792e-05
-1.65650681901028e-05
-2.12088136956874e-05
-2.26686185058072e-05
-2.20020708962092e-05
-3.81967439964204e-05
-2.11644214776158e-05
-2.18022479511273e-05
-3.25404636053894e-05
-1.31307512826709e-05
-2.05225337462237e-05
-3.60918346808998e-05
-3.93824743538512e-05
-1.09488515472227e-05
-2.16538114657509e-05
-1.0858004772859e-05
-2.53380958911407e-05
-1.75056021727588e-05
-3.28390019115656e-05
-4.91736487719485e-06
-3.05557924558478e-05
9.18754127240989e-06
-2.30603505277464e-05
-3.11617965953043e-05
-2.94771172953294e-05
-3.40840326182773e-06
-2.94366183762107e-05
-1.07950782499024e-05
-1.30400142584112e-05
-2.45989266533131e-05
-3.18119652659609e-05
-2.56400457023235e-05
-1.74271769221432e-05
-3.78531446448716e-06
-3.92781531614934e-05
1.21966369628412e-05
-3.50378455251169e-05
-2.37871938044759e-05
-3.48336979349823e-05
-1.14893859500405e-05
-1.9006657897763e-05
-8.42981728642904e-06
-4.3432033728215e-05
-2.52397511872476e-05
-3.81586342123202e-05
-3.86474444441595e-05
-2.57083241920218e-05
-1.28932705190735e-05
-1.25540377913493e-05
-1.94372111450032e-05
-8.0161571257164e-06
-2.17344543441317e-05
-1.0490819194194e-05
5.18580438948227e-06
-3.28015900758459e-05
-1.97764493969014e-05
-3.98458784767459e-07
-5.59270908257847e-06
-1.39817734096588e-05
-2.74138643221675e-05
-1.66662161241326e-05
-2.20931696631145e-05
-2.42007084411352e-05
-3.68777931051607e-05
-2.58410962200276e-05
-2.1608928673098e-06
-3.0259656491201e-05
-2.21297927833318e-05
-1.93414224413405e-05
-3.04999528069417e-05
-1.51722041408598e-05
-6.98797342308269e-06
-3.14803924229617e-05
-3.01403152672732e-05
-1.13412518643397e-05
-4.21189888642105e-05
-5.36625949045732e-06
-1.41986059420845e-05
-1.93990284253521e-05
-3.86307549384307e-05
9.91214597443496e-06
-1.12859742412896e-05
-3.51715589868917e-05
-2.44931701588981e-05
-2.58175848681749e-05
-1.44452701309693e-05
-1.80253669230809e-05
-2.61688659964068e-05
-2.6224634694215e-05
-4.36707779321384e-05
-3.88971705446397e-05
-3.95204808064056e-05
-2.10143185251305e-05
-2.5084542558077e-05
-1.33703157236069e-05
-2.65426239098269e-05
-2.38346078375115e-05
-1.0070169962992e-05
-1.02662797255918e-05
-2.78623413295712e-06
-1.19619992385039e-05
-2.11638767919767e-05
-1.32054655762955e-05
-9.44699403246806e-06
-9.27121390892895e-06
-1.48818457422653e-05
-1.95044299981529e-05
-8.83766228025526e-06
-3.1867632407402e-05
9.34459067202073e-06
-1.15529314354057e-05
-5.6129552769695e-06
-2.4070959698859e-05
-1.58275711830398e-06
-2.81347113804627e-06
-7.55258217230559e-06
-1.83930446646923e-05
-2.78220834026677e-06
-8.03117250612077e-06
-8.79469726369707e-06
-1.18133116452364e-05
7.81021064926702e-07
-9.88035026534649e-06
-1.33934759032498e-05
-2.6637148937069e-05
-1.27809339050175e-05
-2.04574155546917e-05
-1.57306527045352e-05
-2.31752564941386e-05
-1.62247134720667e-05
-2.72593274026275e-05
-1.96996486924708e-05
-1.31446593633911e-05
-8.19120072529728e-06
-8.86960588394467e-06
-3.72573507726694e-05
-2.53571760691821e-05
-1.22185386314822e-06
-5.56230123467602e-06
-1.50107993201139e-05
-2.25665559383059e-05
6.08093655412488e-07
-2.91348601941017e-05
-2.10388680453692e-05
-4.62548705829639e-05
-1.75802295567229e-05
-4.9757294281222e-06
-2.48924991526934e-05
-2.61466442353092e-05
-2.22127562185579e-05
-3.49380050547921e-05
-2.63768660166608e-05
-2.08579679240118e-05
-2.88827041643251e-05
-1.67421881004942e-05
-1.31601862819312e-05
-1.88768039107839e-05
-2.88974627835918e-05
-2.69068395305118e-05
-3.85117456233107e-05
-3.56808387647423e-05
-1.59309951916073e-05
-3.88483946935434e-06
-4.34997805326121e-06
-1.81422017228659e-05
-1.69730987249049e-05
-1.53166148515838e-05
-2.52873971551435e-05
-9.30023703366819e-06
-2.21626300187414e-05
-2.50308353185497e-05
-1.60536067085352e-05
-1.66949413384956e-05
2.13831881323455e-06
-1.47438988060429e-05
-9.64051875243516e-06
-2.56204825039801e-05
-2.58544232465161e-05
-5.50839589674908e-06
-5.56038443276625e-06
-3.21379559067614e-05
-1.13739797750153e-05
-2.98334614591486e-05
-1.65449596030265e-05
-1.91462952879518e-05
-2.49778184341678e-05
-1.49145323875657e-05
-1.73663016049083e-05
-1.72728686861123e-05
-8.44982225249928e-06
1.30168161970639e-05
-1.80991752961823e-05
-1.51403864457651e-05
-3.39243332999844e-05
-2.26949758027021e-05
4.48244436662988e-06
-2.45414385259606e-05
-3.82275392982225e-05
-3.03963352751535e-05
-3.41011776989074e-05
-2.3050329693807e-05
-2.3941558863716e-05
-2.82792690965095e-05
-3.83619808055355e-05
-1.62101530077122e-05
-1.1460757624641e-05
-2.17874311522151e-05
-2.02726864976473e-05
-3.97964295659355e-05
-1.01630579198377e-05
-2.55112360123062e-05
-3.7022089777969e-05
-1.51584956497754e-05
-3.82756730196612e-05
-1.33628196426897e-05
-3.95774708269076e-05
-1.21627464836192e-05
-2.52596973355896e-05
-2.2708736732456e-05
-1.16771076886855e-05
-8.99609018890518e-06
-4.06457495246553e-05
-3.7984725501514e-05
-3.42159027609637e-05
-3.26783987366436e-05
-1.65192201625912e-05
-2.88720178431664e-05
-2.7331900388674e-05
-2.72364847426682e-05
-1.70376470359531e-05
-1.93788028658316e-05
-2.03192482171491e-05
-2.74260369074667e-05
8.85714258785008e-06
2.49000819777068e-06
2.18258181822908e-06
-1.75636492796426e-05
-3.24521470493055e-05
-1.86559674882834e-05
-3.51224510400254e-05
-7.21701482254792e-06
-2.52159770210531e-05
-2.87689711066099e-05
-1.88615932741793e-05
-4.65789127641261e-06
-1.18082721555934e-05
-3.20584597543193e-05
-2.96204611287941e-05
-1.20529442089379e-05
-2.66093681889822e-05
-2.95421328084235e-05
-3.6332856058092e-05
-2.11481473596608e-05
-2.12399391261846e-05
-3.88175837340547e-05
-2.65644305756936e-05
-2.01516193145733e-05
-1.56979041108192e-05
-1.24246163900679e-05
-3.2332866783979e-06
-9.99870838581605e-06
-3.21988738744886e-05
5.21141667004276e-06
4.24052302303946e-06
-6.93259750265633e-06
-1.74073013035976e-05
-3.33960321508548e-05
-1.81658871167996e-05
-2.86563797360076e-05
-2.99321542283277e-05
-2.09272129970644e-05
-4.16993022433532e-05
-2.78567884932903e-05
-1.60277957173938e-05
-8.65653180538727e-06
-2.48205126825812e-05
-3.36369493896778e-05
-2.12560261334311e-05
-2.90870165641061e-05
-1.56572352552215e-05
-1.81362588782884e-05
-4.00212414157001e-05
-2.28637507615e-05
-1.44450115958362e-05
-3.92168535151053e-05
-7.52247434349087e-06
-4.38711556040319e-05
-2.58169032138935e-05
5.01246765345826e-06
-1.39321586400549e-05
-2.5956847746807e-05
-1.73892378775706e-05
-1.71063680675686e-05
7.92472852587416e-06
-1.69480014920844e-05
-3.20321473557888e-05
-3.88766162920292e-05
-7.41172885743085e-06
-1.0855251455985e-05
-2.96929448025782e-05
-1.21588926794013e-05
-1.62098217563639e-05
-2.29490603752491e-05
-4.29067758238707e-06
-4.90130842135279e-06
-4.10218059151166e-05
-1.80756368772613e-05
-1.35013884765686e-05
-1.52935447441794e-05
-1.26141949873268e-05
-3.39836856740771e-05
-1.84842323263326e-05
-2.06558660653439e-05
-3.60650913698421e-05
-1.39365667194644e-05
-2.98111005367611e-05
-1.43988204235668e-05
-2.10077221888706e-05
-3.07600380235826e-05
-1.53209445211805e-05
-3.29622144111925e-05
-1.75390291799009e-05
-1.90237814101741e-05
-3.09039805179447e-06
-1.08235969322347e-05
-1.42603798217653e-05
-3.17211119268859e-05
-1.7039496791912e-05
-2.45997262166259e-06
-1.80268177331161e-05
-2.86193046372975e-05
-3.06827954259479e-05
-1.32144561183886e-05
-1.83793053340579e-05
-8.31991041564758e-06
-3.24376410203787e-05
-1.15388842453809e-05
-4.37099565132295e-05
-3.62928265456412e-05
-4.03315605960537e-05
-3.86277363208405e-05
-1.40168042241312e-05
-1.9228945183451e-05
-3.31584724658723e-05
2.40171562324922e-06
-1.71387360045614e-06
-2.5702894424771e-05
-1.15558068601045e-05
-1.47463180751094e-05
-2.11136703272964e-06
-4.59544892875478e-05
-2.24884325131937e-05
-9.88815171442713e-06
-7.72416818494834e-06
-6.70494465716302e-06
-1.45513312165585e-05
-2.67320447949001e-05
-1.88543643855593e-05
-1.26427782595193e-05
-2.75530839024315e-05
-4.22673846522016e-06
-1.64365528745817e-05
-2.12072681429086e-05
-2.13405926731762e-05
-2.03764451221894e-05
-2.06386548403844e-05
-4.03136741498439e-05
-2.36935342092591e-05
-1.74971623535424e-05
-1.06659541803174e-05
3.92506950908456e-07
-2.11873849157536e-05
-2.75542121781741e-05
-1.26892189612848e-05
-3.1510017485243e-05
-2.66938625470536e-05
-1.80399162924174e-05
-2.15076580348913e-05
-3.17099158008957e-05
-4.91312425398588e-05
-2.72829796108254e-05
-2.18659738516533e-05
-2.71160468652227e-05
-3.6653005983937e-05
-3.62571657413319e-05
-1.86130861496076e-07
-2.3467968673684e-06
-1.58290525842515e-05
-2.75786813669449e-05
-1.17103827267831e-05
-1.23677396316641e-05
-1.45009244889138e-05
-6.63754909828631e-06
-1.04031044231902e-05
-3.24758535875519e-05
-4.24708633124838e-05
-2.65759039622365e-05
-9.24202275627283e-06
-2.92270509816073e-05
-3.5876315571688e-06
-3.2037474606967e-05
-2.24464943944206e-05
-1.76128841231765e-05
-3.67575680723544e-05
-3.86330590384098e-05
-2.69104111663331e-05
-2.10978199450101e-05
-3.42247853969239e-05
-4.68666689078168e-05
-2.85031921935719e-05
-1.80725160526633e-05
-1.67621949889034e-05
-3.20485317512436e-05
-5.35064100690037e-06
2.52472961223743e-06
-1.30366739609456e-05
-2.27294200489157e-05
-3.03369551993127e-05
-7.81240140397688e-06
-4.15795959038553e-06
-3.09700202406599e-05
-1.69599939711733e-05
-2.38837819928674e-05
-1.14039767441818e-05
-3.61819621480918e-05
-4.44516343084732e-05
-1.04449905040915e-05
-1.4581522340463e-05
-2.0805342073405e-05
-3.06169163134602e-05
-4.90993515604762e-05
-4.33408764173247e-06
-5.95965799040366e-06
-1.65441473150822e-05
-3.55234023952086e-05
-1.07643434303985e-05
-6.0067628488639e-06
-2.08680774832541e-06
-3.53665431630348e-05
-2.06828101363214e-05
-4.91681892130051e-06
-1.22401186900115e-06
1.94534084353373e-06
-1.52932139867908e-05
-2.41527147051581e-05
-6.8773471858075e-06
-1.10199979211625e-05
-2.733903572669e-05
1.1273087335464e-05
-3.76794390417074e-05
-3.59672694969422e-05
9.23495845498041e-07
-1.64265503496568e-05
-2.36029956480591e-05
-1.8485312378582e-05
-2.23153073684418e-05
-1.9832599202541e-05
-7.12353244282361e-06
-8.64045658624959e-06
-1.35872259945765e-05
4.55424074346237e-06
-3.37170641019372e-05
-3.50703229603621e-05
-2.76585952974564e-05
-3.3328540143009e-05
-1.47951950902744e-05
-7.72455773524621e-06
-3.40078731369893e-05
-2.27127802217191e-05
-2.66419474341635e-05
-1.12019456592664e-05
-2.59980265168708e-05
-4.44376483782402e-05
-9.9125247976794e-06
-3.32491231567281e-05
-3.47597019706001e-05
-7.73395385130015e-06
-2.95421662035807e-05
-2.44674384602028e-05
-7.5043387703e-06
-3.98225773305078e-05
-2.88150134404076e-05
-2.36658052905848e-05
-2.50555728894303e-05
-3.09784109386622e-05
-7.6065690745314e-06
-2.2973063089319e-05
-2.58555386625047e-05
-1.72147276558489e-05
-2.4667194726254e-05
-3.14547677605172e-05
-2.35961383603579e-05
1.69104565795696e-06
-2.90635092017657e-05
-1.43765498971685e-05
-1.97458489925037e-05
-2.53884017710565e-05
-4.66360134391033e-05
-1.70013688162451e-05
7.37150145404399e-06
-3.12471821360585e-05
-3.65826538001804e-05
-1.27274875372715e-05
-8.39159300577092e-06
-9.14501915581427e-06
-1.06432134376555e-05
-6.00512108837692e-06
-2.63221182906216e-05
-1.74973482448693e-05
-2.46044027203819e-05
3.81950503079e-06
-1.10973188832009e-05
1.65684855992275e-05
-2.43179718230272e-05
-1.35445790696043e-05
-1.73458284423429e-05
-5.20247254722238e-06
-1.36306508512496e-05
-1.69532603547269e-05
-1.4666305663873e-05
-2.92834631707163e-05
-1.22754589425978e-05
-1.91797735249795e-05
-3.37416334646743e-05
-1.95879464528296e-05
-3.4454816024702e-06
-6.98044648010887e-07
-1.20136652017748e-05
-2.15552489256923e-05
-3.51357755331892e-05
-1.90455895373659e-05
-1.42558370831906e-05
-3.07448174069674e-05
-1.10182954515553e-05
-2.0304881625173e-05
-2.92069645181212e-05
-2.06668820792194e-05
-2.05389967545049e-05
-1.65369401969576e-05
-3.54944023859019e-05
-3.48852176337647e-05
-6.97157401332633e-06
-1.84335611588335e-05
-4.69992778452223e-05
-2.78014407938635e-05
-1.22639830052456e-05
-3.13749282512322e-06
-6.31891728252787e-06
-4.23101843130331e-06
-1.18040017841356e-05
-1.26692428664035e-05
2.65946412818587e-06
-1.17128263704971e-05
-3.28303989287573e-05
-2.57274532942643e-05
3.94708536137681e-06
-4.80302162097081e-06
-6.93110058875775e-06
-1.46942730055676e-05
-3.65894230707968e-05
-9.74001758846862e-06
-3.91069210295582e-05
-2.7218954657553e-05
-1.56067049587323e-05
-2.97771568362853e-05
-4.31221423716775e-05
-2.33967242691911e-05
-3.19027509482921e-05
-3.65138675634383e-05
-1.92658947281534e-05
-2.77080082658419e-05
-1.11390833093446e-05
-4.01894837321042e-05
-8.53266995475393e-06
-3.58724854158443e-05
-1.24708263158753e-05
-1.63638629091857e-05
-4.3658037055535e-05
-2.45687830096673e-05
-4.23343966012761e-05
-2.50067363836595e-05
-1.5769357214838e-05
-1.71035868332759e-05
-1.80442436210051e-05
-1.55522434831987e-05
-2.58743724998795e-05
-2.87186042259193e-05
-2.39946583069268e-05
-2.84352651415606e-05
-7.44665383105152e-06
-2.70161173580913e-05
-2.38363250681025e-05
-2.92140148610484e-05
7.72223057441386e-06
-1.58199480159143e-05
-1.85311828837328e-05
-1.03223397914521e-05
-7.8959596881542e-06
-8.60565072348408e-06
-3.16138073450311e-05
9.02236326975155e-06
-9.77959423773126e-06
-3.22981926523838e-05
-8.93466931743438e-06
-1.57469829506278e-05
-9.17578756002629e-06
-1.74597281177213e-05
-1.87400648122666e-06
-3.40356073096222e-05
-6.11520800553832e-06
-1.616541136812e-05
-2.44147735190895e-05
-4.02908651952245e-05
-7.84847806826804e-06
-2.65673297245753e-05
-7.63392729678455e-06
-3.48071849420716e-05
-2.74035809641229e-05
-2.97402219237742e-05
-1.43625281223273e-05
-2.09424201251253e-05
-1.8599455507569e-05
-3.12301093269741e-05
-2.06678877608886e-05
-7.44752904695631e-06
9.02214678013802e-06
1.29157373747213e-06
-1.43795944263619e-05
-4.01495415427502e-05
-3.04422014764967e-05
-2.39405320256004e-05
-4.4008236883378e-05
-3.14706904488417e-05
-4.67626567027021e-05
-3.36316719499173e-05
-3.18902752317118e-05
-2.90826678572078e-05
-2.41493289779569e-05
-5.38204764583355e-07
-2.87128364987052e-05
-1.91906602529609e-05
-2.28457700616862e-05
-1.76915970127474e-05
-1.75907063283085e-05
-2.37269362777198e-05
-3.71847450429503e-05
-4.12832154142441e-05
-2.08355802918391e-05
-3.80327962433163e-05
-2.33619605143444e-05
-1.56038024824603e-05
-4.48025095776748e-06
-2.545226782731e-05
-6.91295967676089e-06
-1.27558208575161e-05
-3.70190868890948e-05
-1.88348256529185e-05
-6.6723263090265e-06
-3.68945846487992e-05
-4.67379998401539e-05
-1.77420463335935e-05
-1.32765375034698e-05
-2.27470495161539e-05
-8.79541275242493e-06
-1.16096874172865e-05
-2.64322813723334e-05
6.341106563504e-07
-2.04037699877464e-05
-2.73870521703715e-05
-6.39368385577133e-06
-1.405045998134e-05
-3.40407234230329e-05
-2.90279388784386e-05
-2.14822945579445e-05
-2.3344547732704e-05
-1.24646686870802e-05
-1.35661903002607e-05
-1.17039316299137e-05
-2.04216176579777e-05
-2.40423929279748e-05
-7.35669835621542e-06
-2.10050630601794e-05
-7.94918521339315e-06
-1.63550279073867e-05
-1.80839655119344e-05
-2.28715227526465e-05
-1.77054485056191e-05
-1.51704817503436e-05
-6.20764364353061e-06
-1.13998116534041e-05
-2.68519811997373e-05
-3.08066523584438e-05
-2.77463755895859e-07
-4.49632675062105e-05
-3.38344108166318e-05
-2.18244403668395e-05
-2.37443416203351e-05
-1.83479208131404e-05
-1.21838101512701e-05
-6.15364876882926e-06
-1.33638908063536e-06
9.71478434883199e-06
-2.5540381699205e-05
-2.69353733944646e-05
-3.98314809551138e-05
-3.13488222367302e-05
-1.6757981974807e-05
-4.47472046992894e-05
-2.39886836675362e-05
-1.61564225393186e-05
-1.85324051240209e-05
-1.53120114677729e-05
-2.12028139919568e-05
-3.85296032275906e-05
-4.0001724005785e-05
-3.53642955997982e-05
-1.34818034325495e-05
-3.18964423654128e-05
-2.05567722413505e-06
-3.92295409873413e-05
-3.57168311271799e-05
-1.4738622469477e-05
-1.40464176792482e-05
-3.9166944594773e-06
-3.9859485772321e-06
-2.87013099534121e-05
-4.11028121680449e-05
-2.09300827875126e-05
-2.06256546391078e-05
-1.16435181578626e-05
-1.77728166166572e-05
-5.17201308657801e-06
-1.64832391807116e-05
-3.57396758475734e-06
-3.86524160382031e-05
-1.91856978591744e-05
-2.61701207019912e-05
-3.18010643870115e-05
-3.0678804856445e-05
-1.30223838634121e-05
-1.18491402583334e-05
-8.21650111930964e-06
-1.23350207257163e-05
-3.61432185543631e-05
-2.55685970926311e-05
-3.11861836093052e-05
-3.86383686504685e-05
-2.28893095863595e-05
-6.10952074817621e-08
-2.40924164664498e-05
-2.62715128916433e-05
-2.25038098341048e-05
-3.31219790173031e-05
-7.33387082445811e-06
-1.44831843831444e-05
-3.24141173881514e-05
-1.14823823189553e-05
-1.55378855211271e-05
-2.82002581790257e-05
-1.30808204617888e-05
-2.15405530033893e-05
-2.39852690624119e-05
-3.09358538316888e-05
-2.49431242564885e-05
-2.64240312316646e-05
-1.32330604893399e-05
-2.35920556866649e-05
-1.91460016583327e-06
5.67610946164195e-06
1.03977235413628e-05
-2.73993008955088e-05
3.46805810425023e-06
-1.68140247646155e-05
-6.3165603666908e-06
-1.21674902413029e-05
-1.80214451196334e-05
-7.31241088456584e-06
-2.15586215696275e-05
-3.14339187491602e-05
-1.51899576030015e-05
1.68250100362747e-06
-1.18370473197258e-05
-1.52342972034327e-06
-3.04318466664882e-05
-2.94735591181792e-05
-3.19595745890398e-05
-2.19011488901898e-06
-9.53843743634853e-06
-2.23919004927178e-05
-2.14473546726962e-05
-2.5383594156111e-05
-2.31616101261115e-05
-1.11832039359096e-05
-2.07866435780378e-05
-2.45772450045053e-05
-3.02914766642007e-05
-2.71093317231528e-05
-1.97803798319396e-05
-2.21682109792898e-05
-5.24114050818767e-05
-2.03831342637086e-05
-9.98500886180407e-06
-2.5317721146164e-05
-1.76714857362236e-05
-5.57818407664471e-05
-1.49761130151936e-05
-1.6845222798479e-05
-2.70002779903629e-05
-1.63226915602084e-05
-1.97191983836948e-05
-2.65680776504065e-05
-1.83747032104225e-05
-2.5849827243671e-05
-3.09701131937514e-05
-2.06421955844297e-05
-4.32817608848144e-05
-2.44964112523019e-05
-1.42123410598932e-05
-3.31400658534786e-05
-2.6976055814659e-05
-9.97694551485116e-06
-4.05430387003979e-06
-4.89801474371299e-05
-1.2307795046904e-05
-1.88304204017691e-05
-1.90880104453912e-05
-2.54596485833401e-06
-2.71733235150852e-05
-1.24359209425981e-05
-2.53633632557011e-05
7.37829658733147e-06
-1.22350111987302e-05
-2.29587492510117e-05
-4.27198700811721e-05
-2.62143804884724e-05
-1.27560310494497e-05
-4.00812679761834e-06
-3.85406700848015e-05
-9.06021381912404e-06
-1.4948550007905e-06
-3.95200487337919e-05
-3.21114019623162e-05
-1.00970038209905e-05
-2.47929706533369e-05
-2.69486874226484e-05
-3.42605097612307e-05
5.56599902847775e-07
-2.24871736628711e-05
-9.0703283779748e-06
-2.32795743042627e-05
-1.49251770046403e-05
-2.99867372750692e-05
1.5234165201447e-05
-1.28715104365289e-05
-1.95232736043861e-05
2.78628585444177e-06
6.60872291800047e-06
-1.0711985962888e-05
-2.48278253749704e-05
-2.23284384758033e-05
-3.54745177839883e-05
-5.50755204632573e-06
-1.29909264980628e-05
-1.43200956356433e-05
-2.26476802940808e-05
6.35369403997601e-07
-3.12144898019775e-05
-4.9411788639928e-05
-9.28962294671226e-06
-3.15377946060634e-05
-2.77745893650794e-05
-4.9341035864349e-06
-1.86912317987682e-05
-2.25687037403894e-05
-2.11875795093513e-05
-2.24944745464675e-05
-3.65812225455474e-05
-5.01555037046586e-06
-1.08663939362942e-05
-2.4531217256241e-05
-3.8695118297638e-05
-3.63223774132605e-05
-2.49578546527284e-05
-2.02490434535822e-05
-6.9123681633529e-06
-1.98655348265812e-05
-3.07701060611439e-05
-2.06189007442302e-05
-4.73452654854371e-05
-1.81699282251854e-05
-6.86537583457841e-07
-2.3424708560108e-05
-2.01546160735728e-05
-3.86943001076354e-05
-1.5966062471554e-05
-1.64194196343682e-05
-4.06333732510503e-05
-2.18599072976799e-05
-1.22953224858955e-05
-3.53696214307422e-05
3.3684884147666e-06
-7.3997384799556e-06
-1.70996723045064e-05
-2.89219166813048e-05
-2.74166690635852e-05
-1.84726946119889e-05
-1.24013001080287e-05
-1.5918287159456e-05
-2.60036150548571e-05
-2.81788196148827e-05
-7.04583321207784e-06
-9.29171367035103e-06
-9.28605733562103e-06
-2.76945936336281e-05
-3.77453748262942e-05
-4.40447446052821e-05
-4.84879854943315e-06
-7.24202021826501e-06
-1.83990780911879e-05
-2.6343018829059e-05
-2.80649350779186e-05
-2.77845331961535e-05
-1.72457687239732e-05
-3.28843048540858e-05
-4.74965043672686e-05
-2.28946582816876e-05
-2.95515525930603e-05
-3.12156178307753e-05
-5.94667201283257e-07
-1.56298028208627e-05
-1.16773195680075e-05
-2.69923336341727e-07
2.68755759600517e-06
-3.74069146197055e-05
-4.56689046963008e-05
-1.46402678921984e-05
-2.47462217548177e-05
-2.24780864738743e-05
-1.21934680492521e-05
-3.99166875334299e-05
-1.89225617535463e-05
-3.95697495683849e-05
-9.11058973349715e-06
-2.63801313647259e-05
-2.33128519575761e-05
-7.44436026572579e-06
-3.19446744625532e-05
-2.71658477578371e-05
-3.720277820734e-05
-1.66893668527737e-05
-2.87128831650785e-05
-3.01313161277846e-05
-3.96308683207458e-05
-1.12758013601168e-05
-2.54623620722529e-05
-2.90441293093835e-06
-4.79975309444395e-05
-3.16749399209494e-05
-9.20249602741177e-07
-1.13206600446611e-05
-2.41982583173488e-05
-2.4273461189675e-05
-1.55425973111586e-05
-2.62052827284799e-05
-3.36470983182638e-05
-1.33154706239596e-05
-2.7744644616473e-05
-2.37946927033351e-05
-2.0725548619304e-05
-4.63958187949501e-05
-3.47626472966227e-05
-1.51485178127676e-05
-1.42944088554005e-05
-2.11895005503657e-05
-3.4279468490968e-05
-1.7733849524135e-05
-3.35906881325601e-05
-4.85031427261548e-06
3.78395021048376e-06
-1.59536154645778e-05
-2.28008411422124e-05
-3.82586835911744e-05
-2.63282024755741e-05
-3.72001379969277e-05
-7.07907202137157e-06
-5.3076487019178e-06
-3.15034706706902e-05
-7.14598378859066e-06
-3.21925155564813e-05
-2.88454981255652e-05
-1.58634898313435e-05
-2.87343328958501e-05
3.39030909787179e-06
-1.62626081856164e-05
-3.96606566315408e-05
-3.99913387348156e-05
-1.98600159593671e-05
-2.20469440971946e-05
-6.3440024908537e-06
-3.75085361311557e-05
-2.56573325113556e-05
-3.05460413038585e-05
-1.74828974559426e-05
-1.24565734737713e-05
-1.44057840359777e-05
-3.453898497425e-05
-1.54502056502282e-05
-3.15183799766161e-05
-1.76578109064699e-05
-1.43109659025567e-05
-1.84397241788967e-05
-5.76476565683505e-06
-1.90688501505042e-05
-1.59119824274067e-05
-2.58914432006385e-05
-1.2711054549395e-05
-2.0206172789766e-05
-1.54398962075704e-05
-2.78455442222966e-05
-2.87370009028372e-05
-2.09519449539502e-05
-3.39700278630123e-05
-3.46520689462344e-05
-1.65111342338836e-05
-4.39153998457161e-05
-5.66806211244112e-06
-1.80247707051018e-05
-8.64541678296318e-06
-2.05553891244099e-05
-3.22413961666243e-05
-3.62091978992571e-05
-2.06378101591975e-05
-1.61648792929016e-05
-2.72157310757567e-05
-3.62148816247268e-05
-1.32152292041294e-05
-2.48222353991601e-05
-1.51415061360946e-05
-3.35307632467593e-05
-5.01324521189701e-05
-5.0483334719594e-06
-3.03312481312126e-05
-7.61624264228197e-06
-1.88541816517354e-05
-2.64495394191175e-05
-9.68830187843839e-06
-1.09983773576243e-05
-3.21370086936382e-05
-1.75375520788903e-05
-1.60192385237228e-06
-2.76996656378017e-05
-2.00391127783032e-05
-1.33394087398985e-05
-2.4072202288455e-05
-1.51137686655549e-05
-2.23981901098818e-05
-1.61801659345872e-05
-3.65626176104942e-05
-4.47193152353838e-05
-1.95932101757416e-05
-4.43767339246238e-05
-1.77934316639729e-05
-3.10496497225468e-05
-3.45787488944195e-05
8.9731607031381e-08
-3.33675851813498e-05
-3.15309609787734e-05
-1.52489045377301e-05
-3.38596402552411e-07
-2.08431954976061e-05
-1.76287074544588e-05
-3.06903813499161e-05
7.65225736161754e-06
-1.34975141668121e-05
-2.80894108527446e-05
-1.94347736714968e-05
-2.62199290054137e-05
-2.04478950574398e-05
-2.75118737303236e-05
-1.20182152451468e-05
8.14030561254564e-06
-2.5927724244108e-05
-1.41994176624035e-05
-2.70834427147814e-05
-3.51495068469499e-06
-2.52478461637525e-05
-2.46203176658567e-05
-1.55137081520545e-05
-1.64686254096882e-05
-5.05824563907709e-05
-1.12325997968912e-05
-3.00194088731716e-05
-3.69290863359656e-07
-1.28664266414334e-05
-2.00048628188022e-05
-1.19076484935486e-05
-3.28197412000619e-05
-2.56839491598731e-05
-1.29825802445013e-05
-1.46014726744462e-05
-3.14789295240721e-05
-3.0608666599303e-05
-2.48291249576003e-05
-2.28625988073714e-05
-2.74596096521802e-05
-9.45065305390455e-06
-1.02789509883334e-06
-3.12621665840827e-05
-1.95839322724852e-05
-2.67838626980505e-05
-3.34974748642226e-05
-3.68628082115686e-05
-1.24631427257011e-05
-1.58479687081451e-05
-1.0745760171804e-05
-2.26847877390228e-05
-7.24316714577179e-06
-2.93779997175837e-05
-3.05867007403534e-05
-2.69655310408918e-05
-3.86541750167487e-05
-1.71872138598411e-05
-1.2173648217296e-05
-2.6049914332246e-05
-1.93094159679736e-06
-2.65693435205987e-05
-1.60719181238908e-05
-2.39201878392225e-05
-4.32926405330513e-05
-1.03774713228876e-05
-5.68641348944437e-06
-5.01587205738294e-05
-2.23568239830381e-05
-1.64737849471062e-05
-1.00704372614021e-05
-1.74202988267566e-05
-3.62885039619619e-05
-2.60106354662564e-05
-1.42231790912263e-05
-1.56164346848085e-05
-1.66985722400577e-05
-3.18778907312812e-05
-2.27778887501505e-05
-1.93406922492942e-05
-1.00368511621289e-06
-1.17271254384244e-05
-2.79867267568749e-05
-1.4263735057298e-05
-2.52557412760079e-05
-1.38032381162996e-05
5.50192446838747e-06
-4.41251501825013e-06
1.39319599993319e-06
-3.75825127172343e-05
-1.14936594031533e-05
-8.79966813047135e-06
-1.64459184198253e-05
-2.50788832180414e-05
-1.11998794469653e-07
-2.09964512963434e-05
-2.38927127443918e-05
-1.80214456741111e-05
-6.8577529118525e-06
-3.58219489676624e-05
-2.6025548141164e-05
-1.23703100256614e-05
-1.5333574024166e-05
-6.06676652540544e-06
-2.38102233174228e-05
-1.62964963808458e-05
-2.70086618143867e-05
2.31947478775424e-06
-3.35967051709471e-05
-3.27931581325799e-05
-3.54684630980861e-05
-1.97753035996972e-06
-7.61573859140074e-06
-1.49189938386038e-05
-1.83844488098415e-05
-2.48367728883826e-05
-2.61483565192026e-05
-1.49344040637437e-05
-6.91514902896365e-06
-2.52029079982726e-05
-2.32510095854918e-05
-3.5600096464424e-05
-1.79491689857016e-05
-2.91161376327034e-05
-8.32563860768217e-06
-1.99215729201221e-05
-1.42670413029468e-05
-8.00392706482161e-06
-3.51135299492641e-05
-8.74301412177107e-06
-2.33272196281638e-05
-4.79018641604361e-05
-9.33755870165485e-06
-1.65381170383312e-05
-2.38214597889181e-05
-1.56498094763518e-05
-3.80579907263364e-06
-2.24623120000849e-05
-3.82385071565049e-05
-6.46329509060303e-06
-3.20810195508763e-05
-1.99599032614861e-05
-1.79327686877016e-05
-2.73153736115239e-05
-1.76742989382573e-05
-2.83758161000815e-05
-8.55239147086045e-06
-2.85971397724732e-05
-1.76100681731877e-05
-2.31421668530472e-05
-3.81567700954335e-05
-8.42601184465379e-06
-3.261000018853e-05
-2.63958796624411e-05
-2.87761162078736e-05
-5.37678551628219e-06
-1.36268080042566e-05
-2.68538173316288e-05
-7.07085261065751e-06
-2.26528562177567e-05
-2.4533894924862e-05
-3.45302135954018e-06
-2.53351350810004e-05
-1.33865730908573e-05
-3.03060207374557e-05
-1.9445333884481e-05
-4.25695448228522e-06
-2.2057485281368e-05
-4.08327938859723e-05
-3.5327635870381e-05
-8.22380102103041e-06
-8.76649417887152e-06
-3.30465628887806e-05
-2.06037150581671e-05
-2.03333229298928e-05
-9.76253741555321e-06
-2.36955644874725e-05
-7.08088744359296e-05
-3.31960059218938e-05
-8.38115390796964e-06
-2.31299982182098e-05
-1.10100241940894e-06
-1.38780283285136e-05
-3.42503242530836e-05
-1.9459149132668e-05
-1.19852571602318e-05
-1.08688867154479e-05
9.28578886704521e-06
-2.96397678756477e-05
-4.51668366283315e-06
2.18906279322109e-06
-1.27816885108337e-05
-1.51856816558488e-05
-2.36553589858769e-05
-2.41426172936693e-05
-3.33399917729594e-06
-3.17416372648763e-05
-5.62705543159963e-07
-2.40980209795887e-05
-4.38216763737218e-05
-2.12420542593099e-05
-3.91315533426754e-05
-6.90360481712386e-06
-1.14227277450557e-05
-2.26390060314015e-05
-9.80272828273672e-06
-3.48537760996031e-05
-5.94949845498339e-05
-3.69463829960877e-05
-2.12923977032455e-05
-1.09092570313767e-05
-2.65790259914171e-05
-2.93369807952462e-05
-2.05541896237958e-05
-2.70654076883232e-05
-6.79197514627507e-06
-6.16874988365309e-06
-7.62094970733832e-06
-1.06834017693842e-05
-4.81545464274671e-06
-3.1905450048925e-05
-1.81609578831483e-05
-4.2021342787106e-05
-2.56540469917689e-05
-2.49730929009811e-05
-1.42919827309559e-05
-3.3480064971226e-05
-2.40144123833529e-05
-2.37513386252783e-05
-6.26068926447869e-06
6.3768113334589e-07
-6.23795746816009e-06
-8.22411443458704e-06
-1.44534575960576e-05
-2.52759631557188e-05
-1.14314048897912e-05
-2.50570200715193e-05
-9.99959286824743e-06
-1.46069742097575e-05
-1.05951502382186e-05
-3.74138174380722e-05
-3.19931021296815e-05
-2.75776743741903e-05
-2.9760462461316e-05
-2.32728770800265e-05
-2.42742183200648e-05
-1.28129706812726e-05
-1.13042707155865e-05
-5.17459165548134e-05
-1.81200506341768e-05
1.30991314437339e-06
-1.62666566283337e-05
1.91894524267276e-06
6.27116329607215e-07
-8.18418736977591e-06
1.56911632031815e-06
-1.75549291923358e-05
-2.30307259509049e-06
-1.6633777796442e-05
-5.18919990955114e-06
-6.70020670529574e-06
-1.79976724383498e-05
-1.32311670697951e-05
-6.6610829204596e-06
-4.10863163727347e-05
-3.08730186625316e-05
-1.32772663130903e-05
-1.24404220507453e-05
-2.6241019772702e-05
-2.70691151937342e-05
-4.16772305182668e-06
-2.96400548488655e-05
-1.62518704578206e-05
-1.7308223356411e-05
-2.02752368305859e-05
-3.81682503562789e-05
-2.74586663504465e-05
-4.77126595515103e-06
-1.10680830749021e-05
-2.91669101930938e-05
-5.00060050433834e-06
-2.87726049310009e-05
-1.19318017128679e-05
-2.52616550915048e-05
-2.32847599259366e-05
-2.9118587995052e-05
-1.69914174804964e-05
-6.68802063904331e-06
-2.36716009003397e-05
-3.66601947446534e-05
-9.13471906612729e-06
-3.46792966722412e-05
-6.74803151618518e-06
-3.32742829087484e-06
-1.08958165854657e-05
-1.16129218795549e-05
-2.66469173178026e-05
-2.2878237478704e-05
-2.54159386748253e-05
-1.91031942599649e-05
-2.18506886245539e-05
-5.34496892317544e-05
-1.53320632586841e-05
-1.74934037009057e-05
-3.47527203367393e-05
-1.83690102536476e-05
-2.40863557894259e-05
-1.84955685190999e-05
-1.66064357646378e-05
-3.33126412909562e-05
-3.53619456864822e-05
-7.47389679009113e-06
-2.45658357779596e-05
-2.56222931830208e-05
-2.46540965352893e-05
-2.0268626481144e-06
-2.1306572983448e-05
-8.49978367764288e-06
-1.91770375689033e-05
-4.28156818807465e-05
-2.8316617787819e-05
-1.33868926711929e-05
-2.08925447790532e-05
-2.20704075462974e-05
-7.56554380380646e-06
-3.3461217845093e-05
-1.43703763548188e-06
1.47556904236362e-06
-1.63374801422041e-05
-1.84072657359324e-05
-3.42439502812288e-05
-5.44804417246608e-06
-3.71179598228099e-05
-1.72292896703129e-05
-2.35163864466061e-05
-3.82682729713823e-06
3.23748519888645e-06
-1.08560011015331e-05
-1.94748992199628e-06
-1.97159261106699e-05
-2.10431562602289e-05
-1.58019604440335e-05
-1.63566886083946e-05
-1.38248655495704e-05
-2.12168139599717e-05
-5.65363268678642e-06
-2.21396088619737e-05
-2.68147692477129e-05
-8.29549825425643e-06
-2.37619589987556e-05
-8.85932396352269e-06
-3.92160276080561e-06
-5.084882247702e-05
-2.28583223295952e-05
-1.47929372037197e-05
-1.48750385928375e-05
-3.05358872389412e-05
6.72657397374651e-06
-1.52730150472853e-05
-2.65852586585153e-05
-3.15091335585884e-05
-3.04768041583821e-05
-2.18144069479857e-05
-3.30413952358094e-05
-1.26206907562262e-05
-3.67118646995417e-05
-4.14103770005086e-05
-2.52328123546585e-05
-2.16043920182719e-05
-2.07391417816931e-05
-1.12161424216536e-05
-3.02700343261049e-05
-3.22386526861996e-05
-3.92222605035245e-05
-1.68986950380987e-05
-9.48375468594109e-06
-3.06374450863219e-05
-3.70004325080875e-05
-2.89551745478896e-05
-3.15818306129737e-05
-3.4501945109847e-05
-4.35474963071531e-06
-1.95203009272594e-05
-2.7803724235086e-05
-1.39834247708671e-05
-1.79301629716823e-05
-5.22038085286955e-05
-3.69726729438525e-05
-3.81098641362555e-05
-3.06179060635848e-05
-3.3525636913509e-05
-2.07861709309512e-05
-2.38863669250547e-05
-2.15388848997955e-05
-1.946782747539e-05
-2.73712279164388e-05
-4.18959144539079e-05
-9.01932051620084e-06
-2.70676098131428e-05
-1.48604593040839e-05
-3.2587967627454e-05
-5.0974606714378e-05
-4.48864155429011e-05
-3.25620152525546e-05
-2.43900747564197e-05
-4.69682319323471e-05
-1.94672521706588e-05
-1.40202811668987e-05
-3.92326283999688e-06
-1.25830165768936e-05
-2.84965035694245e-05
-3.72545599754218e-05
-2.94312576734206e-05
-1.00086371973119e-05
-1.28793403256812e-05
-1.09022921365725e-06
-1.73922936561255e-05
-3.73383136698909e-05
-3.09058848350748e-05
-1.48421794529907e-05
-7.96096402021726e-06
-1.91357402076387e-05
-2.58154281289492e-05
-1.64406993235321e-05
-9.25005542670562e-06
-1.02953831367148e-05
-1.59554192418303e-05
-3.52936677790856e-05
-2.59877356574815e-05
-1.85926482138738e-05
-2.17855113536534e-05
-2.67540142851437e-05
-7.39137413695783e-06
-6.60822167039086e-06
-2.17344531278423e-05
-2.64793208064878e-05
-2.04166601427525e-05
-2.95142012623163e-05
-1.65039212302579e-05
-1.97715921703133e-05
-1.51312907238206e-05
-1.48081246624919e-05
-3.00940219040237e-06
1.98594501366763e-06
-3.09478598704487e-05
-4.7232196308827e-05
-1.70407428832437e-05
-2.60651658319623e-05
-3.48155471521385e-05
-2.90452965716159e-05
-1.8731583451931e-06
-1.66038825756997e-05
-3.09744520641244e-05
-3.73898973005426e-05
-2.40824461885628e-05
-1.6790869644371e-05
-2.89053816331236e-05
-8.73157302008545e-06
-1.11464927040825e-05
-2.33810243504554e-05
-1.49352464352345e-05
-1.44703531083291e-05
-2.45006368960154e-05
-2.17068757459378e-05
-3.82742975619796e-05
-1.04308051282968e-05
-3.65728559221225e-06
-3.43996479508775e-05
-2.25243742306898e-05
-1.70323402930537e-05
-1.21847596628658e-05
-1.42390315974136e-05
-2.25078274158486e-05
-3.07560122433617e-05
-1.72365038086505e-05
-3.44533518842247e-05
-1.87022049186232e-05
-2.93004118569485e-05
-7.58284608987596e-06
-7.82834331977282e-06
-2.01521437350627e-05
-5.43773568255227e-06
-1.63300495398277e-05
-1.91039757511513e-05
-3.54456194648269e-05
-1.67006427861836e-06
-1.24528817064365e-05
-1.7685380062612e-05
-1.39266320821034e-05
-1.1865553750936e-05
-4.12198540747278e-05
-6.07450043960517e-06
-4.020301696018e-05
-1.54239832920036e-05
-2.26435138068774e-05
-2.48229057527283e-05
-1.31084316292432e-05
-3.21099611117246e-05
-1.77547592816728e-06
-6.72575578582331e-06
-1.38166385976074e-05
4.1875997403468e-07
-2.55501459935174e-05
-4.38963519505113e-06
-1.99406070268727e-05
-3.92748846018798e-05
-2.2062348448896e-05
-1.94049257346306e-05
-2.68858286112578e-05
-2.55717949568521e-05
-1.48219144338733e-05
-2.04132443107236e-05
-1.54733739205356e-06
-1.89135556590246e-05
-8.10448848935009e-06
-2.06232263236413e-05
-2.49683493402555e-05
-1.84816153458416e-05
-3.45160204611937e-05
1.12854548655322e-06
-2.53597351917435e-05
-2.77225082047017e-05
-3.70762624387802e-05
-3.64233746958654e-05
-1.51920284329927e-05
-3.34199161870462e-05
-1.6717580339114e-05
-1.36154045083868e-05
-1.34669905206876e-05
-1.13077908501482e-05
-5.13048202324762e-05
-4.37304682202468e-05
-2.62447080749109e-05
3.17922396211063e-06
-5.11812061119298e-05
-2.34041756179233e-05
-8.76628326811767e-07
-1.2662851667329e-05
-3.75878080670951e-05
-2.28498469015837e-05
-2.36509594190726e-05
-2.51345095007532e-05
-3.1426641968918e-05
-1.9769623901773e-05
-2.63760361186026e-05
-1.79880255870911e-05
-2.46994285618211e-05
-1.00191686524303e-05
-1.00277551583469e-05
-2.50258243491091e-05
-3.26959495067842e-05
-2.00447759896831e-05
-1.56303320488983e-05
-2.23794591379003e-05
-1.53288973195675e-05
-4.26101538845009e-05
-2.36960802542382e-05
-4.28929366616968e-05
-9.86609268779297e-06
-5.58027777304358e-06
-1.87073335480262e-05
-3.50782623199758e-05
-1.76553349792009e-05
-3.28067792511185e-05
-1.60301564897072e-05
-3.0332811708571e-05
-2.48869897679712e-05
-2.76313137150086e-05
-1.41211972026648e-05
-1.99570911988145e-05
8.3977816718505e-06
-2.60270977661471e-05
-2.84495598526927e-05
-1.23491648405559e-05
-2.10016526035561e-05
-2.54119455542198e-05
-2.56585276697459e-06
-3.06395331467572e-05
-3.86742615309111e-05
-1.34839495023023e-05
-2.23140905321346e-05
-1.68949098786667e-05
-1.28735685681758e-05
-1.26841958121371e-05
-3.23125008721598e-05
-3.64722825535273e-05
-1.31655923036849e-05
-2.7823465851762e-05
-3.16004218749216e-05
-8.59175916216261e-06
-1.32416449016739e-05
-3.88953384580885e-05
-2.2508867881677e-05
-1.00794144370448e-06
-3.29868073975434e-05
-2.51156913699978e-05
-3.92895957787065e-05
-2.0410878646636e-05
-2.01759829034582e-05
-3.39620580905224e-05
-2.65518479173011e-05
-3.60049622858476e-05
-2.89731692727939e-05
-1.47273027401946e-05
-1.99092810361124e-05
-3.87848012446866e-05
-9.85562505835854e-06
-3.87294102314151e-05
-1.797220098039e-05
-1.43408319179193e-05
-2.4165229746389e-05
-3.14725803726129e-05
-4.02786038687781e-05
-9.13920941897194e-06
-1.71629886810107e-05
-1.59175206281702e-05
-4.14440934694383e-05
-1.21954662829321e-05
-2.55714658944904e-05
-7.86008043240162e-06
-2.4881455196026e-05
3.06578758830371e-06
-2.75199579682811e-05
-3.80542306603861e-05
-2.75910673260048e-05
-1.93266490492108e-05
-2.18572169876922e-05
-1.8397390874196e-05
-1.42779357576839e-05
-1.83498693619069e-05
-2.15408551048687e-05
-3.07688652322578e-05
-4.40857453574957e-05
-1.82483331883481e-05
-2.16648026620616e-05
-1.55594356152883e-05
-2.12572426723281e-05
-1.83897059261005e-05
-1.61256367245214e-05
-2.49036111012748e-05
-3.50518492434116e-05
-4.65253120334244e-05
-2.8590343141562e-05
-4.26720125947544e-05
-2.29140891438173e-05
-1.75789967373475e-05
-2.44511849814291e-05
-4.01548909312377e-05
-2.36921874177369e-05
-2.95895062695616e-05
-1.19573731498935e-05
-5.89258826060175e-06
-1.69533982935607e-05
-2.45624316057961e-06
-5.80624796998446e-06
-9.21612525641093e-06
-2.84511057695991e-05
-1.19283110228261e-05
2.16509472062418e-06
-2.28627795821994e-05
-2.74358319080009e-07
-2.92473917037299e-05
-3.77629789673742e-05
-7.92935991478657e-06
-5.20145722644579e-06
-1.25242147065905e-05
-2.33772001188481e-05
-1.60945894479283e-05
-1.52587527914258e-05
-3.76999048524924e-05
-2.36024409314092e-05
-1.84136087825206e-05
-1.42906835838006e-05
-2.02680458868264e-05
-3.13892869001451e-05
-3.28297193943937e-05
-3.04938179822872e-05
-2.75516090185466e-05
-3.782276335632e-05
-2.10213931146479e-05
-1.14945713969419e-05
-2.91849928363618e-05
-5.74529914913337e-06
7.2510224843662e-07
-1.33955345050711e-05
-1.92027163876238e-05
-3.27203197950071e-05
-1.76378128729009e-05
-3.10602422672533e-05
-3.65560533612596e-05
-3.63934511295638e-05
-2.68039167953113e-06
-3.1736686281844e-05
-1.7944699885126e-05
-2.20036417512877e-05
-1.22368141853573e-05
-3.65874968120942e-05
-1.86379520802187e-05
-2.33537900825188e-05
-2.28213499373366e-05
-2.4551050325473e-05
-6.53607152017771e-06
-3.1970020435039e-05
-4.8668869107569e-05
-2.17330614188866e-05
-2.45187391431278e-05
-1.97855234578169e-05
-1.31958435219039e-05
-4.10601034975494e-05
5.10043342069765e-06
-1.95378096550398e-05
-1.20723093016019e-05
-1.62281111898183e-05
-2.61557429486686e-05
-4.20827418222486e-05
-4.66447971415041e-05
-1.61978828195626e-05
-9.19954698669628e-06
-2.75405471348908e-05
-4.8205087164689e-05
-1.66045010479022e-05
-2.24770589848412e-05
-2.03280524785662e-05
-4.78631921441152e-05
8.16226328258968e-06
-2.12579233801727e-05
-2.29513388662433e-05
6.57792424242434e-06
-3.74885140716915e-05
-2.78788799104926e-05
-1.4852497648277e-05
-1.6470396336095e-06
-3.44262756127229e-05
-1.59990552558121e-05
1.47444718683586e-06
5.55764014504771e-06
-3.60623013512504e-05
-2.81261760944471e-05
-1.26496816714383e-05
-1.35731217415324e-05
-8.13152041472683e-06
-3.19783220876196e-05
-2.92839612431479e-05
6.87925243208966e-07
-3.24735328304178e-05
-1.74466766091126e-05
-8.03450137032863e-06
-4.54000905090629e-05
-2.50294366366085e-05
-1.4393111745903e-05
-9.68175197280909e-06
-1.50189204411023e-05
2.54783627453536e-06
-3.42214327415041e-05
-1.72158913288991e-05
-3.46565705310669e-05
-1.60078854982394e-05
-2.5116079691629e-05
-8.85730958293323e-06
-4.06386255399476e-05
-3.12620350560396e-05
-1.66712213306559e-05
-2.93212539589664e-05
-2.66296684944673e-05
-4.66527936065182e-05
-2.37768019936501e-06
-1.56988304538789e-05
-3.62088374435733e-05
-1.12404843694609e-05
-2.20352544266374e-05
-2.98499726895404e-05
-2.21617772321725e-05
-9.57616992570163e-06
-4.78141986723771e-05
-1.92377446107194e-05
-2.47433201228709e-05
-7.3927045871595e-06
-3.6607875063166e-06
-2.55530798758647e-05
-1.39514991745171e-05
-1.85522600989978e-05
-2.06227080527201e-05
-4.61548640466713e-05
-2.25115373801746e-05
-2.34113914034784e-05
-1.42516143797013e-05
-3.45527553878516e-05
-8.49646797440376e-07
-2.79105532444569e-05
-8.874741982763e-06
-2.92147337217014e-05
-2.56233500815001e-05
-3.38984028759412e-05
-2.58855957381938e-05
-1.239571194979e-05
-1.69245743744877e-05
-7.31704683457882e-06
-2.5208236840143e-06
-2.49232850186529e-05
-2.57946747772554e-05
-7.10765477878136e-06
-3.25978467213395e-05
-2.76429555845359e-05
-1.76821583110622e-05
-1.5148654181934e-05
-1.73400755134522e-05
-6.03903469048227e-06
-7.85654159782313e-06
-1.40087886290207e-05
-5.79057891966506e-06
-1.4834024257142e-05
9.12539475624397e-07
-1.61458115656675e-05
-4.37596041431413e-05
-1.50584010888658e-05
3.2395964510083e-06
-3.13576900551616e-05
-1.96776576035537e-05
-6.59883363914916e-06
-4.41592756383738e-06
-2.27930125509707e-05
-2.8038367166391e-05
-1.26339236676672e-05
-1.15291602698216e-05
-2.23684246703942e-05
-4.72256434345832e-06
-3.27816556970985e-05
-2.75814234274889e-05
-2.27513030633234e-05
2.3821085502826e-06
-4.23218107778074e-05
-9.42562242146758e-06
-1.9314068619907e-05
-6.41558649813746e-07
-3.15754621061349e-05
-9.85120004700011e-06
-1.66932209187547e-05
-5.28112761064351e-05
-1.40720933114816e-05
-1.91750602022834e-05
-1.54295866024839e-05
-4.47369411756157e-05
-4.26026085111362e-05
-2.49667336256694e-05
-3.98398465743153e-05
-3.95615591576522e-05
8.22082120458796e-07
-2.42040453584701e-05
-1.77859263015374e-05
-2.35302589361311e-05
-3.42367764089776e-05
-1.65363761380445e-05
-2.54496591642537e-05
-1.02017669299917e-05
-2.94667827849072e-05
-2.79589761339992e-05
-2.21595074038265e-05
-3.97084292705e-05
-3.22398626189977e-05
-3.81560264761293e-05
-2.3815598941473e-05
-1.97671759028407e-05
-1.67733840813287e-05
-1.97897221454629e-05
-2.24678354826577e-05
-2.97488530949625e-05
-1.3959060143461e-05
-1.19021851955399e-05
6.1980141564064e-06
2.5026589649131e-07
-2.48872802208418e-05
-1.27767502543377e-05
-1.49216688314763e-05
-1.45739472349577e-05
-2.88175548165307e-05
-4.61455882287724e-05
-1.19027277286222e-05
-3.25273270736834e-06
-1.96504303453294e-05
-2.66240733613106e-05
-2.67159985796945e-05
-9.45416422200896e-06
-3.00844599636219e-05
-2.2752652996151e-06
-2.19944545591281e-05
-2.38631342771975e-05
-9.3631297351134e-06
-2.00073440243709e-05
-2.73762978677094e-05
-2.50990804618237e-05
-8.32853772886156e-06
-2.05161054561257e-05
-2.37239281296174e-05
-1.67934780839617e-05
-3.11146327063048e-05
-3.10102424629118e-05
-1.65221475478509e-05
-1.23309266200071e-05
-1.10698802242212e-05
-2.89154197050131e-05
-3.63245698166692e-05
-4.32081220677367e-05
-2.59431377453163e-05
3.19131361910086e-06
-2.27087501718531e-05
-2.11174197676546e-05
-2.95733880510172e-05
-1.18484570835967e-05
-9.20882280948839e-06
-1.91781162843902e-05
-3.2204220075011e-05
-3.13390933722215e-05
-2.03395075276313e-05
-1.39552765812931e-05
-3.45177855477813e-05
-4.09868735384755e-05
-1.55958516623388e-05
-1.04045423714127e-05
-2.05461697076381e-05
-3.1864634080208e-05
-3.11993325246642e-05
-3.04947298447446e-05
-3.68142552457705e-05
-4.26732514127932e-05
-2.21411384294146e-05
-1.65172417247042e-05
-9.50010568798994e-06
-3.37874863524295e-05
-7.95664985139428e-06
-6.38735064672973e-06
-4.44935495711419e-05
-9.00724472847483e-06
-1.38978585389645e-05
-4.65256655850944e-05
-6.0706548528089e-06
-1.61270358570251e-05
-3.15434057934966e-05
-1.38169219422755e-05
-2.44781329312967e-05
-4.09345379205113e-05
-2.2561868639636e-05
-4.42401383031681e-05
-5.13383970230624e-05
-2.71192273567137e-05
-1.56825574409999e-05
-2.52535607192256e-05
-2.37186854249291e-05
-3.01678794487737e-05
-3.53829946331963e-05
-2.81761440616413e-05
-4.26644307447251e-05
-2.29661834603784e-05
-1.45737023389784e-05
-2.36651784804567e-05
-2.96112624968307e-05
-1.48190277598074e-05
-2.65977341061562e-05
-4.72939620843904e-06
-9.63911755468114e-06
-2.24002060435597e-05
-2.0445239906387e-05
-1.72975646650876e-05
-1.48630630564321e-05
3.33572433788962e-06
-3.20282761363525e-05
-2.85253102166573e-05
-1.52817552462647e-05
-7.33748262704873e-06
-1.40274229052777e-05
-3.15606531347202e-05
-2.25929557136952e-05
-2.01933696114195e-05
-1.46633192987348e-05
-1.1344735710286e-05
-1.45530313640452e-05
-2.02109647042693e-05
-1.31298110258127e-06
-1.70943625325884e-05
-1.22309008238094e-05
1.21995932939143e-06
-3.3731047543919e-05
-2.89967109282207e-05
1.02971946115556e-06
-3.04486425480956e-05
-2.93092569952949e-05
-3.03791398427123e-05
-2.56146851842842e-05
-3.21350851411256e-05
-2.91507584399143e-06
-2.7848813105254e-05
-2.32713304331466e-05
-4.02228152125617e-06
-1.81591282485194e-05
-1.68309536593684e-05
-3.24855861616795e-05
-1.51099748574678e-05
-1.11341356107693e-05
-1.79446933031644e-05
-1.3497315006827e-05
-2.32680781628034e-05
-2.46909425045736e-05
-2.02684410259304e-05
-2.57425131166767e-05
-1.41489448510187e-05
-2.21211637929666e-06
-1.91185347814202e-05
-9.49444288420683e-06
-1.25929122447267e-05
-2.22181156390306e-05
-2.46378548421994e-05
-2.96058596519254e-05
-1.6152174349929e-05
-3.20409785273078e-05
-1.62819727057858e-05
-1.90851804833289e-05
-4.24249273458445e-05
-3.25144177652505e-05
-3.83830585530837e-05
-3.75514453454156e-05
-1.10660433450937e-05
1.87959710197829e-06
-1.7961206681479e-05
-1.29037814799667e-05
-3.0525228625869e-05
-2.35613214495388e-05
-3.22731138491198e-06
-1.80276303646395e-05
-1.60652845738495e-05
-1.08027918661615e-05
-1.44171715608248e-05
-2.70111069643597e-05
-2.35942643296171e-05
-1.88185505161762e-05
-2.62308782149167e-05
-2.08332116163199e-05
-3.71017455564777e-05
-3.94027149241336e-05
-3.21694406713273e-05
-4.31372621682136e-05
-2.71823209019427e-05
-1.57694776963682e-05
-1.07097821929392e-05
-1.37409622771019e-05
-1.98052789581006e-05
-3.35777829722475e-05
-2.98239333289375e-05
-2.70946475218369e-05
-1.64973509168329e-05
-2.03227852243322e-05
-1.6754994342102e-05
-1.65730318325443e-05
-3.41142965978682e-05
-3.66812992072812e-05
-1.98717205663259e-05
-1.98808878098178e-05
-1.47543166126026e-05
-2.29245539369632e-05
-2.36538587951337e-05
-1.54231938705857e-05
-4.33248147740402e-05
-3.02030684798885e-05
-3.92358166343961e-05
-2.22069260386278e-05
-3.72388635809561e-05
-3.20498999788594e-05
-2.86965794118964e-05
-2.51153670324061e-05
-2.70305165627539e-05
-2.29173155589783e-05
-2.53798371344218e-05
-2.59531056578237e-05
-2.36886880050348e-05
-8.2846178744482e-06
-5.97858229704852e-06
-1.82357066766033e-05
-2.96764179287581e-06
-7.5711344268054e-06
-2.47524391600533e-05
-1.84773123227108e-05
-1.42396202057817e-05
-1.80835073416813e-05
-5.92084162080859e-05
-4.62470496993921e-05
-4.46562679079951e-06
-8.73892898781586e-06
-3.88017910341891e-05
-1.15993039295423e-05
-4.27666990544182e-05
-2.52944832327935e-05
-1.49987843920006e-05
-4.87277188447613e-05
-3.67808444053425e-05
-1.71453399520968e-05
-4.18050172495555e-05
-3.42780930349331e-05
-2.04322284365933e-05
-2.90821729161568e-05
-1.90551664700824e-05
-2.84468654241615e-05
-4.16852229863217e-05
-2.79731727661172e-05
-1.2949838556924e-05
-2.96522204303922e-05
-1.80285616597264e-05
-1.51849369021452e-05
-4.11070704941464e-05
-3.12554838748936e-05
-2.9101821229381e-05
-4.15679574092826e-05
-9.91837417266406e-06
-7.29035972651706e-06
-2.38793798872958e-05
-1.57480110728029e-05
-3.28500690743503e-05
