# Supplementary material for: Research on computational propagation and identification of mine microseismic signals based on deep learning
Source: PLoS One. 2025 Oct 22;20(10):e0334641. doi: 10.1371/journal.pone.0334641 (PMC12543183; doi:10.1371/journal.pone.0334641)
Supplement: S2 Data — (ZIP) [file pone.0334641.s002.zip › 000100500001960.xlsx_0.txt_24.txt.txt]

-5.41962886193646e-06
-2.51500159581176e-05
-8.46457933601287e-06
-2.94298740240918e-05
-2.51976620693117e-05
-8.01671610460201e-06
-3.58908328466961e-05
-2.74637900744274e-05
-1.8099863556026e-05
-2.16017296548815e-05
-1.17840646302666e-05
-3.93758945452754e-05
-2.51527844385118e-06
-2.99000698410026e-05
-1.00881675076933e-05
-6.14714565157255e-06
-2.7108662223444e-05
-2.52165060807902e-05
-3.53269707927962e-05
-2.86151206110825e-05
-3.18458064223533e-05
-1.41515384767678e-05
-2.61735012200749e-05
-3.03328363164843e-05
-2.26453768812842e-05
-3.19577308958236e-05
-2.24566795726881e-05
-3.40282557400226e-05
-1.2159118897487e-05
-1.20783255935952e-05
-8.91257921903091e-06
-2.2200936805411e-05
-3.58024027131787e-05
-1.29222973382896e-05
-3.27191932577209e-05
-1.45739003340455e-05
-2.92805525984727e-05
-4.32430038327155e-05
-2.62319906922087e-05
-1.82004703046729e-05
-1.15347770450058e-05
-8.60822594467298e-06
-3.06236661762656e-07
-1.06513564787429e-05
-8.8028264464604e-06
-7.39728760911824e-06
-1.6602674394856e-05
-1.57060854356051e-05
-3.49641450804435e-05
-3.29371376281161e-05
-2.26519009233444e-05
-3.58532563055928e-05
-3.14270678393237e-05
-1.60738223175169e-05
-6.9512080988534e-06
-2.56061847863313e-05
-3.27125207459747e-05
-4.65567248628161e-05
-1.72572173796453e-05
-1.97801236389567e-05
-2.12108463602254e-05
-1.88243897632551e-05
-3.09168065441842e-05
-3.23160043059832e-05
-7.82384348067612e-06
-1.84146445966693e-05
-4.10569774327744e-05
-2.4528221604873e-05
7.82080521198125e-06
-1.70239747189558e-05
-5.10669435266455e-05
-2.87303833849714e-05
-3.57779635016455e-07
-2.16822648668164e-05
-3.60670191970256e-05
-4.20311304152758e-05
-1.78462814846318e-05
-3.35325778481117e-05
-5.29643785727157e-06
6.81825046359373e-06
-3.91238308903533e-05
-2.10654922192758e-05
-4.27770572369185e-05
-4.19019087627538e-05
1.76564680106257e-06
-1.30781950181685e-05
-1.30659050515194e-05
-7.02416460171186e-06
-7.67689268031608e-06
-1.16342221907613e-05
-3.50813014678079e-05
-2.48645247102692e-05
6.37422976652745e-06
-3.71088960284388e-05
-2.78859775892107e-05
-2.81748681925927e-05
-3.03016225909189e-05
-1.60913153717392e-06
-2.08895473530924e-05
-2.5789132823783e-05
-1.85873218594293e-05
-3.36233318390541e-05
-4.66951918555024e-05
-4.51951042735713e-05
-3.40058923527366e-05
-2.91448733875076e-05
-2.34012620075653e-05
-2.51852047863494e-05
-2.34683629881545e-05
-3.14348801209464e-05
-1.29571554994925e-05
-1.24257623155904e-05
-2.99552552504682e-05
-2.89130396380233e-05
-1.92772764980244e-05
-3.54574903198692e-05
-4.28774499182409e-05
-3.76648186231247e-05
-1.44185780889263e-05
-2.14570633279171e-05
-5.58798819041807e-05
-3.11262515770239e-05
-2.44308671795727e-05
-4.80045810242201e-05
-2.06290136713709e-05
-2.39082240814995e-05
-1.76254290885461e-05
-1.37832695120602e-05
-9.55070335538985e-06
-4.49435885723071e-06
-2.20691606560143e-05
-1.26316127551192e-05
-3.81229625350908e-05
-8.48688813980513e-07
-1.66057195768117e-05
-3.78895421850691e-05
-2.00591518503727e-05
-2.21981047297524e-05
-2.54664930676456e-05
-3.13908109548834e-05
-1.83218915066374e-05
-3.32614708449467e-05
-2.52270740907975e-05
-3.59056935968161e-05
6.70479978740824e-06
-2.25947892649352e-05
-2.51669497835835e-05
-2.48298081391413e-05
-1.30255618187152e-05
-1.77111083360804e-05
-2.90543079562054e-05
-3.80334976104102e-05
-3.12715315085304e-05
-1.34075805957852e-05
-2.49079386172478e-05
-2.39374568236506e-05
-7.140874262006e-06
-3.20079787229569e-05
-8.57453534109439e-06
-2.67864326782924e-05
-1.86585826996101e-05
-2.55580669810073e-05
-3.12238687319191e-05
-2.27586560166063e-05
-3.21414496820363e-05
-1.43782616840293e-05
-3.64655073270344e-05
-1.72678642381e-05
-2.72960890954765e-05
-3.950714789367e-05
1.55901576135737e-06
-9.77250532094244e-06
-2.27974532539504e-05
-3.27886079673032e-05
-1.56914426674896e-05
-2.75891339671667e-05
-5.2484767840944e-05
-1.48755744571642e-05
-1.94353182573457e-05
-3.86000812573227e-05
-2.35332177779598e-05
6.19638727981658e-06
-1.63312797575987e-05
-2.94440670110065e-05
-1.12291957947688e-05
-2.64830133195331e-05
-4.48902875275711e-05
-2.12145500350766e-05
-1.5324613214169e-05
-4.62230148857656e-05
-1.2608998648131e-05
-2.6201364045525e-05
-3.01345888399907e-05
-1.02902483151223e-05
-3.60184378775834e-05
-3.68275195003834e-06
-2.89621124182803e-05
-2.62652113595113e-05
-3.59865264669326e-05
-2.8817259978757e-05
-2.41689520361651e-05
-2.34465491210487e-05
-2.84959322337175e-05
-4.15185914108652e-05
-2.72954416520495e-05
-1.25916640556128e-06
-4.2486099897009e-05
-4.25121666741864e-05
-2.9010973040588e-05
-2.74061668691129e-05
-6.95331667964699e-06
-3.94387958624438e-05
-9.61529620494331e-08
-2.88399261618868e-05
-1.6999933419706e-05
7.59917817971246e-06
3.40481990331991e-06
-2.95155958669858e-05
-1.0779130172527e-05
-2.13317607143486e-05
-5.81501896310038e-06
-1.96087683644699e-05
-2.34129905780702e-05
-3.64872247782153e-05
-1.0570262865348e-05
-2.71892639865186e-05
9.0967981101978e-06
-1.40007523380627e-05
-1.75111295947207e-05
-1.32852845083056e-05
-2.37518495843462e-05
-4.02191586524601e-05
-4.27337434929329e-05
-1.53394883006147e-05
-1.86920069899667e-05
-1.45929600384623e-05
-3.70261312231465e-05
-1.41512774726946e-05
-1.1262358577226e-05
-2.6861657131962e-05
-3.17439856293937e-05
-4.41845674300107e-05
-3.71560644242762e-05
-3.22170614730211e-05
-5.20586696263675e-05
-2.04684890263286e-05
-9.75830684771338e-06
-2.44696962990964e-05
-4.15685585175479e-05
-1.50183096894806e-05
-3.74617197517583e-05
-2.26094272563257e-05
-3.54373573084387e-06
-1.37120519391065e-05
-3.7700451638971e-05
-2.46798531691998e-05
-1.87764671750987e-05
-6.99157507737137e-06
-6.64782211110422e-05
-1.31818352928003e-05
-4.21140788302493e-05
-1.25810353300785e-05
-2.60145409288207e-05
-1.07229174978166e-05
-2.74339528073592e-05
-1.40667231327345e-05
-2.30898279390788e-06
-1.63937075358904e-06
-2.11108180493045e-05
-1.99844352367136e-05
-3.70222640687972e-05
-8.52688968977189e-06
-9.18170597592049e-06
-2.82031023680876e-05
-4.17219834499936e-05
-5.04129835248701e-05
-2.57585607008095e-05
-1.72346565673365e-05
-2.16403168124205e-05
-1.82085278581998e-05
-3.72411062559308e-05
-2.19510105395877e-05
-2.3750587211494e-05
-1.70514173604352e-05
-2.11282370805199e-05
-2.47690129280886e-05
-4.54502056608973e-06
-1.80341910524503e-05
4.56671620665152e-06
-3.88743048342218e-05
-4.3140210218536e-05
-2.46686925020225e-05
-1.76736967247497e-05
-1.66225353664106e-05
-3.47366191344715e-05
-1.97681786499207e-05
-3.07230705784726e-06
-2.88828918383556e-05
1.90172092000445e-06
-1.21817677487704e-05
-1.53479271648365e-05
-9.33745190871401e-06
-1.19718364058191e-05
-1.24843008880699e-05
-2.32623748680582e-05
-9.85612914714759e-06
-2.90760495330473e-05
-3.56410564985765e-05
-2.35974474563968e-05
-2.24247249643374e-05
-4.41376354101507e-05
-4.24102748331664e-05
-1.38362164945636e-05
-8.15057340986781e-06
-2.33023740663717e-05
-1.50034876008395e-05
-2.58547099565373e-05
-2.18708521059782e-05
-2.89083007965112e-05
-2.83562269246286e-05
-3.01366870771802e-05
-1.98730564963826e-05
-2.15281051064189e-05
2.59551335515272e-06
-2.05130347203819e-05
-1.52765578511636e-05
-2.76076263565963e-05
-1.87517349943998e-05
-6.26631198833878e-07
-1.59414036769882e-05
-3.76198567503966e-05
-5.65810624809831e-06
-2.48470030345168e-05
-2.94430639905809e-05
-1.3635673716877e-05
-2.26387329021022e-05
-8.22769682349899e-06
-2.53389607704726e-05
-1.0634043461142e-05
3.10143916535582e-07
-1.3160622920342e-05
-2.00209113361998e-05
-4.3080656516084e-05
-6.33976111799628e-06
-4.21339698263839e-05
-2.57272219734849e-05
4.05004560002639e-06
-7.03839101618582e-06
-1.23480245305445e-05
-6.98355815337328e-06
-2.60245241589815e-05
-1.44172500289644e-05
-2.58018417063886e-05
-1.36535810922883e-05
-2.52453661865633e-05
-2.70408441654395e-05
2.37702166676651e-06
-2.77962748733004e-05
-1.16126567198085e-05
-2.80273929018887e-05
-4.13489091993952e-05
1.49820656802441e-05
-1.16050274758891e-06
-1.07624955588563e-05
-2.7641944602337e-05
-2.35047259321834e-05
-1.78201127229944e-05
-2.02938894042109e-05
-1.47323815031611e-05
-2.19331954432845e-06
-1.85463252305102e-05
-3.42454528726055e-05
1.56889735828681e-05
-2.71863477472117e-05
-5.73199280185735e-05
-6.9613154318379e-06
-4.52639385505059e-05
-9.63896112118603e-06
5.33716143283125e-06
-1.42383525984779e-05
-2.62627403915189e-05
-2.44877030976621e-05
-7.50713627088775e-06
-1.40953436280163e-05
-4.09716676685203e-05
-1.15449684936469e-05
-3.62087701621543e-05
-6.9770498806164e-06
-3.41959457232472e-05
-3.38362660818609e-05
-3.00062390679467e-05
-1.74527373272294e-05
-3.11452933049021e-05
-2.8492269440407e-05
-2.20972220503235e-05
-2.01617231312789e-05
-3.68632123260806e-05
1.04885121447869e-05
-1.2254406131541e-05
-2.55389303146327e-05
-9.49809472651781e-06
-1.59726383688146e-05
-3.79109257923397e-05
-1.49624126659718e-05
-3.22051794763043e-05
-7.29855702750555e-06
-3.82211335001498e-06
-3.11101324056505e-05
-5.0013604351598e-05
-4.08116212999007e-05
-2.94341781944215e-05
3.07735654921533e-06
-1.37193179250624e-05
-4.33599706127307e-05
-8.11418672132119e-06
-1.73217821281057e-05
-1.41667645144692e-05
-1.25040203830736e-05
-2.32030709964773e-05
-3.7379788768562e-05
-2.5996100830145e-05
-2.01788631891633e-05
-2.29538559945981e-05
-2.07260450498011e-05
-1.66182567512245e-05
-4.05959696097883e-06
-7.39184539453281e-06
-2.80512773920598e-05
-3.03210012972571e-05
-4.30856988996299e-05
-3.8389860228346e-05
-4.61859423632244e-06
-2.50399188717912e-05
-2.08016901155142e-05
-4.65451500077352e-05
-7.94264603738395e-06
-8.0342825198385e-06
-2.91415552352658e-05
-5.99287523722067e-05
-4.27108701797801e-05
-1.42790328875498e-05
-1.66906974219267e-05
-1.7827816179838e-05
-5.28499437794641e-05
-3.00865110375366e-05
-5.29984855809464e-06
-3.59835827740788e-05
-2.27300426976079e-05
-1.63946283092205e-05
-9.24038763074224e-06
-1.22339294191478e-05
-1.99548104200803e-05
-1.35511722397403e-05
-3.09192385583818e-05
-8.06044905628758e-07
-1.09264534064696e-05
-3.39327573333098e-05
-3.10563121854644e-05
4.90566235353144e-06
5.41217187015266e-06
-1.27246181096299e-05
-2.4539329320333e-05
-7.12203579097718e-07
-2.69518046423158e-05
-2.69438534902042e-05
-1.17108925970089e-05
-1.52536024132058e-05
-4.09122790736032e-05
-2.0732596918232e-06
-7.81351205427397e-06
-4.34165770703019e-06
-2.33463491387141e-05
-3.53264324585886e-05
-2.33424965313674e-05
-1.26645232320402e-05
-2.86118310730587e-05
-2.67245082352352e-05
-1.19729991570766e-05
-3.42134956441908e-05
-3.43479540337257e-05
-3.24766329368389e-05
-3.95092582351989e-05
-1.09048365066545e-05
-2.35151999722997e-05
-1.93889686434394e-05
-2.53521591091107e-05
-2.93560020406756e-07
-1.95689695648259e-05
-7.72104124212447e-06
-3.38564877843473e-05
-2.38813179144079e-05
-2.63481621659315e-05
-2.69976368297541e-05
-3.06938216095682e-05
-1.27906271693209e-05
-2.70585322036769e-05
-2.21270693962746e-05
-2.18732392984427e-05
-2.44588965520657e-05
-2.32043492854125e-05
-2.14050529631221e-05
-2.61224669535395e-05
-2.28437911221979e-05
-1.3619337280953e-05
-2.29212723114928e-05
-5.65617953891367e-05
-5.9231271982288e-06
-1.8364286866393e-05
-2.67792227801477e-05
-3.44721905344339e-05
-1.543283417261e-06
1.86193531364626e-06
-1.20737105631438e-05
-6.06656112754146e-06
-7.50965098934046e-07
-3.77379036602764e-05
-4.02032724412414e-05
1.14210670909659e-06
-1.60094674435694e-05
-1.36547624032207e-05
-2.35955046855937e-05
-2.46575064723862e-05
-3.57266796587409e-05
-2.48732622507624e-05
-2.14213132530625e-05
-3.61868534870826e-05
-3.13824524629041e-05
-3.74505670271804e-05
-2.35073372725194e-05
-4.94740911822194e-05
-1.90505039849116e-05
-1.84071247409446e-05
-2.0869552649069e-05
-1.454831147806e-05
-8.58323451706493e-06
-9.87817006950962e-06
-1.93738059746344e-05
-1.45327143491971e-05
-2.92720426256876e-05
-3.58005521603242e-05
-2.47163372236987e-05
-1.86635809697374e-05
-2.72374135178763e-05
-2.03185875055604e-05
-1.20383434075605e-05
-2.0364973000093e-05
-2.93587574109161e-05
-2.78472392925608e-05
-2.64832187196631e-05
-2.4070825302626e-05
-3.54311105500003e-05
-3.6414205603148e-05
-1.47128362320194e-05
-1.14573612745646e-05
-2.54745839358436e-05
-1.10739221488091e-05
-2.97371683055669e-05
-1.84423088993554e-05
-6.95722942536427e-06
-1.98275166253406e-05
-3.38674758569918e-05
-1.40308397201405e-05
-1.45754609471214e-05
-9.5264473185655e-06
-1.7710912502954e-05
-1.59534454754229e-05
-3.01571062188365e-05
-8.88472395588203e-06
-1.43652316962863e-05
-7.22963646276034e-06
-1.76194706841332e-05
-4.25071981030698e-05
-2.84066601344759e-05
-4.36246464295288e-05
-5.28126199921371e-05
-2.58252841922445e-05
-1.79529952994005e-05
-2.71473978329047e-05
-1.29464391349205e-05
-1.56294784159717e-05
-2.54422279021852e-05
-1.38664310752896e-05
-2.57076422005981e-05
-4.21997540860703e-06
-1.02348329742944e-05
-1.4330026281156e-05
-1.81421379123797e-05
7.18434255709278e-06
-8.57883163697245e-06
-8.79243151176834e-06
-1.19699473376906e-05
-7.37112859049599e-06
-9.24508163117477e-06
-2.41826898262915e-05
-9.25472518191921e-06
-6.1450638168167e-06
2.93530698946567e-06
-2.90951862520485e-05
-1.28194908906e-05
-2.7891985138644e-05
-2.73539092751873e-05
-3.30250019211387e-05
-3.88596470376278e-05
-3.1075124391755e-05
-4.01484170332074e-05
-1.61409848962697e-05
-4.61634272033315e-05
1.80617649589617e-06
-3.76721383560245e-05
-1.02876458136805e-05
-3.6302611981707e-05
-1.84821454861101e-05
-4.61114201860899e-06
-2.05098737658667e-06
-1.21146361224465e-05
-3.96654189569174e-05
-3.08625573898499e-05
-1.94788779033537e-05
-2.9937769143684e-05
-4.46961159545463e-05
2.25440731244572e-06
-2.023710757058e-05
-1.24064551227927e-05
-2.8129053364169e-06
-2.84502136768466e-05
-1.04997100142637e-05
-3.11638722239746e-05
-1.77788343022755e-05
-2.60698822641446e-05
-4.22570498039887e-05
-3.92368842066711e-06
-1.33574505806098e-05
-2.59159238575081e-05
-2.74796310076884e-05
-2.31476612388516e-05
-1.77561598116608e-05
-2.94450617762536e-05
-3.36236385101634e-05
-3.38913699273383e-05
-7.81362399295874e-06
-3.78661700453658e-05
-3.32328383450759e-05
-4.18609844183521e-05
-2.64719573758582e-05
-2.22758432410206e-05
-2.13586429820927e-05
-1.59574627095726e-05
-2.03890902618133e-05
-1.47178586517422e-05
-1.76768665767751e-05
-4.10150637055547e-05
-1.31226290377613e-05
-1.81549145145254e-05
-3.5431871008733e-05
-2.12980732642552e-05
-2.02972916413468e-05
-1.888044535975e-05
-7.23836481647248e-06
-3.62598901163481e-05
-2.24439841549548e-05
-6.70926050436956e-06
-3.8773147262428e-05
-4.27811689796068e-05
-2.87323557554642e-05
-2.94465819237154e-05
-2.18465154605734e-05
-1.84530673177298e-05
-1.35237210871833e-05
-1.90761291720058e-05
-1.67031453989473e-05
-1.59397560139442e-05
-3.89816338332981e-06
-1.30872322379084e-05
-2.91997890751725e-05
-2.23882052039405e-05
-2.61178322699239e-05
-5.85132376696605e-06
-8.24991923146442e-06
-7.34625831212017e-06
-4.14522665049408e-05
-1.23268279658809e-05
-4.62368511905557e-05
-5.20615152891852e-05
-2.33487260198782e-05
-2.06276946538832e-05
-3.66046022894066e-05
-1.22152611713801e-05
-4.9924843391413e-06
-3.72992845062959e-05
-2.04794845122943e-05
-2.27682348939653e-05
-5.41045926882844e-06
-1.64794510679758e-05
-3.25698124119272e-05
-3.52883757193261e-05
-2.78197576578316e-05
-2.7745871943335e-05
-4.49692877391953e-06
-2.93087587863812e-05
-1.83464364149893e-05
-2.11357772291246e-05
-1.46754129730917e-05
-2.8335466090586e-05
-3.59396392126866e-05
-3.19515269909992e-05
-2.29691591879047e-05
-3.50688038883667e-05
-1.8753888977923e-05
-7.33465635547537e-06
-7.01164113898821e-06
-3.27294999084052e-05
-3.65582131643624e-05
-3.57484338563524e-05
2.08658057815209e-05
-1.78981974727436e-05
-2.83346691010997e-05
-2.53098205730854e-05
-3.22230156208378e-05
-4.08237500295516e-05
-1.01786007941667e-05
-4.69408892218573e-05
-3.10820795876283e-05
-2.99231456035591e-05
-3.15869502493238e-05
-8.0962198016344e-06
-3.515883070898e-05
-3.01043166943246e-05
-2.59524305272391e-05
-3.32166657296515e-05
-2.52330152044161e-05
-3.52702202908053e-05
-7.38162920638445e-08
-4.07711424371305e-05
-4.22818823979084e-05
-2.63893214810492e-05
-3.42464088970487e-05
-2.3335539831211e-05
-3.51058726289602e-05
-3.75948778101206e-05
-2.01981971776112e-05
-2.18664994988461e-05
-1.02278221481427e-06
-2.91903033101167e-05
-1.63707714333313e-05
-1.89339558041442e-05
-2.88725014944049e-05
-3.40306148488191e-05
-1.04600904728315e-05
-2.22739370076132e-05
-1.46775141392499e-05
-1.10165606643549e-05
-1.69187572380508e-05
-3.87309359154646e-05
-1.10189928334071e-05
-2.9185582890316e-05
-1.82168194584846e-05
-9.6544241279375e-06
-1.84548967030797e-05
1.44661897622482e-06
-1.29352671334542e-05
-2.46797768656058e-05
3.10299662080744e-06
-4.50706117812651e-06
-3.65336768871167e-05
-2.27358348089887e-05
-3.64222471411548e-05
-2.60063210837014e-05
-1.30290058005767e-05
-1.6288526998301e-05
-1.90124835491488e-05
-2.89527636231941e-05
-1.42918228546532e-05
-3.29034043346909e-05
-3.11161816999455e-05
-1.10053710179994e-05
-1.99949671398267e-06
8.93232539405192e-07
-5.02287832045517e-05
-1.30183931252816e-05
-1.62773909482034e-05
-3.60732544521335e-05
-3.12910530553419e-05
-8.19254854579132e-06
-3.11901837231173e-05
-3.013405857986e-05
-1.40805880314528e-05
-2.64368262018963e-05
-1.38695439513481e-05
-3.45409483993681e-05
-2.14368861998206e-05
-4.13585377701242e-05
-2.3082424548001e-05
-2.71744256428569e-05
-4.14195257903653e-05
-3.03388142589843e-05
-1.49458785901028e-05
2.80878250967509e-06
-1.1985411155928e-05
-1.07285200513467e-06
-2.28601470124594e-05
-9.8798182647868e-06
-3.68525671218622e-05
-3.7565592943629e-05
-1.35675064376072e-05
-4.45475665098824e-05
1.1683209572093e-05
-1.41456062448712e-05
-2.49119282829862e-05
-1.82903494153175e-05
-2.04125243318174e-05
-3.36404495302208e-05
-9.15450591269405e-06
-2.04568391681853e-05
-2.89093552291346e-05
-1.48601621937573e-05
-2.98822818118213e-05
-4.18722213064975e-05
-2.17034207625449e-05
-3.3955221047645e-05
-5.99158284647719e-06
-1.18275574326012e-05
-2.10388732326996e-05
-2.29367451697534e-05
-3.67153872241622e-05
-3.17587522119351e-05
7.25557570599168e-06
-3.34559179171617e-05
-2.87177112325093e-05
-1.21046531273856e-05
-3.11322178968849e-05
-4.22485028495784e-05
5.62117273113098e-07
-2.72586583661612e-05
-2.81836155854222e-05
-4.02645653265658e-05
-3.56271489134307e-05
-1.61317183561973e-05
-1.24945073016204e-05
-2.17487981224884e-05
-1.67320575099501e-05
-2.71017210526006e-05
-2.51581975809535e-05
1.2325309374118e-06
-3.68311038560899e-05
-2.10504599643193e-05
-2.55556818532387e-05
-1.68845866685484e-05
-1.99323050963406e-05
-1.852275510567e-05
-2.46017333544191e-05
-5.62869763052525e-05
-1.07230210430786e-05
-1.71014801466779e-05
-3.11085773158984e-05
-3.96530500921629e-05
-2.4449796378824e-05
-3.11461702319627e-05
-4.18708127642515e-06
-1.40785753654022e-05
-2.29519690530373e-05
-3.660381434147e-05
-1.66857603927157e-05
-1.55795785266089e-05
-1.15622489027898e-05
-3.33618219256795e-05
-3.00255741437723e-05
-1.9028426996158e-05
-5.6355653212672e-06
-1.59562888328924e-05
-1.25597658356014e-05
-3.27896525733708e-05
-3.96874807756176e-05
-2.08734666841637e-05
-2.96303335431643e-05
-1.6941119912079e-05
-3.29177578088741e-06
-2.28154572550509e-05
-4.73343976607866e-05
-2.90110904909902e-05
-1.92768062141413e-06
-2.56462365526726e-05
-1.88306074632431e-05
-3.62788686684581e-05
-1.32354940429136e-05
-1.65068173071508e-05
-2.63937318736079e-05
-2.60144362991394e-05
-2.08322213085274e-05
-2.81824289514465e-05
-1.38334556416052e-05
-2.29090412882531e-05
-1.76656631307332e-05
-2.42964053145095e-05
-3.73462502300972e-05
-2.10490575138312e-05
-3.54393173160599e-05
-2.83179425609066e-05
-2.5327765757584e-05
-3.16784815039242e-05
-2.03012183004913e-05
-1.08945023698465e-05
-1.20558862267905e-05
-1.73394180614989e-05
-1.73038619844049e-05
-1.41607701165247e-05
-9.50438625057646e-06
-1.28625851411641e-05
-1.85021706299009e-05
-1.70841180872364e-05
-3.24908594155162e-05
-1.93615849160813e-05
-3.94189797490519e-05
-2.29054960478461e-05
-1.10863989884138e-05
-1.51941622924779e-05
6.34194015381808e-07
-1.73648977366884e-05
-1.93854557268186e-05
-9.1772110729234e-06
-1.32066111497619e-05
-4.00709657420968e-05
-1.8914640930753e-05
-3.12234365408018e-05
-1.66171729290835e-05
-1.50986344373177e-05
-2.17813410495527e-05
-5.43188896138811e-07
-1.15162435530789e-05
-2.83631267972505e-05
-8.6928044114677e-06
4.37467313397278e-06
-3.44833431433011e-05
-7.24618901647581e-06
6.55071554014832e-07
-2.2969478895278e-05
-2.04156827203205e-05
7.1614566011729e-07
-1.83753962105274e-05
-2.14422124168738e-05
-3.26882405901806e-05
-3.93314513710125e-05
-1.59728770264538e-06
-1.17240821288524e-05
1.79770262210853e-06
-4.14560925160831e-05
-2.76924628292591e-05
-2.31111058787471e-05
-3.45462945545104e-05
-2.00555847006237e-05
-1.51399688785367e-05
-2.13926379018149e-05
-1.67599032646138e-05
-2.92697245441582e-05
-3.25543058677287e-05
-2.11013769787673e-06
-4.73025440189523e-05
-1.57493753472114e-05
-1.67077004621435e-05
-1.74876480641492e-05
-1.12286646103157e-05
-2.19910705671625e-05
-2.35137456331534e-05
-3.58905026647571e-05
-3.76979130049439e-05
-1.47427798432606e-05
-3.03305820552336e-05
-3.02590444570545e-05
-1.68917911759811e-05
-1.09829430213652e-05
-5.91868693158087e-05
-2.5503279927779e-05
-1.98578609113133e-05
-4.30890810122888e-05
-3.93780833257754e-05
-8.79171328458867e-06
-3.96657906703431e-05
-3.18381062327143e-05
-9.40225400894147e-06
-1.11441520548158e-05
-9.02596848196536e-07
-1.45927945591807e-05
-2.86333584773453e-05
-2.00141282332188e-05
-1.49934171656757e-05
-3.61727908962099e-05
-2.52829917810683e-05
-4.21652788940893e-05
-6.19265199142774e-06
-1.42545169137031e-05
-2.62218594161969e-05
-2.34702827342911e-05
-7.03526038039631e-06
-4.77224162374773e-05
-3.62925302787804e-05
-4.96981442362287e-06
-3.12533651289537e-05
-2.00260656376576e-05
-1.94835082267993e-05
-3.29552533544008e-05
-3.52640179747663e-05
9.20956304188674e-06
-1.83400844944711e-05
-5.57846810371554e-05
-2.29126500125386e-05
2.80240153749255e-07
-2.63508280621197e-05
-3.26007370026783e-05
-1.94511400051204e-05
-3.23554044994292e-05
-2.56247154966998e-05
-1.91751523820808e-05
-1.52454430667382e-05
-1.44251217367929e-05
-3.66140207573068e-05
-1.85529571447725e-05
7.69366988128721e-07
-3.10507558680962e-05
-1.72307405691242e-05
-2.83148681403096e-05
-3.32677533699196e-05
-2.0851631736803e-05
-1.18149444160224e-05
-6.91812703343412e-06
-1.37512422914975e-05
-1.8546313288396e-05
-1.09412913003879e-05
-1.36459381229359e-05
-2.83657545088438e-06
-1.59445171999001e-05
-9.11134780201628e-06
-2.73518390274922e-05
-7.58703643173377e-06
-3.35597484218841e-05
-1.06371487276737e-05
-1.54308458304802e-05
-1.77070501421529e-05
-3.85903501083741e-05
-4.34342483583418e-05
-4.90602627546387e-05
-3.04641935221133e-05
-2.32270368895525e-05
-1.91898268634162e-05
-1.11597990276414e-05
-1.56166198695662e-05
-1.77945145699724e-05
-1.53055800699025e-05
-2.04229967532863e-05
-3.56518151705589e-05
-3.75480794159053e-05
-3.54188250288144e-05
-1.20682307961958e-05
-9.70883513043047e-06
-1.40151587494046e-05
-2.25860843662949e-05
-2.34784673647452e-05
-1.44662485261714e-05
-2.31415008153224e-05
-3.15997207133481e-05
-4.45896440142249e-06
-9.40201101304186e-07
-3.98753846833905e-05
-2.6349411663718e-05
-2.53016878206186e-05
-2.0727000257938e-05
-2.84923373264101e-05
-1.18383877859495e-05
-1.42234504837406e-05
-4.54135073837661e-06
-2.1551866828979e-06
-6.80966031606863e-06
-2.56322709879279e-05
-1.1504796268465e-05
-3.44760858970532e-05
-3.25170965877864e-05
-8.48730306097849e-06
-1.73267756536849e-05
-2.51381408677972e-05
-2.65429966390632e-05
-3.18457550329723e-05
-9.7514355155017e-06
-1.304680106519e-05
-3.15476810608502e-06
-3.5100652064054e-05
-7.42095024820225e-06
-2.62627045090673e-05
-3.46599252197055e-05
-5.55132517566257e-06
-1.77589251947975e-05
-1.2156468659218e-06
-3.47810652048276e-05
-1.77584094580662e-05
-1.67974714812727e-05
-4.42777219869207e-06
-7.69811854302941e-06
-8.08292670543833e-06
-3.34518617885918e-05
-5.4909872217669e-06
-7.07236211416926e-06
7.67030148540129e-07
-1.31481729937143e-05
-1.58472701385393e-05
-1.83852942950966e-05
-1.55338261676252e-05
-3.41834957493686e-05
-1.78018074899402e-05
-1.6992560950717e-05
-3.20741661950219e-05
-2.67352317685495e-05
-4.00916889719529e-05
-3.57022102725989e-05
-6.02281779617675e-06
-3.91167950500442e-05
-3.18632254002857e-05
-1.87472516590485e-05
-1.10775690182292e-05
-3.5021180799733e-05
-2.25097703735806e-06
-1.24580729852025e-05
-5.05945513566719e-05
-3.64263474662761e-05
-1.48621896189294e-05
-1.86704108532431e-05
-2.39076923454339e-05
-1.57093757488407e-05
1.19075442436842e-05
-1.39723467474194e-05
-4.4976124668165e-05
-1.17652239693195e-05
-1.97890295584133e-05
-2.89928523773306e-05
-3.14559682479031e-05
-3.06463153017088e-05
-3.90875965379608e-06
-2.00110164002937e-05
-1.5231839507654e-05
-1.8576568785453e-05
-2.33794670840128e-05
-2.33826943158199e-05
-4.17067598264623e-05
-2.27878791091508e-05
-4.85349541005868e-05
-2.52089649858872e-05
-4.2045023513339e-05
-1.98654658179487e-05
-8.81407888489049e-06
-2.54673666353803e-05
-1.85623571676693e-05
-2.79474246754444e-05
-4.63716777212897e-05
-2.58117861212438e-05
-2.24794391439e-05
-1.43574267117449e-05
-4.86021702508973e-06
-1.75577532424267e-05
-2.26710296975786e-05
-6.41510959106267e-05
-3.07645072241668e-05
-1.91514923937688e-05
4.9856956038657e-07
-1.75405205440609e-05
-1.75813545608915e-05
-3.76651811170324e-05
-3.23513279626961e-05
-1.81416881409888e-05
-1.87282774140492e-05
-3.10829394344864e-05
-3.9507414114959e-05
-6.45753916224331e-06
-1.51338511400502e-05
-9.12110582277872e-06
1.42003404783521e-06
-1.63528194227662e-05
4.88152345852155e-06
-2.68255619019114e-05
-9.13350481050407e-06
-1.08474713181498e-05
-2.31551061891469e-05
-2.4798034636392e-05
2.42128464906475e-06
-1.72386442890335e-05
-6.63784841745786e-06
-3.87066587505715e-05
4.11479909448697e-06
-3.36417579769716e-06
-3.27551694113882e-05
-4.35736548294779e-05
-1.5728734496218e-05
-2.93700629833174e-05
3.09223844365659e-06
-1.42565818792682e-05
-3.10754437217847e-05
-2.17939673484714e-05
-4.01358890956454e-05
-4.00508168362502e-05
-9.56174648752705e-06
-3.377089079387e-06
-1.34331127298854e-05
-1.08662947507529e-05
-3.11660067694667e-05
-1.30861080389961e-05
-3.20291451603763e-05
-7.78185827954888e-06
-3.21212413983715e-05
-1.41468476071083e-05
-1.27102342244743e-05
-1.76433014316987e-05
-1.87130106991011e-05
-1.65391491804692e-05
-1.27539481551746e-05
-1.62742617836521e-05
-2.38672928818781e-05
-3.33434708290015e-05
-1.60258330771945e-05
2.51767757370938e-06
-2.88698547777317e-05
-3.21360148700695e-05
-1.68735861772859e-05
-1.44817224261892e-05
-1.75044575219657e-05
-3.68233781247159e-05
9.18188378319543e-06
-2.86068553688654e-05
-1.49759972670562e-05
-1.70211290260398e-05
-3.96072459149111e-05
-2.20913118787977e-05
-3.64590726454692e-05
-1.51048585200494e-05
-1.24072700491278e-05
-1.65429319079196e-05
-2.95709461788618e-05
-8.94677440614034e-06
-1.47063521445544e-05
-3.87509007896106e-05
-1.40452204118341e-05
-4.77604396123448e-05
-1.56752877819506e-05
-1.38988345177628e-05
-3.50208420322647e-05
-3.27228200966117e-05
-4.76446681852843e-06
-5.1805719603924e-06
-1.37897075089728e-05
-2.2294598780629e-05
-6.18570073025894e-06
-1.44676528899136e-05
-4.88817792105178e-05
-1.83679850967426e-05
-3.6199890525969e-05
-3.38387884637755e-05
-4.04064146384488e-05
-2.30138957485312e-05
-1.1993768297277e-05
7.58479203387972e-06
-3.25618644122274e-05
-2.83953688401132e-06
-2.19753153440321e-05
-7.97507008595693e-06
-2.38498575373815e-05
-5.79454182425872e-06
1.52275021747609e-06
-2.54857924788782e-05
-1.34598458485631e-05
-1.6624448407573e-05
-2.08457941796042e-05
-1.51691200784709e-05
-1.88134975670147e-05
-1.49178148427964e-05
-2.01344619707336e-05
-3.85558752130577e-05
-1.26897357878942e-05
-1.43998834381429e-06
-2.88426974640597e-05
-1.41253709305971e-05
-1.62324799966934e-05
-3.5482011512615e-05
-3.10638932885265e-05
-1.72650008104985e-05
-2.18979396767807e-05
-3.13945913223311e-05
3.62292972955311e-06
-1.91201382055005e-05
-3.97579917676432e-05
-3.44022249309553e-06
-4.32824540489156e-05
-2.57233603152605e-05
-1.29740077188761e-05
-2.43008719107026e-05
-1.21305390496356e-05
-2.86053928465659e-05
-4.62350398697636e-06
-1.73545720153781e-05
-2.99574198178388e-05
-2.94067081817532e-05
-2.78622003002537e-05
-4.66571708441772e-05
-2.34104708722081e-05
-4.94778678247378e-05
-1.82533706699532e-05
-2.49643119269446e-05
-2.33345577986175e-05
-2.09339272196023e-05
-3.51725828752728e-05
-1.34244421029793e-05
-2.02976593710396e-05
-8.21063952920979e-06
-1.99604861322116e-05
-1.15715759826046e-05
-3.24964125712934e-05
-2.13330418031779e-05
-1.80905012040674e-05
-1.04651909476513e-05
-2.43739253107323e-05
-1.97554664582948e-05
-2.46819474877884e-05
-2.15643000697423e-05
-1.9784118160766e-05
-3.66070655153341e-05
-2.68261070719986e-05
-9.05254482962472e-06
-3.1198563694334e-05
-2.41458391665696e-05
5.06180635329957e-06
-5.11612806460716e-05
9.91851869145676e-06
-5.25083691444449e-05
-3.92087562714295e-05
-1.39949166844371e-05
-2.72896459772179e-05
-3.19859282367849e-05
-1.47183699451998e-05
-1.40350356234056e-06
-2.05401351983965e-06
-3.13904425841085e-05
8.5750249150188e-06
-3.19171756265403e-05
-2.22016306770613e-05
-3.17417799005738e-05
-3.15101380140247e-06
-1.636845014555e-05
-2.69817461151238e-05
-2.61997189305687e-06
-1.85177433015768e-05
-4.55811647491358e-06
-1.61689524506746e-05
-1.63159097232405e-05
-3.09999285776802e-05
-8.1348918816493e-06
-4.00799765810585e-05
-1.3865537186538e-05
-6.31960728531214e-06
-1.86162605750127e-05
-3.3481725539791e-05
-1.08537528473242e-05
-2.01157638310559e-05
-1.03278427758565e-05
-2.69486734407818e-05
-2.42654193887217e-05
-1.62001869644205e-05
-3.64934614768447e-05
-1.28363932315612e-05
-1.37769266162987e-05
-3.19334221732372e-05
-3.13890681525249e-05
-1.9349922794318e-05
-1.10888911806842e-05
-4.47309048313295e-05
-2.40202511586384e-05
-1.96805954623941e-05
-1.6809514723402e-05
1.09970133650018e-05
-3.29395850647664e-05
-3.04511122538032e-05
-3.25661068397339e-05
-9.86011366933433e-06
-3.64924444058789e-05
-2.93940626631615e-05
-2.2739014518716e-05
-2.10852063833969e-05
-3.09445814576114e-05
-3.74564183474101e-05
-1.65455135123127e-05
-2.63639654206385e-05
-3.45931483422803e-05
-2.90767908654089e-05
-2.43279893538359e-05
-4.84105401501903e-05
-1.0163397373296e-05
-6.06839399531613e-05
-3.8430244841114e-05
-3.21867128208322e-05
-2.9154792984835e-05
-6.964969916547e-07
-2.11011783553075e-05
-3.53417222178632e-05
-2.66405987929879e-05
-1.02355207138498e-05
-2.77236335777547e-05
-1.71998996355561e-05
-1.17653363309168e-06
-2.27402786664566e-05
-1.68787634085399e-05
-1.47172813102948e-05
-1.0883985096314e-05
-2.03241727508914e-05
-3.80592664462337e-05
-3.04413154095717e-05
2.43403408449636e-06
1.21302038841984e-05
-1.61933964431442e-05
-1.03652533303465e-05
5.54073024336451e-06
-3.69378722130051e-05
-1.91189154559351e-05
-1.12160652906964e-05
-3.51231177551849e-05
-2.17583383171657e-05
-3.11067599346315e-05
-1.86936018948681e-05
5.07591664833033e-08
-1.77945809518328e-05
-2.70662383607446e-05
-1.60328951330208e-05
-3.76239722787807e-05
-2.42461446217117e-05
-1.22114399844754e-05
2.17499250106018e-05
-4.55710223196851e-05
1.54368899842841e-05
-7.10667046250175e-06
-2.68301633407894e-05
-2.2386748474577e-05
-1.51932641243171e-05
-4.77024557203122e-05
-2.0845471334934e-05
-1.08251588735782e-06
-8.56101882336315e-06
-2.63194954772895e-05
-9.89481115979809e-06
-9.05928158443493e-06
-2.11434784962828e-05
-2.00438286516892e-05
-3.13128325902617e-05
-2.3459145711e-05
-5.19047494855291e-06
-2.57615788201437e-05
-1.05814987243906e-05
-6.6231379823267e-06
5.63686825860805e-06
-7.87901050586265e-06
-4.13020579058777e-05
-3.1278850241806e-05
-2.2105766216007e-05
-1.43516091789296e-05
-4.35438573162613e-05
-6.01826317100161e-06
-8.22554908031926e-06
-1.4612239050931e-05
-3.82152827844627e-05
-1.48682399969803e-05
-2.56660652498003e-05
-1.14488805939018e-05
-4.06106021908454e-05
-3.4320121317575e-05
-2.14254943314163e-05
-2.46108356964098e-05
-1.26021684442971e-05
-3.00778372535007e-05
-1.34933139356363e-05
-2.55678015374175e-05
-1.26888436810978e-05
-1.64616280966819e-05
-2.3402938718972e-05
-1.8419720504347e-05
-1.93042296341369e-05
-3.0658932432891e-05
-2.50185045625585e-05
-3.43378198085117e-05
-2.09182058063035e-05
-1.38595643515656e-05
-3.6492832331417e-05
-6.91648942830192e-06
-1.75282647201221e-05
-2.2757731003656e-05
-3.00300272410483e-05
-5.85256870924289e-06
-1.69335988366105e-05
-2.1278751397278e-05
-2.71074270725747e-05
-1.73412916343749e-05
2.69492116300998e-08
-1.87453352887096e-05
-2.41567503072766e-05
-2.5614317462752e-05
-1.93483396983935e-05
-1.10936380702108e-05
-2.99854789783901e-05
-3.22600623900042e-05
-3.31963428336136e-05
-1.71337611115948e-05
-2.02868331381797e-05
-1.04044202311553e-05
-3.07674739868336e-05
-2.50185777675252e-05
-4.39425356520228e-05
8.59894599079154e-06
-2.03088891263453e-05
1.56207248205713e-06
-1.30644532445324e-05
-3.75282313161881e-06
-2.01238080987235e-05
-2.45309071054183e-05
-1.5455157002019e-05
-2.62463547195273e-05
-3.76448964925554e-05
-1.58636814961328e-05
-4.42127238580843e-06
-5.64181966050876e-06
-2.01613460181026e-05
-2.66341454879902e-05
-1.10844885744008e-05
-3.87043587588026e-05
-4.31816041835032e-05
-2.54204651836734e-05
-3.06290298359981e-05
-2.3626645165112e-06
-2.42029635218494e-05
-3.20280717895817e-05
-4.04290344559892e-05
-2.44104543476629e-05
-3.24755807533986e-05
-1.21608810859361e-05
-3.84613774526664e-06
-1.92601960496654e-05
-9.99641813924513e-06
-3.20436210155203e-05
-3.31585351944164e-05
-8.89491511414322e-06
-3.33883336730958e-05
-2.32897233638379e-05
-3.15562184351574e-05
-2.94221460658276e-05
-3.87986757360831e-05
-2.41409647485236e-05
-2.01697506958929e-05
-3.1697522476768e-05
-1.4944075081632e-05
-1.52924905678126e-05
-3.75998525504025e-05
-1.8110662816161e-05
-1.82872188763426e-05
-9.98109532177327e-06
-2.66308023970967e-05
2.08412734206985e-07
-4.23620230792247e-06
7.98578513879053e-06
-4.48527853834374e-05
-3.40138547983772e-05
-6.73273797341561e-06
-2.41383636887363e-05
-2.34228853683012e-05
-6.90766377015209e-06
-2.16778654660991e-05
-1.93120163300901e-05
-2.10257247032158e-05
-3.50076452338283e-05
-4.25314838412035e-05
-1.61604655256392e-06
-3.19856339499932e-05
-2.08382972134206e-05
-2.40417963056702e-05
-2.93463782323526e-05
-3.91456266180218e-05
1.67967144388184e-05
-2.39320727663308e-05
-3.22802876345049e-05
-4.99602769694545e-06
-1.48124336483607e-05
-1.43470241455914e-05
-1.534187197722e-05
-2.03195275211677e-05
-2.40578355021225e-05
-3.64217011070118e-05
-4.43166377678074e-05
-2.6646182576746e-05
-2.77836220823443e-05
-2.66856494766514e-05
-2.55864087510941e-06
-9.98618802364838e-06
-4.88642793166329e-05
-1.60832737238304e-05
-4.03885054188706e-05
-2.66711933506284e-05
-2.30314241301766e-05
-2.13533763681603e-05
7.5139857860742e-06
-5.51078759575669e-06
-3.03582771474059e-05
-1.54304387432632e-05
-2.91609982704373e-05
-3.140889472102e-05
-2.74119409350263e-05
-3.83881989163289e-05
-3.96875632106823e-05
-1.06807030916646e-05
3.43671238954431e-06
-1.98896563438991e-05
-2.27416078896084e-05
-2.627317880318e-05
-1.96016592501037e-05
-2.0224991714989e-05
-5.61707778448896e-06
-2.56811455595644e-05
-3.04897649972338e-05
-3.75874273086532e-06
-4.08379587953713e-05
-2.85839960175321e-05
-2.00740791303008e-05
-5.86014774451134e-07
-1.13262863526758e-05
-5.75834694355175e-05
-1.30493433200027e-05
-1.28750194495754e-05
2.83592079870665e-06
1.19301420419394e-06
-8.54961118351135e-06
-2.94497688956645e-05
1.74752765099816e-05
-3.82065407721647e-05
-3.35087797859745e-05
-3.19229924774624e-05
-2.34439457821733e-05
-3.42990897178851e-05
-3.94717556184367e-05
-1.45365203193712e-05
-1.94494424234217e-05
-2.44622483960563e-05
-1.56367901642631e-05
-2.3004427981542e-05
-1.53191462418239e-05
-5.07964288392628e-05
-3.51900964358404e-05
-4.34049382643166e-05
-2.09337834838009e-05
-1.22710655490349e-05
-3.62301019076753e-06
-2.04492095809291e-05
-1.98013892686079e-05
-5.87660340688349e-06
4.73284151508208e-06
-7.44662400654434e-06
-1.51972395622351e-05
-1.9270666395038e-05
-3.41766083585686e-05
-3.32199839432895e-05
-2.69823195471598e-05
-2.69122349216375e-05
-2.9175844901109e-05
-1.00408665858569e-05
-2.85244958391813e-05
3.57531759258682e-06
-2.57740969872017e-05
-3.25868711206331e-05
-6.52839532708036e-06
-4.60181042127145e-05
-1.02235536065362e-05
-2.63777804762136e-05
-3.2033128419513e-05
-2.89641171277695e-05
-1.22314575928752e-05
-3.1498694562598e-05
-3.87977470956919e-05
-9.6812751985089e-06
-2.38152774258418e-05
-2.46751906485965e-05
-6.67664670994748e-06
-1.33794718272455e-05
-3.0450458790482e-05
-4.72183600436626e-06
-4.38812946311063e-05
-1.28308789041068e-05
-2.41029841102228e-06
-2.00985831176961e-05
-3.33622893715248e-05
-2.98082733872095e-05
-2.4514834923803e-05
-3.74153445311381e-05
-1.71655738393643e-05
-1.57156455093157e-05
-1.87002410223284e-05
-1.38772266148835e-05
-4.16419427818184e-06
-2.09431328664623e-05
-2.56347673939118e-05
-3.76671193977821e-05
-6.63735483598334e-06
-3.2308070656588e-05
-4.17748791590534e-05
-9.0868308702277e-06
-3.54275970069242e-05
-2.03788544119737e-05
-4.44049103568612e-06
-1.773303640291e-05
-5.40054230416659e-06
2.36932322944777e-06
-1.52865938809335e-05
-4.20366162732702e-05
-2.79711980748413e-05
-3.29878730080225e-05
-2.4035743337277e-05
-3.0572054580155e-05
-5.83334029647818e-05
-3.01608397614107e-05
-4.32799047347018e-05
-1.05663458052801e-05
-1.07785382615296e-05
-4.08088888129176e-05
-2.65947637350795e-05
-1.19542808774974e-05
-3.30382344562262e-05
-3.50997218275427e-05
-7.41176006689897e-06
-2.54555231362712e-05
-3.43497291486607e-05
-5.11695511147076e-06
-1.25333729154812e-05
-3.47678039391823e-05
-1.01503956569427e-05
-2.88504732803702e-05
-2.32294473869101e-05
-6.94827392001928e-06
-3.68565352813513e-06
-3.00236972744515e-05
-1.57178036551767e-05
2.64408653018654e-08
-1.99785106523232e-05
-2.51203285541985e-05
-2.31522285140938e-05
-2.88026341838228e-06
-8.74850484201686e-06
-2.32157695295122e-05
9.36753429762117e-07
-1.18972107741449e-05
-9.54998911924199e-06
-2.60406572589064e-05
-3.34128083539449e-05
-2.44670314636785e-05
-1.41293187449002e-05
-1.04259742569081e-05
-2.08798233710356e-06
-3.57486111134826e-05
-3.55371444663469e-06
-6.30727186977479e-06
-4.21418504951092e-05
-2.51350483744676e-05
-2.26552935334532e-05
2.22200102319085e-06
-1.15926931365666e-05
-2.18077679067666e-05
1.27398544236575e-05
-3.45203204680667e-05
-1.51539706617892e-05
-2.55789965543685e-05
-4.24455311058622e-05
-2.87734850050921e-05
-2.35879188924125e-05
-8.73021313535613e-06
-8.92684663170849e-06
-3.93141087878315e-05
-2.11014201427959e-05
-2.04911793472966e-05
-8.98188603003174e-06
-1.6443895982854e-05
-1.85209309230395e-05
-9.58416498805201e-06
-2.01227819498082e-05
-1.82696672442908e-05
-7.4220918414235e-06
-4.80702765066943e-05
-1.27076751654747e-05
-2.44353647339359e-05
-1.88127872746403e-05
-8.45411035035071e-06
-2.34035472039457e-05
-3.65782673468545e-05
-3.9038913181743e-05
-1.93130606112136e-05
-1.77240095986106e-05
-2.58624470723458e-05
-1.78394038608184e-05
-3.42086935917527e-05
-2.15365703465443e-05
-3.22258823445612e-05
-2.76473846976567e-05
-1.58178915243678e-06
-3.41618361539731e-05
-1.74263872068447e-05
-3.10992857842187e-06
-1.31137557520953e-05
-1.08288672567579e-05
-3.15199046073885e-05
-3.23531379584719e-05
-2.39889193997269e-05
-1.09179787157897e-05
-4.11619536317884e-05
-4.64770473164255e-05
-1.52879604657833e-05
-3.81730207098074e-05
-1.05745605336574e-05
-1.95717781428802e-05
-3.16105971215471e-05
-2.15619530747287e-05
-1.39227160107112e-05
-7.56150686994133e-06
-3.12348709596411e-05
-1.89175964852087e-05
-1.93415100598336e-05
-2.70447589251685e-05
-8.77373990482015e-06
-2.60348475504352e-05
-2.78525529534765e-05
-3.56900836372367e-05
-2.77706273598185e-05
-1.66842166131443e-05
-2.73365638330545e-05
-9.72532397704255e-06
-9.81277946394386e-06
-1.09870972044649e-05
-2.55167249129292e-05
-5.29656952209436e-05
-1.10358615188111e-05
-2.72050691581163e-05
-9.76368351436795e-06
-4.30622569416022e-05
-3.84214739155524e-05
-4.15659780398459e-05
-1.3734021026742e-05
-1.60923828193619e-05
1.16183702031509e-06
-2.93375916060682e-05
-3.28105534888565e-05
-3.22913544404569e-05
-1.96041653866993e-05
-2.39810813288923e-06
-2.26758222521256e-05
-2.66482469821241e-05
-4.67711438414816e-05
-3.31430906603526e-06
-2.38955234348829e-06
-3.04522040219723e-05
-2.04079427510642e-05
4.51120381767792e-06
-1.33940275732038e-05
-4.11909971664453e-05
-3.27345103514626e-05
-2.15916362171692e-05
-1.44238589099559e-05
-1.84383070621821e-05
-2.35194438665025e-05
-2.31804274812277e-05
-1.15113896173645e-06
-1.64390457384006e-05
-3.1162201987886e-05
-3.47752599105746e-05
-2.73676957357711e-05
-2.47051487200457e-05
-2.9720766441001e-05
-7.02582982025698e-06
-2.86216540960207e-05
-1.15572234965098e-05
7.1493017364572e-06
-2.17839793375319e-05
-1.29456263815424e-05
-4.63853478464668e-05
-2.16378588575788e-06
-1.53820896697454e-05
-8.1455742736417e-06
-2.13911671244012e-05
-2.94388393232491e-05
-2.17043956244274e-05
-3.00934126293826e-05
-1.31941565650516e-05
-3.16674562985173e-05
-4.68347218095846e-05
1.24119113328484e-05
-3.26213245057833e-05
-3.24847798767543e-06
-3.0328595607266e-05
9.9408818921793e-06
-2.75528597846793e-05
-2.37440913379238e-05
-3.19449955790827e-05
-5.66935499775758e-06
-9.32954726494978e-06
-6.96548188614912e-06
-2.13505154317166e-05
-1.12160012584993e-05
1.7610215861662e-05
-9.50131324516925e-06
-2.12425014813244e-05
-3.45372245790725e-05
-4.14377477090698e-06
-1.95541726804153e-05
-4.47180823425132e-05
-1.20420937951174e-05
-1.17584877629484e-05
-1.43107873810989e-05
-3.10485033985553e-05
-2.22767082406971e-05
-1.99801736534271e-05
3.39462368367898e-06
-2.76714025220464e-05
-1.66196557466548e-05
-4.0103372360482e-05
-2.20260101251404e-05
-3.31716826162915e-05
-2.958780522725e-05
-2.69513122516299e-05
-7.25881974115552e-06
-1.90330562262803e-05
-2.13075510194839e-05
-4.1188470629508e-05
-4.01301731140566e-05
-3.66350603052255e-05
-2.92816799553559e-05
-5.08439100245519e-06
-4.38657361907014e-05
-2.44455034695676e-05
-4.25591327597079e-05
-2.45245305680773e-05
-2.06986815474369e-05
-4.36207502629075e-06
-1.97828548568837e-05
-1.6117838225562e-05
-3.55221023422528e-05
-3.00900462822559e-05
-3.17733797362162e-05
-3.81715400985629e-05
-1.95406417105739e-05
-6.85655609129708e-06
-2.75219345859699e-05
-1.64774289298243e-05
1.45710248834496e-05
-3.63059050016255e-05
-1.84242565174713e-05
-1.40072097987793e-05
-5.60311015801363e-05
-5.96909280008537e-05
-2.78936122076004e-05
-3.68808373810572e-05
-3.04830947474742e-05
-2.63203645910638e-05
-2.77943509150469e-05
-4.62564945064404e-05
-3.93764153835105e-05
-4.87446227675631e-05
-1.17185359218393e-05
-1.21651264507514e-05
-4.17904434496186e-05
-3.69222380410785e-05
-1.8816412155918e-05
-2.95547163603994e-05
-1.32142086743659e-05
-4.76550746112745e-05
-1.5532725068646e-05
-3.08779482055428e-05
-1.39466439931084e-05
-2.55933157071067e-06
-7.48443051838153e-06
-1.63579279294498e-05
-1.7305639175947e-05
-1.05846272080283e-05
-1.73062366060705e-05
-1.70647061688066e-05
-1.06902605629291e-05
-2.31517151223649e-05
-4.14180118963133e-05
2.12679153616505e-06
-2.01061407052243e-05
-2.78463712394805e-05
-2.47955350615518e-05
-1.8898348543698e-05
-1.04062718291561e-05
-2.77430376562764e-05
-3.81864147538936e-05
-2.82456935174739e-05
-2.08638039877802e-05
-2.90567249787894e-05
-3.23462612823725e-05
-3.74647000751128e-05
-4.91601568526226e-05
-2.81184269263971e-05
-1.31574851031246e-05
-2.04416739910633e-05
-3.31431173511359e-05
-8.47815506529872e-06
-1.24521317268259e-05
-3.27704564830774e-05
-2.26404339097303e-05
5.75273917155899e-06
-7.78117123391715e-06
-1.78716811034703e-05
-2.39249665231777e-05
-3.50327218173835e-05
-1.73913310189958e-05
-1.64021852997611e-05
-9.58297008509058e-06
-2.42840208906062e-05
-4.65871117573546e-05
-1.21883938892756e-05
-2.64850890942094e-05
2.97127916470733e-06
-5.40276030354649e-06
-5.14939085254533e-05
-2.35283107733945e-05
-3.71735800933134e-05
-1.42777234992128e-05
-3.06837189363971e-05
-1.65652161347571e-05
-3.87086180158479e-05
-3.34010020899876e-05
-3.23306685909953e-05
-1.45451217597816e-05
-3.77635720541762e-05
-3.98135626882195e-05
-3.32264557327556e-05
-2.69424524399472e-05
-3.02615912876207e-05
6.79400115159177e-06
-2.81495954581822e-05
-1.90344473491169e-05
-4.3090093667506e-05
-3.11088459528624e-05
-3.21325263010761e-05
-1.87255597857934e-05
-2.32743370757104e-05
-3.91412771171958e-06
-1.01895816706609e-05
-2.42228728047606e-08
-2.998753083496e-05
-1.90935316689227e-05
-3.64555114224203e-05
-3.74238385507236e-06
-1.30662278492629e-05
-7.80043017547238e-06
-2.44320745539481e-05
-2.31785113918778e-05
-1.09627979995319e-05
-2.73172856217571e-05
-1.03044833479932e-05
-2.52042916194048e-05
-1.74117474892146e-05
-2.83346483422899e-05
-1.46277867807616e-06
-9.70794590381877e-06
-2.33996767322838e-05
-4.91912085877524e-06
-2.19524089225854e-05
-2.41403391297893e-05
-2.20828341900079e-05
-1.4525614377884e-05
-1.57717021398645e-05
-2.17760884517168e-05
-1.08436205001869e-05
-4.13053739474395e-05
-1.37354843135626e-05
-1.2951713940039e-05
-2.76172978991229e-05
-1.31685354818091e-05
-1.98262419454377e-06
-1.49592766596883e-05
-2.84322499585958e-05
-2.53340950646575e-05
-1.32757503406831e-05
-2.22120640475861e-05
-2.84832551409297e-05
-4.77149582441774e-05
1.86689146081463e-05
-3.61853473553177e-05
-1.86088717087535e-05
-2.76549195198455e-05
-1.03756165128543e-05
-3.72990484954429e-05
-6.73633843750243e-06
-2.39508098302822e-05
-2.29560858449412e-05
-1.12256137665695e-05
-4.72945062975056e-05
-8.3992738387928e-06
-5.06244509189451e-07
-1.91291653895622e-05
-7.15610212670214e-06
-2.01415578900883e-05
-2.11196384363742e-05
-1.77207220043476e-05
-6.01846738281879e-06
-2.32665435362137e-05
-1.50496831848311e-05
-7.03335574350927e-06
-1.14538017011265e-05
-4.05214270849705e-05
-2.26764817778887e-05
-2.97843243184976e-05
-4.42396987706806e-05
-4.3727884810639e-05
-1.46978275538328e-05
-6.96084861869617e-06
8.50244397487746e-06
-1.92174873719166e-05
-2.28895051514781e-05
-1.97884090601252e-05
-1.78706569156832e-05
-2.30647243397498e-05
-2.08134039285822e-05
-1.236670158586e-05
-9.36789501428532e-06
-2.54698453129129e-05
-7.54660813061521e-06
-1.76901429803356e-05
-1.57289921183919e-05
-1.96577367445059e-06
-8.52276637516196e-06
-5.64839372105972e-05
-3.86612830987486e-05
-1.94953787399654e-05
-3.2863272241831e-05
-2.40373397372876e-05
-4.08248873961289e-05
-3.97361941546641e-06
-1.49525744690317e-05
-5.71861207220745e-05
-6.97280870259912e-06
-8.60304165616633e-06
1.16988542456521e-05
-2.66395820186212e-05
-2.46296000631328e-05
-4.34525129907336e-06
-1.53462758319113e-05
-3.18948926880481e-05
1.06296245815869e-06
-2.01998709338226e-05
-2.17044599459502e-06
-1.61527195224812e-05
-2.49249443722729e-05
-2.65590990576905e-05
-1.68345545799362e-05
-2.06517464624344e-05
-2.91977498076032e-05
-1.6926538230233e-05
-2.812933182499e-06
-1.15295564686862e-06
-1.09855323424883e-05
-2.07540354775171e-05
-2.70570634844409e-05
-3.69096103732788e-05
-4.57687514867676e-05
-2.02428798641006e-05
-2.41543821341524e-05
-3.58415706908579e-05
-3.29602052804308e-05
-3.65344419168224e-05
-1.8354065670415e-05
-1.4060353363884e-05
-3.0612667547363e-05
-2.14907531980741e-05
-4.6174996392749e-06
-1.38898361801619e-05
-2.78878787290936e-05
-2.36277492564328e-05
-3.20708157733716e-05
-2.33773586826374e-05
-2.06872613134992e-05
-2.10729733283573e-05
-4.86272513945845e-05
-1.27580973891521e-05
-2.70963484671907e-05
-2.92058185621756e-05
1.57441427573489e-07
-2.13471082600122e-05
-2.47167367536165e-05
-7.59254643255989e-06
-2.12475745496418e-05
-4.47430648313887e-05
-2.94148904287556e-05
-2.41793726160879e-05
-2.72324522865801e-05
-1.73057594611459e-05
-1.74016848952563e-05
-2.84033272848038e-05
-1.38137597469373e-05
-3.48561387267112e-05
-2.71228497143972e-05
-2.03316200869364e-05
-3.97250476450189e-05
-5.86074790146571e-06
-1.43881304308669e-05
-8.02393019532273e-06
-4.5337791054377e-06
-1.300423852146e-05
-3.12337720573149e-05
-1.62815036056236e-05
-6.36996540262435e-06
-1.34334042091085e-05
-1.0966601839778e-05
-1.18872231765356e-05
-2.43699177689638e-05
-2.34663077954854e-05
-3.06209721595164e-05
-1.94708841773339e-05
7.45237887941907e-07
-3.86233304408073e-05
-2.7154472770974e-05
-3.81410252975958e-05
-1.19612288802654e-05
-1.7710056144277e-05
-6.40266543527648e-06
-3.34251446956e-05
-2.43696911685781e-06
-1.79819779962838e-05
-2.17886903411553e-05
-2.24666631518566e-05
-7.25708401551432e-06
-4.01638451702e-07
-1.39187896672318e-05
-5.3239119903423e-06
-1.42313684435786e-05
-1.16790576227154e-05
-2.30773656925757e-05
-7.90478619683472e-06
-4.51964445011922e-05
-1.16072140240734e-05
-1.55133888082717e-05
-2.20163049234819e-05
-1.58840084543776e-05
-3.30289339149595e-05
-1.36434547773033e-05
-2.82243593623653e-05
-1.93317258942514e-05
-3.60927767134227e-05
-3.69481793592213e-05
-4.32620732380131e-05
-1.15548462420827e-05
-2.42526623965211e-05
-1.53205348130962e-05
-2.28330027474428e-05
-8.87663589823368e-06
-2.29850940094492e-05
-3.53798528532403e-05
-1.00149650859519e-05
-3.40084678158965e-05
-2.79853624545578e-05
6.36669681132675e-06
4.47589146875709e-06
-4.90155975486404e-05
-6.27024527997409e-06
-1.17796296762133e-05
-2.64580215114145e-05
-3.95161470907992e-05
-1.71865580464072e-05
-4.21517106725324e-05
-5.01889322020467e-05
-3.44324404773018e-05
-1.90351338034224e-05
-3.31582704176671e-05
-1.65905058767831e-05
-3.02948816847223e-05
-1.31780201470033e-05
-4.08194519703468e-05
-1.45745974684597e-05
-3.4888957914497e-05
-9.64748686705502e-06
-2.99713726698402e-05
-4.41053294349083e-05
-2.37151354956505e-06
-2.02583627506846e-05
-3.37695655443023e-05
-1.35305808710234e-05
-1.20134615507687e-05
-3.06824101968224e-05
-1.29275550332918e-05
-3.99320491121324e-05
-1.97651684803367e-05
-1.27372755426133e-05
-1.62876797518529e-05
-3.94025655878801e-05
-6.03372631492055e-06
-6.66948818295913e-06
-3.06220984772087e-05
-1.74155429539417e-05
-2.21738218377364e-05
-3.71357124161941e-05
-2.78400969905539e-05
-4.225814335732e-05
6.46169593928461e-06
-1.94475034271957e-05
-4.51469483036304e-06
-4.64903805209542e-05
-1.13615648820793e-05
-3.7439676437666e-05
-3.07013405888472e-05
-1.12533124799165e-05
-1.48243252473472e-05
-1.39837427576489e-05
-1.74934347723367e-05
-1.25171669111739e-05
-1.52476175845551e-05
-1.41228867476493e-05
-2.59809200013863e-05
-3.33095246187841e-05
-2.73264722263305e-05
-1.70776847383157e-05
-2.15351940685847e-05
1.20860979745846e-06
-2.74071161271282e-05
-9.32928501968614e-06
-2.87766588480221e-05
-1.99188968194897e-05
-2.68341201957077e-05
-2.35347080580537e-05
-1.10390155845388e-05
-3.06246553675769e-05
-3.82438592848671e-05
-3.26941580506144e-05
-2.49932766761896e-05
-1.65851188468107e-06
-1.54612744056519e-05
-2.8035518816168e-05
4.60506344691181e-07
-2.30797786113955e-05
-2.01119346341749e-05
-3.30708750741759e-05
-2.74240943142275e-05
-1.41564713773327e-05
-4.24521015977292e-05
-2.43451574661622e-05
-2.81353788637866e-05
-4.02853326231445e-05
-2.75478660204803e-05
-1.69431750309639e-05
-4.78709951130287e-05
-1.79312736228205e-05
-2.6115911506188e-05
-3.53211376169316e-05
-2.17178706732681e-05
-1.5655215800732e-05
-3.81610556919097e-05
-2.42112439066973e-05
-3.27252188548083e-05
-4.8857246858707e-05
-3.49067832821672e-05
-2.41059154178188e-05
-2.54259961201617e-05
-1.51226347697515e-05
-9.76932297194924e-06
-7.02233229341335e-06
-1.33445307993734e-06
-1.21208995974125e-05
-1.01344166675492e-05
-3.07078400926143e-05
-4.04982949937867e-06
-3.17138437811281e-07
-2.79896611480911e-05
-1.25600125402749e-05
8.94598547060442e-06
-4.36908694412237e-05
-4.20322081170178e-05
-1.05184627352533e-05
-4.22383473954061e-05
-2.03838066860282e-05
-2.45572288151587e-05
-9.77614891397518e-06
-6.03706393354922e-06
-1.4654079786439e-05
-2.3617671151947e-05
-2.4493437472732e-05
-1.60990895658249e-05
-2.18175492981628e-05
-3.79084005522876e-05
-1.39846761124511e-05
-1.45228350291107e-05
-1.5605317604552e-05
-2.24389083049461e-05
-8.31977023965308e-06
-1.55361580959193e-05
-7.4886429573409e-06
-2.08540489202123e-05
-8.0903635573665e-06
-1.66109115012848e-05
-1.77414462464822e-05
-2.93772123028271e-05
-1.27483108746916e-06
8.97719600406985e-06
-3.75351206621135e-05
-1.29549190083504e-05
9.70138035791877e-06
-1.34604324445524e-05
-1.87830473768358e-05
-1.81098823318781e-05
-1.85010535482781e-05
-1.28069606885029e-05
-2.25443246111012e-05
-2.80278911766625e-05
-1.70493375336046e-05
-3.11833132351174e-05
-1.40859876398472e-05
-2.61153838183651e-05
-5.30993504730076e-05
-1.75030383701105e-05
-2.78379229354885e-05
-3.86561120110916e-05
-2.96458972170228e-05
-2.36490063921974e-05
-3.63741513093772e-05
-2.68308662885101e-05
-1.18036110000501e-05
-2.26183842009677e-05
-2.60539167651537e-05
-2.2170187180056e-05
-2.01896807389341e-05
-4.11797295253898e-05
-4.71264163804139e-05
-3.03121672987626e-05
-9.85345752885115e-06
-1.95635893756421e-05
-4.53418572983912e-05
-2.52345178751945e-05
-9.09827470122221e-06
-2.37374584413823e-05
-1.56611079561363e-05
-6.02037159361636e-06
-2.15275933810419e-05
-3.61104016122401e-06
-4.35771694221208e-05
-1.61357025986806e-05
-2.80527736189914e-05
-2.00585949100234e-06
-1.50672403318072e-05
-1.09555969045125e-05
-1.21449548405894e-05
-9.92718028378892e-06
-2.92954569750214e-05
-1.26064102635751e-05
-4.23301895697519e-05
-2.44058298751581e-05
-2.40979351420143e-05
-6.80837658384987e-06
-6.00721208539051e-06
-5.01017374240266e-06
-2.15471337466538e-05
-3.28086241503228e-05
-2.76670381053196e-05
-2.58794574491378e-05
-2.11191454770456e-05
-2.33774228694181e-05
-2.35133609728944e-05
-7.03631525468107e-06
4.06983892173005e-07
-1.52008761412389e-06
-7.84909963828531e-06
-8.77013479781903e-06
-2.24419006549836e-05
-2.46598464789686e-05
-7.12716165140479e-06
-2.2231154573334e-05
4.77483819355357e-08
-2.56942098142718e-05
-2.57154343956712e-05
-1.6834253802058e-05
-2.02706725261432e-05
-3.94792422335901e-05
-1.36695778497122e-06
-4.42599993652284e-05
-2.35964255628292e-05
-3.92324793837883e-05
-2.44983286843229e-05
-2.78218838973413e-05
-1.09824075437634e-05
-4.67009452748722e-05
-3.66925704925523e-05
-2.82254515435841e-06
-3.35873839566062e-05
-2.8448162909039e-05
-5.51305022103103e-05
-3.83473520201356e-05
-2.74908748229661e-05
-2.69283165239396e-05
-1.14958889420444e-05
-1.4527303437716e-05
-2.97898200887335e-05
8.03113541497459e-06
-2.46733272987877e-05
-2.52288843942412e-05
-2.51517727651269e-05
-3.68666282009596e-05
-2.84102716056031e-05
-1.90575254875974e-05
-3.7341842991054e-05
-3.39673295948254e-05
-3.25997727076997e-05
-2.77702460295179e-05
-3.87898226513642e-05
-2.09811967010241e-05
-3.28344249194264e-05
-1.53420286061111e-05
-2.69727206909564e-05
-1.33919389982489e-05
-2.07427883258044e-05
-2.28245908255957e-05
-1.3050541390878e-05
-2.40212545162647e-05
-1.35308387559153e-05
-7.40162322659391e-06
-2.45701787935758e-05
-4.30485555280994e-05
-1.22866276828633e-05
-1.89063309701222e-05
-1.82748091892524e-05
-3.21051911737423e-06
-7.63707132036818e-06
-3.96442547630065e-05
-2.65352107869128e-05
-1.19235248097507e-05
-3.49197432429615e-05
-1.84122593625575e-05
-1.37808395732566e-05
-2.32041272884779e-05
-1.44803986568589e-05
-1.83210060008066e-05
-1.38356217775122e-05
-1.71537211441243e-05
-3.10478794302316e-05
-8.18517495491513e-06
-1.78909741083234e-05
-1.20298980902468e-05
-2.69795516792347e-05
-2.24664825428834e-05
8.56123605538351e-07
6.94420972044863e-06
-2.59978860374907e-05
-3.4277155260605e-05
-3.18242703595292e-05
-3.8428862896136e-05
-2.19164662931192e-05
-2.26776560858237e-05
-1.19028517894431e-05
-2.2195590332988e-05
-3.90907288507867e-05
-3.59796095293794e-05
-1.13003259606865e-05
-2.5945455856806e-05
-2.43640752157928e-06
4.27640739491987e-06
-1.90647326423154e-05
-2.85427537403437e-05
-1.47477087330325e-05
-1.98398063850216e-05
-3.66503989558376e-05
-1.89641382738793e-05
-1.28028566240804e-05
-1.34948816732524e-05
-2.42798614935133e-06
-3.04537938211606e-05
-4.11895949083554e-05
-8.79533281023277e-06
-8.89524042309373e-06
-1.2668471370696e-05
-1.4675202714423e-05
-1.61951775770347e-06
9.77807646331975e-06
-2.07215108589534e-05
-2.99411811442489e-05
-1.29146662286156e-05
-2.3401174191705e-05
-2.4953362712892e-05
-1.21046491511215e-05
-9.46259762492788e-06
-2.64246353666224e-06
-2.37792893773397e-05
-1.73577151425804e-05
-1.2096311589926e-05
-1.26381912858835e-05
-3.24811389990902e-06
-1.87776679376099e-05
-4.22780850227647e-05
-1.2847591618175e-05
-4.169219517739e-05
-2.93825220627693e-05
-2.06521718450916e-05
-2.03428537097011e-05
-9.56307250078007e-06
-1.28847181842214e-05
-1.58771057538741e-05
-2.47098790963048e-05
-2.28978741670017e-05
9.21296993608728e-06
-2.17071830962794e-05
-1.87155832144804e-05
-2.23388857389552e-05
-9.81021330006171e-06
-4.12812818287873e-05
-1.78834765684925e-05
-2.44362689653899e-05
-3.19990371362878e-06
-4.64749885829957e-06
-1.89580687311155e-05
-3.83068716715789e-05
-3.33029903679115e-05
2.29381790578811e-06
-2.47735681155868e-05
-1.99461570358371e-05
-2.31730084190569e-05
-1.81785083819641e-05
-3.37949209464801e-05
-2.79519794118122e-05
1.03489144109384e-05
-7.68557092042816e-06
-2.06824959812434e-05
-3.39459173202996e-05
-1.77265187138201e-05
-2.8975285914059e-05
-2.49470685403638e-05
-1.83306776610953e-05
-8.99641278893852e-06
-2.70200860239759e-05
-7.59621205626417e-06
-2.37512115170972e-06
-5.24547299916855e-06
-7.65786039248248e-06
-2.80648038956829e-05
-2.56095918259399e-05
-2.31238848405599e-05
-5.26578962380768e-05
-2.66946934110425e-05
-3.09538139603649e-05
-4.22330439546825e-06
-8.1886466652168e-06
-5.28172965900342e-05
-3.18527397497839e-05
-2.80270165137725e-05
-2.99787286181142e-05
-2.60298629987734e-05
-2.36785016450372e-05
-6.73977967941756e-06
-2.61586404529849e-05
-2.19463078648651e-05
-6.32707422303887e-07
-2.18458240780847e-05
-4.22669342240722e-05
-1.97506961193805e-05
-3.52269478814747e-05
-2.07473818135368e-05
-6.34064797370305e-06
-9.22298012409564e-06
-2.67004726503559e-05
-2.79338439066655e-05
-1.13730475737526e-05
-1.15123292830998e-05
-1.43256999170373e-05
-2.95099623802581e-05
-1.93486618115776e-05
-1.50738384297896e-05
-1.82949067087591e-05
-1.69271774680418e-05
-2.94969162489889e-05
-3.70219040661054e-05
-2.71304273517734e-05
-2.17350431657892e-05
4.18768947204311e-06
-2.38044202414037e-05
-2.05446626779049e-05
-1.43226413333947e-05
-4.53495637223548e-05
-1.76185284136474e-05
-5.66520091358887e-07
-8.29700336041825e-06
-1.11455397616307e-05
-1.10067347679366e-05
-3.01458015645958e-05
-2.60935546474788e-05
-3.96994786569347e-05
-2.49495492230712e-05
-6.64877014100133e-06
-1.68156203442217e-05
-8.30057996740029e-06
-4.43507487886364e-05
-3.28786561155384e-05
-2.69155458087938e-05
-1.55494676118494e-05
-1.33755977486814e-05
-2.257595238439e-05
-7.98789560995911e-06
-4.17786875780391e-05
-2.50437910201438e-05
-1.63655239326106e-05
-1.71273183847434e-05
-2.78247511967555e-05
-3.3549724817847e-06
-3.69845583944754e-05
-2.78056673561038e-05
-2.01525896677253e-06
-3.20787908344604e-05
-5.55385096261276e-06
6.92808813966651e-06
-1.45541202115319e-05
-7.72792750702189e-06
-3.92165409355743e-05
-1.99408214188836e-05
-3.40726239632015e-05
-3.25615035106008e-05
3.52740190150055e-06
-3.70075043783158e-05
-8.11794549856488e-06
-3.04346653542932e-06
-2.93400296378197e-05
-1.90166929845299e-05
-1.6915114923007e-05
-1.07836348931095e-05
2.73758681244792e-06
-5.84316589376824e-06
-2.35361110487592e-05
-1.40943761578112e-05
-7.09320969893989e-06
-4.83021893023463e-07
-7.64652481505947e-06
-2.90473442979543e-05
-2.09364073018055e-05
-1.92378839723138e-05
-2.02870612317604e-05
-6.15446702759691e-06
-1.44867547511612e-05
-2.57645045040873e-05
-8.69127178903017e-06
-1.08263365868577e-05
-1.38580087022536e-05
-3.57713170147836e-05
-2.21894760641491e-05
-2.11955833175626e-05
-1.56041807691389e-05
-4.41676304545228e-05
-2.24479516718535e-05
-2.39465229620596e-05
-1.30239189870979e-05
-2.71489975003925e-05
-3.37986264009187e-05
-2.6457492113014e-05
-3.40157158955017e-05
-2.67736115586506e-05
-2.49617736638534e-05
-2.27700761721337e-05
-2.80537134733455e-05
-2.35194184195874e-05
-1.50353665540754e-05
-3.35562999269418e-05
-2.06202037436546e-05
-5.72662319730397e-06
-4.91014080595741e-05
-1.83414262985218e-05
-4.47936347252296e-05
-2.52695875622616e-05
7.4693003498198e-07
-2.38952521807425e-05
-2.77337653334577e-05
-5.06714075549635e-05
-3.77516849170159e-05
-1.62015122451748e-05
-3.33634500130376e-05
-1.64481356655882e-05
-3.96774665487168e-05
-4.90968142170108e-05
-4.15158869741921e-05
-3.38934932145827e-05
-3.20175525914707e-05
-3.60255238174325e-05
-3.39736160961523e-05
6.80468955549788e-06
-8.60265025129894e-06
-9.5524838655455e-06
-4.03297815742681e-05
-3.37521627355763e-05
-3.45710094352074e-05
-3.1230615424265e-07
-2.74170349811415e-05
-2.14057254065588e-05
-1.33907891440114e-05
-3.08646902856743e-05
-2.7936192674445e-05
-2.33960169419273e-05
9.12744431178998e-06
-6.17484822136391e-06
-2.84449003007908e-05
-3.84816774916797e-05
-4.06480162136066e-05
-2.76603543856313e-05
-1.05031467030231e-05
-2.83007387612491e-06
-2.68706558637403e-05
-1.85843840127146e-05
-1.03613903856437e-05
-2.56978047173649e-05
-3.60494779505896e-05
-2.80685292847616e-05
-3.56260536146779e-05
-2.50524709880092e-05
-2.75706977903192e-05
-4.22707741046815e-05
-1.06549932172205e-05
-5.10873120159202e-05
-2.97370144404806e-05
9.1480777948017e-06
-3.18898919109279e-05
-2.41180067085512e-05
-3.92189060263523e-05
-3.25561259658384e-05
-4.8861096909802e-05
-1.67207450364071e-05
-2.93726354463851e-05
-2.98502623013701e-05
-3.78340514603357e-05
-2.98850327088516e-05
-3.25416049489817e-05
2.51657009382755e-06
-1.46264555559861e-05
-1.67747274400947e-05
-2.04740029310142e-05
-2.11592794805381e-05
-3.41498338813133e-07
-8.02454677625872e-06
-3.19087562155207e-05
2.78704076004143e-07
-4.3083184076591e-05
-3.55992460166711e-05
-1.38732235909286e-05
-1.23682301573414e-05
-3.57146081545113e-05
-2.1407268695959e-05
-1.14289078256195e-05
-6.05836787312207e-05
-3.56879186615005e-05
-2.93918560844601e-05
-2.27741753927815e-05
-3.29465601566772e-05
-2.48643755366533e-05
2.8728622899452e-06
-2.42974963179331e-05
-1.88256273485906e-05
-2.80140550735481e-05
-1.1520152164212e-05
-2.05890946306095e-05
-1.76966162073315e-05
-1.93861419382367e-05
-3.402833466509e-05
-1.28645211618035e-05
-1.94395144990861e-05
-2.07121343222662e-05
-1.20982142867758e-05
-6.98374368267899e-06
-1.80200535243022e-05
-9.69118380467941e-06
-2.41331610108349e-06
-4.52636426075978e-05
-2.48063153848575e-05
-3.04578654793225e-05
-1.55831191503438e-05
-9.87774890997822e-06
-1.92260950023963e-05
-1.9409676958526e-05
-2.23284634334702e-05
-2.86711410902664e-05
-1.4527923558162e-06
-2.23089220615596e-05
-9.76101085853704e-06
-2.4660399985558e-07
-2.93682693590421e-05
-9.04981400240945e-06
-2.16817081628689e-05
-2.0749218072366e-05
-1.65789986287035e-05
-3.11334339227093e-05
-2.62071693994702e-05
-1.85946251007026e-05
-1.29393713241823e-05
-1.60779974560444e-06
-2.68240203599728e-05
-1.38745697070796e-05
-2.94047494158618e-05
-2.91640241591951e-05
-2.42417774037663e-05
-2.67632197922968e-05
-3.04677332494208e-06
-2.07870017626164e-05
-1.48478608033445e-05
-3.7446942019568e-05
-2.5155469760228e-05
-3.44486830992429e-05
-2.84413628376049e-05
-1.69743607343864e-05
-2.14704345784275e-05
-2.93352234265572e-05
-4.56626053560692e-05
-4.77719763756373e-05
-3.75096391092654e-05
-1.14719329240879e-05
-2.15282336498378e-05
-2.46542347457556e-05
-8.98761755278716e-06
-3.31247450032708e-05
-3.66185336269998e-05
-3.07665034069839e-05
-2.30751472800773e-05
-2.7166655100111e-05
-2.07708439098063e-05
-2.27922859130476e-06
-4.8021219593087e-05
-1.20823958311465e-05
-1.290316293128e-05
3.17088882032437e-06
-2.57936978993401e-05
-2.49035625144099e-05
-8.12155073581341e-06
-2.74591307875554e-05
-1.59042805739763e-05
-3.61779392102256e-05
-2.76045998337685e-05
-3.91167044174665e-05
-1.75297059959341e-05
-2.94307488343357e-05
-1.10141395854787e-05
-1.4023263358035e-05
-3.3722163043321e-05
-1.04310667477186e-05
5.61698895234867e-06
-4.64785110553778e-06
-3.22952688821582e-05
-3.36208372913832e-05
-2.63302688254154e-05
-1.76482351532943e-05
-2.82357839265317e-05
-1.12922017897215e-05
-2.00053352784303e-05
-4.26197857341928e-05
-3.32226355230844e-05
-2.39790529293905e-05
-2.60288805455819e-05
-3.82325560449949e-05
-3.15032911190733e-05
-3.26331005174109e-05
-1.1321219730763e-05
-2.26273480730641e-05
-1.05502471375202e-05
-4.1318089154106e-05
-2.68098590212875e-05
-1.00263128813932e-05
-8.65709191427738e-06
-3.30434390395003e-05
-5.03976326989068e-05
-9.2708707448579e-06
4.542028849804e-06
-2.54152831076988e-05
-3.42025077625212e-05
-1.27112021649644e-05
-3.89500205529213e-05
-1.40833114968657e-05
-8.31036425126272e-06
-1.56056816975296e-05
-1.07930597970956e-05
-1.92989245027174e-05
-1.66353832181043e-05
-3.5467009107668e-05
-2.51822456610055e-05
-1.91723659230929e-05
-1.99277254021488e-05
-9.19293246176212e-06
-2.5175786284141e-05
-8.55885857489461e-06
-4.41948839567991e-05
-1.97254779583286e-05
-4.68842792578187e-05
-5.1077492448781e-05
-2.46300397634163e-05
-2.41281144795688e-05
-3.03205952786364e-05
-2.50746854592905e-05
-2.0090621562136e-05
-2.103117338721e-05
-2.75743742173408e-05
-2.98149298754367e-05
-1.80436153487953e-05
-1.62973808543342e-05
-3.15129328393993e-05
-3.41441242818415e-05
-6.49431299513791e-06
-7.74410210461701e-06
-3.7254623387695e-05
-1.4504520334132e-05
-1.96093409276868e-05
-3.55951674835235e-05
-1.46703529940344e-05
-3.49929622743155e-05
-1.12482806669072e-05
-3.79094933238651e-05
-1.48247462118363e-05
-3.10345355886648e-05
-3.13897164873337e-06
-2.09278282005551e-05
-3.84694805425494e-05
-2.14451011148692e-05
-2.0186072768668e-05
-3.5169945200896e-05
-5.81008706820638e-07
-3.84150010700076e-05
-4.54986773808198e-05
6.9459138456874e-06
-2.79144734469775e-05
-3.04203599749061e-05
-3.5787378545924e-05
-4.99327742982138e-05
-1.60993828581223e-05
-1.06808089991508e-05
-8.00984238603277e-06
-5.0179992625932e-07
-3.11073731749537e-05
-3.90206036842438e-07
-3.68111860745871e-05
-1.89928206649407e-05
-1.15796374209428e-05
-2.31659522281235e-05
-4.16649014767842e-05
-4.04099269236012e-05
-2.05509361428641e-05
-2.61196403558161e-05
-1.6092526626588e-05
-2.64793073433601e-05
-1.82996205877463e-05
-9.71604571609789e-06
-1.83147733051513e-05
-3.45196732319569e-05
-3.00843549997789e-05
9.14536076302698e-07
-2.99279126003708e-05
-1.42528125233668e-05
-7.57990902887353e-06
-4.04964196165409e-05
-5.95230953806054e-06
-1.03917538812726e-05
1.19138757263045e-05
-6.12485023520328e-06
-1.97614025147205e-05
-1.32912096178437e-05
-6.27940033682567e-07
-3.69989479628231e-05
-1.84557185198669e-05
-9.27918093396158e-06
-3.40845844481816e-05
-3.55639850460717e-05
-2.47694405185395e-05
4.22126562687984e-06
-3.06694655509828e-05
-3.15373260910518e-05
1.33061063205078e-05
-1.68733796940722e-05
-1.21533846101808e-05
-3.80606113726714e-05
-1.62541602289293e-05
-4.91872900800708e-05
-1.01963233731208e-05
-4.51475362784432e-05
-2.01497482326748e-05
-4.52014416788559e-05
-5.39378142550534e-05
-3.43139199475715e-05
-3.35127719807158e-05
-2.95670265547455e-05
-7.18252776287822e-07
-5.26807133835998e-06
6.96299853901432e-06
-1.23474982756792e-05
-1.83720971679432e-05
1.92772229081164e-05
-3.1316158702458e-05
-3.62734610052201e-05
-2.88627551830944e-05
-2.35052046403518e-05
-5.40348909450565e-05
-2.8621074402132e-05
-4.20643569516478e-05
-1.91409780933579e-06
-2.39671064320665e-05
-1.20543980388653e-05
-1.48377129600278e-05
-4.96154124281531e-06
-1.46480720019375e-05
2.49478578026154e-07
-3.30660867495151e-05
-2.61612720408188e-05
-4.09583744277122e-05
-3.58826923612376e-05
-1.81239452995407e-05
-1.01689707674117e-05
-4.95873824110879e-06
-2.09295380649594e-05
-1.93239500359497e-05
-3.48501373228442e-05
-3.01876983948714e-05
-4.98716233054962e-06
-9.22748142296433e-06
-2.08690169976359e-05
-1.06406489186428e-05
-2.26446001781464e-06
-2.83079628659389e-05
-7.7759381171526e-07
-2.70269314850729e-05
-4.13825793336285e-06
-2.50748737397434e-05
-4.55488743174086e-06
-8.81848603211438e-06
-3.40397233632192e-05
-3.87047083674554e-06
-1.67042630245624e-05
-2.2811619061155e-05
-2.12552373189358e-05
-1.21758106111397e-05
-2.39194032117627e-05
-3.91825252430138e-05
-3.24549169294261e-05
-3.30429445653995e-06
-1.19112816799485e-05
-2.9607549706617e-05
-1.12539909558821e-05
-2.79869061141432e-05
-2.56152864210778e-05
-4.87546675964969e-05
-1.82221790954694e-05
-3.37561180078816e-05
-3.2372568993081e-05
-4.24742369742555e-05
-1.36105736327624e-05
-1.61409485454935e-05
-1.22650457226646e-05
-2.35645127580037e-05
-3.2552081126838e-05
-2.17928283929779e-05
-1.88231116773983e-05
-4.82353799687385e-05
-1.39156112315573e-06
-3.07125183754971e-05
-2.68293153045524e-05
-3.49583632574159e-05
-1.67386024670749e-05
-2.18319604243261e-05
-3.22759320218415e-05
-3.39988317161846e-05
-4.56684049463615e-05
-1.57286392119708e-05
-3.05430300927698e-05
-2.64408949143632e-05
-2.50606230619417e-05
-3.43082142477141e-05
-1.57885678470032e-05
-6.6200221032338e-06
-1.43824864823847e-05
-1.91629197126405e-05
-2.88686195162242e-05
-3.02034097200655e-05
-3.64779962273136e-05
-3.3904342386792e-05
-1.31948678396803e-05
-4.02794601947294e-05
-1.54803332944195e-05
-1.40207216563285e-05
-1.20874202308445e-05
-1.0347978567109e-05
-3.6888390198955e-05
-3.13722555946098e-05
-1.79662800966316e-05
-1.72360726390862e-05
-3.0667664692156e-05
-1.30233023076358e-05
-2.05482080477231e-05
-2.81963110945043e-05
8.24253154182166e-06
-1.98412100983773e-06
-1.39217854623937e-05
-3.1631975035174e-05
-4.32751383477946e-05
-3.16875835491018e-05
-4.40628546851988e-05
-3.1429313199611e-05
-4.24881740380814e-05
-1.91180647394027e-05
-1.5989002880123e-05
1.39164854587726e-06
-4.84941931917649e-05
-3.72659216796363e-06
-2.45346800511117e-05
-3.10585661788838e-05
-2.00377334675961e-05
-1.1482803783755e-05
-2.2019655335328e-05
-1.96854625198171e-05
-2.2353209004943e-05
-9.87023484201025e-06
-3.06390598270375e-05
-3.09191679303334e-05
-2.36331273634312e-05
-4.360382739232e-05
-1.07647008662289e-05
-2.95196340448972e-05
-3.83607958687474e-05
-1.83934900951485e-05
-2.22495975134862e-05
-1.26234571081557e-05
-2.89481684003452e-05
-2.56640966399528e-05
-1.42043227201673e-06
-2.27172732436827e-05
-3.68337295272319e-05
-1.31553813144548e-05
-3.06366450638464e-05
-1.01493314295801e-05
-2.74809655018126e-05
-1.95202554134749e-05
-2.40193911765012e-05
-3.46609758385745e-05
-2.10969814859008e-05
-3.52611491518988e-05
-2.20009508337007e-05
-3.56300586472893e-06
-1.20923647519189e-07
-1.68723721967621e-05
-1.13076482721105e-05
-1.26577264611053e-05
-5.56476287198138e-05
-1.36983522793294e-05
-2.91712436541199e-05
-2.64735439325552e-05
-1.15194557763805e-05
6.49238074202417e-06
-1.75729777964668e-05
-1.28082278724427e-05
-1.43763760063284e-05
-1.73451366846297e-05
-1.02133171474155e-05
-4.2406381496521e-05
3.685348632103e-06
-6.16093907194386e-06
-3.02653659845147e-05
-3.26897571640435e-05
-2.63263411125526e-05
-4.6235366282643e-06
-2.42591750589077e-05
-2.8298334788677e-05
-2.62143570080878e-05
-3.16936505759204e-05
-4.05437218970435e-05
-4.38495237152635e-05
-1.02992510805736e-05
-1.93582741420935e-05
-2.67946069136624e-05
-1.75073908746893e-05
-1.29415860553e-05
-1.76482021915879e-05
-2.77637372504986e-05
-1.73075925367636e-05
-8.08224529072128e-06
-2.25129774154916e-05
-3.80088862625207e-06
-2.68105788939109e-05
-2.06639724396793e-05
-4.41590574420091e-05
-3.79967377950603e-05
-2.64316528151247e-05
-3.8455792545435e-05
-2.18506710177576e-05
-1.33726457343437e-06
-2.07166275950363e-05
-4.22682676336013e-05
-1.37277067624542e-05
-3.36191539504786e-05
-1.65707700273981e-05
-7.27585448967773e-06
-1.80191568636294e-05
-2.97348858061326e-05
-1.89642725786976e-05
-2.06734307931077e-05
-1.81104182918489e-05
-6.08713581760125e-06
-5.15926761039776e-05
-3.92598566413503e-05
-3.91318734761658e-05
-2.19718206367902e-05
-3.67763425859836e-05
1.72281288150266e-06
-2.72887011962193e-05
-3.15576700288066e-05
-1.72180658119272e-06
-8.03731926788709e-06
-1.16272337623052e-05
-2.62282868893541e-05
-4.14771718405232e-05
-3.0418495547719e-05
-1.00028226685737e-05
-2.9077298446377e-05
-9.68860782201777e-06
-1.51556461559531e-05
-3.25250595249801e-05
1.00290005135979e-06
-5.03948029304943e-05
-3.75208916932347e-05
1.60707087503316e-06
-3.16074056968002e-06
-5.50199296471996e-05
-3.20366849934453e-05
-1.42350742805136e-05
-3.4381687790618e-05
-3.2437132017253e-05
-5.01969376785385e-05
-4.17058273353921e-05
-4.90703898100389e-05
-3.22515684741098e-05
-2.87311159147108e-05
-1.87056533676864e-05
-2.19026170209984e-05
-3.00555658958968e-05
-3.52717564227369e-05
-2.32005944549945e-05
-2.38568606745581e-05
-8.94723707208082e-06
-3.41533865212143e-05
-1.08915407155923e-05
-2.03449964237343e-05
-4.33403554089701e-05
-1.95446957050249e-05
-2.10352648548902e-06
-3.22562111475689e-05
-2.64515251297479e-05
-2.2099619928474e-05
-3.63684057938608e-05
-4.01298999287154e-05
-3.553922168773e-05
-1.92347192727071e-05
-5.14938679799305e-06
-4.21813790043751e-05
-1.31654886490597e-05
-2.46709064482051e-05
-3.30505539687338e-05
-1.3554621429013e-05
-2.63305465602813e-05
-4.79565848500238e-06
-1.95415002542382e-05
-3.70106742267571e-06
-2.42997347059494e-05
-1.78867518843035e-05
3.54778253620332e-06
-4.09296884428995e-05
-3.08383650482719e-05
-2.30713304712985e-05
-4.3329881908078e-05
-1.71439418915583e-05
-2.73770882821175e-05
-3.69524904662164e-05
-3.77143115915724e-05
-3.45291466606064e-05
7.84825491412216e-06
-4.78473485190918e-06
-2.11185993922135e-05
-2.99616182819646e-05
-1.71479288369344e-05
-1.81084317725642e-05
-2.71568394524664e-05
-8.79393789820642e-06
-3.78000165156112e-05
-4.65011180816476e-05
-3.6785625527864e-05
-4.11283533832225e-05
-3.37258843565524e-05
-1.79416342532768e-05
-2.22529512815968e-05
3.39700452316224e-06
-1.6141545316159e-05
-1.32546133794592e-05
-2.71239000395698e-05
-1.46642227798452e-05
-2.989555661899e-05
-2.97340867996436e-05
-2.6823028924034e-05
-2.13474882809542e-05
2.23789983007029e-06
-4.26600702795886e-05
-3.05095767913315e-05
-3.37747463887354e-05
-3.10964761499474e-05
-2.10445547996405e-05
-2.31972909773787e-05
-3.56444481867337e-05
-1.32660062895113e-05
-2.42049785406753e-05
-2.35817557871862e-05
-2.08626130528194e-05
-9.77006770762695e-06
-1.06931484624575e-05
-3.52265144445177e-05
-2.70187554992546e-05
-1.5177539281067e-05
-2.12597946308458e-05
-9.54734345215393e-06
-2.21372529631012e-05
-3.86521253390226e-05
3.81112049536841e-06
1.62960454845533e-05
-3.5397145653417e-06
-3.49704740757861e-05
-2.5318151037815e-05
-1.34408251847047e-05
-2.70278061295661e-05
-1.46066021094849e-05
-3.24927795053461e-05
-2.42885079110902e-05
-4.541877688739e-05
-8.80497926558928e-06
-2.78650731103332e-05
-3.69643463179869e-05
-3.0740456130225e-05
-9.8707465340831e-06
-2.4969765757417e-05
-7.78679206164959e-06
-3.09590732232627e-05
-1.5059367066081e-05
-2.82971768101828e-05
-1.831939763454e-05
-1.96167343484486e-05
-2.26482216976946e-05
-1.5932452760399e-05
-9.85189320444231e-06
-1.58652947122802e-05
-3.60240239698812e-05
-2.12571345153254e-05
-1.28962813791217e-05
-2.19418846067372e-05
-5.20769510177536e-05
-3.30970846059906e-05
-3.15834439904564e-05
-3.64499760581573e-05
-1.54961432723074e-05
-9.48984538729655e-07
-2.56849393786518e-05
-1.60434465638582e-05
-3.23254735252725e-05
-1.35761073860318e-05
-3.80658058673693e-05
-1.77121501025811e-05
-1.86278462203888e-05
-5.07484465304755e-06
-3.92981931269859e-05
-1.2803783074297e-05
-2.18128720640093e-05
-3.79568670773903e-05
-4.11983629744983e-05
-2.88175569090217e-05
-1.90311414171034e-05
-1.19381842691833e-05
1.47783205501139e-05
-3.19325752725092e-06
-2.43025245846911e-05
8.20942445733029e-07
-2.31108172896025e-05
-3.7814017652029e-05
-3.03538163594311e-05
-4.16464319818555e-05
-3.03968501806808e-05
-4.02441289130944e-05
-2.01646261519168e-05
-1.5082916088609e-05
-4.65370051631342e-06
-1.87921926308901e-05
-4.49904108895982e-05
-2.65326207690772e-05
-1.90086020192277e-05
-4.37245776041738e-05
-2.44605638562131e-05
-5.34926666373745e-06
-2.68133545620211e-05
3.84779685726571e-06
-1.13466070131354e-05
-1.5591219329095e-05
-1.67865928671935e-05
-2.30628644825226e-05
-2.73200287931809e-05
9.6580297076291e-06
-3.34755269713321e-05
-1.18880739888067e-05
-2.88815771687812e-05
-2.32364562692465e-05
-3.36777320697946e-05
-1.74578465195256e-05
-2.64583392500524e-05
-3.22125135055189e-05
-1.98884948116345e-05
-1.21022308050104e-05
-3.60891453667665e-06
-2.46545574233023e-05
-3.37536777137847e-05
-1.5057773416191e-05
-3.97460721844262e-05
-1.73504337544126e-05
-2.52551622911906e-05
-2.92759809328483e-05
-2.05170890656641e-05
-9.67513971007352e-06
-2.00362621403017e-05
-1.44459447376015e-05
-2.22994070079622e-05
-3.96147200104349e-05
-2.0684694219846e-05
-4.34898860905506e-05
-2.09228525506189e-05
-5.07102007012292e-06
-2.65054311456927e-05
-2.52877787580577e-05
-9.14169300281742e-06
-4.28009111044704e-05
-1.65565355743751e-05
-2.41906889850688e-05
-1.34335858717947e-05
-1.70403352784857e-05
-1.43033070603405e-05
-1.21005472589578e-05
-4.0258733596037e-05
-3.1103094983105e-05
-1.59995116447839e-05
-2.45522639395762e-05
-1.2049304410319e-05
-1.15870560893061e-05
-1.56827996788939e-05
-2.04780332058512e-05
-1.17897247440626e-05
-3.77673023744135e-05
-5.4197664469934e-05
-3.07939803895769e-05
-2.31204168788524e-05
-3.02273579601239e-05
-2.72192244598622e-05
-1.62892225194296e-05
-2.76009938126261e-05
-2.32656500420967e-05
-2.92619079620284e-05
-1.92309899881448e-05
-1.93302210815189e-05
-2.64282613286346e-05
-5.53289786647314e-05
-2.77333503450506e-05
-3.52251662009601e-05
-5.6381391543669e-06
-2.79745488000067e-05
-1.61148329847867e-05
-4.37805476518613e-05
-3.11422268765513e-05
-1.19631313633463e-05
-4.63760627678454e-05
-3.78361162122664e-05
-3.37584138208378e-05
-2.07420569979772e-05
-2.46891108001886e-05
-1.13574863716994e-05
-2.58942431880947e-06
-5.85172996084026e-05
-3.87808972896199e-05
-1.99648176567028e-05
1.17470455529446e-05
-1.72902985184836e-06
-4.64801357979328e-05
-1.37863598326023e-05
-2.78945959063528e-05
-2.50453893372571e-05
-1.08308480859363e-05
-6.78891291546954e-06
-2.66319797957671e-05
-4.06213079152327e-05
-3.30432466645864e-05
-3.40852069856749e-05
-3.29576909956042e-05
-1.83532648978163e-05
-2.72708742925122e-05
1.08984480198902e-06
-1.42194093896611e-05
-1.99420764362402e-05
6.55230774557948e-07
-2.74155067957281e-05
-2.83844788429761e-05
-1.74613895084138e-05
-3.34582061692363e-05
-1.30117887372413e-05
-2.63192078177963e-05
-1.67629518787671e-05
-6.9117283877639e-06
-4.81659371416227e-05
-3.98897419663338e-06
-1.44071171980563e-05
-5.46535043923734e-05
-3.99126354488509e-05
-2.75247370515955e-05
-3.25687377104324e-05
-2.27889100746673e-05
-3.61019702613449e-05
-2.61558690413194e-05
-1.219645551107e-05
-2.22133283924031e-05
-3.16970888411553e-05
-3.27044636017663e-05
-1.77665880954133e-05
-3.99881095518305e-05
-2.41238513007471e-05
-1.9566140869248e-05
-1.27190430668563e-05
-4.24961927308073e-06
-3.58426306600475e-05
-3.11063749614099e-05
-2.77947262471896e-05
-1.47714691810179e-05
-2.65988406238799e-05
-1.60112802032012e-05
7.80452772651466e-06
-2.21955829184733e-05
-2.21347837831444e-05
-2.07774337524613e-05
-3.29427390032748e-05
-1.92233631639877e-05
-4.34920928082841e-05
-2.76896441637135e-05
-2.24768716454567e-05
-4.42846601398253e-05
-3.09555134934746e-05
-2.87677718640339e-05
-5.58668587075779e-05
-2.30942992730272e-05
-2.07181416334175e-05
-2.30634443047984e-05
-1.83731624068937e-05
-4.38493424595029e-06
-3.88666479920673e-06
-8.57285915477577e-06
-1.34127676266831e-05
-2.55321326124747e-05
-1.26136222924154e-05
-3.12184960011062e-05
-2.60786766972716e-05
-1.49331995445116e-05
-4.23683961196387e-05
-1.93601162547118e-05
-2.33066765510828e-05
-8.20360537379477e-06
-1.38916376432294e-05
-2.13283169273305e-05
-1.06864714727859e-05
-1.19284130927448e-05
-4.73888040703641e-05
-2.95080361491606e-05
-1.77626285482362e-05
4.52061848715045e-06
-2.21297025777536e-06
-3.58723316476717e-06
-2.36825895993889e-05
-7.04855696637864e-06
-2.22639270047385e-05
-1.7347986718195e-05
-2.12148278626951e-05
3.51185646254528e-06
-2.51287963352601e-05
-2.25657104518546e-05
-2.70309202471517e-05
-2.10662337392259e-05
-4.06984751724196e-06
-5.14582773163264e-05
-2.10252469841883e-05
4.16034256434489e-06
-3.31591569127997e-05
-1.07787793288355e-05
-1.91717694416745e-05
-2.11385459150075e-05
-2.75629320833459e-05
-1.27399205825535e-05
-2.81716090980167e-05
-1.86134701033893e-05
-4.06924133278416e-05
-8.45342899369793e-07
-2.3739054280607e-05
-2.37325724580215e-05
-2.68716848559955e-05
-2.82429636801566e-05
-1.2099749661315e-05
-3.5134904583877e-05
-4.67753948838599e-05
-2.40499766485339e-05
-4.29786083330065e-05
-1.40622013358056e-05
-3.09089465475984e-05
-1.91250921918907e-05
-2.56274332122448e-05
-2.34493747354934e-05
-1.50810319707306e-05
-2.34248430597034e-05
-3.29488335226945e-05
-2.87118169205084e-05
-2.85809037121075e-05
-3.42725404001534e-05
-2.32727167126689e-05
-2.11139931891576e-05
-2.73424815835212e-05
-3.80301698546182e-05
-8.08296680806597e-06
-1.65650230472559e-05
-3.01254514483428e-05
-1.22322573407961e-05
-6.01548025518581e-06
-2.01932630647008e-05
-3.05394701031312e-05
-3.52984858467069e-05
-1.25028750883923e-05
-1.81928477929966e-06
-2.3345871667592e-05
2.8394235326284e-07
-1.19999219686518e-05
-1.45085369517079e-05
-3.23453138993757e-05
2.87800883764862e-06
-3.54939282380204e-05
-2.1208682362574e-05
-1.86204003372828e-05
-2.48347600939547e-05
-8.62259576894667e-06
-1.91859364903909e-05
-2.33703741229767e-05
-3.65786253392626e-05
-4.70178000924109e-05
-3.59071206102623e-05
-1.380488589129e-05
-4.09398579835771e-05
-2.22657523579014e-05
-4.28156826667225e-05
2.55366573432729e-06
-2.14509754551003e-05
-6.44109389018409e-06
-1.51170048269775e-05
-3.08161546618449e-05
-2.76305249852788e-05
-2.77636018336683e-05
-3.76705511119664e-05
-5.93769056462303e-06
-1.34280168604193e-05
-3.03011151131745e-05
-1.13079342630349e-05
-2.27777826634244e-05
-2.93882986906786e-05
-4.02890566558397e-05
-2.98202836494857e-05
-2.10459740627331e-05
-3.29538223752945e-05
-1.9620669451439e-05
-5.99612260458438e-06
-1.78299412339902e-05
-1.33823831671613e-05
5.43727764797614e-06
-1.85920897309717e-05
-2.46046732763618e-05
-3.57139806870066e-05
-3.28592718193674e-05
-3.62393112120283e-05
-4.99374146136975e-06
-2.04242036322958e-05
-3.33091866134893e-05
-2.95383455758868e-05
-2.76204165713988e-05
-3.82531790318079e-05
-2.71294418126086e-05
-2.14883046688319e-05
-2.46264302544916e-05
-4.35067570862168e-05
-7.1871065196768e-06
-4.89957062567561e-05
-2.77529524688671e-05
-2.36859638924438e-05
-2.55430880682622e-06
-4.75193439912763e-05
-2.83793966125722e-05
-2.85796586218718e-05
-2.84917764812408e-05
-1.22259131756682e-05
-2.99250457553267e-05
-9.59338407112532e-06
-2.96600355497428e-05
-1.36532804233984e-05
-1.22738948189273e-05
-4.79173314725027e-05
-2.69551159968402e-05
-2.38487502999369e-05
-2.54104560767593e-05
-3.06942207096866e-05
-2.47208837794145e-05
-2.62586730197504e-05
-2.20015032253531e-05
-4.09100079830752e-05
-2.39344305458719e-05
-1.04790620682036e-05
-4.17965992013176e-05
-2.7727381125792e-05
-3.37331548304192e-05
-1.36818374305714e-05
-3.4199724166363e-05
-4.19060900107758e-06
-2.7402228751842e-05
-2.73904469047678e-05
-3.2450410224438e-05
-1.95393553139099e-05
-7.98411614568097e-06
-9.29809963811127e-07
-3.36785034399377e-05
-3.30500745205972e-05
5.95129387844603e-06
-1.20654482316216e-05
-1.71102112263585e-05
-2.13386748097029e-05
-1.88230364300302e-05
-5.32045485020113e-06
1.15452366528008e-05
-4.23912773145643e-05
-3.95086063593831e-05
-2.40429080579575e-05
-8.13448386622148e-06
-1.63342915067772e-05
-1.07514777798198e-05
-1.44093051767704e-05
-5.03916582358943e-05
-3.08904352492856e-05
-1.43522434871351e-05
-1.36903541741102e-05
-2.74196001716445e-05
3.19667710377428e-06
-4.56614060357981e-06
-3.4460248334898e-05
-1.80588677354047e-05
-2.02755291726463e-05
-3.67057682731105e-06
-9.09338327383045e-06
-2.42255932213099e-05
-3.40420564474861e-05
-1.60011118039164e-05
-2.7249437347555e-05
-4.16275162840308e-05
-1.60502503380227e-05
3.39981845170159e-06
-2.48681416792042e-05
-4.21003610925931e-05
-3.13596808575697e-05
-2.81345600764761e-05
-5.54877677500855e-06
-4.7344775142646e-05
-3.18585418399958e-05
-4.20960173162727e-05
-3.4046144273106e-05
-1.47989668566546e-05
-5.16153169216474e-05
-3.94053477871818e-05
-3.43137428977532e-05
-9.83863284869204e-06
-2.80194215507896e-05
-4.75036344361231e-05
-1.88149855993046e-05
3.89078112019386e-06
-2.86598038603477e-05
-8.42061202789008e-06
-1.09089262651918e-05
-7.97617345249606e-06
-6.27253137137735e-06
-3.9416475123156e-05
-1.26995318725983e-05
-1.96994133972938e-05
-3.51080257018147e-05
1.87859230379376e-06
-2.56039722569474e-05
-3.71451738494643e-05
-1.88928535768873e-05
-2.07131516851038e-05
-3.87356703061617e-05
-2.7632308487996e-05
-1.99869785270162e-05
-5.18107210714976e-05
-3.20765054701497e-05
-2.49224297234703e-05
-1.93626567778487e-06
-1.62953660714017e-05
-1.99221928153352e-05
-1.4680397597445e-05
-2.48331077884618e-05
-2.36547381661504e-05
4.33888250224342e-06
-1.49858719234481e-05
-1.85662002815805e-05
-1.75512717521577e-05
-2.17249793899216e-05
-2.45343167116358e-05
-1.15369733121728e-05
-1.56041574033123e-06
-2.24913549700264e-05
-1.39787632725264e-05
4.42734770381448e-06
-3.63740821758718e-05
-2.7756756494051e-05
-3.20271991924137e-05
-5.76276260080179e-05
-3.07118277014481e-05
-4.25842158425714e-05
-2.86455309203707e-05
-2.47957110471151e-05
-1.35661920994453e-05
-2.72653161594616e-05
-1.29962373944984e-05
-2.91541096396303e-05
-8.61280539967596e-06
-2.19493523519706e-05
-2.89305133018451e-05
-2.166936668566e-05
-2.97278732647124e-05
-7.9731354647489e-06
-1.51763753262795e-05
-2.0571255028504e-05
-2.43231913228756e-05
-1.98229590582673e-05
-1.39774355248536e-05
-1.50143852579858e-05
-2.52291257446376e-05
4.03021608261226e-06
-3.62632224351114e-05
-4.51390519452554e-05
-3.2181020973433e-05
-3.71238475525305e-05
-2.78355585964639e-05
-3.81849787775709e-05
-4.02910347195639e-05
-3.84840638868037e-05
-1.11454278957366e-05
-4.8039956060287e-05
-5.17172640444751e-05
-2.86939457819024e-05
-1.2929843452587e-05
-1.19878446625025e-05
-2.21959511625417e-05
-3.0152940726903e-05
-4.02660066933146e-05
-2.68058393343581e-05
-1.6230261497902e-05
-3.32621410727142e-05
-2.65951511181194e-05
-3.50783678199888e-05
-3.9942380470781e-05
-1.81692786972996e-05
-2.62383232007232e-05
-2.93407388465112e-05
-4.20019079627247e-05
-2.56638038827933e-05
-1.63264639644829e-05
-2.92765437386252e-05
-4.15343973589369e-05
-2.73545096460261e-05
-6.60131180944767e-05
-1.94201390184116e-05
-2.56240860268779e-05
-2.9642177086386e-05
-3.37659931100355e-05
-1.03630895537468e-05
-1.34233487497729e-05
-1.84909864860717e-05
-5.9072912829987e-06
-8.27431098154812e-06
-4.85423527664404e-06
-2.85892120278287e-05
3.29300277140394e-06
-3.14800348125762e-05
-2.44267213459482e-05
-4.67785787005342e-05
-1.89491319974585e-05
-2.3536146663431e-05
-2.31297087356133e-05
-2.49616316619773e-05
-5.99372084700484e-05
-1.83460247783054e-05
-1.66940862039287e-05
4.15078450543068e-06
-4.43554255700659e-05
-1.26684247298938e-05
-1.92139421678095e-05
-2.94555016205115e-05
1.24760048117496e-06
-1.36346452779808e-05
-4.37530574091776e-05
-1.88124021596789e-05
-1.93527177390694e-05
-2.00134474050943e-05
-4.50971347772798e-05
-2.38585144671491e-05
-1.96361839899682e-05
-2.84624511203219e-05
-2.29352906096052e-05
-1.6333660961058e-05
-2.2738721489563e-05
-3.20222188952096e-05
-1.20299585529865e-05
-1.27962151766684e-05
-1.59188206815809e-05
7.53412801576267e-06
-2.54221768511509e-05
-3.0556525453599e-05
-1.65504054665185e-05
-2.15628206437093e-05
2.20393499038535e-06
2.96528499047854e-06
-1.90655620979744e-05
-9.44126768923483e-06
-1.67583351989941e-05
-3.93734565335463e-05
-1.4914475199502e-05
-3.29855141475664e-05
-1.84008511351895e-05
-2.72528278150812e-05
-2.7630889871788e-05
-2.27471100664616e-05
-2.44936549259452e-05
-4.25692499574201e-05
-2.04088295536863e-05
-1.11637853951205e-05
-1.7057661459649e-05
-8.04933975110502e-06
-2.56166215087381e-05
-1.91471144574699e-05
-2.53321801863153e-05
-2.2839529289431e-05
-3.92430869330516e-05
-9.85679000473677e-06
-1.39895389124861e-05
-2.50958773238093e-05
-2.22144306974247e-05
-1.85683843239404e-05
-2.32762572041909e-05
-1.4606082655281e-05
-1.12611866951978e-05
-1.95181711281109e-05
-1.87834997205265e-05
-3.71832742312681e-05
-1.13156010674788e-05
-2.28033237497924e-05
-2.36465580407091e-05
-1.87689087487308e-05
-3.37783765298658e-05
-2.28426261862601e-05
-3.99465309471046e-05
-4.53900727966376e-05
-2.83289868918909e-05
-2.1015801168633e-05
-3.50154425949881e-05
-2.87042598760225e-05
-5.3007178853114e-05
-3.13957273560756e-05
-1.22460642172417e-05
-1.15636025975732e-05
-3.30213524656778e-05
-2.64396940284809e-05
-1.95719380467331e-05
-4.20480581920217e-05
-2.20150500054164e-05
-2.58782636792987e-05
-2.99074525869953e-05
-5.88228908900029e-08
-1.54983899473309e-05
-3.70262958990921e-05
-3.33485860716582e-05
-2.07456371022871e-05
-1.46093672467389e-05
1.74859056204134e-05
-1.74894921736309e-05
-5.64600066322848e-05
-2.44760741561167e-05
-3.34531838521887e-05
-1.00526804391322e-05
-2.66311791649379e-05
3.80731037734982e-06
-2.69297086117234e-05
-3.74054536138924e-05
-3.61910901100876e-05
-3.25980664521268e-05
-6.38050611666206e-06
-1.73372258834289e-05
-1.79151127715231e-05
-7.27366984963986e-06
-2.45246822673482e-05
-3.91895902513769e-05
-2.64857686940228e-05
-2.26965052336552e-05
-8.37100953133976e-06
-2.03389624729097e-05
-7.51297024915721e-06
-1.95425565574625e-05
-4.34458106642993e-05
-2.6782687671808e-05
-4.28307494990172e-05
-4.10591892969786e-05
-1.21536716166511e-05
-4.27030063553201e-05
-3.01798263194632e-05
-3.03635914362413e-05
-3.69491526186286e-05
-2.40297313247953e-05
-2.38525323195651e-05
-5.00939702846053e-05
-3.20476302122159e-05
-3.06518754584298e-05
-1.7267681635449e-05
-2.03074737349142e-05
-2.64059771465728e-05
1.9788062262559e-07
-1.35413811461272e-05
-3.7056622749093e-06
-1.33373068940163e-05
-1.62603483627759e-05
-4.56092081113825e-05
-3.63614001753059e-05
-2.62407388790097e-05
-1.29548229233608e-07
-2.98339406192347e-05
-4.35801773875916e-06
-8.29641918815908e-06
-1.74193168199001e-05
-3.66012447344766e-05
-6.14602854527935e-05
-3.79221658613206e-05
-1.66723448620972e-05
1.57145504165296e-06
-1.80166215639894e-05
-1.47316796220666e-05
-4.56619371474234e-06
-3.32899607688829e-05
-3.29888315903375e-05
-1.66863316460959e-05
-2.84891394527331e-05
-1.42129442952013e-05
2.59219537071303e-05
-3.2177857013136e-05
-1.425872252491e-05
-3.89744101511821e-05
-2.74458624476278e-05
-2.94488255483065e-05
-8.08811850338735e-06
-5.44990468644062e-05
-1.40905599636662e-05
-2.75411694866363e-05
-2.6489961555532e-05
-1.49795829156133e-05
-3.80365682948966e-05
-1.17599259731854e-05
1.3871350151501e-05
-2.97035893641599e-05
-1.01481274107598e-05
-3.3616405012956e-05
-4.4045941945447e-06
-2.63485528831002e-05
-1.49343773171035e-05
-1.12591357689874e-05
-1.17802069895895e-05
-1.80128440379766e-05
-4.4177602761633e-06
-3.17879168447349e-05
-1.95949476460658e-05
-6.04351458476518e-06
-1.80641965313936e-05
8.4754183704519e-06
1.3090968184008e-06
-2.14808594376565e-05
3.12291973107751e-06
-1.12379631006124e-05
-2.02102322558049e-06
-2.00263483490543e-05
-1.48013970017848e-05
-7.78815565994884e-06
-2.22581316462241e-05
-2.42619621690804e-05
-2.17946648546691e-05
-6.21640839346989e-05
-3.52891449486614e-05
-2.79873975671935e-05
-2.05412488087387e-05
-3.16742869562976e-05
-3.50162741096247e-05
-2.47238937902955e-05
-2.57770837314492e-05
-3.49652937267397e-05
-2.04058217628625e-05
-6.27677875029562e-06
-1.7593833308416e-05
-3.02320380948232e-05
-7.48940308947296e-06
-1.23196169204627e-05
-1.74296458468352e-05
-2.27704614318238e-05
-6.89442412765117e-06
-1.1766701428145e-05
-4.03837138106556e-05
-3.18923208241827e-05
6.29571145555721e-06
-1.06656345564288e-05
-2.50949988955107e-05
-2.47226722492069e-05
-2.11807601811977e-05
-1.44974638488085e-05
-3.03493974615744e-05
-9.37800318158922e-06
-4.50829965923008e-05
-2.9476945244831e-05
-1.20405876577123e-05
-3.2633449445326e-05
-1.41196491582613e-05
-1.33522607736721e-05
-3.00711133732794e-05
-1.34512089913298e-05
-3.7354478499343e-05
-5.05626086362228e-05
-2.44209550385298e-05
-1.53356844029715e-05
-1.56760905711446e-05
-4.15930099439663e-05
-1.62854613199169e-05
-1.24376134196009e-05
7.54725116604327e-07
-9.89522423261279e-06
-9.83407752606177e-06
-4.89856705896164e-05
-3.79778579322155e-05
-2.86871142518026e-05
-1.3082607557284e-05
7.26263225199287e-08
-3.08876015634883e-05
-1.48357473608282e-05
-2.1470290629564e-05
-4.64015391709197e-06
-2.07560860909677e-05
-3.25349760161302e-05
-2.55965222705562e-05
-1.02713434072471e-05
-3.16920641781155e-05
-3.3032171819961e-05
-2.32643391211171e-05
-1.03624495662528e-05
-2.80897439347004e-05
-1.91641406980317e-05
-2.18616410012366e-05
-1.4983453860183e-05
-2.7355742477694e-05
-2.76937838758007e-05
-3.26345836840719e-05
-4.02432852963918e-05
-2.56555501731951e-05
-3.89514037812358e-05
-2.74365555214432e-05
-1.85889939768634e-05
-2.35640998547921e-06
-4.24418651676132e-06
-2.70991199479285e-05
-1.70485307313148e-05
-1.13954832026826e-05
-1.02757221494358e-05
-2.33770045486937e-05
-2.32567473985445e-05
-1.98538184164373e-05
-3.16373959679057e-05
-7.34852218323219e-06
5.55096693351481e-06
-4.20053813804486e-05
-2.01109063677413e-05
-3.17714560689924e-05
-6.01655741256962e-06
-2.98991221590944e-05
-6.60231534259392e-06
-1.1580663967682e-05
-1.3921614754664e-05
-3.31482404919373e-05
-1.87970227139892e-05
-2.69604403087565e-05
-2.38093624043145e-05
-3.43799503261208e-05
-4.33873010593998e-05
-4.0482797638365e-05
-1.58335784843317e-05
-3.18751498539541e-05
-4.37999490836791e-05
-2.09193824093187e-05
-2.58021933712752e-05
-1.13997251400911e-05
3.79226863708567e-06
-3.32997544499265e-05
-1.31668633375716e-05
-2.6402854592776e-05
-1.91062154944932e-05
-3.07937959185668e-05
-2.0088691107997e-05
-6.44639794648307e-06
-2.69527119173629e-05
-1.30250466389055e-05
-3.48559434725681e-05
-3.15274239669273e-05
3.46895343807272e-06
-1.61599591018549e-05
-3.4553234861209e-05
-1.06418288638894e-05
-1.74963243873571e-05
-5.94916327677633e-06
-1.51129789408158e-05
-2.11644130387605e-05
-3.48591880620719e-05
-4.03433749149755e-05
-1.38318725302792e-05
-3.9647882368334e-05
-3.21258336285954e-05
-2.00378061559975e-05
-3.95146284504079e-05
-2.55821449144958e-05
-2.42033042005414e-05
-4.94994286721564e-06
-1.66973953045633e-05
-2.07492515191315e-05
-1.50422126085427e-05
-3.11331948530444e-05
-3.89513769251245e-05
-2.24914877470959e-05
-1.37012986824776e-05
-2.69022823245726e-05
-2.26539017580631e-05
-1.06223712935257e-05
-2.99600066161062e-05
-1.03876286705593e-05
-1.40028142119352e-05
-1.2227093619534e-05
-2.35272816916146e-05
-4.16727249560411e-05
-3.73078939315831e-05
-2.29859533958791e-05
-7.37327689749066e-06
-3.49640882926118e-05
-1.55294282112811e-05
-1.69478546912121e-05
-1.19786802265962e-05
-1.00623458637012e-05
-9.13420427117894e-06
-5.29283965680197e-05
-1.6022450896368e-05
-7.72107540314507e-06
-1.75885824412881e-05
-7.22420595786896e-06
-5.2464203905326e-05
-2.3640420480265e-05
-2.44730148184566e-05
-3.02175824494917e-05
-2.37349589421255e-05
-1.83903822776481e-05
-2.96537133599552e-05
-1.9957192157858e-05
-5.13153309720473e-05
-2.19701231761993e-05
-4.02132751095748e-05
-3.82538854329438e-05
-1.09483794253771e-05
-2.69270779220854e-05
-3.05818688585439e-05
6.24023695961914e-06
-1.39418607632868e-05
-3.02061296424862e-05
-2.08452712858027e-05
-1.80800681949994e-05
-9.5099750381578e-07
-1.65450050329684e-05
-3.25607793697649e-05
-4.11817715063283e-05
-3.36261406644325e-05
-4.81367075621662e-05
-1.68315199176324e-05
-3.05173317176932e-05
-2.94758446102966e-05
-4.18430015085354e-05
-2.15155535260445e-05
-1.83712444380946e-05
-1.85127391503403e-05
-1.60707439563144e-05
-3.21163632134704e-05
-2.9177501538174e-05
-2.82553031602028e-05
-4.83236436996994e-05
6.23629076134389e-08
4.82466407642431e-06
-6.42076599420007e-06
-2.12538042647742e-07
-2.50103391054714e-05
-3.99214346887595e-05
-2.69628277310364e-05
1.19154637473816e-05
-6.15712583831998e-06
-4.48065766193322e-05
-8.69404399267992e-06
-2.71035017010422e-05
-2.87895255906917e-05
1.84479361737721e-06
-2.26969856662276e-05
-2.71689576406091e-05
-2.75795709072315e-05
-2.10023886978679e-05
-2.32036223906778e-05
-2.16507598163244e-05
-1.32867904413823e-05
-3.34043756254227e-05
-1.87029176801368e-05
1.83728825330879e-06
-2.52543777386986e-05
-1.72033862568132e-05
9.64329479276644e-06
-2.41463368140591e-05
-1.23703735156964e-05
-6.34499710931999e-06
-4.48684947410755e-05
-2.76922689067092e-05
-2.67335257734167e-05
-1.24238618460055e-05
9.80258140123051e-06
-3.86408911471777e-05
-4.81100038973259e-05
-2.74267921855891e-05
-3.33488530373019e-05
-1.76982672918829e-05
-3.58689373419448e-05
-2.76362924435224e-05
-2.68582174377702e-05
-2.33146706951525e-05
-1.70758403659897e-05
-2.93341476772317e-05
-1.09917182241453e-05
-1.28447095115792e-05
-4.47544988658778e-06
-1.39863101579533e-05
-3.41977816790961e-05
-4.05664978705366e-05
-4.55044380167331e-05
-8.89054468758574e-06
-3.70382761633392e-05
-2.9498741492125e-05
-1.8680196185991e-05
-2.11164460487361e-05
-2.66520380147138e-05
-2.93481194125183e-05
-1.92586367834241e-05
-2.27293300252002e-05
-2.84816453068314e-05
7.78271221479672e-06
-1.87343844713005e-05
-1.0622012911008e-06
-3.19991177814596e-05
-2.93164416618587e-05
-2.18546534028766e-05
-2.50532884973205e-05
-1.23789790354123e-05
-1.14125259190839e-05
-2.60174504389003e-05
-2.61809214395951e-05
-1.45032465207197e-05
-1.84823740575177e-05
-1.22079829258034e-06
-1.74293593701487e-05
-1.76954813669813e-05
-4.03935905863896e-05
-7.6109177397197e-06
-3.19292406652684e-05
-5.64718343281122e-06
-7.86672759623858e-06
-1.39932532930595e-05
-2.32821580113082e-06
-3.1400315299199e-05
-4.07025440439807e-05
-2.42298374351772e-05
-2.05644927538068e-05
-1.34146923934283e-05
-4.02580080276605e-05
-2.6505676016269e-05
-4.06776463586397e-05
-1.48719840856588e-05
-2.74605287860783e-05
-2.95485632668027e-05
-1.21232747001143e-05
-1.30944285105215e-05
-1.30089503792535e-05
-3.32587171269879e-05
-3.77832521531101e-05
-1.573769272168e-05
-3.1598685379449e-05
-7.28245678796984e-06
-1.52001786885201e-05
-2.8104380639498e-05
-3.79210027755018e-05
-1.84082758245124e-05
-3.2289803340309e-05
-3.31687845020888e-05
-2.50627483861423e-05
-1.89827930710529e-05
-1.955049828866e-05
-3.75587740824731e-05
-3.0989892117843e-05
-1.73825965571286e-05
-2.84129721069744e-05
-1.96825904396024e-05
-1.39689286172888e-05
-3.66604403509948e-05
-2.88066750026654e-05
-2.18362478885262e-05
-3.38791077106451e-05
-7.80489834822547e-06
-3.79052926257079e-05
-2.82028842629107e-05
-1.68132425068364e-05
-2.43823654886217e-05
-2.90890047321878e-05
-5.41039686484469e-06
-8.20149459689257e-06
-1.03443673653054e-05
7.19049160492612e-06
-1.69093900791795e-05
-2.14335165486914e-05
-3.42185918466083e-05
-6.12488535508445e-06
-2.25835116554681e-05
-1.87067041635983e-05
-2.20954886133975e-05
-1.38417951951272e-05
-5.02935230769259e-05
-1.92282415283154e-05
-1.87950312183614e-05
-1.83716294040364e-05
-2.99312195444069e-05
-5.74171997312415e-06
-2.04229114866076e-05
-2.21799628983629e-05
-1.5318135718058e-05
-9.13645660591708e-06
-3.81249069620967e-05
-1.77069653781183e-05
-2.16391382431446e-05
-4.30348890811407e-06
-2.16602921447017e-05
-2.64706700556682e-05
-2.62863161309124e-05
-2.00052270225802e-05
-3.38066855105125e-05
-1.80948737634893e-06
1.05605886871983e-05
-3.99869238666354e-05
-3.49244053543067e-05
-3.78754824801244e-05
-9.59669012364576e-06
-8.89566570072979e-06
-9.11676737536105e-06
-3.70574863275842e-05
-1.29307871487379e-05
-2.61161612123447e-05
-9.18214466388851e-06
-3.51010827847613e-05
-7.78306346721916e-06
-9.16276266222976e-06
1.34419229577794e-06
-2.51378924742813e-05
-7.76473288945378e-06
-1.28004688935578e-05
-1.61145278317509e-05
-9.57751931111271e-06
-2.85459713834059e-05
-3.78356250629951e-05
-4.43763960548575e-05
-2.30820589466916e-05
-3.11007042331151e-05
-4.45280271068658e-05
-1.04351962424884e-05
-4.11721624163114e-05
-1.93988261456244e-05
-3.09023634205342e-05
-1.737738642486e-05
-2.53952318797599e-05
-5.02249186443459e-05
-3.1134902656669e-05
-2.38932949902351e-05
-1.43431395767062e-05
-1.23388345824446e-05
-1.26723848479085e-05
-2.28789939308863e-05
-1.30235752269373e-05
-3.44535198201992e-05
7.41466413028241e-07
-4.4344911820656e-05
8.36216393397752e-08
-3.47097615646759e-05
-1.92989069344367e-05
-2.24411044290752e-05
-6.05585390389969e-05
-2.69210557241726e-05
-1.21248921825184e-05
-3.03371405777496e-05
-3.51000940175206e-05
-1.03299666247098e-05
-9.08254126688226e-06
-1.00648993181882e-05
-4.55671157452559e-06
-6.0855580385556e-06
-9.76495288625979e-06
-2.89676196409497e-05
-2.21517145594385e-05
-1.14472723127431e-05
-3.43388981753798e-05
-3.10156592377147e-05
-2.49292252626347e-05
-1.1455928859149e-05
-2.78550380774586e-05
-1.36878691487387e-05
-4.40774363088123e-05
-1.03099360496149e-05
-1.96087604808968e-05
-2.88420969549383e-05
-4.85499424569818e-06
-1.945191675757e-05
-2.26505420581759e-05
-5.31353380837533e-05
-2.79494761930714e-05
-6.79696380555329e-06
-2.79612371136531e-05
1.00713637671461e-05
-4.61388579887998e-05
-4.31449086094502e-05
1.2419950581176e-05
-1.56869131464794e-05
-2.56322599433311e-05
-1.51138248062976e-05
-9.47684505731695e-06
-3.94679635059801e-05
-2.73140237581363e-05
3.70240165206375e-06
-2.41653203632022e-05
-1.00865850086803e-05
-1.29139916203265e-05
-7.74155552717404e-06
-1.86378965657433e-05
-5.16353565421288e-05
-4.37440323283512e-05
-1.69266407399453e-05
-1.01303970403263e-05
-3.57891071084165e-05
-4.42908314223132e-05
-1.50376711877135e-05
-3.23275152901014e-05
-1.71226947090865e-05
-2.48142452782518e-05
-2.53173442642903e-05
-2.85653980213068e-05
-1.02494918669073e-05
-1.13692304181932e-05
-1.8300841692176e-05
-3.00695158835812e-05
-1.33954135766919e-05
-3.10892468057212e-05
-3.90862948894969e-05
-2.62546094248415e-05
-3.34982981588498e-05
-1.57413178432352e-05
-2.5187900363396e-05
-3.36688516487667e-05
-2.47055438304448e-05
-3.38940830534601e-05
-2.11310109768343e-05
-2.03604100298993e-05
-9.41556280759156e-06
-3.7235566562669e-05
-1.04932825181964e-05
-1.58642382935641e-05
-3.67725104349459e-05
-2.84594765978552e-05
-1.26403509031117e-05
-3.11817941249534e-05
-3.90333291010778e-05
-3.65333196720888e-05
-1.02354744731364e-05
-3.38736103537286e-05
-1.55499879922977e-05
-1.98657059315075e-05
-2.36957158891572e-05
-3.97251892221651e-05
-1.65335275704907e-05
-2.37841782143443e-06
-5.97563374355601e-07
-2.1468865003313e-05
-1.8546359489594e-05
2.27657555906975e-06
-2.17539746517593e-05
-1.72103474668146e-05
-1.82704641457882e-05
-1.25134960148998e-05
-3.19816254161832e-05
-1.17606984961183e-05
-3.22342686010592e-05
-2.07477775014143e-05
-7.18992925312749e-06
-2.81461554571675e-05
-2.82374504701126e-05
-1.52400079760361e-05
-3.72901651396271e-05
-2.23331552292406e-05
-3.71341763331972e-05
-1.78924337654468e-05
-1.9665489010339e-05
-1.42436242931568e-05
-1.18022936812966e-05
-4.79071327098565e-07
-1.05198804386189e-05
-2.14065757954307e-05
-2.45216051074853e-05
-1.2595616704785e-05
-2.93345002329597e-05
-1.21343410249153e-05
-2.39466081539604e-05
-3.85668852691423e-05
-2.20216201978507e-05
-1.7452230477702e-05
-4.21962279374909e-05
-1.33528632115639e-05
-1.80559382807176e-05
3.10170592280198e-06
-2.14786822247611e-05
-2.98898515457822e-05
-1.01325819820741e-05
-5.18779412959829e-06
2.76253121448117e-06
-2.17033304246786e-05
-3.58056083758148e-05
-2.49929268994445e-05
-2.75537860567359e-05
-1.91573439681124e-05
-1.73351392214391e-05
-2.41098537402398e-05
-1.66174047689457e-05
-8.96697145699853e-06
-2.32325804418364e-05
-4.21235919629928e-05
-2.24352719049064e-05
-1.07888173257539e-05
-2.06000152110008e-05
-2.38452443503152e-05
-1.59591992315704e-05
2.9893972622948e-06
-1.73055745612896e-05
-3.03117698023457e-05
-4.59783323959858e-05
-4.65055254074661e-05
-2.71037418451763e-05
-2.15923022215245e-05
-1.92361624365011e-05
-2.44392301955764e-05
-1.03311854295231e-05
-8.05575757024017e-06
-3.40172511009183e-05
-5.80586233485976e-05
-3.04037141861986e-05
-7.86684682001075e-06
-2.64265609108214e-05
-3.45771331333124e-05
-2.23821620920597e-05
-1.59743609645708e-06
-1.73562968682747e-05
-1.31426082876988e-05
-2.06744078804773e-05
-3.95708703427742e-05
-3.83725841777477e-05
-1.80867662890818e-05
-3.68973669399905e-06
-2.04096746710367e-05
-1.66695744794827e-05
-8.4386934142469e-06
-3.00447237460308e-05
-2.53816689837226e-05
-2.69404201114193e-05
-3.08907874725029e-05
-4.99922133873255e-05
-1.79104551597637e-05
-3.83741351644107e-05
-2.13864338034161e-05
-2.75198388931129e-05
-1.64480178451881e-05
-3.80467884930631e-05
-2.58669981241501e-05
-2.15893708433816e-05
-2.75321123674777e-05
-3.96210905382568e-05
-5.69226530579791e-05
-1.8971470457025e-05
-3.37722053607835e-05
-1.16638301490718e-05
-2.10764551665788e-05
-2.80184209863086e-05
-9.20704451733194e-06
-2.05083120145255e-05
-2.24911390491348e-05
-1.75912362477248e-05
-4.6878961834014e-05
-2.56353638507312e-05
-3.85662122594651e-05
-3.36601162067845e-05
-1.21588940392266e-05
-1.82516328208709e-05
-2.10921303704438e-05
-1.09754767172522e-05
-1.39959916354212e-05
-2.01858828188406e-05
-3.44379975363253e-06
-5.60895711056623e-05
-2.90737262928738e-05
-5.92009051863111e-06
-3.29553278659106e-05
-3.03524532266356e-05
-3.45186356755241e-05
-9.17797627250918e-06
-5.84140706925321e-06
-8.53164774744415e-06
-3.17156683550631e-05
-1.85081094756875e-05
-3.21179697565537e-05
-2.87735743305429e-05
-2.997232664533e-05
-3.62913441623118e-05
-3.23779151937497e-05
-1.76765051375394e-05
-3.35511910580229e-05
-2.66853740990732e-05
-3.04421694979346e-05
-1.07893606237777e-05
-1.56436161031968e-05
-2.47865936328011e-05
-8.35649583551968e-06
-1.96526817275114e-05
-4.39135336972785e-05
-4.72086636537233e-05
-1.27924974015839e-05
-3.23986222516707e-05
-2.11308421978463e-06
-8.01546329378711e-06
1.499182293407e-05
-6.1091097376135e-06
-3.80085317905491e-05
-8.06972725300665e-06
3.66565256563001e-06
-1.23058412652472e-05
-2.8732762519486e-05
-2.00635708517159e-05
-3.04181211289488e-05
-2.52134527691464e-05
-1.66620299582719e-05
2.66700280661943e-06
-7.89895249019812e-06
-4.48139640527325e-05
-1.83355729251594e-05
5.03354809576073e-06
-2.83429398341549e-05
-2.98169566488097e-06
-2.16009059166931e-05
-1.11722743663595e-05
-1.6608844181333e-05
-2.24253938372718e-05
-5.36806529750319e-06
-2.43706962252497e-05
-2.74953311478181e-05
-2.86714208146653e-05
-2.36217697214283e-05
-2.59784282017e-05
-4.59258481889378e-05
-3.10576862660392e-05
-3.85413605149216e-05
-2.44365850938843e-05
-2.13812072870726e-05
-1.78646114996809e-05
-4.24696095497044e-05
-4.84817628646677e-05
-3.2162607562102e-05
-2.67216950940652e-05
-3.81227015850126e-05
-1.80843459598424e-05
-3.99095404170465e-05
-3.22222007417763e-05
-4.82610185434605e-05
-2.50092646374397e-05
-2.99840926303896e-05
-3.6917548452902e-05
-2.50041626020619e-05
-2.64501838462471e-05
-3.09353119939284e-05
-4.81135897910237e-06
-7.82633894336098e-06
-1.74322049320036e-05
-2.74602907058036e-05
-2.75523895667025e-05
-7.90143483574769e-06
-1.81327505853472e-05
-1.00881826212791e-05
-2.55386341217402e-05
-2.25854584376214e-05
-3.3542251741761e-05
-4.411209937713e-05
-1.65000084040601e-05
1.38173333693938e-05
-3.67645445041202e-05
-1.41582845493384e-05
-1.46456302699024e-05
-1.30154976101921e-05
-1.38874371083816e-05
-3.57451460750663e-05
-2.00277830626375e-05
-3.50105105332954e-05
-3.60320554661509e-05
-2.31062711867817e-05
-1.72643267041068e-05
-2.94216662480081e-06
-2.71058778210927e-05
-5.0916070765443e-06
8.8186742483858e-06
-1.23092639535724e-05
-2.61293810789328e-05
-8.73197156657723e-06
-8.83851859559552e-06
-1.09881626508973e-05
-1.35606248963111e-05
-3.16621352391891e-05
-3.26372488339641e-05
-2.75748398181641e-06
-3.49762814106262e-05
-2.11090135437862e-05
-1.05962445349471e-05
-1.21623788324345e-05
-3.53026577693641e-05
-1.62201578318468e-05
-2.85676163973511e-05
-1.2581315260274e-05
-2.00554171496825e-05
-3.4715617884934e-05
-1.57844052795874e-05
-3.59510879848455e-05
-2.33608326632948e-05
-2.80424059388635e-05
-1.18771377722844e-05
-1.28591840634925e-05
-4.65779429490353e-06
-4.03793680876179e-05
-4.33954137149442e-05
-1.43486575355927e-06
-2.21033264442621e-05
-1.62338247046662e-05
-2.46575171934017e-05
-1.24314777449437e-05
-1.84604169593836e-05
-3.08543970642741e-05
-2.07341713851876e-05
-1.20353861478651e-05
-8.15170584737102e-06
-1.43081740266094e-05
-3.16538055994122e-05
-1.20027617383062e-05
-8.49516043680759e-06
-3.67372231437313e-05
-2.17351892190056e-05
-1.80195214376481e-05
-2.78238199970994e-05
-2.83198891648396e-05
-2.35796900586263e-05
-2.33279560877925e-05
-1.16742424960755e-05
-1.21888479792438e-05
-4.00977980461256e-05
-3.21160145159393e-05
-1.29574164965759e-05
-2.18402831036031e-05
-3.58499280068596e-05
-7.75844320461094e-06
-1.22767238256433e-05
-5.76695556829802e-05
-1.89783634719817e-05
-4.45288288854398e-06
-1.07421115025456e-05
-1.86050876807434e-05
1.2274109292866e-05
-1.20879830745362e-05
-3.69649864930324e-05
-2.15629312192998e-05
-1.27268827420686e-05
-2.63378084456885e-05
-4.07080360268837e-05
-1.64572351232769e-05
-1.84948804992083e-05
-1.57406809303861e-05
-1.56206069594462e-05
