# Supplementary material for: Research on computational propagation and identification of mine microseismic signals based on deep learning
Source: PLoS One. 2025 Oct 22;20(10):e0334641. doi: 10.1371/journal.pone.0334641 (PMC12543183; doi:10.1371/journal.pone.0334641)
Supplement: S2 Data — (ZIP) [file pone.0334641.s002.zip › 000100500001961.xlsx_0.txt_24.txt.txt]

-4.82650486499071e-06
-1.13898263914307e-05
-1.38080946554752e-05
-2.02335646187924e-05
-2.22499705255269e-05
-4.20523821609171e-06
-9.90901315117579e-06
-1.54492112448374e-05
-2.22833292792569e-05
-2.16438529083528e-05
-3.00034037753259e-05
-1.88033031044888e-05
-2.08456053887888e-05
-7.35411501931733e-06
9.37319612901608e-06
-4.6661099679388e-06
-5.43005883124651e-05
-2.75799093657112e-05
-1.49461375006665e-05
-5.92820664298894e-06
-2.76364347299955e-05
-3.19694344281314e-05
-3.52456383254464e-05
-3.16486975118496e-05
-2.54486710385646e-05
-9.15605170321458e-06
-3.24691882069021e-05
-3.68171438357716e-05
-3.11867751390609e-05
-1.81582652591445e-05
4.02017616111711e-06
-3.40787798788087e-05
-1.73149517284478e-05
6.75458925645029e-06
-1.2145235647776e-05
5.75358022816185e-06
-4.04131124956166e-05
-2.42452191862313e-05
-2.4681570921725e-05
-2.56527485243372e-05
-1.80302410205352e-05
-1.60990296377855e-05
-2.11937172105613e-05
-1.3279976785507e-05
-3.44488676148142e-05
-9.32353877461442e-06
-1.99736809088863e-05
-2.34393772661261e-05
-3.60303999236848e-05
-4.51111474898596e-05
-1.40718316800059e-05
-2.54047381327507e-05
-2.90720050620164e-05
-2.07756740245505e-05
6.05790396564739e-06
-3.90616117776531e-06
-1.14513333471349e-05
-1.13595684594782e-05
-1.35305142722116e-05
-2.8054605554532e-05
-2.90015793682833e-05
7.27829328716167e-06
-1.74704856169724e-05
-2.03685800633642e-05
1.53242982457742e-05
-3.39200186746433e-05
-4.52581047733072e-05
-2.55278421640777e-05
-3.31767626688807e-05
-2.87909876919822e-05
-2.30829443060373e-05
-2.53862689473765e-05
-1.53195102545465e-05
-3.14800482016848e-05
-3.63981475564657e-05
-4.04711047504529e-05
-1.12202235737633e-05
-2.64560445846726e-05
-3.2604727396703e-05
-3.65923891748076e-05
-2.09932485594099e-05
-8.13755172095294e-06
-3.73017677797348e-05
-4.67101331921702e-05
-4.94524209026357e-05
-1.92332361779902e-05
-2.92980527261807e-05
-2.36571547724877e-05
-1.61124582283352e-06
-2.43029946508894e-05
-3.20702271291006e-05
-7.03514287635109e-06
-7.92087344848772e-06
-2.66076931967996e-05
-1.77486007735646e-05
-1.77651135240502e-05
-1.79916238892262e-05
-3.64269674278764e-05
-7.2652913538838e-06
-8.50476844132692e-06
-2.66381953048513e-05
-1.77026522024356e-05
-3.12720053911487e-05
-1.99549766420514e-05
-2.09721910360368e-05
-2.54211644681099e-05
-3.46905817178895e-05
-2.20893287909728e-05
-1.2818493680447e-05
-2.41186117425211e-05
-1.29427401149867e-05
-1.4994219632107e-05
-9.72881979301444e-06
-2.51866030266522e-05
-3.26385282882302e-05
-1.96925172382239e-05
-2.20559536803175e-05
-3.88618361394253e-05
-2.76186570314017e-05
-2.10924995090801e-05
-2.2207807591246e-05
-1.67670206713606e-05
-1.76024947514175e-05
-2.76952487287425e-05
-1.25236833745746e-05
-3.04379321941874e-05
-2.29465124566845e-05
-2.45356109173477e-05
-1.264666419918e-05
-2.13818439319737e-05
-2.92697449536663e-05
-1.31328519875529e-05
-7.20166585812349e-06
-1.28284607667686e-05
-1.51651554842292e-05
-1.26214173179944e-05
-2.18787378343724e-05
-8.72741822796026e-06
-3.53541272920783e-05
-4.64696481808395e-05
-2.42033311153969e-05
-1.07238057768545e-05
3.10434612184179e-06
-2.78373283813149e-05
-3.14319366674721e-05
-2.96796808341409e-05
-2.59861686516446e-05
-2.41505988560573e-05
-1.14694004897487e-05
-2.76281820936063e-05
-1.94684480923787e-05
-1.30547273935245e-05
-1.92183279900043e-05
-8.69898747975854e-06
-4.67056696099749e-06
-2.51434483729532e-05
-8.21683985974748e-06
-4.61443636609449e-05
-2.43635974899422e-05
-3.37957497556955e-05
-1.82898188959156e-05
-2.1566831707713e-05
-1.61415054345736e-05
-6.29791157029955e-06
-2.23878328067631e-05
-2.8135427577827e-05
-2.06461032310226e-05
-1.19314740686145e-05
-1.44681600285198e-05
-4.07763163487698e-05
-2.9003201775296e-05
-2.34009335883549e-05
-4.09216127060948e-05
-3.19580906976707e-05
-2.67022332482977e-05
2.83757370377321e-06
1.38775229646066e-08
-2.11165475720995e-05
-3.57350621408719e-05
-1.71362399470129e-05
-2.25856533434119e-05
-2.24176357660687e-05
-2.6114029752474e-05
-2.32750883751178e-05
-1.90734627371625e-05
-2.68410439205169e-05
-2.59160885674318e-05
-3.86584257956246e-05
1.05199174299847e-05
-2.14549441025601e-05
-2.78578190648502e-05
-3.49973903093062e-05
-3.37547874761637e-05
-1.54662505651798e-05
-2.75279035215036e-05
-1.13701081668499e-05
-1.76524616524499e-05
-1.39356695232678e-05
-1.05326360182685e-05
-6.29988510115421e-06
-3.64428938129983e-05
-9.8866369105415e-06
-2.54050723847098e-06
-1.673067799979e-05
-1.69143830289332e-05
-3.21579682722866e-05
-1.69310940410731e-05
-1.38072607719579e-05
-1.24069899322083e-05
-2.43779466785908e-05
-3.31008065959142e-05
-2.40471662526105e-05
-1.52692496563769e-07
-1.66212126896268e-05
-2.0863921199e-05
-2.80651840988459e-05
-1.00029654827485e-06
-3.52521790034352e-05
-1.17190438002315e-05
-1.6043930099468e-05
-1.74430286811307e-05
-3.54379413615735e-05
-3.43562628318228e-05
-1.89446872717325e-05
-7.7280561453811e-06
-2.35651384357945e-05
-2.01198761750786e-06
-2.61504888000537e-05
-1.50778574808139e-05
-4.07156929605192e-05
-6.88527454831416e-06
-2.1086486345337e-05
-3.63994126362624e-05
-2.30098729267931e-05
-3.34488009596607e-05
-4.24229491714635e-05
-1.35849217799816e-05
-1.86584790214026e-05
-2.54987081409855e-05
-5.95991172039093e-06
-1.45019038442067e-05
-1.24598870390213e-05
-2.53999392288712e-05
-1.27165705528957e-05
-2.80706906524837e-05
-1.62930133993225e-05
-1.39697792497631e-05
-3.39327753005347e-05
2.76259110329967e-06
-3.87652772033101e-05
-4.19158499896743e-05
-2.30864801236026e-05
-1.69344374823738e-05
-3.28148967310171e-05
-2.10046663364424e-05
-1.84450916394714e-05
-2.32589928346507e-05
-4.54496660569407e-05
-4.63072970014997e-05
-1.59463756638644e-05
-4.30073400223795e-05
-3.48044996990782e-05
-2.01288384002045e-05
-4.1065773850639e-05
-4.39387613877269e-05
-2.10640435895804e-05
-8.45772283932258e-06
-3.252432751801e-05
-3.18694851847583e-05
-6.70558655254692e-06
-2.39131123288629e-05
-2.84763851323082e-06
-3.73161232158935e-05
1.90502681138507e-05
-2.20826497618786e-05
-2.53933472657357e-06
-2.9010399811429e-06
-2.78833073025399e-05
-2.36617198734605e-05
-3.98110068691931e-05
-2.01221869920233e-05
-5.6111007523287e-06
-2.0288903343448e-05
-2.85926711193244e-05
-2.12164158734441e-05
-1.37253184455011e-05
-1.82411440820647e-05
-1.36980361271136e-05
-4.5277269238216e-05
-1.69396596271774e-05
-9.09849215707266e-06
-3.64576491456835e-05
-8.04856181904372e-06
-9.92849831995464e-06
-3.41684621827245e-05
-5.10304292490177e-06
-1.58754515531238e-05
-1.67265708205908e-05
-2.08880087415994e-06
-2.07736374531469e-05
-3.16126907461988e-05
-2.76598754736173e-05
-6.21497043517691e-06
-1.0600305479708e-05
-3.70230915843835e-05
-1.35147004085861e-05
-2.75770617436424e-05
-3.44894777955355e-05
-5.75599724498317e-06
-3.86552047506807e-05
-1.60245567125545e-05
-3.73160381363029e-05
-2.26779816908932e-06
-2.79030408861749e-05
-2.1329181283867e-05
-3.08911037385061e-05
-3.78498588348536e-05
-2.80100823415255e-05
-1.69150588231669e-05
-4.3129255793869e-05
-2.94631207696928e-05
-7.00991829630809e-06
1.02120502147014e-05
-2.71323600274361e-05
-1.79597722856989e-05
-2.60882052745286e-05
-2.16718455992116e-05
-2.8522256534176e-05
-2.64094860693966e-05
-3.41254189363364e-05
-1.82519956933232e-05
-2.16666248822161e-05
-2.22283495977949e-05
-2.53261449972545e-05
-2.58678424201685e-05
-1.40992386194964e-05
-1.33929000040963e-05
-1.7232840043763e-05
-1.8973243643025e-05
-2.97949000860016e-05
-2.25035373724029e-05
-1.14863462469256e-05
-1.64676557348931e-05
-2.0879944506007e-05
-2.49637613365323e-05
4.17912249645618e-07
-6.09365061663128e-06
-1.91848431918276e-05
-2.19791550577502e-05
-3.22445670892861e-05
-2.38074371801462e-05
-2.95949653016066e-05
-1.42912683882719e-05
-2.59053756807437e-05
-3.43808456993905e-05
-5.95624285018722e-06
-7.25839875755821e-06
-1.69419933445418e-05
-8.20985958156258e-06
-5.10111632241661e-06
-2.28516237024414e-05
-3.09881704448547e-05
-4.58470175870214e-05
-2.97233076455306e-05
-4.22364165377135e-06
-2.53046056096342e-05
-8.89360899505413e-06
-3.16404287374714e-05
-4.03859374002812e-05
-2.08415757878453e-05
-3.75877429623219e-05
-2.59169086292575e-05
-1.41915091807869e-05
-3.71238525180769e-05
-2.65041866442921e-05
-3.14633433262969e-06
-1.58197353933611e-05
-2.15239941940198e-05
-2.82131642024686e-05
-3.61119660631355e-06
-1.83356262935527e-05
-4.19860932633313e-05
-1.1805375133807e-05
-3.10277934702483e-05
-1.89690849338168e-05
-2.4228623468695e-05
-3.08423055832023e-05
-2.07434538146277e-05
-2.92901867041182e-05
-2.60308219650785e-05
-2.04970314421982e-05
-2.92068309392452e-05
-3.33016962176617e-05
-1.9661406124922e-06
-1.6799141508694e-05
-1.63134297604627e-05
-1.7111907680766e-05
-4.38253133580339e-06
-2.51782835227209e-05
-2.66702041903143e-05
-3.85784743936876e-05
-2.16533527469236e-05
-1.1240256758438e-05
-6.93768284562151e-06
-3.86091418226898e-05
-3.35019348053877e-05
-2.77771568096567e-05
-4.99115633867531e-05
-1.39877465172284e-05
-1.15142553269774e-05
-2.86962075205163e-06
-2.89739448915621e-05
-7.25826394868017e-06
-1.69613331866007e-05
-2.33168941660973e-05
-1.503857846849e-05
-2.39108544254271e-05
-1.02267756959851e-05
-1.53778535457781e-05
-1.83556843080941e-05
-1.426541687088e-05
-5.23790641965274e-07
-3.13950333850352e-05
-1.78994443718212e-05
-1.13218445516507e-05
-3.21559646964856e-05
-5.93205757886879e-06
-2.73808770010989e-05
-2.43270448685451e-05
-2.1928654245779e-05
-3.1235396595811e-05
-3.12068392028937e-05
-1.18510763767752e-05
-1.47666705852257e-05
-3.95173391060854e-05
-3.24297732569416e-06
-2.07515355060651e-05
-3.00379832929964e-07
-2.57501535982603e-05
-3.33516187646128e-05
-1.71698380913514e-05
-1.50096639854506e-05
-4.62883241235189e-06
-6.86263450801272e-06
-2.67371696076068e-05
-1.93374775330093e-05
-3.95452724253668e-05
-3.59178794278123e-05
-1.64853906674576e-05
7.35528854598468e-06
-1.58214519594573e-05
-2.33849370956686e-05
-2.3579899160776e-05
-1.8793040657645e-05
-4.47373058534971e-05
-1.76679525728702e-05
-1.35574887756508e-05
-2.88057822490984e-05
-2.12653971257878e-05
-7.28991929301027e-06
-1.97088658814646e-05
-2.72738421954667e-05
-8.07856545792356e-06
-3.47116031950162e-05
-1.41709984008813e-05
-1.8032607803201e-05
-2.53438430040632e-05
-2.48902759646745e-05
-1.55679186031924e-06
-1.94590359849705e-05
-1.84206726931037e-05
-3.09540715078542e-05
-3.05816392730158e-05
-1.7992311129861e-05
-1.9320597970799e-05
-2.41637211618433e-05
-1.96581888541213e-05
-6.43244347604936e-06
-1.20364145822856e-05
-2.59182372021749e-05
-1.12485706882815e-05
-1.43163022916503e-05
-1.97796267366778e-05
-6.93415531128579e-06
-3.49822002297981e-05
-3.68992101501147e-05
-3.25940589894795e-05
-4.84081086149654e-05
-2.3677364975371e-05
-1.58874038943229e-05
-3.08045020436668e-05
-2.48048794896671e-06
-3.00805641326373e-05
-6.73614999590272e-06
-1.72806762468934e-05
-2.11972732545828e-05
-3.71934763837291e-05
-3.10491533198726e-05
-1.10512222926995e-05
-2.0775314710072e-05
-3.24679323668871e-05
-2.47666483921843e-05
-1.80219239153607e-05
-1.73176114638371e-05
-1.44461415151991e-05
-3.41354649140427e-05
-1.31463458479224e-05
-1.73681200180198e-05
-1.26119477428879e-05
-2.5029263116224e-05
-4.6842029208055e-05
-2.44724052085846e-05
-1.14143755304263e-05
-2.57284513997003e-05
-2.87608370892164e-05
-3.05646953660695e-05
-3.85914952824626e-05
-2.93721438858389e-05
-1.75895559119053e-05
-2.88874404642671e-05
-4.15519339244256e-05
-9.85043992563285e-06
-2.25684246820336e-05
-5.465850216971e-05
-1.69339875212342e-05
-2.62579155061362e-05
-1.22425129585033e-05
-1.52046557205476e-05
-2.03857488916755e-05
-8.82757645557293e-06
-3.27454741529937e-05
-2.57924409670352e-05
-8.2992086418844e-06
-1.90979046792291e-05
-4.50695431268453e-05
-8.29225611617673e-06
-2.97008393494337e-05
-1.37109977446956e-05
-1.35490024931734e-05
-8.55242210190111e-06
-6.72692762969347e-06
-2.3304255203551e-05
-3.57322212802091e-05
-1.43924598880798e-05
-1.58105135766481e-05
-2.05331991380302e-05
-1.46348868337968e-05
-1.56836208039035e-05
-1.38741099810679e-05
-6.02402570531221e-06
-1.57592080689374e-05
-1.41953190931091e-05
-2.14525499682787e-05
-2.43450606718851e-05
-3.8247634676122e-05
-1.99550430509005e-05
-4.20043473755942e-05
-2.94978809292548e-05
-1.12707446660403e-05
-3.55128052408239e-05
-3.39036683124486e-05
-3.58084201323305e-05
-1.04735943780134e-05
-1.68729350392268e-05
-4.14060769510368e-05
-6.63598397996571e-06
-1.49336344482064e-05
-2.9948280516093e-05
-2.08598395479201e-05
2.05863303002329e-06
-1.00534818961666e-05
-7.18620333555615e-06
-2.20526179096697e-05
-5.76490750690918e-06
-3.02329884616725e-05
-3.17738097280281e-05
-9.75380260284305e-06
-2.27053276163565e-05
-3.1071284411967e-05
-2.56271038656704e-05
-2.95261415716526e-05
-1.2452194834815e-05
-1.70913848920524e-05
-4.21716968798032e-05
-6.93907304521876e-06
-1.53773119997529e-05
-2.33609859465505e-06
-2.05732387761086e-05
-2.74200342071835e-05
-1.94117456597606e-05
-3.72227490698457e-05
-4.10585370781475e-06
-3.71470002862297e-05
-1.69479893798329e-05
-1.03705705456926e-05
-9.01328613170111e-06
-1.25280391412876e-05
-2.53800391666531e-05
-2.16862965096938e-05
-2.4426603951978e-05
-1.12539205701996e-05
-1.44798034085459e-05
-2.00386396801701e-05
-4.75475305962778e-05
-2.70401123122495e-05
-2.27963525209722e-05
-9.23795786346806e-06
-2.24460491169486e-05
-2.33217950120833e-05
-1.45421826692522e-05
-1.91768011218534e-05
-2.35601312790791e-05
-1.89414292586287e-05
-1.39460696979946e-05
-6.12116122593168e-06
-2.32794128161925e-05
-1.20352455372283e-05
-2.58161034100425e-05
-2.41384010923212e-05
-2.71634792134657e-05
-6.5314494232052e-06
-2.49270776321616e-05
-1.35971484962632e-05
-4.90606927952884e-06
-2.0430403907471e-05
-2.36345602063909e-05
-4.70047952625901e-05
3.01856666154833e-06
-9.90339961362857e-06
-2.80719483379358e-05
-3.74092345616317e-05
-3.6552938623324e-05
-2.06425468321817e-05
-2.32623496912827e-05
-3.6574363246365e-05
-2.20566143259454e-05
-7.4201404196011e-06
-5.52984133775584e-05
-1.79356121402641e-05
-2.34922112265042e-05
-2.70178825155792e-05
-2.07379034276998e-05
-6.26520149814654e-06
-2.7340440915813e-06
-1.19125861146274e-05
-1.84359589018902e-05
1.86070014473407e-06
-1.53870673205756e-05
1.19831495423499e-06
-3.142975813797e-05
-1.06949598730948e-05
-4.0288953639829e-05
-1.84598500240093e-05
-2.28934461580941e-05
-2.02055872632352e-05
-3.17631686632027e-05
-2.69556041483067e-05
-6.16514687647769e-07
-1.96770014058645e-05
-1.53646516572735e-05
-3.19549388339422e-05
-1.94465192687509e-05
-2.28032865925103e-05
-2.43991610292952e-05
-2.94700917976524e-05
-4.70406526969139e-05
-9.9208704957029e-06
-2.27424579875845e-05
-2.25416808673642e-05
-2.47690084947877e-05
-2.5242396538253e-05
-1.35963897315157e-05
-9.84636543050958e-06
-3.5933162831868e-05
-2.88299585953868e-05
-2.5299781341818e-05
-1.14204868643399e-05
-3.29197638411199e-05
-1.1496222784871e-05
-1.86192154823189e-05
-2.18187285730742e-05
-1.35350479081254e-05
3.93166045354593e-06
-1.97895797429168e-05
-1.26274359738507e-05
-2.00277427098045e-05
-3.54804456221142e-05
-1.50897236262657e-05
-1.57838282416602e-05
-1.53317113644277e-07
-2.68216893560957e-05
-6.21702367361052e-06
-4.34553863657221e-07
-3.17074694937168e-05
-2.23039038906583e-05
-1.01538303602765e-05
-3.28198063612818e-05
-1.68497290702703e-05
-1.77210930752022e-05
-2.74132953808284e-06
-1.55945774561812e-05
-2.21965340824527e-05
-1.9436707659055e-05
-1.78110251237085e-05
-1.92100449354611e-05
-2.30586470248428e-05
-4.16064339551245e-05
-2.34448993648337e-05
-1.42718680821839e-05
-3.92649791208007e-06
-2.09887083938311e-05
-4.79488546903088e-05
-1.83721346109269e-05
-2.51339022445388e-05
-3.32060942110817e-05
-8.71569888295408e-06
-1.27391671116741e-05
-2.08639781413827e-05
-2.02432775869391e-05
7.50667243256982e-07
-1.41807780663357e-05
-7.36893833713553e-06
-1.56069615370085e-05
-1.76615333077356e-05
-2.40472617623663e-05
-1.88135011670183e-05
-2.46423308968784e-05
-9.38222083436332e-06
-3.60644131839887e-05
-1.5641046298264e-05
-1.07435301080583e-05
-4.66782514491577e-05
-2.55877670484787e-05
-3.83769731255881e-05
-3.71714823018246e-05
-2.84466880217475e-05
-2.95290481052886e-05
-2.01662199295014e-05
-2.05452647411747e-05
-1.9694349362023e-06
-3.95553935108291e-05
-1.89387228838953e-05
-2.03129651175137e-05
-2.44118969088912e-05
-1.18153634504456e-05
-6.511442220589e-06
-1.8735661941351e-05
3.91794045458024e-08
-1.84204236045981e-05
-1.93535013707769e-05
-1.95442950891249e-05
-3.95060926140507e-05
-8.41332372124059e-06
-2.15623524037337e-05
-3.45932373800406e-05
-1.25175665808909e-05
-2.25996495346187e-05
-1.95996175651687e-05
-1.38003263860172e-05
-3.08011433101787e-05
-1.96041866661014e-05
-2.05469982068499e-05
-7.79618140058794e-06
-2.00258152811029e-05
-8.24772477335435e-06
-4.24021207493418e-05
-2.14724256401899e-05
-1.82837602346043e-05
-3.29689381048702e-05
1.45102197865627e-06
-1.68899962221634e-05
-4.18688695997764e-06
-1.21916935538127e-05
-3.50102584874666e-05
-3.79924156647075e-05
-7.12039608774366e-06
-1.73881344449992e-05
-1.80068842393469e-06
-5.74325750781239e-05
-1.5810622457802e-05
-3.74385105163394e-05
-1.04833647877354e-05
-6.61120839332535e-06
-6.55578554106568e-06
2.27791975895473e-06
-2.17956619047995e-05
-1.2113189017253e-05
-6.93492074278519e-07
-1.47766484738142e-05
-2.08546300810066e-05
-2.7562989122396e-05
-2.65682646683921e-05
-1.82337220822194e-05
-3.38973231760932e-05
1.72712945651835e-06
-3.51012202434301e-05
-1.12878682598825e-05
-3.2773617137415e-05
1.91715365812856e-06
-4.43701662599112e-06
-3.98434739252553e-05
-2.85559002740292e-05
-2.41659611104641e-05
-3.57692215304425e-05
8.81956976022797e-06
-2.3999148603024e-05
-3.48647582514889e-05
-1.77787214153976e-05
-2.98153119956021e-05
-5.55458605748571e-06
-2.43343995556256e-05
-2.11195180051102e-05
-1.22535444358627e-05
-2.31157193545829e-05
-1.84767848953998e-05
-1.91505876553603e-05
-6.95973101035257e-06
-3.33475691532898e-05
-1.81459320396774e-05
-1.84706920298957e-05
-1.86414578882751e-05
-4.10147153505762e-05
-1.46938945801022e-05
-2.21353223264029e-05
-1.22715330784834e-05
-3.22664378114964e-05
1.84928712086305e-05
-1.47279139220036e-05
-2.34351252854905e-05
-2.24385978961897e-05
8.35686127916727e-06
-1.6295811644359e-05
-4.62880572929362e-05
-3.02723929385799e-05
-2.46377175578956e-05
-1.23317835638453e-05
-2.05801070902329e-05
-1.42336809417847e-05
-1.86271068977986e-05
1.28194545246387e-07
-1.69282908661391e-05
-4.91723061244071e-06
-3.82756769095804e-06
-1.08980826770268e-05
2.99053370682452e-06
-1.71186582543565e-05
-2.31782171808782e-05
-1.9136470898892e-05
-2.99251693407177e-05
-3.45735118173947e-05
-1.37988000636012e-05
-1.04320686403918e-05
-2.41169337482505e-05
8.23600489391187e-07
-1.99870211638384e-05
-2.86741386282612e-05
-1.50266719814338e-05
-1.44635086787289e-05
-2.1548123929411e-05
-8.30917154464732e-06
-1.8529283669583e-05
-2.14910937797022e-05
-1.75136318104065e-05
-1.00567022702693e-05
-3.4130062044491e-05
-3.07822202151981e-05
-3.51791418259692e-05
-3.94180635540275e-05
-1.22323535918079e-06
-3.18289037829436e-05
-1.44542934920483e-05
-2.26700789438237e-05
-2.95185811471007e-05
-1.28151723418887e-05
-2.4017290398434e-05
-9.10943256613672e-06
-9.01961675147546e-06
-2.63630409858517e-05
-2.19508613513631e-05
-1.76794879549606e-05
-3.18460689276913e-06
-9.14205848230576e-06
-1.11482593481841e-05
-1.85934478801434e-05
-4.37670619319144e-05
-2.61144944759181e-05
-1.44427224952942e-05
-5.46527840415961e-06
-3.60399574692156e-05
-1.19515152714436e-05
-2.61679348710131e-05
-2.37542594650194e-05
-1.66515378202102e-05
2.99521015009533e-06
-2.10152828526426e-05
-2.29998253642618e-05
-2.83896488815907e-05
-3.43793814377987e-05
-3.34969002163173e-05
-2.28810888445217e-05
-1.58583226349378e-05
-2.42153316142884e-05
-2.51928807555895e-05
-4.70115938627039e-05
-3.28662341604892e-05
-2.42168100322709e-05
-2.63977973225222e-05
-2.59311146971389e-05
-1.68800714636234e-05
-1.63157201179677e-05
2.21310174430408e-07
-1.91230515674038e-05
-3.70435467738106e-05
-2.39051142612563e-06
-2.05383009549942e-05
-1.62295662461896e-05
-2.05451601290522e-05
-1.65106401196398e-05
-3.4350939424975e-05
4.27577007688123e-06
-4.13576711878445e-05
-3.16117117693067e-05
-1.34571588519834e-05
-1.49827160850007e-05
-2.14828115187274e-05
-1.23787380389341e-05
-4.26185600060845e-05
-3.39996552087848e-05
-2.96311672061927e-05
7.95193932139276e-06
7.11590456828394e-06
-3.18152120434821e-05
-2.38542405815135e-05
-2.09323396071766e-05
-2.58826420866738e-05
-4.25048346221602e-05
-7.21678106517934e-06
-2.39853224811216e-05
-1.20064010202116e-05
-4.44908534854774e-05
-1.37084321775025e-05
-1.92446006271032e-05
-5.1442094933987e-06
-1.52151810413834e-05
-3.35470561121026e-05
-2.88502056406854e-05
-6.45906695707331e-06
-2.10256853211967e-05
-2.00982685099435e-05
-2.53815315819562e-05
-4.45283772914352e-05
-2.44432640531082e-05
-3.0352996973788e-05
-1.35644876187996e-05
-1.74382972338423e-05
-2.5279781823119e-05
-2.28055438315494e-05
-3.27322804632255e-05
-2.31528114351642e-05
-2.14339405901814e-05
-1.10393820149253e-05
-2.05785035917348e-05
-7.2635321757101e-06
1.19622750606194e-05
-2.74780794616695e-05
-1.61493709019433e-05
-2.10433551289246e-05
-2.20761020608476e-05
-2.83070526196505e-05
-4.34709904071375e-05
-3.43987608253462e-05
-1.45421559203021e-05
-2.35864988687675e-05
-1.67340343058175e-05
-2.95272910985926e-05
-2.34410957358244e-05
-3.82424907111809e-05
-1.73962896296611e-05
-4.00726759774344e-05
-2.31020329933353e-05
-2.78095404843274e-05
-1.53845270106908e-05
-3.70424782202578e-05
-8.58042466126746e-06
-2.27642276754129e-05
-1.91000674472993e-05
-2.72618976871208e-05
2.67784037951446e-06
-2.02885920204131e-05
-3.39231196461322e-05
-9.19588299989397e-06
-7.37042553871013e-06
-1.31746862878275e-05
-9.47206937413666e-06
-3.05028774033025e-05
-2.51156390251585e-05
-2.82512120889467e-05
-2.09348219564181e-05
-1.6007524955801e-05
-2.91134308278963e-05
-1.92664302221553e-05
-1.32386867179159e-05
-3.49150975259946e-05
-9.9916556131957e-06
-1.57152737611139e-05
-2.18002940224002e-05
-2.82399000060895e-05
-1.49116553653797e-05
-1.96610962566546e-05
-1.76149994012155e-05
-6.59808761867865e-06
-1.83626870012284e-05
-2.68378683238295e-05
-1.73346860173451e-05
-1.51172054699931e-05
-2.79249382422428e-05
-1.92200554018049e-05
-4.73389368581608e-07
1.62581704866631e-06
-1.00171779745302e-05
-1.75067002221579e-05
-2.07129521092221e-05
-2.69192120051094e-05
-2.10829945588164e-05
-4.06758610448812e-05
-4.881171564016e-05
-3.36745035095885e-05
-2.17170846745388e-05
-1.25568697812573e-05
-3.48131935675535e-05
-1.64349628301149e-05
-1.22930989522946e-05
1.90711609368014e-06
-2.64375696220854e-05
-1.04737433237494e-05
-4.80206197177222e-05
-1.47009684303748e-05
-2.02777718019806e-05
-1.75972482890476e-05
-1.53460230213349e-05
-3.28552804474208e-06
-1.59623103188343e-05
-2.27808262493008e-05
-4.28013609479047e-06
-1.46213080838677e-05
-1.65485200092461e-05
-2.02488352589181e-05
-2.89039977861033e-05
-2.14963815462142e-05
-1.21165505571328e-05
-2.76903975901598e-05
-4.82672903490626e-06
-2.78544531033288e-05
-1.04050816613254e-05
-1.97636811142957e-05
-3.4408381728444e-05
-2.24494922189095e-05
-2.69494034421994e-05
-1.12595715434858e-05
-2.81936332595623e-05
-1.63019980836718e-05
-2.6369772316922e-06
-3.23342566323244e-05
-1.11932055977409e-05
4.07269055353759e-06
-3.06287144861063e-05
-4.17321208851802e-05
-8.64754247482198e-06
-3.1256975615219e-05
-4.62427080822667e-06
-3.60763146268242e-05
-3.20885618181253e-05
-5.25784519654627e-06
-2.76444721090789e-05
-6.95222452464159e-06
1.62038386075189e-06
-1.12228965382275e-05
-2.11304439172463e-05
-2.45173728468644e-05
-3.48317387276528e-05
-4.74086186110547e-05
-2.02845447428484e-05
-9.00731058828996e-06
-7.58325434120707e-06
-2.32849940649873e-05
4.59153991869452e-06
-1.69403071739004e-05
-1.03840794735044e-05
-1.39960989178477e-05
-3.88101117329831e-05
-1.37891472509952e-05
-1.4194204958887e-05
-2.99707810160121e-05
-1.75541679654751e-05
-3.5826139858804e-05
-3.01366119549295e-06
-8.82626213049949e-06
-1.7540367398736e-05
-7.67552525767979e-06
-1.29206347473377e-05
-1.51321542307945e-06
-1.42398860698144e-05
-1.66694009803493e-05
-3.29188021024195e-05
-3.10422185193267e-05
-3.93994625321565e-05
-2.74349948598292e-05
-1.62153852221805e-05
-8.02554006106011e-06
-6.2484142141528e-06
-2.60123764347304e-05
-1.93214577443068e-05
-1.86707203902115e-05
-1.0937999075843e-06
-3.04247055773632e-05
-1.80268571695107e-05
-1.78086708887913e-05
-7.28884811270114e-06
-1.24634895124449e-05
-1.16381159059158e-05
4.92361091868269e-06
-2.47261809162485e-05
-6.00007172945072e-06
-1.08467680220535e-05
-3.47237620212965e-05
-1.37487935622998e-05
-1.96788707538451e-05
-2.56969253009767e-05
-4.85657700861173e-05
-2.15148946684524e-05
-4.84980933436966e-05
-3.56926348338279e-05
-1.10912272105494e-05
-2.96606347080999e-05
1.09939123381827e-05
-3.99035917580979e-05
-3.16734526956392e-05
-2.79758014622113e-05
-2.29367889603771e-05
-1.51183211789177e-05
-1.62958121525074e-05
-5.04637268331212e-05
-1.92123830642063e-05
-1.48630526513312e-05
2.73742369529157e-06
-5.10938479036975e-05
-6.02137801798819e-05
-9.14376442766319e-06
-3.99583172056618e-05
-2.26427566547635e-05
-2.23974906526461e-05
-3.54887518354361e-05
-3.30404547700331e-05
-4.73787367777739e-05
-2.03126562966683e-05
-7.36448901855798e-06
-1.6597719985149e-05
-4.03115550260177e-05
-1.0859875314238e-05
-7.37945974010843e-06
-3.16543198776269e-05
-8.35069233116028e-06
-1.40106502775567e-05
-1.505843753282e-05
-2.55874329785045e-05
-7.17928356274546e-06
-2.85659980277369e-05
1.06882509170022e-05
-2.54355292057106e-05
-2.42617180631619e-05
-2.93211431802856e-05
-2.27628105071321e-05
8.49777676704471e-06
-7.7490155950284e-06
-2.31996889010082e-06
-2.42040649367187e-05
-1.22638942243985e-05
-1.87097668881918e-05
1.90913277681759e-06
-1.31609152948744e-05
-6.03559684164521e-06
-3.25906929654912e-05
-2.21320093791204e-05
-2.64920551690347e-05
-3.10644085590827e-05
-3.1755786361576e-05
-1.9322058230808e-05
-1.64282536272544e-05
-2.16162102090818e-05
-5.61323284411797e-06
-2.57345850580452e-05
-1.99226374306198e-05
-2.57561892386197e-05
-2.49184728195695e-05
-1.48355000924097e-06
-2.04486506158634e-05
-1.60406468367028e-05
-2.62280746340044e-06
-3.49206783008831e-05
-3.04006668454974e-06
-7.36546949835366e-06
-8.3032215815736e-06
-1.52070902097381e-05
-1.8420973910194e-05
-1.08179795372389e-05
-1.71929353327997e-05
-2.61367688991757e-05
-1.10517363356435e-05
-4.42502682400495e-05
-1.84888443725746e-05
-8.87587775167414e-06
-1.88897745192159e-05
-2.33534928198011e-05
-3.28315120199913e-05
-3.08098471111272e-05
-1.92217277467569e-06
-9.09053991414705e-06
1.95259774607119e-06
-1.2548256064301e-05
-3.72009668755242e-06
-3.37312751557405e-05
-1.61352348282375e-05
-1.82610230753099e-05
-2.98535800138692e-05
-3.01399717010633e-05
-1.6489108300542e-05
-2.94304622777877e-05
-2.71248350473128e-05
-2.02032396160351e-05
-3.75629218641043e-05
-2.64956711063755e-05
-1.663730816505e-05
7.49597636961908e-06
8.26368721330951e-06
-1.85659686056623e-06
-1.5898229195404e-05
-3.19131247205452e-05
-1.83308356079236e-05
-3.50642520708313e-06
-1.84666028522982e-05
-4.52031897256239e-06
-1.49491853358924e-05
-1.47334117020104e-05
-2.33588073331942e-05
-2.45473620116767e-05
-1.85982943628787e-05
-3.99645574240853e-05
-1.72445384035454e-05
-3.97667497075429e-05
-3.69503705484305e-05
-1.55294223942812e-05
-2.08461918307997e-05
-1.32278661341978e-05
-3.26224052345771e-05
-2.89096916194239e-05
6.76271189388203e-06
-3.32209820516949e-05
-5.53680620539223e-06
-4.81729503164874e-07
3.6835819327511e-06
-1.9710842866154e-05
-1.9194938434317e-05
-8.48090277697509e-06
-2.64378035641261e-06
-1.07129860345902e-05
-1.00280323893288e-05
-7.9730401899088e-06
-3.98534179114089e-05
-1.79398652993544e-05
-2.69820887518364e-05
-3.41221181662476e-05
-9.56718408977099e-06
-3.15176196691853e-05
-1.81166697272272e-05
-1.49362375775689e-05
-3.47304713567834e-05
-2.05623178029683e-05
-3.91993423588902e-05
-2.66271137828805e-05
-3.15330276323799e-05
-2.13219735626587e-05
-2.81534106509658e-05
-1.66007747322316e-05
-1.5190573666386e-05
-3.46341841748735e-05
-1.56608777108861e-05
-6.2945111768186e-06
-2.344275255052e-05
-2.71970904131664e-05
-2.59782794824382e-05
-1.42846417446377e-05
-1.40846545747386e-05
-4.81903914361813e-05
-1.82229234669553e-05
-2.90239420921092e-05
-2.87368013267425e-05
-8.57649449048363e-06
-1.99169542946013e-05
-3.60542811916829e-05
-7.62275476697843e-06
-1.38841648022451e-06
-1.0249441123325e-05
-3.16758987742269e-05
-2.37561610867521e-05
-3.13684153387007e-05
-1.8613941505991e-05
-1.65185438790386e-05
-1.55815258619272e-05
-2.70626652770472e-05
-3.08060260102835e-05
-9.65105321558945e-06
-9.75208250124922e-06
-3.58827550988265e-05
-4.8690829333953e-06
-1.852069640967e-05
-3.44433691745939e-05
-1.13598649203853e-05
-6.85207640876687e-06
-7.07917116147014e-06
-1.67185283073931e-05
-2.42623029822569e-05
-1.27237479987833e-05
-9.00469879397208e-06
-1.77085096334959e-05
-2.23297833646161e-05
-4.26540076091028e-05
6.80133227644367e-06
-2.03890815196416e-05
-4.12780395038112e-05
-1.81934884628754e-05
-3.94842807867901e-05
9.10987975879828e-07
-1.57942079216187e-05
-1.30526136615258e-05
-2.26258686532551e-05
-2.88123746483021e-05
5.81012077439178e-06
-8.24290770389674e-06
-1.71553317728621e-05
-3.3492196515036e-05
-2.68377997906279e-05
-1.13963807608593e-05
-4.09457506111785e-05
-4.28693363210903e-06
-6.40852480409673e-06
-1.91616092770656e-05
-2.65306080728969e-05
-1.24584193203836e-05
-2.27518158288595e-05
-2.22217303649708e-05
-2.36212898431361e-05
-3.30297833262803e-05
-4.35955718104425e-05
-1.92713571093922e-05
-5.61553212945087e-06
-1.34077186068366e-06
-5.34511386728056e-06
-3.02437014107582e-05
-5.34167723786057e-06
-1.84278720331475e-05
-1.87282105561203e-05
-3.68843358950104e-06
5.02620709828957e-06
-5.0966075097142e-06
-2.81040903240153e-05
-3.29901907978503e-05
-9.10574808725957e-06
-1.74837849869161e-05
-3.56946990722509e-05
-3.17647120129691e-05
-1.16521185686964e-05
-3.24528057211252e-05
-3.64210573723978e-05
-3.30480898510982e-05
-2.4011608105561e-05
-1.82832715563188e-05
-2.28634696170751e-05
-2.33884268885494e-05
-1.05888741480043e-05
-1.67842223492832e-05
-3.39380737163584e-05
-1.46668778552621e-05
-8.69139494996627e-06
-1.70993544998303e-05
-2.33690158021291e-05
-1.19824741502477e-05
7.33479132982116e-06
-1.32134551616748e-06
-3.02455408527692e-05
-8.69552841092113e-06
-3.83423142788099e-05
-1.375442876637e-06
-1.83381459114058e-05
-4.76727820596507e-07
-2.56706055450477e-05
-1.5778518608679e-05
-7.53788266691936e-06
-3.69846823362566e-05
-2.22627532289947e-05
-4.47681802829826e-06
-3.09711656668334e-05
-3.43460486686878e-05
-2.73092839879069e-05
-1.76938835489052e-05
-1.13678397994746e-05
-2.19231171803103e-05
-3.18942403055095e-05
5.75018864302848e-07
-1.48971955798216e-05
-1.41526766102613e-05
-1.45303655451365e-05
-7.2417499654003e-08
-2.23559374892335e-05
-2.72788245877519e-05
-1.01057909484375e-05
-1.6652777576484e-05
-4.03127281810864e-05
-3.44270469844522e-05
-6.34023540800961e-06
-3.16788513970183e-05
-2.1033639874605e-05
-1.64427977396519e-05
-4.71111709303209e-05
-1.40299479438332e-05
-3.15436613593288e-06
-2.85283540600137e-05
6.60631567043482e-06
-4.13643956083595e-05
-3.98892855592908e-05
-2.34054496162888e-05
-1.93822097828013e-05
-5.07402180420786e-06
-1.61875262986375e-05
-3.21687211799192e-05
-1.44635544310026e-05
-8.21602119187307e-06
-2.77342844569422e-05
-2.43194743269486e-05
-1.23117796550264e-05
-9.35276916270024e-06
-2.28253359785746e-05
-1.99148334262715e-05
-2.0122897076448e-05
-1.65729561939717e-05
-3.15413905100175e-05
-2.97664273967331e-05
1.63678830673655e-06
-3.58723141683975e-05
-1.33982276433713e-05
-1.91679362778077e-05
-2.58741456527788e-05
-6.24400467652062e-06
-3.01055865703328e-05
-2.11581118469709e-05
-1.60560345027617e-05
-1.80562640398223e-05
-2.93998862500756e-05
-1.02368314219159e-05
-1.53807415411565e-05
-2.84819201166995e-05
-1.95376961270719e-05
-1.99793844391635e-05
-1.41489904277876e-05
-3.99122910621611e-05
-2.85232038984154e-05
-2.12836098043288e-05
-4.18651589341207e-05
-1.16191833379044e-05
-3.2408120842517e-06
-6.20061365427071e-06
-4.01913001246697e-05
-2.90369300631109e-05
-1.4783842181743e-05
-3.45414958348359e-05
-4.44464983764142e-05
1.31065802840228e-06
-3.07915288819862e-05
-3.25855892122578e-05
-1.29049418640305e-05
-2.74149713379394e-05
-3.69696234998005e-05
-4.3979313462577e-06
-3.61277473471557e-06
-8.91516580761825e-06
-1.10739315377066e-05
-1.63504085339723e-05
-2.51851338554015e-05
-1.87254437553997e-05
-2.04157235870175e-05
-1.72880400295243e-05
-2.83312001251536e-05
-3.01517441673565e-05
-1.70160729135381e-05
-4.13279130045032e-06
-3.03959468223282e-05
-1.85264860190251e-05
-2.75775480652105e-05
-1.45688267310331e-05
-4.29371096525287e-05
-9.59056668262854e-06
-1.39034720268265e-05
-3.29883650276821e-05
-3.25513271749422e-05
-2.05515424615126e-05
-1.78748992826736e-05
-2.15628606973395e-05
-1.14412062556161e-05
-1.22284309408405e-05
-2.1671089316195e-05
-1.64997874295178e-05
-1.15034531439717e-05
-3.38038412694343e-05
-2.93703456952018e-05
-3.71399951870958e-05
-3.18212768420755e-05
-1.6777141193516e-05
-3.22375849555462e-05
-1.15330449884394e-05
-1.89948339746082e-05
-2.79957407303212e-06
9.22999232347438e-07
-4.38567338669344e-05
-1.90437835353543e-05
-7.60560616845979e-06
-1.07500478590182e-05
-2.66567558906902e-05
-1.64607360432234e-05
-3.03823172494385e-05
-1.98659305492919e-05
-2.68758903227584e-05
-2.38658459327141e-05
-1.90057644674006e-05
-3.81705576030154e-05
-6.21024569192498e-06
-2.96179679347427e-05
-1.20735026430926e-05
-1.71967182304933e-05
-5.25999664025285e-06
-8.8300792624229e-06
2.17744580695892e-06
-2.67762529790928e-05
-2.35503552097417e-05
-2.74455399003233e-05
-1.16386350938974e-05
-2.82135733853229e-08
-3.29641899452415e-05
-1.16252977623149e-05
-1.46658139115434e-07
-2.80604470916516e-05
-4.63406944946306e-07
-2.44209801306232e-05
-3.48926854048532e-05
-2.0713500996323e-05
-2.07571945732224e-05
-3.54455880130645e-05
-1.50208186328713e-05
-2.18967048821766e-05
-1.36187666135072e-05
-1.90519440883005e-05
-1.52061787446701e-05
-3.85177601040337e-05
9.69882347806344e-07
-1.46277901983454e-05
-4.30245266458192e-05
-3.60949132659997e-05
3.44202181459887e-07
-1.60699124534571e-05
-3.68788735080386e-05
-1.27623742196749e-05
9.43212302485024e-07
-1.70828523486472e-05
-2.83322666321021e-05
-4.10747211512238e-05
-2.44824503156049e-05
-1.19895161359512e-05
-2.39697208335799e-05
-1.61700581406019e-05
-1.16492532029892e-06
-4.14686535123661e-05
-1.89448792329098e-05
-2.57263612891893e-05
-1.71494360539539e-05
-3.41841294306209e-05
-5.49765790059298e-06
-2.9393873514219e-05
1.39407970265027e-05
-1.98349399144053e-05
-3.03045069495915e-05
4.11148901017378e-06
-1.79897650697957e-05
-6.68457206364258e-06
-7.63054958363042e-06
-1.3761955829478e-05
-3.0375318968436e-05
-1.62494878025666e-05
-2.39554308476359e-05
-1.64108743950927e-05
-3.61350506733943e-05
-1.18072132428199e-05
-8.33301383242897e-06
-3.24797149111456e-05
-1.25818682647758e-05
-1.87362714351773e-05
-1.4183412576186e-06
-9.29063539096837e-06
-1.91526179399902e-05
-2.22198438683929e-05
1.69066459646934e-06
2.2601465496314e-06
-7.72834958572351e-06
-2.16097376502339e-05
-3.46971041024832e-05
-1.0205762026141e-05
-3.77908348459807e-05
-5.94531250787841e-06
-2.24338436141465e-05
-3.01660196760423e-05
-3.10986697414867e-05
-7.96652947230929e-06
-1.97133433091983e-05
-8.9476091553928e-06
-1.33897275811293e-05
-1.72264959557858e-05
4.31025217607574e-06
-2.16471475890669e-05
-4.85632455729219e-06
-3.98985831170497e-06
-9.90754647023235e-07
3.62318127244384e-06
-1.73766709459429e-05
-1.39528098537835e-05
-2.76799456830319e-05
-5.99748279757335e-06
-2.67759676132152e-05
-2.25193797454519e-05
-3.91607708364397e-05
-1.85208647978372e-05
-2.89190198339294e-05
-4.97076700598115e-06
-1.76948225880146e-05
-1.96196626678866e-05
-4.84329447166257e-05
-2.08295924226559e-05
-3.11414652016242e-05
-3.17266955140828e-05
-2.13048813530972e-05
-1.83629937465443e-05
-1.37055153493503e-05
-9.49088147359072e-06
-6.26993033105981e-06
-8.12369664818982e-06
-3.31919936935455e-05
-1.29374607404404e-05
-1.5344440281066e-05
-5.09693892497394e-05
-1.5619881846892e-05
-1.48056881415144e-05
-9.18713788087008e-06
1.03880766937513e-05
-2.88987701829251e-05
-1.92804898120714e-05
-2.00229285828494e-05
-2.21900022655083e-05
-3.58254560861524e-06
-3.64722562772208e-06
-1.89448472598256e-05
-1.88226258367929e-05
-2.30435274291537e-06
-2.00432690783414e-05
-3.43060911125735e-05
-1.83680866047539e-05
-2.32610115799501e-05
-1.79519198961405e-05
-1.89682404792732e-05
-3.29986690386675e-05
-5.0766567965159e-05
-2.44637178975893e-05
-5.3410797019816e-06
-6.48356668114632e-06
-3.32547584562089e-05
-3.58949178057045e-06
-9.02449374823627e-06
-1.63187722115396e-05
-3.65072603506996e-05
-7.27628942641194e-06
-2.03808118667663e-05
-3.26810741640054e-05
-1.97551610540807e-05
-1.25437424786523e-05
-2.97408266939243e-05
-2.18167269764978e-05
-4.48016432705752e-06
-1.24147457779691e-05
-2.64585217895535e-05
-1.73461539721185e-05
-1.17111991808541e-05
-2.11206206810683e-05
-4.05065347267804e-05
-2.479852630177e-05
7.19860922462432e-06
-4.82999771834107e-05
-1.81262378800273e-05
-5.62876058569937e-06
5.63754962988119e-06
-4.34805426177516e-05
-2.65344736905905e-05
-1.93048035434591e-06
-1.33267292077953e-05
-5.54983301806456e-05
-4.63670598248794e-06
-1.87144123007379e-05
-3.57013287664157e-05
-4.69911091728205e-05
-3.44287280968699e-05
-2.46956685489804e-05
-1.58301215687141e-05
-4.82583412235261e-06
-1.62485198945981e-05
-1.87134079797397e-06
-7.6115687233006e-06
-2.48542698775653e-05
-3.59471194162856e-05
-1.40450508926996e-05
-1.67782517040562e-05
-2.64012946146948e-05
-1.18704152852215e-05
-1.64250642722783e-05
-2.00063187242877e-05
-9.9802633382556e-06
-1.44821243775128e-05
1.24528673004493e-05
-9.48783174337739e-06
-2.87259503923315e-05
-1.10166979599739e-05
-2.91088107223442e-05
-1.48310396790603e-05
-2.4774088059129e-05
-1.98064447986106e-05
-2.88319746897685e-05
-1.297353595923e-05
-9.61841355328719e-06
-2.32761328396221e-06
-2.40221929713896e-05
-2.87616058896512e-05
-9.62566480531688e-06
-1.37444549662335e-05
-3.16807981144384e-05
-2.88017251907054e-05
-1.85023901089043e-05
5.21194928976623e-06
-2.01789250594108e-05
-1.91591732681106e-05
-8.65303270982625e-06
-3.11722816836666e-05
-1.15875601474916e-05
-2.24564282571851e-05
-3.22708202611947e-05
9.80614417166197e-07
-2.95166653738936e-05
-4.15459382263908e-05
-8.72511365203416e-07
-4.59102605973404e-05
-1.95831510417322e-05
-5.8000718409234e-06
-6.90828449619238e-06
3.23087842361861e-06
-2.16549655476753e-05
-9.4841595485096e-06
-8.48872581630008e-06
-3.89753953793896e-05
-1.48474202909823e-05
-4.01453308826035e-05
-8.75854462963287e-06
-1.42761663467292e-05
-2.88752897986664e-05
-1.45924738223183e-05
-1.63540182930354e-05
-1.97752263151676e-05
-4.64548677904434e-05
-2.49188015335409e-05
-3.33233352520577e-05
-3.41262370171729e-05
-2.6054101192473e-05
-2.65352229224368e-05
-1.22202130520712e-05
-3.07645569473108e-07
-1.76212182069703e-05
-3.13968447106681e-05
-1.66571717203278e-05
-1.36332569539488e-05
-3.52400227331616e-06
-2.95058471708199e-05
-3.7713081842515e-05
-3.56767518614216e-05
-1.60959789173504e-05
-6.36687098947699e-06
-2.08664118060023e-05
-2.46693630372711e-05
-3.44664065815622e-05
-3.30617470358375e-05
-2.26961709588538e-06
-1.70466105693182e-05
-2.08104937343664e-05
-1.46978953554668e-05
-4.13278938224798e-05
-3.05917147400417e-05
-5.87392130871205e-06
-1.79383211643475e-05
-1.80605238248584e-05
-1.19552292598009e-05
-4.12801300498668e-06
3.10956940523115e-06
-1.54911532394315e-05
-2.60969841044117e-05
-1.33337149783595e-06
-3.31230240887091e-05
-5.67577234531094e-06
-1.82005615862581e-05
-1.45159387692176e-05
-1.10396157510902e-05
-6.15103747436088e-07
-2.07438844760087e-05
-1.28224013691293e-05
-1.04828725189112e-05
-1.16318195070999e-05
-2.29896618052406e-05
-1.60041649971575e-05
-3.57903157124237e-05
-1.96135793776798e-05
-2.93926396731899e-05
5.5107059346578e-06
-2.28513750939043e-05
-1.00461943184212e-05
-1.27536678450853e-05
-2.80145366347147e-05
-4.69298159867777e-05
-3.87439436163098e-05
-1.13418270529499e-05
-1.63910003108925e-05
-2.51180055291292e-05
-2.67518194922599e-05
-3.10819938405701e-05
4.66202583274976e-07
-2.34709138272527e-05
-2.15070185640398e-05
-2.14401972794932e-05
-3.36308433183307e-05
8.16992446094358e-07
-2.32873014779997e-05
-3.35962673905159e-05
-3.44885038736832e-05
-2.21104300905391e-05
-1.11213414198211e-05
-1.64440031332814e-05
-3.15791424689908e-05
-2.43084352558014e-05
-2.210568307583e-05
-2.45591397194366e-05
-7.96947294169656e-06
-1.30363651590573e-05
-2.27461811343786e-05
2.30194644584872e-06
-2.84977354162543e-05
-4.3769576169185e-06
-4.14063171864818e-05
-1.19074022524663e-05
-1.27082949487046e-05
-3.05778879699236e-05
6.92946768321076e-07
-2.73627738196607e-05
-2.35138199078351e-05
-3.18302011249275e-05
-2.50392270454237e-06
-7.77415544678284e-06
-2.94243264399922e-05
-2.15981854706317e-05
-2.40786278600972e-06
1.11883429044985e-05
-2.83494676642494e-05
-1.86426065794965e-05
-2.80320729981937e-05
-1.94657529676715e-05
-2.19673418165662e-05
-1.41192280841032e-05
-1.50155285566992e-05
-2.14834491829165e-05
-2.70070976521695e-05
-1.50882750032895e-05
-2.78020056744407e-05
-1.13755549979206e-05
-2.14824719018043e-06
-6.99380097753955e-06
4.03665994448831e-06
-2.56039626640274e-05
-3.5547238231048e-06
-3.86825554666096e-05
-2.82464256240781e-05
-5.07352050903429e-06
-3.34896771103763e-05
-1.74579329399157e-05
-1.40204418866602e-05
-9.15211647435273e-06
-1.3079433824751e-05
-1.06957502858969e-05
-3.03214703751098e-05
-2.96724156927352e-05
-2.52915441614442e-05
-5.4559643373818e-05
-2.35303575508348e-05
-1.84856592901958e-05
-3.46562671272357e-05
-4.08251738816981e-05
-1.80014646740198e-05
-5.04684728083056e-05
-1.3557829199793e-05
-2.0982582225169e-05
1.60675137893461e-05
-4.14076309166696e-05
-1.92748721917958e-05
-2.56992216929231e-05
-1.22220127351802e-05
-3.80905674665865e-05
-1.45345763176584e-05
-2.38588864878461e-05
-1.60766800586284e-05
-1.54954383848483e-05
-2.38042885335809e-05
-2.73476215930493e-05
-3.33432406191533e-05
-2.26676149210929e-05
-2.68629228971288e-05
-3.36984256402598e-05
-2.56228277614159e-05
-2.46214134937315e-05
-3.16942101167493e-05
-1.95253541290096e-05
-3.49033249822283e-05
-2.31959598921102e-05
-3.02346457548369e-05
-2.74770271119077e-05
-2.25522947047862e-05
-1.94518729328142e-05
-3.63024247040728e-05
-2.70931587362562e-05
-1.97473138247155e-05
-3.00593827572582e-05
-4.14176900402334e-05
-3.33236911385559e-05
-2.60295645199316e-05
-2.5792987319809e-05
-2.93436864730603e-05
-3.34229841059528e-05
-1.87915178587998e-05
-2.61310253792102e-05
-1.1114113458924e-05
-2.05550381899397e-05
-1.74459948954733e-05
-1.54558350711463e-05
-3.26975193238418e-05
-2.42900967146888e-05
-1.09013988317012e-05
-1.66559102794911e-05
-3.33156937495622e-05
-9.31150966610979e-06
-2.30409604672166e-05
-1.49147834312365e-05
-2.69085017432417e-05
-4.61271259157574e-05
-1.26557599758753e-05
-2.97938306557094e-05
-5.08904491797569e-06
-2.14125831298151e-05
-2.19425675182364e-05
-8.49039115189728e-06
-1.88026126531479e-05
1.50394174431105e-05
-3.14396204125175e-05
5.92981168106487e-06
-1.81150602279133e-05
-4.26637240398425e-05
-2.19486400879297e-05
-2.08414055663049e-06
-1.95645832357744e-05
-2.44606955981272e-05
-2.39668288178398e-05
-2.76308970432828e-06
-2.63102254447433e-05
-1.09200489058124e-05
8.67328788418283e-06
-1.55374001677155e-05
-3.16153414009377e-05
-1.19828184320457e-05
-1.34630388116485e-05
-2.50784751207217e-05
-2.4211097726998e-05
-3.97641552300925e-05
-9.35896196280398e-06
-1.1839420497786e-05
-3.08673223398203e-05
-3.09679884817063e-05
-5.42532341075503e-06
-1.71194651162932e-05
-4.163216447622e-05
-2.05460360641415e-05
-3.49746075634822e-05
-4.37717259565717e-05
-2.27905847092769e-05
-1.75858113149138e-05
-3.14889956259755e-05
-2.72428914859367e-05
-2.88286692625376e-05
-2.79634160248026e-05
-1.38129300110444e-05
-9.85178144860333e-06
-2.83840027758277e-05
-2.75334942816458e-05
-3.2998720075799e-05
-2.26118005873522e-05
-2.15170003071999e-05
-2.0966137968096e-05
-4.29139222139415e-05
-1.35667386008448e-05
-2.40988663990912e-05
-1.17303032921998e-05
-5.72692946487604e-06
9.91589777730235e-07
-2.07732736104609e-05
-1.21517089321644e-05
-2.64718650045524e-05
-3.72701193596876e-05
-1.26236400975441e-05
-7.21466739002583e-06
-2.08356673332451e-05
-6.08343211353048e-06
4.81151915688434e-06
-1.75440353815184e-05
-1.92763272346649e-05
-1.48358784692278e-06
-2.78388113294638e-05
-1.9034872333434e-05
-3.20676333600341e-05
-3.76175336816552e-05
-1.52386310380087e-05
-1.88467316992557e-05
-2.07981838025009e-05
-3.03590712412774e-05
-3.49550554999643e-05
-4.65207174720104e-07
-1.82574308415643e-05
1.77942932551594e-06
3.15620046237269e-06
-3.3214301394162e-05
-1.13169590835515e-05
-1.87086102734369e-05
-1.84390001364123e-05
-1.28264802466589e-05
-2.17195982442781e-05
-4.23968143711402e-05
-2.7072538922303e-05
-2.55174341024513e-05
-1.63629512595976e-05
-2.88552892362691e-05
-3.18319682009887e-05
-3.74494555669482e-05
-4.18646414738775e-05
-2.07463077793206e-05
-2.1472698306491e-05
-4.18851342016444e-05
-2.38541605869467e-05
-2.35948324004958e-05
-2.41814603072647e-05
-1.37561356098838e-05
-3.70736067905091e-05
-2.8487565234451e-05
-4.19626052788925e-05
-4.20022398731969e-05
-3.63512025324383e-05
-1.03232021633403e-05
-1.83784445139881e-05
-2.12990784305382e-05
-2.6871615585363e-05
-1.64785114511767e-05
-3.74100369574922e-05
-3.92597257184256e-05
-4.50077798233776e-05
-2.74935984145095e-05
-2.60629092934423e-05
-2.31033086502511e-05
-2.57417079074096e-05
-3.01807346093957e-05
-5.95316770002834e-07
-1.91353887936091e-05
-3.13706351430889e-05
-9.21891947460339e-07
-1.50337990840951e-05
-2.71128236405248e-05
-2.952435901884e-05
-1.84252070040639e-05
-3.67447780636543e-05
-2.7838471435596e-05
-1.25877269921594e-05
-2.860941106035e-06
-2.43737816081515e-05
-1.10769288987497e-05
-1.8890319555456e-05
-3.54476259568583e-05
-2.71975773944233e-05
-4.16266731745075e-05
-3.52234580171628e-05
-1.5478829726958e-05
-2.68442186702977e-05
-3.0159333528965e-05
-1.41740226890523e-05
-8.24965232428607e-06
-2.13030890252938e-05
-2.02897260999279e-05
-4.2936017570083e-05
-3.68603928808801e-05
-1.1706478572094e-05
-3.34971597257084e-05
-1.78797092657393e-05
-1.16397383682461e-05
-3.05666713911559e-05
-1.8268808050809e-05
-2.98934933911393e-05
-7.75177617052148e-07
-4.40666756445762e-05
-1.27243663210466e-05
-1.98179725314966e-05
-3.35914370681412e-05
-4.5201507669217e-06
-1.74132071387793e-05
-1.82974004347118e-05
-1.56027361675069e-05
-3.50750984733587e-05
-3.59842831942814e-05
-1.85860253946934e-05
-1.38785858102228e-05
-3.07340561024605e-05
-2.26150902825525e-05
1.53895479652151e-05
-2.108982047503e-05
-1.00852850193246e-05
-2.5915837837977e-05
-2.02155632240397e-05
-1.20662257445938e-05
-1.1134085987948e-05
-3.49405732892978e-05
-2.71909491627438e-05
-2.6154561855241e-05
-1.90705008396158e-05
-9.68300078330961e-06
-7.40338706976611e-06
-2.41980761042522e-05
-2.43173987533443e-05
-3.55572320155505e-05
-1.80889112661553e-05
-3.30530326263642e-05
5.80229568709739e-06
-7.93843536462167e-06
-4.0021457490598e-05
-3.22751100532566e-05
-2.84050293178007e-05
-2.08705240473826e-05
-3.3896569698374e-05
-2.44016985165724e-05
3.70237647805671e-06
-2.82711053900158e-05
-1.86510318690668e-05
-1.93234603162477e-05
-3.02476832123831e-05
-1.92193003700567e-05
-4.157365093591e-05
-1.09982953544561e-05
-2.50152132128781e-05
9.01977223341605e-06
-2.39434357170579e-05
-3.08508981286501e-05
-7.2378978805677e-06
-2.043291770664e-05
-1.48422480687047e-05
8.42143648854257e-06
-2.12771603878166e-05
-1.89082347279428e-05
-1.4621083013541e-05
-1.50281665493042e-05
-3.92669819003254e-05
-2.00951369054367e-05
-2.0866026373791e-05
-2.05538617802482e-05
-1.83124620255478e-05
-1.10512390540697e-05
-1.12868118744581e-05
-1.76554227429862e-06
-3.44789375198942e-06
-2.73160923238048e-05
-3.0298287050306e-05
-3.70467357246967e-05
-6.57454194745447e-06
-1.86301982437491e-05
-4.51684356047078e-05
-2.76076151524567e-05
-1.36530719481158e-05
-1.42797865514482e-05
-2.33998641730579e-05
-2.38737302902067e-06
-2.60691776813431e-05
-2.23813098412698e-05
-4.0398488934112e-05
-2.83028931438473e-06
-1.77156500030169e-05
-1.18963482377579e-05
-1.22826634070358e-05
7.19535349025414e-06
5.25146747377654e-06
-1.29838059740947e-05
-1.23801417867477e-05
-1.77469256604079e-05
-1.54212219420159e-06
-1.0169194306764e-05
-3.52023917000089e-05
-2.82245471719317e-05
-4.44373545086464e-05
-4.17007981367321e-05
-1.3258663886226e-05
-1.09246707461921e-05
-2.43357626413833e-05
-2.13426122150727e-05
-1.56178428392688e-05
-1.52000006633271e-05
-3.61666867238447e-05
-8.34678299654727e-06
-3.75378051918677e-05
-3.74994275877751e-05
-2.81863695450044e-05
-1.9840569307559e-05
-3.90877415956468e-05
-7.98087727675269e-06
-1.43272700085389e-05
-1.89864552436126e-05
1.77327369564006e-05
-4.53265746650737e-06
-1.07625055882859e-05
-2.98503297365805e-05
-2.96979860837492e-05
-3.253973503548e-05
-3.45153281903955e-05
-4.17637314516507e-06
-3.5648591914039e-05
-2.24773129136802e-05
-1.22670915464115e-05
-2.42225651784977e-05
-2.88582530311609e-05
-3.00973421534063e-05
-9.08376837909335e-06
-2.74603878828612e-05
-5.53057548934912e-05
6.30000101740471e-06
-2.33619965864342e-05
-1.7680615244449e-05
-9.31389014143302e-06
-1.3536287948054e-05
-3.32125436232532e-05
-1.9050228834139e-05
-1.12979293011473e-05
-1.64039021849088e-05
-3.26445131331221e-05
-1.09805527780604e-05
-3.14633105619821e-05
-6.77841913547206e-06
-2.60027521020949e-05
-4.21220040941756e-05
-3.26315112486032e-05
-2.52153345771012e-05
-3.8165499831709e-05
-1.24094463415586e-05
-2.21169701179715e-05
-9.03787841389438e-06
7.8540310512111e-06
-2.14418599857322e-05
-1.83718638497545e-05
-2.31046027715971e-05
-2.71956510864823e-05
-1.63019097538049e-05
-1.51334109336082e-05
-1.77790677061075e-05
-1.10987275059613e-05
-4.45789151851408e-06
2.16279538904215e-06
1.97597577617695e-05
-3.05168012055673e-06
-3.1838778527289e-05
-2.61340912609719e-05
-2.43605085160443e-05
-1.02008286711448e-05
-1.95657858532319e-05
-1.32900974712475e-05
-2.91069932904779e-06
-1.84371794128466e-05
-1.17315617025718e-05
-2.98842695848364e-05
-5.79905698607486e-06
-3.02144806448319e-05
1.21806708546679e-05
1.79988004635135e-06
-1.03314319382826e-05
-1.25774464922102e-05
-1.85282742910601e-05
-2.07767031669619e-05
-1.60332351448622e-05
-1.04592425346983e-05
-1.76518927998161e-05
-1.85252318401789e-05
-1.76519835878897e-05
-4.07035324887207e-05
-4.1777423188155e-05
-2.48107685414491e-05
-2.22964926173909e-05
-1.58113227573787e-05
-3.80306331461277e-05
-3.14622147470527e-05
-2.80601316819067e-05
-1.04054643801609e-05
-2.68557226131974e-05
-3.86594782683629e-05
-3.43666156462034e-05
-2.50289915255532e-05
-3.18106999233941e-05
-3.7728118762501e-05
-1.92635741342614e-05
-4.10245954675542e-05
-2.98079104173905e-05
-4.76910138208749e-06
-1.33665530143705e-05
-1.93707295560857e-05
-2.72946916700246e-06
-9.51327078445642e-06
-3.10711699104027e-05
-1.67746815667937e-05
-1.15797308289318e-05
-1.13113745669619e-05
-1.54719220818129e-05
-1.52610221398452e-05
-3.05996442688507e-05
-3.48968585970426e-05
-3.66676771827043e-05
-1.79408601301429e-05
-1.25363597763856e-05
-1.97410299083464e-05
-2.92095150264536e-05
-1.735995149643e-05
-9.06628580771334e-06
-8.02135174316397e-06
-6.28493655431178e-06
-2.6722130819311e-05
-6.28720918355443e-06
-1.68794031399029e-05
-2.50282806870443e-05
5.17178752071274e-06
-2.37216728137751e-05
-1.31899523468814e-05
-1.00427082782757e-05
-1.08920073095229e-05
-9.82020947517981e-06
-2.76285706090715e-05
-6.09176358452131e-06
-2.31858927625296e-05
1.47561507187095e-07
7.04341588355863e-06
-3.38094661395949e-05
-8.66270654403733e-06
-1.80398157591644e-05
1.09667461395829e-06
-1.29980498605184e-05
-5.14738237146395e-06
-1.90587415234706e-05
-1.98336299994182e-05
-1.95121280378261e-05
-1.39245389007146e-05
-3.71122372720697e-05
-1.82300189113592e-05
-1.08379543314889e-05
-1.24070695951148e-05
-1.84345120888311e-05
-9.59580699466791e-06
-2.21756279043729e-05
-2.54142279484216e-05
-2.59432088285904e-05
-2.70902261665788e-06
-6.22440891327444e-06
-1.66984544983118e-05
-3.6724403083685e-05
-2.02327908638341e-05
-2.15897935995051e-05
-4.06615641725189e-05
-3.00785276430979e-05
-1.57612163393417e-05
-2.92043335380114e-05
-1.7581918704873e-05
-2.23284978963574e-05
-1.39976746630211e-05
-2.23132664924877e-05
-2.61297693573278e-05
-3.75472832674454e-05
-2.24628611888226e-05
-1.38379378292015e-05
1.0263810067494e-06
-1.95855145010265e-05
-2.82732960686655e-05
-4.80841133541019e-05
-4.47788827197722e-05
-2.59176910030995e-05
-2.64868839831686e-05
-2.03281199401818e-05
-2.12444046578819e-05
-2.34063824208669e-05
-1.97802988183211e-05
-1.23526223283718e-05
-3.86766505320749e-05
-3.21240248757159e-05
6.00562320502571e-06
-8.39574696594657e-06
-1.0460583659575e-05
-2.88018904030907e-05
-1.93383131182108e-05
-2.71010774949512e-05
3.8447930628052e-06
-1.50029139761298e-05
-2.44070954509541e-05
-3.71571407080315e-05
-1.93271842666647e-05
-3.00371798047778e-05
-2.62197334036788e-05
-2.37665055322671e-05
-1.7822459384574e-05
-2.6117982090363e-05
-3.28865164821405e-05
-2.73284467544864e-05
-2.3707990303588e-05
-3.69588797400913e-06
-2.28860321496359e-05
-2.22492695391205e-05
-1.36062394780466e-05
-3.20013012391807e-05
-3.71817348086567e-05
-2.76717323045498e-05
-1.01574082368806e-05
-2.73641841924714e-05
-3.36369867573422e-05
-1.27979251109e-05
-2.00628136524825e-05
-1.83437701581171e-05
-1.78794421086291e-05
-1.31108725190948e-05
-2.1905049322545e-05
-1.53576091207962e-05
-8.20760402037653e-06
-7.29905066182223e-06
-8.15596661577741e-06
-3.38427440322948e-05
-1.27081988556457e-05
7.15458608949808e-06
-3.36827967962611e-05
-3.41850380019299e-05
-8.4803618950089e-06
-7.14579833782498e-06
-2.77922438247119e-05
-3.28280065865158e-05
-2.22718584139628e-05
-1.92650639952516e-05
-1.20536792285242e-05
-1.76062301196633e-05
-2.06671695931553e-05
-9.94120569252599e-06
-1.65411164252168e-05
-1.02290830322714e-05
1.5069902976378e-05
-6.91484422557061e-06
-4.02281754529091e-05
-3.4628186381833e-05
-5.28728681816914e-06
-2.09967220189005e-05
-3.00843854145297e-05
-2.03202903913211e-05
-2.76194300782945e-05
-2.87120425501206e-05
-2.24630438505514e-05
-2.4450353112245e-05
-2.606610132687e-05
-1.8935541120261e-05
-2.65708025283471e-05
-1.51315152069086e-05
-1.42480964897456e-05
-1.60012484783786e-05
-2.95664104215528e-05
-3.08474271938036e-05
-1.97781719594597e-05
-2.15646433015911e-05
-2.88569623295578e-05
-3.42300813945216e-05
-2.58299041774917e-05
-5.26526241082469e-05
-2.28369141806544e-05
-3.97506224031313e-05
-2.99240016847897e-05
-2.50710456121356e-05
-2.52953445460248e-05
-2.24271889696017e-05
-1.12212716822051e-05
-2.23580114911651e-05
-1.60384438615023e-05
-2.06955729390911e-05
-6.31265928077596e-06
-1.98186107637907e-05
4.67095381662628e-07
-3.56164545271183e-05
-1.38031160032607e-05
-3.45018602898009e-05
-3.41128009530316e-05
-5.61959079769194e-06
-2.29038549121756e-05
3.36112497167605e-06
-1.64745206713317e-05
-5.78648106120465e-06
-4.14532661753117e-05
-9.58611674326732e-06
-6.12924317598589e-06
1.07334296026629e-06
-4.17144489106705e-05
-3.0525732897003e-05
-1.13193885281167e-05
-1.60722320346386e-05
-2.08332205160395e-05
-2.40338142070638e-05
-1.39263662227859e-05
-2.01100195405188e-05
-1.37171964762139e-05
3.30134364186493e-07
-2.49601420509457e-05
-1.09886667378893e-05
-1.92766293889897e-05
-4.03502117582531e-06
-1.77354213505319e-05
-3.45875433559003e-05
-3.19608641307336e-06
-4.26066017598084e-05
-1.71182488593714e-05
-2.31926495331181e-05
-2.87596152393285e-05
-2.83064440797598e-05
-2.30708183433947e-05
-9.6851301253884e-06
-1.99158876518621e-05
-2.01581245665159e-05
-2.60794253489091e-05
-2.11031123329118e-05
-2.07187119106852e-05
3.34910279440967e-06
-1.80234308282231e-05
-1.59695708844616e-05
-1.74306739116264e-05
-9.41820505032073e-06
-4.50317340480245e-06
-9.09656450661054e-06
-4.40843217629957e-05
-2.33324534656328e-05
-1.42032723875033e-05
-2.13532907037607e-05
-2.38733677621716e-05
-1.50019094794705e-05
-2.82201792027774e-05
-3.47383510566701e-05
-2.25008053190125e-05
-2.5240544473945e-05
-3.14079564596323e-05
-2.02715454510838e-05
-2.32969813337444e-05
-1.93443804570013e-05
-5.34557969855143e-07
-1.10358144267457e-05
-1.26604373709407e-05
-1.15208134911118e-05
-1.01590758027208e-05
-1.75654271355766e-05
-3.90728991218676e-05
-1.53490020058189e-05
-2.72098321987519e-05
-3.00876353803794e-05
-1.40185825890597e-05
-9.50066918184722e-06
-2.24871641799374e-05
-1.5685466539751e-06
-3.7515837510039e-05
-4.87198722779656e-06
-2.6937986530394e-05
-3.7060498065146e-05
4.16143151500641e-06
-1.58571364057065e-05
-3.10504750538492e-05
-2.81924789093649e-05
-9.34366209239375e-06
-3.08265762579465e-05
-2.22940504719596e-05
-4.45024425592042e-05
-1.57523830930444e-05
-1.38012920104485e-05
1.2009862919044e-05
-2.91159004902981e-05
6.23312599638852e-06
-3.2162458418027e-05
-1.84366656429751e-05
9.60188886848718e-06
-2.66693297756989e-05
-2.13507404396077e-05
-3.97565985765233e-05
-5.8532257624975e-06
-2.3920665524391e-05
-1.44561412203326e-05
-7.42622834225333e-06
-2.84717442883702e-05
-3.87987620889007e-05
-1.48034701985732e-05
1.67047859543323e-06
-2.7922201015492e-05
2.31099645817228e-06
-1.46153203342268e-05
-7.00623976687412e-06
-1.52674985723494e-05
-1.6350978508971e-05
-2.82226196880021e-05
-2.1167114478658e-05
-2.30568109002843e-05
-3.44165248737289e-05
-1.18207742504636e-05
-1.76650746161423e-05
-1.48998113258405e-05
-2.14745506337963e-05
-4.2421017044393e-05
-3.93826692460166e-06
-2.9223195595116e-05
-5.52194186619983e-06
-3.72118085250373e-05
-2.97069959609743e-05
-3.47195988796814e-05
-2.01924885405062e-05
-3.50154831580408e-05
-2.18483988152322e-05
-1.73622399256766e-05
-2.5473091790153e-05
-2.5041778404396e-05
-1.64211418599264e-05
-2.87487835161814e-05
-4.17076448125138e-05
-3.94532611055216e-05
-1.34807409280936e-05
-1.59812643105087e-05
-2.24245010865037e-05
-1.29672177190321e-05
-2.41325844662242e-05
-3.49454690894655e-05
-2.6570489928833e-05
-5.40549743666704e-06
-3.60782878111039e-05
-1.17006532597416e-05
-3.16536072910759e-05
-5.1907581883726e-05
9.98053787481589e-06
-1.77140075645918e-05
-2.64022824631599e-05
-1.38225155468233e-05
-2.2534088011925e-05
-1.70631344647833e-05
-4.39660937874359e-05
-4.26706590169626e-05
6.92292916251258e-07
9.80365956893727e-06
-3.70687011341393e-05
-3.26046982042228e-05
-2.97440618102285e-05
7.41909287336937e-06
-2.94053930508769e-05
-3.78978657581731e-06
-3.39718064370188e-05
2.84571630228373e-06
-3.47978519772984e-05
-3.5662432794579e-06
-2.65415547801645e-05
-1.20544740008894e-05
-2.0671998145103e-05
-1.06638707606845e-05
-2.63735284318145e-05
-3.38686631023848e-05
-2.27774011672328e-05
9.61357582511387e-06
-2.01641148733353e-05
-9.67561228671e-06
-2.20093188625656e-05
4.39505851220194e-06
2.7230111236293e-06
-2.57125670976014e-05
-4.55345607294937e-05
-2.35580328687637e-05
-1.7874650226569e-05
-2.73395149931109e-05
-1.95717703124148e-05
-3.88178688429052e-05
-2.12730314689243e-05
-2.53743063077739e-05
-1.84279720065065e-05
-1.65162332460733e-05
-1.83948608895398e-05
-1.87290361999227e-05
-2.50170307006459e-05
-3.24048194780888e-05
-8.75968984829889e-06
-2.73002554743364e-05
-1.83846301431338e-05
-2.64389225378036e-05
-2.04579957538986e-05
-4.37680740923422e-06
-2.54813555220734e-05
-2.15653560333599e-05
-2.67095066391897e-05
-2.15013116561218e-05
-2.41683951803073e-05
-2.78268438538237e-05
-3.31622244163428e-05
-4.38655904985966e-05
-2.45024253540101e-05
-4.69865646443057e-05
-2.66189906850548e-05
-2.34220870428383e-05
-9.18519199694278e-06
-2.00635548711553e-05
-1.85082016454746e-05
-2.48821018591737e-05
-1.15588615207525e-05
-1.49501962703425e-05
-1.54164727705064e-05
-3.73952640356094e-05
-3.68250754483737e-05
-3.87720783655795e-07
-3.0894158702926e-05
-6.41405205340955e-06
5.43773292017057e-07
-4.07735971596492e-06
-3.20570540150748e-05
-2.02157043676082e-05
-2.90412325699801e-05
-2.07974673231963e-05
-3.56080616991388e-06
-3.3999808751544e-05
-2.68065515083292e-05
-1.99848063429494e-05
-4.43541622141979e-05
-4.01590683671609e-05
-2.67872936037026e-05
-3.81538164334406e-05
-6.1229456581065e-06
-1.95308813541413e-05
-2.60205563095903e-05
-1.73595833303166e-05
-9.26366964585992e-06
-3.25270637775072e-05
-1.06319901440249e-05
-3.78140413425167e-05
-3.92999664280285e-05
-1.48517613095794e-05
-1.83764294644181e-05
-3.00225145005451e-06
-5.88914352035918e-07
-3.53639369110056e-07
-1.94970365739735e-05
-1.11647277151154e-05
-2.00637488031033e-05
-1.04132914553e-05
-1.03949714406862e-05
-4.06840795810827e-05
-4.04183878138778e-07
-1.04567747464297e-05
-3.76097419158903e-05
-2.91356247669657e-05
-1.28527615133164e-05
-5.1289079497475e-05
-1.49004553498159e-05
-3.60919720423094e-07
-1.29162924945671e-05
-2.66047793215231e-05
-3.84167744338979e-05
-1.42911387572436e-05
-2.33197647443239e-05
-1.26298631625111e-05
-2.70696575995057e-05
-1.13719796018702e-05
-3.04954052306242e-05
-2.77123689597831e-05
-2.56034503252794e-05
3.11133520517458e-06
-2.52489761318986e-05
-2.58457036378036e-05
-2.56078415560489e-05
-3.16788823701848e-05
-2.73565544607993e-05
-3.42817714216839e-05
-1.38212208085721e-05
-1.64947094360376e-05
-1.91426275508751e-05
-2.54667564406664e-05
-2.62372702975762e-05
-2.90521162560023e-05
1.78373552912361e-05
-4.1355350477803e-05
-3.55501010166576e-05
-2.74608900608706e-05
-1.53263105963345e-05
-2.37840114743605e-05
1.32842516195514e-05
-2.24117405967548e-05
-4.30878365452844e-05
-3.25567965908517e-05
-5.29125314933619e-05
-1.87063204760642e-05
-1.73970329954367e-05
-3.02128083156452e-05
-1.59481571799697e-05
1.61793732704208e-05
-5.64314457134648e-06
-1.1144794773813e-05
-1.92350268519711e-05
-1.24919796114192e-05
-1.86796294206956e-05
-8.41725634600055e-06
-3.4933968947479e-05
-2.92787852961197e-05
-1.68741673094158e-05
-1.4185396279541e-05
-2.59510606146943e-05
-1.47318414695531e-05
-1.81689821851945e-05
-2.13366631037469e-05
-3.35128278403652e-05
-3.49524590802707e-05
-8.74579927749992e-06
-1.70854236820385e-05
-3.87098258745986e-06
-5.39865534395089e-06
8.59974299337257e-07
-1.69980011617707e-05
-1.71838145716445e-05
-1.45948744430346e-05
1.41073970399425e-06
-6.43397382602096e-06
-3.37416496346452e-05
-2.38827044884665e-05
-2.92438306551429e-05
-1.61357184565068e-05
-2.07573823302961e-06
-8.6671023644051e-06
-1.09735588522557e-05
-2.85631966390853e-05
-2.83052182588043e-05
-2.79673725346702e-05
-1.91094551459563e-05
-1.00306870507318e-05
-3.31928612793683e-05
-3.27665069855447e-05
-2.88479675215539e-05
-2.82880242621993e-05
-3.69016133365656e-05
-2.27051023834514e-05
-1.78619621988239e-05
-7.07362942556073e-06
-1.98938544096362e-05
-2.3887746946437e-05
-3.43298617135479e-05
-1.98989521509228e-05
-2.52300318750318e-05
-5.40045165635453e-06
-2.40132261479644e-05
-1.42757850572918e-05
-2.02020381399623e-05
-3.45747272171585e-05
-6.31275244061928e-06
-5.11224098912895e-06
-2.3757188931158e-05
-3.06756084426291e-05
-3.40832445800262e-05
-1.582073020117e-05
-1.85414537500525e-05
-2.13574546394485e-05
-3.28197502113746e-05
-1.05223922723844e-05
-2.81108803105396e-05
-2.76831167310931e-05
-3.01373900055483e-05
-1.10631402148235e-05
-2.14365435138133e-05
-3.64016203686019e-05
-1.38988436659069e-05
-2.43267707870736e-06
-1.92340015156305e-05
-6.07997779649148e-06
-3.32850792264468e-05
-3.4068238961509e-05
-2.92076342671905e-05
-2.47820031834875e-05
-1.87809733523573e-05
-2.41692349693118e-06
-7.88115413169018e-06
-3.04741794137996e-05
-7.54190926449555e-06
-2.47135401137207e-05
-2.28160674397752e-05
-1.41592284205179e-05
-1.82444279978093e-05
-2.0866391725353e-05
-5.25804504330473e-07
-2.66783312551523e-05
-3.48899103718523e-05
-3.38788763964578e-06
-2.62686825606197e-05
-2.11113488578016e-05
-1.95016732246836e-05
-9.15255996764312e-06
-1.01032537781942e-05
-2.28167798031299e-05
-3.05700763315686e-05
-2.03011899942868e-05
-2.73101686792679e-05
-2.70619210200444e-05
3.98520652191748e-06
-4.45131452432528e-06
-2.56914643744151e-05
-2.48092286697815e-05
-2.4684727747573e-05
-2.04113992269898e-05
-1.26639110007904e-05
-2.67157586984521e-05
-3.34744880276646e-05
-2.23808598948657e-05
-2.36598431249666e-05
-1.67319296496226e-05
-6.05377077730832e-06
-1.60344619706671e-05
-3.19525438042423e-05
-1.0626231990758e-05
-3.38314106099251e-05
-2.0702027235089e-05
-1.77855297988896e-05
-3.34939720752795e-05
-3.05300183513798e-05
-1.15458751448115e-05
-1.84646522124118e-05
-2.24814628699573e-05
-5.25010162800149e-07
-4.0147002767639e-05
-1.14273708531433e-05
-3.8290093686201e-05
-1.06154153061474e-05
-4.01997401424346e-05
-1.37746452072873e-05
-4.40627650702048e-05
-2.20396145381746e-05
-2.85034252434818e-05
-2.37583053482725e-05
-1.53159806583051e-05
-1.02587206516328e-05
-2.34918564494648e-05
-4.112893742473e-05
-2.15238102871661e-05
-2.07253640209566e-05
4.0969839240815e-06
-2.56524760229632e-05
-1.55847740158216e-05
-1.71080645942709e-05
-2.73558711428217e-05
-2.13146669166471e-05
-3.11660693304449e-05
-3.39350313422577e-05
-3.05300641727743e-05
-1.61269936573821e-05
-2.635395952441e-05
-1.52817029069144e-05
-1.34206472071868e-05
-3.04523693963667e-05
-7.6397253431232e-06
-5.8142037699472e-06
-9.20922724740964e-06
-3.46967369770148e-05
-1.34850557444313e-05
-4.11724583063161e-05
-2.2209777216937e-05
-1.61282521783446e-05
1.38785418730579e-05
-5.95512748574842e-06
-2.54593057010096e-05
-2.18669368100737e-06
-2.58082452241621e-05
-2.44534718374016e-05
-2.14260999926702e-05
-1.18375916282767e-05
-2.0888113898773e-05
-3.54033741898898e-05
-1.1288367246417e-05
-3.08412073914689e-05
-2.66481839196467e-05
-9.90804969191885e-06
-2.03170272012494e-05
3.60670458714491e-06
-2.82724428916052e-06
-2.63615805647981e-05
1.25610582527465e-06
-1.65862996306192e-05
-2.48054295840954e-05
-5.17840951945046e-06
-1.89101018236367e-05
-1.35242990359807e-05
-8.36958443688738e-06
-1.19931768288792e-05
-1.92180518587493e-05
3.94265924726477e-06
-1.42328626495496e-05
-2.28947244588879e-05
1.47528898562867e-06
-2.07981514150696e-05
-3.16304117938932e-05
-3.51330887261418e-05
-2.92949954611959e-05
-1.1871826243882e-05
-1.4109652508784e-05
-4.62897302016141e-05
-2.64153295241715e-05
-4.9318441284476e-05
-1.53951798707389e-05
-1.83280998782667e-06
-1.20799112064329e-05
-7.4965797255677e-06
-2.35557104006401e-05
-3.94452950665247e-06
-3.31226688877563e-05
-1.78247913274431e-05
-2.02676876710045e-05
-3.00532822474942e-05
-3.15544215689895e-05
-1.76516190392577e-05
-2.40149377466496e-05
-2.40058792293194e-05
-2.39555846566679e-05
-2.76713518065221e-05
-1.79990505711977e-05
-1.24703401536271e-08
-1.74789294887606e-05
-1.56987738138068e-05
-2.62242501713886e-05
-3.39972387280404e-05
-1.35796183030939e-05
-3.4540760427804e-05
-1.9872209590456e-05
-1.21873967259026e-05
-2.75334448391914e-05
-3.36316858516633e-05
-3.23767773079334e-05
-5.85092908386473e-05
-1.17446727150658e-05
-1.53793626247947e-05
-4.34356669105039e-06
-2.59114125789924e-06
-2.84224136757769e-05
-2.37596088458371e-05
-3.35140040959814e-05
-3.40452930539217e-05
-1.68834246237848e-05
-1.48899281620549e-05
-2.09965880233899e-05
-1.36401286619861e-05
-1.11177980556606e-05
-7.22578311956695e-06
-7.88273725896701e-06
-3.03876712034365e-05
-1.55468670102792e-05
-1.72551855840301e-05
-1.50726375350971e-05
-7.26808659186202e-06
-6.72418967464627e-06
-2.41569356219981e-05
-2.94687761911427e-05
-1.52454384566531e-05
-1.82379981995775e-05
-9.13849743671038e-06
-2.31941889564028e-05
-2.70400869523038e-05
-2.63040737117928e-05
-3.21493157790096e-05
-1.86536009690429e-05
-9.49210342441089e-06
-2.82515862773168e-05
-1.85078755552455e-05
-2.24762051029812e-05
-2.74085791402295e-05
-8.80412882315873e-06
-1.25034796112333e-05
-2.10216322446626e-05
-1.74087413856041e-05
-2.60727923766366e-05
-2.48729397605827e-05
-3.40090811779306e-05
-3.12025055899464e-05
-1.56177362291194e-05
-2.97846656233327e-05
-2.89991115246031e-05
-1.37456495078773e-05
-1.97689252632122e-05
-1.26146006506122e-05
-1.78553798211857e-05
-1.68572403180643e-06
-2.46574577933684e-05
-2.3712712512177e-05
-2.38567149338206e-05
-2.6693024009622e-05
-3.31413835048973e-05
-2.93630875376856e-05
-3.07005669360993e-05
-1.84524808828559e-05
-2.07902754788544e-05
-4.33171678575192e-05
-6.53126440576051e-06
-1.92132576253519e-05
-2.02999341086289e-06
-1.93222454329848e-05
-2.38350713538114e-05
-9.40420224149649e-06
-2.19202177354126e-05
-1.1685851680931e-05
-1.26320642334553e-05
-1.98410680970216e-05
-3.01990059245857e-05
-6.9801001033532e-06
-2.45042268715586e-05
-1.83859617599675e-05
-1.24739946027623e-05
-4.33821233707713e-05
-1.53657656191171e-05
-2.31153740932373e-05
-3.921274169071e-05
-2.2947306271858e-05
-1.45584680326863e-05
-2.68398815619644e-05
-3.79873492588143e-05
-1.83915118173086e-05
-2.20790118315232e-05
-2.30255880448608e-05
-3.12342396349581e-05
-2.27435747488656e-05
-3.44615195591185e-05
-1.58983564573539e-05
-2.47660159197043e-05
-1.79769655226866e-05
-2.51353153632524e-05
-1.65863058095e-05
-4.10119793642953e-05
-4.58181808746679e-05
-2.50649928323895e-05
-3.07599011054223e-05
-3.5581041104815e-06
-4.53873887679443e-05
-1.41080752621265e-05
-1.66029645134059e-05
-3.14963160960111e-05
-1.95486782078196e-05
-1.68975835634071e-06
-2.96639394391487e-05
-7.7241051603442e-06
-1.11319317964893e-05
-2.50956760652647e-05
-2.04015801603757e-05
-3.65121541358783e-05
-2.97027711471256e-05
-3.7724174384234e-05
-2.48896534414066e-05
-2.46706842715001e-05
-1.42460597035429e-05
-2.14499120528821e-05
-5.25095075361218e-06
-9.57017462333139e-06
-1.98187205278867e-05
-2.57044785947632e-05
-3.9956495483872e-05
-1.36071428996241e-05
-1.27742618699766e-05
-4.53206298441192e-05
-2.3778107750298e-05
-2.98410243861058e-05
-3.28713453184388e-06
-1.89726398634043e-05
-2.32447774992092e-05
4.8286950709409e-06
-2.13057597497881e-05
-3.64020737651014e-05
-1.27102339118869e-05
-3.11315624329405e-05
-1.69890316814516e-05
-1.8739289866712e-05
-7.03940400690381e-06
-2.55800361159005e-05
-1.86019660502219e-05
-8.26686471449286e-06
1.16016276973982e-06
-1.32592115670144e-05
-2.43635514103765e-05
-2.99650353779738e-05
-1.8385476762305e-05
-3.67253467158381e-05
-7.50144476030231e-07
-1.737459462564e-05
-2.19184439573808e-05
-1.79220976408809e-05
-2.60538738058228e-05
-2.25375780493762e-05
-8.86289191983172e-06
-2.02013043304922e-05
-2.25361611560789e-05
-4.32629211110216e-05
-4.28270614378136e-05
-1.07510987782122e-05
-6.60792692544509e-06
-3.16667570005912e-05
-3.02730107544862e-05
-2.11260315597445e-05
-2.0589782974869e-05
-2.29556854962869e-05
-1.44569055010363e-05
-2.42216566912852e-05
-1.39210820740709e-05
-2.18907092058062e-05
-2.39035483261845e-05
1.22957623527399e-06
-1.22892634393549e-05
-2.17753124032188e-05
-3.86613350225448e-05
-1.72640747785298e-05
-3.25620339985535e-05
-3.37828612330219e-05
-2.83173738228658e-05
-3.42627366312253e-05
-3.0537742361321e-05
-2.77484763647284e-05
-6.38945423627326e-06
-3.20863513477423e-05
-5.3347943238939e-05
-1.51483174194925e-05
-2.13636266261694e-05
-1.29479533264117e-05
-1.93279554632884e-05
-3.50110201124627e-05
-1.23369844285933e-05
-1.03314798240008e-05
-1.36479649440373e-05
-9.9645175160701e-06
-2.15718330916041e-05
-3.87904863364559e-05
-2.37951744485435e-05
-3.18696309902136e-05
-2.91853699652908e-05
-2.83374083175408e-05
-1.88906763808425e-05
-5.47200854372428e-06
1.22621693347475e-06
-1.3612056717062e-05
-7.83794112211082e-06
-3.52069440718885e-05
-1.8584416292009e-05
-1.52909132215283e-05
-2.10970669943943e-05
-3.02603720392411e-05
-1.03680136428188e-05
-3.07137133471682e-06
-1.60475225052826e-05
-1.67002160938811e-05
-2.15691512426996e-05
-3.66375031809254e-05
-3.06206543708481e-05
-1.06600928178326e-05
-4.36401820606537e-05
-3.48609654806582e-05
-2.53364556985525e-05
1.9247973755805e-06
-2.71732310026074e-05
-1.49185842605458e-05
-2.51542115411644e-05
-2.49090068584657e-05
-3.4869968845072e-05
-1.53029850495477e-05
-2.85979391034003e-05
-2.45029938681562e-05
-3.17411290655433e-05
-3.73369444936495e-05
-1.63108690386588e-05
-1.41363046471844e-05
-2.83395274558391e-05
-1.792842562084e-05
-7.64167505043613e-06
-2.35281631476296e-05
-2.43379694812766e-05
-3.79623755001208e-05
-1.35967815152111e-05
-9.30591125519128e-06
-3.12957074505624e-05
-1.8829411986465e-05
-2.05042625519394e-05
-6.41350741718026e-06
-1.76360406376763e-05
-1.70490588960538e-05
-2.74566961483002e-05
-2.11239675156341e-05
-2.56900856610775e-05
-1.79730837100976e-05
-1.43140501779969e-05
-9.52340315217223e-07
-2.56452741151162e-05
-2.82217822858884e-05
-1.73542988004579e-05
-2.35145623150125e-05
-1.78391419551336e-05
-3.54556940118346e-05
-4.47228383390958e-05
7.48386214722747e-06
-2.8294309296514e-05
-2.57372208613559e-05
-2.14970944428447e-05
-3.16015281242433e-05
1.14240317252362e-05
-1.16849648809523e-05
-1.94550548184617e-05
-2.66685439351694e-05
-8.31684717806212e-06
-4.47856280478926e-05
-7.32258807680564e-06
-1.6935297975944e-05
1.12543046891752e-05
-3.35129860089505e-05
-2.63398989065438e-05
-3.85879312742853e-05
-1.45137609885465e-05
-8.01802337370451e-06
-3.53125326713117e-05
-2.05894123371974e-05
-3.76004921628641e-05
-3.25644004457365e-05
-2.21431770832804e-05
-1.30457512221706e-05
2.33974773195596e-06
-1.93897412112942e-05
-3.67911317651812e-05
-2.66613399735706e-05
-1.24411939647786e-05
-3.45625732610503e-05
-2.11361397129338e-05
-1.94341968649868e-05
-2.32291274756089e-05
-2.73302702970611e-05
-1.36867619570915e-05
-2.63362133781908e-05
3.44569378923586e-07
-1.34813531730626e-05
-1.84949198211234e-05
-3.26408605302649e-05
-9.35687281083111e-06
-3.58986466317691e-05
-2.70733511302697e-05
-2.34508762785338e-05
-1.03553656162638e-05
-3.72153581064619e-05
-1.62821529380975e-05
2.65538273806131e-07
-2.4150525801576e-05
-2.41483608755785e-05
-4.74341527688896e-05
-4.39122661781816e-05
-1.502442607585e-05
-5.98016023591888e-06
-2.78424143956395e-05
5.64372413053314e-07
-3.78148644110509e-05
-3.15478809902984e-05
-3.40098640305847e-05
-1.04407437771982e-05
-2.11067003166054e-06
-8.455015716007e-06
-2.12991177187465e-05
-3.58505014813305e-05
-3.46649904519484e-05
-8.18067027969164e-06
-2.12532419638744e-05
-2.3393262217116e-05
9.13944694260769e-07
-3.1652755617916e-05
-2.22418426080383e-05
-2.38460718455331e-05
-3.220095330811e-05
-1.42872338736615e-05
-2.17861646570967e-05
-1.90652923813152e-05
-2.5925837834706e-05
-1.77751823348823e-05
-1.42482955414367e-05
1.85092718781891e-05
-2.29786021867635e-05
-2.52699981404399e-05
-2.78006424028102e-05
-2.15362709845612e-05
-4.9243800454702e-06
-1.88445996770073e-05
-4.03534095157584e-06
-4.53347515351773e-05
-2.40665259433894e-05
-9.88676522502824e-06
-2.12870523903477e-05
-1.60545550670911e-05
-1.20192469704863e-05
-5.83269116111625e-06
-1.84362521767211e-05
-6.35227755016585e-06
-3.2338105411246e-05
-2.06191838397042e-05
-3.15513607070825e-05
-1.63298453611447e-05
-8.92648209829797e-06
-2.70886868674739e-05
-3.22153684471479e-05
-1.84382448069267e-05
-2.16737963655338e-05
-2.82063956711414e-05
-3.08488432723475e-05
-1.05765561671828e-05
-1.49214449501838e-05
-3.07893166655131e-05
-2.76320266236084e-05
-2.93225976790478e-05
-2.65525751392788e-05
-1.31304225828302e-05
-2.83554258191956e-05
-1.85342085810545e-05
-1.22755362455841e-05
1.05853181288521e-05
-2.69174965972041e-05
-9.59026086488485e-06
-1.53826212872843e-05
-4.08144563949053e-05
-2.50464015174833e-05
-1.48874980257106e-05
8.64357014024013e-07
-4.86214415352057e-05
-3.8812684505693e-05
-2.2776496096105e-05
-2.8116038939743e-05
-3.43748093557918e-05
-4.06896769979307e-05
-8.02156595336496e-06
-1.70106066992983e-05
-2.91947930547075e-05
-1.78471050138808e-05
-1.29697621621018e-05
-1.03954681200529e-05
-1.91040013448561e-05
-2.32763943777465e-05
-1.70336889230901e-06
-1.89762107521781e-05
-2.47753851312971e-05
-4.43729588851912e-05
-3.191192595863e-05
-1.67324525041182e-05
-2.32959205661742e-05
-2.66191419013668e-05
-1.79662412102098e-05
-3.37152609757714e-06
-3.36012742072805e-05
-1.9640428277781e-05
-2.03693865599758e-05
-2.39827284504531e-05
-6.95475734693215e-06
-7.52585575988437e-06
-1.09436812997378e-05
-3.23787912557532e-05
-3.4909048589249e-05
-4.15124484075757e-05
-4.42610335216887e-05
-1.40767254597167e-05
-1.46919624638148e-05
1.43234689327618e-05
-1.99740046057555e-05
-1.56420027491571e-05
-2.44333958236193e-05
-3.00747206844826e-05
-5.71237845588578e-06
-1.10781568174603e-05
-2.23158746030754e-05
-1.19429880547375e-05
-5.11715703426282e-05
-2.15721369716937e-05
-1.25930216461299e-05
-2.44491928333835e-05
-2.29020397502411e-05
-9.38935227567252e-06
-3.60995670087297e-05
-2.04122721700827e-05
-3.11505624787499e-05
4.95637932018524e-06
-1.86859330286831e-05
-4.23015179424403e-05
-4.00859493096376e-05
-2.84796948822611e-05
-2.97500712388666e-05
-2.72116551531293e-05
2.4749454250383e-06
-1.12880835056613e-05
-3.88887040281576e-05
-2.78187731937409e-05
-2.16397829616911e-05
-3.9629555295522e-07
-3.3249607379816e-05
-2.98473528051599e-05
-1.97400106352056e-05
-1.30777095790353e-05
-3.34585814234644e-05
-1.55631182900276e-05
4.3513180700474e-06
-2.57367581482947e-05
-2.2806958128052e-05
-2.11899761195378e-05
1.27499652147779e-06
-1.80080476861473e-05
-3.70144614644016e-05
-1.38003022836095e-05
-2.68836723639376e-05
-2.20954380075869e-05
-2.30864901878305e-05
-1.4844354892677e-05
-1.18137351137656e-05
-2.32831583968144e-05
-9.11092319116925e-06
-2.6324497629882e-06
-4.47087551350685e-05
-1.58201565632681e-05
-3.06241148724571e-05
-2.60048059887561e-05
-2.93691282482537e-05
-3.91975904784971e-05
-1.60646938862417e-05
-1.14239213369848e-05
-4.89228216490054e-05
-3.19620183089976e-05
2.4491401188947e-06
-5.0749219729838e-05
-2.16070733096433e-05
-1.08600191462671e-05
-1.16699164546971e-05
-5.73189690552421e-05
-9.28048299074128e-06
-3.35887630473551e-05
-1.49665148676857e-05
-2.83614352412528e-05
-1.96984472129339e-06
-6.40136922806229e-06
-1.3174468193076e-05
-2.08399938330919e-05
-3.89594078446099e-05
-2.55346813749959e-05
-2.33512608051371e-05
-1.63697800631473e-05
-1.8504992167712e-05
-1.65458752529973e-05
-1.67932046285695e-05
-2.57496560811974e-05
-1.75201649768037e-05
-9.59537877157506e-06
-1.1049550928989e-05
-1.21636935028365e-05
-1.8686952755453e-05
-1.86350539511498e-05
-3.65243099975223e-05
-2.96710732451324e-05
-1.02745272785896e-06
-3.44961987638271e-05
-2.09441968275924e-05
-2.48218685975758e-05
-2.64066901717526e-05
-2.35051044182557e-05
-2.04857256843495e-05
-2.55687062958853e-05
-4.28112792437737e-05
-6.37258998311775e-07
-3.35873065525436e-07
-2.48906542402211e-05
-2.43789072078401e-06
-2.24935963910055e-05
-1.59745101543412e-05
-1.20839569791252e-05
-1.06386946003072e-05
-3.10862172411171e-05
8.03766947331897e-06
-3.9803827103948e-05
-1.68157743000324e-05
-3.0575472435837e-05
-2.43273184019825e-05
-3.20619805746413e-05
-4.21975218464232e-05
-1.68107359476661e-05
-2.53436753962186e-05
-3.22437848073318e-05
-6.35891494567486e-06
-2.98798576428501e-05
-1.34724251537109e-05
-2.04509895044073e-06
-2.99481453026511e-05
-3.52947827956373e-05
-1.09094403497777e-05
-1.88660696366462e-05
-2.29190516366174e-05
-1.80477342670747e-05
-7.19464293312904e-06
4.21259099738856e-06
-2.71481195881091e-05
-8.32709102904365e-06
-1.09392237338841e-05
-9.06795806690862e-06
-4.43358157470493e-06
-3.22296243947351e-05
-3.85239159346473e-05
-2.88442339256161e-05
-3.31019571264956e-05
-3.05011451704957e-05
-1.60789015353315e-05
-2.43157451291331e-05
-2.51212511092269e-05
-1.65527392888067e-05
-1.76649678036919e-05
-3.87792170449785e-05
-3.00162502929302e-05
-2.23635948890604e-05
-9.86622703946547e-06
-4.33064248190719e-06
8.31288759310662e-07
-1.32790152382529e-05
-6.43293008462924e-06
-2.20929826914795e-05
-2.15867819614334e-05
-1.78753517246476e-05
-1.58616348740286e-05
-3.00021061061684e-06
-1.73192656615806e-05
-1.70369628097622e-05
-1.72642983058122e-05
-2.64605768173822e-05
-2.78838263051792e-05
-9.95195295158665e-06
-1.50541626565872e-05
-1.00857015334045e-05
-2.69106249912729e-05
-1.62683967293603e-05
-2.40580724285816e-05
-1.50301850495252e-05
-2.7561179708943e-05
-2.41053404613418e-05
-2.50931357425912e-05
-3.14223608401432e-05
-2.1074363714725e-05
-3.09955084323627e-05
-2.02291460935761e-05
-2.75317301895773e-05
-1.74136897159157e-05
-1.37457184127008e-05
-3.21610249152532e-05
-2.24168007720008e-05
-2.88402903944309e-05
-3.20743711741532e-05
-2.28951067434284e-05
-2.50331668748709e-05
-1.47680941432377e-05
-7.73218034397585e-06
-1.92240923834871e-05
-1.42182493380611e-05
-1.20283481704433e-05
-1.59153151937482e-05
-9.73577301335862e-06
-1.7911013033284e-05
-2.06335911869441e-05
-2.73547725373421e-05
-2.96175663708943e-05
-3.62402223963536e-05
-4.85877496784305e-05
-3.77766680294734e-05
-3.9791092319836e-05
-1.27914980259535e-05
-2.97859223584299e-05
-2.12265005819854e-05
-2.67242447242e-05
-4.32430308486032e-05
-3.27451437069811e-05
1.13447129219632e-06
-2.017633022722e-05
-1.94939991950276e-05
-3.60561755653759e-05
-1.42368778809731e-05
-3.65492761575437e-06
-4.77440826227104e-05
-3.30850063551424e-05
-1.78038659901115e-05
-1.70325707927987e-05
-2.59578883498103e-05
-9.99746961832605e-06
-2.02743052171511e-05
-3.63670747638679e-05
-2.16731751539386e-05
-2.71451824033235e-05
-3.19596831560574e-05
-4.06943704051885e-05
-2.46139751741276e-05
-1.46179372132192e-05
-3.1740172838016e-05
-2.47288331217198e-05
-1.08856738630429e-05
-1.74309716575034e-05
-3.645001423077e-05
-1.89930146590226e-05
-1.08314536796628e-05
-2.68403367483903e-05
-1.39495461220331e-05
-3.40276104593634e-05
-1.56744236432413e-05
-7.22455538167939e-06
-2.59205044990517e-05
-3.70631150199759e-05
-8.39020704410032e-06
-7.35854907257735e-06
-1.35240089504233e-05
-1.22426335604798e-05
-2.71450559525665e-05
-3.1780290104071e-05
-1.70572615750146e-05
-2.43906270754177e-05
-3.91662613430386e-05
-2.82822052812266e-06
-1.06509138909779e-05
-1.82436905124095e-05
-1.53613451608669e-05
-1.84741060321793e-05
-5.46043794204436e-06
-2.14804165429466e-05
-9.20804331097242e-06
-1.81508111554823e-05
-3.95441366501144e-05
-2.7766966183297e-05
-1.78056275969617e-05
-1.08627322549363e-06
-4.85312048095293e-05
1.21190086590747e-05
-2.54456257472572e-05
-4.72012577620451e-06
-1.91247436335796e-05
3.42874160562194e-06
8.74811576337744e-07
-1.37716592791665e-05
-1.09850243300967e-05
-1.64888944508251e-05
-2.46202981261802e-05
-2.3456721419639e-05
-2.46990152354251e-05
-2.2755961969292e-05
-1.27189601309692e-05
-2.47011062517863e-05
-3.14638145397314e-05
-3.73849352463552e-05
-1.33122057934967e-05
-1.81809427395493e-05
-1.5657558062319e-05
-2.2288333379307e-05
-2.74909395420083e-05
-1.36243166344197e-05
-4.37799575888963e-05
-2.58334515437436e-05
-2.60325610637121e-05
-2.24310798377296e-06
-2.33107537705377e-05
-1.82178303542897e-05
-1.279903103662e-05
-9.57934184935214e-06
-6.00790234706685e-06
-2.75299165332435e-05
-1.35051600264142e-05
-2.0326612461235e-05
-2.5309482198451e-05
-1.52986295182538e-05
-1.67231498414658e-05
-2.78813759349026e-05
1.12412862680166e-06
5.65307634511726e-06
-2.42447440312565e-06
-3.97927343548644e-05
-3.26092893763295e-06
-1.19654932866285e-05
-2.23745519630951e-05
-8.41989171213311e-06
-3.49580964338979e-06
-3.62144572058048e-05
-1.84717218724919e-05
1.85703255371297e-05
-2.67455531252042e-07
-4.0442605180097e-06
-5.08104756117868e-05
-1.41748680792915e-05
-9.29148406606017e-06
-5.07134770653557e-06
-7.13281389169407e-06
-1.99860153920406e-05
-1.27998046084037e-05
-1.92116376507804e-05
-8.61557726637625e-06
-2.09425892217558e-05
7.94197449998303e-07
-4.0533144946379e-05
-2.85557848354165e-05
-3.53850419563376e-05
-4.03620130011617e-05
-3.82626914409013e-05
-2.37603815900437e-05
-3.1749441696051e-05
-6.93625677852649e-06
-1.69638685740488e-05
-1.28912822363216e-05
7.55094677738365e-07
-3.29216810156092e-05
-3.76896149094929e-05
-7.65882393180457e-06
-2.24437971099266e-05
-1.78655206708012e-05
-3.0515881283574e-06
-2.05215207845178e-05
-2.57835352173606e-05
-2.51886449987067e-05
-9.19377503932452e-06
-2.99271644808526e-05
-2.49134772189124e-05
-1.24601182692073e-05
-1.84116374531139e-05
-1.84393545699433e-05
-3.57545020871656e-05
-2.50949385136713e-05
-1.34254728615217e-05
-6.87501213310823e-06
-2.12797641658343e-05
-3.94241762196835e-05
-2.91431599445075e-05
-1.11298480273194e-05
-2.21507122407734e-05
-5.61728842474411e-06
-2.87474686720571e-05
-1.25142275898221e-05
-2.29291346411165e-05
-3.69446315905855e-05
-3.25662096733012e-05
-3.40383577181594e-05
-5.84681013089395e-06
-1.92632685974684e-05
-3.60614253227028e-06
-1.2263233446121e-05
-8.05676981515133e-06
-2.85378245100371e-05
-2.34143583138852e-05
-1.1940099497485e-05
-2.28592576141132e-05
6.2936020667401e-06
-4.70162442896066e-07
-1.03809967607766e-05
-8.70351624023788e-06
-3.68359336535594e-05
-1.55020946425919e-05
-2.19219162969449e-05
-2.21293125743088e-05
-1.20017487327249e-05
-1.66136698554019e-05
-2.40924312713797e-05
-6.30290409823802e-05
-4.18443775078879e-05
-2.8326554537111e-05
7.17921805677587e-06
-1.37061675516777e-05
-5.2907720275361e-06
-2.52730909685931e-05
8.87003418486324e-06
-2.11966609285301e-05
-1.79461434667296e-05
-3.0878917150437e-05
-2.39396148041076e-05
6.23974854813829e-06
-2.01309237397321e-06
-2.26965500946345e-05
-9.19793173479705e-06
-1.97392880288603e-05
-3.06369445988789e-05
-1.73709715526978e-06
1.52831522392359e-05
-1.25473466870092e-05
-5.04434757146868e-06
-3.96738579680268e-05
-3.12814164760744e-05
9.14690017026258e-06
-1.65432791146747e-05
-2.78524643518692e-05
-3.35502908711375e-05
-1.83528935477278e-05
-2.87150071707931e-05
-1.48312586034302e-05
-3.52857972131059e-05
-2.5020292959856e-05
-3.71142995052723e-05
-3.51957807821655e-05
-2.98934594955381e-05
-1.94546514927588e-05
-2.27134253140304e-05
-1.17902044244618e-05
-9.12157458437585e-06
-5.12783534948023e-06
-1.818190018529e-05
-1.21433366119672e-05
-2.30591422817704e-05
-3.6249836293624e-07
-2.76832132647202e-05
-1.59023960083051e-05
-2.20354656893862e-05
-2.04875354006357e-05
-3.16856997119242e-05
-1.59723078528152e-05
-1.86800801616414e-05
-1.2128182791432e-05
7.92367061511858e-06
-3.42420919866083e-05
-9.8649802312843e-07
-8.48656384323976e-06
-2.13490006599177e-05
-1.72200305850937e-05
-3.7661267069114e-05
-2.89597083719099e-05
-3.16321940214664e-05
-1.07271242293808e-05
-5.01524519782589e-06
-2.5862237295414e-05
-3.22345647337166e-05
-1.95218066462021e-05
-1.78843213110174e-05
-2.13705826098963e-05
-1.18517424880399e-05
-9.19426826051835e-06
-3.60619371277421e-05
-1.21863466594283e-05
-3.43521889037576e-05
-2.21003860553635e-05
-1.51710740692859e-05
-1.58238527760213e-05
-2.50925957103279e-05
-1.70113939280037e-05
-3.51079676613539e-05
-1.64945680928631e-05
-1.72411763575677e-05
-2.92797327387835e-05
-2.7016288852542e-05
-4.20976402667052e-07
-6.60562074333e-06
-1.12061821820614e-05
-3.44880047185085e-05
-3.77018436425308e-05
-2.44655419483491e-05
-2.81888040596964e-05
-5.92355361309681e-07
-1.81730290532043e-05
-2.15087046610555e-05
-2.5830390335392e-05
-2.47050416927296e-05
-1.54924829097833e-05
-2.35971887689372e-05
-1.31222195554763e-05
-2.31280462836846e-05
-3.77564927158569e-05
-2.40253210086974e-05
-6.9777378282782e-06
-3.9323915141872e-06
-2.15418201440023e-05
-2.8211986429694e-05
-2.45922863813975e-05
-3.25325875706372e-05
-1.80463708338827e-05
-1.29902461195329e-05
-9.00625861014757e-06
-1.57102267494808e-05
-2.48796812918045e-05
-2.03235449754078e-05
-2.00964695155782e-05
-2.75752066637773e-05
-1.78704329368357e-05
-2.72071862936103e-05
-1.22799187248094e-05
-2.31056814152449e-05
-9.77802070365233e-06
-2.2492057837116e-05
-1.49077113827328e-05
-1.51823919813319e-05
-1.22220105742105e-05
-3.1699447984027e-05
-1.69987172363365e-05
-1.84650394568303e-05
-1.03117791142392e-05
-2.93842265385142e-05
-3.59533819976814e-06
-1.62457371858364e-05
-2.55545394869052e-05
-1.71067445234847e-05
-7.59804380015399e-06
-1.51813987241674e-05
-4.09492030682262e-05
-2.20428079921354e-05
4.13702919268431e-06
-4.00290693317294e-05
-6.40275383751966e-06
-6.64037303682965e-06
-1.49282198364747e-05
-2.56846596071392e-05
-5.75276799712368e-05
-3.50080482219609e-05
-2.27084213112496e-05
-5.82847077189993e-07
-1.46070321827549e-05
-2.05828628982294e-05
-2.22588550359596e-05
-3.22461698331601e-05
-2.64492654502946e-05
-2.5435312494301e-05
-9.07176724397315e-06
-2.31777901378248e-05
-1.31560623008457e-05
-6.33165693657908e-06
9.08624459018591e-07
-1.39454070578004e-05
-2.9257936488111e-05
-4.03799183968416e-05
-2.22971363078133e-05
-1.38922188370152e-05
-2.3533999078111e-06
-1.49927534824973e-05
-1.50366013145508e-05
-3.20426142296489e-05
-2.40709038802667e-05
-9.58175120614999e-06
-1.02669352402194e-05
-2.67558414097033e-05
-9.71022731499015e-06
-3.30974769388847e-05
-3.56454415521904e-05
-3.20372867887422e-05
-2.49610034371132e-05
-2.25064427622882e-05
-1.28885261641599e-05
-1.92684068323072e-05
-4.43990333319717e-05
-2.88784930681676e-05
-3.52416961556459e-05
-1.87400725807091e-05
-4.46501144885481e-05
-1.42239087969254e-05
-2.76086349389956e-06
-5.35024840692197e-06
-2.32333642235862e-05
-7.95752401034267e-06
2.8153144339929e-06
-2.1032738879469e-05
-6.96860422157197e-06
4.23421603105662e-06
9.91365091581561e-07
-2.59334214631636e-05
-2.30041082893184e-05
-2.20366160563886e-05
-4.26232086288259e-05
-4.06649009480939e-05
-1.99859309442496e-05
-3.03986868494079e-05
-1.99095412638833e-05
-1.92434798431974e-05
9.57631586769966e-07
-2.45303014553809e-05
-1.66394821411485e-05
-8.09528349361173e-06
-2.90046003069319e-05
-2.08847919729508e-05
-1.73563088410235e-05
-2.08967458400025e-05
-1.72474091664609e-05
-1.6270328356294e-05
-2.9222577882156e-06
-2.69590031092303e-05
-1.73921625092202e-05
-2.62538790289926e-05
-2.10436995508274e-05
-1.03501712249774e-05
-1.30178230388671e-05
-2.92412640524342e-05
-2.78899443611507e-05
2.51333859097421e-06
-2.78371967275199e-05
-1.40421002558724e-05
-1.66571482164493e-05
-1.22718443341083e-05
-1.45818183232403e-05
-2.00951758546814e-05
-2.29718638296039e-05
-1.72150618485485e-05
-2.5227376889314e-05
-1.10559476068235e-05
-8.46900297402633e-06
-3.60436954784529e-05
-2.42599516313803e-05
-1.05929323752945e-05
-2.90462580771737e-05
-7.53647754110869e-06
-2.05840160924281e-05
-2.29191196543591e-05
-2.45751409469663e-05
-3.51880327414686e-06
-4.52104766982243e-06
-3.24414369952595e-05
-2.06852839096823e-05
-2.66057306126946e-07
3.17885848060698e-06
-4.92616359320874e-06
-2.17200584472393e-05
-5.78043628188133e-05
-1.88457153134417e-05
-3.24698943854292e-05
-2.5871512633185e-05
-2.85592267627914e-05
-1.32390749767505e-05
-3.84140087321461e-07
-3.9637505180188e-05
-1.41896003537747e-05
-2.43499368263602e-05
2.54878162115162e-06
-2.53208734340183e-05
-2.9022527404952e-05
-2.79157571545857e-05
-1.12402879105752e-05
-1.26499932636293e-05
-1.61293135413308e-05
-1.55138551989413e-05
-2.31112841417315e-05
-2.85994076443829e-05
-4.00243217293929e-05
-2.062467534425e-05
-2.79975181153756e-05
-1.50380087251855e-05
-2.72588372816857e-05
-1.91575557394014e-05
-3.80015669697769e-05
-2.90415175235687e-05
-4.02370146176347e-05
-3.30995344298729e-05
-2.95124942801148e-05
-8.15890250686574e-06
-4.41326477613266e-05
-1.29558283099908e-05
-1.80054069064556e-05
-2.8705143908394e-05
-2.93759058122104e-05
-1.71131391390364e-05
-1.91241657159514e-05
-6.21331559123278e-06
-1.11393080582503e-05
-2.74698653059227e-05
-3.43740898651935e-05
-8.62276626198223e-06
-6.25190263712245e-06
-1.64364062976446e-05
-4.34466440865325e-05
-4.34380247915604e-05
-3.41221274024046e-05
-3.83792602074851e-05
-1.714664411762e-05
-1.85391479686785e-05
-5.20628405255521e-06
-3.59742868256756e-05
-9.71656736272342e-06
-2.22025714189409e-05
-2.73557648677999e-05
-2.10533666588625e-05
-2.11710778539618e-05
-2.69599636644023e-05
-3.12814379712923e-05
-2.43984414820466e-05
-7.80071635870898e-06
-2.89063360930656e-05
-4.24927718165704e-06
-2.7953441878851e-05
-1.67945746047291e-05
-1.70979592477202e-05
-3.08844633291205e-05
-1.12339229935774e-05
-8.11581967650299e-06
-1.73107349685467e-05
-2.11086939358744e-05
-3.98663561196076e-06
-2.69396137162135e-05
-1.12679907219946e-05
-5.41776227935598e-06
-4.02313265883303e-05
-2.58986365654774e-05
-1.91737585287378e-05
-2.46710116365005e-05
8.18947718171136e-06
-2.5301629301004e-05
-1.98181247994703e-06
-1.39919504115419e-05
-3.7475967710214e-05
-8.95392724839727e-06
-2.1131152115308e-05
-3.05625176779239e-06
-1.52526691550876e-05
-2.68967861751752e-06
-1.88936183486059e-05
-7.70034901583107e-06
-2.27740134378195e-05
-2.12749739777371e-05
-2.44388360147507e-05
-4.66937647667983e-05
-2.83470022279162e-05
4.84292408430411e-06
-1.49676532718003e-05
-3.68012789952422e-05
6.25861024954023e-06
-2.62351547238521e-05
-1.55323987678568e-05
-2.78353436538364e-05
-3.33728618290719e-05
-2.36527217290384e-05
-1.63930024691939e-05
-1.68420647334809e-05
-2.85253191583265e-05
-4.27584712267044e-05
-1.14367686713073e-05
-3.40425967734828e-05
-4.04907515676646e-05
-2.65895663886201e-05
-2.6486742428817e-05
-3.15608323509953e-05
-1.63066669354846e-05
-4.06615433826298e-05
-2.23863801598046e-05
-2.35573904391592e-05
-2.6810948062616e-05
-3.11505698400035e-05
-4.94756543580019e-06
-3.75048862347332e-06
-1.44942174423515e-05
-9.09890631922638e-06
-2.30803043242393e-05
-1.13835529614512e-05
-3.40226121683446e-05
-3.0193341415882e-05
-2.65293399601466e-05
-1.3844042646974e-05
-2.8636187220677e-05
-3.84737550456573e-05
-2.88945771019677e-06
-3.61142796839161e-05
-1.61072727720594e-05
-2.30663581838868e-05
-5.94139788234785e-06
-1.66224963561838e-05
-4.39605460177143e-05
-2.76183812651491e-05
8.78693956659536e-06
-1.99598148449402e-05
-2.8275914872148e-05
-1.35585321736043e-05
-2.47035340607573e-05
-1.70063767283979e-05
-1.88250200018254e-05
-1.27923009710072e-05
-6.77602902971813e-06
-7.58646072859611e-06
-1.23042490434311e-05
-1.50910385906649e-05
4.80149297211947e-06
-1.85112670490853e-05
-8.80528737162083e-06
-1.45190439122347e-05
-2.73324657935513e-05
2.72757388725803e-06
-2.72871665004821e-05
-1.716482498516e-05
-3.53271252716967e-05
-9.25505658328136e-06
-2.1816618163306e-05
-1.80054198631271e-05
-2.17548080681309e-05
-2.69361159123099e-05
9.85390854811652e-06
-1.98254214847937e-05
-1.7867549823693e-05
-2.78969881314512e-05
-1.48410336755225e-05
-2.91877696902531e-05
-1.833186561854e-05
-3.47725014831077e-05
-3.58547662221852e-05
-1.95503662314642e-05
1.1811446638136e-05
-2.20824928727746e-05
-3.6070598299914e-06
-3.52504969836243e-05
-7.45090651673066e-06
-1.08234010538229e-05
-4.67135344005009e-06
-2.91851091006912e-05
-2.74215689464334e-05
-2.78354126683258e-05
-3.07111506854841e-05
-3.01545041509631e-05
-1.89441767446527e-05
-4.03851791221272e-05
-2.79385809628872e-05
-1.49459950867467e-05
-2.90504972687949e-05
-1.43301698121173e-05
-3.50696128283973e-05
-3.11610203210953e-05
-3.2229584380838e-05
-1.56447367918171e-05
-1.93167321230851e-05
-2.53421966697985e-05
-1.13179574545603e-05
-3.01802234744419e-05
-4.64153575482222e-05
-3.17598395892081e-05
-8.94732105629214e-06
-1.79023201610651e-05
-3.74828507839107e-05
-3.83849993093596e-05
-3.06714022945492e-06
-1.58927498278132e-05
-2.36083412489511e-05
-2.51672221468845e-05
-1.05231739424066e-05
-4.70431725936e-05
-8.64893772563121e-06
-1.29502281487273e-05
-1.35275038447664e-05
-1.98826753599512e-05
-2.56807332617512e-07
4.39139611725492e-06
-3.11552244434874e-05
-3.82730697208253e-05
-1.71577426533728e-05
-3.71684043821711e-05
-2.24903532563258e-05
-1.13696278827848e-05
-2.06924244114076e-05
-3.48652128747408e-05
-1.3459539026713e-05
-1.0247607925623e-05
-4.38898615606201e-05
-1.91909247905993e-05
-2.26682939782995e-06
-1.82711709770854e-05
-3.07240155063495e-06
-1.03605089771263e-05
-3.98891577474148e-05
-3.54793990725203e-05
-1.65485662914397e-05
-1.38555522117183e-05
-2.81418299626954e-05
-2.20540763499466e-05
2.31926068208182e-06
-3.33070517759664e-05
-3.3705316169896e-05
-3.44974889884502e-05
-2.52083071235129e-05
-4.52679121932638e-05
-2.48980466540134e-05
-3.15007246836683e-05
-3.51137329057277e-05
-2.55481569690627e-05
-2.38511725416045e-05
-1.03209609416608e-05
1.73299013109431e-06
-2.64700741159779e-05
-1.85069638763576e-05
-1.52534747856562e-05
-1.75492145354598e-05
-1.91609110056916e-05
-2.90786142361901e-05
-2.59349863198527e-05
-1.86980656713604e-05
-1.35585529936823e-05
-1.77247506228626e-05
-3.42217705179825e-05
-3.84182645944693e-05
-1.37299509549846e-05
-7.51566109814435e-06
-2.40559026958133e-05
-2.23895244226099e-05
-1.75253042457599e-05
-1.29352450305383e-05
-4.02425865367276e-05
-3.396496885064e-05
-1.5428995203357e-05
-1.86483162869249e-05
-2.68617526708505e-05
-1.80182527225048e-05
-1.31981405810801e-05
-1.67836624451801e-05
-1.06627739696849e-05
-1.2731432770455e-05
-2.1933784240813e-05
-1.44098008145636e-05
-3.57409523056596e-07
-1.66218577985834e-05
-4.66911078361434e-05
-1.49969219415534e-05
-3.99777557260841e-05
-3.391111676807e-05
-2.7389168038816e-05
-2.93616168697386e-05
-2.10584405066188e-05
-1.85521410294006e-05
-1.30502079682393e-05
-2.12810456067609e-05
-5.26764348897933e-06
-4.91375579011796e-05
-2.00671906471155e-05
-1.21007232552828e-05
-2.10928247743882e-05
-1.60064356047618e-05
-2.90122558406327e-05
-4.51285249237369e-05
-3.28809080777828e-05
-2.09634355406955e-05
-1.13221969039545e-05
-1.95265105981717e-05
-1.62885877910741e-05
-2.47653340681937e-06
-5.98198673943703e-06
-1.9034504338913e-05
-2.1845175181876e-05
-4.73493359496824e-06
-1.88370834425556e-05
-2.29353295669221e-05
-2.70072755701888e-05
-3.67650193228341e-05
-4.90307887771526e-06
-2.7907694988238e-05
-1.18195220005056e-05
-2.55249415397488e-06
-1.74195200784173e-05
-2.59792216663841e-05
-7.43059452274463e-06
4.94334462302593e-06
-4.13659979151269e-05
-2.03530936467728e-05
-1.10604152756472e-05
-3.40676085061535e-05
-1.8864343816382e-05
-2.81300541424763e-05
-3.76029172386811e-05
-1.1928357852188e-05
-1.11401229377234e-05
-1.8337963632588e-05
-2.10009080817938e-05
-9.49916080410745e-06
-1.40900941084763e-05
7.0772473535649e-08
-2.82290400460637e-05
-1.38082269397929e-05
-6.4503066577615e-06
-2.5319878441972e-05
-3.95011404945833e-05
-2.77110410836904e-05
-3.46269124985887e-05
-2.79759352403807e-05
-2.15335132160603e-05
-1.97287709799298e-05
-3.06844612983543e-05
-3.65197157742749e-06
-3.09935019551884e-05
-2.01973285277593e-05
-1.86352672560121e-05
-3.95281043927591e-05
-1.08879251781198e-05
-1.44391615920373e-05
-2.0410949088654e-05
-4.07119904156577e-06
-2.80119324085638e-05
-1.63129631524606e-05
-1.92186315570069e-06
-2.66356685251095e-05
-2.29122382672296e-05
-1.96368792048217e-05
-2.13584011149475e-05
-3.59758803442993e-05
-2.14129473856957e-05
-1.6647651982859e-05
1.96674138207506e-07
-2.96073761009493e-05
-3.55347137352823e-05
-2.24208311341345e-05
-3.35546641775481e-05
2.65344003455287e-07
-2.24343141655693e-05
-1.40155030259375e-05
-2.80486052806625e-05
-2.34417670761466e-06
-1.87348709041461e-05
-1.51876480178764e-05
-2.10231945127201e-06
-4.51492267558867e-05
-2.89681373699206e-05
-8.83860273116214e-06
-2.71668832856109e-05
-1.14204846018999e-05
-2.38225709901748e-05
4.37944635529592e-06
-1.64245572076603e-05
-1.91550777152169e-05
2.03772493780356e-06
-5.36872187671702e-06
-2.35713831206905e-05
-1.48796690391543e-05
-3.11070903628923e-05
-2.07280003325356e-05
-4.03647718196629e-05
2.15777171409548e-06
-9.40949486980988e-06
-3.38505260331362e-05
-2.10188448363137e-05
-2.05725716337535e-05
-1.58855182287008e-05
-6.73134333250087e-06
-1.56501496813987e-05
-4.22459993652319e-06
-4.07426645375464e-05
-1.66577286089887e-06
-8.20570655376094e-06
-1.25765687531897e-05
-1.31421356653381e-05
-9.43050932252438e-07
-4.0564514601781e-05
-4.55358308594585e-05
6.51674123935826e-07
-1.00795969620731e-05
-7.60554105618967e-06
-3.88922688691834e-05
-3.27595505097517e-05
-5.15441739422409e-05
-4.15413301001092e-05
-1.50925147438998e-05
-2.2314936034094e-05
-1.50481151749489e-05
-6.86876161627247e-06
-2.42791787001873e-05
-3.75473102005165e-05
-2.47528989462098e-05
-2.4084842957038e-05
-2.92986284848122e-05
-1.54004307993886e-05
-2.23159593263528e-05
-9.81683869261028e-06
1.0164213159847e-06
-3.09410829938265e-05
-1.98044366766566e-05
-2.11262963719307e-05
-1.863747117088e-05
-1.79784056048752e-05
-1.06427736236507e-05
-3.62407558037803e-05
-3.13221335592967e-05
-7.71774383330802e-06
-1.37363634276105e-05
7.91429771210593e-06
-3.79787647663356e-05
-1.62347515095283e-05
-1.83705951804426e-05
-1.12052522949774e-05
-2.84979119453654e-05
-1.46176805677336e-05
-2.72168857927409e-05
-2.51045168950029e-05
-1.77269448623388e-05
-8.31342716271693e-06
-1.760433606733e-05
-2.89531865066538e-05
-1.40060630672076e-05
-1.17435946491987e-05
-2.5429223312391e-05
-1.89855727638943e-05
-3.23068068289591e-05
-1.39599484759463e-05
-3.84496812322403e-06
-2.21295161893475e-05
-1.55112738560165e-05
-9.98310476299487e-06
-3.12099224871411e-05
-1.34126188438349e-05
-3.00683894031274e-05
-3.08409425117267e-05
-3.12117047493608e-05
-4.61352908522048e-07
-1.20258277453736e-05
-3.39174669265228e-05
-3.74792778620726e-05
-2.19616584598832e-05
-1.17286927425372e-05
-2.56150611814977e-05
-1.87462262415249e-05
-2.89192574972619e-05
-9.11694985047174e-06
-2.94563286578972e-05
-2.40867709473126e-05
-3.33441944754453e-06
-2.05731187676043e-05
1.58519334127474e-06
-1.95857919726574e-05
4.50245655437392e-06
-3.27647411726629e-05
-2.38101202036285e-05
-2.97003379563412e-05
-4.21854067859183e-05
-2.56184713242906e-05
-3.08990961117965e-05
-2.61334250818135e-05
-1.56562738045702e-05
-5.72183687143918e-06
-2.77915221886996e-05
-2.16199480888636e-05
-2.41498160338106e-05
-1.55089337943876e-05
-1.79181376257831e-05
-1.0663750155851e-05
-2.17686972100142e-05
1.36890266164046e-06
-2.0787429569183e-05
-1.15358793132074e-05
-4.58347616062338e-05
-4.4527640959105e-05
-2.44136913588923e-05
-1.90790647844025e-05
-2.10888219423595e-05
-3.56287104721375e-05
-2.56360153661212e-06
-2.70852330360348e-05
-2.93663129436362e-05
-2.25761795441905e-05
-1.41235870906105e-05
-1.90619754042908e-05
-2.85735058451824e-05
-1.95265150509198e-05
-6.52592458432963e-06
-9.78290183637321e-06
-9.2659001976143e-06
-1.23081501108268e-05
-9.05323812172937e-06
-1.39165382525888e-05
-5.809298533112e-06
-5.97400002138371e-06
-2.20212417954302e-05
-1.70084807581818e-05
-2.69600584534231e-05
-5.69755541082976e-07
-1.52459264147964e-05
-1.98323670204294e-05
-2.42112684848771e-05
-1.09645166928941e-06
-1.2025141099564e-05
-3.90828702368302e-05
-4.46146270666738e-06
-2.33891895259402e-05
1.81643891794289e-06
-1.32461894036848e-05
-1.10807219497335e-05
1.53835668159982e-06
-1.79455396556392e-05
-3.25606264868036e-05
-1.82549326569981e-05
1.44585092289422e-06
-2.49936874244373e-05
-1.75439650697068e-05
-1.97510795912857e-05
-1.10326288819886e-05
-2.51245721808939e-05
-3.04881790519713e-05
-3.4267006733343e-05
-2.42980781511963e-05
-1.18065583322887e-05
-1.31972380219143e-05
-1.89380900570451e-05
-5.13956137895072e-05
-1.69074396990347e-05
-3.67393977155166e-06
-7.51718949162191e-06
-3.50070705279349e-05
-3.17871519160508e-05
-2.81350892352335e-05
-1.69905268356166e-05
-2.22350123975368e-05
-3.95473399754353e-05
-2.49038598780792e-05
-1.18619920556448e-05
-2.91916435575197e-05
-3.34967088231213e-05
-1.51541492091229e-05
-1.76427939259657e-05
-1.84332268737556e-05
-1.59409734827121e-05
-1.99605317204016e-05
-3.19954439296138e-05
-2.78560417795774e-05
-3.1678273509621e-05
-2.1956739703861e-05
-2.86014367038427e-05
-1.31717645602222e-05
-3.55466919662831e-05
-1.48937071616003e-05
-2.24426874970087e-05
2.95192803860954e-06
-2.16511009316978e-05
-1.3446114760083e-05
-3.54462810934602e-05
-1.44252503046776e-05
-2.14990323545039e-05
-1.8777318242176e-05
-1.80302273225071e-05
-3.12603924690204e-05
-7.89965362552003e-06
-3.16436591622317e-05
-1.64024131202096e-05
-1.90918641075757e-05
-1.68492309252757e-06
-3.24944016792117e-05
-3.1047656083198e-05
-3.48481648678446e-05
-2.57103500965169e-05
-4.61869642309442e-06
-2.06512705050338e-05
-1.51226542670594e-05
-1.46037542884918e-05
-8.83770659720138e-06
-2.37814573009259e-05
-2.49554078401678e-05
-2.60012521102755e-05
-1.61877766667869e-05
-1.76498279175301e-05
-9.83973062273332e-06
-1.7640656121252e-05
-2.01286868900983e-05
-3.30589629498351e-05
-3.29850686954356e-05
-1.85030953789157e-05
-1.79308764144001e-05
-1.78234721431705e-05
-3.55442452925285e-05
-4.62895782485581e-05
-2.20507257008322e-05
-1.18784639207417e-05
-2.82543547182995e-05
-8.06195156825535e-06
-1.0293578874518e-05
-2.75268606547269e-05
-2.12994694186315e-05
-2.93609370002538e-05
-1.91432059213196e-05
-4.637030962146e-06
-2.39712196002845e-05
-1.80965402065674e-05
-9.8417506144544e-06
-1.25470976801296e-05
-5.4842112431031e-06
-4.31450733084693e-06
-1.98278420816651e-05
7.322415238019e-06
-2.2253617625012e-06
-3.61376007836065e-06
-1.96267342151338e-05
-1.12083146611237e-05
-1.25315633965592e-05
-4.01564724128167e-05
-2.9554453830157e-05
-1.23988994251849e-05
-1.72200575094068e-05
-2.44120544539889e-05
-3.46100154838164e-05
-1.89908073199063e-05
-3.80705243672719e-05
-4.9904691326785e-05
-3.65858285311505e-05
-2.75202619624057e-05
-1.80043882001796e-05
-3.56350513549846e-05
-4.39492542389108e-05
-9.89424959887513e-06
-2.61536074737221e-05
-3.0105159827401e-05
-2.92864543392271e-05
-2.74741393324806e-05
-2.65196727922636e-05
-2.16998237554299e-05
-3.08604471175554e-05
-9.34889477581167e-06
-1.70830899431606e-05
-5.61546231326194e-06
-5.35122385011024e-06
-2.00919422194474e-05
-1.84020132967956e-05
-1.94464463948327e-05
-1.99177695870934e-05
-1.47959345411871e-05
-2.13941148028544e-05
-1.4998103989298e-05
-3.51209664484851e-05
-1.84571566826357e-05
-3.14836623597268e-05
-2.61728116358475e-05
-1.66419811911326e-05
5.88124506294891e-06
-1.72142872514621e-05
-1.54085616677589e-05
-2.52457742165686e-05
4.71373440992723e-06
-2.36773759790605e-05
-3.05772477482541e-05
-1.51012353159895e-05
-2.23308599806482e-05
-2.13510855365911e-05
-1.47564528859836e-05
-4.80487882744828e-06
-8.84099567302474e-06
-7.11190689316677e-06
-1.68845241323959e-05
-6.93008272502258e-06
-9.75853438890701e-06
-1.96193257153997e-05
-2.19466188794386e-05
-1.57876228709607e-05
-3.38370969904359e-06
-2.3761781762624e-05
-2.3828804098085e-05
3.15599984431038e-06
-2.42749092636724e-05
-3.24171741058657e-05
-1.23250514115245e-05
-8.12193829226506e-06
-1.60179741235135e-05
-2.61863342313809e-05
-3.13610883280607e-05
-1.79335437123006e-06
-2.4391748806942e-05
1.29555374263756e-06
-2.37731394023422e-05
-1.10022525266238e-05
-1.92016915950427e-05
-1.46304104513884e-05
-3.35810173719432e-06
-1.95033054858598e-05
-1.94777529740447e-05
-2.00564172063292e-05
-1.33487819130412e-05
-8.56916345906713e-06
6.49175028547691e-07
-8.91989454743143e-06
-1.02715235339927e-05
-5.42543617432533e-06
-2.91409793203164e-05
-1.84771831296796e-05
-1.88292577142156e-05
-1.60114447232464e-05
-2.61454106119504e-06
-2.01846572828868e-05
-3.23862441119971e-05
1.4903187565959e-06
-2.47574025332717e-05
-1.01003202202936e-05
-1.28097603260492e-05
-2.32848799587455e-05
-3.4707420668674e-05
-3.02018530080866e-05
-1.15279072634774e-05
-5.32882352931352e-07
-3.89299603583777e-05
-2.9215559157218e-05
-1.6501833946495e-05
-4.43553985874442e-06
2.67835481219412e-06
1.07109219712808e-05
-2.70444196516131e-05
-1.19640866427845e-05
-2.48544602227982e-05
-2.08772177341712e-05
-1.58410362169177e-05
-8.81320649185404e-06
-4.07177590187489e-05
-2.10654313151947e-05
-3.45426218482487e-05
-2.48680982810345e-05
-2.80529746441193e-05
-2.01553018751249e-05
-1.36869452016267e-05
-1.87233496573562e-05
-3.13130629155284e-05
-1.76584892442423e-05
-2.22809296624076e-05
-5.99611383004684e-06
-4.07113894367533e-06
-1.81527912792449e-05
-1.42921071888421e-05
-3.71476770647324e-06
-3.67802404728372e-05
-9.14466091504534e-06
-2.29117568130542e-05
-3.76375864210612e-05
-1.4037615591859e-05
-2.93831084681556e-05
-1.90927154949168e-05
5.74483848988946e-07
1.66871046392993e-06
-1.14721403481167e-05
-1.85385557580865e-05
-1.53263920062257e-05
-2.1290234403641e-05
-1.72084322766672e-05
-1.40543962462417e-05
-3.90257385854454e-05
-3.04596083962584e-05
-2.79678629688707e-06
-2.77903200593445e-05
2.02236379227211e-06
-4.30665574053147e-06
-1.88795086902374e-05
-2.61502677216062e-05
1.81965915685162e-05
-2.44707690803334e-05
-2.64923495529639e-05
-1.34180814135905e-05
-3.1528494816661e-05
-2.82011182666465e-05
-1.67951013842928e-05
-4.85815962082124e-05
9.0425118607355e-06
-4.66962279559376e-06
-1.91225250927069e-05
-4.00634367699963e-05
-1.64982613007224e-05
-1.6680627219164e-05
-1.47931074929324e-05
-4.79379235966423e-06
-1.09869287520592e-05
-2.8029624365092e-05
-4.54753932972789e-05
-4.46724648814872e-06
-1.9748895523485e-07
-3.56622704485915e-05
-1.99981681038242e-05
-8.04776310920299e-06
-1.17850733879887e-05
-2.05233900904166e-05
-3.81387228306274e-05
-1.36670693925838e-05
-3.61850645285032e-05
-2.95091502994194e-05
-1.45146995031661e-05
-5.98187056781542e-06
3.74458590972339e-07
-1.93570561375793e-05
-3.86648428954663e-05
-3.3272142258936e-05
-2.32104206202882e-05
-9.11559962193614e-06
-2.37722218340391e-05
-3.80946661831653e-05
-3.24096001485298e-05
-1.97080601475456e-05
-7.89954091660635e-06
-6.18820805712405e-06
-2.25086411733342e-05
-1.76665020526133e-05
-2.63316598534208e-05
-9.69502679558658e-06
-1.82502691029783e-05
-8.49517118310756e-06
-1.21589539471537e-05
-1.02361240491866e-05
-4.04227735367203e-05
-1.58356273964145e-05
-2.17453036924657e-05
-2.53129353586638e-05
-5.20172893927065e-06
-1.11961526072142e-05
-2.45774770803924e-05
