# Supplementary material for: Research on computational propagation and identification of mine microseismic signals based on deep learning
Source: PLoS One. 2025 Oct 22;20(10):e0334641. doi: 10.1371/journal.pone.0334641 (PMC12543183; doi:10.1371/journal.pone.0334641)
Supplement: S2 Data — (ZIP) [file pone.0334641.s002.zip › 000100500001962.xlsx_0.txt_24.txt.txt]

-2.6121538522999e-05
-1.67417165219078e-05
-2.79264497429386e-05
-1.3639734389462e-05
-1.09302180031652e-05
-4.75829209896908e-05
-1.75392672265377e-05
-9.42044397636779e-06
-2.30628273119959e-05
-1.94985631205295e-05
-3.08547137695284e-05
-1.29240328176953e-05
-1.60669491631656e-05
-3.93174323939937e-05
-5.47649044137965e-05
-1.45134908746351e-05
-1.53885499556798e-05
-1.10868737010328e-05
-2.96613876382329e-05
1.24284668737015e-05
-2.03157407507815e-05
-3.1527281964618e-05
-2.37076507871796e-05
-2.42585491921639e-05
-1.72315654849348e-05
-2.52004940270119e-05
5.69242477947515e-06
-1.64250196537002e-05
-3.59193980174985e-05
-2.09080914884695e-05
-1.21395718408212e-05
-2.81060814147111e-05
-2.16104718955683e-05
-3.08753267751975e-05
-2.84221839522632e-05
-5.65497142191441e-05
-1.00750873546184e-06
-2.75494588782899e-05
-3.13673134353171e-05
2.1702587408993e-06
-3.93852187324072e-05
-1.65980741958216e-05
-2.44966413919362e-05
-1.94091460499343e-05
1.63029269336245e-05
-3.07867728481659e-05
-3.26626195080005e-06
-3.83171483700306e-05
-3.02039182180458e-05
-2.70522892797283e-06
1.50708714263882e-06
-3.23569826362481e-05
-7.39401652606204e-06
-3.83433182489733e-05
-2.98726177368088e-05
-3.21456083807915e-05
-2.14446058913509e-05
-2.12661730640915e-05
-1.18305475349749e-05
-1.50482987036976e-05
-1.60398652428108e-05
-1.43324571699237e-05
7.1422264351699e-06
-1.93820521750207e-05
-2.66335828149796e-05
-2.24589710383232e-05
-2.89393732566807e-07
-6.36582139314111e-06
-3.83986879951898e-05
-1.77260382968518e-05
-1.35814850132715e-05
-3.18366733187927e-05
-1.75165325849558e-05
-1.91825378436826e-05
-4.59387475898271e-05
-2.67419812324704e-05
-3.05451452830202e-05
-3.72144035587613e-05
-9.67707608477849e-06
-2.2564737329777e-05
-2.4431438883633e-05
-1.47459247134611e-05
-1.52648841756768e-05
-2.20496935135709e-05
1.1646310736056e-05
-1.12936872490491e-05
-2.82259801685179e-05
-4.56756017855261e-05
-1.95593219184404e-05
-2.37643168057249e-05
-7.09276945708955e-06
-3.32387107050169e-05
-3.76770935146169e-05
-1.80258283686545e-05
-2.04363732226163e-05
-4.94612195770122e-05
-2.26545429418622e-05
-1.31116235835539e-05
-2.767513559028e-05
-1.50911106126638e-05
-2.70384443199286e-05
-1.57725229737416e-05
-2.10582781177473e-05
-2.75109072713088e-05
-3.22511059401867e-05
-3.89199813024803e-05
-1.57583659755773e-05
-1.36917438698694e-05
-2.63855796232484e-05
-2.2797789390356e-05
-1.30553800896258e-05
9.55753168393615e-06
-1.70688080691619e-05
-3.11380142452654e-05
-1.36793138665077e-05
-2.39312486732891e-05
-2.25547296156144e-05
-2.44396918003532e-05
-1.90280548167013e-05
-2.34358102038889e-05
-1.6981861803332e-05
-1.50942745084366e-05
-2.59525002315057e-05
-1.83330395834371e-05
-1.07278051472148e-05
-3.60352090181957e-05
-5.48810273325898e-06
-2.94266687822109e-05
-2.65508771855159e-06
-3.28534064646032e-05
-3.07567586052706e-05
-2.52509668520864e-05
-1.66935721129264e-05
-2.62815798323116e-05
-1.36879711670567e-05
4.62474302701115e-06
-1.845626011158e-05
-1.08517976545387e-05
-1.02241536681254e-05
-9.78317817439085e-06
-4.28926804245128e-06
-1.75163222273128e-05
-8.95668086062466e-06
-2.17801562659443e-05
-3.06052952753222e-05
-3.11407633648467e-05
-8.34240091387112e-06
-9.27015848675756e-06
-1.35125879712444e-05
-3.48089635868739e-05
-1.20889283512462e-05
-2.14452893836445e-05
-2.16512431028151e-05
-2.3818766005492e-05
-1.93091817215647e-05
-2.80816812871554e-05
-5.50909648165852e-05
-4.23608096826021e-05
-1.56023305845622e-05
-3.58553256920939e-05
-1.61965651942119e-05
-2.85109394318927e-05
-3.00099078209415e-05
-1.05895673111001e-05
-2.17917870763234e-05
-1.31129942625657e-05
-1.62859158098195e-05
-1.52976115225531e-05
-3.04958265988096e-05
-4.01173398296314e-06
-3.1467815607624e-05
-2.77738011166558e-05
-2.45642298592441e-05
-3.59876277459562e-05
-1.83840497304186e-05
-1.58064136224858e-05
-3.1738490104365e-05
-1.74912089388789e-05
-9.89521967215086e-06
-2.22197951464402e-05
-3.24279457314391e-05
-2.93112283356809e-05
-1.61775165752759e-05
-3.20366573600838e-05
-1.98655297037937e-05
-2.62227236162926e-05
-2.38043235512604e-05
7.28660062252352e-06
-2.2779176696064e-05
-1.01551913729146e-05
-1.52090071412417e-06
-2.56427403125346e-05
-2.9136602507743e-05
-1.29817939479798e-05
-1.19485008767845e-05
-3.23710367021112e-05
-2.95944294441716e-05
-1.72045315808051e-05
-3.97285290769862e-06
-4.68153210794643e-06
-3.77456273234772e-05
-1.60799851373919e-05
-1.97837995452369e-05
-1.87918959995007e-05
-2.29233667255915e-05
-7.6295692861362e-06
-1.28683379894425e-05
-4.06191325706821e-05
-8.84933662983698e-06
-1.94021698245586e-05
-1.06061164181374e-05
-3.91331955248025e-05
-2.4790182061793e-05
-2.16710121846729e-05
-1.29549010084812e-05
-1.54767891025145e-05
-1.68141641194262e-05
-2.7734292970668e-05
-8.21680379453538e-06
-2.65817613032843e-05
-2.62433868455986e-05
-1.83735962485229e-05
-1.8791136537085e-05
-1.9127595347822e-05
-1.89234949693826e-05
-2.12588402714074e-05
-3.56445372954881e-05
-1.796392368125e-05
-4.42548309935644e-05
-1.33451775896414e-05
-3.55110656040544e-05
-1.78135951052442e-05
-1.80863253191574e-05
-5.12959298828388e-05
-1.77728040520494e-05
-5.03160859039444e-06
-2.837013764288e-05
-1.19526014232094e-05
-6.80715700030223e-06
-2.1653887071779e-05
-3.76962622759659e-05
-3.95888185790668e-05
-2.08998246126303e-05
-1.52406075783314e-05
-2.41734587829024e-05
-1.29582621120027e-05
-4.20094817532683e-05
-5.31176172829921e-05
-5.30994613394184e-05
-2.23831301943748e-05
-2.3384199039133e-05
-3.53835749704073e-06
-1.46610333939766e-05
-1.43783272663395e-06
-2.94075377048748e-05
-1.39857237678549e-05
-2.15966102599305e-05
-3.45217503111357e-05
-1.12732375375161e-05
-1.39533227465256e-05
-1.40135112069342e-05
-2.64535452859669e-05
-3.93169706244794e-05
7.12080493067775e-06
-4.43089255970238e-06
-5.14954710215223e-06
-4.49737009133757e-05
-1.54354097490886e-05
-1.99603933937796e-05
-2.68064810270498e-05
-1.33387559114943e-05
-2.19999378932704e-05
-8.81171506021105e-06
-1.17222074035078e-05
-2.31378184532577e-05
-2.22025414472223e-05
-3.68563579111977e-05
-2.66805646602009e-05
-2.64706775854694e-05
-1.64748342352749e-05
-4.01317260043605e-05
-3.51375133086474e-05
-2.59253228452319e-05
-3.15277995403977e-05
-2.87510478186342e-05
-1.56281461850556e-05
-1.29493949334155e-06
-2.66048999678356e-05
-9.3886319129788e-06
-1.04140356531705e-05
-4.25633640112542e-05
-3.25230221177237e-06
-4.35303353087622e-05
-1.70739597839787e-05
-7.88796070590349e-06
-3.74222712251373e-05
4.34819531810177e-06
-3.25109732201496e-05
-4.51928293030765e-05
-2.92845628505522e-05
-2.2093536736761e-05
-4.45921245324847e-06
-1.67684501840729e-05
-1.29112959567419e-05
-2.54118713075263e-05
-4.05999086344226e-05
-2.65872845004732e-05
-2.3976315964617e-05
-2.35140187746358e-05
-1.69906995259087e-05
-2.24753845177547e-05
-1.76353618909321e-05
-3.22341347141593e-05
-3.40424435106839e-05
-2.26450325871499e-05
-1.3603518228012e-06
-1.74943662691549e-05
5.15189316104483e-06
-1.69574103746382e-05
-8.5817936055539e-06
-1.87548286972364e-05
-5.054265708176e-06
-2.68036638705205e-05
1.45508178521168e-06
-1.81199509604183e-05
-1.78715708294734e-05
-4.49338407376173e-05
-1.9453197386384e-05
-3.571546542357e-05
-2.34332929580066e-05
-2.52612299616622e-05
-2.16403043938748e-05
-2.62504744958189e-05
-1.82960977948835e-05
-1.78758185052665e-05
-4.65489206813256e-06
-1.6526916821131e-05
-1.7100259382867e-05
-3.64017455587777e-05
-1.71935446561923e-05
-3.48247974876693e-06
-1.91960080385608e-05
1.35525085332975e-06
-3.55005528834966e-06
-1.58112112682097e-05
-1.53114595074925e-05
-1.45860327816184e-05
-9.92486645553192e-06
-8.82160068392177e-06
-1.76347943381042e-05
-1.69321217108935e-05
-2.15239523278971e-05
-8.95126847435468e-06
-1.30154850444872e-05
-2.02343583562983e-05
2.19795615445802e-06
-2.0081688691727e-05
-3.51568221721664e-05
-1.51273131382427e-05
-2.48735801293336e-05
-2.73772440485703e-05
-1.01066926732005e-05
-2.41398324616885e-05
-8.7665074302415e-06
-3.25926320173046e-05
-5.46976134230313e-06
-1.93757204907217e-05
-3.7050091356164e-05
-3.4095459107065e-05
-3.01191682885195e-05
-1.0343935040928e-05
-3.39315637431454e-05
-1.91526770609762e-05
4.0999352168866e-06
-8.0458138164827e-06
-9.88687280456851e-06
-1.28494111477176e-05
-3.22708518464875e-05
-1.22952511933523e-05
-1.30378666411866e-05
-1.72804855015684e-05
-2.31009970315452e-05
-3.19993707776138e-05
-8.84550403244308e-06
-2.73031555039316e-05
-2.01440739292775e-05
-1.44299951992374e-05
-1.96958535597566e-05
-3.29676138853826e-05
-9.97566498364021e-06
-8.4736208579327e-06
-3.38455399979242e-05
-4.48859995101807e-05
-8.0906439367652e-06
-1.90361260394263e-05
-3.62260417791049e-05
2.14103537225726e-06
-1.29935641771926e-05
-2.52415922814105e-05
-2.19405649447816e-05
-1.58870151013351e-05
-3.10453485451879e-05
-1.24993939739444e-05
-3.38916519063545e-05
-2.60910825507341e-05
-1.31626905283005e-05
3.26813875102314e-06
-1.92958489485375e-05
-3.52596023682705e-05
-3.20164305549024e-06
-1.17433707586374e-05
-1.35019153452651e-05
-1.41440953633927e-06
-3.28442957765736e-05
-2.25898009627172e-05
-1.273267064713e-05
-1.29162684374396e-05
-1.35788205074766e-05
-1.42866605854436e-05
-2.62690385313637e-05
-2.91353553367645e-05
-5.33042477355049e-05
-2.21875727522459e-05
2.25252369932935e-06
-7.61085740606901e-06
-4.32647581793032e-06
-6.86017527748933e-06
-1.5498505796463e-05
-2.40586866967506e-05
-3.3818661841163e-05
-2.83215218999999e-05
-2.68827726972908e-05
-3.76725833392436e-05
-1.48845088988336e-05
-2.86154058449071e-05
-1.75331435743655e-05
-2.80040737482185e-05
-2.89893685335094e-05
-2.34427163485166e-05
-2.65897320973585e-05
-8.58230787120366e-06
-3.89496474589237e-05
-2.88925677348109e-05
-2.16731777574808e-05
-1.66093163297604e-05
-1.80456523192769e-05
-1.72887301396748e-05
-3.41040694991905e-05
-2.38106282340485e-05
-1.70444660905448e-05
-2.43260094906354e-05
-1.7736886270654e-05
-2.54182943696826e-05
-2.57069578903699e-05
2.27454851136998e-06
-8.52311246003364e-06
-1.4505279633697e-05
-5.10720142989373e-06
-5.78242198211032e-06
-2.33197348916096e-05
-1.60362316810385e-05
-3.17762806649381e-05
-4.36514300038786e-05
-3.9497706810701e-05
-2.08852848782477e-05
-2.32144566782896e-05
-1.30723990631286e-05
-2.50108814644898e-05
-3.82577044041967e-05
-1.3344180882318e-05
-3.28350826024311e-05
-3.42242987178276e-05
-2.16892337968347e-05
-1.86181609838451e-05
-2.39548267383239e-05
-1.52923433572297e-05
-2.86546312262703e-05
-3.02820097805122e-05
-2.97316404091476e-05
-4.86999909276139e-05
-2.74445393691998e-05
-3.93754173586733e-05
-5.06252698357735e-06
-6.1667052228411e-06
-4.21562072415608e-06
-1.90305741838364e-05
-2.76502523733905e-05
-2.23648934564788e-05
-2.84569123371556e-05
-2.11262326955354e-05
-2.56453069992479e-05
-3.58066234442118e-05
-3.13296127257494e-05
-4.55050603995139e-05
-2.23775374689827e-05
-2.04351598113146e-05
-8.50833544496992e-06
-2.25728038747297e-05
-2.68643545806769e-05
-9.74376235318258e-06
-1.81007895965198e-05
-6.06657124524128e-06
-3.32428745406994e-05
-3.58969728504216e-05
-2.97082326957452e-06
-1.08235023748953e-05
-8.28047501967844e-06
-2.46695057805501e-05
-1.51481686785284e-05
-1.29560123966689e-05
-1.90109715961723e-05
-2.79723397435259e-05
-2.4979780701433e-05
-1.85502120527059e-05
-3.06677349844156e-05
-1.01698804042825e-05
-6.53331323421507e-06
-1.24026677372908e-05
-6.51727321703855e-06
-2.49165582201359e-05
-1.09346563124266e-05
-3.90317766511768e-05
-2.78278299627137e-05
-1.99144324509257e-05
-2.5044898317155e-05
-3.92709782112465e-05
-1.17260041899914e-05
-2.15215241323984e-05
-1.32451668908247e-05
-2.22843623574908e-05
-4.0863854643483e-06
-3.7650770111059e-05
-2.12709608629025e-05
-2.58100596329466e-05
-2.85258024230108e-05
-1.36722900282515e-05
-3.63342870850158e-05
-3.13100257786978e-05
-1.06947536460739e-05
-1.09752716606683e-05
-1.17024119526149e-05
-2.1727146954227e-05
-1.93502914760529e-05
-1.39909513045986e-06
-2.48535226886826e-05
-1.33630514898049e-05
-1.50095174392116e-05
-3.22515482784944e-05
-1.10368590591692e-05
-1.08655268529884e-05
-1.9303221228627e-05
-2.04239190230091e-05
-3.06283868390883e-05
-5.97553138541938e-06
2.89829578168405e-06
-1.04544935313629e-05
2.27638763888012e-06
-3.26923985053046e-05
1.07933451951517e-05
-3.74796784871579e-05
-1.82944365308279e-05
-4.48123920959849e-06
-1.70730654496024e-05
-3.52523318284711e-05
-2.58433002050631e-05
-3.36628617849571e-06
-3.14872729308048e-05
-2.04572864711377e-05
-1.83344973627155e-05
-2.21744047373626e-05
-1.25036959127721e-05
-2.23581210127702e-05
1.0567004170042e-05
-4.08774802132253e-05
-3.0151764390607e-05
-2.20399347826824e-05
-3.84818129880869e-05
-1.84342296270702e-05
-2.70786333430797e-05
-4.3936100697361e-05
-2.44472430460875e-05
-9.29569189780463e-06
-3.44113868228925e-05
-9.49492187667065e-06
-3.09413960845701e-05
-5.47023156217924e-06
-1.44226664679716e-05
-1.73721992931287e-05
-1.20333127439729e-05
-2.19529242480554e-05
-3.21087267510743e-05
-3.9140418589611e-05
-8.16438390508888e-06
-2.56969930461464e-05
-3.11577753257227e-05
-1.11858998848479e-05
-4.51010517036007e-05
-3.09100781487177e-05
-5.32996068467211e-06
-1.54252509246052e-05
-2.83840653631738e-05
-2.68406444224748e-06
-7.44349774704705e-06
-1.87154522869121e-05
-1.55314668288198e-05
-2.61723909084813e-05
-2.49018010742869e-05
-2.28879002749304e-05
-1.54779184412167e-05
-2.88597570922119e-05
-8.76649680151219e-06
-9.34521361063082e-06
-1.72611411550464e-05
5.26276650835834e-06
-5.13368054520414e-06
-1.67700343634949e-05
-1.85688161249142e-07
-3.95292587927541e-05
-7.54581340719566e-06
-1.42388794276107e-05
-2.40736762383277e-05
-1.68150701114215e-05
-2.4679541690727e-05
-3.12416380839821e-05
-8.00145534276583e-06
-2.41549194227074e-05
-7.77275783467476e-06
2.53603292442797e-06
-1.70979835059345e-05
-1.61002044046721e-05
-3.18368443463253e-05
-3.13311664381498e-05
-3.3959690747111e-06
-2.64048988161708e-05
-1.40319831082867e-05
-5.0272918175251e-06
-3.05498560704754e-05
6.95545762611817e-06
-2.60720415838257e-05
-2.72084641484769e-05
-2.3578025383552e-05
-3.74193039972324e-05
-2.57604993023949e-05
-3.66119524482101e-05
-1.84748412048579e-05
-1.6932109401315e-05
-7.22160463996081e-06
-5.39554783161504e-05
-4.26723084145784e-05
-3.48219824201828e-05
-3.81630303066189e-05
-1.55403786489494e-05
-1.83044583646349e-05
-8.73040390859311e-06
-2.04868717188104e-05
-4.16878554292613e-05
-3.51054730890896e-05
-1.77162984312765e-05
-8.45446572124362e-06
-1.27906315159852e-05
-1.69429478720748e-05
-1.80440108085367e-05
-6.38550332896787e-06
-2.36231088479301e-05
-3.89195594808836e-05
-3.97543721137965e-06
-2.43385100010638e-05
-2.93645733667101e-06
-4.50841159670261e-06
-2.5748276121873e-05
-2.44329717243349e-05
6.23907895054513e-06
-2.97839032219006e-05
-7.670611870678e-06
-2.80591427252316e-05
-3.09606944107647e-06
-9.72039782656697e-06
-1.41707906009447e-05
-2.98713134560252e-05
-2.01423940278197e-05
-2.75259314132869e-05
-1.70209924275014e-05
2.65565484772207e-06
-4.63210719473827e-05
-3.10895479701767e-05
-3.64206607251066e-05
-1.89911803864305e-05
-1.73059334888619e-05
-3.357476649972e-05
-1.01091808617132e-05
-1.47664722041864e-05
-2.48936534907294e-05
-3.6444982268281e-05
-1.5918090473257e-05
-2.47542175226955e-05
-2.61401144724715e-05
1.37949592024868e-06
-5.85009836926279e-06
-2.44620688835636e-05
8.11921377019348e-06
-2.51948523987603e-07
-2.700989318601e-05
-2.16106736170608e-05
-1.76038597350476e-05
-2.43318274254784e-05
-3.86380806819646e-05
-2.84386625244937e-05
-1.55458786053998e-05
-9.72009703112961e-06
-1.66661076016565e-05
-1.06954412192573e-05
-1.45016647637364e-05
-3.36648498285061e-05
-2.1448269845851e-05
-1.73003673583378e-05
-4.33096851001895e-06
-3.02392341780831e-05
-1.27619074508226e-05
-2.7630293479595e-05
-4.43903516576193e-06
-2.66536346639264e-05
-1.91842131362438e-05
-1.35679238825346e-05
-3.60694098673114e-05
-2.96241122930164e-05
-3.85711264811747e-06
-3.29668040111696e-05
-1.98414921556569e-05
-2.98693859148776e-05
-2.89161612315145e-05
-2.03879736544378e-05
-1.24422987204544e-05
-5.47500495947193e-05
-2.90851743186451e-05
-2.48939334982918e-05
-1.51644274406731e-05
-8.54460168968141e-06
-3.24814741940239e-05
-1.87327094038969e-05
-8.27701955905741e-06
-2.31297980481556e-05
-3.92512487122042e-05
-5.05082862791918e-06
-2.17307685259511e-05
-2.07151361121834e-05
-5.5376872957288e-05
-2.76155235080471e-06
-1.48500380631258e-05
-2.38994152274388e-05
-4.26472966828749e-05
-3.09174779973579e-05
-2.86007439655528e-06
-2.51148954861958e-05
-2.69648607644711e-05
-6.40173778642513e-06
-1.26666707030318e-05
-1.40735309466188e-05
-2.0143945994237e-05
-1.5496289624137e-05
-1.34356431092496e-05
-1.1510292391065e-05
-9.79448422297832e-06
-3.42381930846162e-05
-2.27329688598047e-05
-1.12699150406476e-05
-3.50605884553163e-05
-2.86336350460685e-05
-4.15406366450921e-05
-9.82525647464213e-06
-2.41880303812247e-06
-4.15451922587712e-05
8.04647861940054e-06
-2.6412546127045e-05
-1.69257195147435e-05
-1.47137968796157e-05
-2.6243482261101e-05
-1.80967601308467e-05
-4.09667520098121e-05
-2.7049978716539e-05
-1.95343807457786e-05
-2.74869089369813e-06
-1.09206357169072e-05
-2.21855455385313e-05
-2.14535011948216e-05
-1.88084786205107e-05
-2.5199732283429e-05
-1.43144084320139e-05
-4.49242226637284e-06
-1.20076262467498e-05
-2.6319345067015e-05
-3.34108229164812e-05
4.65361101817299e-06
-1.43087315611514e-05
-3.0045847374396e-05
-3.60205576028363e-05
-1.72068940158552e-05
3.69900127995226e-06
-9.6193589376094e-06
-6.70974823698204e-06
-2.04974733477532e-05
-1.15878741109363e-05
-1.43106763088791e-05
-1.49378673388318e-05
-2.21241833195598e-05
-1.11350667201123e-05
-1.42255457088685e-05
-2.50924008151955e-05
-1.19308546577025e-05
-1.41900748276556e-05
-8.18780681051805e-06
-1.32953666044387e-05
-3.37015740275545e-05
-3.7801304177525e-06
-2.35737977097581e-06
1.01501276040141e-05
-1.43419482221049e-05
-1.20215193545869e-05
3.74551734525275e-06
3.14316843734121e-06
-1.38404132600513e-05
-1.58647792167565e-05
-1.1629995330452e-06
-2.67566174662584e-05
-2.18255258293093e-05
-7.60873165511601e-06
-4.1680974540588e-05
-4.25140351194315e-05
-2.53923771950721e-05
-3.2678912614066e-05
-6.87580534135272e-07
-7.40873609543795e-06
-2.8458264083668e-05
-2.31019952920158e-05
-2.16334453847234e-05
-4.38095564181876e-06
-1.70920015905715e-05
-1.45029968800259e-05
1.05973358876871e-05
-4.1847117022473e-06
-3.71416829267968e-05
-9.52071748640495e-07
-2.50820520773284e-05
-2.48009709495412e-05
-2.99417603757557e-06
-1.7037818569522e-05
-1.61315385679831e-05
-4.13022965534665e-05
-1.93992653827872e-05
-2.29692083125294e-05
-2.45200754526513e-05
-2.03369346614919e-05
-1.80286304858527e-05
-9.11277501307593e-06
-9.81240585260496e-06
-4.7704568153966e-06
-3.76374726408444e-05
-2.55303883523355e-05
2.59925517915326e-06
-1.83279576706396e-05
-3.5125916879977e-05
-2.54432719777172e-05
-2.90107493134731e-05
-3.92374012792107e-05
-2.30339968628369e-05
-3.10170836968897e-05
-1.0396123670378e-05
-7.29928505712042e-06
-4.26949044441049e-05
1.36021156669662e-05
-1.91868677898724e-05
-1.65497517523108e-05
-1.35302233118062e-05
-4.29181922982878e-05
-2.22737135402001e-05
6.68453082727206e-06
-3.60475823286692e-05
-2.99241246455588e-06
-2.96207487654573e-05
-4.70391292466043e-05
-2.79630130407381e-05
-1.08177448419156e-05
-2.86342376267112e-05
-2.23845170532215e-05
-1.60065161881866e-05
-3.62361709409217e-05
-1.56025564116116e-05
-3.30627006893735e-05
-3.7773603020261e-05
-2.72776486510225e-05
-1.8477966285273e-05
-3.0777677583624e-05
-5.16339656734634e-05
-1.28136454348164e-05
-3.81214100340149e-05
-3.75884151847564e-05
-1.94305569369855e-05
-2.38632589174363e-05
-8.33515445332198e-06
-1.48269273911479e-05
-1.95714921828219e-05
-4.41983400562221e-05
-1.73521838502704e-05
-1.18092945215873e-05
-1.76424158366755e-05
-1.63438024144237e-05
-1.77327890879623e-05
-2.83384890122836e-05
-1.59689056416047e-05
-8.8670404429983e-06
-2.79179929856501e-05
-1.74370631287044e-05
-3.26803716757009e-06
-1.62433418220414e-05
-1.8957849176438e-05
-3.73085204877735e-05
-3.02118037691393e-05
-6.1596022005775e-07
-2.21327860095363e-05
-1.35185085560953e-05
-2.76222249173187e-05
-3.11550205886936e-05
1.47845150008897e-06
-1.61464017537353e-05
-8.81906015546193e-06
-4.3723467947402e-06
-1.62642207350893e-05
-1.90618065739396e-05
-4.60546228753261e-06
-1.14117772670131e-05
-7.1809811287231e-06
5.44139544516545e-06
-2.46917493367098e-05
-4.47032080553227e-05
-1.40801704425269e-05
-2.87955622326523e-05
-1.06716385488842e-05
-1.76631257283453e-05
-2.55255201482566e-05
-1.05163459680517e-05
-2.63310766987554e-05
-6.66173186333522e-06
-2.89569454882218e-05
-2.7226500838411e-05
-1.32696113676172e-05
-3.03993615360317e-05
-3.48504580246388e-05
-9.02136283672364e-06
-1.48912760268274e-05
-2.31024057630085e-05
-3.33377035823944e-05
-2.43497186250305e-05
-1.67012063587032e-05
-2.70127057662973e-05
-5.53364492389833e-06
-2.44181211618164e-05
-2.70940466846133e-05
-2.81250374854946e-05
-5.40302500851702e-06
-2.04787738808208e-05
-1.6268001984383e-05
-1.81582497999127e-05
-7.90488021492641e-06
-3.67155815347538e-05
-2.44402706709502e-05
-2.18129333031336e-05
-1.08491076120241e-05
-3.30546486569724e-05
-2.80510914587928e-05
-4.12047440005879e-05
-4.02971316743956e-05
-2.34638359670079e-05
-3.65857271462227e-05
-1.75500751166984e-05
-9.15343899379465e-06
-3.24328662909105e-05
-3.82558207237638e-05
-3.15842842418124e-05
-2.83762325045655e-05
-3.07600150936953e-05
-1.44731449201527e-05
-2.72270666596029e-05
-1.88899553387586e-05
-3.17729941915991e-05
-2.35952020888446e-05
-9.8831639447153e-07
-3.54315732381027e-05
-2.19747973133404e-05
-2.42636295796914e-05
-2.95011585159147e-05
8.60230113186258e-06
-2.78127027035848e-05
-1.70388239539292e-05
-2.21318523182172e-05
-1.18489511078165e-05
-3.10062788066483e-05
-4.03839939461241e-05
-2.40398307706491e-05
-2.35278969734178e-05
-2.31877173907362e-05
-2.08968063006467e-05
-2.9501197548222e-05
-2.55220221279542e-05
-1.66682753923244e-05
-2.2979280406343e-05
-8.40894994401227e-06
-4.64452393351683e-07
-2.16221989527908e-05
-1.19343402974265e-05
-6.11076362354986e-06
-7.17622514704296e-06
-3.75564620512198e-05
-8.73530700462685e-06
-6.02545802087186e-06
-7.36992700408163e-06
-5.75596436588855e-06
-1.88936212720704e-05
-4.6079312454587e-06
-4.49389661636474e-05
-2.27074853299991e-05
-1.29803964592446e-05
-3.53022774413897e-05
-2.56239084130569e-05
-1.60465752236009e-05
-1.06692117932251e-05
-1.14075294526134e-05
-2.17229967349145e-05
-8.91669466653763e-06
-3.62022169477847e-05
-8.0868546523941e-06
-4.73297048808056e-05
-2.72501632435892e-05
-3.94018191739661e-05
-4.81045550043253e-05
-2.50090071681332e-05
-1.79492895081568e-05
-1.53639702129494e-05
-4.52076287178055e-05
-1.27797725102042e-05
-1.12503048289513e-05
-1.04069171174265e-05
-1.60950870048863e-05
-1.42971760892151e-05
-2.23926154543115e-05
-3.06886946833162e-05
-2.49833885442934e-05
-3.32520646825651e-06
-1.75001557557279e-05
-2.54344088217162e-05
-3.67149267530858e-05
-2.57787613952655e-05
-2.73404957475058e-05
-1.06666469125674e-05
-1.17345426298472e-05
-1.61673947239029e-05
-1.63047592437552e-05
-3.68023345789701e-05
-2.73062087320681e-05
-2.0730264020286e-05
-2.99627134339018e-05
-3.36964450459689e-05
-1.48631967190781e-05
-1.42631952816229e-06
-1.01538441902102e-05
-1.58418693001998e-05
-2.79495411319564e-05
-2.57013461040243e-05
-2.64283333494383e-05
-2.2927400351434e-05
-1.09294167715419e-05
-4.66455316284427e-05
-7.30652474049287e-06
-1.45144756439095e-05
-1.93650514264736e-05
-5.91247634534622e-06
-2.19069464495291e-05
-1.32189002685449e-05
-2.15220026328379e-05
-2.75423284991428e-05
-3.66747055537126e-05
-5.72922902106874e-06
-3.86611795910317e-05
-1.5144311286411e-05
-9.04481721155802e-06
-4.63567839892697e-05
-3.00108654019779e-05
-2.62972984222868e-05
7.66804633236053e-07
-2.43000671936328e-05
-2.68932259031508e-05
-1.6242307202145e-05
-1.27581326507994e-05
-2.57305545390713e-05
-1.23426407687698e-05
-3.69396408943903e-05
-4.07024149329537e-06
1.22797321180697e-06
-2.0290895226516e-05
-1.10553482158532e-05
-1.86916974255311e-05
-2.07278932476678e-05
-2.23593729708021e-05
-3.09354328852107e-05
-1.36106499121263e-05
-9.26894079168055e-06
-3.70934891550737e-05
-1.84778243180831e-05
-2.48308104825801e-05
-2.83124995452098e-05
-7.3958307591476e-06
-2.28385578695618e-05
-2.85133452857011e-05
2.86978520095806e-07
-1.57983318237189e-05
-1.84354394607997e-05
-3.31474289781634e-05
-1.4086498932814e-05
-2.76012997298918e-05
-2.65110825615239e-05
-1.5473180952928e-05
-1.13169281673548e-05
-2.33826102692152e-05
-2.12319889858877e-05
-5.05309231110613e-05
-3.91628811247074e-05
-1.75072906046413e-05
-3.06751086238239e-05
-5.60795271183323e-06
-2.72554013737808e-05
-1.50953680824693e-05
-3.54809367668526e-05
-4.53719623185035e-05
-2.2916987551788e-05
-1.31192113492348e-05
-1.008850487112e-05
-2.19348647895237e-05
-1.64191349452505e-05
-4.3627725061987e-06
-4.50410976601554e-05
-3.1665738815278e-05
-3.833008596647e-06
-2.79704753251774e-05
-1.892769567588e-05
-2.38785700399623e-05
-2.09483433531199e-05
-1.80519442940919e-05
-2.1758471895067e-05
-2.7173246535196e-05
-2.09205167846524e-05
6.71774737818564e-07
-1.61345265500215e-05
-1.1621200685664e-05
-3.33648046330971e-05
-5.66373829072631e-06
-3.84426054475563e-05
6.88087821512499e-06
-1.40401059731492e-05
-3.12342188754616e-05
-1.59975712962129e-05
-3.50308579436682e-05
-2.15977974808046e-05
1.14929430616131e-05
-2.6707194352029e-05
6.13750053032709e-06
-1.17549562245389e-05
-2.8099540676299e-05
-1.00310805836853e-05
-3.3529208647132e-05
-1.41264678650747e-05
-2.15937955548326e-05
-1.26933165272927e-05
-3.36073242980498e-06
-1.62834431169688e-07
-1.01857860454176e-05
4.21278116804029e-06
-8.8625288372924e-06
-2.88226501334726e-06
-2.20817912831025e-05
-3.44961819541273e-05
-3.5677131275959e-05
-2.08916531114072e-05
-1.8950825239115e-05
-2.35332893382401e-05
-2.11716754757139e-05
-3.55798050803918e-05
-1.45994826032633e-05
-3.73078414359329e-05
-4.66127319744854e-05
-7.70255275104268e-06
-1.74161285561748e-06
-5.1358081385709e-05
-1.79118389036387e-05
-3.08808505646206e-05
-1.40100723992701e-05
-5.85942947293508e-06
-1.19147439379201e-05
-1.97404012518733e-05
-1.95564518383444e-06
1.16479944962361e-05
-1.90604353607496e-05
-2.54678935023588e-05
-3.3703944299372e-05
-4.69312398404589e-05
-4.62101853320338e-05
-4.42488649798452e-05
-2.95713433219026e-05
-1.02886151010204e-05
-1.05482309870291e-05
-2.63513746097429e-05
-2.51293203092323e-05
-9.78129389992579e-06
-3.50645235515038e-05
-8.32990691943616e-06
-4.45051109538772e-06
-2.08596999952208e-05
-2.67405818438301e-05
-2.25705711510625e-05
-9.53399758974607e-06
3.57492641755278e-06
-1.53828220067913e-06
-2.20657054312425e-05
-4.74050667323176e-05
-3.3189190050692e-05
-1.84993059208006e-05
-2.47573415014719e-05
-2.35920905593882e-05
-1.21541245560053e-05
-6.68119679351649e-06
-2.9706756738144e-05
-1.20339298786207e-05
-8.65254415476344e-06
-1.93275384873395e-05
-6.05549534103113e-05
-8.72109054273184e-06
-7.09590524662002e-06
-1.77210993423755e-05
-5.83176955135067e-06
-2.77745948128223e-05
-2.46675321057384e-05
-1.79682064815284e-05
2.84593019773696e-06
-2.16258081518917e-05
-5.91505611389489e-06
-9.83565261273061e-06
-4.71332292042018e-06
6.69961891693165e-06
1.25464173019412e-06
-2.33112944078825e-05
-1.97854515721093e-05
-3.81290234472264e-05
-2.48899120119352e-05
-1.63882022596709e-05
-1.68180339285739e-05
-5.90382630161058e-06
-2.0368330546079e-05
-6.52173935373497e-06
-2.76741510526903e-05
-2.99510790028975e-05
-3.33725641427421e-05
-4.76178890935223e-05
5.86827447695718e-06
-3.26659309423177e-05
-1.25612598684139e-05
-1.18198392732685e-05
-1.39855429246502e-05
8.16107620444292e-06
-6.50723443873198e-06
-3.9569763556987e-05
-4.32626854904768e-05
-1.74582384568083e-05
-2.74073824946998e-05
-2.97820492354675e-05
-1.51637857540332e-05
-8.94546036227089e-06
-2.91633457964913e-05
-7.48991338221473e-07
2.33561666941683e-06
-2.41560651861818e-05
-1.06396399983713e-05
-1.26937127487015e-05
-8.27982664448068e-06
-1.23779834504623e-05
1.47593452624654e-06
-1.0431109875025e-05
-7.23557468965722e-06
-1.70491360984005e-05
-1.35869189292025e-05
-3.03998022483721e-05
-2.77105166830343e-05
-1.64677930168578e-05
-1.19082601279212e-06
-1.35467222569483e-05
-5.03502389939042e-05
-3.39769435791991e-05
-2.35350829625797e-05
-3.11188117428866e-05
-2.17914050056593e-05
-2.96622231926321e-05
-4.51315410303812e-05
-3.14975531558531e-05
-2.33327567478186e-05
-1.40370801011223e-05
-3.16373426667381e-05
-1.49920386120025e-05
-2.72198911500496e-05
-2.13274458306836e-05
-2.5009067172115e-05
-2.89579240898198e-05
-1.55953534659791e-05
-3.98718292134375e-05
-1.26318519401912e-05
-2.7137788078905e-06
-1.8696998555869e-05
-3.44919472590043e-05
-2.15722894499965e-05
-1.32131185399576e-05
-1.91536327241175e-05
-2.22026448198661e-05
-2.62433832599998e-05
-1.16294465878808e-05
-5.45972686724687e-05
-2.59008998131336e-05
5.37418399140968e-07
-4.60343229074108e-05
-3.56827199450852e-05
-6.02402191909941e-06
-2.20019513144985e-05
-3.37627727217901e-05
-9.10365280742217e-06
-3.25492750493709e-05
-2.02386899457133e-05
-7.98979062536367e-06
-2.88218262384561e-05
-2.68480779667894e-05
-9.0685390598972e-06
-3.8271046454488e-05
-2.576049536276e-05
-3.5786765018568e-05
3.42688152483117e-06
-2.70334620005121e-05
-2.88143583160231e-05
-8.63110173843862e-06
-6.95097913780164e-06
-1.49962824272589e-05
-2.82465043458542e-05
-3.0652726724015e-05
-1.66335384828652e-05
-3.52792942228496e-05
-2.52981526224663e-05
-1.1439430013153e-05
-1.44782486046215e-05
-1.63517859339807e-05
-7.65423165774506e-06
-3.99959048784006e-06
-1.60505905121001e-05
-4.40281666925138e-05
-5.90207785284992e-06
-2.00203250347969e-05
-4.04464560262407e-05
-2.37000804139753e-05
-5.3564768142651e-05
1.15478749195818e-05
-1.75318527342233e-05
-3.20274429023835e-05
-5.05606153370834e-05
-2.61973117494093e-05
-1.25254251665285e-06
-1.95843730377711e-05
-2.27562092003592e-05
-1.96112913098302e-05
-1.73295183827503e-05
-2.73466001442563e-05
-8.28187776336678e-06
-7.0345147734113e-06
-1.03306680539891e-05
-1.78962279494477e-05
3.89519349302113e-06
-5.57373097111722e-06
-2.45719416112417e-05
-1.11050870678619e-05
-1.44655967567098e-05
-1.93833650700743e-05
-1.36018265205342e-05
-1.76609981546184e-05
-2.23752452099782e-05
-1.12972026933747e-05
-2.01032744590885e-05
-3.20290655853764e-05
-5.58010464232126e-06
-1.77738313002367e-05
-3.39103536459329e-05
-3.76165025948066e-05
-1.70170504020311e-05
-1.78429484206192e-05
-2.2719655043926e-05
-1.39616072548839e-05
-8.81242819841622e-06
-3.06792204333639e-05
-3.02880980108553e-05
-7.54156836173123e-07
4.09697920115583e-06
-1.77682652508755e-05
9.26208986820192e-07
-9.42383313706088e-06
-1.64143548316313e-05
-2.06839439237893e-05
-1.54150907025797e-05
-2.94024673228165e-05
-3.58193640049273e-08
3.26672001588018e-06
-2.63115044607378e-05
2.10738506123977e-05
-2.16155863284814e-06
-1.68778910156189e-05
-1.06778042423445e-05
-3.26340898675047e-05
-2.11066480533122e-05
-6.46131080687678e-06
-1.25838472108089e-05
-2.3837780491713e-05
8.91860718744389e-07
-1.25260969776164e-05
-1.46864735176098e-05
-2.21440905985572e-05
-2.39380198098108e-06
-1.14043187725508e-05
-3.93059113606762e-05
-1.99170154512336e-05
-9.03557693685435e-06
-1.6395601296626e-05
-2.12297456817651e-05
-2.79798822032326e-05
-3.65438818533391e-05
-1.54257131084821e-05
-3.6814881759071e-05
-3.72247747722567e-05
-2.21611479411302e-05
-2.6788107844722e-05
-2.46610133639077e-05
-1.21580472144118e-05
-3.12260105324324e-05
-2.04083036787659e-05
-2.46460259849806e-05
-3.33071988624406e-06
-2.33627156158253e-05
-1.27600283225114e-05
-2.567742005236e-05
-1.4638820954662e-05
-3.35813821463702e-05
-3.54759256788665e-05
-7.75364851310163e-06
-1.91462351208077e-05
-2.29996529348363e-05
9.08619112888138e-06
8.7808168603365e-07
-3.64843780620929e-05
-2.15825619332197e-06
-1.70537247304491e-05
-2.56962109016385e-05
-1.34123005815422e-05
-2.7789069423624e-05
-2.04177418558467e-05
-1.08795430515323e-05
-6.94356750523538e-06
-8.60959519231961e-06
-1.87804219991557e-05
-2.5178630000043e-05
-1.48836486757047e-05
-1.87936555050559e-05
-1.93109176786581e-05
-4.30196620577066e-06
-3.25795823158449e-05
-3.35332647588784e-05
-1.47180723799906e-05
-1.00171854323727e-05
-2.14193445928918e-05
-1.42553822739342e-05
-1.32783054110766e-05
-2.48871925174545e-06
-8.2843864694706e-06
-1.05212542889917e-05
-2.43450870745682e-05
-1.83671123428237e-05
-2.91322225436659e-05
-1.35247525811418e-05
-9.14195029145726e-06
-4.81035574393487e-06
-2.44851532600213e-05
-1.81342550467004e-05
-1.71182611985932e-05
-2.64175219970094e-05
-1.84577313141895e-05
-2.71857733467983e-05
-3.4674417692754e-05
-2.27267262484917e-05
-2.57859291281455e-05
-1.36142033151143e-05
-4.52362800431419e-06
-2.41567624566506e-05
-8.25788694457607e-06
-7.79568358581258e-06
-2.75330261487663e-05
-5.10839763419883e-05
-3.39057452201574e-05
-3.0899997672782e-05
-2.31925531153317e-05
-1.87712470661688e-05
-2.32771150953957e-05
-2.20963642976345e-05
-6.86292566036591e-06
-1.69399697617922e-05
-3.72443527652624e-05
-3.05564408108736e-05
7.67694435398089e-06
-1.04453043415839e-05
-8.12479360543328e-06
-1.93502191977331e-05
-3.55726547696447e-05
-3.49919528926314e-05
-2.45981592665633e-05
-1.54821106920251e-05
-2.75407139542504e-05
-2.30729912060436e-05
-1.67098397960593e-05
8.44816937922928e-06
-2.46199304542082e-05
-2.19672803647983e-05
-2.83335090961389e-05
-5.02790891693806e-06
-6.38414480345814e-05
-3.92087892064084e-05
-2.00936981792009e-06
-1.36390750007382e-05
-1.07443258901773e-05
-2.8612269611277e-05
-5.51448107399683e-05
-2.4284158928423e-05
-1.69013550288992e-05
-2.72099277456266e-05
-2.40344252506171e-05
-4.92098949238299e-05
-4.70149716895369e-05
-2.89904807748022e-05
-2.7543005360198e-05
1.31930994256639e-05
-5.21917635289928e-06
-9.33967515719749e-06
-1.65760763438947e-05
-2.88037508947056e-05
-1.22233931487137e-05
-3.24218292760692e-05
-2.90353988239424e-05
-1.52551673515792e-05
8.06998936073704e-06
-3.42266883565303e-05
-1.48880904147605e-05
1.74725757892371e-06
-2.83977849425469e-05
-1.67880274975924e-05
-2.04837182696515e-05
-2.92138678001745e-05
-2.67548782671886e-05
-2.09060118694271e-05
-2.13955876946139e-05
-2.69815174964289e-05
-3.06364380046506e-05
-3.59827408669445e-07
-8.76751099700054e-07
-3.61165493320334e-05
-1.01985279504528e-06
-2.46016683323249e-05
-2.19943540049395e-05
-1.87282267652991e-05
-3.07592750988711e-05
-2.12168633338494e-05
-4.86998554487234e-06
-4.33143498104586e-06
-2.44936293882713e-05
-6.99557692687949e-06
-2.68964009134268e-05
-3.07551200499693e-05
-2.86597651861639e-05
-2.42010517004813e-05
-7.50888971219194e-06
-2.66387635693262e-05
-1.82482857501595e-05
-1.57755389665222e-05
-2.6202518245303e-05
-2.999666210502e-05
-1.51946850148607e-05
2.12671734438455e-06
-1.94495765826707e-05
-2.04710604991398e-06
-3.31436498049984e-05
-2.22133811214725e-05
-3.54761883591745e-06
-2.12168179846863e-05
-1.23968719317332e-05
-1.59553192928172e-05
-3.42368527694795e-06
-3.70106734443787e-05
-2.83509818203676e-05
-3.30174450106489e-05
-1.83438302800451e-05
-3.90766107781715e-05
-1.99155111508687e-05
-2.11805721026101e-05
-3.73038059452205e-05
-1.45865230521557e-05
-3.25340845198529e-05
-3.45305886757594e-05
-3.79072062405724e-05
-4.24720977887755e-05
-3.67998526964873e-05
-3.77756844853254e-05
-1.92490684977261e-05
-1.52731427257823e-05
-1.98637281374126e-05
-3.98126409421206e-05
-3.77884403375402e-06
-1.17866053781983e-05
-4.89495843248339e-06
-6.67791782778057e-06
-2.80189375163516e-05
-2.54112192399526e-05
-1.49746111025594e-05
1.6231167158032e-06
-1.14018451465254e-05
-4.27257047772052e-05
-3.01753934696814e-05
-3.38530753588621e-05
-1.34408504544396e-05
-1.04855527938408e-05
-4.3960000633507e-06
-4.18382727423769e-05
-8.21932508524165e-06
-2.40105529017353e-05
-2.13588066818402e-05
-1.60654835571402e-05
-3.56725116517955e-05
-2.15675574852769e-05
-2.71714833574453e-05
-1.21330382306577e-05
-2.85114806051085e-05
6.32490164944214e-06
-4.12317748526965e-05
2.50055931127965e-06
-2.79037982979907e-05
-2.59611616949241e-05
-2.24009637030606e-05
-2.74458134911734e-05
-9.07673974856397e-06
-2.48738791190771e-05
5.08213788210637e-06
-2.2884826308451e-05
-4.29311968074991e-05
-2.64151663064687e-05
-2.03039585550383e-06
-1.71498477689381e-05
-3.01520206451281e-05
-1.17772517115617e-05
-1.73647733110009e-05
-4.32596479075984e-05
-8.25076193184846e-06
-2.16303155908637e-05
-3.6065506509807e-05
-9.78664515515284e-06
-3.25483280337753e-05
-3.07757153714591e-05
-2.38108754709788e-05
-1.67103192117073e-05
-2.97831256539356e-05
-1.24697086586973e-05
-1.61198465603736e-05
-2.46358660080478e-05
-1.9367341567729e-05
-1.97703669255402e-05
-2.22383922629604e-05
-3.52014908455349e-05
-2.165438073284e-05
-2.45804619132333e-05
-7.93040303984065e-07
-1.99238848717784e-05
-2.82828601996015e-05
-9.03632181656995e-06
-3.2697606476068e-05
-3.1564488931067e-05
-3.94274831395431e-05
-1.451191692189e-05
-1.43219388819169e-05
-3.9023418108711e-05
-3.02103749527334e-05
-5.22484360100268e-05
-3.12226800538973e-05
-4.71090980542296e-05
-5.97884071151577e-07
-2.46703816875977e-05
-3.91084371949341e-06
-2.97733550257815e-05
-2.54634407551897e-05
-3.81034947067677e-05
-4.47291959878223e-05
-2.87438717441443e-05
-1.61262982828363e-05
-7.15404658256504e-06
-1.32628479023125e-05
-2.14766244082529e-05
-1.03265069795136e-05
-2.96638724458492e-05
-4.1881951654456e-05
-2.7796047325864e-05
7.13271607580162e-06
-1.28352978072041e-05
-2.69168576022594e-05
-1.03690249280374e-05
-4.92893716978098e-05
-1.9788855688332e-05
-1.1574803991095e-05
-1.79777686268052e-05
-1.60950791376257e-05
1.66081110264753e-06
-1.17470248208778e-05
-2.46518915336925e-05
-3.29715982641037e-05
-9.51868962388833e-06
-3.06770282899016e-06
-1.70268038863526e-05
-1.95572669126444e-05
-8.06250715273929e-06
-1.19754296247653e-05
-2.72783790042738e-05
-2.0218866232666e-05
-2.37548555430887e-05
-3.33187860348454e-05
-1.15989774462393e-05
-3.15696029605114e-05
-1.26407052031545e-05
-2.16600510416632e-05
-5.35238462053448e-05
-1.56126107061898e-05
-1.59567584317494e-05
-2.93373460499909e-05
-4.566106921146e-06
-2.03659475042476e-05
-4.19707575377579e-05
-2.67891493323157e-05
-2.74881193420183e-05
-3.68623263850265e-05
-3.20644270135343e-06
-2.37214544933648e-05
-5.15629102155423e-05
-4.03154599473325e-05
-2.1302519201784e-05
-1.3378320318096e-05
-1.91786647699345e-05
-2.04369960449408e-05
-7.55385754069356e-06
-3.73719291512883e-05
-2.54311066645713e-05
-1.14461619779985e-05
-1.30624322219212e-05
-3.31997512277028e-05
-1.20904765339333e-05
-2.57085498196821e-05
-3.83152895843518e-05
-9.20194989803881e-06
-3.60221771825747e-05
-6.44379369935744e-06
-2.24188187279822e-05
-1.19668127965616e-05
-2.31242197979769e-05
-2.4385819672392e-06
-8.89893848337453e-06
-4.01261210554093e-05
-1.28627448696206e-05
-4.2737653693904e-05
-1.27106988542935e-05
-3.49623501405258e-05
-2.22171082701465e-05
-2.65367855728492e-05
-2.17770969109855e-05
-1.14185461856889e-05
-9.134553564336e-06
-3.30412875089219e-05
-2.9868656222176e-05
-2.42871801640549e-05
-1.93765905629278e-05
-2.3564593453594e-05
-7.38402863138302e-06
-3.14274000243627e-05
-1.74077758650397e-05
-2.70531638716094e-05
-1.59979747443365e-05
-2.93917789779726e-05
-1.47705075171176e-05
-1.14292244325392e-05
-1.95792912252896e-05
-5.56874195029585e-06
-4.53571748309288e-05
-2.32184210043359e-05
-1.18357281466768e-05
-2.44129864353849e-05
-3.16415433058092e-05
-6.03416830728552e-06
-1.00978748275959e-05
-2.35277511117089e-05
-7.70446338062867e-06
-9.52171996966722e-06
-2.21447193185646e-05
2.04711249389088e-05
-2.01503236762064e-05
-1.65761650670594e-05
-1.84980103563441e-05
-1.61043281800892e-05
-4.09156819217689e-05
-3.07067320221823e-05
1.58176010718921e-06
-1.53722620431204e-05
-1.65643648779503e-05
-2.11447733470401e-05
-1.08768902576455e-05
2.06305370106623e-06
-1.44236899261147e-05
-1.74193918865471e-05
-7.79113010657012e-06
-3.36184824836049e-05
-3.40989947429781e-05
-1.01204248603771e-05
-1.71788569458111e-05
-3.53069729362645e-05
-2.67261335680474e-05
-1.11461780967229e-05
-1.48725991827497e-05
-5.06132587538683e-06
-1.19838003092802e-05
-2.51960024129027e-05
-2.80241799810264e-05
-6.91400614498565e-06
-2.28077341916078e-05
-2.07424101082631e-05
-3.53214843953792e-05
-1.96479793655681e-05
-2.44063647173085e-05
-1.34424483585459e-05
-3.34860755754735e-05
-3.05461498591637e-05
-5.67416593456506e-06
-3.42494497506351e-05
-1.04760592115973e-05
-9.47297621129805e-06
-1.13474576179902e-05
-2.3855252926643e-05
-2.12646458480667e-05
-2.26124983472817e-05
-2.08090295397508e-05
-1.34137145823534e-05
-3.01077704992968e-05
-1.4327041276015e-05
1.95748504462994e-06
-3.58000995925958e-05
-2.06029290059e-05
-2.34655425429262e-05
-2.17419049692229e-05
-2.75054906366659e-05
-1.95119554563965e-05
-1.46603311330523e-05
-4.73513915606353e-05
-7.72509306514805e-06
-3.63498256340308e-05
-2.69364044133727e-05
-1.50921163794341e-05
-2.11833075831115e-05
-1.36371502998816e-05
-9.39960344323825e-06
-2.86690429138318e-05
-1.03797503875785e-05
-3.52986868601634e-05
-1.92362128679693e-05
-2.4486789848413e-05
-3.9430283219777e-05
-2.56799164870018e-05
-8.92902898837154e-06
4.15999190236605e-07
-1.10181965300854e-05
-1.8485295563028e-05
-2.67105809250989e-05
3.51389758111554e-06
-1.83081836333676e-05
-2.87791753925406e-05
-3.04810813126064e-05
5.82454668453992e-06
-1.03079839607881e-05
-5.71965460789053e-06
-2.34879451420133e-05
-2.41471008776381e-05
-1.51388077912889e-05
-9.05246708131527e-06
-3.82167270329871e-05
-1.25919048796291e-05
-2.56885272920247e-05
-1.44385632908924e-05
-2.9033888277737e-05
-3.63023202986121e-05
-2.43525335554423e-05
-1.88958585982341e-05
-1.21697170183178e-05
-1.80042355698304e-05
6.488481829276e-06
-4.4072337539845e-06
-2.33325547529147e-05
-1.61140944616821e-05
-5.41807288040676e-06
-1.65169850685137e-05
-6.05193645470856e-06
-1.38878879939354e-05
-1.86458421047561e-05
-1.56461796063933e-05
-1.44333552053459e-05
-3.73450974572739e-05
-4.39871241368406e-05
-3.74230995754215e-05
-1.06673264476715e-05
-1.54468565871535e-05
-6.91355552964519e-07
-2.13877013921663e-05
-8.83129539890356e-06
-2.43826453203847e-05
1.87988555836094e-06
3.29391069030523e-06
-2.79953548696031e-05
-3.9936919439438e-06
-8.4113759667252e-06
-4.8047130559031e-05
-1.99706665830172e-05
-2.33776229037513e-05
-3.22466925555031e-05
-1.58208033264252e-05
-2.55472614523188e-05
-3.57093786041844e-05
-2.31110500256711e-05
-2.03460327016965e-05
-1.49732799025534e-05
-1.90661940651518e-05
-2.86817403726602e-05
-2.1917560864581e-05
-2.59091490799693e-05
-1.98333310184339e-05
-8.59589099544623e-06
-2.2656775112104e-05
1.32028309600426e-06
-2.27144200868328e-05
-1.68138740596672e-05
-3.47278177367476e-05
-6.43615280500682e-06
-2.4119880494277e-05
6.84895946905325e-07
-3.19486233021782e-05
-3.56152846118624e-05
-3.23535803648734e-05
-2.78442842039625e-05
-6.90398961450424e-06
-5.68714106441976e-06
-9.78131604052027e-06
-1.44091096765135e-05
-3.98414458980882e-05
-3.32036231034733e-06
-7.42572967317285e-06
-2.24620811546244e-05
-1.0030211430628e-05
-2.84906896203964e-05
-1.84833618449248e-05
-3.51644078996986e-05
-2.51673278869056e-05
-2.85969692445647e-05
-9.687461610646e-06
-2.13478565917516e-05
-1.77316728267449e-05
-2.33914520988832e-05
-1.12958061099318e-05
-1.16780132009233e-05
-1.94831593376278e-05
-9.92945829067301e-06
-2.26232377574448e-05
-1.72473745263803e-05
-2.75964386330418e-05
-1.03021421302429e-05
-2.66531019294878e-05
-1.22236751482489e-05
-1.72895544864254e-05
-7.07730543710178e-06
-2.13392440690006e-05
-3.77317007965515e-05
-1.72643400192523e-05
-1.95406377245293e-05
-1.54014532469342e-05
-3.896608988569e-05
-1.53933870571442e-05
-1.38906301877273e-05
-2.95542470588833e-05
-1.26878151205642e-05
-1.9418214989366e-05
-1.4422593299313e-05
3.183326410869e-06
-2.92772370397591e-05
-4.01959429517241e-05
-3.21453875086497e-06
-2.46172296036141e-05
-4.15865218165097e-05
-4.28574230556537e-05
-1.60550576994237e-05
1.29344919528198e-06
-2.01332873121898e-05
-6.94422848101096e-06
-3.0478068189732e-05
-2.09886539534586e-05
-1.24770348235507e-05
-4.50363042862499e-06
-2.59683102840047e-05
-3.8710212820454e-05
-3.58412555010595e-05
-2.37174460744937e-05
-1.03016405587312e-06
-2.03459022942448e-05
-4.54517901716581e-05
-2.81264923345945e-05
-1.87839990088851e-05
-4.36380325734543e-06
-1.9602079450067e-05
-3.14820474483312e-05
-2.7360189162928e-05
-2.292886341121e-05
-1.57572492771398e-05
1.41405765961917e-06
-4.01908983969727e-05
-1.06147107429033e-05
-1.33816662224077e-05
-2.84561872175267e-05
-4.36012659550027e-06
-2.05206655704432e-05
-1.62708364768468e-06
-1.25218179258596e-06
-1.91440844488468e-05
-1.41055714147231e-05
-2.85713346901946e-05
-3.46349491522832e-05
-2.99250218755152e-05
-1.2669468763428e-05
-3.63421874490391e-05
-2.19035675715393e-05
-3.88249609383939e-05
-2.48246436503339e-05
-3.03812762675081e-05
-4.21707942376698e-05
-1.9498502901701e-05
-2.33658614851257e-05
-2.70247944216465e-05
-1.98771166417439e-05
-2.30031362866879e-05
-1.68884532526822e-05
-1.58619466793761e-05
-2.04266742052632e-05
-3.91061554521472e-05
-7.24689920193014e-06
-2.44374641911232e-05
-3.56094843165943e-05
-3.83253243754999e-05
-1.74230566186617e-05
-4.07897478801664e-05
-2.58618401418748e-05
-4.05794258757538e-05
-3.35190320745337e-05
-2.58017563329469e-05
-3.45123649334054e-05
-1.6796226329907e-05
-2.98773126622603e-05
-1.8493616123591e-05
-1.75207042599056e-05
-2.50963135963767e-06
5.98269113458325e-06
-2.54931250764478e-05
-4.89390037238274e-05
-1.01766797649128e-05
-4.33735578271386e-05
-4.67776763407495e-09
-1.05511756547116e-05
-1.31366848666233e-05
-3.21237351984473e-06
-1.85789099433076e-05
-8.53253664950248e-06
-1.3191244641293e-05
-1.00077221935934e-05
-1.16277856090801e-05
-4.27043017045784e-05
-6.42629596390686e-06
-1.06409007887117e-05
-1.08758966951719e-05
-2.35495093132277e-05
-5.52163627528282e-06
-1.89926954367824e-05
-3.08227596239203e-05
-3.64401978263799e-05
-6.49258327754446e-06
-1.35150072929525e-05
-1.39436329769761e-06
-1.57126623956586e-05
-4.73595872048237e-05
-1.29447435206399e-05
-8.64948125362197e-06
-2.25392691103082e-05
-2.84381469544456e-05
-2.71739965269073e-05
5.02056217618337e-06
-2.68644280493102e-05
1.17895585240613e-06
-3.08561342734838e-05
-2.34275142279779e-05
-2.63001182358524e-05
-2.39273506662232e-05
-2.80059813866206e-06
-2.77984084158774e-05
-2.57119937028352e-05
-1.31954933013239e-05
-3.31476072348216e-05
-1.80773761623918e-05
-6.02226027295834e-06
-2.44365566883335e-05
-1.41272395416326e-05
-8.43112386425353e-06
-1.26178507115366e-05
-2.20107623203441e-05
-3.70522673671297e-05
-3.1957445440561e-06
-1.22113445513852e-05
-3.30237525316866e-05
-4.08071967631012e-06
-2.78666671196549e-05
-9.27931917534042e-06
-2.50810764416518e-05
-2.05965534870201e-05
-1.33625124008248e-05
-2.84542162574092e-05
-3.85490238341063e-05
-3.25750951750122e-05
-6.42998693394649e-06
-5.03130438399795e-05
-1.4967319002439e-05
-3.61158752267927e-05
-4.12869934588008e-06
-2.96724538448848e-05
-3.92097529352547e-05
-3.67261823743209e-05
-1.92797914491319e-05
-1.34124987531572e-05
-3.0751558163822e-05
-1.9521965286794e-05
-4.19905203335424e-05
-2.59664551139372e-05
-2.80763578658162e-05
-3.27616252280099e-05
-3.86350143148677e-05
-2.39072661036275e-05
-2.60547378486339e-05
-2.76863757474996e-05
-1.63075614336445e-05
-7.05333936656356e-06
-1.28190942664292e-05
-3.1411119217589e-05
9.80674133324204e-06
-2.30885660808738e-05
-3.95326299397947e-05
9.75634567299182e-06
-4.15031210895344e-05
-3.58821139432789e-05
-1.69129012853832e-05
-5.09450822800778e-05
-1.32516340947117e-05
-2.94910757486505e-05
-2.10385777178889e-05
-1.80624918158197e-05
3.0364281403209e-06
-2.26320031248026e-05
-3.84089407651568e-05
-1.8569294074334e-05
-3.06497475086407e-05
-2.56248824552836e-05
-1.00854856549391e-05
-1.65375289923323e-05
-1.01768136330155e-05
-1.25838774426488e-05
-2.21525100727232e-05
-1.35508871596022e-05
-1.08825511955986e-05
-1.47630112559671e-05
-2.49169332055072e-05
-1.84144288368005e-05
-1.76604052094282e-05
-5.59391250747053e-06
-2.31755781261984e-05
-2.35203386480813e-05
6.80877941476707e-07
-3.99147855457499e-05
-2.25160492857694e-05
-3.77781466811024e-05
-1.99737315328635e-05
-1.56058615709818e-06
-1.11193615360259e-05
-1.88618716238129e-05
-1.04237130004437e-05
-2.628157408782e-05
-4.26399668685278e-05
-1.93055629355367e-07
-7.02047343036376e-06
-1.48140436529543e-05
-8.02466290888659e-06
-1.1827700977788e-05
-2.24501301779142e-05
-3.45593086050182e-05
-2.62585195394153e-05
-3.61835703268278e-05
-2.63980773098639e-05
-2.48240138048871e-05
-1.54448988354053e-05
-6.76399818826127e-06
-2.14552062316852e-05
-2.89586888848963e-05
-1.51030938041537e-05
-2.02992954530007e-05
-3.70461463474133e-05
-3.82680668543268e-05
-2.69310583888799e-05
-1.47366649901996e-05
-3.44148468079364e-05
-3.24670131157839e-05
-4.64279051560323e-06
-1.19394380372849e-05
-2.99484937534189e-06
-2.70684799813484e-05
-2.4094678365147e-05
-1.97302126443078e-05
-1.3194692590584e-05
-1.36786710614545e-05
-2.10042990765581e-05
-2.0115999827662e-05
-3.40866893886695e-05
-3.15630636089916e-05
-3.53730509798885e-05
-1.943022541617e-05
-2.47237528274406e-05
-2.52097076661903e-05
-2.09139851061833e-05
-1.81391509461357e-05
-1.24463277390307e-05
-2.12419478290404e-05
-1.12045618678998e-05
-2.98883594963376e-05
-8.50244612319601e-06
-1.25871682049489e-05
-3.44124607145767e-05
-3.32085553645117e-05
-1.83558355811844e-05
-3.32730226435664e-05
-1.61280529002973e-05
-8.83228528102611e-06
-1.80123731180104e-05
-1.37853988607948e-05
-2.31630942144319e-05
-1.9952327277946e-06
-2.03794161588341e-05
-8.80818674786267e-06
-2.50628349364114e-05
-1.95308706626025e-05
-3.59578693403197e-05
-3.93653826794117e-05
-3.63347347931421e-05
-2.59734713911171e-05
-3.74367488140155e-05
-1.49484261492117e-05
-2.28460873667454e-05
-3.49322472391531e-05
-2.7070104550589e-05
-2.08732990330657e-05
-3.34656043396161e-05
-3.06219048153806e-05
-1.9383356688954e-05
-1.31532694998826e-05
-2.73079432528206e-05
-2.20919549666919e-05
-2.77667817549415e-05
-2.30379841822736e-05
-3.73455571084687e-05
-1.63691447475655e-05
-1.3422439918126e-05
-1.23008481748757e-05
-3.04752210725341e-05
-2.7376539149024e-05
-2.51764335506486e-05
-2.58479916173657e-05
-3.35512264245127e-05
-3.39997854563571e-05
-1.38932104486331e-05
-5.00372898729053e-06
-2.03670889163973e-05
-1.80541486459252e-05
-1.56840047488441e-05
-9.80460111322314e-06
-2.75245255920335e-05
-1.44490733219278e-05
-5.20779498258478e-06
-3.86578111151966e-05
-1.15581657526712e-05
-5.51089264454505e-06
-1.19011703355406e-05
-2.37674589741997e-05
-2.50568671171248e-05
-7.42439602951549e-08
-3.68552006072127e-05
-3.24161563436108e-05
-3.31908589489004e-05
-2.88965938689392e-05
-1.25375308742034e-05
-2.91031400387768e-05
-2.88135210008519e-05
-1.94979387989161e-05
-2.70903207436931e-05
-2.28132595023223e-05
-3.52149061867396e-05
-1.37948253378719e-05
-1.99750246049089e-05
-2.85765028226977e-05
-1.88046762008338e-05
-2.24748046203081e-05
-3.08529851989966e-05
-6.00603420903125e-06
-1.51832829879959e-05
-3.40934657585833e-05
-3.29228864206536e-05
2.34324842416697e-06
-9.3690463401652e-06
-3.57830403719989e-06
-2.25473096449589e-05
-3.0854402301292e-05
-1.26288774651502e-05
-4.3805030347993e-05
-1.56355693238488e-05
-6.7700400104852e-07
-2.87164030680638e-05
-1.56215411311562e-05
-2.65692958551926e-05
-1.02062796991131e-05
-1.20332488153173e-05
-2.88676483230166e-05
-2.35681865647507e-05
-7.431966380787e-06
-3.36240361849759e-05
-4.56241297569991e-05
-5.51948062801475e-05
-3.6547192181243e-05
-2.53135682819301e-05
-1.31852406828418e-05
-1.21575397954234e-05
-2.29741178737217e-05
1.85897512141704e-06
-3.57532104479719e-05
-2.06670424009682e-05
-5.23346219823574e-06
-3.84965484171045e-05
-2.60549851455803e-05
-2.14445885021298e-05
-1.41530807426187e-05
-1.05375282653726e-06
-2.719489912878e-05
-2.59367595825439e-05
-4.56793182242144e-05
-9.08556987101137e-06
-4.19768795088233e-05
-1.56106324620617e-05
-2.71907386895678e-05
-2.452024892461e-05
-3.39227595693351e-05
-6.09301201753225e-06
-2.00315730724957e-05
-2.15728255966993e-05
-1.32185701973379e-05
-1.24569722936674e-05
-2.9861401633558e-05
-1.3085912404958e-05
-1.30980089604873e-05
-2.98103885102796e-05
-1.33632024639347e-05
-1.24972109258148e-05
-2.52903278760497e-05
2.36257230048964e-06
-1.39568812371707e-05
-1.34754671196547e-05
-1.04074881621486e-05
-3.17568651174892e-05
-1.73244807591966e-05
-2.70394224231482e-05
-1.26564098038791e-05
-3.90786150697276e-05
-2.38169221998834e-05
-2.08760922766861e-05
-2.06933214957419e-05
-4.50299391439163e-05
-1.74221170576604e-05
-3.53665268646087e-05
-1.14163472183529e-05
-9.58443718047335e-06
-1.46279951378926e-05
-5.90346283261048e-06
-4.22533518141369e-05
-1.53059673903196e-05
-3.54832533834697e-05
-3.85364214702201e-05
-1.7613271069005e-05
-2.00062679641684e-05
-1.31716962847634e-05
-1.9819815322582e-05
-1.68791648772573e-05
-1.04541420043437e-05
-2.36195974155192e-05
-7.29556146904174e-06
-3.08848682913387e-05
-1.96957132119102e-05
-2.63168249568863e-05
-1.5109742129501e-05
-5.16038840463346e-06
-1.43036898357075e-05
-2.73464425780731e-06
-1.50270646166347e-05
6.18116923913953e-06
-3.84140648893798e-05
-4.42623103224937e-06
-1.99668489350579e-05
-1.81330270519507e-05
-1.82806536883452e-05
-1.77980475015051e-05
-5.03238785470922e-06
-3.43982674345817e-05
-2.90332777311587e-05
-1.42347487135137e-05
-1.13772812868225e-05
-6.77957371457123e-06
-1.83560341327569e-05
-1.92636822434673e-05
-1.40912144761383e-05
-4.76114345410601e-06
1.50565079406826e-05
-8.49746809531128e-06
-1.63611209709639e-05
-2.81021126864639e-05
-2.08802381142433e-05
-3.59831899401911e-05
-9.08715296755153e-06
-3.66134120678119e-06
-8.13766344757824e-06
-1.76363770068501e-05
-2.21457661956137e-05
-2.32905120205984e-05
-5.29249754071707e-06
-2.77375291912982e-05
-2.52428326878076e-05
-2.13815284271681e-05
-1.75789214518781e-05
-2.80366577443015e-05
-3.7159238654465e-05
-1.17696130959438e-05
-3.71998743736112e-05
-3.14562746639079e-05
-6.68008005704672e-07
-1.64264763725738e-05
-1.92424303387842e-05
-3.25646291354485e-05
-2.66411644286727e-05
-2.14794265898269e-05
-2.19599691246401e-05
-2.70688157188271e-05
-2.86347899954547e-05
3.81663978064009e-06
-3.20493516171315e-05
-2.71125299544393e-05
-1.38065278744347e-05
-1.3958373381013e-05
-1.94594989548142e-05
-1.63478661477796e-05
-2.16938096893805e-05
-4.36286603298445e-05
-2.28363341559358e-05
-3.70959401423291e-07
-3.02397465876968e-05
-1.76653278684971e-05
4.39263233905614e-06
-9.29536723141148e-06
-2.97179086930284e-05
-1.22824254714115e-05
-1.10938280833319e-05
-2.84557388980576e-05
1.01735560971243e-05
-3.56515077905308e-05
-1.0061495643379e-05
-1.08069959515111e-05
-2.95188512490464e-05
-2.21573673261066e-05
-4.16748420574736e-05
-1.00546034069789e-05
5.87215479533543e-06
-2.73080876762296e-05
-2.78195282012939e-05
-4.85196012005858e-06
-1.949401830818e-05
-2.95471046426227e-06
-2.02478286588177e-05
-2.56105638921411e-05
-3.40768997782323e-05
-1.93927171831216e-05
-2.16975526271376e-05
-1.08631612596789e-05
-1.10628445071684e-05
-1.45123739930226e-05
-1.38194512761291e-05
-1.27751674927538e-05
-1.75279743291313e-05
-8.63793605532118e-06
-1.2197783412735e-05
-3.10002274247895e-05
-2.22876044559165e-05
-3.38494563904336e-05
-2.20761185847917e-05
-2.63684061775643e-05
-2.87022617715361e-05
-3.18239400582325e-05
-1.57945495856451e-05
-3.34404530607616e-05
-1.75417749467123e-05
-2.10230118526319e-05
9.90554935089045e-06
-7.86926811491976e-06
-3.2518110960673e-05
-1.60035619774005e-05
1.33591100090353e-05
-1.1807796198604e-05
-2.65335798342451e-05
-3.03619921082924e-05
-2.38062062102404e-05
-1.71429443680213e-05
-4.87537523399753e-05
-4.2463699406087e-05
-1.42028364402165e-05
-1.98384263093676e-05
-2.24272468536189e-05
-7.39499805092115e-06
-4.99857959516381e-07
-2.9451197518778e-05
-2.52303072809417e-05
-1.17492017884897e-05
-1.13379172149111e-05
-1.92078947598399e-05
-1.32359816807365e-06
-1.99011772886017e-05
-2.8334598170815e-05
-3.28462275534422e-05
-1.53703998747401e-05
-1.93467509926948e-05
-3.83086023304952e-05
-2.60829846902183e-05
-3.16530554336782e-05
7.08619839841259e-06
1.48774971152829e-06
-2.10190766400727e-05
-4.78745573868525e-05
-9.65112459955937e-06
-1.65265638082669e-05
-1.65967724321121e-05
-1.53504134505176e-05
-3.14617252247312e-05
-8.79876345829324e-06
-1.38991478278868e-05
-2.82685617623573e-05
-2.10476655238452e-05
-1.77251259048567e-05
-2.60926011854773e-05
-2.03494048346304e-05
-4.01502443930876e-05
-6.98886445533534e-06
-8.81177833258047e-06
-4.15687563012711e-05
-1.07557465695505e-05
5.14616505181401e-08
-2.10456295026188e-05
-1.21380550116255e-06
-1.85498794246311e-05
-2.76287151619095e-05
-3.54564083848619e-05
-3.22088780494758e-05
-4.29939860359943e-05
-2.5811696151789e-05
-9.61323646920446e-07
9.21098870614289e-06
-2.83990222931069e-05
-2.29724082631126e-05
-2.05394037477534e-05
-1.06646675640341e-05
-2.47855740331978e-05
8.96409516099957e-06
-2.60039053060932e-05
-1.53969177825955e-05
-3.52825274570155e-06
-1.90940681361019e-05
-8.08385390175372e-06
-6.49214256049031e-06
-1.4879843412927e-05
-8.73627984494166e-06
-1.63471021066609e-05
-8.06994774642543e-06
-1.60093775103104e-05
-2.52992589627658e-05
-3.03056886512496e-05
-5.01290001486381e-05
-2.67127722658455e-05
-1.90885303072526e-05
-2.9397122576531e-05
-4.30046371158126e-05
-3.64036372733545e-05
-3.14189776184859e-05
-2.70755405278923e-05
-2.52030598287776e-05
-1.44473064770191e-05
-5.54041868387772e-06
-2.19514093457802e-05
6.58343290745576e-06
-6.82885142523221e-06
-1.69274470187342e-05
-2.26082033614497e-05
-1.48735984937837e-05
3.79086968969339e-06
-1.20805635118171e-05
-5.75184651449834e-06
-2.17717591989446e-05
-2.81617442566696e-05
-2.07253727226828e-05
-1.48192842121701e-05
-7.26116889756124e-06
-1.46251408126493e-05
-3.15283658043166e-07
-1.2460117092474e-05
-1.61131472274443e-05
-2.43852064358791e-05
-2.85139977494283e-05
-2.07805431388245e-05
-1.289956173999e-05
-2.65122169622965e-05
-2.70653209002385e-05
-1.26851548193209e-05
-2.61482482924962e-05
-2.00409262564962e-05
-2.44078862635381e-05
-3.04454482596316e-05
-3.09798742167261e-05
-4.38580413564271e-06
-2.96568264611496e-05
-3.42732487159373e-05
-1.8059662775433e-05
-1.38713083929699e-05
-1.63311962901425e-05
-1.36586147436605e-05
-1.97641445073796e-05
-4.24109180967442e-06
-4.05323695735146e-05
-1.41381214361603e-05
-1.57102773116276e-05
-4.79909497079782e-06
-1.75065539594028e-05
-4.75906496427725e-05
-1.30042128719594e-05
-3.5450277601082e-05
-1.90433444639311e-05
-1.17246257800979e-05
-1.79501203976904e-05
-1.38993230152078e-05
-2.05695187950281e-05
-1.18124616311987e-05
-3.4350553392461e-05
-2.34334709750713e-05
-9.61748516024888e-06
5.26052101409521e-06
-2.06266869545494e-05
1.86262325776134e-05
-4.48044284999215e-06
-2.04190274750043e-06
7.16308009285094e-07
-1.46651253905388e-05
-4.79883885399163e-05
-2.88000845674296e-05
-3.71107740654136e-05
-3.4113640162344e-05
-3.51211520300685e-05
-1.10954279284998e-05
-2.12582229897693e-05
-2.54023325421979e-05
6.82290680756676e-06
-2.02336848348807e-05
-1.63602466180272e-05
-1.54216834844182e-05
-2.13067316533668e-05
-4.45333843121771e-05
-4.34921559190658e-05
1.5161613896872e-05
-4.49813972891041e-05
-2.35053275768949e-05
-1.79879162574409e-05
-2.92204843898541e-05
-2.92795966618262e-05
2.39949838425974e-06
-2.16413765863289e-05
-1.48851358420776e-05
-2.6491403590621e-05
-1.00939633583561e-05
-3.2618616033247e-05
-3.74786548790093e-05
-6.89241755709906e-06
-4.95784965738352e-05
-4.11028553165878e-06
-3.1532864693433e-05
-2.55462512723607e-05
-7.64499805699847e-06
7.68748440946483e-07
-9.71276402131282e-06
-3.03527496730947e-05
-4.20919533894793e-05
-2.09797953426061e-05
-1.94303115831002e-05
-2.05279281932314e-05
-3.50893508956094e-05
9.24616728181375e-07
-3.03693575955045e-05
-1.64955654979856e-05
-5.01656370440417e-05
-1.23223888183428e-05
-3.60215752054756e-05
-4.68222233381566e-05
-2.11245571801633e-05
-5.27281675036345e-05
-1.71593942000874e-05
-2.83854637638441e-05
-6.33582667523688e-06
-1.16418338505976e-05
-1.26004228746114e-05
-1.18703003334966e-05
-2.21272402732366e-05
-3.18917479334774e-05
-3.06432746400131e-05
-2.37493411388412e-05
-1.7077487079617e-05
-2.58163010119492e-05
-6.75376096712374e-06
-3.20270917891578e-05
-1.91864151887994e-05
-6.30830706702109e-06
-3.0939943871241e-05
-5.79748003849298e-06
-3.91231844107043e-05
-2.69568128931471e-05
-1.74574284359751e-05
-1.86481705598044e-05
-1.56164835373696e-05
-2.22637303201025e-05
-1.67828425183328e-05
-2.55915032111889e-05
-3.23169683003566e-05
-2.80147305718415e-05
-1.00994138551708e-05
-2.25262655684558e-05
-3.42432126214262e-06
-1.08952933190469e-05
-3.32244056575712e-06
9.86084829006852e-06
-4.30816905439537e-05
-1.1926958468599e-05
-1.47075730343095e-05
-5.86559665944359e-06
-1.06505988419757e-05
-2.45730044945533e-05
-1.70763614427204e-05
-1.13789252559086e-05
-2.71503020275853e-05
-3.43217269593557e-05
-4.1140689760869e-05
-2.47383125030332e-05
-3.04941989461313e-05
-2.27748075383322e-05
-1.6974540321036e-05
-2.4108991654768e-05
-1.03859904149132e-05
-2.39285939653275e-05
6.89299187008756e-06
-3.18183002153992e-05
-2.92736505140932e-05
-5.18623869614542e-06
-2.34163398091941e-05
-1.47580258273532e-06
-3.81217801705463e-05
-3.2622591414067e-05
-3.23942418623631e-05
-3.54950519431345e-05
-3.74219983421766e-05
-4.76742467665687e-06
-4.56313187786045e-05
-2.19237666281605e-05
-2.04322076213683e-05
-8.44299510006261e-06
-1.58581192229978e-05
-1.69595032542153e-05
-1.53414278875588e-05
-1.62047986848953e-05
-3.2598981222567e-05
-2.14684765778302e-05
-1.24301034614923e-05
-1.99316363279982e-05
-2.77900216557826e-05
-1.83539418479118e-05
-1.58550300552622e-05
-3.24192126272254e-05
4.17090624465655e-06
-1.88558283166042e-05
-4.06068119425171e-05
-3.98441860292394e-05
-1.19410923666914e-05
-5.91984797675172e-06
-2.37935897283047e-05
-9.72215273421273e-06
6.99378742332831e-06
-9.16128910091838e-06
-3.69632909509194e-05
-3.4527707019733e-05
-1.16317571563083e-05
-3.27973510039109e-05
-2.45451542872182e-05
-1.08213751808144e-05
-3.71314947161025e-05
-1.60722177623005e-05
-1.32931233121752e-05
-2.33082742580139e-05
-3.77457242921763e-05
-3.22204609287592e-05
-2.12166465127469e-05
-2.49707251749031e-05
-5.33561288541351e-06
-2.89067719233903e-06
-1.46863913120967e-07
-1.86449961034451e-05
-1.3415957399829e-06
-2.13717702700026e-05
-1.35785598624314e-05
-2.07354660218264e-05
-8.23195867149554e-06
-1.10915538288262e-05
-2.63446702129845e-05
-2.65174220538209e-05
-1.8653011583502e-05
-2.4568126215579e-05
-2.4663195758626e-05
-1.9051518879914e-05
-2.01507493053421e-05
-4.75318199244071e-05
-1.09805840277053e-05
-1.73361116507921e-05
-8.3163706657601e-06
-3.06125305793189e-05
-1.44686565318461e-05
-1.56647101593481e-05
-2.09653653173682e-05
-2.18916497128734e-05
-4.4831834004812e-06
8.33631723847617e-07
-2.62159856588684e-05
-2.61585843901204e-05
-2.99840322980876e-05
2.63647134970901e-06
-4.16424275922939e-05
-4.15457227280825e-06
-2.1045466830144e-05
-2.91159208722751e-05
-1.86147840252626e-05
-1.48830463806406e-05
-2.38377509211416e-05
-2.50480953755456e-05
-2.5059696320686e-05
-8.15647174316081e-06
-3.36696602011923e-05
-3.33056476775627e-05
-1.51458648664116e-05
-4.11010386205999e-05
-1.55100584913884e-05
-2.13000594022011e-05
-2.27465277191552e-05
-2.77008002331176e-05
-3.97525932807269e-05
-4.04095672862775e-05
-1.36116652475381e-05
-3.14861009646492e-05
-1.05041588123113e-05
-2.6509518704408e-05
-3.06573544076494e-05
-3.83841295447299e-05
-1.57712419055011e-05
-1.04750506357455e-05
-2.30620298468162e-05
-2.50914635995988e-05
-2.81226075106406e-05
-2.28975246171516e-05
-3.44662898458116e-05
-3.26277532861196e-05
-2.06043135958371e-05
-5.1486628797121e-05
-2.7002823822334e-05
-3.16843886226263e-05
-2.92495381044899e-05
-1.4807065582575e-05
-5.27525704991375e-05
-2.7939642309409e-05
-1.20004296033002e-05
-1.42217107315427e-05
-2.59113492688464e-05
-1.07220760203247e-05
-2.82070288949252e-05
-1.12465775099702e-05
-8.10950845766736e-06
-2.09939354292395e-05
-6.43158235484862e-06
-1.85777197377888e-05
-2.25167107082592e-05
-9.86535320408382e-06
-1.71959292415812e-05
-5.08842846854939e-05
3.23729738008964e-06
-3.29590226687306e-05
-3.15291436849018e-05
-9.80194409420408e-06
-2.07357193946767e-06
-4.8382515919533e-05
-1.20568683347597e-05
-9.94353379753223e-06
-2.15971803582897e-05
-2.58731821041326e-05
-1.80760733649318e-05
-1.97253473326055e-05
-3.15501608186422e-05
-2.30347443514358e-05
-1.60213409113058e-05
-1.47050224207643e-05
-2.51367303665863e-05
-4.18829786210337e-05
-2.38971376348361e-05
-3.00435379530712e-05
-1.55155559664205e-06
-1.81207199919288e-05
-2.58048839818088e-05
-1.71898926724539e-06
-1.29001963248142e-05
-2.25741608806044e-05
-3.2411489651709e-05
-1.64363269499245e-05
-2.74360087540288e-05
-2.17947125921134e-05
-2.93692994002982e-05
-4.54027338570484e-05
-4.41337934397002e-05
-3.47410914302381e-05
-4.01360703504335e-05
-2.50968904140693e-05
-2.3757456132688e-05
-1.46959697446003e-05
-2.14819221527203e-05
-3.42116845133535e-05
-1.80841528802657e-05
-1.76601985625861e-05
-1.29223357340899e-05
-2.50018602167884e-05
-3.6082030819534e-05
-2.10674141879822e-05
-4.42257210490835e-05
-3.40162283970134e-05
-3.39691372446644e-05
-1.38624939702531e-05
-2.84991840054054e-05
-2.55294658441954e-05
-2.08901119813315e-05
-4.87258559323086e-05
-2.61429272761645e-05
-2.60700372047327e-05
-1.11980289157352e-05
-2.23923488351938e-06
-2.30363071521166e-05
-8.63776561381468e-06
-3.52674077195255e-05
-2.51259963434803e-05
-1.43655052381853e-05
-5.60769044763836e-07
-2.36465991637097e-05
-2.72486166317391e-05
-2.68456690679878e-05
-1.7284939488248e-05
-1.46638271562352e-05
-9.81410562658271e-06
-3.62702550559516e-05
-7.28650666491315e-06
-1.60626342524449e-05
-2.43174044998108e-05
-1.46995109555773e-05
-8.43939720688975e-06
-1.48857646914853e-05
-2.00898740846809e-05
-1.03813567623257e-05
-1.94944178442527e-06
-3.23349301299882e-05
-3.35570729937089e-05
-3.93140949085761e-05
-2.18007606096376e-05
-3.5897891377414e-05
-2.18797762408342e-05
-2.05321629639676e-05
-2.47556627647783e-05
-2.46513407772488e-05
-2.02263396183694e-05
-2.16649366671906e-05
-3.52172215996815e-05
-1.31444019023434e-05
-3.31604950090969e-05
-8.90647212917676e-06
-1.92755178031624e-06
-2.95667587725204e-05
-4.2250016427063e-05
-3.27678077159013e-05
-3.34604645725505e-05
-2.40504123652239e-05
-3.57042518173048e-05
-1.99349749302818e-05
-5.78330296990146e-06
-1.60326600462847e-05
-2.9439478886534e-05
-3.35023630053552e-05
-8.49681004245187e-06
-4.77622120809283e-05
-2.59049474103063e-05
-2.97328263468651e-05
-1.45672456163609e-05
-3.44110930983292e-05
-1.40278432061072e-05
-4.46741653648614e-05
-3.34982352367967e-05
-3.80573240773918e-05
-4.72105400387975e-05
-2.49001996581763e-05
-2.91146537164586e-05
5.61665520305602e-06
-4.14418003166257e-05
-2.95788988158823e-05
-1.9366524362446e-05
-3.40984524758069e-05
-1.87542249480232e-05
-2.48364673269774e-05
-1.55174071466667e-05
-1.13685106189598e-05
-5.20284522654432e-05
-2.19280453675221e-05
-3.47362573917898e-05
-4.29508168716914e-06
-7.29605043885635e-06
-3.99573245925197e-06
-1.63879984269861e-05
-1.39805853889202e-05
-2.54295078269557e-05
-2.19416761264408e-05
-1.21093066038675e-05
-1.94192939696892e-05
-1.03313812014909e-05
-1.97404868376689e-05
-7.67343451087512e-06
-1.25409626452376e-05
-2.46824382827357e-05
-2.94521609477316e-05
-1.9982265001725e-05
-1.23260595558633e-05
-1.67712441844988e-05
-1.39196198830483e-05
-1.65596419649859e-05
-5.17551755598222e-05
-1.83442245370589e-05
-2.77593198121411e-05
-3.75630317091611e-05
-1.66544950187444e-05
-1.76563519521431e-05
-1.6094413983587e-05
-1.08795125117949e-05
-3.23928367757935e-05
-6.27649872604849e-06
-5.7858141071889e-06
-2.53089005803607e-05
-1.86997463819536e-05
9.60773533144264e-07
-3.63764655969994e-05
-2.14630191226591e-05
-1.7792316732476e-05
-3.07847615186518e-05
-6.73436829115782e-06
1.04183357747671e-05
-2.03895753273819e-06
-5.03598999279481e-05
-4.13254700975021e-05
-2.30633549657637e-05
-2.54032204550598e-05
-2.52456787397214e-05
-1.7063817543522e-05
-1.45679362993846e-05
-6.35603043133732e-06
3.22216640262181e-06
-1.83184446604989e-05
-2.45669574065878e-05
-2.50264352313879e-05
-2.55541548395669e-05
-2.61904746409195e-05
-1.30382755359683e-05
-2.45175685959019e-05
-4.14908888799227e-05
-2.53127094508344e-05
-1.68974002679995e-05
-2.67664373876921e-05
-1.38247030704352e-05
-2.14764611874076e-05
-7.82614230992478e-07
-2.83150738820807e-05
-3.35354463364518e-05
-9.88331766392757e-06
-1.7162085900547e-05
-1.91004999679661e-05
-3.30545446321794e-05
-4.43222566739714e-05
-2.45253982086003e-05
-2.37853386127475e-05
-1.23712496948122e-05
-1.55144406762033e-05
-2.45013291200632e-05
-4.28634579175281e-05
-6.97493002909864e-06
-7.48724154344227e-06
-1.60035711687335e-05
8.6226674012682e-06
-6.46029674380533e-06
-2.34642117518014e-05
-2.31849196655753e-05
-1.57136338123286e-05
-2.92415379423851e-05
-1.69398175858458e-05
-3.15397587497387e-05
-2.22895050090777e-05
-1.57616339840155e-05
-5.15375220808777e-06
-8.71843650771141e-06
-1.81121425448028e-05
-3.06626686484577e-05
-3.093880391452e-05
-1.32333965523958e-05
-1.23728506231863e-05
-8.71494868274469e-06
-2.77948554964026e-05
-3.51961745725725e-05
-2.44198233892221e-05
-5.6696755005091e-06
-2.23231996269709e-05
-1.27526012533932e-05
-1.15013166884564e-05
-1.10151557402225e-05
-1.82802458588459e-05
-2.70726937768544e-05
-2.31096208691976e-05
-1.2609531325368e-05
-2.24403177164535e-05
-1.75347299845501e-05
-1.85501948844559e-05
-7.68515107154221e-06
-2.53997180061047e-05
-3.35059585018404e-05
-1.24597466175474e-05
-1.61446942957566e-05
2.23559434095821e-06
-2.03353897187394e-05
-3.99907662346325e-05
-2.4717603467313e-05
-8.90998040060654e-06
-2.04683099392387e-05
-1.378614835458e-05
-2.55230166077409e-05
-3.78317524151052e-05
-1.13711941574588e-05
-1.77888016147807e-05
-2.35257032960504e-05
-1.84462351879829e-05
-1.335935588951e-05
-2.163423882027e-05
-2.30780655466445e-05
-2.68582055318619e-05
-3.2252292938528e-06
-2.88555426732953e-05
-1.64083778423055e-05
-1.95144102857626e-05
-1.04318593966481e-05
-1.69836723493588e-05
-3.67688074363132e-05
-1.27149005257891e-05
-7.22146151792003e-06
-8.47705500591191e-06
-1.92824794964259e-05
-3.52772692618055e-05
-1.37224765243264e-06
-3.44619779586334e-05
-5.16297467959441e-05
-2.00205174686341e-05
-2.56869265338086e-05
-1.31796565450749e-05
-1.47834006612051e-05
-2.18952143696332e-05
-1.74296575801203e-05
-2.09966766542758e-05
-9.6959849284304e-06
-1.66847695870037e-05
-1.1809421045136e-05
-1.26329574177049e-05
-2.90317165820965e-06
-3.6740792079637e-05
-3.09562529862832e-05
-3.55813568115136e-05
-4.07907924098123e-05
-3.09239337726037e-05
-2.10089344048287e-05
-1.55314258035312e-05
-2.00058573079181e-05
-2.39008766265118e-05
-1.81664429064109e-05
-3.01330366444804e-05
-1.74242708472977e-05
-9.19686876058849e-06
-4.43839837126495e-05
-1.38180896457045e-05
-1.42340829207174e-05
-2.96234086047083e-05
-5.30624473277274e-05
-1.69626244219776e-05
-1.40448776487714e-05
-3.58083838198663e-05
-5.67708325687645e-05
-3.39578925158393e-05
-1.41291218150838e-05
-7.10240403038746e-06
-1.14686275966815e-05
-3.45754025966668e-05
-1.93476199764767e-06
5.78215738014874e-06
-2.15163929581219e-05
-2.80831168026187e-05
-1.6463604822845e-06
-9.70676369155603e-06
-1.52430025295827e-05
-2.3062114731911e-05
-2.30404740168072e-05
-2.52054301334248e-05
-4.4747884276785e-06
-2.26382459665544e-05
-3.96495306062525e-05
-2.12871557245191e-05
-1.63876792498073e-05
-1.01764654706166e-05
6.43955464937231e-08
-4.3280401728632e-05
-3.5031797909406e-05
-4.53939665503359e-06
-2.32628843541309e-05
-3.69201474235743e-05
-2.3384982154502e-05
-1.70309573739431e-05
-2.13488937975465e-05
-2.99723815445161e-05
-2.30959340695071e-05
-1.57769311737889e-05
-1.78029616359783e-05
-1.00072348941116e-05
-4.68227224243734e-05
-3.2694340000318e-05
-6.34700017275852e-06
-4.36324524183457e-05
-1.189049495127e-05
-1.5049198454143e-05
-3.06286563279814e-05
-1.48910659746816e-05
-4.51590007488816e-05
-8.94884843969389e-06
-3.1112082735497e-05
-4.71007360933811e-05
-2.06585685417019e-05
-1.37977978108552e-05
-2.86350678434942e-05
-1.86919762430532e-05
-3.12222071024457e-05
-2.05330202475777e-05
-8.43203751352923e-06
-5.13224586701982e-06
-1.33317587254812e-05
-1.58718365818019e-05
-1.17537091030586e-06
-2.44224060874283e-05
-5.05539372270922e-06
-1.03925755242563e-05
-7.56659849913137e-06
-2.65631863282437e-05
-5.53380580847212e-06
-2.35020126854897e-05
-2.94479837022428e-05
-1.12115254335322e-05
7.32419807482535e-06
1.62465381384e-05
-2.46980382375288e-05
-8.46242823472784e-06
-1.66661818610112e-05
-2.09575979421387e-05
-1.01756708212098e-05
-7.70346394067054e-06
-2.54222598451135e-05
-1.64807553737504e-05
-2.75808272806434e-05
-7.76245875794449e-06
-1.83152167406285e-05
-9.62148172890838e-06
-1.89158673870716e-05
-1.11635115090087e-06
-1.6210590198881e-05
-2.19227170388954e-05
-2.2998787968191e-05
-7.00449374676896e-06
-7.4691573379723e-06
-2.38826917774107e-05
-1.68469091694596e-05
-2.15768903048241e-05
-1.52696555716231e-05
-2.5554674771573e-05
-2.04024039324579e-05
-1.76283206877173e-05
-1.14572025620822e-05
-3.4015269051288e-05
-1.94771198548387e-05
-8.87326553668152e-06
-3.36527670573057e-05
-2.2073089495481e-05
-3.60660507514948e-05
-1.97823091938e-05
-1.44110768829514e-05
-1.966278868108e-05
-1.69467725220594e-06
-3.99261078954425e-05
-1.73791167577424e-05
-1.12665385656368e-05
-2.24707851117774e-05
-2.65127507937445e-05
-1.82792311738825e-05
-1.29638153823288e-05
-9.56688371072334e-06
-7.16016970219498e-06
-2.79350128603683e-05
-2.99986647200722e-05
-2.29611279457699e-05
-2.07965804537957e-05
-2.82595330968407e-05
-1.14347500297888e-05
-1.85476305632243e-05
-2.89873786942706e-05
8.12632138963674e-06
-5.26129600591255e-06
-4.08570189733659e-05
-1.11299350802062e-05
-2.4955971068147e-05
-1.51988289294786e-05
-1.52938985709391e-05
-1.60975023301048e-05
-1.22669847458934e-05
-5.91045608501923e-06
-1.73886806528816e-05
6.44211376776775e-06
-6.95379036456871e-06
-1.29883304445139e-05
-3.06373374925968e-05
-8.8605343396119e-06
-1.98657029495181e-05
-4.2262075504848e-05
-6.91275050965364e-06
1.40183985341165e-06
-3.3157243940381e-05
-1.36571990463589e-05
-3.45777755819656e-05
-1.34231753513433e-05
-1.46867591490485e-05
-7.40670753013196e-06
-2.03412998026848e-05
-1.14980652115514e-05
6.89110697814487e-07
-7.44321318672465e-06
-1.28950209483348e-05
-4.46241096602179e-06
-8.32180661702454e-06
-9.07132150453863e-06
-1.21521276788844e-05
-2.14091619456529e-05
-1.74734440978138e-05
-1.21914656035501e-05
-2.45795541422921e-05
-2.93482575826826e-05
-2.25340345909249e-05
-1.06293194231987e-05
-3.23307124311859e-05
-2.19090194837269e-05
-3.17249604474262e-05
-1.45866358870901e-05
-2.28964600981581e-05
-1.94817817420631e-05
-2.45108180130251e-05
-1.98912223380246e-05
-3.65405005615706e-05
-3.90292399826772e-05
-2.49863048021118e-05
-1.93689058396261e-05
-8.84381001335295e-06
-3.54846783974354e-05
-2.47474728908049e-05
-3.43452959735734e-05
-2.59460833036948e-05
-2.21022244772595e-05
-1.29907076301655e-05
-1.22192826181791e-05
-2.49605250802687e-05
-1.1361756556293e-05
-2.03978594476274e-05
-2.94948935776989e-05
1.15706791732126e-05
-2.04133414050351e-05
-7.76283440564797e-06
-5.82804187933607e-06
-2.53804528860879e-05
-3.73931233804219e-05
-1.33675601084331e-05
-3.30870909724355e-05
-2.28274998599366e-05
-2.15922487325773e-05
-2.35307759955463e-05
-1.52907616786375e-05
-2.3322920338849e-05
-5.36797307430694e-05
-1.07003289844758e-05
-2.04567500658668e-05
-2.94336774401487e-05
-2.60316461822096e-05
-2.27323892389761e-05
-2.40483074625749e-05
-2.63217212040701e-05
-9.24478606614788e-06
-1.8057852514531e-05
-8.57187392882537e-06
-2.94745990459745e-05
-1.00867861556303e-05
-4.06813267776156e-05
-2.74398837366296e-05
-4.29827416344607e-05
-1.26980239452596e-05
-3.85368844956867e-05
-2.83320916654438e-05
-1.73202495040201e-05
-2.46536099194016e-05
-2.90657653282077e-06
9.46944999664594e-06
-3.21079364739113e-05
-2.96386345825582e-05
-4.24719680117312e-05
-1.53565634272552e-05
-2.52621170981504e-05
-8.45523978974277e-06
-1.89470346522722e-05
-1.57823338762507e-05
-1.95470541093029e-05
-9.51430435983707e-06
-1.57263171654087e-05
-2.25873189561478e-05
7.60645672677775e-07
-7.54256990823796e-06
-1.54584503201484e-05
7.90658215534914e-07
-4.42851497010825e-05
-1.02792495912376e-05
-2.25572027237161e-05
-4.41114086297151e-05
-5.58872690586487e-06
-1.32484809695343e-05
-1.97534196119268e-05
-1.03962169006846e-05
-1.93778148291104e-05
3.14033917955165e-06
-1.16441710809967e-05
-1.27337565732547e-05
-2.81194854064862e-05
-2.78694352160361e-05
-1.77247936568653e-05
-2.59618850500446e-05
-1.58147658444972e-05
-2.77107270437047e-05
-1.63637988822137e-05
-1.46566890151381e-05
-1.33817902805239e-05
-1.7687502482355e-05
-1.18629840447864e-05
-1.30323973736709e-05
-4.51526129283317e-05
-3.84274000884142e-05
-1.64893919449804e-05
-1.09641993674605e-05
-2.56165897416379e-05
-2.7123256204326e-05
-1.21556404723066e-05
-1.23225090032079e-05
-1.26368445947601e-05
-1.3122601837134e-05
-1.24279669145789e-05
-1.90387147872767e-05
7.7539243370446e-06
-1.18020113240544e-05
-2.15299284067437e-05
-1.38624323008994e-05
-2.41368736581446e-05
-2.64530291070875e-05
-2.09819826485121e-05
-1.86550675488301e-05
-1.16070664162388e-05
-3.38558796290882e-05
-1.22217698627974e-05
-2.87046429886876e-05
-4.20684724607137e-05
-2.43646880842426e-05
-3.9916536239727e-05
-3.69404093106338e-05
-3.91230135935392e-05
-4.7164809556784e-06
-2.90831578665002e-05
-2.59640473624017e-05
-3.05237715979384e-05
-3.28091066686352e-05
-1.33521213717011e-05
-2.32262953547189e-05
-3.42712900006533e-05
-3.91605388183796e-05
5.11935317461436e-06
-1.14556429902154e-05
-1.99008016625948e-05
-2.73533982045406e-05
-2.30623052225485e-05
-3.87197755741722e-05
-4.07499401588e-05
-2.11935144492734e-05
-2.03678756052873e-05
-2.11581439706033e-05
-1.5541614570021e-05
-3.22711100215084e-05
-2.64427180551076e-05
-1.99858699209953e-05
-8.79552459402276e-06
-2.11366131418137e-05
-2.94060366936761e-05
-9.57800996600446e-06
-7.4770875759112e-06
-2.83551377876334e-05
-2.24875818522702e-05
-3.31355347589131e-05
-6.02622268714081e-06
-3.33799595888812e-05
-2.78911893293664e-05
-1.67514574379767e-05
-2.24784647697068e-05
-3.02933713690366e-05
2.16377374752711e-06
-3.88584988905133e-06
-2.49822513104866e-05
-1.79262305752302e-05
-1.50161338882219e-05
-2.70598075915005e-05
-8.83516256541344e-06
7.16766890527593e-06
-1.64948982560315e-05
-7.41001378405814e-06
-1.90193487133206e-05
-1.17340828911895e-05
-4.72557843810209e-05
-3.03206685828008e-05
-1.94761873668715e-05
-2.47961766865133e-05
-2.39318588825642e-05
-3.83853903520404e-05
-1.84611839680222e-05
-1.53564887965916e-05
-2.18049627526002e-05
-2.91203728544873e-05
-1.91837251525472e-05
-1.23289577069821e-05
-3.00185126857271e-05
-1.56084452377577e-05
-2.38975250594084e-05
-7.51460993386556e-06
-1.11961836712084e-05
-3.35979386786047e-05
-3.51042396287093e-05
-3.49990055910968e-05
-2.63115221265967e-05
-4.87005296169997e-05
-2.27452684858077e-05
-1.90630550878169e-05
-1.285822565049e-05
-9.92243675774703e-06
-2.59371220941451e-05
1.68136732188012e-06
-3.07074203201122e-05
-1.25047005820273e-05
-4.07930959433195e-05
-8.98458068586842e-06
-2.62292486085358e-05
-1.42211769954039e-05
-8.87746412873299e-06
-2.91582521779541e-05
-1.8962574853384e-05
-7.45301829590611e-06
-2.01487103268564e-05
-1.71850239530258e-05
-3.56583208652572e-05
-1.09829177802288e-05
-3.64171472134883e-06
-1.08959757581815e-05
-2.23795682038674e-05
-1.32464646514107e-05
-3.0407975874571e-05
-1.30362187896371e-05
-1.85518942006144e-05
-1.72388823887322e-05
-2.32838513760965e-05
-1.26894991673055e-05
-9.38125400217878e-06
-3.19424796240047e-05
6.56116164335263e-06
-1.96649546392434e-05
-1.63549954323228e-05
-1.53724659539863e-05
-2.00976564177376e-05
-1.9689251535571e-05
-2.48209733718077e-05
-1.61286308131246e-05
-3.56385838359031e-05
-1.17511434947027e-05
-2.54982645608839e-05
-2.41635237357528e-05
-2.92708219588199e-05
-2.92933391821196e-06
-4.07193681942839e-05
-1.82838098724148e-05
-1.84979907517557e-05
2.23566602817672e-06
-4.1064960124256e-05
-1.37986258737703e-05
-2.48446309493219e-05
-1.53489578962391e-05
-4.56548642614476e-06
-1.52238320395864e-05
-2.21434260046615e-05
-4.95774150037703e-05
-4.24114066400985e-05
-2.78377118013549e-05
-1.71847834652857e-05
-3.51206184190527e-05
-1.81559299748171e-05
-1.72398888145189e-05
-8.02552619338413e-06
-2.51282810320166e-05
-2.49340490127814e-05
-1.63639948541357e-05
-1.65490441177206e-05
-4.59372868308714e-06
-1.07339319948889e-05
-1.20432447286704e-05
-1.57062777383666e-05
-2.86589228600387e-05
-2.36931020027031e-05
-3.28097284064403e-05
-2.95515511375661e-05
-2.05100334105409e-05
-3.72827916274288e-05
-1.32847877163799e-06
-2.66026038195919e-05
-1.12907359731361e-05
-1.38659457090519e-05
-3.02383227846051e-05
-1.88208202420504e-05
-2.53419048131924e-06
-1.92247606591626e-05
-3.63353136576621e-05
-2.94388301420969e-05
-6.96497274004544e-06
-2.85762227150519e-05
-3.71967032570614e-06
-1.91656329286362e-05
-2.68569078458422e-05
-1.58357013309949e-05
-3.75762185220082e-05
-8.75738057189338e-06
-4.57192322336183e-06
-2.40224944227923e-05
-6.32898124917613e-06
-3.20683915976386e-05
-1.52331199217513e-05
-1.54039433193494e-05
-1.61917721229698e-05
-1.1936900505342e-05
-1.44194087606178e-05
-4.05481443269723e-05
-2.50483221938233e-05
-4.91457540155843e-06
-2.2794460995024e-05
-3.53194057372109e-05
-4.47151762112401e-06
-3.33194167296486e-05
-2.24331969143656e-05
-9.87479708133057e-06
-6.42919476296619e-06
-2.97935819725519e-06
-3.11262831431815e-06
-5.17545852303156e-06
-2.08933881241206e-05
-2.27041338642793e-05
-3.97063438230027e-05
-2.00405609798032e-05
-3.40323192919287e-05
-1.53911129180185e-05
-1.89684511620808e-05
-2.30373551020867e-05
-1.91048763903629e-05
-3.00547580641572e-05
-1.94484098654424e-06
-1.45663291382893e-05
-2.25730871804778e-05
-3.8818421348795e-05
-2.35831789575917e-05
-1.36081775171971e-05
1.77180054562959e-05
-2.11576699206035e-05
-3.9254264477045e-05
-1.21833716526735e-05
-2.54145870968111e-05
-1.16280515553494e-05
-3.20910638774324e-05
-2.28387715216678e-05
-2.17480943669883e-05
-9.41522141168994e-06
3.6510948004933e-06
-1.72183178655912e-05
-4.90629940166658e-05
-4.47161509537392e-05
-3.04004353008478e-05
-3.95032382037907e-05
-2.6632735441534e-05
-1.5368012026604e-05
-4.16351195221532e-05
-2.76304602302116e-05
6.36571356121528e-06
-1.08900019580729e-05
-6.68462329508224e-06
-2.53818865776513e-05
-1.52764653560135e-05
-3.01929854743189e-05
5.18890125425456e-07
-2.45941197215165e-05
-2.77473385495225e-05
-3.20744495305852e-05
-1.39833189738512e-05
-2.56569895531079e-05
-2.44472726095601e-05
-1.73819915435047e-05
-1.77251305994736e-05
-5.2742818252877e-06
-3.25322995157318e-05
-3.61359769719642e-05
1.5506693564203e-06
-4.29987774816922e-06
-1.62676982705366e-05
-2.05772512462393e-05
-1.62500971744829e-05
-9.89771785170863e-06
-1.83592252167192e-05
-1.24666020705977e-05
-2.96692160219707e-05
-1.69771187937978e-05
-1.91666430063134e-05
-9.56127150926709e-06
-2.54787780279899e-05
-6.71041528272004e-06
-3.22621294667181e-05
4.73248789605751e-06
-2.20088609151289e-05
-2.26186725200551e-05
-3.28255105968558e-05
-1.00374325607961e-05
-1.1860344686916e-05
-1.77586763540123e-05
-4.53455595986497e-05
-2.56665271372065e-05
-2.05086510541725e-05
-3.10898796896634e-05
-3.71701365119847e-05
-1.02917972342099e-05
-3.61145394302081e-05
-2.57638836964658e-05
-3.09773738145821e-05
-1.87120382582521e-05
-1.82957682503729e-05
-2.7817415602046e-05
-1.87036902138222e-05
-3.52168932378782e-06
-2.36426578774054e-05
-1.00745990443488e-05
-1.72951502885618e-05
-2.06634270112659e-05
-1.81121094168386e-05
-3.37214727581081e-05
-2.58894713166307e-05
-2.42141717505859e-05
-1.30464091085337e-05
-2.49401386378667e-05
-3.44886981416571e-05
-3.88281174591912e-05
-1.85741016383979e-05
-1.8562352735414e-05
-1.27003357246784e-05
-9.91343720591011e-06
-4.24888088631957e-05
-3.91057964331361e-05
-2.87907497706551e-05
-3.45179964170533e-05
-1.87045963483483e-05
-2.9214253793158e-05
-2.40580667063078e-05
-3.05513890741621e-05
-3.09971500136498e-05
-2.46922928330937e-05
-8.59318925317157e-06
-1.3855286024788e-05
-1.56044335320492e-05
-3.10805712479396e-05
-1.17259454621412e-05
-1.66158361929852e-05
-1.10222290235317e-06
-1.71593582558891e-05
-3.46334687081818e-05
-2.6026816065359e-05
-3.53488237772792e-06
-2.41143811549634e-05
-4.10388354256822e-05
1.25181036994349e-06
-1.1868227952034e-05
-2.07141669024651e-05
-1.87553925997588e-05
-2.48315651122944e-05
-4.69295903835438e-05
-1.97719003110521e-05
-1.89814704883696e-05
-3.88744287018898e-06
-3.6112729373183e-05
-3.78223369329217e-05
-1.46096886009567e-05
-2.44040597843996e-05
3.27250843745635e-08
3.16679035965845e-06
-1.39860411260013e-05
-1.18655996876224e-05
9.67002970652534e-07
-2.24814444301259e-05
-1.54106645665866e-05
-3.83676212916871e-05
-1.96802615046172e-05
4.87100236376088e-07
-2.47759994450665e-05
-3.68195702685694e-05
-2.92687430147774e-05
-1.80276293307502e-05
-8.79279322284705e-06
-2.01928145701612e-05
-2.3239261227088e-05
-3.80337042687428e-05
-1.31024041197937e-05
-2.17101945388778e-08
-1.48529863938553e-05
-3.64785772470423e-05
-1.59997687503163e-05
-1.19378850071849e-05
-3.39560276153878e-05
-6.64529482950499e-06
-1.65532700979829e-05
-2.8360102613411e-05
-1.27482985122539e-05
-1.5814354983827e-05
-4.73425324265173e-06
-1.69266565251752e-05
-2.86175051578434e-05
-1.63077664364011e-05
-2.61404684119508e-05
-2.64630772231088e-05
-2.0894051847872e-05
-1.4806478393174e-05
-3.62036953054408e-05
-1.65928249942249e-05
-2.70500752506698e-05
-4.45429013572177e-05
-2.00475018763693e-05
-2.56122138678428e-05
-4.26547023279246e-05
-1.91860506828561e-05
-1.52276023338123e-05
-1.80364206093799e-05
-1.65772550797267e-05
-1.84045488251693e-05
-1.15062451852907e-05
-1.86749377498408e-05
-2.23763089636037e-05
-5.09157152166488e-05
-6.58823602604325e-06
-2.55810243735272e-05
-8.38729234425671e-06
-1.62845095947593e-05
-1.76764683472239e-05
-1.92141421878933e-05
-3.39785975002474e-05
-5.07374999665832e-05
-3.54675033293099e-05
-2.94860482351974e-05
-2.23749006367694e-05
-9.06145154813084e-06
-3.41675003141727e-05
-1.68609576452153e-05
-1.94807223215193e-05
-1.64632570954211e-05
-1.20497038958192e-05
-4.83606554297204e-06
-4.13704597806073e-06
-3.01979258205733e-05
-2.14379242736956e-05
-3.1269971346241e-05
-3.93279449637569e-05
-2.45944408383563e-05
-3.34967851026542e-05
-4.74567715655989e-05
-1.51860723712809e-05
-1.82864043707645e-05
-3.89537276823377e-05
-2.02186190087688e-05
-1.73901124201061e-05
-2.3930295681245e-05
-3.6362326129462e-05
-2.9409822958926e-05
-1.34411347488516e-05
-2.76844491917728e-05
-7.67126030229875e-06
-4.12983489312033e-05
-2.87114515578624e-05
-1.88670272479533e-05
-1.80091492506568e-05
-1.73712941244877e-06
-3.26615997008224e-05
-4.27759065521804e-05
1.8260425045615e-06
-2.08824065544799e-05
-1.11095261307653e-05
-3.48899398167825e-05
-3.21652193354866e-06
-1.54997288806679e-05
-4.21187538323255e-05
-3.38647994113946e-05
-4.1762519056239e-05
-1.59317460857225e-05
-2.65921831322386e-05
-1.84244280057174e-05
-3.28340171792319e-05
-1.56667615153866e-05
-4.3810545713811e-05
-2.65181752880253e-05
-2.44150650742485e-05
-2.7480135255332e-05
-2.92030425470816e-05
-2.8349941491679e-05
-3.34590711569172e-06
-1.5717486305137e-05
-2.43700391823116e-05
-2.5206564130068e-05
-4.04418659173068e-05
-1.74864636216609e-05
-3.88072271589502e-05
-3.71586502131121e-05
2.01367139954831e-07
-8.67976804286356e-07
-2.66884855331456e-05
-1.75265409197559e-05
-9.91337262793315e-06
-2.39663513442168e-05
1.70246329597993e-06
-3.03008495107968e-05
-2.72310821855993e-05
-9.3750834397334e-06
-3.39888558787845e-05
-2.63530365582619e-05
-2.61638124434005e-05
-1.6821580586562e-05
-2.06540913665225e-06
-2.90884145979587e-05
-4.74417029578171e-06
-2.39720871004476e-05
-1.96302463323405e-05
-1.65427981034389e-05
8.6906657948488e-07
-3.48645702495102e-05
-3.86652623623059e-05
-1.98973130276283e-05
-1.11266168391789e-05
-1.52387792874027e-05
-9.15553957171893e-06
-1.13314589296838e-05
-5.96194058023935e-06
-1.27833611099642e-05
-5.64204661789599e-06
-3.61010104044165e-05
-2.47038205932302e-05
-3.70329914943452e-05
-6.74321614194534e-06
-2.81712466555092e-05
-1.97480708961069e-05
-1.91753064393524e-05
-7.11660351779055e-06
3.09899226901753e-06
-2.89518631971491e-05
-1.91103080481433e-05
-1.88008573435665e-05
-2.4125778722072e-05
-2.12180929882038e-05
-2.32051650991465e-05
-1.11400400304787e-05
-2.93651656137113e-05
2.46849911697365e-05
5.145038711764e-07
-1.91236381669369e-05
-1.51988166164156e-05
-2.4207653077643e-05
6.63609742312447e-07
-1.94403838157705e-05
-2.51296703537822e-05
-6.79969740887914e-06
-1.48557576598596e-05
-2.33622081858346e-05
-1.51189611747009e-05
-3.24115033525487e-05
-4.73608410461025e-05
-1.54314234273696e-05
-1.59993237574797e-05
-1.46495226766549e-05
-1.94270326478426e-05
-2.06776819216624e-05
-2.7912749424069e-05
-6.28541581719001e-06
-2.7983548243004e-05
-2.26837229294522e-05
-2.19299810462573e-05
3.38496784799258e-06
-1.01377466422983e-05
-1.72254400674375e-06
-6.03070566160627e-06
-2.37398817725467e-05
-3.61604517467428e-05
-2.96767756519914e-05
-2.84643226521072e-05
-1.83970821328521e-05
-3.68352613175222e-05
-3.69692552199114e-05
-1.67000495226616e-05
-9.34629099150877e-06
-1.80136824171455e-05
-1.54524815484572e-05
-3.02070262195494e-05
-3.20438300286341e-05
-3.48842183672876e-06
-2.11660557263261e-05
5.18997549845991e-06
-3.39398634369514e-05
-1.87965698668299e-05
-1.0985699249289e-05
-1.42267143751456e-05
-1.59857020718628e-05
-1.62438600978635e-05
-2.59279128108244e-05
-3.90130085041085e-05
-2.17303717615848e-06
-1.73243132089305e-05
-5.28280311403003e-06
-4.45541796679499e-05
-2.52480683351816e-05
-6.82064347772772e-06
-3.23037486555539e-05
-1.5635949897017e-05
-5.21317790649788e-05
-1.12993439511082e-05
-2.49631801379255e-05
-1.68053655877957e-05
1.75912649483077e-06
-2.3936955692112e-05
-1.58833268187696e-05
-2.09475758583056e-05
-1.51889210640984e-05
-1.55468877827294e-05
-3.00894234778119e-05
-3.3404973748652e-05
-2.40893681853539e-05
-1.02643468247909e-05
-1.85964454964409e-05
-1.84894129492346e-05
-5.41635281595491e-06
-2.57927022987356e-05
-2.60375438796568e-05
-1.38129908635979e-05
-1.5878961688858e-05
-3.00571328850358e-05
-1.51551693484258e-05
-3.62625044622803e-05
-1.47681775568374e-05
-1.3885535524346e-05
-3.07073836171428e-05
-8.71847359054095e-06
-1.45480600309117e-05
-1.10685907155842e-05
-4.09282307321653e-07
-1.81736000316749e-05
-3.43402669750879e-05
-9.81236977399593e-06
-1.98829367518091e-05
1.25919172762883e-07
-2.09975643150061e-05
-1.72652003394099e-05
-2.47108060298518e-05
-2.92536426823432e-06
-3.13551508332447e-05
-1.28306482670683e-05
-1.36493611527545e-05
-2.69771325296828e-05
-1.67781653315197e-05
-2.05648680549487e-05
-1.72273021934164e-05
-2.66785413446891e-05
-2.40745127875962e-05
-1.36199036897434e-05
-2.30308160233985e-05
-3.652330449092e-05
-1.88768988922291e-05
-1.00580389974107e-05
-2.51062012662517e-05
-3.81215594465e-05
-1.76228671862049e-05
-2.10832934585429e-05
-6.16445231092044e-06
-2.38476747045097e-05
-2.02876789040194e-05
-7.70884259186416e-06
-2.14675071728299e-05
-2.51909988579229e-05
-1.08691758328615e-06
-4.19583868300018e-05
-1.83615771968253e-05
-1.52965112755251e-05
-2.28136231514072e-05
-2.58073980021451e-05
-1.65464115928131e-05
5.12032548633583e-07
-2.0844383514942e-05
-2.13100387445909e-05
-3.97050785429431e-05
-1.66798688950272e-05
-3.10324409752454e-05
-2.79273115427294e-05
-3.69976876587924e-05
-2.10729449344901e-05
-3.25369225800741e-05
-1.03794352369134e-05
-1.16953455258697e-05
-4.02435558349061e-05
-1.49306702975695e-05
-1.89700921750099e-05
-9.69841017497209e-06
-1.11569805587543e-05
-1.83939302835e-05
-2.26562857059083e-05
-1.75376922416755e-05
-9.31534580587361e-06
-1.08146339709436e-05
-1.75734444260786e-05
-5.37503319564552e-06
-4.03282197768019e-05
-1.75619874243914e-05
-3.40703825245436e-05
-1.60726875883244e-06
-1.35556805804436e-05
-2.99066266741938e-05
-1.94765803164975e-05
-2.72214445277848e-05
-1.35338218861711e-05
-1.78292358304103e-05
-2.23829252268917e-05
-4.77482655876135e-06
-2.70912884430684e-05
-2.30460902439472e-05
-2.26042483074864e-05
-3.13267868291258e-05
-6.36998906524578e-06
-1.39847982575884e-05
-2.66655982020027e-05
-1.13265460761765e-05
-4.40233015304425e-06
-1.10296759491515e-05
-1.8858441479566e-05
-1.82200182733705e-05
-3.81693569988087e-05
-2.66904541378465e-05
-3.2383001751548e-05
-3.90413119611453e-05
-2.68072344722864e-05
-1.04605254518731e-05
-7.95451459875779e-06
-1.70085418578111e-05
-1.31331997045007e-05
-3.65277510823159e-05
-1.38350682580149e-05
-3.6032402930861e-05
-2.35183377233099e-05
-1.556507294594e-05
-1.25702694589495e-05
-3.12312496497827e-05
-2.08962281430881e-05
-3.46660429745652e-05
-1.06688874370722e-05
-2.22558965451769e-05
-2.33222494938189e-05
-4.19568881774477e-05
-3.32169144101349e-05
-2.06749424406682e-05
-1.17566834233478e-05
-3.01699241684358e-05
-5.47081316479564e-06
-3.68923442007769e-05
-1.40974339851089e-05
-2.90340016567276e-05
-1.6054659219437e-05
-2.70418475473148e-05
-9.61550022947039e-06
-1.23738800504908e-05
-2.4632652278306e-05
-3.72861869119088e-05
-2.19513234576208e-05
-3.46724636793461e-05
-1.00085643799368e-05
-6.74100484925924e-06
-9.1823224913347e-06
-2.58283544462027e-05
-1.32288602650585e-05
-2.19834135296566e-05
-1.58886712711884e-05
-8.26058394898652e-06
-1.82876290614139e-05
5.78852525942895e-06
-2.93006386058835e-05
-4.45297625110108e-05
-1.93158760277006e-05
-1.68643337829943e-05
-1.26941709382954e-05
-1.45273619397951e-05
-3.74474370395514e-05
-3.24902070478651e-05
-2.50236196093261e-05
-1.058778495825e-05
-2.20365903230432e-05
3.16002231745536e-06
-1.7803723758423e-05
-3.14252509722375e-05
-1.47250847381682e-05
-1.51097103481957e-05
-1.75858619475568e-05
-3.82891885676248e-05
-2.82783676620348e-05
-9.74416532895774e-06
-2.44770483491873e-05
-5.51410029551883e-06
-5.95459846630074e-06
-7.64233010680155e-06
-2.84834217197884e-05
-1.35929728971508e-05
-3.86119780157576e-05
-2.42044236722944e-05
-3.28914389306704e-05
-1.00282620190973e-05
8.88714080388074e-07
-1.93680189367336e-05
-9.14894176011329e-06
-5.36294566880076e-05
-3.29548835997903e-05
-1.40903916007588e-05
-1.85463616086815e-05
-3.79079523168028e-05
-2.08329545620307e-05
-3.86859060831293e-05
-1.84187513032629e-05
-1.37265024397483e-05
-2.53298718716438e-05
-2.81520119648277e-05
-3.70155091839402e-05
-3.3263557454889e-05
-4.243631244e-06
-1.68783002832325e-05
-2.89519819394961e-05
3.1413553402599e-06
-2.31888852749945e-05
-3.30312273696246e-05
-2.35080638494706e-05
-3.3021792746024e-05
-9.98809019121705e-06
-2.05102329698691e-05
-2.16400259231382e-05
-4.80299926886855e-05
-3.07787155925809e-05
-4.31348001536006e-05
-1.27446980891201e-05
-4.44338107425799e-05
-7.09038057468367e-06
-3.92603367065079e-05
-3.47291769697252e-05
-2.82306355450695e-06
-3.30763701220903e-05
-2.46239829915601e-05
-9.15907306089659e-06
-2.42594958218082e-05
-2.61186883565232e-05
-6.3697503832093e-06
-1.58579820711687e-05
-1.28833069521514e-05
-1.96995375718428e-05
-3.39165453390516e-05
-2.08551045751061e-05
-2.3406286598891e-05
-2.0302375313982e-06
-1.55986224515928e-05
-2.73046960352324e-06
-1.02841126286813e-05
-1.63791429100324e-05
-5.55921970697932e-06
-9.95702957359127e-06
-2.62359357543495e-05
-8.3387939455855e-06
-2.41987233102985e-05
-2.30305305767726e-05
-3.0110197651494e-05
-1.66555112627512e-05
-1.7520037078668e-05
-1.39098188685288e-05
-1.57575624615834e-05
-4.37622045572045e-06
-2.1238710535456e-05
-3.28543484341212e-05
-1.03344953185013e-05
-1.76049061897574e-05
-2.45230688087579e-05
-3.76180097506663e-05
-1.5822618066862e-05
-3.51100235068027e-05
-2.15486989096417e-05
-1.87857840723938e-05
-7.5597563351011e-06
-5.26442713964188e-05
-2.06876727581898e-05
-1.71325872501939e-06
-7.23621708250018e-06
-7.69588566392283e-06
-2.02603033500822e-05
-1.14440963756198e-05
-2.93553392371958e-05
-1.90594863764264e-05
-2.29109044551115e-05
-2.45084485831252e-05
-2.18276150505414e-05
-2.1296905346822e-05
-3.11535353920027e-05
-1.49035346816767e-05
-4.49002391384617e-05
-2.0797563281315e-05
-3.05054944066138e-05
-1.21606727795981e-05
-1.38962957376177e-05
-2.81863762682071e-05
-7.46966199363995e-06
-1.88225596510739e-05
-2.85527548184195e-05
2.6049684414431e-06
-3.5342486596913e-05
-2.39773191012462e-05
-2.01289602529262e-05
-2.69450592256769e-05
-9.00907592618284e-06
-2.23742153830165e-05
-2.73895296407779e-05
-3.39377005598195e-05
-2.35488982827474e-05
2.16137990685057e-06
-2.11372665590235e-05
-6.68580159251728e-06
-1.88882466531479e-05
-2.63733702863351e-05
-1.85511857529633e-06
-3.87436285561027e-05
-4.19282133179417e-05
-9.0836621960255e-06
-1.70621262557702e-05
-1.59628204749225e-05
-1.98259143427144e-05
-9.42855798192537e-07
-1.6645879995994e-05
-3.50589416992727e-06
-1.41069772982823e-05
-3.0015870470363e-05
-2.61122080998181e-05
-2.89321433534044e-05
-2.44081648157382e-05
-2.2010523715324e-05
-5.62224888209586e-06
-1.72257826118621e-05
-3.58081353809443e-05
-3.86977325360343e-05
4.96077942464614e-06
-4.1034533292974e-05
-1.11450808732199e-05
-2.24191999917301e-05
-2.23644322062599e-05
-1.29502902694252e-05
-1.91428637141142e-05
-2.10762678518019e-05
-2.64435651328884e-05
-5.15289875737282e-06
-2.01946461039046e-05
-1.88592160494204e-05
-1.36293953490986e-05
-3.02817175832879e-05
-2.24592463695662e-05
-2.17965400201787e-05
-1.80069926822415e-05
-3.17789694334398e-05
-1.58899525281628e-05
-1.49246054110178e-05
-2.42949891376349e-05
-2.8458805632086e-05
-2.08363998682269e-05
-1.02625169714718e-05
-2.00281450423611e-05
-7.94971236212104e-06
-8.49301197932343e-06
-4.07265124329942e-05
-2.56784993780457e-05
-9.06062027113702e-06
-2.77044951067772e-05
-2.0609624338447e-05
-2.17765499666616e-05
-1.92258671810066e-05
-2.38474094273427e-05
-1.49951122378101e-05
-1.15149091582635e-05
-3.86991147200488e-05
-1.85953858354891e-05
-2.8873251063756e-05
-2.28734645485331e-05
-6.05137544333231e-06
-4.8636695056374e-06
-2.68273762726231e-05
-1.96927667166061e-05
-3.58290522352792e-05
-2.49958630190815e-05
-3.52568405495601e-05
-2.65567551839931e-05
-4.38748821058313e-05
-2.82160793185824e-05
-9.03907477848679e-06
-1.01829773626722e-05
-1.28394302969976e-05
1.35228087614916e-05
-1.70048168939645e-05
-3.1408471923953e-05
-1.83601337741534e-05
5.56075063659352e-07
-1.44549022082551e-05
-1.55058558453587e-05
-2.2552896700968e-05
-3.13047418542294e-05
8.1948116082365e-06
-5.63639270866884e-07
-1.30972389197072e-05
-2.63002347055663e-06
-2.01078468346857e-05
-1.53118685072107e-05
-3.95302973869113e-05
-2.78060378448716e-05
-6.10890163346336e-06
-2.1396209168798e-05
-3.12753631116646e-05
5.01285702071066e-06
-2.97397027576906e-05
-2.54746876186088e-05
-3.61709539456425e-05
-2.87171823379672e-05
-6.84253831925341e-06
-3.20700158202994e-05
9.58010870910404e-06
-3.33991570538333e-05
-2.36163883259167e-05
-1.01578331009863e-05
-1.92857412599365e-05
-2.20436464936682e-05
2.11142782396045e-06
-3.1943815828977e-05
-2.66353662844658e-05
-2.74634446545667e-05
-5.50282144917827e-06
-2.1478532841969e-05
-4.48022346930174e-05
-3.20731811651495e-05
-2.87245954775164e-05
5.42189023827746e-06
-3.57206687561921e-05
-2.26882668621121e-05
-3.30909185889176e-05
-2.23810206432787e-05
-3.85608042627488e-05
-1.68946785803468e-05
-2.42865878981581e-05
-3.42622651462281e-05
-1.4184086209261e-05
-2.62963365010718e-05
-2.66288344020666e-05
-3.48531416500516e-05
1.38865061355469e-07
-4.07786177154704e-05
-3.76610023139175e-05
-2.6887979181604e-05
5.20277433828881e-06
-3.30460409341059e-05
-2.24720061350169e-05
-3.52458982640811e-05
-1.28391862885352e-05
-1.09357046006213e-05
-1.02941443018022e-05
-4.9436721079419e-05
-1.6852431904742e-05
-1.09269976232189e-05
-4.00753045394594e-05
-1.6474402719455e-05
-2.74558988943706e-05
-4.07619531547883e-05
-2.99146397925879e-05
-3.16760438489182e-05
-2.52496107792274e-05
-4.08475484497203e-05
-3.97026660745615e-05
-2.38662272599402e-05
-2.55510669268844e-05
-3.08898117420652e-05
-4.00882680339577e-05
-6.89245807842618e-07
-1.47086491525379e-05
-2.6184745862805e-05
-1.2350351308146e-05
-2.5254949032092e-05
5.82949575130112e-06
-1.8533734054702e-05
-2.54325474212072e-05
-2.06968351519513e-05
-1.59899566904332e-05
-1.94624359132934e-05
-3.23622359145395e-05
-3.21658381251323e-05
9.71440001843994e-06
-4.33680018633008e-05
-2.93808206121318e-05
-1.7505430397121e-05
-4.49064838093219e-06
-8.11097026026941e-06
-5.60140935525163e-06
-2.38357965544996e-05
-2.50773451053097e-05
-1.67686507573737e-05
-2.39145422250746e-05
-2.80528388094382e-05
-2.15619633991375e-05
-7.98441965249936e-06
-1.63858683905478e-05
-4.02072437058647e-05
-3.14117651169656e-06
2.53142476231673e-06
-2.04083660236094e-05
-1.32807814803112e-05
-5.62526130477654e-06
-1.29663579382059e-05
-3.09603023651529e-05
-2.13780134891651e-05
-3.06309214531717e-05
-3.13177616884824e-05
-1.19528657358454e-05
-3.54611693317541e-05
-2.60257824205602e-05
-5.08644445727858e-06
-1.62665721882352e-05
-5.25129924959734e-06
-3.47318656952012e-05
1.39231817754251e-06
-2.47365063731064e-06
3.41689084772894e-08
-1.04724660028998e-05
-2.73510566780769e-05
-5.74581171104064e-06
-2.11656484727657e-05
-7.33029256920681e-06
-1.71562446557205e-05
-3.46786616100809e-05
-4.28484064944704e-05
-7.51122244717863e-06
-3.12964675015321e-05
-2.29434813790807e-05
-2.07541274135784e-05
-5.13248004610048e-06
-3.20409701532851e-05
-2.00088908121675e-05
-3.09507560301231e-05
-1.75500541400315e-05
-8.85111977767475e-06
-1.07910997073738e-05
-4.52021714389397e-06
-3.65864835777041e-05
-1.96328552524423e-05
-2.18669300414073e-05
-2.828328991443e-05
-3.22230438086828e-05
-3.2843598585255e-05
-6.84594655012448e-06
-6.38955895475777e-06
-4.86982054109356e-06
-2.728494380356e-05
-3.6380819569814e-05
-1.58226415468651e-05
-1.96279772235478e-05
-2.64840728344089e-05
4.49087540816127e-06
-2.0347526069426e-05
-1.61098522267654e-05
-1.33241774422528e-05
-1.84133106281497e-05
-1.49238573384933e-05
-2.65911878993888e-05
-3.3428515581825e-05
-7.80831675782587e-06
-2.42991072782308e-05
-1.2613218920553e-05
-2.25933614878833e-05
-2.16016830565385e-05
-1.2961455853224e-05
-1.44961844278158e-05
-4.22266013104841e-06
-1.6295993052814e-06
-1.89494995979234e-05
-3.68167279156204e-05
-2.06889630965675e-05
-2.83621845423308e-05
4.73061926593473e-06
-7.4281850422299e-06
-1.91728606080844e-05
-3.16290043414028e-05
-9.51588099379067e-06
-2.26224586343987e-05
-1.66912800720703e-05
-1.44932281945514e-05
-3.41836489929651e-06
-3.17946781507785e-05
-2.29365349324448e-05
-2.84416214429374e-05
-1.89736331651388e-05
-1.31756824724444e-05
-2.93171893776689e-05
-2.7704842838583e-05
-1.33455334778427e-05
-4.3339173761659e-05
-3.58945384964469e-05
-1.03670990505252e-05
-3.43921451055099e-05
-2.45500267301544e-05
-1.2405733687156e-05
-1.14581518047883e-05
-5.84569027492477e-07
-6.96549881113326e-06
-2.1179555905449e-05
-2.33346033869331e-05
-2.34224718996632e-05
-2.94256162700746e-05
-1.16399000548502e-05
-4.4491925228363e-06
-2.7404886608156e-05
-3.23811580403828e-05
-4.63482147586359e-05
-3.73030756317834e-05
-3.32518174766216e-05
-7.15199201993321e-06
-1.96980069171869e-05
-4.09508232589275e-05
-2.82006320190846e-05
-1.50722129638092e-05
-2.24755943680808e-05
-3.1307332919972e-05
-3.62876775031818e-05
-1.7099855612287e-05
6.29684209455305e-06
-8.39926214264582e-06
-1.17315684610102e-06
-2.52509941824072e-05
-1.85693495858549e-05
-3.31223659827187e-05
-1.53563696512169e-05
-3.62338733987596e-05
-2.14879181269864e-05
-2.86353427892195e-05
-2.84243428723201e-05
-1.7527640265454e-05
-4.4229153604656e-05
-1.97085730071103e-05
-2.06025342826374e-05
-2.40132755257327e-05
-3.11424207919675e-05
-2.32726114857382e-05
1.52821229276106e-06
-3.72769805704809e-05
-1.3154265761735e-05
-2.24643300802899e-05
-3.22602571860066e-05
-2.34988896258797e-05
-2.41685402096071e-05
-3.25481229479802e-05
-1.07720590765379e-05
-2.48224778937312e-05
-2.20011317327927e-05
-4.73459207252993e-05
-3.69731836142693e-05
-2.37141000108747e-05
-2.1194249753987e-05
-8.53773554503848e-06
-1.32555944093247e-05
-1.53813133883682e-05
-2.22188615549933e-05
-1.834478074426e-05
-2.69628726318525e-05
-1.10452222265985e-05
1.7791246593691e-07
-2.23993003233808e-05
-4.08638068217518e-05
-3.03586327840377e-05
-1.74378729970913e-05
-2.85837988883326e-05
-2.51356464845801e-05
-2.29551307773842e-05
-2.75141417650598e-05
-2.21160976113338e-05
-1.33882775046364e-05
-1.97858165258192e-05
-2.55087173547721e-05
-2.78160340437018e-05
-2.14118002461644e-05
4.53314484562609e-07
-1.05644013094912e-05
-6.21446658175547e-07
-2.40839934174765e-05
-3.75864172684315e-05
-3.80554914091503e-05
-6.04769235785206e-06
-4.27670096283356e-05
-4.81410386372486e-05
-9.29606291867853e-06
-2.89355482395387e-05
-2.21159870231851e-05
-3.11987221119965e-05
-1.41478846884221e-05
-1.73277410979716e-05
-2.76929899251653e-05
-2.86070417825817e-05
-1.85187616517184e-05
-1.89655774691236e-05
-1.3467239308501e-05
6.16136992784362e-06
-9.11232461687191e-06
-2.1875462110311e-05
-1.33604981940332e-05
-4.2207555921644e-05
-2.3579225105568e-05
-2.14946269529006e-05
-2.08834111316122e-05
-5.91162473177465e-06
-2.43940552385457e-05
-5.20125312015099e-05
-3.50903918524346e-05
-2.68388475521122e-05
-2.51520560268535e-05
-2.68912137178664e-05
-2.44865808979409e-05
-2.57491025535085e-05
-2.97620152891882e-05
-4.43062777145211e-05
-8.07627889752077e-06
-1.1655291404513e-05
-8.0459127808728e-06
-2.18957309248434e-05
-5.85874938172567e-06
-2.08624664750171e-05
-2.95791463102091e-05
-2.60026809379396e-05
1.46223661408451e-05
-1.98869652497427e-05
-2.09199538033948e-05
-9.80805207379278e-06
-3.0269872169167e-05
-1.94195210919082e-05
-3.21710515605465e-05
-3.5571722988993e-05
-2.29259241173662e-05
-5.28486358280319e-05
1.31547406108558e-06
-3.81913269191365e-05
-4.69599969690616e-07
-6.13336115017609e-06
-2.89444059233729e-06
-2.52871048413086e-05
-1.65394441650851e-05
-3.56473161071698e-05
-4.98223810044702e-05
-3.99644983008547e-05
-3.59543027420598e-05
-6.15582001858582e-06
-1.13082773659193e-05
-1.34753948389877e-05
-4.18179454663562e-05
-8.01112789078562e-06
-1.5741024039674e-05
-1.31914628290236e-05
-1.72736052363875e-05
-9.48153992256931e-06
-2.20931552068089e-05
-3.56164717519832e-05
-2.16665606897484e-05
-1.49690713011026e-05
-2.46831731277338e-05
-2.893746522194e-05
1.2133816406841e-06
-3.00119080199948e-05
-3.51145992971187e-06
-1.85107331299462e-05
-2.48596027681573e-05
-4.55677872908805e-05
-2.25372989888625e-05
-2.35505344144867e-05
-2.78540358072782e-05
-3.03271095925538e-05
-2.50341823159924e-05
-3.95863862605181e-05
-3.17988723316829e-05
-1.19940885570892e-05
-2.76939730029589e-05
-1.22074402849276e-05
-4.17428783570444e-05
-2.45290232243099e-05
-3.88445871882034e-05
-2.22586925990956e-05
-2.56629570764004e-05
-2.97430599491948e-05
-6.42739705031408e-06
-6.80655390992916e-06
-3.31684859351366e-05
-1.71110717502138e-05
-1.53485859367067e-05
-3.42679238559585e-05
-1.40138972457102e-05
-1.08076173043961e-05
-3.11785278400265e-05
-2.77751477911699e-05
-9.33558713704108e-06
-3.3543825850984e-05
-1.54109807231995e-05
-1.60953700345921e-05
-3.2548830394166e-05
-2.71619862333956e-05
-2.94393578968138e-05
-2.93231091366875e-05
-1.49325863027201e-05
-2.31141138230392e-05
-2.64583367312699e-05
-2.7980861293258e-05
-3.60236747059798e-05
-4.9998861829238e-05
-1.70423110274107e-05
-2.96910574251719e-05
-2.35455791559311e-05
-1.3919730804088e-05
-2.87599062568388e-05
-2.51646905919221e-05
-4.67476862004048e-05
-1.16040069302678e-06
-2.58631225117247e-05
-1.24069370166873e-05
-3.46340386170262e-05
-2.26740765600824e-05
-3.72743224181452e-05
-1.17172930855718e-05
-4.21264086951657e-06
-1.18780909316811e-05
-6.68108001406082e-06
-2.62247458977214e-07
-2.77782267878243e-05
-1.13865315841936e-05
-4.1684684416951e-05
-1.90085886709318e-05
-2.22164878501074e-05
-1.00379271001758e-05
-2.06212343073872e-05
-1.9842002677677e-05
-2.23587791789674e-05
-3.27707767610112e-05
-9.30948092244515e-06
1.41398072719772e-06
-3.37103206376263e-05
-3.48377489340853e-05
-2.105497420742e-05
-2.76132414592558e-05
-4.29316417776276e-05
-7.36602874428759e-06
-2.35446241103891e-05
-3.09544430569528e-05
-2.13423049357809e-05
-3.41902827808555e-05
-3.43837049813895e-05
-2.56765336612561e-05
-1.56916193489437e-05
-3.29307701749258e-05
9.44603044338527e-06
-5.25280383078539e-06
-1.76571883794068e-05
-1.30329484248503e-05
-2.1231570604167e-05
-3.36824849603671e-05
-3.18932217152056e-05
-1.84332265322644e-05
-3.15417976320657e-05
-2.48668960820013e-05
-4.22179372380637e-05
-1.60003676800907e-05
2.83150483481262e-06
-3.02985228332608e-05
-1.79941981999174e-05
-1.05614677320667e-05
-2.02033605003571e-05
-1.38054874892059e-05
-1.71352728733623e-05
-1.15542363448523e-05
1.25110158534901e-06
-2.46786706984409e-05
-2.04742068418373e-05
-1.48476469223575e-05
-3.8986933588243e-06
-2.31019709049794e-05
1.21891806394593e-05
-3.37824285360193e-05
-2.09970433958589e-05
-1.44480040114896e-05
2.4999065276224e-06
-9.0569181425734e-06
-2.33969076173529e-05
-1.4128894825368e-05
-2.43784322703377e-05
-7.77011407510681e-06
-1.28188065159606e-05
-1.59164020503521e-05
-1.31923857650238e-05
-3.10851292566311e-05
-1.43886326080797e-05
-1.43211077525978e-05
-3.42463442415152e-05
-2.18641285959174e-05
-9.27220023706029e-06
