# Supplementary material for: Research on computational propagation and identification of mine microseismic signals based on deep learning
Source: PLoS One. 2025 Oct 22;20(10):e0334641. doi: 10.1371/journal.pone.0334641 (PMC12543183; doi:10.1371/journal.pone.0334641)
Supplement: S2 Data — (ZIP) [file pone.0334641.s002.zip › 000100500001963.xlsx_0.txt_24.txt.txt]

-3.79915161501637e-05
-2.24730285920302e-05
-2.09473202597806e-05
-2.05260814784686e-05
-2.97792803369586e-05
-3.59935135660288e-05
2.71219838305926e-06
-2.67344497395437e-05
-3.08645537337947e-05
-2.57181545310286e-05
-2.83578983386226e-05
-5.74255773448894e-05
-2.27355849122326e-05
-2.69544534373084e-05
-1.24515471850873e-05
-1.39861650857963e-05
-7.00688387986179e-06
-2.30915915656715e-05
4.39981293535047e-06
-2.37984882443951e-05
-2.31203941240161e-05
-2.84671751088453e-05
1.19241323983523e-05
-2.21556940614729e-05
-1.93945827088914e-05
4.99684719788948e-07
-4.31436987580903e-05
-2.01399100693648e-05
-1.19908064400948e-05
-1.40880837870926e-05
-1.25902026628488e-05
-9.61049467872571e-06
-1.35382319221476e-05
-5.86111526641542e-06
-2.25856360661985e-05
-3.68360045119285e-05
-3.17557535412395e-05
-2.65633751867746e-05
-2.04962552785904e-05
-1.94108588490844e-05
-3.37294157406828e-05
-2.19130157514621e-05
-8.59620013403076e-08
-1.74771297413134e-05
-4.26564968208735e-05
-2.34159512604295e-05
-1.8267758334204e-05
-1.96904610165587e-05
-2.92311301673926e-05
-4.4755906518811e-07
-3.40193901285116e-05
-3.57984433777801e-05
-3.7118629031254e-05
-2.85936210805918e-05
-3.41777097226218e-05
-1.37819463884647e-05
-2.32520444743896e-05
-4.41290825496937e-06
-2.86487201825779e-05
-2.86345871557387e-05
-5.12911529499436e-05
-8.3338298954088e-06
-2.04020593332648e-05
-2.00332618051633e-05
-2.35700126874831e-05
-1.72071790513518e-05
-1.62947554108269e-05
-2.80256728614264e-05
-1.63306940459804e-05
-8.19561093221193e-06
-4.54368438988133e-06
1.11863711638886e-05
-3.75664590262732e-05
-1.91164458484867e-05
-1.24604459841414e-05
-1.57200562790748e-05
-1.4188614244336e-05
-2.06856297737423e-06
-1.74785159715381e-05
-4.26474744574676e-06
-1.98847815584529e-05
-3.10840239389949e-05
-2.56909208982419e-05
-1.81744517736656e-05
-1.97985396764652e-05
-2.06309279774814e-05
-3.18534414745927e-05
-2.82778295823742e-05
-2.10859040723589e-05
-3.49409939236266e-05
-7.32129043502372e-06
-2.47158676551706e-05
-9.30628883139003e-06
-3.0387168660742e-05
-1.53802443815641e-05
-2.30392526781551e-05
-4.77398241652871e-05
-1.12582898308158e-05
-3.42064295118048e-05
-4.9974116202328e-06
-3.56297817935425e-05
-4.42788903753697e-05
-2.68752341610361e-05
-1.55023707401209e-05
-2.40710131566691e-05
-2.01533859042223e-05
-1.96355896131947e-05
-1.89220313456205e-05
-2.06646393504073e-05
-1.02962186385341e-05
-9.90640588367711e-06
-3.37912739870518e-05
-6.49777238350515e-06
-1.45083730463003e-05
-1.79535792911852e-05
-2.43850768418386e-05
-1.23848185259148e-05
1.04603060686111e-06
-9.1657143224726e-06
-2.29550715778344e-05
-3.80740966563474e-05
-2.77353762565361e-05
-2.24071381908914e-05
-1.93328009015094e-05
-1.51610653969255e-06
-4.9485048597914e-05
-2.68201672657231e-06
-5.11049690503174e-06
-1.71364820323594e-05
-8.83614148685186e-06
-1.6757496167288e-05
-9.882457233732e-06
-1.75853762156948e-05
-5.31861671427708e-06
-1.76695053142795e-05
-1.87761457057937e-05
-1.47929437979567e-05
-2.95574137344887e-05
-9.03189141964763e-06
-1.54608422345008e-05
-2.25149103242791e-05
-1.91665041274069e-05
-3.15115460847872e-05
-2.72015898047319e-05
-8.66838861084658e-06
-7.64387389843998e-06
-8.791769488305e-07
-4.84550136989344e-05
-5.48660962025778e-05
-4.1626184909923e-05
-2.93651070433767e-05
-1.19203981068253e-05
-2.86824837911967e-05
-3.78242955644737e-05
-3.64761092434046e-05
-1.53784422071158e-05
-2.90439245136964e-05
-3.48291250340679e-05
1.6014154689113e-06
-1.18822607341732e-05
-1.44700775462994e-05
-1.39870608129672e-05
-1.53723201370855e-05
-9.1037595975284e-06
-1.18672012798985e-05
-2.88722901540866e-05
4.49390585932756e-06
-2.86782722261754e-05
-3.44269015974231e-05
-2.54440377482866e-05
-2.04535171442011e-05
-1.91665776056148e-05
-2.50996868047657e-05
-2.45217153581167e-05
-1.75692675431528e-05
-2.27628903649319e-05
-4.22651130043299e-05
-3.4338084453634e-05
-2.60968884114685e-05
-2.11481878035136e-05
-1.04635459970621e-05
-2.27878687611539e-05
-2.56324273896488e-05
-2.00799154377963e-05
-9.56210915348423e-06
-2.05110287201653e-05
-3.19431894693838e-05
-2.69360569926651e-05
6.00627341883842e-07
-5.18171061987754e-06
5.46518403862791e-06
-3.68941557028033e-05
-1.66484462200057e-05
-3.79478280687218e-05
-4.32158491688037e-05
6.73079674362694e-07
-2.11525059149906e-05
-1.46593733556354e-05
-2.53800620567415e-05
-2.69209446909136e-05
-2.46787562091881e-05
-2.92156228153827e-05
-1.36595143030631e-05
-2.05157906535514e-05
-6.55827372986186e-06
-1.21235323234885e-05
-3.27461178548181e-05
-5.25620051568576e-06
-1.78792332651683e-05
8.42868921711401e-09
-2.86071087735199e-05
-4.63341896743219e-07
-3.05871519928095e-05
-1.1988188465195e-05
-1.36246845373646e-05
-5.32507586128882e-05
-2.59089258232944e-06
-1.06836749342136e-05
-1.81175127298832e-05
-2.72251686479354e-05
-2.60884483242295e-05
-1.17710964512824e-05
-8.58076701467621e-06
-3.60307910971499e-05
-5.52996443420772e-06
-3.41487685906814e-05
-1.52821152081223e-05
-1.3680818980818e-05
-1.04321180553325e-05
-1.68491823660405e-05
-2.47923341071073e-06
-9.17488420948161e-06
-1.89129691448008e-05
-1.06898533807084e-05
-1.19792226209144e-05
-1.89784937762624e-05
-2.45980390635191e-05
-5.87377186024259e-06
-3.40203643702695e-05
-3.76026563395831e-05
-1.64105782790854e-05
-2.67820017259737e-05
-1.50323343301395e-05
-5.23663762551411e-06
-1.58444890593877e-05
-9.23102238992649e-06
-1.25302032073815e-05
-1.3725182704582e-05
-2.45047102366287e-05
-6.94039298653638e-06
-1.34437581320379e-05
-2.06506596470868e-05
-1.20782386127337e-05
-3.52036017139199e-05
-3.50546901680417e-05
-2.15968382236064e-05
-2.1070685789947e-06
-2.3332124201952e-05
-3.73079521076284e-05
-2.0007846818817e-05
-6.6042700380798e-06
-8.2318987929309e-06
-2.56959001397967e-05
-2.45153026172201e-05
-1.53920518145254e-05
-1.36456832780392e-05
-2.52427594216927e-05
-2.02124870419819e-05
-1.31503683736284e-05
-7.9229099202395e-06
-2.119767804399e-05
-1.79357645151971e-05
-1.64961805300925e-05
-1.22921538863864e-05
-2.27048279176721e-05
-1.75043184051456e-05
-3.19404713635277e-05
-2.41980680471902e-05
-2.09625955879532e-05
-2.67434181597913e-05
-2.10153138951299e-05
-1.53868416541107e-05
-3.86094876837855e-05
-3.08837796681186e-05
-5.35416421085995e-06
-3.16359495384257e-05
-2.11246498467525e-05
-1.04301077265577e-05
9.7794157161777e-07
-1.51924924298053e-05
-2.17718405824747e-05
-2.28021673349814e-05
-2.10911981835103e-05
-3.10887941441633e-05
-1.20736841564623e-05
-3.08945407726617e-05
-1.05207678292907e-05
-2.39046875091359e-05
-3.051713650338e-05
-1.67742049585478e-05
-1.53196784204853e-05
-2.69045940739711e-05
-2.59249088947582e-05
-1.88571383426845e-05
-2.29937774224378e-05
-3.63849897176599e-05
-2.26878376537621e-05
-1.54589658049689e-05
-4.43113149182424e-05
-2.2232705364626e-05
-1.92007790833383e-05
-1.23170015449095e-05
-3.05472626690234e-05
-1.31347962188282e-05
-2.98099983210328e-05
-5.05258617358632e-05
-1.71367363025499e-05
-2.18459063930143e-05
-3.62697163173231e-05
-1.77568512191565e-05
-2.84019616828954e-05
-1.63989213350555e-05
9.58711267232554e-06
-3.28408052648123e-05
-1.99431989138647e-05
-9.29151918467715e-06
-1.31736163914706e-05
-1.43858679083975e-05
-2.78706183057246e-05
-2.11078358371474e-05
-9.06753738470684e-07
-1.81729735985052e-05
-3.85488208353239e-05
-2.05347027708908e-05
-1.16713712856701e-05
-4.55750350044591e-05
-2.26380110736026e-05
-1.31985773147816e-05
-2.60345709223573e-05
-4.22992389915129e-05
-7.65903259390874e-08
-1.42399575530586e-05
-3.49406421828324e-05
-1.75638419483424e-05
-1.76403078871041e-05
-1.96613112302538e-05
-1.1774710706909e-05
-1.61485756601505e-05
-1.06871085651258e-07
-1.12258205015994e-06
-3.65120483759277e-05
-3.06334745487293e-06
-3.31180852918055e-05
-2.61812879218952e-05
-2.25869722016008e-05
-4.27683941630576e-05
-1.21619318958897e-05
-1.86732363177508e-05
-1.75609351126836e-05
-2.92635866758727e-05
-3.01297757485582e-05
-3.68970240092107e-05
-4.8819613269917e-06
-2.7923818292772e-05
-9.08835051698234e-06
-1.62480853329298e-05
-2.69362585464048e-05
4.2293078037877e-06
-2.38771296187932e-05
-2.14841759383729e-05
-4.33727291158573e-07
-4.40214570258969e-05
-3.44781247792692e-05
-3.79933334799269e-05
-2.80005425416575e-05
-1.51867492209931e-05
-1.80938971300941e-05
-9.36197641698461e-07
8.29611772620892e-06
-3.65582810496399e-05
-1.56028504312817e-05
-2.52512366602597e-05
-1.11743345708591e-05
-1.12265892653092e-05
-2.4978339272729e-05
-2.71130797107706e-05
-5.02212779210825e-06
-2.99218408726532e-05
-2.61350201265491e-05
-2.69846237517441e-05
-2.14714134319132e-05
-2.58209647939967e-05
-2.28265310391304e-05
-4.1436413677481e-05
-2.11616831216817e-05
-1.37146519715985e-05
-2.37920017368534e-05
-7.39614487390695e-06
-1.14387415628962e-05
-1.74804175638014e-05
-1.00266849545148e-05
-4.84167609609001e-05
-3.22049498614185e-05
7.41409093320265e-06
-2.28131805537778e-05
-1.93009866821817e-05
-2.39329358012323e-05
-4.57863596245586e-05
-5.14534858900657e-05
-3.93369716975604e-05
-2.85731912684542e-05
-1.51367469054362e-05
-4.05733459664916e-05
-3.1411352499931e-05
-3.19249040730201e-05
-2.05482140426583e-05
-1.23778575843814e-05
-2.75391399805895e-06
-2.30143243526164e-05
-2.56935029149103e-05
-2.67419692770484e-05
6.87172309961999e-06
-1.13064855280991e-05
-1.68719473730553e-05
-3.1617601373086e-06
-1.20543408073923e-05
-4.09292226756019e-05
-3.46446024664904e-05
-1.50287280981906e-05
-6.61859417913678e-06
-2.80733393909848e-05
-1.67805491732309e-05
-1.34244967327633e-05
-2.14100980970139e-05
-1.04288251130113e-05
-1.40848538816905e-05
-2.21138241716702e-05
-1.04312357828498e-05
-8.25817946698329e-06
-4.33671341530226e-05
-3.97756164657881e-05
-2.00406458966014e-05
1.73529475844367e-06
-1.24301114546079e-05
-2.23428780145867e-05
-1.31128224942799e-05
-2.05504018868974e-06
-1.41841873915738e-05
-1.54175793329699e-05
1.27508343004803e-05
-4.09204017610724e-05
-4.82988661638109e-05
-1.18641688892692e-05
-2.20546653442818e-05
-1.84039474306898e-05
-3.77507764563677e-06
-3.22198741556686e-05
-1.11772012431303e-05
-1.75234526222654e-05
-3.53574394972875e-05
-1.87465029011948e-05
-2.37503795539209e-05
-1.40247050531534e-05
-5.57224949869313e-06
-8.5352501940445e-06
-1.73558977295908e-05
-2.57922096956548e-05
-4.09509933440274e-05
-2.68192497162739e-05
-2.4829745372344e-05
-3.41348371394077e-05
-1.8315198206653e-05
-3.24765074492029e-06
-1.44626024317388e-05
-1.25234667163419e-05
-2.60705938918799e-05
-8.50573324803337e-06
-1.50572582086101e-05
-8.18460554098035e-06
-2.88973301350561e-05
-2.74592238757478e-05
-1.52026714749093e-05
-2.09465646137935e-06
-1.48746110336021e-05
-3.96827629664906e-05
-3.46481061140983e-05
-2.31415084037147e-05
-4.36847790855691e-05
-3.38198760182659e-05
-2.21205949179977e-05
-2.34737665922889e-05
-1.7816148771874e-05
-2.20719047265196e-05
7.58651607221273e-06
-1.9839606731389e-05
-2.58556881038462e-05
-1.56431997905558e-05
-3.08881974423552e-05
-1.7337104227268e-05
-1.31860362211802e-05
-3.57783067583493e-06
-1.39723672604164e-05
-2.67154367430278e-05
-2.42795619979812e-05
-2.97549858416747e-05
-2.71302673487613e-05
-2.66835259608476e-05
-2.85263166596804e-05
-2.97912404867188e-05
5.12312154106059e-06
-3.48833362016509e-05
-2.97036504617194e-05
-1.91216807764475e-05
3.31473148106341e-06
-2.10062613601274e-05
-1.49433071762105e-05
-1.37801279572814e-05
-3.45129480717511e-05
-3.2158935283249e-05
-4.17074346182853e-05
-1.02449956378226e-05
-3.01332700481508e-05
-2.89188161138943e-05
-1.76051819853641e-05
1.01884257739109e-06
-1.44803409856144e-05
-1.30551445061649e-05
-3.27164450919714e-05
-2.05215524960899e-05
-1.34207434972702e-06
-3.31465312441923e-05
-1.44355046838356e-05
-4.36064384917812e-05
-9.67387345194607e-06
1.9752603050418e-06
-4.51052517796574e-05
-2.90411841543443e-05
2.22323482714355e-06
-1.26933827873227e-05
-5.37186804366957e-06
-1.64355611821409e-05
-2.34775076404753e-05
-2.46182989283498e-05
-2.85859760215689e-05
-2.93241771780689e-05
-2.25605150287614e-05
7.03377993349034e-06
-2.25164958959278e-05
-1.60712848525911e-05
-1.8308371164775e-05
-1.89368585566741e-05
-2.03746335174328e-05
-3.05301732111399e-05
-2.73804988961395e-06
-2.03390984831566e-05
-7.97643636841352e-06
-4.94613327383406e-06
-4.25102610854979e-05
-2.26070299588164e-05
-3.66584496284867e-05
-2.45904993098385e-05
-1.48579157227406e-05
-3.86336074917135e-05
-3.20600541680641e-05
-2.54693628145158e-05
-1.61013299902775e-05
-3.02084611202716e-05
-2.07455373874897e-05
-3.12614935519072e-05
-3.25282569278069e-05
-1.90190752701555e-05
-1.93400149821074e-05
-3.10638415215124e-05
-3.04364222297661e-05
-1.70917041676843e-05
-1.15534523682485e-05
-1.39372021072586e-05
-4.30351289818134e-05
-3.13063855906989e-05
-1.40827716879251e-05
-2.28761609165287e-05
-1.32405452706398e-05
-1.18308129109253e-05
-2.33805075538416e-05
-7.23694964161755e-06
-7.67367922037261e-06
-1.8725343610657e-05
-2.41860939233813e-05
-9.90408447983819e-06
-1.407413793729e-05
-1.28691873623602e-05
2.85796254068045e-06
-5.48716954186886e-05
-2.22258883313658e-05
-1.83979989522967e-05
-7.81098673803016e-06
-1.17207448239725e-05
1.01084426831869e-05
-4.25664724321822e-05
-1.13446343138081e-05
-3.11751741063012e-06
-9.91118226203205e-06
-3.57646934095306e-05
-2.29797803118114e-05
-4.37043257607177e-05
-1.7987132994593e-05
-4.21953384153262e-06
-2.98810890521835e-05
4.6556187105914e-07
-1.14761075052335e-05
-1.70974850599317e-05
-1.70419602077964e-05
-2.9258444016608e-05
-4.11626515664636e-05
-3.03581859954285e-05
9.87983849100763e-06
-2.04560232908026e-05
-1.85346484241361e-05
-8.47164974211192e-06
4.96026948379068e-07
-1.66301351663308e-05
-2.4320332293924e-05
-1.57070645616302e-05
-2.09457999661344e-05
-3.06508661321989e-05
-2.28224000753232e-05
-1.93330003464769e-05
-1.55617706384656e-05
-1.19935636676333e-05
-2.8381305175307e-05
-1.48233475977401e-05
-2.15951591143044e-05
-2.2737421559456e-05
-4.52088611985347e-05
7.27461952229847e-06
-2.0599303928581e-05
-1.31453831391866e-05
-1.49319076925598e-05
-7.15645737324716e-06
-2.43889946270263e-05
-4.77335170789928e-05
-1.11660029578411e-05
-1.98025993771469e-05
-7.26291668362791e-06
-2.65287129877303e-05
-2.21175893586345e-05
-1.34120726796404e-05
-1.66993812466805e-05
-1.7428791085327e-05
-4.24675338348153e-05
-1.56565449008888e-05
-1.3742590964556e-05
-4.85247947773211e-05
-1.83179827130561e-05
-2.14246584971782e-05
-2.37886789471632e-05
-2.10321338523148e-05
-2.52673266216514e-05
6.78438028518389e-06
-1.07868941150409e-05
-4.72604338561275e-05
-1.51597118000656e-05
-2.23484580313532e-05
-1.9174947314387e-05
-8.95352555952575e-06
-3.86102481644703e-05
-1.17819597193382e-05
-3.2071751894826e-05
-1.46034890069573e-05
-5.13297084550056e-06
-1.75339569363824e-05
-3.56313669808669e-05
-7.99800749348616e-06
-3.73523892975977e-05
-8.4718832760028e-06
-2.35563599406144e-05
-3.91850077010468e-05
-2.5879571643009e-05
-2.54404743559985e-05
-2.0644620027922e-05
3.01055778800382e-06
-3.38139276067986e-05
-1.78738136706556e-05
-2.59781840588724e-05
-8.55066489703066e-06
-1.8515655178492e-05
-1.16444539247026e-05
-1.55085995554774e-05
-3.78839632640665e-05
-2.24992513748851e-05
-2.34750109029728e-05
-8.31484021904659e-06
-2.08825734345466e-05
-2.14225270430146e-05
-3.13580296608659e-05
-1.86178843328251e-05
-1.73309155240379e-05
-2.50564580267775e-05
-1.63459467551349e-05
5.19569642805681e-06
2.85987819289617e-06
-2.36646563724028e-05
-3.75929943591126e-05
-6.36525091017314e-06
-2.85968207301329e-05
-2.11179762519984e-05
-2.09988842945665e-05
-5.36217614545125e-06
3.2208033804101e-07
-5.42785520256709e-06
1.77226016617935e-05
-3.34138215584135e-05
-1.15808760213444e-05
-4.13555341929185e-05
-1.56465725852201e-06
-2.65556259714027e-05
3.49206772953439e-06
-1.29762018236001e-05
-2.29781109019346e-05
-2.07176036463908e-05
-2.46337360289149e-05
-2.98332414169384e-05
-1.98392480895706e-05
-3.71519477539105e-05
-2.59903054470522e-06
-1.10119677461689e-05
-4.7445168678231e-05
-3.26526984447584e-05
-1.55909817879275e-05
-1.66446128573562e-05
-1.06643937661697e-05
3.15636725083894e-06
-4.23176441830506e-05
-3.58943294677139e-05
-4.75871147973464e-05
-5.43099421075453e-05
-8.57830535296935e-06
-2.41707423579975e-05
-1.39063267676917e-05
-5.36322973259573e-06
-1.46153889798802e-05
-1.34534935883361e-05
7.27829721972778e-06
-9.9682171624147e-06
4.64086754021883e-06
-2.73297242460018e-05
-2.28470213495931e-05
-1.85747335238987e-05
-1.29336666507884e-05
-2.24635144136939e-05
-1.58272177984591e-05
-5.66837954410282e-06
2.20384818993095e-06
-3.07651742330574e-05
-2.53484887484057e-05
1.77879071482432e-06
-2.3302018659908e-05
-3.02386707196964e-05
-1.89750167454315e-05
-1.93437272415839e-05
6.76311478385542e-07
-2.07029550486785e-05
-6.45176751450507e-06
9.32483746166255e-06
-3.857861750091e-05
-1.32629577734035e-05
-3.89918952932401e-06
-3.86548894567363e-05
-1.57776358476493e-06
-3.40554531393791e-05
-3.90275915340493e-05
-7.96101200966946e-07
-2.21093953277402e-05
-8.65638627427707e-06
-1.96323158530011e-05
-1.47699358492127e-05
-2.54757827037411e-05
-2.08059140124683e-05
-2.46266305671615e-05
-1.91764668484088e-05
-3.63065892978894e-06
-1.03636099854987e-06
-2.10642653009634e-05
-1.94092133670912e-05
-5.20012378954136e-06
-2.01372326523355e-05
-2.94812458041541e-05
-2.10896914992949e-05
-1.49838419072273e-05
-2.18039689220677e-05
-3.0585067254223e-05
-4.19599634160697e-05
-1.08503345296365e-05
-2.91655684844325e-05
-1.01870306293718e-05
-2.80162440144943e-05
-2.92059895492689e-05
-2.55567446354412e-05
-3.06849832507589e-05
-2.97097033134406e-05
-1.46008471394753e-05
-5.97876131386332e-06
-3.79180910422464e-05
-4.30874878467095e-05
-3.73173911390767e-05
-2.35382146154883e-05
-1.7284726792881e-05
-2.05947088381018e-05
-3.6708579723831e-05
-4.36112850704042e-06
-3.14497823242974e-05
-2.33819548624665e-05
-1.43868308471086e-05
-2.84771169575321e-05
3.84404045268446e-06
-9.69653059574884e-06
-1.41693422948375e-05
-1.35867044830965e-05
-1.20073183138698e-05
-9.00600229455396e-06
-9.01831723458443e-06
-1.60281458313951e-05
-1.23471603300283e-05
-1.85200429016942e-05
-1.80300645377839e-05
-3.26684624553558e-05
3.4533612001178e-06
-4.60663670971322e-05
-4.02920437297999e-05
-4.15715422808536e-06
-1.05260910660375e-05
-1.91864142606666e-05
-2.52497219885658e-05
-9.79181857762843e-06
-8.24964488978763e-06
-2.13949042693511e-05
-8.41720148088605e-06
-3.45606539496619e-05
-2.52663389448516e-05
-2.50059653043328e-05
4.19550399135159e-06
-3.98833040099276e-05
-2.14786653562319e-05
-3.61729265537444e-05
-2.13970023445099e-05
-1.09388953866943e-05
8.30152849277107e-06
-1.00834682744584e-05
-2.3647657322766e-05
-3.99310433673793e-05
-1.92416302642989e-05
-1.22953750374275e-05
-1.79622917820196e-05
-1.30260155321825e-05
-3.14123404147629e-05
-1.07807399096139e-05
-7.06593721926867e-06
-3.28232221471384e-05
-1.28072173443046e-05
-2.83997101941698e-05
-5.596016244497e-06
-3.43859585252025e-05
-1.12827684969352e-05
-6.31511085187881e-06
-2.21997428929067e-05
-3.5993801481492e-05
-2.41012676726502e-05
-1.25493650709604e-05
-1.2935135539441e-05
-3.50123736594038e-05
-2.72811864515436e-05
-4.28064341046347e-05
-1.80937878204041e-05
-2.35007708132615e-05
-1.51669481316203e-05
-8.36358125873616e-06
-3.61878363149139e-05
5.83376951255965e-06
-1.81276750068305e-05
-2.71617974260067e-05
-2.70898489756679e-05
2.95349092689666e-06
-3.82893197220507e-05
-2.59268479988897e-05
-8.13260759868203e-06
-1.98994046288074e-05
-5.51423222926419e-06
-4.27588608775162e-05
-1.78544395439682e-05
-2.06770780391989e-05
1.4342491602776e-05
-3.25783717068361e-05
-5.274507651444e-06
-3.1257325539822e-06
-3.23796648129553e-05
-3.45731596248017e-05
-2.49278943173968e-05
-1.75967503662895e-05
-2.14348034461554e-05
-4.20570687483762e-06
-2.76921572642526e-05
-2.90412100277819e-05
1.02164159969496e-05
-2.37683528776119e-05
-2.54047573260987e-05
-3.62232417430769e-05
-1.23522592676967e-05
-2.17332621852644e-05
-3.54097779497405e-05
-4.60765582553664e-05
-1.83929852775846e-05
-1.58376520909386e-05
-3.11517606657691e-05
-2.93073445486388e-05
-9.40693525501667e-06
-2.75201426620169e-05
-7.28094723034735e-06
-1.29317806304281e-05
-2.19375998904516e-05
-1.12232386467855e-05
-3.75916869806258e-05
-2.09923541391438e-05
-2.51062975548306e-05
-1.06356529585383e-06
-2.04948275088287e-05
-6.04578987339172e-06
-9.76725425630369e-06
-1.64477726195357e-05
-2.32780270232486e-05
-1.44507035119984e-06
-5.48640071791794e-06
-1.35836431545881e-05
-7.87109926139383e-07
1.46784509964666e-05
5.52572269299055e-06
-2.75982508829362e-05
-2.8576691974073e-05
-1.95950499291964e-05
-3.18842559883134e-05
-1.48227949911082e-05
-2.80089024305915e-05
-4.30600370473365e-06
-2.9742065901596e-05
-1.46121441927101e-05
-1.42876542729236e-05
-2.04993778153584e-05
-3.98747324928922e-06
-2.40309413718039e-06
-1.55127583857788e-05
-3.02245436938312e-05
-6.62077123926269e-07
-4.88750661155365e-05
9.38143675663238e-06
-9.14286554907208e-06
-2.53200255331024e-05
-2.20818383746421e-05
-1.17671970533142e-05
-4.98286443345793e-05
-1.46867134493849e-05
-3.73883059844212e-05
-4.23028037010938e-05
-2.50312016442168e-06
-3.20499639800026e-05
-4.33059568902279e-06
-5.68224650474727e-06
-1.96052224142399e-05
-2.10662408095423e-05
-2.96723328287368e-05
-2.57366851499416e-05
-2.77055908556267e-05
-3.73447095234927e-05
-5.53786534664622e-06
-9.70521437699973e-06
-2.59088273372596e-05
-3.5746087525462e-05
-1.83120271261206e-05
-4.13490959912762e-06
-1.3323621086317e-05
-2.78668521913301e-05
-3.03002984468457e-05
-2.84211320929736e-05
-4.87568821834119e-05
-3.03392893101122e-05
-1.71166123076612e-05
-2.48509221025927e-05
1.15614215324875e-06
-1.3938706240519e-05
-1.88661930904199e-05
-2.68292556506755e-05
-1.64216861248887e-06
-2.96422740792247e-05
-2.11685183840138e-05
-1.61000411818001e-05
-1.49950784125073e-05
-1.80001272753801e-05
-4.65729786101084e-05
-3.30871430948264e-05
-2.80257216985295e-05
-1.44685384360609e-05
-3.3640191297673e-05
-3.14020508718305e-05
-2.3748299014539e-05
-5.91811944223722e-06
6.8068058977114e-06
3.57746346954965e-06
-4.22443190690418e-05
-1.67707004466656e-05
-9.46574395647169e-06
-3.49628923011903e-05
-2.56957879591681e-05
-3.18134667115001e-05
-4.8805228944358e-05
-7.26189470189673e-06
-2.259105131502e-05
-2.98432698413274e-05
-2.92030832900519e-05
-2.35334577158196e-05
-3.08429936578062e-05
-4.56241745713732e-07
-5.26674142194731e-05
-2.13591593685534e-05
-1.03434397407933e-05
-3.40700499645276e-05
-3.43498332824275e-05
-3.12159415399433e-05
-1.95928036425618e-05
-2.87079421537194e-05
-1.71249255155931e-05
-1.92259032716323e-05
-1.04258579652782e-05
-2.92547436702761e-05
-1.12993199989241e-05
-1.67141713328816e-05
-2.79914740829324e-05
-1.8415357706525e-05
-3.18065010163045e-05
6.13587223361995e-06
-4.84648149228043e-05
-1.73310772023444e-05
-2.27976647651334e-05
-2.84313450906124e-05
-9.67131717384557e-06
-2.08939208065595e-05
-1.94658893815011e-05
-3.76986472632976e-05
-2.1121283784211e-05
5.15434995568346e-06
-1.93355871000286e-05
-3.0654651587144e-05
-2.1372426828429e-05
-2.9752725868112e-05
-2.72972192905187e-05
-3.04148739532914e-05
-2.51827243893263e-05
-2.55421647418733e-05
-2.84978197153536e-05
-2.62734367794682e-05
-1.66069238694098e-05
-1.53392929495839e-05
-3.34349205727681e-05
-1.58217368202869e-05
-9.67084381973435e-06
-2.98227034762792e-05
-1.48434835563371e-05
-1.29536572195352e-05
-3.25397218402752e-05
-4.43968422345775e-05
-3.35796547461777e-05
-7.64816207599213e-06
-3.38255437641607e-05
-3.91314782789684e-05
-4.36573665241951e-05
-1.47293255077741e-05
-2.0112141181437e-05
-3.76740451723182e-05
-3.15749696347607e-05
1.6794835048619e-06
-1.7173980908045e-05
-1.35501691961137e-05
-3.00795295250505e-06
-1.85693694379214e-05
-2.11877552635584e-05
-5.69123795422304e-06
-1.6443562015884e-05
-3.50218567158243e-05
3.93838314711708e-06
-2.19309761214429e-05
-1.68702092120315e-05
-1.83702092749886e-05
4.05459828719081e-06
-1.19070542912907e-05
-1.05136255043515e-06
-2.77732451447346e-05
-2.1548675009441e-05
-3.06301891918186e-05
-3.23493973146808e-05
-2.14710147073034e-05
-2.8614838206835e-05
-2.29911034353624e-05
-4.72942112813771e-05
-2.37890828974519e-05
-2.27993560910601e-05
-2.4609102887289e-05
-3.11428525385799e-05
-1.67097439052777e-05
2.30472547932249e-06
-1.20928511988907e-05
-4.06386190333944e-05
-6.59277887872101e-06
-2.63193203479609e-05
-2.24821529278719e-05
-2.87819940706004e-05
-1.47950409396953e-05
-1.60005823455086e-05
-3.91472333880217e-06
-2.56863049087501e-05
-2.53705775799755e-05
-2.03759403413244e-05
-1.53261494916821e-05
-2.26455030134085e-05
-2.60543976225758e-05
-2.19368233106029e-06
-3.50796823985401e-05
3.25873538757704e-06
-2.1380271204308e-05
-1.4501900040546e-05
-5.41151266414999e-06
-3.59101979035753e-05
-3.32398678673932e-05
-3.83387429659635e-05
-2.17531684033129e-05
-3.58871370396544e-05
-1.38928163759529e-05
-2.01908663046741e-05
-1.82316416888654e-05
-2.28035435400048e-05
-3.40295880226672e-05
-3.01770433188279e-05
-2.41977622819092e-05
-3.01607137875737e-05
-9.70173620334675e-06
-3.1890874406773e-05
-4.69245243184654e-05
-1.89902798626435e-05
-3.76196170721764e-05
-4.00129980763239e-05
-3.79576048138728e-05
-1.04336507524509e-05
-2.58214648391337e-05
-1.2968374734009e-05
9.67852138468582e-06
-2.13325867064314e-05
-2.98202310564005e-05
-3.59041391853215e-05
-9.79750912475434e-06
-3.66549263204609e-05
-1.87832513197692e-05
-1.38865680434515e-05
-9.84368863125104e-06
6.81344092234092e-07
-1.92651539783943e-05
-2.47995233765102e-05
-2.83148053630247e-05
-4.80944428664066e-06
-2.52548244089257e-05
-1.9326998739494e-05
-1.02994250130107e-05
-3.1705258962568e-05
-3.93297017905894e-05
-3.19862720473116e-05
-2.27950072891854e-05
-1.43496872471626e-05
-3.22211825115897e-05
-3.68009058526656e-05
-3.08550242357002e-05
3.67075809160557e-06
-1.11454994831885e-05
-1.93029127632652e-05
-2.49162444403312e-05
-9.42356401441573e-06
-3.33726293918054e-05
-4.58437671249652e-05
-2.66110625449471e-05
-8.71988011057463e-06
-1.37604619910705e-05
-1.14173345742001e-05
-2.94821508989291e-05
-2.62821954080447e-05
-4.19099385819212e-05
-1.25178779596295e-05
-3.08765773659976e-05
-6.13372017073917e-06
-2.9307454798007e-05
-3.52788725022243e-05
-2.72196354477612e-05
-2.34346883988132e-05
-9.33909703752724e-06
-2.87041713577108e-05
-1.15577012090914e-05
-1.46320703510756e-05
-3.02006055888479e-05
-1.45932104517247e-05
-3.78744957959511e-05
-1.17667913632837e-05
-2.4024201644466e-06
-1.06752723957055e-05
-1.18135316565561e-05
-3.34384982900424e-05
-7.13478845967956e-06
-2.29849650343328e-05
-1.74056753939218e-05
-2.0175821582313e-05
-2.91430380150858e-05
-1.83244509213588e-05
3.78129669533061e-06
-2.217034487046e-05
-3.02318789944734e-05
-1.09269417986018e-05
-8.71062706747868e-06
1.65302794169327e-05
-2.17458279371665e-05
-3.31145459841754e-05
-1.42608925815019e-05
-2.84340779197153e-06
-1.45163504337622e-05
-3.48911337417348e-05
-3.0323164966789e-05
-2.43565545991346e-05
-2.91821492430991e-05
-8.74418865012591e-06
-1.28860567167622e-05
-1.56660048686364e-05
-2.59340676097434e-05
-3.2207068471531e-05
-5.31567146285068e-06
-1.10361470993145e-05
-2.93373333431447e-05
-1.69577127120928e-05
-2.70891347602079e-05
-1.97503363405899e-05
-1.70627959167185e-05
-1.09133038543786e-05
-3.20046252340246e-05
-7.83786202921235e-06
-3.38983720182777e-05
-2.43939659457468e-05
-2.54685663218915e-05
-2.14912310160245e-05
-1.94828748850186e-05
-4.60043594852272e-05
-1.30934199858758e-05
-1.68589625220323e-05
-6.7988531377244e-06
7.71966641313627e-06
-1.00267332650008e-06
-2.21070858115063e-05
-4.46948524578652e-05
-1.84606563233249e-05
-1.67499171770874e-05
-4.35421367162808e-05
-2.66279321060636e-05
-2.73282673267635e-05
-3.28665356554792e-05
-4.38210919157517e-05
-4.59545451275659e-05
-1.7338355287044e-05
-1.51432527244843e-05
-3.25205729997981e-05
-2.05665087728693e-05
-3.2606358242472e-05
-1.00939509253718e-05
-2.22669671617852e-05
-1.39713554500632e-05
-2.62049760329384e-05
-2.98607000395473e-06
-1.76542224019819e-05
-2.99106867120511e-05
-5.03526576483846e-06
-1.9743361254599e-05
-1.98647454645479e-06
-3.00219576356749e-05
-1.95831808442602e-05
-2.18710433684532e-05
-3.63825682363439e-05
-1.40935640649988e-05
-2.53402790474867e-05
-3.59776651912622e-05
-1.03955967885776e-05
-2.19790395588591e-05
-3.18936447778256e-05
-2.90315074029313e-05
-2.26456115801611e-05
-2.99134563350463e-05
-4.81100334284488e-05
-1.11068320538831e-05
-1.76016603654224e-05
-3.47283903231898e-05
-1.60964698609977e-05
-4.05421955773472e-05
-4.35755171976696e-05
-1.55337869044806e-05
2.39819527865548e-06
2.97499293079029e-06
-2.40427522277945e-05
-3.87336117797751e-05
-4.88503616730003e-05
-3.02500669503896e-05
-1.58391361151508e-05
-1.98288535151606e-05
-1.39341758246364e-05
-3.48469027455733e-05
-2.11412294631547e-05
-2.77796913576158e-05
-8.04936772031595e-06
-3.48639967579503e-05
-2.66965409683883e-05
-2.20497297425067e-05
-2.23392336731839e-05
-1.85560103043931e-05
-2.4566235958908e-05
-2.77399593954245e-05
-1.90106178296985e-05
-2.46199407164646e-05
-2.73582434022501e-05
-1.10368610833309e-05
-1.69311807683124e-05
-1.92025878553324e-05
-2.63247514412085e-05
-1.01257425525664e-05
-1.69728549173895e-05
-2.28999444646601e-05
-2.31891370402714e-05
-1.97073698320429e-06
-3.77485705196905e-05
-3.76978201350345e-05
-1.21104257579986e-05
-2.20933260640034e-05
-2.61717577194047e-05
2.11263486080288e-06
-2.41729790291877e-05
-5.19029953860602e-05
-1.73444639503048e-05
-2.51959351735376e-05
-2.7783249807442e-05
-3.07768876967141e-05
-2.62002269587029e-05
-1.30142987883731e-05
-3.59299030288093e-05
-1.66445580795704e-05
-2.72205007780235e-05
-3.08206523463424e-05
-4.03990439768761e-05
3.4020455818932e-06
-9.69609812858003e-06
-3.87844785645942e-05
-1.87425811050078e-05
-2.1808842120511e-05
-1.11028073085785e-05
-1.37774331322544e-05
-1.42420316803935e-05
-9.02937204927154e-06
-2.06185558856396e-05
-1.70325998727042e-05
-2.27260220306989e-05
-1.54330350632434e-05
-1.77351959543651e-05
-3.24943750188935e-05
-2.79541850138606e-05
-2.42939251037988e-05
-3.6525727653321e-05
-1.22132210796347e-05
-1.44237745734949e-05
-2.29043989181776e-05
-7.9535517919514e-06
-7.82879552691121e-06
-1.43731714434381e-05
-2.39826148111707e-05
-4.05913596359517e-05
-1.79063668098075e-06
-2.61182870465654e-06
-3.24303232795591e-05
-1.35151332032152e-05
-2.82864077737419e-05
-1.17224988028587e-05
-3.2655928594891e-05
-1.09889138000401e-05
-2.97006491144522e-05
-7.26613289109702e-06
-1.88218629645962e-05
-2.61098343562259e-05
-4.60975397960121e-06
-1.70279145754434e-05
-3.44320770785685e-06
-2.57466341528229e-06
-1.85329008161434e-05
8.49829362867779e-07
-3.37689474469351e-05
-2.11567285248412e-05
-6.37645506900984e-06
-1.3664658726283e-05
-1.89505253062964e-05
-2.3945261300251e-05
-4.65308902238834e-06
-2.56013849010967e-05
-2.47646567174178e-05
-1.94999410299452e-05
-2.96111398598343e-05
-7.28728359807483e-06
-2.26533873951063e-05
-3.57370425538647e-05
2.71147722894582e-07
-6.51716766934034e-06
-2.65103554232934e-05
-9.64441699826311e-06
-2.21267561494944e-05
-2.27688655151748e-05
-9.28696965921115e-06
1.53264963675047e-06
-1.69519591813248e-05
-9.63274046257887e-06
-3.24988155315212e-05
-1.79202136182609e-05
-4.13352100739694e-05
-1.5872461576767e-06
-3.55596880180575e-08
-2.57302210333471e-05
1.03974916218516e-06
-1.96681827880506e-05
-3.3730047134372e-05
-3.32184197995284e-05
-2.26541170055082e-05
-3.20123411325145e-05
-1.89260304678255e-05
-2.44734238803872e-05
-2.40839879314355e-05
-2.5819333937907e-05
-3.61168520404336e-05
-3.4038290428652e-05
-2.54134705292731e-05
-3.50281114082551e-06
-1.93066810240124e-05
2.43879885896221e-06
-2.82946996064801e-05
-3.13007080947318e-05
-2.41282819480875e-05
-2.9821549841614e-05
-2.60120471557178e-05
-3.87462039047826e-05
-1.57253724099494e-05
-1.0430332683664e-05
-7.97752573229563e-06
-2.19773040425872e-05
-2.35448012501323e-05
-3.10377009715657e-05
-1.28825526156928e-05
-9.31679458740257e-06
-4.71264661667675e-05
-1.37842042266989e-05
-6.11203996015074e-06
-3.17614543581041e-05
-3.31621924146802e-05
-1.51938648230107e-05
-1.66188438404061e-05
-1.79568776811589e-05
-5.57316841548593e-06
-5.75756516112731e-07
-2.91250420207439e-06
-4.44140647351192e-06
-9.29055909778941e-06
-1.81081846600452e-05
-6.54551085832153e-06
-1.65785665094318e-05
-2.5667886970623e-05
-4.21615240051198e-06
-3.35786069111318e-05
-2.64312291000435e-07
-4.11283480340776e-05
-1.54398777000868e-05
-1.27156023100992e-05
-1.77721982195483e-05
-1.36536184080614e-05
-1.1436237501471e-05
-2.36649097526529e-05
-1.16005290907073e-05
-1.02873964751722e-05
-2.11073414531233e-05
-3.42772064536755e-05
-1.39774903943268e-05
-2.46774820683373e-05
-2.51117112798952e-05
-1.66531643736296e-05
-6.13845381902812e-06
-8.09061885806275e-06
-3.30617419875914e-05
-2.89099344509052e-05
-2.99270854085855e-05
-1.51812616544411e-05
-2.95378911819798e-05
-3.30314114040936e-05
-2.56540035288327e-05
-9.66674902830814e-06
-2.74532522609999e-05
-2.14732543058608e-05
-1.42932956244473e-05
-5.0240666301568e-05
-2.94906444362489e-05
-2.39036974485961e-05
-5.5013123877611e-06
-2.91528538563629e-05
-3.15013270799947e-05
-3.10446342302146e-05
-2.13442508248467e-05
-2.50307571479697e-05
-2.16093176525943e-05
-1.11896615355407e-05
-3.72354705571776e-05
-2.72487025404302e-05
-1.81013665036861e-05
-1.68983272216088e-05
-1.12407945998708e-05
-1.69718071360702e-05
-1.69019142678e-05
-2.19704361925202e-05
-9.7099792107395e-06
-2.48478527578278e-05
-3.16945744391676e-05
-2.48051012269933e-05
-1.0916613798058e-05
-3.14191299857619e-05
-1.62551107735948e-06
-2.49558806979424e-05
-4.49357001829223e-06
-1.48009788832742e-05
-3.15438887926023e-05
-2.71898090202521e-05
1.28231363003853e-05
-3.77259864696075e-05
-4.04577756323437e-05
-2.64695663753233e-05
-3.34266131712412e-05
-2.34765417755456e-05
-2.53409398202435e-05
-2.11692774543526e-05
-1.70800228751682e-05
3.13181210576985e-07
-1.22380839258293e-05
-3.87334153044742e-05
-3.95553417457661e-05
-1.27823932909274e-05
-1.74323697294389e-05
-3.31562446057412e-05
-2.75468457379695e-05
-6.62029523942314e-06
-1.05194279731182e-05
-2.29177712466391e-05
-2.7900437628005e-05
-1.16207356809899e-05
-2.5435339256315e-05
-4.12320097666824e-05
2.24409721254255e-05
-4.99839163793728e-06
-1.0369832440116e-05
-1.62626670216324e-05
-3.17079985162992e-05
-2.56118548832979e-05
-4.18827345220399e-05
-3.02161863410605e-05
-4.66457981043809e-05
-2.3731077923653e-06
-2.31156098885685e-05
-1.26774545229938e-05
-7.13253055003888e-06
-2.64764899440347e-05
-1.64991772621443e-05
-3.43898453126067e-05
-5.7683541009817e-06
-1.38060182897275e-05
-5.14259673135996e-06
-1.49989167278523e-05
-3.06154488615221e-05
-8.94911137976189e-06
-5.03232693039353e-06
-2.9354051636366e-05
-1.76972741217046e-05
8.51530910569237e-07
-2.19658418975021e-05
-2.51137911637719e-05
-2.23756858049412e-05
-3.09397313757834e-05
-4.02551798570022e-05
-2.18096743165152e-05
-2.20595437808854e-05
-1.58354306661666e-05
-3.24244277433616e-05
-3.87412152999734e-05
-9.81242750865211e-06
-2.63266174040575e-05
-6.97440131256894e-06
-2.55513655653918e-05
-3.26542090112045e-05
-2.3682826440479e-05
-3.18748086627053e-05
-2.18271724048145e-05
-1.58747008590518e-05
3.47103197479912e-06
-3.15383389840341e-05
-9.00789503840321e-06
-2.26076212701928e-05
-3.76946911494153e-05
-1.9325175806387e-05
-2.07951852266369e-05
-2.54117226591191e-05
-1.88609746389884e-06
-1.6780196994854e-05
-2.18177772250197e-05
-3.20587276351356e-05
-4.23018637268831e-08
-3.94226782853207e-05
-2.56988056019388e-05
-8.40749961665707e-06
-5.50563577754806e-06
-2.41052014957801e-05
-2.39000536465308e-05
-4.73140093864594e-06
-4.18102623053168e-05
-2.21644081905885e-05
-2.4929292795476e-05
-6.39484654989905e-06
-6.49050157130082e-06
-2.57407842026206e-05
-2.9487584356715e-05
-2.01551497217961e-05
-3.58353247166619e-05
-1.56979616830301e-05
-1.04998639375266e-05
-2.59831181514016e-05
-4.8645614127838e-06
-1.39909836851239e-05
-1.41465987182552e-05
-8.96832989038908e-06
-1.85870685227307e-05
3.62717684253684e-06
-1.15564171300352e-05
-9.30391267676036e-06
-1.38093430713094e-05
-1.14883015878032e-05
-2.79144495571213e-05
-1.95302499887507e-05
-3.24495565523905e-05
-2.18137745939552e-05
8.34031805253624e-07
-1.92951321734984e-05
-2.15023479001478e-05
-2.08270230648982e-05
-2.30611863868736e-05
-1.9808957999634e-05
-8.19227052363474e-06
1.10360028052805e-05
-1.69646139179401e-05
-2.07134022741268e-05
-1.7060109723932e-05
-2.2019453470752e-05
-3.11180632771779e-05
-6.35288284641387e-06
-1.72456207474924e-05
1.0825868892115e-05
-1.94417465612303e-05
-3.52546638112875e-05
-2.89425879712031e-05
-3.60295233387917e-05
-1.20967383557608e-05
-1.50280567020419e-05
-1.73642213122125e-05
-8.87317020897344e-06
-4.62587226414172e-05
-5.34303254319727e-05
-1.86766399926751e-05
-4.51224588282781e-06
-4.58809972700542e-05
-2.15960959412928e-05
-1.97899477439787e-05
-3.96180234030218e-05
-2.39995587703829e-05
-2.18683324575777e-05
-4.56989866692764e-05
-2.46846515414554e-05
4.05368372257074e-06
-8.01753662903984e-06
-3.52144919324672e-05
-1.1465277053745e-05
-1.53466362801241e-05
-4.35073522309737e-05
-2.01946366163671e-05
5.76636527625709e-07
5.63291415130194e-06
-3.40664610103123e-05
-2.77706215591982e-05
-8.94384643233597e-07
-1.74403703259328e-05
-1.59791883177048e-05
-2.44346048817419e-05
-2.60318058309294e-05
-1.77292723022133e-05
-2.04813268727038e-05
-2.26697956647977e-05
-2.90070472044163e-05
-4.10068437852594e-05
-2.8676707918829e-05
-1.91998231694022e-06
-2.85086781001583e-05
-2.13722410667467e-05
-1.03789783814011e-05
8.58816179249495e-07
-3.75043900170331e-05
-1.94765266766661e-05
1.69900089527985e-06
-1.09791282003856e-05
-1.16413505605293e-05
-3.0483525076516e-05
-1.52411626183795e-05
-1.63854443470978e-05
-2.43185288107666e-05
-1.99401952630814e-05
-1.4344659216581e-05
-3.60831034704613e-05
6.37738937871637e-06
-2.76432564534439e-05
-2.52925960025523e-05
-1.39640111491475e-05
-2.67940513387665e-05
-1.24451019452608e-05
-3.23858754907985e-05
-4.1443812437229e-05
-7.68197311162319e-06
-3.04009064149813e-05
-2.76388045911815e-05
-2.16335634770365e-05
-1.58881119018865e-05
-2.53624696277087e-05
-2.88951067603432e-05
-1.18648021425203e-05
-4.65441962367598e-06
-3.98000991877809e-05
-2.79176722324688e-05
-5.25192711865826e-05
-1.82541092812893e-05
-1.8256013666032e-05
-3.37617776778418e-05
-2.81097363564659e-05
-1.99159190516787e-05
-2.89323417472245e-05
-1.47514458797945e-05
-1.65319948728391e-05
-2.3163173867676e-05
3.41428705236941e-07
-2.93881431140087e-05
-2.51747307625871e-06
-2.43584069167009e-05
-1.68000401614147e-05
-3.01988345319101e-05
-1.0612975529851e-05
-9.12324411811637e-07
-2.58001588775546e-05
-2.29399573473466e-05
-8.30158882573409e-07
-4.15819572733586e-05
-3.72629656942919e-05
-3.80860599599565e-05
-2.34081186219362e-05
-9.92797221162163e-06
-7.34474657569086e-06
-3.20913123807532e-05
9.79390821712642e-06
-3.13218215709603e-05
-2.73491835222473e-05
-1.28302059177707e-05
-2.22536552118139e-05
-3.28540353763551e-05
-1.30252883603161e-07
-4.55208280261127e-05
-2.08065642132117e-05
-2.72539235638805e-05
-2.11087618979951e-05
-7.29115559961202e-06
-2.56550920172957e-05
-1.55647254044332e-05
-3.11265136120899e-05
-1.52370516536539e-05
-8.69460814606521e-06
1.26969975190519e-05
-2.18482327468263e-05
-2.2418800950448e-05
-2.08434263641071e-05
-1.07428892251747e-05
-3.45334194039147e-05
-1.08142865567725e-05
-9.4507154015854e-06
7.39822419819042e-06
-3.20287793941836e-05
-2.21329139083587e-05
-1.1878229608684e-05
-3.80125968478893e-05
-2.68319074213549e-05
-3.17534078808749e-05
-1.53926783043247e-05
-2.81835721082264e-05
-1.17108294467202e-05
-4.32488028212244e-06
-2.96379049805765e-05
-5.08047847180194e-05
-2.87107258486139e-05
1.15364350969456e-06
-4.11127483581828e-05
-2.44002402231353e-05
-7.74853775629212e-06
-6.70690774287877e-07
-3.3750143647692e-05
-2.37882453480326e-05
-1.42604281345048e-05
-2.72506881304536e-05
-3.37217535916176e-05
-1.17508920449638e-05
-1.65518168186823e-05
-1.13826938279489e-06
-2.7747406459852e-05
-1.78768387749939e-05
-2.14940105903137e-05
-8.08799681204855e-06
-2.51792947717257e-05
-2.45788232357073e-05
-1.61498849541644e-05
-1.73820162962694e-05
-3.496308667825e-05
-7.82847986971731e-06
-4.14238849693274e-05
-3.86370854205476e-05
-1.5955253972649e-05
-6.77576992254701e-06
3.22749761960506e-06
-4.40211420819929e-06
-1.89958389904132e-05
-4.6591550851556e-05
-2.1060146988404e-05
-2.61154003948483e-05
-1.7836501468275e-05
-2.35379775636417e-05
-2.53330663733145e-05
-2.5189351376357e-05
-3.67872611037881e-05
-2.82891160881149e-05
-7.44652205044933e-06
-2.17463618388976e-05
-1.19198275104796e-05
-1.68947815344785e-06
5.98287339105735e-06
-2.98832013140889e-05
-2.3163826601945e-05
-1.94239089527101e-05
-2.33338037438513e-05
-1.32048024080614e-05
-2.03414158319885e-05
-2.85021777883071e-05
-1.02977620433548e-05
-3.041638906154e-05
-5.33063281521763e-05
-2.02619441553455e-05
-1.6552608662186e-05
4.7771581277423e-07
-3.61745037691999e-05
-4.67986761558796e-06
-1.23946498735197e-05
-1.05390140555761e-05
-2.42330781694342e-05
-2.39951347902821e-05
-1.44700003603331e-05
-1.19389432754979e-05
-4.10971792383947e-05
-1.29600693904041e-06
-6.83814111913432e-06
-1.26586391740395e-05
3.72804148216378e-06
1.57478749254692e-05
-1.07743070158607e-05
-3.47200490068653e-05
-8.89585339970551e-06
-2.76566767467931e-05
-1.15304921734664e-05
-1.2585819295624e-05
-9.55130850136556e-06
-1.95905946482857e-05
-2.56650559220323e-05
-1.7231292514082e-05
-1.69373984325107e-05
3.15867942297281e-06
-3.18835463275642e-05
-3.86220655450829e-05
-4.45093373109429e-06
-2.30641937595904e-06
-2.31015735733632e-05
-2.20898692578166e-05
-1.62165402243197e-05
1.12014719121783e-05
-2.3427158924793e-05
-2.1325751530732e-05
-1.43155376026811e-05
-1.01252717218071e-05
-3.71627919765183e-06
-4.56971878503514e-07
-2.67856134603746e-05
-2.63827876398643e-05
-5.73389245957285e-06
-3.0420679317173e-05
-1.50847374006918e-05
-1.45590316766177e-05
-4.02523780639701e-05
-2.26415235395215e-05
-2.97249257829895e-05
-7.34735916290984e-06
-1.35180154345415e-05
-1.95890062491158e-05
-4.63183684396779e-05
-2.10819503401487e-05
-1.34921616219537e-05
-1.7618152515237e-05
-3.62750756679085e-05
-1.04441495803011e-06
-1.09651168488493e-05
-2.21255008770692e-07
-3.69566267331718e-05
-2.96269269439802e-05
-3.43214807812835e-05
-2.85738328829967e-05
-1.8486710371297e-05
-1.29175350695205e-06
-1.72845342103465e-05
-2.59860630908248e-06
5.40432648955332e-06
3.25038344039054e-06
-1.95868909198418e-05
-1.88632537533551e-05
-1.1958480350593e-05
4.78875900087128e-06
-1.42298744285556e-05
-1.44813280893328e-05
-3.21901748429073e-05
-1.17722238038529e-05
-1.86757610898191e-05
-3.64730807745251e-05
-2.47453463654862e-05
-1.8832164654122e-05
-1.94426887569332e-06
-5.61371561481925e-06
-2.92892168159299e-05
-1.56534730571803e-05
-2.30498468570987e-05
-3.03221250637459e-05
-1.04290684516596e-05
-2.96278726352941e-05
-2.36957286037372e-05
-8.22062513015363e-07
-3.58335673239222e-05
-1.10414687398575e-05
-2.80327580389143e-05
-2.33497939293703e-05
-1.19750184368234e-05
-1.53209819146854e-05
-2.26502546702975e-05
-2.17870730217524e-05
-2.37058384120765e-05
-7.20257525580711e-06
-2.32392795906318e-05
-1.58028175318688e-05
-2.93627413392343e-05
-3.61703358298851e-05
-7.98827104434233e-06
-2.58874632359678e-05
-7.44933909952719e-06
-2.15328617755362e-05
-3.34913382512353e-05
-1.52117559454146e-05
-1.47451762319839e-05
-1.80958842180004e-05
-1.55421875593753e-05
-2.43056241964293e-05
-3.01831385042205e-05
-3.83762397348009e-05
-2.45430394972887e-05
-2.03478996380257e-05
-3.34986198850364e-05
-2.06285744622162e-05
-2.93691220542254e-05
-2.02990479297129e-05
1.54314007796954e-05
-8.02830788128945e-06
-1.80998007581751e-05
-3.29280168538841e-05
-1.84758544915137e-05
-2.82674527308932e-05
-2.36906714564246e-05
-3.47264286562113e-05
-2.00147652854578e-05
-2.77285605703733e-05
-4.83999882314444e-05
-2.59477568989723e-05
-2.15148445615622e-05
-4.00226695930725e-05
-9.76052974489871e-06
-1.44014809105273e-05
-3.66053550252557e-05
-1.58407489914802e-05
-2.37942328259227e-05
-1.49268819190728e-05
-3.05509530954927e-05
-3.4130563050978e-05
-1.67407096770232e-05
-3.95780785866972e-05
-1.89978268380668e-05
-4.10791843797302e-05
-4.33028552550345e-05
-3.44146002050206e-05
-1.40912724306859e-05
-3.14890765943175e-05
-7.10751280353885e-06
-2.00737904891196e-05
-1.43850134000769e-05
-2.65091078175074e-05
-2.02180721158143e-05
1.28854895003187e-07
-2.10287925695957e-05
-5.59870756083685e-06
-1.33092978261813e-05
-3.05660495361325e-05
-1.02145277570313e-05
-4.11776363415148e-06
-3.51895021222736e-05
-2.67499074514236e-05
8.25181866506632e-06
-1.07131881457358e-05
-4.24056862164806e-07
-2.29132861335849e-05
-2.01292814818731e-05
-3.62110331915455e-05
-1.9294342495669e-05
-1.36430766380863e-05
-1.25635027143856e-05
-7.41767019412926e-06
-7.92147202273789e-06
-2.50167238929505e-05
-3.53712951400697e-06
-1.99142878736963e-05
-2.17796743939562e-05
-2.96448394486787e-05
-3.45416284265103e-05
-2.74328956836336e-05
-2.84060235020466e-05
7.62447751236808e-06
-1.77504077926725e-05
-3.09466440387402e-05
-4.72840256379852e-05
-2.75079780802276e-05
-3.11647285014242e-05
-5.15336325737639e-06
-8.54784284263675e-06
-3.37233189377894e-05
-2.35780377316173e-05
-8.44880782716638e-06
-2.3919942210944e-05
-2.20025624532522e-05
-9.03072244678966e-06
-1.69196535008027e-05
-2.67223206226271e-05
-1.86465596902657e-05
-3.14129801654192e-05
1.96391649545337e-06
-2.09176359738988e-05
-2.85005023692986e-05
-2.60490498242694e-05
-1.53842115237085e-05
-1.86480603957427e-05
6.06629564414262e-06
-3.49376979036824e-05
-1.3563325879744e-05
-3.17875482549174e-05
-1.98259659904874e-05
-1.13236140114551e-05
-6.65287191608256e-06
-1.31086397718674e-05
-1.38888474209185e-05
-1.44361765742466e-05
-2.28021327551571e-05
-1.48922568463787e-05
-3.10829824754029e-05
4.95410647799782e-06
-1.3515422584582e-05
-2.25834936692206e-05
-1.81924451735751e-05
-2.63160467881132e-05
-2.57120729256459e-05
-3.97424259682783e-05
-3.26859997042543e-05
-2.06515938972781e-05
-2.44781792703852e-05
-9.60135522848162e-06
-3.24195770344121e-05
-2.74814998045555e-05
-1.12172938255975e-05
-1.46362729194517e-05
-1.7519237781194e-05
1.21834378844877e-06
-1.57887460969942e-05
-2.2928974062689e-05
-1.15976663767121e-06
-2.31390451355622e-05
-3.56194125406518e-05
3.81887606432359e-06
-1.9712593072901e-05
1.45127292968888e-06
-2.70858724767764e-05
-1.01615909388861e-05
-1.98460826810751e-05
-2.76924577585718e-05
2.96618488301964e-06
-3.5914630946085e-06
-2.20224101801854e-05
-8.57803402427488e-06
-2.45168001963483e-05
-1.04928834719609e-05
-8.83038703728603e-06
-2.93844108574256e-05
-3.44586180170667e-05
-1.36563393221885e-05
-6.4544936877776e-06
-2.84141890988994e-05
-1.62387030788552e-05
-1.04456019875411e-06
-2.8850862933546e-05
-1.91689480542433e-05
-2.53841152145001e-05
-2.71300690764282e-05
-7.51855432779984e-06
1.39130399934508e-05
-2.51809673727904e-05
-3.49737608646968e-06
-1.76516593582958e-05
-1.80987934548591e-05
-3.10520100703641e-06
-3.8410066555202e-05
-3.62128145077201e-05
-3.07463271590236e-05
-1.38918805425736e-05
-4.10139961319966e-05
-3.39544777599287e-05
-2.68936655428771e-05
-3.92942977638867e-05
-1.69270195725149e-05
-3.10526244360665e-05
-2.36030867844744e-05
-3.28488426999025e-05
8.62697522789849e-07
-2.72363042927011e-05
-1.7364163200838e-05
-3.21436792192579e-05
-3.16628231992973e-05
-3.09542706585428e-05
-8.32130724434262e-06
-6.24841319705651e-06
2.80996179632778e-06
-6.30940694968083e-06
-3.91133972348251e-05
-3.75599667238251e-05
-2.18680681911938e-05
-2.96336532932206e-05
-2.43869848375288e-05
-1.21461692203975e-05
-1.72622920419053e-05
-1.36581054103341e-05
-1.55897557110488e-05
-3.66842414512536e-05
-3.16142883823966e-05
-2.36888298015859e-05
-9.43077839615161e-06
-1.77731161827938e-05
-9.00899944956068e-06
-1.86508625093616e-05
-3.81893380579932e-05
-2.14179038335078e-05
-2.31393972812764e-05
-1.97474645110501e-05
-2.3791769071806e-05
-2.57033589040417e-05
-3.14844170483605e-05
-1.3891969424905e-06
-1.76913730643457e-05
-2.5505061885578e-05
-3.53530434200809e-05
-2.99978050868613e-05
-2.68029698927242e-05
1.11902990824083e-06
7.91908892404307e-06
-1.24518581802802e-05
-3.89713902084432e-05
-2.65647435808859e-05
-2.71985651372243e-05
-3.01563474525679e-05
-2.26763329588326e-05
-1.71125528988685e-05
-3.6218314078228e-05
-2.81811614340407e-05
-3.20854050797421e-05
-2.7574249942371e-05
-1.88437011320327e-05
-4.94045496788195e-05
-6.07480717450224e-06
-3.32743012487914e-05
-2.30763154500004e-05
-2.80874268091858e-05
-3.03570387729236e-05
-8.74740017475402e-06
-3.54758834392028e-05
-1.89667407064843e-05
-2.50665299711345e-05
-2.22474692982997e-05
-2.90899121038147e-05
-2.54183390154576e-05
-1.16557917821355e-05
-2.48758321357103e-05
-3.9609546162029e-05
-1.36343986603575e-05
-3.40389605273946e-05
-2.97392912868974e-05
-4.25902344551212e-05
-1.3461420142136e-05
-2.82059561093201e-05
-7.19817819303893e-06
-6.09168196665907e-06
-2.76974178923473e-05
-1.76022848324711e-05
-2.07982825275815e-05
-1.15295865816177e-05
-3.37074242614751e-05
-1.95782880277864e-05
-2.13346713538023e-05
-1.89645265853511e-05
-2.5188846286569e-05
-2.2256532373113e-05
-9.40680216774569e-06
-1.68057800958986e-05
-1.8353658810039e-05
-3.89587928967922e-05
-1.09421666769426e-05
-3.18617815330931e-05
-1.9619392611821e-05
-4.63709748045966e-05
-2.931727043492e-05
-2.04277971403117e-05
8.80077803979217e-07
-2.73525862237704e-05
-1.03382821698883e-05
-1.77475029470008e-05
-1.43611217561204e-05
-1.91567429215953e-05
-2.1842575860072e-05
-3.51555750266457e-05
-1.99248973672816e-05
-3.64489942712018e-05
-2.61612457916466e-05
-2.54449253702827e-05
8.85941045206736e-06
-2.26397526551597e-05
1.27136220747591e-05
3.84167929867226e-06
-1.57656130993837e-05
-3.32019726565865e-05
-2.24642719824388e-05
-1.91969884870112e-05
-1.55522696616474e-05
-1.7775374747355e-05
-1.41682091427594e-05
-1.19833702217314e-05
-1.06458878721198e-05
-2.68340253284123e-05
-1.98192246242848e-05
-2.07611730993049e-05
-2.40352812294429e-05
-2.68342418723888e-05
-2.50207802347751e-05
-2.4365487454372e-05
-5.18072239431876e-05
-2.05482102784708e-05
-3.24053350037243e-05
-7.99799563454141e-06
-5.64780079771565e-06
-2.41218683719686e-05
-1.32030331373411e-05
-3.71882059061112e-05
-1.13496323839514e-05
-2.92313509216097e-05
-2.6665100287899e-05
-2.84457397647902e-05
6.5805294366842e-06
-1.91623459506826e-05
-9.52659514957477e-06
-2.8716999871194e-05
-3.67923502197245e-05
-5.1385506314754e-05
-2.25146919359266e-05
-1.48801260122774e-05
-1.78436331498262e-05
-2.56988911588883e-05
-1.35401724312184e-05
-2.0420683960804e-05
-2.38982236526225e-05
-1.12185797389727e-05
-2.51184483750494e-05
-2.54992425601728e-05
-1.18539451726067e-05
-2.5314527406214e-05
-2.92705081268624e-05
-5.4017789890005e-06
-3.43797015284884e-05
-4.92636513498621e-05
-3.19736279943287e-05
-1.98769406763475e-05
-2.99870541345343e-06
-1.63104381143322e-05
-2.48875496469178e-05
-2.18195177762745e-05
-1.67426439520183e-05
-1.84552057582344e-05
-2.85104639354068e-05
-1.07436969872299e-05
-2.05758700086573e-05
-2.68665912329304e-05
1.56467439744823e-06
-2.16068138309418e-05
-1.39681625171937e-05
-1.39635080592201e-05
-1.66576752205784e-05
-2.70211330949019e-05
-1.5485529843513e-05
-2.77989285579732e-05
-1.36202296731229e-05
-1.71059316045364e-05
-2.32785080820458e-05
-3.08054158448231e-05
-2.26114827732252e-05
-2.90251873444037e-05
-9.06727205616774e-06
-3.0694762251639e-05
-3.44053945558181e-05
-2.67265602084996e-05
-2.64545476986703e-05
-9.56154410776162e-06
-3.56682361439186e-05
-1.69783313594781e-05
-1.24357676965842e-05
-1.75131188821363e-05
-1.80595701619186e-05
-2.50715046907525e-05
-1.74899811583759e-05
-3.29737052053186e-05
-1.79593525410746e-05
-2.32828317483797e-06
-1.59123328811406e-05
-2.63535673453784e-05
-3.03834707614949e-05
-3.28274279006015e-05
9.91820992781962e-07
-2.83596788176088e-05
-1.39256176824263e-05
-3.81687646253029e-05
-1.19763547904018e-05
-1.19370046512958e-05
-1.60023631284872e-05
-2.65999119893904e-05
-4.02031594113458e-05
-2.3341496323701e-05
-2.87371283142891e-05
-7.33559058310181e-06
-3.77595029186946e-05
-3.48234085772088e-05
-1.67148136537279e-05
-1.27523264240461e-05
5.40971422566351e-06
-3.35772087570896e-05
-1.44054099141159e-05
-1.90119730600627e-06
-2.90790969302987e-05
-3.85723200778662e-05
-5.78751261981363e-06
-3.15636926422727e-05
4.80388645263423e-06
-2.65939304384986e-05
-2.59714638077155e-05
-2.07001040582366e-05
-2.21298700457208e-05
-3.86069132984902e-05
-2.33521776520845e-05
-2.69807834291942e-05
-5.25710410316616e-06
-3.22644833953587e-05
-9.19734482352477e-06
-2.98100843855029e-05
-3.3342012543021e-05
-1.12145064065921e-05
-7.9378119234157e-06
-3.05287612159808e-05
-1.87777391386939e-06
-1.63685697516203e-05
-2.68328665442748e-05
-1.23492286506235e-05
-7.76984378101772e-06
-1.59969684309369e-05
-1.3818609755007e-05
-2.51544500255418e-05
-2.61935027666726e-05
-2.35155888516458e-05
-1.86643449272239e-05
-1.97724234941581e-05
-1.41586528542278e-05
-2.62151515573114e-05
-3.67291223229132e-05
-2.72424092631789e-05
-1.45887919287831e-05
-2.38852668489742e-05
-2.01578873434876e-05
-4.6328160858872e-05
-2.94815400251572e-05
-3.14802871991269e-05
-6.92863545765034e-06
1.85487082530183e-06
-3.0269535563168e-05
-1.15399395311045e-05
-7.90010381788768e-06
-1.77830879027797e-05
-2.84834540214627e-05
-3.16791370747073e-05
-3.08576030421372e-05
-2.58423139946588e-05
-2.55798197454966e-05
-1.467904115517e-05
-7.28814589696996e-06
-6.61828402337166e-06
-2.58913418272994e-05
-5.60456794577346e-06
-3.75225603960536e-05
-5.26916045467122e-05
-1.70068409370752e-05
-2.47422901805122e-05
-1.09176448050552e-05
-2.92784529545479e-05
-1.70806376132163e-05
-2.32662418400421e-05
-3.02461223267716e-05
-1.58249019396358e-05
-3.84107092475375e-05
-2.32525835348321e-05
-3.19645745029152e-05
6.69175679123591e-06
-1.1645911080527e-05
-1.53971617832393e-05
-4.31940650455135e-06
-1.61890713582033e-05
-2.13564901520351e-05
-2.65734830835467e-05
-2.54627283690929e-05
-3.25375210175942e-05
-1.1104811296462e-05
-2.02019878095177e-05
-3.1947725635428e-05
-1.60500898875889e-06
-3.33926757534088e-05
-1.41703864728283e-05
-9.2037686380119e-06
-1.89891813353517e-05
-1.85877088957354e-05
-1.6637849247109e-05
-1.09034786672763e-05
-2.45409093504123e-05
-2.11520561405483e-05
-6.92814357708356e-06
-2.64588321923868e-05
-9.88994383913887e-06
-2.27169680033289e-05
-1.89588516816162e-05
-6.11571096051571e-06
-2.96841991097954e-05
-4.31668849356456e-06
-3.74347636936329e-05
-6.37694368464857e-06
-1.62206026537367e-06
-2.18554568196489e-05
-3.53567390781284e-05
-1.75890584204645e-05
-5.02092941697326e-05
-1.03817798789231e-05
-3.74067040347771e-05
-1.39851637009859e-06
-2.01499519722035e-05
-2.37880447837537e-05
-1.88259345828161e-05
-1.9591089586316e-05
-2.25771221046167e-05
-2.46159506918701e-05
-1.16774653262513e-05
-3.13029884853075e-05
-1.15919130964209e-05
-5.23232551646528e-06
-2.4783892546511e-05
-7.82987154278227e-06
-1.63187306254492e-05
-2.75951721142806e-05
-4.79509504262475e-05
-1.20942555717245e-05
-4.2048104219829e-06
-4.56828569705652e-06
-2.0841806296598e-06
-2.78681958862929e-06
1.06635439536918e-05
-1.55863824110688e-05
-1.47819711992208e-05
5.13671879485462e-06
-1.95417648416091e-05
-2.31971384726957e-05
-1.29160790123655e-05
5.26059505915598e-06
-1.14238237942888e-05
-1.26779767810384e-05
-1.35719734565174e-05
-2.66836008316937e-05
-4.78422045651586e-05
-1.66997148599554e-05
-2.4335592900994e-05
-2.18795460642654e-06
1.14083070994151e-06
-1.13425142675811e-05
-3.08197250696465e-05
-9.48624365817773e-06
-2.39626929445891e-05
-3.1195368181566e-05
-2.13472221616199e-05
-2.2839129934736e-05
-1.65069670655139e-05
-1.63847958466418e-05
-2.28770772441203e-05
-3.04721576127612e-05
-2.3422331964959e-05
-1.87576922249718e-05
-3.14867993257117e-05
-3.70050054326518e-05
-2.53047199359025e-05
-2.15171232196577e-05
8.05627741809749e-08
-1.81413309462798e-05
-6.09544509181076e-06
-1.45898621841596e-05
-3.33261383065877e-05
-3.54162868560644e-05
-2.74837966047174e-05
-2.69301259947325e-05
-1.98469740561295e-05
-3.31626291183128e-05
-3.61058385896692e-05
-2.31250010491208e-05
-2.50405906759927e-05
-2.94634958084556e-05
-2.40480091288658e-05
-2.21087356277965e-05
-1.35695020280797e-05
-1.08824917391749e-05
-2.27058602318813e-05
-2.17202732974525e-05
-1.82896922496162e-05
-2.39202303130095e-05
-9.22770473394586e-06
-3.07198736197267e-05
-3.0483432136328e-05
-1.50184000249567e-05
-1.8539729892647e-05
-8.59576814924862e-06
-2.18693590105817e-05
-1.66841082034624e-05
-4.39182739301167e-06
-7.07619810155723e-06
-4.09100720530271e-05
-1.82332174738802e-05
-3.08658309401535e-05
-1.02224497609431e-05
-2.87311785130893e-05
-1.73306912333064e-05
-2.70891636592052e-05
-6.33769647184087e-06
-3.17009412791295e-05
-3.67011781111889e-05
-2.48463908411038e-05
-1.07044628734033e-05
-2.11005883548084e-05
-3.13146249037188e-05
-2.17988597846442e-05
-2.14343890175375e-05
-8.16685184097792e-06
-1.36278266699078e-05
-9.49761877665649e-06
-4.73726026008676e-05
-1.69840846412299e-05
-1.29586107355204e-05
-1.1823359131306e-05
-1.56844321994908e-05
-1.47879167654452e-05
-2.30307964628863e-05
-2.01704109922697e-05
-1.88145566346788e-05
-5.42588089484922e-06
5.40516001979314e-06
-2.58361891857701e-05
2.5395942315814e-06
-3.21264946704673e-05
-2.44958164665976e-05
-1.97428045478555e-05
-1.29821839707539e-05
-1.94694276450701e-05
-2.3781142377952e-05
-3.34044808523855e-05
-2.45699676563902e-05
-6.64307800095393e-06
-2.32835884335875e-05
-1.88871061233596e-05
-2.53919695618021e-05
-2.24419774383722e-05
-3.59737629651133e-05
-1.48922373941206e-05
-1.42478137590407e-05
-1.88127762504026e-05
-1.40914277278259e-05
-1.45673021982441e-05
1.192454980879e-05
-9.58514862458422e-06
-2.8056525636646e-06
-1.96750304850699e-05
-4.25802386161153e-05
3.41287989320203e-06
-2.37930500513567e-05
-2.47964180913978e-05
-2.688719988117e-05
-1.30116399430992e-05
3.51834666512469e-06
-1.91503853200819e-05
-2.63138224084792e-05
-1.04181673518784e-05
-1.22211629099153e-05
-1.16273883477485e-05
-2.51514822134251e-05
-2.61447061775194e-05
-1.34421156803861e-05
-2.82821905714164e-05
-2.10949983355942e-05
-2.06300825097194e-05
-1.12345449321306e-05
-3.64841590984425e-05
1.271390611513e-05
7.24891949130328e-06
-3.40023208386485e-05
-3.3464528993834e-05
-2.39187773734709e-05
-5.54909013331178e-06
-3.52623965278963e-05
-2.32441377653302e-05
-3.04300934578983e-05
-6.6823568654384e-06
-2.60133630328458e-05
-1.71872454789908e-05
-9.54703963115291e-06
7.34563585996678e-07
-2.19666714900252e-05
-2.12872043924502e-05
-2.40530863573277e-05
-2.96127253575801e-05
-1.59213869948857e-05
-3.55760203498112e-05
1.10872689323863e-07
-3.97275104216573e-05
-2.89729942598963e-05
-1.79947185176136e-05
-6.38178453132769e-06
-3.20115859631761e-05
-2.76853835983102e-05
-9.72231589067795e-06
-2.97937466794715e-05
-2.42299874996028e-05
-1.23502120938529e-05
-3.58824531914924e-05
-2.35634309989122e-05
-7.1779378489506e-07
-3.72840052194156e-05
-8.90305899395621e-06
-2.71753830363367e-05
-3.32173251944302e-05
-3.87342169844679e-05
-5.1360838457154e-05
-2.28542210925618e-05
-2.50308559955881e-05
-6.2136014900898e-06
-3.22286427998848e-05
-1.82446016200581e-05
-1.38424001015325e-05
-1.18450660888054e-05
-1.90323194758549e-05
-9.73411238509648e-07
-1.41670269189335e-05
-3.22954386200363e-05
-2.78754734424766e-05
-3.12379863910342e-05
-2.3363745303835e-05
-4.73151444209329e-05
-1.72939151552748e-05
-4.00687358807575e-06
-8.66590806351383e-06
-2.70559006078603e-05
-2.08087801848519e-05
-2.46448197441511e-05
-3.92119291789253e-05
-1.54244017124229e-05
-1.58115991510178e-05
-3.91886813158639e-05
-1.8316702111174e-05
-2.42560684070224e-05
-3.15682406292939e-05
-4.16592642380286e-05
-2.16204737896423e-05
-1.39316589205726e-05
-1.44712751010866e-05
1.0667395539086e-06
-1.74122126995296e-05
-2.28274917543315e-05
-2.96906465869771e-05
-2.58840932161607e-05
-1.26630067014933e-05
-2.39956970947703e-05
-2.2913936105562e-05
-2.12582344463267e-05
-1.69324354544487e-05
-3.97322438601193e-07
-1.37702220970434e-05
-2.13289439736509e-05
-1.66772532978286e-05
-1.68514774727324e-05
-1.84364249738156e-05
-2.04746297580166e-05
-1.70924586102218e-05
-2.19003071329636e-05
-1.14629684361651e-05
-2.46065073050982e-05
-2.39702100529714e-05
-8.5941323650468e-06
-8.92922098351942e-06
-7.24774303367981e-06
-2.56940881200016e-05
-3.11379785399727e-05
1.18779624528206e-08
-1.72064564707761e-05
-9.93909598885967e-06
8.710116099524e-06
-3.48297163841552e-05
-1.87542533766171e-05
-5.16571187820533e-05
-3.08600657937893e-06
-2.48692316243344e-05
-9.1876937970775e-06
-3.46098236234684e-05
6.63888849220309e-06
-9.22126873797469e-06
-2.07094145091276e-05
-1.58845938966863e-05
-2.20818833132076e-05
-3.71395284993686e-05
-3.04579813772879e-06
-2.85680155034792e-05
-7.57068231929228e-07
-6.77263576820236e-06
-2.0112384103154e-05
-2.01627898167429e-05
-2.3494387341358e-05
-2.28899394412857e-05
-1.06167266026901e-05
-2.44912203106532e-05
-1.16822026333391e-05
-3.17158051873799e-05
-1.47710298872998e-05
7.93671734051281e-07
-2.64335536508597e-05
-1.40704188609352e-05
-3.16598067234666e-05
-9.03102365633731e-06
-1.53179366648952e-05
-1.41510375145016e-05
1.4984999131091e-06
-1.3515676379958e-05
-3.12959197827835e-05
-2.60450862511842e-05
-1.90713408406991e-06
-3.94285541821078e-05
-4.75169144074717e-05
-4.52409348196238e-05
-4.86633577389723e-05
-2.97714777307765e-05
-2.02439017849458e-05
8.8723291424112e-07
-1.2514561430007e-05
-1.65556048865646e-05
-8.1912842787524e-06
-2.3443521151196e-05
-1.43573134584423e-05
-1.1341991398333e-05
-1.54438182374785e-05
-1.45769927990833e-05
-1.91380030980023e-05
-2.53375398399444e-05
-3.14607273289827e-05
-1.30506158391805e-05
-4.29277397760967e-05
-3.18779533792111e-05
-1.91079861436436e-05
-3.70029755852091e-07
-1.50298365333423e-05
-2.00197150344853e-05
-3.80170495606673e-05
-1.66256533722734e-05
-3.83681835660133e-05
1.85659974187522e-05
-5.22403477627767e-06
-1.80590252305787e-05
-3.59072667157971e-06
-2.01921861830077e-05
-1.70516201081525e-05
-2.17713896488416e-05
-1.61668932853059e-05
-2.0420694444757e-05
-9.16058462850278e-06
-1.70404000950305e-05
-2.13260695787127e-05
-1.64991984436698e-05
-3.74510820122655e-05
-1.01500972888998e-05
5.2813234943769e-06
5.00079736546073e-06
-3.86536560267913e-05
-3.16314273444396e-05
-1.56832111924936e-05
-2.66806598208739e-05
-8.59624959660909e-06
-2.47667901839913e-05
-2.59466153424359e-05
-2.47151246524265e-05
-1.81389478629335e-05
-9.41294450484723e-06
-3.11204242374323e-05
-2.89664854132249e-05
-2.83711388554471e-05
-1.4049933766242e-05
6.26827906579993e-06
-2.74295392609417e-05
-2.41983665662596e-05
-3.67099602699835e-05
-4.55466701596447e-05
-2.02436421416376e-05
-2.71755758611088e-05
-1.26107176102869e-05
-4.7143180639446e-05
-1.08107166052518e-05
-2.96628463909388e-05
-2.31660049945085e-05
-3.51538065939295e-05
-2.63134691122613e-05
-1.89906174361388e-05
-1.60548043631274e-05
-9.7551998151307e-06
-2.6708002952118e-05
-2.58945753555158e-05
-2.15984106642522e-05
-2.17692113711497e-05
-3.51581220807211e-05
-3.62527493106184e-05
-1.82501139290602e-05
-2.44374484501989e-05
-2.52474330856954e-05
-2.25193523276892e-05
-2.64254522529313e-05
-3.3130055204742e-05
-3.11858744115282e-05
-1.81277798609107e-05
-1.81932759996214e-05
-6.39333826477935e-06
-2.68218221559346e-05
-3.1109687734206e-05
-2.78543009324239e-05
-1.48191053121342e-05
-2.32010704309061e-05
-2.18560459004737e-05
-2.03488375481949e-05
-1.80984655953434e-05
-9.71260362728487e-06
-3.1980790231284e-05
-1.31097106851995e-05
-2.83817448447058e-05
-3.68211674599589e-05
-8.05661985777559e-06
-4.11746885097001e-05
-9.81382477011025e-06
-2.29273300669541e-05
-1.90707958587191e-05
-2.87395111649862e-05
-2.98022408600069e-06
-9.08905175777841e-06
-2.24289201732474e-05
-3.34421637581702e-05
-2.18043052883067e-05
-2.48451793484426e-05
-1.49188483874034e-05
-1.74603271294361e-05
-2.21682552630107e-05
-1.83630187118217e-05
-1.34011433578561e-05
-2.88792221947739e-05
-1.42393609245443e-05
-2.96280565828926e-05
-2.63105534463949e-05
6.37064515624733e-07
-1.56229315042058e-05
-3.52874296305856e-05
-2.6413075478425e-05
-3.68774677588951e-05
-3.62837238444218e-05
-1.4001352610235e-06
-2.9216347282732e-05
-1.85358527834956e-05
1.01164581117686e-06
-2.05146876456891e-05
-1.21244997547179e-05
-3.18935910778304e-05
-2.47120681941688e-05
-2.03652153211149e-05
3.30629916079046e-06
-1.45584921060646e-05
-1.9845035671373e-05
-2.99495242345144e-05
-1.53527820379112e-05
3.3130155655957e-06
-2.45205795161794e-05
-5.11560393440528e-06
-4.2150989020953e-05
-4.61968393684713e-05
-3.65935074664833e-05
-2.17369477223246e-05
-1.59144297039597e-05
-2.99053717513476e-05
-4.64392907251187e-05
-3.26994663197947e-05
-2.10134736728451e-05
-2.73059511675862e-05
-1.1674108601688e-05
-2.33885120292466e-05
-3.04126229091969e-05
-2.79777413948348e-05
-1.42579447133813e-05
-1.05506186381462e-05
-4.32041845046169e-05
-1.86849564120431e-05
-2.18909861677019e-05
-2.27342086431123e-05
-3.17112689349202e-05
-3.28713186298791e-05
-3.5592845906024e-05
-3.56262673957887e-05
-1.11198865047031e-05
-4.04207442311644e-05
-1.33361730711264e-05
-3.04167072622691e-05
-1.46740133082134e-05
-2.41325022759652e-05
-1.06367696534044e-05
-1.35601316717354e-05
-4.29008174874376e-06
-1.30405544947885e-05
-3.04710152632662e-05
-6.97432702670572e-06
-3.86163837924537e-05
-2.05779209976509e-05
-2.02478625025659e-05
-2.07830215416735e-05
-2.98699193729802e-05
-4.26985180337277e-06
-1.56780582635178e-05
-5.49177248104308e-06
-1.46583444192817e-05
-1.91452253887193e-05
-2.22300395515559e-05
-1.33422087969193e-05
-1.25098207059049e-05
-1.59698879436404e-05
-1.14450241011332e-05
-4.58266321735686e-05
-2.22640208923261e-05
-1.02987811817653e-05
-1.13422765332445e-05
-2.55530871626331e-05
-3.78575577613413e-05
-2.11546828330883e-05
9.07798475473223e-07
-3.80339256658739e-05
-3.15665798052369e-05
-1.69974324760231e-05
-1.43090498262023e-05
-7.16826140329429e-06
-1.21951140657808e-07
-3.26692107658444e-05
-3.9918281232962e-06
-6.08146519874019e-06
-2.61207643534116e-05
-9.01135145324608e-06
-4.62920759727787e-05
-1.85233155646482e-05
-2.19307814808383e-05
-1.61242178379921e-05
-1.26723261053439e-05
-2.05692155390238e-05
-2.38095518174447e-05
-2.56853696358194e-05
-1.17948213373531e-05
-1.29572046168967e-05
-3.18707125321642e-05
-2.33426121300577e-05
-8.9120776032182e-06
-1.77209220155736e-05
-1.94178516098431e-05
-1.80174821500649e-05
-9.98597630191412e-06
4.93406502469541e-06
-4.17889628844298e-06
-4.05424222483969e-05
-3.23386254857826e-05
-2.20200851122061e-05
-2.83522795083936e-05
-4.081736969056e-05
-2.85296112642202e-05
-1.88349758398337e-05
-4.3141423346725e-05
-2.17899026188817e-05
-1.49984134281419e-06
-2.04948245072378e-05
2.10159309774542e-06
-3.81814648375329e-05
-3.36002721472198e-05
-1.69701662759362e-05
-4.41502009221698e-05
-2.00564406039756e-05
-1.43394423552097e-05
-5.9931275426357e-06
3.9437564502792e-06
-2.97484238583786e-05
-1.97310942865053e-05
-4.85237613342497e-06
-2.12826556439791e-05
-2.16363095719044e-05
-2.26628314443988e-06
-1.8261195368693e-05
-2.13502656444455e-05
-2.83400599983149e-05
-1.59782271170575e-05
-2.11499023556329e-05
-2.23331198003038e-05
-5.84738586706868e-06
-3.1459343554643e-05
-1.17271747436615e-05
-1.91856027432095e-05
-1.20627925898277e-05
-1.19060479493921e-05
-1.6974304256761e-05
-3.30320976733318e-06
6.77737909024871e-06
-3.69699670809534e-06
-3.57905213330714e-06
-1.46182586515164e-05
4.4717793498442e-06
-6.42436540778896e-06
-2.57059574367912e-06
-9.36145458023127e-06
-3.32082803553526e-05
-5.22603280112385e-06
-3.09954797291093e-05
5.22453951349545e-06
-3.2899854486689e-05
-3.02855700439972e-05
-3.51106491256616e-05
-2.4321315749389e-05
-6.81404348217006e-06
-3.2145772714671e-05
-2.86750291814129e-05
-2.43462071133796e-05
-2.34852562739795e-05
-3.29093254840176e-05
-3.33272236731093e-05
-6.94410129194459e-06
-1.74266990057086e-05
-4.86762407460473e-06
-2.90145099881359e-05
-2.53727790065457e-05
-1.78425152482184e-05
-2.8627452578849e-05
-1.6957548654711e-05
-2.87940371479448e-05
-1.5904669486578e-05
-1.83472149439189e-05
-1.97773823371338e-05
-2.00346648485865e-05
-2.78741331020248e-05
-4.252027742182e-06
-1.88907486517558e-05
-2.99411033036281e-05
-3.4128575410868e-05
-1.58917031789841e-05
-3.93979238000495e-05
-2.93722897030849e-05
-2.42631774647567e-05
-9.9711977547149e-06
-1.68766911440614e-05
-2.11430233218769e-05
-1.53571027739015e-06
-4.48757491096616e-05
-1.00348020277395e-06
-2.70725243503169e-05
-1.43483929678327e-05
6.96269813514037e-06
-2.71271104152155e-05
-1.82969288475876e-05
-9.41348605541799e-06
-1.619495336083e-05
-2.3836541026256e-05
-3.40703634142657e-05
-1.9237698455277e-05
-1.00318508086429e-05
-1.29430078424969e-05
-3.1325388050836e-05
-1.96288926193792e-05
-2.40201016325693e-05
-2.73427248362993e-05
-3.56467188262118e-05
-3.77877351884731e-05
-1.03272899998802e-05
-9.5064512235148e-06
-2.61021726026989e-05
-1.86525432103847e-05
-1.72076815617415e-05
-1.81652290810802e-05
-3.63652261607405e-05
-2.58218675861551e-05
-2.91286222613998e-05
-2.52499818279825e-05
-2.19405546502954e-05
-3.52377682870558e-05
-1.06983963730991e-05
-2.08173393448732e-05
-2.35573873702927e-05
-1.85561110430875e-05
-2.30698883227564e-05
-2.00596847536271e-05
-7.9972203157922e-06
-1.78489676017302e-05
-3.87789364073545e-06
-1.57984137782003e-05
-1.4955573450156e-05
-1.03441091044879e-05
-2.34144960854497e-05
-1.51516663980113e-05
-2.62793025442898e-05
-1.83834682016822e-05
-4.04531235934557e-05
-3.61928822913109e-05
-2.84107408547204e-05
-3.17464602634083e-05
-3.7126847080182e-05
-2.40990300293053e-05
-2.08801981373545e-05
-2.17122931208724e-05
-3.12374382209868e-05
-1.76236645034082e-05
-1.2887597946184e-05
-2.95838978239058e-05
5.11112481099063e-08
-6.54856894413335e-06
5.3739372058322e-06
-4.57773746509256e-06
-1.11279523484909e-05
-2.16751892761596e-05
-2.43455171057496e-05
-1.30032074019494e-05
-3.94547613981672e-05
-1.78706493756233e-05
-1.96380543951998e-05
-2.20959026830465e-05
-3.20820099042775e-05
-3.72253051684793e-05
-2.140266570068e-05
-3.48309030218152e-05
-2.97382640984676e-05
-3.64761626434841e-05
-1.77436296715291e-05
-3.56431620666781e-06
-3.39553083808335e-05
-2.06420138379879e-05
-1.5280907620913e-05
-1.5223220950851e-05
-4.02302765091488e-05
-5.11845173367698e-06
-3.50410924656052e-05
-2.82999439050061e-05
-1.26850150964736e-05
-1.33927692025013e-06
-1.43942946386844e-05
-4.0116574973164e-05
1.02809354185168e-05
-1.5935560077613e-05
-2.60670479655376e-05
-3.80111164742213e-05
-2.23242643130169e-05
-4.50963620506414e-05
-3.35158707757646e-05
-2.00910524650082e-05
-2.92585164844216e-05
-5.37806479034222e-06
-1.14443027392372e-05
-2.86206162559264e-06
-7.41730199523703e-06
-2.21845484499976e-05
-1.15534651987537e-05
2.0164167863072e-06
-4.14311422823409e-05
-7.94178007344305e-06
-3.13747761379929e-05
-2.44930482229391e-05
2.99296616012528e-06
-5.30597336398884e-06
-2.06929463800527e-05
1.91954179134726e-06
-2.58126409291642e-05
-3.46947625750784e-05
-3.81072876845386e-05
-3.37863514031076e-05
-3.25879489318992e-05
8.59226420228778e-07
-2.80267873619083e-05
-1.71696696021433e-05
-7.28121782172298e-06
-5.69094214637142e-06
-3.40249261387417e-05
-4.16710847137623e-05
7.87991253917654e-07
-1.41563804730206e-05
-2.45485981500038e-05
-1.12075935279331e-05
-9.18033890249825e-06
-3.46838821558881e-05
-2.20240295042744e-05
-3.89365751410013e-05
-3.39169523196627e-05
1.78780374397044e-06
-3.57027828367191e-05
-1.69611104488704e-05
-2.61759951818237e-05
-4.1172372575657e-05
-7.07350473224528e-06
-2.18048942780303e-05
-1.80828719715393e-05
-8.16476439836792e-06
-7.89455715278695e-06
-1.98967415654214e-05
-1.65266403882477e-05
-2.22914452023529e-05
-1.29323177428299e-05
-2.87046645067284e-05
-4.03201905786892e-05
-2.38690832891675e-05
-2.6562555960295e-05
1.18640668141464e-06
-6.13388668269301e-05
-1.30162462601421e-05
-1.88171350275316e-05
-2.32882462285861e-05
-2.30394312614478e-05
-2.80131308993424e-05
-4.34495874167945e-05
-1.39497953176614e-05
-3.04630123818684e-05
-2.53415194090395e-05
-3.83109873894286e-05
-3.00176383707342e-05
-2.05359830621943e-05
-2.89986039457311e-05
-1.86960814616582e-05
-2.74664622529687e-05
-3.41949533383363e-05
-1.16321446210362e-05
-1.66714157097573e-05
-1.32364592245159e-05
-9.35790179557916e-06
-1.85943603314622e-05
-9.07736666322265e-06
-9.1856429076665e-06
-9.11812785618699e-06
-1.88229587832451e-05
-1.71832571772206e-05
-4.09315996049636e-05
-3.1705317830823e-05
-2.32329655315718e-05
-1.9986303573135e-05
-3.32173886136141e-05
-2.22052994918304e-05
-3.54220082995177e-05
-2.74255857364068e-05
-1.53780431045577e-05
-2.77102363309131e-05
4.10611886528026e-06
-2.67446632819013e-05
-6.93493583044606e-06
-2.28101013630845e-05
-5.93828795288942e-08
-2.33471761666172e-05
-8.89687969207696e-06
-3.64939089861537e-06
-2.35287819993306e-05
-2.31692020107688e-05
-1.18837420702034e-05
-5.862003134832e-06
-2.27725597831918e-05
-1.10062291934969e-05
-2.27177417845093e-05
-5.13192373612009e-05
-2.55628467614123e-05
-1.60253464980956e-05
-2.87880126714453e-05
-2.56659423669637e-05
-3.42791733723927e-06
-3.36689947356343e-05
-1.66174374322387e-05
-3.53157200175509e-05
-1.57532991993724e-05
4.80146400124553e-06
-3.25304443240574e-05
-2.9170013184128e-05
-3.09749764199396e-05
-2.13767720996242e-05
-3.78169240726663e-06
-2.68288116805451e-05
-2.21747300867866e-05
-3.73485946574905e-05
-2.85004880039287e-05
-1.27368403950093e-05
-5.43144993272529e-05
-8.99267250729644e-06
-4.44168650820479e-05
-3.82540777031077e-05
-3.71713123783372e-05
-2.67189740187408e-05
-1.92084985133026e-05
-3.50357349148999e-05
-1.08415435105016e-05
-2.21868258272106e-05
-3.83430100884698e-05
-2.22706266891428e-05
-3.45282569653149e-07
-2.72630665549273e-05
-3.83526759633594e-05
-1.3716945886948e-05
-3.36814528468095e-06
-4.2702389568906e-05
-2.63399181098604e-05
-1.85273910266675e-05
-2.1103827836039e-05
-7.19983335251135e-06
-2.54070685825404e-05
-4.02329428179017e-05
-2.40793311207354e-05
-2.81406775316366e-05
-1.0396429635116e-05
-3.22307696801131e-05
-3.30074742874599e-05
-4.3597542720203e-06
-2.040404475035e-06
-2.07915934109516e-05
-1.26537247294915e-05
-1.13428523777288e-05
-2.18006672203531e-05
-3.50242584595597e-05
-3.28606918509534e-05
-3.89411992077053e-06
-3.54814589329295e-05
-1.87899859787417e-05
-2.55636842886943e-05
-4.1561660210563e-06
-2.73204781562527e-05
-4.23128328030961e-06
-1.67604966002811e-06
-2.03235421516434e-05
-1.45472138214613e-05
-1.10802555631749e-05
-9.43751173528177e-06
-3.15692547830173e-05
-5.13966035487077e-05
-3.34824703791784e-05
-1.02069007985395e-05
-2.5959773017257e-05
-4.08832935641926e-05
-1.52219759925452e-06
-2.85984416926378e-05
8.11935102197173e-06
-2.31368170646572e-05
-2.01714797363885e-05
-8.69272196745923e-06
-2.06686542453955e-05
5.47270869751789e-06
-1.52130608359658e-05
-1.8638808617386e-05
-2.90991602768784e-05
-8.72634994230107e-06
-2.98397174500906e-05
-1.0435460672187e-05
-2.29738973398339e-05
-2.53720990290922e-05
-3.53143838508029e-06
-1.95565228376061e-05
-5.05312400736489e-06
-1.96486876879514e-05
-3.25478955524893e-05
-3.19852531944655e-05
-3.75355037214316e-05
-1.83607343524362e-05
-2.12724859457409e-05
-3.23105398918106e-05
-3.20376752409593e-05
-2.00007541577754e-05
-3.17302659504006e-05
-1.37106925601699e-05
-1.20280430429148e-05
-1.46954955957304e-05
-2.10895403520177e-05
-2.93979996336919e-05
-4.65622458930825e-05
-3.92199633690632e-05
-3.11740979409846e-05
2.0048435516379e-06
-2.1871179557188e-05
-1.76751995383793e-05
-3.70036760931174e-05
-2.60452759419215e-05
-4.19107107799692e-05
-1.23329424601578e-05
-6.44898577751586e-06
-2.67750375557278e-05
-1.1869672219422e-05
-2.08269281702672e-05
-2.27064574005069e-05
-7.79187293627141e-06
-1.62601519918007e-05
-2.58562250734407e-05
-1.98976154709885e-05
-1.76988941666658e-05
-3.04204951525648e-05
-2.4419950429257e-05
-2.23131633108345e-05
-1.61182482167255e-05
-1.45142432730485e-05
-6.92929366883558e-06
-2.95051448773859e-05
-1.96521633446271e-05
-2.57523888622568e-05
-3.04428773253653e-05
-5.51771455484543e-06
-3.07181538649453e-05
-1.36824819539125e-05
-1.82092113121358e-05
-1.46203825403033e-05
-2.17289047313478e-05
-1.55851156701848e-05
-2.87387222329995e-05
-4.4404278397944e-06
-4.34465473830786e-06
-2.64540307203003e-05
-3.3000656813249e-05
-2.03167608595761e-05
-1.36930537665317e-05
-1.88959434832028e-05
-2.53993583690313e-05
-1.68970583768203e-05
-3.06940683618936e-05
-1.5834738822666e-05
-2.73773860473427e-05
-7.20694163090361e-06
-3.76000412389064e-05
-9.96555304539018e-06
-1.96837529367606e-05
-1.6938705337207e-05
-3.25067454716731e-05
-1.87476325317907e-05
-2.76653413376025e-05
-4.60848530086078e-06
-6.94034931672673e-06
-3.47825242227789e-05
-2.69046193471096e-05
-1.83018686891968e-05
-2.59056042397756e-05
-2.34080489641193e-05
-2.55417360490932e-05
-2.12156037796237e-05
-1.14067385996551e-05
-2.04744010030232e-05
-1.79952272662718e-05
2.67101116724384e-06
-1.90415734318782e-05
-3.83068978340308e-05
-2.13079007432389e-05
-1.031554871205e-05
-2.390860665129e-05
-2.98600188310334e-05
-4.02766908996318e-05
-3.4577203204312e-05
-6.04960894218752e-06
-1.12928390523971e-05
-3.42198657192275e-05
-4.5758463783272e-07
-1.31633965224378e-06
-2.81850943899184e-05
-1.34536273602855e-05
-2.12021768197452e-05
-3.5709386364267e-05
-1.79907515575797e-05
-4.12409692849197e-05
-2.13179163905968e-05
-2.32102035091632e-05
-2.09598476717437e-05
-2.81744152141793e-05
-1.81102159506337e-05
1.01427644139348e-06
-2.41775608245329e-05
-3.40913915409976e-06
-1.92070010044931e-06
-1.25638187087105e-05
-4.15498958924358e-05
-1.70956379399828e-05
-2.91360810389066e-05
-1.44101758118066e-05
-3.8820573307684e-05
-3.03758548942096e-05
-1.74808087452634e-05
-2.45318344317766e-05
-2.57911363163873e-05
-3.34634388529894e-05
-1.45123805177477e-05
-9.91674238006199e-06
-3.3344263362812e-05
-3.16051276540522e-05
-8.62221008417925e-06
-2.45417783606272e-05
-1.08139066162265e-05
-2.53235100111518e-05
-2.06572143625452e-05
-1.80677387895559e-05
-1.86014756831821e-05
-3.95301073168852e-05
-2.06170806640003e-05
-2.37611505877668e-05
-1.1420376945256e-05
-3.7496717057449e-05
-2.10192063309553e-05
-4.32334569333322e-06
-1.33753120891863e-05
-2.48213239898039e-05
2.84690298485521e-06
-6.43535833256621e-06
-2.88694020745646e-05
-2.80023478092382e-05
-3.28605764487902e-05
-2.25753576171406e-05
-1.53895600190058e-05
-2.49795511779088e-05
-2.3412930682812e-05
-3.84265158151676e-05
-2.94047246401718e-05
-2.50746859385697e-05
-2.56152565076203e-05
-3.40252006738674e-05
-1.70897363564274e-05
-1.30292199630893e-05
-3.23307528353182e-05
-2.81094846361419e-05
-1.50617595269098e-05
-2.46539034847706e-05
-1.17040379711565e-05
-3.67001237234102e-05
-1.66355158214822e-05
-4.83810747958397e-05
-2.4627733369792e-05
5.94400827473819e-06
-4.48472864376344e-05
-2.55193475453536e-05
-3.02150465601787e-05
-2.655681108108e-05
-2.07593362965102e-05
-6.33249971860639e-06
-2.1609070776679e-05
-2.4782970553601e-05
-4.86412601570652e-05
-1.03520841704993e-05
-3.47331945035027e-06
-9.68106050546513e-06
-2.31948085908246e-05
1.30232792445396e-05
1.40402479610283e-06
-4.95284859135061e-05
-8.70685808369495e-06
-2.79712301024885e-05
-2.44204611556629e-05
-1.64772621350459e-05
-2.38439543281276e-05
-1.60039118826467e-05
-2.2753621520274e-05
-2.47903992345065e-05
-3.75488590256293e-05
-4.03936397886689e-05
-2.30281594418147e-05
-4.90941763220285e-05
-2.86721635070538e-05
-1.66583875885072e-05
-4.00797641424071e-05
-2.43480120709759e-05
-1.92602772092492e-05
-3.52447332735203e-05
-2.35474532072548e-05
-3.19117882706213e-05
-1.74904133292652e-05
-3.5316628503722e-05
-2.3032916498551e-05
-1.81205908044514e-06
-2.20827943738604e-05
-3.25940060514201e-05
-1.97955110473052e-05
-1.64395602048424e-05
-2.43212714684357e-05
-3.0639418808783e-05
-4.43428325545829e-05
-8.32272550667248e-06
-9.1963122252241e-06
-2.9025522833917e-05
-2.06109976599037e-05
-2.33687450198568e-05
-3.41276028100523e-05
-4.23897222511803e-05
-1.15826176368892e-05
-1.79675053791368e-05
-4.32880585880841e-05
-4.12945674862679e-05
-2.73228052544954e-05
-1.2853710518342e-05
-2.42425139459211e-05
-1.96635630932567e-05
1.5133990139805e-06
-3.48284103167594e-05
-2.34601713699609e-05
-2.99198145845075e-05
-2.79294129999319e-05
-1.80245946281937e-05
-3.08736205519184e-05
-2.45756061356229e-05
-1.40395899205223e-05
-1.84347159061276e-05
-2.49679548966434e-05
-1.86236606433818e-05
-2.16036909845885e-05
-2.37974973184514e-05
-3.1742333317163e-05
-1.92434156229699e-05
-2.00487610576944e-05
-1.44239141020807e-05
-1.37058203339909e-05
-2.42626485499856e-05
-3.79101996319928e-05
-1.48519082298739e-05
-2.49222627175601e-05
-2.63847937113998e-05
7.72839034685978e-06
-3.15298098883095e-05
-1.61012138672504e-05
-1.54680014260447e-05
-2.63622610629822e-05
-1.79262672157761e-05
-3.74421025001809e-05
-1.47741810043584e-05
-1.67125957318075e-05
-1.66137617918829e-05
-1.2660624050162e-05
-1.76827728387372e-05
-1.48404629521633e-05
-2.80948990871101e-05
-1.94024001621357e-05
-1.53628474364412e-05
-1.25807238849856e-05
-1.09754902584966e-05
-1.99905949458831e-05
-2.95343039408004e-05
-3.65943737643316e-05
-1.46232756334244e-05
-1.05437366256749e-05
-1.98394965400239e-05
9.761033061403e-06
-4.97455887017015e-06
-2.88424483124372e-05
-4.74247561655986e-06
-2.24085246503238e-05
-3.44276266367837e-06
-8.73446725763818e-06
-2.73533356746011e-05
-2.61400968594293e-05
-1.61898748084376e-05
-6.29802565826846e-06
-8.13625129148327e-06
-1.27440186591659e-05
-1.04071436257515e-05
-2.93920231810773e-05
-1.36352320089263e-05
-1.03041100741098e-05
-1.62709243987517e-05
-1.76240536082318e-05
-1.02954274334595e-05
-1.53407767892655e-05
-2.48559145905415e-05
-2.35427030972167e-05
-8.73026923483256e-06
-2.28176685121376e-05
-2.29797655708923e-05
-2.16220045828622e-05
-1.5822666277529e-05
-3.42972773106175e-05
-1.40958693399332e-05
-2.47733489046064e-05
-1.64912423222645e-05
-3.43049094113514e-05
-2.06150802633062e-05
-2.41290485572141e-05
1.50189428957038e-06
-2.42546203035745e-05
-2.55872164371199e-05
-1.92075594873319e-05
-1.71728910224515e-05
-4.58224965947657e-06
-2.7788084698514e-05
-1.86385533717326e-05
-3.89659318706985e-05
-1.41777263044818e-05
-2.38989913163967e-05
-2.66813056506322e-05
-4.79943350124589e-06
-2.02325802054034e-05
-2.45690267580731e-05
-2.62490297644726e-05
-2.52536870469807e-05
-1.10395439381025e-05
-2.40957131600502e-05
-3.04085501088852e-05
-3.40885024246925e-05
-3.05966307854308e-05
-2.02641614211548e-05
-3.36176464215272e-05
-1.796134780169e-05
-6.2556243994223e-06
-1.56588203511546e-05
-1.5839170808147e-05
-1.50214155483599e-05
-1.15971635089122e-05
-2.80086659875206e-05
-1.98142526444982e-05
-3.11930228285436e-05
-1.69296214474553e-05
-3.55130255087469e-05
-2.08595520248223e-05
-2.64103175458637e-05
-2.80244362281291e-05
-8.63002578073598e-06
-3.89743854556207e-06
-1.89517919426136e-05
-1.06348650390189e-05
-1.17341194745499e-05
-2.49761120324606e-05
-2.74429841456295e-05
7.02399398715195e-06
1.21016064453677e-05
-7.13969987461743e-06
-1.03397866545152e-05
-7.81493939098951e-06
-1.25199573729553e-06
-1.95245784894244e-05
-1.02571047179726e-05
-1.90911248714906e-05
-4.99790547756422e-06
-1.35855623842593e-05
-1.89259788360805e-05
-1.3137377121659e-05
-3.16796133543441e-05
-4.10328010539518e-05
-2.44637377448603e-05
-1.42341025004507e-05
8.98567401916167e-06
-9.40677368581262e-06
-2.96332722213955e-05
-2.0852556712261e-05
-2.28165686112345e-05
-1.97615638329893e-06
-4.10308472330278e-05
-2.17228105202908e-05
-5.08705992909882e-06
-1.70031461603151e-05
-4.62537101790506e-06
-1.65917542732979e-05
-2.08864025645827e-05
-4.16112029442773e-05
-3.47059192317703e-05
-1.92488941038598e-05
-3.15414463035254e-06
-2.15366808362413e-05
-2.63560823457984e-05
-3.14124921291621e-05
-2.27567063365374e-05
-2.97460334809176e-05
-1.08815436887299e-05
-3.09222614116752e-05
-2.45036688546733e-05
-2.06489143359614e-05
-2.73913487877981e-05
-1.97831020233762e-05
-2.36175413697728e-05
-3.67198230795556e-05
-1.25186543191921e-05
-1.99331266498467e-05
-8.62015057595646e-06
-1.16677194326309e-05
-3.39760591979336e-05
-3.09227303157919e-05
-3.23874484784715e-05
-8.8172147013857e-06
-2.93234366229032e-06
-1.656275054367e-05
-1.78314102465796e-05
-3.57111760908058e-05
-3.33506025663791e-05
-3.98208740238667e-05
-1.97831138501924e-05
-1.23032176807613e-05
-4.70806400380047e-06
-6.71940625249202e-06
-1.17134201131398e-05
-2.85068354400281e-05
-2.60662084963925e-05
-3.54127406926125e-05
-1.34757486355988e-06
-1.2031756254434e-05
-3.66812654877097e-05
-3.55225023853033e-05
-3.93699888918096e-06
-1.77537658316605e-05
1.44814159945025e-06
-2.97750654207885e-05
-1.27433977633296e-05
-2.89276888764783e-05
-2.06924031785852e-05
-1.89461229077699e-05
-2.11501726529801e-05
-3.20315544453483e-05
-1.4380291719085e-05
-1.15611722732421e-05
7.53419928725316e-06
-2.76749822215623e-05
-2.09058980086439e-05
-7.58151306856435e-06
-2.61385339697178e-05
-2.18992149683931e-05
-1.54103088900227e-05
-1.42232388851347e-05
-2.88183254310167e-05
-4.84423148450687e-06
1.99325764442854e-06
-1.62672156324536e-05
-1.45665358302872e-05
-1.39919316331427e-05
-1.24354421335595e-05
-3.51518129295352e-05
5.22997306591205e-06
5.89209117459889e-06
-4.14663091498066e-05
-2.01579138161802e-05
-3.21029457614871e-05
-1.87583686509365e-05
-2.67154637884617e-05
-3.16867048673796e-05
-4.16616486777733e-05
-3.52988685359945e-05
-1.76306773904114e-05
-9.83881979389522e-06
-2.67563630750511e-05
-1.88555420652741e-05
-3.10686505455479e-05
-1.99674359679182e-05
-1.55031382094033e-05
-2.97025113463493e-05
-2.62564379364143e-05
-2.71197496453859e-05
-2.11247976246378e-05
-2.2259477314494e-05
-6.46578898758357e-06
-8.26766053069372e-06
-2.01926481549899e-05
-1.23152354583967e-06
-4.40777968567319e-05
-1.63090728581475e-05
-3.00516441162605e-05
-4.47950150627093e-05
5.2808345751172e-06
-6.64058247306304e-06
-1.02264524187994e-05
-2.87671740681618e-05
-1.01414872737903e-05
-1.83604186379456e-05
-2.87156991678761e-05
-1.15785013719246e-05
-3.41434521288299e-05
-7.29065538905433e-06
-2.18689105495577e-05
-1.81166335844454e-05
-8.31405225504108e-06
-9.78196686297411e-06
-8.54800844887931e-06
-2.10052302294588e-05
-2.17870732213845e-05
-1.01026858079269e-05
-3.37046448181174e-05
4.1713825603121e-06
-2.39398914084094e-05
-5.52179908592958e-05
-2.35743482871593e-05
-1.66872198864361e-05
-3.2279236097431e-05
-2.22988082422268e-05
-1.76182483915721e-05
-3.6101604162358e-05
-9.74642445830947e-06
-3.47234251612123e-05
2.38155188780662e-06
3.98022452455219e-06
-1.49056391308453e-05
-2.65450468095819e-06
-2.55922378716908e-05
-4.12873935278313e-05
-3.72910551288333e-05
-7.88143000514193e-06
-4.11139022348349e-06
-2.05005817431272e-05
-1.86338064833824e-05
-1.31568870430375e-06
-2.79411287464452e-05
-2.71972869254527e-05
-1.10623670824512e-05
-2.02602806536497e-05
-3.35422572679729e-05
-2.71337594940458e-05
-4.01328982458541e-05
-1.82955688276324e-05
-3.53186789793078e-05
-3.03852721471891e-05
-2.78671432915479e-05
-3.30309789745359e-05
-5.34241090591653e-06
-1.45273743609226e-05
1.16195497573918e-06
-2.45027423811601e-05
-1.31080228478555e-05
-1.71378993851773e-05
-2.47241889028228e-05
-9.09114736509511e-06
-2.39817343509798e-05
-3.72810015636332e-05
-2.29793373012485e-05
-1.41200001673833e-05
-2.46322534962325e-05
-2.32897112025028e-05
-2.39812057642669e-05
-3.04382601745127e-05
-2.14138941863851e-05
-3.15369553213775e-05
-2.51269810476276e-05
-2.83687453236349e-05
-3.53714565817263e-06
-1.21555429714547e-05
-3.0592233775179e-05
-1.94611462510038e-05
-6.22492924439738e-06
-2.8752653003353e-05
-4.92784041894463e-05
-2.16479252215357e-05
-1.9338838200309e-05
-1.9177747289655e-05
-2.35900752967945e-06
-2.53498521999752e-05
-2.42749702443531e-05
-1.51916011268429e-05
-4.00213579350255e-05
-1.49484255414187e-05
-1.17836990834677e-05
-2.72252549048868e-05
-2.4798206040188e-05
-7.37797582227427e-06
-3.18929247315984e-05
-2.68451331572459e-05
-2.47258731611577e-05
-1.10336288299074e-05
8.08704354067567e-07
-1.36237425647341e-05
-2.01808122577796e-05
-3.31284105090718e-05
-1.80697316242737e-05
-4.37816354250504e-05
-1.8848660009408e-05
-3.83408718234546e-05
-2.43630015587144e-05
-2.36657357183732e-05
-1.74290163402459e-05
-2.52941045502595e-05
-2.45611794514005e-05
-1.47233177828196e-05
-5.22965845973135e-06
-4.1964996224236e-05
-1.86725056250652e-06
-3.17201173905564e-05
-2.99025806852582e-05
-1.54472972220901e-05
-2.60143263212671e-05
-3.24812450436956e-05
-2.47297501707939e-05
-7.61361288106741e-06
-2.96269537747569e-05
-2.0987329295197e-05
-2.2975805666005e-05
-1.40548676167173e-05
-3.023677066261e-05
-3.33784727355288e-05
7.89793843157298e-06
-2.12119352492067e-05
-3.03060625698369e-05
-1.59568576955543e-05
-3.16591284913798e-05
-1.81229582789333e-05
-1.83457372581807e-05
-2.73234824477769e-05
-1.99870909657718e-05
-1.29980413160881e-05
-2.70390303654493e-05
-2.27263283723698e-05
-2.52062246189788e-05
-2.63944795006812e-05
-1.46324710931366e-07
4.02834608764444e-06
-2.49181231631533e-05
-3.23281078875686e-05
-2.3477668422621e-05
-1.2901261699414e-05
-3.64202648552238e-05
-1.77916571885134e-05
-1.47916530456715e-05
-1.14144900896497e-05
-1.67874566471961e-05
-1.71287667008679e-05
-1.27760047132952e-05
-1.11945201585822e-05
-3.92494002623219e-05
-8.86748225901493e-06
-2.13251153495205e-05
-4.6701811193887e-05
-2.77689867162048e-05
-2.076261173511e-05
-1.15897005536928e-05
-2.72983247054715e-05
-2.26966543671375e-05
-1.65214452551307e-05
-2.98537732177661e-05
-2.99574228536401e-05
-1.307521833911e-05
-1.97022817898229e-05
-2.72639081465596e-05
-2.97895394171486e-05
-7.02445547969295e-09
-2.79701924348716e-05
-4.22814555364806e-05
3.75657710422413e-07
-2.73783974029844e-05
-2.34676064074096e-05
-3.02417377622033e-05
-1.9690136204859e-05
-5.21566387542098e-05
-3.73931221861473e-05
-2.45936690092853e-05
-4.4549949120993e-05
-3.69684405480705e-05
-2.41418245195217e-05
2.05975065402658e-06
-7.10705400167699e-06
-2.46405709169392e-05
-3.59042076115475e-06
-2.23944596007497e-05
-1.41823738186259e-05
-1.04496548830709e-05
-7.11755520041408e-06
4.37232405763057e-06
-1.1322972430986e-05
-4.37581719752945e-05
-3.79172685216976e-05
-1.36244984463869e-05
-3.8957513993776e-05
-7.24895633411635e-06
-1.4844821820286e-05
-8.05336419828125e-06
-4.42809675305265e-05
-1.66878218770923e-05
-1.51311400024856e-05
-2.61173511412512e-05
-2.2659666738171e-05
-1.53265270144058e-06
-2.89540931178357e-05
3.46008715503887e-07
-8.88874716006876e-06
-1.89431371184436e-05
-2.39784141391476e-05
-3.34325806242134e-05
-3.0845871385225e-05
-3.08389733559471e-05
-1.92294152774271e-05
-2.10549428803598e-05
-9.66062174115931e-06
3.38018248991181e-07
-1.79575617147022e-05
-4.30966070564921e-05
-1.49270616514675e-05
-2.47430612755744e-05
1.78871368081291e-07
-2.37943757464388e-05
-1.1448927577865e-05
-2.42653529432754e-05
-2.82129618442e-05
-2.11217108625145e-05
-1.53349466414513e-05
-3.2206686750564e-05
-2.90011315064637e-05
-2.27832875546218e-05
-3.94115041509414e-05
-3.05510563715846e-05
-3.29368290524284e-05
-4.00755078672271e-05
-2.45944650164475e-05
-3.77026125949587e-05
-1.05613202584757e-05
-1.48167303440377e-05
-2.71431413897332e-06
-8.58490714261354e-06
-4.15941047006486e-06
-9.63071744684765e-06
-3.05794810798815e-05
-4.13241458269779e-06
-6.87581936888661e-06
-3.14487566347831e-05
-9.08004953514636e-06
-2.07902155525936e-05
-1.74123225105797e-05
-3.82772338574031e-05
-5.02136665454653e-05
-7.1473572524828e-06
-1.00366687073217e-05
-4.37586426543758e-05
-2.98841405995694e-05
-4.40668811834872e-05
-8.32374584485838e-06
-2.744453409114e-05
-3.13162182226649e-05
-2.00013879697839e-06
-4.48833111963727e-06
-1.46976064517028e-06
-2.14164356795789e-05
-3.3093180972278e-05
-2.64638681652169e-05
-3.70103038913945e-05
-3.18839066674452e-05
-2.79437933450127e-05
-2.72590164454559e-05
-2.4211592749262e-05
-1.23779390236008e-05
-2.71032891485812e-06
-2.29576567868258e-05
-3.24022309833904e-05
-3.15825983917062e-05
-4.46631231792071e-06
-3.25053839043803e-05
-3.35797398408819e-05
-1.10334062453776e-05
-3.83874907837824e-07
1.48400641061232e-06
-2.34137882580345e-05
-3.34210936821761e-05
-7.97053276506937e-06
-3.57013935901406e-05
-3.07677378651296e-05
-1.68813254730377e-05
-2.0783071262555e-05
-2.83575856153865e-05
-3.07778198688343e-05
-2.02559354062638e-05
-9.25318495982203e-06
-1.63735335810233e-05
-2.06534573064657e-05
-5.73481365610872e-06
-1.94423687024915e-05
2.38242072792145e-06
-2.15347019836184e-05
-1.98352524172665e-05
-1.23159797283233e-05
-3.21213960331312e-05
-2.35467854694909e-05
-3.94012485000585e-05
-2.96335491818184e-05
1.36983752291722e-05
-2.84465807150368e-05
-1.80052033333826e-05
-2.33547664338232e-05
-3.75050146445756e-05
-4.25559123829768e-05
-3.3283421053452e-05
-8.53788817360152e-06
-4.090631545632e-05
-1.75732321078855e-05
-1.85942810833359e-05
-1.79517333997938e-05
-3.2883852539372e-06
-1.60533824615907e-05
-1.94076506520569e-05
-1.36479076899788e-05
-2.93444601784021e-05
-2.54512582360461e-05
-7.54574116509377e-06
-8.52549251431983e-06
-9.66925443923751e-06
-1.16447619789814e-05
-3.15581791059011e-05
-1.58095865178841e-05
-3.93560183175439e-05
-1.99748170425062e-05
-1.48214765114191e-05
-4.26419070326621e-05
-2.33868261471612e-05
-3.96965536242212e-05
-2.71278309312321e-05
-3.50304323683651e-05
-1.50683929899682e-05
-9.33578364059234e-06
-3.08559325645338e-05
-3.22195492484359e-05
-1.1670331469777e-05
-4.67106288282586e-05
-1.30013041308907e-05
-1.39098715306796e-05
-2.5700728479123e-05
-2.72186419050593e-05
-1.55293365800431e-05
-1.93244582158177e-05
-2.14950665157617e-05
-2.25802086760008e-05
9.10348800642279e-06
-3.2187615681437e-05
-2.54510730170273e-05
-1.04246501900436e-05
-9.29486587965326e-06
-3.15765325924797e-05
-1.43060048604879e-05
-3.655238143616e-05
-1.81757236032384e-05
8.66511895245989e-06
-2.38133536980042e-05
-1.93696193433773e-05
-2.71788631168526e-05
-3.14707389507255e-05
-2.18654740618858e-05
-3.50225506716189e-05
-2.03059090383809e-05
-2.75571741414986e-05
-2.18026862300061e-05
-1.13432588080416e-05
2.24925315425399e-06
-2.65633496500994e-05
-1.98293470305342e-05
-5.67225956705664e-05
-3.11767022328037e-05
-3.74637413698625e-05
-4.29081674411753e-05
-4.74215440160953e-05
-1.30932603053795e-05
-2.05720223734002e-05
-1.6286758856189e-05
-1.34130378967183e-05
-1.08908556987255e-05
-3.31314500675494e-05
-1.07350589379248e-05
-1.6755504256042e-05
4.61653509469305e-07
-5.19394163393893e-06
-1.04017994822795e-05
-2.91523599766108e-05
-1.95137468417612e-05
-2.43508819453432e-05
-4.07504790630817e-05
-1.74752453889076e-05
-2.50385207002225e-05
1.99541068179792e-06
-1.37877259360515e-05
-1.02728302923341e-06
-3.00301789330577e-07
-3.11907185223431e-05
-3.60840462208011e-05
-3.49550606111214e-06
-2.50551050829354e-05
-2.40943457815278e-05
-2.72868292792123e-05
-1.30098905542168e-05
-4.02838419969384e-05
-8.59557964726886e-06
-1.19495530021576e-05
-6.10941898332421e-06
-1.23103404605398e-05
-2.23639362720651e-06
-1.42300406334812e-05
-1.72772101967569e-05
-1.80726597600284e-05
-2.91193163948647e-05
-1.57633087801601e-05
2.80287209415573e-06
-3.13907962089414e-05
-2.67181456274323e-05
-3.65023377084232e-07
1.47124708320252e-06
-1.74578167784243e-05
-2.40148612441177e-05
-3.09075449392313e-05
-2.10302650708733e-05
-1.23178845079181e-05
1.04734324091005e-05
-1.93889996730348e-05
-2.01413063628888e-05
-1.12862581381137e-05
-2.08376071597259e-05
-1.39456704725795e-05
-3.92580681275332e-05
5.65769535431869e-06
-9.65208018462751e-06
-2.98747420399468e-05
-3.90978806513142e-05
-2.25206383088016e-05
-2.03569853474885e-05
-1.6255956168815e-06
-1.1843326993119e-05
-6.63808754567929e-05
-1.30848600961777e-05
-1.72550642250875e-05
-3.97949587029041e-05
-7.80885950481185e-06
-1.63882191389714e-06
-2.59925207521782e-05
1.21627293993077e-06
7.50096534256261e-07
-4.69274933900737e-05
-5.80100117849043e-06
-2.14313183519647e-05
-1.34628869052592e-05
-3.06300477771104e-05
-2.46101089681308e-05
-2.29067249007227e-05
-1.62489618679076e-05
-3.02426196027205e-06
-1.52803476702703e-05
-2.52349997500998e-05
-1.17903962606357e-05
-1.29199022280514e-05
-4.03048969432254e-05
-1.48696378728219e-05
-1.69220366102973e-05
-7.0921573715819e-06
-3.69175020774969e-05
-3.36423797467609e-05
-2.88998008494518e-05
-3.8563977415805e-05
-5.43521580771477e-05
-2.70038349327866e-05
-2.54207282681392e-05
-2.19582126729678e-05
-2.40039642688848e-05
-8.39923217547549e-06
-3.27604084998265e-06
-5.93420063244262e-05
-2.61762580339133e-05
-3.01861556354213e-05
-1.63270993381618e-05
-1.97308528843355e-05
-3.397763421133e-05
-2.95340434376692e-05
-1.61846081403893e-05
-4.85172736833737e-05
-2.60739001436115e-05
-2.05237466404929e-05
-1.50645107897309e-05
-2.17113817490894e-05
-1.56190886771707e-05
-2.14973448699494e-05
-1.99936548024958e-05
-3.52982028822868e-05
-2.32500129123939e-05
-2.93012567644694e-05
-1.28470208689884e-05
5.02523663318557e-06
-2.93402209473205e-05
-6.76539056876093e-06
6.59308454076285e-06
-2.02463102355483e-05
-9.98705127667011e-06
-1.30142564977608e-05
-2.29573698103797e-05
-1.14060854597686e-05
-5.34492085904927e-07
-3.45984368041067e-05
-2.7209810993589e-05
-1.59502686681634e-05
-1.30171197840657e-05
-1.09200975668506e-05
-2.69026353769826e-05
-1.67771404654711e-05
-4.21374587621607e-05
-1.2062924685715e-05
-1.42248921848955e-05
-2.47956505647151e-05
-1.50937134011337e-05
-1.37177762464575e-05
-2.09479071738875e-05
-9.4608928459238e-06
-2.44767718684388e-05
-2.04956134167134e-05
-1.75006350407157e-05
-1.75905446704053e-05
-2.31535182125998e-05
-2.28448058658755e-05
-2.78266101049543e-05
-4.88200664368555e-05
-1.76153542755804e-05
-4.22424349322068e-06
8.33186774945633e-06
-3.16805002276451e-05
-2.33408700710095e-05
-3.80061148050518e-05
-3.61200273110246e-05
-1.01760697230658e-05
-3.56582227257759e-05
-8.47188642922103e-06
-2.05378396139533e-05
-2.86922539321937e-05
-6.90846051846293e-06
-2.24751319635837e-05
5.99190115523626e-06
-1.25384429907966e-05
-9.53938930054644e-06
-1.4645197789518e-05
-2.26341489454382e-05
-1.69702203472866e-05
-1.16334544544382e-05
-2.02677006884842e-05
-3.09559529951738e-05
-2.3994133633627e-05
-1.24604402119978e-05
-2.58672945477502e-05
-1.66569783035157e-05
-8.39172023357953e-06
-1.20037255182243e-05
5.75659786929763e-06
-1.77907610166466e-05
-1.77016897277626e-05
-3.44445683560377e-05
-1.88666786678149e-05
-7.11177495678233e-06
-3.91667598094993e-05
-2.5325899378084e-05
-2.25949803877587e-05
-4.64868580390569e-05
-1.36512723712546e-05
-3.09110045806815e-06
-1.84148384743815e-05
-2.0868721499279e-05
-2.60524720841908e-05
-2.67002898089618e-05
-7.57947600493624e-06
-1.91132172562846e-06
-2.5778222673726e-05
-1.71288404523377e-05
-2.75472975311717e-05
-3.25113618468458e-05
-1.58460593934324e-05
-1.89098974702452e-05
-1.78865582007752e-05
-4.51483995355915e-05
-1.66268835438634e-05
1.48901558684751e-05
-2.61554966512098e-05
-1.24211430077452e-05
-1.41512657640431e-05
-2.16399310394288e-05
-2.30260269737774e-05
1.36292097184011e-05
-2.54233190070234e-05
-1.26944972866461e-05
-8.79910414965768e-06
-1.06807413034908e-05
-1.6211194204593e-05
-2.22724009321103e-05
-2.33558246901503e-05
-5.99576493367389e-06
-9.91637812000382e-06
-1.62900678032777e-05
-3.23009721490557e-05
-3.20718902634197e-05
-3.33147352245176e-06
-3.13179314210093e-05
-8.54040935200393e-06
-2.5176474467602e-05
-9.38958655225532e-06
-2.30836440395801e-05
-3.042738396518e-05
-2.28800469836882e-05
-2.30622519449439e-05
-2.42463042487539e-05
-8.38838522171415e-06
-2.58543704707709e-05
1.12809728325062e-05
-2.42999312681107e-05
-2.4636368689382e-05
-1.98608316607575e-05
-3.17090274105491e-05
-2.13882022267293e-05
-2.39200760494491e-05
-1.56129244964947e-05
-3.25462531070147e-05
-3.43048445198561e-05
-2.9669877450707e-05
-1.58026259171783e-05
-2.21415006891659e-05
-2.04089347426557e-05
-1.13404912538961e-05
-1.77648819229168e-05
-2.04144941209903e-05
-1.04513834920846e-05
-2.11021858514275e-05
-2.09623233380398e-05
-2.58063738368596e-05
-1.29194558217748e-05
-2.44117774137025e-05
-2.7082612306581e-05
-2.72829773568196e-05
-1.33517599274531e-05
-1.05994233714644e-05
-3.65793939107474e-05
-2.90043085800595e-05
-2.62615411174946e-05
-3.30385861828022e-05
-1.37340390615009e-05
-2.52994623046737e-05
2.85877603745543e-07
-1.55058605002033e-05
-1.79030277148159e-05
-2.27203561244096e-05
-2.48765994761865e-05
-8.30497093884088e-06
-2.68523835046689e-05
-1.02420516421672e-06
-2.44135357935769e-05
-1.74752547751261e-05
-2.39111155488189e-05
-2.08227845345812e-05
-6.28320074169956e-06
-1.40889643785201e-05
-2.2160692887995e-05
-1.39399426322409e-05
-5.70980122361513e-06
-3.06338788124218e-05
-1.7013808523272e-05
-5.77273421729584e-06
-2.8202102033965e-05
-1.01338392352904e-05
-8.46834393631144e-06
1.39101435530443e-05
-2.37784801826803e-05
-9.53302817755047e-06
-1.93829645321482e-05
-3.38040439132404e-05
1.2769606972297e-06
-2.22059852050759e-05
-4.46471650111607e-05
-3.73473322771973e-05
-2.60021827342826e-05
-1.29650673594846e-05
3.50903790569595e-06
-1.79676104484223e-05
-2.25488817197433e-05
-1.13569101203894e-05
-2.71744749940372e-05
-8.73036166220097e-06
-1.29632154249186e-05
-1.75021352739273e-05
-1.8447931124778e-05
-9.63926056050366e-06
-3.40188362057569e-05
-1.07459164664234e-05
1.10468348565757e-05
-1.51218835400776e-05
-2.5408015618521e-05
-3.80735313119311e-05
-7.25251424856401e-06
-2.40058590159928e-05
-1.54974374967445e-05
-2.2305577618794e-05
-2.43115746018709e-05
-1.40003886091509e-05
-2.25161907346763e-05
-1.86036598621123e-05
-2.45851437140897e-05
-3.44479009794871e-05
-2.87713317246148e-05
-3.31497779640114e-05
-3.108155068031e-05
-2.60523370043985e-05
-3.10444293089355e-05
-1.09127944780066e-05
-1.37477750843164e-05
-3.39176124494091e-05
5.73525153394235e-06
-1.50250774478348e-05
-3.56557884088898e-05
-3.02315937882696e-05
-3.95835764785379e-05
-2.31733567653761e-05
-2.31604219984848e-05
-1.55461896608123e-05
-2.29096620040997e-05
-1.57084985350825e-05
-2.99529595979064e-05
-2.55554206554935e-05
-1.35502633752796e-05
-2.05423442990251e-05
-2.99010457531078e-05
-2.61452937295231e-05
-7.96877003198337e-06
-2.90902462953608e-05
-2.59166697534813e-05
-2.68681509962223e-05
-1.1044635160607e-05
-1.18936448793165e-05
-9.86368465921478e-06
-3.28542628303491e-05
-8.12846430503015e-06
-9.5016041751736e-06
2.76699898599206e-06
7.17163322411336e-06
-1.06965429446633e-05
-2.13951546864344e-05
-2.4063909545395e-05
-3.33824835250767e-05
-1.75738611918175e-05
-3.32709149374255e-05
-7.20261853041304e-06
-8.75571007240595e-06
-2.47668352897162e-05
-3.29894559219504e-05
-4.53047687897462e-05
-2.48190534885663e-05
-1.30138735096068e-05
-6.23921532461358e-06
-1.285220133038e-05
-2.01995713444672e-05
-2.70320500891033e-05
-1.01187983887217e-05
-1.98680194354245e-05
-3.17538787431081e-05
-2.39991158696602e-06
-1.01700870619704e-05
-3.05498248913175e-05
-2.87573866700249e-05
-2.19950093345822e-05
-2.79280939983477e-05
-4.80064197417395e-05
-3.10511109132802e-05
8.51064420210634e-06
-3.52586798418993e-05
-3.107139459397e-05
-3.29900177158773e-05
-1.04301634193708e-05
-1.69064360265379e-05
-2.66739796211708e-05
-1.34614206221623e-05
-1.94359621253684e-05
-2.75828938203957e-05
-2.89972015755096e-05
-2.77615102076972e-05
-1.51404730524316e-05
-2.21895267594303e-06
-2.13724027174535e-05
-2.43647375817665e-05
-2.94772047492715e-05
4.06147196083673e-06
-3.49174942485132e-05
-1.92225779050297e-05
-5.10532793670594e-06
-3.38199054835485e-05
-3.30591021106786e-05
-1.07612117106626e-05
-2.03366081916377e-05
-1.38721313490565e-05
-1.3527609715536e-05
-1.3015056503136e-05
-2.16363262232536e-05
-2.46344953956335e-05
-4.48674816397809e-05
-9.77536627258628e-06
-2.34736709475963e-05
-2.82631491004251e-05
-8.21195262507029e-06
-1.58818849753632e-05
-3.27262773170184e-05
-1.23034048240699e-05
-2.48952113630826e-05
-2.394386264399e-05
-1.32733293085772e-05
-2.8475485646851e-05
-2.76130731710053e-05
-2.18795201369764e-05
-4.00108468579389e-05
-2.46640394882215e-05
-4.8540982848387e-05
-2.06340265391611e-05
-7.96124856883947e-06
2.22786357599198e-06
-1.4249853996591e-05
-1.10516965556104e-05
-2.06102924714559e-05
-2.49121732788963e-05
-1.36347347085392e-05
-1.91362233639704e-05
6.03559723555615e-06
-2.94701552557433e-05
-2.58381650348202e-05
-2.11456208746041e-05
-1.97248479082711e-05
-2.57666039141117e-05
-2.9053869192541e-05
-6.55001304175679e-06
-2.81693477553676e-05
-7.92681779921275e-06
-1.66039883198545e-05
-4.68952601238645e-05
-2.23898915798564e-05
-1.45519120350688e-05
1.05491636910928e-06
-2.53091801312239e-05
-2.23902875455137e-05
-1.86032552607772e-05
-2.19528646418778e-05
-4.18176599756984e-05
-1.0223174418338e-05
-2.57209462255606e-05
-3.19332920730254e-05
-3.84856167527941e-05
-5.4224604285101e-05
-2.36549831641199e-05
-3.83000218247978e-06
-7.42361128391759e-06
-3.95749538249638e-05
-3.45637332828496e-05
-1.85714117878058e-05
-3.78890833011581e-05
-2.90165690328331e-05
-1.28413003750871e-05
-2.64933030114257e-05
-2.79475318072084e-05
-4.89794727651308e-05
-3.69135201063673e-06
9.3532394233214e-06
-3.7570271217451e-05
-3.69613428885742e-05
-2.29180404504249e-05
-1.92924745531503e-05
-1.54073385705284e-05
-2.57855955868482e-05
-4.57524487971387e-05
-2.76777115552314e-06
-2.640924225107e-05
-3.8254481189811e-05
-3.79185751126444e-05
-3.34748740151558e-05
-1.53718710045604e-05
-3.48829800571507e-05
-2.29313232274216e-05
-1.77153586688746e-05
-1.7117292225596e-05
2.10431968116018e-05
-1.50742501142159e-05
-2.03979915260983e-05
-2.00014016324703e-05
1.32108400265362e-05
-2.16458352816509e-05
-1.45852617039256e-05
-2.79137069974759e-05
-7.72168318910512e-08
-2.81242612143983e-05
-3.15120938047193e-05
-2.19627820905468e-05
-3.29003259010201e-05
-2.68871685599301e-05
-3.98453166580599e-06
-3.04242069429779e-06
-1.80788115616951e-05
-1.57543122717528e-05
1.02790838227704e-05
-3.03239581963017e-05
-2.24851263298477e-05
-2.14082476971436e-05
-2.93393122731175e-05
-2.97401727565112e-05
-3.19698245137662e-05
-1.21133632097211e-05
-3.09102878936606e-05
-2.66002406837024e-05
-2.91657845453783e-05
8.58004223457749e-06
-3.21112649197251e-05
-1.68910905937053e-05
-2.05339826021264e-05
7.25722655889557e-06
-2.52138748168026e-05
-2.75403343888296e-05
-4.01635821464487e-05
-1.59872784291191e-05
-2.65586015880619e-05
-3.36516512532085e-05
-1.6241473811061e-05
-2.04715363978614e-05
-1.18413340243631e-05
-2.33273623533988e-05
-2.95738171952896e-05
-1.91542707199607e-05
-2.18345277382883e-05
-1.01268663876696e-05
-3.24870174160616e-05
-1.04937138905167e-05
-2.32512838309816e-05
-3.42071522154712e-05
-1.77539964061883e-05
-1.80731379293941e-05
-2.68361442660788e-05
-4.12370666160844e-05
-4.01748085104301e-05
-2.98006839910985e-05
-2.37901950895349e-05
-1.58885527649101e-05
-1.61942333285516e-05
-2.05835275240894e-05
-7.86588837163858e-06
-2.86275698813551e-05
-3.60730392769409e-05
-2.30584386335204e-05
-3.52366794237724e-06
-5.70998473434669e-05
-4.15230823470739e-05
-2.61762059351485e-05
-1.38623085840763e-05
-3.23508004005614e-05
-3.27271199497554e-05
-1.98551590599571e-05
-4.25952662458792e-05
-1.35918688315586e-05
-2.16714915560352e-05
-2.03921613702848e-05
-1.56105706614068e-05
-2.61498120106911e-05
-9.92670080181254e-06
-2.87456794152147e-05
-7.2328641991512e-06
-1.22751476127288e-05
-3.72607366419666e-05
-3.72304395130133e-05
-1.55862732647e-05
-5.51354369538978e-06
-1.97199318193192e-05
-2.63412611444581e-05
-2.19823575754656e-05
-3.18135887369466e-05
-2.78281529284759e-05
4.26448605202323e-06
-1.45910213809232e-05
-2.94845442211892e-05
-1.81492000238044e-05
-1.22998407363863e-05
-1.19117776550882e-05
-2.7929201078516e-05
-2.66977906731816e-05
-3.24411143531243e-05
-5.37642359725444e-06
-3.7045964958755e-05
-2.14777041109868e-05
-9.70347283670871e-06
-8.10021516713983e-06
-2.80003207573965e-05
-1.60340383849033e-05
-7.99813854451485e-06
-1.18623167866619e-05
-3.39138790574638e-05
-2.84436135908018e-05
-1.91105032545175e-05
-2.99558165924602e-05
-2.23856489333538e-05
-1.71572928233358e-05
-2.34476066521578e-05
5.02511915723263e-06
-3.33888543784017e-05
-2.30312999132632e-05
-2.9410672055745e-05
-2.98874603574337e-05
-1.73173606547158e-05
-1.61228728722556e-05
-1.31913274076024e-05
-1.67406053371994e-05
-1.69988536940724e-05
-3.17838227366656e-05
-5.42217099117329e-05
-9.41970989364078e-06
-3.89256883538588e-05
-1.8150882739681e-05
-4.34127645925569e-05
-9.46245493642713e-06
-9.02315820205019e-06
-1.64887823795995e-05
-3.20891553744098e-05
-5.34785216509942e-07
-6.49171682412309e-07
-2.46124192334179e-05
-2.87075814620711e-05
-2.3999563797978e-05
-3.15669999082236e-05
-4.39986111404903e-06
-2.43724174475058e-05
-3.37209131468145e-05
-4.99939897846218e-05
-2.2045028816003e-05
-1.34561069644378e-05
-3.21916893698351e-05
-1.7649295535973e-05
-3.28657842625411e-05
-2.68262853712111e-05
-4.80453182042553e-05
-1.50492309556831e-05
-1.91701375347504e-05
-2.08203240427625e-05
-1.98567816027014e-05
-2.00476009765725e-05
-2.97573189244226e-05
-1.9174763766555e-05
-2.03668576452325e-05
-2.32436636609641e-05
-1.18886632166754e-05
-1.4020209665201e-05
-2.84248015250251e-05
-3.29326039126957e-05
-2.3094942989251e-05
-3.33514750134328e-05
-2.5209872391079e-05
-3.94760223872106e-05
-7.2355755021459e-06
-1.98776176838246e-05
-3.27639831698082e-05
-4.54995568618631e-06
-1.94413937409508e-05
-1.55591594073129e-05
-1.97769771230609e-05
-1.38146326682259e-05
-1.12972275561389e-05
-1.87831485067724e-05
-1.96382357591144e-05
-2.57417244234272e-05
-5.4146178219716e-06
