# Supplementary material for: Research on computational propagation and identification of mine microseismic signals based on deep learning
Source: PLoS One. 2025 Oct 22;20(10):e0334641. doi: 10.1371/journal.pone.0334641 (PMC12543183; doi:10.1371/journal.pone.0334641)
Supplement: S2 Data — (ZIP) [file pone.0334641.s002.zip › 000100500001964.xlsx_0.txt_24.txt.txt]

-2.02973222485522e-05
-2.12603120061112e-05
-2.32459211792475e-05
-6.81236350501117e-06
-2.55816706738538e-05
-7.00333429372618e-06
-2.42568953059493e-06
-3.39891223745077e-05
-2.18713953763626e-06
-1.79894714089908e-05
-1.73269058743804e-05
-2.53649080967171e-05
-5.11644672364061e-06
-2.98170529903303e-05
-1.54629546357668e-05
-2.96615875245639e-05
-1.28439555273229e-05
-2.86744634447196e-05
-3.07592051625087e-05
3.06275929626094e-06
-5.55969126149176e-06
-1.47832065973679e-05
-2.89849245581528e-05
-2.27588352871627e-05
-1.8636450631425e-05
-1.40906893874133e-05
-2.60224035509895e-05
-1.77185533983398e-05
-5.44101132019586e-06
3.35526272731963e-06
-8.04746820278241e-06
-3.56446191488539e-05
-1.45189932708329e-05
-6.72845978670129e-06
-2.28053580594844e-06
-3.79804874750898e-05
-2.62392955887384e-05
-1.85194715169112e-05
2.22346217168493e-06
-3.71032000584497e-05
-1.17010412855656e-05
-3.10479158652318e-05
-1.97594232678738e-05
-4.092230006776e-05
-2.9992366876626e-05
-4.42909740039261e-06
-1.28434841666974e-05
-1.78112913500368e-05
-5.52503593080172e-06
-1.40758731764623e-05
-3.89980958316579e-05
-2.31909887039457e-05
-1.68731221053442e-05
-2.22895518125713e-05
-2.78009163560877e-05
-9.97875727660993e-06
-2.21600441975289e-05
-2.17892648221543e-05
-1.40383379843679e-05
-1.79872053656452e-05
-1.12535421725569e-05
-1.02624956924718e-05
-1.50889958563048e-05
5.85790517285511e-06
-1.16802399158837e-05
-1.00572401688275e-05
-3.02263029162447e-05
-2.41252487872589e-05
-3.31453883503671e-05
-1.80211510277353e-05
-5.35547372786224e-06
-2.23343798386912e-05
-1.28743869620925e-05
-3.50388236232236e-05
-1.46068465049506e-05
-2.3325479938388e-05
-3.29796967119767e-05
-3.46884074338922e-05
-3.95460285206955e-05
-1.19867363472468e-05
-4.09688713905472e-05
7.72989844851001e-07
-1.74489199963372e-05
-3.27788437246023e-05
-2.17180293965723e-05
-3.01511409949361e-05
3.44228480335219e-06
-3.92031654225792e-05
-2.92255546377098e-05
-2.51107617849435e-05
-3.99170990144298e-05
-3.55389952245899e-06
-3.03755610103683e-05
-1.78671062871718e-05
-1.28488977268115e-05
-1.25103703311025e-05
1.39723915653945e-06
-2.11889898799432e-05
-1.59703731741515e-05
-4.12209081120601e-05
-1.99244434289512e-05
-3.09204711681829e-05
-4.00468000840636e-05
-1.64762221626773e-05
-1.78724885689914e-05
-4.68966113171873e-05
-4.13823712279034e-05
-2.08397303648916e-05
-1.76740736208786e-05
3.42904750911585e-06
-1.78315486922547e-05
-4.64233409789911e-05
-2.10856179237562e-05
-1.85853631514944e-05
-1.08974262866875e-06
-2.23100489043598e-05
-5.01282436833633e-06
-1.97792820801858e-06
-2.88279024202455e-06
-9.43989154998059e-06
-1.98117365111157e-05
-4.34187146426099e-05
-4.62774464216314e-05
-1.54171277327232e-05
-4.68751069971815e-05
-3.31637235272154e-05
-3.3496285803891e-05
-8.65991648124628e-06
-2.9533463753599e-05
-7.61855197635916e-06
-9.44981098031255e-06
-2.01979141748762e-05
-1.02303338080857e-05
-2.18305095055984e-05
-1.51581643824656e-05
-1.56768761198808e-05
-6.61838547606979e-06
-2.93444932426518e-05
-2.57212611914611e-05
2.94833114939765e-06
-3.06760178471025e-05
-2.89496354952929e-05
-2.26306571606825e-05
-4.53052804627989e-05
-3.02171754973649e-05
-1.78457509089607e-05
-4.22222687336143e-05
4.85492864771271e-06
-2.39475139859834e-05
-2.78031217519395e-05
-4.12110091699193e-05
-2.77500722845411e-05
-1.63073107217652e-05
-2.50734681589172e-05
-1.92655037778005e-05
-2.11132871429697e-05
-3.73433968482787e-05
-1.8059510955345e-06
-1.1725659109971e-05
3.38699662659945e-06
-2.9844668903184e-05
-3.40544906422233e-05
-3.14857612484465e-05
-7.1800897998292e-06
-3.13740224968091e-05
-2.36933135259722e-05
-2.99390437735691e-05
-2.91473291560678e-05
-2.16730703139877e-05
7.33028763020051e-06
-2.10857321814489e-05
-2.36463485502186e-05
-1.33244856947723e-05
-3.18732412626726e-05
-2.55470045598939e-05
-1.5122728301809e-05
-2.6995550443432e-05
4.95401563742886e-06
-1.01339819712755e-05
-1.92136746216937e-05
-4.1852828172735e-05
-3.29087486306549e-05
-2.40235344817574e-05
-3.23770095059161e-05
-1.57795348274582e-05
-1.6661221312655e-05
2.01534708436087e-05
-3.04939948483465e-05
-2.48319086242385e-05
-3.07293928432237e-05
-1.37805982116299e-05
8.39767598032976e-06
-3.93109201486345e-05
-1.91823948252847e-05
-1.83669005798266e-05
-2.78691428785792e-06
-2.40833305121698e-05
-5.37880948118815e-06
-2.91002809812742e-05
-1.33348962208878e-05
-2.13140923871043e-05
-2.40901008158774e-05
-2.23792782689932e-05
-1.73997731612587e-05
-1.84977236725584e-05
-3.22700939649538e-05
-2.38127206978483e-05
-2.01575141165979e-05
-1.93810992455308e-05
-1.08969997563678e-05
-1.02202605281744e-05
-9.92543122931053e-06
-8.93493245214732e-06
-9.76735265360906e-06
-2.46244013914134e-05
-2.15410500044318e-05
-1.31128502637928e-05
-4.05809270583485e-06
-2.98997824902952e-05
-4.0265064036411e-05
-4.50952189217344e-06
-1.6671660486732e-05
-1.74914613475659e-05
-2.34302646217693e-05
-3.301085693444e-06
-7.74115851077637e-06
-4.65709905189151e-05
-3.80154311820991e-05
-1.28854319003369e-05
-1.29461501062595e-05
-2.39958692426148e-05
-3.81672070075318e-05
-3.84794100052652e-05
-2.28986448085663e-05
-1.70429157611481e-05
-3.25415927050301e-05
-2.01650285712761e-05
1.44430356429932e-06
-2.64373979707287e-05
-2.77712427297577e-05
5.86434323219897e-06
-2.06687271411721e-05
-2.26706786479314e-05
-5.19654555488079e-05
-2.61399906274047e-05
-1.89408480389841e-05
-3.03114331540179e-05
-4.19936944142172e-05
-4.1046928348599e-05
-2.16587276686477e-05
-3.33516499958817e-05
-1.29304481745307e-05
-2.91038137964252e-05
-3.25640493886359e-05
-3.00967369527542e-05
-1.07301198594978e-05
-1.68697607151364e-05
-3.01743536421601e-05
-3.73669394301721e-06
-2.27937671832468e-05
-2.58228296316295e-05
-1.55445861238319e-05
-2.12584798211254e-05
6.06041848444929e-06
-1.66121225373524e-05
-2.16705046185783e-05
-1.09774103010375e-05
-5.61984092991239e-06
-2.1566125559772e-05
-2.90753980827366e-05
-5.23388016199812e-05
-6.42549841625606e-06
3.73127076257721e-06
-1.93360289100766e-05
-2.15496329431342e-06
-5.00796300290549e-05
-1.17690858588408e-05
-3.28572266236172e-05
2.2307567599779e-06
-1.83823095217904e-05
-2.78568615816253e-05
-3.45942122244455e-05
-1.30726533292319e-05
-2.37319513807083e-05
-3.94397568552213e-05
-3.55260726536409e-05
-1.27484462351544e-05
-1.69280371309561e-05
-1.21187422285713e-05
-1.47944493140287e-05
-5.44341380848552e-06
-2.60678389278375e-05
-4.10166505716658e-05
-2.30842352481635e-05
-2.73327488397036e-05
-2.57684145034773e-05
-1.73999157876589e-05
-3.42012598343478e-05
-2.32179271041166e-05
-3.93635144734104e-05
-1.67584247297081e-05
-2.14510635630112e-05
-6.225174672274e-06
-1.20592579934715e-05
-6.9821350742173e-06
6.86881496721882e-07
-2.06971265278166e-05
-2.37164188331895e-05
-1.06752218407964e-05
-1.94761498956118e-05
-1.40134323192589e-05
-1.00659536889062e-05
-2.70359674596642e-05
-3.81895167075206e-05
-3.00432561349266e-05
-3.49041444112548e-05
-3.86147141482073e-05
-1.3612857376247e-05
-1.38045509598432e-05
-9.39911249642681e-06
-1.83630655434613e-05
-3.3330689233959e-05
-1.11857487533375e-05
-1.24205489158216e-05
-2.52552299293023e-05
-1.97769428853079e-05
7.02059701369176e-06
-1.49289044166735e-05
-1.59160157569231e-06
-2.53536797114328e-05
-4.82557233365552e-06
-1.18564352681458e-05
-5.26383004064753e-06
-9.31545947211349e-06
-2.50913999062962e-05
-3.12897264040793e-05
-5.32529318365524e-06
1.70867288022387e-06
1.98888472964311e-06
-8.88254023235416e-06
-3.36288354719886e-05
-2.55086696097444e-05
-2.97222604725857e-05
-2.11451835086419e-05
-2.30417312386558e-05
-2.15166557618436e-05
-2.31749926667765e-05
-1.63805016055965e-05
-2.70495964780182e-05
-1.11367144230236e-05
-4.20367448053633e-05
-2.0235517662998e-05
-3.11656649432485e-06
-1.56640194243216e-05
-5.13390493036202e-06
-3.9420630914378e-05
-2.64773619818591e-05
-2.34244958654395e-05
-4.27309041423948e-06
-2.91442562698649e-05
-1.89000243997344e-05
-3.85144881957446e-06
-1.76470447098256e-05
-1.42138685066062e-05
-1.81025731768983e-05
-3.46593832759766e-05
-1.04903799430399e-05
-3.47629474166451e-05
-7.94749697675137e-06
-3.28774554375259e-05
-2.67844423388564e-05
-1.20431972770756e-05
-1.35720382930374e-05
-2.75531636591163e-05
-2.1252640145074e-05
-2.13954834581446e-05
-3.74553360345641e-05
-3.14268211232002e-06
-1.12276243089088e-05
-1.59044372395161e-05
-3.40652883619525e-06
-3.41741499569726e-05
-1.99249712400965e-05
-1.71729345916532e-05
-1.7539084504382e-05
-3.97799055165361e-05
-2.83914133961173e-06
-1.95328688299782e-05
-3.69249256472847e-05
-4.2686742932101e-05
-2.47853139944226e-05
-2.17404942217827e-05
-1.15067737998402e-05
-2.18451993810439e-05
-3.23728953432369e-05
-3.19535460402717e-05
-8.39042530690973e-06
-4.69473194858591e-05
-1.54698729056698e-05
-3.08758677856649e-05
-3.40708614813489e-05
-1.99435798197987e-05
-1.97972040130588e-05
-2.11605642304993e-05
-4.03488456997705e-05
-1.49681364011507e-05
-1.88010029862286e-05
-3.01360514158886e-05
-2.15587035089056e-05
-4.7101292152842e-05
-2.76454547537601e-05
-3.3305788523204e-05
-3.23969531705133e-05
1.54653118397744e-06
-9.58462122207193e-06
-3.27650661431514e-05
-2.83923852051077e-05
-1.36586311386206e-05
-2.72528610915468e-05
-2.85862895329776e-05
-1.88689659383734e-05
-3.11860867723107e-05
-1.69255574813864e-05
-1.55830186888392e-05
-2.60331843443016e-05
-2.40183668925194e-05
-1.49098976521352e-05
-6.15810231168918e-06
-4.47048835701572e-05
-2.42714033252508e-05
-6.05209917533939e-07
-2.73202825212809e-05
4.32362447866222e-06
-1.7176582240005e-05
-1.1488278430081e-05
-3.02671259295608e-05
-1.5496233554966e-05
-6.58516268755703e-06
-3.720097999924e-05
-2.49383327949558e-05
-7.78749413338579e-06
-1.69480935646278e-05
-3.75168295541053e-05
5.45512672824257e-06
2.68643037678541e-06
-2.07614910283865e-05
-2.10429797287448e-05
-1.94152789485242e-05
-1.64182812360534e-05
-1.16432482483159e-06
-2.28422887287342e-05
-1.77963066067159e-05
-1.58392942778029e-05
-2.68450096277298e-05
-1.56655824310585e-05
-2.66666625167854e-05
-4.4770601979376e-05
-1.13945994599224e-05
-2.07480240548121e-05
-3.90974679080179e-05
-1.26189528659351e-05
-2.17654832297471e-05
-5.27744610148429e-07
-2.4852730138116e-05
-1.76870963808403e-05
-1.78845820686438e-05
-1.76615827140699e-05
1.03775588941457e-05
-4.11503305380676e-05
-2.29690363010623e-05
-1.79798325740289e-05
-1.66436126074238e-05
-3.20159007809134e-05
-2.15909473190942e-05
-1.19339866743068e-05
-1.804826912564e-05
-2.00243217785286e-05
-1.76030931581091e-05
-3.16694138743355e-05
-1.11893807837861e-05
-3.49811590772992e-06
-4.14453842701553e-05
-3.53935787356234e-05
-1.80107534874378e-05
-1.82461612063045e-05
-9.2160573648407e-06
-3.81735619836155e-05
-4.82224513773424e-07
-2.40426199737098e-05
-3.5009273361073e-05
-2.79841412303022e-05
-3.58039153455332e-05
-8.84923297645434e-06
-3.12804311734754e-05
-1.0354661295077e-05
-2.99571254373497e-05
-2.61633657855292e-05
-1.11541297158794e-05
-1.7552097859806e-05
-2.6750653700998e-05
9.65717308213985e-07
-3.02306744984328e-05
-2.10558533518988e-05
-1.27837527744858e-05
-1.51915074677986e-05
-2.09516194188156e-05
-3.42951203206677e-05
-1.43697210993233e-05
-2.62177717836731e-05
-4.5328014860801e-06
-1.89996819293306e-05
-1.21386983485445e-05
-2.28343767955294e-05
-4.24632531986454e-05
-1.22448176287326e-05
-2.09089623068606e-05
-3.18973305581243e-05
-1.98413215642588e-05
-1.84839105692628e-05
4.51927075647697e-06
7.69935438673899e-06
-3.30788519444842e-05
-2.27300773139316e-05
-3.44435097704969e-05
-3.09978873676182e-05
-2.2788546222858e-05
-1.87365041655614e-05
-1.16023566055719e-05
-2.66049743116212e-05
-3.5035458250134e-05
-1.4649528649803e-05
-1.46271769188493e-05
-1.08251051419815e-05
-1.71583954282397e-05
-2.25318391685805e-05
-2.89531057251014e-05
-1.87646285347905e-05
-2.10193991125635e-05
-2.94879722634224e-05
-3.96963552089953e-05
-2.68170807030962e-05
-2.89076182545765e-05
-1.76872853071002e-05
-2.93677184544343e-07
-3.44411362466863e-05
-1.66828204309619e-05
-3.04899899283927e-05
-1.01074603998651e-05
-1.78199534764744e-05
-1.63692574824374e-05
-2.48567784860641e-05
-2.98145328179817e-05
-3.6506837268571e-05
-1.99699283874673e-05
-2.54812245663567e-05
-2.06325704412581e-05
-1.99797451455482e-05
2.11449056038498e-06
-2.53487501659305e-05
-3.25467529639576e-05
-2.44660361765425e-05
-1.05601416527795e-05
-1.81083915305083e-05
-2.89317254328018e-05
-3.32461692249983e-05
-3.52354998959635e-05
-3.46545350212859e-05
-4.32817394308042e-05
-1.10443510705161e-05
-2.39890067474952e-05
-1.44151156277532e-05
-2.10686777777498e-05
-1.94870709176586e-05
-2.47088747179018e-05
-3.71116585966521e-05
-3.90202016009353e-05
-2.44806193328646e-05
-2.17093150119282e-05
-5.54784596947329e-06
-4.3163844965686e-05
-4.93773710614674e-05
-1.87854638597148e-05
-1.88832308040541e-05
-1.53578445896247e-05
-3.79731373530594e-06
-2.68899114745911e-06
-2.06214314999604e-05
-2.28744297183096e-05
-1.33543712841431e-05
-2.00079582338396e-05
-1.36132424346179e-06
-2.15164028883979e-05
-6.13103177942186e-06
-1.23688929630024e-05
-4.65606292998845e-05
-5.625974904667e-06
-5.42779411039331e-06
-1.90262243455105e-05
-3.14501774069912e-06
-7.1777723643147e-06
-1.84468499390393e-05
1.09105623395429e-05
-5.22339458185448e-07
-1.88137135642882e-05
-1.22691266286136e-05
-4.77487536764687e-06
-1.17396937065453e-05
-2.04534499057206e-05
-2.03732649988065e-05
-1.42236600684494e-05
-1.16887416775117e-05
-2.45849827257585e-05
-2.14479933367757e-05
-2.79634581459269e-05
1.14582331195413e-06
-2.66189894532974e-05
-1.46141285454826e-05
-1.20422486461575e-05
-2.16783713455749e-05
-2.28169225654933e-05
-1.75831660796103e-05
-3.02220972785012e-05
-3.28152224189463e-05
-1.37004011381461e-05
-8.94382203032544e-07
-1.58968762351345e-05
-2.30849301252025e-05
-2.00105361284193e-05
-2.53913846419168e-05
-3.19275005617698e-05
-1.00403117747985e-05
-1.11431698587686e-05
-4.10289690213508e-06
-2.25465417015364e-05
-2.00485292239578e-05
-3.98648813515362e-05
-3.37101097069718e-05
-2.50175692829202e-05
-1.85365336819176e-05
-2.34507877782969e-05
-1.71146397114466e-05
-5.118411747794e-07
5.69411403513343e-06
-9.43823170433165e-06
-2.15147756725509e-05
-2.17415386973979e-05
-3.50895309311066e-05
-1.69816365001505e-05
-3.16054395676127e-05
-2.21838548120666e-05
-1.60193690230257e-05
-3.49659963825199e-05
5.31363691429896e-06
-3.67062671697469e-05
-3.97668602262533e-05
-2.63931085872656e-05
-2.82672142830499e-05
-7.55822502763784e-06
-2.85631364321391e-05
-2.33041470988397e-05
-3.89385926838362e-05
-8.80257148725053e-06
-1.10424590987033e-05
-2.66129768795747e-05
-3.43852139165455e-05
-2.48604841242653e-05
8.06221413372548e-07
-1.09521066239398e-05
-1.93340487027073e-05
2.17298004431639e-06
-2.87293562574001e-06
-9.68119209400204e-06
-2.50504101579072e-05
-4.53281334070415e-06
-9.93422696027901e-07
-1.04337277070014e-05
-2.53003074062897e-05
-1.54615883447496e-05
-3.08670978876283e-05
-2.40375429776108e-05
-1.958909818329e-05
2.25285789870686e-06
-4.39201830554728e-05
-1.38593540029611e-05
-1.10409635343983e-05
-1.20722917083711e-05
-2.63860397108384e-05
-2.14167285738879e-05
-8.77797849048381e-06
9.09401554313248e-06
-1.56154001086033e-05
-6.30175431243215e-06
-5.10148601209738e-05
-1.74014411803315e-06
-3.4687475289178e-05
-1.71944197496207e-05
-2.22352956700447e-05
-2.08622805152433e-05
-5.35150765567118e-06
-2.73065908485881e-05
-5.35242160907673e-06
-1.12421287136632e-05
-1.06604978875815e-05
-2.17489014834279e-05
-3.16787086337446e-05
-1.87717905598752e-05
-2.78934559070786e-05
-2.21134288094867e-05
-2.45700607410786e-05
-4.08528823685515e-05
-1.91476638838559e-05
-3.00298855690161e-05
-4.08607714642806e-05
-3.21332353923993e-05
-4.07473567878897e-05
-2.31036390786119e-05
-1.9211912886714e-05
-6.56359306342658e-06
-1.41181125442656e-05
-1.05173047427642e-05
-3.40360228378076e-05
2.79488755032897e-06
-1.63363588397626e-05
-3.13245863262101e-05
-1.23119665959161e-05
-2.07452219988642e-05
-3.26374953338116e-05
-3.2999989850278e-05
-1.25305049753541e-05
-2.4431520881295e-05
-1.95785740644041e-05
-2.65084641701595e-05
-2.05172822692135e-05
-3.85926241515146e-05
-2.26227563459771e-05
-2.80256172266363e-05
-1.80955009263156e-05
-4.12983475936026e-05
-1.97990709006551e-05
-1.77981604387656e-05
-2.8744974325813e-05
-2.96766772632132e-05
-2.30359853432357e-05
-4.03390995957593e-05
-1.28712532567482e-05
-2.0222662123339e-05
-2.06247658395665e-05
-2.50909654444911e-05
-2.89993842490357e-06
-1.94780233484492e-05
-1.31517853489867e-05
-1.20436846643306e-05
-2.31554714645147e-05
1.0088288944481e-05
-9.94484423346216e-06
-3.02204916533863e-05
-9.05432976196453e-06
-1.45164845485973e-05
-3.05098621154718e-05
-2.3330911116681e-05
4.94569045130282e-06
-3.08738951860724e-05
-2.74889200348843e-05
-2.42205862751145e-05
-1.65088687456881e-05
-1.76615011583571e-05
-1.78580857562415e-05
-1.64746022933151e-05
-3.18616202458187e-05
-4.62945748280538e-05
-3.44789573002134e-05
4.55284477271189e-06
-2.79220156608712e-05
-2.82921813042578e-06
-6.19532142514339e-06
5.860289334996e-06
-1.47417160546537e-05
-3.22338674169017e-05
-2.4124936279505e-05
-1.64738418485709e-05
-1.98070731744944e-05
-1.02437944745493e-05
-1.66951479597842e-05
-2.55991884415335e-06
-6.81479799369094e-06
-2.77574694806123e-05
-1.43778951310198e-05
-8.79827932547295e-06
-2.10283315924999e-05
-2.46462786860579e-05
-2.14455143941817e-05
1.04154248417367e-05
-1.61544474301561e-05
-2.99846602804222e-05
-1.56229660033299e-05
-2.16735329924808e-05
-3.42574712817702e-06
-2.25192136328658e-05
-2.29017030661841e-05
-1.72075607830238e-05
-3.26815877504618e-05
-2.41318382252117e-05
-4.79596963376625e-05
-3.07432832684417e-05
-1.03043782345288e-05
-3.15250949200282e-05
-2.851691087382e-05
-3.34936616898841e-05
-3.64721626637192e-05
-2.58396032397345e-05
-1.38814301234506e-05
-2.64136733504731e-05
-4.68053383655666e-05
-5.26164557606394e-05
-3.06638214040283e-05
-1.79480334444371e-05
-9.38806173630925e-06
-2.36096533701724e-05
-8.01574068335604e-06
-3.29776723339145e-05
-1.17251303778399e-05
-3.00119505993335e-05
-2.750440059412e-05
-6.36883792226453e-06
-2.24842714547204e-05
-2.69123806192405e-06
-2.35714265804846e-05
-2.1191391890346e-05
-1.62406884626252e-05
-2.37379159348739e-05
-3.17360748905364e-05
-2.69487642948356e-05
-1.45376604234323e-05
1.77528651271584e-06
-1.30198681692994e-05
-1.25076263234803e-05
-9.1418394805545e-06
-3.16081932563351e-05
-1.96763120238145e-05
-2.75359686772077e-05
-3.16371372892411e-05
-2.32716183500723e-05
-2.6213689788813e-05
7.91153415762249e-06
-7.29210148399766e-07
-1.1546506619384e-05
-3.16434718672404e-05
-1.29590050627356e-05
-5.82468238507403e-06
-1.36040303197023e-05
-1.66113373469796e-05
-1.79966253963049e-05
-2.79546485787673e-05
-1.80418100323755e-05
-1.17179845503998e-05
-2.71582908635235e-05
-5.8687741806456e-06
-2.52660679344493e-05
-1.8288529591439e-05
-1.94453031479835e-05
-2.75263289998337e-05
-1.62709201467819e-05
-1.66741690307314e-05
1.33622049092801e-07
-6.18758582273146e-06
-2.43483664176126e-05
-2.38711452689511e-05
-1.88563267197164e-05
-3.51780643132204e-06
-2.34349310969477e-05
-2.37084461501432e-05
-2.20580472526401e-05
-1.0354554469987e-05
-2.81524697503688e-05
-3.13943205781706e-05
4.18008475589476e-06
-3.36557770654039e-05
-3.80468969427436e-05
-2.51616582851252e-05
-4.01312714511955e-06
7.15924329459086e-06
-2.06462963086782e-05
-1.80634617997596e-05
-1.23868879658806e-05
-3.18719814175936e-05
-6.91567923660023e-06
-3.16111366290992e-05
-9.08376435756468e-06
-9.99131227651176e-06
-1.77621459100372e-05
-8.27528673561979e-06
-3.79346820407934e-05
-1.77095301943149e-05
-2.27779760790463e-05
-9.41861878500178e-06
-2.514610945648e-05
-1.66434692253533e-05
-2.86842588242858e-05
-3.64353111258272e-05
-1.33663944464306e-05
-3.01853886635926e-05
-2.79042366773105e-05
-3.481572372415e-06
-1.29881880002132e-05
-2.49483894447705e-05
4.20646983220252e-06
1.99683750425146e-06
-4.1179112261201e-05
-1.94811866602292e-05
-3.43301815996749e-05
-1.36895055219088e-05
-6.70303642876454e-06
-2.07993911429693e-05
-3.4945088554228e-05
-1.43070704684635e-05
-8.06784070988243e-06
-9.85693320733746e-06
-2.38643326884669e-05
-3.4142654951235e-05
-2.93168520578966e-05
-1.89852896701531e-05
-1.42203773864501e-05
-2.29101485808828e-05
-1.54678209468967e-05
-2.83404847651938e-05
1.02310593748654e-07
-6.56182817009083e-06
-1.60060988040078e-05
-4.00782450778199e-05
-2.21247667873471e-05
-3.43739013268257e-05
-2.80530096809335e-05
-3.28186136245281e-05
-2.95863540655153e-05
-3.87714562004098e-05
-3.16052547943722e-05
-2.85110986882614e-05
-1.31369066326292e-05
-2.15578350914554e-05
-6.70702104729152e-06
-1.9782199512209e-05
-2.0246765564591e-05
-3.12100469968985e-05
-3.19357135398536e-05
-4.63874919844961e-05
-3.13768993496091e-05
-2.45586547968393e-05
-2.4914482508248e-05
-2.54362502927733e-05
-6.97796166892115e-06
-3.11348509890655e-05
-3.79523252176348e-05
-2.62418510481605e-05
-1.77594079234637e-05
-9.81886201402172e-06
-3.28922399860903e-05
-3.3381404436854e-05
-1.16025743523778e-05
-3.57466463716659e-05
-6.66936614256174e-06
-2.94776073417471e-05
-3.38674178436712e-05
-2.12950058241345e-05
-2.51924741865972e-05
-3.6399310840613e-05
-2.46962099356019e-05
-2.08902596075048e-05
-1.68254145604449e-05
-2.36113990179632e-05
-1.67886731158315e-05
1.30183382265091e-07
-2.06862044657417e-05
-1.39173200610865e-05
-1.07847661252336e-05
-1.41316208525028e-05
-5.35130004081308e-06
-2.1641118784996e-06
-8.80308636519278e-06
-1.90983846452175e-05
-3.38407541971594e-05
-1.90698168025778e-05
-5.92595336150282e-08
-2.96844334733175e-05
-2.6076649634594e-05
-7.83465816889278e-06
-2.88339755153585e-05
-2.10487717826066e-05
-1.84879426432025e-05
-3.48320874695617e-05
-1.67372055995093e-05
-1.46133734845922e-05
-8.41176434017671e-06
-2.68471525822155e-05
-2.10304744423574e-05
-7.90836042328236e-06
-1.0741981077905e-05
-1.84847713163607e-05
-1.73906173448196e-05
-1.12899807909065e-05
-1.92729497520829e-05
-2.20945627974641e-05
-1.92632956697402e-05
-8.9338046723613e-06
-3.13463407358156e-05
-1.11548606518824e-05
-1.40358722425818e-05
-1.94408546127679e-05
-2.59159300961859e-05
-3.86598180952677e-05
-3.63833538361107e-05
1.06541857671425e-06
-3.88352830438101e-07
-4.25193741003647e-05
2.31311913410192e-06
-4.75171881964446e-06
-4.61144964559781e-05
-1.65648122931809e-05
-1.60020887378656e-05
-6.26664380288696e-06
-1.71417936498244e-05
-1.45347590632013e-05
-2.2940201617096e-05
-3.33630880769182e-05
-1.22757241204266e-05
-5.27179425990127e-06
-2.6971912782579e-05
-7.99680118030881e-06
-1.82483399380892e-05
-2.12962022374576e-05
-5.47094173908071e-05
-4.49700537430369e-06
-1.81561720865428e-05
-3.67391756611227e-05
4.38325127298034e-06
-4.05015616298658e-05
-2.95365262110896e-05
-1.14536501013594e-06
-2.87924957590424e-05
-2.16267360208375e-05
-3.0187297883621e-05
-4.08712801055144e-06
-3.11669050369873e-05
-2.33662438589273e-05
-3.53200805964475e-05
-1.74418736320275e-05
2.91014754706227e-06
-2.43238655046016e-05
-2.64191918259677e-05
-2.66785227838606e-05
-2.85271904791769e-05
-4.95239409060422e-06
-2.14273730248722e-05
-2.8763811141803e-06
-2.74528842489313e-05
-1.38312185267382e-05
-7.52709842155026e-06
-2.57687855664579e-05
-1.1528975404091e-05
-2.95093753650054e-05
-3.30467881036628e-06
-1.95178963676689e-05
-2.74031390219905e-05
2.55673065307482e-06
-9.1834196526067e-06
-6.81230521682454e-06
-2.51635309901086e-05
-2.72121573196608e-05
-2.88062379513725e-05
6.1393015748777e-06
-2.70566921997791e-05
-3.51719556227562e-05
-4.03114067078178e-06
-1.69535456214427e-05
-3.62598912988e-05
-1.58918733374431e-05
-3.03353047073507e-06
-1.73050837075466e-05
8.94003837908605e-06
-1.85050210686921e-05
-1.29561912718734e-05
-2.859976042706e-05
-2.32623255877077e-05
-1.85669184788302e-05
-2.50849545997896e-05
-1.04341863073416e-05
-8.23040751480142e-06
-2.92726898594741e-05
-2.57340606498104e-05
-1.84020212188582e-06
2.10598388070471e-06
-1.74769924002172e-05
-2.30114865489413e-05
-1.22074567684359e-05
-3.17377275348436e-05
-1.94897750471646e-05
-2.1250601213947e-05
-2.04486499255174e-05
-2.11950383138622e-05
5.34949829523309e-06
-2.21956911901928e-05
-2.86046732912756e-05
-1.37984896130056e-05
-3.4980488501541e-05
-2.65000498108926e-05
-3.99803789022672e-05
-2.60385228828752e-05
-2.1743608815567e-05
-1.90619038963885e-05
-2.03769321070132e-05
-8.73875807589189e-06
-2.72437262482956e-05
-3.7352572196818e-05
-1.4932291712483e-05
-3.26410470362737e-05
-3.04904447599967e-05
-2.33250610164582e-05
-2.05596601963995e-05
-1.49741100622204e-05
-1.0832146127462e-05
-1.88681311009417e-05
-3.29613945536943e-05
-8.10496317209765e-06
-3.42372044892942e-05
-2.04190478349724e-05
-1.60195171530356e-05
-2.60273951873142e-05
-2.6426394151891e-05
-2.41802099514095e-05
1.15871906500931e-05
-2.20088336900814e-05
-1.75346525278204e-05
-3.53819515009476e-05
-1.34217221051732e-05
-8.78819479062999e-06
-1.3229901551683e-05
-1.25296423758261e-05
-2.46254176970902e-05
-1.11300981348928e-05
-8.90605555423523e-06
-2.63388037677635e-05
-3.12988893286655e-05
-3.33791294349299e-05
-3.36594605789207e-05
-3.39610075883006e-05
5.17560763247176e-06
-3.45527343520103e-05
-7.50950436527308e-06
-2.70607648769424e-05
-1.50343622580683e-05
-1.88880593993943e-05
-2.64748385162722e-05
-1.94097907395718e-05
-2.56896181593798e-05
-3.30839423676929e-05
-2.54220218196478e-05
-1.29167409049776e-05
-1.48391162641838e-05
3.50256367396379e-07
-1.90628858830219e-05
-3.08081577324065e-05
-1.93376062999302e-05
-2.22504892363583e-05
-3.05398196929857e-05
-1.41938855776261e-05
-1.87659426488774e-05
-1.75800692580927e-05
2.18794581097489e-07
-1.09707785981561e-05
-2.01209544758695e-05
-6.02678967087878e-05
-4.45875546253012e-05
-3.46432642773311e-05
-2.83190589121446e-05
-3.35051952363335e-05
-1.50444320745625e-05
-1.810862917399e-05
-2.40932206485831e-05
-2.07041259265305e-05
-4.83520792129114e-05
-2.07669548856366e-05
-2.849604640291e-05
-1.59405056832167e-05
-7.78486826356098e-06
-4.0497088089514e-05
-2.13079099648696e-05
-8.91274600228412e-06
-1.51582017252626e-05
-1.69217585726993e-05
-2.9001479360001e-05
-2.95527396843877e-05
-3.28321189868823e-05
-4.55474836186627e-05
-3.60333444643496e-05
-3.2183374033526e-05
-2.45570835235183e-05
-1.86626199763495e-05
-2.08400074361174e-05
-2.99821192823697e-05
-2.3705373126261e-05
-1.48204184074363e-05
7.56868077378171e-06
-2.11535546797064e-05
-2.82674039885133e-05
-1.39570197801153e-05
-1.22227508107244e-05
-2.1992423375572e-05
-2.93827978810907e-05
-2.32771252565262e-05
-5.38081083298642e-06
7.24176265054666e-06
-2.919085478519e-05
-4.48518121841663e-05
-2.30580025520641e-05
-1.98602836671315e-05
-8.94431759765173e-06
2.98234515156332e-06
-2.85511686650099e-05
-3.86216805653897e-05
-1.33505698162044e-05
-9.82396306595215e-06
-2.5744330896315e-05
-7.65132280496549e-06
-2.42163406716366e-05
-1.86136593055999e-05
-1.98337508441524e-05
-1.47960084318723e-05
-2.67607856029265e-05
-1.28249433656388e-05
-8.76820881184388e-06
-3.82866972928142e-06
-1.85980580558662e-05
6.97149849482313e-06
-3.37068499278e-05
-2.64717162304037e-05
-6.6262804212354e-06
-6.58402596125697e-06
-9.04171624563319e-06
-1.42879082017125e-05
-1.87506233622559e-05
-4.15608742140417e-05
-1.12405711907979e-05
-7.42657785664381e-06
-2.14211212729028e-05
-2.67383609590537e-05
9.75945871494938e-06
-1.37848017975764e-05
-2.18057661148761e-05
-3.80149072324682e-05
-2.43178412572763e-05
-1.20103466218813e-05
-8.69159690103626e-06
1.71193625426873e-06
-2.07553474563128e-05
-3.30151576530948e-05
-2.33926716179799e-05
-2.79917259340078e-05
-3.10065564771409e-05
-2.39250407063307e-05
-3.62874258872504e-05
-1.29879545894142e-05
-3.24536904091728e-05
-7.79758410696304e-06
-3.31050762201076e-05
-3.25161135882232e-05
-2.94542349808644e-05
-2.29341207101317e-05
-4.40905387762178e-05
-2.2998127494126e-05
-1.78516284090546e-05
-2.35678930772411e-05
-3.84903896341871e-05
-1.75050159734059e-05
-2.46535860415985e-06
-2.495452950566e-05
-1.49538759610888e-05
-2.44189707705561e-05
-2.70136095960471e-05
-2.66750583971355e-05
-3.62673419460737e-05
-2.68443626669118e-05
-1.4874087623684e-05
-4.85828725896649e-05
-1.58851726592314e-05
-3.20129806635394e-05
-3.27936475743038e-05
3.83907963722783e-07
-1.02907284129276e-05
-2.6194343188035e-05
-4.01217227703002e-05
-2.02866353513757e-05
-3.21406877088871e-05
-2.91011562713555e-05
-2.89562594561519e-05
-2.18691899304614e-05
-5.99386675402628e-06
1.01586267628643e-05
-2.70942921414228e-05
-1.83861503932686e-05
-2.71954309449265e-05
-4.59207340164687e-06
9.22660088506296e-06
-2.57327666790783e-06
-1.20419381240724e-05
2.91698566193769e-06
-2.22932543383495e-05
-1.48668001272058e-05
-3.01389007717107e-05
-3.39894833678764e-05
-9.12430700938742e-06
-4.26986288484196e-05
5.78260794001853e-06
-3.6769404660711e-05
-2.20277588614879e-05
-1.94660546639207e-05
2.02822081734801e-06
-2.54679746179857e-05
-1.83817885740363e-05
-1.87173665357425e-05
-5.92459460085834e-06
-2.21251008588469e-05
-2.35050914553423e-05
-2.70828676303648e-05
-3.37141272997863e-05
-2.15229208595092e-05
-1.68537811214356e-05
-2.99084411795055e-05
-1.15785616430009e-05
5.33161272447704e-06
-4.23378852673446e-05
-2.43151126424939e-05
-6.65383723087485e-06
-4.34364096456112e-05
-3.11117138843339e-05
-2.50076186541766e-05
-3.20280220928623e-05
-2.23665960890618e-05
-2.37436938708815e-05
-2.09982460044745e-05
-4.00303929808274e-05
-2.61322855670986e-05
-2.2991993392289e-05
-1.77412614637909e-05
-6.82021636473384e-06
-1.13733584363923e-05
-1.7692786961222e-05
-2.95946572087908e-05
-4.67512053785095e-06
-1.88844117939758e-05
-5.67246848536717e-06
-3.99704302906088e-05
-2.36371347929808e-05
-3.66714853446129e-05
-3.5083869791283e-05
-2.06154113136548e-05
-3.26490265105419e-05
-4.32904574478944e-05
-2.84989206282752e-05
-2.23820702690667e-06
9.9205405678978e-06
-1.16613470954824e-05
-2.52333726260755e-05
-7.60060423591405e-06
-1.39435773527192e-05
-1.31135981669542e-05
-1.30422456789675e-05
-1.05352214230029e-05
-2.75704030590956e-05
-1.37864736703917e-05
-2.18044524708309e-05
-2.84882660308188e-05
-1.46880772890527e-05
-2.35805339967515e-05
-2.44877405872139e-05
-6.78247347093735e-06
-2.13206774530252e-05
-1.94611030230725e-05
-1.7041521626707e-05
-5.43380706888034e-06
-9.29267282775488e-06
-7.73394820367364e-06
-2.81908879872696e-05
-2.2274232313653e-05
-8.72612010052516e-06
-2.48793556880898e-05
-5.45852632179707e-06
-1.84981516827023e-05
-2.35763414433682e-05
3.85098931994389e-08
-1.67750321612366e-05
-2.98637729046034e-05
-2.70544928016534e-05
-2.35682260242292e-05
-2.82780321508629e-06
-3.74548605315819e-06
-2.92679093211321e-05
-2.1022139166362e-05
-2.5649321490466e-05
-2.87338351822452e-05
-2.79957923637695e-05
-2.374281767561e-05
-3.46493838016318e-05
-3.39032817802076e-05
-2.96891884452288e-05
-3.7814280090729e-05
-1.45726173787041e-05
1.60296268512334e-06
-1.84263022016674e-05
-1.2554172753838e-05
-1.93372787134353e-05
-1.19003321331005e-05
-1.14650424649782e-05
-3.13030230314497e-05
-8.17998043522335e-06
-3.20115830775371e-05
-1.22673355516677e-05
-1.8361099782518e-05
-2.77202514497198e-05
-2.78839170448986e-05
-9.85211122320144e-06
-4.17915322429592e-05
-2.30573909394954e-05
-2.62648225692553e-05
-2.59862037321079e-06
-1.54293678457702e-05
-3.01403584144988e-05
-8.55704338805269e-06
-3.01152806255939e-06
-1.39058652855727e-05
-3.87460157800923e-05
-2.03441547055422e-05
-4.41331186572862e-05
-3.41439806392158e-05
-8.76102767795351e-06
-3.97742032158487e-05
-2.57972600254939e-05
-2.77216374222416e-05
-3.43235474517276e-05
-2.49023080816334e-05
-2.22022859112712e-05
-1.52063387611246e-05
-1.10462975742913e-05
-3.53713240373417e-05
-8.10731980690115e-06
1.05977929929e-05
-2.53580354050215e-05
-2.29966144950313e-05
-3.36836274767537e-05
-4.2419606358149e-06
-1.23911547290899e-05
1.88706232390053e-05
-1.66745325438432e-05
-4.75569132028102e-05
-1.70288129739388e-05
-2.19366111263391e-05
-2.2341967009078e-05
-3.2616670915542e-05
-1.67104981320409e-05
-3.95022327877149e-05
-3.29822746563908e-05
-2.7646660133894e-06
-2.62221880929668e-05
-2.02041506356665e-05
-4.7735104616385e-06
-4.04612358884126e-05
-1.54732340890163e-05
-2.02369934278788e-05
-1.89243892743302e-05
-8.86049501745356e-06
-2.22529901408029e-05
-1.39887092049208e-05
-2.28282410492168e-05
-4.68714089500603e-05
-2.33853321533421e-05
-2.34226757673304e-05
-1.17021396946765e-05
-1.6262956253229e-05
-8.85960711577619e-06
-1.3780810818137e-06
-1.45984129867694e-05
-2.51646886554956e-05
-3.91279817724414e-05
-7.18718118186808e-06
-5.48994248406297e-06
-9.59409014447429e-06
-1.21998932672403e-05
-1.38611493258842e-05
-2.92452381819269e-05
-3.67198196395669e-05
-7.83835577341625e-06
-1.90378403182789e-05
-2.11211034312935e-05
-1.77839411851391e-05
-2.68602546692077e-05
-1.93234772031717e-05
-1.86163210164926e-05
-2.2309434082557e-05
-2.51735126639528e-05
-2.77490647772041e-05
-3.43213775897493e-05
-3.71866702085404e-05
-2.30231528143061e-05
-1.47202145938638e-05
-3.6070908820734e-06
-2.21294516923457e-05
-2.92006888079884e-05
-2.03116915596254e-05
-2.07235589778049e-05
-1.14086364942084e-05
-6.74390557455337e-06
-3.24515769618372e-05
-4.65202919905139e-06
-2.09311049659379e-05
-2.30459373317312e-05
-1.97539030777071e-05
-2.06218706175248e-05
-2.2142298378705e-05
-2.35813059124886e-05
-2.67142171382414e-05
-1.45448702902709e-05
-1.9329104203389e-05
5.65795479709558e-07
-2.87076065710488e-05
-4.20114685131892e-05
-1.66652206244735e-05
-2.57886015377397e-05
-2.22679773557295e-05
-2.1967621946828e-05
-1.83939728695937e-05
-2.24546440806836e-05
-3.3172159855354e-05
-1.31152713585657e-05
-3.62482271568243e-05
-2.41942403607023e-05
-4.0319458835183e-05
-1.2418723200908e-05
-2.33707543764696e-05
-2.53007912461374e-05
-1.35904463611466e-05
-4.20388772749777e-05
-2.60642264245476e-05
-1.5752837976612e-05
-1.53807387914357e-05
-1.76066872069913e-05
-5.87623858771785e-06
-1.48112815956624e-05
-1.61018239231683e-05
-3.12002227957127e-05
-1.60117026822587e-05
-2.2219612573588e-05
-1.15141627823292e-05
-2.52882741100883e-05
-2.07008823358952e-05
-2.625894525662e-05
-2.00975104197949e-05
-2.33083696798785e-05
-1.81563296281937e-05
-9.52889049038717e-06
-1.3781523153514e-05
-7.79312215067779e-06
-4.81537440416846e-05
-1.45151052325703e-05
-2.18831197491693e-05
-2.69900121005389e-05
-2.64949913608284e-05
-1.17125529986319e-05
-2.0131414286452e-05
-1.10856282415386e-05
-2.50911943954424e-05
-3.67163242327294e-05
-1.25511861975028e-05
-4.3290609572613e-05
-2.59806493306628e-05
-2.14593096846569e-05
-9.98955126805122e-06
-2.51341597400032e-05
-3.36961650076824e-05
-2.90347928244052e-05
-3.6068961841116e-05
-3.23942733388668e-05
-3.8692865435282e-05
-1.89044265078174e-05
-3.00637399021096e-05
-1.03617808139506e-05
-3.21975743994314e-06
-2.73507736398077e-05
-1.65110618171222e-05
-1.62882099964807e-05
-2.70047050810975e-05
-1.91675091724809e-05
-6.75436303756721e-06
-1.93791347205437e-05
-2.98770208471734e-05
6.25662430102844e-06
-1.62071101482262e-06
8.17333709604551e-06
-2.21693347013538e-05
-1.61988412118194e-05
-3.71766687501409e-06
-6.38326011518714e-08
-5.0956184460831e-05
-2.53022594123287e-05
-2.01538470133117e-05
-3.09613924046142e-05
-1.66217659748371e-05
-2.93020902284578e-05
-7.17161878505016e-06
-3.25455422456776e-05
-1.07672309362677e-05
-3.06861650191111e-05
-2.75323016565863e-05
-1.77737691412267e-05
2.18297387235993e-06
-1.99626850671363e-05
-2.23639366959495e-05
-1.78505467293883e-05
-2.39256010155429e-05
-6.07839796220727e-06
-1.6831549934995e-05
-2.62450045688335e-05
-2.06660328304492e-05
-2.33923113295567e-05
-2.00438190224382e-05
-2.75156527628992e-05
-8.11017029035219e-06
-1.68358392062524e-05
-1.94654210986751e-05
-3.59824815107094e-05
-2.0806158222538e-05
-2.10333830795534e-05
-1.45599012500707e-05
1.4577180650693e-06
-2.0957569525375e-05
-2.13414931622317e-05
9.38836966776683e-06
-1.6663185701768e-05
-2.17786162251898e-05
-4.9755786968341e-06
-4.16779362538485e-06
-1.83392279863202e-05
-1.68564156580402e-05
-2.7773240409078e-06
-5.28392432858972e-06
-1.25150401299547e-05
-6.08726563979137e-05
-1.95701192568894e-05
-1.03102580850978e-05
-1.7741803008427e-05
-1.80729371099241e-05
6.94052646418076e-06
-9.32586210799871e-06
-2.44718669919174e-05
-3.95838031123023e-05
-4.81519806779117e-05
-1.0667357443684e-05
-1.43439584489177e-05
-1.93479669764495e-05
-3.32620695252414e-05
3.87237183859497e-06
-2.99217985310356e-05
3.66445320273551e-06
-2.79809103873694e-05
-3.03008833026443e-05
-1.204549249428e-05
-6.66485409723874e-07
-3.11182977044935e-05
-4.70050758015372e-06
-4.59956806976039e-06
-2.45041357361468e-05
-1.69643984837876e-05
4.48339911518451e-06
-2.22716216991634e-05
-2.30002613181609e-05
-1.34297751071126e-05
-5.75445959542934e-05
-3.72837570408922e-05
-2.57999826959078e-05
-1.8322122536863e-05
-1.64601426911606e-05
-3.35944860705857e-05
-7.63220244480404e-06
-2.26677697880284e-05
-1.2539845403158e-05
-1.0266940755221e-05
-1.25059279943997e-05
-1.97953237848022e-05
-2.52178874906721e-05
-4.44709783904218e-06
-1.22093271202309e-05
-2.46938196533763e-05
-2.45528845134878e-05
6.38401705994273e-06
-1.29918392423004e-05
-2.02482708239863e-05
-2.15963019953172e-05
7.49896507325217e-06
-4.37166456584358e-05
-1.20978583972124e-05
-3.28651327445275e-05
-2.39878871244299e-05
-1.86010775407689e-05
-3.69301176841993e-06
-2.21559797773293e-05
-1.73734354592304e-05
-8.0865965996223e-06
-1.59808048595009e-05
-2.11654832216551e-05
-3.54484717636972e-05
-2.69575280359412e-05
-3.16715343032966e-05
-1.13904960716638e-05
-3.49639741435047e-05
-1.28380223294503e-05
-2.37222764313208e-05
-9.49256039085681e-06
-2.05651011011726e-05
-2.12653299110326e-05
-2.26783167080312e-05
-2.59644481671062e-05
-1.65675918696501e-05
-1.24863672720351e-05
-1.64585653102393e-05
4.97082332862909e-06
-1.30733148705636e-06
-1.56132983154357e-05
-2.90158428536025e-05
-3.32133886220949e-06
-3.3603204404999e-05
-1.89556729225141e-05
-2.0714022384953e-05
-2.69836378822637e-05
-2.39457530895284e-05
-5.304107667351e-06
-3.35581471907166e-05
-4.77256397125992e-06
-1.68209875050398e-05
-1.99089594164109e-05
-3.3599316087174e-05
-6.10756535699189e-06
-3.79418874673261e-06
-1.91996136605063e-05
-1.77736469097837e-05
-2.01734866282206e-05
-2.57355236546953e-05
-7.69648369120317e-06
-2.07132561176273e-05
-2.93519931868001e-05
-2.70165212942783e-05
-2.09567719888633e-05
-1.17720187018614e-06
-1.18938082384508e-05
-3.02041020921686e-05
-1.91855405441198e-05
-2.39591240520386e-05
-1.50509282292415e-05
-5.52373724567531e-06
-4.80208307845262e-05
-2.57191571537477e-05
-3.99860686664113e-06
-1.39582239466961e-05
-1.80607346325661e-05
-3.00086843852135e-05
-1.90291711063921e-05
-4.16915028146027e-05
-3.31710227402331e-05
-2.15001762386673e-05
-4.56150081496732e-06
-1.44128790678462e-05
-2.43507956922191e-05
-1.8238978630672e-05
-8.14013109726103e-06
-1.92475128102237e-05
-2.47965515551123e-05
-3.477064862527e-05
-1.18395787393351e-05
9.11424078979362e-06
-8.28131873370583e-06
-1.17554789394036e-05
-2.26035777291594e-06
-3.85473930765508e-05
-6.82177918415015e-06
-4.08048060046013e-05
-2.56303996047695e-05
-2.93748546126946e-05
-1.02054540096071e-05
-3.59208651833159e-05
-1.2147976496828e-05
-2.68072899583462e-05
-2.27971015645135e-05
-1.38196269521611e-05
-7.93287194451631e-06
-5.5062409026518e-06
1.0889184559757e-06
8.00244745527436e-06
-5.4948760438537e-06
-3.32247191930439e-05
-2.39446556292425e-05
-2.92277118904984e-05
-2.16702670224254e-05
-3.1083577887064e-05
-2.85516234624436e-05
-3.40505059687749e-05
-2.03130581031445e-05
-2.07943254789631e-07
-3.96873464023201e-06
-3.50072159346819e-05
-1.35455881406109e-05
-3.14653597125617e-05
-2.36249508391217e-05
-2.73829563656001e-05
-3.88453434847625e-05
-3.44343715051643e-06
-2.14254398032858e-05
-9.84000100679682e-06
-1.98084770779259e-05
-2.49747551600572e-05
-3.73949519206985e-05
-2.44417356246041e-05
-1.27172009206966e-05
-2.25029222001037e-05
-3.8959628514829e-05
-1.95533099885907e-05
1.66990541571193e-06
-3.19929250207629e-05
-2.30623308953084e-05
-2.04064416145968e-05
-1.9599188652633e-05
-1.97495611922355e-06
-1.58655034772761e-05
-1.74985733053383e-06
-1.50307938593156e-05
-1.05008824860455e-05
-2.1105399141708e-05
-3.86943686919429e-06
-1.16464050184017e-05
-6.64402947113069e-06
-2.11025898571805e-05
-2.26346059333513e-05
-2.34556696124327e-05
-2.90588163851586e-05
-2.14310005014571e-05
-4.66732094270848e-05
-1.49236597527981e-05
-1.82141788730412e-05
-1.80546698987633e-05
-4.38918125937501e-06
-2.85445595069383e-06
-3.07264283092426e-05
-1.9555894582236e-05
-4.60078895631924e-06
-2.43715190300977e-05
-2.12278575580481e-05
-1.13995215299675e-05
-2.02646440026629e-05
-2.62544839730422e-05
-3.70497952426633e-05
-1.03806579912916e-05
-1.6222944788071e-05
-1.5320917152945e-05
-5.48780890443802e-06
-9.24311754915706e-06
-1.54808082383978e-05
-1.60358693286218e-05
-2.09613030482195e-05
-2.97109883404553e-05
-2.39499150423638e-05
-2.65903826353729e-05
3.75046940677616e-07
-2.00872401786489e-05
-2.70777420462203e-05
-8.24502763146002e-06
-2.31351635614513e-05
-1.76848607588614e-05
-5.16385763936716e-05
-3.15630487968224e-05
-1.37040591730175e-05
-5.83412446679955e-06
-1.46279920427403e-05
-3.08700849265626e-05
-1.99859023611339e-05
-9.94707444123951e-06
-1.8457110295082e-05
-1.99165418601909e-05
-3.95716896088473e-05
-2.21856429915676e-05
-5.84736630829165e-06
-2.69948816480827e-05
-2.01095815205901e-05
-4.35335518552024e-05
-2.81650159390396e-05
-1.5794403834692e-05
-3.22882062162965e-05
-2.8103318938271e-05
-2.02781050078777e-05
-2.30070192098542e-05
-2.57135415618867e-05
-2.5793028124284e-05
-2.32390794261637e-05
-1.12325140188236e-05
-2.69147145416343e-05
-1.59320235329431e-05
-2.1730744636523e-05
-2.99619356999418e-05
-2.20721894538234e-05
-1.76597708789157e-05
-3.22055231627497e-05
-1.49163301798836e-05
-2.23108529516339e-05
-1.91916243098359e-05
-2.67530715941392e-05
-2.8967012201583e-06
-1.07827584430906e-05
-1.63240026219041e-05
8.14552964914e-06
-2.67855759350287e-05
-2.63462013933777e-05
-3.794226033128e-05
-6.69915055925748e-06
-1.2705561806229e-05
-9.47684311378124e-06
-4.11680078619707e-05
-1.67458277390827e-05
-1.88242001063443e-05
-2.17702012922038e-05
-4.81674456138633e-05
-2.50021195347838e-05
-1.8696385030324e-05
-3.08315050761849e-05
-3.57643959016499e-05
-2.03060010962945e-05
-3.64247872001976e-05
-4.04673218427037e-05
-2.04739939385262e-05
-2.70546009139664e-06
-1.17334451808019e-05
-1.5233124590154e-05
-2.63506175564021e-05
-2.5890777830323e-05
-2.00406300687524e-05
-1.09370133865961e-05
-1.23077754485898e-05
-2.42145596265329e-05
-2.18432351822521e-05
-1.0160240859885e-05
-1.80815098457617e-05
-1.78126738003542e-05
-8.5119686213174e-06
-2.11244941635109e-05
-2.06103130902114e-05
4.0734704251709e-07
-1.51053921638923e-05
3.08051263267764e-07
-1.97994680448278e-05
-5.4838093798716e-06
-1.04457165987218e-05
-3.45340555144472e-05
-1.13587227537503e-05
-1.27586173218466e-05
-2.74356767972468e-05
-2.04842092714151e-05
-2.28922607726547e-05
-1.10650133728749e-05
5.33968856456796e-07
-3.00538647668254e-05
-2.30585412214845e-05
-2.6526812221894e-05
-3.19146616224054e-05
-2.11856969479284e-06
-8.22440006707913e-06
-1.42332186133292e-05
-1.54288074626379e-05
-1.56946743908263e-06
-1.47390388926847e-05
2.88568537083687e-06
-3.07359687688624e-05
-3.10820244644196e-05
-1.10403790189911e-05
-1.90341849724813e-05
-1.38958883037365e-05
-4.32554925275669e-05
6.00384463786153e-07
2.41601249243233e-07
-1.72178280162178e-05
-1.55766377617762e-05
-5.2427186990262e-05
-2.05236967301689e-05
-2.69813618609909e-05
-2.9952526016313e-05
-2.14249587129087e-05
-2.63321713494355e-05
-2.2118678558222e-05
-9.8746500776607e-07
-2.68276960600481e-05
-4.06673400604556e-05
-4.19911765075125e-05
-2.05959762090138e-05
-2.11351293500541e-05
-4.49707344422056e-06
-2.90780138557322e-05
-2.00207550436851e-05
-2.72266139763513e-05
-7.59693733911251e-06
-1.80580950447709e-05
-5.16472249176338e-07
-1.57367624107939e-05
-2.71927411668287e-05
-2.01316778193772e-05
-3.06911210512548e-05
-2.21405475846754e-05
-1.39525826643872e-05
2.7709318722358e-06
-2.89205912500874e-05
-1.41117845001134e-05
-1.71801397666263e-05
-2.84680603523095e-05
-3.34601553888121e-05
-1.35629131942452e-05
-1.72267579437365e-05
-1.86728928378215e-05
-1.65973071223562e-05
-2.66487289920748e-05
-1.28495299370051e-05
-3.10455373596357e-05
-2.74549049617797e-05
-1.29541868132325e-05
-1.41891432782449e-05
-9.01868030170586e-06
-4.37348544030597e-05
-3.59575813949603e-05
-2.07979819422382e-06
-1.61994995414129e-05
-1.41003746038494e-05
-1.88470866000324e-05
-1.18991744068107e-05
-8.04415827521476e-06
-1.49350439485962e-05
-1.9748517453225e-05
-1.74298479160521e-05
-2.94073724657515e-05
1.10961206448674e-06
-1.92247012971281e-05
1.22855413641701e-06
-2.42915444166927e-05
-3.01871058894703e-05
-1.43088931526116e-05
-3.54369509979141e-06
-1.34259221952869e-05
-1.39075754014895e-05
-1.47401576490784e-05
-1.30561744785336e-05
-3.09364934246486e-05
-1.84180411908183e-05
-3.88431957274683e-06
-1.77425572711051e-05
3.7919401117797e-07
-2.69343542857903e-05
-6.09460236382452e-06
-3.39316814621338e-06
-6.1228903490225e-06
-1.09742747170398e-05
-1.41896037493995e-05
-8.91998288005212e-06
-1.06947541996255e-06
-2.68499155916658e-05
-3.54963480401898e-05
-1.59529035474081e-05
-3.67147785825934e-05
-2.02741764930629e-05
-2.24897498114951e-05
-1.9370602823748e-05
-2.45095155824953e-05
-4.60167712663678e-05
-1.77576257789595e-05
-3.23065177912032e-05
-1.60296962324226e-05
-1.90905555549979e-05
-1.22469178441768e-05
-2.98587341752067e-05
-2.70171351436352e-05
-3.17738312370708e-05
-3.48110626887669e-05
-4.51914935543503e-05
-4.24204966515067e-05
-3.76824381940222e-05
-2.17304445344831e-05
-2.3919295512576e-05
-2.70275656633938e-05
-2.57708493632001e-05
-1.80587635627572e-05
-2.1782201669125e-05
-2.19591309897964e-05
6.69593853294996e-06
-1.58132289825367e-05
-1.68199062362204e-05
-1.57460156725688e-05
-6.81267010777313e-06
-1.49780363023806e-05
-2.02000400244339e-05
-2.52489342086368e-05
8.41728768651627e-06
-1.32593614991898e-05
-2.52645617718103e-05
-2.46708251938911e-05
-2.50406213665041e-05
-4.1539855252672e-05
-3.21038870202758e-05
-1.32811098828706e-05
-1.30216879319888e-05
-1.47107273543272e-06
-3.49986957113875e-05
-3.29891783029374e-06
-1.48170338193223e-05
-5.23133835189305e-06
-2.27055052423642e-05
-1.63842600118914e-05
-1.36162295893792e-05
-2.2439125523083e-05
-1.09743406063513e-05
-2.63718757855864e-05
-3.52211474906227e-05
-1.24103197593785e-05
-9.71399992495617e-06
-5.75628858436214e-06
-1.55505925964384e-05
-1.63753449183945e-05
-2.1484181798198e-05
-3.29584477638259e-05
-2.36427429362289e-05
-3.38505797025638e-05
-3.0729946557434e-06
-4.24578518041651e-05
-9.84778624656153e-06
-2.48659280661452e-05
-3.05423812412895e-05
-1.66302768065493e-05
-2.60230228578408e-05
-4.30358305578416e-05
-2.31130746121205e-05
-1.78468258741768e-05
-1.56106366891823e-05
-3.11719201872633e-05
-2.87165243490621e-05
-1.28395556549235e-05
-4.22477938277122e-06
-1.78125495597245e-05
-3.463666881923e-05
-1.60792215092306e-05
7.5963308366825e-06
-1.73906815818302e-05
-2.36314506475437e-05
-8.33865692500491e-06
9.82396204652688e-06
-5.85005391853561e-05
-1.66988964967909e-06
-2.2580549328781e-05
-2.09473601887303e-05
-1.75955854283624e-05
-3.11748905628336e-05
-9.65644994399713e-06
-1.91464964645786e-05
-4.0234485456749e-05
-3.3225874033945e-05
-2.60267375388019e-05
-3.53410691071701e-05
-2.41001701640311e-05
-1.70124679634128e-05
-7.70861835207092e-06
-2.61109214921783e-05
-4.01491245213831e-05
-2.86913194769907e-05
-7.63217731122911e-06
-1.57393397735906e-05
-5.13776717974093e-05
-1.74739923364596e-05
-1.27687138934203e-05
-1.09499499962528e-05
-1.88831960980027e-05
6.526826067937e-06
4.90497959446301e-06
-3.48824851277056e-05
-1.56361344743214e-05
-3.35040103850953e-05
-2.26152506773604e-05
-3.33118669209383e-05
-9.82851763945037e-06
-3.30627509881787e-05
-3.6627626088545e-05
-3.32238332546472e-05
-1.31095647545624e-05
-2.28776928883371e-05
-1.95094456027024e-05
-1.96962693527868e-05
-1.16079200915886e-07
-2.73469706131407e-05
-6.3184132160523e-06
-4.53110278426645e-05
-3.03920612529846e-05
-1.894294347273e-05
-4.16647292231853e-05
-9.34555467356906e-07
-2.10468145738001e-05
-4.02734807447695e-05
-2.35053307320682e-05
-4.00578940759944e-05
-7.39309623115554e-06
-3.88267048748698e-05
-2.16296160077273e-05
-1.13190908260979e-05
-1.94791808415237e-05
-2.09558830834153e-06
6.03454967123618e-06
-2.13798818323741e-05
-2.30721176291323e-05
-9.01180224226173e-06
-3.18700234961225e-05
-4.96947659764194e-05
-8.95026950329805e-06
-3.33413672630743e-05
-4.39610091220205e-05
-2.21366476171591e-05
-9.16338772279971e-06
-8.39172215794962e-06
-3.2181193026868e-05
-3.55037344404986e-05
-3.59454858577378e-05
-1.38976601815078e-05
-2.24373339101856e-05
-2.75937579349458e-05
-4.83906171245028e-05
-3.82521616859535e-05
-5.0578698869418e-05
-3.21276636063482e-05
-2.47992649889613e-05
-3.59969959282246e-05
-2.70740992839955e-05
-8.64591627659215e-06
-2.57108883271951e-05
-1.42278935457747e-05
-2.62249143147855e-05
-5.06810989027182e-05
-3.58083091309611e-05
-2.10124208620433e-05
-3.40566138605773e-05
-1.316319911765e-05
-4.32788586960745e-05
-2.18025918585416e-05
-1.48396854515318e-05
-4.55869813078204e-05
-2.73075879094111e-05
-2.82533984667187e-05
-2.71968927820246e-05
-2.41261629581797e-05
-1.93842308674372e-05
-2.27567253777836e-05
-1.67576112618593e-05
-2.95400091841831e-05
-2.25524446531359e-06
-3.40914099870767e-05
-8.05612040498873e-06
-2.87704023008696e-05
-2.12529942779518e-05
2.01587962485917e-06
-4.44593612153758e-05
-3.0687757807332e-05
-3.29547456801439e-05
-1.11312715986075e-05
-6.1202600241901e-06
-2.60435929301949e-05
5.81586207409908e-06
-1.27293545726768e-05
-1.66429079899878e-05
-1.76352847349725e-05
-4.02596261059879e-05
-7.7517916045493e-06
1.6333935280251e-05
-3.59006649769327e-05
-3.15418193864419e-05
3.40672365728201e-06
-1.90204550634957e-05
2.95041606921632e-06
-2.94401167209261e-05
-3.58652480718645e-05
-2.12346655239037e-05
-1.55989324202078e-05
-7.27377701360778e-06
-1.77595230634462e-05
-4.06202723968419e-05
-2.83531110604096e-05
-1.40382618926137e-05
-1.34011163791739e-05
-2.54155266884567e-06
-1.78103949864723e-06
-1.14293461196771e-05
-2.24095266374079e-05
-2.77419834858175e-05
-1.6382707396156e-05
-4.18022475707882e-06
-3.5813755091986e-05
-4.37230888177063e-05
-5.44771497005654e-06
-1.65969475177963e-05
-3.94237106475663e-05
-2.28888560949244e-05
-2.37483900093488e-05
-4.24890459975887e-05
-2.68927315507433e-05
-1.6834236496905e-05
-1.74183488071867e-05
-1.78365757579455e-05
-1.59565274575291e-05
-3.06298251007864e-05
-7.1639333478305e-06
-2.15066770088242e-05
-2.48694278835921e-05
-3.1320146965358e-05
-1.24511495002078e-05
-3.96806733184902e-05
-1.0342073396343e-05
-3.56775035783683e-05
-2.77202117735353e-05
-2.29284969419819e-05
-6.40631904132431e-06
-1.29676476223499e-05
-3.67500085333989e-06
-1.05289616701537e-05
-1.51691048987951e-05
-1.10326622870435e-05
-8.27948444947723e-06
-1.88660823559671e-05
-2.05874287813157e-05
-1.86212661658916e-05
-4.64589147483103e-05
-1.16698100089859e-05
-2.74828509176715e-05
-8.57920622635406e-06
-2.03739112909677e-05
-2.33461162019603e-05
-4.80298751468794e-05
-3.8676666951202e-05
-1.96586758933451e-05
-1.92644136953278e-05
-2.027189517074e-05
-2.13790098628107e-05
-2.83226707227032e-05
-1.16756170316298e-05
-3.72893738581169e-05
-1.75102313497e-05
9.28590249757152e-06
-1.60347509831086e-05
6.46712736285468e-06
-1.40165817099306e-05
-3.41877071343076e-05
-1.85290873317065e-05
-1.28030544925776e-05
-4.73925754108146e-06
-3.13516616010041e-05
-2.95294246658507e-05
-3.72911962381034e-05
-7.70657947894478e-06
-2.2113027881656e-05
-1.69660300949166e-05
-3.2537682334584e-05
-1.53792031437163e-05
-3.13944826101008e-05
-5.31062850521569e-05
1.77752338663401e-05
-1.58402707650434e-05
-7.05218390088076e-06
-1.96892075491579e-05
-4.51085906503447e-05
-4.0012394275249e-05
-4.06923576593648e-05
-1.19113516937754e-05
-1.05931989866101e-05
-1.03809088326493e-05
-3.25943410478598e-05
-4.31765710912245e-06
-1.33470171858487e-05
-3.93991746481026e-05
-2.53421220115656e-05
-1.52794893173738e-05
-1.41876751525568e-05
-3.78326055686277e-05
-1.54794153470018e-05
-2.67060463321048e-06
-3.1633775558882e-05
-5.21542238967831e-05
-2.97873054287677e-05
-6.81842787963268e-06
-1.55866874079396e-05
-1.86502976385589e-05
-3.29100206663956e-05
-4.04155999391733e-05
-3.16349880200956e-05
-1.73012555130714e-05
-2.68085548308086e-05
-3.24817620266566e-05
-3.2263733678926e-05
-2.28813445949724e-05
-2.43843891863078e-05
-8.54163398708331e-06
-1.7125455053486e-06
-3.00682675086688e-05
-2.060602983013e-05
-2.61958962526658e-05
-3.09202782756687e-05
-1.71094901900769e-05
-2.2191884808442e-05
-4.19773829565711e-05
-7.60898394930791e-06
-2.18829988263382e-05
-2.5780264695621e-05
-2.48284395190522e-05
-1.40140683173986e-05
-1.27330398955008e-05
-2.82254392568505e-05
-1.11070464833212e-05
-1.40643087575566e-05
-1.60766168806364e-05
-1.68912573058539e-05
-4.23023823607331e-05
-3.84996633752764e-05
-2.97797430471249e-05
4.27107817683177e-06
-1.91374754039726e-05
-8.70373196883335e-06
-8.95353937493802e-06
-1.61132699789095e-05
-2.55191984469879e-05
-2.09268588281708e-05
-2.03990976215812e-05
-2.27117185258869e-05
-2.00717437675288e-05
1.92875272815442e-06
-3.20462050502913e-05
-1.7200125863843e-05
-4.34392958987451e-05
-4.01118042047706e-05
-1.64469583046416e-05
3.92040337945509e-06
-1.06740082139197e-05
-1.53005249536145e-05
-3.72787523374675e-06
-3.60012523115429e-05
-3.97512871453542e-05
-1.13555430468896e-05
-2.2701589745278e-05
-1.2182573918678e-05
1.22218935248465e-05
-2.87655534829234e-05
-2.00026249094777e-05
-1.70748186202745e-05
-1.48065008112497e-05
-2.22128209739282e-05
-1.12505442188333e-05
-7.80177005429752e-06
-2.02252473909144e-05
-1.52814807737301e-05
-3.47850323612886e-05
-2.03944123322666e-05
-2.302600478989e-05
-4.10946724217441e-05
-1.37571518644474e-05
-8.36747712130135e-06
-2.25090430825185e-05
-1.7166369914797e-05
-1.62758881662736e-05
-1.2604755884533e-05
-2.39629566471353e-05
-1.79077786154037e-05
-1.73406875102676e-05
-3.88092168579791e-05
-1.54422226089756e-05
-2.61665727302819e-05
-2.63878197387505e-05
-9.02375702511745e-06
-3.50944012629449e-05
-2.49952321531586e-05
-2.10876434614351e-05
-2.54826467838523e-05
-3.79539846378569e-06
-1.56773210514228e-05
-1.97826978503969e-05
-1.67662262647124e-05
-3.41220030885102e-05
-1.24120239149853e-05
-8.85106056441668e-06
-5.11704364700116e-05
-4.15039469611516e-05
-2.94878556816648e-05
2.92669827432023e-06
-2.81200347002998e-05
-9.43809752652188e-06
-1.24678995753906e-06
-2.5564047888596e-05
-1.21378076790055e-05
-2.62320954870219e-05
-2.67292804174709e-05
3.49940455653818e-06
-3.09153878362159e-05
3.71649265360453e-06
-2.26411616917541e-05
-2.15407215056874e-05
-3.2195261652212e-05
-5.6567034588123e-06
-3.82334383601789e-05
-2.06636932834641e-05
-3.80762083109627e-05
-8.70378951599468e-06
-1.69029452988212e-05
-2.07790736044048e-06
-1.40096603886089e-05
-2.15935225203061e-05
-1.23703605360413e-05
-2.14967924489353e-05
-3.39368511770194e-05
-1.68611741897351e-05
-3.62034279638819e-05
9.40668217230444e-07
-5.21875430724845e-05
-9.80179113296795e-06
-1.88154093817793e-05
-1.33831176529259e-05
-5.48397428429749e-05
-2.87194052979466e-05
-2.48054043699043e-05
-2.05266455043497e-05
-2.16963243453613e-05
-1.47277375773783e-05
-1.98533995218206e-05
-2.60204315334521e-05
-8.60630892286317e-06
5.3912765824405e-06
-5.97425503381103e-06
-2.32481401008191e-05
-1.55777018385379e-08
-1.25078361196926e-05
6.27228706514663e-06
-3.21452794555426e-05
-3.05825762744942e-05
-1.80841638140146e-05
-2.31265203706828e-05
-1.36877404401595e-05
-1.74714273473901e-05
-2.09368933702361e-05
-2.36529718199675e-05
-3.09623007975125e-05
-2.69943823015401e-05
-3.19876380230823e-05
-9.58911098484269e-06
-2.34778993882643e-05
9.0932150258572e-06
-6.98651829687602e-06
-1.90845840259396e-05
-4.44816710871005e-05
-6.27433781866642e-06
-4.60200258924227e-05
-4.18542447868327e-06
-4.72504776376827e-07
-8.07893296290493e-06
-4.47824640714745e-05
-1.18177147760499e-05
-1.68756445569161e-05
-2.50138906453437e-05
-2.62915385201462e-05
-3.333964666786e-05
-2.00950842815488e-05
-4.32596638162454e-05
-2.71979051924104e-05
-3.43951949807709e-05
1.80065758129457e-06
-2.98680716852414e-05
-2.72111869498437e-05
-1.6805978328909e-05
-2.99723752908412e-05
-3.01208716263361e-05
-3.5053295402064e-05
-2.45145315712962e-05
-2.51195404074774e-05
-3.44769088557242e-05
-3.14135170479291e-05
-1.95398868553995e-05
-2.97002880565248e-05
-2.10875443798316e-05
-8.39043575674306e-06
-2.93695435476338e-05
-3.9044358880879e-05
-2.24046916147131e-05
-2.13517152281539e-05
-1.9524620474543e-05
-3.47558703316275e-05
-1.00578514890241e-05
-2.90005221510101e-05
-2.65603172951269e-05
-2.14774897792466e-05
-1.84684147574069e-06
-7.53896589900075e-06
-2.99825906809416e-05
-2.84118293134499e-05
-3.86458284293301e-05
1.41777181784908e-05
-1.78935440308806e-05
-2.10886162110987e-05
-1.42143531899595e-05
-1.53957469318268e-05
-2.7295579268222e-05
-1.73075424708195e-05
-1.87611012531645e-05
-1.92939245838628e-05
-1.86807528231595e-05
-1.94918450169403e-05
7.11092498920435e-06
-3.25631408807917e-06
-2.96654767856962e-05
-3.0350365072285e-05
-2.2839235755874e-05
-2.00378390350541e-05
-3.3651605361892e-06
-1.83310996816643e-05
-4.23647610286512e-05
-1.18976151427546e-05
-7.45552522711602e-06
-1.35623996094999e-05
-1.92481376558388e-05
-3.98320866738163e-05
-4.59337319400734e-05
-2.52797320558335e-05
-7.76958924752644e-06
-7.51756568183909e-08
-6.50975364315481e-06
-2.90458853375539e-05
-3.36422986512255e-05
-2.49084310303733e-05
-8.71451499994482e-06
-2.16533646106649e-05
-2.70366222670267e-06
-1.68617335443836e-05
-3.15511910685958e-05
-2.79008665217071e-05
-2.56832357109956e-05
-3.72521190745443e-05
-8.867848236041e-06
-2.31003219574591e-05
-4.20631849381435e-05
-1.49822733135683e-05
-1.83536810115995e-05
-1.88437551474435e-05
-1.72304936809784e-05
-1.40203067659611e-05
-2.1655981279549e-05
-2.25931060051538e-05
-1.06529503484824e-05
-8.29120401916687e-06
-4.48071283969054e-06
-1.53300109324988e-07
-9.72100559153475e-06
-2.82000860392113e-05
-1.11808140366679e-05
-1.59667722749038e-05
-2.54741216713181e-05
-4.23775376139856e-05
-1.75504098788742e-05
-2.18838197749816e-05
-2.79583368602255e-05
-2.08346075189262e-06
-9.60521646523818e-06
-1.65384957976345e-05
-3.65146769419185e-05
-8.01740112027673e-06
5.46426143335176e-08
-9.34530783181339e-06
-2.85021690005299e-05
-4.23794199557932e-05
-2.53375864685342e-05
-1.47722327570748e-05
3.51780527083813e-07
-3.47645033891719e-05
-2.45520263419922e-05
-3.08526326673521e-05
-3.71690305424271e-05
-1.52860032408309e-05
-2.38830766810501e-05
-1.6350523552879e-05
-2.59929597167835e-05
1.02293283628737e-06
-2.7825892904234e-05
-7.98250604180735e-06
-2.7815870848214e-05
-2.92891065116918e-06
-1.66892770877868e-05
-3.70662225301287e-05
-1.17888703170096e-05
-2.49706218642741e-05
-2.91432657325457e-05
-1.90202352610563e-05
-2.40343418522837e-05
-3.50377112767791e-05
-1.55278257359818e-05
-3.31880376081358e-05
8.05043723468964e-07
-3.05132251905403e-05
-3.31307981073567e-05
-1.81041563103128e-05
-4.0094856590075e-05
-2.06154282761119e-05
-1.89645822627276e-05
-5.26789781175694e-06
-1.28371143383138e-05
-3.49188168421686e-05
-3.05912473709411e-05
-1.78604474756212e-05
-1.33398857074083e-05
-3.16284837394487e-05
-3.67786526407114e-05
-2.97965636423405e-05
-2.64725610470862e-05
-3.70849054293302e-06
-5.22502883671175e-06
-3.22723205756048e-05
-1.70621231462869e-05
-1.91978382397845e-05
-2.23720958905691e-06
-1.42790825018287e-05
-1.51143821825953e-05
-2.1847925781441e-05
-2.20650975673121e-05
-3.23755093531866e-06
-4.38248923697998e-05
-4.75448270808881e-05
-1.11876286829003e-05
-1.27606852409091e-05
-3.26056016724957e-05
-2.15190137953746e-05
-2.68729532959609e-05
-2.47838722819421e-05
-2.88069575174166e-05
-8.49589247332354e-06
-2.28940795823827e-05
-2.89060559630911e-05
-2.76242886826039e-05
-3.02285222180694e-05
-2.51176460545668e-05
-2.05673713182461e-05
-2.2424128462275e-05
-3.54793139482472e-05
-1.43475618037142e-05
-2.98827987138945e-05
-3.86713263771017e-05
-1.93503176998814e-05
-1.04547659481542e-05
-2.5947169941035e-05
-2.33931747804992e-05
-1.6275459629946e-05
-2.26326658379332e-05
-7.0724139683737e-06
-3.22332571581793e-05
-2.68481654615962e-05
-1.52527784978846e-05
-2.53651968902946e-05
-3.00363767847251e-05
-2.71696690894171e-05
-3.67687227375558e-05
-4.02695633748753e-05
-3.32972489834871e-05
-6.43972927518698e-06
-5.64221748946496e-06
2.01364245653437e-06
-1.92232908737336e-05
-9.85878816024367e-06
-2.34466352058262e-05
-1.05911819273733e-05
-4.31745783144346e-05
-3.36937425594671e-06
-1.1099626139104e-05
-4.73935713128547e-06
-3.35300716011893e-05
-3.41157303936484e-05
-2.44013972748012e-05
-4.12152847761936e-05
-2.50228143900724e-05
-9.78342390396224e-06
-1.58623407904035e-05
-2.54405271441109e-05
-1.24505153380177e-05
-8.15626458778448e-06
-4.19163362703085e-05
-1.53816731276861e-05
-1.50799496941993e-05
-2.18937718344438e-05
-9.22741867889331e-06
-1.53846410873088e-05
-7.74605452105961e-06
-3.12895678240215e-05
-4.13480751041043e-05
-2.67212649985709e-05
-4.82935512916002e-05
-1.6792442658414e-05
-2.33498376643116e-05
-1.33752536900043e-05
-1.99122060955597e-05
-5.86354695040327e-06
-4.08008672911527e-05
-3.48929820945919e-05
-2.31580073978184e-05
-2.09383737391593e-05
-2.4611272335453e-05
-3.10891875644684e-05
-1.52729202452492e-05
-3.76632661273374e-05
-2.92986400147389e-05
-9.95835638822035e-06
-2.41490799015948e-05
-2.98907744918534e-05
-6.13944363456267e-05
-2.55319828708771e-05
-1.63912032848959e-05
-2.77396634073282e-05
-1.44488531992064e-05
-1.45282278095712e-05
-6.51328718992813e-08
-1.45640228654343e-05
-2.31263092932916e-05
-1.68703847941239e-05
-1.74728333407223e-05
-1.75248960142111e-05
-1.49533717312932e-05
-3.63491673428951e-05
-2.14210213082292e-05
-2.34320129545747e-05
-4.11003082509089e-05
-1.62863133721494e-05
-8.72100465080719e-06
-4.75151709029177e-05
-2.11549333919384e-05
-2.14556474928322e-05
-2.79943961271909e-05
-2.40501604565857e-05
-4.64329723068859e-05
-6.91701498064013e-06
-2.12968307755191e-05
-1.9127899716649e-05
-1.49707243159602e-05
-1.66543115401974e-05
-2.03879984308052e-05
-2.47922785741897e-05
-3.31286481827642e-05
-2.0711129016904e-05
-2.00847094213854e-05
-3.68340914011929e-06
-2.24614922124143e-05
2.11749600558433e-06
-3.19788816599214e-05
-2.13415213925396e-05
-1.90958192326244e-05
-2.25040920576602e-06
-4.99477119565039e-05
-9.74701777578768e-06
-3.02835939363925e-05
-3.11376012534965e-05
-1.92680961991962e-05
-3.50537193448899e-05
-1.53772219108296e-05
-3.0382636605569e-05
-6.05023932427588e-06
3.78898644118794e-06
-2.44377049316407e-05
-1.20065328603345e-05
-1.82363831988286e-05
-2.50925984139643e-05
-1.99132502360257e-05
-7.69136655686296e-06
-2.04221781719374e-05
-2.29297403734625e-05
-3.25918094075408e-05
-2.2989171870288e-05
-4.12208138661496e-05
-2.50003674930476e-05
-3.39689163258103e-05
-5.01794960766959e-05
-1.15392811986095e-05
-2.24325809838503e-05
-2.91626857122134e-05
-3.14484743225887e-05
-3.34468939488235e-05
-1.68996539247874e-05
-3.64154965470001e-05
-7.22692194547235e-06
-1.91443481424463e-05
-1.19200465624689e-05
-1.30938903272278e-06
-2.6845501447913e-05
-1.05013590867416e-05
-3.57857242323357e-05
-1.92436485186496e-05
-2.82926738855444e-05
-1.92839378565925e-05
-6.02859108645329e-06
-1.27870764314021e-05
-2.09555088915882e-05
-1.6485662844041e-05
-2.45305624514411e-05
-3.89499940142193e-05
-1.55814071084474e-05
-1.30300378544566e-05
-1.57055912737752e-05
-1.62383265675672e-05
-1.96629818062824e-05
-3.29632829754086e-05
-1.44909840293696e-05
-2.61243420641094e-05
-1.95940936308688e-05
-4.60695008033472e-06
-9.30697111459232e-06
-1.5804222218265e-05
-6.09748779687682e-06
-3.52165716046395e-05
4.81148804966702e-06
-1.55361177815425e-05
-5.29529039947363e-06
-2.00532751477187e-05
-2.84478899825583e-05
-1.51308481176593e-06
-3.63559869854569e-05
-2.10080456016775e-05
-2.86597208183946e-05
4.24402468719306e-06
-3.18867625990706e-05
-1.11278413736247e-05
-1.05302485739782e-05
-3.52178689115994e-05
-2.8384187502195e-05
-1.11607135849167e-05
-2.34490628871654e-05
-1.0698032122891e-05
-2.58816083718219e-05
-2.53223983963835e-05
-4.57160737850141e-06
-1.64818436596052e-05
-2.39282971333961e-05
-1.50727085492443e-05
-9.86085748439059e-06
9.5082390468905e-06
-2.21264381002917e-05
-2.54971326062501e-05
-2.33230904438914e-05
-3.08177901594912e-05
-3.64954325490271e-05
-2.14533858410738e-05
-2.26798999503672e-05
-1.34685861262055e-05
-3.14606851333461e-05
-8.56064658545683e-06
-6.84611993021056e-06
-2.69389019333561e-05
-1.05713782160678e-05
-1.93858163193799e-05
-1.91773037527028e-05
-1.4822258863289e-05
-3.89838854587879e-05
-2.27085013726851e-05
-2.08023159874387e-05
-1.62898520972433e-05
1.09866611230161e-05
-4.39709994797525e-05
-3.0086424975691e-05
-8.68336588253193e-06
-2.71252512385152e-05
-1.66403124621873e-05
-2.35477447615764e-05
-1.70637707525398e-05
-2.97994827695978e-05
-1.18582946274395e-05
-1.58325951519093e-05
-3.36627937558379e-05
5.80892898111223e-06
-1.23877722909322e-05
-1.60609339415942e-05
-3.1537249207382e-05
-3.07767286030107e-05
-2.89556050141095e-05
-3.8630361835858e-06
-1.01656236043963e-05
-6.67016075698287e-06
-1.11944589349782e-05
-2.59956039570156e-05
-2.66899223701929e-05
-1.77886897952422e-05
-6.69288165009645e-06
-1.41266832688173e-05
-9.18899028171084e-06
-2.91077387250368e-05
-1.31905054030216e-05
-1.69698158320363e-05
2.08123986548606e-07
-5.77885054247128e-06
-2.2828782887697e-05
-1.93657244426713e-05
9.77740976587041e-06
-1.70885503138498e-05
-1.67920171456329e-05
-1.5937368390168e-05
-2.45964743906148e-05
-8.58638058193016e-06
-2.48236326477522e-05
-3.35091155569783e-05
-4.04600225754692e-05
-2.19161363843547e-05
-1.45962506499435e-05
-2.49255674589104e-05
-3.43969036733456e-05
-1.35310945782026e-05
-2.24203102285082e-05
-1.70602883041671e-05
4.71640316773211e-06
-2.63860788657043e-05
-2.18045893006558e-05
2.34354948768259e-06
-1.87997934395428e-05
-3.0795747401627e-05
-1.75793649837383e-05
-1.07192057958667e-05
-2.79300818606689e-05
-9.6031687411621e-06
-3.2194918226225e-05
-2.86226191294493e-05
-2.73174075102995e-05
-8.15530678054337e-06
-1.57603363807501e-05
-3.71607149070507e-05
-1.35644781891986e-05
-3.30411222068198e-05
-3.77456560697158e-05
3.606111128219e-06
-2.79725846922183e-05
-3.52425347481811e-05
-3.5275010271379e-05
-3.05290797061199e-05
-3.20126851649011e-05
-2.59409197880668e-05
-1.88858822594891e-05
-2.05221054976226e-05
-1.04974248661003e-06
-1.90340755227621e-05
-2.79334525481704e-05
-3.69970557117685e-05
-2.74141926181543e-05
-2.34015943523442e-05
-5.33125376885716e-06
-2.44125327913104e-05
-1.65122600115031e-05
-2.47279253608411e-05
8.28054538248937e-08
-2.33374284093339e-05
-2.27158966232467e-05
-2.5847868429866e-05
-3.2919496477569e-06
-3.8601342859538e-05
-8.30006340903325e-06
-2.54582693768631e-05
-1.97718601977239e-05
-1.43259220994019e-05
-9.84794035516549e-06
-2.03490767639823e-05
-1.50862716289101e-05
-2.05805664669526e-05
-1.58001631649555e-05
-2.63067897428132e-05
-2.22736662108604e-05
-3.95359997397471e-05
-1.00757880529432e-05
-8.16948636687746e-06
-1.86219958141139e-07
-1.92300672274087e-05
-1.33793073374511e-06
-1.13002733657619e-05
-1.29455973479504e-06
-2.17474325872517e-05
-3.17828065752045e-05
-1.88170972231779e-05
-1.65917870036666e-05
-1.14204444691732e-05
-6.60164675380193e-06
-3.15185982057205e-05
-3.15385615198351e-05
-3.57143819913084e-05
-1.98567676622222e-05
-2.69867515674759e-05
-2.80426415620363e-05
-3.58540734740101e-05
-2.90559133308502e-05
-3.02221407728046e-05
-2.53230432545496e-05
-3.22889274617883e-05
-1.95937318919796e-05
-2.73589815457856e-05
-3.19226649108316e-05
-2.6317900102866e-05
-1.1019257023929e-05
-3.13607254096284e-05
-2.55604154162175e-05
-3.72686246282902e-05
-1.19464727304114e-05
-2.32206760622922e-05
-2.93693083282572e-05
-1.46241966002632e-05
-3.51407466339159e-05
-4.2655456867229e-05
-1.44387889294754e-05
-2.72704883535508e-05
-1.2474579437755e-05
-7.49357826636744e-06
-1.50867955000519e-05
-3.07530622360941e-05
-2.91644446339636e-05
-1.63306556898066e-05
-2.1868971237525e-05
-2.53950951554203e-05
-1.4102225759519e-05
-1.02137529809086e-05
-1.8658754223815e-05
-9.73871184328468e-06
-2.01309786073186e-05
-6.31626274131789e-06
-1.48412423125928e-05
-3.14228130436718e-05
-2.45593047313827e-05
-2.01762692769927e-05
-1.10714285690853e-05
-3.98463331936035e-05
-2.40743892141969e-05
-5.51122903582654e-06
-1.0138414545991e-05
-2.93223066431754e-05
-8.20545997820506e-06
-2.40278777983747e-05
-3.05084133380344e-05
-3.18756434310702e-05
-1.93913503691294e-05
-2.20899820760363e-05
-1.65604436307148e-05
-1.34159113436016e-05
-7.75828519821941e-07
-9.76755708196507e-06
-5.03662014531349e-06
-1.17529942138117e-05
-9.7840479398301e-06
-4.25480648129321e-05
-1.50533834621897e-05
-2.83455069893203e-05
-2.16236276247863e-06
-2.68427412920216e-05
-2.80590200765264e-05
-8.72186013783054e-06
-2.39958890706823e-05
3.0442539252814e-06
-1.33760863514995e-05
-5.24085159955492e-06
-1.82577906985275e-05
-2.40636983859932e-05
-1.49391428819518e-05
-3.72013052188714e-05
-4.29239663797494e-05
-8.38757275213751e-06
-3.62494297688072e-06
-2.19412197814036e-05
-4.52778744220728e-05
-2.64225528191274e-05
-4.55469807107168e-05
-2.11203278569317e-05
-1.47856485350187e-05
-3.2131463746168e-06
-6.10716185153688e-06
-3.57417605291155e-05
-1.62748727836557e-05
-2.96371627107976e-05
-3.24014445337509e-05
-3.54166141277957e-05
-2.08970371487157e-05
-1.90535224074443e-05
-1.3504876831137e-05
-3.69341218299969e-05
-2.75080900247849e-05
-1.64189812540952e-05
-3.19752039285421e-05
-4.08145013343008e-05
-2.29990575493155e-05
-1.8306471573087e-05
-3.03163365498596e-05
-2.22564130332557e-05
-1.74689526856477e-05
-2.05821577557194e-05
-3.54878507301301e-05
-1.46716656852532e-05
-5.99513817426123e-06
-8.03856831164004e-06
-2.81413190839237e-05
-4.36183785170097e-05
-2.17530558658363e-05
-7.42051771068614e-06
-1.41955583577433e-05
-1.69606122229493e-05
-2.27337336063837e-05
-3.60762596442704e-05
-1.12843330249602e-06
-1.97679576214642e-05
-2.58118006273148e-05
-3.0077909772049e-05
1.82085474888301e-05
-1.42685769217563e-05
-1.37862354253257e-05
-1.0534109513103e-05
-8.29442272466932e-06
-1.58660181489724e-05
-3.99868811765278e-06
-1.36729695614375e-05
-3.87667676790475e-05
-1.34166762662571e-06
-1.36086505265304e-05
-2.34481333028366e-05
-1.48945891693979e-05
-1.97756219743739e-05
-3.2338563624956e-05
-3.09649279768015e-05
-6.487439425858e-06
-3.04452100466217e-05
-1.78028802571033e-05
-3.67289017300627e-05
-1.55119091512768e-05
-1.98915098498817e-05
-3.68810024801095e-05
-2.38451016081098e-05
-2.66537229850851e-06
-3.48000210578713e-05
-1.88378821015953e-05
-3.55422229939194e-05
-2.70307757788307e-05
-2.65707367073586e-05
-6.36598276870798e-06
-1.23646797883e-05
-3.25759178802197e-05
-9.83695904329957e-06
-1.74678007377259e-05
-2.77100277229309e-05
-3.95914247589377e-05
-2.08608573446711e-05
-2.75456432258361e-05
-7.92934078521162e-06
-1.24359213370782e-05
-1.23705372366289e-05
-1.90697257148944e-05
-4.78002392193552e-05
-1.61314424504969e-05
-1.26003581683204e-06
-1.16132663591084e-05
-4.73609891692224e-06
-1.25118382866991e-05
-3.27480182632963e-05
-3.67969736310345e-05
-3.37084362002588e-05
8.93163453951574e-06
-2.35416146158851e-05
-2.89359258936501e-05
-2.25530884186779e-05
-1.39886201534651e-05
-1.73187290038474e-05
-2.19385257469623e-05
-2.00941561627128e-05
-3.01004465077256e-05
-9.82299062095376e-06
-2.70541698561478e-05
-2.32239381678043e-05
-1.92707826836763e-05
-3.58580522173791e-05
-3.49250045241254e-05
-2.72524179930323e-05
-4.21915087725107e-05
-5.29676429468939e-05
-1.58213034960732e-05
-1.91284794376566e-05
-4.2474183940919e-05
-4.67727096221197e-05
-2.83505127412015e-05
-1.8731152167189e-05
-2.47979509314288e-05
-2.97477531614734e-05
-1.33965947049007e-05
-1.01181351180106e-05
-3.16783809173685e-05
-1.87854252240609e-05
-2.53320103844666e-05
-2.08849022627142e-06
-3.71177528025479e-05
-1.86996323463935e-05
-3.62480345679645e-05
-2.57382278382176e-05
-6.56559281554643e-06
-6.26933713800792e-06
-1.40192092295363e-05
-3.80959126764524e-05
4.35794253250501e-06
-1.13138750068484e-05
-1.88776133955961e-05
-7.59290120790865e-06
-2.66294395484472e-05
-1.6533646764714e-05
-2.10501113077345e-05
-7.71952424537364e-06
-2.00183975936216e-05
-1.71503009193696e-05
-1.77014759747082e-05
-1.65120369402356e-05
-3.02227156998348e-05
-2.97987021411435e-05
-1.81700786738401e-05
-3.72939824407035e-05
-3.93558946281057e-05
-7.72122743755526e-06
-1.69964924593129e-05
-2.36310052185832e-07
-2.34648861234069e-05
-1.41371369598007e-05
-1.99649532733894e-05
1.74497350281516e-05
2.20907201568751e-07
-3.75738562070021e-05
-1.3141666170254e-05
6.41397101499311e-07
-7.73120831018917e-06
-1.85713792778481e-05
-2.06285893274484e-05
-2.62261078734325e-05
-1.90610175751128e-05
-2.53891892466388e-05
-1.25563955246565e-05
-2.23979256690088e-05
-1.40083858921943e-05
-2.35195934034615e-05
-4.20458827464171e-05
-2.80706834893716e-05
-1.80538207910277e-05
-2.29276221122304e-05
-8.05863436087267e-06
-2.41072774613323e-05
-1.94601753739312e-05
-2.7017595539558e-05
-3.38843073438995e-05
-2.50832880737181e-05
-3.96000638281673e-05
-1.42074258618422e-05
-2.70729828825554e-05
-2.42845090073186e-05
2.15309196793949e-05
-2.91978591248008e-05
-5.23715059403157e-06
-2.92613739675399e-05
-2.20654179878792e-05
-2.04650548311969e-05
-2.26794845781167e-05
-1.97254529425956e-05
-3.48853262254314e-05
-2.01238238219797e-05
-2.50400948819847e-05
6.33766604637657e-06
-9.68923900175519e-06
-1.99952453453879e-05
-3.74889180443985e-05
-2.27842480547413e-05
-3.0245759349076e-05
-2.2270009504641e-05
-4.09589671688609e-05
-1.95362638241625e-05
-1.41326518028639e-05
-3.76857661044377e-05
-7.98265786308352e-07
-1.50139591521237e-05
-5.74052341930515e-05
-1.29680724388251e-05
-2.58878068791226e-05
-1.3774040662804e-05
-2.04626533846218e-05
-2.56194913589329e-05
-1.1464432869748e-05
-1.60783782315667e-05
-1.87631626922266e-05
-4.95527888579171e-05
-4.37260124151593e-05
1.01646089501164e-05
-1.12280250796551e-05
-2.05735825616212e-05
-8.31808724950105e-06
-2.50727467943637e-05
-1.34605173721922e-05
-6.91813605047833e-06
-3.41380186234625e-05
-5.33735990657608e-06
1.0795954022291e-05
-1.69031270833961e-05
-3.69585855170827e-06
-2.84113629122964e-05
-1.80450005950173e-05
-1.87611975172868e-05
-1.5353026247122e-05
-1.36375855207046e-06
-2.90308055291241e-05
-7.58262650621349e-06
-3.6026414043996e-05
-2.4011512127139e-05
-4.76057860554254e-06
-3.49447481940252e-05
-2.20910793801462e-05
-2.60686655428585e-05
-2.84703063776622e-05
-1.16140108653999e-05
-6.46494174540272e-06
-1.97496134239285e-05
-1.27031430174594e-05
-1.62892826405954e-05
-2.85185650869422e-06
-5.52664427036328e-06
-1.92894193730999e-05
-2.49259741930066e-05
1.35393121780731e-06
-4.01029885131098e-05
-3.85053528903688e-05
-1.36649719999399e-05
-4.498522759237e-05
-6.45766555970666e-06
-3.76289475596116e-05
-3.12841544320098e-05
-2.56570133117173e-05
-1.05982772826432e-05
-2.28852093840728e-05
-1.69687083610132e-05
-2.34701533729573e-05
-7.50365994195129e-06
-1.75673536382188e-05
4.13671691336569e-06
-1.40956007989132e-05
-2.23191469073912e-05
-2.73284871970549e-05
-1.54105541901971e-05
-2.2900480364881e-05
-9.67745431768505e-06
-7.93882163205379e-06
-7.64073070391499e-06
-2.62185482846051e-05
-4.39732317978025e-05
-2.12186974438171e-05
-1.25572822011408e-05
-2.3196288013642e-05
-2.23824971953887e-05
-1.4971519913798e-05
-4.50610739861646e-05
4.797069793062e-07
-1.55142955159357e-05
-3.50876462310045e-05
-2.46925454722665e-05
-1.59338846840859e-05
-1.06766791004047e-05
-3.80435294472266e-05
-3.20468880576523e-05
-3.61010748742394e-05
-1.56140125362184e-05
-9.69801574835853e-06
-2.28919396949819e-05
-1.45868000177992e-05
-3.71885600526e-05
-3.21370596185352e-05
-1.13904693736225e-06
-1.80815304760346e-05
-1.88178520005638e-05
-2.52094363581307e-05
-2.89206865074299e-05
-2.35858835617914e-05
-2.19394009569381e-05
-2.86609304061929e-05
-2.46821539971093e-05
-7.10033735632102e-06
-1.18172751911191e-05
-2.08412474413197e-05
-1.50860051492952e-05
-3.09184387175739e-05
-1.19999728530779e-05
-3.78785793481044e-05
-1.13855252314062e-05
-2.44078036833729e-06
-3.68813345626638e-06
-2.00303075732376e-05
-1.7663750983453e-05
-1.74643781757926e-05
-2.03877877947974e-05
-3.29279244949051e-05
-1.57305317400859e-05
-2.7806354761179e-05
-1.27141811790021e-05
-3.38388978349013e-05
-1.88280255777813e-05
-1.94580194244451e-05
-1.12576609297761e-05
-1.99994032594992e-05
-3.30534504920354e-05
-1.74260413520309e-05
-2.2069094452417e-05
-2.08739131498427e-05
-2.06160147831863e-05
-2.41904699679975e-05
-1.82802703280346e-06
-1.43910301416657e-05
-2.53299064389565e-05
-1.45449350045344e-05
-3.35235708840138e-05
-1.35405311004712e-05
-9.84242677399577e-06
-1.75980107823028e-05
-2.61697771522323e-05
-1.91455198188331e-05
-8.72841546850861e-06
-8.69614568984014e-06
-5.19087831563693e-05
-1.99541305034122e-05
-2.26455050256295e-05
-4.1352009928903e-05
-2.12332740753274e-05
-2.2897151677961e-05
-2.25519382023883e-05
-4.90069935227578e-05
-1.49154555000223e-05
-2.06780389070926e-05
-2.05988836404884e-05
-1.61841759689272e-05
-6.78114761608457e-06
-3.1167742392515e-05
-2.810219969846e-05
-3.48143401231275e-05
-1.42975478146633e-05
-3.24333092109977e-05
-1.91932964639166e-05
-2.20484834199141e-05
-3.24828105463156e-05
-3.40778133797924e-05
7.89491401719516e-07
-2.71134539479335e-05
-4.88184132406673e-05
-3.20221524078605e-05
-2.85479609577799e-05
-1.43689766800693e-06
-7.54266258229309e-06
-2.84031560407704e-05
-1.48168769287255e-05
-6.5857236775194e-06
-1.10366934566007e-05
-2.61705514995319e-05
-2.8751600625937e-05
-3.00763255233936e-05
-2.29811482971705e-05
-2.99043160892535e-05
-3.35546929213264e-05
4.70203071102991e-07
-3.73652302698942e-05
-7.02397554176683e-06
-2.07199014213369e-06
-2.62749949416376e-05
-1.04915196637809e-06
-2.38107514964918e-05
-5.25382324406242e-06
-1.1965903622561e-05
-1.42892376459192e-05
-1.81284441682184e-05
-3.08168273624406e-05
-3.30252607762171e-05
-2.47621631652057e-05
-2.61958367641227e-05
-2.69544650584129e-05
-6.89417530971118e-06
-2.11772649657841e-05
-3.27560219074061e-05
-1.39248268220878e-05
-1.74421078490411e-05
-1.98606139956021e-05
-2.45728588857417e-06
-1.94754958386554e-05
-3.41619733164182e-05
-7.83640222225879e-06
-2.64937691455327e-05
-2.69603897486775e-05
-3.48528984515046e-05
-6.51487919621117e-06
-2.52042380876348e-05
-1.87975853196711e-05
1.70909732050672e-06
-5.03980396442239e-05
-1.59606664952309e-05
-1.29215840215964e-05
5.50674237986983e-06
-1.38956149084109e-05
-3.10133815926578e-05
-1.94760724664018e-05
-2.14024483060199e-05
-4.14365919528343e-05
-2.95672068396804e-05
-3.65211166373743e-05
-1.2132321663932e-05
-1.24495572617181e-05
-2.11748268396229e-05
-2.74459561026166e-05
-2.71048536999141e-05
-1.66783777101892e-05
-1.62562752904033e-05
-1.74320440665922e-05
-2.37734798836589e-05
1.97756044322528e-05
-1.49358358225779e-05
-1.50963771228419e-05
-1.72818271527526e-05
-7.92276188696793e-06
-2.20400749334916e-05
-6.43058156593861e-06
-2.2748828652274e-05
-9.86097794753088e-06
-3.1616631837169e-05
-3.43492377011857e-05
-8.18169145931408e-06
-1.82279339646323e-05
-3.33076813859185e-05
-3.18848703001885e-05
-3.56975937439939e-05
-1.47151159685462e-05
-2.45447273365234e-05
-2.3697435065923e-05
-1.67376293587066e-05
-2.85642997655196e-05
-3.29486091835575e-06
-3.93105764199717e-06
-1.36887733149287e-05
-1.67897904896625e-05
-1.11870903843963e-05
-1.49303117944689e-05
-2.44325020051067e-05
-3.09167037730008e-05
-5.29192383860769e-06
-5.9545701176448e-06
-1.73384269836573e-05
2.11547682538266e-06
-2.73124465000089e-05
-5.75693311510662e-06
8.36393364796392e-06
-2.37902808099754e-05
-4.6374718643528e-06
-2.30465733172799e-05
-1.61192293354919e-05
-3.50856678097502e-05
-1.81633131645735e-05
-1.13730027377678e-05
-2.66600794706342e-05
-4.54366231523624e-05
-1.27780199082601e-05
-4.60889694335858e-05
-1.37766687784144e-05
-2.26076235593001e-06
-2.41327065019804e-06
7.75984453447784e-06
-2.54197948270688e-05
-2.64876255282731e-05
-1.81245502497621e-05
-1.09682838950339e-05
-1.92371369519059e-05
-2.63266653275186e-05
-9.47702100192311e-06
-1.79945365855619e-05
-4.57453048724781e-06
-3.47596825272996e-05
-2.15392484623021e-05
-2.87455917585627e-05
-1.90120543231149e-05
3.61545643906542e-06
-3.84396914304375e-05
-1.80267357653e-05
-2.74419429441599e-05
-3.01554209859954e-06
-4.6101951561006e-05
-3.43764731216165e-05
-1.5426006110255e-05
-1.28984743612336e-05
-3.48133175345762e-05
-3.31123677433595e-05
-1.39067760395157e-05
-1.67189705161029e-05
-3.87605297774467e-05
-2.14209067101374e-05
-4.25431261826033e-05
-3.276150876994e-05
-1.74533344630644e-05
-3.58745586244641e-06
-3.275511901691e-05
-2.30323631047195e-05
-2.65128596182332e-05
-2.72033709679082e-05
-1.4235887651267e-05
-1.19758802533152e-05
-8.44700571873432e-06
-3.4434878559671e-06
-5.26072240566501e-05
-1.46775334899976e-05
-1.70741350811261e-05
-3.62454849936072e-05
-2.1442992936275e-05
-1.01654436720697e-05
-1.77208234585061e-05
1.16543009853431e-05
-3.07882959503278e-05
-2.78470207376891e-05
-9.69249112188739e-06
-2.84275785879808e-05
-2.96717009416499e-05
-3.30980524008973e-05
-3.40322646531759e-06
-1.79452696679044e-05
-3.85499888917622e-05
-1.17988731093516e-05
-1.10130737182502e-05
-2.13160840438139e-06
-3.71927848231203e-06
-3.08745363865644e-05
-4.55781717887351e-05
-7.59915197526411e-06
-7.89293592843377e-06
-2.24697502862504e-05
-1.46244035054384e-05
-2.62524565124648e-05
-3.78011035054615e-05
-3.31304250001435e-05
-3.26807087276269e-05
-2.98858356142312e-05
-1.51895308591726e-05
-1.47766315768886e-05
-1.55070378196491e-05
-2.90646530917048e-05
-2.23357298880892e-05
-4.68224657020069e-06
-2.19833445415008e-05
-3.60637663286234e-05
-1.06547299256236e-05
-1.12654579923495e-05
-2.45477178063644e-05
1.77245362654819e-06
-3.78265887043901e-05
-3.04924534951492e-05
-8.36436099951363e-06
-2.18389285803227e-05
-4.63826447174338e-05
-2.06855790641877e-05
-2.91071877873924e-05
-2.65076603324618e-05
-1.51380469117854e-05
-2.85353429420774e-05
-2.04624494314487e-05
-2.74849962422486e-05
1.54567820822232e-06
-3.81226058085177e-05
-1.24287686557505e-05
-1.79630075887931e-05
-1.02143110342505e-05
-2.59913481644187e-06
-2.2278386581033e-05
-1.63917108073841e-05
-5.2227434348112e-06
-6.47292860436206e-06
-3.14068783146627e-05
-3.52438707168292e-05
-1.10531356964382e-05
-2.04339827377165e-05
-2.28066978316008e-05
-1.60519532297638e-05
-2.70423000479357e-05
-1.54167712202064e-05
-8.81533939279919e-06
-1.40862297206041e-05
-1.55899009500988e-05
-4.33903650688051e-05
-1.70808005848388e-05
-1.31046693658217e-06
-8.05049987796537e-06
-4.10157131988159e-05
-2.65479829012363e-05
-2.22115472595495e-05
-1.62832808045171e-06
-2.18696315445441e-05
-1.49404608852015e-05
-3.70225455149125e-05
-7.68323028920444e-06
-9.44354754109724e-06
-2.76390623394756e-06
-9.38033440485486e-06
-1.28477856672807e-05
-3.93237616648826e-05
-1.59218303005275e-05
-3.99515042432076e-05
-2.00870260190372e-05
-4.74005782310823e-06
-4.37820307961173e-05
-1.63895331748511e-05
-2.26793357472175e-05
-2.56983620436037e-05
-1.92966575524421e-05
-2.35420986137371e-05
-2.9785729339153e-05
-9.58704352593192e-06
-3.4377618587463e-05
-9.03153010839602e-06
-4.35733154220327e-05
-1.41063994982827e-05
-1.93738345561109e-05
-3.14311386722096e-06
-1.40651158425952e-05
-6.35077687350884e-06
-2.76398803799802e-05
-2.22072446962654e-05
-1.92554943270762e-05
-4.66363211183524e-05
-2.19281632200959e-05
5.78853825786814e-06
-2.01892317952047e-05
-2.75957334721708e-05
-3.67838259138746e-05
-1.77588584778371e-05
-2.33175305098111e-05
-1.08713212169135e-05
-1.27000856997646e-05
-1.13149567044464e-05
-2.51632182200751e-06
-3.64044698307708e-05
-3.26066445415579e-05
-2.01175452440837e-05
-3.17766668667583e-05
-3.82592807976492e-05
8.90399180718191e-07
-2.15869275086921e-05
-1.96723377581865e-05
-1.36912896741734e-05
-2.188537933484e-05
-2.49112855844858e-05
-1.54189577248832e-05
-6.68954841912742e-06
-3.21905962252359e-05
-1.94991442778145e-05
-1.13603556459978e-05
-2.90832201002941e-05
-4.70900393390194e-05
-3.00423425772833e-05
-1.86169034322824e-05
-1.25170099804119e-05
-1.15283340994507e-05
-1.96521816429594e-05
-1.5462252725958e-05
-5.99014538624541e-06
-1.12699920965779e-05
-1.15490939315742e-05
-3.79479527404163e-05
-2.86346734175768e-05
-2.4126591248462e-06
-1.22413638076131e-05
-3.36139000792711e-05
-1.92377439129314e-05
-1.31815850715152e-05
3.27052842213036e-06
-4.33658261717314e-06
-9.35130424719619e-06
-1.80012290757274e-05
-3.61673157314238e-05
-2.1381943578678e-05
-3.39436686590626e-05
-3.85707078674482e-05
-5.72019095640245e-06
-4.19053860086532e-06
-3.97901659324529e-05
-7.02624951768817e-06
-1.6562017698421e-05
-3.02969152918236e-05
-1.34830623089982e-05
-1.36734188572459e-05
-8.73845364141315e-06
2.92688619554082e-06
-3.08737068572387e-05
-9.18344650667479e-06
-6.36512468065218e-06
-1.7573893886741e-05
-1.44610069624036e-05
9.75769237701407e-06
-1.3488424753109e-05
-7.2299341386939e-06
-3.30147383760842e-05
-2.92562022809723e-05
-4.0081315343209e-05
-2.58688289082647e-05
-1.56973401673809e-05
6.67911973083582e-06
-2.75991384319456e-05
-3.21608538470643e-05
-2.33394786515662e-05
-1.2204676247382e-05
-1.96308138974075e-05
-2.52889031116093e-05
-1.47475846603895e-05
3.76556871976304e-06
-3.60883327266966e-05
-2.29108779095595e-05
-6.1202959029363e-06
-2.26110000323072e-05
-2.01116968881647e-05
-1.59217647709279e-05
-1.5130677944383e-05
-2.63076300415786e-05
-2.27635477713414e-05
-2.81648696014004e-05
-1.07071341315098e-05
-2.07419666583875e-05
-1.04467198809931e-05
-1.93654818403365e-05
-2.63060749217794e-05
-3.29212603188385e-05
-5.91911454338576e-06
-1.5592688937541e-05
-1.01979583516946e-05
-3.67539204632385e-05
-2.74949385093698e-05
-2.28040261487234e-05
-2.84047607884414e-05
-2.81321144244315e-05
-3.11148305513554e-05
-1.40820930068955e-05
-4.22035316093277e-05
-1.98342522262415e-05
-2.69767719674049e-05
-1.72012510795887e-05
-4.73569689769448e-06
-1.55922146081097e-05
-2.2370256348293e-05
3.05504519136082e-08
-3.11248337696888e-05
-2.11683813463368e-05
-5.36836626897809e-05
-1.5661074138806e-05
9.14436670581922e-06
-2.91502773169272e-05
-2.63816061572172e-05
-1.99307361928206e-05
-1.97921274390447e-05
-2.98018825145528e-05
-1.90298988786586e-06
-2.90370734806509e-05
-7.23554357103708e-06
-8.10017590434036e-06
-1.22222838446502e-05
-2.31179507195348e-05
-1.84867663042733e-05
-1.51534504059778e-05
-1.46753721007003e-05
-1.86659779405484e-05
-8.26034968729954e-06
-2.3279506145393e-05
-1.88471427098551e-05
-3.49610946362292e-06
-8.9525109368012e-06
-3.70240875059159e-05
-2.2539796004619e-05
-1.40379223866978e-05
-1.83949651337042e-05
-1.99682187863642e-05
-1.92329871809606e-05
-1.90024716046972e-05
-3.06864941213993e-05
-9.79286720186744e-06
-1.19742924864835e-05
-8.81587046285861e-07
-3.95280098098519e-05
-9.1448800650127e-06
-3.75431251269465e-05
-1.92653415105002e-05
-5.11191559068077e-06
-5.78957099110195e-06
-2.10231703368308e-05
-1.22715038489268e-06
-2.28952485542535e-05
-5.84863825782668e-06
-9.99840667578494e-06
-3.46481699211011e-05
-2.71878459922975e-05
-3.14471651214318e-05
-1.18213295045221e-05
-1.33958044187496e-05
-3.748102934407e-06
-2.4418096842107e-05
-2.35482990356556e-05
-1.54627175559126e-05
-2.1345044881236e-05
-4.82266323296688e-05
-1.36348366372806e-05
1.30960349161039e-06
-2.96097557450901e-05
-2.33795947059875e-05
-3.74915217304177e-06
-3.78936001724728e-05
-3.61759091093922e-05
-5.26998069128401e-05
-3.36356147272704e-05
-2.07610627542245e-05
-2.50705881528646e-05
-2.15694795840334e-05
-1.01992728842464e-05
-4.54238284966339e-06
-1.02420284666486e-05
9.83279413357921e-06
-2.58308190249531e-05
-1.96160178217765e-05
-6.93378006178647e-06
-6.31854450829104e-06
-1.81686552784671e-05
-1.99270586006886e-05
-1.85601485591774e-05
-2.42712903459491e-05
7.40411597608069e-07
-5.35760499764469e-06
-5.00478100581163e-05
-2.98844773840453e-05
-2.30245063691829e-05
-1.62597537629418e-05
-8.42831607886013e-06
-1.637972779375e-05
-1.2268816189512e-05
-1.44097308394348e-05
-1.85707401183228e-05
-1.37157514186058e-05
-3.26975328582846e-05
-2.34035270268799e-05
-2.2837756769157e-05
-3.55058560313824e-05
-3.4101008472814e-05
-2.56715524734226e-05
-1.97565418563285e-05
2.01070208176114e-05
-3.22701131164746e-05
-1.71915925942783e-05
-1.74312387208001e-05
-2.19547147432747e-05
-2.86265090186811e-05
-2.70297395210826e-05
-6.04987322597453e-06
-2.21630982492648e-05
-3.04803794884365e-05
-3.62225902148797e-05
3.13063832963206e-06
-4.14576018416586e-05
-2.21558030471816e-05
8.70111819883855e-06
-3.07581430912107e-05
-2.93556448902163e-05
-1.90738487789845e-05
-5.631892052713e-06
-2.17354287809909e-05
-3.2478576770222e-05
-2.71049341523193e-05
-4.06497510792028e-05
-1.08326858487741e-05
-3.32481917832511e-05
-1.54128981233145e-05
-3.73183569369258e-05
-9.26102686453649e-06
-1.1367735368576e-05
-5.16692643790646e-06
-2.04780158755361e-05
-3.19228247748222e-05
-2.55015703758932e-05
-2.17178717135514e-05
-3.6100273585471e-05
-2.77307942668672e-05
-2.0493419373816e-05
-2.54072728424112e-05
-2.49464388657294e-05
-2.64320166139653e-05
-3.02503088106368e-05
-1.48670821735903e-05
-1.16002863809845e-05
-1.92869682753522e-05
-2.0998069701743e-05
-2.03584741256603e-06
-1.03719034837819e-05
-1.68449915713771e-05
-3.01652923880808e-05
-1.4632083831236e-05
-1.87484544608635e-05
-2.25767573731743e-05
-3.20434781045523e-05
-1.906487120639e-05
-2.23924538360454e-05
-1.75347495991681e-05
-3.18373750756047e-05
-3.7388503680924e-05
-1.46090769590921e-05
-1.18013613023473e-06
-4.27068789406611e-05
-1.66586402860609e-05
-3.84488586123287e-05
-2.69983066108578e-05
-1.37236879843033e-05
-6.78827343529023e-06
-1.7495781491414e-05
-7.30704170985022e-06
-4.52961235614526e-05
-4.45226999603131e-05
-1.79848513714227e-05
-2.22070960585561e-05
-1.05573817685647e-05
-7.98301311737535e-06
-7.97683686296335e-06
-1.69490800973007e-05
-1.76994028524643e-05
-2.49799171471215e-05
-3.81402932010075e-05
-3.38827331786436e-05
-1.9376688499535e-05
-3.18334602251797e-05
-9.51546709799004e-06
-2.43609426198642e-05
-1.99557090511693e-05
-4.28584040731497e-05
-1.82967056122251e-05
-1.44358431335373e-05
-1.85746666754485e-05
-1.24662077792221e-05
-1.06513536813099e-05
1.42713407034927e-05
-1.93140654291238e-05
-2.29393649362735e-06
-2.55442901171564e-05
-9.39077789457787e-06
-1.73086369027228e-05
-1.07910172783166e-05
-3.07707288230087e-05
-3.01790797639568e-05
-1.24396437877652e-05
-1.91514447928483e-05
-2.47269214390545e-05
-7.43015132730257e-06
-7.0436757017495e-06
-3.29178190589623e-05
-2.02366360349902e-05
-1.58111035701476e-05
-1.70849700780546e-05
-3.47669228636416e-05
-2.2397330721907e-06
-3.32548221401393e-05
-4.43749410263858e-05
-1.4646988295206e-05
-2.89223469691128e-05
-5.09233090134559e-06
-1.52144757825696e-05
-1.80442055838395e-05
-1.29383345715602e-05
-2.70681405173815e-05
-3.81439296250908e-05
-3.01166331799483e-05
-2.01176786507099e-05
-2.88463614644499e-05
-3.1590410437889e-05
-1.69802505854139e-05
-3.90852072543042e-05
-3.36923106959133e-06
-1.89448783909468e-05
-2.11158548140522e-05
-2.0403050178553e-05
-3.17792922855179e-05
-2.07102117919813e-05
-1.36240163369524e-05
-2.48539955365358e-05
-3.5985617913296e-05
-1.66931111092232e-05
-2.86838907653198e-05
-2.9173805681636e-05
-2.58703671520178e-05
-2.28658222143139e-05
-3.78912551377679e-05
-4.20844140019211e-05
-2.46903159542177e-05
-1.66848358475841e-05
-2.68341289094058e-05
-1.6653789966878e-05
-2.15372012847145e-05
-2.64977933424684e-05
-2.87310465251324e-05
-1.444486161195e-05
-1.19007041969831e-05
-7.40114452098796e-06
-1.10624258920686e-05
-3.57387350335839e-05
-2.90524136803059e-05
-4.04898067050061e-05
-5.33156806242946e-06
7.53580445724563e-06
-2.1109601866867e-05
-2.90102742867794e-05
-2.80570618039801e-05
-4.01726985841589e-05
-2.39988301155669e-05
-3.46954627736908e-05
-1.92205232762439e-05
-2.18540831496991e-05
-4.2011044329393e-05
-1.26245580587763e-05
-7.47868807181598e-06
-1.34611777580984e-05
-3.10134640239454e-05
-2.94712477171336e-05
-1.94877277605855e-05
-2.21443326638726e-05
-4.37937345528725e-06
-2.81420918022489e-05
-1.47561135948246e-05
-2.12697959867418e-05
-1.88650693863327e-05
-4.75849401285596e-06
-3.8122613049084e-05
-3.62134817217075e-05
-2.55329684766315e-05
-8.99662007274802e-06
-1.54295623397213e-05
-9.85110450380737e-06
-9.67408138124257e-06
-3.91590298817281e-05
-3.24009841249325e-05
-2.76661473892345e-05
-3.10349325692443e-05
-1.32398378344964e-05
-4.09770591712838e-06
-6.39392887307988e-06
-7.20156663819651e-06
-2.02543840912273e-06
-1.23234270081027e-05
-4.65636369239132e-05
-1.18527847090181e-05
-2.34841240829132e-05
-2.94386426625724e-05
-1.34141235903002e-05
-3.55704130961708e-05
-6.37151044188088e-06
-1.20377620127584e-05
-4.25287984242146e-05
-1.58111032176564e-05
-2.64913430383371e-05
-2.33062173193345e-05
-1.56961332479072e-05
-3.94798314050673e-05
-2.79483996024458e-05
-1.39618048066061e-05
-2.9798116585647e-05
-2.46088747700761e-06
-1.98551388425778e-05
-1.72506847635866e-05
-1.04680818852369e-05
-1.49338052483133e-05
-1.95072140899059e-05
-1.53390198928637e-05
-1.38712331341108e-05
-1.53521638450784e-05
-1.68179540480267e-05
-7.78676323139236e-06
-1.67279508311076e-05
-1.26031593672355e-05
-2.84501080253775e-05
-2.49741414171351e-05
-1.44747761774058e-05
-2.56750306395157e-05
-3.01842946705622e-05
-6.65547395776177e-06
-2.81689430387977e-05
-1.97755275953182e-05
-3.59718685601527e-06
-6.19696385344285e-06
-8.09513180241299e-06
-1.59808277311552e-05
-4.12857116430632e-05
-1.5404929723027e-05
-6.917089966758e-06
-1.18820524247237e-05
-1.51778690050209e-05
-1.35911764967814e-05
-3.18553252700251e-05
-4.67804580677188e-05
-5.72311958364334e-05
-1.85854387070775e-06
-3.39525203996917e-05
-2.71294467843722e-05
-1.59641960369746e-05
-2.59122766517138e-05
-2.24178042048999e-05
-1.48385403376076e-05
-1.29604346698109e-05
-1.90960438578938e-05
-2.82272990521661e-05
-8.58965694396417e-06
-1.62996261996757e-05
-2.02762324483812e-05
-2.68886286387606e-05
-1.98980645943286e-05
-2.82046426336971e-05
-2.55871006673245e-05
-1.76013792039115e-05
-2.5826861484186e-05
-1.16940754718344e-05
-1.79153613987074e-05
-2.54220362498833e-05
-3.38503796362598e-05
-1.31391129694306e-05
-2.42266214851968e-05
-3.65056263323458e-05
-1.97282919928981e-05
-5.33534455878676e-05
-2.53228135302065e-05
-3.82697073191941e-05
-9.00077444480769e-06
-1.64206407404879e-05
-3.28669146904536e-05
-2.67341576571624e-05
-1.6975654517534e-05
-1.62108004642859e-06
-2.93898172813737e-05
-4.01925983978548e-05
-1.0866775870407e-05
-3.69278577174909e-06
-4.16581312072426e-05
-2.96706277782388e-05
-1.32286564177916e-05
-2.5215694182927e-05
-3.65567256610771e-05
-1.67933767889057e-05
-2.04748412751624e-05
-7.80415452927861e-06
-3.86220568996939e-05
-1.25073738632079e-05
-6.63319213257998e-06
-1.12961288392057e-05
-9.59643488176052e-06
-5.92585905683806e-06
-1.31381931238887e-05
-3.19369051919133e-05
-1.41491513403982e-05
4.43873796500056e-06
-1.45016275103377e-05
-9.3025569433624e-06
-1.78735033318506e-05
-4.50252913114061e-05
-4.98015670930526e-05
-1.87695824799187e-06
-3.52035203645602e-05
-8.06145743741187e-06
-6.36374882600162e-06
-4.00943596201669e-05
6.09400497873435e-06
-3.45951062279741e-05
-1.46694593043504e-05
-6.43360903391713e-07
-3.34597891613258e-06
-2.86658427415562e-05
-3.65907962280036e-05
-3.0190467337467e-05
-2.79844683263096e-05
-2.12669868833816e-05
-1.6435227160511e-05
-2.64389540013923e-05
-2.07767434050466e-05
-2.35514429954505e-05
-2.77069422995301e-05
-3.07123120308562e-05
-2.08611905615293e-05
-1.89912473574172e-05
-2.73754663782682e-05
-1.05213319726771e-05
-1.1803227312559e-06
-1.32932622683178e-05
-2.12421285211034e-05
-1.13316527939393e-05
-1.20666684982708e-05
-1.47036357811502e-05
-3.30867910120387e-05
-3.08109292882619e-05
-4.34921457968099e-06
-1.68066891502234e-05
-4.16066642131895e-06
-2.66533430078928e-05
-2.72176922631996e-05
-2.79604194888267e-05
9.3938331160909e-06
-9.82057391744688e-06
-1.64771283158795e-06
-1.66277172268412e-05
-4.6370703242422e-05
-2.39793214618963e-05
-2.00642364627993e-05
-6.85192469413604e-06
-1.55064960308613e-05
-3.94001624848041e-05
-1.11339071037834e-05
-2.39246568923182e-06
-1.50934821707442e-05
-2.22634922552102e-05
-1.79938003312032e-05
-3.0818048173975e-05
-2.12975793136647e-05
-3.15095724682992e-05
-1.7798904450127e-05
-1.6553252979126e-05
-1.85141567307238e-05
-2.13384366720585e-05
-1.81522934869154e-05
-3.35983426712875e-05
-6.48256877710658e-06
-2.3284045606737e-05
-1.5994349553466e-05
-2.50206162652912e-05
-1.25237859472211e-05
-1.36648135092527e-05
-3.86532034778891e-05
-4.18144057179631e-06
-3.15983125990442e-06
-3.93059076493097e-06
-1.66835762758755e-05
-2.85529788115881e-05
-1.92561577564006e-05
-2.90988143868817e-05
-1.93935960056383e-05
4.02363309820485e-06
-2.84126494224159e-05
-2.50249457186635e-05
-1.86439237347437e-05
-2.03225112641839e-05
-7.27235474293424e-06
-1.51255212151544e-06
1.00598143852508e-06
-5.14613490368927e-06
-1.24750535730763e-05
-1.62536571359406e-05
-2.68047546626426e-05
-1.95091943831376e-05
-3.95317185768386e-05
-1.71133230532865e-05
-4.2794871839784e-05
-1.9487783927439e-05
-1.58968731731004e-05
-2.64355416506967e-05
-1.15286122418422e-05
-1.5999514831626e-05
-1.78125170258322e-05
-2.40994111219474e-05
-3.17262137797087e-05
-2.5458967580492e-05
-1.61487431174515e-05
-1.86654603456992e-05
-3.08696209664576e-05
-7.01256720773114e-06
-2.74876112376244e-05
-1.24159174474929e-05
-2.83958616098e-05
-4.92154666178852e-07
-2.12075731930155e-05
-2.75216602195331e-05
-4.89564745668629e-05
-7.79757737926808e-06
-3.39775197145363e-05
-3.41531194554207e-05
-2.71905202451999e-05
-2.96837427149279e-05
-3.37894671853747e-05
-3.95873461223464e-05
-1.78483108959222e-05
-2.83818255039542e-05
-2.6931234534213e-05
-2.50166803115668e-05
-1.69228412358299e-05
-2.71157735898748e-05
-2.01576137328633e-05
-2.34953027323684e-05
-8.89995620809275e-06
-2.28255913057735e-05
-1.42629359560943e-05
-4.02582400220145e-05
-3.64645625167645e-05
-1.92212757315155e-06
-4.19680202708387e-05
-1.80927948428946e-05
-2.69469965148179e-05
-2.82476459687236e-05
-1.14974367652426e-05
-1.76049709220377e-05
-2.16513751444916e-06
-3.6023125931486e-05
-2.30702550798353e-05
-2.95479668298333e-05
-2.17363576267266e-05
-3.03829065577082e-05
-4.95058200129702e-06
9.41279275722778e-07
-2.15308934756552e-05
-2.40969484946316e-05
-2.56848098401603e-05
-1.66249341595185e-05
1.37661700196447e-06
-1.00130996927673e-05
-3.63492043618943e-05
-8.22661751453385e-06
-2.72978430580657e-05
-2.80279042053542e-05
-3.38157358308578e-05
-2.99830073509057e-05
-1.92909886634935e-05
-6.73600771286945e-06
-2.4629685393611e-05
-3.53064626874537e-05
-1.44681808330605e-05
-2.54150360328708e-05
-3.02962278950077e-05
-1.43415845249999e-05
-3.11778330460918e-07
-2.55378824652346e-05
1.02424785249157e-05
-2.77082072668735e-05
-3.87051864373412e-05
-3.02935186380879e-05
-2.19495185971292e-05
-2.21760828207616e-05
-1.66771886348788e-05
-3.68852136319753e-05
-2.82158566107535e-05
1.56273421541254e-05
-2.35969229744832e-05
-2.10334712069631e-05
-1.51925810390649e-05
-7.67904552497348e-06
-1.46216401688667e-05
-2.58351901960111e-05
-1.77107498558972e-05
-3.1709848776538e-05
-2.01539093302107e-05
-1.6530670168727e-05
6.62024016249007e-06
-3.30418766926608e-05
-2.41833636999e-05
-9.72880519563093e-06
-1.98049970848713e-05
-1.54317038892784e-05
-1.97194822035124e-05
-2.43237753046253e-05
-3.120316501014e-05
-3.41097756004321e-05
-9.01787733545637e-06
-2.69934594275161e-06
-2.31435467102973e-05
-3.14630994803001e-05
-2.43423414720575e-05
-1.77408570517684e-05
-1.25075584079502e-05
-2.21196105428868e-05
-1.67647813533927e-05
-3.62561017009088e-06
-1.14067143793483e-05
-7.0591528198943e-06
-2.22441367059512e-05
-7.64129465945946e-06
-2.90712724066136e-05
4.17012098675019e-06
-3.91254692326726e-05
-2.04861631983375e-05
-2.96358509243599e-05
-3.32599439512432e-05
-3.42774751313926e-05
-2.23616346999299e-05
-2.8946842772466e-05
-2.7565826603165e-05
-1.89318319453723e-05
-1.90248221355387e-05
-4.92251186189998e-05
-1.37239665311089e-05
-1.46554384075967e-05
-1.07241320564921e-05
1.5224366253475e-06
-5.320182066455e-06
-1.26426071294059e-05
-1.32774634635763e-05
-3.5541955859327e-06
-2.59698968792537e-05
-2.53704310015893e-05
-3.21603152174618e-05
-1.62945232095464e-05
-1.78106022668786e-05
-3.51914483900276e-05
-1.28046505739576e-05
-1.46145612860512e-05
-2.79067688488402e-05
-2.90318112060801e-05
-2.97686171120878e-05
-1.3624264495294e-05
-1.32136445267685e-05
-1.37436248509029e-05
-5.18681639555926e-06
-2.66017757396183e-05
-1.61753375413726e-05
-2.55711140253407e-05
-2.65291248036975e-05
-4.24262128725348e-05
-7.09073780400988e-07
7.30508287281127e-06
-3.64536198498298e-05
-2.34077625851526e-05
-2.67594377949548e-05
9.88257787572683e-06
-2.95178455273315e-05
-9.65824879389507e-06
-3.36763816717199e-05
-3.3323186254325e-05
-1.00085054821812e-05
-3.67505515639579e-05
-1.57520313740993e-05
-2.94308909892838e-05
-2.23504002664983e-05
-3.22794975769171e-05
-2.44499972522218e-05
-1.78805157681731e-05
-3.25352302716131e-05
-2.88621252070294e-05
-3.56512321445566e-05
-1.90906670325358e-05
-1.89333427598815e-05
-1.17767621862968e-05
-4.70010643722589e-05
-8.82309071353926e-06
-1.70240032529487e-05
-2.72910805718826e-05
-2.55395918109935e-05
-1.47640645759276e-05
-2.78105782066531e-05
-2.95693376322918e-05
-3.55500887696806e-06
-2.84581408060921e-05
-5.01778563593856e-05
-4.81182051396673e-06
-8.11741214014586e-06
-2.23669093808634e-05
-2.30915793870609e-05
-2.08319993783216e-05
1.59212595225459e-05
-4.28132862061792e-05
-4.3455733331865e-05
-2.98370523627207e-06
-4.05397761485719e-05
-2.94356942119222e-05
-1.46666476654263e-05
-1.61927194025931e-05
-2.08307876518197e-05
-2.77241055538693e-05
-2.73460693304901e-05
-2.73764818397646e-05
-9.4557683288193e-06
-1.19915252894641e-06
-5.55900765237594e-05
-2.69373078595246e-05
-1.54731256428666e-05
-3.9285353323833e-05
-5.1546079866309e-06
-3.61780730432604e-05
-2.11301305042199e-05
-1.28853644813433e-06
-2.49847994334475e-05
-8.033440868361e-06
-1.99440955727372e-05
-1.65623468125692e-05
-2.08790561041568e-05
-1.92135804148047e-05
-4.11413469329284e-06
-4.91100509905275e-07
-2.00369823006558e-05
-1.17292875305989e-05
-1.88981812005708e-05
-1.46733902241185e-05
-1.8164446846746e-05
-4.06268048637274e-05
-2.21964491766623e-05
-8.34771349486494e-06
-1.25402873962916e-05
-2.18616234661178e-05
-2.69985581546519e-05
-3.60607610405176e-05
-2.68107317412005e-05
-2.26781557229626e-05
-8.82953733726962e-06
-3.10467868760144e-05
-1.68921154307119e-05
-2.12675850337097e-05
1.17709956390632e-06
-6.52766579099259e-06
-2.85938539050366e-05
-9.65598978454091e-06
-2.79448413400752e-05
4.24530762397992e-06
-2.69028879109843e-05
-1.47767697871671e-05
-3.54111876966856e-05
-9.34336483250859e-06
-1.42212594686287e-05
-3.19673228457206e-05
-2.9163911422378e-05
-2.33162523776116e-05
-2.4438872909152e-05
-1.4947850474027e-05
-2.44475309026194e-05
-2.79101272875355e-05
-2.32950781694681e-05
-2.58042268681664e-05
-5.26389645391514e-05
-3.21016874334449e-05
-2.02881571911321e-05
-2.30086711902299e-05
-2.44605265961063e-05
-1.74538692690301e-05
-3.69449178521837e-05
-2.14715550283472e-05
1.3240037848964e-06
-1.52570565595827e-05
-1.14439709587026e-05
-8.93697105872096e-06
-2.75379685982986e-05
-1.96827912492129e-05
-7.95474829750251e-06
-1.43972827968325e-05
-1.94073491397358e-05
-1.43744721547165e-05
-3.40917760361923e-05
-2.66571690927666e-05
-1.99414935430131e-05
-3.52693232563404e-05
-2.11313412626028e-05
-4.85893468398055e-06
-1.75545556346823e-05
-3.53936204637687e-05
-2.89712358325593e-05
-1.90096879069694e-05
-2.28054490474135e-05
-2.02764172703328e-05
-1.58978158731048e-05
-2.5991201525311e-05
-1.60749494851309e-05
-1.18438182751364e-05
-9.62936626044286e-06
-2.83146467715138e-05
7.18574595908508e-07
-1.99893578930029e-05
-2.06461291558806e-05
-7.24664481674815e-06
-2.31587795383365e-05
-1.79563275541839e-05
-2.42101449939127e-05
-1.01689539520167e-05
-1.19829835661385e-05
-1.79015803787926e-06
-3.35560569409327e-05
-1.62315752221465e-05
-1.663405187325e-05
-3.93180674499207e-05
-1.45764931665284e-05
-3.43302249673798e-05
-2.94315098327181e-05
3.19734966227145e-06
-3.96197719069468e-05
-2.19990741145327e-05
-9.32646405240048e-06
-4.09934738240122e-05
-1.78843289413594e-05
-3.08733049754549e-05
-3.22658436832011e-05
-1.31577714391582e-06
-2.55464822304788e-05
-1.9174030769526e-05
-2.45135462106982e-05
-1.77755428125851e-05
-1.49117645981715e-05
-3.57354364881543e-05
-1.17046179476744e-05
-3.55214636820164e-05
-1.80871565377762e-05
-2.81623435972066e-05
-2.75998033441619e-05
-3.58504566496481e-05
-1.13643933410404e-05
-1.27116809069946e-05
-2.94672894427252e-05
-2.43409352709304e-05
-3.60199372966509e-05
-2.61691395940451e-05
-1.52957877566927e-05
-3.06808308561327e-05
-1.90074506766949e-06
-3.80453566776803e-05
-1.92858991456074e-05
-3.27040388685976e-05
-2.93342167445268e-05
-2.16167541298842e-05
-5.06874158528457e-06
-3.83682429207181e-06
-2.63070206572516e-05
-1.84723281103218e-05
-2.41693932745425e-05
-1.01520278992474e-05
-1.17475186418116e-06
-1.31076911293787e-05
-4.38931325219358e-05
8.15301152021611e-06
-1.64705543927478e-05
-1.75089416761985e-05
-2.13497949011059e-05
-1.97546874255496e-05
-3.56172363728003e-05
-6.09541487998002e-06
1.70548927086584e-05
-3.9985324490117e-05
-1.78174090216594e-05
-3.50006872621123e-05
-2.56250874097675e-05
-3.48217367038608e-05
-2.8474991789326e-05
-7.87805686279776e-06
-1.52789739735735e-05
-2.59391374959812e-05
-1.54035013095076e-05
-2.02145510959731e-05
-1.27497831267422e-05
-9.46924308884418e-06
-1.80636771965403e-05
-2.39391800789732e-05
-9.76435644836167e-06
-4.05731408311593e-05
-1.35563403505392e-06
-9.10506196985038e-06
-9.96599135038604e-06
-3.72469374880037e-05
-2.68429323833092e-05
-2.025199618503e-05
-9.95041565575989e-06
-2.28122959175357e-05
-3.80413138952425e-05
-9.89274894472797e-06
-2.43574995234517e-05
-2.62665027899573e-05
-5.79037450057246e-06
-2.33773511224006e-05
-2.76463091250354e-05
-1.83177956547238e-05
-1.2223509378914e-05
-2.00622461241771e-05
-1.89798522018573e-05
-2.18014961736545e-05
-1.84079759244929e-05
-1.48339796798753e-05
-3.29248136967579e-05
-1.84528399800297e-05
-3.85968065947498e-05
-3.39422131341235e-05
-2.57212048535821e-05
8.89018600987886e-06
-1.79024968182274e-05
-4.13445661226965e-05
-5.57036723822032e-05
-4.4864551748811e-05
-1.16380316926464e-05
-2.69411250952821e-05
-2.36684464351741e-05
-8.74939926270543e-06
1.78377956460045e-06
-2.03742804499978e-05
-2.36825926193446e-05
-3.015640701878e-06
-2.43210342706551e-05
-3.4583063795357e-05
-4.19658316005136e-06
-1.91933204592641e-05
-3.07112420195688e-05
-1.34399828626916e-05
-2.75313570102859e-05
-1.50643246040321e-05
-1.82832571093931e-05
-3.62305681251657e-06
-1.12417198699082e-05
-1.02422495001133e-05
-1.61612611732094e-05
-1.02405321554492e-05
-8.10493457948574e-06
-2.18845978589227e-05
-3.50398081580555e-05
-3.02619111368625e-05
-4.13735885210594e-05
-1.89284462251814e-05
-3.89152500968778e-05
-2.31398967030994e-05
-1.9148350472216e-05
-2.39155336148315e-05
-3.13242685164994e-05
-1.58502802634866e-06
-1.19728466895032e-05
-1.45240990822349e-05
-3.48120548589808e-05
-1.37985622200655e-05
2.78462133883048e-06
-2.86827609684265e-05
-1.96269347186209e-05
-1.94043461305175e-05
-1.78245404868048e-05
-1.83808850174825e-05
-8.30997443815361e-06
-2.08371528088032e-05
-1.91995975998151e-05
-2.89843704018836e-05
-1.61913478518726e-05
-1.64981859855308e-05
-2.49631210186552e-05
-1.77926650959397e-05
-8.26263546439691e-06
-2.58112711910376e-05
-1.26302737844805e-05
-9.13256217813138e-06
-1.15531445061088e-05
-4.7380754399881e-06
-1.8692128502822e-05
-3.20094695120213e-05
-1.56243918518394e-05
-1.88723987369715e-05
-3.28658094306626e-06
-1.94800725878122e-05
-2.87419793507235e-05
-1.27868450499253e-05
-2.58174751471644e-05
-2.06714385740326e-05
-2.6037261660862e-05
-3.46248000090196e-05
-3.31772295109672e-05
-5.85139260238365e-06
-1.27003608902092e-05
-2.54162553607201e-05
-3.91434601721562e-05
-2.45810369818405e-05
-1.52992490716769e-05
-1.78984219243922e-05
-4.32136301166902e-06
-2.65955800839676e-05
-1.83153831248478e-05
-1.32990902590656e-05
-4.09742254066987e-05
-6.07842793996943e-05
-2.87019152146134e-05
-1.64255961546337e-05
-2.41580169549607e-05
-1.88420596949231e-05
-5.90479842789688e-05
-6.77280152922971e-06
-3.50386505581091e-05
-1.70257113375258e-05
-3.42510704940177e-05
-2.63792584162078e-05
-1.61634774134243e-05
-1.53095059239578e-05
-2.22425720568334e-05
-1.08982915972284e-05
-1.6981878780334e-05
-2.04151512105507e-05
-2.25845597912593e-05
4.24117639021107e-06
-4.91652326929452e-05
-2.35080106139482e-05
-1.38389503496378e-05
-2.66023643283354e-05
-2.27527519119597e-05
-4.76837171328777e-05
-3.67547675449107e-05
-9.17843867904512e-06
-2.87274192331711e-05
-3.15866407593449e-05
-1.40391412863608e-05
-1.45142190654906e-05
-8.53039161331933e-06
-4.36530712310061e-05
-5.20108352332769e-06
1.58035889675983e-06
-2.46272268106357e-05
-1.58443888826562e-05
-1.0814046406073e-05
-6.47133400917695e-06
-3.6857396338413e-05
-3.64380106823497e-05
-3.37945773323714e-05
-7.00969937714207e-06
-2.07508822017207e-06
-1.87973395043436e-05
-1.01218913441556e-05
5.69920922298192e-06
-8.69341665129284e-06
-3.63147495607265e-05
