# Supplementary material for: Research on computational propagation and identification of mine microseismic signals based on deep learning
Source: PLoS One. 2025 Oct 22;20(10):e0334641. doi: 10.1371/journal.pone.0334641 (PMC12543183; doi:10.1371/journal.pone.0334641)
Supplement: S2 Data — (ZIP) [file pone.0334641.s002.zip › 000100500001965.xlsx_0.txt_24.txt.txt]

-2.02579533328381e-05
-1.37218904020913e-05
-2.99083363585998e-05
-2.40313936012894e-05
-3.38564459746906e-05
-2.24787617210859e-05
-2.41442641274011e-05
-2.64993721902976e-05
6.29270881676004e-06
-2.80702469574004e-05
-4.9381396298674e-05
4.64677260990384e-06
1.95422373721553e-05
-4.46442224798388e-05
-3.54021129159395e-05
-4.29571612754837e-05
-2.26148930385467e-05
-3.16074259459395e-05
-2.01115811493867e-05
-1.97032022642475e-05
-3.32296580697051e-05
-1.02243206621907e-05
-1.08100869141805e-05
-2.12296659158513e-05
-2.42801235970351e-05
4.65431515639458e-06
-2.20267723504445e-05
4.30742590657714e-06
5.79269975621039e-06
-1.25459584284179e-05
-5.43302672808464e-06
-1.69467526540668e-05
-3.16251292910393e-05
-2.77892161679067e-05
-1.91875998910199e-05
-2.35166397026924e-05
-1.5608801947366e-05
-1.80979669054623e-05
-2.22977566529538e-05
7.17590380527743e-06
-9.40098502232333e-06
-3.82535283210648e-05
-4.82370066918136e-05
-1.66001670923044e-05
-3.4200480264714e-05
-2.28212536469207e-05
-3.85825862849632e-05
-2.56144435965575e-05
-1.32106420988175e-05
-2.48954952478486e-05
-1.64290418693952e-05
-2.49246729547516e-05
-2.06921088344945e-05
-4.38909571899895e-05
-3.12757640121692e-06
-3.44366314658799e-05
1.50464343306654e-05
-1.99712802559813e-05
-2.06910258654844e-05
-1.20288997833578e-05
-3.20222379078518e-05
-3.4648416231898e-05
-3.0793637210462e-05
-1.12392089517141e-05
-3.22045502667683e-05
-4.52316234826724e-05
-4.43932977813e-05
-5.43571906731178e-06
-3.12734346868726e-05
-2.33993821563033e-05
-7.94528772440128e-06
-2.01349918068503e-05
-4.28551822856598e-05
-1.20878536184636e-05
-1.94313674914457e-05
-1.08383207641854e-06
-2.96411495173394e-05
-1.58747792933826e-05
-2.37010473513956e-05
-5.88779174789346e-06
-5.16385459671241e-05
-4.68700008209906e-05
-1.48730681120647e-05
-2.87988094161325e-05
-1.20124454210023e-05
-1.52426396288031e-05
-3.07846451216441e-05
-3.05864232312175e-05
-2.96595175362685e-05
-5.74560840933144e-05
-5.65501983617038e-06
-1.24092207738167e-05
-1.59206833974487e-05
5.19697847722415e-07
-2.02592726964404e-05
-2.60242050623268e-05
-2.27141401662195e-05
-3.13596082462781e-05
-2.22202641992623e-05
-1.24338934238375e-05
-2.62938872025867e-05
-1.4885023114126e-05
-1.81998700439322e-05
-2.61086925388337e-05
-2.47319864994005e-05
-3.12008747379317e-05
-1.32884985256254e-05
-3.69022511176316e-05
-4.088404379866e-05
-4.5295228392618e-05
-2.93971186927508e-06
-1.88969829055882e-05
-2.10206623192429e-05
-2.27077905179877e-05
-1.691467766834e-05
-1.05648105325867e-05
-2.47737531121093e-05
-2.85101187411472e-05
4.41628846374216e-06
-1.05180303760877e-05
-7.95939374443e-06
-7.35509728755695e-06
-2.38372422888381e-06
-9.2112770763406e-06
-1.32948065514632e-05
-3.17036174367217e-05
-1.20453868317502e-05
-1.14614170200854e-05
-3.29757537977482e-05
-3.56311411478064e-05
-3.28044757765583e-05
-3.76038002964094e-05
-1.82648732316514e-05
-2.22466030629271e-05
-2.11032413249552e-05
-1.68707550558187e-05
-3.46708815542487e-05
-3.55754222684022e-05
-2.11684175368919e-05
-2.93234583914859e-05
-2.05212474364968e-05
7.22881079193604e-07
-1.93152041066877e-05
-1.97975084778997e-05
-2.50387570898047e-05
-1.0950045978574e-05
-2.57929884992991e-05
-2.8780350819196e-05
-8.41130408060401e-06
4.54618106476714e-06
-4.09743040665481e-05
-9.46669318118505e-06
-3.42776954626141e-05
-1.12908556004493e-05
-2.24637492051963e-05
-1.57266762909335e-05
-3.79250539657929e-05
-2.62573653582899e-05
-3.67993255770112e-05
-3.17123606035741e-05
-1.4918072330452e-05
-3.36978919159023e-05
-1.84451781983622e-05
-2.80788239429923e-05
-2.16932481621168e-05
-1.96390119109202e-05
-1.0331418848666e-05
-4.30645466722996e-05
-1.99765264583504e-05
-1.06480904021516e-05
-3.3648477450017e-05
-2.52605524648193e-05
-2.47363271759723e-05
-1.97627061764732e-05
-1.09497355153229e-05
-1.76695295783702e-05
-3.63555440337962e-05
-2.13147642639852e-05
-2.82312781357354e-05
-2.99513460580215e-05
-1.76180642596628e-05
-9.28269942155583e-06
-3.6157843011736e-06
-3.38809979126782e-05
-2.45687275458173e-05
-1.46995314400374e-05
-2.35554029617413e-06
-5.8988013796469e-06
-8.71527207139602e-06
-2.37267291449607e-05
-1.28056192212491e-05
-1.14752739072604e-05
-1.31510492527642e-05
3.86099776480285e-06
-1.95766215691551e-05
-7.38881882655824e-06
-9.45350320625496e-06
-1.201778163687e-05
-2.09036821457867e-05
-1.29520937409263e-05
-2.52388653560804e-05
-1.59957924196566e-05
-9.72080576704518e-06
-4.67977641938728e-05
-2.39860810613117e-05
-2.51326896592067e-05
-2.17497535683815e-05
-1.43728270072928e-05
-1.58237689734957e-05
6.59507009931052e-06
-5.09641076984106e-05
-1.85160365078041e-05
-2.0682457620934e-05
-2.08917042213754e-05
-1.68303791948404e-05
-3.34899310245122e-05
-2.53374073462384e-05
-2.53026240420152e-05
-3.17021987657878e-05
-2.72285645155628e-05
-6.7949321174221e-06
-2.35085838509728e-05
-3.25514048599976e-05
-3.63859178463896e-05
-6.13947084829593e-06
-1.36706409752872e-05
-3.46334038697003e-05
-1.22657957677687e-05
-1.16760496438552e-05
-3.03091119294842e-05
2.72343921027103e-06
-1.92889394165773e-05
-3.31479158297378e-05
-1.93371090034377e-05
-2.18125654129517e-05
-4.3072355770034e-05
-2.41861453020033e-05
-3.38640480974475e-05
-2.07760404969517e-05
-2.36866159199513e-05
-1.85698111618221e-05
-3.72922383964311e-05
-2.14623336488232e-05
-2.18707306240127e-05
-1.88727880638281e-05
-2.05720639025331e-05
-2.49020325990541e-05
-2.85277400080942e-05
-3.62072969600633e-05
-2.62860005645068e-05
-2.42009268570494e-05
1.86838560663711e-06
-2.79287366245739e-05
-1.67178196385313e-05
-2.68977365920136e-05
-2.43315635776824e-05
-4.59875496109564e-06
-6.10263792443628e-06
-1.20084941123989e-05
-1.13290541446882e-05
-2.00807769042279e-05
-2.62508676798483e-05
-1.64526549815706e-06
1.45349841718587e-06
-2.44527167244569e-05
-3.91887249884445e-06
-4.50828259225754e-06
-2.43049809495731e-05
-2.9034825729255e-05
-2.01751112067315e-05
-8.584962087969e-06
-1.75277811932363e-05
-1.90161809612141e-05
-2.13013362272641e-05
-2.34349654150762e-05
-2.09852370663766e-05
-3.68206355432725e-05
-1.47767382310787e-06
-1.4001908369564e-05
-3.23928536548236e-05
-2.65344223747654e-05
-1.5577842170016e-05
-1.20181752427423e-05
-1.22243741259675e-05
-3.06960165476842e-05
-2.77273078819505e-05
-8.09218936364825e-06
-3.74031530453681e-05
-2.37726245327769e-05
-5.34018035451755e-05
-2.85448677697377e-05
8.27777595549085e-06
-2.02177080142495e-05
-1.85880112566024e-05
6.77821099055787e-07
-1.97666644596032e-05
-2.75885465006123e-05
-1.78970486255898e-05
-1.53987882494969e-05
-2.22269513712005e-05
-1.52226448898236e-06
-4.67372241422728e-05
-2.78910553600435e-05
-3.48496138889371e-06
-4.08218052686858e-05
-9.93234710448446e-06
-2.84883750623334e-05
-4.81652591132079e-05
-3.28699706540974e-05
-1.68779135160146e-05
-2.8083172716944e-05
-2.50219223365487e-05
-7.35479176858098e-06
-3.53118765253492e-05
-2.69968831158676e-05
-2.47825606863183e-05
-1.31641778101361e-05
-8.13232651578001e-06
-5.25753925153111e-06
-2.83347873813863e-05
-4.79871314170537e-05
-3.22365627256443e-05
-4.4751917691937e-05
-2.18017264795048e-05
-4.23586574302806e-05
-1.51675087448467e-05
-1.75044122874644e-05
-2.65082195646213e-06
1.17230447861002e-05
-1.5016524459784e-05
-2.57705091030952e-05
-3.4637188834488e-05
-1.48504063821347e-05
-2.09823929329491e-05
-3.30086033771531e-05
-1.71440240391825e-05
-2.47913989387268e-05
-2.48960493317455e-05
-1.5960594501432e-05
-1.14002856888697e-05
-2.81855849038905e-05
1.42090020349454e-05
-8.52607451272455e-06
-4.26855097718032e-05
-5.04357738368965e-06
-2.91881859570821e-05
-1.51052560266222e-05
-3.15940124201855e-05
-2.37036742086605e-05
-4.99204844284486e-06
-2.14589563164781e-05
-1.37334815622972e-05
-1.48043736700486e-05
-3.29286421389838e-05
-3.34777539112217e-05
-1.05624406820795e-05
-3.99204519229917e-05
-2.43436723707282e-05
-2.0906693540316e-05
-2.16833888260118e-05
-4.04613790729849e-05
-1.56498529734296e-05
-2.17030074911461e-05
-2.82569633680392e-05
-2.16600172842946e-05
-2.75096104773784e-05
-3.5749072462738e-06
2.92652413742244e-06
-4.17659071355053e-05
-8.30999065235128e-06
-5.04447947821299e-06
-1.13947826373523e-05
-3.4106376702088e-05
-4.88206694677225e-05
-1.17699777320683e-05
-1.51834581072244e-05
-1.07086892764524e-05
-2.42929267759185e-05
-3.48493326003602e-05
-3.26811818053637e-05
-3.64306745197047e-05
-3.59976295615965e-05
-2.48619193926303e-05
-1.13529700273346e-05
-1.49289127009485e-05
-2.1928753828793e-05
-1.2737070403317e-05
-2.55165927408135e-05
-2.76440039732897e-05
-1.94305428091951e-05
-4.3960257433354e-05
-1.63705361626102e-05
-1.06341364637008e-05
-2.73789441643274e-05
-5.95615905191392e-06
-2.56038107863922e-05
-2.38795730426865e-05
-5.43964271197924e-06
-1.55376910771383e-05
-4.42929819933509e-05
-1.82184828730849e-05
-4.36564288766384e-05
-2.88304436388997e-05
-1.25179342279213e-05
-3.08118965547885e-05
-4.47728374353434e-05
-3.0004013775733e-05
-1.20607127670691e-05
-2.3741650929663e-06
-1.76940952157797e-05
-3.37291540712812e-05
-2.08179800734706e-05
-6.60014344338852e-06
-7.94322455348692e-06
-1.35366130187593e-05
-1.39556924290631e-05
-2.14259063211732e-05
-1.68767762141923e-05
-2.00819016572615e-05
-2.60448418191004e-05
-2.87893720968343e-05
-2.27054614835864e-05
-2.58030467934199e-05
-1.10354613136404e-05
-2.13684159993676e-05
-9.85308458716568e-06
-6.04020458982049e-06
-1.16078730858907e-05
-2.07923261496745e-05
-2.45555547227394e-06
-1.0441833325427e-05
-6.73114866647128e-06
6.55276632407256e-06
-1.52440835662092e-05
-1.91374991470452e-05
-2.86178511710808e-05
-1.23811062727392e-05
-2.94041483760258e-05
-1.89640072837782e-05
-1.48410743441969e-05
-2.27054352051297e-05
-1.16815229815618e-05
-3.55376514206868e-05
-3.80785575654084e-05
-2.08167638202947e-05
-1.40197926222797e-05
-2.98983732857785e-05
1.39424448225738e-05
-1.84204779992717e-05
-2.66723762883732e-06
-2.86416238882661e-05
-3.05115585149295e-05
-2.35549227292644e-05
-9.82680824293937e-06
-2.49113491578321e-05
-2.50732805896159e-05
-3.33308753295009e-05
-3.23177919100815e-05
-2.66454214140836e-05
-2.44451109691097e-05
-7.86968527830303e-06
-4.64468693929354e-05
-2.34929856044421e-05
-4.13221948083514e-05
-1.76477550645348e-05
-1.41961655294062e-05
-2.88583804617351e-05
-2.05380959340674e-05
-2.14986343432812e-05
-2.31967768230903e-05
-1.7809505044099e-05
-3.7430628999002e-05
-1.84388668948855e-05
-3.21078275825314e-05
-4.11421183380409e-05
-2.78391837195719e-06
-1.86344719963065e-05
-4.68884238891645e-05
-2.34940159545231e-05
-3.36553784056454e-05
-1.82031013240084e-05
-2.02410383035736e-05
-2.56848927992615e-05
-1.92946895465269e-05
-1.63695582528024e-05
2.66382640337155e-06
-1.44355891092878e-05
-6.03024251735595e-05
-1.71438403431761e-05
-2.47673666940146e-05
-8.48745671907978e-06
-1.67504440212738e-05
-2.3633249251082e-05
-4.83282037708319e-06
-3.00905952058238e-05
-1.88998150920283e-05
-1.15524617377704e-05
-4.44926969139542e-05
-1.17106932417548e-05
1.15277418713783e-05
-1.88667616816757e-05
-1.83971072916575e-05
-1.23053941441393e-05
9.69416505011731e-07
-9.50128908240378e-06
9.23550241355792e-06
-1.20804712429802e-05
-2.46007650653047e-05
-7.60864042139147e-06
-1.47971373843376e-05
-2.46795959750416e-05
-3.03228069482361e-05
-2.99643934306208e-05
-9.60441872166259e-06
-2.88024852997346e-05
-8.30077853893075e-06
-1.47363704484157e-05
-2.05667438934394e-05
-2.0716792570296e-05
-1.32925288056964e-05
-1.90495572162063e-06
-4.15363005179052e-05
-9.91017727068292e-06
-1.62930702862429e-05
-2.24682580326501e-05
-3.95437584777051e-06
-2.73656749175855e-05
-1.80259818472308e-05
-2.44116996093173e-05
-2.19087304832235e-05
-1.28387241580893e-05
-2.6470492933832e-05
-9.82116931827997e-06
-1.65145602733044e-05
-3.30452220031314e-05
-8.96170017285802e-06
-1.04894855284273e-05
-7.46591171858316e-06
-2.60705207808336e-05
-3.01374188368989e-06
-1.78881315664996e-05
-1.31736405049829e-05
-2.88259575583828e-05
-1.53062005681969e-05
-3.43143757439638e-05
-1.21284997482878e-05
-1.88259901058097e-05
-2.78625827296219e-05
-1.74911721539948e-05
-2.51161602700899e-05
-1.14281382366958e-05
-1.68499187648682e-05
1.3198239385675e-05
-3.57776430222983e-05
-5.1202623874953e-06
-2.68516720281618e-05
-2.39064228694618e-05
-3.6617322453586e-05
-1.87730534417747e-05
-3.3319761854454e-05
-3.82236585890492e-05
-2.09931349013405e-05
-4.24432644227126e-05
-5.96964157293175e-06
-1.56155354759361e-05
-2.82074815140126e-05
-3.52210186972772e-05
1.39260434575416e-06
-2.39131212225672e-05
-1.93981376077199e-05
-9.94131775901267e-06
-1.30742044497414e-05
-2.28676602000996e-05
-2.51499765397077e-05
-2.02558354477239e-05
1.15595562025742e-05
-1.77675338896117e-05
-2.54642104568452e-05
-1.8868395627349e-05
-2.30033183766976e-05
-2.14814468085156e-05
-4.12552114094409e-05
-1.33066468169617e-05
-3.10086448009102e-05
-9.14113040803415e-06
-1.92320212106521e-05
-3.03454314282295e-05
3.16010472055584e-06
-1.74694500465144e-05
-1.24215893820237e-05
-2.84385978958828e-05
-3.60257031449981e-05
-2.63157263172889e-05
-2.20047666355012e-05
-2.97913067973204e-05
-6.90572315024392e-06
-8.84521532454229e-06
-6.15196722732175e-06
-2.8665460416402e-05
-2.28478568775242e-06
-2.25276462669441e-05
-2.23232113793544e-05
-6.74829260571721e-06
-3.1088107300984e-05
-1.45313937908209e-05
-4.14259960038299e-05
-2.88285984835839e-05
-1.93719485866845e-05
-7.52589963198397e-06
-7.29656694354796e-06
-8.19042935577288e-06
-2.67885390774433e-05
-1.96190521480914e-05
-1.69021091722198e-05
-3.43714569678018e-05
-2.21710894388849e-05
-2.75165809009101e-05
-3.78799980484669e-05
-1.79937238204079e-05
-3.96476627757761e-05
-3.00537532011421e-05
-1.22921515332649e-05
-4.09695622325391e-05
-3.75912824955183e-05
-1.79477617904113e-05
-1.90921848208443e-05
-1.76995429227544e-05
-1.95848533414062e-05
-3.50479554391237e-05
-1.18460938465038e-05
-8.91043529474952e-06
-1.42466881583659e-05
-1.70546419786366e-05
-2.92498253218787e-05
-3.24259574019966e-05
-2.01313913691685e-05
-4.65213491556425e-05
-1.90040632322675e-05
-2.80975678322829e-05
-2.44295040564609e-05
-9.16935526021394e-06
-3.92962770213593e-05
-3.52906783487086e-05
-3.36373960709755e-06
-1.64397334146848e-05
-2.60845808883228e-05
-2.39244203022869e-05
-3.55160370504735e-05
-1.28643266731476e-05
-2.11379365526077e-05
-3.49953851334284e-05
2.79717300980162e-06
-2.5266100178227e-05
-3.64237527780561e-05
-2.79687801673866e-05
-2.84678773172942e-05
-2.38299076869973e-05
-4.59596563365785e-05
-3.48756171960395e-05
-3.41486902654428e-05
-3.4284789431585e-05
-9.99900418295295e-06
-1.02383081359526e-05
2.12938216405229e-06
-4.36280739582497e-05
-3.05024188555957e-05
-1.92677150926287e-05
-4.58405844505998e-06
-2.70056416594148e-05
-1.81597457966734e-05
-1.46131573017685e-05
-9.55509713402273e-06
-2.65076508447625e-05
-2.40271807940124e-05
1.13836700566743e-06
-2.86193556494624e-05
-1.72865034413086e-05
5.36090166351104e-06
-3.10273710203737e-05
-7.77545657720447e-06
-9.05198873773173e-06
-2.34144268319701e-05
-3.27857293445548e-05
-1.52432878291722e-05
-2.88461480456985e-05
-1.10172177042945e-06
-1.50874715500055e-05
-3.89660547320309e-06
-2.81999326690133e-05
-2.92377569125737e-05
-1.12288434817188e-05
-3.25546410373141e-05
-2.22786206377076e-05
-3.15830950067299e-05
-4.12542940958393e-05
-2.77706072477592e-05
7.24035836709872e-06
-1.38169280438891e-05
-1.20316959964532e-05
-3.01130286875934e-05
-8.12368312544338e-06
-2.34825693526844e-06
-1.44986584120808e-05
-1.80594960014874e-05
-2.62533671323039e-05
-2.54167366059856e-05
-1.29090108532326e-05
1.51541251462532e-06
-1.12621143549353e-05
-3.10155141730623e-05
-2.2114316219328e-05
-1.2424674779932e-05
-3.64225607299642e-05
-2.37802440805893e-05
-1.91785086423799e-05
-1.98345687537998e-05
-2.35939451386235e-05
-3.11486752455132e-05
-2.53798471413826e-05
-1.49598959882596e-05
-3.64077255757985e-05
-3.88065394030394e-05
-2.63559278267695e-06
-2.67340066403313e-06
-1.40412278356874e-05
-1.96729175524301e-05
-1.97786682682848e-05
-4.8167564693845e-05
-1.64834576645256e-05
-3.52532313577223e-05
7.72481342889256e-06
-1.05428760103307e-05
1.97908214912468e-08
-4.19294771412999e-05
-1.44118778885418e-05
-2.01233160527383e-05
-1.49125327702856e-05
-1.54819241459666e-05
-1.76636722316304e-05
-8.59847723912092e-06
-1.6284572900831e-05
-1.89286710265119e-05
3.78214058375989e-06
-4.42314745444689e-05
-3.40177530459172e-05
-1.69995932317996e-05
2.04727713452718e-06
-2.12036792997385e-05
-2.03872136823338e-05
-3.74562187154397e-05
-2.73361140439467e-05
-1.3610904172558e-05
-1.28636728493985e-05
6.72932525784816e-06
-1.70007291179067e-05
-2.89648452608692e-05
-1.28552771708173e-05
-1.23689759833935e-05
-3.59387829622682e-05
-2.94365933976835e-06
-1.83052120397197e-05
-4.35890726899005e-06
-2.26955447591068e-05
-3.5264313961986e-05
1.06486185161457e-05
-2.97938485039169e-05
-2.87707532896498e-05
-1.7109714238524e-05
-1.5398241331807e-06
-1.53332028812937e-05
-2.02227830598552e-05
-7.53106613537608e-06
-1.46266954809943e-05
-1.93163966050288e-05
-3.09947581445689e-05
-2.38885326955e-05
-1.38821296602205e-05
-1.55941301937947e-05
-3.1228689097125e-05
-3.20040927796598e-05
-1.87041737752778e-05
-2.09342792817978e-05
-3.66239784745856e-05
9.97221119450174e-06
-2.36046042797705e-05
-3.22696032512735e-05
-1.08758835481228e-05
-3.69801630549792e-05
-2.97242636800491e-05
-2.04292725287106e-05
-2.36245259807118e-05
-1.97278880123629e-05
-2.79964130113847e-05
-2.95685120086724e-05
-3.56190500940166e-05
-1.59781895243597e-05
-2.40559448261879e-05
-1.49464897041241e-05
-4.10915970514919e-05
-1.96017348257396e-05
-1.61104787331195e-05
-3.07937309984829e-05
-3.13348535867101e-06
-3.04257134759339e-05
-1.86586402747787e-05
-1.09271908625676e-05
-1.9398915317921e-05
-2.7334150866239e-05
-2.05231448141563e-05
-2.3637015074346e-05
-2.1016529324468e-06
-1.65296880506282e-05
3.81550763477319e-06
-2.69821830468937e-05
-3.10563824464502e-05
-2.94366552528011e-05
-2.37106977532976e-05
-2.0065637763495e-05
-2.54001396208317e-05
-1.75925866412053e-05
-2.30311953813019e-05
-2.51628392664121e-05
-1.55645509563104e-05
-1.05340529031878e-05
-1.57251230093279e-05
-1.19250993626478e-05
-3.03327248539608e-05
1.89079100639627e-07
-6.79834484657313e-06
-1.7668626334785e-05
-3.09637740570653e-05
-2.95239208285524e-05
-9.86844709440919e-06
-3.11799554896431e-05
-2.2640366175046e-05
-2.03195659245419e-05
-2.29877991551161e-05
-2.8196638510487e-05
-7.60223764863975e-06
3.60430065053327e-06
-2.2807649240839e-05
-1.64596686436071e-05
-1.03776728114514e-05
-4.77429734933847e-05
-5.23635554890851e-05
-2.84404351749632e-05
-2.84397306727275e-05
-9.40446617003997e-06
-1.45905896744148e-05
-2.08661994924315e-05
-2.76299871182936e-05
-3.89495820316602e-05
-2.18732788918781e-05
-2.50916364605429e-05
-1.66992299271376e-05
-3.43202117415651e-05
-4.57965453140849e-05
-9.11978361137923e-06
-3.80063217295316e-05
-4.11153491434409e-05
-2.2597008994513e-05
-6.18474732740722e-06
-3.32864027013248e-05
-2.65150644115996e-05
-2.99460520408536e-05
-2.45218198307263e-05
-2.66747571836521e-05
-1.15878643614438e-05
-1.53825256134769e-06
-2.13163923797623e-05
-2.41970661606915e-05
-1.85425881041142e-05
-3.12947784867876e-05
-3.52636210958863e-05
-1.51660100735857e-05
-2.87758289602189e-05
-1.14382113843519e-05
-1.2181975200367e-05
-1.24623928072814e-05
-3.46654348775779e-05
-2.14393402885119e-05
-5.59954000999464e-06
-2.04956813432815e-05
-1.4254919154056e-05
-1.94577776709388e-05
-2.40569991015803e-05
-2.6018637043756e-05
-1.32032583429642e-05
-3.05531764766503e-05
-8.2311596715998e-06
-2.73611594000386e-06
-2.20481673921943e-05
-1.32328160812272e-05
-3.12436167723261e-05
-2.2957378576572e-05
-7.68194658543643e-06
-2.3966576781541e-05
-2.45843568316678e-05
-3.27901918803026e-05
-1.81725983975399e-05
-7.52754299227672e-06
-1.77568820257834e-05
-1.66367198077625e-05
-2.78405460529875e-05
-2.80757418821146e-06
-1.02494203512602e-05
-2.67609706947042e-05
-1.61674541895658e-06
-1.87257328813161e-05
-1.69911196304185e-05
-4.33126763649844e-05
-2.60836539945438e-05
-1.8107651786256e-05
-1.5309631208547e-05
-3.37404280781367e-05
-2.80830809925896e-05
-9.14597703300773e-06
-1.25374824919208e-05
-2.4014594714238e-05
-2.94877868514527e-05
-1.06706314418857e-05
-1.33247900962682e-05
-1.43673210029637e-05
-3.95187770520975e-05
-3.99993397276539e-05
-4.53863319855467e-05
-2.60663890305975e-05
-1.76106051834479e-05
-1.82714236866764e-05
-7.93790190260186e-06
-3.07412256555701e-05
-2.45300315514604e-05
-2.81287158968213e-05
-4.63928987168208e-05
-1.13766665746825e-05
-1.80367505983626e-05
-3.53185367100227e-05
-4.27059346124775e-05
-3.09112569568183e-05
-7.4862928545427e-06
-2.17337163037691e-05
-2.59332179624675e-05
-1.3143269131754e-05
-2.15844946696549e-05
-2.55155939693694e-05
-6.7807382321091e-07
-1.66803132589675e-05
-1.63772434035968e-05
-2.48893342109623e-05
-5.14484037135581e-05
-3.46164904429755e-05
-2.2499041999092e-05
-4.23836152080302e-05
-2.36731678605624e-05
-2.99075334914233e-05
-2.70451385611481e-05
-9.5063264281567e-06
-3.75535206399364e-05
-2.00519456653268e-05
-2.45194258033415e-05
-1.74342072219522e-05
-2.93977675376029e-06
-4.77544481286165e-06
-2.82508743727138e-05
-1.35254119546267e-05
-2.1061492304965e-05
-2.23943919111175e-05
-1.0320404892735e-05
-1.36270189832539e-05
-1.91737153237676e-05
-1.14830025844312e-05
-2.72708528739304e-05
-3.26302663059358e-05
-2.9178715013922e-05
-3.30067459932576e-05
-2.79889942308272e-05
-2.03895332863487e-05
-1.47214271112731e-05
-8.38697228657755e-06
1.18811379339572e-05
-2.2242688256219e-05
-1.80116463246964e-05
-3.76160999452754e-05
-1.78134737706561e-05
-1.09941142687228e-05
-1.27709876256201e-05
-1.31488960615039e-05
-4.94315199567111e-06
-1.76862394445578e-05
-1.14467102047485e-05
-2.13430739194009e-05
-1.26890493781833e-05
-2.32275064024344e-05
1.00280022759525e-05
-1.73249080849473e-05
-1.91670955038719e-05
-1.40326654381976e-05
-1.87572304055881e-06
-6.12261408518574e-06
-2.43762041334978e-06
-1.23457276870426e-05
-1.42146883225211e-05
-6.45039007880953e-06
-2.12121308138959e-05
-2.87991708537881e-05
-2.9957747117479e-05
1.6590813054554e-06
-1.76095929030494e-05
-9.89832553292318e-06
-2.47191081578402e-05
-2.97176935198812e-05
-3.98256697699577e-05
-2.13849354424403e-05
-1.10006129905868e-05
-7.85184243115151e-06
-3.95971194252505e-06
-1.59955265219775e-05
-1.52747444893584e-05
-5.32299451803686e-05
-1.62916046536472e-05
-6.70297238702248e-06
-3.13352611752797e-05
-1.5041909470826e-05
-2.56798541608476e-05
-4.41037761969122e-05
-1.7855126768319e-05
-3.04546144439792e-05
-3.40874853892835e-05
-1.49522253443828e-05
-1.42991352187821e-05
-2.52545871123327e-05
-1.58211490564893e-05
-2.23027779926693e-05
-2.24343379115911e-05
-6.99445220814851e-06
-3.50042912376304e-05
-4.69678604280843e-05
-5.60593285267164e-05
-2.48020695654695e-05
2.42769016343984e-07
-2.50290320953805e-05
-2.34426010064653e-05
-1.91171442513085e-05
-2.39539550390668e-05
-1.23526744391574e-05
-2.69556367861105e-05
-6.03181472046657e-06
-1.34276671895243e-05
-1.99644509304283e-05
-2.33994657924638e-05
-1.8679967736947e-05
-1.98172032002154e-05
-3.14254549300645e-05
-2.12726560452398e-05
-1.58091777819969e-06
-1.84465954076606e-07
-3.81362424113989e-05
-9.27181733367468e-06
-1.08980346156229e-05
-1.66843552563599e-05
-2.43235854497247e-05
-4.46317018048395e-05
-1.10910515990584e-05
-1.75893331718182e-05
-4.58499747715353e-06
-5.32436735701895e-06
-1.61801507949226e-05
-8.35027312539311e-06
-3.0318453664051e-05
-2.98330821860709e-05
-3.54695454355146e-05
-1.87502530499129e-05
-3.19878790835878e-05
-1.56852790358392e-05
-3.28461093111054e-05
-1.03543097839866e-05
-2.32832771205904e-05
-4.50845947170689e-05
-2.70100917976745e-05
-1.69398182351167e-05
-2.90749611796024e-05
-2.83278242940708e-05
-3.83145784735412e-05
-2.53886731353514e-06
-7.86909158254197e-06
-4.75783920531163e-05
-4.42297412174083e-05
-8.84557340809456e-06
-2.92989508655974e-05
3.64669084542062e-06
-3.58067609430792e-06
-1.62878637284151e-05
-1.76214063779958e-05
-1.63092879915953e-05
-2.92473369653014e-05
-2.91209798695879e-05
-1.50321838565372e-05
-3.1138949601303e-05
-1.25687883891866e-05
-2.17873887769892e-05
-4.51701484244859e-05
-9.57484355577083e-06
8.22709956407317e-06
-1.86731069843449e-05
-3.16381439660377e-05
-2.98680168496945e-05
-1.08837495309586e-05
-3.21330901021623e-05
-4.47256089197116e-05
-3.77298067055195e-05
-1.52628604431951e-05
-2.51679818465289e-05
7.75540636773594e-06
-9.40932130339862e-06
-1.88820371601978e-05
-2.34642651266049e-05
-2.73223869669985e-05
-2.96383579503716e-05
-1.9200288806879e-05
-8.78849218417848e-06
-3.25939644149615e-05
-2.62379756598271e-05
-3.12818399219651e-05
-3.46313443423973e-05
1.39101317255888e-06
-1.73526485149881e-05
-1.94239712850135e-05
-7.34728151201237e-06
-5.07094393488913e-06
-7.29858574767506e-06
-2.02385837661091e-05
-4.13934919455318e-06
-5.49449965792689e-06
-1.77052268635402e-05
-1.73389519210635e-05
-3.18954384856685e-05
-2.31320873335108e-05
-2.61547612527131e-05
-1.26791766704882e-05
-2.71770254348062e-05
-1.33599986776599e-05
-9.28361089307288e-06
-1.77135122638399e-05
-2.76821820241925e-05
-2.28794308792174e-05
-1.11796893098931e-05
1.62215667740109e-06
-2.24019149932093e-05
-4.33549470569117e-05
-3.65616755609469e-05
-1.42711857347839e-05
-3.4925543528322e-05
-3.0040676348113e-05
-1.8458730700302e-05
-1.60772018682891e-05
-2.89450250549623e-05
-6.06284911907675e-06
-2.78937993213929e-05
-2.45873032422277e-05
-1.78032364065824e-05
-4.60848790972156e-06
-1.46525953394431e-05
-9.49847412096404e-06
-1.97677680174001e-05
-5.02406525471684e-05
-1.28781766399776e-05
-2.3956762521302e-05
-6.59132820901149e-06
-7.93058255042866e-06
-4.47647939901107e-06
-2.04118507451956e-05
5.93758827495123e-06
-1.36369655102941e-06
-1.3291208942651e-05
-2.50643127485749e-05
-1.60369534687685e-05
-1.25431003585897e-05
-2.42980545448591e-05
-2.74776655945296e-05
-3.16662482382277e-05
-1.70282597405513e-05
-1.87417594224016e-05
-1.10532376145568e-06
-6.56262590783967e-06
-1.09525298437454e-05
-3.30208347559511e-05
-2.02416115076878e-05
-2.08733323085498e-05
1.6735804715431e-06
4.90362483437326e-06
-2.92297551140792e-05
-1.56269721265676e-05
-2.38335166639021e-05
-2.33386766718651e-05
-8.22902057831455e-06
-3.86597786990587e-05
-2.25288349134173e-05
-6.73986062125288e-08
-1.02089656708902e-05
-1.87023148878084e-05
-7.16033776785239e-06
-4.73681338629797e-05
-1.50241014166318e-05
-2.13275272242597e-05
-1.06592582847741e-06
-1.45865117394189e-05
8.42641599656373e-07
-1.74847475903247e-05
-1.55747365010398e-05
-1.99689729342794e-05
-4.34178296095657e-05
-9.720689520996e-06
-2.35794382141632e-05
-3.22192214912592e-05
-2.1205497894049e-05
-2.02213090960553e-05
-4.05436585574155e-05
-1.65235219148336e-05
-1.27940973890952e-05
-2.59122164094538e-05
-2.15322022770471e-05
-2.60938924645872e-05
-2.66912732233723e-05
-5.2989476322865e-06
-2.03459425457103e-05
-2.44506850567503e-05
-2.22872291570266e-05
-9.83340664260624e-06
-1.95110798098009e-05
-1.88859543785733e-05
2.23690168121113e-05
-2.85662489958471e-05
-4.29577801382233e-05
-1.73205966085794e-05
-2.7813928493782e-05
-1.61573129980343e-05
-1.28065489378523e-06
-6.27669094843323e-06
-3.59751979515406e-05
-1.26425088790732e-06
-8.12696233708416e-06
-2.25550617811461e-05
-2.12981055206965e-05
-1.06047907563647e-05
-8.6697213123186e-06
-1.99140454360222e-06
-2.99973651802954e-05
-2.88871425734548e-05
-3.26598409334896e-05
-1.70754274780172e-05
-2.17895176596629e-05
-2.41390717025453e-05
-5.06087348744707e-06
-1.09468838840376e-05
-9.76718585662899e-06
-5.70635883249286e-06
-1.37156683656554e-05
-1.74429463689933e-05
-2.124726255538e-05
-1.25326164428859e-05
-2.14061476822059e-05
-3.73787460088983e-05
2.05176025767297e-05
-1.40815630743797e-05
-3.13681241827311e-05
-9.6527855475437e-06
-3.17854960739627e-05
-5.87543783495089e-06
-1.07855559847668e-05
-4.79681490348534e-05
-2.9136008092325e-05
-1.46024516334328e-05
-3.28267005708393e-05
-2.53963437481061e-05
-6.42898639368796e-05
-1.20152465539945e-05
-3.09707411257233e-05
-1.46192843307637e-05
-2.95245382339853e-05
-3.0794776592656e-05
-3.34311181019008e-05
-2.01877932549687e-05
-1.86568996523668e-05
-3.72947862557328e-05
-1.17071063567206e-05
-2.38457074227058e-05
-1.3331540115264e-05
-3.76199828313822e-05
-2.30795257863237e-05
-3.09940332098235e-05
-1.31385650656804e-05
9.73493746919819e-06
-9.71101515959716e-06
4.42209589695334e-07
-3.07323347661392e-05
-4.04017560891616e-06
-9.47357770325405e-06
-2.39928654138168e-06
-1.13018306986691e-05
-1.44611918330625e-05
-3.02327605998022e-05
1.60769989676372e-05
-2.83769182418238e-05
-1.87652754222893e-05
-2.22896102189044e-05
-1.35774454149017e-05
-1.44012859569522e-05
-3.72833758449724e-05
-1.92947202157954e-05
-2.4693210532229e-05
-8.89026001764276e-06
-2.6974699551068e-05
-1.87450278580996e-05
-1.70292018529431e-05
-1.59043966393422e-05
-1.03970067958846e-05
-2.12910052967368e-05
-1.54159756855437e-05
-9.53026372516434e-06
-1.2376836382188e-05
-2.91188337482251e-05
-2.27657419410088e-05
-3.93318235855368e-05
-7.46065109455802e-06
-1.61075382755803e-05
-1.88967742852273e-05
-1.34038193631109e-05
-2.1712461760619e-05
-3.17593805149845e-05
-1.4223382839627e-05
5.47725306657982e-06
-1.05295843834832e-05
-1.74733941882282e-05
-1.13618413191087e-05
-1.51145847092975e-05
-1.38592268515497e-05
-2.99228356749456e-05
-2.80591849219597e-05
-4.19709626213065e-05
-1.19371681402466e-05
-2.71066670534295e-05
-1.32359987586914e-05
-1.50265658902698e-05
-3.40956914289476e-05
-2.84059407872653e-05
-4.72942192656782e-06
-1.4681260238339e-05
-2.00059997659819e-05
-3.76234598470628e-05
-2.46377339415787e-05
-3.06609471334759e-05
-2.24948795512307e-05
-3.50261165209065e-05
-4.01978399004534e-05
-1.78424193416929e-05
-1.85675753210833e-05
-3.91201015352479e-05
-1.86645269223737e-05
-1.41960747583607e-05
-3.10875679379948e-05
-3.39012014957983e-05
-3.04388905938783e-06
-3.04174121185561e-05
-3.44311096656503e-05
-1.31063331802842e-05
-2.51926556826469e-05
-2.44279697028871e-05
-1.07095334216052e-05
-3.2842124945021e-05
-1.87861927633577e-05
-1.41929548752436e-05
-6.62510271025065e-06
-6.36080136144173e-06
-1.67788880710303e-05
-1.92080992579323e-05
-1.95640717768911e-05
-9.84652771951506e-06
-2.27797344440517e-05
-1.48809538729339e-05
-3.20648929871792e-05
-1.7717836940424e-05
-3.33940674801118e-05
-1.55019296981552e-05
-7.6474320150019e-06
5.91856130515962e-06
-3.01741625819634e-05
8.80447555200542e-06
-2.7047099800246e-05
-1.81525602510733e-05
-1.09932782215287e-05
-1.26532635946384e-05
-3.09317007083213e-05
-2.23249761590782e-05
-1.16787944006766e-05
-1.15244119254653e-05
-2.17512150684919e-05
-2.26477230641566e-05
-7.6296803220067e-06
-5.05889770291453e-05
-1.79999881444873e-05
-1.67091799159868e-05
-2.82272747936088e-05
-2.3107279516524e-05
-2.10713008865987e-05
-2.53613919747032e-06
-3.25050947917136e-05
-2.30722877701339e-05
-3.12398526550868e-05
-1.81339603434595e-05
-3.00618013266568e-05
-1.98408740900251e-05
-4.85442507935547e-05
-2.71675302452081e-05
-1.36034988735252e-05
-5.1866581238554e-06
2.741098142659e-06
-2.37750027558154e-05
-4.32219555639483e-05
-9.79901595233002e-06
-2.54606088185685e-05
-1.5401326027573e-05
-2.10686582203896e-05
-3.36457751910821e-05
-4.21540067056481e-05
-1.67108643046705e-05
-2.98099215339393e-05
-1.9546071976884e-05
-3.39444237185013e-05
-2.24762048943433e-05
-1.22526529296339e-05
-1.55033389441227e-05
-7.4536740719641e-06
-5.17486011769111e-05
1.77046708538734e-06
-3.61435760009288e-05
-1.2619407375066e-05
-1.22831098702999e-05
-3.28566703306947e-05
-3.20209051121219e-05
-2.41972762183101e-05
-2.43028904410208e-05
-1.09183186539129e-06
-2.54091947862971e-05
-2.41577737935891e-05
-3.37550618843391e-05
-6.65683591802324e-06
-3.54851451532234e-05
6.35448932038389e-06
-2.96477858806942e-05
-1.64687491250843e-05
-6.3948556501645e-06
-2.89686852630921e-05
-2.13651430421662e-05
-2.11599217933809e-05
-1.06608004187921e-05
3.32638806840046e-07
-3.30459145534966e-05
-2.10221872246125e-05
-3.61904176427939e-06
-2.38900687938194e-05
-1.24982043215156e-05
-2.26026841839591e-05
-8.50892167047453e-06
-3.67970930564694e-05
-2.1459482270362e-05
-2.15431767607355e-05
-1.62474364893416e-05
-9.943373228559e-06
-2.8543105618813e-05
-4.74805595271731e-06
-1.94502612355312e-05
-3.54251938786048e-05
-1.44926445598102e-05
-9.733034875197e-06
-2.46480194869617e-05
-3.69977103441504e-05
-2.93360544083034e-05
-3.76518089511731e-05
-4.61629830712942e-06
1.3051442733574e-05
-1.65592896916076e-05
-2.41069380979161e-05
-3.52184332866031e-05
-4.33501282169385e-05
-1.84525214024066e-06
-2.99791306883132e-05
-4.03759236547359e-05
-1.72717169242485e-05
-2.89189759474547e-05
-2.5318662598092e-05
-3.85756257137827e-05
-4.64900701379887e-05
-2.80143286562187e-05
-1.97606115368411e-05
-2.24586480840042e-05
-4.00025552109849e-06
-1.89795754583068e-05
-2.99365418224548e-05
-1.86227911793366e-05
-3.11553237574339e-05
-1.7474738937798e-05
-3.57124157581734e-06
-9.96543852204714e-06
-3.47493407944664e-05
-4.52210859744814e-06
-3.69218174086879e-05
-3.88868616819432e-05
-2.92573447907622e-06
-3.14981070558767e-05
-4.38853394108903e-05
-2.6568067725071e-05
-1.17368161861396e-05
-1.26261819532248e-05
-2.87499223686653e-05
-1.28857085964237e-05
6.97123412820913e-06
-1.80875704481833e-05
-6.03776009083385e-06
-1.76604396472813e-05
-2.06230343341814e-05
-3.1911162679557e-05
-1.84064746320574e-05
-2.88444418094058e-05
-2.70555781047722e-05
3.13548970305399e-06
-2.12094083862204e-05
-3.24928490477815e-05
-2.75965031566075e-05
-1.06853834815267e-05
-2.78465479666173e-05
-2.1469233099642e-05
1.07855926008154e-05
-2.80766308203867e-05
-9.04603055209823e-06
-3.75507754671739e-05
-4.22883551694758e-05
-2.48777500955248e-05
-5.10373486833494e-05
-1.44787574529427e-05
-1.63249322249971e-05
-3.10084369634336e-05
-9.50243018924292e-06
-2.59562933802783e-05
-5.22605831867846e-05
2.39318868615157e-06
-2.79503094223906e-05
-3.15610646927998e-06
-1.79582290924201e-05
-2.82182045873245e-05
-3.94335873480256e-05
-1.96695662668676e-05
-1.53743024160959e-05
-2.59736327422562e-05
-1.19087175954415e-05
-1.92085645764273e-06
-3.37437667712307e-05
-2.20994191155018e-05
-1.9223740399537e-05
-2.07862538921398e-05
-2.44899168530775e-05
-2.10744806695803e-05
-2.6601763575619e-05
-2.8471681888048e-05
-1.64802794336318e-05
-1.55426379426426e-05
-2.7145635531152e-05
-2.20760822941524e-05
-1.06558673538158e-05
-5.79395076973126e-06
-2.17440730689167e-05
-1.9141731244192e-05
-2.89752274566886e-05
-2.26017196684385e-05
-2.76982746681372e-05
-2.18016088874972e-05
-3.25206506676898e-05
-2.44261881632136e-05
-8.75194301230355e-06
-3.09393539430267e-05
-2.20036154211003e-05
-4.87543039049447e-05
-2.36170965757154e-05
-3.2581547981069e-05
-2.77608937049039e-05
-1.94372337445846e-05
-1.34125066718192e-05
-4.06283849056946e-05
-3.55422069112438e-05
-3.26340625594584e-05
-2.91661643065869e-05
-1.87475522679389e-05
-2.10484418667867e-05
-2.77575087852448e-05
-2.00884807510344e-05
-2.01038395435049e-05
-1.57165268026577e-05
-1.46140787054199e-05
-1.17080311296148e-05
-3.10344656474252e-05
-2.70873626299959e-05
-1.02079037238282e-05
-6.93423401199879e-06
8.34758921285293e-06
-5.15102116238529e-06
-2.91550147318795e-05
-2.15101694495708e-05
-1.40220273944325e-05
-2.24568864524111e-05
-1.15762656389296e-06
-1.35287445484813e-05
-4.12041497190364e-09
-1.51199003538285e-05
-1.73915578545336e-05
-2.56255530572941e-05
-1.85579475227811e-05
-2.8204311609838e-05
-1.38176737826024e-05
-2.55836359069537e-05
-2.66543859911885e-05
-1.39854109053941e-05
-3.22423026956524e-05
-2.37242740240643e-05
-3.15371305110688e-05
-2.02444454260395e-05
-2.49540473984827e-05
-3.3950246456591e-06
-2.33553332624484e-05
-1.54993828674768e-05
-1.39505662660265e-05
-2.96917901292037e-05
-1.92852568894332e-05
2.95166139038448e-06
-2.63042615405258e-05
-1.70722473114649e-05
-1.5885382838274e-05
-3.11056093341333e-05
-1.13339413952559e-05
-1.96577593404683e-05
5.49090455740907e-06
-1.70173855199182e-05
-1.08977090388189e-05
-1.19309452904858e-05
-2.18414284348061e-05
-7.24881852109317e-06
-2.84640564443511e-05
-3.0825239835486e-05
-1.55956388467662e-05
-1.97164134113197e-05
-5.29848826072076e-05
-2.75261007752223e-05
-1.31509107790132e-05
-3.07064564882829e-05
-5.09740021145928e-06
-2.91819656419222e-05
-1.32906157511264e-05
-4.37241480917925e-06
-3.63199318580955e-05
-4.43751688706797e-05
-3.9033235815428e-05
-1.6150519977575e-05
-1.90378108091521e-05
-2.79572326901784e-05
-3.46219982345159e-06
-1.55329355686559e-05
-2.06436876166797e-05
-3.57432304466458e-06
-4.12900061692262e-05
-2.89883772019067e-05
-6.38889981183223e-06
-2.63302393952025e-05
-1.72158660634571e-05
-7.60942501001526e-06
-3.52778058683649e-05
-3.90160692441324e-05
-3.60787306113649e-05
-1.70590863817051e-05
-1.63856839224152e-05
-1.70740130859448e-05
-4.29778744410548e-05
-6.12923884668775e-06
-7.62860328051527e-06
-1.34403888045023e-05
-3.42994138291805e-05
-2.79745360500853e-06
-5.15186024919639e-06
-2.81008727977185e-05
-1.17873952130085e-05
-2.86422546394714e-05
-1.26663609397345e-05
-2.80019123301112e-05
-3.84730765654941e-06
-1.36908236494266e-05
-2.96809176066727e-05
-1.7499684521251e-05
-2.25552199469332e-05
-1.49888345827938e-05
-2.09703354148976e-05
-4.71190736118128e-05
-2.14105652088637e-05
-4.79575703253531e-07
-1.89433652685217e-05
-2.18266146895043e-05
-1.7629313691908e-05
-9.18042744933134e-06
-3.02533352959524e-05
-1.68470171260424e-05
-6.50108954693519e-06
-1.09787550263586e-05
-1.83538223625911e-05
-1.96618422809176e-05
-2.7080126707183e-05
-2.07467342483657e-05
-9.15574850101811e-06
-2.42653820133014e-05
-2.40130861095003e-05
-1.2860903565584e-05
-3.10914749285204e-05
-7.98241641966799e-06
-1.46406912744167e-05
-5.13865944683982e-05
-1.05637848134328e-05
-1.38502142558602e-06
-4.02050866443847e-05
-1.83272756335272e-05
-1.2684797327942e-05
-3.57206725080232e-05
-6.54500496908927e-06
-1.35134498199331e-05
-1.47057549938948e-05
-3.19612710281124e-05
-2.16907662123339e-05
-4.06798410552574e-05
-2.34111252590592e-05
-3.01276024811246e-05
-8.26253066722518e-06
-4.29511122053785e-05
-2.08317359807773e-05
-3.29687642756571e-05
-4.20491335797966e-05
-2.23164386341661e-05
-2.07941104424157e-05
-1.80508483998518e-05
9.9091797618472e-06
-3.23580365284504e-05
-4.80065633151016e-05
-1.22036143327557e-05
-1.72792598969907e-05
-2.30729323054883e-05
-7.94873726977962e-06
-1.60635946560861e-05
-1.60283101924388e-05
-2.15240820041856e-05
-2.19408867410916e-05
-4.11562541561237e-06
-3.27231599472816e-05
-2.36700277010698e-05
-3.39682180082639e-05
8.82399325002749e-06
-1.78074140905406e-05
-4.58612671788798e-05
-2.83992665370005e-05
5.09370884194313e-06
-1.61396418271083e-05
-3.55806972157456e-05
-1.23608535122062e-07
-1.00604267109779e-05
-1.67884003234514e-06
-1.51564937324374e-05
-1.47573308851473e-05
-4.53519919765936e-06
-3.15170267422655e-05
-2.59871727329593e-05
-3.11197475875567e-05
-2.36732690390489e-05
-2.16433875872942e-05
-3.58711701171877e-05
-2.86808272065237e-05
-3.44925492846184e-05
-2.94868189989072e-05
-3.82773961858016e-05
-2.15808723106099e-05
-1.96053129599849e-05
-1.85700871320268e-05
-1.93162323180221e-05
-1.01066874957065e-05
-1.70238109883627e-05
-1.7957613891226e-08
-1.09624310531264e-05
-2.25659189676126e-05
-1.14809596941906e-05
-1.32018591985523e-05
9.28165523218374e-06
-1.35336213164913e-05
-2.14963706919808e-05
-2.30242973111515e-05
-3.00311828453332e-05
-1.45610732884515e-05
-1.8958249811721e-05
-9.48130886988241e-06
-1.17569918148807e-06
-1.27195512578294e-05
-1.86545714441705e-05
-3.31290037801885e-05
-1.36380659217131e-05
-4.17381334627356e-05
-1.50198958403918e-06
-4.18220478571098e-05
-2.82656921618802e-05
-2.53088641499712e-05
-1.60040905108719e-05
-2.4207263759647e-05
-1.98947554384494e-06
-5.31920473315712e-05
5.7485185352067e-06
-2.71820067093559e-06
-2.43779600260612e-05
-3.76120495723964e-06
-3.02311891579945e-05
-2.05369592959814e-05
-2.61212926516036e-05
-4.39520367281113e-05
-2.7589204300684e-05
-1.88189764630129e-05
-1.73268388125204e-05
-2.01955426308408e-05
-3.5608755677567e-05
-2.5792404592717e-05
-2.80078546088985e-05
-2.97596068066739e-05
-3.99035374805261e-05
-1.74201250024243e-05
-4.44002055570849e-05
-1.94777913974366e-05
-5.55434646590927e-06
-1.43550063107782e-05
-2.1463245636978e-05
-3.48632326690085e-05
2.90050960975483e-06
-4.28963633900983e-05
-9.08056010390142e-06
-1.14859259081089e-05
3.58035265776209e-07
-1.44022968853104e-05
-2.34246435057804e-05
-2.72271463565618e-05
-9.09173142095601e-06
-4.35737565790736e-05
-9.37104043304952e-06
-1.16688773826924e-05
-3.46952644875693e-05
4.08023622641766e-06
3.0513415747786e-06
-2.58655039178864e-05
-2.17552590356667e-05
-1.97652712679296e-05
-1.69942382657661e-05
-1.56645694539434e-05
-2.58659231957129e-05
-4.09707857668773e-05
-1.64134326912072e-05
-1.15457025279312e-05
-3.59444981288639e-05
-1.47729884860046e-06
-2.68004432212949e-05
-1.94930386628885e-05
-1.70567580489692e-05
-3.28389698583685e-05
-2.5223349357758e-05
-3.20862383761224e-05
-2.96013100532461e-05
-7.80549147780197e-06
-7.26058562698178e-06
-2.65188718094331e-05
-2.03523299293512e-05
1.80358117356098e-06
-1.93086933456834e-05
-1.228697367314e-05
3.43319329134687e-06
-2.13400591222919e-05
-9.19088118325597e-06
-3.34426538526251e-05
-2.24142390654113e-05
-1.76713293704894e-05
-2.75454402937988e-06
-1.26696666921222e-06
-1.72209015580511e-05
-2.17523685985445e-05
-1.83733587612632e-05
-1.04232292005596e-05
-2.82306685466245e-05
-2.78275402920013e-05
-4.29984151641383e-05
-3.14743349158824e-05
-5.37077459814214e-06
-2.30539568161064e-05
-7.47297093960505e-06
-3.04414963389217e-05
-3.24570708248689e-05
-1.58763766635628e-05
-3.44022147524969e-05
-4.11887337243505e-06
-2.69568447656248e-05
-2.58910218503254e-05
-1.94131735195044e-05
-1.63283627548769e-05
-5.89214984423651e-05
-1.54324902663897e-05
-7.78608549394363e-06
-3.42911690425871e-06
-3.71416135587782e-05
-1.80579251200312e-05
-2.26506041588139e-06
-1.55277125527829e-05
-2.89038146941215e-05
-2.8339291978789e-05
-2.30589434838421e-05
-2.89738451398615e-05
-3.88869073402218e-05
-2.05574998438523e-05
-1.28362606299646e-06
-4.34717134280288e-05
-2.87303437730532e-05
-1.26074985421545e-05
-1.79984200672925e-05
-1.71740681432886e-05
-2.22628127878318e-05
-1.76786259236693e-05
-2.20943642195027e-05
-1.86041270778366e-05
-2.38731135430074e-05
-1.09017219615612e-05
-1.0666369484543e-06
-2.15413924544138e-05
-2.53895004932661e-05
-6.92027687559611e-07
-1.85556061878229e-05
-1.15867556946356e-05
-1.50127234768008e-05
-2.29529155368323e-05
-1.60213991913956e-05
9.00588668589101e-06
-1.18736074450623e-05
-1.82555254195792e-05
-3.1833480268898e-06
-2.85954986469848e-05
-1.95874843182796e-05
-1.4657269624274e-05
-3.73544920176214e-05
-1.68281066127023e-05
-1.72074714074381e-05
-1.82082602364868e-05
-7.85474192482708e-06
-2.19657653437557e-05
-5.05244179144265e-05
-5.08461445652761e-06
-1.39717201192284e-05
-6.95510872482816e-06
-3.61023985157049e-05
-3.39893988563434e-05
-1.49576659923184e-05
-3.14412040278447e-05
-7.92259104551361e-06
-2.10098327195763e-05
-1.56583728575567e-05
-1.2487394696289e-05
-4.74657563650456e-06
-3.30043961042086e-05
-1.67288571633921e-05
-1.56802645037976e-05
-4.39986037984515e-05
-2.20349231348951e-05
-2.55196751366077e-05
-2.43082467594909e-05
-4.04948302457756e-05
-3.23803021613938e-05
-4.2037562974268e-05
-2.38348834015866e-05
-2.03034328775147e-05
-2.27582800067821e-05
-1.89561187325248e-05
-3.36795827562627e-05
-3.35608521426521e-05
-9.80960825967515e-06
-2.72520154851354e-05
-2.01104871550364e-05
-1.96686885126104e-05
-2.41110980333593e-05
-1.88160673192501e-05
-1.58341633744977e-05
-2.39541052467076e-05
-9.55889988023858e-06
-6.71943285591144e-06
-2.18310709861004e-05
-2.14714841578483e-05
-3.2244585718054e-05
-3.81536237692334e-05
-2.52605962500867e-05
-3.1884692397577e-05
-4.33042601306612e-05
-3.29418174150951e-05
-2.86086428675778e-05
-1.86602609484068e-05
-2.73415256029728e-05
-3.40372859765492e-05
-9.63449830921252e-06
-4.00188163243496e-05
-2.26283036177225e-05
-1.04004323646831e-05
-1.18908796215181e-05
-1.25660146429904e-05
-3.7098420121336e-05
-2.4353364590759e-05
-3.53522249419449e-05
-6.90844972732902e-06
-2.18365704779302e-05
-1.67286244430057e-05
-2.31831250581001e-05
-3.33482552935432e-05
-2.76730780001747e-05
-2.05333464202117e-05
-1.68954298935831e-05
-2.18390719267403e-05
-9.18200143296392e-06
-1.69745856972934e-05
-5.05481386171246e-05
-1.87226801597605e-05
-1.16403095193085e-05
-3.74843266629804e-06
-2.50563231888497e-05
-1.44556138352334e-05
-2.90982315320808e-05
-1.78428244555347e-05
-2.0119539280284e-05
-2.41208493988467e-05
-5.9223024875162e-06
-3.28406907160439e-05
-2.15507116744298e-05
-2.38351787373549e-05
-1.22132858618667e-05
-2.9462322068079e-05
-2.47263996496276e-05
-8.91404058847506e-06
-7.71740278051471e-06
-1.84894326030919e-05
-3.97235991967405e-05
-3.06361892228022e-05
-4.47916992381553e-05
-9.06466967823485e-06
-1.08510109921844e-05
-2.38449308793788e-05
-2.60005608813195e-05
-2.02569942947075e-05
-3.35742765667408e-05
-2.71527496522204e-05
-2.8467938807181e-06
-1.1262410063521e-05
-3.43356014035392e-05
-7.57125400561765e-06
-2.64536627744193e-05
3.54053715898688e-06
-3.63978518726035e-05
-3.26293703428242e-05
-9.35605890125446e-06
-2.63822344017438e-05
-3.19350968176846e-05
-2.59192417432659e-05
1.4901270683292e-05
-1.61823890113367e-05
-5.20144341087372e-05
-3.58175910421103e-05
-1.26516216780883e-05
-2.01209970477603e-05
-3.83900274872482e-05
-2.82299318560871e-05
-6.43900496437707e-06
-7.951692577531e-06
2.61410277088833e-06
-1.57185375326698e-05
-3.66676634645214e-06
-2.7214791760912e-05
-3.78637834868708e-05
-3.12889850504438e-05
1.14559118407744e-05
-8.49643631599968e-06
-3.53367996145699e-05
3.32604646603782e-06
-2.2375881907191e-05
-8.40339075416982e-06
-1.6157252405081e-05
-1.31083384470489e-05
-2.14644088582753e-05
-1.48013626074958e-05
-4.84035200806623e-05
-2.22919969408261e-05
-3.1588083487343e-05
-3.57317584193893e-05
-1.98639019660056e-05
-2.52092895221364e-05
-9.27280669597493e-06
-1.18105710205137e-05
-2.90778591693486e-05
-2.86107155327313e-06
-3.98519484379965e-06
-1.37590742926451e-05
-4.2742856896722e-05
-2.81070876664024e-05
-2.03303999754034e-05
-3.53175498281317e-05
-3.01429471072581e-05
-2.62256337653553e-05
-8.2117855279196e-06
4.88433357149101e-06
-8.70563317455943e-06
-4.62669794270852e-05
-2.62463126288136e-05
-9.38158131200316e-06
1.26057410444299e-05
-2.29271279514372e-05
-1.64608984151786e-05
-2.69659212350223e-05
-1.2366468861247e-05
-3.54534143930326e-05
-2.20526546356259e-05
-2.35192065137827e-06
-1.8298285150298e-05
-2.99388069398346e-05
-3.72545680107169e-05
-3.88815210531641e-05
-2.20254043868813e-05
-8.39254446953087e-07
-4.03602258891073e-08
2.77131760245742e-05
6.8940060972845e-06
-3.65242376033728e-05
-2.07740585883895e-05
-2.57585483691691e-05
-1.1474733901294e-05
-2.13255618673424e-06
-9.53233754909394e-06
-4.23084021468023e-05
-1.40958471256857e-05
-3.69307472610205e-05
1.04406834050073e-05
-2.22274653054888e-05
-3.57606945580234e-05
-1.68086858422589e-05
-9.0480577466294e-06
-5.44324669702424e-06
-1.48359175206671e-05
-1.63879683986271e-05
-2.83325118026924e-05
-3.23069427758783e-05
-7.57325938078607e-06
-1.65492050195986e-05
-4.79049651939372e-06
-2.36367479329038e-05
-2.66264210763458e-05
-2.16345481098355e-05
-1.85644080308249e-05
-4.74542268249575e-05
-2.32737997812058e-05
-3.52056265443316e-05
-2.53988162723435e-06
9.61606981952879e-06
-2.10398125604716e-05
-1.97909868995743e-05
-7.37473397358395e-06
-3.46119287165838e-05
-8.37903765968657e-06
-1.58343760087881e-05
-1.12977558622562e-05
-2.05110761059161e-05
-2.76349781372871e-05
-1.88943093867545e-05
-2.1778309395005e-05
-3.23818455693092e-05
-4.38611156524426e-05
-1.67130049483708e-05
-1.48193816861024e-05
-8.97584033136306e-06
-1.94617793587913e-05
-1.27870087538373e-05
-2.86710635332051e-05
-1.5826251283555e-05
-3.06250596391487e-05
-1.40939739403533e-05
-1.51459724733835e-05
-2.92939450880494e-05
-2.27561339355632e-05
-5.90449500440423e-06
-4.86437479395094e-06
-1.16588829086199e-05
-1.69988847645221e-05
-5.99989417227221e-06
-6.67801669728326e-06
-3.28712579448023e-05
-6.23010643615251e-06
-1.63417793314948e-05
-8.51107448764499e-06
-2.88563192138853e-05
-3.19478414489006e-05
-5.56019404351807e-05
-9.32292787224132e-06
-1.64639071585463e-05
-4.23699778455375e-05
-3.01027703786281e-05
-1.89388843622316e-05
4.62872785973948e-06
-3.05006593983721e-05
-1.35122090620718e-05
-3.01250105261283e-05
-1.89073634058894e-05
-9.08778805259673e-06
8.44578607850188e-07
-6.65623724282022e-06
-2.93015668228252e-05
-2.66905994375987e-05
-9.76807992423336e-06
-2.45544536307042e-05
-4.04453811373457e-05
-1.77202374888441e-05
-1.64794633450202e-05
-3.16191061209784e-05
-2.22135433504678e-05
-3.5101928762329e-05
-2.55651727209173e-05
-1.34679073829632e-05
-3.48496117872433e-05
-2.63532702776357e-05
-2.59751858240157e-05
-1.64297544334362e-05
-2.58481072909001e-05
-6.28620551180015e-06
-7.33373818622959e-06
-2.14853380849571e-05
-2.65598332699633e-05
-2.3829328687288e-05
-2.45798656034842e-05
-1.86050517434963e-05
-1.33442706858424e-05
-2.17499430480046e-05
-1.9011130255953e-05
-2.29412260862865e-05
-1.77857009107952e-05
-1.09053767304098e-05
-3.0965524549087e-05
-7.79495509172419e-06
-3.12534577313319e-05
-1.88108186884318e-05
3.64514377900461e-06
-2.50902184753625e-05
2.71855984011623e-06
-5.34939751146713e-06
-3.71212321821159e-05
-2.48179190267802e-05
-1.25498920256104e-05
-1.93388365605654e-05
-2.50880732057427e-05
-1.39548005679644e-05
1.52091817856756e-06
-3.13038421302919e-05
-1.15962830872168e-05
-1.88876481093228e-05
-3.32517575026099e-05
-4.0096092600536e-05
-1.85873328359727e-05
-1.39058407819554e-05
-9.08339616354362e-06
-1.24794888729478e-05
-2.72367072752303e-05
-3.72678755515876e-06
-1.52097362467151e-05
-2.07343911120302e-05
-1.23382181796639e-05
-3.72830360721566e-05
-3.47726723006684e-05
-5.63909551100929e-05
-2.08257302908646e-05
-1.56034566795057e-05
-1.23347372270556e-05
-1.85414405848476e-05
-2.72386122577224e-05
-1.77377506050804e-05
-3.35995679259467e-05
-2.73051153592604e-05
1.95232264175512e-06
-1.26096456845986e-05
-1.84259409770712e-05
-2.63411901776366e-05
-1.621022901438e-05
-4.83048611643898e-05
-4.31338109324645e-05
-1.70064636150441e-05
-1.56785215516807e-05
-1.73107877128139e-05
-2.18445363950306e-05
-3.83674710500556e-05
-3.32024684585037e-05
-9.13174354579385e-06
-4.84135723075051e-05
-1.5832584100542e-05
-3.40625045752539e-05
-3.30263350405898e-05
-4.34398497231951e-05
-5.45824404680233e-06
-3.36620310288274e-05
-3.4302447384215e-05
-2.1769060500574e-05
-2.95934932660017e-05
-1.18276059400122e-05
-3.23085176993167e-05
-3.41297022064132e-05
-1.48308763676904e-05
-3.72233573963231e-05
-2.62826259015346e-05
-2.96222962286003e-05
-4.43413517804628e-06
-2.37047398730176e-05
-1.14096054832525e-05
-1.31620618590028e-05
-8.99527308341974e-06
-2.90201941619896e-05
6.74176910059018e-07
-2.49934530002893e-05
-1.56501905459321e-05
-1.04937988239721e-05
-3.29555805186106e-05
-1.24721739226079e-05
-2.42286080449373e-05
-1.76788754648806e-05
-2.05678497359861e-05
-1.17854561095022e-05
-1.15253288425182e-05
-1.04544621912597e-05
-1.09349800170684e-05
-1.76349299073318e-05
-2.28150181526585e-05
-3.075249025911e-05
-1.48945756481715e-05
-3.99104971602861e-05
-2.32232744124845e-05
-6.86294658448947e-06
-3.35772667356662e-05
3.33790383869747e-06
-1.28331382785297e-05
-4.39537712861252e-05
-8.00293042700996e-06
-1.72708420615878e-05
-3.73694705294358e-05
-1.37784638980246e-05
-3.14606864975335e-05
-1.03698614322963e-05
-3.33937230212786e-05
-2.70666164707997e-05
-2.44950975995485e-05
-1.62165264379529e-05
-2.33284896678735e-05
-2.93023777131785e-05
-2.53866874950832e-06
-1.76079002747878e-05
8.92268110385793e-06
-9.7854534142601e-06
-1.78474667666658e-05
-5.79312381702968e-06
-9.09468889615986e-06
-3.21855578976296e-05
-9.95136393771995e-06
-2.57970349582041e-05
-2.91676147598683e-05
-3.19056519980212e-05
-3.14295487066115e-05
-1.29975275653648e-05
-3.41905800760819e-06
-1.65399913468551e-05
-1.07012580668317e-05
-1.17141398906998e-05
-4.09799433938431e-05
-2.73545588771747e-05
-1.59966485270516e-05
-3.84424867394779e-05
-2.74133992503726e-05
-4.44871907018355e-05
1.06253110764186e-05
-2.21818601254018e-05
-2.80280969371021e-05
-3.0817299518219e-05
-4.18105297556976e-05
-2.51150373911297e-05
-3.16361303495552e-05
-2.96722467754665e-05
-1.94554125778795e-05
-2.26834589971246e-05
-2.01887849005506e-05
-4.03730056533604e-05
7.54028939459759e-07
4.89075053733677e-06
-2.57084967597299e-05
-1.6308205298811e-05
-2.54937064907339e-05
-2.4395853300488e-05
-3.15512725058384e-05
-4.00465405919307e-05
-3.20299344127972e-05
-1.21200305374291e-05
-1.56436226854707e-05
-1.20371001833449e-05
-2.26772122165612e-05
-1.96224256464613e-05
-1.05859102790728e-05
-3.17134218423266e-05
-1.5059767344527e-05
-1.28487776140209e-05
-2.37306194534355e-05
-2.50790590633699e-05
-1.22239958722451e-05
-3.65294764134613e-05
-1.65011721869887e-05
-1.55941399039856e-05
-1.99505747041778e-05
-5.39597749733622e-06
-2.51973531817133e-05
-1.59944761425254e-05
-1.71870017428915e-05
-1.62437371999067e-05
-6.14661495235101e-06
-1.80103097700502e-06
-3.40088505936206e-05
-1.81946026781132e-05
-2.3643443446048e-05
-3.19006172089788e-05
-4.32803643597591e-05
-3.22368247633948e-05
-1.77367282610736e-05
-2.19043098383268e-05
-1.42940243991117e-05
-1.9993698158993e-05
-1.3709619723881e-05
-3.61090706979324e-05
1.3353974105158e-07
1.63002131946677e-06
-1.84832419901221e-05
-2.04831313213821e-05
-3.1925895646389e-05
-2.58005080770077e-05
3.95419428889508e-06
-1.45691422017916e-05
-3.9907069001033e-05
-2.92757560662387e-05
-1.7387018838397e-05
-3.84804495658659e-05
-9.58272621062217e-06
-8.68542816665041e-06
-1.66380327031955e-05
-5.17269371120392e-06
-1.02249501769188e-05
-1.68353374598409e-05
-2.96254745173665e-05
-2.15211798379365e-05
7.07788182375339e-07
-4.41943728367391e-05
-3.94243250837612e-05
-3.69578931922617e-06
-5.05719278452174e-05
-2.8389123021247e-05
-1.21585892402602e-05
-1.52973542509039e-05
-1.96282735427015e-05
-1.28599289478685e-05
-1.63092441835987e-05
-2.40536581339043e-05
-6.04692102054646e-06
-1.80192466621746e-05
-2.98010095459279e-05
-2.43346700789475e-05
-2.29987471302883e-05
-2.41798934737424e-05
-3.90352247438188e-05
-2.08022831463579e-05
-2.51433456748074e-05
-3.10455771212692e-05
-2.16038906376888e-05
-2.16687103535226e-05
-3.11998775466422e-05
8.67503904332731e-06
-2.56348100748945e-05
-2.7558822221303e-05
-3.84726446010471e-05
1.28353121516027e-06
6.37512695916297e-06
-2.39703142342284e-05
-3.3838644858411e-05
-1.91398224606004e-05
-2.3904448705445e-05
-1.84446862815197e-05
-1.67178555477633e-05
-1.01230663654078e-05
-9.24536754343411e-06
-3.16133775510697e-05
-2.02645216451738e-05
-9.99906176904474e-06
-2.63676426265699e-05
-1.11798204230673e-05
-2.63306859483918e-05
4.27938829763528e-07
-5.10726377141061e-06
-1.36701706854683e-05
-2.3935013207759e-05
-1.44083254452946e-05
-2.97750420017199e-05
-1.95693877873083e-05
-1.61992282642979e-06
-1.43691774415612e-05
-2.66613286217046e-05
-1.61347702249787e-05
-3.79836996269551e-05
-1.4086194382303e-05
-3.92694417806101e-05
-2.69003329750237e-05
-3.24867593730721e-05
-3.24960090232998e-05
4.27109423841166e-06
-4.07664034884101e-05
-1.95549628260463e-05
-4.74480752219119e-06
-7.47918290376727e-06
-2.11609325411582e-05
-1.19089158736245e-05
-1.48201579410672e-05
-2.03202388658292e-05
-1.74871807514584e-05
-1.80645807505587e-06
-2.96385493806586e-05
-2.95556145052203e-05
-2.44239885267194e-05
-3.36289779837369e-05
-3.3668353899025e-05
-1.50253650021624e-05
-1.48913842855359e-05
-1.83946922415009e-06
-2.61428916517077e-05
-2.30500798325374e-05
-1.47304750404708e-05
-4.04129889072258e-05
-1.97490851489951e-05
-3.26083647879903e-05
-1.68219059219603e-05
-5.1055202339941e-05
-2.85805258077242e-05
-1.23741967858238e-05
1.34124753255722e-06
-2.09870548737283e-05
-2.05534326909094e-05
-5.09871745627876e-05
-2.90415798841222e-05
-1.52615851687654e-05
-3.52542608517879e-05
-1.24999768648416e-05
-6.89023283853475e-06
-2.89472258114893e-05
-1.54759428127501e-05
-3.24118319792632e-05
-1.94663124095122e-06
-1.8689635175497e-06
4.53603269929547e-06
-1.43885421503976e-05
-3.03707297013112e-05
-1.36572526776599e-05
-1.42024777321916e-05
-2.67913337753969e-05
-1.53938363265622e-05
-9.2442609608136e-06
2.75572848452017e-05
-2.52509442731457e-05
-1.21572663064186e-05
-2.99332709962105e-05
-2.05676122484333e-05
-1.28940929650863e-05
-1.07339994200554e-05
-1.01167291536718e-05
-3.35153584091254e-05
-1.94647865279246e-05
-4.62796958667679e-05
-2.00031730104298e-05
-2.17095234964082e-05
-1.32980479855923e-05
-4.92467218309561e-06
7.71805049116376e-06
-1.00028455131757e-05
-2.17034667427332e-05
-2.75511540512908e-05
-6.72658058652273e-06
-2.01400755922614e-05
-1.12151153455635e-05
-8.99159276971914e-06
-1.9703217383765e-05
-3.38804319579731e-05
-3.19358122903245e-06
7.00910577476705e-09
-2.38463973566787e-05
-2.14684896780761e-05
3.36276079925596e-06
3.68721079028887e-06
-2.64308199577358e-05
-1.55519230764259e-05
-1.1321704527299e-05
-3.72844074431971e-05
-3.12492206520791e-05
-3.29204447902108e-05
-8.62835944016456e-06
-1.84512448943418e-06
-1.74838665030744e-05
-2.85776074274114e-05
-1.65295798569253e-05
-9.11963254782349e-06
-2.32630217053851e-05
-2.1106158508395e-05
-2.41823702686214e-05
-9.93253825483231e-06
-3.255581517175e-05
-2.22136791757989e-05
-4.00800362445279e-05
-2.17358918890156e-05
-1.39143684267129e-05
-4.31690434294475e-05
-2.39477724861515e-05
-2.62843368984895e-05
-3.95442327775044e-05
-3.72304172333698e-05
-3.39918306724495e-06
-1.58633177252581e-05
-7.72131630740048e-06
-2.89601260302242e-05
-2.59601162011965e-05
-1.1045696415727e-05
-2.21767004637648e-05
-2.31015770495238e-05
-4.65297504437688e-05
-4.0749892161097e-05
-4.32606184372142e-06
-1.18134224369624e-05
-1.36768789061331e-05
-3.66476445034577e-05
-1.24672914604039e-05
-1.56737486851327e-05
-3.04577308179913e-05
-2.92894811969348e-05
-4.10584023831311e-05
-2.00553944565534e-05
-2.0846321104508e-05
-2.94992635716038e-05
-3.42881105318966e-07
-3.2493861437697e-05
-2.7407467023768e-05
-9.408848887465e-06
-2.57528329750104e-05
-2.07627376259754e-05
-1.87792380367431e-05
-4.01645529557841e-05
-2.07436475350869e-05
-1.40016106652912e-05
-3.79622188361857e-05
-1.72447249471388e-05
-2.37205494030436e-05
-2.19461689911321e-05
-2.46444295892997e-05
-3.68332852679161e-05
-2.64125782230688e-05
-3.57101782804833e-06
-2.089379350402e-05
-3.46261358231649e-05
-2.69216115847108e-05
-1.18559753235278e-05
2.49893806850413e-06
-1.60146366532054e-05
-1.12232559662752e-05
-2.97134791760465e-05
-3.56937967869825e-05
-1.25453521023295e-05
-2.00766276738592e-05
-2.95449640524395e-05
-2.89787519260122e-05
-5.25927332667121e-06
-1.81897570124461e-05
-1.13413124390756e-05
-3.41463499243351e-05
-2.2849465560006e-05
-2.96968232663649e-05
-2.10652859505732e-05
-2.83561255266231e-05
-2.11430811512985e-05
-2.5250452617399e-05
-2.15608341607463e-05
-1.5081171315556e-05
-2.84217457179283e-05
-2.92316931968872e-05
-3.59776489183938e-06
-2.57300055665743e-05
-4.30065243648746e-05
-3.8129893632306e-05
-5.28247816246554e-06
-2.79772441622809e-05
-2.56113129290539e-06
-2.14733715519378e-05
-1.71675348678062e-05
-2.27938698114961e-05
-1.49341127540474e-05
-1.11430769029152e-05
-3.00817270017382e-05
-3.15926863434051e-05
-2.05611218429294e-05
-3.35737869137577e-05
-3.63621925805158e-05
-2.6050542516505e-05
-2.77912746165407e-05
-2.14501040509489e-05
-1.39642862422994e-05
-1.48285224340983e-05
-1.25276644457586e-05
-3.12938598345394e-05
-2.56973707404363e-05
-2.79653274132659e-05
-2.53522897983082e-05
-3.68346402547435e-05
-2.3034958253603e-05
-1.68523019521341e-05
-1.56117028331176e-05
-2.471710920826e-05
-3.05964029398369e-05
-7.3411306447504e-06
-1.30146239004948e-06
-2.6396201367004e-05
-2.22501755629941e-05
-1.01878555712691e-05
-1.0733116045982e-05
-2.05835166468955e-05
-1.86076906062306e-05
-1.68141671700604e-05
-2.27168796836662e-05
-1.65083519623739e-05
-3.21238781326651e-05
-3.5482010706355e-06
-2.5330435136906e-05
-3.92091765147033e-05
2.52841232998674e-06
-1.80543734026239e-05
-1.37890363761189e-05
-3.16902262075741e-05
-5.01703080224352e-05
-1.71004257701841e-06
1.32921929067377e-06
-7.0122142373645e-06
-6.35275323899805e-06
-5.91101193101057e-06
-1.20267586863451e-05
-2.16607009766998e-05
-1.67667176454071e-05
-7.21289204267471e-06
-1.73653607313261e-05
6.94572467080522e-06
-3.17296703094792e-05
-3.59846208520494e-05
-1.61410908474721e-05
-1.85012174684916e-05
-1.95747501619025e-05
-2.31745477802557e-05
-1.77207306988896e-05
-2.06956878413082e-05
-3.77282240331052e-06
-2.02473556518641e-05
-6.98235614714533e-06
-4.05000242927821e-05
-3.56295991948125e-05
-5.69063065939707e-06
-1.98882829819201e-05
-1.98038837066285e-06
-3.59991798717915e-05
-2.46620823906834e-05
-3.96348122711226e-07
-1.72976675546387e-05
-1.18899976799063e-05
-2.89634339400542e-05
-8.55428220856778e-06
2.01424101129142e-06
-1.61266242388737e-05
-1.74258088648136e-05
-1.33981842111513e-05
-2.1292755516949e-05
-4.18927684172452e-05
-1.76047943274558e-05
-1.63037703998937e-05
-5.00324510475216e-05
-2.89092341038931e-05
-3.99636691598459e-06
-1.42972298634044e-05
-4.02291946131336e-05
-9.15230376122825e-06
-1.38123111317078e-05
-2.82100425232078e-05
-2.85158467479792e-05
-2.07912798924184e-05
-2.13795451864065e-05
-4.52747925028936e-07
-1.9915069319011e-05
-4.50622365665497e-05
-1.91323797561292e-05
-2.71982820654086e-05
-1.50787032278778e-05
-1.24896790836497e-05
-4.85700193940863e-05
5.04327529178609e-06
-4.85212697127001e-05
-4.19852075645375e-05
-1.40225218023897e-05
1.32711048636501e-06
-3.19640436729118e-05
-1.02770760860221e-05
-1.67888854562658e-05
-2.53846115314563e-05
-1.79957047892907e-05
-1.78074838897262e-05
-3.66748420441977e-05
-3.63898838845289e-05
-2.01493954949748e-05
-2.56132022697723e-05
-1.18547532558353e-05
1.80088034042975e-06
-2.61104794335623e-05
2.63773825267111e-06
-3.48789553900711e-06
-2.66137473949643e-05
2.10514833242337e-06
-3.66353475084624e-05
-2.97392965744003e-05
-1.43792743677343e-05
-1.80894267660942e-05
-2.56468399447275e-05
-2.28354405050765e-05
-4.27705924161881e-05
-1.66042383844606e-05
-8.80281668403263e-06
-2.78068638767472e-05
-1.76788261348399e-05
-2.05208349388474e-05
-1.19347093006425e-05
-1.83589960801844e-05
-2.79434941429048e-05
-3.61182563574591e-05
-2.71979740945285e-05
-3.46459946303074e-05
-2.01935763518855e-05
-2.36266122006631e-05
-1.04425185577437e-05
-2.57463224620956e-05
-1.37045972521896e-05
-1.16539590512848e-05
-1.89020300292861e-05
-3.3580660934456e-06
-2.75825804105058e-05
-1.94872338734306e-05
-1.95426458179311e-05
-2.56137522039308e-05
-2.08875098287113e-05
-2.6586396201003e-05
-1.54944765831454e-05
-1.30580568290594e-05
-2.26272844731332e-05
-3.60061204550078e-05
-9.17661728626746e-06
-1.71278054636015e-05
-2.74890657275698e-05
-4.26057194792997e-05
-2.57966905120308e-05
-1.0412169524973e-05
-1.01666240331594e-05
-2.53413175059296e-05
-2.77559430186961e-05
-2.7932893108984e-05
-2.52248194133922e-05
-2.05117674545054e-05
-2.54324387677705e-05
-1.17319258403447e-05
-3.26590885683717e-05
9.1013165095948e-06
-2.62331072778647e-05
-3.42443631917684e-05
-1.44122846390381e-05
-8.06024579870002e-07
-1.59865212819471e-05
-3.64914129006026e-06
-1.30301266360291e-05
-1.39120365136649e-05
-2.80794720017322e-05
-2.4572580691661e-05
-1.94695976126775e-05
-2.90374994620021e-05
-3.54510628274645e-05
-3.32549409283897e-05
-2.67489081085811e-05
-9.01549656338562e-06
-1.4664349961591e-05
-1.96959109414751e-05
-1.32140588960481e-05
-2.77769537118344e-05
-7.10245838744244e-06
-4.61279842037912e-06
3.95478520075496e-06
-2.37637195239126e-05
-4.77939207829723e-05
-7.28018607584589e-06
-4.40806674419925e-05
-1.09662910702556e-05
-1.99564888059623e-05
-2.9978953427092e-05
-1.81575038097555e-05
-3.64706964720198e-05
-4.59342054139492e-06
-1.8752494668309e-05
-4.56664918969473e-05
-1.39126931662237e-05
-8.64226239148404e-06
-3.87534293611843e-05
3.15545578725828e-06
-1.25787777722692e-05
-1.09742336209501e-05
-1.50825400927415e-05
-7.61260897958275e-06
-2.85071670909706e-05
-1.91832211840696e-05
-3.16791004922598e-05
-2.79804868454288e-05
-4.53585653689051e-05
-1.59263383739249e-05
-1.19194973580515e-05
-6.44817627945713e-06
-1.94150495338575e-05
-6.20288372077389e-06
-2.0064547732254e-05
-1.92488989265837e-05
-2.64661392075579e-05
-1.02066954941698e-05
-1.25075324165313e-05
-1.99763697409401e-05
-1.51918627654105e-05
-6.86342488128542e-06
-7.61013902666815e-06
-1.06300379328773e-05
-2.86395217241267e-05
-3.6972186528659e-05
-1.85506442357145e-05
-1.24815444387764e-05
-2.42443924113334e-05
-5.43549418092827e-06
-8.8220851117764e-06
-2.15435588701401e-05
-4.17137210403028e-05
-5.2706740813446e-05
-2.72305527183756e-05
-3.46807652366045e-05
-3.84520654374442e-05
-3.22233794086371e-05
-2.85045867537855e-05
-1.06207381685751e-05
-1.23675330359172e-05
9.31537979111083e-07
-2.63925025756749e-05
-2.35908326629401e-05
-1.440435300257e-05
-2.29711755883253e-05
-2.30224931495513e-05
-3.2162895331193e-05
-2.54073208387416e-05
-1.01259348883594e-05
-3.1333050363082e-05
-1.68880425564499e-05
-1.49241977085262e-05
-2.960870270608e-05
-1.32087210411157e-05
-1.89258131364829e-05
-2.01313822506274e-05
6.01971981101703e-06
-2.57958971179405e-05
-2.54738828108579e-05
-2.09295732947145e-05
-2.85163335063497e-05
-1.62652188298067e-05
-2.43077185332077e-05
-4.26562428792169e-05
-1.83019870099142e-05
-1.55337471114019e-05
-1.18897967659381e-05
-1.43018093911082e-05
-1.92160351652557e-05
-1.85535153832948e-05
-3.93886846097158e-06
-3.02969211423466e-05
-3.14844915642875e-05
-5.20052530690202e-06
-8.56991160467951e-06
-3.03877364531285e-05
-4.80905085096627e-06
-1.36004197865353e-05
-4.15313406396383e-05
-1.55645020481072e-05
-5.38939799969488e-06
-1.29428748479708e-05
-3.77535302835144e-05
-2.57584503114652e-06
-1.12194848710196e-05
-3.18995174790372e-05
-2.07951249406755e-05
-5.4601545236567e-06
-2.11809933839828e-05
-3.08579845802297e-05
-2.157888312473e-05
-2.73794573383087e-05
-3.78259577175398e-05
5.45351848391488e-06
-3.43299617183453e-05
-3.37080904241349e-05
-2.55670878209569e-05
-2.097081643016e-05
-6.89852793292897e-06
-1.79800945430365e-05
-2.69281489710606e-05
-2.67193762063389e-05
-3.71656216125029e-05
-2.19843894295077e-05
-1.92357248485488e-05
-2.93074919060749e-05
-3.0018421876407e-05
-2.4047190928207e-05
2.18424358464289e-06
-9.87894560405425e-06
-1.10037784654323e-05
-2.29213414844052e-05
-2.91452265174546e-05
1.52859273038458e-06
-2.51482998413407e-05
-1.45647773553941e-05
-2.07538462417446e-05
-4.25151592432055e-05
-1.93645363586759e-05
-1.75890282814125e-05
-3.6397846058803e-06
5.47005178857833e-06
-2.53469470378465e-05
-9.36914610962982e-06
-1.90320721762044e-05
-4.18526026620994e-05
-2.7138888477068e-05
-1.89320352680194e-05
-1.21777132601809e-05
-2.0017586350428e-05
-3.59388149964282e-05
-2.32260047566742e-05
-2.36557560888679e-05
-2.98046936594851e-05
-1.56427701186641e-05
-5.85025824711789e-06
-2.08624490347047e-05
-2.03668529174563e-05
-1.4334480769171e-05
-1.7260058827402e-05
-2.8343246787253e-05
-1.14500218403108e-05
-3.20249587880271e-05
-2.4522777881505e-05
-3.4807158683993e-05
-8.44556489916765e-06
-1.82819216197671e-05
-6.07975985381823e-06
-3.36642360773894e-05
-1.97699636011498e-05
-3.05935622264385e-05
-3.37429985415521e-05
-3.20832737925544e-05
-6.03819346685447e-05
-1.78827581324483e-05
-1.73390209980841e-05
-8.46133794392578e-06
-2.36715736729321e-05
-7.99258538686671e-06
-2.57607530653024e-05
-2.52305993346618e-05
-7.31948348445829e-06
-4.00581739741038e-05
-2.01775193830701e-05
-1.41467491978561e-05
-4.19092893616577e-05
-2.49961867606876e-05
-2.0532973537316e-05
-2.04083664848931e-05
-3.43020077838733e-05
-1.67172868362702e-05
-1.34112838856083e-05
-2.09171554473136e-05
-2.33226101504935e-05
-2.13943867039527e-05
-3.97427769460935e-05
4.35143211587517e-06
-5.23994207009222e-05
-1.657344508316e-05
-2.14724371410887e-05
-1.07079846594637e-05
-3.23648826944555e-05
-1.26622083401086e-05
-3.5012005481365e-05
-2.78943600897245e-05
-3.22820110345024e-05
-2.8663609141277e-05
-8.20766433678569e-06
-2.78730005622714e-06
-1.78644624404502e-05
-2.29781841521051e-06
-7.63269109410471e-06
-1.49922030256178e-05
-2.38609158265509e-05
-1.25671026239014e-06
-5.55216628944125e-05
-3.90630247115559e-06
-4.39925977261032e-05
-6.50848840820935e-07
-1.79618192123099e-05
-2.27716457022452e-05
-2.75468134573789e-05
-2.00792164432974e-05
-2.75049399986386e-05
-7.66521122755631e-06
1.49477061258631e-05
-3.03021230934015e-05
-2.50603347636837e-05
-2.04834311977218e-05
-1.34449291528877e-05
-1.88585124111915e-06
4.19403536157348e-06
-2.17100909385178e-05
1.17937033996294e-05
5.4054245125959e-06
-3.13959238386925e-05
-1.94344676439046e-05
-1.20134622199753e-05
1.40660964472565e-05
-1.05599587004146e-05
-2.30474138335501e-05
8.48622154969671e-06
-2.85092247488068e-05
-1.63547878331577e-05
-1.24403597591238e-05
-1.40153222597471e-05
-2.77088757993227e-05
-3.05649792383994e-05
-1.01693082085236e-05
-5.82622584345014e-06
-4.837786284724e-06
-2.94212452520379e-05
-7.7361125554611e-06
-1.85918735825699e-05
-3.46735464909865e-05
-2.45410615099289e-05
-2.34963393841359e-05
-1.43152396632193e-05
4.5151537070622e-06
-1.60862726990696e-05
-1.00911657392647e-05
-5.99767238691666e-06
-1.9781161819618e-06
-2.09233757223651e-05
-1.11868393157769e-05
-2.22360952632505e-05
-3.325607110874e-05
-2.02345750224838e-05
-8.84347891052124e-06
7.7023057310789e-07
2.9589798048169e-06
-3.37085688952597e-05
-4.7484005158238e-05
1.12173205728121e-05
-1.60384730018889e-05
-4.24108017392628e-05
-1.91672525214639e-05
-2.41282480485992e-05
-2.62676953619557e-05
-1.83088431645302e-05
-2.70409202741436e-05
-3.10807523283554e-05
-1.8136784706868e-05
-1.63245456719813e-05
-2.38872213750457e-05
-2.1533653684033e-05
-1.6013630367092e-05
-3.32157676743867e-05
-2.84757470665792e-05
-2.89809291966078e-05
-3.46173842039655e-05
-8.61225387347813e-06
-1.18656314756157e-05
-2.69091840288796e-05
-3.75855888244983e-05
-1.73023255423369e-05
-3.80037133494263e-05
-2.71694865785366e-05
-2.2845835905931e-05
-1.68388626177496e-05
-3.04447861245095e-05
-3.53070864640347e-05
-2.21912659402044e-05
-2.5373306207825e-05
-2.92762917063784e-05
-4.36407264997145e-05
-1.2872959090104e-05
-2.73374581072918e-05
-3.24202562428951e-05
-2.89647606708609e-05
-3.41809769257106e-05
-2.12962890345736e-05
-5.10882241789296e-05
-3.43748969312514e-05
-1.00883240633362e-05
2.74213850680245e-06
-2.34715782235421e-05
-1.78540662583745e-05
-3.22807632287591e-05
-3.5754922362974e-05
-3.83822080756233e-05
-3.59217483423266e-05
5.81262280260453e-07
-1.87491315330246e-05
-2.46949674437581e-05
-2.31517569628947e-05
-6.41847140615067e-06
4.2337304389772e-06
-1.16700974651365e-05
-1.6329741838336e-05
8.59304858808725e-06
-3.60841215429772e-06
-4.37008493255677e-06
-6.70949742036861e-06
-3.22585432612465e-05
-2.57597585014231e-05
-2.24915845774434e-05
-4.2865375833097e-05
-5.89810779150305e-06
-3.78043518547372e-05
-1.20930577224798e-05
-2.75527157974469e-05
-9.62512756211313e-06
-2.08764922843749e-05
-5.10362409155116e-06
-1.89428309101508e-05
-1.70051581394419e-05
-2.87119224852441e-05
-3.83158213281721e-05
-2.55745525488262e-05
-5.23741407605372e-06
-1.89192900634024e-05
-2.09309005410367e-05
-1.78962774432966e-05
-4.18437342840606e-05
-1.06580327944934e-06
-4.08340862804682e-05
-2.43602904682781e-05
1.9261897152246e-06
-4.62931252342038e-05
-5.52513716199526e-06
-1.21738105984594e-05
-2.30901897033676e-05
-2.52445819228406e-05
-1.43284539292179e-05
-2.25438416639157e-05
-1.7562271098681e-05
-1.33022893667064e-05
-2.56951989617234e-05
-2.37767236705068e-05
-7.59129783693853e-06
-3.42221489124725e-05
-3.5118758355455e-05
-1.00724728053551e-05
-2.85934902073163e-05
-3.02787123332601e-05
-1.73762163280256e-05
1.02021437505576e-06
-1.83894016809344e-05
-1.83113964643926e-05
-1.87967647753926e-05
-2.25561249390171e-05
-6.15983244599755e-06
-2.87045828522312e-05
-1.03954555215501e-05
-2.63604439985126e-05
-3.26191810434457e-05
-2.72946450139503e-05
-2.58849384202665e-05
-2.54407031281776e-05
-6.84282012627852e-06
-2.42862553346968e-05
-3.08511382069289e-05
1.06535995652388e-06
-3.37222577745288e-05
-3.41981965748509e-05
-2.7535045967284e-05
-2.7497894786623e-05
-3.48647221006555e-05
-2.42372920320865e-05
-1.51128565366896e-05
-3.68629746591518e-05
-3.10799410867314e-05
-2.72083150042403e-05
-6.67589125060724e-06
-2.51952140896676e-05
1.52648237009529e-06
-6.92561290525289e-06
-1.86019728718513e-06
-2.9530386072756e-05
-1.69527310488348e-05
-1.35672863080142e-05
-2.00422987899212e-05
-3.41844596426504e-05
-1.53380311902494e-05
-1.62117893111668e-05
-1.69748657381596e-05
-2.84296168859282e-05
-1.48934224555504e-05
-2.67521179508745e-05
-2.1775298006052e-05
-2.04622488253399e-05
-2.86459398951702e-05
4.89397863206811e-06
-4.1372746260096e-05
-3.19093511918117e-05
-2.21008414448718e-05
-3.05985335225165e-05
-1.19319010859587e-05
-2.4178244166278e-05
-1.1006874090152e-05
-1.72821331250005e-05
-1.02345091187702e-05
-3.6111618514536e-05
-1.796513787464e-05
-9.53525443952552e-06
-3.14678890832745e-05
-1.44110772015286e-05
-3.14368506418624e-05
-2.94345571774141e-05
-2.39126255310608e-07
-3.53446072476158e-05
-2.15122006185783e-05
-2.56369535759373e-05
-2.77024098379998e-05
-2.83401049789093e-05
-1.80769619544439e-05
-2.56348241002287e-05
-1.6276591664805e-05
-3.04297728537663e-05
-3.06397122044624e-05
-2.38367133308163e-05
-2.71624427588022e-06
-9.4859371385215e-06
-2.77335060985834e-05
-1.5473830505622e-05
-4.88606504306973e-05
-2.60373653654426e-05
-2.88000323025703e-05
-3.0717533419219e-05
-1.19771117337513e-05
8.07861955919822e-07
-1.51083627118198e-05
-7.13877516950946e-06
-3.84763525414989e-05
-1.55893160193481e-05
-7.34234376635671e-06
-3.35762052880746e-06
-1.41943863966715e-05
-1.4379058018368e-05
-2.26245428162624e-05
-3.46671884987585e-05
-8.92712982633103e-06
-2.47353430907772e-05
-6.4472762185658e-06
-1.04344247560279e-05
2.92898226114747e-06
-4.08197994062121e-05
-1.45298542324541e-05
-5.27236468864737e-06
-4.59175082107252e-05
-2.87958979656091e-05
-1.97486995506596e-05
-9.94686957125889e-06
-2.33030859727447e-05
-7.83507717170718e-06
-1.37016562454864e-05
-8.27407845422464e-06
-2.78930249258413e-05
-1.05171264275993e-05
-1.45078504834185e-05
-2.69574571603796e-05
-3.16661021631993e-05
-3.08245372086504e-06
-2.2880249169043e-05
-2.6007053207695e-05
-2.6409226582772e-05
-9.75316819889609e-06
-1.8367872782194e-05
-2.96057462053595e-05
6.87564069552054e-06
-9.15641584923153e-07
-1.31630885880203e-05
-3.04696752706041e-05
-2.16810289972856e-05
-2.81833176447551e-05
-8.06186381042783e-06
-2.7316628519344e-06
-1.91368824998044e-05
-7.97839314418539e-06
-4.94013982939755e-06
-3.68462195143828e-05
2.03527978672141e-06
-2.16397857090962e-05
-6.92989007293048e-06
-1.20553884332597e-05
-6.2199942440251e-07
-3.01112700233106e-05
-1.95059811440555e-05
2.03576052658156e-05
-3.60828360353701e-05
-4.10467904448505e-05
-3.06969475978116e-05
-1.11510063477789e-05
-3.60525278110878e-05
-1.28661464426282e-05
-3.88004345749091e-05
-1.38055223336335e-05
-2.50328740452149e-05
-7.56744134843044e-06
-2.99780342330544e-05
-4.36500929562747e-05
-9.30117993418713e-06
-2.65202782412666e-05
-1.04729239829058e-05
-2.70420028819324e-05
-2.29549988757663e-05
-2.71840831512354e-05
-2.51547804347117e-05
-4.06390961303793e-05
-1.84007358758602e-05
-1.38993212705652e-05
-1.2982268315773e-05
-3.26622839614554e-05
-3.08632802321047e-05
-2.46767979336659e-05
-1.99503589550373e-05
-1.08670957949289e-05
-8.09813360924592e-06
-1.1110650195161e-05
-9.31531124383058e-06
-2.16347431924234e-05
-1.87704099184898e-05
-9.86280092682453e-06
9.3701718378835e-07
-5.49710965496411e-06
-3.14000925791046e-05
-2.80090119674205e-05
-1.52934596346878e-05
-2.65306666048438e-05
-2.55709335245351e-05
-1.97376259098874e-05
-1.0711287185203e-05
-1.7704149285183e-05
-2.78981691780618e-05
-4.11289110077579e-05
-3.25761656503249e-05
-4.67451521617917e-06
-2.49569144414227e-05
-1.32308211785793e-05
-3.34702180979368e-05
-3.7143976897669e-05
-6.26709127300901e-06
-2.20746633260595e-05
-2.95771800368868e-05
-2.21570765197922e-05
-7.8799922581048e-06
-2.65670247068443e-05
-6.06203905605791e-06
-3.07768598727153e-05
-3.15666724206518e-05
-3.21008426716667e-05
-2.66364781681407e-05
-7.33729960402024e-06
-2.27080307663076e-06
-2.29972768130864e-05
-1.19610003456579e-05
-1.80495219074229e-05
-3.65818575190021e-05
-5.00148836278738e-06
-4.34615764544397e-05
-2.3084470623148e-05
-2.10139233778758e-05
-2.49980717725086e-05
-2.23941447006117e-05
-2.32190623263151e-05
-1.73592376735311e-05
-1.17304893304282e-05
-1.45729657458802e-05
-2.72965181736051e-05
-2.45627160227342e-05
-2.07397444585408e-07
-3.8438497125421e-05
-3.07594762300729e-05
-2.42612510996218e-05
-2.58484656711289e-05
-2.88683962298684e-05
-3.04313558257275e-05
-5.02471575419418e-06
-2.63882996927007e-05
-2.9947189041187e-05
-3.0161460318023e-05
-9.6835410400472e-06
-2.95484378398873e-05
-4.21008885086518e-05
-2.90272476667499e-05
-2.65323894094696e-05
-9.54504366990751e-06
-1.66764046375663e-05
-2.43257332853918e-06
-2.02139164123374e-05
-8.75104614514352e-06
-8.19333317123324e-06
-3.91978991540684e-05
-1.95648625012908e-05
-2.44084438424364e-05
-2.74071197981554e-05
-1.76557647527997e-05
-3.76980198541898e-05
-1.45772342064581e-05
-1.99089488370652e-05
-2.64858010553365e-05
-1.86978202571999e-05
-3.34843235472844e-05
-2.82098239244333e-05
-1.24083564945996e-05
-2.51506315227853e-05
-1.73550483916761e-05
-2.72557103184339e-05
-3.87960833305202e-06
-2.39259885934468e-05
-3.37902260950807e-05
1.03013230158946e-06
-1.98057151785625e-05
-1.42547322795733e-05
-1.04880989306311e-05
-1.8921124628857e-05
-1.27554027665745e-05
-2.40056769256355e-05
-2.23745715293085e-05
-1.90943845294992e-05
-2.25531261800158e-05
-2.42542394363907e-05
-2.93984700496967e-05
-2.36584876789896e-05
-1.64585742752799e-05
-3.71624300912578e-05
-1.90093994554171e-05
1.3036318523869e-05
-3.69373406371625e-05
-3.86856883663783e-05
-2.20935330368287e-05
-2.39829198906983e-05
-2.80176198346152e-05
-3.65678253104657e-05
-2.41310592231533e-05
-2.20646609184858e-05
-2.57746237164029e-05
-6.78781632946517e-06
-2.83466562654974e-05
6.1777304664252e-06
2.89456102138331e-06
-1.68235304581746e-05
-1.53369415480455e-05
4.51900042741994e-06
-1.96936139151244e-05
-1.49750631586254e-05
-2.25641502273166e-05
-2.76889704551025e-06
-2.0529679315506e-05
-2.93310243758734e-05
-2.91134871761928e-05
-2.61753164442672e-05
-7.51943696218514e-06
-5.31079430724374e-06
-6.92294900313102e-07
-4.36740260076262e-05
-2.70664240959614e-05
-3.51402025857178e-05
-3.07369168111184e-06
-6.13981095314722e-06
-3.85751883910868e-05
-6.689895516804e-06
-1.62361599841629e-05
-4.02797922537562e-05
2.00098541019763e-06
-2.0673255295035e-05
-1.83142708692799e-05
-1.46258624924456e-05
-1.75680035050205e-05
-2.07068546859559e-05
-2.12409338614814e-05
-2.81435668771223e-05
-1.2549090970564e-05
-1.44781775309457e-05
-3.5048543619351e-05
-1.81859495012803e-05
2.93337807889699e-06
-5.80913015946478e-06
-3.56411967253643e-05
-2.27959307104276e-05
-2.63734866776441e-05
3.63553271872895e-06
-2.63830453699038e-05
-2.49707505381934e-05
-2.12319803172882e-05
-1.10528681930309e-05
-5.62702746325838e-06
-2.28824203675474e-05
-1.04991676718658e-05
-5.24320860545596e-06
1.966085885618e-06
-2.36280725097102e-05
-1.87679977366368e-05
-5.27253711931148e-05
-2.6192654637974e-05
-2.6763937570886e-05
-3.04247317458795e-05
-4.10394788787095e-05
-2.99795301820626e-05
-2.32704080088472e-06
-4.10939383474338e-05
-1.49135052456816e-05
-3.94700307681794e-05
-1.52873016380547e-05
1.87586809353748e-06
-8.369752098894e-06
-2.57398598273495e-05
-1.44961987303087e-05
-1.43596528097587e-05
-2.2522141745507e-05
-1.82440364677882e-05
-6.93693662956852e-07
-1.50749298029283e-05
-2.82506818068726e-05
-1.33663317192565e-05
-1.37662571312072e-05
-2.50430956891981e-06
-2.09130434435567e-05
-1.40212091682901e-05
-2.4637446006999e-05
-5.05225295845839e-06
-3.24195753050522e-05
-1.94728741359213e-05
-2.93481026012211e-05
-2.92339455509547e-06
-4.45339775902582e-06
-2.71861075745267e-07
-1.4244443706085e-05
-9.11432847945311e-06
-3.23159261378694e-05
-2.13233188656063e-05
-1.99437169020312e-05
-1.89672828321614e-05
-2.51980605759271e-05
-2.63975891574019e-05
-1.90888275920102e-05
-2.32248199718621e-05
-2.11166346614868e-05
-1.2439925171514e-05
-5.96390174955944e-06
-4.94700655539854e-05
-1.01786782953808e-05
-2.5199789604329e-05
-1.40320338956797e-05
-1.98257769857756e-05
-9.24196255334586e-06
-1.95013552258793e-05
-2.4846625238124e-05
-2.96149854699262e-05
-3.55850614826243e-05
-1.77398771014746e-05
-2.62203350591203e-07
-9.99471092576352e-06
-3.05518875898818e-05
-1.90035028924986e-05
-3.51704185300583e-05
-1.77986561850291e-05
-1.0006369409983e-05
-2.56928028315411e-05
-9.67162081888112e-06
-3.09304881732909e-05
-2.73340369204334e-05
-1.34747609206648e-05
-2.87339919355009e-05
-8.84206455247412e-06
-4.08253623446406e-05
-3.75732494289189e-05
-1.37389727399902e-05
-3.58701957370628e-05
-7.97212288265364e-06
-2.09288526963818e-05
-8.59190490504553e-06
-8.69850660205731e-06
-2.72607238187049e-05
-1.43621813789279e-05
-2.6220452271452e-05
-1.00524031863087e-05
-2.22066048914096e-05
-2.01960744501896e-06
-2.34315050849694e-05
-3.0496628549456e-05
-7.60959133270761e-06
-2.79035519845178e-05
-1.90981421572104e-05
-2.71836362666323e-05
-7.30158441562689e-06
6.79360981026468e-06
-5.83638964790746e-06
-4.05360526825401e-05
-3.39757531790133e-05
-1.50207126485969e-05
-2.93474071816038e-05
-3.69208933416133e-05
-2.95472598587239e-05
-2.93453323960458e-05
-2.12401908141981e-05
-1.71416986227944e-05
-4.38933950533247e-05
1.17114022972758e-06
-1.77404667203002e-05
-2.26393057646894e-05
-1.87801575411649e-05
-2.82738170936992e-05
-2.80965273196959e-05
1.3860319113698e-05
-3.52338442346177e-05
-1.67420233858247e-06
-2.21802359050854e-05
-3.22840705924551e-05
-1.74742042164833e-05
-1.08675007116076e-05
-3.91331819386257e-05
-2.76673318936322e-05
-2.58334270929104e-05
-1.68230469541963e-05
-1.52981656349733e-05
-2.98785390908347e-05
-3.79505312504354e-05
-2.84561333354522e-05
-3.53066364683222e-05
-2.52879540975576e-05
-1.90669671270637e-05
-1.14614688812549e-05
-1.40763363125941e-05
-9.90311522087106e-06
1.65781129792586e-06
-1.58030546758664e-05
-1.11483008311449e-05
7.57160800805312e-06
-3.98579557821886e-05
-2.75525585990321e-05
-3.20348000640506e-05
-2.75070595434898e-05
-1.50893028771239e-05
-3.38371353234213e-05
-2.5960901272814e-05
-3.89152963384233e-05
-8.61868220276368e-06
-3.04842908997402e-05
-3.68260643869678e-05
-1.27000539393208e-05
-2.00929939401251e-05
-2.06367791061143e-05
-1.51709960238974e-06
-2.49263227499722e-05
-2.5217260779719e-05
-4.04987606483556e-06
-1.2123794889026e-05
-2.97200869925179e-05
1.07057184546154e-06
-2.26518930133412e-05
-2.8987874364763e-05
-3.38658678298197e-05
-2.21839056961468e-05
-2.10812689214426e-05
-1.57043156317126e-05
-2.22239979682349e-05
-3.08049537194482e-05
-1.39695310148463e-05
-1.9335740374517e-05
-2.322168415603e-05
-8.67707125314251e-06
-3.39767159502153e-05
-2.53933818790243e-05
-3.97783855874019e-05
8.00156895469664e-06
-2.08966426636954e-05
-1.77034115892249e-05
-3.27576264062168e-05
-3.39041244666769e-05
-1.27819516923769e-05
-4.26267271983655e-05
-1.29567143051863e-05
-1.2704807856942e-05
-1.54485075626485e-05
-4.7759350199483e-05
-2.29404837834133e-05
-1.96710972155691e-05
-4.0419634024712e-05
-1.79703165480546e-05
-1.56426183600484e-05
-2.61991178773436e-05
-4.4623036533502e-05
-4.21653130053144e-05
-1.06254735924283e-05
-2.3522569714651e-05
-2.16262340554831e-05
-1.46685074338292e-05
-2.49601265761498e-05
-3.13343400645818e-05
-2.57284123720861e-05
-6.5398744296358e-06
-1.08301409878619e-05
-2.72515658295632e-05
-1.06614992133246e-05
-2.73640195505826e-05
-3.80119810047531e-05
-2.25845674234512e-05
-1.54866734603214e-05
-1.66917341365071e-05
-2.7328985878125e-05
-2.09552670235101e-05
3.78746135242383e-06
-3.2441937462447e-05
-2.25131323095452e-05
-7.29624646075274e-06
-2.14450942466202e-05
-2.51830544494147e-05
-3.617299646926e-05
-1.91972407851191e-05
-1.26291453239845e-05
-2.32959935965537e-05
-1.89885968921544e-05
-2.9430904986531e-05
-3.81880875569668e-05
-3.72028226881278e-05
-3.65488155573265e-05
-2.30305915265744e-05
-2.28689060839609e-05
-2.36850414405301e-05
-8.76956325606413e-06
-2.55969470671823e-05
-2.36161544207981e-05
-2.36902779285731e-05
-3.8358568645765e-05
-2.42046460653545e-05
-1.85690643928749e-05
-2.55026828428662e-05
-2.90195167750158e-06
-1.19743066298063e-05
-3.18957810722206e-05
-2.65631146065074e-05
-2.71401635938719e-05
-3.11752452149285e-05
-1.04104857275094e-05
1.09979169319188e-05
-2.63864260739218e-05
-3.13895965917331e-05
-2.7391766253275e-05
2.35453141933438e-06
-1.11706809235132e-05
-6.56157970511746e-06
6.81497580505027e-07
-1.61172236750248e-05
-1.96278185970155e-05
-2.03152325223692e-05
-7.28553439188402e-06
-1.99899859852276e-05
-4.65891504664569e-05
-2.46836937507729e-05
-2.93267788709086e-05
-2.48677151441238e-05
-2.36944369503377e-05
-1.38276335195262e-05
-1.15087682804479e-05
-1.38470358738946e-05
-6.72545360688359e-06
-3.93036637500971e-05
-1.33319657174451e-05
-1.52174354500905e-05
-3.01205043880318e-05
-3.36756065556518e-05
-2.3297726542951e-05
-2.00741575325483e-05
-4.39133638174612e-05
-3.30809583817861e-05
-1.34291581989093e-05
-2.82738370426747e-05
-1.37171861821516e-05
-1.55880714489703e-05
-2.8807846697115e-05
-1.53230949778929e-05
-2.40049114159726e-05
1.58955779231223e-06
-1.32254153209612e-05
-2.38559981151453e-05
-2.67068587205919e-05
-2.0572450138731e-05
-2.92516241048113e-05
-2.17937560447954e-05
-7.1653966278744e-06
-2.55484846165376e-05
-2.13153316695533e-05
-9.97726592415813e-06
-3.74065359254842e-05
-2.56270792921463e-05
6.12891596092979e-06
1.17938260064392e-06
-1.17851332382322e-05
-2.94067382716031e-05
-3.32407232042163e-05
-2.43949133065707e-05
-2.76466712618861e-05
-1.01688015673501e-05
-1.76107383233092e-06
-4.30017023542163e-06
-4.54737776628651e-06
-2.45393689960775e-05
-2.07345547639622e-05
-2.33862935926523e-05
-8.44953355162262e-06
-2.06765130551529e-06
-1.28054324680702e-05
-2.87268885700315e-05
-3.18609241794214e-05
-1.32383102550392e-05
-2.05731196774134e-05
1.09190070279302e-05
-9.94278360549571e-06
-1.25393518953589e-05
-5.47056446661498e-05
-2.16556111956595e-05
-2.20236843364261e-05
-2.45699624051006e-05
-2.4378083987738e-05
-2.7109939608712e-05
-3.13616878622492e-05
-1.27752616107144e-05
-3.70568379371693e-05
-1.44612207412669e-05
-3.13766745010352e-05
-3.66041567716057e-05
-1.22665969013085e-06
-2.83924967779971e-05
-8.75935634258765e-06
-2.13988716340387e-05
1.41107538084047e-05
-1.92890860104335e-05
-2.18073420584555e-05
-1.09570027712792e-05
-3.67380765838532e-05
-3.5036217071354e-05
-2.7215253223031e-05
-2.38051219846946e-05
-8.84346048206294e-06
-3.79255369393988e-05
-1.83809861096126e-05
-1.81840062470851e-05
-2.61976112921021e-05
-1.08985972604579e-05
-2.60866203630379e-05
-2.98340538948072e-05
-2.1256198707395e-05
-1.72920543674157e-05
-1.74400463963559e-05
-2.16418608013814e-05
-2.07859042121663e-05
-2.75187628066933e-05
-1.89820599536505e-05
-9.01368496608831e-06
-1.564377901344e-05
-5.07578323383345e-06
-1.2984973479581e-05
-2.13944322009981e-05
-1.81384660451934e-05
-3.4886178119387e-05
-4.07879881076701e-06
-1.62769625248811e-05
-3.65116991257158e-05
-1.22442080777694e-05
-1.14561608428059e-05
-1.8241346376857e-05
-1.5211149427525e-05
-1.6798359440094e-06
-7.1169734035196e-06
-2.52420228550346e-05
-1.35538720560431e-05
-1.71118039705432e-05
-3.93690506641834e-05
-1.81403683433132e-05
-4.47484119445243e-05
-1.3502602268497e-05
-1.07929826892639e-05
-2.46882160190412e-05
-1.6349897894542e-05
-2.8993289652151e-05
-1.24031985791761e-05
-8.01867347162945e-06
-2.79360334521266e-05
-1.92908355833742e-05
-3.23824803511787e-05
1.48330293160762e-06
-2.81953851273495e-05
-8.4907106326434e-06
1.20503204862131e-05
-2.56950627234456e-05
-2.33325086445741e-05
-3.09484446662826e-05
-2.25358830055429e-05
-3.33058227988575e-05
-1.76598884899711e-05
-5.28875446276739e-06
-1.26463141226535e-05
-2.42220066315053e-05
-9.89216229082493e-06
-2.05134954213861e-06
-3.22914913368356e-05
-7.99411217867571e-06
-2.5159021719156e-05
-1.76767450040353e-05
-2.55857133395415e-05
-2.38022953910776e-05
-3.09882742085484e-05
-1.59611590740102e-05
-7.02752847919394e-06
-1.25135963497268e-05
-3.82885991076414e-06
-3.42761985509758e-05
-1.48548202857429e-05
-3.11222775760043e-05
-2.47685896917607e-05
-9.47412191632688e-06
-1.87163345877739e-05
-2.2393587465581e-05
-4.15052131361466e-05
-2.79729478320748e-05
-1.75678472208655e-05
-2.28947991667184e-05
4.10589336188768e-06
-1.03359874176621e-05
-2.49154555152652e-05
-5.14909646238453e-06
-3.08862756835984e-05
-1.2986905871729e-05
-3.64488415200328e-05
-1.5488293632572e-05
-2.73714581257136e-05
-3.88385688961734e-05
-1.70610981084199e-05
-7.48716871218341e-06
-1.65503173605134e-05
-2.69851433720072e-05
-1.08506496632684e-05
-1.46822765461025e-05
-3.76258610062361e-05
-2.40147641104792e-05
-1.3654107019989e-05
-1.80356121324438e-05
-1.40389613319958e-05
-5.11379367510755e-06
-1.53856578541412e-05
-2.37549753245087e-05
-2.04906912628029e-05
-1.95467110188355e-05
-2.36488921633914e-05
-1.19951787409248e-05
-1.46479250548893e-05
-2.28679895044161e-05
-1.99181695100616e-05
-3.27034961344778e-05
-2.7917998683167e-05
-3.52219101115052e-05
-2.27964341408267e-05
-1.67235936120484e-05
-9.71847885596115e-06
-6.74746856102424e-06
-2.65593662799924e-05
-2.26258340885487e-05
-1.35820496008836e-05
1.29198602841979e-05
-7.14865099261994e-06
-1.86083780828474e-05
-2.10468991309062e-07
-2.43617220730191e-05
-3.56907813837218e-05
-3.29115028060384e-05
-1.15170319709813e-05
-2.89572735565306e-05
-1.10368470483485e-05
-3.71171515698583e-06
1.10681408070993e-05
-4.38092036944463e-05
-1.70239958387098e-05
-1.21587769992285e-05
-4.49997819808662e-06
-3.2093745503774e-05
-2.48633542652984e-05
-2.95469348050641e-05
-2.558451325648e-05
-2.48867643653328e-05
-3.52812318579066e-05
-1.90935573081448e-05
-1.86432500850938e-05
-3.01053505166239e-05
-3.2406197653492e-05
-3.31878897503864e-05
-2.33549253763973e-05
-2.47474026674778e-05
-3.10647067726006e-05
-2.51373589929607e-05
-2.66879530090178e-05
-2.22422630147792e-05
-1.608806785385e-05
-3.73414715603557e-05
-2.09691706759272e-05
-4.09949788331502e-05
-1.38380774175591e-05
-7.15336343155079e-06
-1.86756827298618e-05
-3.3333743072569e-05
-2.70800878869001e-05
-2.02796402642927e-05
-1.23904895191351e-05
-2.10090200963148e-05
-3.30939261347645e-05
-2.92775535803711e-05
-1.96196906938229e-05
-2.37881570208622e-05
-2.74810660372403e-05
-1.38182555271557e-05
-9.29290379872881e-06
-2.67084629484934e-05
-3.62492154081167e-05
-3.00206091641902e-05
-2.59020442199023e-05
-1.45800287270064e-05
-3.59384232604649e-05
-3.60958462640617e-05
-1.46103611757934e-05
-2.24229070850923e-05
-3.68574981403183e-05
-3.10847680119405e-05
-2.41046951617212e-05
-5.71812364732034e-05
-1.80995832628533e-05
-3.78503958401654e-05
-1.06320969437575e-05
-2.61097141406444e-05
-6.98023747049778e-06
-1.76967135774665e-05
-1.61816478099875e-05
-6.79214172932181e-06
5.11014475397175e-06
-3.12338109314725e-05
-2.33388609982276e-06
-1.2427595849388e-06
-1.92531513500883e-05
-2.10510570055061e-05
-7.85722715925899e-06
-3.17989483224631e-05
-2.84783736811791e-05
-3.82841518234833e-05
-2.29451537553103e-05
-3.18205671698697e-05
-1.90136824366532e-05
-4.02957987884183e-06
-2.03198074958623e-05
-7.81798232010845e-06
1.45670322244368e-05
-1.75315599753096e-05
-1.97777917500507e-05
-1.71639348602389e-05
-9.11364811447111e-06
-2.57233176617353e-05
-1.79607477608869e-05
-1.0908648786007e-05
-1.84021649131401e-05
-3.3321323907072e-05
-1.7067321420181e-05
-8.12714534184459e-06
-1.81579069970475e-05
-2.03614031574006e-05
-2.78885510961491e-05
-3.6920964791074e-05
-3.082913072179e-05
-1.95000412403606e-05
-6.56851641618627e-06
-6.69611975172896e-06
-2.7753758601261e-05
-1.79034260327639e-05
4.94396384509741e-07
-7.61923904882796e-06
-2.32583453402929e-05
-1.27060214003828e-05
-2.41152606358852e-05
-3.00685095886918e-05
-2.76058437777174e-05
-9.6174175268245e-06
-1.93178145376407e-05
-4.73964383219455e-06
-1.20661579901725e-05
-1.1743495959323e-05
-1.72229460144062e-05
-1.55926924299925e-05
-2.92969429536312e-05
-3.80763035366157e-05
-1.52140014031084e-05
-1.80647843555116e-05
-3.4719677224873e-05
-3.65936680779273e-05
-3.01412474433949e-05
-1.09337615101252e-05
-1.93147017391939e-05
-1.95329606147258e-05
-2.05761199262447e-05
-2.7765172518868e-06
-3.62947785103954e-06
-3.27706833097462e-05
-9.3697250693367e-06
-2.77338228580221e-05
2.95786146821512e-06
-8.00281900119488e-06
-1.3255132701564e-05
-8.99403054127829e-06
-2.02342161089983e-05
-8.04909283566193e-06
-1.06725426421562e-05
-2.32494656447561e-05
-1.91719430859129e-05
-5.5885026901279e-06
-1.24854331504698e-05
-2.38570130339419e-05
-3.52242649302571e-05
9.16824079591908e-08
-2.07400316553231e-05
-2.92445875675721e-05
-1.88748973020882e-05
-1.98952896771292e-05
-2.01440091522202e-07
-2.60011131672547e-05
-2.80584257193182e-05
-1.03188914145342e-06
-2.97136275436432e-05
-6.2046793397344e-06
-5.7382893072235e-06
-1.78287049242106e-05
-1.99126353978707e-05
-1.81257916063269e-05
-1.14625981277114e-05
-9.77395196883993e-06
3.74491734372119e-06
-7.57895325958158e-06
-5.97672870155455e-06
-8.83789674916587e-06
-1.6813489365482e-05
-2.18498060780964e-05
-3.10318734573899e-05
-4.64831172343043e-05
-2.29462069795759e-05
-1.36866775892833e-05
-2.89697543819597e-05
-1.52013926306055e-05
-9.9208402688587e-06
-2.71840479835528e-05
-8.34699996147805e-06
-1.41048100577315e-05
-6.69817731716523e-06
-2.31520894258111e-05
-3.7675765051588e-05
-2.72214916312594e-05
-2.04289546303471e-05
-1.12554276227693e-05
-1.64992115731683e-05
-1.31336268087271e-05
-2.61452792949075e-05
-1.25886961766596e-05
-2.25118466895639e-05
3.45951076674645e-06
-8.34034153831181e-06
-1.88589180821734e-05
-4.45686939032949e-05
-6.03761094127434e-06
-1.22699475714854e-05
-2.61945454076094e-05
-1.59113775029085e-05
-1.61358571371721e-05
-3.73451605036691e-06
-2.34081326032839e-05
7.04148489607239e-07
-6.86266055544241e-06
-8.27042400527329e-06
-7.41362850808864e-06
-1.47410870206223e-05
-2.54949941383903e-05
-3.16165952619629e-05
-1.98847477371559e-05
-4.45641786351261e-05
-2.82904684355717e-05
-3.02402789491917e-05
-3.76153709445208e-05
-2.84209796901594e-05
-3.63900727799136e-05
-1.55245795411837e-05
-2.72835124443696e-05
-6.49960216998209e-06
-3.75344478570817e-05
-2.83823154489893e-05
-2.93450703946257e-06
-1.38924755282525e-05
-5.24192669703317e-06
1.2385614931902e-06
-2.97104923424754e-05
-4.04484267286126e-05
-1.98599162257518e-05
-2.27599442878263e-05
-1.53283176337799e-05
-2.20073058513176e-05
-3.1071529888838e-05
-3.18573982709883e-05
-1.99754361724315e-05
-1.0522717940342e-05
-1.70909846529792e-05
-1.66883093162161e-05
-1.48791882133835e-05
4.71476774729086e-07
-2.12510825860742e-05
-3.00536530963704e-05
-3.82378098058343e-05
-1.02975924600812e-05
-6.91860732058506e-06
-1.36482845840837e-06
-2.5660489675715e-05
-1.4721498258146e-05
-2.30564278605623e-05
-1.08195565799078e-05
-2.17490646763075e-05
-2.7881084156475e-05
-3.02181970803029e-05
-2.32401534759649e-05
-2.88259532539711e-05
-1.10566478583697e-05
-3.07365658491389e-05
-3.40013609462341e-05
-3.31711608885296e-05
-2.33287618603442e-05
-2.47700231812395e-05
-2.12243535214594e-05
-1.33798582912863e-05
-2.18106570737342e-05
-8.82182724295316e-06
-2.11472848692167e-05
-3.51583350863151e-05
5.75973297945325e-06
-1.95810517484204e-05
-1.48890341518742e-05
5.95422644664753e-07
-2.24109294185831e-05
-1.81567088157597e-05
-1.44728668673471e-05
-3.57385011601033e-05
-3.12463208084855e-05
-2.65070360634956e-05
-1.96552917432001e-05
-1.16080558353725e-05
-2.35498830796191e-05
-2.62569911955622e-05
-1.40795894002015e-05
-2.68960893053851e-05
-4.11202244036208e-05
-2.06063729067993e-05
-2.97162371810901e-05
-2.18651784801582e-05
-1.5600183714408e-05
-2.48130232296928e-06
-2.20421296281352e-05
-3.54571139659713e-05
-4.34031444550772e-06
-6.69458956880746e-06
-1.18367488913218e-05
-2.82034049230181e-05
-3.27141049866226e-05
-3.93117119892675e-05
-2.27157922181834e-05
-3.80161802155537e-05
-1.37337852626302e-05
-1.58031682794318e-05
-1.38139033741728e-05
2.27418322514847e-06
-3.20239745937124e-05
-1.94622599872812e-05
-1.27593492302769e-05
-3.36536282049483e-06
-2.52244118635388e-05
-1.90580312965528e-05
-8.19423061423102e-06
-1.89436872901964e-05
-1.61529290747369e-05
-2.32212048764626e-05
-1.03323220887217e-06
-1.48870591427304e-05
-1.16967094769649e-05
-1.54465620536843e-05
-6.19023272560496e-06
-1.50815325132579e-05
-2.36203399624421e-05
-3.21831072882476e-05
-8.25838360468261e-07
-1.81425944559015e-05
-1.116153914595e-05
-3.8725861914881e-05
-4.55349588065031e-05
-5.08895894634252e-06
-1.27739074762798e-05
-1.94181786331194e-05
-1.13731025670558e-05
-1.48904081371119e-06
-1.47326183443552e-05
-1.9834141783875e-05
-2.66778969923501e-05
-7.66027036429639e-06
-1.71168370805811e-05
-3.14911171508285e-05
-1.15491225905823e-05
-2.09650159343491e-05
-3.64397113854023e-05
-2.04260754500449e-05
1.14003694726774e-06
-1.47416907690323e-05
-3.32882447196113e-05
-2.23380119137841e-06
6.35564522510144e-06
-2.3461616914649e-05
-1.41302066664682e-05
-3.00775678347038e-05
-2.95114277255084e-05
-2.32789174723048e-05
-2.08089185423425e-05
-3.01530208612719e-05
-2.04791196651482e-05
-1.34613711095086e-05
-1.91444400499929e-05
-2.80565464516586e-05
-4.36621102386078e-05
-2.39503361780931e-05
-1.76699029380895e-05
-1.03328847933716e-05
-2.99140731750417e-05
-3.1789687494278e-05
-1.99587004126904e-05
-1.31951165267054e-05
-4.99275712717107e-06
-1.82831193503693e-05
-1.96243664672248e-05
-6.85314500055664e-06
-3.41652770756671e-05
-2.42887185713149e-05
-3.06229306512857e-05
-4.21690603598587e-05
-3.81420528218071e-05
-3.4191587227294e-05
-3.35514429207934e-05
-2.88374879226179e-05
-6.47288670769267e-06
-2.36036301486215e-05
-2.37329103322435e-05
-3.60046806875558e-05
-2.99668778777131e-05
-1.75308075990982e-05
-1.08529152291309e-05
-3.34453776050709e-05
-2.43989987221193e-05
1.37349716485191e-05
-3.73885979073456e-05
-2.65004630921223e-05
-2.84808876473318e-05
-5.45040530210253e-06
-9.48995659638473e-06
-5.78816413740573e-06
-1.43860080470322e-05
-2.49559208175941e-05
-3.08458967411547e-05
-4.99826633727506e-06
-9.38927949154466e-06
-2.89206279118691e-05
-2.54569236762533e-05
-7.11585606193602e-06
-3.33825447712176e-05
-3.05041307466579e-05
-1.43876613388186e-05
-1.126394679814e-05
-2.63557238670249e-05
-1.68781889037814e-05
-3.86258972217053e-06
-2.0625147174862e-05
-1.54685248025231e-05
-3.23705296456551e-05
-1.97126918369904e-05
-1.10464033806852e-05
-1.17393321324308e-05
-5.39873248902143e-06
-3.99787853402766e-05
-4.12096598636583e-05
-2.19658160186214e-05
-2.60983941613562e-05
-3.29131759405523e-06
-3.49000799323606e-05
-3.10554869454708e-05
-1.12271832043948e-05
-1.73518810817203e-05
-2.24383892573842e-05
-1.06904515526841e-05
-3.05156140878013e-05
-2.14246395243602e-05
-8.26099998232518e-06
-1.04864095145307e-06
-2.66759113012788e-05
-1.56721742151916e-05
-4.95349995268103e-05
-3.01520750447851e-05
-1.79614466947736e-05
-2.93848589713648e-05
-2.74417392883228e-05
-4.33074750650442e-05
-3.07220862508803e-05
-1.41817004458647e-05
-3.72699035790552e-05
-1.3735762077573e-05
2.91347922373553e-06
-1.67297465561866e-05
-4.09069177961523e-05
-2.36998286465243e-05
-1.17857902834067e-05
-1.53038916683936e-05
-8.02195595420366e-06
-2.00176347938162e-05
-4.02979023660063e-05
-1.98163779165343e-05
1.85326047197636e-06
-4.03950452675648e-05
-1.00469452868888e-05
-1.61017488780783e-05
-2.82771788283375e-05
-4.08506141477744e-05
-2.77978275368586e-05
-2.07663073954644e-05
-1.90816267073017e-05
-2.11291621774042e-05
2.65471577353464e-06
-1.38761669744399e-05
-1.30950177660194e-05
-1.83497350418922e-05
-2.64573602729403e-05
-1.04197291632154e-05
-1.36016019613688e-05
-3.14956242117415e-05
-7.74876640540736e-06
-5.1052569958283e-05
-3.01689008025657e-05
-2.39397308870096e-05
-2.49068016403702e-05
-2.10860238470727e-05
-2.60702068200619e-05
-1.58458326119519e-05
-1.19585958345861e-05
-2.99182528008051e-05
-2.50489637534658e-05
1.07769921091062e-05
-7.87680731182451e-06
-2.23531313500254e-05
-1.34654583549054e-05
-4.29788053644512e-07
-2.56346574749674e-05
-9.07110510337808e-06
-2.43353085551436e-05
-1.00975239133656e-05
-6.11735792085787e-06
-3.8506255522177e-05
-8.90945272088106e-06
-1.76541129807404e-05
1.58130897190224e-05
-1.59421381841876e-05
-2.40298885344877e-05
-1.98857208446032e-05
8.94191992337038e-06
-2.47340498760388e-05
-2.32430570511235e-05
-3.49708705633279e-06
-3.26660267345192e-05
-2.65964505347285e-06
-4.0098092323832e-05
-1.95223524630189e-05
-1.90601799987773e-05
-1.19289098313424e-05
9.62329063826706e-06
-1.04654583994462e-05
-3.15447386479586e-05
-1.60067803297289e-05
-2.28129148587881e-05
-1.83630676342913e-05
-4.02378202396847e-05
-9.33878105048997e-07
-2.13346776564205e-05
-1.33898285027195e-05
-2.27226629327709e-05
-9.48730921974329e-06
-2.04097046797834e-05
-3.37986994367939e-05
-9.94927663935104e-06
-3.87399495302363e-07
-1.93839185470897e-05
-1.90279885245011e-05
-3.596742314799e-05
-3.49471997386869e-05
-1.3271967565871e-05
-2.72391411640608e-05
-1.23395336314519e-06
-2.19359816920435e-05
-1.23088012886411e-05
-1.62194800155765e-05
-1.0328809392757e-05
-3.39902478534727e-05
-6.73204698779818e-06
-4.08755106124894e-05
-3.85197783030498e-05
-3.12287047635543e-06
-3.28832930775453e-05
-2.94220784317753e-05
-3.41111338938392e-05
-3.33173444717656e-05
-4.51581195308965e-05
-1.82447183997828e-05
1.05700829805963e-05
-1.76808095766359e-06
-1.23608617619544e-05
-3.04796851310236e-05
-2.13885884296604e-06
-1.84200236274607e-05
-2.01294150265849e-05
-3.75659513536063e-05
-4.67752121045812e-05
-3.08560004060879e-05
-2.56743906334818e-06
-3.32171466322275e-05
-1.7716375213645e-05
-5.34192186527825e-06
-1.13697751163631e-05
-2.00111542819555e-05
7.95159167438621e-06
-1.87047606184815e-05
-1.51280580610664e-05
-3.15913296320887e-05
-1.1500662643069e-05
-1.30320870355642e-05
-3.03874758176888e-05
1.28784223835694e-06
-8.13682998616073e-06
-1.9997069486472e-05
-3.02012905115946e-05
-2.96567638633512e-05
-3.1191617252964e-05
-2.22400565049693e-05
-1.76191684244318e-05
-4.05243480511925e-07
-1.22140399870451e-05
-1.63540005874569e-07
-1.1395963489727e-05
-1.12334961303633e-05
-3.07722042917337e-05
-1.21246362684416e-05
-4.10331191157911e-05
-2.57645941392053e-05
-3.31172612688314e-05
-2.9338444279441e-05
-4.33272154412184e-05
-4.03749547983181e-05
-2.22070029812412e-05
-5.34862741721782e-06
-6.75753821178686e-06
-3.31222332450307e-05
1.06915603485613e-05
-3.4339937780783e-05
-1.30210522345608e-05
-2.07425037947642e-05
-2.55809987577349e-05
-1.87040907855166e-05
-1.4583071208699e-05
-3.46045853930196e-05
-2.62493662546887e-05
-1.27961180635003e-05
-4.64441229410773e-05
-2.54051069877764e-05
-2.84541130526478e-05
-8.4931315685863e-06
-4.33307428401252e-05
-9.36020850914266e-06
-3.00967984470747e-05
-1.84038814651387e-05
-2.09896895002911e-05
-2.13575613920818e-05
-1.96806771838091e-05
-3.58938992334791e-05
-1.73259924154315e-05
-2.02443124313763e-05
-2.11442264225775e-05
-2.23348295287022e-05
-2.7569775347888e-05
-5.90124489652921e-06
-1.72022924668213e-05
-1.77581771598614e-05
-1.62948348089454e-05
-3.26692310148073e-05
-2.07821799437745e-05
-1.25982628526982e-05
-4.24276007567838e-05
-1.12591706906721e-05
-3.29433046781273e-05
-1.73380221460497e-05
-2.13713244409794e-05
-2.32466946712641e-05
-2.6746454369731e-05
-9.31351747925829e-06
-4.04175275241742e-05
-4.21312161259558e-05
-1.33228469515646e-05
-6.77795628698843e-06
-2.24254154034471e-05
-3.92541650779324e-05
-2.22279078307822e-05
-2.20819171183531e-05
-3.11607480294614e-05
-1.16991018995579e-05
-5.68522239890822e-06
-1.07343557987626e-05
-2.6682445076882e-06
3.51342094589715e-06
-1.75106755221766e-05
-1.63250362608672e-05
-2.03345268463727e-05
-4.08899981529856e-05
-3.29305900554317e-05
-1.69346588288169e-05
-2.59026635606812e-05
-1.07473277631887e-05
-2.4858471042932e-05
-5.12801668001561e-05
-2.62235256278175e-05
-1.92210217111809e-05
-1.4895500462548e-05
-3.34355429877088e-05
-2.62838336376192e-05
-3.34204965633854e-05
-1.57439541247099e-05
-3.35984822287877e-05
-1.75994063930744e-05
-2.49495296622493e-05
-2.81983305259872e-05
-6.36962305182762e-06
-4.14248001339335e-06
-8.06155805016021e-06
-2.17687304584928e-05
-2.45850650993588e-05
-5.1447912986907e-06
-1.43279032200147e-05
-2.35717914610361e-05
-1.58918020326606e-05
-3.54090276320885e-05
-3.37972165124525e-05
-4.13386126177729e-05
-3.42313184677476e-05
-2.30040411505282e-05
-1.89127661118396e-05
-7.45856694179294e-06
-5.99733269834753e-06
-3.28791568944676e-05
-2.85047742161735e-05
-1.56994455873303e-05
-4.80888598891884e-06
-1.51793438484611e-05
-2.54685012017844e-05
-1.09988377714171e-05
-2.5422669900708e-05
-1.47156633438672e-05
-2.92411825928429e-05
-1.28665663013456e-05
-2.6346942792132e-05
-2.77080194420574e-05
-2.39214612713511e-06
-6.70408709570426e-06
-2.53029031057969e-05
-2.03097265183374e-05
-1.44786805176283e-05
-2.7891720928475e-05
-1.79015604330227e-06
-1.08857925337373e-05
-3.1630548707403e-05
-1.91771265587569e-05
-4.09717489768923e-05
1.02222724591941e-06
-8.31358989909262e-06
-2.19045299348842e-05
-4.1392333155878e-05
-2.7321211107244e-05
1.23304478975654e-06
-2.63639378940932e-05
-2.84562523641173e-05
-1.39400476537038e-05
-2.58515477957791e-05
-5.29971029886398e-05
-2.05324526010288e-05
-2.23387114290745e-05
1.10933464716349e-07
-4.90057300290942e-06
-2.07452383801535e-05
-1.85734421902968e-05
-8.97534538803995e-06
-2.88567291574848e-05
-3.67764635624406e-05
-2.98128428676813e-05
-2.14276570830434e-06
-1.72709426052402e-05
2.58464288166049e-06
-7.69795400543463e-06
-4.52388011067401e-05
-3.7661325287336e-05
-3.00721890548221e-05
-4.2502601400331e-05
-2.91785223088899e-05
-3.3134808432554e-05
-1.95568748289402e-05
-8.26053354851637e-06
-1.23722325969605e-05
-3.73205638053777e-05
-2.84620769471143e-05
-1.08302055168064e-05
-1.38930465132377e-05
-2.73277719675536e-05
-2.26123787834188e-05
-1.90341231953049e-05
-3.64749950057587e-05
-1.52330731525977e-05
-1.78834226243198e-05
-1.02289423486558e-06
-5.04686196899977e-05
-2.3360189232545e-05
-2.61406562869907e-05
-2.2972015507423e-05
-5.08808210902172e-05
-9.74414997225094e-06
8.90882433044086e-06
-2.43474229391551e-05
-1.93015892144058e-05
-1.86251862846176e-05
-2.10256111853604e-05
-1.52292335465338e-05
-9.04679700283592e-06
-1.37581524627974e-05
-2.70061665874884e-06
-1.05400144188053e-05
-2.83809161435374e-05
-1.87847971924314e-05
-2.52135095659834e-05
-9.33004907083371e-06
-3.13045419185349e-05
1.43943320725807e-05
-2.13825286719244e-05
-2.8925072441586e-05
-3.89881804222663e-05
-1.2662654056952e-05
-2.52161589621438e-05
6.38162319976834e-06
-2.19970445342373e-05
-3.10103524825615e-05
-1.81140707541606e-05
4.75164070701051e-07
-1.17542556688573e-05
-2.07979160661701e-05
-1.82276837618418e-05
-2.26981229664791e-05
-3.06839269901514e-06
-8.30381527537473e-06
-2.79548783580124e-05
-3.18263395328917e-05
-1.86319884196187e-05
-3.0340405358425e-05
-2.41370148998962e-05
-2.25537368098499e-05
-3.86199295866483e-06
-2.83606706607429e-05
-3.30495864824905e-05
-2.04447990407701e-05
-2.65925889141876e-05
-1.24929089692143e-05
6.68305294546507e-06
-3.17068110441314e-05
-5.35432725400982e-06
-1.43743639633068e-05
1.54957133372663e-05
-2.25762119286031e-05
6.49403854611882e-07
-9.19624824498205e-06
-3.09787776009649e-05
-3.50288373572292e-06
-5.34017962322229e-06
-5.1147026976574e-05
-2.78893001511278e-05
-1.01287441592482e-05
-2.93427920842729e-05
-2.01068667584719e-05
-3.7328608901433e-05
-6.32739352587885e-06
-6.42151657641031e-06
-1.09400439962784e-05
-3.21926470473144e-05
-1.64116761813964e-05
-3.59879276709305e-05
-8.72877813086992e-06
-3.33068892971795e-05
-2.9729402891175e-05
-3.39174548241545e-05
-3.66046911453971e-05
-3.66155542803866e-07
-4.74907857665102e-05
2.25200502688929e-06
-3.52271593986435e-05
-3.48246767771296e-05
-2.2226032276844e-05
-1.70333579011508e-05
-2.73400434672908e-05
-8.74067745771066e-06
-4.97263769138711e-06
-2.66204301450736e-05
-3.47944407589227e-05
-2.41931674735937e-05
-1.08283068457106e-05
-2.29480099230381e-05
-1.8530591099153e-05
-8.14677554188594e-06
-3.07578458466435e-05
-2.42042524786645e-05
-2.01140177422165e-05
-2.84901292833429e-05
-3.50157733480755e-05
-4.79299246688111e-05
-1.64917136103588e-05
-2.97716546793406e-05
-2.22120164394331e-05
-3.46968344389879e-05
-2.0771421288488e-05
-9.69386493745945e-06
-2.64931623309377e-05
-3.88743628113338e-05
-2.35534425952292e-05
-2.92496846013425e-05
-1.34687028551557e-05
-4.41909474360538e-06
-1.59510476759669e-05
-2.43013732983488e-05
-2.37232660990063e-05
-1.87166830080019e-05
-1.40046891745047e-05
-2.24262697302905e-05
-4.62435084733891e-05
-2.54244205263773e-05
-3.70991809704151e-05
-1.51748617191492e-05
-2.37383554160686e-05
-1.78675890434718e-05
-1.67096089161707e-05
-4.70375747731864e-06
-3.22504910151071e-05
-4.37581337899888e-06
-1.81361802940538e-05
-3.48886500018791e-05
-5.37866868613422e-06
-2.16725736186406e-05
-2.67432477484109e-05
4.35883112407588e-06
-2.71181650279912e-05
-1.27683608226352e-05
-2.35723467857698e-05
-2.99218194155869e-05
-1.50755801697749e-05
-3.2974943747407e-05
-2.15481995962564e-05
-2.12201533634516e-05
-1.85818791403602e-05
