# Supplementary material for: Research on computational propagation and identification of mine microseismic signals based on deep learning
Source: PLoS One. 2025 Oct 22;20(10):e0334641. doi: 10.1371/journal.pone.0334641 (PMC12543183; doi:10.1371/journal.pone.0334641)
Supplement: S2 Data — (ZIP) [file pone.0334641.s002.zip › 000100500001966.xlsx_0.txt_24.txt.txt]

-3.04604984692021e-06
-1.28352087111245e-06
-1.73588214545108e-05
-2.91125567886498e-05
1.67788870014938e-06
-2.53008591419967e-05
8.63598865294101e-08
-2.85396763418845e-05
-3.18154855747621e-05
-2.77528891670699e-05
3.87109865211428e-06
-5.78231777001357e-06
-1.81200291025885e-05
-1.90089843033494e-05
2.01626406054829e-06
-4.49134710649168e-06
1.49929096936144e-06
3.1886035190822e-07
-2.15095369078308e-05
-6.37139009660062e-06
-2.67057396601572e-05
-1.02407347141246e-05
-1.57289533073528e-05
-2.30969983883308e-05
-1.51541773294238e-05
5.19368779086528e-06
-7.83322435191379e-06
-3.15305877292965e-05
-1.24150158324942e-05
-1.62903552062068e-05
-1.56171807957743e-05
-4.35846151180875e-05
-1.31948464808406e-05
-8.8507000788221e-06
-1.37468863751269e-05
-1.21983173291791e-05
-2.70976826542731e-05
1.17315241592266e-05
-1.17627922565822e-05
-1.37605455063245e-05
3.77934070344841e-06
-1.14614896665416e-05
-2.09591607344117e-05
-3.22052548410229e-05
-2.663023104821e-05
-2.58811977387905e-05
-2.78748771273236e-05
-1.55415486763416e-05
-3.38516008976207e-05
-1.95444484893219e-05
-6.4625276441827e-06
-2.69179049563318e-05
-1.58635503701206e-05
-3.55313626275949e-05
-2.12818971607756e-06
-4.64849139184762e-06
-3.10600637400686e-05
-3.59980979252167e-05
-3.34389082435277e-05
-2.5341668032529e-05
-2.18983217906572e-05
-3.20823481711521e-05
-1.93285237663127e-05
-1.52688892544946e-05
-1.09540919276721e-05
-2.52461921775703e-05
-2.52973091661001e-05
-2.84585378890268e-05
-3.71330331171081e-05
-3.29126018335473e-05
-1.40403714297688e-05
-7.51995050819781e-06
3.63835073956063e-06
-3.75182368761732e-05
-2.23262145308002e-05
-2.19465988165774e-05
-2.48425623689378e-05
-2.28486643839919e-05
-1.01855472853345e-05
-1.40874475025577e-05
-6.20267859292537e-07
-2.67241727080777e-05
-1.53995303571885e-05
-2.33185811947769e-05
-2.36641353948829e-05
-2.8041369192307e-05
-8.27432793548507e-06
-1.70146245634775e-05
-1.43150088764056e-05
-2.20932896632115e-05
-8.50313524798402e-08
-9.87994076272431e-06
-2.92925774667581e-05
6.35358936042813e-06
-2.84091831113296e-05
-1.43092628626368e-06
-1.99857696800521e-06
-1.67691220430107e-05
-3.88248421803819e-05
-7.15827154083245e-06
-1.44248676238875e-05
-3.41043633816537e-05
-3.30915005369532e-05
-2.95796963721853e-05
-2.31227954661366e-05
-2.24911782281646e-05
-4.0557835865687e-05
-2.58473633909403e-05
-3.21398867379769e-05
-1.58517120180277e-06
-3.46907849684443e-06
-2.24550207599931e-05
-5.72288432230209e-06
-5.84654859239126e-06
-3.06480621112171e-05
-1.70291410946019e-05
-1.84923023579289e-05
-1.22652994352512e-05
-2.50980962025531e-05
-3.09574463122667e-05
-2.58028090745121e-05
-1.53341118053297e-05
-4.40687120727391e-05
-3.02398109417678e-05
-1.01306293049955e-05
-1.29628564067179e-05
-1.3568193318684e-05
-3.86480867936228e-05
1.25107495229531e-05
-5.54248124052047e-06
-1.8489881971698e-05
4.04709569903365e-06
-2.3190678195885e-05
-1.58232720858164e-05
-3.84523233302392e-05
-3.16452633057577e-05
-3.25059033971319e-05
-8.71239571480762e-06
-2.90014563158984e-05
-9.97210488907432e-06
-1.49905727538881e-05
-1.57059468932388e-05
-1.95758262368012e-05
3.39919975471268e-06
-3.38428998114106e-05
-1.63154084253123e-05
-2.86141460296859e-05
-2.81286819239426e-05
-2.18978133121484e-05
-2.72192196550863e-05
4.0419484643849e-06
-3.54282220277301e-05
-1.52209008185395e-05
-9.37970759154676e-06
-3.00510885681897e-05
-4.33702978196469e-05
-1.55958714854755e-05
-2.70577292869483e-05
-3.85097567738585e-05
-4.03712244881116e-05
-3.32388766294153e-05
-3.33686830410692e-05
-2.18829614631871e-05
-2.43714150590217e-05
-3.7088445916464e-05
-3.28476238210761e-05
-3.67882825450021e-06
-3.751255860284e-05
-3.70474413333103e-05
-1.92233342413688e-05
-3.85282894756558e-05
-2.03493932988708e-05
-1.92469559413754e-05
-1.27430350395095e-05
-2.78452357382609e-05
-6.81031084175813e-06
-5.59901344925913e-06
-1.87778555549369e-05
-3.73584029001719e-05
-1.05989911179275e-06
-1.23422633730751e-05
-1.59150929005765e-05
-1.22232270244785e-05
2.57231090034053e-05
-2.52472403895915e-05
-3.27527722221444e-05
-9.47045526164716e-07
-2.64962442356167e-05
-4.50766149643796e-05
-1.18335249154018e-05
9.54284008682008e-07
-2.66390575970223e-05
-3.19383881304363e-05
-3.05756929832138e-05
-2.38138065799685e-05
-6.6673680371055e-06
-3.62605564259157e-06
-3.93265272381189e-05
-4.02585828138699e-05
-1.85594297062308e-05
-1.97876200416624e-05
-2.09101265591813e-05
-3.33681217354946e-05
-2.94457257868024e-05
-1.58909536061037e-05
-1.38431103342634e-05
6.70937215679349e-07
-1.33071575118843e-05
-2.03664014818742e-05
-1.96348036421574e-05
-1.5536683043854e-05
-2.74419156621061e-05
-1.18739340908692e-05
-1.01197787170779e-05
-8.17097089081816e-06
-4.01357937019359e-05
-2.42121725958681e-05
-3.08219826163831e-05
-2.18969859017752e-05
-3.79475424659864e-05
-4.49169152485126e-05
-2.79962005626757e-05
-1.88339339041779e-05
-2.46122056795763e-05
-2.08245091308083e-05
-6.03022535116768e-06
-9.98888215782936e-06
-1.61530661287548e-05
-3.30454506398066e-05
-2.20991268148139e-05
-4.18969988961954e-06
-1.82026242402647e-06
-2.36501568205764e-05
-8.54092269934409e-06
-2.2945008458422e-05
-2.2499865339005e-05
-3.35339896337318e-05
-1.71976959007694e-05
-5.82883136963342e-06
-2.87782408913692e-05
-3.40866495947242e-05
-2.27329983353258e-05
-3.23880156729878e-06
-1.55210118758169e-05
-1.88298109358169e-05
8.99989786902615e-07
-1.09597370919709e-05
-1.78206304569182e-05
-3.65634863657525e-05
-1.72802130591016e-05
-2.78939689147332e-05
-1.2098699077447e-05
3.13883828410702e-06
-1.95320559195499e-05
-2.43216011386112e-05
-3.15259661602686e-05
5.00047505156969e-06
-3.20053578000237e-05
-2.11702021005752e-05
-3.11326374476747e-07
-4.46928387336723e-06
-3.17425472466531e-05
-1.3065835365505e-05
4.60612640403968e-06
-1.67495807038612e-05
-1.60571879819433e-05
-3.50843423923033e-05
-2.45653753579344e-05
-6.73504938454146e-06
-3.41909175878689e-05
-2.78856992014567e-05
-2.14817467005792e-05
-2.76981415022255e-06
-2.15392913654684e-05
-2.20118696038945e-05
-1.56697189722104e-05
-2.54370786174422e-05
-1.55448423753664e-05
-5.29845796937961e-06
-3.00277726577361e-05
-3.01449321987973e-05
-1.29929536595596e-05
-1.7187644407717e-05
-8.98610624942056e-07
-2.24131475042382e-05
-2.15618756047959e-05
-2.60597391226259e-06
-1.90331303304071e-05
-2.56435713064496e-05
-2.60548618646927e-05
-4.25302976436096e-05
-3.05766891717568e-05
-2.06174815606393e-06
-7.77275856453048e-06
-2.90729889195793e-05
-1.30140638084224e-05
-9.95569188109068e-06
-2.12733335404105e-05
-9.14098819941764e-08
-3.84792808009864e-05
-1.1314960551796e-05
-2.600961112633e-05
-1.79146446207714e-05
-1.75953595114841e-05
-9.07083315464379e-06
-1.68846409749445e-05
2.91285960615085e-06
-3.16948643986163e-05
-3.35609223452583e-05
-4.49091442771721e-05
-2.95884307421664e-05
-1.89477349787238e-05
-4.79243280855504e-05
-3.86264708977066e-05
7.03860504268212e-06
4.10891587885114e-06
-2.60362026230242e-05
-3.79976420000285e-05
-2.48987336227152e-05
-6.86692108844124e-06
-3.19828029665331e-05
-2.05215368439129e-05
-2.89831333097756e-05
-2.87477535154899e-05
-2.37635592849559e-05
-4.66302292875139e-06
-3.61759024328144e-05
-4.12428870456193e-06
-1.55865757818485e-05
-1.02932650353843e-05
-4.1356669663764e-05
-2.3090066452278e-05
-2.33158057364585e-05
-7.5145860439715e-06
-2.2431716061097e-05
-7.0263530239038e-06
-1.22592631011376e-06
-1.36044878488582e-05
-1.89625408952064e-05
-1.45293642062343e-05
-2.82018940629532e-05
-9.78398830631378e-06
-1.79880778149086e-05
-3.08230777565216e-05
-3.30647752522007e-05
-3.06434356468724e-05
-3.13972421681682e-05
-3.40821684803738e-05
-2.10625530073208e-06
-1.62290833306274e-05
-1.88438940887315e-05
-8.55569721099457e-06
-3.549104449257e-05
-9.30801981433993e-06
-1.85792555025785e-05
-2.30438602067693e-05
-1.81503071390485e-05
-1.65764577815876e-05
-9.58544879831018e-06
-2.69547648531892e-05
-2.32647991243927e-05
-2.70107892346927e-05
-1.71081170442899e-05
-2.39673115078047e-05
-1.9036946174597e-06
1.06319392357529e-06
-2.60909451331645e-05
-9.05697898830516e-06
-9.95996611403649e-06
-1.83051012391393e-05
-9.59911008885879e-06
-1.51670470757083e-05
1.01865966759977e-05
-2.84930486418559e-05
-1.26184370172076e-05
-3.91500441772282e-05
-2.09691065259734e-05
-1.84389197819896e-05
-2.0194667621034e-06
-1.28066968756672e-05
-6.505634278461e-06
-2.12736649022065e-05
-2.10291170137232e-05
-1.83263499898331e-05
-3.22386165452057e-05
-6.38846794481871e-06
-1.49099747306438e-05
-1.77861044593209e-05
-4.72467779092202e-06
-2.06955337969912e-05
-2.5453939009543e-05
-1.80749744663273e-05
-1.76799417056083e-05
-3.46993085814514e-05
-3.49469592593466e-05
-3.33582026314233e-05
-1.37611301920016e-05
-3.02927120635764e-06
-5.86116121727538e-06
-2.98076504932245e-05
-2.43659324709771e-05
-1.81013420423399e-05
-2.42992024696084e-05
-1.27243378876134e-05
5.07116490423379e-06
-2.27400295366366e-05
-1.31648144757539e-05
-2.54672418211462e-05
-2.94310097395198e-05
-3.64691897977289e-06
-1.27751336260173e-05
-1.14332124509272e-05
-4.46080086430325e-05
-7.65030944786404e-06
-3.92051597962786e-06
-2.28377590623786e-05
-2.3105549454646e-05
-2.51464528175603e-05
-2.15843037061114e-05
4.61457861902566e-06
-4.47155059673511e-05
-1.13305206905539e-05
-1.52745686057127e-05
-1.89996696806575e-06
-1.98426099796938e-05
-1.20321198210216e-05
-1.46020749171231e-05
-4.91063639609016e-06
-1.58600669588788e-05
-8.84038600743611e-06
-2.33000558225322e-05
-2.79573764215579e-05
-1.15750580093776e-05
-2.48217158396151e-05
-9.21108718758924e-06
-1.84816799622643e-05
-4.65194182227982e-05
-3.4993253248734e-05
-9.13324761979793e-06
-2.24616537982507e-05
-2.15074292291808e-05
-2.27444297439146e-05
-1.36977749089785e-05
-2.41830234549215e-05
-1.10130044889915e-05
-2.74543779550365e-05
-5.64781506373547e-05
-1.46649196630597e-05
-1.65483643069622e-05
-5.08470246471601e-05
-4.76317536673823e-06
-3.00799331352797e-05
-2.02997870880517e-05
-1.50796833788538e-05
-3.7071369379714e-05
-2.486530690887e-05
-3.20784158788504e-05
-3.22125079523055e-05
-1.91829357187786e-05
-1.72708589387538e-05
-1.43869215167346e-05
-4.29591269240866e-05
-4.18923336708666e-05
-2.80560413533434e-05
-2.43308376954532e-05
-4.38795912553512e-05
-2.98957289642479e-05
-8.80288362108175e-06
-1.00870158632272e-05
-2.47025999760261e-05
-1.6932128173789e-05
-3.35281699256356e-05
-1.18087521033721e-05
-2.52965852817632e-05
-1.01005842177472e-05
5.85775776721888e-06
-1.65018466873742e-05
-1.85417960244791e-05
-3.22036943854633e-05
-1.81308009092471e-05
-1.91806426246928e-05
-1.85656082304743e-05
-1.63385823624625e-05
-3.36441950906567e-05
-1.49551651707965e-05
-2.58231219758835e-05
-3.68973993190538e-05
-1.9155104119532e-05
-3.90733536666888e-05
-1.1909231252366e-05
-2.0326341160544e-05
-3.97521878646295e-05
-2.2951356396129e-05
-8.01553748683672e-06
2.74339680836723e-06
-1.96391685859246e-05
-2.96933952185031e-05
-1.85396962674008e-05
-1.94154047075819e-05
-8.17530087367731e-06
-1.32966015456996e-05
-1.33873076926095e-05
-2.32160533897195e-05
-4.40757940948053e-06
-1.37531720375922e-05
-2.53083418544829e-05
-2.08327727709356e-05
-2.23191536545538e-05
-2.34424071363433e-05
-1.57001455098651e-05
-1.99620937438072e-05
-2.60382504524295e-05
-1.49363140232217e-05
-8.36112017179363e-06
-4.4222278458722e-05
-2.06218973171706e-05
-2.14260267632484e-05
-2.61628125739073e-05
-9.20208587560345e-06
-1.82114170044765e-05
-9.3085802368801e-06
-3.5725106767975e-05
-1.72457163894885e-05
-2.0385507564767e-05
-1.82532859994499e-05
-1.96824731568516e-05
-1.33404716904676e-05
-2.10547889811794e-05
-1.56371836182793e-05
-2.0150251887158e-05
-1.80860076773543e-05
-1.76191774834267e-05
-2.83334024672168e-05
-3.21663054749236e-05
-3.0163302915277e-05
-1.91271884284743e-05
-3.61641286115506e-05
-1.36518056943506e-05
-1.48866923925945e-05
-1.88721736493074e-05
-3.05367568637456e-05
-1.99599543574798e-05
6.93018534388377e-06
-2.3195626346838e-05
-1.80682708684561e-05
-3.73522957330089e-05
-1.94290749277486e-05
-1.74440781434019e-05
-2.74509946142703e-05
-9.36406376893452e-08
-8.14046829128611e-06
-1.50851994996714e-05
-2.73804865133853e-05
-1.38190568430046e-05
-2.39270356305283e-05
-7.62796150235397e-06
-4.31278227342094e-06
-1.74687483418204e-05
-7.62676209792951e-06
-4.43840400473332e-05
-2.57669118358909e-05
-2.33684363282803e-05
-1.95860869989148e-05
-7.316854952268e-06
-3.86962560878808e-05
-6.58787931324452e-06
-1.05710468232092e-05
-9.94152717177046e-06
-2.12879512252259e-05
-2.59334314607299e-05
-1.21198108009605e-05
-3.58789729670449e-06
-2.91015950116311e-05
-1.53486404879389e-05
-1.72233411748344e-05
-3.01260198229398e-05
-9.36197772479582e-06
-3.43844852494666e-05
-1.04786800457513e-05
-1.71007734353318e-05
-4.82296007113309e-06
-2.80652497052121e-05
-2.02812257855256e-05
-3.372992748081e-05
-1.50588377418289e-05
-1.47335990372249e-05
-1.00677242033423e-05
-6.38168848233886e-06
-4.75133156072336e-06
-7.7618031578451e-06
-1.72986957130779e-05
-1.12800562184137e-05
-1.69581440073654e-05
-1.3071487535675e-05
2.1378305250027e-06
-2.73146300777259e-05
-1.53266550652532e-05
-6.44528166058377e-06
-2.41798215921578e-05
-1.67695440909611e-05
-1.95020754059288e-05
-8.17568343768974e-06
-4.41466604342876e-05
-4.90930167730488e-06
-3.1250044297915e-05
-2.62852657913789e-05
-4.50028112668763e-05
-3.37354480468134e-05
-3.57521731203806e-05
-3.16779272665788e-05
-4.89243733544975e-06
1.23080070749397e-05
-2.69307841665051e-05
-4.04272253880034e-05
-3.62834945061528e-05
-2.11757710150819e-05
-2.17868963202843e-05
-4.20776683081586e-06
-3.73073549096738e-05
-4.08988418946028e-05
-1.70663137953712e-05
-8.22185075738022e-06
3.53634328386802e-07
-9.06635467552405e-06
-8.97704406307775e-06
5.66533400937795e-06
-7.43194017386678e-06
-4.60094931824364e-05
-2.66211976226492e-05
-3.48660669953743e-05
-3.36749013666643e-05
-2.43671250072054e-05
-1.81233605090212e-05
-2.7022272731462e-05
-1.42047786800405e-05
-1.17157972924468e-05
-1.82220661727221e-05
-2.26164555754031e-05
-1.8337066690012e-05
-1.59962270320586e-05
-3.92979767054168e-05
-1.99965179693473e-05
-2.77442511454612e-05
-1.55030464776914e-05
-1.78984398182953e-05
-2.587468895473e-05
-4.15080453066725e-05
-8.84087257182981e-06
-1.37780384896056e-05
-2.79685408607585e-05
-2.16028691836269e-05
-2.33627306356797e-05
-2.8290113760812e-05
-2.64531035075381e-05
9.61334900978511e-07
-1.2722500807887e-05
-9.97067788240501e-06
1.45160089004106e-05
-2.32169609303953e-05
-2.54401602976497e-05
-2.65721490258225e-05
-2.57170074274726e-05
-2.87220363981669e-05
-1.29690968072361e-05
-2.1048063772276e-07
-1.38800122627425e-05
-1.86552596503897e-05
-1.91381497200228e-05
-1.69071750377745e-05
2.63903342555285e-06
-8.08144477047748e-06
-2.44034774782188e-05
-1.78667246064119e-05
-4.6840987408567e-06
-1.33042908711572e-05
9.25598889069388e-06
-1.68406035803918e-05
-3.08882126333521e-05
-1.11107810964432e-05
-1.06054453758939e-05
-3.77523229610612e-06
-2.97777186668615e-05
-2.41655584436993e-05
-1.90986233809302e-05
-1.7424567449005e-05
-2.36850896863311e-05
-3.4352647706359e-05
-3.21750029890467e-05
-2.83710639424527e-05
-3.29770607223053e-05
-1.01691470254254e-05
-2.86029262927509e-05
-3.08116022179569e-05
-2.48156573836267e-05
-9.11420593014173e-06
-9.20630298372712e-06
-2.54554582462019e-05
-2.99876526395871e-05
-4.39230180878736e-05
-6.26590784509962e-06
-3.133977851078e-05
-3.66841112720322e-05
-2.89656862244589e-05
-2.25083215739628e-05
-3.53927443609045e-05
-2.04236971029439e-05
-1.61212137079657e-05
-1.11752469918468e-05
-2.91894154822895e-05
-1.86044023353784e-05
-4.45533969134262e-05
-1.87630150865691e-05
-3.16699251184946e-05
-2.03091515444116e-05
-2.11320051686568e-05
-2.01799249945378e-05
-3.13875889150894e-05
-2.32203568556608e-05
-4.03698014056111e-05
-7.80014935515406e-06
-2.29573857662811e-05
-3.71703268623964e-05
-3.97382588503471e-05
-1.20121573270192e-05
-1.52707238377684e-05
-8.70493913562217e-06
-1.63496892069127e-05
-3.17609883478058e-05
-1.79094903665459e-05
-1.11723492606014e-05
-2.88222699657039e-05
-2.89406465853798e-05
1.25577909893689e-06
-2.87421478073795e-05
3.68729207804788e-06
-1.43587494156718e-05
7.64827423165188e-06
-5.50394562692294e-06
-1.19696772160262e-05
-3.0685767640085e-05
-6.25623064831226e-06
7.95577135853129e-07
-2.58819080401906e-05
-9.14389294971941e-06
-4.79586785099809e-06
-2.80735982046738e-05
-1.24987699683712e-05
-1.44832852302538e-05
-1.47104610618314e-05
-2.11026581365933e-05
-1.1295828882185e-05
-4.57498069774951e-05
-2.31585115315627e-05
-2.96701147266242e-05
-3.68776618231173e-05
-1.59548306304503e-05
-1.34392149747738e-05
-7.60412712103707e-07
-2.19786909543207e-05
-1.05968290473378e-05
-4.56311965488209e-05
-6.82479217836334e-06
7.05757556363597e-06
-3.56665821215893e-05
-7.36957791158807e-06
-2.570739799289e-05
-2.48633481217621e-05
-2.60385253206102e-05
-9.36102267664359e-06
-2.8683050231776e-05
1.62147114149769e-06
-2.41798534238592e-05
-8.46415778409493e-06
-1.32269051141393e-05
-4.42545946033479e-06
-4.53626317241687e-05
5.56328697040061e-06
-2.84323426254812e-05
3.81975011581441e-06
-1.59432885105981e-05
-2.50213223474716e-05
-2.21996489538201e-05
-2.78302163681553e-05
-3.37218268277811e-05
-3.40647108155041e-05
-1.18994247834993e-05
-5.11232839201998e-05
-1.92981348576462e-05
-2.39551080730383e-05
-4.1344911636286e-05
-3.41403267141542e-05
-8.30611058050272e-06
-1.97374643319511e-05
-8.21054233264309e-06
-6.14790160026264e-06
-2.15430763794944e-05
-2.32897750932952e-05
-3.68769184077457e-05
-1.9069385659194e-05
-1.41132277533293e-05
-2.84470568479541e-05
-2.99725970001967e-05
-3.77151357692118e-05
-3.84616060679935e-05
-1.82503076881547e-05
-2.81444430030322e-05
-1.18595611531644e-05
-1.82506462050765e-05
-2.35081374818031e-05
-2.15564483923488e-05
-2.16298403722771e-05
-1.51155174891136e-05
-1.74612821053355e-05
-1.08249229553873e-05
4.6836308217329e-07
-1.26968680208939e-05
-3.27856754527439e-06
-2.56417720471955e-05
-1.53428024796065e-05
4.25983120811497e-07
-5.81080688271255e-06
-1.49597034470209e-05
-1.19088111315164e-05
-2.32994628149903e-05
-1.1600283661624e-05
-4.42578901776169e-05
-2.52346928132353e-05
-2.04061054219531e-05
-3.15880925234999e-05
-3.84147377575805e-05
-2.60904344148094e-05
-1.40812267517991e-05
-1.92386104124131e-05
-8.43632200772372e-06
-2.17934168560769e-05
-2.52528383034186e-05
-2.78360494262045e-05
-2.26026065091376e-05
-8.43624626125358e-06
-1.94144714142112e-05
-3.14509744827366e-05
-1.9050908793537e-05
-1.18730390627919e-05
-1.51209777882876e-05
-2.6039334005537e-06
-1.75729668619752e-05
-4.94140978805389e-05
-3.31231112180956e-05
-2.92526160971829e-05
-2.68828336331252e-05
-2.63843837380735e-05
-2.73810989504406e-05
-2.91183584217282e-05
-1.32468678419273e-05
-1.99691229553698e-05
-1.50953562284164e-05
-1.35015082924899e-05
7.74225203424573e-07
-8.09056639275004e-06
-1.53360527437824e-05
-1.40271849663405e-05
-3.1062008461181e-05
-2.54289327345951e-05
-2.57735640265223e-05
-1.32584612847164e-05
-2.7737551869409e-05
-8.94937337601585e-06
-1.16262452668639e-05
-1.3830247955925e-05
-3.33953864381932e-06
-9.86692906242887e-06
-1.5761651854356e-05
-3.28785271586823e-05
-1.97071656863099e-05
-2.68798100297976e-05
-2.17808946888252e-05
-2.4708271331503e-05
-1.55944880609563e-05
-1.87611598376586e-05
-2.47392114751592e-05
-2.39211567530188e-05
1.69692537770475e-07
-1.37952773953245e-05
4.18522114668535e-06
-4.70781217298394e-05
-3.6788513123722e-06
-2.18806376281359e-05
-2.27111853353811e-05
-1.9690578996009e-05
-6.89013513071813e-06
-2.35162445867708e-05
1.3213717572013e-05
-2.02725707490354e-05
-2.54126280301898e-05
-2.28102247071376e-05
-1.24814320925916e-05
-1.69323027968803e-05
-1.38900977841316e-05
-1.61349668482204e-05
-2.50713822216025e-05
-2.89279682063859e-05
-1.8626464483536e-05
-2.56271946421539e-05
-2.57808596147536e-05
-2.1411235748066e-05
-3.19776098331253e-05
-3.11237919967651e-05
-3.40724574719667e-05
-2.38107735093001e-05
-7.9544726611594e-06
-2.18848335511132e-05
2.70226704382027e-06
-1.28815804578974e-05
-3.02618731331979e-05
-3.60831475441764e-05
2.41018668177677e-06
2.96906137105423e-06
-2.11487145386984e-05
-2.15400208240691e-05
-1.62074449417778e-05
-3.38978310173228e-05
-4.3522832318303e-06
-3.65625718089452e-05
-2.56036376473377e-05
-2.80369580014512e-05
-1.90355250150932e-05
-3.13250079584596e-05
-2.99381294876389e-05
-2.07717070287885e-05
-1.61683249298193e-05
-2.00059754349942e-05
-1.52219824154834e-05
7.44573398636241e-06
-5.16705867443194e-06
-3.52083778405388e-05
-3.7779845479507e-06
-4.77388944107095e-05
-3.23261041781413e-05
-1.15537177579222e-05
-1.01312424140484e-05
-2.6391391330944e-05
-5.06538491415183e-05
-1.99968911400412e-05
-3.32769510183485e-05
-2.94414852131999e-05
-1.81310246630321e-05
-2.42023790344385e-05
-1.36949451577445e-05
-2.52371805998353e-05
-3.76870468212255e-07
-1.96766667639896e-05
-2.7910557621546e-06
-1.79709642733911e-05
-4.33664851334458e-05
-3.12692771698414e-05
-3.11905551315393e-05
-3.70930409144744e-05
-2.48901152037211e-05
-2.67151982564789e-05
-2.37694068796009e-06
-1.65176699001795e-05
-2.84400419803476e-05
1.76529704406188e-05
-1.30363965490967e-05
-1.2831285457376e-05
-3.71774717732003e-05
-1.52789623138003e-05
-4.61457763639769e-05
-3.35103574209255e-05
-2.25378743097205e-05
1.35769083953101e-06
-1.49293356429684e-05
-1.59243639959084e-05
-1.0197723372348e-05
-2.28959023300387e-05
-1.00293306024213e-05
-1.37586976759788e-05
-1.53424179068788e-05
-9.27204162828063e-06
-3.38114452739595e-06
-1.34367666486124e-05
-1.55759292155511e-05
-2.23690541652106e-05
-2.20393379081055e-05
-2.89516046078856e-05
-2.16620676800534e-05
-2.82952785209523e-06
-7.74202449799695e-06
-2.99413271703581e-05
-4.3910761010843e-05
-3.06899843129919e-05
-3.58100221991574e-05
-4.55036895543456e-06
-2.99733158544376e-06
-1.95724914635342e-05
-1.25621975396094e-05
-1.0341667181981e-05
-5.39344457617336e-07
-1.82023712054243e-06
-1.82573455767121e-05
-1.20201744772492e-05
-1.6805101806449e-05
-4.12841607524988e-05
-4.19522538164534e-05
-1.54808299499384e-05
-2.88229701736036e-05
-2.30231313641902e-05
-1.9455164996694e-05
-2.54545633334921e-05
-5.01137104573811e-06
-1.36131492893114e-05
-1.72677483035493e-05
-3.45540177142637e-05
-1.88235891112559e-05
-2.54088374919132e-05
-3.99100644777481e-05
-1.50256270010869e-05
-2.54495826694607e-05
-1.31746713759981e-05
-3.58863130414165e-05
-4.13121070482403e-05
-3.75943688887922e-05
-4.60723233741591e-06
-4.06982417944271e-05
-2.07706720347192e-05
-2.86214789320233e-05
-1.535597494397e-05
-2.13623177082704e-05
-3.72426221195036e-05
-1.44331774758816e-05
-1.00127073656638e-05
-1.86021212262258e-05
-1.83523827587618e-05
-2.71207364728575e-05
-1.82082281864721e-05
-3.31703801817581e-05
-4.30199922239539e-05
-2.85312495747417e-05
-3.11117960282437e-05
-3.24094324720364e-05
-2.10475323894594e-05
-1.70299364518604e-05
-1.35456473387406e-05
-8.65886869365818e-06
-6.28527831006697e-06
-2.56030548445875e-05
-2.98257733591614e-05
-5.53043415727763e-05
-1.30506683241536e-05
-3.48606482406919e-05
-2.57808849192356e-05
-1.09897638289428e-05
-1.9195447301347e-05
-1.44859305630916e-05
-5.96436464638683e-06
-4.25619868945341e-05
5.73052998316521e-06
-1.7827035349141e-05
-2.52979739737909e-05
-1.56665828790619e-05
-7.24241198654751e-06
-3.26608757167908e-05
-7.5523676321833e-06
-1.74788737545826e-05
-1.9212942635894e-05
-3.21138568387482e-05
-1.51831137444617e-05
-3.31823671694912e-05
-2.31124849357128e-05
-1.79379843693995e-05
-2.41919321750299e-05
-1.54606655949429e-05
-2.50518472734415e-05
-2.8141305394735e-05
-2.68204921506361e-05
-2.59422930963131e-05
-2.25030597024901e-05
-2.53147299717157e-05
-1.4087260452824e-05
-6.36722631874845e-06
-2.53497973281553e-05
-1.01670714834769e-05
-3.11626713347901e-05
-3.32737212286866e-05
-1.68576485883314e-05
-3.61994395850561e-05
-2.24319211344697e-05
-1.20613294941989e-05
-7.56301100029122e-06
-1.96584335561777e-05
-9.53853855407876e-06
-1.02058701339721e-05
-2.40960031292838e-05
-3.32007683417932e-05
-2.89193655243866e-05
-1.37380556859619e-05
-2.50570437963287e-05
-2.37875057891736e-05
-2.70474878471856e-05
-5.17205610169684e-06
-8.51196911930118e-06
-4.54630819746368e-05
-2.94897937625018e-05
-1.79698092311699e-05
-2.22054115444462e-05
-2.40949523734246e-05
-2.90555437422029e-05
-2.81452929659323e-05
-1.85197193313852e-05
-1.62430525623756e-05
-1.15087622344869e-05
7.90876479515822e-06
-7.25622338374707e-06
-1.4362202237478e-05
-2.37587989721538e-05
-7.63547007092245e-06
-1.91062310849293e-05
-3.45491686878163e-06
-1.44395691012253e-05
-1.31495446642912e-05
-2.39928986389082e-05
-8.12073340602683e-06
-2.49357182253631e-05
-2.29915559428422e-05
-2.08037549438142e-05
-1.46793568735801e-05
-2.01496536560741e-05
-2.17209896830273e-05
-1.53443731662632e-05
-3.72362575816633e-06
-1.36522705857324e-05
-2.92108295028481e-05
-3.21053476906672e-05
-2.40074610701336e-06
-1.95478346460236e-05
-2.44705355604904e-05
-3.10573834303839e-06
-2.8290920061693e-05
-2.65180114425947e-05
-2.84518988024775e-05
-1.42991314265846e-05
-2.61595182342221e-05
-2.30308858815161e-06
-1.06928231466227e-05
-8.80524028867351e-06
-3.89139076668087e-05
-2.91893815672415e-05
-1.02863413136806e-05
-2.77012833579378e-06
-4.62440953920601e-06
-3.98866251062421e-05
-8.75568090072316e-06
-3.42306754916471e-05
-1.62054919385542e-05
-2.81472457365753e-05
-2.02517393544347e-05
-1.60295965462644e-05
-2.1239289311014e-05
-2.3282069525263e-05
-3.33034622473444e-05
-9.56804668075951e-06
-4.67546110609368e-06
-7.59890684559846e-06
-1.42379779999715e-05
-2.53658095308875e-05
-1.59780539595371e-05
-3.30526219415734e-05
-4.59041435789587e-06
-1.36081225426635e-05
-2.72885019082342e-05
-7.39320442461231e-06
-5.91358295399516e-07
-1.29633824781321e-05
-1.66957297901174e-05
-3.04988299935541e-05
-1.37076473505287e-05
-2.27083033546264e-05
-2.89463914153112e-05
-3.0907978069585e-06
-2.3079814290366e-05
-5.22449076637262e-06
-2.92348526791531e-05
-1.82649138227804e-05
8.91611866024629e-06
-5.95820363571381e-05
-9.51455601127857e-06
-1.6539937304796e-05
-2.10358419074295e-05
-1.52722009838261e-05
-4.00245317060189e-05
-1.58284072522522e-05
-1.17302911386017e-05
-2.51916222407293e-05
-8.86201208020268e-06
-3.40418034676919e-05
-1.21276768945321e-05
-3.13979215839113e-05
-3.04413516395632e-05
-2.18231876413959e-05
-3.17004217051013e-05
-1.39255107047747e-05
-1.73161338822208e-05
-2.1598263259825e-05
-3.9653106263628e-05
-1.80098741871358e-05
-9.16412052695678e-06
-3.14645496529898e-05
-7.43170940026137e-06
-2.57070968617773e-05
-1.40992601200272e-05
-2.03268926871038e-05
-2.96527724054719e-05
-1.67794513198075e-05
-3.75442013279251e-05
-2.32615880942944e-05
-1.50963628348437e-06
-6.34719343306449e-07
-2.02952253648402e-05
-3.56437041672686e-05
-4.10063594078831e-05
-1.07716985843805e-05
-9.41279998346561e-06
-2.69260932753464e-05
-1.86169520279845e-05
-2.2212922823265e-05
-4.24648642592279e-05
-5.13112682446568e-06
-1.1392632476766e-05
-9.07805962223898e-06
-1.53010266428921e-05
-1.32493136842298e-05
-2.34910352587641e-05
-2.04523916781717e-05
-1.38403746921363e-05
-2.22241901163922e-05
-1.61449245558455e-05
-2.25443211054642e-05
-3.02800105005264e-05
-3.13503003643698e-05
-3.56697188149495e-05
-2.7342300514699e-05
6.03984195643234e-07
-1.02613132193551e-05
9.01150051491806e-06
-1.19703297764599e-05
-1.99972367431139e-05
-7.1168151985656e-06
-3.18706242855982e-05
-1.54161065521878e-05
-1.29983956500767e-05
-4.62757800327796e-06
-2.3413848363769e-05
-2.29912782136367e-05
-1.49935004420774e-05
-2.89596731564024e-05
-5.23820349428851e-06
-2.4162435221323e-05
-3.6053218774074e-05
-1.63458505254917e-05
-2.83751754054111e-05
-3.74950323977428e-05
-2.44429152733692e-05
-4.9769211948752e-05
-2.63608092562163e-05
-4.0467712027788e-06
-2.39716886462828e-05
-1.80919194874838e-05
-6.61729235337266e-06
-3.71156281037216e-05
-3.7057670432845e-05
-3.62247438547525e-05
-1.04985710741973e-05
-5.63582125397187e-06
7.44206961495605e-06
-3.5855253211851e-06
-2.33058543077404e-05
-4.0155778694945e-05
-2.8359491994012e-05
-1.548653516083e-05
-3.36270239299781e-05
-2.18334694111703e-05
-1.12864504933674e-05
-1.53733525660384e-05
-4.03193648167068e-05
-2.58108991526467e-05
-1.49405109918241e-05
-2.41912275554266e-05
-8.04392203373975e-06
-1.28193234630686e-05
-1.94817057151764e-05
2.10214953387521e-06
-1.42404494798543e-05
-1.60538796107917e-07
-9.04785625557188e-06
-3.09908178054442e-05
-2.62865933129844e-05
-2.24386563610415e-05
-1.81212622978137e-05
-8.02193692372996e-06
-2.44342636714413e-05
-3.8175002259398e-05
-1.17641218162446e-05
-8.91982311630956e-06
-3.65725652721879e-05
-1.1161579263795e-05
-2.04023653721075e-05
-3.1320899621909e-05
-2.79984658628987e-05
-2.5974638130288e-05
-2.56237718934048e-05
-1.03547169840588e-05
-5.17367514544497e-06
-1.5222810104908e-05
-2.58301596172683e-05
-5.09148784837131e-06
-1.69843947011898e-05
-4.17113275380509e-06
-2.19493666051755e-05
-8.84868621707734e-06
-8.02871200653089e-07
-1.55189413241696e-05
-3.14900414438781e-05
-8.00785235557875e-06
-1.38264144865325e-05
-6.34176348545475e-06
-2.61900037093348e-05
-4.41161372676842e-05
-3.1616008651644e-05
-2.12788554044764e-05
1.01265694027574e-06
-3.23193055680896e-05
-4.01670879556029e-06
-9.84232445613154e-06
-2.19332260789625e-05
-3.5249930826987e-05
-2.45066051230317e-05
-3.28112874646613e-05
-2.67490291654961e-05
-6.26115951717842e-07
-8.13001082082359e-06
-1.34739315135441e-05
-1.94012603870948e-05
-1.70067677291622e-05
-6.24019225666829e-06
-2.43593823439125e-05
-2.60475106689686e-05
1.3317325401289e-05
-1.44408555926419e-05
-1.80368516184491e-05
-2.02923051401011e-05
-5.14804261699566e-06
-2.3774295946074e-05
-3.31183627890844e-05
-2.94731014479286e-05
-1.65928672898125e-05
-4.1289183743827e-05
-8.70532712845231e-06
-3.39097689957492e-05
-1.97352336256747e-06
-1.2066586859364e-05
-1.10058790623994e-05
-4.12386417304834e-05
-1.28019133444985e-05
-1.42973992962669e-05
-3.97329871695005e-05
-6.95466525113421e-06
-3.4888890623059e-05
-1.69447430984725e-05
-1.3017185029864e-05
-4.16698849252819e-05
-2.04410422156548e-05
-1.91022165291073e-05
-4.13593479489098e-05
-1.62012539231011e-05
-1.37774971277051e-05
-2.38267982539072e-05
-2.08678671839311e-05
-1.3574614039349e-05
9.2716969152408e-06
-4.96902245735317e-06
-2.72802830043907e-05
-5.56357332789742e-06
-1.88025552634061e-05
-2.61715615899057e-05
-4.9044781770386e-06
-3.94393662332974e-05
-2.56602781156164e-05
-2.02431549721511e-05
-2.93447377938705e-05
-9.02589173286802e-06
-1.99621656233925e-06
-5.01399587419215e-06
-1.92734320796154e-05
-2.28326642338883e-05
-2.61312814120849e-05
-1.40363264619221e-05
-2.41900904725066e-05
-1.63783991038365e-05
-2.71885858736065e-05
-2.0463282938973e-05
-2.12061013049659e-05
-4.43871569790149e-05
-2.48302906234096e-05
-8.99474625444178e-06
-1.02736035924369e-05
-2.84962661227917e-05
-3.23581548144852e-05
-9.04835284468564e-06
-2.72293009174835e-05
-2.94718724086969e-05
-2.88101769239892e-05
-2.57980160055457e-05
-7.81177234347139e-06
-2.57478152230445e-05
-1.83792757271376e-05
2.25311077831499e-07
-5.3952586237865e-06
-8.83242786686452e-06
-1.63134432652753e-05
-8.92695764732179e-06
-2.79696246125508e-05
-2.79711766387054e-05
-1.99679311511476e-05
-4.87583639187679e-05
-3.23313020717742e-05
-5.26942479621647e-06
-1.74967859729307e-05
-3.49859907585502e-05
-4.2147818379783e-05
-2.8412221272882e-05
-4.15780336401696e-06
-2.7310839504639e-05
-3.47309676224386e-05
-3.17850542999218e-05
-7.54955106397318e-06
-3.01806185910838e-05
-9.51716702910102e-06
-3.13144510035462e-05
-1.78193750924734e-05
8.93320965244112e-06
-2.51642218502167e-05
-1.3696578460584e-05
-2.38475989657467e-05
-1.47611738611313e-05
-4.73705940836783e-06
-1.9868171856905e-05
-1.09446331551402e-05
-2.98473666546301e-05
-3.70063003714688e-05
-1.26004677722794e-06
-2.10644668707619e-05
-1.65706856483137e-05
-9.38062363727157e-06
-3.65530438288064e-05
-2.04943453553386e-05
-1.77550846823524e-05
-2.75303292921641e-05
-2.55891010354395e-05
-1.24470328251687e-05
-1.64503875392511e-05
-1.16993009690418e-05
-8.99804997977238e-06
2.55184652631501e-06
-2.15597030770657e-05
-2.14210301545064e-05
-1.71133226469705e-05
-1.92371038380509e-05
-3.24596810903172e-05
9.14514763513976e-06
-1.43260809674952e-05
8.29786754378488e-06
-1.56281727898239e-05
-2.25600863073423e-05
-3.09728824540118e-05
1.72394567463104e-06
-1.70517346824237e-06
-9.46564424385034e-06
-1.21614424390217e-05
-2.82002983428027e-05
-3.32501809280728e-05
-1.13523450096994e-05
-2.00900939087159e-06
-2.84609366301798e-05
-2.04014148275335e-05
-1.6573151384454e-05
-2.24414678989797e-05
-1.77636059500474e-05
-4.77268937247733e-05
-1.48735673342588e-05
-1.24496722321379e-05
-9.70614919875735e-06
-1.07671052515503e-05
-2.33868014402073e-05
-1.63074204652687e-05
-8.89956519343265e-06
-1.74913349177717e-05
-2.18590962378351e-05
-2.33092560800046e-05
-1.39580667609e-05
-1.06766814303703e-05
-2.13875406406555e-05
-4.85628193327264e-06
-2.02231336324253e-05
-1.89363935847688e-05
-1.79893646802613e-05
-2.00861853134758e-05
-3.42152439063068e-05
-4.71546210385315e-05
-3.11244873514752e-05
-2.2537234039118e-05
-1.47476654063062e-05
-2.00833716354707e-05
-1.08075610838154e-05
-2.19679494905549e-05
-1.69019028553312e-05
-2.42850718293115e-05
-2.5000560273354e-05
-2.5556397617215e-05
-3.18399922996355e-05
-3.88875617610137e-05
-7.69194216334158e-06
-2.20328372499139e-05
-2.52308140706859e-05
-1.28623337732394e-05
-7.29615239170909e-06
-1.81906924554785e-05
-2.1296225792607e-05
-1.29542053186486e-05
-1.52085161073141e-05
-6.00535961966142e-06
-3.20598240081359e-05
-2.96744047037696e-05
-3.08628893752687e-05
-2.52749297833384e-05
-1.64140651004654e-05
-1.09671795066302e-05
4.15675777893579e-06
-1.00659164363549e-05
-1.39636620966974e-05
-2.25095245898912e-05
-1.002039815384e-05
-6.64463960391856e-06
-2.56184581979649e-05
-4.17168936130636e-05
-1.61773560591517e-05
-2.11395352337838e-05
-2.34760183570754e-05
-2.59692899690618e-05
-1.86666813201511e-05
-7.93543284878829e-06
-1.55500648300599e-05
-2.63156672903668e-05
-1.98979931144368e-05
-3.07321130123066e-05
-2.99906781184158e-06
-3.41920892134285e-05
-2.27154795383994e-05
5.95568788455883e-07
-2.50648089511792e-05
-1.94407697641076e-05
-7.64888047667544e-06
9.79932774822428e-06
-2.69138368306384e-05
-9.48262031969357e-06
-1.3282950428701e-05
-1.59150484985298e-05
-2.41918422761197e-05
-1.2935609481691e-05
-1.58979780864498e-05
-1.69570086669791e-05
-2.29487745913536e-05
-6.59417448851444e-06
-2.27334947631324e-05
-3.09476314837938e-05
-3.90710440069585e-05
-3.34081141026192e-05
-2.17547092686512e-05
-7.26272353361826e-06
-1.78584779574592e-05
-1.91839137293086e-05
-4.35163331581275e-05
-2.63112423187347e-05
-2.37335227794684e-05
-1.61257332806649e-05
-3.20863577789389e-05
-4.5492957106517e-05
-1.01068548399216e-05
-2.44146108172529e-05
-2.60296626046418e-05
-1.75915178185286e-05
-3.42454167856724e-05
-3.57761332562699e-05
-1.54498943277994e-05
-1.54651177490207e-05
-3.26599368788336e-05
-3.76611444097248e-05
-2.71034912315337e-05
-1.61128779030919e-05
-3.36341015219844e-05
-2.92936429514577e-05
-2.59410686521405e-05
-3.50198286365345e-05
-1.3457047825269e-05
-2.34682698316657e-05
-2.12735928289797e-05
-2.45344706462525e-05
-1.97961230410885e-05
-1.07874631735595e-05
-2.5253823477418e-05
-1.0727882241019e-05
5.32582098003543e-07
-2.55915296408581e-06
-2.27600463958074e-05
-1.26991864653087e-05
-3.19721638121123e-05
-4.0243316287765e-05
-1.21894180411303e-05
-1.46907262456106e-05
-1.7405354501688e-05
-1.21531147526844e-05
-1.39457783123217e-05
-3.43982910901671e-05
-2.48342128544781e-05
-1.84509129941243e-05
-2.23084305283454e-05
-1.13351438296003e-05
-2.8491524329717e-06
-2.73206529321777e-05
-9.33887170738958e-06
-5.6212115355201e-06
-1.00068305077838e-05
-2.57849252767114e-05
-9.30743354160462e-06
-2.42990818071514e-05
-1.49175765579389e-05
-1.21060833916447e-05
-2.18321298277611e-05
-3.22346267412135e-05
-1.33877043250053e-05
-3.39982960730332e-05
-1.47599061316174e-05
-2.49213424256742e-05
-4.4566980268131e-06
-2.27865439675915e-05
-1.80677770562192e-05
-2.57480683315033e-05
-3.25113931471617e-05
-2.64067115386513e-05
-4.569288787544e-05
-1.19177575630978e-05
-8.69642268463387e-06
1.08433416625564e-05
-2.4733010042435e-05
-2.83305942555427e-05
-2.16376105136602e-05
-1.15715762726073e-05
-1.87865719534999e-05
-3.4588919763929e-05
-3.56632160146954e-05
-3.88651866280807e-05
-3.24291615282455e-05
-1.27273866089147e-05
-2.69404457412845e-05
-2.03530990246819e-05
-6.24603844519329e-06
-2.65535835044151e-05
-2.95752440777115e-05
-1.18729448261189e-05
-1.23985780589996e-05
-2.47685657315804e-05
3.80131283508832e-06
-1.02021090578242e-05
-1.22687174093885e-05
-4.43007378041127e-06
-1.83907493167323e-05
-3.26164002032932e-05
-4.1761540994816e-05
-3.456619551414e-05
-1.71649823044541e-05
-4.21756791417982e-05
-1.18614810532637e-05
-2.26682698320547e-05
-2.05137557485285e-05
-4.94451604450168e-05
-2.50940100635241e-05
-1.23835938201641e-05
-1.94959255983536e-05
-2.03290957340175e-05
-1.89886130159273e-05
-1.18119978544162e-05
-4.30998611434898e-05
-1.98984202923935e-05
-3.31046450349336e-05
-1.05736542970304e-05
-8.59056944348808e-06
-1.04400335046352e-05
-2.31395712580127e-05
-1.96674626373281e-05
-2.68874138766402e-05
-6.246371497351e-06
-2.54699229346621e-05
-3.37290756502246e-05
-2.12802078503489e-05
-2.15963137552993e-05
-2.9427849517228e-05
-1.36749809367145e-05
-1.23593342987725e-06
-3.24774646841205e-05
-2.97318904668663e-05
-1.18024325709337e-05
-9.05164436847846e-06
-3.01743025978493e-05
-1.90407148389757e-05
-1.52369954619903e-05
-2.16148751020983e-05
-3.15087149127644e-05
-1.26189264868432e-05
-1.47031673096528e-05
-2.61283011875544e-05
-9.08261800134661e-06
8.87817204497275e-06
-4.5187631608704e-05
-2.90501144190001e-05
-2.65992186016142e-05
-1.51896437175473e-05
-1.62354828651643e-05
-2.77203904621479e-05
-2.94435468841349e-05
-1.1325671743305e-05
-1.31979939368458e-05
-1.2276970747913e-05
-4.40260487634459e-05
-4.06622204916634e-05
3.34099834841364e-06
-1.32439335734086e-05
-3.78928622073833e-05
-8.37689517688228e-06
-2.95392775723512e-05
-1.9397448559219e-05
-2.44968190973204e-05
-9.32428743539907e-06
-8.41144143497093e-06
-1.91923302122119e-05
-8.09944261763702e-06
-1.01695513491923e-06
-1.9726599088592e-05
-2.72584341505623e-05
-2.36904361052883e-05
-5.29062433617379e-05
-3.25524505993301e-05
6.44824060556107e-07
-9.68521067036176e-06
-3.56793133774149e-05
-1.19975694456647e-05
-9.43183707172897e-06
-2.54593939868185e-05
-4.34066413822366e-05
-1.22574831259273e-07
-2.03640644305125e-06
-3.21513023165116e-05
-3.25112384440393e-05
-2.3814198562956e-05
-7.77940718614212e-06
-3.06237595077277e-05
-2.54868702245603e-05
-2.52812888189913e-05
-8.56963342821619e-06
-3.17515522324307e-05
-3.96525439695941e-05
-2.94535874009002e-05
-1.87511216669215e-06
-4.84048258125873e-06
-9.79670964605692e-06
-9.10832014664375e-07
-4.65607206773091e-05
-1.87100173464934e-05
-4.38071220862797e-05
-1.97731417685976e-05
-1.93092481696481e-05
-1.25353174622545e-05
-7.93004415558306e-06
-5.2212389471592e-06
-1.81423914382418e-05
-7.34414030914028e-06
-2.62647674511635e-05
1.12656547619431e-05
-3.99844985083622e-05
8.56791267618515e-06
-1.93966513706141e-05
-7.03923406520262e-06
-3.83984570011557e-05
-1.09961693667734e-05
-2.30647599154133e-05
-2.64739571950809e-05
-1.41775245273492e-05
-2.32638145906247e-05
-2.06503210403729e-05
-3.65596382985006e-05
4.98048187138728e-07
-3.39655082764742e-05
-2.68917586077567e-05
7.09458628397622e-07
-1.18141907730711e-05
-3.65276429558367e-05
-8.96949848390889e-06
-4.51865860408599e-06
-2.09662389049418e-05
2.40125097925327e-06
-1.25138111376552e-05
-2.12993775730998e-05
-1.15771368475647e-06
-2.69666524939075e-05
-3.79912811561108e-05
3.13964975390034e-06
-1.76705418709368e-05
-5.43332120248109e-06
-2.62222869405846e-05
-2.36749488739695e-05
-1.22242691931798e-05
-2.64007448832607e-05
-2.11360460918125e-05
-3.14949282401684e-05
-3.90733621958681e-05
-2.7618936615682e-05
-3.19772723727214e-05
-4.05838478942973e-05
-2.17937416464067e-05
-1.82415485548741e-05
-2.90961301113385e-06
-3.1892358477321e-05
-3.61151362593637e-05
-2.82411616750052e-05
-2.20277153301312e-05
-5.68093046361911e-06
-1.35435066488983e-05
-8.01800235078544e-06
-2.59977209704182e-05
-6.44602853845838e-06
-1.07412324753926e-05
-1.78527097278579e-06
-2.58599854673549e-05
-2.33495546763174e-05
-1.14791584294288e-05
-2.27725074798466e-05
-8.72487244220274e-06
-2.12962368918196e-05
-3.76174847478483e-05
-3.65056540051926e-05
-2.87869054939092e-05
-2.01078559380793e-05
-1.96615309379095e-05
-2.87915883711024e-05
-2.84297438237212e-05
-2.35276330426359e-05
4.48255454738827e-06
-7.04820423630255e-06
-2.51618593530283e-05
4.84510701134987e-07
-2.56073270068441e-05
-1.72876660232586e-05
-8.9884816834938e-06
8.38298067048495e-06
-2.80526312492598e-06
-2.26203556860094e-05
-2.21631305063057e-05
-2.95008335758498e-05
-2.38482588215175e-06
-2.69511374300775e-05
-7.17130128625766e-06
-1.71031004675344e-05
2.3398679758767e-07
-1.50827159936601e-05
-2.38599427955236e-05
-3.14505256299955e-05
4.2608805205281e-06
-2.70255112591308e-05
-4.02977339822031e-06
-1.23190475999931e-05
-2.06281586835757e-05
-6.93178003309903e-07
-4.40358702152481e-05
7.17299115636306e-06
-1.64066172380417e-05
-4.61636347694435e-06
-1.93713385550022e-05
-2.40787306050963e-05
-2.3808591283244e-05
-2.40528437979119e-05
-1.71208498565185e-05
4.22864149575868e-06
-3.66964465784521e-05
-2.46301129762901e-05
-4.07476444574572e-05
-3.99725580023285e-05
-3.13704124188589e-05
-2.69637811753765e-05
-2.3964543570099e-05
-1.27119655796552e-05
-2.80223992375765e-05
-4.15452068243841e-05
-1.89330679254606e-06
-4.33630093428531e-05
-3.08703446493691e-05
-4.32016378196051e-05
-2.27167494901569e-05
-2.62786457025437e-05
-1.33834893019444e-05
-4.31588586550811e-05
-1.43297615813374e-05
-4.27891866607965e-06
-1.79575417868863e-05
-3.40685030139417e-05
-3.50738783821531e-05
-2.37787349795602e-05
-1.58649994836036e-05
-1.84549473313644e-05
-2.71269434442122e-05
-2.22768594065581e-05
-3.47666050409584e-06
4.04394322739769e-06
-1.90107481568742e-05
-3.22449604909175e-05
-1.34718951363085e-05
-2.13611924944305e-05
-4.36119846402892e-06
-3.99569889678331e-06
-2.06069769468873e-05
-2.15327368977064e-05
-3.88454237747043e-05
-2.77201992612221e-05
3.98782748550302e-06
-9.73345131800453e-06
1.98413731952192e-05
-3.67002082654077e-05
-2.64809574240867e-05
-4.45590603498447e-05
-1.89676203471895e-05
1.32229147733848e-06
-1.93862390369356e-06
-3.4739331340392e-05
-3.89800141572649e-05
-1.25115289608435e-05
-5.34398011624679e-06
-9.52009150617364e-06
-1.63396973091002e-05
-1.07087015081747e-05
-1.94451871819794e-05
-1.10215940987652e-05
-1.05299445556116e-05
-2.59600550438611e-05
-1.16855805383627e-05
-2.47389516303428e-05
-4.67808219419668e-07
5.0963818751779e-07
-2.15852334158066e-05
-2.74682501684954e-05
-1.33660685216788e-05
-3.0265958581522e-05
-5.44906640035634e-06
-2.76521932457964e-05
-1.92914201548493e-05
-2.79095335798973e-05
-2.69354139368696e-05
-3.95424862766406e-05
-2.44905272349659e-05
-3.39631089928318e-05
-6.75764444804095e-06
-2.51869168303487e-07
3.14607967459005e-06
-2.35234503416726e-05
-2.62071597864061e-05
-2.27567890143604e-05
-1.54503354945937e-05
2.48608002022771e-06
-3.23874145871214e-05
-2.71921900874576e-06
-1.8020702199915e-05
-2.77436449774121e-05
-3.13547516239303e-05
-1.80857864251198e-05
-2.75167860490525e-05
-1.54996004874705e-05
-2.85007902548111e-05
-4.32525875002389e-05
-4.85235580654567e-06
-1.11629429746594e-05
-2.19451152188347e-05
-1.69704968474618e-05
-2.64156436103277e-05
-3.53786214923407e-05
-2.87303935675195e-05
-2.20533473170102e-05
-2.7652185386335e-05
-2.40902084461471e-05
-1.88740702735329e-05
-2.76600298325823e-05
-3.3830426078688e-05
-2.60707080970399e-05
-2.1397918897848e-05
-1.68307669364448e-05
-3.34260619930182e-05
-7.8394207479029e-06
-2.08506366071723e-05
-2.54285329711895e-05
-8.20390493589891e-06
-2.53921128673116e-05
-6.55051142305507e-06
-1.64122773342285e-05
-1.37748254043752e-05
-3.02127983467703e-05
-2.07343405462953e-05
6.91994043985702e-07
-1.64369807677457e-05
-1.78822283033651e-05
-1.15691574316756e-05
-2.90413597977079e-05
-2.81626510987401e-05
-1.50773676621346e-05
-6.19208250993965e-06
-1.70072048297697e-05
-1.95588095569361e-05
-3.81383239584799e-05
-2.40168698670343e-05
-1.93060032792093e-05
-6.23629674617261e-06
-2.78685862756346e-05
-1.6194264187151e-05
-4.5035562544923e-05
-2.96914681870764e-05
-1.02087731156642e-06
4.45635041373101e-07
4.64937075767564e-06
-2.43340464884297e-05
-1.74588688934845e-05
-6.41641030022639e-06
-3.34349253063265e-07
-3.23869005397652e-05
-1.6479806646505e-05
-2.82779813565088e-05
-1.87905919167603e-05
-1.70346158257016e-05
-5.15808350253659e-05
-4.58630803661218e-05
-1.91923292399163e-05
-1.59757132734174e-05
1.03085602377318e-05
-2.09128608016325e-05
-2.93483943748404e-06
-2.04576019425755e-05
-1.84939448523774e-06
-1.75706234875163e-05
-1.20749589201628e-06
-2.29528459522459e-05
-2.66451655772078e-05
-3.82039608166185e-05
-7.56259585079131e-06
-2.98676794932429e-05
-3.942005778051e-05
-1.64006090772849e-05
-2.21053478403297e-05
4.98556318123064e-06
-2.82099346401662e-05
-1.11002059327684e-05
-5.10567951455477e-05
-1.24780153675678e-05
3.89684979394816e-06
-3.55805495238247e-05
-4.77049254799964e-05
-2.33033725591576e-05
-4.7980244141095e-06
-2.38273014656619e-05
-8.39056680310619e-06
-1.13264502651547e-05
-4.78704389943972e-05
-1.45849766228463e-05
-4.68875546437229e-06
-4.44528416013926e-06
-1.6249494083253e-05
-2.02835782398555e-05
-8.86112054148853e-06
-1.49500254524374e-05
-1.39471316497052e-05
-2.75166766485455e-05
-8.59166139139139e-06
-2.66072443328783e-05
1.05065504095902e-06
-2.81863865347513e-06
-2.12835924999517e-05
-2.42500144982348e-05
-9.63846135558556e-06
-7.25534843090209e-06
-2.09434684720595e-05
-2.27256084005739e-05
9.27356754509411e-07
-2.1021500968639e-05
-6.6176442405543e-06
1.96118486434321e-06
-1.08139471581482e-05
-2.35863989119529e-05
-3.39059493973099e-05
-2.9633036747838e-05
-1.17162026318925e-05
-2.52597478478387e-06
-1.83574152743581e-05
-9.78037123629371e-06
-2.78127912392647e-05
-1.66719496132121e-05
-3.34080321397011e-05
-2.43603407883911e-05
1.14189355526282e-05
-6.74741929420793e-06
-2.85522537564963e-05
-2.19457967734441e-05
-1.6066115782513e-05
-2.07260703021612e-05
-2.34312432009473e-05
-3.3593468294828e-05
-3.66266371680247e-05
-3.41543442874343e-05
-1.66790062851253e-05
-3.11605704295793e-05
-1.0481525041303e-05
-2.74758185977489e-06
-3.76914900408096e-05
-3.72244917238682e-05
-2.37076275974066e-05
-2.71974786106617e-05
-1.75135139332243e-05
-3.46892445054121e-05
-1.32545466249966e-05
-3.9850763305896e-05
-1.54497413949641e-05
-6.33507274625391e-08
-2.18791574682378e-05
-1.62067797651145e-05
-1.35242837152864e-05
-2.39684195078753e-05
-2.15223628260207e-05
-2.01675938057652e-05
-2.98720839177639e-05
-7.60477383004101e-06
-3.57177913409865e-05
-1.90376517392142e-05
-3.06968307630985e-05
-2.4064242125328e-05
-2.25044889039315e-05
-1.6204036697864e-06
-1.95254197039076e-05
-3.49663500326159e-05
-3.50296974162888e-05
-2.19914851176502e-05
-2.59314806627452e-05
1.459953261479e-06
-2.76903726851059e-05
-3.58854409112826e-05
-3.04919756772083e-05
-1.41019415210658e-05
-3.023686220851e-05
-2.37007408452562e-05
4.18730377139322e-06
-1.5223215678496e-05
-1.956921042755e-05
-1.96928691715719e-05
-3.26772701803321e-06
-2.04894683344921e-05
-3.30023565111243e-05
-2.13170194084011e-05
-1.84681123954857e-05
-2.46151177473812e-05
-2.10581801395609e-05
-1.45110738856027e-05
-1.86425976343236e-05
-3.00460103948985e-05
-2.25158563664703e-05
-2.45403545443873e-05
-2.97978746598272e-05
-1.89671803933428e-05
-1.492386296481e-06
-2.4612366490253e-05
-1.44816154239844e-05
-2.52627269643435e-05
-3.31756864009598e-05
-1.34240017390178e-05
-2.44732101237274e-05
-1.7967480606858e-05
-2.56644709702811e-05
1.67492342357037e-06
-1.24886487126168e-05
-7.18193080271095e-06
-2.34490664751427e-05
-2.24272969787047e-05
-3.0995118952324e-05
-2.55821920267848e-05
-3.2636763002826e-05
-3.04279882344073e-05
-7.30294083272207e-06
-1.78203476609658e-05
-1.59118740768587e-05
-1.15851404181686e-05
-2.94508484438939e-05
-1.98311532733377e-05
-2.74563168368778e-05
-1.56134835060084e-05
-4.66898539341745e-05
-6.03361157029173e-06
-1.57971954698165e-05
-4.07446902889175e-06
-2.41365351283898e-05
-3.43446864963332e-06
-2.01029550186233e-05
-2.12285204106902e-05
-3.39110170619118e-05
-2.12190325498565e-05
-1.54585709438123e-05
-2.39848696833084e-05
-3.53077082692059e-05
-2.0056223919661e-05
-2.48599255185521e-05
-2.00111951792371e-05
-2.61892037821461e-05
-5.29968433482337e-05
-2.91333328766687e-05
-3.73365950118176e-05
-1.14208331554695e-05
-1.63582221397776e-05
-2.31239143491185e-05
-2.17319500006418e-05
-1.90274791367587e-05
-3.1918844694635e-05
-2.16540182700804e-05
-2.69436430910954e-05
-3.01015735915155e-05
-2.11770237948026e-05
-1.83070024086382e-05
-1.1744202322121e-05
-2.92494696529666e-05
-1.75365184626937e-05
-4.01520027574915e-06
-3.10510578471352e-05
-2.9703353314722e-05
-1.84968742573498e-05
-5.10710072764883e-09
-1.22381889995696e-05
-9.92831951931069e-06
-1.90120552882865e-05
-2.9672136355271e-05
-2.96486386575058e-05
-3.89199823872559e-05
-2.84879866375453e-05
-1.85857910355726e-05
-4.46657446557955e-05
-3.14148698473e-05
-7.93946052366601e-06
-3.23893619209927e-05
-5.54474626328973e-06
-1.46785749760725e-05
-5.81459723992994e-07
-3.79305734313098e-06
3.31870812001782e-06
3.34455762956171e-06
-5.18457118076744e-06
-1.95962492228332e-05
-3.10458550257748e-05
-1.64489682937514e-05
-1.80164322984694e-05
-3.53047536959099e-05
-2.89322903063269e-05
-1.36248454638266e-05
-1.45679344127933e-05
-1.51270053844673e-05
-2.76933641493853e-05
1.35881237985656e-06
-9.68854239188378e-06
-1.56005448400072e-05
-2.97772322562966e-05
-7.62521776295016e-07
-1.70116125911142e-05
-2.92135450038885e-05
-1.26183720986156e-05
-1.04425686473627e-06
-4.27321108830649e-05
-1.90090100151245e-05
-2.84132745853486e-05
-9.80117672801734e-06
-1.25290143747443e-05
-2.46608361308542e-05
-6.13784187187301e-06
-1.47632133617162e-05
-2.63199336838793e-05
-1.28700396382708e-05
-2.27712512296822e-05
-1.76403878826236e-05
-1.46502593418189e-05
-1.71083012376084e-05
-6.24054853095958e-06
-3.90310292709899e-05
-3.25109144037112e-05
-1.43945123773043e-05
-1.15943314628508e-05
-3.73245448782891e-05
-5.07083882791473e-06
-2.18616674372022e-05
-2.45046288076215e-05
-6.28422579385035e-06
-1.50477031485549e-06
-2.46983896585456e-05
-3.02904041109798e-05
-1.42149486478126e-05
-2.16639769611778e-05
-8.71038302421949e-06
-8.13466216935735e-06
-2.49325698206654e-05
-8.55604859603655e-06
1.03647658241669e-05
-2.12180079281712e-05
-1.83195331746941e-05
-3.63787790306615e-05
-3.11006310523181e-05
-1.58029070273451e-05
-1.79034977216365e-05
-2.64180985582386e-05
-1.40457167179004e-05
-5.16437928720929e-06
-4.31567814307854e-05
-1.86843692189839e-06
-2.59733845601728e-05
-2.46635974282726e-05
-3.46578802644644e-06
-1.21849260023782e-05
-3.13836556744694e-05
-4.7788397903185e-06
-3.35558529989892e-05
-1.30104888615368e-05
-1.78697737318705e-05
-1.74482162229405e-05
-1.51303987744042e-05
-1.08621142439873e-06
5.64118716555669e-06
-1.89654715139741e-05
-1.3861196545623e-05
-9.31471113392399e-07
-4.49298665770876e-05
-3.23210965048286e-05
-3.11973603673491e-05
-9.63159260742529e-06
-4.90872150027831e-06
-3.13816474354783e-05
-2.06441940688474e-05
-1.7332254505145e-05
-5.90648394745295e-06
-2.40137557363832e-05
-1.57201940830677e-05
-8.22625546847937e-06
-2.74660675272767e-05
-1.5126782755525e-05
-3.04600911931253e-05
-3.34807281494468e-05
-2.82117346933312e-05
-2.40919739387975e-05
-5.18239400268236e-06
-3.00336399228369e-05
-9.73585687574228e-06
-2.75939649456089e-05
-2.08082737682081e-05
-1.00222663970464e-05
-2.43083309471648e-05
-3.66229517364386e-05
-2.48546210022213e-05
-1.52116452987711e-05
-2.2095038106184e-05
-2.27957161403243e-05
-9.86315172119079e-06
-3.7863633629813e-05
-2.43956161533894e-05
-3.01507518901846e-05
-2.27708991979377e-05
-2.85166428157131e-05
-1.91781190174627e-05
-3.08052955079252e-05
-1.40555275620477e-05
-2.36994201135322e-05
-2.78696632932405e-05
-1.43577128619746e-05
-5.42377666721934e-06
-4.81273042028267e-05
-3.03027791246975e-05
-2.03922940176448e-05
-1.21899072524774e-05
-4.70625054573318e-05
-1.81289656054854e-05
-1.38417186495894e-05
-5.58654052108109e-06
-1.92798853778282e-05
-1.0847388179612e-05
-1.59152418374055e-05
-2.83292654576033e-05
-3.37052409657156e-05
-1.36776059577269e-05
-1.95176154506514e-05
-3.81697945096421e-05
-4.03651380408841e-05
-1.95871966300254e-05
-3.05365113698582e-05
-1.59896184314812e-05
-1.57334715365933e-05
-1.1025842142145e-05
-1.7270439239093e-05
-2.68447903611509e-06
-1.31886119050264e-05
-2.33905200326105e-05
-2.54294159501921e-05
-2.87114816923397e-05
-2.00564411334252e-05
-2.29888353891803e-05
-2.1868436955382e-05
-2.6866155941958e-06
-1.33023200507438e-05
-1.1142973120689e-05
-4.03360306430511e-06
-9.01094959002619e-06
-2.88133606497044e-05
-1.60786286535088e-05
-6.74082115470222e-06
-3.44190883325685e-05
-1.71941282525824e-05
-4.04778857612517e-06
-2.39537663987841e-05
-2.08584368077913e-05
-1.27943358636584e-05
-4.13906129381092e-06
-1.74976720326732e-05
1.2336215687006e-06
4.09914062810059e-07
-5.2584194656683e-06
-2.63558195060008e-05
1.39417853292066e-06
-2.03357761023333e-05
-6.18286309643655e-06
-2.11829098568786e-05
-2.0114670381559e-05
-1.08870145599775e-05
-2.70876307051006e-05
-1.85355955972828e-05
-2.37083269171898e-05
-4.29798351274934e-06
-3.07319401020769e-05
-3.42963374655928e-05
-1.23891059396531e-05
-2.58160063351291e-05
-1.73429226271717e-05
-2.69595727961155e-05
-2.82017615375225e-05
-8.43703309153428e-06
-3.2716918445617e-05
-1.17538449093915e-06
-4.02874112054203e-05
-3.30375284890764e-05
-2.62323487066384e-05
-3.77769164811833e-05
-2.69471270571981e-05
-1.79860062979853e-05
-2.93972624149505e-05
-2.53589847427299e-05
9.29332626389415e-07
-3.32091081682607e-05
-3.2341523735535e-05
-2.81913789213793e-05
-2.49573537030498e-05
-8.63798865784251e-06
-2.2199527381413e-05
-1.47264044025645e-05
-2.3521080660075e-05
-2.31410257233369e-05
-1.20227761708753e-05
-8.94795937372471e-06
-1.14103059869479e-05
-1.66431299215515e-05
-1.83197228978505e-05
-2.47825154752701e-05
-2.1837030883908e-05
-2.45193099236011e-05
-4.42358630637817e-05
-2.15279469758042e-05
-2.07719722828248e-05
-4.32576372061315e-05
-1.10175104059957e-05
-2.22114805594944e-05
-5.28617534359905e-05
-2.21612572109668e-05
-1.53669823412618e-05
-2.78754292513539e-05
-2.01139388756528e-05
-3.33997998978e-05
-1.41128305558428e-05
-1.85227866426566e-05
-2.82077236343395e-05
-1.61679203334123e-05
-1.7712488939974e-05
-1.87449553710732e-05
-2.62717798694574e-05
-8.62832086837077e-06
-2.4333594965312e-05
-9.95186508656277e-06
-1.46481991967539e-05
1.31663072262793e-07
-1.65210297882234e-05
-1.67346980743777e-05
-2.04223759957332e-05
-3.42872780535584e-05
-2.32924102700594e-05
-1.24023392810762e-05
-2.96018469081806e-05
-2.30988186319295e-05
-1.22099020078862e-05
-2.42848625647932e-05
-1.02897631551002e-05
-8.47663864384626e-06
-2.15625763293893e-05
-4.09347570497976e-05
-2.08462140441922e-05
-2.0768184281451e-05
-3.71366388929776e-05
-2.50719555560333e-05
-2.43799388339453e-05
-3.16597915440306e-05
-1.87695560539138e-05
-7.34186693278344e-06
-2.41673469214078e-05
-4.09619443560816e-05
-3.63440044401294e-05
-2.55332934059156e-05
-7.87231985137539e-06
5.13552446968657e-06
-4.05081106744367e-06
-9.50601793867578e-06
-5.03426442113796e-05
-3.35040283270975e-05
-2.2392144504757e-05
-1.12023432013345e-05
-1.12865723867315e-05
-4.71546650403475e-05
-3.68503190846457e-05
-2.98768740979643e-05
-2.08850876208839e-05
-4.07537032149486e-05
-4.64148704549198e-05
-5.79377095115651e-06
-3.16040187198593e-05
-2.21723889045589e-05
-2.12352116645347e-05
-2.38936120544347e-05
-3.11179894601518e-05
-1.27383540756638e-05
-3.97083504270755e-05
-5.10296042971743e-05
-1.7921390520573e-05
-2.28255953091977e-05
-1.6334305895943e-05
3.18063113135607e-06
-5.03113429652436e-05
-4.40841327135601e-05
-1.62025129892873e-05
-3.29034425628149e-05
-1.10925196666939e-05
-1.51597405305679e-05
-3.30374645945713e-05
-3.17607796354766e-05
-2.93689549842942e-05
-7.11319527901259e-06
-1.01612520328349e-05
-9.41054870023886e-06
-1.31213672405272e-05
-3.46235276285164e-05
-1.9877657223092e-05
-3.22276687669971e-05
-2.54391348824953e-05
-6.65293331122592e-06
-1.10840206944456e-05
-1.22566923415752e-05
-1.52314118903395e-05
-1.31417457371628e-05
1.63162586485695e-07
-3.45225826494971e-05
-2.26742907957513e-05
-1.02560718686558e-05
-3.9891872910126e-05
1.16223577778073e-05
-7.24467866325635e-06
-2.53430890540618e-05
-3.37907584446956e-06
1.14465728991526e-05
-2.37677586385501e-05
-2.06381490366634e-05
-2.15453822942091e-05
-1.47890645355782e-05
-3.37807704802541e-06
-3.03156010675652e-05
-7.09330078995374e-06
-9.61828750169167e-06
-3.17322606054503e-05
-1.98358055019854e-05
-9.40710442171876e-06
-2.78882569954399e-05
-4.20940214520888e-05
-3.79890909141851e-05
-2.7579791719179e-05
-3.56553427651914e-05
-3.32152379447671e-05
-2.24286563091597e-05
-2.90625836055636e-05
-9.52721105896323e-06
-6.45583283963038e-06
-4.59186611822553e-05
-3.37054491277854e-05
-3.41986056143799e-06
-1.92136835368849e-05
-1.1197335371689e-05
-3.01671265947868e-05
-2.11598802237921e-05
-1.42978711575983e-05
-2.19097457608708e-05
-2.29999410315618e-05
-1.40806749017855e-05
-2.15908912761497e-05
-2.45471712671254e-05
-3.22692582297612e-05
-1.49810378420594e-05
-1.69908341845997e-05
-1.30664084934295e-05
-1.31468355953387e-05
-1.62205805325185e-05
-2.6957888944668e-05
-9.93065933481378e-06
-1.06220009979013e-05
-1.71519435306198e-05
-3.34961783516835e-06
-3.1543544617124e-05
-4.09645640692713e-05
-1.47755895732228e-05
-1.78021536431848e-05
-3.47470120943216e-05
-1.82927569580882e-05
-2.10155116246904e-05
-3.49716688998875e-05
-2.87324345254791e-06
-3.22075657150896e-05
-4.74756687650683e-05
-1.18105412140406e-05
-2.06597224611341e-05
-2.91202227691912e-05
-4.12755513622527e-05
-1.5235847321262e-05
-5.42574512838448e-05
-2.24290707061037e-05
-1.03390798801273e-05
-1.27115685595569e-05
-3.37230476402621e-05
-2.01534844533048e-05
-1.625429678488e-05
-2.98108483958906e-05
-1.80316328236054e-05
-3.20755771273699e-05
-1.92584634107972e-05
-1.68707277782473e-05
-3.07456235712529e-06
-2.55606954208738e-05
-1.98896461116681e-05
-4.38233669109031e-06
-2.59869260391432e-05
-2.33050303795584e-05
-2.15861188362633e-05
-1.8277721338668e-05
5.3459508810708e-06
-4.14426596673344e-06
-2.18721274307755e-05
-1.60098361713656e-05
-2.47041144678362e-05
-3.01177109936813e-05
-9.45270289988608e-06
-1.23128410007214e-05
-2.86904374452822e-05
-2.64676535228347e-05
-1.86508506823719e-05
-2.33169669323853e-05
-3.03686210743816e-05
-6.99780198582545e-06
-2.75589613748101e-05
-2.27779049038053e-05
-1.80675409593426e-05
-1.51309072669007e-05
-2.94812006403244e-05
4.30458651896654e-06
-3.4064985505416e-05
-2.20417782636137e-05
-2.73566083431877e-05
-2.51838839014056e-05
-3.46425404389897e-05
-2.70678970002954e-05
-2.8302348375668e-05
-1.16559012475156e-05
-1.13196132968303e-05
-1.55987388898794e-05
-2.11605466747822e-05
-1.64837129856639e-05
-2.36995252711603e-06
-2.70034376483239e-05
-1.13916030626371e-05
-2.42697635273565e-05
-1.32079359391208e-05
-2.77026278652535e-05
-1.44648841520415e-05
-3.76980083824313e-05
-4.99114370111802e-05
-2.30184666214547e-05
-2.91794346522113e-05
-1.63448829108822e-05
-3.74881360468963e-05
-3.16800053945321e-05
-4.06327523911406e-05
-3.35680086826637e-05
-1.21331716244518e-05
-3.58409513523406e-05
-2.72015680089384e-05
-7.81928105718862e-06
8.71479121033767e-06
-3.9280336543313e-05
-2.84268273874174e-05
-1.45108274654541e-05
-2.61512434159845e-05
-3.76578709969916e-05
-2.38206573235871e-05
-1.97256334177268e-05
-3.0800145705802e-05
-1.10985835988071e-05
-2.52505615120001e-05
-8.68686975723172e-07
-2.42281428616809e-05
-2.67838440605235e-05
-1.43228083858126e-07
-1.19367970984418e-05
-1.28847216967715e-05
-1.57683619156832e-06
-2.96626211518893e-07
-2.66288750221411e-05
-5.88400256447434e-06
-2.22631464037528e-05
3.83527123207338e-06
-2.6361963654478e-05
-5.43518093716217e-06
-1.41652779297041e-05
-1.18165533686985e-05
-1.24081057542952e-05
-9.14950796715934e-06
-2.46451202851975e-05
-1.92316113855647e-05
-1.41811502758114e-05
1.34991794572277e-06
-7.68146663451068e-06
-5.42526034904174e-06
-1.42275047816317e-05
-3.13020609694977e-05
-1.5067455874719e-05
-1.2720778812256e-05
-6.0948872644205e-06
-2.65063901047196e-05
-2.32278804379581e-05
-4.36038024868468e-05
-2.82444863814142e-05
-8.8470773939438e-06
-1.97717320956313e-05
-1.2693406929011e-05
-1.62275431172481e-05
-1.52493927255225e-05
-2.25779656955583e-05
-1.59615136932148e-05
-2.38390824492759e-05
-2.19439009475088e-05
-1.49625327640292e-05
-1.34102809272102e-05
-3.92571512996605e-05
-3.80615441072992e-05
-2.87542166404197e-05
-6.24884592709541e-06
-1.60996955048726e-05
-6.42035716643698e-06
-1.25598414653405e-05
-2.50441579475126e-05
-5.49499058836406e-05
-3.21843180987125e-05
-3.43254251994208e-05
-1.93749398954619e-05
-2.73895690171377e-05
-2.00375240275114e-05
-1.7509015764734e-05
9.24345834620944e-06
-6.69324663144166e-06
1.03957353595147e-05
-2.66834179005119e-05
-3.52279443944741e-05
-3.2745435876061e-05
-1.64935131491692e-05
-2.85942553758027e-05
-2.44794993061941e-05
-5.06872927665401e-06
-2.19637903990388e-05
-1.97466407653871e-05
-3.94459677942438e-05
-2.76203101847107e-05
-2.93261520504866e-05
-7.65931692002496e-06
-1.10626012852065e-05
-3.70201312373668e-05
-8.77086176799802e-06
-1.50518375437103e-05
-2.29479462310519e-05
-2.99189155088698e-05
-2.71738382886304e-05
-2.15723074617877e-05
-4.29164182279347e-05
-2.59882225484801e-05
-1.74646037585079e-05
-1.6262618605299e-05
-1.07865350336244e-05
-7.33237364794707e-06
-1.71504861142339e-05
-1.00563977196324e-05
-2.50567787346584e-05
6.98923332856376e-07
-3.64993100919135e-05
-2.97601064729304e-05
-1.57204563906449e-05
-1.88876778741699e-05
-1.00980758384935e-05
-7.293910160551e-06
-1.55118990591578e-08
-2.50014456448283e-05
-1.2357486865399e-05
-1.52573202513362e-05
-4.00499627200153e-05
-1.57952934382682e-05
-6.02743470155996e-06
-1.42608833106718e-05
-2.28103720150027e-05
-1.73905925560198e-05
-2.50835341489381e-05
-3.74814777168177e-05
-4.05610502791904e-05
-7.53850609188167e-06
-1.93203349948994e-05
-3.07603992155385e-05
-2.39876314272029e-05
-2.77565699767165e-05
-7.48118450250614e-06
-1.94669878974047e-05
-3.42079935873686e-05
-2.00054092790588e-05
-1.9214247475688e-05
3.49013437195996e-06
-1.62998583092149e-05
-3.38336109490149e-05
8.15116461426674e-06
-1.78839808086043e-05
-2.9820268273324e-05
-3.4161769130313e-05
-1.57431168003035e-05
-1.29284889771747e-05
-3.68775340509293e-05
-3.62908960893688e-06
-3.85598069830275e-05
-1.92359042771409e-05
-2.08687556909701e-05
-2.64859899464386e-05
-2.93809253469838e-05
-1.91850093618523e-05
-1.94939328243449e-05
-3.26773139968364e-06
-3.03844504195718e-05
-2.10325645597134e-05
-1.31988806553561e-05
-2.47225324750133e-05
-2.65028334265653e-05
1.41996352345007e-05
-6.0232762055627e-06
-2.15934906629999e-05
-1.93314566886391e-05
-1.465261977679e-05
-5.56901898524699e-06
-3.16388844276596e-05
-2.53032956935241e-05
-1.11381239748152e-05
-1.86601997817148e-05
-4.2588859360324e-05
-1.17969177418964e-05
-2.63032140006854e-05
-1.12685489749507e-05
-2.15685794819215e-05
-2.01110973103264e-05
-2.39846923486464e-05
-1.7352556553805e-06
-1.80304792263141e-05
-2.01983546652993e-05
-2.93008621586836e-05
-1.39175413058563e-05
-2.05818394170377e-05
-3.71249565542774e-05
-2.14920296926884e-05
-5.07599895881997e-06
-1.70867723720527e-05
-1.35252788712039e-05
-2.67397745611766e-05
-3.78726233566019e-05
-1.37520943883093e-05
-1.06603767686719e-05
-9.69866267694044e-06
-2.14514995952109e-05
-3.63503706779575e-05
2.01940725719361e-06
-2.67212512448395e-05
-1.89908728691953e-05
-3.42668096326245e-05
-2.5157566627654e-05
-1.94055433549216e-06
-1.7021647514322e-05
-2.75016148991674e-05
-5.02121972444523e-06
-1.15478988713851e-05
-1.89353146713295e-05
-6.50542787121743e-06
-1.30003647834815e-05
-2.33786596644795e-05
-1.72267797419559e-05
-1.19973200192086e-05
-2.22552505161637e-05
-7.75863799079739e-06
-3.38188923811218e-05
-2.56690582217794e-05
-4.99132881698814e-06
-1.79439091750451e-05
-2.93474237815993e-05
-3.50590271105325e-05
-1.09607952246727e-05
-3.33520345164015e-05
-3.26935815556433e-05
-3.1144446495511e-05
-2.10120909630691e-05
-2.01730107082481e-05
-3.52121417999715e-05
-2.42139279707966e-05
-4.19800986811516e-05
-2.8015750640618e-05
-4.07221115443988e-05
-4.2591333646329e-05
-2.41031621205241e-05
-5.65724441150025e-05
-2.51766951484662e-05
-3.443542963283e-05
-3.61682387444007e-05
-1.52717367676306e-05
-3.08191534656026e-05
-3.05824275524129e-05
-1.52353290139543e-05
-1.0428095065375e-05
-1.33666909176737e-05
-1.76349463480893e-05
-7.82439050687521e-06
-1.35228338884229e-05
-1.892307673681e-05
-3.89926831428895e-05
-1.65688306017965e-05
-1.6097327728491e-05
-3.71231682341928e-05
-2.49636381716287e-05
-1.92654505342981e-05
-2.89033716559427e-05
-2.59397633940108e-05
-2.86275397008002e-05
-1.29161499863659e-05
-2.83103221583701e-05
-2.73070679063734e-05
-1.19451124882983e-05
-1.12834429498657e-06
1.03429143674767e-05
-2.58876368507525e-05
-2.40012665130145e-05
-1.02876850373423e-05
-9.59128510521683e-06
-2.34439729588801e-05
-2.55296925623041e-05
-5.44847671512422e-05
-1.34812025658309e-05
-2.49652369296285e-05
-5.89528495865001e-06
-2.25135033063379e-05
1.38931915927281e-06
-2.50169150561128e-05
-2.94740980397086e-05
-3.61953315093457e-06
-1.97616627847995e-05
-8.62603735922411e-06
-1.73737604183094e-05
-2.65581257980604e-05
-2.03700640492183e-05
-4.05559067723341e-05
-2.90340454242274e-05
-2.83290167056878e-05
-1.34640513382472e-05
-1.99546715597587e-05
-1.9751089443913e-05
-2.35852417049571e-05
-1.88046844092051e-05
-3.69980928740129e-05
-2.98708301429028e-05
-3.14679207167752e-05
-1.34802059771786e-05
-1.65575705706392e-05
-1.78604927218733e-05
-2.73472546078127e-05
-3.14220379740332e-05
-8.06046854443106e-06
-2.3151138680529e-05
-3.56260444893764e-05
-1.54120417687392e-05
-1.8774675728657e-05
-2.32078002415853e-05
-2.75684963040287e-05
-1.18040101767674e-05
-3.25016478508818e-05
-3.98306843352096e-05
-3.39770543767432e-05
-1.4874772820195e-05
-1.16481217536502e-05
-1.27254641965408e-05
-2.72549656424294e-05
-1.85313040345077e-05
-2.34155808095784e-05
-4.88931428250554e-06
5.66246906019211e-07
-4.58076885286971e-06
-4.06384281607039e-05
-2.65955832249151e-05
-1.57001552285212e-05
-3.86390456973875e-05
-5.7918108379828e-06
-2.25637652638493e-05
-2.03072867812535e-05
-2.55459092291469e-05
-3.02082330142406e-05
-4.03748403269436e-05
-2.22483239691978e-05
-1.0318495037625e-05
-1.80009867847451e-05
-2.31922735532602e-05
-1.20309776529639e-05
-2.502291636401e-05
-8.69794420183449e-06
-3.12171320290783e-05
1.9474539251829e-06
-2.37919848715765e-05
-2.3633763321687e-05
-2.08529016772348e-05
-1.29517282879963e-05
-2.56299687428486e-05
-2.97850765318281e-06
-8.11116654186206e-06
-3.4503973105849e-05
-2.35598725810596e-05
-2.48708214427044e-05
-1.23813877462934e-05
-4.02425594293362e-05
-1.18147685969331e-05
-3.55489112817725e-05
-8.90816357752021e-06
-3.11667033448734e-05
-1.22748258500622e-05
-2.16799253112421e-05
-5.05387769000233e-06
-3.19508678496798e-05
-1.22317536211877e-05
-4.45891683891149e-06
-6.97612991119735e-06
-6.17281348868487e-06
-2.99418753730762e-05
-2.09810525357664e-05
-3.75422727330048e-05
-1.79798052838059e-05
-1.98162630658301e-05
-1.60773517117676e-05
-2.80572621147913e-05
-3.20003310880253e-07
-1.37498181375275e-05
-3.52988062368944e-05
-2.10638970507238e-05
-4.77131725881015e-05
-1.00138199643924e-05
-2.96074268289523e-05
-2.33831007763581e-05
-2.50439682734286e-05
-3.23597420028873e-05
-1.59165555031744e-05
-1.41688466463853e-05
-1.91310008978917e-05
-1.44889499372151e-05
-1.89146596397277e-05
-1.93446265266047e-05
-1.46985277332255e-06
-2.83771725748993e-05
-4.26623201655753e-05
-1.51267243756979e-06
-2.44394066220099e-05
-8.49285319495751e-06
-1.37208481687065e-05
-2.24963336679756e-05
-1.43515148617778e-05
-8.54438625717514e-06
-3.04563597206585e-05
-2.11255741605257e-05
-2.1788799987365e-05
-1.01303789403909e-05
-1.22210248056013e-05
-1.98843778356301e-06
-2.60999066801061e-05
-2.01948147023717e-05
-1.40884580854665e-05
-3.06866027184069e-05
-1.67246984991827e-05
-1.84309841517282e-05
-2.82861800552623e-05
-8.496645641978e-06
-2.25681280535214e-05
-2.53784417208389e-05
-1.97321036043171e-05
-3.60592022937185e-05
-1.94520617956101e-05
-3.51304902855038e-05
-1.92872078004615e-05
-2.57349934479009e-05
-1.69733989394185e-05
-2.80152644937301e-05
-2.0926930196918e-05
-1.92033451975927e-05
-1.84190419396124e-05
-2.9301941081207e-05
-2.60011789656998e-06
2.19451317286077e-07
-2.00380414413137e-05
-6.01251236360939e-06
-1.72386465124012e-05
2.83732965198649e-06
-1.43375987986833e-05
-2.16501471465734e-05
-3.14245054043593e-05
-2.98727645906989e-05
-1.99155864687598e-05
-2.89478729500211e-05
-4.46875932410376e-06
-2.97403263682922e-05
-1.29032726755375e-05
-2.40484494805675e-05
-1.50177515048677e-05
-1.61497571747759e-05
-2.96164455712136e-05
-1.87233414540594e-05
-4.21559011694973e-05
-5.4819332869532e-06
-2.96523275082349e-05
7.6724969284284e-06
-3.06840684253436e-05
-9.25110929466272e-06
-8.23988448868221e-06
-2.82961207843939e-05
-2.28128684999021e-05
7.78232336485747e-06
-6.40965007563655e-06
-1.42200966936197e-05
-4.00146644466473e-06
-5.55850977501997e-06
1.82260392909282e-06
-2.40385253644504e-05
-2.09083065014694e-05
-1.52670902791779e-05
-4.25514665866319e-05
-4.51550340429587e-05
-3.44680269491966e-05
-3.54420391997273e-05
-5.70039386612037e-06
-1.53949265163783e-05
-2.85951522808272e-05
-2.44895198088368e-05
-2.10091640835164e-06
-2.33260167835041e-05
-3.61552056728252e-05
-2.23154942200121e-05
-2.56409132869191e-05
-8.19392371593761e-06
-1.9529119179053e-05
-3.6683350535269e-05
-2.579168028963e-05
-1.73228188194268e-05
-3.69017564645342e-05
-2.22299718533419e-05
-2.2479833367803e-05
-3.1040908403601e-05
-1.87403690026205e-05
-1.00949855193704e-05
-1.91109617516877e-05
-2.55066147708006e-05
-2.03085731430918e-05
-1.88083600157199e-05
-1.79334512083226e-05
-3.36940828743372e-05
-1.87050978378266e-05
-1.81689637372201e-05
-3.10794518310787e-05
-9.58565764405958e-06
-9.30181825443481e-06
-1.52159698748091e-05
-3.1499633913222e-05
-2.35256340655499e-05
-3.92276197289393e-05
-3.34092769905363e-05
-3.20925232273407e-05
-9.81617589281389e-06
-1.92556270169138e-05
-1.84299497809155e-05
-3.20451739433126e-05
-1.03664844340417e-05
-1.32270363063361e-05
-2.43532209061052e-06
-3.43187417503779e-05
-3.96221551548483e-05
4.26072088785769e-06
-2.43320303042503e-05
-1.09620252164891e-05
-1.60278377831805e-05
-1.12117011549281e-05
-1.25685497911929e-05
-5.83694253928267e-06
-2.75437336343641e-05
-2.60152759785685e-05
-1.55438698405902e-05
-9.78383747972525e-06
-5.98107839083542e-06
-2.3854909680167e-05
-2.28182353874029e-05
3.82159955287539e-06
-5.33898089660722e-06
-2.00715857848258e-05
-1.48233691721728e-05
-5.55797020679024e-06
-1.78933729538198e-06
-1.20776098713599e-06
1.50649989230049e-06
-8.17961840866319e-06
-7.0114056391866e-06
-2.48766646773687e-05
-2.56783267563613e-05
-7.44003966874602e-06
-2.84550295038325e-05
5.44793186642362e-06
-1.22548268812072e-05
-2.19701048611401e-05
-2.02093835945043e-05
-1.91825563593094e-05
-9.52591573712338e-06
-3.18352292404385e-05
-1.14178207787042e-05
-1.7937597734932e-05
-1.52788840069313e-05
-2.01773246528146e-05
-2.72340663079787e-05
-1.29441497065944e-05
-1.80908178273494e-05
-8.15164562345628e-06
-3.57305936696555e-05
-3.83779926135325e-05
-2.0192667325063e-05
-2.37493812264204e-05
-2.82597440246196e-05
-1.8613320252828e-06
-5.62811999012675e-06
-1.48604336487271e-05
-2.8863239296074e-05
-2.95017554323731e-05
-1.32876382835362e-05
-2.15111475605754e-05
-2.57413545367441e-05
-1.46321820956376e-05
-2.04279960419753e-05
-4.96881421883592e-05
-1.70028221283093e-05
-6.87469184516932e-06
-2.90209299941089e-05
-3.17740890029328e-05
-4.49561123273263e-05
-2.06436554273114e-06
-4.49374548304137e-07
-2.5481160722377e-05
-1.08178767788406e-05
-1.37290839798851e-06
-2.14829736669458e-05
-2.00405224029395e-05
-3.6289735890904e-05
-2.41015661826381e-05
-9.34221367612687e-06
-2.67952916218604e-05
-1.48637167372015e-05
-2.92898107214354e-05
-3.27326346912424e-05
-2.57665120396196e-05
-1.24630240892761e-05
-2.61976090716227e-05
-1.86194352910401e-05
-2.89590898368952e-05
1.81475906397883e-05
-3.02213207941021e-05
-1.68357895148191e-05
-8.540182261348e-07
-5.93948570891245e-06
-1.50762593411124e-05
-2.26004810676772e-05
-1.68201493105202e-05
-2.06858558679805e-05
-1.22432356979857e-05
-1.92553973009415e-05
-1.04835817705756e-06
-9.85538341558083e-06
-1.6930829678004e-05
-3.42356401382736e-05
-2.31497404486928e-05
-2.60244242182446e-05
-1.03731599614314e-05
-3.65618962838503e-05
-1.8162006804538e-05
-2.12246544994392e-05
-3.52936711338647e-05
-4.04410840269578e-05
-2.75922428803258e-05
-5.85129361777345e-06
-2.84041303757907e-05
-2.54073018515521e-05
-2.46188380699383e-05
-3.77095491551342e-05
-4.26862629151337e-05
-1.81480319110113e-05
-1.17287715821944e-05
-2.79579815309501e-05
-3.94807709607338e-05
-2.3515102748011e-05
1.3572053622431e-06
-2.60610881544938e-05
-7.88953913723259e-06
-2.41797981383839e-05
-8.32800107676673e-06
-2.35150126095371e-05
-3.69061761507328e-05
-2.09841884743716e-05
-1.80746998272367e-05
-1.94473681807402e-05
-1.67282206391387e-05
-1.98691637351769e-05
-2.31308199984868e-05
-1.65278082060541e-05
-2.61648003808114e-05
-3.53259585394319e-05
-1.18205665164545e-05
-5.11779040063842e-05
-1.37854792307239e-05
-2.62116393767879e-06
-3.09226842580119e-05
-3.39923009594848e-06
-1.3076491691906e-05
-2.22003911012247e-05
-2.958333993024e-05
-1.06746622499968e-05
-2.07411679020174e-05
-1.61468705862309e-05
-1.14655289447834e-05
-3.04392158205487e-05
-2.14240658585838e-05
-6.85335168026988e-06
-3.13379170526691e-05
-3.75620395394675e-06
-4.34013189243428e-05
-3.74633060703344e-05
-4.4626408449035e-06
-6.87354194682988e-06
-2.38663775764324e-05
-2.5634041465773e-05
-2.75548508087456e-05
-6.63497991017927e-06
-2.45253902868427e-05
-1.51435555177323e-05
-7.15250566432828e-06
-2.90534942682057e-05
-1.89533888815572e-05
-3.65449910336065e-05
1.21003689891283e-06
-7.678791756995e-06
-3.19431056761948e-05
-2.04864488659309e-05
-1.61177267365903e-05
-1.8704391991975e-05
-1.5838848976123e-05
-2.17648704250815e-05
-9.77092141007437e-06
-1.48580846434607e-05
-1.66095160678817e-05
-1.4415196509843e-05
-3.48399063210134e-05
-4.28388109252782e-05
-2.44510046786961e-05
-1.33005388028532e-05
-1.87974944937347e-05
-2.9763725627658e-05
-1.30692681033605e-05
-3.25398808207083e-05
-1.73833701249151e-05
-2.11434824930444e-05
-2.15891523709187e-07
-2.21651720210444e-05
-7.6486599721629e-06
-3.31205702958947e-05
-1.7132841777809e-05
2.42135696721816e-07
-4.37719524277441e-05
-2.09559147512936e-05
-4.25058668719676e-05
-2.28557821006335e-05
-6.16219655763396e-06
4.51268148880209e-06
-6.77683612014429e-06
-3.29709943627189e-05
-7.80168294897425e-06
-3.74392800327695e-05
-1.70669903743044e-05
-1.52538614466844e-05
-2.76076156291436e-05
-3.23026506537846e-05
-2.78942311744778e-05
-4.2218083514495e-05
-1.30656229120167e-06
-1.53799261267072e-05
-3.33480470958322e-05
-1.03242011028091e-05
-8.86375064848314e-06
-2.23680757123096e-05
-1.59231614150982e-05
-1.60194707361907e-05
-2.58852566716235e-05
-1.8011144467092e-05
-1.99973950484876e-05
-1.17349755569794e-05
-1.67874315070466e-05
3.31559890972496e-06
-1.72677553173683e-05
-5.11967779296125e-06
1.30358040022646e-06
-2.83740671623229e-05
1.12056689036797e-05
-1.5884454955387e-05
-2.04444948386253e-05
-4.0376331412784e-06
-1.4167249027211e-05
-2.22994103342695e-05
-3.0379789674493e-05
-3.50325021758319e-05
-1.05709971869219e-05
-4.99589293895324e-05
-8.89486642409419e-06
-1.44730203620769e-05
-3.12699473915556e-05
-2.78241105332826e-05
-1.54581313496132e-05
-2.33294593649702e-05
-2.84771817975652e-05
-7.40526117549e-06
6.30105934760987e-06
-1.48728263623099e-05
-1.64869995014235e-05
-1.52828679347233e-05
-1.94525125411381e-05
-7.72346618609787e-06
-1.97927682228165e-05
-3.03232769606475e-05
-3.69161435388915e-05
-1.19352039913595e-05
-2.00881309533967e-05
-2.890883397923e-05
-1.2886406212311e-05
-1.6634655298536e-05
-3.62357561151162e-05
-3.04488672923381e-05
-6.45656372155958e-06
-2.01413826091729e-05
-3.25652911156086e-05
-1.02407806349561e-05
-3.22486971056291e-05
-2.83267408397965e-05
-2.39859086566343e-05
-3.25884267810282e-05
-4.10710573813329e-05
-3.4692850514057e-05
-1.50983812901551e-05
4.2680085030909e-06
-1.32279328998591e-05
-2.73206137156911e-05
-3.41290449706759e-05
-2.19878093980635e-05
-2.3161511098346e-05
-2.25980471611848e-05
-6.38078621268833e-06
-1.55516010917301e-05
-3.87334190775149e-05
-1.83667708981953e-05
-3.08239456364052e-05
-3.97225964425215e-05
-3.53621834922626e-05
-3.26868899848589e-05
-3.01239307637037e-05
-7.17710192636517e-06
-2.67940401110951e-05
1.46994824059919e-06
-1.23833113643793e-05
-1.30558500931682e-05
-1.1014382291266e-05
-1.10395034895226e-05
-2.08572383855892e-05
-2.31526787489261e-05
-1.66609888137377e-05
-1.96696514160338e-05
-1.35563106715001e-05
-1.43083147924888e-05
-2.16277877007519e-05
-1.17350199662456e-05
-8.11660699902712e-06
-1.71990782937285e-05
-2.17856734764951e-05
-1.37409086358005e-05
-6.06816219653544e-06
-3.00409417167354e-05
-3.39571006073777e-05
-5.35336219062034e-05
-1.74320728921203e-05
-1.59608007849776e-05
-1.24632871036645e-05
-1.03572842502911e-05
-2.52369529581695e-05
4.87815336574579e-06
-2.65643722086981e-05
-1.6359421328201e-05
-1.3246135906524e-05
-5.3315716570105e-05
-3.40845361469789e-05
-2.38110264216858e-05
-2.40871512343673e-05
5.80868882881811e-06
-1.95505019733737e-05
-2.80578489341486e-05
-2.2129885001348e-05
-2.9804234409323e-05
-4.58849706602838e-06
-3.53345144405272e-05
-2.490426667763e-05
-2.63682705258008e-05
-2.81723861799869e-05
-1.40905763709836e-05
-2.08073560485625e-06
-2.42568364294193e-05
-3.41747137037659e-05
-2.18082520888506e-05
-2.12998741050222e-05
-1.73424484287977e-05
-3.26839536292079e-05
-1.93142799580089e-05
-2.51611566921918e-05
-1.37248672603182e-05
6.56569806923193e-06
-9.36971476997916e-06
-2.42312077981276e-05
-1.89703007484516e-05
-1.55674997107264e-05
-1.02688029969904e-05
-1.10306168395778e-05
-2.1649898049881e-05
-2.43660080391053e-05
-2.8006302502032e-06
-4.01450421351917e-06
-2.01243042563716e-05
-1.55877015658839e-05
-4.008562466654e-06
-1.70806052167203e-05
-5.78059803146193e-06
-2.89825220540142e-05
-2.00749051775854e-05
-2.48774261285808e-05
-2.54640424835027e-05
-3.2770749936207e-05
-8.00077975713341e-06
-4.86264806083202e-05
-2.78763313537134e-05
1.00959897918065e-06
-3.64549492819834e-05
-1.79434930281353e-05
-1.89094843406821e-05
-1.90466853149366e-05
2.70992384663949e-06
-3.6117777991493e-05
-2.9770146871046e-05
-2.77204584997653e-05
-1.35590879466351e-05
-1.35062707257803e-05
-2.09995882197402e-05
-2.5140299323439e-05
-2.42981332955319e-05
-1.90137953683917e-05
-3.44514415520386e-05
-2.65412912300746e-05
-1.81976211202107e-05
-3.55629298820334e-05
-4.23653420176751e-05
-1.32183990887015e-05
-1.27285072983994e-05
-1.99398846072369e-05
-2.45660289124618e-05
-3.16937097584552e-05
-1.06249622363338e-05
7.96698132212993e-07
-1.15858012267737e-05
-3.03989583725248e-05
-2.6817658918503e-05
-3.01354788913866e-05
-1.53390489770143e-05
-6.82202934292807e-06
-9.8141652094104e-06
-1.74719448893622e-05
-1.48064730153638e-05
-3.30856267417957e-05
-1.82014211671945e-05
-2.29072176685593e-05
-1.98665621900059e-05
4.04160152152781e-06
-4.72246221692575e-05
-2.90106705107067e-05
-3.08703035748422e-05
-1.71692676930962e-05
-3.38432724764171e-05
-2.59790966227942e-05
-3.24994059656937e-05
-5.87872920868399e-06
-7.58253176348748e-07
-3.54500524967565e-05
-5.70171627517866e-06
-5.39220211747493e-06
5.684803405658e-06
-1.771261139651e-05
-1.58827157648794e-05
-7.48766490187794e-06
-1.54709671189427e-05
-1.68819821158824e-05
2.41985402528078e-06
-2.97415456900757e-05
-2.2067030003422e-05
-3.50135637219615e-05
-2.01630247852606e-05
-7.819685816431e-06
-4.33364396825066e-05
-3.70137662138826e-05
-2.7507423297563e-05
-3.08011139141667e-05
-2.5515963788105e-05
-1.08045098645331e-05
-4.94853145800597e-05
-2.31356712078773e-05
-3.12019774557441e-05
-1.64317662549489e-05
-3.83555311424148e-05
-9.99752237238201e-07
-1.69640103747989e-05
-2.8268069236228e-05
-4.07462972152373e-06
-1.26881620368581e-05
-3.06934398930969e-05
-2.71377879967587e-05
-2.08143311893775e-05
-1.95630157451221e-05
-2.81472557212428e-05
-4.91273256324561e-05
-8.76415089641945e-06
-1.97874840561356e-05
-1.42988015917877e-05
-2.37401654710578e-05
-4.32801156166458e-05
-1.54803975120158e-05
1.93979915866992e-06
-5.10972484487501e-06
-1.50254226715776e-05
-1.28544190800924e-05
-3.76950737765282e-05
-1.23849948828977e-05
-1.73213113309939e-05
-1.59310907136714e-05
-1.29042776957957e-05
-7.68405019675754e-06
-2.35243865919562e-05
-2.21120365127937e-05
-2.06374438034839e-05
-1.61237444888074e-05
-1.20867362494333e-05
-1.55609949476147e-05
-2.55416590146891e-05
-1.68995208092465e-05
-2.09471011544583e-05
3.33751274988395e-06
-1.69231600577785e-05
-4.21071472971557e-05
-3.83120161642631e-05
-1.64178214866066e-05
-4.03293306968671e-07
-3.3274837754253e-06
-1.72027056899098e-05
-2.62034161741433e-05
-1.05921528849582e-05
-2.49357303378497e-05
-2.71903245922542e-05
-8.21215033924399e-06
-5.61499667679079e-06
-2.29442281253303e-05
-1.42241445104802e-05
5.24946192625915e-06
-4.09602450227377e-06
-1.86671374775143e-05
-1.04950964237738e-05
-4.34083923134393e-05
-2.20920114100481e-05
-4.1172329838757e-05
-4.44933013181228e-06
-3.37625663817649e-05
-1.06214731101665e-05
1.11607612730799e-05
-2.95778658210361e-05
-5.40254250854809e-05
-3.17639972916073e-05
-1.63808066240162e-05
-1.75540722498114e-05
-1.88926259251197e-05
-3.79448756641683e-05
-3.38084788192813e-05
-1.30766721736384e-05
-1.4599123693793e-05
-9.93039772559374e-06
-1.73152217593745e-05
-3.1213353573638e-05
-4.37750817336634e-05
-2.07897290755499e-05
2.59314381021574e-07
-2.44783546868078e-05
-2.9118844144764e-05
-2.0145238882579e-05
-5.53792726597148e-06
-2.66992521242082e-05
-1.82506485081362e-05
-2.85914731397549e-05
-3.69033997919918e-05
-2.8190436757428e-05
-5.83404061220387e-06
-3.11847651216615e-05
-2.31837066549943e-05
-4.54702797502394e-05
-1.99828580221418e-05
-5.78286343520297e-06
-1.46668162213914e-05
-2.76725579531483e-05
-8.45479173405848e-06
-1.35183865720152e-05
-1.75643833321192e-05
-3.40195292270561e-05
5.37945883371142e-07
-3.18785301121647e-05
-2.93382990553613e-05
-1.82678724269208e-05
-2.73811876216894e-05
-2.34537474488125e-05
-1.60515802312329e-05
-1.13884227693452e-05
-2.08167362660053e-05
-1.36478761062976e-05
-1.06580028501e-05
-1.37348680530383e-05
1.29690655955022e-06
-3.56345011291514e-05
-2.34718692743511e-05
-2.97761447281478e-05
-3.38285206985182e-05
-2.2462810984221e-05
-7.55746057955039e-06
-2.70662275585773e-05
-3.30334477877766e-05
4.14008602828115e-06
-4.40445667646284e-05
-2.89762869616788e-05
-2.04718510078392e-05
-3.9488589267783e-05
-7.68398412945466e-06
-1.39350455454627e-05
-3.41236581343459e-05
-6.55760948563329e-06
-1.64909910655689e-05
-3.99590710244688e-05
-1.69590274457717e-05
-8.34448161952311e-06
-3.56717869762443e-05
-1.90957112882995e-05
-1.99121915181756e-05
-1.7964063640991e-05
-3.37320894074935e-05
-2.78196453845177e-05
-4.88049630622335e-05
-2.53350560631002e-05
-2.79059907429376e-05
-3.41289803908691e-05
-1.81273271165472e-05
-2.41839965443187e-05
3.05497457328464e-06
-2.23464705507004e-05
-4.05994889237886e-05
-3.82151716811665e-05
7.8260190964653e-06
-5.75252155317823e-06
-2.47686918185716e-05
-2.58068155187364e-05
-8.69084853641661e-06
-2.18973498300617e-05
-1.80088602356071e-05
-1.76226790284746e-05
-1.18537179103099e-05
-2.85744088126928e-05
-3.31590239163493e-05
-3.18847970183201e-05
-6.42982479649307e-06
1.0022674966435e-05
-1.2832231444831e-05
-1.6023471243005e-05
-2.20451717859093e-05
-2.72134758360467e-05
-2.07486294712885e-05
-2.96380466620266e-05
-1.41361496965585e-05
-2.92773997381811e-05
-1.4861592771628e-05
5.57336090463276e-06
-4.2106785774081e-06
-1.82938657487004e-05
-3.52088966120407e-05
-1.80848173721694e-05
-1.1072517349407e-05
1.03646165710772e-05
-5.28211283497177e-06
-1.93911678401132e-05
-9.00733855970892e-06
-2.58592578063938e-05
-1.24020669001989e-05
-1.14201823959296e-05
-1.34552849938392e-05
-2.51192313931723e-05
-1.7366826070992e-05
-1.71318011463636e-05
-3.60855841290268e-05
-1.37360152522034e-05
-1.03195243164451e-05
-2.05378103816412e-05
-2.41253693978884e-05
3.90014434123373e-06
-3.05189657834056e-05
-3.20813486544861e-05
-6.50185962508383e-06
-3.52107869553869e-05
-2.23487349303668e-05
-3.13845283622731e-05
-1.07698045515796e-05
-2.93237577080173e-05
-2.5631287713276e-05
-2.04527123678246e-05
-8.10340267864558e-06
-1.58745416435679e-05
-1.21224246163778e-05
-9.68948244661315e-06
-8.84543588225163e-06
-3.77917201985853e-05
-1.19624451734828e-05
-1.14121656946813e-05
-7.56093586445288e-06
-3.11192948385768e-05
-3.10006027034797e-06
-1.95868600874757e-05
-3.25819379769439e-05
-8.61321105233356e-06
-1.63416949590121e-05
-3.24764292891264e-05
-8.86607740602436e-06
-2.51397044818267e-05
-2.75222627664679e-05
-1.21607937984894e-05
-1.81761985430852e-05
-2.56866372226223e-05
-4.93408463963116e-05
1.01896346586111e-05
-1.88089867568709e-05
-1.98938815756005e-05
-1.62814097928483e-05
-3.46898304113363e-06
-1.68154531848761e-05
-3.28212313819666e-06
-1.82365705884055e-05
-1.40300022187402e-05
-1.32812681907716e-05
-1.31784255323692e-05
-2.08470339574484e-05
-2.56250219699374e-05
-3.4682304015747e-05
-3.77835692068231e-05
-2.34653141102038e-05
-1.16136642248194e-05
-1.17375053635111e-05
-5.56898768014234e-06
-8.53684611477177e-06
-3.93119005739959e-05
-2.36790814339575e-05
-2.41327754639426e-05
-2.20470783219994e-05
-1.41156914873783e-05
-1.59348391511843e-05
-3.98146350477641e-05
-2.42413285478081e-05
-2.5072126039527e-05
-7.33519454733523e-06
-3.88697701233919e-05
-2.03126099387419e-05
-7.69426257726506e-07
-2.77007749993672e-05
2.29858911740247e-06
-2.07141027534513e-05
-2.16208984056126e-05
-1.79883191231515e-05
-2.20804734528814e-05
-2.67454364155981e-05
-1.42636533753292e-05
-2.56731336045379e-06
-1.48666514514568e-05
-2.37284930214894e-05
-2.43679159443457e-05
-2.90278741996673e-05
-1.38669187755877e-05
-3.0556119438052e-05
-2.84465562297302e-05
-2.15043022098061e-05
-9.39290696742479e-06
-2.80612492434904e-05
-1.65330742329882e-05
-6.89624060218227e-06
-1.03524946244644e-05
-1.32799699152543e-05
-3.5960232507137e-05
-2.36102117532378e-05
-4.79708048280015e-05
-3.35788952577772e-05
-2.54231856872744e-05
-2.19097912479935e-05
-1.31184072818746e-05
-1.73714240368617e-05
-2.08035772035007e-05
-2.28991051208573e-05
-1.02903951325408e-05
-4.07199937129559e-05
-2.73453277655971e-05
-3.49511470065496e-05
-2.90256223108775e-05
-9.79536876916595e-06
-7.78254160252748e-06
-4.45690055173327e-05
-2.46276068046848e-05
-3.68300966490699e-05
-1.980935264573e-05
-1.72896661436175e-05
-2.64179047947607e-05
-2.84712086213378e-05
-5.33576893720725e-06
-6.72746515926046e-06
-3.9273527950811e-05
-2.46307780320006e-05
-3.29576930740353e-05
-3.11038300832133e-05
-1.46504963113586e-05
-3.89376908996589e-05
3.46707836433508e-06
-1.04946985928557e-05
-2.08497966174121e-05
-9.74962405275249e-07
-2.34034915802618e-05
-1.81956318988284e-05
-2.26672120543992e-05
-3.16782866591798e-05
-1.19670346282501e-05
-4.46465621096187e-06
-3.98094495423499e-05
-1.07190460872746e-05
-1.37793410966002e-05
-3.06091339168582e-05
-2.6693078239457e-05
-1.68988012019914e-05
-2.24427128693276e-05
-3.0629104658992e-05
2.63782644089018e-06
-3.93193545879432e-05
-1.83600773702717e-05
-4.87760662586421e-05
-1.05077850327081e-05
-1.90064180710736e-05
-3.95267442799162e-05
-1.93736691923294e-06
-8.72950051691119e-06
-2.47991643743288e-05
-1.29723982078784e-05
-1.46799361274296e-05
-5.39499263130353e-06
-4.69170840370699e-05
-1.87639677262275e-05
-2.08581030793703e-05
-1.84238912149201e-05
-2.24630957883729e-05
-1.08988934508504e-05
-2.11470366909638e-05
-1.83772482423608e-05
-1.76719827409436e-05
-2.53359249948837e-05
-1.31787083058389e-05
-8.76187284280214e-06
-2.85354292112351e-05
-3.19640583547284e-05
-1.75862628606255e-05
-3.99594589419371e-05
-3.82850617767038e-05
-2.11131323188896e-05
-1.8892911978184e-05
-2.99134969137436e-05
-2.59760431362536e-05
-4.82806474753232e-06
-3.87727248555607e-05
-2.28242462605207e-05
-4.87608555329874e-06
-3.47700603043775e-05
-1.32515678305325e-05
-4.73914132227286e-05
-2.3426812523772e-05
5.75085190805704e-07
-3.26395383569395e-05
-1.45376742032197e-05
-1.88465023556204e-06
-2.38775140604262e-05
-3.07824553198798e-05
-3.35114356777668e-05
-2.72775378858665e-06
-1.10277888050569e-05
-2.76863871595136e-05
-1.64285296055021e-05
-1.29073643045871e-05
-2.96832314814923e-05
-1.61722527129575e-05
-1.3942348756047e-05
2.45868233617154e-06
-1.82902995459996e-05
-2.77693261934884e-05
-1.80763556052557e-05
-2.54619530300799e-05
-3.23269233689573e-05
-2.44602472637859e-05
-2.3157712357513e-05
-4.14869039342924e-05
7.17644806092143e-06
-2.0337022733953e-05
-1.70465988176176e-05
-2.46096193353331e-05
-1.89341236304813e-05
-1.36151597642208e-05
-9.6127512746474e-06
8.84353171969567e-06
-1.24783263387748e-05
-2.29330567056952e-05
-1.97813609865567e-06
-3.78015143462887e-05
-2.79105440465298e-05
1.40436398400019e-06
-1.60164028132315e-05
-1.54189376785615e-05
-2.23487286196457e-05
-1.18464725323598e-05
1.44143910474979e-06
-6.63238366192101e-06
-1.5301824709104e-05
-2.79472038922993e-05
-1.86396400852728e-05
-5.80176982743484e-06
-6.03278943620116e-06
-3.36735459149116e-05
-2.8181358662796e-05
-3.36946452924895e-05
-2.13066551901394e-05
-2.4540769291073e-05
-1.86120752586219e-05
-1.17724190953612e-05
-3.50068879790083e-05
-3.2447019622391e-05
-3.2179045624663e-05
-1.64801954684192e-05
-2.34778347118621e-05
-2.94240451447043e-05
-3.97245981695842e-05
-1.76372589192521e-05
-1.96953743797483e-05
-3.20772982410011e-05
-3.0968216503005e-05
-3.1797117656871e-05
-1.60412272478947e-05
-3.35595467906884e-05
2.63015807205534e-06
-2.0502622519362e-05
-3.04571847990452e-05
-2.44999199911001e-05
-1.99975473291096e-05
-1.33097917643199e-05
-3.94769300974772e-05
-2.69348035095536e-05
-2.14544398450668e-05
-1.60329659753359e-05
-2.18118864059792e-05
-2.64434965108175e-05
-4.61397134585246e-05
-1.4991313565552e-05
-3.65677815092358e-05
-4.54137442252321e-06
-2.75222551188907e-05
-4.70531355135524e-05
-6.67222295253056e-07
-2.90996197287287e-05
2.60918765666172e-06
-4.5431783898619e-05
-5.29885825550388e-06
-1.62492541050743e-05
-9.01142294193712e-06
-4.10635065202428e-05
-2.72566504060489e-05
-2.991126628436e-05
-2.41162797024959e-05
-2.11545419025983e-05
-1.5167988958539e-05
-9.57296160818727e-06
-1.28351025135448e-05
-3.19775661338785e-05
-7.04757873526739e-06
-4.22024202013797e-05
-1.02078247151364e-05
1.64742002367536e-05
-3.74206724859459e-05
-4.04447962429377e-05
-4.01459755887025e-05
-1.24716529166471e-05
-1.90249806906925e-05
-2.29591268188482e-05
-1.9097374421674e-05
-3.42707308266852e-05
-8.88310313172765e-06
-2.7330446593203e-05
-3.4476950749165e-05
-3.32519523102315e-05
-2.39782918501867e-05
-2.65656293422984e-05
-4.28147504136985e-05
-1.28989172607485e-05
-1.45739735708751e-05
-4.68516243412025e-06
-5.84188496124305e-06
-3.80062595989543e-05
-2.2693932982128e-05
-3.67225246056257e-05
-1.68806133089527e-05
-2.84380158807519e-05
-2.66715928023656e-05
-1.4536799412142e-05
-1.62289938222225e-05
-1.75654297826092e-05
-1.12490938956615e-05
-3.54142105341521e-05
-8.04031181373218e-06
-2.74867277675759e-05
-3.99941764297995e-05
-1.00377352566741e-05
-2.06018911350714e-05
-3.065162494439e-06
-9.84512479984309e-06
-2.58243202833874e-05
-1.71905287856755e-05
-1.11412574323938e-05
-1.85005189508694e-05
2.45311315823955e-06
-1.28045634287706e-05
-2.53860872686762e-05
-1.38224187077023e-05
-2.11739560744506e-05
-2.71345820139908e-05
-3.68581577121821e-05
-2.39832780402558e-05
-1.59071944750392e-05
-2.2257664364115e-05
-1.4618551556833e-05
-1.8206505070872e-05
-2.22021985040274e-06
-8.83949132254676e-06
-1.94900278491601e-05
-4.89735341087614e-06
-7.69000863715078e-06
-3.1128777700097e-05
-2.58900652052182e-05
-1.09933118776355e-05
-1.78180035482459e-05
-2.28402868608583e-05
-2.71838208383003e-05
-5.48772115252051e-05
-2.60885767010599e-05
-1.96924594265484e-05
-2.0651536218867e-05
-2.5968101467672e-05
-2.72943753526151e-05
-2.63714791784568e-05
-2.24121406289418e-05
-3.56287152769515e-05
-2.10968561471085e-05
-2.09675030690038e-05
-3.33290337063446e-06
9.12895082087474e-06
-1.13651213136874e-05
-2.90726786484425e-05
-1.69982905796528e-05
-1.62165306252188e-05
-9.99930306416472e-06
-1.85011011724417e-05
8.983772789495e-06
-7.3382556140265e-06
-1.90268099360521e-05
-1.0740194116156e-05
-3.3031163554904e-05
-2.90187653253287e-05
-2.55553420329629e-05
-3.38792774533726e-05
-2.64702991518566e-05
-2.28674601944615e-05
-3.16581222645217e-05
-2.1562446729059e-05
-2.31232609004788e-05
-1.49922846546022e-05
-2.07097475835917e-05
-2.60896986261056e-05
-6.72572045937626e-06
-2.14609711223093e-05
-2.16752952866524e-05
3.22969472297141e-06
-2.97129222226078e-05
1.18759959937789e-05
-7.65444538183738e-06
3.66734184866388e-06
-4.73147416138182e-06
-2.72864525148166e-05
-3.46780208625129e-05
-3.44367534523629e-05
-4.27399134686374e-06
-2.45700150575469e-05
-2.7809418216381e-05
-1.37516962474532e-05
-3.27612946376718e-05
-1.45938666563058e-05
-5.29692460635882e-06
-3.04549517211661e-05
-3.14561812558622e-05
-1.46095062393389e-05
-3.30395032665291e-05
-2.56092869575351e-05
-2.165065534651e-05
-1.30900039541907e-05
-3.9329383936994e-05
-2.98573115296507e-05
-2.8470687959269e-05
-3.82668010124149e-05
-3.16284330438257e-05
-2.22494198056814e-05
-3.55711519842804e-05
-8.30564576033099e-06
-2.36777662854113e-05
-1.83972344887361e-05
-1.58179386618745e-05
-1.3889748564195e-05
-2.59639787222641e-05
-1.74303166475079e-05
-1.69751376596391e-05
-5.27114012384297e-06
-9.08703029063551e-06
-2.09805219756851e-05
-1.56730024927188e-05
-4.39564090393074e-06
-2.37120263324772e-05
-1.31942356691397e-05
-1.78910724013203e-05
3.26309311789029e-06
-2.0745169147194e-05
-1.47763463642272e-05
-7.3189808473637e-06
-2.5064533144246e-05
-1.7332494225042e-05
-1.05597233045649e-05
-2.6463918142761e-05
-7.6869869895457e-06
-1.54901916407923e-05
-6.59771874033085e-06
-1.63898946970566e-05
-4.46291050375099e-06
-1.53525573786027e-05
-1.58488883907068e-05
2.19623170486165e-07
-1.44060871163679e-05
-3.86563293754992e-05
-6.0821570168466e-06
1.01896624874019e-05
-1.36793465890473e-05
-2.36258986505146e-05
-1.62868256426163e-05
-2.28613941848151e-05
2.50347457058103e-06
-2.55626916550869e-05
-6.43181014715368e-07
-1.78836788065864e-05
-3.77940941640471e-05
-2.61254404598957e-05
-2.86055801991451e-05
-1.85506842907381e-05
-1.37972325361149e-05
-1.06124259081213e-05
-3.08826760302121e-05
-2.16388491069426e-05
-1.15389070101065e-05
-2.22266187204199e-05
-5.93193930320855e-05
6.10010229143596e-06
-5.77958329341855e-07
-4.24983351053363e-05
-1.32488453042354e-05
-3.3351244666125e-05
-1.77053570220702e-05
-1.76285814230402e-05
-2.33371387108668e-05
-2.22400472762723e-05
-1.18059050413544e-05
-1.69324344581434e-05
-1.67470423732197e-05
-3.68621110714808e-05
-2.28566823829944e-05
-2.63178085653492e-05
-1.26550419105173e-05
-3.89952522530324e-06
-2.66784480191442e-05
-3.40609639323325e-05
-3.11846186052568e-05
-5.48182563668793e-06
-2.77367917570351e-05
7.18449552014056e-06
-2.44527985586029e-05
-1.72962782587299e-05
-2.38098117072103e-05
-4.2667120020155e-05
-4.54677461243971e-05
-2.31306817984588e-05
-3.34098300748956e-05
-2.79798835461157e-05
-2.44807552166962e-05
-4.07442166199295e-05
-1.55085121665904e-05
-1.83480820531013e-05
-3.76489228228532e-05
-3.76136877643776e-05
-1.53079004426202e-05
-3.08233273375427e-05
-2.6111515355939e-05
-3.38023926540943e-05
-5.52970094453161e-06
-1.8867290371274e-05
-1.40218741312841e-05
-1.90780592809822e-05
-2.70620894233584e-05
-1.64767313436589e-05
-2.93587950276843e-06
-2.63804984435364e-05
-8.29963981567079e-06
7.46706452470605e-06
-2.35460093717925e-05
-1.81590273714616e-05
-1.83760550601747e-05
-6.62111682197952e-06
-1.39115472734177e-06
-2.80459276927477e-05
-3.94012136154394e-05
-4.90503277826689e-05
-1.11902163562301e-05
-2.1377212599474e-05
-2.67429454032373e-05
-2.25070892457006e-05
-3.84769584776367e-05
-1.62731569658162e-05
-2.15595794220729e-05
-3.18277438407183e-05
-1.51475640739079e-05
7.26222464131026e-08
-1.61526702838784e-05
-2.5018598525666e-05
-2.42963878675397e-05
-2.6730168598466e-05
-2.07618070527841e-05
-4.97624160737788e-06
-4.02273590249784e-05
-1.09698633190468e-05
-2.5205818475447e-05
-1.07413604598033e-05
-1.37753385727762e-05
-1.83382977966155e-05
-2.32136618016702e-05
-1.06850702722479e-05
8.08286543074263e-07
-3.1570071502227e-06
-4.15376512603461e-06
-2.29645103880101e-05
9.06740770807875e-06
-2.52652380533347e-05
-4.77284854906817e-05
-1.75224312550489e-05
-2.40815629854639e-05
-1.7161640944931e-05
-9.32695318420196e-06
-2.46796659013757e-05
-2.55657196996549e-05
-2.90503995510255e-05
-3.36387986386248e-05
-1.92171282477694e-05
-3.29879999803138e-05
-1.94054383780877e-05
-3.93829158184849e-05
-4.33978571261349e-05
-1.29514632597591e-05
-5.18401003622242e-05
-1.20608940979053e-05
-2.40359187597006e-05
-2.40207465083696e-05
-3.18094190788793e-05
-1.13973082595675e-05
-3.24917029964337e-05
-1.64012030670468e-05
-1.61616538667786e-05
-5.08206114125939e-06
-3.26696473670184e-05
-1.85765823490892e-05
-3.57914043402318e-06
-8.190450361803e-06
-2.82300263360196e-05
-2.20590514050184e-05
-3.08262504505845e-05
-7.17872856236303e-06
-5.54563422919879e-06
-3.28546946312569e-05
-1.00073986396893e-05
-2.08587770361349e-05
-2.0811340478632e-05
-2.69213145028108e-05
6.13381451228187e-06
-3.15385511849509e-05
-1.15003576986594e-05
-3.0657322598296e-05
-2.61822151434352e-05
-2.18290477349886e-05
-4.13552612762249e-06
-2.11672970840563e-05
-2.69390402248455e-06
-8.41225319659929e-06
-1.389023166286e-05
-2.87801948361956e-05
-1.60500941265573e-05
-6.9457061946844e-06
-3.26623372744683e-05
-1.32621569160033e-05
-2.35866276726052e-05
-6.91010625917406e-06
-4.57370158731683e-05
-2.73712843867176e-05
-1.35779574590977e-05
-9.65810853504293e-06
-3.13342678872745e-05
-1.6054925148263e-05
-1.50455811340338e-05
-5.68899942243829e-06
-7.14231599300868e-06
-1.32735468713567e-05
-5.21393515857917e-06
-4.310472055269e-05
-7.77229189645577e-06
-3.85886845497774e-05
-3.33193601524252e-05
-2.74030104484051e-05
-1.73643995587603e-05
-3.24682172547929e-06
-2.50981056287946e-05
1.02220539407603e-05
-1.73856488067979e-05
-2.69777571968596e-05
-1.91082440610242e-05
-1.33819365497004e-05
-1.6316969145342e-05
-3.28367798348972e-05
-1.93678973562184e-05
-4.72139787510147e-05
-3.26884854224098e-05
-1.62918483980228e-05
-2.46961783217527e-05
-2.07697141603736e-05
-2.5678724262712e-05
-4.56675430951817e-05
-1.06364366983529e-05
-7.05270115413527e-07
-8.55338971228519e-06
-7.97453395354519e-06
-2.34177883897395e-05
-1.41428047337569e-05
-2.72977899497922e-05
-1.54367136165406e-05
-2.99567980073963e-05
-3.10919017235539e-05
-2.90945731166479e-05
-3.12784994273562e-05
-1.67439099801262e-05
-2.24794901428773e-05
-7.07919173915691e-06
-1.25823227712272e-05
-3.93679727354708e-05
-2.0697347829082e-05
-1.73823151529113e-05
-5.52135740181874e-06
1.05363931558542e-05
-5.39465664611367e-06
-2.54382915437133e-05
-1.75455633640338e-05
-1.77087743169995e-05
-2.42183848498775e-05
4.44156659507719e-06
-2.89482462287793e-05
-3.54305192442765e-05
-1.72176797096722e-05
-1.69622408841083e-05
-5.92195631318338e-06
-9.59367240792531e-06
-3.8297508990731e-05
-2.06718752515212e-05
-1.00033672069699e-05
-2.10148364250213e-05
-1.39988299095504e-05
-3.02070257631475e-05
-2.73520949662329e-05
-1.51656454896115e-05
-2.05373283346543e-05
-1.11320009266018e-05
-1.92293847736024e-05
-1.25698768569002e-05
-2.49351782949782e-05
1.99775806487915e-06
-4.23742727940149e-06
-2.9059589453305e-05
-1.68617205342881e-05
-1.43653304376968e-05
-2.33334813722572e-05
1.79489226270427e-06
-2.92724572339401e-05
-6.52810248662788e-06
-2.02204595705915e-05
-3.16063127711022e-05
-4.13053677939876e-06
-2.02408481698162e-05
-4.18620708839157e-05
-2.95672734165739e-05
-1.42494334504423e-05
-1.74454766590544e-05
-1.60365820201621e-05
-1.50780932354514e-05
-8.62822042426126e-06
-1.13230719152441e-05
-2.65799146460529e-05
-4.66136432053685e-05
-2.34134360299141e-05
-2.43515758682021e-05
-4.17984673804308e-05
-2.96727990640616e-05
-3.71839528563456e-05
-3.15170389543863e-05
-1.57587944311926e-05
-4.18962840801105e-05
-3.03490517902806e-05
1.17148474632015e-05
-2.55428374001573e-05
-3.21601788687333e-05
-1.96405192377421e-05
-4.21943469889379e-05
-1.63642141872951e-05
-5.51168006892587e-06
-3.27355233964522e-05
-1.6467612802586e-05
-2.08780962801874e-05
-4.60795788899997e-05
-6.22801809313153e-07
-3.74263460780655e-05
-3.38645236745371e-05
-2.26848104314881e-05
-3.82782966632097e-05
-2.32318383700721e-05
-3.93214374366432e-05
-2.40238653102982e-05
-2.24138086508375e-05
-3.02457625710473e-05
1.33580956843296e-05
-2.21072005751542e-05
-3.22516908624626e-05
7.69847197513917e-07
-5.39834269679379e-05
-3.28800781636634e-05
-2.74276828226367e-05
3.81383514474865e-06
-2.49995425458797e-05
-3.32585922932665e-05
3.14816923722296e-06
-2.01209154519075e-05
-2.29697593176213e-05
7.95713214401171e-07
-2.58938889205506e-05
-2.84759015451366e-05
-3.63904835954031e-05
-2.22323112632979e-05
-1.77717267137286e-05
-4.20363412330443e-05
-1.10121102788512e-05
7.33870195159643e-06
-2.60316722085249e-05
1.05240603101634e-05
4.65814506493244e-06
2.16538747918818e-06
-2.83408899842709e-05
-2.50640850732891e-05
-2.48713462754684e-05
-1.40329635496795e-05
-7.98996243444635e-06
-2.61215664212074e-07
-2.69242120596067e-05
-4.06340176253019e-06
-1.92263600004525e-05
-1.57571431324327e-05
-1.81181598689312e-05
-2.05711253390468e-05
-2.20341955265594e-05
-2.66590164583471e-05
-2.24924580219624e-05
-1.94359235642738e-05
-3.09939971671001e-05
-2.24146826736486e-05
-3.21570437285169e-05
-3.34587822015923e-05
-1.80163693520835e-05
-4.82477626980841e-05
-2.36960637360591e-05
-1.66229120294419e-05
-5.16249407262001e-05
-3.43722656919972e-05
-2.24815038149237e-05
5.89303170512821e-06
-1.7121767888343e-05
-8.09263659982861e-06
-3.73376688639258e-05
-2.40660778842813e-05
-1.2099251704952e-05
-1.13524102900553e-05
-1.89519673579553e-05
-2.17338257915875e-05
-3.51471695918601e-05
-2.59818260132333e-05
-1.41869582348773e-05
-4.64438260472208e-05
-2.85782146264815e-05
-2.54820438797074e-05
-1.61538756900216e-05
-2.29849485390014e-05
-1.45643823548736e-05
-2.94432374356393e-05
-2.7854117744366e-05
-1.29678046808153e-05
-2.33147024976488e-05
-2.83970235954513e-05
-1.34553611502821e-05
6.36317529367795e-07
-2.51196288013237e-05
-1.7717641163485e-05
-3.38245903040536e-05
2.01557272496768e-06
-2.25567254931377e-05
-2.5656340450035e-05
-5.73236635206495e-06
-4.5249007082533e-05
-1.52940930289208e-05
-2.40389938809041e-05
-4.10693200898556e-05
-2.03821554237222e-05
-1.7317571973361e-05
-2.38228947795111e-05
-2.93875672567606e-05
-1.56352458188785e-05
-4.21485323725869e-05
-1.09780973911529e-05
-2.3322827576707e-05
-2.08173601135714e-05
-1.46068900598567e-05
-2.97189627821395e-05
-1.03357471099319e-05
-4.58944181479503e-05
-2.05157186265706e-05
-1.71786175695767e-05
-3.61186041257584e-05
-1.70092562557068e-05
-4.91804090864002e-06
-1.5019132602671e-05
-1.53692201135703e-05
-7.81188942073948e-06
-1.35293375315029e-05
-2.16271065748333e-06
-2.64013910436931e-05
-1.23277258631296e-05
-1.16986653780979e-05
-3.36072304678565e-05
-5.28918170095016e-05
-1.76940743388705e-05
-1.20841090729946e-05
-2.59173721299602e-05
-2.88077373127598e-05
-3.16870235887617e-05
-6.66950515885772e-06
-1.24679972349223e-05
-1.95340837276092e-05
-2.38502732695094e-06
-3.85756611994435e-05
-1.08564550467263e-05
4.88404578857056e-06
-1.13461542783301e-05
-3.74636313581422e-06
-7.87623888518486e-06
-2.18259128054744e-05
9.13992341945662e-06
-1.35922516287515e-05
-6.01348232544687e-06
-4.67495491487098e-07
-3.56391341396931e-05
-1.34016392305335e-05
-1.68032816604806e-05
-3.33717242016001e-05
-2.84936091853061e-05
-7.69397913161102e-07
-1.80620474383076e-05
-2.23457573725407e-05
-1.64269393211446e-05
-2.68473737917639e-06
-3.22601257069324e-05
-3.32271084287832e-05
-2.96720575642954e-06
-7.83419531493928e-06
-2.32285689480257e-05
-1.52827258703166e-05
-2.65009165954556e-05
-4.0452511729863e-05
-4.76381593911851e-05
-3.55694626492676e-05
-2.07738206507436e-05
-2.44764935761531e-06
-3.51465151134375e-05
-3.05891679437175e-05
-3.61773457813937e-05
-5.7304200654667e-06
-1.08346977513988e-05
-3.11078293061533e-05
-3.01682576022414e-05
-2.44217483763098e-06
-4.13671754524397e-05
-1.61242115013665e-05
-2.2833071685744e-05
-2.25680628422779e-05
-1.82361554108787e-05
-2.4008308088004e-05
-1.1754035678386e-07
-1.98619999193283e-05
-2.08336477730787e-05
-9.19977139418861e-06
-1.16046372356041e-06
-8.71875675573407e-07
-1.72871663442052e-05
-1.93202937407566e-05
-2.71186589575927e-05
-7.30427652244937e-07
-3.146775246559e-05
-1.89911785836254e-05
-3.39114060672354e-05
-6.96184987582467e-06
-1.66490685597519e-05
-3.46407221415743e-06
-1.97293115404033e-05
-1.69900155804557e-05
-6.63753999166997e-06
-2.47504021031187e-05
-1.48791377022535e-05
-1.56537471885938e-05
-1.91209514444284e-05
-1.48486802303963e-05
-1.86578036210517e-05
-1.11690883918783e-05
-3.8644955197533e-05
-3.19502166677206e-05
-8.2549044085013e-06
-3.23702248878927e-05
8.99803755546674e-06
-2.31100269102314e-05
-8.77415975491026e-06
-7.35680397810768e-06
-3.59162571501024e-06
-7.92303101588174e-06
-1.36318725776499e-05
-2.76172826041097e-06
-1.04595428467193e-05
-1.38915163915292e-05
-1.94224480428651e-05
-2.24362531227271e-05
-1.59988264320651e-05
-1.42562057329476e-05
-3.66132034229114e-05
-2.34795529517022e-05
-9.81162549434441e-06
-2.0291723966632e-05
-5.62118859697452e-06
-2.04336268574721e-05
-9.16319664782338e-06
-2.63354539488448e-05
-5.83042455170731e-06
-7.18478912715856e-06
-2.39190096682326e-05
-5.33837139921371e-05
-3.16536289758184e-06
-2.58271610000365e-05
-4.5732641842234e-05
-3.58321955741776e-05
-1.69840020109447e-05
-4.50534942378575e-05
-5.09617162079602e-06
-2.16112547255015e-05
-3.28456408432911e-05
-3.20756203022524e-05
-3.88375105697958e-05
-4.58209019021872e-05
-1.87671974884905e-05
-2.41397938765855e-05
-4.03010500643666e-05
-4.80180436492658e-05
-1.14027491921639e-05
-4.34595441686953e-05
-2.74152798906611e-05
-2.07816665805559e-05
-2.38521170150466e-05
-2.50818273993927e-05
-3.10875240576382e-05
-1.59066906730011e-05
-3.04248556919691e-05
-2.28930075845292e-05
-2.16929182024334e-05
-7.93330394519037e-06
-3.18599003647295e-05
-1.51553292450234e-05
-3.84834021674013e-05
-1.85938907609069e-05
-7.34467319812769e-06
-2.82104599864142e-05
-2.14304634022678e-05
-3.62697943959881e-06
-2.35934307506245e-05
-2.83319875088403e-06
-1.05574287883677e-05
-1.34880751330129e-05
-9.45054532217945e-06
-1.12658340467253e-05
-6.09445103409097e-06
-1.19946601141344e-05
-1.15508230049433e-05
-1.14701462566276e-05
-1.84645041825208e-05
-1.9329091032892e-05
-1.03874341434706e-05
-1.32803532004746e-05
-2.66327115200839e-05
-1.64941377434758e-05
-1.87442044681859e-05
-7.99647802722348e-06
-2.2454069488201e-05
-4.60656670168215e-05
-6.0927435231366e-06
-2.06783323892869e-05
-1.38651106885736e-05
7.949324278293e-06
-3.54207061562987e-05
-2.25342602510831e-05
-1.89322768272859e-05
-4.97460457897066e-05
-1.66110080246559e-05
-9.79660162849816e-06
-1.31770635649406e-05
-3.47848558448881e-05
-3.99198111015195e-05
-2.55692383905641e-05
-4.12827379361684e-06
-3.43022413152181e-05
-1.9644708773436e-05
-1.24510514242064e-05
-3.51861530161209e-05
1.87961040235745e-06
-1.2401718981966e-05
-3.82214362480984e-05
-6.58413886920188e-06
-1.48447017137007e-05
-1.58365773078694e-05
-1.38130387894206e-05
8.78986112379542e-07
-1.1428370258565e-05
-2.13855160494413e-05
-2.43988606470361e-05
-1.11136999360043e-05
-3.10003271800388e-05
-1.58405650388149e-05
-1.67812459845106e-05
-2.75971345173393e-05
-1.1439483840512e-05
-3.6871959790591e-05
-1.41234304296484e-05
-2.45156100648374e-05
-2.57485047862532e-05
-2.63395407633464e-05
-3.63555156168692e-05
-3.0456395733443e-05
-3.74286390204409e-05
-1.89778752651966e-05
-2.49709151647083e-05
-2.20137216481305e-05
-2.23141280111357e-05
-2.45232866252357e-05
-1.23067596374214e-05
-2.74774250700247e-05
-2.94372520269242e-05
-2.18518208251397e-05
-2.46963096405724e-05
1.17064991703946e-05
-4.53645543422945e-06
-1.35730759996669e-06
-4.69226269669395e-06
-2.13727799257746e-05
-1.10941375386024e-05
9.40819724799703e-07
-2.95766767778179e-05
-2.60568249269692e-05
-7.30683546186712e-06
-1.69646088974308e-05
-1.26794143987768e-05
-2.51003460255082e-05
-1.41961065079087e-05
-1.0397990726041e-05
-1.77367852390965e-05
-3.4625502925016e-05
-3.20433554858062e-05
-1.86878208907104e-05
-3.65554605303935e-05
-7.55350295515374e-06
-3.88167516551135e-05
-1.85930124449909e-05
-9.01785097895309e-06
-1.93589537078884e-05
-4.79447875992134e-05
-2.07916904614484e-05
-1.7397951419945e-05
-2.12423061268125e-05
-4.18536184764803e-05
-1.03397497592387e-05
-2.75510999239899e-05
-2.93805821160714e-05
-2.94040726150622e-05
