# Supplementary material for: Research on computational propagation and identification of mine microseismic signals based on deep learning
Source: PLoS One. 2025 Oct 22;20(10):e0334641. doi: 10.1371/journal.pone.0334641 (PMC12543183; doi:10.1371/journal.pone.0334641)
Supplement: S2 Data — (ZIP) [file pone.0334641.s002.zip › 000100500001967.xlsx_0.txt_24.txt.txt]

-2.94732705240592e-06
-2.01590749712601e-05
-5.91171213905641e-06
-7.61873147638345e-06
-2.8041962918627e-05
-1.21748145405951e-05
-3.21962517192073e-05
-1.380780756809e-05
-3.02447473353295e-05
-1.68567738099059e-05
-2.31529105523195e-05
-2.74125570525131e-05
-2.44273756970035e-05
-1.61670785660946e-05
-2.08353607912893e-05
-3.65210744453959e-06
-2.06325915933577e-05
-5.627055611369e-06
-1.34504175216118e-05
-1.03121990605185e-05
-3.79691575194879e-05
-1.662941529635e-05
-1.96946337375638e-05
-2.14344211382489e-05
-3.66679750345457e-05
-1.83693659810717e-05
-1.22834727609204e-05
-2.32872006133086e-05
-7.26357793789082e-07
-1.83362591957121e-05
-1.65613946608099e-05
-1.6090430048374e-05
-3.33717345610875e-05
9.82115882796209e-07
-1.49563029086758e-05
-2.71327740610983e-05
-2.070129295953e-05
-2.30234649365308e-05
-1.5875538576152e-05
-2.30225182692932e-05
-1.80088397270644e-05
-3.63760293748637e-05
-2.81541163340301e-06
-2.43713405122781e-05
-5.91491651393884e-07
2.86412719324972e-06
-2.6372444748564e-05
-1.60602630739541e-05
-2.19464682090314e-05
-1.52567117047801e-05
-1.62061843568206e-05
-2.15189390410025e-05
-2.52805865125717e-05
-1.95452243644762e-05
-5.30575718581344e-06
-2.98044704103611e-05
-2.13913791232658e-05
-1.70551434432312e-05
-2.29943263254129e-05
-1.15505064445201e-05
-4.14913847086764e-05
-2.759658200139e-05
-3.87644959954703e-05
-5.05751585380955e-06
-3.27953814626884e-05
-1.8551826683747e-05
-2.41991441441324e-05
-2.65606374158803e-05
-2.28836393560081e-05
-2.39050988567088e-05
-3.46776127457281e-05
-1.28243450440599e-05
-3.51665781504343e-06
-8.64203248711719e-06
-5.43709245613301e-06
-8.98527849589064e-07
-2.46539893420801e-05
-1.8213301680173e-05
-1.64957979068601e-07
-4.83156929265294e-06
-2.90507537834938e-05
-1.74793815508289e-05
-1.45529549165841e-05
-2.9704597955554e-05
-2.71357100061432e-05
-1.31117285320899e-05
-2.81797409693783e-05
-2.00888377258274e-05
-3.50255361053354e-05
-2.80689785001639e-05
-2.68124719908375e-05
-3.21450497583593e-05
-5.77432055955423e-06
-1.72447490425969e-05
-2.20788374206193e-05
-4.07518158101304e-05
-1.36431716325542e-05
-1.24019961181942e-05
-2.75230593802365e-05
-3.11928411750697e-05
-1.66469405659995e-05
-1.48840394321452e-05
-2.49671837367551e-05
-3.18376431340224e-05
-1.4561480664113e-05
-3.41088612002751e-07
-1.78235161560163e-05
-1.40648939120258e-05
-5.08749838003894e-05
-1.23811462168508e-05
-2.23438810136381e-05
-1.47753783288056e-05
-2.18539875473539e-05
-2.93959061968511e-05
-1.24907567118623e-05
-2.74668402179072e-05
-2.58142111110901e-05
-2.7724725074816e-05
-3.14252624700814e-05
-1.30480227909836e-05
-3.07713566621492e-06
-1.96193849981223e-05
-1.26480367887258e-05
-3.34484295486736e-05
-3.13972645425146e-05
1.29753611755002e-05
-3.82901727079188e-05
-1.99458025634876e-05
-2.75343851992765e-05
-2.93264596769128e-05
-1.65260999247185e-06
-1.92662824826462e-05
-2.30155800423004e-06
-4.68078059211666e-05
-2.91954129833171e-05
-2.57742043762219e-05
-1.89634855031436e-05
-3.40202158078977e-05
3.69991325831955e-06
-1.14161036153671e-05
-2.61526805526695e-05
8.41971872376705e-06
-2.05319455382431e-05
-3.75950328645692e-05
-3.46732705119329e-05
-2.9816309734066e-06
-1.9636678809583e-05
-1.54116691328499e-05
-3.90305564801232e-06
-1.05035015097783e-05
-1.13076587427973e-05
-3.95318132529062e-05
-4.09587328208372e-06
-1.91006087690797e-05
-1.17216938360021e-05
-2.44015035956554e-05
-2.26465902745402e-05
-1.82985891969831e-05
-4.69671098317824e-05
-1.71761856461663e-05
-3.2913174570786e-05
-6.29170318963096e-06
3.7707326679632e-07
-1.00979384234106e-05
-1.18453340199209e-05
-2.05660150905198e-05
-2.12853815656992e-05
-1.77592393016709e-05
-7.12636058590836e-06
-3.59710758306365e-05
-3.25602877566552e-05
-1.44603793047639e-05
-1.17853372640653e-05
-1.26001900375544e-05
-3.24025050448239e-05
5.56639907088839e-06
-1.23359633428579e-05
-5.59482780746592e-06
-7.54804549255903e-06
6.99113578346183e-06
-2.49240873286976e-05
-1.54463300529845e-05
-1.64329847936315e-05
-1.02589192586805e-05
-2.99628699922771e-05
-2.35832474046693e-05
-2.5477232572559e-05
-4.27565019077165e-06
-9.14821750363223e-06
-9.55132679221993e-06
-2.36310568093966e-05
-8.74599919206406e-06
-1.81227285905568e-05
-7.096963585444e-06
-1.50250387540881e-05
-2.36618317784276e-06
-1.99687856450327e-05
-2.50803072185147e-05
-8.79844240761049e-06
-2.20289292095224e-05
-2.37902321390588e-05
-1.5335126345205e-05
-3.9819710612731e-05
-1.1326404948506e-05
-2.55443080408946e-05
-6.46634526267283e-06
-1.94376475015437e-05
-3.98267664646348e-05
-3.29126524085068e-05
-2.82055906658077e-05
-1.87242528459279e-05
-1.54716486598049e-05
-8.73758703499306e-06
-1.08394926255793e-05
-2.24322120060616e-05
-4.61437534039477e-06
-1.35267840510142e-05
-3.8021844360607e-05
-1.30904137966417e-05
-4.29466168627009e-05
3.03604257628958e-06
-1.97807245019282e-05
-2.70441294508291e-05
-2.29286951403449e-05
3.43658536738837e-06
-2.02165564839342e-05
-2.95349191929847e-05
-2.4642804725864e-05
-8.34654325474028e-06
-4.33851032727759e-07
-3.29768801392582e-05
-4.21208946923002e-05
-2.69768104999875e-05
-3.15168302922866e-05
-2.69917758961795e-05
-2.1617829145986e-05
-2.03533790414091e-05
-2.53433283218988e-06
-3.19495803951686e-05
-1.66301364255074e-05
-1.43373725952899e-05
-3.01955993462623e-05
-1.68358892632108e-05
-4.08994264391847e-05
-2.59292284921238e-05
-1.26064908402309e-05
-3.88559068463151e-05
-1.38007602729067e-05
-2.25014038178283e-05
-8.95312182138317e-06
-5.99325942468826e-06
6.51028837637436e-06
-2.11916965628352e-05
-2.11995668080437e-05
-3.31374955751504e-06
-2.05780265041174e-05
-6.0134860711962e-05
-3.04139994503967e-05
-2.12303297217574e-05
-2.16974991246407e-05
-8.90179992593433e-07
9.76426673891994e-07
-3.54631651977248e-05
-1.36403380738899e-05
-2.7202671284458e-05
-3.36789043782329e-05
-5.28276878246696e-05
-2.47195630138686e-05
-2.6707045183262e-05
-2.9016962134675e-05
-2.65262817493462e-05
-1.46762713918162e-05
-6.73360699794189e-06
-2.36784966686992e-05
-3.14999338911066e-05
-3.15574546060488e-05
-2.1852765779579e-06
-4.27392569619326e-06
-1.59895972148995e-05
-2.2996206652069e-05
-2.25334384110924e-05
5.02236699146031e-06
-6.9379105435567e-06
-3.52130877871916e-05
-2.64749890747542e-05
-1.38473600086702e-05
-1.64792416611036e-05
3.34725402621221e-06
-9.74626319640885e-06
-1.2528122635096e-05
1.36341918686197e-05
-3.22619969499051e-05
-2.95831953956836e-05
-3.66536863817551e-05
-2.67492453051711e-05
-2.75890958115214e-05
-7.97327654184266e-06
-2.89909205506484e-05
-1.8293890772988e-05
-1.92532619063805e-05
-1.87550869187196e-05
-4.66057812173554e-05
-2.78894471316603e-05
-2.77703881512086e-05
-3.23013465635634e-05
-3.34997146098239e-05
-1.55288568052614e-05
-2.06220479207669e-05
-1.25364950370097e-05
-5.2779639902645e-05
-4.63341130335047e-05
-4.5389274727628e-05
-2.93035080091494e-05
-1.94386308387782e-05
-1.17623954263006e-05
-3.06592828894573e-05
-3.37568828707521e-06
-2.28172434491208e-05
-5.47122159099673e-06
-1.90859827691921e-05
-2.28493980198419e-05
-2.60193499182787e-05
-2.12790759283009e-05
-2.16529495720932e-05
-2.7187336900103e-05
-1.33134964837762e-05
-6.47958396733646e-06
-2.21966613561525e-05
-2.09125592353297e-05
-1.56823348328671e-05
-2.96351765369967e-05
-2.37377592525946e-05
-2.03992515228231e-05
-2.49069191505012e-06
6.24701208051993e-06
-3.15018577959198e-05
-1.93829430069685e-05
-1.29635069644938e-05
-1.67870104259007e-05
-7.11973186205383e-06
-5.2732864564415e-07
-2.45648634530187e-05
-1.99816161027047e-05
-3.21575344623101e-05
-1.52686964025295e-05
-3.51067451362896e-05
-2.40158797539441e-05
-1.67175204794795e-05
-3.40887292783701e-05
-6.21488174562955e-06
-1.13864072166757e-05
-1.04741945868141e-05
-1.62664569411441e-05
-3.94835396760572e-05
-5.25849897400622e-06
-4.38470298089516e-05
-2.85097241867302e-05
-2.523047360466e-05
-1.068533456252e-05
-2.57278899479274e-05
-2.16488361860843e-05
-2.88904079312232e-05
-8.92637123098679e-06
-1.72369020649572e-05
-3.40884622869514e-05
-4.94654706458593e-06
-2.29789789546859e-05
-2.26649731454581e-05
-1.96566481608367e-05
2.88081771493221e-06
-2.03123342811451e-05
-1.44113425833814e-05
-1.34922112233792e-05
-2.76596041337504e-05
-2.85679180442971e-05
-2.19430841127573e-05
-3.07373134480848e-05
-2.84868559037025e-05
-1.41261777789472e-05
-3.35131626685914e-05
-5.38429343010845e-07
-2.7232488121538e-05
-4.33220111919958e-05
-1.55771412525762e-05
-3.01847418059109e-05
-3.70590179884572e-07
-1.63105364178371e-05
-3.66673328268867e-05
-1.16601734034216e-05
-2.41189858431912e-05
-2.83760003481837e-05
-4.78383091285591e-06
-2.40932156404636e-05
-1.51931637396073e-05
-7.50908720855402e-06
-1.53423150397076e-05
-1.54399999087492e-05
-1.58006568203636e-05
-6.08884546334765e-06
-1.41265000728806e-05
-3.89769580318545e-06
-1.28062285163312e-05
-3.31836087893464e-05
-3.00757130429372e-05
-1.68519584557937e-05
-3.36637618350002e-05
-1.8996483137326e-05
-1.38099553257396e-05
4.03356894625692e-07
-8.08757608814992e-07
-3.58498602174965e-05
-4.18490123812705e-05
-5.72305233770785e-06
-3.12712915016978e-05
-9.94658596409885e-06
-2.40598450838248e-05
-1.52554060954178e-05
-2.24510291726189e-05
-2.8492993375299e-05
-8.89602395928088e-06
-2.82240409597253e-05
-1.53255106595702e-05
-6.4828894957676e-06
-1.44201563864293e-05
-3.00944919901227e-05
-2.56981215995841e-05
-3.17514927560487e-05
-1.9769936076479e-06
-1.60786015836559e-05
-2.18105193479197e-05
-7.07656705620593e-06
-2.34795967902413e-05
-2.25529756909669e-05
-6.22913349990019e-06
-1.44835926936968e-06
-1.82020009264603e-05
-3.08719250888567e-05
-2.99857788896704e-05
-1.88610244389201e-05
-3.09736209694981e-05
-2.1295001937181e-05
-2.36909802847724e-05
-1.47031726952807e-05
-2.39507299568086e-05
-1.07601705915323e-05
-2.36968982187992e-05
-3.53088830582244e-05
-1.41645997004362e-05
-1.59413376255025e-05
-2.27615307125024e-05
-9.21866776352314e-06
-1.29812987578099e-05
-1.4246281586344e-05
-7.46303454413659e-06
-4.61883705098565e-05
-2.10623189956942e-05
-3.21578871513792e-05
-2.31454850496895e-05
-4.90611801538965e-05
-2.15591069417252e-05
4.41952908919142e-06
-2.13281857455197e-05
-3.45814140685026e-05
-2.58913921897082e-05
-2.78380422212699e-05
-2.29265065924091e-05
-1.99492412632873e-05
-5.4402678645952e-05
-9.75850365005874e-06
-2.16926937745824e-05
-7.56907296371656e-06
-5.60284426238914e-06
-8.73183957897579e-06
-3.15805277558051e-05
-2.84228544397315e-05
-4.22325731931496e-05
-2.68352855898109e-05
-1.78967018409584e-06
-1.72985403356521e-05
-4.56251766711315e-05
-2.64135664275786e-05
2.03056059351676e-06
-1.0219082696206e-05
-2.36452720252899e-05
-2.65901069408329e-05
1.03696849228802e-05
-1.65041762520419e-05
-1.53457804921036e-05
-3.37245043036856e-05
-6.78037157298679e-06
-6.68766008950329e-06
-2.92142129078507e-05
-1.04301992582906e-05
-1.14671679408338e-05
-2.00362729593375e-05
-2.71782134870372e-05
-2.39540188118542e-05
-2.53814713145441e-05
-3.09201680875229e-05
-1.46465543011584e-05
7.63816657305865e-06
-1.07875281435879e-05
-1.86187463080679e-05
-8.51387161432129e-06
-1.0761256605154e-05
-5.98921447833325e-07
-1.93122794438266e-05
-1.53967806743885e-06
-1.57565160368981e-05
-8.90986482665049e-06
-1.87802020991021e-05
-1.98383599440541e-05
-4.79197050663866e-06
-3.34320977731326e-05
-2.87685879480241e-05
-4.49679706331311e-07
-2.63212814489046e-06
-3.14386283984189e-05
-2.22894579806247e-05
-2.5062342788898e-05
-1.35344255914455e-05
-3.60951174944224e-05
-2.58322182831636e-05
-1.48960838176364e-05
-1.0985433330979e-05
2.89676561945505e-06
-2.04132606939593e-05
-1.36624907533848e-05
-2.98388988742805e-05
-2.89344683441776e-05
-2.78076070169971e-05
-2.02044089008999e-05
2.15464775682135e-06
-1.46207776005654e-05
-2.10257480590435e-05
-4.04949760111416e-06
-1.16024376251784e-05
-2.36231369108019e-05
-2.75468359825657e-05
-3.67687533930768e-05
-1.32259187730947e-05
-1.08404804556359e-05
-8.55782974138485e-06
-3.11872043059067e-05
-2.72984969912327e-05
-4.10632355396662e-05
-3.3257029626257e-05
-1.55822805478559e-05
-8.77097886014642e-06
-2.78490016702771e-05
-4.69688367211634e-05
-4.41545006652793e-05
-6.03322543498357e-06
-1.33286675001803e-05
-2.5452219166094e-05
-1.13101332258191e-05
-3.29424476259028e-05
-1.86137249508429e-05
-2.43800805687345e-05
-1.85501491808013e-05
-6.72095142806191e-06
-1.29760413783476e-05
-4.24709288002397e-05
-2.17410665213405e-05
-9.47468987641162e-07
-1.48634905175817e-05
-1.28214468951152e-05
-2.25488800097164e-05
-3.39513438076508e-05
-2.26272777912523e-05
-2.5734218057493e-05
-2.17208579130443e-07
-2.54104297091083e-05
-1.73513966520313e-05
-2.04727402368886e-05
-3.59082808554315e-05
-4.99435356948663e-05
-1.14070633090442e-05
-1.96274697687332e-05
-2.7213868886109e-05
-1.91411164325886e-05
-1.77230633710278e-05
-1.61716324267657e-05
-1.12041734746652e-05
-2.49626996211523e-05
-7.9925934910936e-06
1.63575477031915e-06
-3.33396067728486e-05
-2.17620770254692e-05
-2.20164649644119e-05
-2.56828798296726e-05
-2.43551345505994e-05
-1.9084777675098e-05
-1.21154299900306e-05
-5.72653703285029e-07
-5.24136665753396e-06
-1.42256242138615e-05
-1.83353428996307e-05
-1.6731100283367e-05
-2.07242512761774e-05
-2.05896180586002e-05
-1.67755893085012e-05
-1.48773848933533e-05
-3.23438602960387e-05
-4.80230262134827e-06
-2.09905293318919e-05
-1.97495658981583e-05
-2.97999111504555e-05
-1.42763050720244e-05
-2.23804690342473e-05
-1.10037623786397e-05
-1.60190090728073e-05
-1.07186652326482e-05
-2.28363514550441e-05
-2.93489101018806e-05
-6.77533297739615e-06
1.81084780073241e-06
-2.00086853487642e-05
-2.7534402108946e-05
-5.08585538328632e-05
-1.000302469953e-05
-1.82964380942733e-05
-1.66361970556649e-05
-1.61004068295707e-05
-3.15171976646351e-05
-1.62466409302972e-05
-3.05850221967505e-05
-3.44622805560956e-05
-1.81458961164702e-05
-1.44911356581278e-05
-3.25699783736897e-05
-1.43253262334763e-05
-2.34529463172859e-05
-2.37880851396815e-05
-1.67666350404216e-05
-3.84728263093053e-06
-8.35469580251711e-06
-3.85666042614832e-05
-1.05418981927882e-05
-1.83534186949474e-05
-1.97236832312941e-05
-1.25412602345199e-05
-9.23874443108356e-06
-2.49166648455712e-05
-3.6773624535302e-05
-4.11581845876676e-05
-2.40668226093374e-05
-8.61341555612958e-06
-2.37413677990634e-05
-2.04649328829093e-05
-2.40318119435445e-05
-3.67092890031315e-05
-6.18523008325253e-06
-1.07140950924834e-06
-1.77322087366667e-05
-2.72751613045922e-05
-2.94287447650544e-05
-1.3405419162806e-05
8.6561633010487e-06
-4.02566308721005e-06
1.0217000612886e-05
-1.78391897695014e-05
-1.01590461907189e-05
-1.0190266873683e-05
-1.73166932997247e-05
4.52962571232858e-06
-1.43849817317786e-05
-1.07034285374226e-05
-1.53475834276394e-05
-2.60494738749109e-05
-2.4788643126077e-05
-2.34003971547078e-05
-3.08584844055315e-05
-3.11877703906218e-05
-2.80435783839648e-05
-5.40482517301822e-05
-2.03733638922493e-05
-3.5007548251544e-05
-2.64478954999944e-05
-3.48322301797866e-05
-2.66020405140266e-05
4.0012370023442e-06
-1.68368041063525e-05
-2.87510047120245e-06
-1.05302384226065e-05
-3.17774750176562e-05
-2.20234749120228e-05
-2.42121996141508e-05
-2.23210956337213e-05
-2.36322765565835e-05
-1.3134660147926e-05
-1.88270357927106e-05
-2.95963645221148e-05
-6.03637270344917e-06
-1.83204633158889e-05
-3.65328144020143e-05
-2.84302014605016e-05
-7.71703543364105e-06
-1.04697139715052e-05
-2.78984373191605e-05
-1.69409759823956e-05
-2.27791163950939e-05
-2.36245882694306e-05
-1.92223103374999e-05
-2.38068264481802e-05
-1.42351854141937e-05
-3.23471457027903e-05
-2.14131899293867e-05
-4.78505731101745e-05
-2.63605258571389e-05
-7.02391202883511e-06
-2.17019726607592e-05
-2.05070711741686e-05
5.89014521337419e-06
9.10155552310514e-07
-2.68661126711975e-05
-7.62782251628238e-06
-2.17804684876947e-05
-1.14599091521271e-05
-3.47542835429598e-05
-5.17138448330099e-05
-1.63317964327841e-05
-3.51897058106564e-05
-1.80141814417514e-05
-2.19959275679918e-05
-4.72489961419899e-05
-1.7842158986002e-05
-2.32208711047901e-05
-2.02580835821627e-05
-1.62771863135443e-05
-3.65510229578922e-05
-2.84753559315488e-05
-1.06470312854378e-05
-1.74587570572198e-05
-2.73631439192319e-05
-1.40438204345142e-05
-1.49518607878253e-05
-3.51145313368872e-05
-1.78053419587434e-05
-2.43384220089474e-05
-1.35629032770593e-05
-1.15137752058134e-05
-1.45196114994189e-05
-2.08160209416314e-05
-8.90459044544321e-06
-3.76629970005431e-05
-1.66225606371831e-05
-2.34895502201538e-05
-2.65189818914151e-05
-3.66690453557864e-05
-1.7141395376792e-05
1.79253410907655e-06
-2.38001893501097e-05
-2.58129981691342e-05
5.46452841719836e-07
-4.44810305921603e-05
-1.18691899461251e-05
-3.02111067122598e-05
-2.06635442187974e-05
-2.80626353008791e-05
-4.33158914547259e-05
-2.20667292899633e-05
-3.08763209548586e-05
-2.34285802690387e-05
-5.56147857024089e-06
-1.57829944689188e-05
-2.6614737735916e-05
-9.20419255619872e-06
-7.51319089126199e-06
-2.98820703994511e-05
-1.08312341872852e-05
-4.35504849363115e-05
-3.71301613669434e-05
-5.08679866753447e-06
-1.56596272645267e-05
-2.04197370938668e-05
-2.11712523946894e-05
-2.39046650236087e-05
-7.77638202772689e-06
-3.64240453591177e-05
-2.70543838688807e-05
-2.63899041112423e-05
-2.50541247326861e-05
-2.76083167874405e-05
4.91337518479277e-06
1.83487272207161e-06
-2.53734795043553e-07
-3.61824073759782e-05
-3.64172057933561e-05
-9.87410971651672e-06
-1.59682265527965e-05
-1.08489703053249e-05
-3.48270479395644e-05
-7.07343180889526e-06
-4.70538016669662e-06
-1.90267072256853e-05
-1.90824244503136e-05
-2.9884712562876e-05
-1.86201962659801e-06
-1.06282615534723e-05
-3.994692870794e-05
-1.34643309046689e-05
-1.28701458915427e-05
-2.61573582025289e-05
-3.79858414249212e-05
-1.26765833983534e-05
-1.17434658955883e-05
-2.40544977167245e-05
-3.36518963838919e-05
-1.26864626688996e-05
-7.78931062714195e-06
-3.3412729676524e-05
-7.97846245352111e-06
6.03895944681886e-06
-1.99719149649211e-05
-2.29044543211469e-05
-8.1202782651027e-06
-2.51638236733792e-05
-1.50333923884549e-05
-2.69360684208082e-05
-2.50263773070316e-05
-1.19655524497294e-05
-2.08817906787455e-05
-2.39007907244488e-05
-1.37987174002366e-05
-2.25593747402481e-06
-2.54170826712143e-05
-2.55642042370834e-05
-3.71543562391245e-05
-1.61806947708075e-05
-2.16129993107488e-05
-3.79533162566581e-05
-2.60156843512313e-05
-3.46516745348073e-05
-1.26934727355746e-05
-7.02238842867464e-06
-2.5917836924573e-05
-2.59599776538815e-06
-1.43359062088201e-05
-3.3874931460368e-05
8.86774324069771e-06
-3.17733604002303e-05
-1.62362489402445e-05
-1.13897265774121e-05
-1.80954649868335e-05
-1.91145684155468e-05
-2.50256896416296e-05
-2.67362981026614e-05
-1.68751406261093e-05
1.76313567370343e-05
-4.7798326978708e-06
-4.08914855068701e-05
-2.19926161959921e-06
-7.10045724080675e-06
-2.23812098865374e-05
-2.60888668795324e-05
-7.12901938595336e-06
-2.95151751174807e-05
-2.68004675000657e-05
-2.26476208502687e-05
-9.72187554266959e-06
-3.91811953286798e-05
-2.69303209200687e-05
-6.74931844236239e-06
-4.0702462707057e-06
-2.35786642529173e-05
-3.82033953484053e-05
-2.27948913330841e-05
-6.4502105982129e-06
-1.607668854321e-05
-2.02749629105172e-05
-3.93304633613788e-05
-3.45751717222652e-05
-3.86074238280341e-05
-3.42108463073383e-05
-1.11114722279396e-05
-2.22407584551226e-06
-1.00821123839505e-05
-2.40771418735307e-05
-1.55033555511158e-05
-2.80235551878417e-05
-2.17776029505709e-05
-1.98013116028519e-05
8.55622692805774e-06
-2.16255038317832e-05
-3.22873049418908e-05
-1.5982493783995e-05
-2.3548215351244e-05
-2.66299028982872e-05
-2.75940916700581e-05
-4.30261971628982e-05
7.57864654298816e-07
6.24649363488866e-07
-4.45870800223828e-06
-2.04950823343269e-05
-2.01391847271904e-05
-2.46993117237866e-05
-3.16571698192594e-05
-2.90147440514176e-07
-2.15916159523157e-05
-2.42195593906639e-05
-1.6961718126783e-06
-2.10339758101282e-05
-2.6097888046609e-05
-1.23086747933372e-05
-3.54287001978503e-05
-3.88346218050164e-05
-2.39784305940747e-05
-4.16097334296757e-05
3.54689284724261e-06
-1.15126976155726e-06
-4.59830869348922e-05
-9.79932363269754e-06
-3.68904610921463e-05
-2.77205037797082e-05
-3.72535027788886e-05
1.10481877512091e-05
-1.31813706138084e-05
-2.06610578163403e-05
-5.43718222522898e-06
-8.90119934130413e-06
3.45710620943205e-06
-1.98335332348354e-05
-4.00868623509164e-05
-2.08464935871732e-05
-3.51864509299913e-05
-2.75707666762804e-05
-2.46093554061156e-05
-1.85118212462762e-05
-1.63481779022909e-06
-3.54955725083327e-05
-3.87625564231239e-05
-3.26677045954669e-05
-1.08655017862407e-05
-2.84444991930617e-05
2.78583337907567e-06
-4.68182047762685e-06
-3.82731781452194e-06
-1.28797949513424e-05
-6.4602826744549e-06
-3.58372651553306e-05
-2.574060037077e-05
-3.37825241188284e-05
-4.03664006628953e-05
-3.60260980264293e-05
-3.7310840421421e-05
-2.89506038151105e-05
-2.41275750539762e-05
-1.21700206087192e-05
-1.87995605948683e-05
-3.46874536361847e-05
-2.03680117566708e-05
-3.67645208722611e-05
-3.20266485253253e-05
-3.50031537525225e-05
-6.2165690118747e-06
-3.15893722174648e-06
4.353238125709e-06
-2.00404044629542e-05
-4.05345324672231e-05
-1.29554234154969e-05
1.23412145558584e-06
-3.01715692657769e-05
-8.47450022374978e-06
-1.9131236566746e-05
-7.9183889775024e-06
-1.59635830332689e-05
-2.5476533327859e-05
-1.29809360027135e-05
-1.531028221444e-06
-3.70806471855378e-05
-1.68886081513563e-05
-4.44079520271774e-05
-2.33093654265979e-05
-2.75679213028714e-05
-3.14742568501473e-05
-5.8072044894483e-07
-1.34028103827237e-06
-2.9744516331331e-05
-1.76013603339959e-05
-3.05443419559135e-05
-1.2944927197712e-05
-3.33493479533418e-05
-1.63394106215594e-05
-2.12666129798504e-05
-2.11889434626437e-05
-5.58561971098258e-07
-1.05856842715618e-05
-2.66139386642911e-05
-1.21638827477376e-05
-1.20051892003653e-05
8.71195324639045e-06
7.11247249201256e-06
-1.62210796951009e-05
-2.25767887622125e-05
-2.30600051786086e-05
-2.61821701287445e-05
-2.59048676292875e-05
-1.85019287133074e-05
-2.19190561259082e-05
-3.3063519999557e-05
-1.93605300140665e-05
-1.69386943437027e-05
-2.36004947406649e-05
-1.18326268834286e-05
-1.01930491502026e-05
6.36169996200831e-07
-2.13091859383168e-05
-1.81682493836855e-05
-1.90304458473583e-06
7.02369592458846e-06
-1.43245268921297e-05
-2.08097509763664e-05
-1.69692601616546e-05
-2.41371609130361e-05
-1.96611374113956e-05
-1.36371946973434e-05
-1.32022924087326e-05
-1.08877459687804e-05
-2.37733549052514e-06
-2.16390429102172e-05
-3.1784820091566e-05
-4.32218956141732e-05
-2.98015675041796e-05
-9.70387795152435e-06
-1.35194461233665e-05
-2.80225014850056e-05
-3.2544071233553e-05
-1.98801494426069e-05
-2.74839976743046e-05
-1.39178257141988e-05
-7.08979824551387e-06
-2.68126765381828e-05
-1.04996561429355e-05
-2.77226769146313e-05
-2.56915288814061e-05
-1.3024338351938e-05
-2.17253959892554e-05
-2.56513912209623e-05
-5.2954870259473e-06
-1.26532885780576e-05
-2.53606160993929e-05
-2.28678189049259e-05
-7.2105387503794e-06
-3.00408227963484e-05
8.20839790794128e-06
-1.366046995174e-05
-2.79318708560541e-05
-1.75854799115813e-05
-2.44577393466565e-05
-1.6104558178138e-05
-1.25675037103748e-05
-2.11771171304941e-05
-2.05907440823311e-05
5.80614039549355e-07
-1.55555640100048e-05
-1.26565250064841e-05
-1.40392193205408e-05
-1.95248409074924e-05
-5.48765455322958e-06
3.12873171269518e-07
-3.20105826613822e-05
-1.54511764356236e-05
-6.73639402480711e-06
-3.98828288400685e-05
-2.35752838480968e-05
-1.67744703741597e-05
-2.90529516976661e-05
-2.05169978386978e-05
-1.33280398281243e-05
-9.50981500277389e-06
-2.10004113571767e-05
-6.71904100066144e-06
-3.30872480542398e-05
-8.08127462209334e-06
-3.48783651373829e-05
-3.91961517454294e-05
-3.3971166278233e-05
-1.61446168806038e-05
-9.57698273146443e-06
-1.59180129875608e-05
-8.72668092121299e-06
-2.12388217274595e-05
5.73639547311648e-06
-1.92790832198221e-05
-2.06176898141315e-05
-1.15002727185896e-05
-1.17802326132833e-05
-2.95384001620871e-05
-7.35204054646564e-06
-1.68505213296795e-05
-3.72994148025566e-05
-3.30130850229078e-05
-3.73133548213348e-05
-3.82910663684593e-05
-2.23305556222439e-05
-6.30271603762907e-06
-2.78145977834297e-05
-2.51410094414285e-05
-2.61950612636008e-05
-1.96882013147829e-05
-2.18672760823497e-05
-3.49238794959865e-05
-1.73540762733022e-05
-4.06243323909323e-05
-9.44724907227681e-06
-2.11063270801981e-05
-1.62801728018247e-05
-1.49002829224245e-05
-2.46327308185284e-05
-3.08865601208741e-05
-2.28451765956977e-05
-3.58390329015029e-05
-1.46443151050234e-05
-8.81620819882151e-06
-2.56180046662659e-05
-6.94611991427281e-06
-2.58226180336567e-05
-2.36410205989118e-05
-1.13860822630984e-05
-1.65831034868662e-05
-9.35428314267612e-06
-3.04719393149061e-05
-1.62499109032172e-05
-9.16442369483193e-06
-2.5588354760393e-05
-5.73879148490834e-06
-2.50352844789753e-05
-3.08139175158832e-05
-1.91404748623983e-05
-1.42495295374631e-05
-2.21721571191366e-05
-2.57976944761457e-05
-2.35031655146028e-05
-2.46869142725468e-05
-1.76140489078562e-05
-3.12572260618102e-06
-2.61128927001895e-05
-2.37830689478124e-05
-1.66709350225395e-05
-1.20128658688193e-05
-2.28502844469185e-05
-2.28200033422295e-05
-2.80532374448086e-05
-1.13662276778231e-05
-8.05437482241695e-06
5.88662016217611e-07
-1.38446955882376e-05
-1.64783697900293e-05
-2.37889117877408e-05
-9.3411619270129e-06
-4.04814155759525e-06
-3.80906551235155e-05
-3.84183145004756e-05
-3.28558630134732e-05
-1.55869191463207e-05
-3.78124624426496e-05
-2.69583045648339e-05
-1.72419114235749e-05
-1.22620866000715e-05
-2.5551195831303e-05
-3.06724499761784e-05
-1.5169064163297e-05
-6.46536687211358e-06
-2.47283620778069e-05
-1.60634878195771e-05
-2.02992892084849e-05
-1.12946916418568e-05
-2.27457332768175e-05
-1.5872131533235e-05
-3.04910076882398e-06
-2.66179915166921e-05
-2.8826675109431e-05
-3.48373022282513e-05
-6.67291921834533e-06
-2.23456997692519e-06
6.32895845429528e-06
1.75326538127693e-06
-1.23282344014674e-05
-2.35710410340041e-05
-3.61772769242517e-05
-2.08677985424915e-05
-2.52988659231113e-05
-1.67415680083064e-05
-3.25535281997321e-05
-1.75762652643633e-05
-2.7232255959187e-08
1.02876047014203e-06
-1.52727188132017e-05
-2.8082227183389e-05
-2.51147424220439e-05
-2.31420680067178e-05
-1.28527202551705e-05
-1.52841606484712e-05
-2.70866204819752e-05
-1.28887700455542e-05
-2.10033913697349e-05
-2.73367918732656e-05
-4.13604736409396e-05
-5.20282221523529e-05
-8.27876303371633e-06
-3.07448410195645e-05
-2.45466072306281e-05
-3.29806761818279e-05
-3.32883843178709e-05
-3.44552853192788e-05
-7.65038555395691e-06
5.17661242399175e-06
-1.41441090470629e-05
-1.16394327888646e-05
-3.04471319533578e-05
-2.37842078544955e-05
-1.86775757360759e-05
-2.95802831479079e-05
-3.28161063867088e-05
-6.22266783623943e-06
-2.5770066506166e-05
-3.01101506124136e-05
-9.11467137740613e-06
-2.92004673723827e-05
-9.40965484890892e-06
-2.96440250630748e-05
-3.60383834150239e-05
-1.91912331396682e-05
-3.99926440424887e-05
-3.60749437577885e-05
-1.83223659794205e-05
-1.10493988360906e-05
-3.57286390104443e-05
1.98570959051764e-06
-1.62484903568643e-05
-2.82789851424288e-05
-3.07041938141813e-05
-1.68191815030092e-05
-2.06459146527672e-05
-7.56333271941539e-06
-1.87485972924245e-05
-1.25317593228815e-06
-8.3618964145396e-06
-2.19092483064148e-05
-1.12075125900331e-05
-1.92865310563171e-05
-1.8551666103177e-05
-1.53182112689941e-05
-6.90067394342571e-06
-1.54966354223221e-05
-5.37419916114611e-07
-4.06182262967722e-05
-2.43110526824021e-05
-4.11970059258585e-05
5.76111181794991e-06
-2.63801776832382e-05
-8.13791140386002e-06
-6.5493257390083e-06
-3.78345393906654e-05
-2.60948583317708e-05
-1.1355797444696e-05
-2.47659018463037e-05
-2.9300298555657e-05
-1.19436785380403e-05
-1.00452052667264e-05
-2.2662179237201e-05
-1.89336433597069e-05
-2.55625424956639e-05
-2.10326389825803e-05
7.72090306766875e-07
-1.92166255855016e-05
-4.74955547008905e-06
-6.71482960114005e-06
-1.21882900946976e-05
-1.92869759240994e-05
-3.32024384335686e-05
-2.44722101633001e-05
-1.41334457068121e-05
-1.04162606864975e-05
-2.48689821650316e-06
-3.09626451313521e-05
-9.56588506003422e-06
-1.27921764963984e-05
-1.87271966203228e-05
-1.08093836798577e-05
-1.40790720283464e-05
-2.11987360777081e-05
-1.30817936958713e-05
-3.0632928815868e-05
-3.23029126811429e-05
-1.61797142096578e-05
-1.02691610357604e-05
-7.9977464991451e-06
-1.73131376222439e-05
-1.0432390164973e-05
1.68594970429825e-06
-1.38474917532518e-05
-6.5004713034401e-06
-2.44146598165981e-05
-1.95558893468383e-05
-3.75654705178421e-05
-2.85430170275827e-05
-2.46011031150044e-05
-1.60600281619098e-05
-2.85999541276589e-05
-1.89730483039794e-05
-9.43519242069951e-06
-3.63356117997848e-06
-2.71824587308975e-05
-1.65876339565642e-05
-7.99790926576508e-06
-6.27450069102317e-07
-2.03887060424126e-05
-2.1180267360584e-05
-1.95745076316975e-05
-1.3527735961836e-05
-9.00075859778577e-06
-2.4923440770428e-05
-3.35264709175215e-05
-2.42796917995093e-05
-1.89753249400488e-05
-1.52747029467913e-05
-4.04032492495203e-05
-2.05376207884756e-05
-2.70205056097503e-05
-4.06019385922592e-05
-5.17276108997573e-06
-2.22099522040285e-05
-2.51184737495534e-05
-2.63452736903538e-05
-2.78675387900829e-05
-5.30396389652149e-05
-8.36138800681274e-06
-1.43058675474528e-05
-1.114302827933e-05
-2.82861238966326e-05
-9.04167601717044e-06
-2.03748440707714e-05
-4.96628138734078e-06
-2.37786012592155e-05
-2.60635694205171e-05
-3.13039822512055e-05
-2.31136465276502e-05
-1.59025299096567e-05
-2.29364551633314e-05
-3.17866404984839e-05
-3.26260229907878e-05
-4.44379402527415e-05
-1.48704203174166e-05
-1.44642184791144e-05
-1.61452566682912e-05
-2.08109944839177e-05
-1.6452670471553e-05
-1.88489763043538e-05
-3.86371195733016e-05
-3.95564415021951e-06
-1.96859439487178e-05
-2.79689379331927e-05
-2.10609825878835e-05
-4.18456577614834e-06
-2.64516966105626e-05
-2.72234048835542e-05
-1.9289057710973e-05
-8.15958557390346e-06
-1.64302998490989e-05
-3.20997549518148e-07
-2.5933859986975e-05
-9.1338850526012e-06
-2.3465837397014e-05
-3.40195767189687e-05
-2.47015216442807e-05
-2.43678469436082e-05
-8.78797143721262e-07
-2.86970423949403e-05
-2.02603655753953e-05
-3.77181542784822e-05
-2.83825046714709e-05
-2.56438192056116e-05
-4.35444868155784e-06
-3.76946341081357e-05
-3.90576077706861e-05
-1.80895385303124e-05
-2.13697452014497e-06
-2.10296688237701e-05
-5.40262870987914e-06
-2.14568688747496e-05
-2.75945881208733e-05
-1.40309944536776e-05
-2.79957489101441e-05
-1.80856859081864e-05
-2.30183453311151e-05
-1.2576387932279e-05
-2.02024798758105e-05
-6.3312499449232e-06
-2.81199937854802e-05
-1.15341585844881e-05
-4.56569694978266e-06
-1.35827224587701e-05
-1.74188126618578e-05
-1.45277006370907e-05
-4.14287054637583e-05
-7.57154078204855e-06
-1.98034304431703e-05
-2.10400396189053e-05
-3.03666281328443e-05
-3.46803863390045e-05
-2.96736117244617e-05
-1.70295392178746e-05
-2.7560278517123e-05
-3.61784004126907e-05
-3.76544400551426e-05
-8.23296841608486e-07
-6.73941365380942e-06
-1.41079654449588e-05
-2.55847180705911e-05
-9.50463471742817e-06
-1.19048343988925e-05
-4.55048018117837e-05
-2.74532419230647e-05
-9.10273427728573e-06
-3.30203072231447e-05
-2.43956905169582e-05
-2.30532705798603e-05
-3.14782590899289e-05
-2.9870984026724e-05
-1.79003871448871e-05
-2.31269601328691e-05
-1.99391651881795e-05
-3.17955574918105e-05
-3.97542414331352e-06
-1.0389960558278e-05
-2.04639311789059e-05
-7.7789712979293e-06
-1.50662164728261e-05
-1.67652999967725e-06
1.25371014212497e-06
8.16494462839583e-07
-2.12033791410983e-05
-2.57463523291926e-05
-1.91172883220713e-05
-2.41073335201446e-05
-2.02414770142651e-05
-2.35849396540879e-05
-1.05176267495389e-05
-2.68272385762639e-05
-1.86095863040448e-05
-2.85584326095208e-05
-1.10880729947576e-05
-1.35846683055517e-05
-2.56084068055e-05
-2.07506622630638e-05
-3.39596534013477e-05
-1.91394739614666e-05
-1.38438530673893e-05
-7.93263942281076e-06
-1.35407632000666e-05
-1.15124929253224e-05
-9.6277210218763e-06
-2.08119246678005e-05
-2.20276752441756e-05
-3.46229205617973e-05
-1.49443010119034e-05
-4.09952611971055e-05
-7.65912116247179e-06
-1.02171838869133e-05
-2.68690936885781e-05
-1.77171868222202e-05
-2.10995434476273e-05
-2.59474027284839e-05
-2.26690523402131e-05
-1.1118616481639e-05
-5.97178227858732e-06
-1.95446897653277e-05
-2.38281728514803e-05
-9.53716949959179e-06
-2.90363200960843e-05
-2.16657521530546e-05
-1.45005468660416e-07
-1.71755654764285e-05
-1.22123080535354e-05
-1.44786113058911e-05
-2.19099942287237e-05
-2.0540275446552e-05
-2.9976463193254e-05
-8.72852799689392e-06
-1.7781570674834e-05
-1.32209616410677e-05
-8.00703093345253e-06
-2.64036297806138e-05
-1.86029716026421e-05
-1.8028083410697e-05
-2.59363338270903e-05
-2.64218435496015e-05
-1.62632703424904e-05
-2.53939716207868e-05
-8.83512873440491e-06
-1.47249497784042e-05
-4.2398643973624e-05
-2.08131014817308e-05
-1.20452610933281e-05
-1.91189509669543e-05
-1.42941821763455e-05
-2.47165159445446e-05
-5.63998808274669e-08
-1.55121188028087e-05
-1.26278975339678e-05
-7.01859021119973e-06
-1.11574147076852e-05
-2.8663835147315e-05
-2.52091226876988e-05
-1.75208171225262e-05
-4.20980546278286e-05
-2.14415408573843e-05
-7.00044060805438e-06
-1.45151240761279e-05
-1.64382519474067e-05
-3.41573918567904e-05
-2.81902049002615e-05
-2.27541314150574e-05
-2.71843596959618e-05
-2.17067792527622e-05
-1.19770021907176e-05
-2.93280486970951e-05
-8.22926371874544e-06
-1.82511592683533e-05
-2.2995357759264e-05
-9.75582881015859e-06
-1.14152231356371e-05
-2.17049851869524e-05
-1.4890190883394e-05
-2.03002657317373e-05
-7.60413274919908e-06
-2.18421965830337e-05
-7.90702697602596e-06
-4.05900947605608e-05
-9.95916856612169e-06
-2.26555810141448e-05
5.70711008763714e-06
-4.71577393516759e-06
-3.00350492490082e-05
-3.95133861148249e-06
-8.07432744771182e-06
-3.40134388542724e-05
-1.30640023943959e-05
-3.1843859488029e-05
2.6154106213277e-06
-2.54659396875794e-05
-8.7994570417834e-06
-3.17494069413843e-05
-1.87643673776246e-05
5.98378527459077e-06
4.04773620698435e-07
-2.27125263789603e-05
-4.95670644051096e-06
-3.34183032159368e-05
-7.62669325983781e-06
-3.14568506259315e-05
-4.79989376294727e-05
-2.61742796129213e-05
-2.67560657618962e-05
-2.7298067638841e-05
1.20855888044597e-06
-3.39757420730754e-05
-3.92112852118649e-05
-2.87777232466904e-05
-3.48921870009727e-05
-4.68294681709539e-05
-2.44359970019401e-05
-3.01625278695149e-05
-6.40626981482458e-06
-1.99534819622534e-05
-2.03054978150402e-05
-9.22155124653696e-06
-3.58191366778379e-05
-2.76965882742606e-05
-2.62608676104753e-05
-2.58633765865673e-05
-3.74325754626528e-05
-1.36664675943377e-05
-2.10037130981611e-05
-2.75545846727712e-05
-2.50273384806255e-05
-2.13710103536875e-05
-1.39582609431922e-05
-2.58907366562267e-05
-1.24623570508147e-05
-1.32924594728827e-05
-1.47874728797452e-05
-2.38360672813252e-05
-3.10592737791659e-05
-2.77746359310168e-06
-2.57053660394793e-05
-1.15372898344278e-05
-1.7440568422664e-05
-1.30076324284893e-05
-1.04651282988544e-05
-3.36852186538397e-05
-2.70003394426182e-06
-1.55178833508771e-05
-2.12670621711059e-05
-1.33002659492392e-05
-1.99592626135151e-05
-4.51837122238382e-05
-2.8336210448499e-05
-2.32745354497366e-05
-8.58025491067013e-06
-4.1389256313311e-05
-1.70002067103629e-05
7.06105710020469e-06
-2.10181161049145e-05
-2.85632984586894e-06
7.97708172748854e-06
-2.94895009769138e-05
-2.26022196722081e-05
-6.62769769214762e-08
-1.32883895037281e-05
-9.75938214884778e-06
-2.02823092070004e-05
8.66714069276358e-06
-1.16610973396074e-05
-1.1563758734076e-05
-3.40132057467816e-06
-3.15303374999803e-06
-2.49620844544374e-05
-9.72295168696091e-06
-1.15163578673916e-05
-3.55376615171106e-05
-2.03979582172049e-05
-1.80623716407083e-05
-2.92939626452822e-05
-3.32894128927452e-05
-2.63707324341542e-05
-2.40579621862734e-05
-7.26770159557163e-06
-1.02879956778658e-05
-2.94640410632972e-05
-1.42813887439274e-05
-9.33184565560048e-06
-2.97461721001215e-05
-3.08433558215753e-05
-2.61041375895451e-05
-1.95411081594876e-05
-2.42378861954542e-05
-2.34264066424007e-05
-3.23631396943424e-05
-1.80237265860239e-05
-1.46612658464662e-05
-1.80872994188193e-05
-3.47203467454537e-05
-2.74904429539118e-05
-3.6441558644336e-05
-2.90096432759763e-05
1.59521843422309e-06
-2.61379610242747e-05
-3.87510174067353e-05
-2.55332328486161e-05
-2.96003871173098e-05
-1.9024670453236e-05
-4.20999443470483e-05
-8.80750465942184e-07
-1.92786679397936e-05
-1.95822135698571e-05
-1.43799902989979e-05
-2.46153354700928e-05
-2.21782373344067e-05
-2.06544770822298e-05
-1.08449988930184e-05
-8.7556893915257e-06
-3.8146520103207e-05
-5.91229547017126e-06
-2.1817560476956e-05
-2.54564505748282e-05
-2.01084033558316e-05
-4.84171047745214e-06
-1.67220550913862e-05
-4.20583285572695e-05
-4.04175290083916e-05
-3.24008380562455e-05
-7.02013071142988e-06
-8.54201205643934e-06
-3.27608897767984e-05
-1.15269448632428e-05
-1.63193716498026e-05
-1.2536537992525e-06
-2.89522855506202e-05
-2.08597577706417e-05
-5.98613452560111e-06
-3.51983920155869e-05
-4.10454892442225e-05
-1.2990107863869e-05
-1.57657271053004e-05
-3.37434370817542e-05
-2.84656034861968e-05
-8.74643051661456e-06
-4.01399081630194e-05
-2.07831446101446e-05
-1.84651131984004e-05
-2.12913779975075e-05
-3.01670933518565e-05
-2.4387066037288e-05
-1.94561312723777e-05
-1.54858990985825e-05
-5.74915750884099e-06
-2.09764784663813e-05
-1.9935488982431e-05
-1.28364392018256e-05
-3.64110875608556e-05
-2.5599724844946e-05
-1.33672250632183e-05
-1.73243623836253e-05
-3.11795469808837e-06
-1.07543180001218e-05
-1.32386225727254e-06
-1.78600053034882e-05
-2.47296560009213e-05
-3.00484562047278e-05
-2.49216132735963e-05
-1.39722321855148e-05
-3.33746342320354e-05
-2.16416940425762e-05
-1.70563693487463e-05
-3.53111418639755e-05
-2.1156522075031e-05
-1.75767987245768e-05
6.13946655199138e-06
-2.4200544256322e-05
-2.25549911147084e-05
-1.33724385084304e-05
-1.45112843875023e-05
1.1771362892927e-05
-1.13903449087105e-05
-2.70980664946764e-05
-2.02167570118642e-05
-1.86295558373046e-05
-1.33717370173812e-05
-3.15375879068435e-05
-2.0366838402921e-05
-3.16475492570742e-05
-3.02506288991685e-05
-2.11470897122313e-05
-1.21400651358081e-06
-2.344448782049e-05
-3.4086866189049e-05
-2.28770721724497e-05
-2.63813777610383e-05
-2.27196202530458e-05
-1.70007680830615e-05
-2.23156310096512e-05
-7.59011664616458e-06
-3.84520072628559e-05
-1.19123547406299e-05
-1.171784684751e-06
-1.18534387389563e-05
-1.02160961911358e-05
-1.56063546382361e-05
-1.57310013167193e-05
-1.82962265955879e-05
-3.17251193874189e-05
-2.10311694030499e-05
-2.03683572772066e-05
-9.17588970289983e-06
-7.27481953820869e-06
-1.66456265952778e-05
-1.86537432408552e-05
-3.47096636586117e-05
-2.41949518710092e-05
-2.34631148289634e-05
-4.0913603326351e-05
-1.57108326976408e-05
-1.23494370896651e-05
-1.49001413090072e-05
-5.96591734183814e-06
-2.00602420041793e-05
-4.08270212563629e-05
3.98743028595562e-06
-6.60863921451601e-06
-2.0208241079986e-05
-3.97650272654082e-05
3.53394388933076e-06
-1.87216671001709e-05
-3.14409770354969e-05
-1.6346123566985e-05
-1.6638213379057e-05
-1.43826898987531e-05
-1.1747368792679e-05
-3.37485389578502e-05
-3.00674350751467e-05
-1.30423524317552e-05
-1.55421934540897e-05
-2.54090236588627e-05
-1.2275770984317e-05
-2.02938957052144e-05
-5.52912139261624e-06
-1.08451822073523e-05
-3.33865564500981e-05
-2.76709274483378e-05
-2.25607409528896e-05
-2.08443163426747e-05
-4.04242073920671e-05
-7.09058579260649e-06
-2.25634840915979e-05
-2.07980749868426e-05
-5.19570982734565e-05
-3.03784973339796e-06
-1.69618825585131e-05
-3.68846605879005e-05
-3.52401691871584e-05
-3.38639370889558e-05
-2.36336628012027e-05
-4.91912187253552e-05
-1.35285864114099e-05
-2.25670147952564e-05
-3.67918465024562e-05
-2.77914350520609e-05
-4.01591898970437e-05
-2.65181041428906e-05
-3.40482885959256e-05
-9.21645470656743e-06
-3.05950773285587e-05
-8.22572069963906e-06
-2.89736357385955e-05
-3.0066766329089e-05
-1.39838896561317e-05
-1.88146606487304e-05
-1.22698199797246e-05
-1.56342124664468e-05
-5.40266609042574e-06
-3.00528238358406e-05
-2.2824314889384e-05
-1.57966729794379e-05
-1.42650068518777e-05
-2.14456590758142e-05
-9.17634701441142e-06
-2.29833406469506e-05
-1.9428547041439e-05
-2.35677204805959e-05
-1.5736390856393e-05
-1.95236475125523e-05
-5.36343317937702e-05
-2.75120643578881e-05
9.0439831486988e-06
-2.41252102063676e-05
-2.06152446230011e-05
-4.58181936683519e-05
-2.35983833457628e-05
-2.17422949981092e-05
-5.66448250427044e-06
-1.29127328951424e-05
-2.43237603026785e-05
-1.82427513031223e-05
-3.0792322193449e-05
-5.26939226927133e-06
-3.44893267517817e-06
2.01274345746693e-06
-1.15866371000251e-05
9.59174060536752e-07
-2.33840015567664e-05
-5.79378787639555e-06
-2.25865538474254e-05
-1.299692140671e-05
2.73928972055505e-06
5.46644895432043e-07
-1.02307287683262e-05
-9.44987400096461e-06
-3.09205447678466e-05
-2.14850583883406e-05
-1.47432660715395e-05
-4.4157732440521e-05
-8.85374541780745e-06
-9.71842874441774e-06
-2.93390010378495e-06
-4.59565874742105e-05
7.98325164837728e-06
1.23507075253984e-05
-4.49109129096534e-05
-1.17589768256793e-05
-4.35252214689182e-05
-2.74166726586285e-05
-2.93276780103454e-05
-2.36026382470383e-05
-2.8639234571269e-05
-3.08876799347309e-05
-3.07127960752926e-05
-2.16131447666331e-05
-2.368256263472e-05
-1.61742325507655e-05
-1.50617602308298e-05
-1.7936752103754e-05
-3.50093673061289e-05
-3.3750135692098e-05
-2.51050595569478e-05
-2.08290098882281e-05
-3.08608620359138e-05
-2.06180125882086e-05
-8.62269217735755e-06
-7.11187838006116e-06
-2.44806706641566e-05
-2.85049151728683e-05
-1.50824822464607e-05
2.5304880625954e-06
-2.44911022854927e-05
-1.72055992062527e-05
-3.26688856304128e-05
-3.77384015877064e-05
-1.10894308754796e-05
-1.42380704881399e-05
-1.57506148200778e-05
-1.93638876255342e-05
-1.48180691178952e-05
-1.56082138050174e-05
-2.24655970930316e-05
-1.93999445784612e-05
-2.77772593291154e-05
7.43566116987556e-06
-2.27545399885169e-05
-1.7156348222318e-05
-8.38757349440526e-06
-8.93284420233404e-06
-1.23570403878339e-05
-1.09147325855953e-05
-2.02358035840002e-05
-1.29394981928695e-05
-1.440059440074e-05
-2.66632082701118e-05
-1.00426517025116e-05
-1.71204324705672e-05
-1.04606680229488e-05
-1.66270550203998e-05
-3.63408539795027e-05
-1.7885177670901e-05
-1.82204506898174e-05
-1.32822653984337e-05
-5.13386138842717e-05
-3.43074289121552e-05
-2.68661483893997e-05
-2.04488406581467e-06
-3.63711334562537e-05
-2.24951561133527e-05
-1.7988530880386e-05
-1.86837471647841e-05
-1.43521350652687e-05
-1.79684524410693e-06
-2.46236388319698e-05
-5.48529108244983e-06
-3.19084488814635e-05
-5.39972420031597e-06
-1.75482072497006e-06
-4.16542391722695e-05
-6.5489095492598e-07
-4.63926027426428e-05
-2.61039436671986e-05
-7.28435087208332e-06
-3.82513961826029e-05
-3.7565771366575e-06
-6.10592558073281e-06
-1.36077887450072e-05
-5.27622922168689e-06
-6.76943185937202e-06
-1.82801357351377e-05
-1.5903336752554e-05
-2.00708155526832e-05
-2.78529989601838e-05
-2.94969828775026e-05
-1.99607943855215e-05
-2.023351428143e-05
-3.07441329074584e-05
-1.61131553497698e-05
-5.39145057186446e-06
-2.67376971932435e-05
-1.17808438037283e-05
-5.48960128375831e-06
-2.92768435559718e-05
-1.90859656780387e-05
-2.88915159191493e-05
-3.76760161690327e-05
-2.71809194583668e-05
-4.25154994857764e-05
-4.33761050590913e-05
-3.83830036130988e-05
-2.90998994447186e-05
-2.0249815108732e-05
-1.335594969743e-05
-7.3333316087757e-07
-4.48343929135067e-05
-2.24045600602284e-05
-2.2014957270369e-05
-9.02364663494354e-06
-3.84598047362408e-05
-3.66071495513165e-05
-4.64880954373895e-05
-3.27215768125777e-05
8.550541632145e-06
1.336104904764e-06
-9.57394244731731e-07
-1.79506539268825e-05
-1.98246944042866e-05
-2.27470384290114e-05
-2.65387313465188e-05
-2.8352115877416e-05
-8.64741528404032e-06
-3.67603867154507e-05
-2.59696237235564e-05
-3.21157358576235e-05
-2.89876918906865e-05
-1.70928393958046e-05
-1.27061509604066e-05
-2.43010537749694e-05
9.66165661799912e-07
-2.14742543653876e-05
-1.59296288500585e-05
-4.58750510871742e-05
-1.48154686026825e-05
-1.01137961342436e-05
-2.07248229560303e-05
-2.67567583557126e-05
-1.81153377504833e-05
-1.22866909151518e-05
-1.72049761313873e-05
-1.51166681897313e-05
-3.95016637968339e-05
-2.61283209714973e-05
-2.61193073916601e-05
-2.16307311300466e-05
-1.45831693660104e-05
-2.21657047869557e-06
-4.840524305679e-06
-3.00263126735541e-05
8.1830731032938e-07
-1.15411730335911e-05
-2.60010378499237e-05
-7.75360821742284e-06
-6.27410868102036e-06
-1.39143776576457e-05
-2.53768908555964e-05
-2.59958170905811e-05
-1.97349569102491e-05
-7.40590093656682e-06
-2.5403585497399e-06
-2.03675664194235e-05
-2.4800097782732e-05
-4.00292064639752e-05
-2.25004667117773e-05
-1.4039039476177e-05
-2.54255340799615e-05
-3.40013204658862e-05
-2.3347762641984e-05
-2.18825743406055e-05
-4.2645884253587e-05
-3.20590251567985e-05
-1.45409959762151e-05
-8.92224961471529e-06
-3.5677258845755e-05
-3.68255699513678e-05
4.3214090304713e-06
-1.23985489697451e-05
-2.06238772962931e-05
-2.90954650661352e-05
-2.68038863574713e-05
2.52794689308896e-06
-3.14477289604763e-05
-3.80473539217937e-05
-2.33404347631076e-05
-1.6155989068631e-05
-1.20713026171322e-05
-1.72070302907195e-05
-1.36738877029384e-05
-4.55172752071078e-05
-3.77256144086067e-05
-2.14391901875979e-05
-3.69191560229723e-05
-7.45541641527915e-06
-5.01902485864311e-06
-3.95138870260049e-05
2.16510115968596e-07
1.14979578851393e-06
-1.99533944863085e-05
-2.38921497430452e-05
-1.22203607013013e-05
-2.24300141328413e-05
-1.74934273519814e-05
-4.04064778577628e-05
-1.44371413781275e-06
-2.05302231762464e-06
-2.06251541558366e-05
-1.37747488633093e-05
-1.97139389742664e-05
-2.69708495486228e-05
-2.13859844890913e-05
-9.67532461823521e-06
-1.2017871810644e-05
-1.22496800602115e-05
-1.41827507316225e-05
-3.33559825398861e-05
5.84639746926397e-06
-1.87867426311584e-05
-1.66391499950987e-05
-3.31949021929579e-05
-2.11592716235279e-05
-5.11709601333869e-06
-3.07995667952605e-07
-4.59483050371662e-07
-1.35915970401132e-05
-2.59624279925054e-05
-3.87880203536839e-05
-2.45327923264013e-05
-2.66701727926968e-05
-3.53305228612864e-05
-1.98418940210478e-05
-2.48203240646751e-06
-2.42725950830026e-05
-2.25082686568107e-05
-8.5764845457332e-06
-4.81506135311795e-05
5.35945187254388e-06
-2.16698859122336e-05
-7.93685317503865e-06
4.22641876784103e-06
-3.61864331239358e-05
-3.21135752991115e-05
-2.65199881188063e-05
-3.20638099880877e-05
-2.38959064555299e-05
4.50786386653122e-06
-2.04581921712373e-05
-2.10095603201009e-05
-3.91357197483739e-05
-1.86583658374002e-05
-1.86017976000869e-05
-3.77629013956899e-06
-1.69887930559919e-05
-3.27571088346344e-05
-1.81267608603229e-05
-1.51787978342472e-05
-1.88824597059841e-05
-2.04596008389673e-05
-3.03160462234659e-05
-1.43911277156473e-05
-2.59331979211301e-05
-4.31700025849015e-05
-2.95646685496857e-06
-3.71773578927988e-05
-1.46588491513151e-05
-1.72109455903819e-05
-1.53621128895288e-05
-8.97648989555432e-06
-2.02974946778035e-05
-2.58017199804111e-05
-1.79649354916447e-05
-2.90329518220108e-05
-1.3105324949993e-05
-3.69222673989091e-05
-2.94256175807106e-05
-2.63300777341583e-05
-8.22495065967312e-06
-1.76206891456273e-05
-4.09001875061853e-05
-2.16951709485703e-05
-2.05921026378818e-05
-6.44872257433314e-06
-9.17693572743279e-06
-1.59583589784857e-06
-3.14669710757886e-05
5.77500580955234e-06
-2.88624615098712e-05
-2.69623918439456e-05
-1.89771701629313e-05
-2.63330040493909e-05
-3.11399545874259e-05
-2.86415364754924e-05
-2.65440329097932e-05
-1.64871246582936e-05
-2.96167927426899e-05
-1.14204702253492e-06
-2.40896744230398e-05
1.27210469711515e-06
7.82851964873087e-07
-2.98241782782096e-05
-6.5233719549688e-06
-1.14307230467662e-05
-2.90941628195463e-05
-3.00074678692184e-06
-1.55066043297173e-05
-2.93051552187824e-05
-2.2917595178762e-05
-1.83566844046293e-05
-3.06287590495345e-05
-1.1557982135682e-05
-2.48750088609572e-05
-7.36731097483521e-06
-2.04594438528832e-05
-1.19692498614451e-05
-5.79273137184039e-06
-3.16318830912747e-05
-3.26949166742443e-05
-2.52112216365988e-05
-3.67458858300552e-05
-3.07435829096922e-05
-2.90580779902858e-05
-5.35115149496397e-06
-1.00972797834533e-05
-1.35561391179074e-05
4.5592701046712e-06
-2.39393051977296e-05
-3.94068550129513e-05
-1.01363851817327e-06
-3.94081695286801e-05
-1.3746090667854e-05
-2.41145660195668e-05
-1.87069081068674e-05
1.1230639437129e-05
-1.21276329937345e-05
-2.52289571507326e-05
-3.42210600341792e-05
-3.74090211526019e-05
-2.19873338980388e-05
-3.00280119995488e-05
-2.6553692016448e-05
-1.42523989751062e-05
-2.97783147568159e-05
-4.12165176582684e-05
-5.11321281112541e-05
-2.87502640937973e-05
-3.39537216732861e-05
-1.69525900420017e-05
-4.64472266054429e-06
-2.1702618480024e-05
-3.06254086571095e-05
-3.1898690091622e-05
-1.65646730852439e-05
-1.65618411097756e-05
-6.84434468381015e-06
-3.16855641087813e-05
-2.37565878370501e-05
-5.14843115680509e-05
-2.1188506182996e-05
-1.43490260363756e-05
-1.37048479986902e-05
-1.02879236447938e-05
-8.68350895778023e-06
-5.78022151463826e-06
-2.45391078695593e-05
-2.84349868824576e-05
-6.96589415957934e-06
-1.4022207598241e-05
-1.4921163878119e-05
-3.23280987771308e-05
-7.08137721032148e-06
-3.45691399559642e-05
-4.28428937231872e-06
-2.04349211626763e-05
-2.96345398490346e-05
-3.63910632408758e-05
1.6479252903844e-06
-3.0188695523675e-05
-4.73409948387623e-06
-4.0099447635229e-05
2.78289368684941e-06
-1.31622866309699e-05
5.85436714062118e-06
-2.03390395547044e-05
-1.64479314482733e-05
-2.7426986892727e-05
-2.92449433534834e-05
-2.14959882380746e-05
-8.4835572619578e-06
-2.8413113551114e-06
-1.4518971349866e-05
-3.15709438344298e-05
-2.50065406904504e-05
1.16773781386968e-05
-1.74043853871818e-05
-1.17988670995769e-05
-3.24811899992685e-05
-1.87729677193013e-05
-7.96985571773661e-06
-1.45000625020594e-05
-1.85337527203083e-05
-1.34678300495437e-05
-2.07503296746301e-05
-9.34256683705903e-06
-5.21763655531495e-06
-3.30976748212596e-05
-2.66214619259766e-05
-3.16457379546308e-05
-1.45819503039234e-06
-2.06966899003938e-05
-4.25536434738528e-07
-1.23556125289274e-07
-3.3671006791436e-05
-4.22636103745178e-05
-1.21520698200347e-05
-7.92194200194506e-06
-1.04702482303513e-05
3.51394390772941e-07
-2.1808500425279e-05
-1.14239292674369e-05
-2.31828836155979e-05
-1.74733924216455e-05
-3.38998508123058e-05
-2.99903767268256e-05
-1.09798003713154e-05
-3.71130515692312e-05
-2.81922262851066e-05
-2.48751447636198e-05
-1.8123029991855e-05
-2.43471986795937e-05
-8.06668551349283e-06
-2.03940902795204e-05
-1.34013600506433e-06
-3.02434346746401e-05
-4.0322946439297e-05
-2.76222583184208e-05
-2.43964887783549e-05
-1.299057825133e-05
-1.87120336999737e-05
-2.56882912856143e-05
-4.36373175205396e-05
-1.1429751329943e-05
-9.19441029715343e-06
-3.32424153831448e-05
-2.86522731700982e-05
-1.89560255341157e-05
-4.2512585251578e-06
-1.55222077017003e-05
-3.24187508727181e-05
-1.36548458557015e-05
-1.45985890284177e-05
-3.02448711545958e-05
-3.04792667359197e-05
-3.10866242170131e-05
-2.87646979296104e-05
-1.55011598637317e-05
-2.73057906505212e-05
-2.30805660861764e-05
-1.77869174837048e-05
-2.30326627223972e-05
-2.1311939855841e-05
-3.76363569304833e-05
-9.16053509078882e-06
-3.5223114222755e-05
-2.33358687129185e-05
-6.69483293529106e-06
-1.04100983045941e-06
1.40031055720781e-05
-1.26240948522847e-05
-9.80270975273299e-06
-2.99230905567761e-05
-6.35750665447083e-06
-1.81832548651028e-05
-1.21841911240437e-06
-2.62841609418892e-05
-1.82111381158079e-05
-2.33521821026167e-05
-9.0539560957644e-06
-3.14690724038938e-05
-1.50695309918155e-05
-4.25596595003472e-05
-4.32854877112311e-06
-2.38957374813767e-05
-2.81690567948837e-05
-2.85880413641629e-06
-1.45215380468592e-05
-1.4559859990719e-05
-1.028548036034e-05
4.86952360945593e-06
4.08130135621568e-06
-2.32601554474603e-05
-1.00573413593215e-05
-2.71812646994773e-05
-2.46165117385965e-05
-1.75463274383292e-05
-1.76043965461945e-05
-1.48282001319103e-05
-2.143465372635e-05
-2.73762787652833e-05
-6.71831617168583e-06
-2.54855291154035e-05
-1.23052363279743e-05
-1.14265902865899e-05
-9.48197601054613e-06
-1.22714812624456e-05
-2.6448047089161e-05
-5.46237843102696e-05
-1.97954487212826e-05
-1.48827474028222e-05
-2.03892885581007e-05
1.02906138428404e-05
-3.77979604304525e-06
-2.63832245687435e-05
2.65720049482185e-06
2.40197712525193e-07
-3.3552320299016e-05
-1.45444916233001e-05
-2.48253950424116e-05
-2.75090483815511e-05
1.10451922232512e-06
-4.25733413948247e-05
-4.07126575848684e-05
-4.22863666474705e-05
-4.47544185524838e-05
-6.93538903124159e-06
-2.37529518620787e-05
-2.92576672619182e-05
-3.22859306544488e-05
-3.78497148121596e-05
-1.81481842300759e-05
-2.65422159134575e-05
-8.70285969850911e-06
-2.60315179674714e-05
-2.53068803644066e-05
4.42052178945013e-06
-7.5095318939537e-06
-6.20901315377486e-06
-1.15938823596743e-05
-2.6631449426528e-05
-1.01990011434315e-05
-2.5957046519684e-05
-1.0647516448686e-05
-3.08672596878593e-05
-2.315746743976e-05
-2.11182673508069e-05
-2.04327377786005e-05
-2.11625195037013e-05
-3.61300453535538e-05
-1.27560638205909e-05
-2.04586443079452e-05
-2.19508524705298e-05
-1.21715169887424e-05
-1.55326707522735e-05
-2.32428720920516e-05
-1.49547875595504e-05
-2.2810969842433e-05
-1.48491393839643e-05
-9.08784526084922e-06
-4.06684934801911e-06
-5.47803455271004e-05
-8.11202561062841e-06
-1.92191161929779e-05
-3.36893761239958e-05
-3.65727849137764e-05
-1.83271217444743e-05
-3.90171597253877e-05
-2.8432605061674e-05
5.64204826528456e-06
-2.08175621267528e-05
-4.09544372784959e-05
-1.7100504205076e-05
-2.80786913369167e-05
-1.80208197289777e-05
-5.53152616665292e-06
-2.86657680260121e-05
-1.21960364372218e-05
-3.30872313821905e-05
-2.48296402693198e-05
-1.51236842890616e-05
-2.4953299631604e-05
-2.83028184771111e-05
-4.25023989814716e-05
-1.38069664903775e-05
-3.76733753282119e-05
-2.11156075675578e-05
-1.9527222459404e-05
-2.16947897615651e-05
-1.2051805058775e-05
-2.45240669239956e-05
-2.84249547950526e-05
-4.01448232862746e-05
-2.00177898062971e-05
-2.8375578127518e-05
-3.02766117156814e-05
-2.69573891373924e-05
-2.1489563706618e-05
-1.63001934835226e-05
-2.44155889323034e-05
-1.64017662855458e-05
-2.59041551534442e-05
-3.30040264206923e-05
-2.10329852478232e-05
-1.14584061430509e-05
-1.67918081494833e-05
-6.3392991827506e-06
-2.61696632159544e-05
-6.65424581391178e-06
-1.79456361498117e-05
-2.48911620939144e-05
-1.45551056423535e-05
-3.14643635846469e-05
-4.17751488788227e-06
-2.67312309948303e-05
-2.04890280151914e-05
-2.01606844766776e-05
-2.05120337188773e-05
-1.30216572905477e-05
-6.12788902931758e-06
-2.83358286082448e-05
-2.91668247324254e-05
-1.39843113025069e-05
-2.56326494478537e-05
-3.16099308871974e-05
-2.7842971563505e-06
-6.79119017195921e-06
-4.50348496373166e-05
-1.4274469576154e-05
-2.85023523927872e-05
-2.06107110881654e-05
-9.43947463385417e-06
-2.84561047921093e-05
-3.20997967427746e-06
-2.25197151030752e-05
-3.19141762284031e-05
-1.48824016840244e-05
-2.78090213076331e-05
-3.5134513417659e-05
-3.04057182718366e-05
-1.15451227928171e-05
-1.11725225982803e-05
-2.0248254230809e-05
-1.86767014097303e-05
-1.02648866070924e-06
-1.7163856359737e-05
-2.05122082313833e-05
-2.90812773329134e-05
-4.22750300982589e-05
-4.10332592106715e-05
-1.79954123215857e-05
-2.4773767260383e-05
-1.07203070086804e-05
-2.30153060354509e-05
-1.5971854347154e-05
-1.48981107150523e-05
-1.76442703729888e-05
-2.88991024773806e-05
-2.89702773105004e-05
-5.60168305619042e-06
-3.22021376034981e-05
-3.21266343987778e-05
-4.10289723447806e-05
-2.10349536527534e-05
-2.22113615489672e-05
-3.23392914665833e-05
-1.76097349753116e-05
-1.53613267795232e-05
-2.25949278853811e-05
-4.41925361953249e-05
-5.22555653064461e-06
-1.05896393307864e-05
-2.80423999822941e-05
-3.10148969490255e-05
-1.79622421714404e-05
-3.0084546707483e-05
-3.14754490580159e-05
-1.23490548957501e-05
-5.53463687227317e-05
-1.02097672690887e-05
-2.9670872267802e-05
-1.98878259986791e-05
-1.17650429706741e-05
-2.85901044210787e-05
-1.3724238022664e-05
-3.24838344641058e-05
-4.91567525180569e-06
-2.09303269852389e-05
-2.45559901835868e-05
-2.70176447967153e-05
-1.96085013161997e-05
2.76110721104086e-06
-2.32940534349703e-05
-2.68872407701078e-05
-1.50453343426541e-05
-1.15187940120971e-05
-4.00141795552535e-06
-2.58026310974917e-05
-3.33601455452851e-05
-5.01152949709462e-06
-2.00566663472124e-05
-2.47935607501646e-05
-1.58792198492979e-05
-2.62010933607023e-05
-7.39399539657189e-06
-8.3663480325802e-06
-2.38053952306704e-05
-1.70619244424473e-05
-7.15952494225256e-07
-3.36478794292372e-05
-2.69767966054832e-05
-1.96908817123152e-05
-1.39057794483558e-05
-2.71406765922099e-05
-3.16628164359441e-05
-2.68935872044997e-05
-1.23403989106264e-06
-3.50612964730636e-05
-1.62664767294042e-05
-1.99505889106233e-05
-2.69896040414814e-05
-3.34476917294984e-05
-2.12056749302713e-05
-3.17244214999076e-05
-1.72121274792164e-05
-2.14061040767329e-05
-2.17060707627939e-05
-1.73755772683378e-05
-1.36066029926856e-05
-1.51276701360271e-05
-2.67713558913296e-05
1.06219729336457e-06
-3.87779670817852e-06
-1.38032716820683e-05
-1.153046996906e-05
-1.75187259796358e-05
-2.60696442933081e-05
1.52227224981893e-06
-2.75705983887795e-05
-2.01647681149484e-05
-2.19737157514574e-05
-1.18824437568126e-05
-3.30452366949618e-06
-3.07618865472594e-05
-1.50626162372909e-05
-4.21940782048338e-05
7.70712183518514e-06
-2.54476059783662e-05
-1.90481854633728e-05
-3.34545347311884e-05
-4.31221948329822e-05
-2.28204690824861e-05
-8.45220471821389e-06
-2.28727885037067e-05
-2.55721441879591e-05
-2.90544125665096e-05
-3.93501153552216e-05
-3.23240900136014e-05
-4.02216219202323e-06
-2.02840276645246e-05
-8.62245789166801e-06
-2.66803686626605e-05
-1.48253091086831e-05
-2.81580858854933e-05
-1.65452805710512e-05
-1.43239335667598e-05
-3.40514058546848e-05
-1.42267089152862e-05
-2.1815257413184e-05
-3.62697490491317e-05
-1.8073942990945e-05
-1.41173979902151e-05
-3.11809342438104e-05
-1.3801254109041e-05
-3.57091983301034e-05
-3.16469463964268e-05
-4.30992557250687e-05
-2.6418374441634e-05
-1.79048567249703e-05
-1.11003367625405e-05
-1.56458632724301e-05
-2.19624468181732e-05
-2.13953864694429e-05
-1.07972813921204e-05
-2.43860721966207e-05
-1.21967193975103e-05
1.55597282651737e-05
-2.38037969265853e-05
-1.27218765518046e-05
-2.13354299095698e-05
-1.60714277751343e-05
-1.83597049667376e-05
-8.44287841467478e-06
-2.76477904697945e-05
-2.09253084150137e-05
-1.61138564149108e-05
-3.28908359984649e-05
-1.5760465348893e-05
-3.33684405497394e-06
-1.8226529561321e-05
-2.39724952292846e-05
-2.78661930995435e-05
-4.71065572066337e-06
-2.81283777950804e-05
-2.79403341742275e-05
7.52782599533759e-06
-3.69548699002222e-05
9.18345992817486e-06
-2.97553451511512e-05
-2.30190032671364e-05
-3.19481026222518e-05
-1.22510113700316e-05
-1.2918522071886e-05
-3.11695057516897e-05
-3.4805751224737e-05
-1.28614499257214e-05
-3.13245795519835e-05
-8.55229727465636e-06
-1.38581038215858e-05
-1.28058568365038e-05
-2.13186647854245e-05
1.49320399456807e-05
-2.84228816018156e-05
-5.25060130607841e-05
-2.80261130359353e-05
-3.95234781687207e-05
-1.07064604356851e-05
-3.77004820420283e-05
-4.01802860613124e-05
-1.75917181954244e-05
-1.63522686297179e-05
-1.69434280704104e-05
-4.40450284714614e-05
-3.33170616333024e-05
-2.78044423309091e-05
-2.68913740776219e-05
-2.27211459038592e-05
-1.96377078475895e-05
-1.54798439856713e-05
-3.24321980680446e-05
-1.32703672776813e-05
-1.20783609705916e-05
-7.61321985277488e-06
-1.53968677813589e-06
-1.59826466346801e-05
-1.8996367164125e-05
-1.49335587047718e-05
-8.61805168155133e-06
-2.93435699176747e-05
-4.7803484899158e-06
-3.89338872623425e-06
-4.52726925285834e-05
-1.17274155330197e-05
-1.1187802192504e-05
9.6723035621285e-07
-1.16463614340056e-05
-3.02177733371019e-05
-2.43732900358417e-05
-1.68880732863129e-05
-1.96174412629642e-05
-2.40411217550427e-05
-2.22118342694195e-05
-1.11751770913001e-05
-1.4728976479376e-05
-4.61455282009268e-05
-1.73349349522812e-05
-1.85134963647587e-05
-1.22422128346035e-05
-1.76609907443546e-05
-2.43658938151426e-05
4.21210118700547e-07
-1.81752346538236e-05
-2.63559564316551e-05
1.12165844591438e-05
-2.35165570422034e-05
-1.62929630219852e-05
-5.92633264696042e-06
-3.13964497945221e-05
-7.07456036919238e-06
-3.32661232377252e-05
-7.75646365090783e-06
-1.64218265821776e-05
-2.37548526686533e-06
-3.68340740996023e-06
-3.38305855083115e-05
-2.36365168911816e-05
-1.44513810214864e-05
1.78851763580716e-06
-2.59489291811576e-05
-1.84190144748195e-05
-3.36701285547524e-05
-8.14035740371201e-06
-3.29043786807052e-05
-2.32555701821253e-05
-3.36923757250552e-05
-1.09030987330088e-05
-1.0212909578554e-05
-4.56816459368613e-06
-4.69265897391256e-05
-6.10633083511836e-06
-6.16305437943469e-06
-2.17077400009811e-05
-2.91077887269528e-05
-1.46020018708421e-05
-1.41309361728204e-05
-3.31181280393625e-05
-3.23529102490429e-05
-4.34898898745092e-05
-1.62496741189438e-05
-2.57430173965867e-05
-2.0650204224274e-05
-4.48134883348826e-05
-4.60068905820397e-05
-7.19385517762889e-06
-3.02991723904869e-05
-9.2466442096855e-06
9.84925104575849e-06
-5.31965998199158e-06
-3.62783199890092e-05
-2.36718870236298e-05
-2.14033784161397e-05
-2.79158120534726e-05
-2.17205029934055e-06
-3.0099342039879e-05
-4.61547090497428e-05
-2.37572642715681e-05
-3.36571824153233e-05
-1.73696306283666e-05
-1.81405785494293e-05
-2.85385121990869e-05
-3.42358436831853e-05
-1.07580186250791e-05
-4.08158829184927e-05
-1.06164270549043e-05
-3.57421013327136e-05
-1.7462338395943e-05
1.04323683427226e-05
-1.12259405550739e-05
-9.77360611246907e-06
-2.56359336720938e-05
-4.53549739649526e-06
-7.90380071149908e-06
-1.22069714447179e-05
-1.97091852844873e-05
-2.66183987220819e-05
-1.96677700754236e-05
-2.44460266648924e-05
-1.59491337972098e-05
-2.42822770797547e-05
8.52185049784869e-06
-9.13764160102475e-06
-2.7483246237166e-05
-1.62074518022003e-05
-2.23605847697059e-05
-2.37687532246818e-05
-2.15366191204566e-05
-3.04507457159495e-05
6.37433189610268e-06
-1.57811448604251e-05
-6.87924809261512e-06
-1.76318953130756e-05
-3.45185525403656e-05
3.74913288166156e-07
-1.86117170051876e-05
-4.20987797394593e-05
-1.34469017573093e-05
-3.42617155872955e-05
-3.67503873846713e-05
-2.81688592307036e-05
-2.18367143016455e-05
-1.56133661084717e-05
-2.10130124757847e-05
-9.66859346263804e-06
-1.75722925687642e-05
-2.17334131428893e-05
-3.62262731573993e-05
-3.98988283955669e-05
-3.39974418927347e-05
-3.58187091427706e-05
-1.31444583619604e-05
-2.87368077221845e-05
-2.93767581038261e-05
-1.14189462755255e-05
-3.93017024900624e-06
-2.09264630925794e-05
-1.84083301916133e-05
-2.63803842129154e-05
-2.60899531214762e-06
-1.0243433973588e-05
-3.82153106609965e-05
-1.88600593873677e-05
-4.35598420123324e-05
-1.27135433953727e-05
-2.55704700175116e-05
-3.76920282569856e-05
-1.1184370114636e-05
-6.78369382501102e-06
-1.78879619117205e-05
-1.31872095647918e-06
-3.59535526144773e-05
-2.2125105192794e-05
-9.95159526606427e-06
-3.39906690866821e-05
-3.77266448206796e-06
-1.59935609131002e-05
-2.04600190126794e-05
-1.58689864002873e-05
-4.78617970640466e-06
-3.28308451657729e-05
-2.32582103462668e-05
-1.48270626115032e-05
-1.008944234005e-05
-3.14011112568975e-05
-4.84566178097744e-05
-2.03144389854045e-05
-3.3450128814513e-05
-3.23451534933048e-05
-3.28541029634718e-05
-2.0641708091035e-05
-2.69487752437122e-05
-3.61770874449529e-05
-3.10915141104381e-06
-1.63366035012288e-05
-7.54751808032243e-06
-2.03243754581258e-05
-2.12300567972268e-05
-3.27882597423444e-05
-1.69487784549416e-05
-2.27515519440278e-05
-2.8680396193788e-05
-3.77431804712531e-05
-4.24034048070437e-07
-2.63946827171711e-05
-2.05342645547616e-05
-1.00822521591764e-05
-2.40163949206786e-05
-1.66498637829302e-05
4.54651624660921e-06
-2.7734157774054e-05
-3.99358235167897e-05
-1.80816320322888e-05
-8.56670076396316e-06
-1.96383930175198e-05
-4.34277431372414e-05
-6.07954991688276e-06
-2.53355064680173e-05
-2.32120154281993e-05
-1.71908369127989e-05
-2.34156421765906e-05
-1.51867414711641e-05
-2.06462946037665e-05
-2.40383458368846e-05
8.39863095502798e-06
-2.05038066935499e-05
-2.21066608549902e-05
-1.66927318921212e-05
-1.34755082600167e-05
6.52084352006605e-06
-1.76460324911288e-05
-1.37059656563956e-05
-1.25475828949625e-06
-1.78583690725103e-05
-2.3247525645254e-05
-2.40787394759155e-05
-3.30640131040534e-05
-2.40552686192053e-05
-1.65226694849705e-05
-2.8319304842994e-05
-2.24007094951106e-05
-2.62821679938739e-05
-4.05902842549217e-05
-1.30341351215022e-05
-4.26098649007213e-05
-1.39607451537797e-05
-2.01137338875658e-05
-2.63865592773416e-05
-1.26277136199137e-05
-3.17882568298674e-05
-2.94031111272291e-05
-3.16908890394117e-05
-2.45315890862235e-05
-4.50609116663498e-05
-3.32533254125052e-05
-1.38098796007227e-05
1.20261872639007e-05
-1.91274255959155e-05
-1.61163049531622e-05
-3.5713492365746e-05
-2.14149365981637e-05
-2.71693329446583e-05
-4.27186896925548e-05
-2.33909659309627e-05
-2.52451190583826e-05
-2.50886890775306e-06
-1.70708740987719e-07
-4.58218495554397e-06
-3.09035474381686e-05
-1.59997396092122e-05
-2.01247815285752e-05
-1.47897127044553e-05
-1.0944650340104e-05
-7.37323231703663e-06
-1.37126567982111e-05
-9.43473553333755e-06
-1.78861636511344e-05
-1.60480782698039e-05
1.90100343317897e-07
7.29739808939896e-06
-3.08361759765772e-05
-2.78465368747722e-05
-1.21074259442545e-05
-5.36246019242969e-06
-1.39841553371999e-05
-2.26739960330247e-05
-3.78400276425437e-05
7.16286023417697e-07
-2.36923087915725e-05
-7.51425344067408e-06
-2.30088318980738e-05
3.71671493381337e-06
-3.62732009289385e-06
-2.74566642916248e-05
1.30841664332181e-05
-1.82241603264863e-05
-9.15562481574648e-06
-2.20433706279966e-05
-2.09932074348163e-05
-4.18073516018617e-05
-3.79331872520043e-05
-2.6116943436262e-05
-9.44500485692902e-06
-2.10007869558356e-05
-2.31867238444427e-05
-8.73783031866171e-06
-2.00372790103363e-05
-4.01272737783521e-05
-8.16717909513783e-06
-1.12918199207825e-05
-1.6733035852288e-05
-2.26026372779901e-05
-2.546709122141e-05
-1.92085337939172e-05
-1.41326661411336e-05
-1.94795548239306e-05
-3.37440596555254e-05
-8.10136515216116e-06
-1.69854633849549e-05
-4.17123882345587e-05
-2.94320473306965e-05
-3.20214652918229e-05
-3.32529755173962e-05
-1.87004369188158e-05
-2.12237431014015e-05
-9.96586224379983e-06
-3.12344568950403e-05
-7.54489282238174e-06
-9.7458616206199e-06
-1.37907552068154e-05
-1.92055001043557e-05
-2.65501954986384e-05
-2.34274953372101e-05
-3.81906028438868e-05
-1.1531054119778e-05
-1.46235416913351e-05
-4.19171831192693e-05
-2.28912845485226e-05
-2.83955883983932e-05
-1.17983897546913e-05
-4.12465318768703e-05
-9.03626387737461e-06
1.4068312840621e-06
1.79503023784296e-05
-3.55130934192482e-05
-2.97398614980059e-05
-2.17486884269929e-05
-9.32714676535807e-06
-3.00848101699475e-05
-1.58129148524049e-05
-2.0799954312466e-06
-2.13960326364724e-05
-1.67880619616919e-05
-4.57821903299335e-05
-1.64775637293238e-05
-6.62904804591215e-06
-1.18342578275994e-05
-5.39981670921005e-05
-2.55261827414112e-05
-1.27105524750393e-05
1.36999166191518e-06
-1.924864942708e-05
-1.50111272157232e-05
-2.32206183905921e-05
-2.45822929498584e-05
-1.51075810199418e-05
-2.26984775256634e-06
-2.21614982096281e-05
-1.98837828302361e-05
-2.43084935655166e-05
-3.0901385412377e-06
-1.45888613825102e-05
-1.19174522456966e-05
-4.65334730640905e-05
-3.00263134590398e-05
-2.59505564404626e-06
-1.05849451893074e-05
-2.65537566093695e-05
-1.51464098307442e-05
-1.09372423896496e-05
-3.18232090489261e-05
-3.12812483617514e-08
-2.34166722779795e-05
-2.94013781296453e-05
-2.26847619512441e-05
-2.06671108350483e-05
-4.37711874679965e-05
-1.55677907652188e-05
-5.44713027044936e-06
-2.04564277929221e-05
-2.52541525465386e-05
-2.78554251170804e-05
-3.77744193983668e-05
-2.71056153703618e-05
-1.82429926965834e-05
-5.46983152156077e-06
-3.21141992524299e-05
-1.74576982875784e-05
-2.22372045021035e-05
-2.09423700559957e-06
-4.74943478111001e-05
-2.22703187183401e-05
-2.45489228378608e-05
-2.98939348456791e-05
-2.90792278343185e-05
-2.58229318474852e-05
-1.53732377352464e-06
-2.2119737804792e-05
-3.37344314454894e-05
-2.37176938289654e-05
-2.3769610233574e-05
-3.18361717646432e-05
-2.35541250446661e-06
-1.5935816337828e-05
-1.50927066546203e-05
-1.31975447249433e-05
-3.25477863372706e-05
-1.96376058983899e-05
-4.31388362632683e-05
1.92088366373532e-06
-3.21209117942423e-05
-2.35482391933884e-05
-3.30000907707134e-05
-5.99659456594668e-06
-3.32709284093353e-05
2.72170128827574e-06
-2.57934677635412e-05
-3.25552852900631e-05
-4.21671567401454e-06
-6.5668574529668e-06
-1.51910736137797e-06
-1.70979488354773e-05
-9.38004066157735e-06
-4.0603984653849e-06
-1.18386151498568e-05
-2.11609633057395e-05
-1.15978017487197e-05
-1.7824985964817e-05
-2.17005181305219e-05
-3.57047939094926e-05
-1.03443543746677e-05
-2.50702595253043e-05
-1.46203284636723e-05
-2.35781563756594e-05
-1.29314686728931e-05
-2.50610496095288e-05
-4.72529175248811e-06
-1.67892331485056e-05
-4.53845453112102e-05
-1.42734406206918e-05
-3.43399716855093e-05
-1.69897155822973e-06
-8.97283772534262e-06
-8.55602224416334e-06
-4.21992478503805e-07
-2.45989747512746e-05
-1.69264977440361e-05
-3.01348390805509e-06
-2.07170908722579e-05
-1.26148469449344e-05
-3.05237714862829e-05
-1.39927273719306e-05
-2.3934309266876e-05
-2.19983851388399e-05
-3.08902371897037e-05
-8.81757058319463e-06
-2.03953513738868e-05
-1.30435288885154e-05
-3.7202478720208e-05
-8.68653909188733e-06
-1.35991424499874e-05
-2.27171567564642e-05
-1.1201781346763e-05
-1.52916227161662e-05
-1.8647923893264e-05
-2.93100864345657e-05
-2.09479069001975e-05
-2.87590182041639e-05
-3.10406289991176e-05
-3.56814124093374e-05
-2.29554643968635e-05
-2.2490792591587e-05
-3.30318031829269e-05
-2.01881389929472e-05
-2.458662837314e-05
-2.65475492112146e-05
-5.4330301097542e-05
-3.81709717959663e-05
-1.59953372022108e-05
-2.00918178183239e-05
-3.13069565055324e-05
-1.86936781690039e-05
-1.98571569799668e-05
-2.16328450606862e-05
-1.73829897021281e-05
-3.88253175474419e-05
-7.82287965400174e-06
-3.38061151233039e-05
-3.76931097784632e-05
-1.64120385552466e-05
-1.99885321844333e-05
-1.33898583574984e-05
-3.54164553621405e-05
-4.80967933959217e-06
-1.89028858954528e-05
-3.35032947963077e-05
-1.75677607131786e-05
-1.12199817638358e-05
-2.55155982695978e-05
-8.18043622408162e-06
-1.98221322690494e-05
-3.10011224779835e-05
-1.23024451191082e-05
-1.48934298071898e-05
-4.38813753700901e-05
-2.10103237261142e-05
-1.79112666329129e-05
-4.10193190262896e-05
-3.04186559776856e-05
-9.33413513295334e-06
-2.25588923856998e-06
-3.26700858378011e-05
-7.40870711419849e-06
-1.96578018785066e-05
-1.21842378569143e-05
-2.48197000768285e-05
-4.16015896620468e-06
-2.28225136713376e-05
-3.05799916591316e-05
-2.11452342975519e-05
-2.93611859343632e-05
-2.05861367825219e-05
-8.26149720899664e-06
-2.30750734992441e-05
-1.76510316085089e-05
-2.22535756984808e-05
-2.6001389159787e-05
-3.42725796027744e-05
-2.71501818945105e-05
-7.75914013159856e-06
-3.23295298799207e-05
-2.66462751497062e-05
-2.3198042708547e-05
-2.55535061629549e-05
-1.05999651922558e-05
-3.49633151860759e-05
-3.42171840034777e-05
-3.27439406816152e-05
8.10984184841039e-06
-2.48888742384782e-05
-2.74053310672344e-05
-1.32513693357949e-05
-1.6650658437957e-05
-5.75822874701127e-06
-5.38696891467276e-05
-1.78917927055547e-05
-2.58291158252175e-05
-2.86794391272892e-05
-4.37471311985633e-05
-9.03449330919221e-06
-2.83911550375237e-05
-1.03496129391358e-05
-2.05216008980993e-05
-1.97821089435018e-05
-2.42373301343662e-05
-1.32722334364366e-05
-9.69286860373147e-06
-1.21979791021514e-05
4.72888937101291e-06
-1.23919820001072e-05
-2.10222286486879e-05
-2.6615380719496e-05
-5.48411191710916e-06
-2.55070423915675e-05
-1.63627103232288e-05
-4.4148641624703e-05
-1.11873725377914e-05
-1.46309293824909e-05
-3.39756297819654e-05
-3.39883134621213e-05
-2.41152659800301e-05
-1.52192159789697e-05
-5.13862415049677e-06
-1.47320240066136e-05
-1.881420520922e-05
-2.78878253008523e-05
-2.1392982670136e-05
-1.26103216013664e-05
-1.62125616504312e-05
-1.54940572602278e-06
-1.07937784107831e-05
-2.24626049725092e-05
-1.27449718524333e-05
-3.56986979393512e-05
-2.71870993496148e-05
-1.19494487426591e-05
-2.45003353547961e-05
-1.42967186356209e-05
-1.54013138274987e-05
-6.26745382626026e-06
-2.64471811637553e-05
-2.30534556264053e-05
-1.2967155716446e-05
-9.71906245148218e-06
-1.75044548932864e-05
-3.28999875221649e-05
-2.1889979593353e-05
-2.23673890802714e-05
-6.54673369667755e-06
-4.42955683460411e-06
-8.02295637223309e-06
-8.02463190903526e-06
5.53556155792617e-06
-2.74555373399273e-05
-1.70917746124969e-05
-2.45456354623961e-05
-3.18230469824773e-05
-3.54816495108866e-05
-2.83139348192598e-05
-2.5566632264219e-05
-1.52378976673399e-05
1.02328405778772e-05
-4.30275436626466e-05
-1.77657555756698e-05
-1.98638920169451e-06
-1.88799987169692e-05
-1.72417447574074e-05
-1.2256649409652e-05
-1.49039753749608e-05
-1.45997962885164e-05
-1.74227972286642e-05
-2.28883394901711e-05
-1.42442746244651e-05
-3.73239381920628e-05
-1.77342264421876e-05
-6.54025993946747e-06
-2.69204677336121e-05
-2.32701123396674e-05
-2.58155240694393e-05
-3.3405808214136e-05
-1.53107068598372e-05
-4.31941118572138e-05
-2.88479031721932e-05
-2.06530292639587e-05
-3.38147907140507e-05
-4.85903155850468e-05
-1.94220266822499e-05
-2.95956865728743e-05
-4.43315047042688e-05
-1.97968208736542e-05
-4.54993311657943e-05
-2.41660527247629e-05
-1.5104984034062e-05
-3.21224481257175e-05
-3.83620280338356e-06
-1.00414684385955e-05
-1.36420568111173e-05
-1.93430817315013e-05
-1.22613485769259e-05
-1.4942817300577e-05
-2.37894419565787e-05
-3.79666375895006e-05
-1.21008746678298e-05
-1.32066576777998e-05
-1.60917293305309e-05
-2.404595509603e-05
-3.49813670637112e-05
-3.03138316296548e-05
-4.68353102256204e-05
-4.89437800169177e-06
-1.56465585279734e-05
-1.16845591378496e-05
-3.1498541003943e-05
-8.0814579336643e-06
-1.0695392565261e-05
-1.34828792107074e-05
-2.61374288748061e-05
-2.98655939195223e-05
-2.16854332555113e-05
-7.02773326048109e-06
-1.76156320155216e-05
1.13284653411159e-05
-1.73636469251028e-05
5.76671367642697e-06
-2.85867233122307e-05
-1.77373792687376e-05
-1.8483011690218e-05
-3.62278480425808e-05
-2.69508808556343e-05
-1.99920535042905e-05
-3.86537266384328e-05
-1.19762594670617e-05
-3.27425060409281e-05
-1.81604782289275e-05
-9.15922179514358e-06
-2.42597980007157e-05
-3.94490012421554e-05
-3.61752754692108e-05
-2.25622356975625e-05
-2.65835802932395e-05
-2.44920618400175e-05
-2.4346441888591e-05
-1.54664480557864e-05
-1.15753467703269e-05
-1.01082381355462e-05
-1.57807621893854e-05
-2.9414524956677e-05
-2.25170228475353e-05
-2.42218426055546e-05
5.53632802281957e-06
-1.92910181465838e-05
-4.71623722060145e-05
-2.32792231367002e-05
-2.49659208542021e-05
-1.46179358291564e-05
-2.71022086295106e-05
-1.15158838606603e-05
-2.62510479377917e-05
-2.7481624623903e-05
-3.08689541463207e-05
-3.98600381263071e-05
-1.26795884506733e-05
-2.3576523857195e-05
-2.62003130134052e-05
-2.98118638502981e-05
-1.97345236186283e-05
-2.56559596563458e-05
-9.96370175501966e-06
-2.12777761989124e-05
-6.77991248359027e-06
-3.14725188419176e-05
-9.83578033485144e-06
-3.54321022802433e-05
-3.7681651546277e-06
-3.48012885228012e-05
-4.16402292620396e-05
-1.91770015025053e-05
-2.20681831556724e-05
-3.60737527089862e-05
-8.96807165991595e-06
-5.37948861945615e-06
-2.55618951230818e-05
-1.86005777375556e-05
-2.6246047234306e-05
-1.72743828553183e-05
-1.28677163956811e-05
6.42165986637821e-06
-1.31557213713276e-05
-4.27887684243603e-05
3.38794922166149e-06
-9.33735262423025e-06
-2.0582523055085e-05
-1.75413137857925e-05
-1.19599935378501e-05
-4.05920673153188e-05
-1.37305741888634e-05
-1.74404608617905e-05
-2.73427734167106e-06
-7.04992041774936e-06
-2.71552968564864e-05
-9.71814148472623e-06
-1.06016824813119e-05
-2.12512426146169e-05
-3.00652608750858e-06
-2.18094219032654e-05
-2.8110447595233e-05
-1.69703315236396e-05
-2.67644472223163e-05
-1.11540919892606e-05
-1.2660662059003e-05
-1.98496705878709e-05
-2.87850928551665e-05
-2.2392245591194e-05
-3.51787646306932e-05
-3.43186790472864e-05
-2.4979626333165e-05
-1.43514729780881e-05
-2.66564138580584e-05
-3.00496324860896e-05
-2.9202370905581e-05
-1.85993880852298e-05
-1.75227601769975e-05
-4.16629076885003e-05
-2.06137762973149e-05
-2.47654150938397e-05
-1.46650073864565e-05
-2.34827244113073e-05
-1.42857029188261e-05
2.4651511877044e-06
-1.46942159410833e-05
-6.98452079268398e-06
-2.92938575140363e-05
-1.31616967861973e-05
-1.44206295878312e-05
-1.70666280182737e-05
-2.91096208035819e-05
-9.03441230282855e-06
-2.100538093789e-05
-7.01264716903105e-06
-3.39516371904763e-05
-3.25998401201838e-05
-1.54326599375757e-05
-3.89148792328346e-05
-1.35153749134864e-05
-4.92313004241666e-05
-1.64416261989356e-05
-2.53381406988404e-05
-3.49046742659116e-05
-2.67466310210978e-05
-1.43683468859889e-05
-4.15198935474451e-05
-1.14576642148387e-05
-1.9208248701117e-05
-3.7885752098672e-05
-1.31682736640952e-05
-8.43507409886919e-06
-8.74376612973196e-06
-1.55735733423119e-05
-4.15879924003485e-05
-2.70823797272395e-05
-2.47801643203643e-05
-2.94827429388735e-05
-4.20358647494729e-05
-3.09075645721451e-05
-3.55683657829214e-05
-1.91831242713283e-05
-2.19989958942848e-05
-1.00728268739666e-05
-4.62745213503623e-05
-8.81459547335518e-06
-2.61405169705262e-05
-1.6225311998567e-05
-1.46225420935708e-05
-2.17531978196206e-05
-3.55547136503543e-06
-8.97072459229125e-06
-2.5182411927701e-05
1.00524678384302e-07
-1.71501533454048e-05
-1.59271147281593e-05
-2.63680469298276e-05
-1.09523055897858e-05
-1.72284697694273e-05
-3.28094835297455e-05
-1.75909393794416e-05
-1.75471753069221e-05
-1.62010253968445e-05
-1.85585897397828e-05
-2.10442815197707e-05
-1.15683438731163e-05
-3.04606887012879e-05
-2.87405926714146e-05
-2.19030544247383e-05
-2.64716117642661e-05
-2.36594293490654e-05
-3.18545897726663e-05
-1.8807123191137e-05
-2.3642576068816e-05
-2.11474886929124e-05
-2.9464799495036e-05
-1.82368305180694e-05
-1.46131827831581e-05
-1.64544943086763e-05
-1.12377301852889e-05
-2.99176385761152e-05
-3.0018347457223e-05
-1.95691608623875e-05
-3.13919479933374e-05
-2.26568094268065e-05
-1.99792157682166e-05
-3.97848963341764e-05
-4.06729126957344e-05
-3.79989590353744e-05
-2.81383706456589e-05
1.5467139711505e-05
-8.30144330113651e-06
-7.90584896380838e-08
-2.66907165331935e-05
-5.24137472209434e-06
-2.51478995201475e-05
-1.84013723129773e-05
-2.47797960207548e-05
-1.26640383419435e-05
-6.61370786069061e-06
-1.63647414672226e-05
-4.11894329507156e-05
-3.91541135769964e-05
-2.89994270268637e-05
-2.61589556805869e-05
-3.34936993374234e-05
-4.46441836930975e-06
-5.47765097221802e-06
-3.8923952262876e-05
-3.67610605313573e-05
-2.42356532952453e-05
-1.35058982807017e-05
-1.81913650981155e-05
-3.1274323866061e-05
-7.93869163334188e-06
-2.88542970618412e-05
-1.31316289918652e-05
-2.15863384902196e-05
-1.03047216806498e-05
-2.39543341015129e-05
-1.92412403747371e-05
-2.48411645962258e-05
-3.9196940376526e-05
-2.01010072163199e-05
-3.23575754825857e-05
-1.11118865940488e-06
1.58088880955761e-06
7.53756785534243e-06
-3.07165064858757e-05
-1.60511325948611e-05
-2.46175405826976e-05
-1.87356045921137e-05
-1.28301111895979e-05
-3.37766198696658e-05
-2.39933629537811e-05
-1.47412980631354e-05
-6.72054955810185e-06
-2.41064218015713e-05
-2.83190740797118e-05
-2.59881851426896e-05
-2.82733511150406e-05
-1.72250094681196e-05
-2.04848784140656e-05
-3.63212822135128e-05
-2.41683849205596e-05
-1.35794474435436e-05
-3.06130848310943e-05
1.39115564379924e-05
-1.7924279231267e-05
-2.93848341253198e-05
-3.21462538829919e-06
-3.26279094045755e-05
-2.26868811408305e-05
-1.98223884753829e-05
-2.91599108761178e-05
-3.1766676166861e-05
-3.78685393733711e-06
-1.65022068684815e-05
-3.65437615612892e-05
4.1550362815563e-07
-3.97428735516947e-05
-2.83859925253681e-05
-3.38719314640873e-05
-2.28067040793298e-05
-1.58347073363441e-05
-2.08868261090452e-05
-1.72766648591017e-05
-1.90105626431507e-05
-1.55689901170488e-05
-1.78400428033084e-05
-1.47724925264214e-05
-2.04479440916467e-05
-3.6352169055366e-05
-2.98458407488156e-05
-4.23332015389327e-05
-2.26265945358132e-05
-1.30925350391794e-05
-3.80187676729917e-05
-2.48494857985886e-05
-2.22876031690863e-05
-8.30524156293827e-06
-3.06484369586089e-05
-2.35501332698784e-05
-1.92161837494459e-06
-1.38571008082077e-05
-2.89224934927093e-05
-1.79808036511338e-05
-2.09122708964947e-05
-3.11482705730927e-05
-3.5712106647987e-05
-6.76226356216558e-06
-3.34838142366438e-05
-2.41060516114937e-05
-6.83132542753371e-06
-3.23830292019288e-05
-3.01356868630225e-05
-8.0799894188051e-06
-3.50418156165941e-05
-2.5384644036162e-05
-1.76564501960566e-05
-1.48825348525135e-05
-3.97325760515744e-07
-1.89238403096798e-05
-2.90832173969464e-05
-1.97662499346794e-05
-4.78995657627873e-06
2.88550563416929e-06
-2.68159643114116e-05
-2.50306381238524e-05
-1.93984397984168e-05
-3.6309544386604e-05
-1.83686166740542e-05
-6.47357921257174e-06
6.74235671726664e-06
-3.31842988301416e-05
-2.36415395948994e-06
-2.57661858829446e-05
-1.69412935379401e-05
-5.33936173324147e-06
-3.04609555714417e-05
-2.75506967375065e-05
-2.02380474011813e-05
-1.67111141096597e-05
-2.49929210525998e-05
-3.09391615055411e-05
-1.07402545890827e-05
-4.51045325588596e-05
-2.55812833257709e-05
-2.68716013941976e-05
-7.64462852605944e-06
-1.17971904583419e-05
-2.18054779211085e-06
-1.57312919570204e-05
-2.04602108568006e-05
-1.2811407921064e-05
-2.01098128111872e-05
-4.82699096774011e-05
-1.11338959222405e-05
-2.40331601359947e-05
-1.60813651507783e-05
-2.6889777676723e-05
-5.83052439879439e-06
-2.46454967710817e-05
-6.91745705984102e-06
-1.15232471585821e-05
-1.78762881047049e-05
-3.04240815908721e-06
-8.4253076096332e-06
-1.1712062004988e-05
-8.8554452202369e-06
-2.92141467044771e-05
-2.82097695233062e-05
-3.65225573819334e-05
-1.63181179420274e-05
-3.55722946662937e-05
-2.17512845958044e-05
1.54287663681243e-06
-3.32426604051208e-05
-2.36373444804358e-05
4.90197413592991e-07
-1.17890073700287e-05
-9.4588779379176e-06
-2.28093897567432e-05
-1.63807281916231e-05
-2.64173775810558e-05
-2.62012256114461e-05
-3.93338135048054e-05
-1.84147654980361e-05
-2.56315099845654e-05
-1.66207122277922e-05
-3.4532447762251e-05
-1.45613725626603e-05
-2.23592173808699e-05
-1.52802280915262e-05
-2.61732149958799e-05
-3.72308028541487e-05
-1.51490373333552e-06
1.35297259253681e-05
-3.89941793678031e-05
4.77442500952798e-06
-2.48791438715373e-05
-2.24909339474956e-05
-1.29918486441796e-05
-8.02461129575408e-06
-2.74735660559441e-05
-2.38314137238032e-05
-3.42997099023637e-05
-1.42577216997409e-05
-1.2497905287657e-05
-3.35893601342768e-05
-3.83953732352884e-05
-2.15587818430427e-05
-1.161856638897e-05
-2.2565491963848e-05
-1.31452915971967e-05
7.55327521665548e-06
-1.23610269872682e-05
-1.68348026143322e-05
-2.25978015256711e-05
-2.26060184951696e-05
-3.76590511511424e-05
-6.63497636574369e-06
1.83348692878827e-05
-1.75418642065849e-05
-4.55271388945362e-05
1.11263713773448e-05
-2.22736298226855e-05
-1.25300945470856e-05
-3.58248182006569e-05
2.97904725132181e-06
-8.03546542245202e-06
-2.31351071733314e-05
-9.34971373378605e-06
-4.82084544273735e-07
-2.92580205915665e-05
-4.12506500624318e-05
-1.88277356747487e-05
-2.26587438783546e-05
-1.702544305407e-05
1.47045447946475e-05
-2.63364685932893e-05
-1.63325643087437e-05
-8.37287984055272e-06
-2.44379515495322e-05
-2.93042762559237e-05
-4.01406761964572e-05
-4.34323123737995e-06
-3.10631491679405e-05
-4.54250067554266e-05
-5.15598659040641e-05
-1.57406646255357e-05
-2.04402079552537e-05
-5.18507772601138e-06
-2.57836509534035e-05
-3.78138137176966e-05
-2.88585713062697e-06
-3.01423318371079e-05
-2.57397214278492e-05
-2.18648262217478e-05
-2.08333424382622e-05
-2.19328808413231e-05
-3.29534813799666e-05
-1.61489648516143e-05
-2.54478486958264e-06
-2.67199596233472e-05
-3.20733203686862e-05
-3.71819518874807e-05
-2.64836031467435e-05
-3.30540983907033e-05
-3.10214207227482e-05
-2.50252240866376e-06
-1.15799264385196e-05
-8.60323258962227e-06
-2.32968991410436e-05
-2.92275642565763e-05
-2.39801323639215e-05
-2.81174740607432e-05
-1.76739709033046e-05
-2.06397370925499e-05
-4.84649476070135e-06
-2.20283311968707e-05
-1.87129131350092e-05
-1.55745215501203e-05
-2.55194696842279e-05
-2.47208079471022e-05
-3.79481380051603e-05
-3.55877556316228e-05
-1.00876459063966e-05
-2.58269483018456e-05
-3.42185412422104e-06
-1.51518585579961e-05
-5.69319938167445e-06
-3.0351314484594e-05
-4.84746702240848e-06
-1.75953313198803e-05
-1.32526072217664e-05
1.84062657695298e-06
-9.93969044947359e-06
-1.90545630862686e-05
-1.34839896542278e-05
-1.60766234085228e-05
-3.0250742098885e-05
1.02756955841719e-06
-1.95991939019208e-05
-3.55194132474375e-05
-5.51299527458293e-06
-2.09918515153013e-05
-1.14386726962915e-05
-8.89558664009169e-06
-3.72159162786628e-05
-3.06173874681559e-05
-3.02297678110519e-05
-3.03560891374507e-05
-3.26550141876429e-05
-1.12255930985255e-05
-1.59714363601637e-05
-1.82112443794952e-05
-1.29434893150521e-05
-2.01797726489845e-05
-1.91278186507578e-05
-2.51486538496806e-05
-1.0988929180641e-05
-4.06517433937431e-05
-1.55464634652644e-05
-1.84034233956246e-05
-2.19487593261588e-05
-3.98208882920319e-05
-3.11320624193632e-05
-1.62514156684522e-05
-1.81768334118887e-05
-9.45237932561855e-06
-1.8668910244524e-05
-3.31462067725238e-05
-3.05312659407627e-05
-2.26942867646681e-05
-2.3412421647701e-05
-2.60092320127396e-05
-2.77125063276013e-05
-1.15851631600999e-05
-1.48968813548541e-05
-2.21348746898202e-05
-1.89069347285933e-05
-1.01119375689445e-05
-2.4305432153318e-05
-1.76440059806737e-05
-1.12889234371763e-05
-3.17386396292122e-05
-2.75024939611523e-05
-2.43160559852387e-05
-5.62546328772344e-06
-2.24059050263713e-05
-1.4031380300912e-05
-1.470134552316e-05
-1.19811227384555e-05
-4.16267283864567e-05
-2.14635957500273e-05
-2.2967237334826e-06
-1.28835624721654e-05
-5.8453123446545e-06
-1.58919195073852e-05
-2.03725719272704e-05
-1.64606065826589e-05
-2.44100105384069e-05
-3.26289264506497e-05
-2.76498588182762e-05
-7.02669668373137e-06
-2.9353637520326e-05
-1.39373089286206e-05
-2.38547833743713e-05
-2.44356272627682e-05
-1.79400906503256e-05
-1.83877884515392e-05
4.04843614175815e-07
-4.7905242627316e-05
-1.52323935619628e-05
-1.32958149692219e-05
-1.37503952207194e-05
-7.3450643555605e-06
-1.71017800521828e-05
-1.40718226877529e-05
-2.88126193893288e-05
-2.37037244613216e-05
-2.56559392326462e-05
-1.0169428552693e-05
-2.11887215534414e-05
-3.00300376150518e-05
-6.56222679732842e-06
-2.24321376609298e-05
-1.98212339072016e-05
-3.6288196136714e-05
-1.73133929000267e-05
-5.02931942153898e-06
-2.03391988319993e-05
-1.26753313932127e-05
-1.01874368847772e-05
-2.80484189374917e-05
-9.28181548935862e-06
1.41967371434291e-07
1.46301443924948e-05
-7.54849198013962e-06
-1.66359226311598e-05
-2.39516739285759e-05
-2.61839975453345e-05
4.82505535095745e-06
-3.29098180768592e-05
-1.19401849119314e-05
-1.59503179741495e-05
-8.88353882142648e-06
-2.84511274870591e-05
-2.29913620636632e-05
-9.00855511434018e-06
-3.68239063258411e-05
-2.39409876555606e-05
-2.39207354566168e-05
-1.51614579606383e-05
-7.2867337584526e-06
-3.46815843877393e-05
-1.32941299073422e-05
-1.88675337081753e-05
-1.63571294348028e-05
-2.24156454736535e-05
-8.30432989571481e-06
-1.91652444983316e-05
-1.96691332683966e-05
-2.96042619826875e-05
-3.90499734407108e-05
-1.9508957474832e-05
-3.39680974444007e-05
-8.83720415681841e-06
-2.35526311022876e-05
-1.52443536039288e-05
-4.28375706891203e-05
-3.59924504061189e-05
-1.88334554079527e-05
-2.96231220455988e-05
-3.22202451080662e-05
-1.50973748722722e-05
-1.80870286937613e-05
-2.31363273120064e-05
-1.70043425270559e-05
-2.04639243232592e-05
-1.40872801795006e-05
-2.25773483064202e-05
-1.0334786295773e-05
-1.38275477514301e-05
-1.09217115628427e-05
-2.07163288030161e-05
-3.03132330788117e-05
3.25552309058485e-07
-8.91045134701267e-06
-2.4444602358774e-05
-1.63774944527493e-05
-1.5475694980748e-05
-5.18620895751279e-06
-3.40047373642394e-05
-1.48155675785929e-05
-8.45551699485854e-06
-2.69846892084878e-05
-1.10828242432371e-05
-1.72045992258168e-05
-1.17115784586422e-06
-2.0587377185581e-05
-1.28692169145432e-05
-1.95216896199522e-05
-2.62940856633699e-05
-1.28438376294274e-05
-1.57245297775398e-05
-1.68057403009855e-05
-1.7985442869482e-05
-3.17918814777396e-05
-2.27860132031709e-05
-8.06068146271619e-06
-3.02824996629127e-05
2.29431757242845e-06
-1.75300160084215e-05
-4.36708090334227e-05
-1.45954577797927e-05
2.59223628449482e-06
-2.63702251097365e-05
-1.74916218172511e-05
-2.74330264127325e-05
-4.70004242193603e-05
-1.87078626521847e-05
-1.48499773942799e-05
-2.1915165411267e-05
-3.34813834804977e-05
-1.51678957549236e-05
-2.3010021797253e-05
-1.91466542709572e-05
-7.1491067641079e-06
-1.83695140212834e-05
9.21745193390782e-06
-2.73142541398797e-05
-1.80389461669876e-05
-1.55783131339469e-05
-3.30929336033514e-05
-2.06747043235487e-05
-2.2085694416644e-05
-4.85275600852392e-05
-1.53004689465761e-05
-2.49360671522846e-05
-2.29212354340881e-05
-1.24337697265416e-05
-2.79213164467354e-05
-2.13160279964545e-05
-3.04488048220515e-05
-5.75384288982347e-06
-2.45023776906885e-05
-3.21598377521078e-05
-4.02692334582615e-05
-1.54185327579308e-05
-2.22205599408532e-05
-2.27559296429896e-05
-3.12370852833654e-05
-1.69673565213859e-05
-3.09070178586303e-05
-1.68054233923932e-05
-1.12561636081423e-05
-2.24568143858247e-05
-8.04767337133991e-06
-1.62717711850773e-05
-1.31057447839267e-05
-1.2093763174424e-05
-2.02453905387524e-06
-4.22070054578842e-06
-1.57959109866322e-05
-1.9503167189302e-05
-2.08506276610543e-05
-1.37821225091247e-05
-1.90768268564786e-05
-1.9663112716904e-06
-3.42892945697321e-05
-2.55641045044057e-05
-2.93964144470854e-05
-3.33276644307184e-05
-1.62822638724712e-05
-1.97203367077964e-05
-1.33097927109933e-05
-2.82368337842951e-05
-2.5252230319858e-05
-8.40531718461635e-06
-6.50939388213579e-06
-1.36668222490171e-05
-1.38696820193855e-05
-2.15227964735806e-05
2.95496795539588e-07
-1.85254276796047e-05
-1.18512733129643e-05
-2.68691953315786e-05
-3.44575058692885e-05
-2.92312449243787e-05
-2.37766247303846e-05
-1.29292821207091e-05
-2.2442019310128e-05
-1.10363066776847e-05
-1.72580727043466e-05
-1.99156103946085e-05
-4.41790200859354e-06
-3.93867350239954e-05
-2.003060791459e-06
-2.15985118685647e-05
-1.17657223273053e-05
-3.14310452205275e-05
-3.342996011226e-06
-6.14328660507859e-06
-2.74482156476103e-05
-2.71304187533194e-05
-2.59244553522548e-05
-3.04330485087151e-05
-1.56533182750572e-05
-2.87513675575346e-05
-3.98680718214942e-05
-6.37655582094464e-06
-1.61061416338226e-05
-3.44752831002929e-05
-2.39447703869788e-05
-4.22494481129997e-05
-3.54869504929185e-05
-1.30641709915511e-05
-1.78685489593387e-05
-7.18904672802496e-06
-1.979099137413e-05
-2.69485721573525e-05
-2.77609069902316e-05
-3.32420236005602e-05
-1.29647204733628e-05
-2.00958278515801e-05
-2.37498911612139e-05
-2.09407100684531e-05
-3.37620122079433e-05
-6.21324570144786e-06
-9.128265582274e-06
-1.63087620087785e-05
-2.79210066594295e-05
-3.68892537356382e-05
-1.87808310218249e-06
-3.64074583625357e-05
-1.66571518708869e-05
-6.48580828378959e-06
-2.72253582358522e-05
-2.12831634337904e-05
-6.56292985024908e-06
-1.44726311844271e-05
-2.02523544722151e-05
-1.59780970847263e-05
-2.17392153494146e-05
-9.45261737902498e-06
8.74195411359627e-06
1.11698407682474e-06
-1.65372441722541e-05
-2.13046277286323e-05
-3.92493448154704e-05
1.63651565192415e-05
-6.90619462659483e-06
-3.79839771714031e-05
-1.5049349709316e-05
-2.46081036530891e-05
-4.12442357211249e-06
-1.83595107656358e-05
-3.25866800277937e-05
-7.13059595789292e-06
1.42033458259504e-05
-1.02763959629493e-05
-2.74756221346381e-05
-3.16146667122588e-05
5.85882245890939e-06
-1.18029772142024e-05
-1.59710365321439e-05
-2.49446765016526e-05
-1.8964008404976e-05
-2.10882991371679e-05
-1.02880223401747e-05
-1.21326248427321e-05
-1.90291032365761e-05
-1.68908938314862e-05
-1.22628776184999e-05
-2.07826743396963e-05
-8.62313321441619e-06
-3.70669684019813e-05
-2.30819639500719e-05
-3.15213039289471e-05
-1.31265315792649e-05
-3.48287343778404e-05
-6.18584686372899e-07
-1.66851871825902e-05
-8.05692849775782e-06
-1.45957648523248e-05
-2.71623945637834e-05
-1.48028264234881e-05
-1.38200121217529e-05
-3.27995479526557e-05
-2.18001951346301e-05
-3.05069217420933e-05
-1.52328227614886e-05
-1.15978765438874e-05
-1.5780915129928e-05
-5.78667554625445e-06
-1.51964707380378e-05
-8.6120700567756e-06
-3.56743644980329e-05
-2.04248077502218e-05
-5.19429767733556e-05
-1.35023188256222e-05
-3.56778600807341e-05
-2.16233396374585e-05
-1.28570535504562e-05
-4.32996461492905e-05
-2.38708867601844e-05
-1.65571075335555e-05
-2.49964889978575e-05
-4.01256126942237e-05
-3.99548079573475e-05
-1.29152594614259e-05
-4.90874345045351e-05
-2.54298159235842e-05
-3.39299775513642e-06
-3.09395239872379e-05
-2.94962026046546e-05
5.36957404156876e-06
-2.47051438619238e-05
-7.24740392563164e-06
-1.63314793170917e-05
-1.59524072150695e-05
-4.2106269036777e-06
-1.7896560876884e-05
-8.80421478945622e-06
-1.15237387231725e-05
-2.19755892452774e-05
-5.23371482959211e-06
-2.35833323704694e-05
-2.56420340570684e-05
-1.01758819555786e-05
-2.15565496225919e-05
-2.44243419482376e-05
-1.3402654624484e-05
-1.17545391304227e-05
-2.91407129091211e-05
-1.83092583195759e-05
-1.56375872684463e-05
-2.28991048731024e-05
-1.14216918708137e-05
-6.6666240021696e-06
-7.69458630046215e-06
-3.04337283490708e-06
-1.11165039240341e-05
-2.84510225145537e-05
-1.25455331438027e-05
-1.50320319834537e-05
-2.19283842954835e-05
-2.63070988947428e-05
-9.8044737082324e-06
-1.59050177854718e-05
-1.0679207904044e-05
-4.38926631430507e-06
4.19778873057274e-07
-3.44827131641661e-05
-2.13271056910676e-05
-1.58635065427209e-05
-1.49785456755077e-05
-1.66137132469278e-05
-2.23563956373752e-05
-1.33420324027601e-05
-1.07383773324121e-05
-5.95418378073357e-06
-3.27786019848834e-05
-2.99307699408978e-05
-3.7879743007845e-05
-1.97869671671125e-05
-1.64839279589485e-05
-3.19384532523704e-05
-1.95021148957111e-05
8.0810038873668e-06
-3.20662073333453e-05
-1.12884021599705e-05
-3.20668819151675e-05
-4.62690098345935e-06
-3.0076155220796e-05
-2.43724404792044e-05
-2.58108097357194e-05
-3.15569751390992e-05
-3.12529186609051e-05
-3.43982866000446e-05
-1.57259769236898e-05
-2.33191037550806e-05
-2.48085169289275e-05
-6.41036034530245e-06
-2.03876415317834e-05
-3.30786956903967e-05
-5.05677913162868e-05
-2.60503699400187e-05
-2.87195285228404e-05
-1.88410333739136e-05
-1.6394545672903e-05
-1.39681937041374e-05
-3.15739060215964e-05
-3.11017206474383e-05
-9.87550869819433e-06
-4.49602282131063e-05
-2.41320655377891e-05
-2.89230570161557e-05
-1.97325042007904e-05
-3.32947602916716e-05
9.48580259451644e-06
-3.20489338916499e-05
-1.78153333614955e-05
-9.24907156648311e-06
-2.23746049927731e-05
-3.24451496265166e-05
-1.14978049816026e-05
-2.28734961635533e-05
-2.87657671272589e-05
-6.80615688461268e-06
-2.18913051215103e-05
-1.99109724094885e-06
-3.10728087869296e-05
-2.29457785685116e-05
-1.47729514635159e-05
-4.75104245085538e-06
-2.01519921218763e-05
-4.69136153069832e-06
-3.72493696298969e-05
-2.8625245338469e-05
-9.51942097117316e-06
-1.85609847771307e-05
-3.80877556657255e-05
-2.8732529103955e-05
-2.62236883349406e-05
-2.12651342747342e-05
-2.59911381772643e-05
-2.59990343461402e-05
-3.04733860977536e-05
-1.38294136279854e-05
-1.70445199686832e-05
-9.74146648717602e-06
-1.17484283898745e-05
-3.09898842963576e-05
-3.26178680323163e-05
-2.62470650495493e-05
-1.75909232363179e-05
-1.79380706501036e-05
-2.36077317628723e-05
-2.04824053094381e-05
-1.62270877933893e-05
-3.69612057777475e-05
-3.0356448800605e-05
-7.59748130050576e-06
-2.80412821672926e-05
-2.76394179888688e-05
-1.45685676310861e-05
-2.57532298987683e-05
-2.71811626963836e-05
-3.09292687899733e-05
-3.04767621731533e-05
-9.95870389891674e-06
-4.34138169901301e-05
-1.80532827051876e-05
-2.48564752669777e-05
-4.44761566169382e-06
-4.68978127192207e-06
-3.06855491154634e-05
-1.53540444619311e-05
-1.73201564133576e-05
-2.96011849808915e-05
-2.4803771595024e-05
-2.67560576737926e-05
-1.99519491540583e-05
-2.04625021669172e-05
-4.44033896810253e-05
-3.07812479543669e-05
-4.50308087822929e-06
-1.85630568065683e-05
-7.76384140593775e-06
-2.23191111426553e-05
-4.31298087494952e-06
-3.2773154231571e-05
-2.98447301215036e-05
-3.84113410360305e-05
-2.28971537688503e-05
-1.5307065594672e-05
-1.45052228673362e-05
-2.76901648102569e-05
-4.52334319789657e-06
-1.04062828871415e-05
-1.32760624664065e-05
-4.01120080650819e-06
-2.44865635683036e-05
-1.07770683445626e-05
4.78828711688067e-06
-2.87997707740437e-05
-2.79120633915546e-05
-2.35068976693781e-06
-3.99263521918952e-05
-2.00075811643974e-05
-6.56699665612664e-06
-2.15232964375326e-05
-1.7127774091798e-05
-9.19169806128996e-06
-3.12736168969897e-05
-1.53686526649238e-06
-9.63255463873932e-06
-2.23681562965491e-05
-2.65683085867904e-05
-3.40858278040439e-05
5.9238432971446e-07
-7.47501579599382e-06
-9.41586613527718e-06
-1.91345358588126e-05
-7.47126375815931e-06
2.86392916681056e-06
-4.87544420589056e-05
-1.63393334607012e-05
-6.54377321738712e-06
-2.88708010303792e-05
-4.39131017919321e-05
-1.43421128565765e-05
-3.50689757356334e-07
4.12793757366042e-06
-3.69610793611227e-05
-5.25832795507633e-05
4.22906055119442e-06
-2.59990689709229e-05
-4.14380753475484e-05
5.01371263294495e-06
-2.81007146485172e-05
-3.23098860563278e-05
-3.06449442198588e-05
-4.59440389705372e-05
-4.56722025695724e-06
-3.3614390632113e-05
-1.27374513652516e-05
-1.26616691514216e-05
-2.03123563400315e-05
-1.10792781988701e-05
-2.41858124150642e-05
-3.39571361893185e-05
-2.55566820383991e-05
-1.30259546090585e-06
-1.62400441116458e-05
-6.53311453563191e-06
-4.4016199477797e-06
-1.17519208583375e-05
-1.12420444260339e-05
-3.69976675772124e-05
-1.06204789266972e-05
-5.1674437229815e-06
-2.87691201811801e-05
-2.23821396892083e-05
-2.60614281850032e-05
-1.22364640961193e-05
-2.71049174860766e-05
-2.64762918555713e-05
-9.36043514693204e-06
-1.76750837139424e-05
-3.65990389117033e-05
-3.79226268782754e-05
-1.87582556855058e-05
-2.51744782140555e-05
-6.21462677484165e-06
5.11403893123526e-06
-2.82050291244054e-05
-3.36017196697314e-05
-3.90882473615586e-05
-2.27180256458129e-05
-4.8343601059412e-05
-1.10870836585256e-05
-1.4905594631834e-05
-2.56312345212873e-05
-5.6300939726149e-06
-1.31194540617004e-05
-1.77093277065826e-05
-1.55683731610403e-05
-7.90985361790955e-06
-2.0897780315904e-05
-3.86171461239681e-06
-1.88040989298646e-05
-3.16511558584367e-05
-2.12297080398368e-05
4.3508874860887e-06
-2.59226247843141e-05
-8.84882578167094e-06
-2.86310974800161e-05
-3.64507255974959e-05
-3.99382124725285e-05
-9.74758804775143e-06
-2.27198653046791e-05
-2.29846384857266e-05
-2.71978294964004e-05
-1.69114653523097e-06
-2.13623591366687e-05
-4.32934036791869e-05
-2.39729762073427e-05
-3.81951483123378e-05
-2.12022063179218e-05
-1.48473427131941e-05
-1.67456990282881e-05
-3.167884671104e-05
-1.38437214063647e-05
-1.96614832495418e-05
-1.23376483683263e-05
-4.88146262584668e-05
-2.61843687275916e-05
-1.92230510030266e-05
-2.07960050364113e-05
-3.05862294874739e-05
-1.34538796302024e-05
-1.95946588311752e-05
-4.03078468622267e-05
-2.52337773035424e-05
-2.8444089878214e-05
-2.79708322883055e-05
-4.62439830409505e-05
-2.88046167465596e-05
-1.55006444005971e-05
-1.28002872274036e-05
-2.35018279231136e-05
2.4815055769355e-06
-2.77211052489686e-05
-2.7251543272405e-05
-4.3736299547883e-05
-2.40020255016105e-05
-3.89552714919076e-05
-1.76319814694996e-05
-3.55795886156571e-05
-1.47907747995378e-05
-5.11572443998808e-06
-3.60763441863283e-05
-2.84335019674443e-05
-1.96140552496157e-05
-2.71684713041829e-05
-3.70506553476592e-05
-2.28556475525522e-05
-1.41597979983757e-05
-2.77331524253324e-05
-2.65582276249902e-05
-1.41519230704341e-05
-4.28410786094212e-05
-1.47149378673552e-05
-4.12222467520485e-05
-2.11643906649995e-05
-1.84702156339294e-05
-4.10119155850496e-05
-2.80226244844947e-05
-1.67034209679388e-05
-3.05203527895888e-05
-3.26830200098828e-05
-1.78659543648179e-05
-5.40470568321336e-05
-5.18520981167787e-06
-2.63097396951745e-05
-1.99313009069553e-05
-2.56550446201376e-05
-1.75731138602813e-06
-5.72996248654386e-06
-1.36156656225256e-05
-1.801669006369e-05
-1.9850623098927e-05
-1.51041933007322e-05
4.41346994036492e-06
-1.89293046801156e-05
-1.778137624704e-05
-1.69199944128426e-05
-3.0817360419726e-05
-1.95005998431513e-05
-7.67920016821763e-06
-9.31332592195872e-06
-4.45416393602978e-05
-1.94685044394406e-05
-8.93436450454288e-06
-4.52269011533481e-06
-2.52885246967408e-05
-1.2689497838968e-05
-2.24829179861222e-05
-1.79252685503871e-05
-1.98263343026903e-05
-2.78570553127971e-05
-5.11449856159593e-06
4.05709415298146e-06
-3.32580281265884e-05
-3.74149724177628e-05
-8.70686355491101e-06
-2.22151767343107e-05
-1.87743104824649e-05
-2.8789263200929e-05
-2.64133021255663e-05
-2.4298367976609e-05
-3.66991343114713e-05
-3.43778033711936e-06
-2.73882090302791e-05
-2.4633040678869e-05
-3.14575348195957e-05
-2.02158400655337e-05
-1.21385666839095e-05
-4.08691337268497e-05
-1.71298957138887e-05
-2.70146805109422e-05
-1.97211319935135e-05
-2.50629514661675e-05
-2.32769084423534e-05
-2.59074553939698e-05
1.67984591253859e-06
-2.96746936710193e-05
-2.20892647876893e-05
-1.80388659819091e-05
-6.4197326916689e-06
-4.91777001466982e-06
-6.78924085036219e-06
-2.251176563476e-05
-3.89756492051726e-05
-2.18555823887357e-05
-1.40527881641814e-05
-2.49146441674763e-05
-1.81902134752992e-05
-3.9791496535626e-05
-1.73903016171453e-05
-1.55776130276869e-05
-9.3841350640332e-06
-3.27744738700197e-05
-3.50283686668505e-05
-2.63762915556733e-05
-1.11704882318346e-05
-3.56336301952881e-05
-1.5483790800967e-05
-2.17846264209168e-05
-2.83707201414719e-05
-1.99714678622741e-05
-2.87190299311545e-05
-9.63470007656517e-06
-1.84413271568847e-05
-3.48499046307976e-05
-1.96959467059714e-05
-1.92151716313315e-05
-8.54534893441483e-06
-1.30128238183821e-05
-2.33192487912481e-05
-1.01709189703713e-05
-4.32068642919818e-05
-1.02323795275355e-05
-5.41424221219178e-06
-1.86627707293016e-05
-2.03403720996093e-06
-1.72199943536823e-05
7.40877301044101e-06
-9.86864069128453e-07
-2.8642440068298e-05
-1.91930945392885e-05
-4.16824856129983e-06
-1.90567575525226e-05
-1.28104980264769e-05
-8.60858080899957e-06
-3.43455055496954e-05
-7.50556095340364e-06
-1.95739912660953e-05
-2.30801659593633e-05
-7.61767468786816e-06
-3.12102094492866e-05
-1.60680104783189e-05
-3.01746170941179e-08
-1.89619774083785e-05
-1.23834298921567e-05
-3.25014397119436e-05
-4.26076205654756e-05
-9.87606893080801e-06
8.50955809070604e-07
-2.73692647859833e-05
-3.4407981142629e-05
-2.80427148297533e-05
-1.04378426740812e-05
-3.45405220639517e-05
-2.70087199567734e-05
-2.16803870520888e-05
-2.38401170671548e-05
-2.8846325728449e-05
-4.23479645901351e-05
1.28758467846848e-06
-5.76666657606052e-06
-2.62880114725155e-05
-6.15391686803057e-06
-6.50206973904761e-06
-2.30877017498354e-05
-3.5783578909645e-05
-1.30068364192613e-05
7.50231032876225e-07
-1.26926559669805e-05
-1.77132710812786e-05
-2.7631192023292e-05
5.13283614393619e-06
-2.37499339554685e-05
-2.71723329245362e-05
-1.03822906104385e-05
-3.38408903487785e-05
-3.32269628835779e-05
-2.01929032430462e-05
-1.64444722284419e-05
-9.27422810451785e-06
-1.21090397326618e-05
-2.24382904502102e-05
-5.10150083597577e-06
-1.25543827034438e-05
-1.29883405388102e-05
-2.06256907023449e-05
6.07382742869405e-06
-1.38461454262429e-05
-8.28566378205175e-06
-4.16653503393644e-05
-2.69234559780212e-06
-3.14222831738877e-05
-3.91680197475688e-06
3.53011431344803e-06
-2.25281121648871e-05
-4.15936725859819e-06
-2.88105400259995e-05
-1.15165062343313e-05
-2.21551930786567e-05
-3.44064001164964e-05
-4.72874838127487e-06
-2.39959496679688e-05
-7.97885285020601e-06
-2.54349900749313e-05
-2.75780417467734e-05
-9.72547708762253e-06
-3.78603664227897e-05
-1.42980311116012e-05
-1.1447111490349e-05
-2.21408959883763e-05
-2.49436563939023e-05
-2.01305454732475e-05
-2.33537979190735e-05
8.71187059324643e-06
-1.31714086823302e-05
-2.07091524399425e-05
-1.61835564404461e-05
-3.62321003121964e-05
-5.18284615842848e-06
-2.01694214259015e-05
-5.4682162202865e-06
-1.58491662879021e-06
-3.40485284249228e-05
-2.80982761475604e-05
-2.7640199270518e-05
-2.24656620578118e-05
-9.3917033375763e-06
-2.73917190021949e-05
-2.58476650523124e-05
-2.5210803401167e-05
-4.32051629442483e-05
-1.7851964267129e-05
-1.52202946138122e-05
-3.31071540760641e-05
-2.17965825463051e-05
-2.39943630873872e-06
-3.17414941320761e-05
-2.41858959916311e-05
-1.00680076962187e-05
-1.21847968530444e-06
-4.24637899866505e-05
-2.15549352677857e-05
-1.71025833294455e-05
-2.01559772538927e-05
-1.29936782798799e-05
-1.90891091430401e-05
-3.14345134796108e-05
-2.25302405398317e-05
-2.39611229315559e-06
-5.99159261187875e-06
-2.08045476202137e-05
-3.23230213422442e-05
-2.79821105017874e-05
-2.34089531741427e-05
-1.61271698432329e-05
-2.58062900147786e-05
-1.51747462876069e-05
-3.02923890970246e-05
-2.85171167615986e-05
-1.95817468664291e-05
-2.32744947509419e-05
-1.3069440779193e-05
-2.90365302344814e-05
-2.41315920378141e-05
-1.3883186276733e-05
-3.71753909349828e-05
-1.75703270419876e-05
-1.37737800870943e-05
-7.70856366008982e-06
-2.475876181008e-05
-3.84074479736664e-05
-1.32660684091228e-05
-1.85006365878849e-05
-1.84396681342946e-05
-1.5689790553339e-05
-6.80088169004944e-06
-1.11973332968104e-05
-2.43457855492708e-05
-1.33940913490714e-05
-2.71749026335593e-07
-2.75717444410571e-05
-2.28751758644619e-05
-2.89939316025915e-05
-1.6621565678333e-05
-1.31748924236349e-05
-4.32267435883439e-05
-1.90292283797707e-05
-7.04914361816562e-06
-2.4023582500295e-05
-2.23404846687578e-05
-3.94263725984058e-05
-1.95913272395225e-05
-5.93924140445723e-06
-3.69812418836563e-05
-5.39263237463665e-06
-3.53029612966545e-05
-2.62335317203017e-05
-1.29713442520653e-05
-3.77939002945812e-05
-2.79615184807975e-05
-1.45108689236093e-05
-2.18868737794401e-05
-2.52919302383031e-05
-4.36051332837105e-05
-1.62390368462752e-05
-1.30481025897768e-05
-1.80397918255389e-05
-1.16536498294331e-05
-7.23739813286098e-06
-2.98723240520312e-05
-2.88292850011011e-05
-1.40235457183257e-05
2.05591290690218e-06
-3.68969040948171e-05
-1.15909431939728e-05
-2.04845001228339e-05
-1.55644434955205e-05
-1.56269951180357e-05
-3.81357584693675e-05
-1.66186153405111e-05
-1.33910381012946e-05
-2.17495588348269e-05
-1.40173604176941e-05
-2.13235435172601e-05
-3.38448910967758e-05
-3.60200754859514e-05
-4.10327389515773e-05
-1.31350219454505e-05
-2.67811338157906e-05
-3.04316339576738e-05
-1.86582196447748e-05
-4.12770700061447e-05
-3.70283860134754e-05
-2.92681800125837e-05
-2.15201821133217e-05
-3.76616934659761e-05
-1.41842096502329e-05
-2.3339979137263e-05
-1.93193916180205e-05
-2.25847668220799e-05
-3.24621734858455e-05
-1.409592510981e-05
-1.4117266758168e-05
-2.46487158323978e-05
-2.31622115967606e-05
-1.42014981517544e-05
-9.05478719774705e-06
-2.17243700817033e-05
-1.93829878217609e-05
-1.57383100872208e-05
-2.71358659718111e-05
-1.46919364610667e-05
-2.74924887187712e-05
-1.43616539971987e-05
-1.42231667900695e-05
-1.93426806546078e-05
-2.88557055224825e-05
-7.69726122213455e-06
-1.46665514241124e-05
-2.18516749049469e-05
-1.02780405727288e-05
-2.16910400434711e-05
-1.40669125181525e-05
-2.90469080491168e-05
-3.65475469792865e-05
-3.16930784677341e-05
-8.05222505386738e-06
-1.90623914785573e-05
-2.00981643334164e-06
-2.26364660318576e-05
-6.79810570570508e-06
-2.77382042309298e-06
-6.17944884986061e-05
-2.45987899241918e-05
-2.53048495292998e-05
-3.08835441241648e-05
-7.88204438481739e-06
-1.7841896286517e-05
-6.33279963826991e-06
-3.41315104939934e-05
-6.54981025767082e-06
-1.93465129334418e-05
-1.04520309632295e-05
9.44014464612596e-07
-3.46785159517283e-05
-6.67063576024961e-06
-1.61512470212791e-06
-8.68543380743614e-06
-3.95041735340111e-06
-3.87674050796412e-05
-3.31689646394432e-05
-1.68314717938684e-05
-1.90335680340009e-05
-1.44616772435219e-06
-2.42707867082848e-05
-2.190903483073e-05
-1.34720667952353e-05
-1.0396680597976e-05
-1.16278834034074e-05
-4.16021649877236e-05
-3.46643938585784e-05
-3.8103048816558e-05
-6.89197512338832e-06
-3.24964653812193e-05
-2.55640112176579e-05
-4.74233378615568e-06
-1.47080406090937e-05
-1.65676527636004e-05
1.01409464550819e-06
-1.68106825400793e-05
-2.14032896848296e-05
-3.65058068782147e-05
-1.53399064474653e-05
-1.60355437237344e-05
-1.72768539821267e-05
-2.31043932855666e-05
-1.81219647434663e-05
-5.46576257191786e-06
-9.36533140260305e-06
-1.40066409096008e-05
-1.65890946238209e-05
-2.27104120001741e-05
-2.43461164507887e-05
-2.0697243740145e-05
-2.52851827369705e-05
-1.02671330476374e-05
-6.27564501850582e-06
-3.51220668143201e-05
-1.52573510391166e-06
-2.4008795252525e-05
-2.02053455844768e-05
-3.29504417439421e-05
1.78094573269462e-06
2.43666370778616e-06
-3.42995935568585e-05
-2.06832831849286e-05
-1.84877057238971e-05
-3.89804607998539e-05
-3.00001447677221e-05
5.38174496628265e-06
-1.05338087198746e-05
-4.65917079988545e-05
-7.20569626691419e-06
-1.98675936802633e-05
3.24436493297324e-06
-1.65158198789393e-05
-2.08821964870174e-05
-2.45700514501735e-05
-2.4307998031875e-05
-3.78885677151487e-05
-1.12711209279633e-05
-3.30794320285617e-05
-9.5278693958717e-06
-1.37838318192727e-05
-2.86078199991336e-05
-7.4731209079788e-06
-1.66956199259359e-05
-5.67940416161766e-06
-1.39188671776791e-06
-4.17912883360431e-05
-4.08758509928693e-05
-1.32886196364552e-06
-2.45138248860978e-05
-1.86670695358855e-05
