# Supplementary material for: Research on computational propagation and identification of mine microseismic signals based on deep learning
Source: PLoS One. 2025 Oct 22;20(10):e0334641. doi: 10.1371/journal.pone.0334641 (PMC12543183; doi:10.1371/journal.pone.0334641)
Supplement: S2 Data — (ZIP) [file pone.0334641.s002.zip › 000100500001968.xlsx_0.txt_24.txt.txt]

-2.18384711263346e-05
-2.41153859935337e-05
-1.28536026004257e-05
-1.85988257301466e-05
-4.66932331462222e-05
3.75219914751324e-06
-1.15629380519319e-05
-5.3240070966947e-07
-3.41901453328893e-05
-9.3103814147754e-06
-2.164566823995e-06
-1.98013416381825e-06
-3.28082158331476e-05
5.38550538948365e-07
-2.91799385216565e-05
-4.99126722248907e-06
-1.76049171806734e-05
-2.17443152028134e-05
-2.50222622967391e-05
-2.10343584835781e-05
-2.10963884735677e-05
-2.5522291690945e-05
-2.04805087374089e-05
-2.85833724765039e-05
-3.61121851583832e-05
-1.6681291700138e-05
-2.14005281689734e-05
-6.96297540643888e-06
-2.37576959676057e-05
-3.92311002511873e-05
-1.69898309019173e-05
-8.68535682141463e-06
-2.25006561087065e-05
-2.58341971428948e-05
-6.56877640202401e-06
-1.14300001236279e-05
4.71158426305773e-07
-2.02459559194156e-05
-2.84371058856371e-05
-2.20212317203161e-05
-4.42172627801933e-05
-2.48672582721916e-05
-2.97718876901356e-05
-1.00190390274984e-05
-1.39700919200425e-05
-7.25695040552127e-06
-3.1283752022416e-05
-2.73054129295168e-05
-2.38186365350777e-05
-4.67890014232198e-05
2.13884295234628e-06
-6.28620238340737e-06
-3.73820066944266e-05
-5.10172798368524e-05
-6.80403220396341e-06
-1.52368045350942e-05
-2.22551369278848e-05
-4.26476289373583e-05
-1.67219316357465e-05
-6.01995133419889e-06
-1.86387964313196e-05
-1.3079560164459e-05
-1.20962312327501e-05
-2.18355801945803e-05
-2.82249007780482e-05
-9.83083957746642e-06
-3.29017948432686e-05
-2.71214117394927e-05
-3.56175842426614e-05
-2.83735299000738e-05
-3.24358795202322e-05
-4.07665405270981e-06
-3.04144262731638e-05
-1.10877372943398e-05
-1.12348091374359e-05
-1.36872322939118e-06
-2.45654230076961e-05
-9.03280814870119e-06
-2.1633226015071e-05
-2.13374387862992e-05
6.62719323457161e-06
-2.39545257085035e-05
-3.45991831265409e-05
-2.38269022906696e-05
-9.64173646202221e-06
-7.42796043096369e-06
-1.20706712101456e-05
-1.21995002975603e-05
-3.77041781746327e-05
-9.03898180344904e-06
-2.23310031015911e-05
-1.79397351967737e-05
-1.04508681158671e-05
-1.86522338139531e-05
-4.85458012777805e-06
-3.40680654186772e-05
-1.53843224904279e-05
-1.50567992463133e-05
-1.82537531055423e-05
-1.09540379195694e-05
-2.85529399051172e-05
-2.93306617718849e-05
-1.12356975323104e-05
-9.06398979127056e-06
-4.92704324408712e-05
-2.12378839045341e-05
-1.37437523934139e-05
-2.1597726616499e-05
-2.2800661740558e-05
-3.89051958084919e-05
-1.08838301033729e-05
-7.49895830934746e-06
-3.18140595026269e-05
-9.21806128594312e-06
-1.31870581646131e-05
-1.34075739838076e-05
-3.99310732111142e-05
-3.51929113990592e-05
-2.45257458963516e-05
-3.13514060852204e-05
-4.49283225300268e-05
-2.75849398074399e-05
-1.46025529290009e-05
-1.06906261766559e-05
-2.59523781514916e-05
-3.00341785570399e-06
-3.8273577492087e-05
-2.5233840296166e-05
-2.07318440031558e-05
-1.60199680091529e-05
-1.17736405911175e-05
-2.49655430817906e-05
-8.59754408329057e-06
-1.67667768121403e-05
-3.83652224745492e-05
-9.89444198722156e-06
-2.08267657185011e-05
-4.5307497290806e-07
-2.05906576628802e-05
3.08156513189745e-06
-1.43395666453454e-05
-1.87503496210972e-05
-3.36661754338051e-05
-3.18166027820321e-05
-2.93619328501599e-05
-3.79037680489052e-05
-1.56715229818195e-05
-2.72475917778575e-05
-1.50901207135622e-06
-1.77855050972362e-05
-1.41961597763293e-05
-2.24010201737776e-05
-4.46171431080201e-05
7.87612721761916e-07
-3.37949626841756e-05
-9.50143595378544e-07
-1.37189153861541e-05
-2.93165231620388e-06
1.06026689575952e-06
-2.11475579029425e-05
-2.48361167738514e-05
-5.62617629223403e-06
-2.29809106616066e-05
-1.99524910932831e-05
-1.53686393472013e-05
-2.05863635921627e-05
-1.60911970547879e-05
-1.95694924664881e-05
-5.92680240767417e-06
1.09777145525612e-06
-2.26899017622333e-05
-5.09920173413377e-06
-4.00041212567751e-05
-2.06172335824585e-05
-1.66759932131653e-05
-2.20412489371644e-05
-1.50438355025992e-05
-2.77553821687539e-06
-3.57471668033769e-05
-1.85425939505881e-05
-1.69919987271342e-05
-3.3100271153332e-06
-4.91422784038047e-06
-2.56106947583678e-05
-1.15955479659168e-05
3.27320268503131e-06
-1.78052815769551e-05
-3.68886702753055e-05
-1.45783841053222e-05
-2.4539047644542e-05
-2.99896796141237e-05
-9.93228028717688e-06
-1.39634581695945e-05
-7.83816786413402e-06
-2.49276447197121e-05
-2.15059103005362e-05
-3.58740219643408e-06
-4.5555887159451e-06
-5.42132946768748e-05
-3.88565900494269e-05
-2.23909827970482e-05
-2.98743104583851e-05
-3.22403587305215e-05
-2.23751748503487e-05
-4.786589198597e-05
-1.10895338599618e-05
-2.00269033728973e-05
-2.53066127429691e-05
-2.97145799075257e-05
-1.50887245214435e-05
-3.85943161430417e-06
-1.33893405990679e-05
-1.25476814586689e-05
-1.52901017997323e-05
-2.48050102628755e-05
-2.45995763615389e-05
5.95915659154914e-06
-2.40052037828951e-05
-2.80333107583236e-05
7.04904956807446e-08
-3.94773401144488e-05
-4.41877713067157e-05
-1.61985786626193e-05
-2.26486879341666e-05
-1.14685523227138e-05
-2.35149499460498e-05
-5.92003436971442e-06
-1.6233402943357e-05
-1.78594827874455e-05
7.28130330986802e-06
-2.0557497925289e-05
-1.49405225257839e-05
-2.16046678135815e-05
-2.15227303717367e-05
-3.5926903670644e-05
-1.63634464773643e-05
-2.73729514483257e-05
-2.07346126125856e-05
-3.04105940307623e-05
-1.90008658456529e-05
-2.90245936141356e-05
-2.56943767556006e-05
-9.07547089658725e-06
-1.01239958186936e-05
-7.33108884356019e-06
-9.42350311656437e-06
-1.97138785574443e-05
-1.34478209635507e-05
-2.15819506623814e-05
-2.36050077062439e-05
-2.7884294999852e-05
-1.95724724717562e-05
-2.79987862189898e-05
-2.1757191501283e-05
-2.36202031900056e-05
-3.05113212016783e-05
-3.5498219617907e-05
-2.76945407892755e-07
-1.72868566704758e-05
-1.59496380427393e-05
-1.69788590128479e-05
-2.87444330884978e-05
-2.43180478745503e-05
-2.18056836979417e-05
-1.97363314366434e-05
-1.98524774680874e-05
-2.2294332319e-05
-4.2346155116041e-05
-3.18570596989163e-05
-2.35213289127328e-05
-4.3258991084646e-05
-3.41599155065935e-05
-7.43800993089466e-06
-2.56445412944816e-05
-2.35861809779455e-05
-2.57808249364321e-05
-3.3352588317848e-05
-3.53090066205171e-05
-2.25564433114323e-05
-2.57938775502974e-05
3.7245621417777e-06
-1.37680305791463e-05
-4.94102092676559e-05
-1.78665703325224e-05
-4.56140393069823e-05
-1.49431643507565e-05
-5.87454398245536e-06
-4.43548558489371e-05
-3.65229864351422e-05
-2.23827973854062e-05
-1.7937920268553e-05
-3.78944088956592e-06
-1.63248220607313e-05
-3.86387829694024e-05
-2.10731941212166e-05
-4.47808938836653e-05
-4.48694630093788e-05
-2.51908378031887e-05
-1.91566412976307e-05
-3.98091862980985e-05
-3.02650933900392e-06
-1.90814937279025e-05
-1.47143547423917e-05
-1.90318620220825e-05
-2.77082333161959e-05
-1.2119541228747e-05
-1.42940008162605e-05
-2.69084069979165e-05
-1.12003773663979e-05
1.90381195382909e-06
-1.7394662921611e-05
-4.4046976268673e-05
-1.68363728960903e-05
-3.5192044564484e-05
-1.08600147110618e-05
-1.08662444711653e-05
-2.21281905367813e-05
-3.64676922478362e-06
-1.42392614137934e-05
-1.664548783556e-05
-1.83065619509495e-05
-1.05115163875871e-05
-2.32534374046172e-05
-2.03321330028262e-05
-1.31344356049258e-05
-3.48213126423532e-05
-1.45316624714066e-05
-1.8704873187071e-05
-2.04193905215862e-05
-1.29877227381464e-05
-4.18518494913097e-05
-3.01996117937644e-05
-3.45784758779565e-05
-1.70102893099154e-05
-4.94166049235811e-06
-1.25831678228885e-05
-8.45246273699065e-06
-3.11059595424363e-05
-2.92529485224745e-05
-1.39485755390896e-05
-2.23598022447903e-05
-2.80579560558489e-05
-2.51506269974328e-05
-3.75471932587337e-05
-2.35359074710518e-05
-1.86884163758035e-05
-3.02418482052358e-05
-1.6659658315086e-05
-4.22772491421552e-05
-1.98775900881641e-05
-6.90849147729439e-06
-2.17529820745483e-05
-2.45788704208412e-05
-1.63317329050443e-05
-3.31068722707842e-05
-6.68217519353494e-06
-3.88364321792041e-05
-4.09014622506576e-05
-1.42092048779614e-05
-2.24662141497251e-05
-2.78765059671398e-05
-2.96710899258651e-05
-1.60537357347145e-05
-3.47434713347741e-05
-2.84270613564177e-05
-3.02366581007326e-05
-1.86824968311815e-05
-2.78576922881673e-05
-2.45992236455192e-05
-1.96436977923018e-05
-3.47915439990541e-05
-1.92260861789239e-05
-1.687775006798e-05
-1.56948512829892e-05
-2.56043108280232e-05
-2.68228798574862e-05
-1.53904968885748e-05
5.22159688204112e-06
-1.59568441338729e-05
-1.92909777326507e-05
-2.24137821564568e-05
-4.13482356379147e-06
-2.33326677051388e-05
-1.83622042928219e-05
-2.96052478891913e-05
-2.63410391287266e-05
-1.64581310206503e-05
-3.22476007973489e-05
-6.08271124950351e-06
-1.38646513766539e-05
-3.63246323778226e-05
1.42176791741169e-06
-2.77923965088542e-05
-1.29561024702662e-05
-1.88036266652961e-05
-4.37216452482563e-05
-3.78935207526644e-05
-2.27238455019369e-05
-1.04753629109776e-05
-2.93285267073397e-06
-1.93000105718015e-05
-3.04039694749268e-05
-1.88235423265774e-05
-4.32279324931741e-05
4.67485611015874e-06
-1.62720211393581e-05
-3.1381128898706e-05
-2.22601152361654e-05
-3.50239309818694e-05
-1.61720382690425e-05
1.07627851124293e-05
-2.2465326921033e-06
-3.60147886744036e-05
-2.32691875981933e-05
-2.5769808458228e-05
-4.68754614024782e-05
-2.81217050181626e-05
-2.96229838185601e-05
-1.39322039432697e-05
-7.74556773157939e-06
-1.2138146547804e-05
-4.68045178075789e-05
-2.144043755719e-05
-2.15218469763994e-05
-1.54916905756093e-05
-1.62764528377884e-05
-1.50804907260302e-05
-1.47561545550635e-05
-3.37067162519411e-05
-3.10050966727375e-05
-4.32017027644768e-05
-2.01194490688737e-05
-2.37103254500011e-05
-3.46379733715603e-05
-2.20227289163739e-05
-4.88218656802669e-05
-1.79707138372034e-05
-2.60431853397088e-05
-3.94854204364981e-05
-3.35228297395599e-05
-5.17721752401887e-05
-4.77303435011099e-05
-1.79495027313845e-05
-2.16355757669282e-05
-3.99470762860805e-05
-1.31266434690999e-05
-3.03889303385345e-05
-1.31471623290727e-05
-1.62001955419002e-05
-3.99450411111501e-05
-3.48930137658136e-05
-2.5965943121345e-05
-1.56858976609103e-05
-4.14498799077286e-05
-2.57354861896909e-05
-2.61637236063491e-05
-1.62306862504806e-05
-2.6267248405248e-05
-1.017387486466e-05
-8.10588598831426e-06
-9.57762954203236e-06
-9.3176475412204e-06
-1.84499049825391e-05
-4.42701462086676e-06
-2.84321378088954e-05
-2.10110774061945e-05
-1.06257427690136e-05
-2.05677679023425e-05
-3.59285080327843e-05
-7.51508458870337e-06
-2.37045402940466e-05
-2.92452923393609e-06
5.15061779928898e-06
-1.92331905462057e-05
-2.0040387084023e-05
-1.83152765251316e-05
-1.47850399565406e-05
-7.16844175647621e-06
-2.5044310584739e-05
-3.58586509062565e-05
-1.64307984441066e-05
-4.37491097183832e-05
-1.94869086663597e-05
-1.28569470404854e-05
-3.69091106951816e-06
-2.09248702632039e-05
-2.24040627471932e-05
-7.3289955547951e-06
-1.79992328105383e-05
-4.44326165316214e-05
3.19284016855555e-06
9.78189203122108e-06
1.14871689081551e-05
-1.68979848982107e-05
-1.00001053967679e-05
-1.42555339956674e-05
-2.24090098970367e-05
-1.02693326678909e-05
-2.90003739896368e-05
-2.93735819807684e-05
-2.72269333659414e-05
-2.46178669669186e-05
-1.77649436350271e-05
-1.99186782992512e-05
-1.56686619695246e-05
-3.79000838189301e-06
-4.54842352349528e-06
-1.2665372812952e-05
-8.03915041476522e-07
-3.51046192974816e-05
-1.05933958217129e-05
-4.04190620202509e-05
-4.5845972109427e-06
-2.60715616851324e-05
-3.65975141574893e-05
-2.32996376533509e-05
-2.57428396025436e-05
-9.28399524878638e-06
-2.05112149122776e-05
-2.80610371744027e-05
-2.07042897091649e-05
-1.64428671888476e-05
-2.49677027101633e-05
-1.67579013710909e-05
-2.99862490193451e-05
-1.18009457760334e-05
-1.41494588419488e-05
-3.03522462611154e-05
-3.13764329478913e-06
-2.30916553521773e-05
-3.14819326161284e-05
-3.29213080635788e-05
-1.44658729661963e-05
-2.75870406282752e-05
-2.18622895313641e-05
-7.15963995872555e-06
-3.99059628609132e-05
-2.40512821250913e-05
-1.19253551884489e-05
-1.52057167754004e-05
-3.26898288111085e-05
-3.44605062240622e-05
-2.60777103143709e-05
-4.14161294590746e-06
-1.70905713648033e-05
-3.4732428294297e-05
-3.47561461193055e-05
-1.80640711169607e-05
-1.63005485717819e-05
-1.81673405012798e-06
-1.09581260643786e-05
-3.09418062310843e-05
-2.2144179470978e-05
-3.62474717015455e-05
-2.92806941971888e-05
-2.70695868170136e-05
-1.38803366088928e-05
-1.87444452665942e-05
-4.58625674935146e-05
-3.21958385090609e-05
-3.55669702782784e-05
-2.75746310661816e-05
-9.84194053508917e-06
-9.84420992410063e-06
-3.9617602991023e-05
-2.37224606078349e-05
-2.22032431510899e-05
-2.93679233187582e-05
-2.01665116710092e-05
-4.03063238621381e-05
5.11522527964764e-07
-1.40025810096642e-05
6.24186152490725e-06
-2.56488814915652e-05
-2.17028903662173e-05
-2.1668445088e-05
-3.06471359609234e-05
-1.66214970117959e-05
-1.05698201347784e-05
-3.00019480313339e-05
-1.35293978655667e-05
3.93904105928953e-06
-1.98826874225016e-05
3.88150048439594e-06
-8.46282572472819e-06
-1.17314018217538e-05
-8.31454458673611e-06
-9.00093519937632e-06
-2.90958955095834e-05
-2.8409962247558e-05
-1.05961494032453e-05
-3.61965598771418e-05
-3.15754672153234e-05
5.06993461742952e-06
-8.8962911846625e-06
-3.28101199577015e-05
-3.36193917889573e-06
-1.81113691003625e-05
-2.33662359767242e-05
-2.73724148963482e-05
-3.40476919622142e-05
-2.8702321614614e-06
-1.25666964475966e-05
-2.60919887878746e-05
-1.65852994977574e-05
-1.8477978640963e-05
-2.76248164926218e-05
-3.14578095637682e-05
-5.83366554787736e-06
-3.55084375598483e-05
-4.13490899558921e-05
-1.22556220388111e-05
-1.90178588021397e-05
-3.2471911531887e-05
-3.99062411828878e-05
-9.420079806791e-06
4.62032284934084e-06
-3.25481756849791e-05
-2.90381328383724e-05
-1.69140031393759e-05
-1.67061596789036e-05
-1.45219830306326e-05
-1.38446016243916e-05
-2.99447603222277e-05
-3.57913963128717e-05
-9.73329443683688e-06
-2.6549927721669e-05
-2.98770791709358e-05
-3.5528289764661e-05
-1.68976722813602e-05
-2.55889801650608e-05
-2.43738880487572e-05
5.37675677487604e-06
-3.42302894520238e-05
-3.11937603190071e-05
-2.36730663891191e-05
-2.23437610869805e-05
-1.79485833228656e-05
-7.10138050606121e-06
-2.22871523494485e-05
-4.1136603945843e-05
-3.56019802726575e-05
-2.53161585000602e-05
-2.32956781658781e-05
-1.69975390917032e-05
-2.18945013174825e-05
-3.42270208715899e-05
-2.08759922397041e-05
-3.00988383572506e-05
5.50842353435551e-06
-1.63967089254829e-05
-2.19434998573383e-05
-1.79498651966262e-05
-5.32873530004026e-06
-4.92502638485625e-05
-2.35504675473781e-05
-1.7673818910636e-05
-3.17275851245087e-05
-3.19666933249082e-05
4.99254002706384e-06
1.33477649343745e-05
-2.67521036484609e-05
-2.3662904625645e-05
-2.85802551641649e-05
-1.9934167430505e-05
-1.09459600196432e-05
-2.65634390574826e-05
-1.92493690793773e-05
-2.4019105222817e-05
-1.04534049291108e-06
-8.69213445634032e-06
-4.35476978296477e-06
-2.20824622493013e-05
-4.4921321882746e-06
-1.8086842365639e-06
-3.24069484806474e-05
-2.3738554953052e-05
-1.48775034218762e-05
-4.80960534951256e-05
-1.19164941979778e-05
-6.57509314345436e-06
-8.73403302367922e-06
-1.04987178868248e-05
-3.88762207466646e-05
-3.42068052096287e-05
-2.16103313321763e-06
-2.410694282178e-05
-1.61087178068316e-05
-2.94113977465349e-06
-2.42377466816611e-05
-4.0897611718009e-05
-3.02575980270394e-05
-3.0768407128185e-05
-3.00346330540077e-05
-1.01604382334612e-05
-9.51326395443142e-06
-4.01995940025369e-05
-1.71118959556905e-05
-2.11707115610928e-05
-1.17234999627989e-05
-2.08062407719066e-05
-1.91002059414024e-05
-1.37235390626627e-05
-1.83074660589816e-05
-1.3430115299735e-05
-1.43389206103264e-05
-4.43049131189361e-05
-8.84366014615159e-06
-6.61529091652523e-06
-2.30802902567825e-05
-2.13155558254678e-05
-2.45785449163028e-05
-2.35753982463638e-05
-3.30579465780889e-05
-5.61071496593067e-05
-1.26328380621905e-05
-3.85516221820242e-05
-3.87134350820678e-05
-2.74982157007473e-05
-2.15711478820073e-05
-1.82765580123069e-05
-3.91746915308726e-05
-1.41959132388246e-05
-1.6857336442059e-05
-5.03292811340984e-05
-3.80752719790629e-06
-1.64148434342564e-05
-2.38309490470807e-05
-1.77037600517485e-05
-2.83984196894745e-05
-1.92900398444778e-05
-5.98178614726187e-06
-2.08043109421832e-05
6.03269259781497e-06
-3.22355492528633e-05
-1.94349616288912e-05
-2.08211070615903e-05
-1.76696289160576e-05
-8.58649015218811e-06
-3.76622974886366e-05
-2.1487653895226e-05
-2.52445647428888e-05
-1.54411386714815e-05
-2.29318687410148e-05
-1.1713056880454e-05
-2.2769137252867e-05
-6.52231093548201e-06
-2.49952884638114e-05
-2.02904112473134e-05
-3.08337923716175e-05
-2.97024170469618e-05
-1.11751154455888e-05
-7.281255493543e-06
-1.45364004039519e-05
-6.58435831551396e-06
-1.69041773480976e-05
2.19760266076258e-06
-1.31871629270093e-05
-2.44104637595915e-05
-4.2877835587773e-05
-8.83957984584899e-06
-2.21606780561318e-05
-1.6842691819488e-05
-2.96759135228411e-05
-2.90268923554405e-05
-2.28861050555562e-05
-1.34375304687816e-05
-2.60932809661606e-05
-2.3828047826366e-05
-2.51272008042303e-05
-1.59688511791437e-06
-1.61708997700377e-05
-4.55996873824614e-05
-9.19388845857846e-06
-1.8753894330202e-05
-2.48403349458048e-05
-2.44752197279839e-05
-2.05378543379093e-05
-3.05565552930319e-06
-1.39663785392354e-05
-1.76260776699591e-05
-2.24908740640956e-05
-4.58893298013522e-06
-3.52973148203527e-05
-2.25787909644709e-05
-4.57238505073406e-05
-2.06847374187897e-05
-2.75368261654797e-05
-3.4737374132088e-05
-3.53601408313895e-05
-2.92458476525494e-05
-3.19257236505933e-05
-3.6414854587513e-05
-2.51779817486987e-05
-2.47461089708329e-05
-2.77772042519951e-05
-1.37177409992864e-05
-2.05668791834954e-05
-2.54203136586482e-05
-7.32492207969874e-06
-2.32197173657364e-05
-3.29412480289082e-05
-2.26034879167251e-05
-1.16474258927439e-05
-6.70747069361865e-06
-4.61993068694779e-05
-6.61656768857922e-06
-1.66057898941296e-05
-3.75600523548884e-05
-2.11231007792702e-05
-1.04929329226942e-05
-8.05568443187576e-06
-8.86216179185362e-06
6.92064673869976e-06
-2.33935266677523e-05
-3.49246942711778e-06
-2.37757133762598e-05
-1.87088636960524e-05
-3.58534738088757e-05
-2.16787145014607e-05
-1.13828575934655e-05
-3.48061532166523e-06
-4.85798130542433e-05
-3.84921316130278e-05
-3.26115799756881e-06
-6.51207822820474e-06
-9.71376617828972e-07
-1.80738469211892e-05
-1.088430513185e-05
-1.56402211379531e-05
-2.10450830214357e-05
-3.3682984274777e-05
-3.32695529589485e-05
-1.08233173334483e-05
-2.16781067233537e-05
-1.41590696029147e-05
-1.37426498254177e-05
2.03054707423776e-06
-2.64960154104494e-05
-2.08941043828355e-05
-2.40024829134536e-05
5.94263764336422e-06
-2.58225824912749e-05
-2.36416259067222e-05
-1.73204541776224e-06
-2.4352106039448e-05
-1.58452359015159e-05
-3.53361607472553e-05
-2.14683701491756e-05
-2.51646061083842e-05
-3.46879923374113e-05
-1.72286700157295e-05
-1.27677946446449e-05
1.17667121980693e-06
-2.47402110807738e-05
-3.96859347950725e-05
-9.3951437404788e-06
-1.91095748117063e-05
-1.61130789741723e-05
-5.14291084930439e-06
-1.60806857404807e-06
-2.35552362153553e-05
-2.8038690875323e-05
-2.18532714823312e-05
-2.12073636711301e-05
-1.38674073456302e-05
-1.60718542658318e-05
-8.63443050208061e-07
-1.67634951682789e-05
-9.87127079670305e-06
-4.11515179699616e-05
-2.95580551488633e-05
-8.86544802437826e-06
-3.32604742782936e-05
-1.60958647646195e-05
-3.20363514012274e-05
-1.55226260909507e-05
-7.49467674366499e-06
-1.57841496808834e-05
-2.49326526349552e-05
-2.14957734731492e-05
-1.44172320606017e-05
-2.07003775311008e-06
-3.10997748684311e-05
-1.23120125448968e-05
-3.50852052652272e-05
-2.64742046954976e-05
-2.3320357389026e-05
-7.99760724903238e-06
3.47171951350095e-06
-2.25211721340784e-05
-1.40811873075024e-05
-2.13054250225629e-05
-4.23892524476344e-05
-4.53435526313184e-06
-2.13338748063737e-05
-2.91439110506007e-05
-2.07541828925928e-05
-1.57107896284351e-05
-1.53398777581993e-05
-4.54603249473948e-05
-1.04133754220634e-05
-1.32118554780201e-05
-3.77337687341083e-05
-1.85062260579478e-05
-1.47245751737377e-05
-8.80132696460564e-06
-1.26448412100587e-05
-1.86827751329092e-05
-2.33534247256273e-05
-1.30111810993741e-05
1.94122439054573e-06
-1.37645671794805e-05
-1.79390745621026e-05
-1.28131288724257e-05
-1.09552824575874e-05
-1.6252389820385e-05
-3.72452456708174e-05
-1.78943712402339e-05
-9.97690162606959e-06
-2.03740463100079e-05
-2.60727180566604e-05
-3.67735762849978e-05
-3.36804307782027e-05
-1.99700961834713e-05
6.59485154063074e-06
-3.26987062877626e-05
-1.88037492033489e-05
-1.31587762276371e-05
-1.24557922104698e-05
-2.01598837048895e-05
-3.8235521329855e-06
-5.96865879544736e-05
-1.63281012410481e-05
-3.81274066986155e-05
-8.37333847763977e-06
-2.21381657294359e-05
-4.71915325646944e-06
-6.82605780470057e-06
1.4683778875684e-05
-3.17478088322918e-05
-1.88295549157866e-05
-2.18488921631429e-05
-3.86697534608923e-05
-1.92737954360583e-05
-8.50414450201315e-06
-2.89436892032737e-05
-1.43553758648736e-05
-2.46047989674707e-05
-2.16176197146984e-05
-2.65423942893796e-05
-1.18037108916188e-05
-1.64999241650013e-05
-2.19872137239169e-05
-3.84834158060781e-05
-1.48712851165893e-05
-2.10286984439739e-05
-1.67535442629951e-05
-3.26075469573822e-05
-8.4713848172367e-06
-6.68334115172309e-06
-1.27323694658604e-05
-2.7118333212104e-05
-1.55905579937683e-05
-7.38240695596399e-06
-1.82590096860237e-05
-2.12323729921632e-05
-2.78122199338723e-05
-1.39969211324786e-05
-1.59885907665363e-05
-3.36971437475565e-05
-1.56695998516249e-05
-9.36773996315737e-06
-1.40233923283138e-05
-2.42711533174036e-05
-1.7995586376747e-05
-1.44441167920132e-05
-3.77873786523566e-05
-2.99967857939821e-05
-2.62621751017012e-05
-1.15230117403385e-05
6.44066880189776e-06
-2.90469514244807e-05
-2.73126926410335e-05
-5.80972203341432e-06
-4.97766923812402e-05
-2.84622013470326e-05
-7.78609757275181e-06
-3.11820120496163e-05
-2.80212176813626e-05
-2.79332508682374e-05
-2.02943980463711e-05
7.20646318963529e-06
-2.6050801314886e-05
-2.91283267146843e-05
-3.1750796503803e-05
-2.20614334899143e-05
-1.2428380907662e-05
-2.41263016770591e-05
-3.50286794025713e-05
-1.19087791143702e-05
-1.65664981472052e-05
-2.20580481287519e-05
-6.35961520706063e-06
-7.47655009102049e-06
-7.43457509859179e-06
-2.87660118866576e-05
-4.43302979473251e-06
-1.00632648799182e-05
4.82540417122214e-06
9.73378282536486e-07
-2.58013302974576e-05
-3.19698427336893e-05
-2.02811945194348e-05
-3.23420160819079e-05
-1.59410189101584e-05
-6.96189438394923e-06
-2.58577075505988e-05
-1.86691242162043e-05
-2.52974800627311e-05
-3.63736468786761e-06
-3.7331755191872e-05
-4.81962798177473e-05
-2.30441734949108e-05
-2.45446592085365e-05
-2.38459639591624e-05
-2.14079112441981e-05
-3.20087947138363e-05
-1.72819735344209e-05
-3.07018455644863e-05
1.8236332877973e-06
-1.54840171485682e-05
1.89225355299009e-06
-3.95116267329107e-05
-3.02694207040265e-05
-1.44684134459268e-05
-6.62156164174167e-06
-3.25450981970208e-05
-3.71128227981553e-05
-2.47267341276426e-05
-7.44261585448555e-06
1.66641286034658e-05
-2.0164047578298e-05
-1.83031921827192e-05
-3.05218952566569e-05
-1.78123501813121e-05
-7.9483005426629e-06
-2.91396351252425e-05
-5.8903050322284e-06
4.3779893560282e-06
-2.62308403545794e-05
9.15227351083466e-07
-1.74892634337595e-05
-2.21526582739263e-05
-8.84454313781043e-06
1.42010860880695e-05
-1.76087073542926e-05
-1.04351471968483e-05
-2.06906713697728e-05
-2.31188303197682e-05
-1.68669257962019e-05
-2.37782841172279e-05
-2.28558601743892e-05
-1.75571087362358e-05
-2.91672261547363e-05
6.04376645719584e-06
2.54609066858094e-06
-2.33247760732272e-05
-2.50192358234019e-05
-1.99430216872416e-05
-4.87087533860438e-05
8.4990354306782e-06
-2.58656554834459e-05
-3.51070951873663e-05
-4.79118986707816e-05
-1.41000082901799e-05
-3.747003444555e-06
-2.16817316647676e-05
-1.02330914261516e-05
-2.1686279105382e-05
-1.18560847618557e-05
-3.05366051751463e-05
-2.74749689079704e-05
-4.15117820145796e-05
-5.00676053658696e-05
-1.22108872661834e-05
-1.22941955763552e-06
-3.13454252576507e-05
-1.36135694640204e-05
-2.6539549150117e-05
-4.14352117668849e-05
-1.55860129244573e-05
-4.7146171739151e-05
-1.55923344179987e-05
-2.9365718023003e-05
-2.23854144910306e-05
-2.75954327708531e-05
-2.73908229621445e-05
-3.05303534299222e-05
2.05482934527021e-06
-2.70367906013143e-05
-2.82367412530666e-05
-2.93419535335754e-05
-3.18572357133825e-05
-1.4761317309139e-05
-3.95586809047375e-05
2.26165697353759e-06
-2.08969172435669e-06
-2.43079162869195e-05
-1.22879250341672e-06
-3.43391022563964e-05
-4.77021434805831e-06
-3.36045832099088e-05
-1.50606349372231e-05
-1.17860689683004e-06
-2.83136566486992e-05
-6.72766163695566e-06
-3.12770665749929e-05
-2.14552578992358e-05
-2.3391481189735e-05
-2.41916164431827e-05
-2.31860211582288e-05
-1.60360282196443e-05
-3.55928409219751e-07
-1.96133045119793e-05
-2.55318309698293e-05
-2.55256005392541e-05
-2.88920135261224e-05
-1.25835811198061e-05
-5.81558384076349e-06
-1.3912241037757e-05
-2.69009899797475e-05
-7.33792421679956e-06
-1.54425390521979e-05
-1.3845374086153e-05
-4.47029266506437e-06
-2.24252248007184e-05
-1.51462387148259e-05
-7.49874461643699e-06
-1.0839901316268e-05
-3.475970266443e-05
-1.13731292780881e-05
-1.90917707889283e-05
-2.14759839643558e-05
-2.2720744397679e-05
-2.5393729556854e-05
-1.75795248993954e-05
-8.30075340842966e-06
-1.25676368972609e-05
-3.44076528301771e-05
7.43223867757856e-06
-2.91450692894282e-05
-4.82669999281853e-05
-1.7264341824593e-05
-1.98313268674249e-05
2.72833381333118e-06
-1.61557304733872e-05
-3.22789847557333e-05
-2.25702995152201e-05
-2.72573929687698e-05
-1.44772945352104e-05
7.1705241942654e-06
-3.18874053543676e-05
-3.94465678385496e-05
-2.33774640033134e-05
-3.46354001538258e-05
-3.49413457174147e-05
-3.08091233562023e-06
-5.2460801494031e-05
-2.91133544856124e-05
-3.3260498745615e-05
-2.4614814199815e-05
-3.36429442379773e-05
-1.1316881557836e-05
-3.1006281334489e-05
-2.44419645241362e-05
-2.36772920478444e-05
-1.02621420162374e-05
-1.65101150481479e-05
-7.9957689184116e-06
-1.38614883902627e-05
-1.05036065530513e-07
-3.36617453991294e-05
-9.82769152288419e-06
-1.59594759298058e-05
-3.45456309187114e-06
-5.74563469256986e-06
-1.40247320958823e-05
-2.58828318177238e-05
-1.51951972541465e-05
-2.37639273445096e-05
-1.55284882472793e-05
-1.86169646145917e-05
-8.58536363402744e-06
-6.23990012081311e-06
-1.64608840415637e-05
-3.54772325431527e-06
-2.40794421071719e-05
-4.55301886186533e-05
-9.07319634719508e-06
-2.20548299812694e-05
-1.46379423610373e-05
-4.50216729866557e-05
-1.82420231694354e-05
-3.56361868061664e-05
-7.83112606134389e-06
-3.04532072659674e-05
-2.01072678090682e-05
-1.18271930850983e-05
-1.548539981655e-05
-3.33884660751013e-06
-2.58838656063986e-05
-1.24319633160871e-05
-7.74573623529265e-06
-2.5279414570287e-05
-1.66006341846675e-05
-4.49625728670261e-06
-6.28342524733147e-06
-3.77842160854635e-05
-2.27544940675261e-05
-1.53592624307261e-05
-1.66764332505656e-05
-1.39805772665299e-05
-1.33129542332063e-05
-1.20625844992361e-05
-4.37867464245752e-05
-5.21594215895396e-05
-3.48147308443247e-05
-1.67963959733724e-05
-1.65220945832159e-05
-1.43609335609507e-05
-2.80128760505711e-05
-1.49224039836241e-05
-2.72073350173489e-05
-3.32974764818675e-05
-1.087999780555e-05
-2.63876539231256e-05
-2.06322292601659e-05
-1.00129197333603e-05
-3.0363239039955e-05
-1.01667119072214e-05
-1.93953396757804e-05
-1.3448631383421e-06
-2.50296857692515e-05
-7.64512001384102e-06
-2.15805177132817e-05
-2.47424035168593e-05
-2.23686950654654e-05
-1.84405460807251e-05
-1.06371367653778e-05
-3.52183213981529e-05
-2.65177954478879e-05
-1.83214462192506e-05
-1.98964106507064e-05
-2.31869046530982e-05
-2.01522283650443e-05
-5.58302624208692e-06
-1.07281685636998e-05
-2.38273846617836e-05
-1.95047971965449e-05
-3.11142463939827e-05
-1.52799810225683e-05
-3.47477982038153e-05
-4.92767743290917e-05
-4.05582090252781e-05
-3.84195208367515e-05
-2.68248449297631e-05
-1.19801388902863e-05
-2.28657912912463e-05
4.6434603472156e-06
-7.04522085244781e-06
-1.46903990323715e-05
-1.40591600481239e-05
-2.17092634871466e-05
-4.71019435370325e-05
-3.80082025295246e-05
-4.5267636013881e-05
-4.05894355945952e-05
-3.23602363633352e-05
-2.32623497427788e-05
-3.35746771046921e-05
-2.00733136525647e-06
-3.16528489648229e-05
-1.07767101956914e-05
-1.09259226020818e-05
-8.29767291600461e-06
-1.54829373810903e-05
-1.37782373655162e-05
-2.8478484842521e-05
-1.27431009529179e-05
-2.66302259892703e-05
-4.20827866315007e-05
-1.49954426929605e-05
-2.54063966325998e-06
-2.98716922082793e-05
-4.0756779137561e-05
-2.7161686870841e-05
-2.94536512588014e-05
-2.80829488798356e-05
-1.82112732383767e-05
-2.21686827132026e-05
-8.10565498522261e-07
-1.11208483933851e-05
-1.34002663507593e-05
-1.96121339606516e-05
-1.05159292104538e-05
-9.98257688916822e-06
-1.0697748054375e-05
-4.22114542178679e-05
-2.0873309585723e-05
-1.67925317629413e-05
-1.86373447447962e-05
-9.92680834041113e-06
-2.45501450762875e-05
-3.92634695753851e-05
-4.81994663710921e-05
-8.41341363388717e-06
-2.44534559885213e-05
-4.68161761792227e-06
-1.18476611943498e-05
-3.38824108031038e-05
-1.68221818899299e-05
-3.59506456318064e-05
-2.6229626356093e-05
-4.75998452676426e-05
-3.74918805271406e-05
-4.72731364371203e-06
-3.14958490267057e-05
-3.42720778649702e-05
-3.31148255888624e-05
-2.18876357367075e-05
-3.149530355993e-05
-2.07431486846062e-05
-2.60712646600915e-05
-2.09776465722065e-05
-2.66273848934285e-05
-2.40824816543843e-05
-1.38868919836131e-05
-2.48219587521733e-06
-1.39915696767435e-05
-2.58931299410148e-05
-5.30709260863025e-06
-1.14907133118402e-05
8.2341856166823e-06
-1.20780792607735e-05
-2.72705361657721e-05
-2.51264414556765e-05
-1.09172208972113e-05
-2.32796442741068e-05
-3.48776632241605e-05
2.41055464965299e-07
-3.52423079340246e-05
-1.80517566311729e-05
-2.10938180718282e-05
-1.78670375388641e-05
-3.25344669859362e-05
-1.87084454557788e-05
-2.09727304742456e-05
-3.52274992670164e-05
-2.64067520736706e-05
-1.85501089196114e-05
-3.37527714533309e-05
-4.07458844758591e-05
7.85399431458865e-06
-3.28477000211386e-05
-1.03111258371016e-05
-3.96346908767737e-05
-7.72007652755945e-06
-2.36582350813699e-05
-2.03852177543797e-05
-3.21008315619963e-05
-1.22941307047871e-05
5.08919229131146e-06
-5.80690248853024e-06
-3.61157148201851e-05
-1.89470926088822e-05
-1.63917914600751e-05
-2.17241408830023e-05
-3.49843886346674e-05
-1.06785381189297e-05
-2.33645957624459e-06
-3.08207158074149e-05
-2.58572860413873e-05
-2.43717858886958e-05
-2.17358873517152e-05
-2.41267051334132e-05
-1.65693682897714e-05
-2.9882098825114e-05
-1.54728424420778e-05
-1.6736963900745e-05
-3.27998082109143e-05
-1.62376491659799e-05
-3.29502868449082e-05
-8.6955259953994e-06
-4.22092496120331e-05
-2.98926181763866e-05
-2.61274417184082e-05
-1.72567889979145e-05
-3.5815069700081e-05
-1.25205544539578e-05
-2.90586611150738e-05
-1.9481707900058e-05
-3.99939183181271e-05
-1.40291665818904e-05
-3.48413187082118e-05
-1.98274211379619e-05
-2.10979783128971e-05
-3.83069779518566e-05
-2.74230822469861e-05
-2.49749391403036e-06
-4.25971959967341e-05
-8.36407736146582e-06
-2.05299714356402e-05
-8.52367536240967e-06
-1.75377472085495e-06
-2.52134865863779e-05
-4.31136529384485e-05
-2.50154905996164e-05
-1.73081025401379e-05
-1.36019952115382e-05
-2.21406447992521e-05
-4.88471826301735e-06
-1.93711955474907e-05
-1.42982460054704e-05
-2.60904663435552e-05
-2.46915679798192e-05
-1.54926939132194e-05
-3.15925339266483e-05
-2.3463992185926e-05
-6.80929627334922e-06
-2.36771293421565e-05
-3.43948715216032e-05
-6.18132984368172e-06
-2.36338980658735e-05
-2.12229019168496e-05
-2.44630995663722e-05
-2.82756333851632e-05
-9.68264613248867e-06
-3.65407348029343e-05
-1.14581246189278e-05
3.33809023612485e-06
-4.41743673064665e-05
-1.0768971666614e-05
-1.132689407881e-05
-1.8524129964129e-05
-2.54937808262347e-05
-6.41077312566634e-06
-3.43247103732855e-05
-1.01186411592082e-05
-1.19022529878327e-05
-2.48817640537805e-05
-1.91180925646974e-05
-2.23196289608395e-05
-2.58967665222716e-05
-2.87135401166444e-05
-1.19777409946045e-05
-1.84796052045353e-05
-1.26883482882562e-05
-2.95884172629835e-05
-3.48570562611214e-05
-2.60753437159569e-05
-2.87219947013512e-05
-3.93823827656177e-05
-1.87041921679734e-05
-2.81134334136192e-05
-3.4857208059526e-05
-8.07547548406791e-06
-1.43417179652854e-05
-6.85697530444117e-06
-1.81018145670117e-05
-2.50348970276816e-05
-2.15253116914096e-05
-4.74459229223107e-05
-7.87517697839366e-06
-9.6254361372042e-06
-1.33170166073317e-05
-2.05378837063063e-06
-3.92643201300602e-05
-2.07395346706398e-05
-2.4695412897833e-05
-2.46875640446866e-05
-1.55975575791334e-05
-8.50195363523014e-06
-5.60933108417645e-06
-1.07586050937114e-05
-9.79794914534478e-06
-1.02106702604539e-06
-3.47509849755702e-06
-2.66652461013779e-05
-1.64361779339472e-05
-2.46657453095676e-05
-1.38743218186039e-05
-2.25445098268636e-05
-3.41661876246493e-05
-3.09008434233301e-05
-2.61948486228027e-05
-2.69490725502019e-05
-2.18110603144363e-05
-2.50222388422277e-06
-1.18996054207236e-05
-9.12203916440742e-06
-4.04827581132037e-05
-2.07188927285951e-05
-1.53181659666446e-05
-2.01788117595436e-05
-2.21140976163965e-05
-3.1201719902781e-05
-1.77463978511643e-05
-3.41769190181471e-05
-3.3263651841826e-05
-9.95790859029421e-06
-2.30014035792653e-05
-4.64687313798853e-05
-1.74342019898759e-05
-2.00885859699014e-05
-3.36924375732249e-05
-1.07238332480758e-05
-2.24343910628319e-05
-2.33698833728336e-05
-5.79450139795168e-06
-1.95046165640414e-05
4.3275806532856e-06
7.13177039177072e-07
-2.76589443920661e-05
-6.40755125496522e-06
-1.95263958583973e-05
-5.44947076616064e-06
3.33425893341357e-06
-2.16023070073817e-05
-6.81634915004331e-06
-1.96115571089482e-05
-1.3644393047104e-05
-9.88017955883039e-06
-3.03924799881375e-05
-1.14624822173146e-05
-8.51865610911115e-06
-2.11898334951762e-05
-2.81646535463954e-05
-4.15507102209227e-06
-6.91197988521999e-06
-1.3232906406765e-05
-9.68760509090905e-06
-1.38804726169964e-06
-3.76910191359361e-05
-1.58325839184717e-05
-1.74515728830455e-05
-1.12397749095592e-05
-2.0325780776848e-05
-2.98903527083773e-05
-3.12502661703671e-05
-2.14391515603075e-05
-4.19273700854414e-05
-2.25538505450905e-05
-2.04410353314567e-05
-8.58805528030609e-06
5.5865939171449e-06
-1.95975160398618e-05
-3.14200611748845e-05
-2.79742642556688e-05
-1.59044973691142e-05
-2.84086604507468e-05
-1.95820929305783e-05
-3.21578265904147e-05
-3.36659047711627e-05
-1.61373754641646e-05
-9.77144637436875e-06
-2.07082519468245e-05
-3.62086937416258e-05
-8.96534952238559e-06
-2.29537793653877e-05
-2.54193146599987e-05
-1.44125554085385e-05
-1.14732737863791e-05
-2.50360996439476e-05
-4.20730634863254e-05
-1.93638690659534e-06
-3.01676720823337e-05
-2.61929367621889e-05
-2.52629619203436e-05
-3.6910419045574e-05
-9.53986007625043e-06
-2.02113510461527e-05
-7.62104608593727e-06
-2.06593883412708e-05
-4.20263424014647e-05
-2.61955826774559e-05
-2.03056431237745e-05
-5.18960859060553e-05
-2.63149400929339e-05
-1.69666323938012e-05
-3.76517769236463e-05
-1.01609518839806e-05
-2.14411225307618e-05
-3.2095683782473e-05
-2.26563852556348e-05
-2.45395250618555e-05
-3.11576782724124e-05
-3.26432735535925e-05
-2.45184985495662e-06
-1.78015547424017e-05
-3.87560264205188e-06
-1.85923119236154e-05
-2.51069515221301e-05
-1.11442010592171e-05
-3.20870846452098e-05
-2.79871638059664e-05
-1.21461886489661e-05
-1.6460316433589e-05
4.1020555554562e-06
-2.72735972418661e-05
-1.11608288790781e-05
-2.41856295672457e-05
-2.57337139142906e-05
-3.19985835284003e-05
-2.28109240638257e-05
-2.71327786182454e-05
-1.99636338706405e-05
-2.67431522772793e-05
2.6708696543185e-05
-4.24472437404268e-06
-2.95522962200326e-05
-3.41027762442508e-05
-3.50035490333546e-05
1.3743330049036e-05
-2.51479834231002e-06
-2.22460634529789e-05
-2.46090592479287e-05
-2.45563513265739e-06
-6.90975093298999e-06
7.59227111797752e-06
-5.23980660959077e-06
-8.75836729545506e-06
-3.96633292658535e-05
-1.86036299625506e-05
-2.19692662671986e-05
-2.23770442804483e-05
1.01720353044822e-05
-4.7192688810246e-06
-2.73254965071273e-05
-1.84439062507366e-05
-5.39871695769809e-06
-3.85839819080707e-05
-1.89941518258515e-05
-7.93431675274319e-06
-9.09792224569189e-06
-4.00515300112888e-05
-7.98368410341863e-06
-2.24364753679152e-05
-4.18196576685993e-05
-6.28493827833105e-06
-2.18231383184123e-05
-3.16757672878905e-05
-1.78718050841716e-05
-2.2955679440011e-05
-4.02785297701605e-05
-3.15165887798915e-05
-3.87219436736852e-05
-2.1114287275492e-05
-3.53771305340726e-05
-3.22244090164222e-05
-1.64917755089001e-05
-1.54645222622361e-05
-1.64159137448567e-05
-2.4634159789675e-05
-1.43409153395094e-05
-2.15518447715506e-05
3.80528223957168e-06
-3.46029970290197e-05
-2.83529468709499e-05
-1.08195969449828e-05
1.00675278202725e-06
-3.69632346855442e-05
-4.58414866783933e-05
-2.24140112526656e-05
-3.92074264502515e-06
-3.69310111621699e-05
-1.09520338472227e-05
-2.56912840768344e-05
-4.81182623387702e-06
-1.55989873517244e-05
-3.78869113269779e-06
-1.49565785769712e-05
-1.82894457443027e-05
-3.14255278270778e-05
-2.91969996272052e-05
-1.78072466667708e-05
-1.28103765569505e-05
3.45155236988609e-06
-2.43664012874866e-05
-3.25941014884453e-05
-3.37065946865579e-05
-2.20480868610095e-06
-1.93777842644826e-05
-9.99419527341316e-06
-1.05388537331418e-05
-1.61609868111823e-05
-2.92597443143234e-05
-1.9505491669667e-06
-2.22111712269374e-05
-4.75925388664579e-05
-2.44645183901282e-05
-3.36174153331549e-06
-2.41376179400132e-05
-1.64163545935852e-05
-1.72214411206486e-05
-1.78971020218841e-05
3.52858291105917e-06
-3.22896160730096e-05
-9.61276677992352e-06
-4.65261213123621e-05
-2.92835467146463e-05
-1.53546571687967e-05
-2.1864218333625e-06
-2.97406717700711e-05
-3.99092609218264e-05
-2.34519537504314e-05
-2.41449969869236e-05
-1.90050297737567e-05
-2.28096848800173e-05
-2.2495358907692e-05
-2.32112556408584e-05
-3.1805531721156e-05
-2.63565881190694e-05
-2.02172800928765e-05
-2.33062552119426e-05
-9.61363506830255e-06
-3.60923655614156e-05
-2.25453482497345e-05
-1.3925761057602e-05
-1.28579045350112e-05
5.3005990005674e-06
-1.07818021036495e-05
-2.78382803834265e-05
-1.84395873836863e-05
-2.81542523244712e-05
-4.95471778021271e-06
-1.41158585548498e-05
-2.40491470508463e-06
-3.12665383871345e-05
-3.21571951634736e-05
-1.32404903252485e-05
-2.89217214611481e-05
-1.46924645523989e-05
-2.78052947966879e-05
-2.41350051243579e-05
-3.93489109473249e-05
-4.00565754166256e-05
-7.80519723441589e-06
-1.99526835949979e-05
-5.52800873138081e-06
-1.51029233011854e-05
-1.29630961373183e-05
-2.61990784162728e-05
-2.95491565610305e-05
-1.95995399796771e-05
-2.15608093327552e-05
-2.08743820925739e-05
-2.06183280362271e-06
-9.72422184166218e-06
-1.72469015208941e-05
-1.31625233196991e-05
-2.44712279369294e-05
-1.54464635798953e-05
-3.09705868565175e-05
-2.83929036399336e-05
-6.98832673813673e-06
-3.86459353292341e-05
-3.69680236868934e-05
-1.99600073605814e-05
-2.53684578362724e-05
-5.72396487497241e-06
-2.78213263512864e-05
-2.19318525542265e-05
-8.85091968993337e-06
-3.59578764013998e-05
-1.84354414567088e-05
-5.09766161652985e-06
-2.18331327369496e-05
-1.48121799811908e-05
-1.76366992970282e-05
-1.61162895461041e-05
-4.97676518570635e-06
-2.37309736796666e-05
-1.28478713602649e-05
-6.41475308875171e-06
8.44974811800135e-06
-9.64003485597157e-06
-1.80139651882558e-05
-3.30605890424991e-05
-5.21248122949126e-06
-9.23593735328566e-10
-1.15792582034351e-05
-2.62636344215675e-05
-1.59337485850176e-05
-1.04420461222738e-05
-2.51262358033045e-05
-1.12574335813013e-05
-1.67767008776979e-05
-2.449554020753e-05
-1.38600079584621e-05
-7.12246618843635e-06
-2.49990392850106e-05
-4.02058486634798e-05
-3.04146758814486e-05
-1.91459476800973e-05
-2.40056627617335e-05
-2.58381294273455e-05
-9.62732951186788e-06
-2.0444752480984e-05
-2.1764952389759e-05
-1.90375920336698e-05
-1.3767426147079e-05
-1.64103649140423e-05
-3.53354357812953e-05
-2.05505907414509e-05
-1.79110730785538e-05
-3.7150602231628e-05
7.45086790734676e-06
-3.28521460202807e-05
-4.02456453828593e-05
-1.07839200293652e-05
-2.33239522318767e-05
1.73437144577783e-06
-2.02309815115385e-05
-2.13798914803514e-05
-3.31174363837929e-05
-3.38593113760984e-05
-1.66245063481103e-05
-1.85717863996487e-05
-1.72128747448699e-05
6.91988377979093e-06
-3.07050049683574e-05
-2.29654963643622e-05
-8.14302760839897e-06
-2.41490366082984e-05
-1.19173500996054e-05
-3.63957810413913e-05
-3.9968132939591e-05
6.00561118536515e-06
-9.43918726917101e-07
-1.79680208125278e-05
-2.4999513931159e-05
-2.76268108441372e-05
-2.8242377035997e-05
1.90787034574731e-06
-1.08343072746219e-05
-3.35446533397215e-05
-2.82985649821363e-05
-2.74489232408334e-05
-1.91756495829433e-05
-2.45365013272054e-05
-1.25740014011671e-05
-3.27775624520118e-05
-2.1051916095966e-05
-1.60639120704175e-05
-1.16432888726434e-05
-5.31391484372538e-06
-2.14314681114434e-05
6.89279145707521e-06
5.41043737305126e-06
7.92839320720738e-07
-1.97983198941814e-05
-9.67548144804555e-06
-2.32178490825835e-05
-1.98020300277814e-05
-3.2227682858448e-05
-1.61268842704711e-05
-4.01740730005744e-05
-6.37632579650529e-06
-4.46860564887304e-05
-3.65094632941461e-05
-1.1760537132264e-05
-2.82797606188246e-05
4.15905332739441e-06
-1.16902393574036e-05
-9.76185741545048e-06
-1.43270143929684e-05
-1.73727587483236e-05
-4.56046662230345e-05
-4.49048870109754e-06
2.93435834118029e-06
-3.6245173641085e-05
-1.64306308152421e-05
-3.68159729782796e-05
-2.89589845767411e-05
-1.08908962848761e-05
-3.84997769491089e-05
-1.87284094282524e-06
-4.63237265026256e-06
-2.44764871828114e-05
-1.40685186861441e-05
-2.52387812044906e-05
-2.93182436346603e-05
-2.80904583502819e-05
-3.65295636249157e-05
-3.21171097715423e-05
-5.198783461802e-05
-1.45387707987807e-05
-1.50402590689226e-05
-1.83298082915211e-05
1.14878395024726e-05
4.56869095917103e-06
-1.89656885438088e-05
-2.30328373335e-05
-8.60397679044797e-06
-3.0846760709739e-05
-2.75501339049463e-05
-2.59969356608769e-05
-2.04848927943377e-05
-1.62064845508108e-05
-2.35534624045894e-05
-2.46534823799512e-05
-4.66035288756713e-05
-2.51745736649226e-06
-3.56739581637498e-05
-2.61837114490308e-05
-3.03955808604215e-05
-4.70565563307264e-06
-1.97425054234882e-05
-3.87657057401697e-05
-2.10849959091706e-05
-5.80207253927806e-06
-5.01235760423209e-06
-3.16749584180064e-07
-9.0390958434576e-06
-1.42934562858509e-05
-9.42781255163966e-07
-2.02480700912464e-05
-1.72348309120303e-05
-1.50793510758666e-05
-2.39443058271174e-05
-2.43416704899001e-05
-5.89367832461119e-07
-2.72140253810724e-05
-4.21213154387624e-05
-4.05330601076689e-05
-3.24558792633425e-05
2.46813413370202e-06
6.0304998737386e-08
-1.97180526895311e-05
-2.88652241974129e-05
-2.05142546144986e-05
-1.95640060607605e-05
-1.14922268045307e-05
-3.02303181094186e-05
-1.28814805621702e-05
-2.19162016317082e-05
-2.79695423771768e-05
-1.53692816138248e-05
-3.32893391144374e-05
-3.50452636226166e-05
-3.97605775710215e-05
-2.81387493790099e-05
-3.05596468737668e-05
-1.047509100931e-05
-1.29270486602865e-05
-1.96436303410077e-05
-2.71346495057812e-05
-3.18330255470381e-05
-1.22651811132281e-05
-1.7190328205743e-05
-3.12599367073846e-05
-5.05583193611582e-05
-3.32799164352718e-05
-2.88195251314724e-06
-9.73609628643646e-06
-2.08683751041432e-05
-3.35705331142171e-05
-1.08016823405919e-05
6.4233984059213e-06
-9.55643160845612e-06
-2.12607127871774e-05
-2.43103627425397e-05
-2.18430165540097e-05
-1.44506442283894e-05
-1.31628832760522e-05
-8.94764874751682e-08
-2.72526658335703e-05
9.17023825626979e-07
-5.26669249068063e-06
-1.12799090827807e-05
-1.32291413990086e-06
-3.2768765535153e-05
2.46560781203636e-06
-4.67423921013236e-06
1.55984113276311e-06
-2.58007506649144e-05
-1.04744815747722e-05
-1.56062904177137e-05
-1.398129112676e-05
-2.32153720741347e-05
-2.36935262347759e-05
-1.78424515131061e-05
-1.16451059316627e-05
-1.63441803108173e-05
-2.17419691620892e-05
-2.15641744360349e-05
-2.12040031643025e-06
-1.43339857974207e-05
-2.14429758136998e-05
-1.44029861416273e-05
-1.64297189730675e-05
-1.70077286263341e-05
-3.16520723913211e-05
-2.63370030258772e-05
-3.90997510220335e-06
-2.29381068906688e-05
-1.67785575125504e-06
-1.51405763738045e-05
-3.05043290160454e-05
-2.01895709982983e-05
-3.75373489927073e-05
-1.52184039626465e-05
-2.00316733645263e-05
-2.77732730693033e-05
-1.15174644456566e-05
7.64650825084785e-06
1.52880077629806e-06
-4.82186954278605e-06
-2.30130308846051e-05
-1.91144856727737e-05
-2.71150954348866e-05
8.65724546814562e-06
-2.93530903945833e-05
-1.29684661766029e-05
-2.47337851341879e-05
-2.2135799863283e-05
-3.76619945140906e-05
-2.45838029808271e-06
-8.4767412730641e-06
-6.35408582539461e-06
-7.15385683272658e-06
-3.05468036302578e-05
-3.68275851480032e-05
-1.67848419065743e-05
-1.31415929626753e-05
-1.67844040789271e-05
-3.23048867208045e-05
-2.45227102415052e-05
-1.26174846448186e-05
-1.50737605965742e-05
-2.9291790560802e-05
-3.1823041162942e-05
-3.02457675056248e-05
-2.63839109523619e-05
-3.54485580795101e-05
-3.45973510894046e-06
-2.00537710340169e-05
-2.05317439356766e-05
-2.60610906049078e-05
-3.65702583079068e-05
-1.7446859300702e-05
-4.92017495372564e-06
-3.85525952494577e-05
-1.36748732449782e-05
-2.88266206454165e-05
-4.57493365667026e-05
-1.50661647432739e-05
-1.43217942147582e-05
-3.84569916906113e-05
-1.97853308901094e-05
-1.72213561728625e-05
-3.6254819715856e-05
-3.71246025703729e-05
-1.4914656287557e-05
-7.22554603518724e-06
-2.52546469319871e-05
-1.40510221499711e-05
-1.61802244222657e-05
-1.86308408581798e-05
-2.8191036979857e-06
-8.95199741699005e-06
-1.84341870146683e-05
-2.09186532399671e-05
-2.81607217669906e-05
-2.16448149333509e-05
-2.42885118948004e-06
-1.49978432107954e-05
-3.2198860514746e-05
-1.46636455787788e-05
-3.11585367545269e-06
-2.37520472037919e-05
-1.91616455714936e-05
-1.44415775034985e-05
-2.09139608388666e-05
-1.99979789384295e-05
-1.03325685739293e-05
-8.25253405760143e-06
-2.46382393700382e-05
-1.3063385194677e-05
-3.14568105467592e-05
-1.1220748740449e-05
-1.28663326214265e-05
-1.86961032817468e-05
-4.3177153721982e-05
-2.66910597967462e-05
-3.13750642548155e-05
-2.79650664013158e-05
-2.09219130207794e-05
-2.9870210492684e-05
-1.80123892912485e-05
-1.30759418904203e-05
-2.74250906388653e-05
-9.88761007743446e-06
-1.35341191459185e-05
-1.810451211462e-05
-3.04994114934043e-05
-1.78589552617127e-05
-5.90908934600092e-06
-1.29583792692543e-06
-2.43057372015212e-05
-1.55796287218229e-05
-2.57435035034677e-05
-9.04984735852963e-06
-3.41840352151096e-05
-5.2755491806578e-06
-2.59065916105221e-05
-2.58890213790561e-05
-1.03010969860165e-05
-1.85337070048341e-05
-2.93739985674776e-05
-2.70140798141657e-05
6.16563363915354e-06
-2.54947411963564e-05
-2.8953740212463e-05
-3.38925334292918e-05
-4.67381938518725e-06
-1.78351615748107e-05
-8.78735413865956e-06
-3.10244962915977e-06
-1.94183587770412e-05
-1.57220303000583e-05
-2.08988608684639e-05
-2.65589434147667e-05
-2.4549453942348e-05
-1.97079302424541e-05
-1.19614617802513e-05
-1.82102499680858e-05
-2.99733211399247e-05
-1.26477336444292e-05
-1.79929294433676e-05
-2.68841777869015e-05
-1.53002180355217e-05
-2.74494952000402e-05
-3.94416596465714e-05
-2.41212594523894e-05
-1.36389203045464e-05
-3.87192351271383e-05
-3.87684345112833e-05
-2.19016740583717e-05
-2.63863370102754e-05
-8.36185107156675e-06
-2.5668455129186e-05
-9.7955914161648e-06
-2.5146495770728e-05
-1.72306774418813e-05
-1.71339312124093e-05
-2.43084539425472e-05
-2.47121712045159e-05
-2.79965215144609e-05
-4.83246921587121e-06
-1.25242344669849e-05
-1.3469287230399e-05
-1.83811503635889e-05
-9.91396488794611e-06
-1.90023856598276e-05
-3.17311670595986e-05
-9.96758898586492e-06
-3.21912061484429e-06
-1.55661987574346e-05
-3.12349049833811e-06
-3.58915845914295e-05
-1.63576340222487e-05
2.8786533056229e-06
-1.47669717473418e-05
-1.2469726743797e-05
-5.39880541619486e-06
-3.01677081087628e-05
-1.16792062034979e-05
-1.2310431903622e-05
-1.69463969866179e-05
-2.14800397266902e-05
-2.71587301783551e-05
-2.01495100637339e-05
-2.19519032104587e-05
-3.92185943997564e-06
-1.74323523526743e-05
-2.59785185223221e-05
-3.79583810322928e-05
-2.24673051374805e-05
-5.05386665709685e-05
-1.28039220089038e-05
-1.72909555634643e-05
-4.18117355170753e-05
-5.48567773761142e-06
-1.26253916855717e-05
-2.25618806278582e-05
-2.35464061924709e-05
-1.23666781533816e-05
-2.82477675540617e-05
-1.93568062887235e-05
-3.39184019293579e-05
9.02897413335599e-06
-9.6479422699044e-06
-2.41939193668895e-05
-9.43634216432107e-06
-1.65258103416805e-05
-2.6425664522005e-05
-8.67223982193213e-06
-4.61342551624026e-06
-1.07501701385474e-05
-1.72322869278891e-05
-6.82039223510647e-08
-3.96820703469756e-05
-3.36149231611489e-05
8.94178992952934e-06
1.64392075477337e-06
-2.8445871154088e-05
-7.62794533804784e-06
-2.61056394798692e-05
-2.53044103939102e-05
-1.22976831483118e-05
-8.57117351441297e-06
-2.82619352081241e-05
-2.72171127557276e-05
-2.37339150571665e-05
6.50814668016632e-06
-2.28170592195875e-05
-4.43532370932705e-05
-3.66787958764859e-05
-2.27132795063956e-05
-2.30112137152067e-05
-9.38430307056413e-06
-1.66836223048187e-05
-2.49203009317146e-05
-3.11937560650039e-05
-3.40683859151713e-06
-2.38338097079905e-05
-2.15893626980764e-05
9.03283392374876e-07
-4.30367872603726e-05
-7.89989983295131e-06
-1.64373901376343e-05
-3.28331976804374e-05
4.14247133627649e-07
-1.14497657783543e-05
-2.04961597590775e-05
1.69383053006981e-05
-1.58336386899378e-05
-3.2461231593536e-05
-1.14047782165527e-05
-2.18764171575443e-05
-2.46326287851443e-05
-1.37219414942929e-05
-4.2605043055553e-05
-2.20963982273214e-05
-2.20541922255218e-05
-1.96723673885011e-05
-2.44169674144902e-05
-2.07529745980628e-05
-4.63903780054894e-06
5.22019354435201e-06
-1.52549948461367e-05
-3.57549992049124e-06
-2.55484154678156e-05
-2.51167997350012e-05
-3.47432622102401e-05
-3.03512236493637e-05
-3.50266782158946e-06
-1.10377515814137e-05
1.67330172085168e-05
-3.48288520219119e-06
-1.53348399969663e-06
-1.42882648222403e-05
-3.74242124401295e-05
1.73502027999619e-06
-2.08762565538064e-05
-1.72230826278867e-05
-1.11566906333486e-05
-1.43257624691738e-05
1.71327006265697e-06
-5.52445333735513e-05
-2.98895154315974e-05
-2.05738442334603e-05
-4.24587036717425e-05
-4.51854554150929e-05
-2.12305108557794e-05
-2.95110064815578e-05
-1.54049122896066e-05
-1.37222701716041e-05
-8.10638877138189e-06
-7.88758585064066e-06
-2.14560318002057e-05
-1.83322711853789e-05
-2.85482403632563e-06
-1.44013375878244e-05
-3.42569358356982e-05
-2.45772674844989e-05
-4.29085989250221e-05
-2.50880284868196e-05
-2.21740240299895e-05
2.22441350768082e-06
-2.52484929547813e-05
-2.18172942513098e-05
-3.06570301483142e-05
-1.25846616797827e-05
-2.35607281643612e-05
-1.43685128437641e-05
-3.32540822750932e-05
-1.77915121798405e-05
-1.26638024054179e-05
-1.38739843366717e-05
-2.14263054241399e-05
-1.89482144486416e-05
-2.89723779937065e-05
-2.90660090581986e-05
-1.96351161741108e-05
-3.42478025036518e-05
-2.4712198765075e-05
-3.38469493976704e-05
-1.4844156139093e-05
-1.77907287849213e-05
-3.29794748763088e-05
-4.74832187626818e-05
-1.03452490227306e-05
-1.38533194787565e-05
-9.22544807161108e-06
-1.87961175155172e-05
-2.28776517913023e-05
-2.23456869937114e-05
-1.88601234195768e-05
1.68788881208327e-06
-1.16797979597726e-05
-3.12900960051881e-05
-2.63737759339258e-05
-3.25058771961896e-05
-2.24127243899658e-05
-9.96939207554315e-06
-4.06209929278034e-05
-1.99572287826319e-05
-3.15036143916977e-05
-2.81766883484915e-05
-2.40541883931787e-05
-1.14993122124875e-05
-1.95586325835036e-05
-7.74731329416244e-06
-1.85832925029476e-05
-1.02294188307229e-05
-2.10045066688962e-05
-2.87907238590681e-05
-1.69595110351872e-05
-2.17698391932109e-05
-1.8803206317435e-05
-1.43650189953968e-05
-2.51051005211463e-05
-2.90895839753505e-05
-2.33521532838649e-05
-1.31883402576556e-05
-3.05411596927731e-05
-4.86619479281392e-05
-3.13522904291183e-05
-2.80750579168774e-05
-7.06750291284326e-06
-1.20836015232265e-05
-3.03961342363597e-05
-2.14094701922761e-05
-1.91134862691498e-05
-2.67070154365738e-05
-1.99423257584854e-05
-1.86783815874122e-05
-1.30003981901404e-05
-1.64531151079095e-05
-2.2713911406466e-06
-2.86409407095613e-05
-2.19970619432969e-05
-2.29729265461747e-05
-3.87471306592183e-05
-3.56527713670671e-05
-2.14637041486479e-05
-2.05540925967274e-05
-3.33820322097647e-05
2.60649721151194e-06
-4.37045926042668e-06
-2.75297559413486e-05
-3.10829285861447e-05
-6.1066278533175e-06
-3.0566932317519e-05
-2.01840490811018e-05
-9.9972795597056e-06
-3.99291836322734e-05
-2.76779275271812e-05
-4.47190625309497e-06
-2.22057436072438e-05
-9.74304967084157e-06
-3.66603964769837e-05
-1.34272515074473e-05
-2.28980818100671e-05
-8.99530659957012e-06
-4.6657555826077e-06
-2.20398728445638e-05
-1.47702173725627e-05
-2.56467968247662e-05
-2.65037938437118e-06
-5.55566484413771e-07
-2.8867009944227e-05
-1.07344673592351e-05
-4.42849730124692e-05
-1.26617661122884e-05
-2.83767335033145e-05
-1.76640914266355e-05
-3.8981482112868e-06
-2.1646777315587e-05
-2.70109922552369e-05
-1.45384396801064e-05
-3.06566288183699e-05
-9.19254202313657e-06
-1.24599298077274e-06
-1.12668393582814e-05
-1.90954256350315e-05
-1.40936838704259e-05
-3.62300710104545e-05
-3.24806219584832e-05
-1.64607943027957e-05
-1.64683239376266e-05
-2.68317348509482e-05
-2.44422893248031e-05
-8.40552147305434e-06
-3.26322468782917e-05
-1.74025955308334e-05
-2.62810391996834e-05
-4.24632346003193e-05
-3.16076738985179e-05
-1.69561677368426e-05
-2.5294911658344e-05
-2.5152806846848e-05
-3.01104046221344e-05
-1.48562786098024e-05
-4.14574303188161e-05
-2.63818039141468e-05
3.12921410513159e-06
-2.56553927046371e-05
1.55446972840268e-06
-1.64304360885364e-05
-2.26777809207922e-05
-4.02931363446942e-05
-3.31093046976709e-05
-3.57932018598712e-05
-1.93551324223402e-05
-2.46179167722545e-06
-1.26154160249182e-05
-1.14409506862335e-05
-1.42182964355455e-05
-1.24581983715666e-05
-5.10831984224015e-06
-4.08973161137686e-05
-1.5412662083074e-05
-8.20332383413781e-06
-2.3815705660108e-05
-2.33235286076603e-05
-2.29316058356519e-05
-2.14896283777019e-05
-2.84607318950085e-05
-1.48199864307335e-05
-1.34066046703327e-05
-2.59054336692953e-05
-3.30911607961822e-05
-3.5773406034829e-05
-1.78704096371052e-05
-1.41106980293569e-05
-2.93610866642702e-05
-2.32616756443811e-05
-8.694439989924e-06
-3.70451375157302e-05
-2.76800744413213e-05
-1.94947265623813e-05
-1.53862379114398e-05
-1.49831069921755e-05
-9.85888601248593e-06
3.56636930134971e-06
-1.26779854206962e-05
-2.48801094205996e-05
-4.17327494684816e-06
-4.56915309467503e-05
-7.97367129069256e-06
-4.96969294720055e-07
-1.0452169967455e-05
-4.15399369871275e-06
-1.66150697823196e-05
-2.11694466260544e-05
-1.82998279512223e-05
-2.61911652796036e-05
-1.79429657107511e-05
-1.32597373231408e-05
-1.02508171372641e-05
5.22039573785953e-06
-7.05631543451916e-06
-2.99490825686866e-05
-2.26572172806036e-05
-2.24285078104585e-05
-1.76115672040349e-05
-2.55418103080849e-05
-1.7783926586337e-05
-1.46755054343113e-05
-3.17796945575413e-05
-3.92606264764491e-05
-1.99637719229158e-05
-3.45974336222906e-05
-3.20652074826256e-05
-3.49675745461839e-05
-8.24149270107657e-06
-9.27448341319567e-06
1.97300913883619e-06
-1.49624330378734e-05
-1.87842335233376e-05
-7.90560971594165e-06
-1.47652972554203e-05
-3.40748408809275e-05
-2.56351556282795e-06
-1.01094106973215e-05
-2.97361508950199e-05
-2.3854418064561e-05
-3.37335847257102e-05
-3.51730040853799e-05
-3.77727397706256e-05
-4.7169509224496e-05
-1.73512195689761e-05
-1.31385335384512e-05
-1.55422706863869e-05
4.82914587627475e-06
-1.71827565623575e-05
-2.0939936276726e-05
-1.42613535427262e-06
-2.3969440981344e-05
-1.6431382939169e-05
1.58305067060844e-07
-2.36742806001248e-05
-4.23500199786015e-05
-2.06552673421547e-05
-3.93208437984732e-05
-2.12079927473239e-05
-1.35724785805804e-06
-1.90733650067524e-05
-2.34533932042346e-05
-1.6916769832918e-05
-3.52457969378379e-05
-2.82449458180899e-05
-1.70395613124465e-05
-4.5781686487178e-06
-1.07137345754646e-05
-1.01862475998832e-05
-3.78510842184293e-05
-1.50943776798963e-05
1.06468236828433e-05
-2.30292011600889e-05
-2.93510716573146e-06
-3.19927018765253e-05
-2.88071534960256e-05
1.04971438520198e-06
-1.57212395882646e-05
-9.08477250608454e-06
-1.91798441895417e-05
-1.72594701503736e-05
-3.10777705443649e-05
-3.32029800296579e-05
-2.87303701660005e-05
-3.05903477899133e-05
-2.06363557030888e-05
-3.04989534165276e-05
-2.83856577510707e-05
-1.2217594711692e-05
-1.66332295367051e-05
-8.67413883577668e-06
-2.36937886649095e-06
-5.7622665294255e-06
-2.01053658917114e-05
-2.56741531826151e-06
-2.22357654668052e-05
-1.95832576153788e-05
-2.60464216983317e-05
-1.90921478028874e-05
-3.31561813989874e-05
-3.24532382756318e-05
-1.17189799112362e-05
-2.53637138928958e-05
-9.25444641369127e-06
-3.27144102639745e-05
-3.22461645240791e-05
-1.92973658692149e-05
-2.76405064433813e-05
-2.47525180690406e-05
-6.28907497585209e-06
-2.44881958044004e-05
-1.51266923587655e-05
-2.15005809118947e-05
-1.17574884439783e-05
-1.48696316388344e-05
-1.20895293889744e-05
-1.38747624342547e-06
-3.50093414979863e-05
-2.34504116918506e-05
-2.57653405884266e-05
-4.99490694178209e-05
-2.74251304118005e-05
-3.3819213675335e-05
-2.61376759878611e-05
3.85754198748118e-06
-6.11645452715369e-07
-4.66767174843025e-05
-2.61105972978105e-05
-2.98223410057902e-05
-1.54242835768842e-05
1.94920446572205e-05
-2.67406968997097e-05
-2.04200866965612e-05
-4.9482258133811e-05
-1.42907103292227e-05
-2.23097522406621e-06
-2.86533399397121e-05
-1.98653587231784e-05
-1.4985919613601e-05
-2.81161453102541e-05
-1.79662198692218e-05
-4.61016568747669e-05
-1.06155300450222e-05
-2.52655961796519e-05
-3.34092964466746e-05
-4.80960037167947e-05
-9.14458508110717e-06
-7.70813910829005e-06
-2.56747088846368e-05
-2.80605598214974e-05
-2.31543691466523e-05
-1.49109427631811e-05
-9.92855561752086e-06
-4.99551745908889e-05
6.83189453728659e-07
-1.43220261173365e-05
-4.0311970621379e-05
-1.91361615613233e-05
-1.39192483814358e-05
-1.23087676941117e-05
-2.61355649694468e-05
-1.29067071595412e-05
-2.64611295414687e-05
-3.05525762403256e-05
-1.51187603680781e-05
-4.45872765607456e-06
-1.45300614056633e-05
-1.41567036483033e-05
-6.83558701706124e-06
-2.39135148848774e-05
-1.24930493510099e-05
-1.24346171373735e-05
-2.60359230435779e-05
-1.69464874189037e-05
-2.00961589674891e-05
-2.16695538865821e-05
-5.31171481056039e-05
-3.64701331997954e-06
-1.31724186164465e-05
-1.62809824538123e-05
-3.74886118133346e-05
-3.65455895317896e-05
-3.13750836357419e-05
-2.36935039042858e-05
-3.13890763573464e-05
-1.07532669686968e-05
-9.22178876095846e-06
-2.29279396958796e-05
-3.27548745047475e-05
-9.97173547864502e-06
-2.92524213902751e-05
-3.24557962234239e-05
-1.78293806308725e-05
-9.36350834720302e-06
-7.16673627410784e-06
-2.67490711824466e-05
-4.21993029630909e-05
-2.08775594409272e-05
-2.1163288566331e-05
-2.84870507144638e-05
-1.77251965982599e-05
-1.38245113751554e-05
3.45779488154178e-06
-1.41948909037476e-05
-6.94322296307062e-06
-7.32147676188372e-06
-1.57890267237922e-05
-2.04523488983237e-05
-2.10339432689456e-05
7.27036345117549e-06
-2.72198607436715e-05
-2.92599816013568e-05
-3.51985903016133e-05
-6.32146571756831e-06
-2.58461477397859e-05
-4.31491876780064e-05
-6.92597156797392e-06
-2.94109046308891e-05
-6.51858794400298e-06
-3.03515081159289e-05
-1.46059995147405e-05
-3.92492917847341e-05
-3.87761812855713e-06
-2.52573497504144e-06
-4.49244051106678e-05
-2.39272038877368e-05
-1.52347245960894e-05
-2.60133463155142e-05
-2.03944426396669e-05
-2.03113342366792e-05
-4.38272395663017e-06
-2.58491376532309e-05
-1.56631802592948e-05
-2.45442607415149e-05
-8.54164757294246e-06
-7.66251989484841e-06
-3.04783982049192e-05
-2.67772849968705e-05
-4.46955855312964e-05
-2.18476625803296e-05
-3.4721267028964e-06
-1.0952162115011e-05
-1.74240436434986e-05
-9.35022956930765e-06
-1.09697119600125e-05
-2.67508442450015e-05
-1.94299344733389e-05
-2.06655985101425e-05
-1.89240148516836e-05
-1.72958173101085e-05
-2.35540958210848e-05
-1.69702497498009e-05
-2.82182906926177e-05
-1.87639710595019e-06
2.31072747731875e-09
-3.739962485214e-05
-1.41569761596332e-05
-2.17324260193536e-05
-1.23424565314353e-05
-7.58022786974303e-06
-3.53256919900051e-05
-3.21225080288276e-05
-3.79165728881554e-05
2.43775351687366e-06
-5.46410682928203e-06
-2.05767363337666e-05
-5.69041062027113e-06
-2.99723312678344e-05
-4.10732418972755e-06
-2.31066435705428e-05
-1.64161109900216e-05
6.20410779331283e-06
-3.13834885204841e-05
-2.57148004415759e-05
-9.27920976958632e-06
-2.26992361126008e-05
-2.66821739504152e-05
-5.34053094642828e-06
-2.09228987508946e-05
-2.7934565816909e-05
-9.90885741747622e-06
-1.60315444679864e-05
-1.7574418002829e-05
-1.72075712881284e-05
-2.02318319938134e-05
-1.80186374241079e-05
-2.14469344012913e-05
-2.68601308199519e-05
-2.79030298899578e-05
-1.48248784125368e-05
-1.74629793255849e-05
-2.5314488322071e-05
-2.43928262144087e-05
-2.56506637110323e-05
-2.04236787109772e-05
-4.39436863103799e-05
-1.56224879082404e-05
-5.51553744197811e-06
-4.14581981210017e-05
-1.44324705411653e-05
-2.44457392160428e-05
-2.35957586414301e-05
-5.14242429869585e-06
-1.60105605486213e-05
2.60502915852326e-06
-2.50932955436311e-05
-3.50331404476033e-05
-2.02937219691851e-05
-2.80864949058788e-05
6.38738645477134e-07
-1.37836666999649e-05
-3.425518929714e-05
-3.26431773727427e-05
-2.23340876370553e-05
-2.47292252117075e-05
-4.71286998134466e-05
6.50730401721026e-07
-3.44576494726602e-05
-4.32931766160213e-06
-1.80883657584618e-05
3.04139286979471e-06
-1.85091464646519e-05
-1.37975367895451e-05
-1.57443137711515e-06
-9.65932982713316e-06
-9.57799431268343e-06
-9.50273468847087e-06
-2.6776012378762e-05
5.14531316285858e-06
-1.98761007013189e-05
-3.51420123181165e-05
-3.022575624402e-05
-2.54680436876737e-05
-2.20545636068716e-05
-2.03762489875065e-05
-1.96774593187748e-05
-1.53562971798416e-05
-1.33895576762134e-05
-1.87346744273232e-05
-1.47637283031743e-05
-3.22748667855556e-05
-3.80915315415169e-05
-1.97292870257671e-05
-1.91508138332386e-05
-3.2452580970589e-05
-8.52399152767095e-06
-1.7308536080503e-05
8.01886933657035e-06
-1.05793281940541e-05
-1.24911889583269e-05
-6.77602143321757e-06
-3.30131775484206e-05
-2.1416409031335e-05
-7.64886210757471e-06
-2.53024965638357e-05
-2.38018130861737e-05
-1.67065416303513e-05
-9.11626702958374e-06
-1.6860149822908e-05
6.30273100061777e-07
-1.67455052469954e-05
-2.08278465822357e-05
-1.31627728647515e-05
-2.82703129620345e-05
-1.49335140424533e-05
-2.57627384219587e-05
-2.68922840909003e-05
-2.04045729687806e-05
-2.79523650067816e-05
-2.68853926062789e-06
-3.44398622547823e-05
-1.27728761511678e-05
-9.3761616066459e-06
-2.35137211742434e-05
-2.9222499863302e-05
-8.95569100787821e-06
-3.02620483283894e-05
-3.71291638748184e-05
-2.27390499706684e-05
-2.73606103123749e-05
-3.56211232311614e-05
-2.86879566387161e-05
-1.19684186540943e-05
-3.7334385536293e-05
-2.77286761956047e-05
-2.07832281892704e-05
-2.51096173135894e-05
-2.63400344088026e-05
2.77514334797309e-06
-1.56200257836132e-05
-1.50573727786076e-05
-2.16388884846432e-05
-3.63101974175056e-05
-2.69517691742881e-05
-1.47880950051957e-05
-2.16484056487362e-05
-1.50563571918899e-05
-2.61979036540701e-05
-2.81881480654136e-05
-1.86075806774949e-05
-2.23345081544418e-05
-7.62014314570035e-06
-2.25103093331696e-05
-3.03237019147257e-05
-1.23339096621735e-05
1.50390652587937e-06
-9.54201749307182e-06
-1.56768941132754e-05
-2.78568968339166e-05
-1.642087584273e-05
-3.12884776029847e-05
-2.37678420014722e-05
-2.39928482949182e-05
-1.60489272858654e-05
-2.77088102614996e-05
-2.65109150564383e-05
-2.2357497087951e-05
5.43990523479466e-06
-1.28648637543374e-05
-3.86386237483905e-06
-2.23107137647045e-05
-3.18467656019172e-05
-1.84519842327333e-05
-1.31147336226393e-05
-2.00316587496071e-05
-1.18030295247976e-05
-3.59220654702109e-05
-1.51319652036064e-05
-1.88301762443532e-05
-3.17700863840278e-05
-2.08514812675649e-05
-1.98003913434011e-05
-2.43024189276111e-05
-9.77553293760967e-06
-2.35391256784381e-05
-1.24744512263739e-05
-3.4819280525907e-05
-3.85166765051007e-05
-3.58652542369175e-05
-1.34130626253196e-05
-1.31802303666988e-05
-3.03681705874824e-05
-2.11316589196556e-05
-1.35614737773649e-05
-2.68521412515848e-05
-2.00940815905538e-05
-9.98987359529887e-06
-1.49845600259148e-05
-2.73286274415588e-05
-2.90937982498595e-05
-2.89298062696235e-05
-3.09075826026797e-05
-1.78216675617186e-05
-6.4019125359413e-06
-1.03264084945339e-05
-2.48889186212505e-05
-1.41076293673203e-05
-3.36526567747132e-05
-7.83858042080649e-06
-1.31701430440243e-05
-2.16597265951144e-05
-3.2784132149459e-05
-2.01083104348715e-05
-3.04201961403166e-05
-3.40516325995342e-05
-7.18915877055481e-06
-2.41383132674156e-05
-2.02617922012875e-05
-8.82594147216237e-06
-1.72091699496946e-05
-1.80868180784957e-05
3.71340281105246e-06
-1.60678862922345e-05
-1.00819786614667e-05
-1.46880342305072e-05
-1.06751269155861e-05
-2.95500255149809e-05
-2.39795564670328e-05
-1.61512820474096e-05
-1.36932426278725e-05
-2.48689766983483e-05
-5.43021274839262e-06
-4.01876903539089e-05
-3.98094373993252e-05
-1.61523921323068e-05
-2.75699245592637e-05
-2.175538781346e-05
-8.28429686279398e-06
-3.86456010777836e-05
-2.16896501102563e-05
-2.46997474273603e-05
-1.51064273021684e-05
-1.07229062839976e-05
4.2888880539163e-06
6.06353667169408e-06
-2.74021178493878e-05
3.62726767443714e-06
-3.68446109156101e-05
-4.82857259349552e-06
-1.29561214486567e-05
-8.91226736631171e-06
-3.61329141793361e-05
-5.87616543716313e-06
-2.28662061317625e-06
-1.58105574354136e-05
-2.51503136405066e-05
-2.65464284062576e-05
-1.49348269853492e-05
-1.48382567141827e-05
-1.02174141586613e-05
-2.7088465640879e-05
-5.42515747947223e-05
-9.24595231165409e-06
-1.38131196064619e-05
-2.31335078734618e-05
-5.36952582936271e-06
-4.49680868149079e-05
-3.20972831222089e-05
-1.80086220036853e-05
-2.16924182723322e-05
-2.08690125906038e-05
-4.12013065508409e-05
-1.67126021341027e-05
-2.85654279632473e-05
-5.18816796642529e-06
-3.90771811456843e-05
-2.06505876623122e-05
-1.62848910832537e-05
-2.00792938035722e-05
-9.98385205663146e-06
-3.52931468655115e-05
-9.64940158270121e-06
-1.53545918708576e-05
-1.77145752621964e-05
-1.55911047878321e-05
-2.30650739747934e-05
-2.20561711255001e-05
-5.27144949213308e-06
-1.88053223012681e-05
-1.89000062137296e-05
-1.49066532471463e-05
-2.48591536656439e-05
-2.07532335194732e-05
-3.1345099698934e-05
-1.38990948318536e-05
-2.01433155994385e-05
-1.85688971853183e-05
-7.27414722338637e-06
4.69993589613368e-06
-2.35075172212868e-05
9.07025479277684e-06
-2.42996708897157e-05
-3.47123293936249e-05
-2.95452013817761e-05
-8.90039047825517e-06
-1.29630218380368e-05
-2.98173300337964e-05
-3.70679394116558e-05
-6.96456863373734e-06
2.25602543673412e-06
-1.08175034463904e-05
-2.02071378974125e-05
8.70669211746135e-07
-3.6350845203933e-06
-2.2116926062565e-06
-2.07978623954632e-05
-2.3548798751295e-05
-2.07975701291479e-05
-1.88769208530546e-05
-1.93194518128613e-05
-1.18242966187185e-05
-1.58447900261607e-06
-2.93102551904437e-05
-1.1096212517877e-05
-1.02679032612631e-05
-1.30680997570333e-05
-1.31847613121579e-05
-1.58074940301952e-05
-1.9367153581476e-05
-3.11356179768389e-05
-1.2279383252264e-05
-2.544157577738e-06
-3.3992099636989e-05
-2.28770769014656e-05
-2.81128034363463e-05
-1.88416007954466e-05
-4.45447362891688e-06
-3.93622449515411e-05
-1.92777876594411e-05
-1.97169740452855e-05
-4.09485391851073e-05
-1.53311583004548e-05
-3.2387506821781e-05
-3.24573381883558e-05
-2.08031465075541e-05
-1.74779746043283e-05
-1.8681438935064e-05
-3.23348410845421e-05
-7.92656935041137e-06
-3.93100031313532e-05
-1.74811636213724e-05
-3.22974777930415e-05
-3.3220525115204e-05
8.74727192971586e-07
5.391990666459e-06
-2.27505294437085e-05
-3.55293598389223e-05
-4.87066243891417e-05
-2.1165296084341e-05
-3.09486967014782e-05
-2.43787644405482e-05
-1.5714001810119e-05
-2.16405896101347e-05
-2.83522364263485e-05
-3.06698854692051e-05
-1.23975519062936e-05
-1.3223105444497e-05
-4.64576774697968e-05
-1.2602847622421e-05
-2.05943178160416e-05
-3.73045521652803e-05
-3.0218545228603e-05
-1.0780379222504e-05
-8.64967223774269e-06
-4.02877813757163e-05
-6.55625295528023e-06
-7.15974767723059e-06
-3.92641484523854e-05
-1.76105643988288e-05
-1.20104926531309e-05
-3.71842812734127e-06
-1.37480770850036e-05
-1.52149974272581e-05
-6.82651561538152e-06
-1.80028719172058e-05
-1.80132171021996e-05
-2.1207007984114e-05
-2.95668895317965e-05
-1.50748954237469e-05
-2.8061377848093e-05
-1.25832447382054e-05
-1.20614900650134e-05
-1.78359860715971e-05
-4.25133068127752e-07
-1.75278324629514e-05
-2.37280306814114e-05
-2.68433427454389e-05
-2.64369709815651e-06
-2.33128438693606e-05
-2.48549243380321e-05
-5.50001708249202e-06
-2.43603534532526e-05
-1.50568884762798e-05
-1.15031087104609e-05
-2.29987304086877e-05
-2.32373122272674e-05
-2.54045885381542e-05
-1.35541840482345e-05
-3.25043121622515e-05
-2.19001493104747e-05
-2.58893208296121e-05
-3.37173628338322e-05
-3.24510335583425e-05
-1.06750093994858e-05
-7.46680545359538e-06
-5.62909164082059e-05
-1.89487328760728e-05
-1.10800896758725e-05
-1.83479365907967e-05
-3.21175491511354e-05
-1.61028315811793e-05
-1.0224245280779e-05
6.32831557752897e-06
-1.94206756654667e-05
-1.54098023929877e-05
-1.4532608460558e-05
-1.99275966070021e-05
-3.45394847932027e-05
-1.85015778912419e-05
7.22614787524406e-06
-3.06963319349779e-06
-3.95968445069054e-05
-3.22313673620546e-06
-3.81283040516031e-05
-1.34612866781263e-05
-2.52335750392792e-05
-1.89309767642232e-05
-3.70433057411115e-05
-1.42745843584858e-05
-4.87547614549896e-06
-2.65288849502953e-05
-1.99002073841404e-05
-9.47156655304401e-06
-5.09677908902094e-05
-2.65730152161385e-05
-3.01498947039103e-05
-4.08619713821508e-05
-4.567855982044e-06
-1.87999545558564e-05
-1.61420014428223e-05
-2.4558347359797e-05
-1.50992335361858e-05
-4.36378988221918e-05
-3.44597187794904e-05
-2.13952698379274e-05
-1.11757573171611e-05
-1.40614081151174e-05
-1.67776667659354e-05
-7.0117982288447e-06
-3.01550293931696e-05
-2.24283895612764e-05
-2.7024770889605e-05
-2.90611735581589e-05
-3.4245576667595e-05
-2.38140777822819e-05
-9.38714083045714e-06
-1.17305770573342e-05
-1.53226785548509e-05
-1.1509337460737e-05
-1.44620022775676e-05
-2.4470433071471e-05
-2.09223507768488e-05
-3.65695453569059e-05
3.30198731897335e-06
-1.8410643279462e-05
-3.97301101251425e-06
-2.24128163097493e-05
-1.44480676931024e-05
-1.57419497126271e-05
-2.82150917434983e-05
-3.63289615765512e-05
-3.47322366175028e-05
-3.0557318193568e-05
-6.77012901676709e-06
-1.9564356912824e-05
-2.23852480258155e-05
-4.43672436541433e-05
-3.74367504979039e-05
-2.67976344512057e-05
-1.68886386680829e-05
-1.91708326387318e-05
-1.61704413895033e-05
-1.36615030933532e-05
-1.77655222446176e-05
-1.07218123080834e-05
-1.55153668122706e-05
-5.75464405806976e-06
-3.06857458088779e-05
-1.81789855298527e-05
-1.29188397272934e-05
-1.09062085442892e-05
-2.61607061800637e-05
-2.82294609084626e-06
-1.66155122524127e-05
-3.40431871178141e-05
-2.22804624233645e-05
-2.17612921030214e-05
-1.11424837455684e-05
-8.93489132456087e-06
-2.68258150027784e-05
-9.69155887470812e-06
-2.18020634169286e-05
-1.76352575856624e-05
-1.85963660157601e-05
-6.18546231123261e-06
-1.52394953867095e-05
-3.50313447194364e-06
-2.91004456294762e-05
-4.13309416486537e-05
-5.16383685938959e-06
-1.53127956182074e-05
-2.05201235454966e-05
-2.27982217278562e-05
-4.44711925550875e-05
-2.78739949690433e-05
-5.94501279593572e-06
-1.63924843427812e-05
-2.3249663826772e-05
-2.36465083474996e-05
-2.17083359486781e-05
-2.38333972186218e-05
-1.21754498394114e-05
-2.33767867391707e-05
-1.69787621982144e-05
-3.92394137382404e-05
-5.24018639007714e-06
-3.7907886949887e-05
-1.46791840736804e-05
-2.71433120588977e-05
-2.62833562442921e-05
-5.07924639971811e-07
-2.21687291609335e-05
-2.23234648359578e-05
-1.8976625755635e-05
-2.37178798384394e-05
-7.07878526613935e-06
-3.08256346901486e-05
-1.18154315256492e-05
-2.33727677349909e-05
-4.12256154048644e-06
3.21327233859506e-06
-3.06618137315977e-05
-3.36628292224097e-05
-1.49248357340705e-05
-2.08565355456224e-05
-3.22798071439886e-05
-2.47898244073707e-05
-2.65372626995062e-05
-1.75711589002301e-05
-9.93940119707671e-06
-1.76659262790401e-05
-2.5827065341413e-05
-7.15703936199188e-06
3.45276381759552e-06
-2.27431147214574e-05
-2.34595198911877e-05
-8.36124099658404e-06
-3.46198622470693e-05
-3.13271599070164e-05
-3.0773859913538e-06
-1.38213445816233e-05
-2.91519783744691e-05
-2.2080158017197e-05
-2.60098439484738e-05
-2.1449989194787e-05
-1.12266134414367e-05
-3.66768161320302e-05
-3.06042109620145e-05
-1.76915264197204e-05
-1.79829900899135e-05
-1.89315346133172e-05
-2.19969503486504e-05
-1.44846314767751e-05
-3.31053378171061e-05
-2.9308591825683e-05
-1.64389501484421e-05
-1.96641279092403e-05
-1.02494981999231e-05
-1.1515564076747e-05
-1.68074456587256e-05
-1.72269643091328e-05
-4.38452820960688e-05
-2.95330369543049e-05
-3.79412399667975e-06
-2.70225374712815e-05
-2.18130658060551e-05
-1.73639269157493e-05
-8.55953129747636e-06
-1.6869345377649e-05
-1.54415791560025e-05
-3.17984546827941e-05
-3.15651703161077e-05
-1.72171895190098e-05
-3.02034971412756e-05
-3.20754023201664e-05
-2.93299948740072e-05
-1.55093759944286e-05
-1.36932520778837e-05
-2.86847971653179e-05
9.95386804920081e-06
-2.60830417728517e-06
-2.28270675232606e-05
-1.81356971801246e-05
-4.86499236996202e-05
-1.92947329092693e-05
1.69124049914482e-06
-3.27339314842973e-05
-8.78332430855716e-06
-3.28794049866117e-05
-7.7837289926552e-06
-1.80033502802712e-05
-3.72891937635639e-05
-2.28559782596182e-05
1.26938921602e-05
-2.68289503413982e-05
-1.13203443631153e-05
-1.17381294211536e-05
3.3022271400766e-06
-2.0198686935475e-05
-9.54253286939882e-06
-8.73229994452056e-06
-9.15253760986458e-06
-1.34082077286878e-05
5.41109675095862e-06
-1.98030682323148e-05
-1.0638560090247e-05
-2.36893770278891e-05
-2.0009579361177e-05
-9.7541189538911e-06
-2.10768242657926e-05
-2.65686813004469e-05
4.54477004432636e-08
-1.76021158694553e-05
-3.22015727360198e-05
-1.98042858401476e-05
-2.11539391711581e-05
-2.76765029269545e-05
-3.08933757215087e-05
-3.09853582247741e-05
-1.83797052508157e-05
-3.81893556810903e-05
-1.60943930058853e-06
-1.21411550518258e-05
-4.35387774763507e-05
-4.4576035266753e-05
-2.0687471655875e-05
-1.88776772844056e-05
-3.2956422855799e-05
-4.19686523218133e-05
-3.25107538151255e-05
-1.1852344380778e-05
-1.27095612823906e-05
-5.15898379264887e-05
-1.88042703170566e-05
-1.4290092805702e-05
-8.01975195244773e-06
-3.03315429481652e-06
-3.84195880772764e-05
-2.91971296603833e-05
-3.02883464433474e-05
-1.21882982690254e-05
-2.09423533940122e-05
-3.15098297358417e-05
-4.8150397852896e-05
-1.26734994740303e-05
-2.74820997427278e-05
-2.33324911175633e-05
-1.63790254895333e-05
-2.03107586162203e-05
-2.66783822655016e-05
-2.27180254784485e-05
-1.96654336431348e-05
-3.54666089870782e-05
-1.65409158235549e-05
-3.41562966585e-05
-1.6210888231263e-05
-1.64431320929929e-05
-3.57227391896397e-05
-7.94992375888271e-06
-9.08936056322504e-06
-1.05636705944e-05
-1.90984659489695e-05
-2.56670642596819e-05
-5.20545233917715e-05
-1.5239825772549e-05
-2.10255062964935e-05
-1.40421998234734e-05
-1.41129209356576e-05
-8.1680250870958e-06
-1.62373973806627e-05
5.3370822780518e-06
-1.08151372376603e-05
-2.76761220217155e-05
-2.52860558102692e-05
-2.17273266636834e-05
-2.96527361193852e-05
-9.18009758296522e-06
-1.62033115059541e-05
4.7021615838714e-06
-1.14861458376792e-05
-8.12606939587314e-07
9.5791291301155e-07
-4.18262427198694e-06
-4.42776795405411e-05
-1.68927605401472e-05
-2.61514748658026e-05
-2.75678454582742e-05
-1.38820220372439e-05
-2.89515997500407e-05
-4.61419751333229e-05
-2.6052537045277e-05
-1.01347225853976e-05
-7.23471278715311e-06
-2.57844432216356e-05
3.79975585362289e-07
-5.15478311636181e-06
-3.2115435164526e-05
-1.48996047404858e-05
-2.81995434515056e-05
-2.80494705757782e-05
-1.44329353504433e-05
-1.63626591629981e-05
-3.38127613847076e-05
-3.55776900219603e-05
-1.28563724895815e-05
-1.64151586909131e-05
-1.91605904885273e-05
-3.80811869059368e-05
-1.38183745111416e-05
-2.85589380687596e-05
-2.84515077466485e-05
-2.86977746936954e-05
2.80143529163151e-07
-1.6547459617504e-05
-2.82756990136517e-05
2.37264814763541e-06
-3.84739847205257e-05
-3.13678629666465e-05
-4.3684119031697e-05
-1.993515163346e-05
-1.11418065427632e-05
-2.11822693170884e-05
-2.63001171528145e-05
-2.21373037110495e-05
-3.92444652431393e-05
-7.78293807623141e-06
-1.79410809667327e-05
-3.22611630203476e-05
-2.44452761659641e-05
-2.93653230426219e-05
-1.09379982937958e-06
-2.08488800109584e-05
8.7288427444705e-07
-3.98521562754241e-05
-3.56150091623044e-05
-2.41262541687701e-06
-3.61526964473578e-05
-4.34899495662507e-05
-1.61879362951727e-05
-2.21797337951319e-05
-2.19018664958642e-05
-1.79164545027093e-05
-2.57698910599948e-05
-2.92351907124477e-05
-2.24740604639161e-05
-2.63712306482241e-05
-7.75198402034692e-07
-2.65255470873019e-05
-1.42979045575212e-05
-3.35401179367217e-05
-3.47524915990999e-05
-2.62390174230857e-05
-3.34951959709856e-05
-3.99227852845608e-05
-3.51500798428646e-05
-2.88674242412164e-05
-4.09284135813666e-06
-1.62114859815448e-05
2.06821224434319e-07
-1.73551892129867e-06
-3.69612188511947e-05
-4.98927621382413e-06
-2.3188607134081e-06
-2.12266270134089e-05
-1.57947942791303e-05
-2.25539810610287e-05
-1.28580816679753e-05
-9.01647766243599e-06
-2.09120377489845e-05
-3.27185979519673e-05
-7.09978832267223e-06
-2.31543743240858e-05
-3.13968797807898e-05
-1.21388421427494e-05
-2.2794289135267e-05
-2.75894507636269e-05
-3.58271452321025e-05
-2.78392897807538e-05
-2.64958473652839e-05
-1.55167357179239e-05
-1.78114157854339e-05
-1.49466766682427e-05
-1.42976510052759e-05
-2.25458930956443e-05
-4.50459573092391e-05
-8.76092170545156e-07
-1.25940077415311e-05
-1.89219109201471e-05
-6.77786385549653e-06
-2.68253940088482e-05
-1.51288637572144e-05
-7.0856645176755e-06
-2.14175581628847e-05
1.52112026955474e-06
-2.86353476738843e-05
-1.55070654150313e-05
-1.86720338291264e-05
-3.70997076201074e-05
3.89633569509817e-06
-2.37232177202548e-05
-8.81047422805601e-06
-5.00571640566387e-06
-5.27400222381496e-05
-2.60802694161924e-05
-3.85335513574403e-05
-3.69858760695935e-05
-2.66095446982621e-05
-1.99382519834542e-05
-3.14045481163384e-05
-2.69760998889193e-05
-1.92860186683439e-05
-2.31647011301309e-05
-3.05740159919989e-05
-3.77688539034826e-06
-4.25195292199963e-06
-1.19328981953769e-05
-1.81074091570353e-05
-1.55538908902175e-05
-3.1198666498849e-05
-1.04583856639483e-05
-1.10387564518876e-05
-2.62904810438151e-05
2.29257424370126e-06
-2.24284333725566e-05
-4.61555674493842e-05
1.70272677210445e-06
-4.21123494864041e-05
-3.10813075942215e-06
-2.5666886126786e-05
-1.18608633011987e-05
-2.46569465045584e-05
-1.95325570532338e-05
-3.03574000147676e-06
-2.41373983516687e-06
-4.88377645870179e-06
-1.49284760972931e-05
-3.10645810434369e-05
5.52148829356395e-06
-7.80551486723902e-06
-1.34108315908356e-05
-2.4947419989749e-05
-4.31465140386023e-06
-2.00138426881572e-05
-4.5164843040687e-05
-4.19128801083944e-06
-2.11128476827405e-05
-2.56252781418853e-05
-2.70253907241063e-05
-2.73593150038765e-05
-9.35474989886097e-06
-2.11626628844795e-05
-2.30093999560578e-05
-1.69539352851833e-05
-7.12262602510117e-06
-2.94221571255096e-05
-4.51445298820804e-06
-1.37149059098947e-05
-2.29469432466432e-05
-1.20357462384007e-05
-1.86202901965498e-05
-3.90863790483354e-05
-4.31349293028624e-05
-1.73777009832851e-05
-1.20317135168368e-05
-1.92171892129926e-05
-1.32261064678836e-05
-2.03044238038303e-05
-1.21735758636049e-05
7.87950978312119e-07
-1.96676489208635e-05
-2.68069292240607e-05
-1.39914042551032e-05
-4.20159714756801e-06
-2.65208594275862e-05
-1.96507874278082e-05
-4.1943996112306e-05
-1.37608073986016e-05
-1.48489001917384e-05
-7.05667592069894e-06
-6.02957412958858e-06
-2.21604827980681e-05
-2.74359958364392e-05
-1.80286737227238e-05
-5.51130698259457e-06
-1.31210604461739e-05
-3.15036609962969e-05
-2.47271501938435e-05
-1.68087909275845e-05
-1.01365873314464e-05
-3.14375882275489e-05
2.63310312807158e-06
-1.46634694190472e-05
-2.85735839132735e-05
-4.22656285486985e-05
-3.02062741240365e-05
-8.14327970614694e-06
-2.65940671686264e-05
-1.97558594304011e-05
-2.71100160003342e-05
-2.33934204646162e-05
-9.33336965465724e-06
-4.53869207281646e-05
-2.50459144863659e-05
-1.08435051869462e-05
-1.87831946382981e-05
-6.75986320550834e-06
-1.60261119993762e-05
-3.65559755295204e-05
-1.41469618271798e-05
-4.46122883894925e-05
-1.64320458841334e-05
-1.71535164157682e-05
-1.65699377288041e-05
-3.49046373525603e-05
-4.15025463901851e-05
-1.27078722250267e-05
-1.01770803530697e-05
-2.07753039139229e-05
-4.27099532297595e-06
-1.73312228380667e-05
-2.36154418396649e-05
-2.3898039207544e-05
-1.55658781939579e-05
-2.07714367306344e-05
-3.0967308806617e-05
-2.07945748310748e-05
2.76644309759356e-06
-2.5644971326371e-05
-1.66570162943734e-05
-2.96911692586457e-05
-1.74886467849988e-05
-8.45985140606767e-06
-2.29054464853196e-06
-6.05373273341977e-06
-2.69097815027872e-05
-4.71191364176451e-05
-2.71678345695245e-05
-9.70327295064958e-06
-1.70840433820288e-05
-1.22093064373926e-05
-3.63470676776026e-05
-2.38000035106432e-05
-2.7232320183954e-05
-7.96565573746782e-06
-2.62901039694073e-05
-8.97361191785085e-06
-7.29462569550257e-06
-1.44183326415486e-05
-1.82521641515544e-05
-1.63340372660637e-05
-2.19024915069905e-05
-1.81270350095334e-05
-3.91243933811709e-05
-1.26599174149755e-05
-2.50089071787834e-05
-2.42685575542536e-05
-2.71435857887581e-05
-3.54827912575304e-05
-2.52558096725556e-05
-2.07108096276797e-05
-2.35881226900182e-05
-3.79085238055032e-05
-2.45724965493498e-05
-2.40538060368846e-05
-3.79669152779485e-05
-1.21591813361961e-05
-1.2705096339112e-05
-2.04149357418408e-05
-2.10700789442245e-05
-2.44232167891425e-05
-7.04894563022665e-06
-1.48694048158864e-05
-4.34444779013344e-05
-1.29243043300535e-05
-4.69172800929141e-05
-1.78976656296614e-05
-3.66051820060754e-05
-1.81885216964342e-05
-1.81110995393204e-05
-2.17084423165573e-05
-2.45039568131092e-05
-2.41049634978208e-05
-2.92247746910034e-05
1.40378175332853e-05
-2.6503295959129e-05
-3.97320969795049e-05
-1.03126432372134e-05
-1.71247679018364e-05
-1.90713271545396e-05
-3.29325757029703e-05
-1.34900039858018e-05
-3.72168098657493e-05
-1.54383312490761e-05
-1.11954264016459e-05
-1.74419800899551e-05
-1.95436238520691e-05
-3.59878405067027e-05
-1.17597177610091e-05
-3.06591376629358e-05
-1.97011486846251e-05
-9.13120010337356e-06
-2.43290212452501e-05
-1.86984714279704e-05
-3.58037564141044e-05
-2.92836209820689e-05
-1.26821434180231e-05
-3.98220239939094e-06
-1.63322564596214e-05
-4.76715661677108e-05
-3.15203828352099e-05
-1.56942719115993e-05
-8.52968165907681e-06
-2.83160483640659e-05
-4.79941151530952e-06
-2.57051323417306e-05
-2.03531575291988e-05
-3.37876655645394e-05
-1.0779661697795e-05
-1.81388013319362e-05
-7.89009710795619e-06
-1.92633715190519e-05
-1.63202267302777e-05
-6.11041453317539e-06
-1.52500267983725e-05
-2.61257736987155e-05
-1.58332732168614e-05
-7.34585180942399e-06
-3.17989595721259e-05
-9.2593614949273e-06
-1.81052643030491e-05
-1.61551947506524e-05
-2.03296061758067e-05
-2.15941684082579e-05
-3.10259942668371e-05
-3.26129812365992e-05
-2.04813540321732e-05
-1.83394909973006e-05
-2.01355901745115e-05
-1.78499445207407e-05
-2.88878810831264e-05
-1.81318519683277e-05
-1.6363948269151e-05
-2.53527147339603e-05
-2.71267040355314e-05
-5.33081186185005e-06
-2.4107244987933e-05
-8.42939238248366e-06
-1.57798184080638e-05
-3.37300990698473e-05
-4.56049092296044e-05
-1.61213429657214e-05
-2.86513166208301e-05
-1.66090158313227e-05
-9.03298338399117e-06
3.54162951283638e-06
-2.58061628023562e-05
-4.05488360312074e-05
-1.44053675915817e-05
-2.36876263716703e-05
-1.74115948611671e-05
-1.53388219223314e-05
-1.41327349060358e-05
-1.78731010703932e-05
-2.34350242580797e-05
-2.35695582489456e-05
-4.64782396379388e-05
-1.69252529029655e-05
-1.07907916894951e-05
-2.71915275954312e-05
1.4444596648763e-06
-2.11719802763292e-05
-2.11610912895762e-05
-5.08399488441401e-06
-2.76322428139233e-05
-1.50128473099728e-05
-7.41025672468379e-06
-9.67798504660837e-06
-3.47331028936872e-05
-4.11452795932707e-05
-6.93832160279606e-06
-1.42032487137213e-05
-1.94326569340696e-05
-1.17254084171259e-05
-1.84074125628594e-05
-3.08428069994145e-06
-7.53488922353212e-06
-1.17082135991753e-05
-2.57017754371875e-05
-1.38870465063186e-05
-1.92353215456637e-05
-4.21549946078205e-05
-3.52708815431035e-05
-2.06477783404471e-05
-5.88203656270235e-07
-1.95168751891928e-05
-3.06752410431815e-05
-3.57355733955502e-05
-1.67880624363862e-05
-3.57242512624608e-05
-3.97981266310754e-05
-1.03226227782254e-05
-2.97100295639803e-05
-2.6583701665842e-05
-1.76995683105741e-05
-8.51123244501161e-06
-2.24685788442419e-05
-5.68303951928749e-07
-1.2755346985279e-05
-6.22125244732307e-06
-2.34691388055111e-05
6.54479917515254e-06
-1.36801116612989e-05
-4.2734305412922e-05
-7.48930777836036e-06
-3.29242354869156e-05
-4.40385240861923e-05
-3.72840877608064e-05
-8.79290971743501e-06
-3.30015676546991e-05
-2.67764198337673e-05
-3.43373049136617e-05
-2.03345033727879e-05
-1.94862734910546e-05
-1.21950704130482e-05
-1.07615400314635e-07
-3.29094406598772e-05
-1.80296762204172e-05
1.28079139840721e-06
-1.42187522726319e-06
-3.38600423941986e-05
-3.84509680105251e-05
-2.52594229307144e-05
-4.0047272113736e-06
-2.75391706704865e-05
-2.07226110838032e-05
-2.07637773875158e-05
1.16706363992182e-05
-2.28939914902017e-05
-2.6550508332162e-05
-4.91220549945243e-05
-1.85473289294166e-05
-2.04088656608681e-05
-1.64687845101172e-05
-4.91684250538987e-05
-2.23683698342529e-05
-4.74791808277807e-06
-2.64148780679028e-05
-1.04161577293093e-05
-2.27922755391481e-05
-2.08201829067879e-05
-1.9603061472044e-05
-3.12660439807113e-05
-7.28290371761953e-06
-1.59679820394886e-05
-1.21231585214869e-05
-1.17425030926403e-05
-3.90840654658999e-05
-3.30668360161179e-05
-1.53317422492497e-05
-1.78436339689577e-05
-2.79685268689544e-05
-2.27881410084707e-05
-3.37020766154249e-05
-2.6852207550764e-05
-2.94566401758304e-05
-2.13850458901552e-05
-2.88475694976394e-05
-2.50819103325221e-05
1.05787804706831e-06
-2.52943143020719e-05
-2.45404453784804e-05
1.33704279740996e-05
-9.15517496098185e-07
-2.92884522272125e-05
-1.39005183285223e-05
-3.20628765008133e-05
-2.28437044114549e-05
-2.2125761370304e-05
6.40072212905381e-06
-2.20194473492658e-05
-2.84580058762501e-05
-2.94350664849987e-05
-2.28841368298553e-05
-3.85453729543931e-05
-2.33958127462901e-05
-2.21215915179243e-05
-7.23300647384854e-06
-1.76792955457397e-05
8.23642773205663e-06
-2.54534295817322e-05
-8.06568823200519e-06
-1.37923741347532e-05
-1.47007382363595e-05
-2.04784877276727e-05
-2.09145257903961e-06
-4.76231726492901e-06
-2.64438470304821e-05
-3.11913584248367e-05
-3.8955121082208e-05
5.18407318030767e-06
3.64513895768738e-06
-3.09070443702789e-05
-3.14408094775204e-05
-1.79734435850448e-05
-1.19195432437484e-05
-3.78353197613529e-05
-3.41598722078837e-05
-2.11833900767511e-05
-6.06052673440689e-06
-1.36173690333347e-05
-2.53502764320982e-05
-2.31342366166081e-05
-2.97640740902339e-05
-2.60829247568352e-05
-3.04663383299697e-05
-4.55746771241662e-05
-2.11046389895873e-05
-2.86471070363521e-05
-8.61336595460455e-06
-2.45437730114134e-05
-3.15300954433593e-05
-1.71642595497408e-05
-1.41456620353921e-05
-3.29610258998731e-05
-1.430967460269e-05
-3.61479306940483e-05
-3.54516193591122e-05
-4.39404641637855e-05
-1.70410385257992e-05
-2.96974387923264e-05
-1.96415982654427e-05
-3.28220869549497e-05
-8.36015157626796e-06
-2.15580909770956e-05
-2.43346538483707e-05
-1.5449325129254e-05
-1.15460163585611e-05
-7.87652652620398e-06
-1.98038891471021e-05
-6.93533158221032e-06
-1.86601556653724e-05
-1.66131555028082e-05
-1.86248361111234e-05
-1.53169279701522e-05
-3.60506658770848e-05
-9.83794544537299e-06
9.93064061453294e-06
-2.74609631268027e-05
-7.26057198874361e-06
-3.21118554561223e-05
-2.15241817662698e-05
-2.48292816141751e-05
-7.87544065552701e-06
-1.30634001028443e-05
-2.37255493468378e-05
-1.04875620328959e-05
-2.09510246305203e-05
-4.21108718827433e-05
-5.38678190508917e-06
-1.0743128383231e-05
-8.81042749428719e-06
-3.27381166996968e-05
-1.30475684494192e-05
-3.0478651136554e-05
-3.25471459628364e-05
-2.35468950299623e-05
-9.81443074263848e-06
-1.92865083737409e-05
-2.02519581971174e-05
-1.31467741036454e-05
-1.06580394158838e-05
-2.6408200328424e-05
-2.4366857119156e-05
-2.48779163782717e-05
-1.17569444350056e-05
-2.43567722806253e-05
-3.55851655232927e-05
-4.45533308505901e-05
-3.72235829562889e-05
-2.68894421803387e-05
-3.52211894626429e-05
-1.95350584998566e-05
-2.68113442125375e-05
-7.95991171316214e-06
-3.26145432783132e-05
-1.74722390558938e-05
-3.75880888538319e-06
-4.13541453563581e-05
-3.52568825884922e-05
-3.10369838345754e-05
4.44034328509014e-07
-2.66558543410039e-05
-2.19123026117388e-05
1.06981562626942e-05
4.00937834409068e-06
-2.41058471597874e-05
-2.91176658419487e-05
-1.94024480899132e-05
-2.69247010930764e-05
-3.16512301024523e-05
-1.79758902428877e-05
1.81341763629664e-05
-3.03703679540494e-05
-3.27043311401947e-05
-7.35494140179096e-06
-1.97417820176976e-05
-2.71003375946447e-05
-2.82092822658968e-06
-2.43948679632601e-05
-1.94107124681011e-05
-2.14254312744405e-05
-2.52782089604524e-05
-2.11211391062505e-05
-2.62776682118683e-05
-9.04919416521341e-06
-2.81329077241455e-05
-1.75413829312397e-05
-1.64933536220075e-05
-2.71347377926284e-05
-2.77835390666214e-05
-2.73418145876159e-05
-1.18631383401994e-05
-6.43248798242883e-06
-1.09921449775805e-05
-2.27499864161053e-05
-3.75862667310192e-05
-1.87597784175245e-05
-2.30984101617194e-05
-1.43752120795968e-05
1.753095629479e-06
-1.34912818634403e-05
-1.16281978826455e-05
-3.51205610182175e-06
-1.85517604862356e-05
-1.78684649196244e-05
-5.84027697784089e-06
-1.32903398249699e-05
-2.67020948268766e-05
-5.34236424502216e-06
-6.0094872493099e-06
-1.60427276459905e-05
5.35649793195144e-06
-9.01965113589052e-06
-1.2086979998817e-05
-1.60959544228681e-05
-3.55966738122539e-05
-1.48614026032577e-05
-2.77774486850155e-05
-2.34936228938989e-05
-2.40434035491348e-05
8.30239143952661e-07
-2.40014682933861e-05
-1.20522128118304e-05
-1.53357123244023e-05
-1.13220757397188e-05
-1.31433004759937e-05
-1.98401853857438e-05
-1.10402607619004e-05
-1.1298275588077e-05
-7.76977983385673e-06
-1.42673791406181e-05
-6.21110572412347e-06
-3.0436761992865e-05
-1.63111500420536e-05
-2.62414095136238e-05
-2.33616606349093e-05
-4.36190520193135e-06
-3.27333423645518e-05
-2.46807280359638e-05
-2.09194839717216e-05
-2.58556333176362e-05
-1.67128628588489e-05
-3.5708260965686e-05
-2.25044487349592e-05
-7.40178710636735e-06
-2.75716659669234e-05
-2.72279937591763e-05
-1.90621171809882e-05
-2.67919300342491e-05
-1.55833727553244e-05
-4.6261900110228e-05
-2.60684626440366e-05
-1.68799016111347e-05
-2.38871522076198e-05
-1.60331459954185e-06
-5.12997475354673e-06
-1.76065985804998e-05
-6.61094582398236e-06
-1.85086768492499e-05
-1.2607393813559e-05
-1.68104385090727e-05
-1.20703843574413e-05
-1.66219382479789e-05
-9.66022515014248e-06
-2.70563532072957e-05
-2.11987294107799e-05
-3.76690731986936e-05
-2.39487863267192e-05
-1.78938343760754e-05
-6.92302880335903e-06
-1.8692695593933e-05
-1.38333148026784e-05
-2.45505515544258e-05
2.54497901246392e-06
-1.1114222606749e-06
-1.78399574897452e-05
-8.26972987132803e-06
-4.77790912808523e-06
-3.200936938746e-05
-1.83282331501589e-05
-5.5941944484688e-06
-1.16066848502711e-05
-4.18815546583942e-05
-5.70641874333017e-06
-2.19120492043462e-05
-1.78128795913756e-05
-2.86020974117248e-05
-4.70940260739104e-06
-2.5889627000382e-05
-1.03070144389959e-05
-2.72936672886496e-05
-3.32870351317023e-05
-2.95535240819796e-05
-3.58989628697657e-05
-1.85187119417122e-05
-3.94517500432677e-05
-2.23829237564988e-05
-2.89804135976468e-05
-2.33159069356349e-05
-9.5956256763922e-06
-2.03162806602236e-05
-1.83588023050663e-05
-1.34453707508185e-05
-1.3450162680799e-05
-2.49763684488842e-05
-2.08912778158935e-05
-2.21929156189025e-05
-3.10120943656937e-05
-1.63696141829041e-05
-3.41074602654633e-06
-9.30128940166659e-06
-2.35970559245235e-05
-2.04047745114186e-05
-2.82901892442412e-05
-2.43348980079362e-05
-1.07811829733159e-05
-1.81560343597396e-05
-1.50993803648664e-05
-1.79056615201291e-05
-1.80797766304449e-05
-1.48336745009163e-05
-4.08465512910884e-05
-8.00431479734099e-07
-2.48663049852694e-05
-1.07953322931603e-05
1.18653466287704e-06
-1.46836371395361e-05
-3.0342232825828e-05
-2.93386406478504e-05
-1.37375895973129e-05
-1.89588618037692e-05
-1.4708276156094e-05
-1.83108836410925e-05
-2.3053719132767e-05
-1.86235148439947e-05
-2.73297697455892e-05
-3.17784095883809e-06
-3.64114343465472e-05
-3.04844597356184e-06
-4.0251610592049e-05
-2.67973713611416e-05
-3.51898143622207e-05
-1.59887832579594e-05
-1.51908608234631e-06
-3.77934805399347e-05
-3.08296519481357e-05
-8.39892934482013e-06
-1.48686161882292e-05
-1.53619597494757e-05
-1.90595334204456e-05
-2.20823973776619e-05
-2.16580779382594e-05
-3.59203875219486e-05
-1.54544491104307e-05
-1.3739881429834e-05
-2.29509803431488e-05
-3.61536188535419e-05
1.16641084157261e-05
7.86753482412496e-06
-1.101369973444e-05
-3.3104106265365e-05
3.95017092222947e-06
-1.55355382313723e-05
-1.11026673271682e-05
-4.17275028694865e-05
-4.77813373703385e-05
-1.55569488404857e-05
-5.97213890497735e-06
-4.55573187507698e-05
-2.4394378684914e-05
-3.44992535302977e-05
-1.81111484877852e-05
-6.77739027771724e-06
2.02658210634992e-06
-1.47566504798256e-05
-1.54002181791305e-05
-1.4921112718082e-05
-1.67506753288595e-05
-1.94468419181869e-05
-3.11517670273514e-05
-9.64340842487558e-06
-3.36994367060193e-05
-2.73184149655505e-05
-2.38719383661912e-05
-1.95087125350446e-05
-1.06017622818485e-05
-4.08135078415586e-05
-1.59519854333887e-05
-4.35439727992009e-05
-4.61338388486367e-05
-4.94377895705248e-06
-2.93538005880151e-05
-2.71154744790783e-05
-2.77322396900224e-05
-2.22580236090907e-05
-4.53841425353929e-05
-2.92841161404311e-05
2.61822820573099e-06
-2.63244419134261e-05
-1.22866049778369e-05
-1.99742274504148e-05
-2.79370806438168e-05
-3.37244806066515e-05
-2.15355876998747e-06
-8.2427539654722e-06
-4.38235243823999e-05
-1.6007910838275e-05
-2.7257017420667e-05
-1.4501585137005e-05
-3.03875989641595e-05
-1.58738287922967e-05
-3.00470218095122e-05
-2.74824476850101e-05
-8.2377866225149e-06
-2.08464293140164e-05
-3.06659257117408e-05
-1.86943430944176e-05
-1.00261577134644e-05
-1.69687075154528e-05
-4.86328756054684e-06
-3.69716172951845e-05
-4.08668604560782e-05
-3.83068076175395e-05
-8.73957139306432e-06
9.11858458458696e-07
-1.70211873232459e-05
-2.88307104116252e-05
-5.69033846654274e-06
-1.09876001616212e-05
-8.48326697313e-06
-8.6878358759051e-06
-1.34288589491041e-05
-2.73140190147206e-05
-1.03641756238963e-05
-1.39865887445238e-05
-2.96281254462468e-05
1.0155741445045e-05
-3.04062248838766e-06
-3.9920150053618e-05
-8.47007161802189e-06
-2.44295854575812e-05
-4.66362876856643e-05
-9.21616031696307e-06
-2.98313966521063e-05
-3.98534818948527e-06
-7.775597666938e-06
-1.45722583946587e-05
-4.21186412431892e-05
-2.05086138925681e-05
-2.33662658735936e-05
-3.12543876975113e-05
-3.46568144338001e-05
-2.34508432184812e-05
-1.71246842101343e-05
-4.47565013861639e-05
-1.04640958941714e-05
-1.95528895607886e-05
-1.09864395799549e-05
-2.52880954011932e-05
-6.93335198105349e-06
-4.67871091248468e-05
-4.17663803743361e-05
-1.80381767349731e-05
-8.31209392807633e-06
-2.09221285769042e-05
-3.82806015559661e-05
-3.18409925641829e-05
-2.45660471088103e-06
-3.47266089636328e-05
-3.20927591025672e-05
-2.84305163221873e-05
-2.15393096350615e-05
-4.96876704799525e-05
-1.99623743819417e-05
-2.49624391887973e-05
-4.85952446599691e-05
-3.39461414025378e-05
-8.9476943895873e-06
-3.0363205885605e-05
-4.19640795104785e-05
-3.91647798329217e-05
-2.18738344287156e-05
-4.07560756748842e-05
5.22748347864963e-06
-1.18450221524551e-05
7.48360394224731e-06
-2.0262931637001e-05
-1.53733341120126e-05
-4.05793625988301e-05
-8.67942367967064e-06
-2.17449263244773e-05
-3.16998836731784e-05
-1.78109828331749e-05
-2.58650009570899e-05
-4.01099535133889e-05
-2.67126523172565e-05
-1.90687958922533e-05
-7.27307213561642e-06
-1.86466235788939e-05
-1.78157677592953e-05
5.05914621510925e-06
-3.19384492222344e-05
-2.44851313595453e-05
-1.79651717286276e-05
-2.16269145841892e-05
-2.82997490270704e-05
-2.50967452011666e-05
-2.81766885523745e-05
-1.83096588819787e-05
-4.2266332918311e-05
-1.57765713586317e-05
-6.62932834392185e-06
-2.45352511213945e-05
-6.18835092309126e-06
-2.08003262235292e-05
-3.15427826051925e-05
-3.62786443511585e-05
-2.40699910942814e-05
-2.3122345398522e-05
-2.11816311421487e-05
3.3414983933462e-06
-1.93196830681164e-05
-1.51692642417755e-05
-2.89709816351753e-05
-2.06462461987176e-05
-6.66673354116883e-06
-3.87491529883762e-05
-2.584052034488e-05
-1.2226742110195e-05
6.42948552431398e-06
-3.14726146695382e-05
-1.36718714294494e-05
-2.97892426709952e-05
-3.55311011318953e-05
-2.7281753166241e-06
-6.25954028730031e-05
-2.6078114184106e-05
-1.93089773032135e-06
-2.82229071722747e-05
5.5433277554099e-06
-9.69822566339755e-06
-5.22439830577226e-06
-1.54259298421654e-05
-1.5667181278721e-05
-2.57029633216719e-05
-4.03067276619409e-05
-8.79100310383704e-06
-1.50983267014623e-05
-1.43364842369973e-05
-6.63046855405039e-06
-9.17792369223603e-06
-1.41552011519236e-05
-1.79586227270795e-05
-1.94734994209326e-05
-1.8931081534074e-05
5.31319790038761e-06
-1.77369096406712e-05
-1.266280440576e-05
-2.37712093822068e-05
-3.29621687169449e-05
-5.30972869500431e-06
-1.88635205555425e-05
-2.30103273183488e-06
-2.00495921357964e-05
-1.87158642060182e-05
-2.95480495961442e-05
-2.45709808736816e-05
-2.27973958450275e-05
-2.89094469205187e-05
-3.14597849060879e-05
-2.07848506505619e-05
-2.3960814401257e-05
-1.13975359457958e-05
3.33822580829158e-06
-3.14831337860883e-05
-1.16615050807055e-05
-4.76456181600857e-06
-1.98357191207936e-05
-1.62222078574262e-05
-2.21999127726771e-05
-5.07399136267976e-05
-2.21339862308272e-05
-2.8479868744724e-05
-2.72260152429397e-05
-1.29710162194684e-05
-7.05085436196471e-06
-2.98251150987251e-05
1.51184935858135e-05
-3.77067813318248e-05
-7.2507630629836e-06
-2.31797421365496e-05
-1.33342784967386e-05
-3.34271704651067e-05
-4.22641388203643e-05
-2.79216829451337e-05
-9.52562326452487e-06
-3.67057819197843e-05
-9.19920531373919e-06
-1.96686578106962e-05
-4.47608909220637e-06
-7.30178911720034e-06
-2.5616265511406e-05
-2.04072418450679e-05
-3.18447145071334e-05
-1.46655520468165e-05
-2.05482780911026e-05
-1.9328939019966e-05
-2.73155670857989e-05
-2.10595753669468e-05
-2.34174720402515e-05
-6.29434989228269e-06
-2.07850967357718e-05
-1.68595386664745e-05
-1.31395876476198e-05
-2.88735885144211e-05
-1.08834908485299e-05
-1.44257080521468e-05
-6.68205154253002e-07
-2.4958316353399e-05
-4.13259390536283e-05
-5.86926151339726e-06
-1.61293339775449e-05
-2.60870267732978e-05
-2.73109045236861e-05
-7.0382616447161e-06
-1.81935662105345e-05
-4.12507620625116e-05
-1.92398829576464e-05
-2.7421661207556e-05
-2.03937605266951e-05
-9.93177447103688e-06
-2.15482527739158e-06
-2.81208441495201e-05
-2.92081256222565e-05
-2.85293184154804e-05
-8.48151618660318e-06
-2.01149562803147e-05
-5.11232104929348e-06
-3.21436587610133e-05
-3.02290203301727e-05
-3.61708461173208e-05
-8.96108372911024e-06
-2.65050566406033e-05
-2.83096350163718e-06
-1.7229292277944e-05
-2.09359852762367e-05
-5.33748997991106e-06
-1.83279572201471e-05
-4.25831763919745e-05
-1.72682972052514e-05
-1.48414728781292e-05
-4.14552132130539e-05
-2.66154100112316e-05
-7.89713592257157e-06
-3.11327968935886e-05
-1.11535813337673e-06
-1.77771590780317e-05
1.27388251351036e-05
-2.96034775759406e-05
-2.96044786141006e-05
-2.46725115500002e-05
-1.50235155663079e-05
-1.27188634896079e-05
-9.05919733173837e-06
-3.5546665804397e-05
-2.22616886314401e-05
-3.42056756844542e-05
-1.59402232317756e-05
-2.52987147883449e-05
-9.31062091262432e-06
-1.30476457862595e-05
-2.21483498765967e-05
-2.11617445257521e-05
-3.22865063356609e-05
-2.15462281958414e-05
2.0006252269598e-06
-2.59745360477668e-05
-5.68267756366935e-06
-4.35112118316247e-06
-3.29238338600032e-06
-1.04514564548046e-05
-2.60717247141145e-05
-2.82405354959102e-05
-1.72698084448015e-05
-4.052755997876e-05
-3.34737117629578e-05
-2.44590818384676e-05
-9.12108857607976e-06
-2.00946196150711e-05
5.94671269785746e-06
-3.38532698155418e-05
1.80766171937666e-05
-2.25140489164139e-05
1.03669410428866e-05
-1.83850850254871e-05
-3.37498074799395e-05
-1.54272079461058e-05
-2.53970913304188e-05
-2.6065882701951e-05
-9.9426908223022e-06
-1.45171838882081e-05
-2.86772339560384e-05
-4.3516501267408e-05
-1.97022061584873e-05
-1.00911108282455e-05
-2.30914157582703e-06
-9.25083966505999e-06
-4.02241007937165e-05
-1.79068446318488e-05
-4.68168921019156e-06
-3.18528307916097e-05
-5.16125640699037e-07
-1.27487506833942e-05
-1.64685005816823e-05
-2.39775587514202e-05
-3.36660840509997e-05
-2.2541664753892e-05
-8.92117128240455e-06
-1.92413710274874e-05
-2.06045536809747e-05
-7.13456381890976e-06
-3.10661702134228e-05
-2.71462163233271e-05
-4.06699360454603e-05
-3.32714397397392e-05
-1.97456515324943e-05
-2.64206628497161e-05
-3.12864308297381e-05
-1.15628314257944e-05
-2.57320864577993e-05
-1.78729950148978e-05
-1.53264654814777e-07
-1.83170767320077e-05
-2.84374947220161e-05
-1.21697321662527e-05
-1.01398247849304e-05
-2.27333434895404e-05
-2.35820737515962e-05
-2.34605319618307e-05
-1.73346038839466e-07
-1.7313911897049e-05
-2.33470129014262e-05
-5.30171090405854e-06
-1.21980520103901e-05
-1.25151418142511e-05
-2.06016527609851e-05
-2.70966025375193e-05
-3.4011742808603e-05
-5.17802309329361e-06
-2.50773201673496e-05
-1.37432706984934e-05
-8.30652709428801e-06
-2.30061446622282e-05
-1.40716665399447e-05
-2.28639694984453e-05
2.10198761596932e-06
-1.58770432245296e-05
-1.07654235173558e-07
-4.17050929814216e-05
-2.27672061331795e-05
-2.27581189999107e-05
-1.9006636995548e-06
-9.69420919829849e-06
-9.1162876516565e-06
-1.76326378672273e-05
1.27132309726991e-06
-9.74519889434846e-06
-2.82889411143817e-05
-1.36713492954016e-05
-2.65722732881207e-05
-2.79074609880237e-05
-3.04470562735105e-06
-1.46434867571368e-05
-2.5604636779727e-05
-6.6091744741488e-07
-2.79697961806018e-05
-2.780694928745e-05
-9.8587510272191e-06
-2.1326515101315e-05
-3.92252786684938e-05
-4.2899752338066e-05
-3.00470553454017e-05
-1.5760986677306e-05
-1.20450425723474e-05
-2.01347198314233e-05
-2.59245756091404e-05
-1.82713610205229e-05
-2.30212655978433e-05
-3.54863964362569e-05
-3.84849488259058e-05
-1.57524699086635e-05
-3.4460823076815e-05
-2.28173063353436e-05
-7.53925630208913e-06
-7.40755762871045e-06
-1.20713264703674e-05
-4.34381630214614e-06
-2.19542832794119e-05
-1.44100369824185e-05
-4.54093360954589e-05
-1.44324201632494e-05
-1.26790675706002e-05
-9.06886358701636e-06
-2.51032589524803e-06
-2.44904062890832e-05
-1.56314702431039e-05
-2.25031007000639e-05
-4.12032212610956e-05
-3.98664620538709e-05
-3.24126153106882e-05
-1.45159174936423e-05
-1.78792928721959e-05
-2.35316834884887e-05
-1.33733983844408e-05
-4.07380239851387e-05
-3.09839604566618e-05
-2.38140994258513e-05
-1.65265722310743e-06
2.80814051532256e-06
-3.82798691346681e-05
-2.06809703938872e-05
-1.33517603204372e-05
-1.41113026842587e-05
-1.83123448367807e-05
-2.18522208139587e-05
-1.61440539292403e-05
7.68491684174512e-08
-2.29793273601022e-05
-3.49634182669075e-05
-3.71986038047853e-05
-2.75560302887404e-05
-3.01770565736633e-06
-1.19079683486711e-05
-2.38989772149942e-05
-2.35694722167484e-05
-1.22513869628074e-05
-1.20818863247789e-05
-5.10120659212739e-06
-2.03873116066091e-05
-1.62400482767306e-05
-1.97670916248487e-05
-1.43646354693233e-05
-2.27473067433652e-05
-3.17457995829936e-05
-4.00085190503854e-06
-1.47130589765439e-05
-3.80631191272138e-05
-1.715767572108e-05
-3.74113114547122e-05
-3.1761209974743e-05
-3.47833654342774e-05
-4.84444260917237e-05
-2.96821503055713e-05
-2.25801148289993e-05
-7.7660485738598e-06
-4.82706055942385e-06
-2.3552781036302e-05
-2.56961241937146e-05
-2.39332653649692e-05
-1.47059782526918e-05
-1.52333511422911e-05
-1.02099698655002e-05
-1.76821940764766e-05
-3.55422949478949e-05
-2.04955747941491e-05
-2.86277972129287e-05
-3.57297249108283e-05
-9.3686813056417e-06
-8.10751059269917e-06
-4.22902448051562e-05
-1.54180521631385e-05
-2.92845220271465e-05
7.85169643192147e-07
-4.07085533842662e-05
-1.6916411964673e-05
-2.60538104558828e-05
-1.67719135791811e-05
-1.54870058623758e-05
-1.7664450369408e-05
-1.81415956070491e-05
-3.24251664584136e-05
-3.98537492729253e-05
-1.15415719374033e-05
-3.11497511094747e-05
-5.13682740603907e-06
-3.12832352029572e-05
-4.19871593401233e-05
-5.74688262794513e-06
-2.19899413250551e-05
-2.58836438160922e-05
-3.87516078818051e-05
-3.80919362091872e-05
2.02877212367624e-07
-2.53461428763366e-05
-1.85620421432004e-05
-2.21241948136857e-05
-3.08443899497139e-05
-2.19459614748926e-05
-2.73766045450907e-05
-6.68802994969919e-06
-3.69733964330358e-05
-2.00137569859382e-05
-1.12213658274549e-05
-1.50954369839372e-05
-4.16975151112209e-05
-1.99154764873308e-05
-7.28352107116988e-06
-2.05081254829012e-05
-1.4296483024668e-05
-9.20074898267011e-06
-3.08978570463049e-05
-4.04266370991537e-05
-8.89796128904757e-06
-5.06608159834926e-06
-6.37953000573655e-06
-3.8552491626743e-05
-1.89768323265653e-05
-3.00881850336159e-05
9.01313412516397e-07
-2.161695338425e-05
-3.09018532971423e-05
-5.72288900302147e-06
-1.0341148077271e-05
-2.3941932483883e-05
-2.79458397219609e-05
-9.46582979057426e-06
-2.97339710608722e-05
-2.80245296777161e-05
-2.87153093213273e-05
-3.36691470719958e-05
-2.63646525259267e-06
-2.86218319085784e-05
-1.73464641565216e-05
-2.32249430063704e-05
-1.62644613991432e-05
-2.60999723293013e-05
-5.25605302586652e-05
-1.56062991937093e-05
-5.83367262020028e-06
-1.49814736151286e-05
-1.41047153752564e-05
-3.25618819249724e-05
-4.910060527083e-06
-3.17460031755613e-05
-6.84111421314173e-06
-1.65479488908559e-05
-2.18207580571234e-05
-1.86401865261146e-05
-3.34432601670147e-05
-7.83505423035669e-06
1.00861778715247e-05
-3.10496570607336e-05
-2.30264202557257e-05
-4.05831821578054e-05
-8.56980046019399e-06
-3.20744594772748e-05
-3.27378129372519e-05
-2.99724573620031e-05
-5.08896976366818e-05
-3.08200395813248e-05
-1.96415612715294e-05
-2.56728798808142e-05
-3.34172212193337e-05
-2.6607252510031e-05
-3.14374505397135e-05
-1.49705194876639e-05
-2.84235119540276e-05
-1.39244888607031e-05
-2.72716945779434e-05
-2.77335340607022e-05
-6.03292232261018e-06
-2.65361930411597e-05
-2.4256588746686e-05
-3.192949471235e-05
-2.77639867884359e-05
-9.00403165274053e-06
-4.44215806766422e-05
-3.78373720410928e-05
-1.37130869774043e-05
-3.72598802014473e-05
-2.75640421926331e-05
-2.4652115774045e-05
-2.36504228857225e-05
-2.35449892773013e-06
-2.93795806594386e-05
-1.08854024283427e-05
-2.8655659553482e-05
-9.84842166728949e-06
-1.23488850709143e-06
-4.1578196716379e-06
-7.50747789147947e-06
9.37997059528185e-06
-2.23670690568971e-05
-1.36842904333798e-05
-3.37772622320416e-05
3.11974314159792e-06
-3.35431719165931e-05
-3.65396749780363e-05
-1.91842409493014e-05
-2.17114923908693e-05
-3.01192383732317e-05
-1.80979273577161e-05
-9.67217725685627e-06
-3.05158555234174e-05
-4.07037780798903e-05
-1.25778659622579e-05
-1.58745295129476e-05
-1.75516937536274e-05
-1.34792459161897e-05
-3.08853455070635e-05
-1.82197213149707e-05
-3.26987703900108e-05
-1.65386997098361e-05
-1.51358372483193e-05
-3.38083151176182e-05
-2.43957202153519e-05
-1.38799877302143e-05
-1.67233314834363e-06
-2.59553634776057e-05
-2.93649086819467e-05
-1.56488822635588e-05
-2.12905784985195e-05
-2.80932449456839e-05
-2.97328201410895e-05
-3.42443906293207e-05
-1.22696578733863e-05
1.70103543016456e-06
-1.56078817401314e-05
-3.1095253022954e-05
-1.86900245262797e-05
-1.04353246307811e-05
-1.47846241651506e-05
-2.33111413421443e-05
-4.78374991359034e-08
-1.23960324849674e-05
-2.20338037834533e-05
-3.52046931471325e-06
-4.24442430897693e-05
-3.3408103386278e-05
-9.13169666062663e-06
-1.7748035991066e-05
-6.25271737003577e-06
-2.48157410943458e-05
-2.88010616885584e-05
-5.87810696102522e-06
-1.8653091802781e-05
-3.66373772489343e-05
8.83822025709429e-07
2.79904668075412e-08
-5.74455200986536e-06
-1.76554306276613e-05
-3.40567146586581e-05
-2.34033211860327e-05
-1.74432728331293e-05
-2.80550538941207e-05
-5.96472569160475e-06
-2.7993287183816e-05
-4.42752975891827e-05
-2.93737786864146e-05
-1.75238820578191e-05
-3.16527792378507e-05
-2.89664072397608e-05
-3.50281582818501e-05
-2.74133354237944e-05
-1.24015655644447e-06
-3.60739712183287e-05
-1.36393423507337e-05
-2.01666243879042e-05
-3.5440258929415e-05
-1.30508640017897e-05
-1.44108468071303e-05
-3.68772609020599e-05
-7.77778210679629e-06
-1.62425617989572e-05
-2.69728842918669e-05
-8.24172607346e-06
-1.6592976726225e-05
-1.50813628914147e-05
-2.2242182414953e-05
-1.08625866505316e-05
-1.91465141978955e-05
-1.0784272695916e-05
-1.36067065231448e-05
-2.99091262357882e-05
7.85417053812636e-06
-4.07173920069469e-05
-1.47637046445688e-05
-2.31363283443567e-05
4.62204138959482e-06
-1.48662167914476e-05
-1.87447334904879e-05
-1.1120739003311e-05
-3.78988428858825e-05
-1.0375004730122e-05
-1.75898550819776e-05
-3.57512150210908e-05
-2.68855939720457e-05
-3.71573070548419e-05
-3.7724725958229e-05
-3.00308521812136e-05
-3.05504628399192e-05
-3.19389968607245e-05
-1.95509805999523e-05
-2.47550792227805e-05
-2.75413391149954e-05
-2.79467255784225e-05
1.42761269405494e-06
-8.26660216842772e-06
-1.12932536402128e-05
