# Supplementary material for: Research on computational propagation and identification of mine microseismic signals based on deep learning
Source: PLoS One. 2025 Oct 22;20(10):e0334641. doi: 10.1371/journal.pone.0334641 (PMC12543183; doi:10.1371/journal.pone.0334641)
Supplement: S2 Data — (ZIP) [file pone.0334641.s002.zip › 000100500001969.xlsx_0.txt_24.txt.txt]

-2.00412130562216e-05
-3.90331598199776e-05
-3.11119947357654e-05
-1.39064364539801e-05
-7.98287133017785e-06
-2.18037059178214e-05
-7.96545526290301e-06
-7.84999535284832e-06
4.88738902334876e-06
-3.18212025297457e-05
-2.31690746840649e-05
-4.45002039474738e-05
2.8350657260411e-06
-2.68499682373276e-05
-1.82120838500248e-05
-2.91687920729416e-05
-2.97615227294973e-05
-2.99610381548383e-05
-1.38112895938523e-05
3.47466624744594e-06
-4.34197127016025e-05
-8.11657759688189e-06
-1.86747057359841e-05
-1.70982654992065e-06
-1.83319890540297e-05
-3.27856397901531e-05
-9.29093999322996e-06
-7.74643287199997e-06
-2.03442569846716e-05
-1.926295743004e-05
-2.48621348221084e-05
-2.99924106907942e-05
-4.12307148569038e-06
-8.60740850173781e-06
-2.48525123889838e-05
-1.26124672867566e-05
-2.39788361105646e-05
-2.41695196589252e-05
-3.39061248855566e-05
-2.85265688031008e-05
-1.72548827279428e-05
-3.5835226399283e-05
-1.61456451570518e-05
-4.08472511301028e-05
-3.00183257097729e-05
-2.12743565707904e-05
-1.80352292330945e-05
-1.80883926719048e-05
-3.34860998802005e-05
-1.33218877370108e-05
-2.81934354801969e-05
-1.63032207051867e-05
-2.02673601603827e-05
-2.79105901228334e-05
-4.60818450617233e-05
-8.85503461294205e-06
-3.43794592169812e-05
-3.34278324738504e-05
-6.99950207210461e-06
-4.09947575216098e-05
-1.07361978369439e-05
-2.23555729242435e-05
-2.71936404412598e-05
-1.21958286243566e-05
-2.31680086822331e-05
1.84242912573707e-06
-1.83368106580042e-05
-5.2295942299448e-05
-2.69370021307848e-05
-6.58240339923716e-08
-1.0920406812076e-05
-2.3874556671027e-05
-1.8054459509393e-05
-1.31319571839421e-05
-1.66036335610016e-06
-2.93366998196466e-05
-2.93892318966973e-05
-2.11237910128851e-05
-2.28700014541015e-05
5.37492722498408e-06
-1.45141089429145e-05
-1.00205551299989e-05
-3.19859352057362e-05
-1.82630340913521e-05
-2.27204986376933e-05
-2.05530444362038e-05
-1.08535981706537e-05
-3.4185708633034e-05
-1.70545315448711e-05
-2.17019657218819e-05
-1.35211096594194e-05
-1.93254031725401e-05
1.18573272803202e-05
-1.42885136307883e-05
-3.56439451489142e-05
-1.09798942362833e-05
-2.4984450698809e-05
-1.58737966000768e-05
8.20192638249882e-06
-1.06729137571371e-05
-3.38322365956104e-05
-3.58089612484484e-05
-1.3122485652533e-05
-2.50872824386613e-05
-3.06726874189908e-05
-3.2178102361703e-05
-8.07221663650872e-06
-1.46174272306355e-05
-1.18962593755501e-05
-1.42690996325125e-05
-2.53548998029247e-05
-6.96705541221472e-06
-3.64502677059295e-05
6.15183919267523e-06
-1.13519834067652e-05
-1.15218292560264e-05
-3.43911375608751e-05
-2.67962613062801e-05
-1.56048609760617e-05
-1.5768195255517e-05
-2.9980851067725e-05
-1.96458431220226e-05
-2.83555832882548e-05
-3.39249087813018e-05
-1.74540593449375e-05
-1.16792643654303e-05
-1.85075610585026e-05
-2.2075073566124e-05
-3.43397178144261e-05
-1.34074369806228e-05
-1.73500399565515e-05
-3.84335799310339e-05
-3.24667343821257e-05
-1.0455526279667e-05
-1.22837106440246e-05
-2.55323921240355e-05
-1.55339258928877e-05
-3.46425391791377e-05
-1.21653663807672e-05
-2.40052106043301e-05
-2.00822431419693e-05
-9.94979336288462e-06
-3.69868539431913e-05
-8.08181187693449e-06
-3.12327309071525e-05
-1.46446613567733e-05
-2.31710117471594e-05
-2.92155256944768e-05
-2.03134730088233e-05
-3.92129360734761e-05
-2.61559442918555e-05
-1.19785453176947e-05
-4.00423151765871e-05
-1.00828610152149e-05
-1.2680041473298e-05
-2.34356263328308e-05
-1.48281657317274e-05
-2.40830454689239e-05
-2.34963491595247e-05
-2.22650845103642e-05
-1.48317188455287e-05
-8.46619324748762e-06
-1.78223687045169e-05
-2.05300824568531e-05
2.30842052969103e-06
-1.70821669312787e-05
-3.1984144108497e-05
-1.30224124574362e-05
-1.46471606032475e-05
-2.67299573006848e-05
-1.56913471064934e-05
1.20940546787267e-06
-4.62356385165416e-06
-4.02451389986564e-05
-2.33345833946604e-05
-3.53227528557736e-05
-1.50093698461729e-05
-4.17547320986638e-05
-2.25153005332922e-05
-2.05684383393909e-05
-4.6930990647764e-05
-2.88001133085607e-05
-2.63098718074814e-05
-2.94290621095988e-05
-1.28481015720645e-05
-2.27285147601918e-05
-1.21621819385737e-05
-3.61530614013992e-05
-4.44164495982456e-05
-3.42416131219604e-05
-3.44769594333822e-05
-2.33727619670029e-05
-2.8922231435393e-05
-9.20677085217085e-06
-1.23662838606592e-05
-7.25918967399293e-06
-1.89600577893676e-05
-2.63055084785833e-05
-3.54873604682222e-05
-2.84282297046267e-05
-2.451575628293e-05
-2.97301807058806e-05
-3.26496974153904e-05
-6.27128904290708e-06
-3.14621795927556e-05
-2.31005084050354e-05
-3.28854984794796e-05
-1.08661308240465e-05
-1.0525509608991e-05
-1.63014197442811e-05
-2.92267264896272e-05
-2.89587972823174e-05
-2.1725670451008e-05
-5.70210086741719e-06
-1.40709754249547e-05
-1.09337689368109e-05
1.63526066016856e-06
-1.51815290696981e-05
-1.6205536450374e-05
-2.92078746230911e-05
-1.13782799562798e-05
-2.58087702779381e-05
-3.16159610207793e-05
-2.78815305778659e-05
-2.35059972031902e-05
-1.36731479500546e-05
-1.62332766829671e-05
-2.81376683425026e-05
-2.87495367989929e-05
-1.78242089427034e-05
-1.09162811825255e-05
-1.96537894333296e-05
-4.22388695415049e-06
-1.55505738114002e-05
-2.69554376020444e-05
-3.17439844370914e-05
-1.36817354452252e-05
-1.63672926005748e-05
-5.35840976857402e-06
-2.05075563692347e-06
-1.43482193045053e-05
-1.789613464735e-05
-1.33884503787675e-05
-1.85797857956384e-05
-3.63084195055232e-05
-1.42390403174178e-05
-4.28670196669131e-06
-4.08691399427597e-05
-7.07203878560732e-06
-1.31576924188474e-05
-2.96207047257789e-05
-1.8665121522876e-05
-1.98887911283603e-05
-2.18231027668819e-05
-3.40681334104905e-05
-2.33180186539455e-05
-2.66345370826203e-05
-2.28881755777371e-05
-2.5956470436403e-05
-2.96291116583705e-05
-2.31210446586536e-05
-1.53011033089919e-05
-9.05938286554036e-06
-3.34859061607723e-05
-3.65519619533497e-05
-2.71280246004512e-05
-7.44881041886159e-06
-2.12478039198468e-05
-4.16848916831195e-05
-4.89525644917515e-05
-2.54873326881421e-05
-2.4151480552283e-05
-1.48240558037241e-05
-2.13500712247663e-05
-2.42037279046511e-05
-2.65961178961019e-05
-2.80631854877522e-05
-3.21528582188919e-05
-9.8155091618848e-06
-3.14497865313832e-05
-1.51119272776266e-05
-3.19487835542223e-05
-2.72648572858189e-05
-6.47898277823167e-06
-2.85527798304226e-05
-3.37183008675121e-05
-2.60081224205857e-05
-1.26644255503393e-05
-7.57087522436608e-06
1.47070735382603e-06
-1.51897160227715e-05
-2.2778089331041e-05
-1.48397229234824e-05
-2.45736786085259e-05
-1.0716310323494e-05
-2.00781549588597e-05
-1.47155171228036e-05
-1.28008142820376e-05
-1.41647565868982e-05
-2.08499481123907e-05
-2.76209263684805e-05
-9.32840770975929e-07
-2.71794566187017e-06
-2.53020218565245e-05
-2.865311081002e-05
-1.15583936979718e-05
2.78936677573608e-07
-1.1612706765905e-05
-1.24060508860016e-05
-3.07547036801742e-05
-8.17470709100222e-06
-2.06766848365067e-05
-1.00656787754225e-05
-1.55265763007786e-05
-2.88893106254842e-05
-2.14917785982724e-05
-9.30794839782508e-06
-8.60832368106117e-06
2.11774190648236e-06
-3.60650627320222e-05
-2.30007163710887e-05
-2.48119243978721e-05
-4.10347659166766e-05
-2.00521427888265e-05
-4.13752237155583e-05
3.87465678200347e-06
-1.43912481447486e-05
-2.1152288083334e-05
-8.27279740068372e-06
-4.11743387948707e-06
-2.56183915023867e-05
-1.75366336288142e-05
-1.9422015577112e-05
-1.3476595760927e-05
-3.38012626423876e-05
-7.06059456451863e-06
-9.24220083339474e-06
-2.42040718571263e-05
-1.91302454642649e-05
-3.40745193256276e-05
-7.32007206415899e-06
-3.52567168841556e-05
-3.27892626185981e-06
-8.69885232885879e-06
-1.43878847839802e-05
-1.00024502263235e-05
-2.61930684078162e-05
-2.04122222866523e-05
-8.55207407753883e-06
-1.31499711534495e-05
-2.14906657760666e-05
-2.64215603487202e-05
-2.1280877414974e-05
-3.11472065896703e-05
-3.40355306351954e-05
-1.21363651760528e-05
-2.32457003390148e-05
-1.75493489702708e-05
-4.05264906447337e-05
-1.42722032001556e-05
-2.41966436909434e-05
-5.45688788948301e-05
-3.53588306819871e-05
-1.46286488610049e-05
-3.42321731442921e-05
-1.26458338347254e-05
-6.02745011290941e-06
5.16050739865817e-07
-1.7822320921724e-05
-2.46143278439013e-05
-2.10496281762891e-05
-1.91113901258692e-05
-1.32660425580909e-05
-2.19317432041839e-05
-3.06805483392733e-05
-1.45277983673868e-05
-1.36712733198431e-05
-1.31363649703078e-05
-1.37069918129686e-05
-3.85372095070573e-05
-1.53822777188011e-05
-1.56544506304929e-05
-8.07241094504774e-06
-1.16432704076699e-05
-3.03698154524655e-05
-6.96919584823057e-06
-6.75690342498879e-06
-2.7423657637024e-05
-3.49593745798615e-05
-2.01928099779467e-06
-2.53768326033469e-05
-1.31259639473887e-05
-3.19174986621466e-05
-1.06883808798434e-05
-2.5065203756292e-05
-4.44423333821181e-05
-2.69984066690915e-05
-2.1346550865411e-05
-9.85957127601222e-07
-3.2873554371453e-05
-1.46354905865664e-05
-2.43560693431235e-05
-4.49224186946784e-05
-2.54008601805944e-05
-3.04799508622796e-05
-9.99337431336133e-07
-3.1903164223899e-05
-9.27361328811983e-06
-2.94918778893828e-07
-1.61886222565584e-05
-1.01716459888645e-05
-6.55467550937791e-06
-2.73696102715103e-05
-3.18363406997037e-05
-2.49902187342491e-05
-2.08001396091031e-05
-2.86473469685561e-05
-2.23550374144832e-05
-2.74271042294438e-05
-3.43505504317842e-05
-2.43156955559988e-05
-2.39026949180665e-05
-1.7597420526805e-05
-2.96699391985852e-05
-1.71729904329934e-06
-4.42744429587797e-05
-4.39160719278034e-06
-2.54791998999223e-05
-2.65439391538262e-05
-1.7069912049975e-07
-2.63031268993967e-06
-1.97100687765913e-05
-7.4853613402574e-06
-2.12214558978573e-05
-5.57782411877123e-06
-4.58282372478102e-05
-3.60777577181747e-07
-2.92000114888749e-05
-2.273425602585e-05
-2.6484340736626e-05
-3.89450895376717e-05
-4.81852290338706e-05
-2.33748547181914e-05
-1.12535935191717e-05
-6.02830699872254e-05
-3.08003865354083e-05
-1.05126287061865e-05
-2.33737628550175e-05
-3.40711583865682e-05
-2.77144541867088e-05
2.91251971767902e-06
-3.28959775866158e-05
-8.38736787976175e-06
-2.05999754253932e-05
-2.96118909104356e-05
-1.60570359809978e-05
-2.52765379031541e-05
-1.53164687157933e-05
-8.63216504871608e-06
-3.20781678004472e-05
5.03013573361874e-06
-2.98421859880999e-05
-1.63688052951116e-05
-2.1581448066632e-05
-2.54355871899259e-05
-2.00240914872536e-05
-1.5159710888527e-05
-2.17889568402768e-05
-2.10289009863521e-05
2.35541052784071e-07
-3.61972094115887e-05
-1.95033226008985e-05
-3.64759206014373e-05
-2.81438119670694e-05
-1.47720577585403e-05
-1.50173399493039e-05
-1.86256051375134e-05
-2.85272155268433e-05
-4.39403111659023e-05
-1.52597769669717e-05
-2.66747051856672e-05
-3.07804950266157e-05
-2.04053965226597e-05
-1.15674105670353e-05
-2.74835758086957e-05
-3.30606780916238e-05
3.1923276579196e-06
-3.77221606749691e-05
-9.43814526324868e-06
-1.97236265102113e-05
-2.29420295722744e-05
-5.16185723216286e-07
-5.24896561337592e-06
-2.6545077990648e-05
-3.18558568494599e-05
1.69977371143344e-06
-9.9624243144506e-06
-3.28277254170516e-05
-1.61348709666229e-05
-1.99873704933304e-05
-1.77016356237202e-05
-2.54793157372367e-05
-3.11344582737818e-05
-2.66358576949822e-06
-2.04622743636612e-05
-3.97409625786702e-05
-7.05242376603332e-06
-5.49308379742683e-06
-3.71334924053818e-05
-3.70196711416928e-05
-1.12342129796051e-05
-2.3399026539436e-05
-1.95225584811819e-05
-9.41452239254626e-06
-3.13330058071859e-05
-4.2763273471824e-05
-2.2165401432237e-05
-1.85235486229916e-05
-4.1806522841115e-06
-1.6951782402244e-05
-6.9736066241866e-06
-2.37180496376759e-05
-1.34244072111768e-05
-2.06348055121512e-05
-2.36957618799986e-05
-5.7503661929995e-05
-8.91283973052171e-06
-2.90975539637619e-05
-2.57116833925232e-05
1.07491693273596e-05
-9.11303989056778e-06
-1.18363029628805e-05
-6.25401574687983e-06
-2.80206505615683e-05
-1.35828889528006e-05
-4.70232369237317e-05
-3.06234001783493e-05
-3.19826649353879e-05
-1.64124276734488e-05
-3.1447454663328e-05
-3.17693522564988e-05
-1.47812593857111e-05
-3.00760648818356e-06
-2.89396558405056e-05
-2.77706613320418e-05
-1.65627176376763e-05
-2.20932903840962e-05
-1.87648898990769e-05
6.19493415250469e-06
-3.94101342312843e-05
-2.47736964575124e-05
-1.95780837922502e-05
-3.21313668079721e-05
-1.87384563060018e-05
-1.70941280043648e-05
-2.22903173794736e-05
-2.79616831294919e-05
-1.64036216306518e-05
-4.70784938105001e-05
-1.83426155471024e-05
-1.24949785646937e-05
-1.62380804694373e-05
-4.12082087485042e-07
-2.4307049974341e-05
-1.44878097838351e-05
-1.80701756682665e-05
-3.86976517077881e-05
-1.06854266923765e-05
-1.11787431204117e-05
-1.88943973231545e-05
-1.0683503385408e-05
-1.58361470401798e-05
-3.06314526515352e-05
-2.59813868386493e-05
-6.95608149298936e-06
-1.92335166948345e-05
-1.22333179590357e-05
-1.75424574561529e-05
-8.72968401009212e-06
-2.04672491890145e-05
-1.83815605671028e-05
6.14002604595738e-06
-3.10873916168599e-05
-2.7928178950592e-05
-3.03358398892735e-05
-2.90820292521332e-05
-1.1265818202304e-05
-3.35185604754336e-05
-6.92216560567908e-06
-6.94988352740392e-06
-2.71349946702934e-05
-3.1456662372441e-05
-2.36238770768365e-05
-1.47285907741684e-05
-3.36493278660123e-05
-2.52209724240343e-05
-3.05080610857713e-05
-3.73659901825036e-05
7.24206201728252e-06
-1.07630076093593e-05
-3.06761286883336e-05
-2.1421346194432e-05
-1.7311332777694e-05
-1.95461649463632e-05
-3.19069744428235e-05
-2.41276753800785e-05
-2.23502218844449e-05
-3.20893890041297e-05
-2.11945685959956e-05
-3.57604080257514e-05
-2.48553753774602e-05
-1.40274719574399e-05
-3.48463060339861e-05
-2.4046909666232e-05
-1.79073917630068e-05
-2.26500168767495e-05
-1.78866478369319e-05
-2.77457431241072e-05
-1.13406148296485e-06
-3.84981024275355e-05
-3.4936837039344e-05
-2.24364341365671e-05
-4.62659230453479e-05
-2.83667928832834e-05
-2.99485605605522e-05
-2.08778171477961e-05
-5.51870487918643e-06
-3.06969318869417e-05
-8.9539430519455e-06
-2.59482110184667e-05
-1.57824776884855e-05
-2.21347257642424e-05
1.71718095566296e-06
-2.29264145317293e-05
-1.07784330975825e-05
-2.33320805039898e-05
-5.75455553934136e-06
-2.1046658804383e-05
-1.17664861140889e-05
-1.28001920746617e-05
-8.25937298726182e-06
-1.86291262511495e-05
-2.15158591484549e-05
-3.76398093849099e-05
-2.81503016177833e-05
-2.22404472566346e-05
-3.6266372439362e-05
-1.14512253258322e-05
6.36520347155232e-06
-3.17033315299875e-05
-7.93690227637849e-06
-2.54978774956961e-05
-5.10866454230198e-05
-8.06878410657987e-06
-2.63468212235265e-05
-9.84615636051748e-06
-2.29193782296327e-05
-1.63354394374486e-05
-2.72548926916144e-05
-5.96554024301745e-06
8.36254915392983e-07
-2.28806555050507e-05
-2.71151449686079e-05
-1.54573080588799e-05
-1.69966762569951e-05
-2.58218858795865e-05
-7.16049334459738e-06
-2.0418009185018e-05
-1.12302371296435e-05
-5.10939758117443e-06
-1.90398986860284e-05
-9.79380358594507e-06
-1.0933724061003e-05
-4.23227839325693e-05
-3.72670186665304e-05
-2.34513984241572e-05
-2.16938842645042e-06
-3.36996825074882e-06
-1.69614453261713e-05
-4.02124159284075e-05
-1.17610597867807e-05
-2.07002804366603e-05
-3.0923874128709e-05
-2.58868400651353e-05
-6.64357605282242e-06
-1.95453561859055e-05
-7.54175840034829e-06
-1.42815944565897e-05
-3.32590032461203e-05
-3.16899768656178e-05
-1.04997837968651e-05
-2.92803322929264e-05
-3.02936380000897e-05
-3.38082487364206e-05
-5.10180013270326e-06
-2.48631290735246e-05
3.79375650720716e-06
-2.12240685511123e-05
-7.36522276934026e-08
-4.65242306343717e-06
-1.95281064370625e-05
-1.7319065115634e-05
-1.63959297383455e-05
-2.06227786878362e-05
-2.78988499552906e-05
-3.09367619229219e-05
-1.03626629954501e-05
-3.21047993443735e-05
-4.77013287443346e-05
-7.4414150988578e-06
-2.43228523246004e-05
-3.29617205473819e-05
-2.98255150046873e-05
-3.0331439957497e-05
-2.08244424649536e-05
-2.17301384539955e-05
-2.50233288676028e-05
-3.03493562527588e-05
-2.92159463645752e-05
-1.92738553759416e-05
-3.17863922988359e-05
-3.43064775037976e-05
-3.84442344905244e-06
-1.52802929035673e-05
-1.56462812341396e-05
-5.71910411973583e-06
-1.21180421111234e-05
-2.21525258140157e-05
-2.94208137208686e-05
-7.95158202880533e-06
-1.70445813053941e-05
-1.88520497870945e-06
-4.03211626343661e-05
-3.48095067076208e-05
-1.22607606482039e-05
-1.97445331367855e-05
-1.97164827859189e-05
-2.00075252000254e-05
-5.3559590790235e-06
-2.6039568830007e-05
-8.21158648323737e-07
-1.74022939779962e-05
2.84467768210682e-06
-2.73809495568404e-05
-1.85488703689865e-05
2.06673604481788e-05
-2.30050480678342e-05
-6.27866225274543e-06
-2.71849201383605e-05
-2.46475380587886e-05
-1.67875952618793e-05
-3.72156885653689e-06
-2.41831815029388e-05
-3.77573184700967e-05
-2.05115003332549e-06
-3.40124185184444e-05
-2.84299301434147e-05
-1.71132461169629e-05
-2.74980859455212e-05
-2.73859064226672e-05
-2.53501770262541e-05
-1.16893927233902e-05
-3.34751554847431e-05
-8.99482903013644e-07
-3.80216544364815e-05
-2.66255519192649e-06
-3.26800604021822e-05
-3.34397716401015e-05
-1.38224695887016e-05
-1.34545599380451e-05
-5.5610207363866e-06
-2.18057161971454e-05
-2.60941763997932e-05
-2.08769736362458e-05
-4.11109019940448e-05
-3.10514800130535e-05
-1.4483227637526e-05
-2.62632959147984e-05
-1.80941181325519e-06
5.18698668161507e-07
-1.12785543343877e-05
-2.95422296105913e-05
-2.27681459189133e-05
-2.37366635182782e-05
-4.14481107967624e-05
-4.58613273304816e-05
-2.89635752179212e-05
-7.6695075685731e-06
-2.44552208873733e-05
-2.87002061170465e-05
-1.55277527987611e-05
-3.46539081829654e-06
-1.01586882904941e-05
-2.10635959329203e-05
-3.46310778877476e-05
-3.08629198363051e-05
-5.56335406571655e-06
-2.25151653872451e-05
-1.63378293194302e-05
-2.78814174970861e-05
-1.97397250853593e-05
-2.58318669798038e-05
-1.29693755229228e-05
-1.69243847637494e-05
-5.57015418900381e-06
-2.08339419765816e-05
-2.76286535548459e-05
-1.01765541414724e-05
-3.26254737737731e-05
2.93001609397633e-06
-2.32462804572334e-05
-3.94603603233479e-05
-2.18084179267756e-05
-2.94614432681202e-05
-9.06728962506355e-06
-2.38583677409669e-05
-2.5973638795747e-05
-3.43911406537596e-06
-1.28649119283562e-05
-1.96328312041862e-05
-1.51926306414434e-06
-2.65636275835929e-05
-2.28983632909087e-05
-6.4390054361704e-06
-9.54927393051861e-06
-1.98171814331574e-05
-4.01559413106325e-05
-2.32685154282245e-05
-1.64438912009974e-06
-1.74150687414913e-05
-2.67266966464556e-05
-2.60573113776175e-05
-3.64775872570375e-05
-2.73325171981416e-05
4.75123631010645e-06
-4.03470482599413e-05
-1.9406882205918e-05
3.7984684220178e-06
-2.19301224029062e-05
-3.36899202592764e-05
-2.04049216346548e-05
-2.41246191873759e-05
-2.41333966707349e-05
-5.68594205790513e-05
-2.73560851598689e-05
-1.30196637016516e-05
-4.93182933027087e-05
-2.04133394966226e-05
-3.53634055479043e-05
-1.15571575627993e-05
-2.72538923705798e-05
-1.61388245086119e-05
-3.3204421149284e-05
-2.27658207206128e-05
-7.09985549733116e-06
-1.112190937055e-05
-1.52344907270322e-05
-7.17865560812463e-06
-2.00160502494121e-05
-3.9695390416004e-05
-3.48424255745356e-05
-3.14374769728051e-05
-2.89437850398563e-05
-2.04953252053066e-05
-3.73323500308828e-05
-1.60039626183519e-05
-7.09030142972352e-06
-5.06129566047617e-05
-1.86265697435602e-05
-3.24292474942982e-05
-2.25082090746159e-05
6.25011114233198e-06
-3.97180138117902e-05
-2.4998150675763e-05
-2.44772390963394e-05
-2.75262563447101e-05
1.37339141514579e-05
-4.444477105532e-05
-1.7190488604178e-05
-2.83780334823289e-05
-1.28149575941668e-05
3.77156484052267e-06
-3.12593568280471e-06
-2.22713273911571e-05
-5.85174835943943e-06
-4.61163216429264e-05
-2.15869133377836e-05
-1.24644476283623e-05
-4.28988576456057e-05
-2.22191196139006e-05
-1.1054825317829e-05
-2.90199324331152e-05
-3.25110513956402e-05
-1.54480505204495e-05
-1.7803173335345e-05
-1.12123954133299e-05
-2.34704537156796e-05
-2.02560181379429e-05
-1.63962734057243e-05
-1.93144326981563e-05
-1.73091764945228e-05
-2.8212028061704e-05
-1.96018279370549e-05
-1.28084359311881e-05
-3.46996234163457e-05
-3.5999632028047e-06
-5.33745837160607e-06
-4.06629386612475e-05
-4.74489384766245e-06
-2.43980527570186e-05
-2.65917979288746e-06
1.05018399222656e-05
-4.62012348887945e-06
-3.59277748926812e-05
-1.46668970126858e-05
-2.30407666846757e-05
-1.47292964985557e-05
-4.40268482058259e-05
-1.15493099802272e-05
-1.95172339689687e-05
-8.98042181742871e-06
-3.08535321982954e-05
-3.02359806917902e-05
-3.15718227884642e-05
-9.28376872777167e-06
-2.59409864184013e-05
-2.29336979567415e-05
-2.41004686014047e-05
-1.88780286695056e-05
-4.01763790775728e-05
-1.81335336810812e-05
-2.18295330657521e-05
-2.92292116728543e-05
-3.72776108190663e-05
-2.12565499746002e-05
-7.86419603276841e-06
-3.63567733395643e-05
-1.94771567801267e-05
-1.98448215650683e-05
-1.79660010537124e-05
-4.61936628934259e-05
-2.66252393005665e-05
-2.3375483571609e-05
-2.04018026382173e-05
-1.91050663861968e-05
-1.81641174029969e-05
-3.51594137668612e-05
-2.78488965635868e-05
-1.15107504093045e-05
5.70702712103562e-06
-1.79500920641048e-05
-2.87133225262752e-05
-3.71877695292579e-05
-1.74888380222522e-05
-5.51480896845883e-06
-1.95598556736727e-05
1.66832510005609e-06
-2.08887321132187e-05
-2.27931565059662e-05
-2.41184370093625e-05
-2.56802355895171e-05
-1.7935660284243e-05
-1.21029187139166e-05
-4.38745364278331e-05
-3.86603986947365e-05
-1.15250931115987e-05
-2.39373728950866e-05
-1.51905452086681e-05
-1.62951621758203e-05
-3.33659163690604e-05
-1.55083699376787e-06
-3.44791717357736e-05
-2.96149369465461e-05
-2.71003648917784e-05
-3.89352246096183e-05
-1.00909482961457e-05
-2.38880019180107e-05
6.1812670695055e-06
-1.50496780310229e-05
-6.12829741663474e-06
-1.44529023680329e-05
-7.98401722857176e-06
-2.50097096926732e-05
-2.44736075933156e-05
-2.00636060655008e-06
-1.81833222514504e-05
-1.11792955340679e-05
8.59026413774473e-06
-1.77882452999628e-05
-1.54459589799163e-05
-3.2197200718874e-05
-1.05893361331867e-05
-2.45918812687119e-05
-3.28046182267713e-05
-5.19147032566447e-06
-2.41131303440257e-05
-2.49444226024128e-05
-2.37014018955972e-05
-4.74462539811474e-06
-2.97116421145591e-05
-4.59493673288137e-06
-3.2146057718079e-06
-1.55466042174604e-05
-7.14610060263902e-06
-2.28156456196105e-05
-2.48768915760549e-05
-1.63004535935025e-05
-2.46889535388515e-05
-1.91749407647776e-05
-1.05274502732109e-05
-1.55840720397051e-05
-4.18045838888015e-05
-2.71238956896154e-05
-1.7034317845909e-05
-4.46319629331828e-06
-1.86985725134555e-05
-2.03693775006569e-05
-3.7655532696699e-05
-2.44206757409678e-05
-1.96258894000769e-05
-3.074237733315e-06
-2.57855705491133e-05
-2.30248066647472e-05
-7.52648784751508e-06
-2.56837795800514e-05
-3.64971149117377e-05
-2.66210563275924e-05
-2.84715333759971e-05
-1.46449495182327e-05
-3.8637251653145e-05
-3.25478408766901e-05
-5.28443155035705e-06
-2.39341495811355e-05
8.72784894217632e-07
-4.65779078879573e-05
-2.56007498411209e-05
-1.63883836601902e-05
-2.4159199802985e-05
-2.50294144567089e-05
-1.79405242950276e-05
-1.81816206845042e-05
-1.33287224315752e-05
-1.47422748865709e-05
2.19944947363933e-06
-1.60111072351421e-05
-2.03652320232722e-05
-1.96125312341875e-05
-1.51009719840467e-05
-8.65071769564465e-06
-1.48926488740683e-05
-3.17701048632704e-05
-1.1928682887485e-05
-1.47445916684494e-05
-1.30501069589069e-05
-2.5638895097801e-06
-2.58153202132382e-05
-2.83506969176823e-05
-2.55977308496412e-05
-1.13165170419152e-05
-1.33759658342286e-05
-2.21484702494411e-05
-1.26850950909269e-05
-2.56739308139933e-05
-3.5953935229248e-05
-8.75294165601433e-06
-1.28731448114441e-05
-5.36977490270661e-06
-1.99049226435213e-05
-4.31489367131981e-05
-1.07361950063389e-05
-4.26415313042942e-05
-3.1007305628205e-05
-1.3291766046027e-05
-2.80568513860241e-05
-2.83960747813719e-05
5.88607744078436e-06
-2.57466101405225e-05
-3.58805077724615e-05
-2.09454684592629e-05
-7.81524463449832e-06
-3.8780994531492e-05
-2.07004141355308e-05
-3.42278210809749e-05
-2.97287726749622e-05
-3.97477246350912e-05
-3.37821528384252e-05
-2.18426492227192e-05
-4.66773396231991e-05
-2.79308009972912e-05
-2.24966684036068e-05
-3.83331061205581e-05
-3.53189470701748e-05
-2.91854628871879e-05
-3.69747477842608e-05
-6.02782946273107e-06
-2.85594163883583e-05
-3.34226221346924e-05
-6.82625171186861e-07
-2.26821216932384e-05
-4.28734839775358e-05
-2.22694571559463e-05
-3.00699491200148e-05
-2.34515640637177e-05
-2.88674149741047e-05
-8.66586509855964e-06
-2.38785692788446e-05
-2.12007565397057e-05
-1.92499326260307e-05
-1.50636475337684e-05
-1.70139316727093e-05
-1.81567221791926e-05
-3.32671272460727e-06
-1.16235742931474e-05
-1.38700414318761e-05
-2.83718126808793e-05
-2.2736062485106e-05
-7.88016963491992e-06
-2.00614274670477e-05
-1.9775635056328e-05
-2.17983464157342e-05
-3.52937801013776e-05
5.76548095369827e-06
-7.53802285434214e-06
-3.51221635068166e-05
-2.879431705681e-05
-4.52925845836103e-05
-2.92044110388324e-05
2.40094487978328e-06
-1.48714350153523e-05
-3.48630714345981e-05
-1.70304316353511e-05
-1.2167980314157e-05
-6.34526810954793e-06
-2.74394113973737e-05
-4.05198590191045e-05
-3.37751170320506e-05
-2.32634639982975e-05
-3.27260532326531e-05
-1.13796608406598e-05
-2.62608724269512e-05
-1.49848912182578e-06
-8.00305598149513e-06
-2.58692267439552e-06
-1.09618552412977e-05
-1.77060227138321e-05
-3.25408186646758e-05
-1.10734144307892e-05
-2.85607479748493e-05
-2.97577541165026e-05
-2.450212235618e-05
-1.68952101141382e-05
-9.12986874887257e-06
-9.83894566676386e-06
-2.45147912890984e-05
-3.74606492113429e-05
-2.945827778445e-05
-1.54055182426864e-06
-8.46269092286613e-06
-2.69284053884783e-05
-3.19353343069309e-05
-3.1988097617554e-05
-3.01257744381221e-05
-1.99866270151433e-05
-3.33038754758235e-05
-1.65507962213981e-05
-1.97666928025696e-05
-4.8198743125903e-06
3.12134887490674e-06
-2.72638545840999e-05
7.72992365258038e-06
-2.14806479481827e-05
-1.13256955266192e-05
-1.89509557808333e-05
-2.63834119506698e-05
-1.16597095443739e-05
-3.17516665870513e-05
-3.22298237504684e-05
-1.43666532777787e-05
-1.77624167967506e-05
-2.52792516565703e-05
-6.58111760649339e-06
-5.03774363291353e-06
-3.61147301344116e-05
-2.10083375678944e-05
-2.25930465609527e-05
-2.037474522274e-05
2.50842894421546e-06
1.47440993513369e-05
-2.68584970674935e-05
-7.8863454664994e-06
-3.0116467877965e-05
-2.91001065789479e-05
-3.71253971493735e-05
-2.84211974766969e-05
-2.5789856873524e-05
-1.96920883303317e-05
-3.15274840221656e-05
-8.91299328061718e-06
-2.32433665544089e-05
-1.56082426837988e-05
-3.85464664030247e-05
-4.70500294917738e-05
-1.08774726788343e-06
-1.92771490062917e-05
-8.10280574623016e-06
-3.45900973190518e-05
-1.86688705758425e-05
-4.37692645433847e-05
-1.91648575656842e-05
-6.85987817622259e-06
-1.18313645362113e-05
-2.65483196993148e-05
-2.14802197776165e-05
-1.89474034397415e-05
-3.49912875932563e-05
-9.10698566155139e-06
-1.3352303731643e-06
-1.6879739655941e-05
-2.23763302789799e-05
-2.10373714719822e-05
-4.80797953873936e-05
-2.23482867508008e-05
-4.33631305332917e-05
-1.88163097474494e-05
-3.79494318640387e-05
-3.06333357359957e-05
-2.17776176284174e-05
-1.74117136911719e-05
-1.99972413827297e-05
-2.57239993261509e-05
-2.46291200309578e-05
-2.11019001910353e-05
-1.36107837773471e-05
-1.24094130262281e-05
-3.12129425377587e-05
-1.27736788975648e-05
-1.00159806309739e-05
-1.9464876459444e-05
-2.30682723608625e-05
-1.63838299732638e-05
-3.04630964800085e-05
-8.93713407587884e-06
-1.49792349630996e-05
-3.10967788509921e-05
-4.91343637542091e-05
-3.69813656018657e-05
-2.34393229050786e-05
-9.83314806937731e-07
-3.70408333981144e-05
-3.5358932686841e-05
-1.01391332806421e-05
-1.35845482695078e-05
-3.83807592784742e-05
-1.54033000562876e-05
-2.75518309444679e-05
-2.7184400497012e-05
-4.28019894789315e-05
-3.61943735531584e-06
-2.23787560369983e-05
-2.91327893288482e-05
-3.08351783862397e-05
-1.82027402635378e-05
-2.13838982247699e-05
-2.70510426954109e-05
4.74982572453908e-07
-2.17724985504513e-06
-2.04306633051095e-05
-2.74518798479155e-05
-2.08186409496086e-05
-1.25429059097492e-05
1.33947962449881e-05
-1.64176925778342e-05
-1.18620824069627e-05
-1.81946837560803e-05
-4.45070992145896e-05
-1.0832039079891e-05
-2.15617545979579e-06
-1.4527337064612e-05
-1.6797056652889e-05
-2.31629874105241e-05
-2.3710491244393e-05
-6.48226180332751e-06
-3.28350254742353e-05
-2.25474666118563e-05
-2.8148695563324e-05
-2.37466883298974e-05
-1.24965417856295e-06
-5.23657259502705e-06
-1.64604860877e-05
8.80474256959273e-06
-2.75251920366229e-05
-1.44309730368004e-05
-2.38853832567556e-06
-2.43956636228564e-05
-1.77395079865291e-05
-2.84056274972463e-05
-3.0239353742378e-05
-1.68119513297059e-05
-2.25956103114901e-05
-1.36464606902565e-05
-3.0585594921024e-05
-2.64409087159018e-05
-3.26176512762997e-05
-1.06577368826753e-05
-2.38551281145296e-05
-4.96247944782888e-06
-2.60750156261296e-05
-3.0636223891723e-05
-2.4146679157399e-05
-5.27130053413966e-05
-3.15219593368494e-05
-2.90554786883885e-05
3.46770123465581e-06
-4.05633576779749e-05
-3.99084317858247e-05
-3.29071225629293e-05
-3.28125363437923e-05
-9.67524925430469e-06
-8.61980044852131e-06
-2.89822183357268e-05
-2.11742241993275e-05
-4.10257296404311e-05
-2.20712480755807e-05
-2.28910385667698e-05
-5.24143112876718e-05
-5.85467646376767e-06
-2.46324405238043e-05
-1.80566617325821e-05
-3.51802083696594e-05
-2.52354455833935e-05
-2.82029154191882e-05
-1.72268659271711e-05
-4.72022940168447e-06
-1.6250529391646e-05
-3.8260679420039e-05
-2.604270155241e-05
-1.89759937707304e-05
4.6363126004721e-06
-5.35291547375883e-06
-1.70495707934673e-05
-4.42936820816504e-05
-4.23780959239903e-06
-1.2069960294459e-05
-2.39856704365642e-05
-1.27314858688221e-05
-1.38309712277242e-05
-2.55721684526816e-05
-3.72848265516294e-05
-1.51618595600601e-05
-3.20988847382009e-05
-3.67020381632636e-05
-2.5503087780511e-05
-3.3440759166717e-05
-2.72574702061829e-05
-2.00677959540759e-05
-5.2435413375829e-06
-1.9769095405456e-05
-1.01466286573569e-05
-1.56639012498356e-05
-2.9862090675541e-05
-3.17150780816614e-05
-3.66630984581946e-05
-2.33311891892189e-05
-3.06702223637619e-05
-2.15027428480101e-05
-1.39960253039919e-05
-2.11018190243428e-05
-9.16716648261079e-06
-2.70172068239743e-05
-3.23183425775911e-05
-3.13390772795218e-05
-2.20341035324888e-05
-1.22902073048107e-05
-3.31061415454384e-05
-1.67759436135423e-06
-1.90967461451121e-05
-1.92136116704459e-05
-3.17392994181791e-05
-2.72159154390523e-05
-7.8200634314059e-06
-2.85647172646231e-05
-2.21595470807805e-05
-2.11687212009207e-05
-4.57471359625046e-05
-1.97139084655911e-05
-2.99799306554795e-05
-3.73706789648658e-05
-7.88365499728264e-06
-2.12722874968895e-05
-1.2340761562677e-05
-2.48835882290324e-05
-3.1331360685028e-05
-1.97069408914167e-05
-3.41453282022025e-05
-1.48131653176961e-05
-2.04005084970175e-05
-3.38997120383002e-05
-3.46249011422395e-05
-9.93826364287161e-06
-1.30504288740029e-05
-3.397187659603e-05
-2.34874552164679e-05
-4.06108581496642e-05
-2.59440714628321e-05
-3.72900484532397e-05
-1.63995171713755e-05
-1.27091142002513e-05
1.41751879607851e-05
-2.64907560063351e-05
-1.71918471907896e-05
-3.40965323769037e-05
-1.1358763344661e-05
-2.70663607212222e-05
-1.23218092138118e-05
-9.50872464142838e-07
-1.64951820887363e-05
-2.44093672535138e-05
-4.79569355369702e-05
-2.40906301369636e-05
-1.38239861937496e-05
-1.95553903142726e-05
-3.98448824738708e-05
-3.10943889057901e-05
-3.18279412793201e-05
-2.01676487310287e-05
-1.00603996685471e-05
-1.08285140654132e-05
-4.61200662013922e-06
-4.60194712912001e-05
-4.20827186895731e-05
-1.22690944673957e-05
-2.22152614669039e-05
-2.60395072643221e-05
-5.8232915179253e-06
-9.41537661860054e-06
-9.54537110671127e-06
-2.01011381181381e-05
-8.07761053537065e-06
-3.20306365690142e-05
4.82661474137164e-06
-1.23903509730112e-07
-8.84959644718053e-06
-2.5278663288912e-05
-3.57767792607788e-05
-2.09007445015809e-05
-2.86930751387085e-05
-1.79562033195669e-05
-1.15178055114542e-05
-3.86187111712504e-06
-2.46817333109633e-05
-8.8047841225501e-06
-3.24299692472529e-05
-9.89003919210688e-06
-2.25125326118461e-05
-2.19144218268362e-05
-2.69473201374183e-05
-8.66468829061271e-06
-1.03829373131688e-05
-3.40189308537146e-05
-3.3986104201975e-05
-1.18298312340795e-05
-3.70167136611033e-06
-1.55262847029535e-05
1.20572519285565e-05
-2.17761865583828e-05
-3.70627371590164e-05
-7.02931321746754e-06
-2.73316488744868e-05
2.6302533758978e-06
-1.57819693757163e-05
-2.24208522788572e-05
-1.69371139531502e-05
4.66417983428263e-08
-1.86620937023757e-05
-1.40024305515871e-05
-2.83220390129683e-05
-1.39193024184472e-05
-1.97137641243235e-05
-1.75047766322454e-05
-1.04189740595173e-05
-1.71931010909344e-05
-4.23845627449965e-06
-5.58713644799341e-06
-2.02301175079371e-05
-3.07615267368412e-05
-2.15330403636609e-05
-3.44081734608103e-05
-2.96712561841677e-05
-2.98360800192679e-05
-1.34802793506735e-05
-2.91848323477297e-05
-5.01922527271805e-06
-1.49478105445017e-05
-1.50876905342966e-05
-2.18604042259731e-05
-2.62244475280483e-05
-1.64049248049274e-05
-8.35090919754462e-06
-1.30011792110302e-05
1.14432797986569e-07
-1.27899709548486e-05
-7.60828126453799e-06
-1.29382259540268e-05
-3.32228822738028e-05
-1.80036263979499e-05
-1.21858528307896e-05
-3.23781343317502e-05
-1.42170241138199e-05
-2.81275220681758e-05
-3.3299141497683e-05
-3.92151119988001e-05
-1.6362296297553e-05
3.55446744531309e-06
-7.11711168471498e-06
-2.58523352301874e-05
-5.54011962963799e-06
-2.79150368866414e-05
-1.29424018495948e-05
-3.32813531509547e-05
-1.63486236931094e-05
-1.86002494227082e-05
-1.11035598010585e-05
2.16027259944925e-06
-9.66733510101984e-06
-2.72302422489662e-05
-4.20633334508571e-06
-2.64513751038781e-05
-1.77090155106221e-05
-2.62554241188719e-05
-1.79859341283057e-05
-2.63917017341774e-05
-3.23015817834481e-05
-2.05301019839971e-05
-4.57022552066464e-06
-2.84561170872115e-05
-3.28464139633059e-05
-2.61407181000435e-05
-4.10268428955547e-05
-2.39198497104583e-05
-5.35410870668068e-06
-1.26962862926819e-05
-1.91629508094716e-05
-1.58416008979098e-05
-1.98107655178601e-05
-2.15006451866422e-05
-1.76865980051059e-05
-2.56202347380595e-05
-2.38448514866412e-05
-6.30072240415078e-06
-1.45603490656237e-05
-1.39129999088403e-05
-1.70113028500602e-05
-1.00165053684807e-05
-1.60432512272707e-05
-2.0491366534475e-05
1.79312002643302e-06
-1.40922172877934e-05
-2.47802449938826e-05
-2.68518447001517e-05
-3.99199255917573e-05
-1.1608206897566e-05
-3.70639727976386e-05
-4.03407003227333e-05
-2.13222457332234e-05
-2.00898887698999e-05
-3.57438362992244e-05
-8.15405208654981e-06
-1.46237057485421e-05
-1.6318711153403e-05
-4.01715339614988e-05
-1.5593025012876e-05
-2.64891584806294e-05
-3.80084111458468e-05
-1.48706787860829e-05
-4.26490997773158e-05
-1.77202189355177e-05
-2.92018335152582e-05
-9.03216947268682e-06
1.3408903573417e-05
-2.01967810477766e-05
-2.58567488768793e-05
-2.52453688983107e-05
-2.79116090268696e-05
-1.49074701208486e-05
-1.90299067264631e-05
-1.33254524679764e-05
-1.78437452568905e-05
-2.46831250353281e-05
9.93440319847571e-06
-3.49960876456457e-05
-2.26842078672123e-05
-2.2450468772718e-05
-3.73964999513279e-05
-1.4069435904557e-05
-2.89813688772116e-05
-2.35956379319496e-05
-2.05890052426806e-05
-1.38338323071776e-05
-1.50516335049135e-05
-1.54896593925915e-05
-2.58891931880274e-05
-3.35623527714269e-05
-2.76985080139705e-05
-2.3089369906429e-05
-1.6568124494551e-05
-9.4916039614843e-06
-3.67894375245611e-05
-2.15531917896885e-05
-1.22674472005767e-05
-7.2401072636292e-06
1.33743099316496e-05
-2.54574128387847e-05
-2.5703265308206e-05
-1.71820586868085e-05
1.23800601555383e-06
-1.91929080831154e-05
-2.45024709739825e-05
-1.6719686088728e-05
-2.81210031613364e-05
-1.02054657158398e-05
-1.74850830551405e-05
-2.31839104815199e-05
1.36936198965871e-10
-1.81020060761513e-05
-2.21097062379675e-05
-4.19118599858246e-05
-1.98063805312699e-05
6.57252541721033e-06
-1.58526018109341e-05
-1.39013771160722e-05
-3.26111205698672e-05
-3.66047544201541e-05
-1.81385997954281e-05
-1.07879636667292e-05
-3.84588880018704e-05
-1.85482857272056e-05
-2.78933556386119e-06
-2.69478203748393e-05
1.32685332592403e-05
-1.72752614430582e-05
-3.41310755153314e-05
-2.28030709015867e-05
-2.94222635374296e-05
-1.79773400060149e-05
-2.52845049277487e-05
-2.37483606336497e-05
-1.89117897255323e-05
-3.49145506474116e-05
-3.13316684425981e-05
-2.78298103339517e-05
-3.09816559908794e-05
-2.13483354642468e-05
-1.19633250273299e-05
-1.08341003622953e-05
1.40117223412477e-06
-7.76746783426073e-06
-1.44801603890368e-05
-1.4097515345074e-05
-2.2812292942945e-05
-7.57450339204756e-06
-3.63070695639258e-05
-3.43100633742202e-05
-2.34416476088842e-05
-1.01534058667466e-05
-2.63316323979895e-05
-1.27688345159886e-05
-2.66220123105999e-05
-1.67166131136048e-05
-3.80162792283458e-05
-4.38423888712967e-05
-4.05974049921113e-05
-1.1739047202054e-05
-2.3719579924306e-05
-2.6731764085318e-05
-2.26782455655843e-05
-2.48413719906493e-05
-1.45588845040535e-05
-2.67725412233054e-05
-2.78397226931165e-05
-4.32192104387271e-06
2.51302845881559e-06
-3.46124316407601e-05
-1.23606991700522e-05
-1.07889869006145e-05
-1.16671095733762e-05
-2.44747016844821e-05
-1.26912751670961e-05
-3.94693312333387e-05
-1.93933649036501e-05
-8.27469462064061e-06
-2.5198617505858e-05
-1.80611487510592e-05
-1.11843132247616e-05
-2.1076680162329e-05
2.25720875943342e-07
-3.57918605386449e-05
-1.93292052774091e-05
2.77941873623735e-06
-6.59263854350425e-06
-6.75050759441e-06
-1.00767869531131e-05
-3.9903031862816e-05
-2.79989633519279e-06
-1.06288435025268e-05
-3.80654714066371e-06
-2.80146502442419e-05
-2.0040175570954e-05
-3.09999611996846e-05
-1.78779335035942e-06
4.95044908534165e-07
-2.14558982164868e-05
-2.65548362685502e-06
-1.34270412562424e-05
-1.70053560172349e-05
-3.07174230329655e-05
-5.56524647684204e-06
-3.09967824022462e-05
-2.71011774988666e-05
-7.80983663614859e-06
-1.61580577988291e-05
-3.45143489929418e-05
3.95990532722572e-06
1.82227609098851e-06
-2.91496178168947e-05
-2.95503299133296e-05
-2.51241204167643e-05
-1.06814886047675e-05
-2.26013871338036e-05
-3.34257427993841e-05
-2.90276795495673e-06
-1.09173688602379e-05
-2.32016549979065e-06
6.42312209524596e-07
-1.94176724076274e-05
-1.20468358339325e-05
-8.52904616069127e-06
-1.32412793153946e-05
-2.27706292283417e-05
-3.57596147818839e-05
-4.10548667040293e-05
-5.7464354319989e-06
-7.79782696888883e-06
-2.24501760287991e-05
-1.49393474521217e-05
-2.31092966486102e-05
-2.23379164040708e-05
-4.31372609114331e-05
-2.5245781618649e-05
-1.49466392028228e-05
-4.47883503725934e-05
-1.27674374380626e-05
-6.50943360483169e-06
8.70473681421811e-06
-3.12083898681651e-05
-2.40715147611137e-05
-1.12615474439718e-05
-5.58456355504854e-06
-2.64278513317093e-05
-1.83511801996426e-05
-3.86834352313062e-05
2.63767469161268e-06
-1.84354236870288e-05
-9.12566269099921e-06
-2.65187883507256e-06
-2.34703126386351e-05
-3.16185919686267e-05
4.83214376119685e-06
-1.74526811133022e-05
-4.97537616245511e-05
-1.65342770963068e-05
-2.29605632171873e-05
-1.49766415317333e-05
-1.25626421738851e-05
-2.68781958044618e-05
-3.32027449816877e-05
-2.43844266194688e-05
-2.35649788331171e-05
-2.50472517178671e-05
-2.47757128029075e-05
-1.51327718309679e-05
-1.48096698788916e-05
-3.55512278859519e-05
7.75148223673676e-07
-3.90946782359588e-05
-2.38076703127571e-05
-3.75881876507391e-05
-2.72152036458383e-05
-2.61483861770747e-05
-2.91097109062956e-05
-2.50068179036324e-05
-3.67772904932747e-05
-2.25404640622925e-05
-6.84896058683045e-06
-1.87611399712054e-05
6.10926832601695e-06
-2.57932084992901e-05
-3.13761042402994e-05
-4.61603014256196e-05
-1.38764066007579e-05
-1.64159035163694e-05
-2.69431270218298e-05
-2.21476589012303e-05
-2.26099257433153e-05
-1.0139246187602e-05
-2.46490198434555e-05
-1.47214130134038e-05
-2.77964692096578e-05
-1.18232016395807e-05
-3.15181599938511e-05
-1.91526514128386e-05
-2.53813678341086e-05
-3.78505225056982e-05
-2.84213323443618e-05
-1.10587304549999e-05
-3.08559170117362e-05
-4.06068520702458e-05
-3.01238849930678e-05
-1.36523958549762e-05
-2.12478018245633e-05
-2.34910138095337e-05
-2.07804396427761e-05
-2.85856339239039e-05
-1.52204565852131e-05
-7.36532110550704e-06
-9.59406394392622e-06
-6.83653190757673e-06
-5.75442921749918e-05
-2.51836503546857e-05
-3.22031688980008e-05
-2.71927290682247e-05
-3.17826750304661e-05
-1.24873734324643e-05
-2.91756800752448e-05
-4.11829920121981e-06
-1.97466042605062e-05
-1.64428108586852e-05
-1.61695825994879e-05
-2.482039222071e-05
-9.58550605696413e-06
-6.76248849470958e-06
-2.42679142742384e-05
-2.58817155457408e-05
-1.08534195449389e-05
-3.87984848647356e-05
-1.11914643609554e-05
-1.91053057545453e-05
-2.69987562346836e-05
-3.81145659590568e-05
-9.78764688137348e-06
-1.10547045331348e-05
-2.5760888787178e-05
-1.97517806310033e-05
-1.46824192980776e-05
-2.24739839958551e-05
-2.33710264043142e-05
-3.05478549919134e-05
-4.41463168818545e-06
-1.99877378561315e-05
-2.49625535218185e-05
-2.90281231230716e-05
-2.66803496935603e-05
-2.43035738082813e-05
-3.59726982421611e-05
-2.03846358865856e-05
-8.88037010858112e-06
4.72343071531843e-06
-1.57128170974592e-05
-1.91048120050782e-05
-8.21897120166815e-06
-2.59847035088893e-05
-3.18551339847845e-05
-2.86897243657516e-05
-3.10706357696025e-05
-1.58731694265666e-05
-2.19848377891554e-05
-2.3974106988121e-05
-6.73641111655091e-06
-2.34843257538067e-05
-2.9942131372385e-05
-1.93378917988946e-05
-1.85625005476646e-05
6.58004304518726e-06
-2.54660159143323e-05
-1.87960661304561e-05
-1.14250140774775e-05
-1.99193467421224e-05
-3.33272763145387e-05
-2.07854329269152e-05
-3.19743426295447e-05
-4.91493840386961e-05
-4.50941866047632e-05
-3.1123672575824e-05
-2.94809891328914e-05
-2.34584254018097e-05
-9.05877742811616e-06
-1.33437835097053e-05
-2.470181434776e-05
-1.50158294275388e-05
-2.48715943251281e-05
-7.94083462248924e-06
-1.64647515930546e-05
-5.57920947952858e-06
-8.21239009864721e-06
-3.23787790419255e-05
-3.78348317921195e-05
-1.09198596723065e-05
-7.57385772141129e-06
-2.98876063864211e-05
-3.28179795213096e-05
-3.69476960950614e-05
-1.95320961693184e-05
-1.9212826645004e-05
-1.71916394126154e-05
-7.57291726863164e-06
-2.6284411394468e-05
-2.26370830577438e-05
-1.93404666742668e-05
-1.51836934304107e-05
-1.13453466163128e-05
-2.82387513657422e-05
-1.28235545480991e-05
-1.36620897320973e-05
1.96564336500078e-06
-2.24767662529922e-05
-1.32185760536465e-05
-7.1552350531828e-06
-1.26555442954932e-05
-8.64357087165486e-06
-1.05901900779653e-05
-1.95422695525901e-05
-1.90327753965057e-05
-3.00484541165037e-06
-1.30735030785259e-05
-2.97529083538976e-05
-3.73343456824428e-06
-2.2919912573419e-05
-1.81543840527098e-05
-6.53323820986767e-06
-3.5215134313264e-05
-2.61544604901717e-05
-1.39693408012799e-05
-1.23853524853719e-05
-3.18293356111381e-05
-2.20842297892933e-05
1.49689482510151e-06
-2.67756357693801e-05
-3.76533790028127e-05
-1.12823992826026e-05
-4.16419043288153e-06
-1.52063680499692e-05
-2.36360425461268e-05
-3.69026345254069e-05
-3.28938248299685e-05
-2.26111810855891e-05
-4.75626137686873e-06
-9.13766377589177e-06
-2.18491432030327e-05
-2.94753949636215e-05
-1.37503813207658e-05
-1.57140859782566e-05
-3.23077762040876e-05
-3.71406063064599e-05
-3.22193519087681e-05
-3.00744108521535e-05
-2.42264906524466e-05
-2.3491474400736e-05
-7.35424077601755e-06
-1.37017580121924e-05
-2.63525007283397e-05
-3.29166955893015e-05
-2.41102673480414e-05
-2.81966094920189e-05
-3.03080359211675e-05
-7.26589255925328e-06
-1.16768841767303e-05
-3.54720629298957e-05
-2.77125421347201e-05
-7.97722124392335e-06
-3.36543658028645e-05
-4.71589738290864e-06
1.1916426928997e-05
-3.5507948359311e-05
-2.61360224942747e-05
-3.13279120284225e-06
-3.93744846448853e-05
-2.46886599705904e-05
-8.19724256292232e-06
-1.60159382427925e-05
-3.83609285801891e-05
-7.96976738160189e-06
-4.15567334602407e-05
-2.78608575888031e-05
-1.36703698798911e-05
-1.14424002990639e-05
-1.02603157807545e-05
-3.77423305944266e-05
-8.56091567940755e-06
-1.44186844903822e-05
-1.02342649052246e-06
-2.01630710144724e-05
-2.81808148826353e-05
-3.47384727369973e-05
-1.74502031199489e-05
-3.15902267562692e-05
-1.08268245921601e-05
-7.46331881585795e-06
-1.14696481357472e-05
-1.4694018984424e-05
-3.01932141996756e-05
-1.33188249696882e-05
-3.25297973082571e-05
-1.94069194746114e-05
-3.72423981545268e-06
-3.25511890082078e-05
-2.14762294084561e-05
-3.47263087623789e-05
-9.92107046092355e-06
2.66137283828633e-06
-1.12772899027146e-05
-2.10828751807129e-05
-1.0257476110541e-05
-1.1907568594819e-05
-1.93333069831205e-05
-1.51280226785774e-05
-3.38286248382688e-05
-3.67438628331117e-05
-8.2577894162747e-06
-1.68740926046158e-05
-1.47389337772849e-05
-1.45295581196321e-05
-4.05346591970499e-05
-1.42051930552871e-05
-1.38688254695123e-05
-2.63047863052871e-06
-4.47440978643939e-05
-2.52919665710157e-05
-2.11143691326912e-05
-2.0485103941417e-05
-2.57846673458496e-05
-5.82610308865476e-07
-2.39640074406286e-05
-4.3548377369e-05
-2.26092326238654e-05
-5.64444255929784e-06
-3.27067243176355e-05
-4.49613262653518e-05
-3.92834743303066e-05
-2.39588647234953e-05
-4.6307395855166e-05
-1.96104392065149e-05
-2.06536781554805e-05
-3.01528106683641e-05
-3.79512630077853e-05
-2.96605495739674e-05
-5.20383175650839e-06
-2.60754914188413e-05
-3.5986877083133e-05
-2.04142911640712e-05
-1.72348899735186e-05
-1.57226020015193e-05
-3.00692519796488e-05
-1.57458053511617e-05
-2.86658835932299e-05
-2.27240608817887e-05
-1.14782431294436e-05
-3.17816555755747e-05
-1.1432901575288e-05
-1.67734028755837e-05
-1.03881381854085e-05
-3.16590044957359e-05
-8.11417458347743e-07
-2.42056074531283e-05
-1.42092491450741e-05
-2.67519668095036e-05
-2.02940000550728e-05
1.27350330270455e-06
-6.22589109636155e-07
-2.15936895783634e-05
-2.40486598781046e-05
-1.43757874487391e-05
-2.4674690473091e-05
-2.48935130737715e-05
-2.86759621967929e-05
-1.43252437918603e-05
-3.25579332847234e-05
-9.32646650529696e-06
-1.58821502766333e-05
-7.94118308221125e-06
-8.38396580744165e-06
-2.99983105130701e-05
-1.87242896866792e-05
-2.68762881010715e-05
-1.96067873199714e-05
-1.90658901831851e-05
-3.25707230793305e-05
-1.64679460969051e-05
-2.02302165188411e-05
-1.48612147736829e-05
-1.36968396470432e-05
-3.47936139050166e-05
1.31639066622573e-06
-1.51490386015611e-05
-1.37655362551865e-05
-1.80300130310921e-05
-7.90625495219573e-06
-9.95112387083433e-06
1.50954406882697e-06
-2.9327801441512e-05
-2.20740067765294e-05
-2.28142202241235e-05
-8.83897677807054e-06
-1.47756381331887e-05
-3.44410547280278e-05
-1.96789496158356e-05
-3.21849429221816e-05
-8.97795152421627e-06
-1.35319431486902e-06
-1.98899669355733e-05
-2.3756076431357e-05
-2.11063212071552e-05
-1.50015101542542e-05
-1.58250183859032e-05
-1.36704000855994e-05
-6.27059854565963e-06
-3.37852605862739e-05
-3.89621475531825e-05
-1.60460065524015e-05
-2.00535500086102e-05
-2.51096835340751e-05
-2.44571625604087e-05
-9.54344214315016e-06
-2.12978925279055e-05
-1.20376375680974e-05
-2.36990304970143e-05
-1.7992367545555e-05
-3.2050260110963e-05
-5.66838180276131e-06
-2.82436032729735e-05
-2.17902580521562e-05
-2.8620226604623e-05
-1.69798100246134e-05
-2.24089559791748e-05
-1.07063791481696e-05
-1.65697559274788e-05
-3.13665639624181e-05
-3.27358741057359e-05
-1.25057037423444e-05
-3.41029026501867e-05
-2.32778300419769e-05
-1.21442852216142e-05
-2.08456562813498e-05
-2.18831249894075e-05
-2.10394813179507e-05
-2.98556115775076e-05
1.94560518884156e-06
-3.57955864846706e-05
-3.40157666416944e-05
-3.31065363816995e-05
6.83669920950438e-06
-8.34333349949113e-06
-1.1238434388585e-06
-3.25429068474951e-05
-2.12224769462311e-05
-2.58227294689448e-05
-1.79381208109277e-05
-1.91571473483201e-05
-1.83471783529625e-05
-1.77361982885338e-05
-2.95189467335339e-05
-3.58963200335742e-05
-1.04136231361448e-05
-2.40016359314968e-05
-2.56258172801236e-05
-3.58531705269635e-05
-3.08230183142126e-05
-4.79345175417317e-05
-2.46519576443589e-05
-1.12136678848736e-05
-1.77285844829921e-05
-4.57502552438554e-05
-1.57980197544914e-05
-5.1348514238825e-06
-2.07608190733114e-05
-2.24778015114456e-05
-2.81555139428089e-05
-2.43021179083547e-05
-5.31234293470515e-07
-2.54923076358016e-05
-3.56593991415586e-05
-1.71465924428851e-05
-7.53014791372811e-06
-1.05832886143555e-05
-3.21140069403307e-05
-3.02820824712666e-05
-1.32827695966769e-05
-6.50577940936924e-06
-1.68511857099353e-05
-2.13682804621765e-05
-1.85747712892467e-05
-2.32161835241696e-05
-3.96512364308255e-05
-5.00680664619875e-05
-3.51482229801682e-06
1.29092703705502e-05
3.58481289001685e-06
-1.72669638481881e-05
3.69849660306331e-06
-2.57513902795263e-05
-1.88466331710437e-05
5.63728654538826e-06
-1.82626089907971e-05
-2.11276613228613e-05
-2.02666030390724e-05
-1.34343160794052e-05
-1.15288271893149e-05
-1.46159326743139e-06
-3.10612566087348e-05
-2.35413345344781e-05
-1.151376209487e-05
-2.78203495568194e-05
-8.66883516184182e-06
-3.7206322663626e-05
-3.08954544264078e-05
-3.82338714601008e-05
-2.07577760441304e-05
-2.37575919527638e-05
-2.11971483759796e-05
-2.81221610738473e-05
-2.26511957152425e-05
-9.01874443499017e-06
-6.21694378913224e-06
-5.14318341765738e-05
1.14680359468358e-06
-1.24390325467664e-05
-9.69725904392907e-07
-2.24983062281848e-05
-1.23806140761084e-05
-2.21660568391648e-05
-2.79842894906996e-05
-1.61360789818394e-05
-2.06941872569564e-05
-1.0213908003459e-05
-1.16023195870617e-05
-1.93302524452507e-05
1.03914144269824e-06
-3.74875921210864e-05
-1.36864561362007e-05
-4.5324063468576e-06
-4.31343062765052e-05
-2.59975415518011e-05
-2.78702174647557e-05
-3.22866310350726e-05
-9.46396415103461e-06
-4.10924852393166e-05
-7.51689081603972e-06
8.05065672552859e-07
-1.42427794457574e-05
-6.49268404561439e-06
-1.2206413828422e-05
-2.78640609289731e-05
-2.34529853971809e-05
-4.91457241712899e-05
-1.97373341142407e-05
-2.42746777475383e-05
5.36154666794471e-06
-2.14347977640215e-05
-3.40390085516457e-05
8.29109781956013e-06
3.39918913008542e-06
-4.01304447852886e-05
-1.94394792731258e-05
-3.07305309103114e-05
-2.31655892480041e-05
-2.15557522003115e-05
-3.45617043308066e-05
2.60414644836873e-06
-2.32524134665225e-05
-9.13242363816413e-06
-2.06971581430615e-05
-4.49520634939216e-05
-3.01576863027383e-05
-1.29070587502674e-05
-2.17936486897e-05
-3.1447766453659e-05
-2.78237470658332e-05
-1.05823679094609e-05
-1.41673469093199e-05
9.67303238467244e-07
-2.33205448303908e-05
-1.26877812362115e-05
-2.35233782238923e-05
-2.96290415952165e-05
-3.63574668276544e-05
-1.06396505828506e-05
-5.71416265692485e-05
-1.9546633116e-05
-3.80181839701093e-05
-1.76397035691675e-05
-1.59957817316648e-05
-2.34316181080066e-05
-7.9980363319776e-06
-2.79425098397002e-05
-2.0615614460884e-05
-1.91940670567506e-05
-3.17157012883487e-05
-4.08986322165632e-05
-1.47479151348824e-05
-4.19537088128566e-06
-2.04408757179902e-05
-3.87440464692633e-05
-2.89891072669328e-05
-6.41335315743398e-06
-6.0663628392047e-06
-2.19124828620638e-05
-2.69038577472294e-05
-2.99093469458364e-05
-1.29399565342147e-05
-2.04821314410774e-05
-4.96123519413086e-06
-1.76585378758618e-05
-6.04341093190774e-06
-1.80770593836467e-05
-2.95067398115642e-05
-1.66081260540497e-05
-2.52264184300515e-05
-1.42779688134004e-05
-3.02872577681356e-05
-2.45436164627422e-05
-5.17652504389462e-06
1.13103917112696e-05
-6.10633234815251e-06
9.72704969811907e-06
-1.81644291972352e-05
-3.25454902433473e-05
-1.32765959643832e-05
-3.47236140206154e-06
-3.10148175988296e-05
-2.87639851248544e-05
-2.60610154440291e-05
-3.90379195967954e-05
8.34474051341411e-06
-3.36118109583079e-05
-3.72707163004123e-05
-9.63201451091594e-06
-1.84689909380351e-05
-2.07353262500277e-05
-2.21853294850797e-05
-2.31096368641858e-05
-2.53572575678974e-05
-2.3471680818212e-05
-4.02801398429856e-07
-1.54594686768766e-05
-4.11123287135981e-05
-2.79316346340633e-05
-2.92970144955252e-05
-3.01258192198284e-05
-1.61724187946914e-05
-1.52131090116184e-05
-7.04089060221402e-06
-7.35932876079467e-06
-2.09522972900841e-05
-1.2517516213612e-05
-2.44219708293881e-05
-1.42112814475984e-05
-2.38832509235858e-05
-3.4674420517828e-05
-6.90093938393664e-06
-2.47285979367117e-06
-2.15348613790155e-05
-2.62038861626687e-05
-2.60657337603313e-05
-1.9626760367138e-05
1.18698429864182e-06
-2.43915120149945e-05
-1.19937601106556e-05
-3.13799363868869e-05
-4.61129474107106e-06
-5.39774427484523e-05
-2.2076149265627e-05
-1.18954545955912e-05
-2.01736286607046e-05
-4.16658725818416e-05
-1.61064715494018e-05
-2.89454940509253e-05
-7.1792561509003e-06
-9.35111854102725e-07
6.8909115066061e-07
-2.80685262819551e-05
-1.06368784277168e-05
-1.70462615082593e-05
-2.59448487559047e-05
5.02077701604412e-06
-7.1415562919718e-06
-8.28756272319135e-07
-2.35933874357933e-05
-2.87955011880262e-05
-1.54777755859185e-05
-2.97969440676967e-05
-1.95403790849031e-05
-1.18379541350661e-05
-1.44772800127563e-05
-2.21003437607802e-05
-2.5532704904962e-05
-2.36737719741954e-05
-2.04362695569298e-05
-9.10310687031503e-06
-2.90158115393301e-06
-4.50497734302476e-06
7.86805907695974e-06
-1.82265617363019e-05
-1.53558772337188e-05
-3.55919567976119e-05
-1.76195911757675e-05
-8.3853509410853e-06
-2.42925461062704e-05
-3.12576218042065e-05
-1.68541695656605e-05
-1.71735776659402e-05
-9.79088855166717e-06
-7.26788238249277e-06
-2.06280278270054e-05
-2.53162674701274e-05
-2.3063180154254e-05
-1.38639319314984e-05
-2.78329603253366e-05
-1.59734740603355e-05
-5.69818266880062e-06
-2.83627095664778e-05
4.49649783930605e-06
-4.30575766243954e-05
-2.82938550309008e-05
-1.40432594269101e-05
-1.32161503920061e-05
-1.41872573865372e-05
-1.48931430948111e-05
-2.1820215495726e-05
-1.52187405872947e-05
-2.58979070170701e-05
-4.04131301261334e-05
-2.00388144627708e-05
-1.35829358063725e-05
-1.97529769533292e-05
-4.11011630527939e-05
-2.48410762320229e-05
-3.58357547173431e-05
-4.20431290178011e-05
-4.50534631680725e-05
-2.06482895501525e-05
-3.75219777626185e-05
-2.34174267170946e-05
-2.24961122268894e-06
-3.4461424620786e-05
-1.82431404631752e-05
-4.86130289884489e-05
-2.34030748408384e-05
-2.88944839728872e-05
-2.92675239111566e-05
-3.25486099104625e-05
-1.52441927185082e-05
-2.24041140054529e-05
-2.70239018047447e-05
-1.27906719117681e-05
-3.52328681765812e-05
-2.19467920380803e-05
-9.02341324411147e-06
-2.42125636663646e-05
-2.70762492535022e-05
-2.75874666749433e-05
-1.58980780789105e-05
2.45853705966135e-05
-1.33132493106325e-05
-1.49858268695276e-06
4.97667097084402e-06
-1.07305851287821e-05
-1.24599686925545e-05
-1.78854787441437e-05
-8.17679512455641e-06
1.10610101637504e-06
-3.76883827317332e-05
-1.72449678241658e-05
-2.07868676260435e-05
-1.42284243164755e-05
-3.55792658067164e-05
8.75772696759852e-07
-3.30087907224031e-06
-6.94429884519265e-06
-3.70263814554625e-05
-1.74925634278523e-05
-2.73156563251037e-05
-1.42455761913395e-05
-6.80444190864591e-06
-2.6856726475213e-05
-1.90782182532393e-05
-4.21286876459813e-05
-1.85855757123054e-05
-4.27956770756098e-05
-5.92623269365032e-06
-3.08200370022941e-05
-2.21678739316073e-05
-1.72999606427246e-05
-2.30631465009333e-05
-3.86408878917007e-05
-3.43840625833067e-05
-2.78211340878553e-05
-2.39823400864365e-05
-5.20253164065627e-06
-1.72185444466299e-05
-1.89903905457735e-05
-3.10457728202916e-05
-2.77346136911333e-05
-1.39870920846656e-05
-1.38026359287839e-05
-1.06794872832195e-05
-2.65456472039898e-05
-3.66394602383357e-05
-2.06956399229772e-05
-1.80029295269284e-05
-7.18997182903325e-06
-2.75820216551934e-05
-4.45961211137345e-05
-1.94026151959017e-05
-3.50343492438339e-05
-2.05714155977725e-05
-2.24012237773988e-05
-2.74783954355368e-05
-2.58050760015588e-05
-7.16652753628407e-06
-2.91664058611352e-05
-3.36432486930232e-05
-2.46449624349004e-05
-2.18708952394385e-05
-2.09031213115049e-05
3.07684127065145e-06
-2.06923111937894e-05
-1.04509865359799e-05
-3.09442095760311e-05
-4.48399218648519e-05
-3.73162444452599e-05
-1.02644135265443e-05
-3.001156525419e-05
-2.30958681096321e-05
-1.51713769053215e-05
-3.77108525720888e-05
1.63435358666736e-05
-2.67544833155164e-05
4.76018780398159e-06
-5.10714243481804e-06
-2.88228681996619e-05
1.33416804347537e-05
-3.03746396562804e-05
-8.47441685854496e-06
-2.84689185602445e-05
-3.12698156715809e-05
-2.08042889623788e-05
-4.7515432902747e-06
-2.2692961573405e-05
-2.20121163688294e-05
-2.11749783909914e-05
-2.33328458116042e-05
-1.42828801713675e-05
-2.62210863386866e-05
-3.95311458886769e-05
3.73241484473402e-07
-2.1007796445485e-05
-2.08422999749871e-05
-3.29267260949954e-05
-4.76624502294829e-06
-1.48205644425563e-05
-9.94752761078949e-06
-9.20528500827898e-06
-7.68872998605947e-06
-2.43868301521611e-05
-5.19228704525685e-06
-4.80498809165133e-05
-4.09966785751616e-05
-2.82658433094682e-05
-4.18168139247215e-06
-2.26446111691349e-05
-4.98380259895048e-05
-3.88091335055061e-05
-1.63308075825951e-05
-4.45645866502914e-06
-3.76224345945534e-05
-2.5985520611469e-05
-3.16851055629623e-05
-2.85389634115549e-05
-2.79729516762841e-05
-3.7252543583944e-05
-3.08183116967318e-05
-2.46772133407136e-05
-4.45052532985373e-05
-1.93514483140017e-05
-2.18077389340731e-05
-2.90085421745253e-05
-1.84099750746723e-05
-1.25728799138415e-05
-2.26807312425845e-05
-2.75408377348254e-05
-2.69121000916926e-05
-8.00960207210481e-06
5.38843536132719e-06
-2.17197833395317e-05
-2.0935900182491e-05
-1.32444007099083e-05
-2.2340702640181e-05
-3.56166445333172e-05
-1.34948927574973e-05
-3.42083178412872e-05
1.00728780511286e-05
-2.47651729607507e-05
-2.12911069055424e-05
-2.04785335137612e-05
-2.66042472847008e-05
-1.17370618979885e-05
-3.14418323804346e-05
-2.16492916827011e-05
-3.07581394981234e-05
-2.22873658483537e-05
-2.17198715532046e-05
-3.279031135974e-05
-3.22117608714037e-05
-3.51012885063854e-05
-4.15753436054005e-06
-2.38794256069518e-05
-1.57835870204345e-05
-4.87475334530512e-05
-4.66531305037305e-05
-2.30374126406992e-05
-2.59707165107904e-06
-1.27525178763589e-05
-5.41828543138059e-06
-1.26593505296867e-05
-2.72468997508459e-05
-2.28703689662207e-05
-1.17893514642579e-05
-9.51917640295695e-06
-1.59494035102498e-05
-2.94903262961213e-05
-7.92759342500116e-06
-1.4451585515975e-05
-1.71002158414587e-05
-2.66132589191515e-05
-6.24831912147083e-06
-2.06798893626942e-05
-1.52164361586448e-05
-4.07992271524998e-05
-1.8033931404267e-05
-2.39705401274329e-05
-3.36454743307914e-05
-2.04679793358746e-05
-3.76759513822348e-05
-2.64564689907117e-05
-7.9448488033755e-06
-1.65127560919004e-05
-4.47285524936918e-05
-2.57577358275538e-05
-1.45010567849034e-05
-4.41088545907377e-06
-2.13050397342083e-05
-1.9714162313728e-05
-2.81919033803204e-05
-7.50824917603443e-06
-2.09438643489823e-05
-1.61085078262068e-05
-2.19730836663e-05
-2.45796513230175e-05
-6.97914098297783e-06
-3.99152925267321e-06
-3.26357677246985e-05
-2.84636064139006e-06
-2.6042846842684e-05
-3.29931377964344e-05
-3.67105484318438e-05
-4.6531003006652e-05
-2.16129978569961e-05
-6.68456325470122e-06
1.03211254050262e-05
-3.09434803411402e-05
-2.20450857752341e-05
-4.26181467198239e-06
-1.83507381199314e-05
-1.40837101867807e-05
-1.80680797595356e-05
-2.25579816554142e-05
-1.95185204590104e-05
-3.38282038985463e-05
-1.07437955244326e-05
-4.63319758833708e-06
-1.59716509326261e-05
-1.52096525940431e-05
-1.56595467599401e-05
-4.37763780077579e-06
-1.55217369172562e-06
-2.45028121511081e-05
-3.10065572810861e-05
-2.96778711282154e-06
-4.18925032639082e-05
-2.51626271186311e-05
-1.83582458381926e-05
-2.96404286765721e-05
-1.20060469607867e-05
-2.4749894676586e-05
-2.58795650654529e-05
-2.78414999809726e-05
-2.00606684247796e-05
-6.71213025916392e-06
-1.06751652411049e-05
-1.2119506872585e-05
-1.92828608384253e-05
-6.0404634552927e-06
-1.70027784577972e-05
-3.12353095637013e-05
-7.22112456354176e-07
-1.59491987006541e-05
-1.71845368054057e-05
-2.45348659621417e-05
-4.85637183100484e-06
-3.52672849818907e-05
-3.22608947441461e-05
-1.62865683746905e-05
-1.52755242818769e-05
-1.2804459569842e-05
-2.34633430362442e-05
-2.77604686037548e-06
-2.287834988948e-05
-5.1457049091592e-05
-1.39599213571449e-06
-2.88689233413097e-06
-4.10915022090169e-06
-2.04881841662655e-05
-5.6334222927557e-05
-2.53511842902412e-05
-1.7799964643844e-05
-1.55387470565981e-05
-5.61878544190573e-06
-5.08046594525229e-06
-1.72963719693778e-05
-1.09544992898161e-06
-4.88627023423149e-06
-2.24328672310211e-05
-1.55789186492923e-05
-9.92370470432971e-06
-1.1186556474615e-05
-2.91235489433347e-05
3.20024927216121e-06
-1.71312605637152e-05
-1.97860589613516e-05
3.31752321434186e-06
-1.87083168246878e-05
-5.36749563956661e-05
4.72636219120182e-06
-4.40302250786907e-05
-2.24470708269356e-05
-1.94282869775027e-05
-8.90325477753483e-06
-4.17957896605717e-05
-4.78714908458675e-05
-2.57520707522324e-05
-2.19788863078791e-05
6.41765392517316e-06
-1.55385367552354e-05
-2.28322277853525e-05
-3.45802714568249e-06
-3.2283653781793e-05
-2.16515377051115e-05
-3.43680218276329e-05
-2.37307777794566e-05
-1.11276034908185e-05
-3.03616228791948e-05
-2.81809773555842e-05
-1.62743857993197e-05
-3.98986669385127e-05
-2.13271410123156e-05
-3.33134174593016e-06
-9.23916050065207e-06
-4.9177493698007e-05
-2.89534172583459e-05
-2.36363365482364e-05
-2.67084084253878e-05
-4.0544335045237e-05
-3.27529744467775e-05
-2.35085381009275e-05
-1.48104756231951e-06
-3.8257510536256e-06
-2.91146237846287e-05
-2.22939599997434e-05
-2.28348314874868e-05
-1.83511694038684e-05
-1.66502561463324e-05
-4.65446495827864e-06
-2.13995062486874e-07
-9.08566772968217e-06
-8.04593291786018e-06
-9.60799478725603e-06
6.65034436266143e-06
-1.11100109494889e-05
-1.67421337396546e-05
-1.51075944757533e-05
-2.4702088752174e-05
-1.76638513060488e-05
-2.26055729091247e-05
-2.30123289031773e-05
-3.11166958896636e-05
-2.80745756446694e-05
-2.05044336981927e-05
-2.29774081404044e-05
-8.75111206600721e-06
-2.24688189484025e-05
-2.90140966456944e-05
-2.63568050427421e-05
-2.63722181238623e-05
-1.60930426153267e-05
-1.82981882636326e-05
-2.27531540494124e-05
-1.91043054163485e-05
-3.67760617234355e-05
2.08099792008157e-06
-2.14032831312988e-06
-2.16479598478572e-05
-1.6175143359155e-05
-9.6224212051506e-06
-3.02135413661706e-05
-9.80106747215468e-06
-2.619488291385e-05
-1.85327703733293e-05
-2.67157637434518e-05
-1.58144236326368e-05
5.16153510281005e-06
-2.11363407997587e-05
-1.57511849193551e-05
-2.10249063284997e-05
-1.86079350647546e-05
-3.93640269657628e-05
-1.2754554870405e-05
-3.41904063853274e-05
-4.02872711154093e-05
-1.47909494948655e-05
-3.48322266450916e-05
-3.63412921366243e-05
-2.4536273091012e-06
-1.70907377321169e-05
-4.92978609622046e-05
-2.17794160041811e-05
-3.06092970931165e-06
-1.43437445913442e-05
-2.33583577184246e-05
-4.91398051454438e-05
-1.28954230803983e-05
-3.10858118573523e-05
-9.36559437912308e-06
-2.56455102169721e-05
-3.85050848024345e-05
-1.93296182000011e-05
-3.11118416396361e-05
-2.83124842504535e-05
-1.57148360641333e-05
-8.51814077840685e-06
-9.69547832920458e-06
-5.97403119903533e-06
2.44851492735345e-06
-2.4786587576878e-05
-3.47941208052618e-05
-8.36692863604173e-06
-1.28514810626663e-05
-1.98007229516813e-05
-1.39775868702235e-05
-3.14695458586007e-05
-2.98118719244852e-05
-2.35745349833138e-05
-1.07568744503289e-06
-9.06756561673014e-06
-2.89025176033307e-05
-3.01325745869251e-05
-2.72731590351911e-05
-2.03454089525958e-05
-3.79518102898989e-05
-6.90446172701678e-06
-2.47999979841247e-05
-2.48302037873828e-05
5.34041281680164e-07
-1.15184772342293e-05
-3.33611992028218e-05
-1.28595868934176e-05
4.92827930121848e-06
-2.78472714041627e-05
-2.3570267303262e-06
-2.84358127503505e-05
-2.70632129901364e-06
-9.7201061639858e-06
3.95383777325367e-06
-6.67481324217823e-06
-2.14105715543142e-05
-1.18851322546199e-05
-5.69148926870003e-06
-1.43262135436112e-05
-2.97945783095067e-05
-2.2415488715389e-05
-2.65551155039109e-05
-3.75654663789823e-05
-2.21610263838541e-05
-1.1584271906335e-05
-4.1553995456072e-05
-1.93810301136461e-05
-1.78902807498099e-05
-3.60385437463762e-05
-8.01292644189534e-06
-1.71552301417463e-05
-2.61816481632056e-05
-9.9373640771425e-06
-2.74213896957508e-05
-1.9329320098929e-05
-3.82475267550217e-05
-4.87721110615642e-05
-3.28396006911915e-05
-1.96356859513554e-05
-3.04229935594612e-05
-2.98914043069489e-05
-2.1726545381514e-05
-3.84488015373837e-05
-3.18243960753236e-05
-1.97129055945394e-05
4.49695770066702e-06
-5.04889017944405e-06
-1.79502343350141e-05
-3.80615869110239e-05
-2.46261657152276e-05
-4.04669719931749e-05
-3.83300631467251e-05
-1.64187911217786e-05
-6.3247660435511e-06
-2.08401418399172e-05
-3.27908386216563e-05
-1.36346065128862e-05
-2.05213895204371e-05
-1.69903194352847e-05
-1.82189910876427e-05
-1.65638848922004e-05
-1.97616373074776e-06
-1.72549931263348e-05
-3.92164378010484e-05
-2.27919794887236e-05
-3.43312716983826e-05
-2.35553771614607e-05
-1.94390468650517e-05
-1.72551700590597e-05
7.29976137307295e-06
-4.89265407510987e-05
-1.94663833885205e-05
-4.15711888665913e-05
-2.0995531621253e-05
-1.26440087337366e-05
-7.56803672413177e-06
-1.67042287566296e-05
-1.40291974477178e-05
-1.54093235518985e-05
-1.98038184222176e-05
-1.58787158099557e-05
-2.54889279515274e-05
-5.27070626169497e-06
-2.25862371336911e-05
-6.17631576364306e-06
-7.68296278548812e-06
-1.84179642590107e-07
-3.13678957591457e-05
-1.69119620844065e-05
-1.69281244090252e-05
-1.41970835939438e-05
2.41104510627012e-06
-2.62057505466888e-05
-1.65059708833744e-05
-1.76775193788388e-05
-2.66002286439182e-05
-1.81074864131801e-05
-1.48993321348215e-05
-2.43036680903501e-05
-1.9377498384699e-05
-2.55692105909637e-05
-2.48220951261019e-05
-2.90139121720797e-05
-1.90967450064518e-05
-1.7854705608405e-05
-2.56103895630916e-05
-1.93446662504912e-05
-3.84977991985993e-05
-1.68070215842135e-05
-4.07488712648784e-05
-9.05468439774804e-06
-1.08924223170226e-05
-2.17515816667035e-05
-2.24549362665933e-05
-1.65193150186432e-05
-1.98670627603463e-05
-1.38001682028411e-05
-1.75425024011577e-05
-4.96539778958303e-05
-2.35675764400594e-05
-2.54761981931238e-05
-1.56477253566129e-05
-2.71915213507474e-05
-4.04826014996587e-05
-3.11041476831969e-05
-3.72409764389184e-05
-1.95842411061002e-05
-6.40515398366229e-06
-3.0460309496794e-05
-3.16788381828568e-05
1.83944001858955e-06
-3.35623685171159e-05
-1.86293469010835e-05
6.43765158012545e-06
-2.19367435597913e-05
-2.93481556396135e-05
-2.09169912540409e-05
-9.27634762730862e-06
-4.91033387570803e-05
-2.5043898207028e-05
-3.54497458557112e-07
-4.73561038412663e-06
-3.75522916953214e-05
-3.6225990490166e-05
-2.39957147959618e-05
-2.13134680566069e-05
-2.02530008482316e-05
-3.20695854749719e-05
-1.30417218520533e-05
-1.91723688162989e-05
-4.64302437485389e-05
3.28067952744639e-06
-2.50011745225012e-05
-9.37501020541818e-06
1.2921806511507e-06
-7.42286586796432e-06
-2.46063739586809e-05
-1.09881686646064e-05
3.54098559318994e-06
-1.33406640553736e-05
-1.29978217655459e-06
-4.10538527370621e-06
3.54199909731898e-06
-3.022952607715e-05
-7.42422567752107e-06
-2.24678772802275e-05
-2.2132704498039e-05
-8.88367357110086e-06
2.1377827340038e-06
-1.44413768181311e-05
-1.8965034014898e-05
-2.07694871614388e-05
-3.25156371239568e-05
-1.19180099859333e-05
-5.62851328771097e-06
-1.54939124241863e-06
-3.0973908899392e-05
-1.54394928169477e-05
-2.43104398079107e-05
-2.23179045824984e-05
-2.16815959153604e-05
-2.52562063634825e-05
-1.83776068756407e-05
-2.43946677743064e-05
-1.75113828253102e-05
-2.76561751305861e-05
-2.39299383424439e-05
-8.39290694952838e-06
-2.36453532643022e-05
-1.33044531177888e-05
-1.60708790470326e-05
-1.66087148447239e-05
-2.30332822505056e-05
-1.19516087022923e-05
-2.71807984577462e-05
-1.89656677510622e-05
-1.556782918063e-05
4.3087127710089e-08
-1.18950926594572e-05
-2.80170693689086e-05
-2.66841593690307e-05
-3.34603747852504e-05
-4.44582844701992e-05
-3.39125624883342e-05
-1.74910211355777e-05
-1.00228782222524e-05
-3.93287877177798e-05
-2.37794194915518e-05
-1.2879244166438e-05
-2.54857861228655e-05
-3.60454919327133e-05
-2.37797103931843e-05
-3.03859353558839e-05
-1.58013517638028e-05
-2.68994748738786e-06
-1.72589455734982e-05
-1.86904694944091e-05
-1.86730929702926e-05
5.66624165653822e-06
-2.51216925140431e-05
-7.62423807181864e-06
-3.49744474126367e-05
-3.29891715657e-05
-4.18678235793969e-05
-1.66544289750981e-05
-2.27692984710556e-05
-3.02241198162996e-05
-2.03707638857719e-05
-2.49577868717034e-05
-3.54775553190427e-05
-4.55143810859822e-05
-1.99430000247387e-05
-3.10205061556855e-05
-2.18657275945506e-05
9.65398044837874e-07
-4.33514214158904e-05
-2.4298236098089e-05
-9.46055460841809e-06
-1.22964686933681e-05
-1.94894025639746e-05
-1.88936888337044e-05
-2.25244086314744e-05
-2.945304398393e-05
-2.51282233512909e-05
-8.72453538061368e-06
-1.02419013564384e-05
-8.2497908395138e-06
-1.55684406811361e-05
-2.82125642227812e-05
-4.65415835134779e-06
-1.40163863235999e-05
-8.7149730400265e-06
-1.21777363405677e-05
-9.78692354034708e-06
-1.47988738794993e-05
-9.49028254510834e-06
6.08421672898351e-06
-4.29199078974988e-05
-2.19677788587031e-05
-3.26865994652938e-05
-8.22553131693216e-06
-2.71773159179591e-05
-2.03799851784779e-05
-1.46254924567356e-05
-1.64406152201499e-05
-1.42230409477235e-05
-1.52861949162423e-05
-3.65064200417105e-05
-1.3695972394112e-05
-2.75754522330731e-05
-9.98213397680489e-06
-3.30867406428983e-08
-1.06557738531497e-05
-1.91505236206193e-05
-1.80166865573982e-05
-3.04669638782251e-05
-2.03121350739683e-05
-3.58751995485741e-05
-2.54773483871257e-05
-2.97546763146114e-05
7.86068192246081e-06
-2.09477516706514e-05
-2.92376535500048e-05
-9.84387496979734e-06
-5.48396620443017e-06
7.0308799201286e-06
2.97994360348812e-06
-3.70740964987548e-05
3.54252423032339e-06
-3.36083159319865e-05
-3.10784234737275e-05
-3.99025053302318e-05
-2.30727260223291e-05
-2.22912628427206e-05
-4.53802630588435e-05
-1.70539558958959e-05
-1.76809373741747e-05
-1.0544834553824e-05
-2.82270418914603e-05
-2.3034042518631e-05
-4.13264251904363e-05
-2.14285278507301e-05
-2.87538663915338e-05
-5.42223868654286e-07
-2.13939282989429e-05
-3.49373421749388e-05
-3.33997478333443e-05
-1.56222734539254e-05
-2.16567543616283e-05
-1.26976281380846e-05
-4.77861705046514e-05
-1.26010909184085e-05
-1.13920476540093e-05
-2.3677916589603e-05
-3.02847706494208e-05
-2.55887001482762e-05
-3.49683204133326e-05
-2.24998155871853e-05
-3.44730150110524e-05
-4.38507902748522e-06
-2.49080396196879e-05
-4.59141940586248e-05
-2.75203783157849e-05
-4.28999944041116e-05
-1.14431506163755e-05
-8.6819981689908e-06
-2.51471291424828e-05
-1.5137575105671e-05
-1.85938268403741e-05
-2.84525362461463e-05
-3.36672022050897e-05
-1.73854346031889e-05
-2.11280011221728e-05
-8.59614611875362e-06
-1.7217981798003e-05
-1.1295618443229e-05
-2.79336194124505e-05
-1.0475804413349e-05
-2.28367907440098e-05
-1.40522548325771e-05
-1.01756702332886e-05
-2.82829316777293e-05
-1.11897057764787e-05
-1.61706466945355e-05
-3.84532613157527e-05
-3.73930392865059e-06
-2.76238529816424e-05
-6.86161631880365e-07
-3.50694483546092e-05
-1.15327548759888e-05
-3.4057039614635e-05
-1.06569982264731e-05
-2.06116361777972e-05
-4.30175007173421e-05
-1.08031192790306e-05
-2.19616657760444e-05
-2.61127519840945e-05
-5.10320500403175e-05
-3.11016839380947e-05
7.67384947985087e-07
-2.46981214280775e-05
-4.90570168246803e-05
-9.94202603707231e-06
-2.61367208946334e-05
-2.89543304576071e-05
-1.92638111144903e-05
-3.16632989907646e-06
-4.23790581708498e-05
3.35392459422695e-06
-1.70859525016528e-05
-2.59002194331994e-05
-1.78270225134006e-05
-7.41781051279949e-06
-1.37517387449495e-05
-2.77824678422286e-05
-2.1570566435384e-05
-1.80963502016444e-05
-2.65512765916318e-06
-1.4628898008034e-05
-1.49841605076352e-05
-1.47717521566885e-05
-2.02221207661498e-05
-3.34902971839834e-05
-2.25175177450927e-05
-3.05248199146303e-06
-2.70534533883596e-06
-2.24478952526211e-05
-1.70063158004007e-05
-9.41546319425785e-06
-2.82155984816843e-05
-2.77109396749319e-05
6.48879442018509e-06
-4.03911884557425e-05
-9.60333556024859e-06
-3.34440772236632e-05
-1.9188411857466e-05
-3.30770040690066e-05
-6.63940551366525e-06
-2.16799492282652e-05
-8.80523692606701e-06
-3.121498557919e-05
-5.96799309021311e-06
-1.65246311417185e-05
1.06506067557771e-05
-2.97493217654918e-05
-5.44955537008648e-06
-2.50070881571223e-05
-1.92483815497084e-05
-4.01243451425025e-05
-2.69809151134056e-05
-1.396303667393e-05
-1.00177299134587e-05
-2.50047882802238e-05
-1.07030385269231e-05
-2.55740851723565e-05
-1.50219563609103e-05
-3.68131875212988e-05
-1.25214085994792e-05
-6.96218704847799e-06
-1.72364138176451e-05
-2.27833050170809e-05
-1.16127441139861e-05
-2.64516802540102e-05
-1.19700478833705e-05
-1.73782846771153e-06
9.14134002978126e-06
-2.19532011564467e-05
-3.78580626602589e-05
-3.61122112468489e-05
-1.70107463523794e-05
-4.26323051989277e-06
-1.53999165774406e-05
-3.58298854591501e-05
-2.05987602163122e-05
-3.27465727708234e-05
-1.82100220582147e-05
-2.18185141960447e-05
-2.17259604541051e-05
-1.28498552345478e-05
-1.33420555906386e-05
-2.25703629384264e-05
-2.35617762770968e-05
-2.24295853206766e-05
-3.76576090241755e-05
-1.66620692427046e-05
-4.18367204572476e-05
-2.47377785692161e-05
-2.78441640706409e-05
-2.52761700033279e-05
-3.61143790809192e-05
-3.79968702859826e-05
-2.45030023626498e-06
-1.77539909176847e-05
-7.02545008810506e-06
-2.32349045215432e-05
-3.71799829900803e-05
-2.68185117941922e-05
-2.93004330129781e-05
-2.44290385980021e-05
-3.07082280876173e-05
-3.26603745280886e-05
8.91618340148272e-07
-1.46324445646859e-05
-1.87981230676437e-05
-1.99065101777172e-05
-1.15704574336439e-05
-2.50146585992595e-05
-2.20514443890919e-05
-2.10459817524994e-05
-2.65382017752832e-05
-2.04815417437543e-05
-4.72614803877718e-05
-2.89880519694957e-05
-2.20413683522645e-05
-2.98425142400953e-05
-1.45282283129378e-05
-4.15862963679765e-05
-6.647912126117e-06
-3.10422835230872e-05
-2.60085639051545e-05
-1.24648292601274e-06
-1.84333675920535e-05
-1.88275652883261e-05
-2.18356069893169e-05
1.5830685053331e-06
-6.10194963044665e-06
-1.7540175788799e-05
-9.28188070893479e-06
-2.00646187280165e-05
-3.80537570454726e-05
-6.997699016217e-06
-3.97769541353862e-06
-2.55011468263986e-05
-1.84620311072205e-05
-1.91881796138194e-05
-1.22165606920005e-05
-2.78605592474041e-05
-2.53184032780447e-05
-1.27515708720434e-05
-1.86136770724177e-05
-3.72505966007817e-05
-7.11710997508958e-06
-2.20280817638514e-05
5.50402022459886e-06
-6.67663302338201e-06
-6.84487494876347e-06
-1.78740454192088e-05
-3.63753549660023e-05
-2.34935438066152e-05
-1.16744437784994e-05
-3.0934973120636e-05
-9.90219070301982e-06
-1.85511402204323e-05
-3.47110397178071e-05
-3.3244334014215e-05
-2.80271681509127e-05
-4.1409111313976e-05
-2.61579183675829e-05
-2.20359482444846e-05
-2.23307835025795e-05
-2.49865119227972e-05
-2.4477005034902e-05
-4.14553623523146e-05
-2.69598923701758e-05
-4.65020220389235e-05
-9.63770123346801e-06
-4.05620260134394e-05
-2.50766850873349e-05
-1.01173371083524e-05
-7.99647952466208e-08
-4.31571851581775e-06
-1.18771611052283e-05
-2.26106183139119e-05
-1.87155001977665e-05
-1.40306452406337e-05
-3.96472056637647e-05
-2.67948786833643e-05
-9.34745881724977e-06
-2.42251152409403e-05
-1.60097477425798e-05
-1.10512879284907e-05
-3.30259494655331e-05
-2.00468232053511e-05
-3.44914067420503e-05
-2.29921132509209e-05
1.869522668762e-05
-5.69922559591204e-06
-3.94642741159302e-05
-7.07913670929082e-06
-6.21178181607538e-05
-4.3090875592106e-07
-2.08354581306206e-05
-2.18446990160736e-05
-6.6582575254969e-06
-1.15057250423381e-05
-1.3564402699199e-05
-3.97524525536448e-05
-1.88616466052672e-05
-2.90413984234251e-05
-2.21901175849506e-05
-9.54212887740262e-06
-2.20536565571313e-05
-2.68107527240607e-05
-4.40115802870975e-05
-2.02386283175586e-05
-2.42057214014713e-05
-3.58509071053998e-05
-1.83849197903322e-05
-1.78959205885026e-05
-2.92336123563606e-05
-1.48727997731806e-05
-1.73138949387487e-05
-2.69881531324001e-05
-4.35960921521005e-05
-7.086057671322e-06
-2.48969104848546e-05
-3.80484632097597e-05
7.2882001134799e-06
-4.00698798202467e-05
-1.50535934678794e-05
-1.82294945559093e-05
3.17882976317564e-06
-2.56253129317088e-05
-1.96388774589251e-05
-1.03537118998128e-05
-2.20163381044357e-05
-1.43772095707797e-05
-2.72360769312291e-05
-1.42474142922325e-05
-1.94503904508776e-05
-3.26977197908896e-05
-2.95643366844321e-05
-3.01964664235683e-05
-3.08744704516564e-05
-3.27438760439666e-05
-1.14128974654404e-05
-3.29575510494477e-05
-3.95966084874649e-05
-2.32976768852312e-05
-3.24075283714197e-05
-4.03236459237981e-05
-2.00668832430176e-05
-3.28848910921153e-05
-1.70382102682025e-05
-2.31228036637125e-05
-7.74085822771476e-06
-2.46992079358989e-05
-3.47162684574865e-05
-2.23489862625825e-05
-3.38329732603662e-05
-1.86553934894925e-05
-3.55139019360068e-05
-2.616348967178e-05
-2.44910210529665e-05
-4.0017660790682e-05
-2.05045652343197e-05
-2.96230166778964e-05
-1.08352718165615e-05
4.73326331269482e-06
-2.88551077305686e-05
-2.46502057390474e-05
-2.12985858499444e-05
-5.39503499377084e-06
-3.45758567760605e-05
-7.85768978181585e-06
-1.39757092081045e-05
1.19379197557141e-05
-3.89064783345012e-05
-1.02991661772125e-05
-3.32819123436965e-05
-3.13579604078361e-05
-1.89759120879896e-05
-1.25372903053595e-05
-2.94655158772111e-05
-3.50262903634355e-05
-3.34451269202303e-05
4.4996414822217e-06
-3.31406168092234e-05
-4.27922372190157e-05
-1.74139098406294e-05
-3.3294632802125e-05
-1.62150578916973e-07
-5.10864189566616e-06
-1.44866933320372e-05
-1.85633002706457e-05
-2.21659720149634e-05
-2.50085330240911e-05
-9.20439928654351e-06
-2.70468651783419e-05
6.08011043570606e-06
-3.20246681945234e-05
-1.35153530779389e-05
-2.0745335691669e-05
-1.8801880065381e-05
-2.02964915182309e-05
-4.44637841099755e-06
-3.64199454438474e-05
-3.14103395700242e-05
-1.4462374462539e-05
-9.12988723690144e-07
-3.31239857987743e-06
-2.37007770555705e-05
-2.46158302277151e-05
-1.51819214618276e-05
-7.19235040655597e-06
-7.78874205560906e-06
-2.60016918194427e-05
-9.38844270348897e-06
-2.92200797951697e-05
-1.86580366248461e-05
-1.36945522535475e-05
-3.29788742147199e-05
-2.21404199880775e-05
-9.2043283256857e-06
-3.02848311245416e-05
-2.82234318788545e-05
-6.36558145049204e-05
-1.7799673617186e-05
-2.52896784672821e-05
-2.40315866482359e-05
-2.32579140723008e-05
-4.77961085714776e-06
-4.62499382988139e-05
-1.74572840808651e-05
9.46778360897156e-07
-2.24115483828112e-05
-1.0143075739733e-05
-1.88414054036216e-06
-2.71751487946738e-06
-2.66776564175706e-05
-3.04494398750473e-05
-2.50772378824064e-07
-1.09926854723534e-05
-5.46632274100016e-06
-1.25699020463461e-05
-2.38185623135068e-05
-8.70824194398745e-06
-4.2186746717864e-05
-2.5280623797286e-05
-9.23831039268254e-06
-9.94321705880636e-06
-1.83557134057208e-05
-3.07732097680234e-05
-1.76149919072956e-05
-5.6117269796302e-05
2.66424773876521e-07
-1.35958509124207e-05
-2.07495050255849e-05
-1.57588747565652e-05
-3.80369033048777e-05
-1.40117281503714e-05
-2.74807518965055e-05
-9.1040498780354e-06
-1.80539487837743e-05
-1.15503431916881e-05
-1.8951800799607e-05
-3.77658898249766e-06
-6.29505613022486e-06
-1.97212783325346e-05
-2.96826631621366e-05
-3.76566451245966e-05
-1.85763162952456e-05
-3.35493453896978e-05
-1.41208824933768e-05
-1.31076536992589e-05
5.76579249578109e-06
-1.78105337348066e-05
-1.68336457220024e-05
-1.23264033194794e-05
-1.25585947429066e-05
-2.50307301109947e-05
-3.1073176184734e-05
-3.2114519695246e-05
-1.81073596824967e-05
-2.96211457014159e-05
-1.3050976311968e-05
-1.49063579358459e-05
-1.67852904088628e-05
-5.32746213474753e-05
-1.85590655496819e-05
1.15703669601339e-05
-1.74698788928433e-05
-3.82687895608434e-05
-1.52255105105958e-05
-3.25478165452779e-05
-3.37951807965449e-05
-3.22169334751834e-05
-3.29211485682314e-05
-3.31702280733513e-05
-2.59480040108695e-05
-2.4458184236295e-05
-4.22024421848364e-05
-1.35419805858228e-05
-2.33691605092641e-05
-1.52193135652831e-05
-1.24383676578044e-05
-1.97472364806326e-05
-9.42022556745841e-06
-3.20600588141077e-05
-2.29453972671543e-05
-1.44220993185249e-05
-2.07689813048188e-05
-3.58129653307735e-05
-2.77575557118289e-05
-2.31940890561524e-05
-1.94638120364633e-05
-2.41828149427325e-05
1.10091771371703e-05
-2.56510177612955e-05
-2.67375669890455e-05
-1.87379037399559e-05
-2.28931315888897e-05
-3.33201067634436e-06
-1.20992632617388e-05
-1.4045614586344e-05
-2.26236151234774e-05
-1.95683136000156e-05
-2.08081793624249e-05
-2.42877357852816e-05
-3.99451400598443e-06
9.88842724455284e-06
-1.7037193880492e-05
-2.73568129950769e-05
-1.98880431231502e-05
-7.21893622515738e-06
-2.0579669252045e-05
-1.77308561326257e-05
-2.89840161010263e-05
-3.26428849054874e-05
-3.46430187795354e-05
-2.42328929028821e-05
-2.00522106603101e-05
-2.12281050849415e-05
-2.947573201086e-05
-3.79764481403775e-06
-1.92612490236482e-05
5.8295113376383e-06
1.00572885315565e-05
-1.71404945225642e-05
-1.39932269426473e-05
-5.13761999035577e-06
-2.53223547135621e-05
-2.22288124407339e-07
-1.39003703632032e-05
-3.39550353325518e-05
-9.67624870042437e-06
-3.42071931952493e-05
-1.35478520429744e-05
-3.1466095681923e-06
-2.92867723827432e-05
-3.64138701264727e-06
-2.22068736633473e-05
-2.46273908814043e-05
2.40651255154811e-05
-4.47931484964811e-06
-1.38229263425001e-05
-5.2095667574045e-06
-2.06717457835002e-05
-9.03252387303729e-07
-2.153878263162e-05
-2.89243671108917e-05
-1.77998990985004e-05
-1.43053276144248e-05
-1.96645406535114e-05
-9.45199715665208e-06
-1.54171846516893e-05
-2.25414032015961e-05
-1.10823370124776e-05
-1.67385881705198e-05
-2.13554274719564e-05
-1.09052598856679e-05
-1.96693170437379e-05
-2.20741525599235e-05
-1.42031377723688e-05
-2.85026422352589e-05
-3.00184874801361e-05
-1.91012561885234e-05
-2.03592200808996e-05
-1.05422772494022e-05
-8.06228576683507e-06
-1.3869958937393e-05
-1.93729666042325e-05
-1.12006253787602e-05
-2.30369766502533e-05
-1.50239855678255e-05
-1.30827150324789e-05
-3.61806070701553e-05
-1.59376095787117e-05
-1.0222521908253e-06
-3.40933471364806e-05
-1.42462886779023e-05
-2.76577443505785e-05
-4.60165559709375e-06
9.35542708344717e-06
-2.55067335216318e-05
-4.11580719710494e-05
-1.56950020219272e-05
-1.67195991023901e-05
-1.6133994363328e-05
-3.19006969088404e-05
-2.7605671561762e-05
-2.78811291039046e-05
-7.01908505728935e-06
-3.70997086362594e-05
-1.80622249064418e-05
-1.59980958697731e-05
-3.37903537483405e-06
-5.13866522049261e-06
-2.9737878007272e-05
-1.13900587256447e-05
-1.68647725221858e-05
-4.51959617334817e-05
-1.76479090533423e-05
-2.32050599062696e-05
-1.68024351409035e-05
-8.86901928262142e-07
-1.59607907932501e-05
-1.80501758550918e-06
5.98120169818303e-06
-1.03824649154053e-05
-1.24869182653056e-06
-1.66037950218931e-05
-8.04509293244759e-06
-3.00774201969268e-05
-1.26476459277941e-05
-1.11991112673424e-05
-2.39336459799881e-05
-2.04955961751339e-05
-2.33911675782628e-05
-3.47318612400666e-05
-3.07854825299635e-05
-2.98734594944317e-05
-1.6336663532326e-05
-1.4815784617027e-05
-3.71259891736261e-05
-3.1361879482934e-05
-4.58388680231007e-05
-3.13575499593599e-06
-4.44672871465818e-05
-2.42632280953358e-05
-2.89659883169765e-05
-1.57649799873918e-05
-2.42622721043631e-05
-2.31665682050085e-05
-2.12956029823811e-05
-1.50627071880385e-05
-6.8362206274485e-06
-9.4593455343318e-06
-1.70351415662577e-05
-1.77006741781048e-05
-1.72831782345041e-05
-3.40000906105607e-06
-2.77375519444064e-05
-3.36465318778344e-05
-2.97236188200162e-05
-3.75718804260984e-05
-2.16967419129367e-05
8.90919909601428e-07
-1.8438641548936e-05
-1.55539581237504e-05
-2.83878906916613e-05
-3.1057160563097e-05
-1.34691944513463e-05
-1.23867554927612e-05
-1.38066764762566e-05
-1.18931471675972e-05
7.73741916950446e-06
-3.11948821671334e-05
-8.0095805902148e-06
-1.69844092364438e-05
-2.76214413786917e-05
-2.35412812004648e-05
-2.90183486370528e-05
-3.28709894909544e-05
-3.37373142693318e-05
-5.34419700049613e-06
-1.44647690592194e-05
-2.16174382155154e-05
-1.54415292502235e-05
-2.17382256345056e-05
-6.73689764517126e-06
-1.71569678850403e-05
-1.70496291195109e-05
-1.47434848133604e-05
-3.06615783018891e-05
-1.93376947640041e-05
-3.27705158587605e-06
-2.04212711343135e-05
-1.7388537865888e-05
-2.39334141999356e-05
-2.95700321881478e-05
-4.66256254167042e-05
-4.02369228331946e-05
-2.66867177305772e-05
-2.67786164010394e-06
-1.95968872787925e-05
-6.51522094225659e-06
-3.60799984969255e-06
-1.69019025999728e-05
-1.09440089049271e-05
-2.78325013550156e-05
-2.96773629826629e-06
1.11374609134551e-06
-7.67132471694224e-06
-3.31011927327726e-05
-8.86713566651676e-06
-6.79209255476619e-06
-9.50062476786325e-06
-4.16238490388823e-05
-1.54781475651015e-05
-1.3642478130684e-05
-1.10620318323883e-05
-3.44399166622976e-05
-1.86904429565934e-05
-2.05304286739166e-05
-2.48612561736318e-05
-3.03871164379135e-05
-5.69245498340516e-06
-1.34993166365478e-05
-1.13103332750703e-05
-2.40612814942838e-05
-1.97303117667009e-05
-6.86145611086583e-06
-2.50287651259951e-05
-3.71303752939359e-05
-2.2156614707063e-05
-3.95146705713488e-05
-2.57048815645872e-05
9.30253177002115e-07
-1.07915989198278e-05
-3.92069208521349e-05
-2.5940145066534e-05
-2.17042487506172e-05
-3.69295146417213e-05
-3.17751646021769e-05
-1.22891599646126e-05
-2.59948241605614e-05
3.18651619387742e-06
-1.10346848586973e-05
-1.54268712875726e-05
-1.35444228353196e-05
-2.345858793857e-05
-1.1141999594857e-05
-3.95528016760084e-05
-2.4797784356758e-05
-2.13441541082315e-05
-3.41642093634601e-05
-1.77174622610203e-05
-2.1973763396113e-05
-2.61500120667204e-05
-2.14163948713359e-05
-1.1457175633883e-06
-2.12827947358222e-05
-3.9592932513057e-05
-9.18258147855626e-06
-2.25665262290354e-05
-8.95019318584255e-06
-3.64607406372768e-05
-1.5812427665317e-05
-5.51617061850125e-05
-2.41548820449675e-05
-3.01757236843985e-05
-1.71976850911263e-05
-2.34687903961839e-08
-5.26227675879713e-06
-1.55690486194675e-05
-3.88145931968891e-05
-1.69324620196497e-06
-9.51491590605187e-06
-1.24137249488548e-05
-4.55187244790647e-05
-2.71222952312053e-05
-3.15075614395029e-05
-8.84456161355067e-06
-1.40079118176991e-05
-3.04926078426469e-05
-3.29172952710245e-05
-1.29591234699615e-05
-1.38231163039872e-05
-2.06919343645515e-05
-1.21691304637297e-05
-1.54713563801343e-05
-8.1762235802742e-06
-2.29948044764055e-05
-2.11972533919975e-06
-8.26888271747619e-06
-2.5059565004643e-05
-8.81246544582842e-06
3.46028870077381e-06
-2.06723583692908e-05
-4.06727489376832e-05
-1.63861081553923e-05
-2.39554933468794e-05
-2.4837541987548e-05
-2.9939009716207e-05
-2.00402186509635e-05
-1.76213458075217e-05
-2.09490830791222e-05
-1.74087196118562e-05
-2.6808884572552e-05
-3.7472050300648e-05
-2.01626162533571e-05
-2.01907206577122e-05
-3.36990843616268e-05
-7.75250518971024e-06
-2.92078525231799e-05
-1.02430310198917e-05
-2.04663914832795e-05
6.9378929435284e-07
-1.56813525762265e-05
-2.35429727202632e-05
-2.59479571830866e-05
-5.72709636684003e-06
-2.89782582382407e-05
-2.18910572516618e-05
-3.5993188429931e-05
-2.58746019860016e-05
-2.43804842771142e-05
7.7244669690438e-06
-4.53408599965841e-05
-4.85043622594799e-05
-3.58353961215697e-05
-2.62174739428673e-05
-2.00665571349167e-05
-3.05200750352415e-05
-3.09572101068481e-05
-1.36375381987244e-06
-1.96901096679209e-05
-2.69373995830204e-05
-1.90243567892623e-05
-2.38204484361293e-05
-4.79973418683588e-05
-1.04799718036612e-05
-1.39459302371737e-05
-9.53169858295452e-06
-2.33700131955779e-05
-2.61596113626584e-05
-2.03472720970807e-05
-9.31156191179268e-07
-3.53583550377043e-06
-1.46151088313489e-05
-8.16111633097361e-06
-1.13004788902357e-05
-3.00859674681216e-06
-2.55678979801114e-05
-3.30691861639391e-05
-2.73330632847601e-05
-2.29042061028717e-05
-2.49968955725683e-05
-2.19214051981466e-05
-8.79789075313763e-06
-2.6382227697516e-05
-2.67976738450404e-06
-2.73384839957899e-05
-1.98117838130739e-05
-1.64412796344931e-05
-2.8619443987427e-05
-1.48991832882713e-05
-3.5453479219069e-05
-1.00510143160859e-05
2.02040892915277e-06
-3.05779767988565e-05
-1.62942369827366e-05
-2.52042130568727e-05
-3.76144441150486e-05
-3.06817375002462e-05
-2.81776246050829e-05
-2.70895579747767e-05
-1.43231743368993e-05
-4.30049083121319e-05
-3.66723228446735e-06
-1.44904465592244e-05
-7.27878092036726e-06
-3.10866235380505e-05
-5.09360440065334e-05
-9.29062284807571e-06
-3.01384172062527e-05
-8.69528869813068e-06
-1.19491275657212e-05
-2.66833862966194e-05
-1.71958986109653e-05
3.23573219947048e-06
-1.96894150755279e-05
-6.41353332910066e-06
-2.71448623652947e-05
-2.59374785707069e-05
-3.9033381975114e-05
-2.10412593476602e-05
-2.39512833681655e-05
-2.095809593136e-05
-2.09314023284857e-05
-2.53834930724264e-05
-1.17476849387337e-05
-2.124437051158e-05
-7.44199183291721e-06
-1.68031946302625e-05
-2.77077059963923e-05
-2.17976443415058e-05
-2.68631456556443e-05
-2.53016478216149e-05
-1.4867871940344e-05
-3.78066869428839e-05
-2.4541668327575e-05
-2.65322343126018e-05
-4.57582269294836e-05
-2.86193265246587e-05
-2.54368017069032e-05
-2.37040096240152e-05
-2.04467216420162e-05
-2.02418205112322e-05
-4.37039258508143e-05
-2.95009214529251e-05
-5.46180384303257e-06
-2.36255268662293e-05
-1.5007297358026e-06
-5.23537297052341e-05
-1.76814359362487e-05
-2.95255474493777e-05
-4.18842565102614e-05
-1.25442976564827e-06
-4.16241943405158e-05
-1.58163728929315e-05
-1.93608966722262e-05
-3.93731203615386e-05
-1.11506866655244e-05
-2.92879018450232e-05
-1.48183816603756e-05
-2.16510302691633e-05
-3.59382433041156e-05
-1.51905783662207e-05
1.52721458644584e-05
-3.60950761426307e-05
-1.43196571972496e-06
-3.45685568124983e-05
-2.27621000531866e-05
-1.90445799646283e-05
-1.19758095633913e-05
-1.89883451392821e-05
7.0963066766258e-06
-2.71307712438873e-05
-1.05381298239476e-05
6.95935492959213e-07
-3.1240686058357e-05
-3.2165541650647e-05
-9.76093866062777e-06
1.05416014161099e-05
-5.31253738744194e-05
-2.92594649407755e-05
-5.34557604965195e-05
-8.83946897002459e-06
-1.95914057547393e-05
-2.18789224429356e-05
-8.05619694714826e-06
-2.73638453563588e-05
-2.11635611283268e-05
-1.05108975680802e-05
-2.98200439744958e-05
-1.28462114056297e-05
-3.12110437603516e-05
-1.94698799602254e-05
-2.04401042239009e-05
-3.26984033574014e-05
-2.66360027500254e-06
-2.57544616749312e-05
-2.99556019124449e-05
-1.98771111751339e-05
-2.53211556651206e-05
-3.73878963037043e-05
-1.6387721308769e-05
-1.00706492275363e-05
-2.29411024495345e-05
-4.23736864459517e-05
-4.33801933544683e-05
-2.64785115869593e-05
2.27050898048962e-07
-3.14180232850063e-05
-2.72636571587072e-05
-2.51565988212537e-05
-2.43824010560013e-05
-1.81075666742591e-05
-1.72881347750104e-05
1.64672924015206e-06
-2.30254206764099e-06
-1.38790372986713e-05
-2.03636110872126e-05
-1.57666553058059e-05
-1.29676189108355e-05
-3.9800608877695e-05
6.3865646471309e-06
-9.1935209973573e-06
-1.66793478993976e-05
-4.08132042742457e-05
1.20797042502273e-05
-2.55548102533482e-05
-2.5353481550692e-05
-1.71666069639319e-05
-2.15265800081599e-05
-1.43625955179929e-05
-3.22615834701329e-05
-1.79179236947328e-05
-1.33889494959986e-05
-2.3502061232173e-05
-1.06257463733648e-05
-7.5801911017379e-06
-1.56221997828781e-05
-2.12463285607285e-05
-1.07786924612626e-05
-4.4081726516491e-05
-4.24907142713444e-05
-1.25057047952025e-05
-2.98495414364877e-05
-2.26058076061066e-05
-2.2858786423124e-05
-1.59344333351176e-05
-3.17708525635578e-06
-2.56661327404167e-05
-3.21288608016057e-05
-2.23723845194012e-05
-1.30240810801936e-05
-3.43009610133856e-05
-1.74234340695636e-05
-3.80582494018216e-05
-8.30636530484206e-06
-3.30646991919387e-05
-2.41494976669274e-05
-2.50475289445622e-05
-1.60978005274206e-05
-3.34298999253383e-05
-5.67612422143674e-06
-1.58440546972819e-05
-1.46975220206768e-06
-1.61487632930684e-05
-2.24431415111813e-05
-3.5288669966846e-05
-1.60880664093488e-05
-3.64144027694762e-05
-2.25576214384393e-05
-2.05640501501078e-05
-6.03953993335328e-06
-1.46210355254561e-05
-6.44161040935874e-06
-1.87880954192452e-05
-7.82791428953741e-06
-1.06038611679663e-05
-7.13346795314243e-06
-3.06019829284148e-05
-2.24208313591314e-05
-9.03640829688243e-06
-1.76151469115038e-05
-3.88266625199123e-05
-4.18726345267734e-05
-4.25761450082058e-05
-3.87885281158148e-05
-3.72020227075581e-05
-2.96202400770385e-05
-3.0370857169819e-05
-3.12218212774533e-05
-2.7142231741123e-05
-1.46979615164074e-05
-2.84617982307336e-05
-1.68325673183199e-05
-1.87064314349129e-05
-2.30079341986152e-05
-1.27405698259976e-05
-1.83083247450931e-05
-2.20784203559857e-05
-4.25119775682673e-06
-2.39080786185902e-05
-1.98812300454499e-05
-2.3844816906403e-05
-2.61460017944359e-05
-1.8759543652278e-06
-8.79208663464147e-06
-3.1931375837197e-05
-1.31147884683855e-05
-2.93882226655793e-05
-3.67463913964717e-05
-2.28986665389541e-05
-2.02318219550285e-05
-9.02545998089822e-06
-3.40543153513709e-05
-5.07343584079114e-05
-4.1892633052586e-05
1.01710135219544e-06
-2.45434876110887e-05
-2.09123046710371e-05
-3.3614114268444e-06
-2.55393654626638e-05
-1.75895585825308e-05
-2.7733401100348e-05
-1.24397469399934e-05
-2.52340492554221e-05
-8.47159486722307e-06
-1.95129292442747e-05
-8.10602590951445e-06
1.00951365958323e-05
-2.55132021726599e-05
-3.08479079281516e-05
-1.59346227930632e-05
-2.10015269513571e-05
-1.97682729489656e-05
-2.6773510308378e-05
-1.26993568999684e-05
-1.48836412499645e-05
-1.4360541947499e-05
-3.95878183844307e-05
-2.81094086319443e-05
-4.90133186021999e-08
-6.85505828328294e-06
-9.22463961102545e-06
-9.24537971502706e-06
-1.95674475423813e-05
-4.98590973022838e-06
-3.7065624552138e-05
-2.59589545275303e-05
-3.04491262025413e-05
-8.70165763842612e-07
-1.3803448876915e-05
-1.86598443551866e-05
-1.52444260136939e-05
-1.50760328393773e-05
-1.67619582982248e-05
-1.04365828025795e-05
-1.37695741900177e-05
-1.25125812120393e-05
-2.0864870379389e-05
-1.66601002940857e-05
-1.41203714228399e-05
-2.65519655412895e-05
-1.35665508928423e-05
-1.31763787014698e-06
-2.75681813491194e-05
-3.02391822479677e-05
-1.63085768721901e-05
-3.79340096045013e-05
-1.57817314571087e-05
-2.77842709079834e-05
7.97966051294453e-06
-2.36781491704415e-05
-1.83481690899738e-05
-3.37292943924199e-05
-1.76046514126777e-05
-2.45006538298309e-05
-1.39511861428299e-05
-2.84817548091288e-05
-2.28192172259742e-05
-3.54997719571524e-05
-5.42822229586133e-06
-3.12761385605405e-05
-2.2995526168895e-05
-1.37744280903848e-05
-3.43808008540098e-05
-1.99510088808609e-05
-3.51540961908772e-05
-8.73438098456615e-06
-1.80983686092519e-05
-1.21401464242072e-05
-2.06036968636681e-05
-1.39388710963061e-05
-1.47958141409556e-05
-1.19784397002797e-05
-4.16212477111681e-05
-3.63558134845934e-05
-5.24660049257045e-05
-2.93760058408163e-05
-1.45468918181576e-05
-3.25154655814962e-06
-3.08529987185649e-05
-2.1451020956999e-05
-3.00292573139956e-05
-2.06969752160383e-05
-2.35414976341936e-05
-2.61322590132562e-05
6.52078919994475e-07
-3.76811738876242e-05
-4.95278346483517e-05
-1.32766780349182e-05
-1.46358304633774e-05
5.41452348717243e-06
-1.26113637386284e-05
-2.99006558890383e-05
-1.67477976055501e-05
-1.53627365630848e-05
-3.06755852602797e-05
-7.72789314281587e-06
-6.89452414495151e-06
-2.33620794182198e-05
-4.12415890667011e-05
-1.95612290269632e-05
-3.52313756746088e-06
-1.96481982105216e-05
-9.64990310865577e-06
-2.13936336528321e-05
6.66653366499026e-06
-8.50700214391473e-06
-1.5706460160498e-05
-2.90854966844713e-05
-2.18352443654014e-05
-8.98225094083137e-06
-2.70166453766049e-05
-1.01237405136788e-05
-8.62810020365556e-06
-4.08117454812021e-05
-8.6384783833502e-06
-4.44156598141603e-05
-2.78145205425727e-05
-4.05930032359491e-05
-2.22358330748224e-05
-2.10528383451902e-05
-1.71339180829454e-05
-3.44148573545048e-05
-4.96905033383559e-06
-3.92272633055388e-05
-1.8453489119946e-05
-2.11056127234218e-05
-1.9039966183957e-05
-2.94746490774974e-05
-3.0650617130211e-07
-4.10495336782042e-05
-1.78222156114258e-05
-3.1548348489717e-05
-2.59458929513672e-05
-1.88107690518716e-05
-6.37796094035733e-06
-2.43898843028963e-05
-1.92448295154221e-05
-1.68420636280425e-05
-4.45833959468639e-05
-5.67376583873731e-06
-3.45089672300215e-05
-2.35012905758392e-05
-1.61431190675915e-05
-3.1865566272077e-05
-3.29869317915577e-05
6.04245739583213e-07
-2.36315930640884e-05
-3.45425750457343e-05
-2.59636268728676e-05
-2.68569217599467e-05
-4.68974262762677e-05
-1.57991588461017e-05
-2.8800352364686e-06
-2.56119773975876e-05
-1.03261547585979e-05
-2.67397241422816e-05
-1.07658751655496e-05
-1.63508778766141e-05
-3.25116012165485e-05
-3.72617073653451e-05
-5.02503612379618e-06
-1.99512432361553e-05
-1.06134705443372e-05
-1.05646507262569e-05
-3.34377321083525e-05
-8.83658210930304e-07
-2.57056075654145e-05
-1.44494697417216e-05
-2.22303376261879e-05
-8.89075070426179e-06
2.84639381466561e-05
-2.57792700407299e-05
-2.70011485820112e-05
-1.9308297361054e-05
-1.33756147270434e-05
-3.6289491214662e-05
-3.74526249911615e-05
-1.95593447923578e-05
-8.60701321588626e-06
-1.65068048041662e-05
-1.92270055474069e-05
-2.33931455958751e-05
-2.13629640664071e-05
-2.54187957239074e-05
-3.09671254370134e-05
-1.8484558306425e-05
-3.41216942943128e-05
-1.5438044556566e-05
-3.07616032531246e-05
-2.47559346942685e-05
-2.03273009330833e-05
-3.48287125009258e-05
-2.92226708982348e-05
3.22578402191951e-06
-6.884864590049e-06
-7.09335321150995e-06
-2.29334237733071e-05
-1.24466908073291e-05
-7.84885075560592e-06
-9.86212218288696e-06
-4.13303038041336e-05
-5.35774253306357e-06
-3.11012120619277e-05
-1.70983018990132e-05
-3.52138646879521e-05
4.55681725978671e-06
-7.52504194165829e-06
-3.49225830420069e-05
-7.4201787150018e-06
-2.29965751836617e-05
-3.62873049592761e-05
-3.85372721731764e-05
-1.34315965935173e-05
-8.52802189811492e-06
-3.31028503612039e-05
-1.15714787794765e-05
-1.40418821732793e-05
-3.37294318981631e-05
-2.05201754154078e-05
-3.57404433183729e-05
-1.72511435149204e-05
-1.25787090360226e-05
7.82507801571778e-07
-2.25490649742035e-05
-1.50519980262665e-05
7.46629014235934e-06
-1.22084328213136e-05
-9.99173707770609e-06
-9.89632137704329e-06
-2.4179769906187e-05
-2.22610080376033e-05
-2.450694484178e-05
-1.63667730497681e-05
-1.94236792863012e-05
-1.06584376189112e-05
-4.54347095663643e-06
-4.66250136732577e-05
-2.42725881877206e-05
-3.43163995018806e-05
-2.13693774184247e-05
-1.42966622029961e-05
-1.93997876248061e-05
-2.18014201267702e-05
-2.3746904367253e-05
-3.11202081162778e-05
-1.37951682777513e-05
-1.95316596693861e-05
-6.68884486065272e-06
-8.25338988121069e-06
-1.7106006564207e-05
-2.8904192530272e-05
-3.15384801397398e-06
-1.08898107770794e-05
1.21793764898465e-05
-1.49663434931365e-06
-3.64113217597432e-05
-3.49093859823081e-05
-2.40762803932873e-05
-4.3620219235196e-05
-2.1971435717112e-05
-3.7751421321198e-06
-4.21577297930831e-05
1.0684548230309e-05
-9.83148624092533e-06
-7.63695616894441e-06
-1.66427730610189e-05
-1.98638743923565e-05
-1.10491497152604e-05
-3.69055599276513e-05
-2.98673052213533e-05
-1.64525012191084e-05
-1.36507033129532e-05
-2.76016408400755e-05
3.53343905164639e-06
-2.31763359737106e-05
-3.94598008092147e-05
-2.0539038104587e-05
-1.08454431027075e-05
-1.86266846575287e-05
-2.15985336282179e-05
-2.50763967822823e-05
-2.45528487563608e-05
-1.25382516497142e-05
-2.72994619023475e-05
-3.39235885646528e-05
-2.45479132753061e-05
-4.38060986574128e-05
-6.41954506318366e-06
-2.78304887537359e-05
-4.25955387895292e-05
-1.19756697924729e-05
-2.93730516723592e-05
-1.99920072286679e-05
-2.02575190323152e-05
-1.48624110711071e-05
-7.7401724985096e-06
-3.6994018618844e-05
-2.45682422193745e-05
-2.74015045983761e-05
-5.18773556260963e-06
-2.65590376963622e-05
-2.03089471141095e-05
-2.39977948316134e-05
-2.83694755303914e-06
-1.7825677839774e-05
-6.1902523417794e-06
-2.32789038364432e-05
-7.4335291495481e-06
-1.60129818848751e-05
-6.97019444183322e-06
-1.46769607900215e-05
-1.26186898132686e-05
-3.39872489553897e-05
-2.63311936412205e-05
-2.13448665243912e-05
-2.86601608473641e-05
-2.44816000372296e-05
-3.86182176548071e-05
-2.01513420452658e-05
-1.34198863496814e-05
-2.60898608071349e-05
-1.08783124339855e-05
-1.38748831085008e-05
-3.62434407448967e-05
-1.66763211902148e-06
-2.27534054139285e-05
-8.80599495263741e-06
-5.41322459746138e-06
-3.38618869745311e-05
-6.15461969959983e-06
-3.26299937933481e-05
-6.50649898725905e-06
-1.65804650676122e-05
-3.20601712596607e-05
-3.48792200749563e-06
-1.25531079444593e-05
-3.42064648776099e-05
-1.41118552604348e-05
-5.78917487219514e-06
-2.05516006165422e-05
-1.80255149954922e-05
-2.11405338523265e-05
-2.25439187817597e-05
-2.98963667606837e-05
-2.61998173302512e-05
-8.4508526771402e-06
-2.63304382324603e-05
-2.04179879272808e-05
-1.76368686843969e-05
-3.53718308607573e-05
-1.01599484357507e-05
1.0283779405708e-05
-2.77002817491187e-05
-1.49865583045347e-05
-1.92886561676918e-05
-2.36334827360389e-05
-2.85742407151638e-05
-1.85624813351386e-05
-2.83352694937632e-05
-6.38834858731425e-06
-2.85994224617742e-05
-2.27004015936179e-05
-3.43285111286789e-05
-2.75914080217854e-05
-8.07374529014478e-06
-2.80969702698905e-05
-4.64755258777967e-06
-4.36759745337312e-05
-3.38912401442178e-05
-9.77913957418797e-06
-6.54141398177564e-06
-4.05982760223424e-05
-3.52547323830061e-05
-1.64456172896689e-05
-2.8158773318695e-05
-1.46410240206995e-05
1.00674571278169e-05
-3.11488161173769e-05
-8.58584661075074e-06
-3.5090621408753e-05
-4.67946351864066e-05
2.60186534330679e-06
-3.14082437197819e-05
-3.12844097739735e-05
-1.46133004424023e-05
-2.82905099978141e-06
-1.77785271162742e-05
-1.44838104960392e-05
-1.69228115127847e-05
-2.17656450929552e-05
-2.78021034700317e-05
-2.75181379164963e-05
-1.27434961558761e-05
-1.71396105484453e-06
4.35562636038723e-07
-6.05667891988338e-06
-4.57489870082238e-05
-2.16136367763894e-06
-3.3341136088002e-05
-3.4906803881444e-05
-1.94424533985419e-05
-1.09063125821273e-05
-3.11756269757944e-05
-3.3106874665697e-05
-1.59252241268916e-05
-1.68121109357333e-05
-2.48135925456552e-05
-3.1231893794713e-05
-1.05933657892091e-05
-8.54645945699136e-06
-1.45063011910068e-05
-2.9969579543101e-05
-3.46192600851586e-05
-1.4983457288948e-05
-2.14980819586146e-05
-1.76946705112781e-05
-9.6721532028994e-06
-2.28463890959374e-05
-2.6671399234847e-05
-1.96460795508869e-06
-1.8825968221319e-05
-1.99710349196112e-05
-3.9079664342695e-05
-3.52313408259285e-05
-2.26872267098537e-05
5.45196483628927e-06
-2.54749098718443e-05
9.14187383535826e-07
-7.90042281346014e-06
9.54031779464108e-06
-2.7152119408632e-05
-2.19177239365691e-05
-1.47279858466433e-06
-8.98697486128345e-06
-2.47609679548309e-05
-2.07178099759351e-05
-2.1802352097062e-05
-2.77097844019313e-05
-1.85660146371434e-05
-1.48724957319068e-05
-4.05295647045103e-05
-2.71854098565779e-05
-1.04334576636051e-05
-3.89541956297456e-06
-4.38528106413537e-05
-4.16199239294951e-05
-2.93670388251633e-05
-3.68178560067492e-05
-1.3466026953287e-05
-8.09796685268084e-06
6.26434144927526e-06
-2.60381282833883e-05
-1.36768058977512e-05
-3.05344029735412e-05
-2.93458424259501e-05
1.18282933527702e-05
8.3831975560534e-07
-2.18235163262329e-05
8.71908903738162e-07
-1.25574541866661e-05
-2.24988375665458e-05
-1.24290256838702e-05
-1.82272782189616e-05
-2.85214544131398e-05
-1.42212101234895e-05
-6.45714324921077e-06
-1.87528568040468e-05
-1.8558254877845e-05
-3.37067875275985e-05
-3.15753859667557e-05
-4.15241810030221e-07
-1.87863200377397e-05
-2.32522054133294e-05
-2.35698513638841e-05
-1.67524916763492e-05
-5.0711257693463e-05
-8.59718200875551e-06
-3.55481134125237e-06
-2.04009243089615e-05
-6.26151610058495e-06
-6.31907183186214e-06
-1.15405566621419e-05
-4.65716074808254e-05
-2.91630037892744e-05
-6.51065436287948e-06
-1.35557429975733e-05
-4.3387474230507e-05
-2.59977603120062e-05
1.91908332281795e-07
-2.85563659410831e-05
-2.84493256831778e-05
-1.34540969192241e-05
-1.64523815700602e-05
-2.98100608109833e-05
-1.52113078604584e-05
-1.70299891586218e-05
-3.02468168578426e-05
-2.10335861412027e-05
-2.28769231943624e-05
-1.88216542123752e-05
-2.19388042935789e-05
-2.2563849938265e-05
6.76516398059155e-06
-1.2374786659858e-05
-2.05100873459143e-05
-1.26426187002812e-05
-2.41486899450335e-05
-1.1861802795797e-05
-3.30538537092071e-05
-2.090571071025e-05
-1.51956213681359e-05
-3.1709857854246e-05
-2.22709642088877e-05
-1.16035836901605e-05
-2.53416210977207e-06
-1.8167225021063e-05
-2.01168310689383e-05
-3.72765442225794e-06
-1.68000439047998e-05
1.21125988706539e-05
-1.73011028298281e-05
-5.2624442908342e-06
-1.11031181510114e-05
-2.39108424571241e-06
-2.01761416095184e-05
-3.87315152590851e-05
-3.14190594166144e-06
-4.22603808029149e-05
-3.70324154559419e-05
-3.91054404050351e-05
-1.09418536640237e-05
-3.1906887727227e-05
-2.08300863762968e-05
-1.91285665803127e-05
-1.47293374061081e-05
-2.97476056012834e-05
-1.05738367016341e-06
-2.60975167545287e-05
-1.6907418847996e-05
-1.50913470396058e-05
-2.06727580432887e-05
-5.22221580009744e-05
-3.22587299957492e-05
-2.95191944239578e-05
-1.51537340168941e-05
-3.46070303180554e-05
-2.78307210587812e-05
-3.22243118804266e-05
2.9552779859254e-06
-5.04291147090086e-06
-3.16045088598784e-05
1.10742475906558e-06
-2.16188112834831e-05
-4.47636782050544e-05
-3.38067694958038e-05
6.01532790304361e-06
-2.18210635907372e-05
-3.1013803648033e-05
-2.23371313683416e-05
-9.00277807343721e-06
-2.01691704239193e-05
-3.41923768395794e-05
-2.19860035232894e-05
-1.62017965018827e-05
-3.00015306543053e-05
2.30839497780177e-06
-1.58223449083944e-05
-2.22540575315307e-05
-2.63729528505192e-05
-7.03070913950535e-06
-1.95813143767694e-05
-6.50498503893477e-06
-2.44599832485642e-05
-2.5389646256642e-05
-1.15779048831061e-05
2.34583161644435e-06
-1.41139315484832e-05
-1.27096961114741e-05
-1.36239698312837e-05
-2.84666794119439e-05
-1.85147538255978e-05
-2.4533118326758e-06
-1.8309509114022e-05
-2.32795179466005e-05
-4.37038752738087e-06
-2.58503076797168e-05
-3.39654565928279e-05
-2.7080371486701e-05
-1.67725320338956e-05
-6.43904185118074e-06
-2.34372257045904e-05
-1.06195500321434e-05
-1.83421313183969e-06
-1.87985854747439e-05
-1.24709798707081e-05
-2.50987273104813e-05
-1.45281477998398e-05
-3.58542570568661e-05
9.6183633224388e-06
-8.43690603272555e-06
-3.69493032627422e-05
-1.8152227778858e-05
-2.8406099973472e-05
-2.57703243493997e-05
-2.16030950855573e-05
-2.35933513535501e-05
-2.64289954345318e-05
-3.73464849445053e-05
-4.40869408318868e-05
-3.14221390104783e-05
-1.07697814932862e-05
-4.3006515165545e-06
-1.89460908828636e-05
-3.05796446705527e-05
-1.4872446065588e-05
-2.19730577615336e-05
-2.71355933447652e-05
-4.05594678098197e-05
-4.80636900648211e-06
-3.58254256541942e-06
-1.23680503056106e-05
-2.81079651951712e-05
-2.79753427786015e-05
-2.11640976736365e-05
-4.27909448491865e-05
-8.49983210917809e-06
-2.86779090499249e-05
-1.977871730837e-05
-2.36590572614873e-05
-1.03977451836514e-05
-2.35650895599356e-05
-3.40884432204385e-05
-7.60385949269309e-06
-1.18027872176645e-05
1.4049587932799e-05
-2.05560107660268e-05
-1.89974745300208e-05
-2.82166756758598e-05
-4.41116171243284e-05
-1.18126976269293e-05
-8.59615097347807e-06
-2.9127016823208e-05
-4.96081976971154e-06
-1.59424342990555e-05
-1.25265044565521e-05
-2.38552838829212e-05
-3.00506983549653e-05
-2.21682070509899e-05
-2.71989702787445e-05
-1.93399922785553e-05
-1.84141091846216e-06
-2.19657574031037e-05
-7.61807331865029e-06
-3.00972943195575e-05
-2.30232617210676e-05
-2.14890520573843e-05
-1.64071214429778e-05
-2.05377007364617e-05
-3.0145897454098e-05
-1.94955579347409e-05
-2.69500216468088e-05
-1.79992808298344e-05
-5.98797459417917e-06
6.66021235058413e-06
-1.48436367460363e-05
-2.26248938792809e-05
-2.77438156540026e-06
-2.82648363799926e-05
-2.8666745322579e-05
-1.55578801870536e-05
-8.62714373546959e-06
-2.51093458455002e-05
-1.3255364519836e-05
-1.58433736836261e-05
-2.89576089786171e-05
-2.5748645983031e-05
-1.4761660194858e-06
-3.39271783753103e-05
-2.26426057132342e-05
-1.24302269046292e-05
-5.3596639134536e-06
-3.50914852750842e-05
-1.22374328108033e-05
-1.67637574796201e-05
-4.10822122850766e-05
-2.05408683822477e-05
-1.38215975748446e-05
-2.80228237985804e-05
-2.20830533206526e-05
-4.52312689112116e-07
-2.52065908533234e-05
-2.27847432995791e-05
-1.8280865786853e-05
-1.3999885608557e-05
-2.46892353495001e-05
-2.34022113620411e-05
-2.0925169113719e-05
-2.10704406099309e-05
-4.32913438537045e-06
-2.06177556193351e-05
-3.2132162296096e-05
-2.17944328614191e-05
-1.79315500207174e-05
-6.40666786054856e-06
-1.03047695012353e-05
-2.45768880716404e-05
-1.489055823775e-05
-8.1254777164676e-06
-2.26683830071844e-05
-2.17395209074985e-05
-9.38736099552861e-06
-1.99336874379809e-05
-2.06702028894406e-05
-2.8167657714988e-05
-1.31150326550712e-05
-1.04987548201764e-05
-2.93887714880459e-05
-1.09312980668075e-05
-9.35579005466374e-07
-2.2983599140529e-05
-3.14130330356566e-05
-2.34712067606342e-05
-1.82734958841484e-05
-3.14259710987194e-06
-3.15537792819569e-05
-1.89412622865584e-05
5.05963677700275e-06
-3.63764090048093e-05
-2.58745804372932e-05
-1.9340832024751e-05
6.60063023122928e-07
-2.13503943197395e-05
7.38063277048385e-06
-2.98466092499714e-05
-3.48265334863597e-05
-1.33053650562323e-05
-4.26348230103879e-05
-3.16882006176755e-05
-1.89034377094011e-05
-1.34992928780686e-07
-3.37998379454197e-05
-6.91724807115003e-06
-1.74512193099368e-05
1.49201490623289e-06
-2.90114081475504e-05
-1.08647604064512e-05
4.62360561519629e-06
-3.18122804925793e-05
-1.56055741000174e-06
-3.3657016538972e-05
-3.57277695802421e-05
-2.78505091284625e-05
-2.33254583358401e-05
-1.5108544594982e-05
-3.47089027783025e-05
-3.14993355893342e-05
-6.21429782906763e-06
-2.02175808613213e-05
-3.17038945689128e-05
-3.25036631893425e-05
-2.31135290537357e-05
-7.65583041787326e-06
-2.64403427086089e-05
-1.82769053426504e-05
-1.36093499899713e-05
-1.07744302488936e-05
-5.74656410109048e-06
-3.39669009813983e-05
-4.23012013436403e-05
-2.39062631545191e-05
-3.00605299224438e-05
-2.52860367024194e-05
-3.04887784563952e-05
-1.43572036735838e-05
-2.05043208399449e-05
