# Supplementary material for: Research on computational propagation and identification of mine microseismic signals based on deep learning
Source: PLoS One. 2025 Oct 22;20(10):e0334641. doi: 10.1371/journal.pone.0334641 (PMC12543183; doi:10.1371/journal.pone.0334641)
Supplement: S2 Data — (ZIP) [file pone.0334641.s002.zip › 000100500001970.xlsx_0.txt_24.txt.txt]

-1.60673135692185e-05
-7.70579490195869e-06
-1.89853317517427e-05
-2.75518528540103e-05
-4.44937877087551e-05
-5.47453434072471e-06
-7.57337949983258e-06
-1.56406861451318e-05
-2.13325874761176e-05
-6.95003306995702e-06
-2.96632058119717e-05
-1.73198404928752e-05
-3.00194038715651e-05
-7.03734284819566e-06
-1.18911764833551e-06
-4.9092550183743e-05
-1.71837754392794e-05
-4.63542867986962e-05
-2.9478844679526e-05
-1.55846229031959e-05
-1.94754712751669e-05
-2.0213121991312e-05
-2.13240502329844e-05
-1.07021058347842e-05
-5.53747572367327e-06
-2.46039254810341e-05
-3.83618317552314e-05
-4.32601534409631e-05
-2.07947962231399e-05
-1.87449842173959e-05
-3.22802603713136e-05
-1.36814963131142e-06
-3.04059527734234e-05
-2.43308747035788e-05
-3.99478095349009e-05
-8.66496506812227e-06
1.51017063261023e-06
-1.89406943597464e-05
-9.69717222586935e-06
-1.22460298501752e-05
-1.81958914222787e-05
-3.57291508746824e-05
-3.18955463207835e-05
-3.25660370140291e-05
-1.96487781332058e-05
-1.45772638611784e-05
-1.93813647887811e-05
-1.90295182422974e-05
-1.77642906204304e-05
-1.43304534238515e-05
-2.65013306391254e-05
-7.08921878428875e-06
-2.50228225883747e-05
-2.01212402222168e-05
1.05665825313948e-05
-5.35946233606016e-05
-3.8129807737088e-05
9.30534743653549e-06
-4.11450644289195e-05
-1.768042181206e-06
-6.93249776116004e-06
-1.83672895127888e-05
-2.78766766785245e-05
-1.62490094084222e-05
1.49893802600465e-06
-3.81335129384398e-06
1.70720237816048e-05
-2.05799674167967e-05
-1.76196894813332e-05
-2.09883230391245e-05
-1.9031337939201e-05
-1.51860573681527e-05
-3.28460742301132e-05
-7.13296324224097e-06
2.99934280803487e-08
-1.48883384034496e-05
-1.3595590234034e-05
-3.00088760926337e-05
-1.61026555579843e-05
-6.5383545844005e-06
-1.47038188070313e-05
-3.59417528542809e-06
-1.68770157227043e-05
-2.20517214289247e-05
-1.1708664356064e-05
-2.64596475385067e-05
-4.14648723944881e-05
-1.74009501742729e-05
-2.23717383736912e-05
-1.22161113287067e-05
-8.01649173953645e-06
-2.25041904815002e-05
-7.4976339132007e-06
-2.59020681540722e-05
-3.13071092342015e-05
-4.6000383361198e-05
-1.66094705788563e-05
-2.57503786820793e-05
-6.11439732599626e-06
-3.5323683942048e-05
-2.06494958436945e-05
-8.90242073399288e-06
-9.78820685086341e-06
-4.22929167726529e-05
-3.68144320144025e-05
-1.91961287674766e-05
-2.18529498878111e-05
-2.18404788351657e-05
-2.6743632456256e-05
-2.1648120265238e-05
-2.44931536256587e-05
-2.39850286559873e-05
-5.83473042048244e-06
-1.90429257552529e-05
-1.44816681645473e-05
-1.97737179249562e-05
-1.43331061083445e-05
-2.69782633863693e-06
5.77702038189954e-06
-1.72748471159234e-05
-1.502329539274e-05
-2.36829877818066e-05
-2.53308255191627e-05
-1.87900987359384e-05
-2.11616888821716e-05
-2.45214142697501e-05
-2.51098157815063e-05
-3.23101649089452e-05
-3.19370561884388e-05
-2.43340425747618e-05
-4.03539621086397e-06
-1.35093891306345e-05
-2.81490681774981e-05
-2.68335619978673e-05
-1.53929728628743e-05
3.54062707528765e-07
-1.36278556652605e-05
-3.87233433493284e-05
-9.46865872595643e-06
-3.4953264350188e-05
-1.65434782283008e-05
-1.57157220234766e-05
-1.78648110936754e-05
-1.78095209885421e-05
-6.80406199852428e-06
-2.3000815325315e-05
-2.08849643966991e-05
-2.12790242780222e-05
-2.42634024739075e-05
-1.87213658489131e-05
-1.79505275964033e-05
-2.44990672222112e-05
-4.03924674489374e-05
-3.07447874863785e-05
-1.25842117102943e-05
-3.39735864984515e-05
-2.5817916871992e-05
-1.3089559527766e-05
-1.62665285168346e-05
-3.77249312953842e-05
-7.18119432898649e-06
-3.36675015068682e-06
-3.72743635452273e-05
-3.96670894994937e-06
-1.17900105880961e-05
-2.66867291983482e-05
-4.67894477838106e-05
-2.16246156469561e-05
-2.48836886700312e-05
2.31767398888255e-06
-5.66915851825859e-06
-5.19358371097065e-06
-2.33016308202527e-05
-1.96611398924856e-05
-1.80171654429623e-05
-2.11542651159231e-05
-1.87708764166253e-05
-2.94119234731222e-05
-2.66984471352489e-05
-1.67937653941734e-05
-3.59897052644568e-05
-2.19557769682525e-05
-1.16146915858758e-05
-1.77949653022789e-05
-2.32244156273159e-05
-2.53964758375804e-05
-5.77991054917593e-06
-3.27762667332235e-05
-2.06329415685828e-05
-2.03585003556422e-05
-2.5656649650868e-05
-4.26581023574953e-05
-1.21342914776414e-05
-2.35417324699817e-05
-2.1817464395088e-05
-2.65463887181208e-05
-3.15040875249153e-05
-2.10888144556154e-05
-3.41539901743783e-05
-3.5892567034198e-05
-2.01966665939058e-05
-2.47697545258026e-05
-1.60956575569004e-05
-2.67185487503941e-05
-3.43767988535622e-05
-2.76550798940052e-05
-1.64789111418045e-05
-1.50231480667033e-05
-5.17586815625744e-06
5.47249384456479e-07
-2.53318542625199e-05
-4.88423644074781e-05
-2.42142689875654e-05
-3.88390114911226e-05
1.0292555926085e-05
-2.17219970302492e-05
-1.58234335703517e-05
-2.18958061296067e-05
-3.49516290670236e-05
-2.77954557020364e-05
-1.957939142022e-05
-1.16746486685372e-05
-3.12700511630563e-05
-1.76518770483101e-05
-1.1276688976482e-05
-2.09882836418494e-05
-2.36157598902837e-05
-4.42404026945116e-05
-5.17523792963509e-06
-2.58918994438825e-05
-7.67727908990383e-06
-1.69210632976035e-05
-2.3752874802261e-05
-2.4998177475169e-05
3.87668839410658e-06
-3.43595655618984e-05
-2.53112579467468e-05
-2.94063475125757e-05
-1.73788552541993e-05
-7.03615089892399e-06
-1.6233184276086e-05
-2.26973362635359e-05
-4.07792552284781e-05
-1.27654152719808e-05
-9.49924856829014e-06
-2.48307379605327e-05
-2.15246045412461e-05
-1.76959113253733e-05
-1.82347719896799e-05
-1.91827911348087e-05
-1.86278777508212e-05
-3.00106721632706e-05
-1.66534104466039e-05
-2.84360567930303e-08
-1.25445753267126e-05
-2.42098909801005e-06
-1.74662343808259e-05
-3.80190821308405e-05
-2.37792111677317e-05
-3.17879136605976e-05
-1.22505673480263e-05
-1.68504294396359e-05
-2.82425107067346e-05
-1.64782056403309e-05
-2.41016274351541e-05
-2.8761677928121e-05
-2.67111926502616e-05
-6.45744843440626e-06
-1.65316894579164e-05
-1.39317217392182e-05
-1.49091472991237e-05
-4.20541959255733e-05
-3.95707176383812e-05
-1.90285608221819e-05
-1.71636196100324e-05
-2.90254380159837e-05
-3.59915127163475e-05
-4.44116646260529e-06
-9.90709961565445e-06
-1.50904719594735e-05
-6.08203856920099e-06
-2.98894722150149e-05
-1.10135155453148e-05
-6.3540990152083e-06
-4.4408020277377e-05
-1.81900748138692e-05
-4.30325158863381e-05
-3.64248742616621e-05
-7.65544525741842e-06
-3.34480112500781e-05
-2.07457421856341e-05
-1.66383377399084e-05
-2.18538645051798e-05
-1.72329708065916e-05
-2.8782644762982e-05
-1.57901273227751e-05
-2.00709361538997e-05
-4.62049561819663e-05
-2.24946183219074e-06
-3.78563638668059e-05
-1.03690648600136e-05
-1.1275125344948e-05
-5.46134644255535e-06
-3.48966608834769e-05
-1.33194667366178e-05
-2.17348186846038e-06
-8.11366428388741e-06
-3.73257557086722e-05
-1.85770619113995e-05
-3.9250997295023e-05
-4.50016560023406e-06
1.9209587751269e-06
-3.13462644588108e-06
-9.33630965635591e-06
-6.32775895346697e-06
-1.87583333410206e-05
-4.16470278470206e-05
-2.21280819566894e-05
-3.22625547217135e-05
-1.89372565003732e-05
-1.78200843937988e-05
-2.04846055725722e-05
-1.08035689043434e-05
-2.39324927561539e-05
-1.77228056658027e-05
-1.92222575571774e-05
-1.25945770770045e-05
-4.15719147209199e-05
-3.5484271826489e-05
-9.7805563158234e-06
-1.50086691461304e-05
-1.41248131729287e-05
-2.15273797557565e-05
-2.23684048105753e-05
-5.74528095084038e-06
-3.28842749547955e-05
-2.91741490428229e-05
-1.13421269420467e-05
-1.88266039567994e-05
-1.93433209064466e-05
-2.27093288196572e-05
-2.40372407512072e-05
-1.21637545689851e-05
-3.34482313313414e-05
-1.9295880165555e-05
-3.44859239760833e-05
-5.28806631165879e-06
-3.33646603097019e-05
-2.18577414569766e-05
-2.52853546723504e-05
-2.74353943653228e-05
-1.93246653075845e-05
-2.58607370103547e-05
-2.48330154134068e-05
-4.6320563699642e-05
-2.81692688958004e-05
-1.55985321591226e-05
-4.52340412539046e-05
-2.45541579722951e-05
-2.80462183833605e-05
-5.17399698787966e-05
-1.31031914796551e-05
-7.35605740171973e-06
-2.25233346424712e-05
-1.9092552084228e-05
-1.6186709280739e-05
-1.46375914423928e-05
-2.42771629773097e-05
-2.19301620604599e-05
-2.43247528190505e-05
-3.7269178027316e-05
-2.19167636988842e-05
-2.78158561223723e-06
-2.62247032816822e-05
-3.74456551777539e-05
-4.26752832687653e-05
-1.87909214150924e-05
-3.38250652098653e-05
1.09732046731232e-06
-1.76573640392502e-05
-4.07411011552792e-05
-3.73427948495536e-05
-1.14426114487068e-05
-2.41128608018359e-05
7.61038861161046e-07
-9.5712974199819e-06
-1.60349675090417e-05
1.28649646002316e-05
-3.83739280275128e-05
-2.87420759707103e-05
-1.72826452270749e-05
-1.50628718770647e-05
-1.18587896721199e-05
-3.7507766371496e-05
-2.63353996549218e-05
-1.76512276842017e-05
-1.60946876121977e-05
-1.93731542810546e-05
-5.00452940918769e-07
-4.54817234007706e-05
-1.68346463090596e-05
-1.18882853096593e-05
-3.67681092207728e-05
-3.82601758246486e-05
-7.75655010842122e-06
-1.06101954884383e-05
2.32725778234524e-06
2.73744102605574e-07
-2.72015812961691e-05
-1.19838533104504e-05
-1.76833261829328e-05
-3.20312129144187e-05
-4.04466400910188e-05
-2.60203850498728e-05
-1.47068689418995e-05
-2.87035427600214e-05
-1.51882854884678e-05
-1.20223912594099e-05
-3.32899548295729e-05
-2.30566475594859e-05
-4.52927009131702e-05
-2.45437699415144e-05
-3.74345865257502e-06
3.85862760899812e-06
-2.39509530379384e-05
-2.59936110070041e-05
2.26965986318991e-06
-8.52559555796551e-06
-1.43375854290172e-05
-1.37809040987914e-05
-4.28368876789455e-05
-1.15337536200793e-05
-1.63358887683596e-05
-1.94121277973415e-05
-1.42101511884615e-05
-2.05687830887169e-05
1.02969934659824e-06
-7.85932908055502e-06
-3.11013983835395e-05
-2.62216774220116e-05
-2.73716430777493e-05
-1.36326221370002e-05
3.62391893789352e-06
-3.13023453665059e-05
-3.81998658079738e-05
-3.77795116683517e-05
-4.31568092272359e-06
-2.13731342424982e-05
-2.09985850830421e-06
-2.57271410689464e-05
-3.16643603092529e-05
-3.6073702047768e-05
4.24609377825831e-06
-1.68437718133358e-05
-2.53055605340481e-05
-1.45590527301401e-05
-3.45673011741644e-05
-3.84925744811e-05
-2.81715499631194e-05
-1.1059029016253e-05
-3.58180620597541e-05
-3.06127173667631e-05
-2.03004395920407e-05
-3.94145565468179e-05
-3.04138941262147e-05
-2.14507942496905e-05
-2.4173425309347e-05
-1.40426045089444e-05
-1.26192937953069e-05
-2.80604016031709e-05
-1.52505070536868e-05
-2.23352390626161e-05
-2.41512867391643e-05
-3.6553890499765e-05
-2.34640112247132e-05
-4.80183695444726e-05
-2.62073478000246e-05
-4.83558832612971e-05
-5.34774835271186e-06
-1.21447814260485e-05
-2.73622414094199e-05
-1.74837787599036e-05
-2.50224088618105e-05
-2.31947588086052e-05
-1.11501117603103e-05
-2.02114538856328e-05
-3.97213842194731e-05
-4.21160109208647e-05
-4.67372844323775e-06
-3.12463200361327e-05
-7.10666004438744e-06
-3.65519529341645e-05
1.99949495056944e-06
-6.84812383368454e-07
-1.68424661738439e-05
-2.84616915916144e-05
-2.88773565002687e-05
-1.12347718041322e-05
-1.73381852107527e-05
-1.86627736632382e-05
-2.57149029058233e-05
-3.34851078848352e-05
-5.62434034954565e-06
-1.53924737101003e-05
-2.34238687403927e-05
-2.93586504722532e-05
-6.83382175184599e-06
-2.19815752698841e-06
-9.49904373509532e-06
-4.25413126911612e-06
-1.86629783212169e-06
-3.45290422449873e-05
-2.67645929943707e-05
-9.55619826828788e-06
-1.60300581642383e-05
-1.25045206379487e-05
-1.14200887098069e-05
-1.93434040581504e-05
-1.45841462696191e-05
-2.17996289382168e-05
-2.02921312470905e-05
-1.0728498192262e-05
4.93364968794814e-06
-1.9643692665616e-05
-1.68318628391361e-05
-6.31540131375125e-06
-2.06645717838043e-06
-1.8865468991771e-05
-3.18095773381564e-05
-5.56495790505235e-06
-1.75351528382927e-05
-1.9409978734386e-05
-2.58113246345877e-05
-1.79772985854124e-05
-2.00376787850244e-05
-2.64277798858164e-05
-2.07164467277539e-05
-1.90877734415225e-05
-2.10257848006693e-05
-1.2522916334407e-05
-1.46556914869135e-05
-3.03448552945118e-05
-3.27937182232804e-05
-1.42969250283353e-05
-4.87979045592883e-06
1.42830129935919e-06
-2.83306864779048e-05
1.69103742025898e-05
-3.39260529298354e-06
-1.44936784764908e-05
-2.33337670137324e-05
-1.50368294843381e-05
-1.67379387963359e-05
-3.24256352507699e-06
-3.15977215933437e-05
-5.40049570365715e-06
-1.55927946449593e-05
-2.46662737318965e-05
-2.73952584615659e-05
-2.54642121889281e-05
-1.29853361171738e-05
-6.96809074266787e-06
-1.09919248136465e-05
-3.21991758890269e-05
-1.20738916916328e-05
-6.68877349959593e-06
-7.31621974358962e-06
-2.70173315378168e-05
-1.93982545479043e-05
-2.87169606712788e-05
-2.15781747655291e-05
-1.90595696391552e-05
-2.03402657774521e-05
-4.67271603324722e-06
-2.74755842741154e-05
-3.58992128816939e-05
-1.23891486700617e-05
-2.47800251266621e-05
-5.57855555874979e-05
-1.61302983142797e-05
-3.04679486332573e-05
-1.82927653679714e-05
-2.6969802783012e-05
-2.64518156165564e-05
-3.3369643779122e-05
-7.78352022501357e-06
-1.26027966752501e-05
-1.73691253085658e-05
-1.43029762697786e-05
-8.58404794188383e-06
-1.01458753957522e-05
-2.69896214092526e-05
-8.66379829713195e-06
-2.21687240833877e-05
-1.61486307848511e-05
-1.43980048137419e-05
-1.05790767048514e-05
-2.09056267897934e-06
-2.59001857479228e-05
-5.51704682109735e-06
-3.25884186198209e-05
-1.26349229400484e-05
-4.07208689712773e-05
-4.5220019201039e-06
-1.64881037370542e-05
-3.82744166812802e-05
-4.5757905351501e-05
-2.27509680104455e-05
-4.8529390102227e-06
-3.65193717545048e-05
-2.24852410238998e-05
-1.6524290081808e-05
-5.78602512868594e-06
-1.29681540645153e-05
-1.14932371059362e-05
-3.37695055550085e-05
-2.00435625161158e-05
-3.8292665567149e-06
-2.17558710933237e-05
-9.73676177181992e-06
-3.86127180794708e-05
-1.17266329231032e-05
-2.87380013195112e-05
-2.43866788781173e-05
-2.26516124635772e-05
-2.50090492686845e-05
-4.4190083145889e-05
-3.88591643692551e-05
-3.54702591137395e-05
-1.27225675756252e-05
-3.12772834145575e-05
-1.15492573967927e-05
-1.26575444359312e-05
-4.81196019943445e-05
-1.83457213507058e-05
5.28062434018115e-06
-4.07251665637026e-05
-3.48499926920454e-05
-2.16986759064596e-06
-1.81899978535337e-07
-3.17552766174996e-05
-6.91402149455666e-06
-2.25941924880521e-05
-2.27950836400861e-05
-1.47254160296865e-05
-2.89991065573665e-05
-4.36372077689963e-05
-2.44171038186096e-05
-3.87074687314315e-06
-1.32371539873666e-05
-3.23824527317329e-05
-1.02314227441028e-05
-2.2315823408868e-05
-2.01902668874807e-05
-1.18217342808736e-05
-2.10428414286945e-05
-1.18011595820602e-05
-2.6590287604524e-05
-1.31251176781267e-05
-9.35629214510583e-06
-2.39283916896661e-05
-1.38403613294936e-05
-4.66861798002147e-05
-1.54387337517749e-05
-3.70725820871434e-05
-1.06287181929535e-05
-2.6642845064167e-05
-2.73542089021979e-05
-4.99052576840782e-05
-2.24690052076044e-05
-2.62481448850651e-05
-2.05641514603233e-05
-1.18400548421795e-05
-2.13148650690759e-05
-2.42562135889289e-06
-2.54625182927994e-05
-3.06550113842107e-05
-2.5755928191391e-05
-2.62011035578525e-05
-4.57954667288899e-05
-2.32249253817868e-05
-4.57229935787361e-06
-1.44631050698669e-05
-2.07858315817382e-05
-4.19500511021516e-05
-3.03366177366882e-05
-2.60942932584774e-05
-3.33203489339362e-05
-2.89360863301461e-05
-2.38647105653216e-05
-7.77765561734031e-06
-2.79966997853519e-05
-1.50239890552839e-05
-2.18661899450064e-05
-2.08282075806236e-05
-1.08751687082475e-05
-6.563514801419e-06
-3.46215869474634e-05
-1.91280842787266e-05
-1.78015736892805e-05
-2.62055385374352e-07
-1.31874947104933e-05
-2.15471549587423e-05
-7.15800818217381e-06
-1.18110884116502e-05
-1.17064227122085e-05
-2.36132589368945e-05
-2.19374416436921e-05
-1.81366677023015e-05
-3.26999739547131e-05
-3.2196530937514e-05
-1.4033018403054e-05
2.43300656412658e-06
-3.03284072864391e-05
-1.35542893111817e-05
-9.59813538411687e-06
-5.58942801325429e-07
-2.85256849294707e-05
-1.40763313941594e-06
-1.23263862552648e-05
-2.59395588972533e-06
-1.20532186272935e-05
-3.61487526909266e-06
-1.47149667870628e-05
-1.08300070983217e-05
-2.21784668048331e-05
-3.79720280300228e-05
-3.74169405480895e-05
-2.25544011038953e-05
-2.52601426030387e-05
-1.99403592787828e-05
-1.12021602724085e-05
-3.21537433183562e-05
-1.39783943826241e-05
-2.47938635301561e-05
-8.47108247405424e-06
-2.3532978959558e-05
-3.60936010533116e-05
7.14436415070649e-06
-2.81416750232633e-06
-1.58544362657781e-05
-2.0025331960913e-05
-2.8042740037385e-05
-2.22939966899033e-05
-1.41023721570931e-05
-1.85112538385463e-05
-8.91201557786727e-06
-1.6609032937879e-05
-3.42140486608171e-05
-3.93035399423297e-05
-1.96017961154442e-06
-1.93276368727353e-05
-1.5984164667346e-05
-3.27055477111988e-05
-1.56152726008007e-05
-1.46587617573174e-05
-7.54859717560233e-06
-1.36160101310584e-05
-4.83231569296757e-06
-3.55056596481909e-05
-1.8341330403584e-05
-7.22662349381668e-06
-4.45031253392121e-05
-2.59065182592836e-05
-1.47639300174947e-05
-1.82943865353125e-05
-1.09321497606234e-05
-3.18870705323745e-05
-1.69854297974865e-05
-8.77168004249848e-06
-1.36711016287476e-06
-4.23849472994301e-05
-3.089745704743e-05
-1.72544601137271e-05
-9.65997494122097e-06
-2.74675256810658e-05
-7.52120761007403e-06
-1.80505130503021e-05
-1.47193855395681e-05
-2.79333205075064e-05
-1.85222649798892e-05
-1.95228165025311e-05
-2.85896912646118e-05
-2.49948667079699e-05
-8.60121237999646e-06
-1.0187777411415e-05
-1.70472856107893e-05
-3.83573246793701e-06
-2.04003551518524e-05
-2.69916321470724e-05
6.61025660413225e-06
-3.39384376202789e-05
-3.71683833720542e-05
-1.99053120951054e-05
-1.40482898829848e-05
-1.80812882758839e-05
7.69730682761345e-07
-4.54524132690216e-06
-8.51643650860389e-06
-2.77838893314114e-05
-3.02046343062627e-06
-2.56285590341926e-05
3.54449739961402e-06
-1.63165955345556e-05
-4.37137954833903e-05
-1.78462140411314e-05
-1.07389949620814e-05
-2.87007288582085e-05
-1.41967227522926e-05
-1.99474443448676e-05
2.89098957431445e-07
-8.52423195951849e-06
-8.42843371422081e-06
-2.84806295564455e-05
-4.3773018941426e-06
-1.74678709398295e-05
-1.53334827667182e-05
-2.81902206149902e-05
-1.0608191617306e-05
-1.48424596161538e-05
-1.04422177100909e-05
-5.85763010419721e-06
-2.94076593630755e-05
-2.37008179615961e-05
-2.0984801681184e-05
-1.3158693094359e-05
-2.848571747636e-05
-4.1144677883121e-05
-2.80483257435819e-05
-1.65286217220072e-05
-2.30105746224246e-05
-1.72708341549736e-05
-3.08764757652308e-05
-1.9362316340469e-05
-1.34069125415837e-06
-3.79278397601179e-05
-3.93728299216544e-05
-2.85026402659137e-05
-3.26608066829915e-05
-4.21179283930352e-05
-2.19528549131147e-05
-3.09520918164129e-05
-1.73809337753732e-05
-4.81110308247401e-05
-3.29241265479943e-05
-2.37117140517403e-05
-1.50647724857927e-05
-2.35232432530036e-05
-1.52058074069367e-05
-2.97039037878774e-05
-1.68163502089814e-05
-2.13710560823477e-05
-2.28968625833858e-05
-1.54988590669961e-05
-3.10170564443118e-05
-1.24130566842746e-05
-1.9630086381316e-05
-1.64684333169234e-05
4.74825374828676e-06
-1.93565385693282e-06
-2.73453499514503e-05
-3.53448634966978e-05
-2.08392005545506e-05
-3.17634781276698e-05
-1.08142690707655e-05
-3.36471718269302e-05
-1.18698822965085e-05
-6.49264493393179e-06
-4.38782358492498e-06
-7.29197306534303e-06
-3.17682101493268e-05
-1.81187734593781e-05
-1.48320693162164e-05
-2.77813558961032e-05
-2.74796606862117e-05
-2.76221240036127e-05
-3.32611399642509e-05
-1.34552664300394e-05
-2.57282707644755e-05
-1.81491173377025e-05
-1.42578247627856e-05
-3.79772857806154e-07
-1.18167793967371e-05
-6.41019280754095e-06
-1.96289639065635e-05
-6.22701829120351e-06
-1.68103655304433e-05
-1.30015436261913e-05
-3.50095991024526e-05
-2.07580837210998e-05
-4.05469852134508e-07
-1.28521074763747e-05
-2.70877740076568e-05
-3.3565519974474e-05
-2.62457094301529e-05
-1.27959462091041e-05
-9.60976669186827e-06
-4.15941067347333e-05
-9.18609484417355e-06
1.15865610040692e-05
-2.03603717872232e-05
-3.58647768555538e-05
-1.34014325507122e-05
-1.00391542242748e-05
-3.54691588092895e-05
-6.37943471396314e-06
-1.84087568607394e-05
-1.67217512532243e-05
-2.76435623609793e-05
-2.6248422237556e-05
-1.21115971036536e-05
-1.2883841283618e-05
-3.14913432641307e-05
-5.15032198428533e-05
-1.05172488003669e-05
-2.61523607067932e-05
-4.29920141657501e-05
-2.78067069298341e-05
-2.26941694402384e-05
3.71623203177045e-06
-2.089484531335e-05
-1.18426670733776e-05
-4.13211250865287e-05
-1.64931578079108e-05
-2.05348047272101e-05
-2.81545079097745e-05
-3.05687559704864e-05
-1.50102743816281e-05
-3.34273113027381e-05
-2.36588023019938e-05
-1.35535622253185e-05
6.36425622539987e-06
-2.44795998175694e-05
-8.2866783916504e-06
-1.21359824089284e-05
-9.2706378123752e-06
-1.99521779929215e-05
-2.89579809395001e-05
-1.79144393370723e-05
-2.67348473559788e-05
-1.60542987496255e-05
-2.49064006291958e-05
-5.12948039358174e-05
-5.69773750208363e-06
-2.33394653909992e-05
-2.160000100864e-05
-1.44203735863212e-05
-3.37283913101237e-05
-5.0608142562227e-05
-2.33213422155265e-05
-1.78315457089908e-05
-6.49231622336302e-06
-1.67701605614042e-05
6.30839294280585e-06
-2.03016406981314e-05
-1.08661730671552e-05
1.5113213560102e-06
-2.68715929067184e-05
-1.0117525149882e-05
-3.45019688492183e-05
-2.05725049197916e-05
-2.07159107140499e-05
-4.66138516289972e-05
-1.90300216381608e-05
-3.05635103431301e-05
-1.55429909416893e-05
-7.88932797724408e-06
-3.43109069044118e-05
-1.82505863330959e-06
-1.67899256994609e-05
-2.06434418344659e-05
-5.60356291202392e-06
-3.0652364533105e-05
-1.12368731568741e-05
-1.5492245770521e-05
-3.34626982302044e-05
-2.31592022096869e-05
-2.15771072051101e-06
-2.76344592320061e-05
-2.33042233308402e-05
-1.75266904792559e-05
-3.31954104063108e-05
-2.44783357185105e-05
-2.53526905497978e-05
-1.14155380260705e-05
-1.37999703429951e-05
-1.64760715194035e-05
-4.83415074302071e-05
-1.82130722353702e-05
-1.627538033918e-05
-3.17774707075407e-05
-2.94066205894076e-05
-3.18112983933856e-05
-2.84035012649681e-06
-4.09867179491451e-05
-3.65469136821583e-05
-2.39048429610497e-05
-4.07276385561094e-05
-2.58650522650616e-05
-1.13330123104435e-05
-3.77691276650682e-05
-2.76390791472128e-05
-3.77706243158785e-05
-3.63503116484392e-05
-3.24441364559052e-05
-3.51003035088882e-05
-3.21920606353531e-05
-4.41588648399289e-05
-2.06505218401988e-05
-3.19281203109833e-05
-4.615452230882e-05
-1.1995062170487e-05
-1.52801915412919e-05
-2.01165525243198e-05
-8.26523510417726e-06
-2.18766406094081e-05
-3.16893947985181e-05
-8.03630278173253e-06
-1.97840075233505e-05
-2.89277603631333e-05
-1.94518812087264e-05
-2.87317583546046e-05
2.21930458999151e-06
-2.70853355110444e-05
-1.97882892725317e-05
-1.06811842269292e-05
-8.6090673276551e-06
-1.07916863427581e-05
-2.18852711725484e-05
-6.64679767404017e-06
-2.4305651023779e-05
-1.64676407488051e-05
-1.33103532961942e-05
-1.20434247750362e-05
-2.29376231722547e-05
-2.3593854215945e-05
-1.75084070954673e-05
-2.60955307758741e-05
-1.88885044352998e-05
-2.76777170070335e-05
-2.14796004925815e-05
2.26862846426687e-06
-3.5103744613624e-05
-2.7528143550064e-05
-1.31415455613975e-05
-2.73888216397071e-05
-2.67156131233548e-05
-2.16603037367535e-05
-9.01615069983606e-06
-2.97461106862741e-05
-1.76854269296804e-05
-1.51850963451711e-05
2.34041796590708e-06
-3.37750544401026e-05
-2.94111375599812e-05
-2.90664807651957e-05
-4.72695268692784e-05
-1.52996370424256e-05
-4.7441203589266e-06
-1.20233881763906e-05
-1.37849507515878e-05
-2.45859760295731e-05
-2.92796953816562e-05
-1.84893149129845e-05
-1.95722968661522e-05
-2.5404017398558e-05
-5.45439078546325e-06
-1.50809467199909e-05
-2.10952220236124e-05
-1.97824592707797e-05
-2.17984606192686e-05
-3.59347956198815e-05
-1.30516739688819e-05
-6.08196936157677e-06
-4.39427225268616e-05
-2.09361199556297e-05
-1.31210793296715e-05
-3.39537130176577e-05
-3.9557933631798e-05
-3.44781276376184e-05
-6.85562482873072e-06
-2.56200669216073e-05
-1.57264347047652e-05
-2.37708770902341e-05
-1.76498647728559e-05
-1.95162495766763e-05
-2.30935168885991e-05
-3.76628406431331e-05
-2.40867876939499e-05
-1.00187512028186e-05
-1.52141264904333e-05
-1.01027116594197e-05
-1.21025667148947e-05
-9.69913492373806e-06
-1.27719077800923e-05
-5.05250937704142e-06
-1.77595949726904e-05
-2.36147437581433e-05
-8.35670772552852e-06
-1.65951150490757e-05
-1.84588475265656e-05
-1.85421152791284e-05
-2.74632899651518e-05
-1.59249091985121e-05
-3.41028917580807e-06
-2.16995541558119e-05
-1.52995575785144e-05
-2.27140863072612e-05
-2.49775189374337e-05
-6.01326009312999e-06
-2.51162741783577e-05
-4.76244698287439e-06
-2.01096557350665e-05
-1.62652898208227e-05
3.19903707657844e-06
-2.60727283971602e-05
-8.52070514737557e-06
-1.04817068878346e-06
-1.42976436249247e-05
5.38950741082326e-06
-7.40992870261328e-06
-3.32017849276284e-05
-7.92111048346618e-07
-1.0833164027918e-05
-1.36865631484176e-05
-5.93551137309681e-06
-1.73190487476821e-05
-2.38779259200673e-05
-1.98014174975778e-05
-1.11412438873456e-05
-1.89137730361226e-05
-1.50582064784595e-05
-1.36506684985219e-05
2.21028573538294e-06
-2.77042462026624e-05
-2.2326914156733e-05
-1.62408620690117e-05
-7.43785251491269e-06
-5.23498683422398e-05
-2.46911511369925e-05
-6.02463303736125e-06
-3.35788048672221e-05
-1.45210773444803e-05
-2.24209425652085e-05
-1.05043629747686e-05
-1.61075467691996e-05
-3.17012935741764e-05
1.85716194766881e-06
-5.87841637086075e-06
-2.28225999505236e-05
-2.10691024182996e-06
-2.39872154121734e-05
-3.26557461588988e-05
-1.49115514574508e-05
-2.65463398742379e-05
-2.32960427542038e-05
-1.37510723114137e-05
-5.32463545901717e-05
-1.6761953422938e-05
-1.27942225828728e-05
-9.55068385544676e-06
-2.84023434001537e-05
-2.16148647506342e-05
-2.3426680228148e-05
-1.22738927499578e-05
-3.74017041784918e-05
-2.1099214930491e-05
-2.58717467510719e-05
8.8521080330311e-06
-7.06065449016695e-06
-1.66766955039915e-05
-1.11393259898962e-05
-1.4905511726544e-05
-3.44105509233059e-05
-2.03294692187697e-05
-6.05486538660366e-06
-6.16402345734243e-06
-2.64445060233353e-05
-2.10568331097985e-05
-3.2270188460571e-05
-1.88243998018835e-05
-2.95958631941575e-05
1.96125687388923e-06
-1.41898067197565e-05
-2.77488497729814e-05
-1.99537579149123e-05
-5.87365341072579e-06
1.69023724390765e-05
-2.68606765318621e-05
-1.00497006718319e-05
-1.18326518906613e-05
-2.98995116957265e-05
-1.5765637062192e-05
-2.77456051267691e-05
-1.13890097207499e-05
-1.3445177646086e-05
-5.70622575156004e-06
-2.36355554299334e-05
-1.80837073539624e-05
-7.02585170024446e-06
-3.28657868538183e-05
-2.33421962395446e-05
1.22843120874886e-05
-3.78205300745523e-05
-1.99937088947682e-05
-2.73331805081592e-05
-1.25948298443624e-05
-7.74980525253276e-06
-3.76261042756945e-05
-2.17084821720099e-05
-2.86653163228897e-05
-3.07335354731277e-05
-2.92786237136217e-05
-2.5179020753951e-05
-3.21286924142115e-05
-1.1177651635548e-05
-2.43941236303561e-05
-4.12894968029553e-05
-6.1063374406895e-06
-5.06727256405511e-06
-1.97860797762249e-05
-8.20039214637822e-06
-3.03850176186937e-05
1.47209011672174e-07
-2.87184434025955e-05
-3.10293260760848e-05
-3.07454519862972e-05
-5.18703419871591e-05
-2.04623645391588e-05
-2.46432822470842e-05
-2.3459108235929e-05
-1.69994098544359e-05
-1.83033723305645e-05
-2.6005264236273e-05
-2.28225254648864e-05
-2.2211432180778e-05
-2.10146335124446e-05
-3.34964179109761e-05
-1.48737559679123e-05
-1.7095348978645e-05
-3.37759672041531e-05
-3.33695163890271e-05
-2.86188995163392e-05
-2.46385958344235e-05
-4.382240492161e-05
-1.61337409160653e-05
-2.71320654508136e-05
-2.24076880279905e-05
-2.20434916216972e-05
-6.11710140522421e-08
-3.01678944065958e-05
-2.91653146202468e-05
-2.53201263038884e-05
-7.88832316224019e-07
-2.73822358877106e-05
-2.82856287200084e-05
-1.2956556734393e-05
-1.79183209428019e-05
-2.28103674730198e-05
-2.3698720249143e-05
-2.78434607902155e-05
-1.55827736746724e-05
-2.73633740938182e-05
-1.79607334478418e-05
-1.77868940766136e-05
-1.51935145101924e-05
-7.44226728714622e-06
-7.58160684563244e-06
-3.67334281369179e-06
-2.41449694725296e-05
-5.14655070019854e-06
-8.74495279102226e-06
-9.69143415427646e-06
-1.73446753253468e-05
-3.0305218833199e-05
-2.61639963017919e-05
7.3326587286219e-07
-1.06435789453434e-05
-2.32174095320839e-06
-2.99901715475518e-05
-3.22643488059694e-05
-7.90120430435523e-06
-1.8802938047543e-05
-3.36055455186419e-05
-2.03522027867111e-05
-1.95655274795087e-05
-1.56230790942213e-05
-2.67406818410553e-05
-6.42335411533629e-06
-2.8459614072478e-05
-1.95237786334291e-05
-1.42147166958729e-05
-2.41082006186401e-05
-6.25491218108597e-06
-2.76368887487865e-05
-2.56166741398505e-05
-1.69099184708013e-05
-2.5427551725347e-05
-4.5257783321951e-05
-3.70687087290601e-05
-2.03157596639607e-05
-1.80374271323927e-05
-2.51972243113329e-05
-4.43838927716385e-05
-1.52285305212222e-05
-2.19461802054491e-05
5.57808062174974e-06
-4.08443443063403e-05
-3.80455814343852e-05
-4.78726541693061e-05
-4.33244580826292e-05
-2.43095603019666e-05
-1.83608379686155e-05
-3.4857757712557e-05
-1.0582427508148e-05
2.70683523590984e-07
-1.54748973133203e-05
-1.42622503260236e-05
-1.83253304881516e-05
-2.31207292448441e-05
-1.76529036512424e-05
-2.39813588083332e-05
-1.59387405213704e-05
-4.11229970128324e-05
-3.80609756620341e-05
-1.41741985835041e-05
-1.80647564861028e-06
-3.65419060487793e-05
-1.5921153798915e-05
-1.18365140820113e-05
-4.32133098814008e-05
-1.84880806153628e-05
-4.6049447747195e-05
-3.44010224710374e-05
-1.9159626234917e-05
-1.0206739983014e-05
-2.84122834413661e-06
-5.7617269847973e-06
-1.93488420111305e-05
6.24921636930245e-06
-1.79076389691387e-05
-1.81421194323262e-05
-1.27563364709889e-05
-1.83366864908233e-05
4.9072519020528e-07
-2.24478741892521e-05
-3.58365846547594e-05
-2.64628904544821e-05
-4.26001306256318e-06
-2.4157909710072e-05
-5.66298000488317e-06
-9.78521439508771e-07
-6.58421146253573e-06
-2.28256091261593e-05
-4.59996000493818e-06
-2.9405463960024e-05
-1.76734755586788e-05
-1.36037831233752e-05
-2.2205298028686e-05
1.28791166602952e-05
-2.41565838545385e-05
-3.29263091298469e-05
-3.6435294005196e-05
-2.28012218368562e-05
-2.17355284333216e-05
-2.13085831048409e-05
-1.59999253095043e-05
-2.1508216763176e-05
-1.55236778555721e-05
-5.97233074750631e-06
-1.22309635616459e-05
-3.63559065054215e-05
-1.99862451316175e-05
3.20708711900675e-06
5.13877834765611e-06
-9.78535523689729e-06
-1.77852876875521e-05
-4.01979651747574e-05
-7.14455750816531e-06
-2.9595275198817e-05
-1.25109571624005e-05
-1.73121278328151e-05
-1.53287398417031e-05
-6.4770622654961e-06
-1.94676281443766e-05
-1.53142843849114e-05
-1.32023301226699e-05
-3.89672431026709e-05
-1.66116743079544e-05
-1.01416370519052e-05
-2.64849223610199e-05
-1.20987360117672e-05
-2.07811468303327e-05
-1.29266826221707e-05
-5.00276897286685e-06
-7.03211840066437e-06
-1.40229741105314e-05
-4.00947199044197e-06
-4.34097813385237e-06
-1.3035895559238e-05
-1.07994116413083e-05
-1.47036141513371e-05
-1.81158505451461e-05
-1.5668117005446e-05
-2.92090179325169e-05
-8.17097484529548e-06
-2.1932169056773e-05
-1.0746725036655e-05
8.81300892109101e-06
-1.52647052035768e-05
-2.14175126592477e-05
-2.97532825670784e-05
-1.57568454359262e-05
-1.95679700871428e-05
-2.25794916289841e-05
-4.17609877222106e-05
-2.07367683578174e-05
-2.68102954790714e-05
-1.88312508843208e-05
-2.08773073834143e-05
-1.09908000998969e-05
-1.15807053357823e-05
-1.71952866210808e-05
-2.9870217328736e-05
-7.66511908498042e-06
-1.1723528267147e-05
-9.14694887033466e-06
-1.74562900792644e-05
-3.73874035220838e-05
-2.95344578774002e-05
-3.04742588591511e-05
-2.09544321088176e-05
-1.39340210640076e-05
-1.38498052327449e-05
-1.57700966246556e-06
-2.79241720454819e-05
-5.92434402755091e-06
-2.87993369511871e-05
-1.12903285649849e-05
-2.27224990596301e-06
-1.93321296962255e-05
-1.77732957248324e-05
-3.77197097107392e-05
-7.87251090510296e-06
-2.53576142495113e-05
-1.64575361621821e-05
-1.77973359828515e-05
-1.47305580053012e-05
-1.73539310344433e-05
-2.55646877009114e-05
-1.13669730408275e-05
-2.88309980270842e-05
-2.25753287013449e-05
-1.98872680338628e-05
-1.53119159604319e-05
-2.38710350359819e-05
-2.8897432979956e-05
-2.04478889104318e-05
-1.46892765592781e-05
-1.61922151684432e-05
1.01010445206953e-06
7.02510933930087e-07
-2.93488863238243e-05
-2.36298132958391e-05
-1.70068606619224e-05
-2.63842347786703e-06
-1.14850693354882e-05
-2.41778110277912e-05
-2.12149565126847e-05
-1.5318101769006e-05
-1.05890888154917e-05
-1.98968463769443e-05
-2.14622378164845e-05
-1.6523142938143e-05
-1.91227936603486e-05
-1.91559070464612e-05
-1.66304870259812e-05
-2.44048599710196e-05
-2.41469793602921e-05
-1.43711722100853e-05
-1.26295652490034e-05
-4.57468706351463e-05
-4.90187103074384e-05
-3.23035315488631e-05
-1.60984533510744e-05
-6.25858964553795e-06
-3.32562934735683e-05
-2.49067106249448e-05
-1.75599777095634e-05
-1.20430641883179e-05
-1.64499472261698e-05
-1.53983545271214e-05
-1.32952918639993e-05
4.53842841036467e-06
-2.55344189041604e-05
-3.02198038369042e-05
-1.47970050262581e-05
-1.99414864480091e-05
-2.06329097969424e-05
-1.96743740810686e-05
-1.65982210058149e-05
-2.93905940865473e-05
-2.7572432520245e-05
-3.49880806404335e-06
-2.39803647220336e-05
3.29663923847392e-06
-2.26122253055213e-05
-1.89108757961481e-05
-2.51109454602491e-05
-1.17692379246844e-05
-3.4021117536607e-07
-3.96411448349455e-05
-3.32242212107101e-05
-1.74419072223842e-05
-4.19689456010382e-06
-8.85941616083835e-06
-2.59825815441219e-05
-5.77638238638311e-06
-1.50893784214563e-05
-1.24780495009118e-05
-3.03415868117968e-05
-3.2064588682604e-05
-6.89024346717144e-07
-2.04841143057084e-05
-3.21984036103554e-05
-2.45366953413837e-05
-8.37284955437626e-06
-3.5971705648955e-05
-4.12301769126737e-05
-2.13070648362067e-05
-4.86015406074036e-05
-4.91219344376275e-06
-3.59776576488144e-05
-4.37707558512714e-05
-4.50221240273217e-06
-2.52074440844597e-05
-1.77239259576919e-05
-2.44391356343891e-05
-2.35709368079969e-05
-2.74135870163589e-05
-4.31414342601389e-05
-9.87144420103236e-06
-1.74908599591041e-05
-4.23658492640958e-05
-3.64980804349761e-05
-2.03029077783821e-05
-3.19721725467264e-05
-2.49968822393483e-05
-1.3413839726981e-05
-3.16704062647572e-05
-3.56183871311681e-05
-2.22104892240459e-05
-2.92377662796153e-05
-3.33834796922621e-05
-1.59552286521375e-06
-2.52455808321986e-05
-2.12404034831271e-05
-2.6136876473135e-05
-5.90612150950316e-05
-1.46634663656001e-05
-5.86505790530312e-07
-3.14153812079889e-05
-2.32942463031748e-05
-2.8657012193297e-05
-1.99444102146422e-05
-7.25730120181245e-06
-5.5908297891236e-06
-2.31116039438747e-05
-1.83749134169967e-05
-1.83249070274287e-05
-2.04330607101471e-06
-1.59519960895614e-05
-1.94578551769226e-05
-6.70769239669913e-06
-6.7339139834268e-06
-3.29491482406372e-05
-1.13448051135378e-05
-6.760286930507e-06
-2.96366393563445e-05
-4.09401787569458e-05
-3.84406635983952e-05
-2.85505112579897e-06
-2.67393191287574e-05
-3.69964455289085e-05
-3.71204943390132e-05
-9.27430869396247e-06
-2.87554122994532e-05
-1.06374330375101e-05
-3.57090899178909e-05
-1.21293305102702e-05
-3.20577791777972e-05
-2.11282895699431e-05
-1.85154200419024e-05
-1.76839981434495e-05
-3.06622833906443e-05
-8.51047653001122e-06
-1.49122689379852e-05
-2.04073687694761e-05
-3.45089908259381e-05
-3.05168626615995e-05
-2.13515736174991e-05
-2.72282505536759e-05
3.95518310463637e-06
-3.15572522993752e-05
-7.76705183345627e-06
-2.30215506663568e-05
-2.64302123912638e-05
-2.31397790160567e-05
-3.67655315901746e-05
-2.76061176458864e-05
-2.90218337634106e-05
-1.76792190940946e-05
-2.60628231366443e-05
-1.61280464837886e-05
-2.41440459353655e-05
-1.25608528918777e-05
-1.83699887938848e-05
-2.29546474637003e-05
-4.1525935965709e-05
-1.34865565244639e-05
-1.21504332225971e-05
-1.66778942169101e-05
-3.03519171647307e-05
-1.54284076882912e-05
-3.90747300777008e-05
-4.64571510672169e-05
-2.55258968841632e-05
-4.19956695884046e-05
-2.42035359866337e-05
-2.46272025843566e-05
-2.13409765043396e-05
-4.35425109340958e-05
-2.29176874408886e-05
-1.87573714890128e-05
-2.8734950898763e-05
-2.42477523296671e-05
-1.81571942795064e-05
-1.58453538706817e-05
-2.5445012331365e-05
-3.80135942012477e-06
-1.29110824811538e-05
-2.89757356210286e-05
-3.41760378062265e-05
-3.3336305416244e-05
-1.76453424762005e-05
-3.6108117618968e-06
-3.35759385972458e-05
-2.03822317873986e-05
-1.08490771896721e-05
-1.08253650577757e-05
-1.42100041659562e-05
-1.6425918598654e-05
-1.43237005234966e-05
-2.84725057368385e-05
-1.48778317420148e-05
-1.83822052001968e-05
-1.70504942734434e-05
-5.4576048387676e-06
-2.0326060627896e-05
-1.59188038899694e-05
-3.38591225714883e-06
-6.29763930978215e-06
-1.33625858613328e-05
-1.63218970304094e-05
2.49141401663305e-06
-1.94178821192602e-05
-2.82510879004364e-05
-9.92671169251055e-06
-1.49919495023999e-05
-2.62772730605641e-05
-7.60752526086679e-06
-3.45592888987953e-05
-1.17696378962845e-05
-2.63721275067652e-05
-3.16679077339132e-05
-2.02431326118489e-05
-3.16686705930529e-06
-6.40136220035485e-06
-2.78361872690631e-05
-8.23545721486463e-06
-2.69378530765321e-05
-4.41601293856387e-05
-2.88932719324867e-05
-6.67727369929818e-06
-1.38075496458234e-05
-2.83145944904449e-05
-4.55273466794583e-06
-7.77735106920606e-06
-1.91738253268973e-05
-1.54749756565103e-05
-3.24685699387139e-05
-2.02659345509677e-05
-3.59878525418774e-05
4.00486577284879e-06
-2.7305219982858e-05
-5.396571665364e-05
-2.10990847742865e-05
-2.14119695661314e-05
-3.0618168586791e-05
-5.30583104423007e-05
-1.30029774116048e-05
-1.91084391416558e-05
-2.72402585206964e-05
-1.70057462624649e-05
-3.70649864490953e-05
-4.79490211548756e-05
-4.55176750249468e-06
-1.26474005571696e-05
-2.46646943270864e-05
-2.15150928941994e-05
-1.71094358762182e-05
-8.66093505954215e-07
-1.79016325068761e-05
-1.29944232621292e-06
-3.08645961031449e-05
-6.8416088254862e-06
-2.19854683470909e-05
-4.78746920305989e-05
-9.90986330794404e-06
-4.50302563519759e-05
-4.52870907318005e-05
-1.39709754267231e-05
-1.63615788056194e-05
-8.61070480637909e-06
-2.79968062980468e-05
-1.4332904954278e-05
-2.76744431941454e-05
-1.21956095447973e-05
-2.79615727872264e-05
-1.13118052565841e-05
-1.8666712272393e-05
-1.80628509135526e-05
-1.49117447663663e-05
-3.15159982780549e-05
-2.71923182226115e-05
-1.84663601610339e-05
-2.86820854515675e-05
-1.93405923712909e-05
-3.87518759525953e-05
-2.63641202969746e-05
-1.24181348656495e-05
-2.24291662854713e-05
-1.74570832630906e-05
-1.57591377009508e-05
-1.37521314084115e-05
-3.37785831638892e-05
-1.75479886802931e-05
-6.16545054848944e-06
1.8733840505153e-06
-3.41694242365294e-05
-1.5490033201267e-05
-7.91072584337795e-06
-2.4294643309132e-05
-2.63410286039112e-06
-2.36853099813448e-05
-6.31815112390279e-06
-3.49022990712214e-05
-2.23718934654385e-05
-2.48777915551465e-05
-3.16038164641477e-05
-2.92715440065434e-05
5.79953040365192e-07
-3.21828761904787e-05
-2.55804721516364e-05
-3.10605421377071e-05
-1.4461314609158e-05
-3.87245164873031e-06
-3.67315843457643e-05
-3.15414026256437e-05
-1.9268565609504e-05
-3.45837032271906e-05
-6.56447936994161e-06
-1.7910242281974e-05
-1.51728469822875e-05
-1.48180472484509e-05
-1.18547056421041e-05
-2.56895471797889e-05
-1.7492206501234e-05
-2.95126456282636e-05
-3.902609485151e-05
-2.00069102244621e-05
-2.67853146900015e-05
-2.57503372004502e-05
-4.69198220408321e-05
1.23035972982121e-06
-1.09910066171089e-05
-2.02712069059768e-05
-1.38675908018317e-05
-1.75423112460683e-05
-2.11136215961012e-05
-1.17035135918293e-05
2.32723221672932e-06
-2.44394555021476e-05
-2.59709037931889e-05
-1.17620825944138e-05
-4.90820595161497e-05
3.48086548828976e-06
-1.03792516788899e-06
-4.466756697504e-05
-1.42924660606119e-05
-2.71646025598176e-05
-3.58776234756554e-05
-2.72966933097101e-05
-2.14936019852424e-05
-9.49874496445115e-06
-2.46182169745912e-05
-2.38847123297079e-05
8.45525313730053e-06
-2.94001408452659e-05
-3.1623744098394e-05
-9.70426137241859e-06
-2.96680362153542e-05
-1.04000452708035e-05
-1.38743981784185e-05
-2.00816912837427e-05
5.46741318979362e-06
-2.77833582337091e-05
-3.02998721589056e-05
-3.98071452597033e-05
-6.81694657774447e-06
-1.2167230530159e-05
-2.11511639007676e-05
-1.39553661294613e-05
-1.43757960565575e-05
-1.51459429375146e-05
-4.19954181365665e-05
-1.22835058932339e-05
-2.81540300317392e-05
-1.17629214897921e-05
-1.60543908980671e-05
-1.57560568614108e-05
-7.57080718591067e-06
-1.88274238761816e-05
-2.76735114964374e-05
-1.72960969360639e-05
-1.74746440583397e-05
-1.08918745903652e-05
-3.83740661329637e-06
-2.75678197238418e-05
-1.91880066184856e-05
-1.72732062774048e-05
-1.91373880434881e-05
4.83386205290036e-06
-1.58036934177126e-05
-3.91139289860467e-05
-2.73363032174864e-05
-3.07718730978946e-05
-6.04273358352834e-06
-6.48319957895534e-06
-1.21064426893266e-05
-2.05145768128286e-05
-3.13843143962079e-06
-2.53293226805724e-05
-2.09762542265454e-05
-1.60961170323043e-05
-1.65872308353596e-05
-2.61292268900102e-05
-8.65845125847322e-06
-1.68672174379822e-05
-2.06916673805222e-05
-1.6169150084463e-05
-1.56886914079865e-05
1.1127426001985e-06
-1.90035185050229e-05
-3.98819331357652e-05
-4.39074782240037e-05
-1.35604043771554e-05
-2.91203830821259e-05
-1.26900079822673e-05
5.55360509522872e-06
-2.30136117071596e-05
-3.16894425571813e-05
-2.22088658286139e-05
-2.21918538495351e-05
-3.56179811776836e-05
-2.32498259900206e-05
-2.33971730013022e-05
-2.40899686192151e-05
-2.35958549889049e-05
-2.08028827267521e-05
-1.57117602346225e-05
-2.45307198987878e-05
-2.88999661061664e-05
-1.00922637015987e-05
-3.62012834644092e-05
-1.48228416822497e-05
-6.91680706730997e-06
-1.78505830657114e-05
-3.65008058576696e-05
-1.36263441407287e-05
-3.87392661995015e-05
-1.2049169396433e-05
-3.85520604178321e-05
-3.79826937908026e-05
-2.38515267479302e-05
-8.12230021735629e-06
-2.50296865156146e-05
-3.10341811446417e-05
-2.16330169295455e-05
-2.2374548322416e-05
-5.32689737226708e-06
-1.50709749568944e-05
-4.46774614665189e-06
-2.2282759080525e-05
-2.30045772300851e-05
-8.0076659562971e-06
-1.6601444432855e-05
-3.03280942678483e-05
-3.9489481353096e-05
4.80149149063934e-07
1.79359001924975e-05
-2.72870317017662e-05
-1.72005707636145e-06
-1.10277366802997e-05
-1.95549907344995e-05
-2.34567181135543e-05
-1.89540680350704e-05
1.57944265803069e-06
-2.49084644802795e-05
-2.24628711654425e-05
-9.90986938539712e-06
-6.63623867861332e-06
9.27588172909328e-06
-8.25646218828048e-06
-3.00743341227692e-05
-1.82973216692315e-05
-1.18193150825426e-05
-3.12577717558326e-05
-2.8458326517059e-05
-2.82305704372958e-05
-8.99185442758404e-06
-2.50460118511304e-05
-2.24403502015608e-05
-6.79605456244389e-06
-2.80977499621975e-05
7.89976846304526e-06
-2.31790838657957e-05
-1.95856440235697e-05
-5.06675851560569e-06
-3.33205196625705e-05
-1.21798783485623e-05
-9.04539784865724e-06
-1.09429855115513e-05
-1.16891841706054e-06
-6.30808355133624e-05
-8.2281850397624e-06
-1.9338439893627e-05
-2.57916762525283e-05
-2.70252810783556e-05
-1.52539884873231e-05
-2.26838126833636e-05
-3.15805691251737e-05
-1.98890911034158e-06
-1.07296739935706e-05
-1.77242391853307e-05
1.96591889574197e-07
-1.87885632064137e-05
-1.28145454407498e-05
-2.44358278081191e-05
-2.82805736305892e-05
-1.86416281292481e-05
8.31843008182043e-06
-1.60934536859202e-05
-1.51447492105998e-05
-4.72479373905421e-06
-1.50169675455048e-05
-4.33819798746975e-05
-1.73577776293837e-05
-3.35197109252834e-05
-2.93443094811264e-05
-1.39200524175525e-05
-2.32183461381585e-05
-1.60699083347713e-05
-5.55744549699322e-06
-1.28515908026459e-05
-1.34119385221676e-06
-3.28190602993636e-05
-2.10486297452345e-05
-1.59863938440513e-05
-2.18693736548814e-05
-1.06521282922023e-05
-2.9352317430286e-05
-1.64803320850621e-05
-4.05498628271374e-05
-4.57676134713012e-05
-2.03121573436367e-05
1.61380947449773e-06
-3.14707636990632e-05
-2.26090377010684e-05
-2.91184687154984e-05
-2.29512984411357e-06
-8.71503078419498e-06
-1.87631146428415e-05
-2.88845029087412e-05
-4.31754262615869e-05
1.24028918111484e-06
-8.49631680875034e-06
-3.11243940279788e-05
-2.70451468749481e-07
-1.74418024708327e-05
-2.17996436201081e-05
9.66795034768372e-06
-9.15762169081535e-06
-3.1190208782887e-06
-5.24654859219284e-05
-1.86036086507311e-05
-1.27195849941632e-05
-9.51540505053035e-06
-1.72668832563666e-05
-1.34743913494123e-05
-2.58242670443075e-05
-1.58687674124588e-05
-1.82129643704523e-05
-1.2698698415474e-05
-7.40863289507281e-06
-1.06294121100783e-05
-3.5947038453885e-05
-2.29812591146942e-05
-3.51263791760714e-05
-1.20466318380993e-05
-2.70948557839983e-05
-3.12202882851239e-05
-2.71135564759189e-05
-2.08578938222872e-05
-2.40544368069184e-05
-3.06257406647749e-05
-2.88142195743823e-05
-2.60283327939081e-05
-4.57382342126947e-05
-2.07289634172701e-05
-2.34751132048365e-05
-1.16801597944444e-05
-2.16521608199401e-05
-4.08257312736458e-05
-2.85219458377481e-05
-1.49171209113403e-05
-2.6810282118817e-05
-1.53773338065461e-05
-3.93049074059144e-05
-5.0538095381025e-05
-1.89177800824544e-05
-2.44820691041611e-05
-1.27040255721255e-05
-2.97166031707309e-05
-1.8878072049023e-05
-3.0082278911292e-05
-4.09482935655008e-05
-2.61067823459775e-05
-2.54723299604657e-05
5.35248228231434e-06
-2.3508910244043e-05
-2.2362397529393e-05
-3.11342737022642e-06
-1.29649331979599e-05
-8.49896636477942e-06
-6.39736210768396e-06
-2.61402094556417e-05
-2.59399635653281e-05
-2.13145333327152e-05
-1.70687082623383e-05
-1.46779138251601e-05
-7.00616166424248e-06
7.15400975485847e-06
1.54089231575149e-05
-2.67923685652321e-05
-1.02576069041658e-05
-1.26210403973259e-05
-1.66868673919213e-05
-1.73775760478067e-05
-2.74657580372207e-05
-1.65855434919087e-05
-4.72282520018305e-05
-8.60193219700652e-06
-2.81267440497501e-05
-2.38376249047546e-05
-1.46155828070739e-05
-1.58009116259455e-05
-2.57804665169524e-05
-1.96871144730656e-05
-1.59045576978304e-05
-3.7762395063588e-05
-2.43535180342635e-05
-1.15528693556128e-05
-2.03685445870621e-05
-2.83262361863004e-05
-1.22170267772684e-05
-2.83423845991402e-05
-2.32071303382119e-05
-2.4575951882573e-05
-2.56090423979007e-05
-1.88437471715754e-05
-1.91860449354384e-05
-1.50994282728577e-05
3.18470063091044e-06
-1.43617660916564e-05
-2.34491877887547e-05
-7.32766898192484e-06
-2.13287446085382e-05
-1.68051299900783e-05
-1.81288588633433e-05
-4.83820483213359e-05
-2.45299028324424e-05
-3.01690854568799e-05
-1.81115731280326e-05
-6.60704955697662e-06
-2.07939725591503e-05
-1.85772818880132e-05
-2.32445360635629e-05
-2.39140590488984e-05
-2.56413984522029e-05
-1.67468867975449e-05
-3.06762247514589e-05
-2.81916358230505e-05
-3.39607867703848e-05
-1.44740506510281e-05
-3.17541357449788e-05
-2.52653206937995e-05
-2.81098062056979e-05
-3.04400534163249e-05
-3.41840851723998e-05
-1.05675434547764e-05
-3.7131827923594e-05
-1.95050447706898e-05
-2.71817328931629e-05
-1.91114509240629e-05
-3.55859926571296e-05
-4.63332397341755e-05
7.66652040353604e-06
-1.87064219678999e-05
-4.26862581655921e-05
3.92997391475389e-07
-2.11526696530234e-05
-4.31384801543991e-06
-2.04242689743034e-05
-2.39431707632478e-05
-1.87905173496362e-05
-1.2203614171329e-05
-1.84683129627543e-06
-2.7490752966679e-05
-2.12525847484865e-05
-2.88288961068721e-05
-2.15853529276466e-05
-1.0555190094468e-05
-2.96053327845375e-05
-1.06554308305272e-05
-2.64278017428511e-05
-1.09051936548746e-05
-3.38967054691868e-05
-3.37279851996791e-05
-1.3862175904808e-05
-4.0010036856499e-05
-2.44467994226188e-05
-3.0212596593648e-05
-3.25581031359798e-05
-1.16670818615492e-05
-4.04772035786216e-05
-1.51527320603494e-05
-2.70686962948487e-05
-2.80232193562698e-05
-2.9116154739397e-05
-2.1438427140702e-05
-1.73614476713867e-05
-1.98160099332215e-05
-2.43956358086923e-05
-2.02131186366747e-05
-1.191495051177e-05
-4.07109355011051e-05
-1.95323820421678e-05
4.76075127006168e-06
-3.60765857867894e-06
-6.51446982592758e-06
-2.2320608850788e-05
-2.21274285474392e-05
-1.59779923296814e-05
-2.08580853221738e-05
-9.61249060283349e-06
-3.93163088611327e-05
-6.10212384233504e-06
-2.60818470357491e-05
-1.34533920646063e-05
-2.87008196186173e-05
-3.76104767585637e-05
-1.15020023769343e-05
-4.74468586602783e-06
-2.85027231281241e-05
-9.78708252325029e-06
-3.33202779507086e-05
-2.6543124705055e-05
-2.68619698884533e-05
-8.73690282475965e-06
-1.42569923028435e-05
-8.85661774643361e-07
-1.00663444567967e-05
-3.18780121299969e-05
6.58688966347138e-07
-2.35047433019239e-05
-1.61882702085219e-05
-2.16182088053615e-05
-1.10347562883682e-05
-7.00510994459344e-06
5.2191189479021e-06
-1.94084261179597e-05
-2.14143767515878e-05
-1.38131515220795e-05
-2.06994197359261e-05
-1.51946426873765e-05
-3.30160641724935e-05
-2.80530076779554e-05
-1.56206447253064e-05
-4.259030528628e-06
-1.29978881056329e-05
-2.63313011525414e-05
-1.26380277852176e-05
-1.21445607065749e-05
-7.17931003820758e-06
-2.38713969270756e-05
-2.36089348446875e-05
-2.18672584366393e-05
-2.19680582140306e-05
-2.39481433736729e-05
-2.84552894917379e-05
-1.45067390806963e-05
-3.75859877378428e-05
-2.14392322416938e-05
-4.23461233905919e-05
-2.89446115785947e-05
-1.67229906974429e-05
-2.18431026272953e-06
-2.8675150475904e-05
-3.39776830657733e-05
-9.78576675132991e-06
-1.67170569309904e-05
-2.05838522898942e-05
6.37433410649136e-06
-1.59274649858648e-05
-2.194024844312e-05
-1.33811001095594e-05
-6.05268710277232e-06
7.76926321164241e-06
-2.36006878539892e-06
-1.89212545639237e-05
-8.09692316237443e-06
-2.26275899915096e-05
-1.19835639526295e-05
-2.01389784888103e-05
-1.90901352206332e-05
-3.59691232705472e-05
-7.38811229980739e-06
-2.82490296617716e-05
-3.67191274898916e-05
-1.69227113770313e-05
-3.42855325337517e-05
-1.48120181025011e-05
-1.5327145954331e-05
-4.07892749126562e-05
-4.55459805464817e-05
-3.00660216817267e-05
-1.64638493733634e-05
-2.11550425083468e-05
-5.09824611213296e-06
-9.4954663657316e-06
-1.29457508408655e-05
-3.38961386723853e-05
-3.54619222509878e-05
-1.88725417203244e-05
-1.44656398461384e-05
-3.11061395954175e-05
-3.56927766418818e-05
-1.48045837360102e-05
-3.1522678191315e-05
-1.2415485679677e-05
-4.0698713565826e-05
-2.1392674084177e-05
-2.6911632604483e-05
-2.63659462697556e-05
-3.25855362950152e-05
-1.5047079459501e-08
-1.32556323945989e-05
-2.62313243672165e-05
-2.93009219829666e-06
-1.83896454451828e-05
-3.34108817937572e-05
-1.81173549577137e-05
-4.13631925020305e-05
-2.37713422231546e-05
-2.17933487886048e-05
4.76560512961037e-06
-2.83661745751181e-05
-1.98991927864145e-05
-1.91954711333949e-05
-1.74207268402568e-05
-2.97619114044993e-05
-3.75987077208727e-05
-2.51330245177559e-05
-3.63825964733115e-05
-4.18995946927353e-05
-2.17818126923003e-06
-2.55300863424881e-05
-9.20709798846722e-06
-5.11036057284387e-06
-1.53960728278361e-05
-2.95123974089191e-05
-2.3347511330709e-05
-3.33152409547784e-05
-1.84536206692035e-05
-1.31847095638998e-05
-1.62753546644136e-05
-4.51762827560875e-06
-2.79803084985651e-05
-2.30413216407744e-05
-1.83102305325277e-05
-2.3530593975244e-05
-3.4312693731165e-05
-2.37931361544441e-05
-3.67294304729254e-05
-3.64513271987018e-05
-2.91049133195508e-05
-4.73363751951004e-06
-2.67704370144349e-05
-1.01183689177374e-05
-1.58616281971052e-05
-5.1188322617287e-06
-3.8596691787896e-05
-2.14925596886414e-05
-2.40826105839544e-05
-1.55484407249061e-06
4.73175249915685e-06
-6.63199215031927e-06
-1.46728907141319e-05
-3.19295881515324e-05
-1.56134137860334e-05
-2.52951807655969e-05
-3.58492005969629e-05
-7.41537922886871e-06
-1.64422852466214e-05
-2.30651047787295e-05
5.64541078228031e-06
-1.14289833598924e-05
-2.3565992771833e-05
-1.54091644235212e-05
-4.27950785426256e-05
-2.12678147570903e-05
-6.06569364768458e-06
-4.19515529225718e-05
-2.75594631552489e-05
-1.77153700089458e-05
-1.11051345486356e-05
-2.53415152422159e-05
-6.37173944661695e-06
-2.98095732117164e-05
-2.22876956824675e-05
-3.89057150721852e-05
-3.28033901505483e-05
-3.03538173836648e-05
-2.78897785247602e-05
-3.97610053440997e-05
-1.12431022258744e-05
-2.9680013887545e-05
-2.74911293185342e-05
-1.69481725270256e-05
-6.85388909592953e-06
-8.78522816672966e-06
-1.43371421797923e-05
-1.4815282395799e-05
-3.08164050527059e-05
-1.6917618718321e-05
-3.03675425773091e-05
-2.28126294096784e-05
-1.72443942886976e-05
-2.03823689704518e-05
-1.82929142933722e-05
-2.56553799730427e-05
-2.30662545216001e-05
-1.8198806748826e-05
-1.74660349936344e-05
-1.08883019969733e-05
-2.80097715844622e-05
-3.23877434119369e-05
-2.10503132203518e-05
-6.71105585707715e-06
-6.32644396095969e-06
-7.61721479688667e-06
-1.15651968976497e-05
-1.07584597974584e-05
-2.47007375523232e-05
-1.53870977350332e-05
-2.82279334349264e-05
-1.47220375508013e-05
-2.27325403727447e-05
-1.03708714818976e-05
-1.23132962624483e-05
-5.54184747319155e-06
-1.84038951245831e-05
-2.30131218923277e-05
-3.33738242871669e-05
-4.17795600122416e-05
-1.42284290977773e-05
-2.40809285124021e-05
-1.30474613222357e-05
-2.88945794122343e-05
-2.54307112716855e-05
-2.58177268067525e-05
-3.8596984925785e-05
-3.80018355448448e-06
-2.29576569220717e-05
-2.84564796675976e-05
-2.8326012430384e-05
-2.92861891113431e-05
-5.87215551272127e-06
-3.61084186526294e-05
-2.51107987738756e-05
-1.28812390234726e-05
-2.20902247229984e-05
-1.85594398962805e-05
-1.42000974079829e-05
-3.12153958096874e-05
-5.26901002154815e-05
-2.65206502266639e-05
-2.22180491669309e-05
-2.22690597694528e-05
-3.15527951945478e-05
-6.08089053841461e-06
-2.46027846872521e-05
-3.6427028762152e-05
-1.44667728483059e-05
-3.02478062060771e-05
-3.73186670624999e-05
-2.2829392199749e-05
-1.28447826572898e-05
-3.01252931767304e-06
-1.18391346296024e-05
-2.7517943998805e-05
-4.92947729205532e-06
5.29790664756738e-06
-1.24073952068358e-05
-2.82569765108555e-05
-2.14585904876973e-05
-4.15555200487299e-05
-2.50245592957462e-05
-1.15353981463913e-05
-2.12049524661302e-05
-1.53612272284191e-05
-2.04064785543322e-05
-3.12496684022953e-05
-5.84805106037242e-06
-2.44963444444449e-05
-2.25645212819463e-05
-1.78907047198156e-05
-1.62559174593957e-05
-3.65473115527231e-05
-3.5108997281607e-05
-1.29506347971383e-05
-3.56714461287825e-05
-1.29460927953115e-05
-2.29166587871589e-05
-1.4708148579836e-05
-1.89849723392619e-05
-1.43218988083335e-06
-8.79200949929532e-06
-2.71273839255614e-05
-4.4811180426735e-05
-2.55319046475659e-05
-2.35344336437492e-05
-4.0749127934187e-05
-2.03164937393609e-05
-2.26760260239558e-05
-1.74950791225378e-05
-3.5758243747427e-05
-3.23418132288747e-05
-2.15917265211529e-05
-2.67331074442599e-05
-6.83268890324801e-06
-1.77292561485583e-05
4.96805488042275e-06
-4.0204518952966e-05
-4.23686478458324e-05
-1.31009775106566e-05
-2.90384385302348e-05
-5.0205589694637e-05
-1.21475020502235e-05
8.18141269651648e-06
-2.29211884501022e-05
-1.97299037772118e-05
7.74175930647795e-06
-3.22611565761333e-05
-4.89297729863733e-06
-1.5935482573638e-05
-3.49792752830366e-05
-3.5974041494767e-05
2.14684530047571e-06
-2.99597705719021e-05
-2.75689008217634e-05
-2.63441792270428e-05
-1.71496761193925e-05
-2.06703371019402e-05
-3.52017373415037e-05
-2.68526615975688e-05
-4.1920781296631e-05
-1.97726683698682e-05
-1.19098077169774e-05
-8.57242369545121e-06
-2.0662043047676e-05
-1.69395323432122e-05
-1.69479683913116e-05
-1.28690232869302e-05
-1.65933425939006e-05
-2.76237844232754e-05
-2.57687398016987e-05
-1.2288949935134e-05
-7.36154426127393e-06
-4.69709280807508e-05
-3.01558408094198e-05
-2.29139512982028e-05
-3.46507088592366e-05
-2.80539980273256e-05
-1.01828661036748e-05
-2.07157064866013e-05
-3.80091720519995e-05
-8.88898093566088e-06
-1.38442643438206e-05
-2.15707179605179e-05
-2.96097101363056e-05
-2.27082028743185e-05
-9.11561021915323e-06
-1.06318181547873e-05
-6.30399733721508e-07
-1.96805831849779e-05
-3.95262646458752e-05
-1.5350691920243e-06
-3.78153509685988e-05
-1.4625541410144e-05
-1.93696316840712e-05
-3.70001058552119e-05
-2.58951375698876e-05
-2.75150038087379e-05
1.09778523351919e-05
-2.87526194337231e-06
-2.18502619696119e-05
-1.54555832841446e-05
-2.9343812234167e-05
-3.34316221635447e-05
-9.28333530742303e-06
-1.76638301408931e-05
-2.07530984334225e-05
-4.98316563061009e-06
-2.61473934275956e-05
-1.90722273513988e-05
-3.03019707805617e-05
-1.72146843907908e-05
-1.41049812629392e-05
-2.86155395950943e-05
-8.31862422222268e-06
-2.67250640107768e-05
-5.43138166777796e-06
8.26813501738233e-06
-1.0005758172758e-05
-6.8383926141812e-06
-2.66152833694162e-06
-1.30182614420582e-05
-3.39692435613724e-05
-1.08237749821068e-05
-1.64524787122838e-05
5.5884488357863e-07
-2.82419242591941e-05
-2.62874954563319e-05
-1.33156855583617e-05
1.7590468844697e-07
5.35307815181532e-06
-2.57684563091837e-05
-1.66357683244108e-05
-7.6500222751993e-07
-1.24540992159188e-05
-1.61474885349528e-05
-2.81174472159937e-05
-1.50268374412446e-05
-3.05192986366439e-05
-1.70306282043739e-05
-2.52091645342595e-05
-3.93468148868491e-05
-1.13079421226443e-05
-2.0185357996696e-06
-2.40244281920273e-05
-3.32077687854951e-05
-9.03145667776532e-06
-1.47009726613655e-05
-3.19741893358866e-05
-2.90902976881613e-05
-1.79601474675012e-05
-1.57980080543214e-05
-1.34210557093494e-05
-3.58842820844968e-05
-2.19381035421412e-05
-2.13345027327613e-05
-3.2821534537488e-05
-2.68570857582497e-05
-2.76650160755897e-05
-2.82111771354282e-05
-2.6538470844767e-05
-3.13569011978708e-05
-2.78933992100519e-05
-9.76461832797396e-06
-1.9434572537632e-05
-1.01928280000491e-05
-2.0552026261211e-05
-1.0014371486887e-05
-2.40378092427521e-05
-2.74079377740246e-05
-2.05740874053315e-05
-4.24012145604419e-05
-2.87786307247734e-05
-9.48404751356088e-06
-4.99753804824091e-06
-4.39369174158879e-05
-2.11197883999926e-05
-1.68647065763387e-05
-7.92151402557769e-06
-3.24824314290533e-05
-4.38669036051712e-05
-1.40889024011622e-05
-1.57487608210904e-05
-2.33823901525198e-05
-1.98410417583124e-05
-1.21036570739627e-05
-2.88841331021642e-05
-1.68152987082762e-05
-3.93271314917137e-06
-3.33323086092952e-05
1.60369071150881e-05
-1.48242258197699e-05
-2.06997567035494e-05
-2.27545895499934e-05
-3.38844911962394e-05
-1.87214476825233e-05
-1.62997459282127e-05
-1.58309655911993e-05
3.3243839758951e-06
-2.32376716319991e-05
-1.59894966644942e-05
-9.18164310538876e-06
-5.66869312241943e-06
-2.38651777235847e-06
-8.39737447830201e-06
-2.7789079361105e-05
-8.37492691526289e-06
-3.54834032448363e-05
-4.39139499817302e-05
-1.92985167217256e-05
-1.5330286851398e-05
-1.2451992101368e-05
-5.29650850706954e-05
-6.23003492822541e-06
-2.49206647594173e-05
-1.75875939095589e-05
1.53115091350258e-06
-1.99690272050774e-05
-2.43044420098598e-05
-1.1006833051215e-05
-8.86682743681164e-06
-1.67802194558944e-05
-1.4557969874349e-05
-3.03901250953666e-06
-1.52294990347633e-05
-1.08045249860786e-05
-9.34331313853631e-07
-5.09110662956364e-05
-1.97315000074377e-05
-3.33102458831736e-05
-1.59506353013e-05
6.48911273757912e-06
-1.75747020189835e-05
-1.93278663138414e-05
-1.6031246114639e-05
-2.20277256439466e-05
-2.09268483054264e-05
-1.87728979278543e-06
-1.25712557598631e-05
-1.10729749413515e-05
-2.39149461820426e-05
-5.95744950904683e-06
-2.99121092129516e-05
-9.77154307244324e-06
-1.99581568279452e-05
-3.77411665426359e-05
-3.82117363297289e-05
-8.15624578518207e-06
-3.37133052585751e-05
-1.86182233572211e-05
-1.50918862956813e-05
-2.0983548606987e-05
2.86251385449297e-06
-1.36124225288518e-05
-2.40462663578237e-05
-1.54255202909936e-05
-1.51531113606433e-05
-1.81204849665462e-05
-3.67734953287062e-05
-2.63297278233347e-05
2.99971244487784e-06
-2.92509604423301e-05
-3.16177033477615e-05
-1.07314337345985e-05
-1.02522768380277e-05
-1.96235913654161e-05
-1.91366556016982e-05
-1.22502813064256e-05
-9.26955349768346e-06
-3.0777897602596e-05
-1.39946712665408e-05
-6.40844108210851e-06
-1.22558642211491e-05
-2.45956486918578e-06
-2.98190143192132e-05
5.17032284304313e-06
-5.11807439457181e-06
-1.93013275917008e-05
-2.48044839802319e-05
-2.56718106678627e-05
-2.32297643293961e-05
-1.76198906946438e-05
-1.53679505439451e-05
-7.51337965671328e-06
-3.93461872471737e-05
-3.43732903259681e-06
-1.35446501685691e-06
-3.60877922300735e-05
-2.41527910212239e-05
-2.08935789673656e-05
-3.20320393634078e-05
-1.50310900335936e-05
-1.48741978074599e-05
-1.76310767056705e-05
2.16808976131819e-06
-1.62549760265021e-05
-4.63954503440174e-05
-4.05841211037102e-05
-1.10867255605289e-05
-2.12729277142704e-05
-3.44847964027689e-05
-1.76276281753431e-05
-1.2882735041336e-05
2.1222419132226e-05
-3.56909689412115e-05
-3.28442065286048e-05
-3.35803616011735e-05
-1.26326662707602e-05
-2.70524202590437e-05
-1.95748931456817e-05
-2.80972675185155e-05
-1.97372866000909e-05
-3.09859640235223e-05
-2.09844438588961e-05
-3.26961794747321e-05
-4.1928372716079e-05
-9.90043667375269e-06
-1.88973107047397e-05
-2.61310279376325e-05
-2.66303309922761e-05
-1.65356372535517e-05
-1.64486791481633e-05
-1.42996259239264e-05
-3.58053615593799e-05
-2.23378119891149e-05
-3.86706587173827e-05
-2.94133173079598e-05
-2.92197904969924e-05
-1.31335761633274e-05
-2.19686387322377e-05
4.39166107401877e-06
-2.78011045467177e-05
7.79770074268621e-07
-7.45374763359164e-06
-2.39398491208813e-05
-2.81788933950266e-05
-3.99781862683831e-05
-1.14505539086224e-05
-3.09766025722736e-05
-1.33037582497197e-05
-2.6222793168444e-05
-4.13846496049798e-05
-4.28861527049315e-05
2.10402980115827e-06
-2.30142475564122e-05
-8.61475865426141e-06
-9.70783673316335e-06
-7.80480376428132e-06
-1.236641780902e-05
-3.41098231449209e-05
-1.15057898685617e-05
-1.47174089223003e-05
-1.18644669803712e-05
-1.25722539868637e-05
-1.42415163799277e-05
-1.23066968761799e-06
-2.36999974816822e-05
-2.07208026977372e-05
-9.75926048139413e-06
-1.98245831777113e-05
-2.6525429460742e-05
-2.15581136689662e-05
-1.56718542989604e-05
-2.93268785893405e-05
-2.17578890737092e-05
-1.00262049888182e-05
-2.44623395441761e-05
-1.55357857525445e-05
6.72109745040744e-06
-1.23634426301751e-06
-2.02772761583329e-05
-3.61526157191983e-05
-9.74758233633952e-07
-3.20096945063026e-05
-2.10301451673052e-05
-3.26430388760644e-05
-2.65786731411913e-05
-1.78863399416496e-05
-2.56680010662151e-05
-1.69539208655409e-05
-1.50756207333437e-05
-2.05091734865853e-05
-2.03771686415088e-05
-5.10194015801075e-05
-2.22708747773478e-05
-1.01688905305197e-05
-2.17799611457175e-05
-1.78265821168292e-05
-1.77816255544299e-05
-2.40790065186034e-05
-7.93455809013105e-06
-1.90439235131128e-05
-2.51727811971501e-05
-1.27293015748997e-05
-7.64278992833892e-06
-3.37705726886121e-05
-6.55193605704905e-06
-1.8697076821448e-05
-1.12386885396536e-05
-1.3939629024546e-05
-2.17877762134886e-05
-1.95162443392085e-05
-2.18039367090968e-05
-1.12303755311149e-05
-1.71879794661211e-05
-2.35356317860414e-05
-2.07048512601962e-05
-2.3654998469855e-05
-2.66123923402171e-05
-3.90910647326875e-05
-1.72731411122438e-05
-3.68160772809096e-05
-1.45736353402875e-05
-2.36913241800537e-05
-5.819630685854e-06
-1.04360160029401e-05
-7.85030162810208e-06
-1.64271614430982e-05
-1.09641953573061e-05
-4.60147799272932e-05
-1.72471724007469e-05
-2.17279974246819e-05
-3.15030238203755e-05
-3.99976876893583e-06
-3.5309154377651e-05
-1.3075113670128e-05
-1.4915718039531e-05
-2.06881098775685e-05
-1.21980713060678e-05
-2.10063042055829e-05
-1.87520448930484e-05
-1.3556005827911e-05
-3.53055317751234e-05
-1.15751291999025e-05
-2.66699692825737e-05
-2.13465777193406e-05
-2.86442207365031e-05
1.25048462684392e-06
-4.05239696429168e-05
-1.83590060395796e-05
-2.82177218793563e-05
-4.54861848724348e-06
-1.40375018615944e-05
-5.98735184492193e-06
-1.16702519636847e-06
1.46681928770214e-05
-2.40341161317439e-05
-3.27873691424756e-05
-3.46648872100587e-05
-2.33882876373887e-05
-2.91300943080896e-05
-4.18199874450847e-06
-3.29404126462571e-05
3.56595051378016e-06
-1.88259859953348e-05
-2.16620336795084e-05
-3.14936488908831e-05
-1.18261929497069e-05
-2.29644965833245e-05
-1.85101153367031e-05
-4.43315170737533e-05
2.47435985447581e-06
-2.20400151979489e-05
-1.81527815350848e-05
-2.12260194108784e-05
-1.95604759445345e-05
-2.77263780383819e-05
-4.34956189755498e-05
-4.6142454029341e-05
3.0152032781939e-06
-3.59538756601695e-05
-1.31218180811023e-05
-1.61451311710533e-05
-1.86900655300694e-05
-7.60335613779807e-06
-1.87393264936845e-05
-7.81194675003599e-06
-1.63005213891426e-05
-5.01054491118259e-05
-1.87088900175998e-05
-1.96189041774541e-05
-2.57463461573892e-05
-3.46952384636116e-05
-2.76685517248712e-05
-2.98649706929077e-05
-1.7523786195732e-05
-2.69959801994901e-05
-1.31590303812631e-05
-1.85536358847666e-05
-3.30639322823542e-05
-4.87026191136351e-05
5.72344276504891e-07
-4.06203459824811e-06
-3.33467722775662e-05
-2.90495581545202e-05
5.90770031597992e-06
-2.6022671174931e-05
-5.17696229105949e-06
-2.0546746122383e-05
-1.73022809768297e-05
-1.48533712033297e-05
-2.08311739391936e-05
-4.9023288311416e-06
1.19954686469894e-06
-2.90394618231407e-05
-2.13517079041959e-05
-8.0639713263712e-06
-1.52291071159007e-05
-7.70223088199815e-06
-1.18331949439208e-05
-1.00892984641817e-05
-9.65601695435269e-06
-3.45445271445362e-05
-1.35635900199305e-05
-2.65850502232216e-05
-1.4786441448074e-05
-7.7652022679688e-06
-2.93705716912938e-05
-2.52394269473907e-05
-9.88216791902508e-06
-2.07521277750374e-05
-2.03242383004978e-05
-1.29126997494973e-05
-2.09903902559075e-05
-5.39086486393201e-06
-1.44646367964736e-05
-4.77118886891118e-05
-2.08666031728716e-05
-2.18182204107749e-06
-1.71917966858629e-05
-2.04349211724256e-05
-2.56918474161855e-05
-1.20873832380628e-05
-1.9427362752917e-05
-1.13182199047977e-05
-3.34893602006484e-05
-1.67743541075746e-05
-3.37938866119877e-05
-6.44702038173733e-06
-3.45225391450285e-05
-1.05250186312993e-05
-2.39499453015224e-06
-1.26780914021416e-05
-1.48825360125931e-05
-2.31279813700428e-05
2.20480006799517e-07
-1.68367493928493e-05
-2.99311381412823e-05
-3.99388007189165e-06
-2.50592219950109e-05
-1.99684468722862e-05
-1.91204885444677e-05
-4.10723057310098e-05
-2.20182968105545e-05
-4.19353590840713e-05
-3.62031627069749e-05
-1.50667930587628e-05
-8.09922291413235e-06
-3.47138505261545e-05
-3.17381574655179e-05
-2.24191646234071e-05
-2.8669524320446e-05
-2.86243656225991e-05
-2.49697455747584e-05
-3.35242860920274e-05
-1.96683146228204e-05
-3.65164316452984e-06
-2.28270876202066e-05
-2.05872687766317e-05
-2.17210778187175e-05
-3.12142527337625e-05
-1.68885379383085e-05
-4.55127977388369e-05
6.79100722477425e-06
-2.16151197950907e-05
-2.34085701204542e-05
-1.51639456574199e-05
6.34661165332342e-06
-6.97889519951555e-06
-1.45074277530482e-05
-3.16579708694159e-05
-1.79762841536062e-05
-2.34141272829546e-05
-3.03880054977994e-05
-1.67636240877696e-05
-7.49963194274056e-06
-1.19122657184055e-05
-1.2355757278661e-05
-2.64824719038938e-05
-2.15221007878433e-05
-1.79361542648942e-05
-3.15701401464293e-05
-1.96322101368362e-05
-1.57189748184138e-05
-8.54833986464625e-06
-7.22727416832807e-06
-3.08344624689598e-05
-3.4442396398651e-05
-2.00164062129552e-05
-1.00208573424204e-05
-2.29789096338445e-05
-5.15079432589457e-06
-2.08778268135331e-05
-6.91031746419024e-06
-8.24487542556321e-06
-1.72237973585777e-05
-4.30141083439954e-05
-2.5825401976116e-05
-5.14409106386684e-05
-3.06811979704759e-05
-1.37995343787231e-05
-4.90077190043695e-06
-3.99691869993307e-05
-2.63157507623451e-06
-2.68012743963774e-05
-1.93485976539053e-05
-3.01784584325681e-05
-1.58218208273644e-05
-2.23075019816506e-05
-2.85675297815405e-05
-3.31393163687185e-05
-9.58705640624137e-06
-3.77072782190761e-05
-3.69704806202543e-05
-1.00976800058085e-05
-1.01425387148619e-05
-1.04861160742156e-05
-1.37738857756573e-05
-1.38368754263316e-05
-4.56038849762284e-06
-9.55601357220785e-06
-1.24397801270033e-05
-3.54235431657885e-05
-3.10005552851267e-05
-1.94561817391631e-05
-3.88925523758851e-05
-2.27609976978053e-05
-3.65433023611372e-05
-2.01607127963465e-05
-2.52105173792106e-05
-2.63341730284147e-05
-1.80481274859332e-05
-1.57690244494297e-05
-1.23230428039789e-05
-2.6978217589771e-05
-1.78937447157639e-05
-2.39417113566528e-05
-1.09319099994413e-05
-3.68465947032047e-05
-7.92497547890909e-06
-1.71000172484501e-05
-2.4973018309973e-05
-2.0301755932554e-05
-3.09075571484696e-05
-1.1360354606433e-05
-2.59030353536882e-06
-2.84639394229272e-05
7.1548670386373e-06
-2.52990557735506e-05
-1.51347807982196e-05
-2.41902581113307e-05
-2.14381683070888e-05
-2.88633161076144e-06
-4.34972411140709e-05
-1.1311805342968e-05
-1.00183289668758e-05
-2.20220376052978e-05
-1.67673433435217e-05
5.43387941399601e-06
-2.01913064880472e-05
-4.00555334223536e-05
-3.77489403015971e-05
-2.19295362840614e-05
-1.36448633444322e-05
-3.45671994304585e-05
-2.4455718400767e-05
-1.48432633896776e-05
-2.29911887667806e-05
-1.84211079533265e-06
-2.20716080477649e-05
-3.30966597280273e-05
-7.16555038587741e-06
-1.96232967396273e-05
-2.54088549814515e-05
-3.42318773420483e-05
-2.59485639791843e-05
-3.59943692577415e-05
-2.46833692859501e-05
-2.63750156438429e-05
1.26068704269217e-05
-2.6684151612251e-05
-2.54777993791102e-05
-8.86363909102948e-06
-1.70594249137895e-05
-7.20164349284067e-06
-2.00246664242713e-05
-8.71042411899642e-06
-1.76742098585685e-05
-1.42658296148698e-05
-3.28501786429078e-05
-2.69305500566438e-05
-2.21217881951591e-05
-8.48707535563745e-06
-3.01709091819083e-05
-2.45046955426274e-05
-3.08146886761778e-05
-5.59331912804806e-06
2.47342357301563e-06
-3.38821861330031e-05
-2.37343820897796e-05
-4.55560515507823e-05
-3.80335630273523e-05
-1.07291882159712e-05
-1.78423116193298e-05
-7.17450924259477e-06
-7.07002939562814e-06
-1.52928302305695e-05
-3.88478021578869e-05
-1.05623593263613e-05
-3.14844555551024e-05
-2.41446613257547e-05
-4.2260839728906e-05
-6.39096988982932e-06
-1.74412460288067e-05
-8.13078280656969e-06
-3.37198753761588e-05
-4.71489774417321e-05
-2.55899415581089e-05
-1.57959372782834e-05
-2.48749296002738e-05
-8.26691732724325e-06
-1.26985214149778e-05
-1.74908981827776e-06
-1.71277108118694e-05
-4.05599564540311e-06
-1.64621664845576e-05
-2.63820582487375e-05
-2.8444042301529e-05
-1.57314818619309e-05
-2.31113347428412e-05
-6.78627245433519e-06
-1.66412093188642e-05
-1.75540971364106e-05
-1.09145562702682e-05
-1.17635394993465e-05
-2.78566017841104e-05
-3.57383899024104e-05
-1.88574550768144e-05
-2.74602870926652e-05
-2.13405721255227e-05
-2.32935991331272e-05
-1.8159739880079e-05
-3.46062304041244e-05
-3.73784921225661e-05
-1.07447100448478e-05
-3.42066000601871e-06
5.38322954944044e-06
-1.86270383081864e-05
-1.38673286753584e-05
-9.55993223279972e-06
-1.53950508005201e-05
-1.6110146661289e-05
5.27961009202242e-06
-9.78433610155726e-06
-1.34146891437205e-05
-2.11663835827223e-05
-3.56441237631545e-05
-2.65445633578597e-05
-1.35852357966321e-05
-7.78641189444151e-06
5.4056803385565e-06
-9.94509552458796e-06
-8.55666802745521e-06
-3.81444014872585e-05
-1.80322639128185e-05
-1.72216687668427e-05
-1.49329767652327e-05
2.60255437618747e-06
-2.41535882524653e-05
-2.7364038924173e-05
-1.79096071096981e-06
-3.68401702175886e-05
-1.79965332545174e-05
-5.65233141408579e-06
-2.60078276979056e-05
-1.35979028853004e-05
-1.69516672162547e-05
2.37643189451048e-06
-1.84695469013808e-05
-3.09545662817909e-05
-2.59563935635855e-05
-2.35277823281228e-06
-2.65809305684709e-05
-2.416241670082e-05
-2.49681750057268e-05
-3.89533883751379e-05
-1.51184094132807e-05
-3.12475552218459e-05
-1.91148017446199e-05
-3.57315117736744e-05
-4.30628182576521e-05
-2.08550502737721e-05
-1.24738506625011e-05
-3.20190320203819e-05
-1.55799912925825e-05
-1.30720042349723e-05
-1.50974144877765e-05
-2.13549318879806e-05
-1.42788110970147e-05
-2.47242456456224e-05
-2.21979307560393e-05
-1.0870798524364e-05
-4.25706140861629e-05
-1.04906343563468e-05
-4.0424571863751e-05
-3.1525017082659e-05
-1.92584015667776e-05
-1.47857340871322e-05
-4.27532897987231e-05
-2.30677398375066e-05
1.6194853637811e-06
-4.05500620483714e-06
-1.24157641082363e-05
-1.97762150902032e-05
-2.65791100449079e-05
-1.05383307512011e-05
7.41190023515352e-07
-2.36172684189655e-05
-9.64118272269933e-06
-3.1046822969243e-06
-3.15030474744063e-05
-2.40242665129293e-05
-9.74261375640451e-06
-1.30795874320635e-05
-3.36877544752775e-05
-6.90816624182027e-06
-5.62175251824332e-06
-4.39195039972208e-05
-1.93166801554822e-05
-1.28304465555976e-05
-1.68159459825049e-05
3.6507288367644e-06
-1.26569220813594e-05
-4.41023887089182e-05
-1.59221387350185e-05
-2.11351916841332e-05
-1.27340896974458e-05
-2.68875576730334e-05
-3.28539159343681e-05
-2.54723809339012e-05
-1.31345101220129e-05
4.05418760576907e-06
-4.36522559830526e-06
-1.05179295384721e-05
-2.24862302617047e-05
-4.93065352687235e-06
-1.25355397146904e-05
-3.54619171792749e-05
-2.31903207624585e-05
-3.23995759792312e-05
-7.81933358336191e-06
-4.09597637802008e-05
-1.13820821324841e-05
-3.29435003166971e-05
-4.60519439839055e-05
-1.28834677140358e-05
-1.62747938356296e-05
-1.66501341801961e-05
-1.02075566298772e-05
-1.71752113182277e-05
-2.54528742670353e-05
-1.133101342316e-05
-2.08219407094284e-05
-3.96560198000318e-05
-2.32210947869835e-05
-3.78480555329404e-05
-2.34922153836586e-05
-2.05803736477398e-05
-9.62007246251885e-06
-3.04952454402644e-05
-1.50679501711879e-05
-1.41173742398288e-05
-7.7773061205224e-06
-1.02477443763791e-05
-3.70053147048629e-05
-4.63343804104007e-05
-2.14348279229059e-05
-2.49781231121173e-05
-1.2006788216077e-05
-1.7668030669237e-06
-3.09844779188965e-05
-2.07475652513984e-05
-2.85962353185228e-05
-1.04274324388535e-05
-2.717620783943e-05
-1.6464412238015e-05
-1.36811899457306e-05
-1.8795020746425e-05
-2.52099616937108e-05
-1.50782510547653e-05
-3.51105779661881e-05
-3.19414444607691e-05
-3.36367915031932e-05
-3.11387817034804e-05
-1.63096729233821e-05
-2.2084321447703e-05
-1.10431357249388e-05
-1.11416177284523e-05
-1.53634785702002e-05
-1.98964336803733e-05
-3.17156024303091e-05
-2.40027421851264e-05
-5.03043816849713e-06
-2.25479084866448e-05
-2.75491192366496e-05
-2.55233875595282e-05
-3.04323257836494e-05
-2.27767238482506e-05
-2.87069789426726e-05
-3.21257807685999e-07
-3.92375630736781e-06
-3.13927164425764e-05
-3.2443296315318e-06
-1.57053848264974e-05
-1.99844623311239e-05
-2.35244800007173e-05
-3.39542779360909e-05
-2.04509486669825e-05
1.49437813521097e-06
-4.30539704464311e-06
-4.67003026182271e-05
-3.020295704754e-07
-1.84298552544878e-05
-2.0373584561839e-05
-6.59413783832729e-06
-2.5871087590245e-05
-1.32233782325277e-05
-1.54387913375379e-05
-2.01485382427296e-05
-2.79450567818567e-05
-1.31385430312864e-05
-1.80863086981558e-05
-1.21876809172559e-05
-7.03956634560671e-06
-1.72549849970457e-05
-2.8682786408324e-05
-3.49283087487686e-06
-3.0253103645785e-05
-2.81386356877631e-05
-2.68746870104069e-05
-3.19995958272682e-05
-1.98956644960115e-05
-2.29516944781349e-05
-9.28623626662126e-06
-3.55437462980779e-05
-3.72511011350589e-06
8.35566234350018e-07
-2.51801951547465e-05
-3.66140954249938e-05
-1.68727522393764e-05
-3.42056057392565e-05
-1.66133298984129e-05
-1.17837921254613e-05
-2.49084477662997e-05
-3.19035695422307e-05
-1.40821948665883e-05
-3.22154187662119e-05
-3.55517752139646e-05
-2.32916438924125e-05
-2.59878020745116e-05
-3.75932623986238e-05
-2.1159864739406e-05
-9.61778163974487e-06
-1.62774685062128e-05
-1.19634154871097e-05
-1.87380439612033e-05
-3.41516339408998e-05
-3.88176679733012e-05
-4.52929627550698e-05
-2.06359091524e-05
-1.32046958105523e-05
-2.46574039462096e-05
-3.03331193954042e-05
-3.04976484003602e-05
-1.97484579598011e-05
-1.29858716627732e-05
-1.38792221910888e-05
-9.93394844573371e-06
-3.32197233773295e-05
-4.37705087325274e-06
-1.37307887344099e-06
-2.69449005409305e-05
-2.43500067289184e-05
-2.11991677586596e-05
-3.68627434780524e-05
-2.4720780489872e-06
-1.26575957814445e-05
-3.5071651066335e-05
-2.75840733014779e-05
-2.02833237468388e-05
-3.60273990435213e-05
-3.322194446608e-05
-3.14017596392321e-05
-5.10472033939751e-06
-1.95920242422859e-05
-3.53332311659517e-05
-1.47768873917653e-05
-2.44122257867589e-05
-1.38384733413081e-05
-1.24029741943265e-05
-3.43409467800736e-05
-1.31790955665101e-05
-3.03676536287863e-05
-3.38484388261467e-05
-1.83039068200353e-05
-1.17784873108724e-05
-4.54847281703364e-05
-3.28955421975529e-06
-7.50755811732061e-06
-2.83431008736655e-05
-5.3898456740591e-05
-3.75854595066224e-05
-3.63925198737372e-05
-8.98921943004199e-07
-2.9152247551061e-05
-1.85387820929055e-05
-8.24155600374453e-06
-2.39523873438697e-05
-9.00906637499832e-06
-1.24945849152172e-05
-3.87093462568434e-05
-3.08219731424219e-05
-2.13825064569512e-05
3.47581761270051e-06
-5.68470548884859e-06
-7.83114535292397e-06
-4.43383370929725e-05
-7.04481862123808e-06
-2.91281497277962e-05
-2.68172480047411e-05
-1.78627275049324e-05
-2.63726303125117e-05
-2.488614361141e-05
-3.24599363855156e-05
-1.07457776455115e-05
-2.32504533267733e-05
-3.94665866176865e-06
-7.45213968900573e-06
-2.99193432303229e-05
-1.79911398993325e-05
-2.40083502129279e-05
-3.0389967483001e-05
-1.55292231522379e-05
-8.3720975163817e-07
-8.02959704340693e-06
-3.13359009188458e-06
-3.08564428418893e-05
-4.3104639102243e-05
-1.35294158390839e-05
-2.19399726935042e-05
2.28217676168127e-06
-1.72930107220033e-05
-2.43890934312462e-05
-4.16774864927159e-06
-5.31794008751173e-06
-1.90289428375061e-05
-1.56536878824027e-05
-1.97707550948713e-05
-3.84967495910259e-05
-8.65417179975094e-06
-4.98712854571379e-05
-1.05495780464229e-05
-4.41278486462195e-06
-1.26210085595557e-05
-2.97746867693047e-05
-2.11419894623165e-05
-1.47539569522647e-05
-1.54360355305083e-05
-2.82510609476778e-05
-2.34181924667687e-05
-1.28693119910544e-05
-1.37592351898175e-05
-7.72863188665377e-06
-2.27956379605463e-05
-4.33839091059215e-05
-9.61365968029375e-06
-1.5541254630275e-05
-1.87969562082073e-05
-2.47447642353982e-05
7.59426681259117e-06
-1.6759454021527e-05
-3.00417228271916e-05
-2.32531585126582e-05
-1.64533330578057e-05
-2.12950104529733e-05
-8.09926975834499e-06
-2.7990983105406e-05
-3.1966306250823e-05
-2.98273827213127e-05
-2.40167569270305e-05
-2.14100915729714e-05
-2.77005972137071e-05
-2.95038930890423e-05
-2.02070528645426e-05
-1.83437673876873e-05
-2.11643621075771e-05
-2.69202707656982e-06
-3.01973943618804e-05
-2.15584739073412e-05
-4.10770311900181e-05
-1.32312623886199e-05
-1.08513191728109e-05
-5.07308161807355e-06
-4.41829676543858e-05
-3.00536520729562e-05
-1.76828313860482e-05
-2.28953903740904e-05
-1.63060885052087e-05
-2.61620273417872e-05
-1.88493500133017e-05
-4.67225113242943e-05
6.54390152605345e-06
-1.04076213185625e-05
-2.55749397381735e-05
-2.97163586553505e-05
-3.01597097502162e-05
-2.88046683420751e-05
-3.64234326315696e-05
-1.55282168371657e-05
-2.92232731355449e-05
-2.00282819708966e-05
-2.27248344893684e-05
-2.78861435026914e-05
-2.87850580703335e-05
-1.46681831192044e-05
-3.28805753160033e-05
-3.98447783067682e-05
-3.93465396653251e-05
-1.11857145441735e-05
-2.32823530830905e-05
-1.86978333277765e-05
5.57954570682346e-06
-1.6123777879764e-05
-2.18042796923518e-05
-1.37747296296127e-05
-3.71129262115845e-06
-5.97873550794186e-06
-1.6053239230282e-05
-2.40183815359206e-05
-1.35603277572533e-05
9.68784485818092e-06
-3.60023584994536e-05
-3.25255838260181e-05
1.15517511332158e-07
-2.36316349712854e-05
-1.68859901538495e-05
-4.1210458158208e-06
-3.07548121573243e-05
-3.71431645547306e-05
1.77046718940159e-06
-2.25542100334772e-05
1.30033679073565e-05
-4.3652123437323e-06
-1.28949989136221e-05
-2.5312247852788e-05
-3.66263103336067e-05
-9.79702618167111e-06
-3.34936773091606e-05
-3.53446528559226e-05
-1.21001407569476e-05
-2.47009483987452e-05
-3.08038868474408e-05
-2.32601694704588e-05
-2.1841940586448e-05
-3.48981170687183e-05
-1.57146097067331e-05
-8.84974477959823e-06
-7.31782507328848e-06
-2.08540459458909e-05
-1.54225937470565e-05
-4.02494536683867e-05
-9.37491758446486e-06
-1.29629988819856e-05
-1.26209086510233e-05
9.50576675149063e-06
-2.55434487202485e-05
-4.31190572931187e-05
-2.61095006512268e-05
-3.99068798208197e-05
-2.49784164871335e-05
-4.04919455572311e-05
-1.71150448324164e-05
-2.16068491879265e-05
-2.76682244247975e-05
-3.56075452624115e-06
-2.68239283476282e-05
-1.12010997419815e-05
-3.6005771197571e-05
-1.19632845217105e-05
-1.79695209594044e-05
-2.78309800970123e-05
-2.66886274808704e-05
8.37530495199485e-06
-5.19453454189426e-06
-4.39221358025742e-05
-1.89363797524563e-05
-2.8319983070299e-05
-1.88756166271796e-05
-3.47609640119252e-05
-3.64890593246453e-06
-4.27708998853533e-05
-6.42813513634428e-06
-2.523699064652e-05
-2.43730577064614e-05
-1.09042444238182e-05
-9.80153638069204e-06
-7.58371429271545e-06
-2.81884175421347e-05
-2.25851982278966e-05
-3.04704763348214e-05
-3.00281266750444e-05
-1.83650856655896e-05
-3.01895551052659e-05
-2.32378894011458e-05
-4.32354552067109e-06
-2.66722295320232e-05
-3.12800460587965e-05
-2.40328425492946e-05
-1.60104687984779e-05
-4.28603495045344e-05
-1.46744111296663e-05
-1.45661819200582e-05
-3.40928950513019e-05
-1.40114567048936e-05
-7.74088815889143e-06
-1.80375395958049e-05
5.1539295313375e-06
-1.15388409402316e-05
-2.65426678058093e-05
-2.73672002651954e-05
-2.0856998768955e-05
-2.28114473900413e-05
-7.68058255908242e-06
-1.53349103915201e-05
-1.27752992566404e-05
-1.37431694051026e-05
-2.15848898328341e-06
-1.35859151564327e-05
-2.67895887549751e-05
-2.05370460655854e-05
-2.68306203737829e-05
-1.26721769879548e-05
-1.49681483969301e-05
-1.79623149950741e-05
-1.39221516428863e-05
-2.1730990231964e-05
-1.19162756010161e-05
-6.67293214778451e-06
-2.80494230563877e-05
-3.06076826920154e-05
-7.90020876729158e-06
-7.01503223953173e-06
-2.88345253150834e-05
-2.775645218416e-05
-1.81056473760624e-05
-2.81951533615755e-05
-1.62488104521663e-05
-1.22434299553062e-05
-1.96362717663811e-05
-1.80712767735441e-05
-1.91181535907364e-05
-3.01334022464613e-06
-4.40993319908613e-05
-2.82041241039431e-05
-1.79531659562199e-05
-3.6773299020125e-05
-2.08024286159661e-05
-2.3060200278315e-05
-1.40606377617379e-05
-1.22665084053262e-05
-1.30287309598877e-05
-1.31062251591131e-05
-1.66997418985135e-05
-1.359796632518e-05
-4.15090225669344e-05
8.08807742907787e-06
-2.10421362967568e-06
-1.59443840074629e-05
-1.42419402473125e-05
-1.67379507636321e-05
-8.7530829334411e-06
-3.23793445318607e-05
-1.11894581892517e-05
-2.91272906827989e-06
-5.59078639068971e-06
-2.03545242605932e-05
-2.92563565393265e-05
-5.48406369394695e-05
-2.0164505612981e-05
-1.95933949959577e-05
-8.12889782028938e-06
-3.2277433245383e-05
-2.50515236529939e-05
-1.25805846962135e-05
-2.1262361757535e-05
-1.52378705578955e-06
-5.83370718334225e-06
-7.55454042952127e-06
1.38146262618942e-06
-1.77546784531049e-05
-1.4137651824344e-05
-4.47565652015074e-05
-1.70046381974069e-05
-2.5731243180981e-05
-1.21558030348972e-05
-1.959854594558e-05
-4.32488380913056e-05
2.88520649967355e-07
-1.29905379786175e-05
-3.25094560038992e-05
-1.80195337991006e-05
6.52436048050821e-06
-4.23118408833003e-06
-2.83195863399482e-05
-2.43208350741365e-05
-1.08977178280573e-07
-2.2616654720287e-05
-4.13491637420062e-05
-2.09130929673032e-05
-1.55178597637535e-05
-1.46338299694834e-05
-2.13573245811561e-05
-1.39167945551203e-05
-2.09437595756499e-05
-3.76496014460087e-05
3.76499643824756e-06
-1.92626497319183e-05
-1.76773371796014e-05
-2.9514441801507e-05
-2.14499757940296e-05
-1.62773631011105e-05
-2.02419779083453e-05
-7.82807188295971e-06
-4.82286438764827e-05
-3.28152123190843e-05
-2.63306789141449e-05
-2.4347087321625e-05
-2.68111426320051e-05
-3.07019356953286e-05
-7.7283860121666e-06
-1.05366238833272e-05
-1.49659947420103e-05
-4.78252839819898e-05
-2.76584839763346e-05
-2.1481102154065e-05
-3.14091751866198e-05
-1.00206838738768e-05
-1.60206709939112e-05
-2.70434021276763e-05
-8.97973066930729e-06
-3.56498603027455e-05
-3.07172828235621e-05
-3.24146452199801e-05
-2.85884675218629e-05
-2.27694111267704e-05
-6.37564993267968e-07
-1.79854390273204e-05
-2.11994023727726e-05
-2.07155523075748e-05
-3.6527322383104e-05
-1.08100053763009e-05
-1.71094500181318e-05
-4.55056752187464e-05
-4.52300507332139e-05
-1.63778142064124e-05
-9.46981236336402e-06
-2.68939191678868e-05
-2.92291052207606e-05
-4.0896635162674e-05
-1.51774308902701e-05
-1.83309715870006e-05
-3.85408237072054e-05
-3.3534063887397e-05
-3.89114437407154e-05
-2.39059500303072e-05
-6.53916719949031e-06
-3.61920943949586e-05
-3.03082201685691e-05
-3.84638134998634e-05
-2.25374170792299e-05
-4.1736015941996e-05
-5.68270248406571e-06
-4.57278700703576e-06
-7.45732117996592e-06
-4.81004767373304e-05
-2.41785553482023e-05
-1.99109432748359e-05
-4.60663284267011e-06
-8.4128099149305e-06
-2.01440709394527e-05
-2.26073136619135e-05
-7.12691168159233e-06
-3.8167310935263e-05
-3.02884015226579e-05
-1.91350817678136e-05
2.2779756281734e-06
-1.75914405605219e-05
-1.68418910032357e-05
-1.38315751301678e-05
-2.05925349790051e-05
-2.14516311478684e-05
-1.35249456652887e-05
-1.32269336418282e-05
-2.79841225964296e-05
-2.75535162794712e-05
-1.99624486033415e-05
-2.81373512769512e-05
-1.00085342472175e-05
-2.59298469110864e-05
-1.09292465358743e-05
-1.8446946993436e-05
-2.03726795014646e-05
-1.90443739448332e-05
-5.43948639335829e-06
-1.76588262507178e-05
-1.77708522717524e-05
-1.03598002704562e-05
-2.7918142276404e-05
-1.43040340046616e-05
-1.7329636480155e-05
-1.3113457512536e-05
-1.10640361315081e-05
-6.45722550860795e-06
-2.82424858377037e-05
-2.97642773736061e-05
-3.29593478463914e-05
-2.27338568558521e-05
-1.84283915519141e-05
-5.23233614793006e-05
-1.51741824232287e-05
-2.14555940249577e-05
-1.70918071594564e-05
-2.5290820685486e-05
-3.41309540848688e-05
-3.40768555174246e-05
-2.45306135055881e-05
-1.69034689064443e-05
-9.04183575684191e-06
-1.73257687204053e-05
-2.51978751778449e-05
-5.06592938107587e-05
-2.95367158460889e-05
-1.25404521240199e-05
-2.73889609328647e-05
-3.3027714576881e-05
-1.87600406125667e-05
-2.68641002741493e-05
-1.86472904080057e-05
-6.36561991739787e-06
-1.57573907665777e-05
-2.86950892562336e-05
-6.06338105282965e-06
-1.77180333878328e-05
-4.0459663019732e-05
-6.91697028966813e-06
-1.40272255703732e-05
-3.18272874785834e-05
-2.21264041548971e-05
-1.45041439500191e-05
-1.51726566955356e-05
-8.64877453600114e-06
-2.46660285946601e-05
-2.71276512251213e-05
-3.00290953189638e-05
-2.26317624529892e-05
-2.42705993094534e-05
-2.77694444377301e-05
-4.73575143903383e-06
-2.95927128225272e-05
-3.88350008787371e-05
-3.46569704434818e-05
-1.61555441316091e-05
-1.95257397305512e-05
-2.44067181341592e-05
-2.85059274383393e-05
-2.3332750398622e-05
-3.63559622391618e-05
-4.0408449520221e-05
-8.81704601731807e-06
-3.45725481888615e-06
-1.96765510505873e-05
-1.7835427495793e-05
-3.06314651636247e-05
-2.5950533724069e-05
-2.51216291533442e-05
-1.7183332645477e-05
-6.04265345244966e-08
-3.79293681931049e-05
-3.72532195454371e-05
-9.28491555562755e-06
-3.05337487021624e-05
-3.36083291104366e-05
-2.48546752492028e-05
-2.0774999001629e-05
-2.73795854139233e-05
-3.63266286119895e-05
-6.34990600984749e-06
-3.92500370236107e-05
-2.09123314722563e-05
-1.3515253922728e-05
9.77857938777595e-06
-9.50340118228837e-06
-1.35089282411342e-05
-3.71201363176314e-05
-3.91755411677107e-05
-1.60955456357438e-05
-2.77778980082175e-05
-2.63841550830042e-05
-5.30486002333175e-05
-3.01872143571575e-05
-5.58311813066111e-06
-1.69454995558962e-05
-6.87002296171557e-06
-1.66319120891053e-05
-2.74472944029498e-05
-2.3769932162537e-05
-3.77591160239813e-06
-3.96039267201346e-05
-9.45909266768659e-06
-1.02495825290815e-05
-4.61798268220199e-05
-2.82811537535513e-05
-3.52756021168775e-05
-2.77155155506285e-05
-1.21082478115601e-05
-2.94685564113973e-05
-1.6524174493439e-05
-2.51799024636934e-05
-1.85826632709329e-05
-2.89307922167625e-05
-2.49940105509613e-05
-3.67113706978231e-05
-1.89847593630053e-05
-2.13194711896379e-05
-3.23245820639127e-05
-2.08335946514484e-05
-2.52928168366857e-05
-5.11093683782376e-05
-2.88667530070999e-05
-3.98554446808828e-05
-2.48324764323036e-05
-2.20135288563259e-05
-3.98924005682646e-05
-2.52841957676192e-05
-9.3850199010089e-06
-4.39129313554525e-05
-3.64274216268515e-05
-6.83492028147333e-06
-2.9147217540879e-05
-2.96219291734214e-05
-1.89144202743166e-05
-2.26539870174954e-05
-2.24853792731915e-05
-1.74879935481314e-06
-8.8508587764417e-06
-1.04933582319963e-05
-1.06967007175385e-05
-1.90773738203135e-06
4.78791084082933e-06
-1.95360183720189e-05
2.43701423560028e-06
-5.19163986851278e-06
-5.09419638251426e-05
-2.90519271019013e-05
-3.78240092237513e-05
-3.10968504559044e-05
-3.4149933326522e-05
-3.33273642932538e-05
-2.65596151272957e-05
1.39002842437302e-05
-8.7729974406448e-06
-1.92051750664293e-05
-1.49124720077882e-05
-2.67102702330244e-05
-1.0737966532993e-05
-2.80642267259866e-05
-1.63754296332862e-05
-1.88498089568087e-05
-2.14270353688918e-05
-1.73916396656446e-05
-3.46403416549565e-05
-2.48830957850313e-05
-4.08332968800409e-05
-8.85412268084657e-06
-1.09409887072791e-05
-4.94933001795029e-06
-2.06739828016849e-05
-4.01592591565508e-05
-2.16938677742353e-05
-2.69550149487357e-05
1.23389821209287e-05
-3.30951385707793e-05
-2.87343377098526e-05
1.17780132357955e-05
-9.70973987764778e-06
-4.19739615145928e-05
-2.03401078809577e-05
-1.90862691074248e-06
-1.89842207298198e-05
-3.42691731535381e-05
-1.02215654658194e-05
-4.40101572892939e-05
-3.18001565939848e-05
5.57998086215968e-06
-2.44579367042339e-05
-2.62558182935352e-05
-7.94996308459315e-06
-3.38888710027081e-06
-1.51940174577304e-05
-7.76432281732109e-06
-1.73428924940767e-05
-1.07818980359036e-05
-3.28862575765273e-06
-1.48977495587524e-05
-2.51347419943017e-05
-1.97544997957769e-05
-2.09005112508777e-05
-3.97468519838834e-05
-4.69664522436429e-05
-2.16970541234577e-05
-1.73025157407104e-05
-2.35009813059072e-05
-3.23145417209521e-05
-2.65914187429945e-06
-1.79572190413279e-05
-1.20858176798999e-05
-2.00492555009983e-05
8.93229806557765e-06
2.57294450279386e-06
-1.88937141835318e-05
-2.45249768880661e-05
1.13797040051832e-07
-6.82167939109505e-06
-2.8014466868508e-05
-1.93529889283876e-05
-3.26566479953173e-07
-3.60919710480278e-05
-2.97712856978557e-05
-3.73361163786071e-05
-2.00643836483485e-05
-5.32988366063583e-06
2.29837061697514e-06
-3.60934126671686e-05
-4.04991321363503e-05
-1.91965003556272e-05
-2.06143973905773e-06
-1.09095598206006e-05
-1.59462292790222e-05
-1.68602448943771e-05
-3.05793025820322e-05
-2.19731755261963e-05
-1.34416155390111e-05
-2.13124179016413e-05
-4.95301040376985e-05
-2.24766735035613e-05
-2.35264606521508e-05
-6.38108211654551e-06
-2.64035217851989e-05
-2.42993044147806e-05
-2.52062001828194e-05
-4.17316536975515e-05
-3.42155486520205e-06
-2.65623820522504e-05
-2.92353983322861e-05
-2.02910501023775e-05
-3.02391006844324e-05
-2.24297041387731e-05
-1.30466592774799e-05
-1.46943991203094e-05
-5.13945524600874e-05
-1.87104792730313e-05
-3.351919492902e-05
-2.51316868155402e-05
-6.65626808919393e-06
-9.65669815788803e-06
-2.85977127900862e-05
-1.92031834572659e-06
-2.10545517504164e-06
2.00159115577444e-06
-3.43948816155668e-05
-3.43645955523293e-06
-4.03221244001191e-05
1.93710618517415e-06
-2.82380275151167e-06
-2.81697422119427e-05
-2.25037549735346e-05
-3.62105210840728e-05
-3.61276750822635e-05
-3.35523028174499e-05
-9.10975295952589e-06
-3.19844190613173e-05
-1.50242203455141e-05
-1.87395872434786e-05
-6.37954141441597e-07
-1.33698072642737e-05
-1.84348549455642e-05
-4.04270409598371e-05
-1.72787872286515e-05
-9.39304862030302e-06
-1.38754654054448e-05
-1.89805341066047e-05
-2.60994044298295e-05
-3.05862838564835e-05
-1.65086193067273e-05
-2.26558626005199e-05
-3.04908267490037e-05
3.09184583112351e-07
-2.97000263119001e-06
-1.6740492769851e-05
-1.73502476139689e-05
-1.94963995553055e-05
-2.283292825634e-05
-1.81836625748601e-05
-3.15200176573668e-05
-8.51479071022405e-06
-4.41975692592357e-05
-3.15110756909106e-05
-2.38578985542395e-05
-2.90031435315564e-05
-3.36659311467263e-05
-3.60899012412476e-05
-3.23175334686452e-05
-2.93416803260862e-06
-2.65873751361839e-05
-1.8568315175327e-05
-1.79290050125404e-05
-1.65104653593537e-05
-3.64679501406205e-05
-1.63151573841426e-05
-6.79123655439321e-06
-2.79136606928313e-05
-2.64325269517268e-05
6.06937154099747e-06
-1.44880842404379e-05
-7.33043623704197e-06
-1.86209865937567e-05
-1.0912963963079e-05
-1.19021951892082e-05
-2.92410880442619e-05
-2.81613230939863e-05
-1.48970457424499e-05
-3.110539404297e-05
-1.81671004609757e-05
-7.78780788790264e-06
-1.7906963219325e-05
-2.64593485781585e-05
-3.38042363252323e-05
-3.90600813732045e-05
-1.85801727378078e-05
-3.33089718382158e-05
-2.5326634243934e-05
-2.48002496246474e-05
-3.24479960482182e-05
-3.33207604906643e-05
-3.31129128948646e-05
8.62204510923821e-06
3.24300113502424e-06
-1.04949222627028e-05
-2.430659962297e-05
4.7904737979624e-06
-1.24873585208015e-05
-3.94986365641663e-05
-3.9949740050755e-05
-3.43274444030476e-05
-4.39517074528771e-05
-3.52829723689129e-05
-4.3814415426601e-06
-1.54479382314269e-05
-6.9751364982246e-06
-1.13862053631454e-05
6.40330430014819e-06
-8.72909786232423e-06
-1.43420172108858e-05
-7.30916919365159e-06
-1.86396709473364e-05
-1.91498767854108e-05
-7.91547241441255e-06
-2.26561637182183e-05
3.18275588406399e-06
-6.23058370514813e-07
-2.17946072710872e-05
-1.84410177109785e-05
-2.32916634127836e-05
8.78472684138172e-06
-2.18563835199661e-05
-1.75638327452088e-07
-1.5733482461121e-05
-1.68097696909425e-05
-1.92887408595386e-05
-4.5642003944562e-05
-3.0395372701607e-05
-1.60351021433366e-05
-2.30700250608706e-05
-4.60822682069929e-05
-3.67566402403889e-05
-9.87929728207728e-06
-7.92861022923688e-06
-2.16190113795218e-05
-1.63399665660483e-05
-1.77677792313222e-05
6.80844770540887e-08
-1.47495176427529e-05
-4.13867022699666e-05
-7.76898887876104e-07
-3.99172624655027e-05
-1.72838102587544e-05
-1.29595686532118e-05
-2.56590502288351e-05
-1.69104613944533e-05
-3.7467005967717e-05
-1.32115650680005e-05
-1.74832666716479e-05
-4.07438095354226e-06
-1.87672645045665e-05
1.56947439323013e-06
-1.69707809236434e-05
-3.5762865378724e-05
-2.04824631522809e-05
-2.39115453077126e-05
-2.1944755366485e-05
-1.82108979359585e-05
-9.70905544931084e-06
-2.11423083066324e-05
-2.21116915181901e-05
-4.24143852587984e-05
-1.95008228996378e-05
-1.07117163617696e-05
-3.41807691941636e-05
-3.09070807413564e-05
-2.33496164615096e-05
-2.59788155853454e-05
-1.25268072483223e-06
-3.99830257755433e-05
-1.61290634441257e-05
-3.01663970912695e-05
-2.39622856114992e-05
-3.2095274898707e-05
-3.27752366644981e-05
-4.43087696660625e-05
-1.06635576924842e-05
-1.82531655068388e-05
-2.23194789605816e-05
-1.9982205482269e-05
-4.35035744533452e-05
-2.36059177661915e-05
-2.5160435696847e-05
-1.34451105720476e-05
-4.94261444792569e-06
-4.07262043201433e-06
-1.69979093973481e-05
1.27747130575269e-07
-3.6513731554941e-05
5.59423222435923e-06
-2.14122987802252e-05
-3.78625557203078e-06
-2.35108543953845e-05
-9.50696280645129e-06
-2.40028880526137e-05
-1.33431225613384e-05
-2.85239647968954e-05
-1.70566206054052e-05
-4.10053786916278e-05
-3.11584979743201e-05
-1.25789026915697e-05
-2.9134507946276e-05
-2.09983993199284e-05
-1.01819481238623e-05
-1.7634560510708e-05
-2.87641056767869e-05
-3.08255244323532e-06
-4.24998849582319e-05
-3.52324630859005e-05
-2.32362873648124e-05
-1.79510823107191e-06
-2.36287510404248e-05
-1.98235849825866e-07
9.18548849740513e-06
-7.8389223175637e-06
-2.52996102283553e-05
-1.71206569829167e-05
-2.35272920134578e-05
-2.20028201565658e-05
-9.24983849327922e-06
-2.99242479163392e-05
-5.04311500888431e-05
-2.9074132995513e-05
-1.44328748786572e-05
-1.24309174498098e-05
-3.68156240650651e-05
-1.32993905297056e-05
-2.20610778548248e-05
-4.36329983747445e-06
-2.89033931637894e-05
-3.07594435263532e-06
-4.34060610727157e-05
-2.72241413750962e-05
-1.05523636202227e-05
-3.31014976611202e-05
-1.00945614705709e-05
-1.07465897420727e-05
-4.4188829748538e-05
-2.30045044763134e-05
-2.66176873117755e-05
-2.94296430946052e-05
-1.25289332923427e-05
-2.35918673387819e-05
-2.96853066997211e-05
7.84170100638274e-06
-2.23626127372107e-05
-3.81050809593497e-05
-4.34340752772291e-05
-1.61330800774989e-05
-3.39344577972508e-05
-1.68244153738282e-06
-3.91316775405229e-05
-2.30634473485788e-05
-3.78479340818537e-05
-3.4901784599234e-05
-2.82542207344355e-05
-1.06938726687361e-05
-1.40469587364713e-05
-3.34374030428287e-05
-2.27493647424661e-05
-1.96330223867954e-05
-2.44144307331957e-05
-3.36599746038317e-05
-4.7458290334396e-05
-1.38562383934025e-05
-2.70946147586359e-05
-2.63041041394575e-05
1.923001335962e-07
-1.13374240732973e-05
-2.31305715732566e-06
-3.46238888983406e-05
-2.84251198705598e-05
-2.38273795733314e-05
-1.85352296127698e-05
-2.55657374344061e-05
-2.50975791604765e-05
-1.61856087209344e-05
-3.711143900839e-05
-7.35793458930062e-06
1.6144665695511e-05
-8.47206863102533e-06
-1.32676279091868e-06
-7.75841906198408e-06
-1.44935027281751e-05
-1.63233569495682e-05
-1.91911780756628e-05
-1.29405076403319e-05
4.03711130383446e-06
-1.22055870889992e-05
-1.26020656248728e-05
-1.35902595909699e-05
-1.6773582194064e-05
-1.30358374243881e-05
1.99778077227425e-06
-2.97257402622329e-05
-2.59308571964727e-05
-8.76420056160905e-06
-2.03339651570475e-06
-1.23160528594688e-05
-2.78741533029389e-05
6.84731459103155e-06
-2.73453805279954e-05
-2.95470328383001e-05
-2.59714907942353e-06
-1.13501443300866e-05
-9.83151061777738e-06
-2.26286851740145e-05
-2.40518944130879e-05
-2.53488828241297e-05
-2.39318632764285e-05
-4.81161542835767e-05
-2.39125058151911e-05
-1.06603041158663e-05
-1.84514242666856e-05
-2.99478268412205e-05
-1.68788451979871e-05
-1.06629020429052e-05
-4.69421310033073e-05
-1.40626758961457e-05
-4.15875675549379e-05
-6.47022739015799e-06
-7.47420643777827e-06
-3.02847896806843e-05
-1.00890369364236e-05
-1.20584955690479e-05
-1.32139873123216e-05
-3.57942986797273e-05
-2.56612159195692e-05
-2.51343002768279e-05
-2.25092770641487e-05
-3.83049298050051e-05
-3.10640583579664e-05
-1.53282795263463e-05
-3.84838259719552e-05
-7.66811518669572e-06
-1.39699882561451e-05
-2.9151655361426e-05
-3.8708995073533e-05
-4.97480314224236e-06
-1.83695812115001e-05
-2.30282187382044e-05
-2.3610437194782e-05
-1.80231756789342e-05
-2.27038563784555e-05
-2.33307159023894e-05
-2.13527449404485e-05
-3.70537156708552e-05
-3.12128421262205e-05
-3.62666548466914e-05
7.24411154663974e-06
-1.97265241804962e-05
-3.00169414664771e-05
-4.34033824516637e-05
-4.81582508500319e-05
-4.98483555654816e-06
-1.28481010580743e-05
-1.95579091176318e-05
-3.51791278291111e-06
-1.65767186349314e-05
-1.40922082663741e-05
-1.58719277261542e-05
-1.56713267870341e-05
-2.42150181600635e-05
-9.5417142106809e-06
-5.77702713985768e-06
-1.93856518890865e-05
-3.01514484734125e-05
-1.29250423485131e-05
-2.27046050246856e-05
-4.28182599932544e-05
-1.7248258690883e-05
1.39777004386316e-06
-2.61285153219453e-05
-1.9425209886006e-05
-2.04103337106667e-05
1.75090713716847e-06
-2.44232587336501e-05
-2.58123345784981e-05
-1.48690818286603e-05
-1.74381033080007e-05
-2.56708808955077e-05
-1.44403231502374e-05
-1.48551537083374e-05
-1.25391929798008e-05
-2.92687582777667e-05
-2.67403925970513e-05
-2.26616911865135e-05
-3.10790055422241e-05
-4.23165567636752e-05
-3.93618267895619e-05
-3.68712581791126e-05
-2.86314771222268e-05
-2.49650928062876e-05
-2.96570205163311e-05
-2.67442544623883e-05
-7.37772030559426e-06
-2.38009437650308e-05
-2.88516334128336e-05
-2.90521908780033e-05
-8.48711020113556e-06
-2.8613590864137e-05
-2.0433655206545e-05
-1.89925600372407e-05
-2.43606488951153e-05
-3.24360810945523e-05
-2.49127937472336e-05
-1.97186578192379e-05
-2.58002384898005e-06
-7.65443177926173e-06
-4.54090125081335e-05
-1.80982333882307e-05
-2.07216003159077e-05
-1.61168082108842e-05
-2.44412481437953e-05
-2.34397769803175e-05
-4.84767900041422e-06
-3.62934854448923e-05
-1.75957415673259e-06
-3.36438902115982e-05
-2.22733196212992e-05
-2.05738940321056e-05
-4.3224643113266e-05
-2.13493415395246e-05
-2.07341880635336e-05
-2.0678909847659e-05
-2.50764141214104e-05
-5.41250842130121e-06
-1.51355262003189e-05
4.79395766530933e-07
-2.72685203292976e-05
-3.77037799393762e-05
-1.0621166911198e-05
-1.16846316813309e-05
-2.93633312938408e-06
-1.50347755771009e-05
-3.27497832498968e-05
-2.37116215957062e-06
7.6176925801732e-06
-2.00208752717964e-05
-1.24079599774303e-06
-1.27219497506461e-05
-3.01976955688235e-05
-2.30429949190373e-05
-3.54785194152528e-06
-7.87866842693164e-06
-1.51131746619029e-05
-4.40847307598554e-06
-2.29453648352742e-05
-1.85548052166475e-05
-3.25918424678241e-06
-2.93872998522982e-05
1.16112823683617e-05
-1.8158141071629e-05
-1.4950908277586e-05
6.58444979829967e-07
-2.86167836678448e-05
-1.64072198584563e-05
-2.07621892079304e-05
-1.30336393511092e-05
-1.92067224477335e-05
-1.21636814237835e-05
-1.46760226024981e-05
-5.52662713539401e-05
-2.79684209882238e-05
-3.41211994942407e-05
-4.42306853654368e-05
-1.64369066606466e-05
-3.47160345317665e-05
-8.97485099218343e-06
-2.73882854890784e-05
-3.3539838039307e-05
-1.28460375279091e-05
-1.57845328493974e-05
-2.09357158113058e-05
-9.05270263084678e-06
-1.8386165139619e-05
-2.41467745683433e-05
-3.07804759798656e-05
-2.18391955219955e-05
-2.18590103470195e-05
-1.95008260646645e-05
-1.55746800578013e-05
-3.16609818749161e-05
-2.13642373567994e-05
-2.85926990215646e-05
-1.85774021719288e-05
-9.08192540122394e-06
-1.3231203021661e-05
-2.52939844615154e-05
-9.44053707690598e-06
-7.77456432509746e-06
-2.88907651535102e-05
-4.09589826752631e-05
-1.40689347447995e-05
-1.78125690198007e-05
-1.7108543359018e-05
-2.27271405073095e-05
-2.74610169429046e-06
-1.93078849297721e-05
-1.28805462861028e-05
3.19219598520986e-07
-3.75709410474628e-06
-1.59350873914242e-05
-3.28526785216788e-05
-1.89317313353345e-05
-3.93189358370857e-06
5.42818639171651e-06
4.4025821270952e-06
-2.66660867979539e-05
-1.83035737571986e-05
-1.76383936132925e-05
-2.36219778095466e-05
-9.7045835896375e-06
-7.73792622840032e-06
-4.46435765084578e-05
-3.42378428322617e-05
-2.45346387405209e-05
-3.41760879681462e-05
-2.26533346055558e-06
-1.38032820915335e-05
-2.23243383711103e-05
-1.07066196987213e-05
-3.21131816504713e-05
4.12568857987778e-06
-9.17130524621655e-06
-1.64366211789746e-05
-2.87587083582149e-06
-7.00983895722075e-06
-2.08238149357831e-05
-2.76878748218025e-06
-2.39367382348844e-05
-2.42971349116716e-05
-2.48474638719643e-05
-9.50502646220985e-06
-3.83327650098916e-05
-2.39419369634836e-06
-2.84977199216805e-05
-1.45464813602897e-05
-2.11424755690195e-05
-1.20085812102196e-05
-4.13558211012534e-05
-3.54275622795507e-05
-1.59291599331288e-05
-2.61234170586062e-05
-1.93698522880565e-05
-3.01545496339293e-05
-3.59510743287118e-05
-3.02735663654385e-05
-3.48851709478653e-05
-2.78503566944018e-05
-1.82325383090568e-05
-2.23159373345545e-05
-2.92591776445525e-05
-3.28074098618409e-06
-1.77630186610716e-05
-3.39510368717491e-05
-2.63553999908937e-05
-1.43089758338101e-05
-4.62659181230509e-05
-1.83119932116551e-05
-2.51835734233333e-05
-1.75872561678299e-05
-1.93202921123711e-05
-8.83354820077519e-06
-2.95062156358324e-05
-3.16990535377315e-05
-1.66486522854593e-05
-2.36738539576065e-05
-4.14714778702941e-05
-1.89437633270644e-05
-9.43308096331155e-06
-4.05666924126976e-05
-3.10300641683073e-05
-1.03718986139634e-05
-3.68801916705136e-05
-2.20189034646221e-07
6.42778664464972e-07
-4.25564935401421e-05
-4.98847535829195e-05
-1.12092542080772e-05
-1.11717948293211e-05
-4.16646055344254e-05
-1.49506225636406e-05
-1.95456841560068e-05
-1.8223635734462e-05
-2.77026257039955e-05
-1.66276746720032e-05
-2.87588276861608e-05
-1.82011378758308e-05
-2.21189412101486e-05
-2.84627265024796e-05
-4.20212024105671e-06
-3.02270803254108e-05
-1.11581843831898e-05
-1.96453651541067e-05
-2.14954041599788e-05
9.6828388329454e-06
-2.96424194229463e-05
-1.46352002289384e-05
-1.42913658100846e-06
-1.79807189690973e-05
-2.92123301374387e-05
-4.80883480524495e-05
-2.96351548719358e-05
-1.39129748923197e-05
-3.28162328208952e-05
-4.39380876884137e-06
-2.14089527982638e-05
2.62385535986649e-06
-8.68689036783312e-06
-9.53908734484056e-06
-9.55415348738504e-06
-2.02822937973558e-05
-1.39444181759263e-05
-1.89525408329763e-05
-9.91629506755483e-06
-1.92882255335513e-05
-1.02981171745926e-05
-2.19933656684364e-05
-1.75138588907507e-05
-1.90839234307008e-06
-8.58145431008534e-06
-3.50100536667157e-05
1.82150880026776e-06
-2.01085911327623e-05
-2.52977682935106e-05
-1.85472904596878e-05
-3.05679244437012e-05
-1.88071078204212e-05
-1.66434388447771e-05
-2.55298077968865e-05
-1.50074966648583e-05
-1.48467172076095e-05
-4.68436651733347e-05
-1.07504544128441e-05
-2.99426118213402e-05
-2.12803387410176e-05
-4.03866347580265e-05
-1.13142603853389e-05
-2.60061546561437e-05
-3.54271504506262e-05
-3.6339523943413e-05
-3.55349669880794e-05
-4.91075994398288e-05
-1.14279182038481e-05
-1.54808271900351e-05
-1.16246981261059e-05
-3.5390922371334e-05
-3.07121350943288e-05
-1.93219874205792e-05
-2.14457695650371e-05
-3.10267639108078e-05
-1.05150026404054e-05
-5.89900988457423e-06
-1.1938441805508e-05
-9.46777544410339e-06
-6.74290417314228e-06
-8.29702142657724e-06
-6.74085615380435e-06
-4.00756513918642e-05
-5.9744902208187e-05
-1.98807910817674e-05
-1.99139326639988e-05
1.11729579809236e-05
-8.15351226155186e-06
-3.09628518129177e-05
-1.95042765063837e-05
-1.03070083382309e-05
-2.83142021957322e-05
1.11102287105127e-06
3.74851592197074e-06
-1.28800471892248e-06
-4.26589273813355e-06
-2.11421570827823e-05
-1.41425024725407e-05
-1.24670276698113e-05
-3.37645575856384e-05
-1.44484053971752e-05
-2.22006695319403e-05
-8.29414106078578e-06
-1.57772944554341e-06
-2.04995857104351e-05
-9.35104665614603e-06
-6.93120133524335e-06
-1.22488282714156e-05
-1.96924934387205e-05
-1.0294274319881e-05
-1.29350365049289e-05
-3.69964648883787e-05
-3.48881120988348e-05
-2.22287107739137e-05
-1.83808590481791e-05
-2.0163350992534e-05
-2.04891435781333e-05
-4.04294681002327e-06
-2.84720638186987e-05
-1.95383206842197e-05
-8.68899456957263e-06
-1.48166591845181e-05
-2.00666006785857e-05
-2.89603289574459e-05
-5.60523787315149e-06
-9.31311332698971e-06
-9.97410014806412e-06
-3.51122049641336e-07
-4.42208746043783e-05
-3.25722459066425e-05
-7.19646693223649e-06
-1.43186545808092e-05
-2.8182483340048e-05
-2.98196409665763e-05
9.49866422553498e-06
-1.05595665749054e-05
-1.3066221236239e-05
-3.01153984840155e-05
-3.17154051584655e-05
-1.06651179731679e-05
-7.89907248578355e-06
-2.8069266789055e-05
-3.72666839339771e-05
-2.25957827101237e-05
-2.96099183021258e-05
2.33747837112432e-07
8.9388104196665e-07
-3.33204675535885e-05
-3.52261666357245e-05
-9.86161764921558e-06
-2.69382725391778e-05
-2.39117087071172e-05
-1.05437684026611e-05
-1.9328804257818e-05
-2.69470549814891e-05
-3.31782217977718e-05
-4.32503325718455e-06
-1.52963170927918e-05
-2.73508690020324e-05
-1.72757692518233e-05
-1.78961762027987e-05
-3.24723492688347e-06
-2.64219604780088e-05
-2.56259679040426e-05
-3.01820221100469e-05
-1.56742814577297e-05
-2.2329299317558e-05
-1.86508523102193e-05
-1.74306966159464e-05
-2.47181259941011e-05
-2.73463334068329e-05
-2.0482018934599e-05
-2.06319000091438e-05
-1.34230503433398e-05
-2.3048293810609e-05
-9.09653312249268e-06
-1.27959400215061e-05
-9.1360911178492e-06
-7.20916085372512e-07
-9.22315358176985e-06
-1.50766438679116e-05
-1.94858969812539e-05
-1.06258905616309e-05
-9.58625280547748e-06
-1.73690549659321e-05
-3.68464787981118e-05
-2.41148744627315e-05
-1.19238485294751e-05
-2.70642970828055e-05
-2.01482141955342e-05
-2.27159322263535e-06
-1.93582706663637e-06
-2.78381129499783e-05
-3.82869112637937e-05
-3.55854612352196e-05
-3.18626845612848e-05
-3.85389118821863e-05
-3.74227666047772e-05
9.02212597482583e-07
-2.05119537704032e-05
-3.50352649762131e-05
-3.66405890199432e-05
-9.98788027419161e-06
-2.37209565716478e-05
-6.20127316944163e-06
-1.51152221861916e-06
-1.57039200280766e-05
-2.10855472524286e-05
-1.48609053805094e-05
-2.11524690249975e-05
-1.95916863804342e-05
-1.9768594445859e-05
-2.26025036537372e-05
-2.73605143841885e-05
-2.02278332126635e-05
-2.19089971215581e-05
1.05074867860084e-05
-2.10116737097597e-05
-1.96660139991975e-05
-1.05861050422007e-05
-1.29964344660361e-05
-7.61007064347076e-06
-3.04053143853161e-05
-3.13870174557108e-06
-2.93791511005509e-05
-2.94011934213449e-06
-9.14462469891675e-06
-1.85484359037782e-05
-4.45956582912482e-05
-3.04960911989933e-05
-2.81951580105108e-05
-3.0198586452097e-05
-1.35522296250677e-05
-4.02495734773589e-05
-2.43579642812293e-05
-2.38297422166341e-05
-1.52897176173322e-05
-1.79817718757833e-05
-2.27077993583207e-05
-1.54072212802933e-05
-3.34623872303805e-05
-2.90073141803506e-05
-3.51626482836472e-05
-4.07293965125889e-05
-2.29065915407473e-05
-2.1594849396555e-05
-3.98815301324201e-06
-3.59798169233164e-05
-2.16013881737357e-05
-1.66849779191336e-05
-3.4352315763438e-05
-2.45346996353703e-05
-1.69882590928336e-05
-2.93088206739183e-05
-3.15727786481056e-05
-1.64756425339333e-05
-1.15018929806294e-05
-4.29398087628219e-05
-4.19974041347898e-05
-2.46869929213521e-05
-1.6355104899697e-05
-2.91634670546161e-05
-2.13360633177641e-05
-2.2871232951845e-05
-1.13031941127882e-05
-1.6594051235501e-05
-2.13080647524359e-05
-6.72258690255776e-06
-9.74750106012377e-06
-2.8631297329137e-05
-2.89207690344541e-06
-2.63794970049628e-05
-1.35430285214129e-05
-4.38562960791517e-05
-4.1663129130435e-05
-2.24569899572999e-05
-3.29011460937549e-05
-1.20652987526872e-05
-3.54619315689043e-05
-2.76696017867721e-05
-9.84450661032614e-06
-4.94138808874474e-06
-2.3861172819191e-05
-6.71127538053267e-06
-2.9848308007768e-05
-6.42762873868912e-06
3.17445583996735e-06
-1.45120264310092e-05
-1.90274535744823e-05
-1.33127414963081e-05
-1.59754880191196e-05
-1.36297180493498e-05
-7.15153874544681e-06
-3.675857881725e-05
-2.15602113935731e-05
-3.35016679967303e-05
-4.29434114699021e-05
-2.41329261606342e-05
-1.8413170021711e-05
-2.01241722137031e-05
-1.25538541236252e-05
-2.35468185309463e-05
-8.45440686597683e-09
-1.8893048484121e-05
-1.47388613746178e-05
-2.33066750515644e-05
-1.75602617435265e-05
-3.42779273162878e-05
-2.29407477755403e-05
-2.98491412959308e-05
-1.37130596071276e-05
-2.97337347000212e-05
-3.00211482799522e-05
