# Supplementary material for: Research on computational propagation and identification of mine microseismic signals based on deep learning
Source: PLoS One. 2025 Oct 22;20(10):e0334641. doi: 10.1371/journal.pone.0334641 (PMC12543183; doi:10.1371/journal.pone.0334641)
Supplement: S2 Data — (ZIP) [file pone.0334641.s002.zip › 000100500001971.xlsx_0.txt_24.txt.txt]

-1.23560686583733e-05
-1.58289158583623e-05
-1.65025084520697e-05
-1.62827432532041e-05
-1.8236818785374e-05
-3.1985190408933e-05
-2.53499716466062e-05
-3.18307528327292e-05
-4.42984522692376e-05
-1.67164037889771e-06
-2.60242949983629e-05
-2.50816585176481e-05
-1.63424656939717e-05
-1.61592395592601e-05
-2.77579299128291e-05
-2.6697742294581e-05
-1.98658168851538e-05
-3.64729407465593e-05
-2.23786524174783e-06
-1.31955394668332e-05
-3.10244477336241e-05
-3.69386707881907e-05
-9.55145845593606e-06
-2.14270016907297e-05
-2.94451952097581e-05
-2.80935642685854e-05
-2.32318901832252e-05
-3.78424610421481e-05
-1.86720916468118e-05
-6.63592069826507e-06
-2.10041340571559e-05
-3.09845049461033e-05
-3.65414598458899e-05
-1.3058271624305e-05
-1.7068847682454e-05
-2.5396264172264e-05
-3.39631632886185e-05
-3.59986666710562e-05
-2.89276899780017e-05
-3.51285001637463e-05
-4.01082049689876e-05
-1.68210567531136e-05
-2.37895161706613e-05
-1.25346398804768e-05
-1.85519746865699e-05
-1.76298097923114e-05
-2.01409815515697e-05
-2.76762389616243e-05
-4.86967262055715e-05
-1.50032607545757e-05
-3.20427489216716e-05
-1.49360808491529e-05
-2.26269589641031e-05
-1.47502974727367e-05
-2.28253823961765e-05
-1.75594365491212e-05
-1.69640723431544e-05
-1.69774840928525e-05
-2.74279383453598e-05
-5.06652244547512e-06
-2.31132877872369e-05
-2.56538766432996e-05
-1.74166984477172e-05
-2.17638373943828e-05
-2.09111887577818e-05
-2.08242433414015e-05
-4.14287377664174e-05
-1.91061643631241e-05
-2.48619743664529e-05
-1.02817569794444e-05
-2.52127586195769e-05
-1.12483727050841e-05
-1.17438164044518e-05
4.27265875631506e-06
-2.84665891976179e-05
9.09197522070169e-06
-7.78091903122253e-07
-1.38545153684853e-05
-2.19391914707654e-05
-3.44998682927094e-05
-1.9177719961969e-05
-5.23751904586076e-06
-4.27871220389169e-06
-2.03219254181474e-05
-3.09758381265824e-05
-3.96947134019686e-05
-1.74266208676559e-05
-2.2795359602725e-05
2.87404649179089e-05
-7.82779342502579e-06
-2.93502812802161e-05
-1.96377984334954e-05
-3.6842079570767e-05
-1.73455387013429e-05
-2.52779625112702e-05
-2.74579370170586e-05
-2.77689214027617e-05
-2.20946665709405e-05
-3.10925516931065e-05
-1.95367628700195e-05
-1.82629608073847e-05
-3.39382024148369e-05
-2.09542906961443e-05
-4.96698948324337e-06
-3.59902138024627e-05
-2.9376521905191e-05
-4.05987980816985e-05
-1.10386451299457e-05
-2.39358177533874e-05
-3.58030191421772e-05
-2.39134571679492e-05
-2.53002468726354e-05
3.23636430606215e-06
-2.0514130858876e-05
-9.20650301618164e-06
-8.63719671747758e-06
-3.16848812293836e-05
-9.73914493451725e-06
-1.44844473925802e-05
-3.12806394572591e-05
-3.05271625557963e-05
-1.19151351360335e-06
-1.08057542513062e-05
-2.0508871979053e-05
-1.10338971874962e-05
-1.85774347522946e-05
-4.36245178895606e-07
-2.80226110897023e-05
-1.6489214633874e-05
-1.93306893475462e-05
-1.38739254620942e-05
-2.27433015981461e-05
-1.18287586474641e-05
-2.01248764992729e-06
-3.15898621539174e-05
-1.64597815145233e-05
-1.4828021780824e-05
-5.75720120289554e-06
-9.63955308967844e-06
-1.78652495998445e-05
-1.4402525018277e-05
-1.14849735747777e-05
-3.60082771587912e-05
-1.65802273219319e-05
-1.93365923822124e-05
-5.32136596891583e-06
-1.39614632272135e-05
2.33363919608666e-06
-2.33980481648492e-05
-1.13081614789853e-06
-8.94434587979045e-06
-1.0545304425106e-05
-3.43597550359979e-05
-2.04387799454475e-05
-1.51349200008257e-05
-3.71581505302206e-05
-2.58818094001857e-05
-1.74477760075342e-05
-1.51346398190596e-05
-3.65275039048664e-05
-2.67337544658758e-05
-3.97605844135093e-05
-2.75646484936206e-05
-3.01821675415442e-06
-3.60630052512727e-05
-3.67378597120337e-05
-2.60693260064241e-05
-1.81030673674831e-05
-3.42317575772685e-05
-2.68979654117256e-05
-1.66802270372285e-05
-3.16442069229395e-05
-1.46271734179922e-06
-3.25890150101872e-05
-7.90984465389716e-06
-1.34284534752234e-05
-1.71761954663234e-05
-3.86040414282088e-05
-3.00731376188495e-05
-1.02960249610626e-05
-2.12920679814165e-05
-2.26287931248895e-05
-1.61590765848758e-05
-3.08954968446943e-05
-3.43793300692418e-05
-2.37616522727958e-05
-8.68086289436972e-06
-1.52932247981623e-05
-3.03208922102983e-05
-2.58787153174172e-05
-3.55378680741045e-05
-5.6366090502242e-06
8.51133628171093e-06
-7.32512630949161e-06
1.17522874467889e-05
-2.56287418959331e-05
-1.38269216589965e-05
-3.47245042202274e-05
-2.02319622167262e-05
-2.62266509901448e-05
-1.87792309317224e-05
-2.12005189223644e-05
-4.26725404048127e-05
-2.05049455625514e-05
-3.12562504048861e-05
-2.23331368488987e-05
-1.0591028077625e-05
-3.63178242670063e-05
-9.52496850638996e-06
-3.33057788843173e-05
-1.72853073782452e-05
-1.56672198784342e-05
9.54515719294856e-08
-1.59102610375621e-05
-2.73399082555577e-05
-1.03453065675834e-05
-3.70730117486495e-05
-2.024158300507e-05
-3.19651094888999e-05
-1.36008253284828e-05
-1.41776120704141e-05
-2.51923394882428e-05
-1.40633544530907e-05
-3.768335544561e-06
-1.68916255786855e-05
-4.17974216459754e-05
-2.48139081045189e-05
-3.14813094046988e-05
-1.28957685806042e-05
-1.24270808541006e-05
-1.65507317822196e-05
-3.55361051674308e-05
-2.30374539114694e-05
-8.17469329105984e-06
-1.98635041712277e-05
-2.48197173712223e-05
-2.40411432431421e-05
-1.30404010361626e-05
-2.1657992987758e-05
-1.42417831694101e-05
-2.14040452017439e-05
-1.70696597993804e-05
-1.90256259891391e-05
-2.00838480122777e-05
-3.82008856758658e-05
-3.51344657788677e-05
-1.20353995137932e-05
-5.32486298153747e-05
-3.60551465468043e-05
-2.91770380377695e-05
-1.53264325278818e-05
-2.06685028524301e-05
-1.999400225525e-05
-2.16057378882695e-05
-2.66873214168788e-05
-6.2589998789354e-06
-1.70495981291459e-05
-2.31493452154308e-05
5.40321110360708e-07
-1.49483866654886e-05
-3.49933502640174e-05
-2.45219175715933e-05
-1.76613791370156e-05
-1.42165516616511e-05
-2.64978988945127e-05
-2.07281734970431e-05
-1.42361150928331e-05
-3.43751117677905e-05
-1.36632446551984e-05
-3.63615420187544e-05
-2.57136481747016e-05
-1.47348590991032e-05
-1.37990940161182e-05
-1.73277501549192e-05
-1.23069355776516e-05
-2.17457988559422e-05
-3.65893837581535e-05
-1.6797600985712e-05
-1.1135236967317e-05
-2.35877837458612e-05
-9.40932872465519e-06
-2.54930312973844e-05
-2.4791328188534e-05
-1.81189276881264e-05
-5.92595436543748e-06
-1.13630613434544e-05
-2.85703025913991e-05
-1.83323615675489e-05
-4.03807392681928e-05
-1.21523584250682e-05
-4.51109796666756e-06
-2.41744192583589e-05
-2.31206055136522e-06
-8.50191435841273e-06
-2.70547324412031e-06
-1.47385580509488e-05
-1.26143599627209e-05
3.45088154716596e-06
-7.35299977066217e-07
-1.10201378566818e-05
-1.18678994426066e-05
-1.0763977387481e-05
-1.1999884851823e-05
-2.42428937255305e-05
-9.68566885855375e-06
-3.08922664697886e-05
-3.60358427092329e-05
-1.52694002567859e-05
-1.63127798901273e-05
-2.22904122141303e-05
-3.31221206111575e-05
-1.60882372982555e-05
-1.73092106937658e-05
-2.2664928052149e-05
-2.01443090335163e-05
2.6856011099247e-07
-2.53369373618954e-05
-2.090201912925e-05
-2.97939310842005e-05
-3.38041645742511e-05
-2.69240505501867e-05
-1.51490061805655e-05
-9.43997836793106e-06
-2.529277842833e-05
-1.72316235728361e-05
-2.75933156574369e-06
-9.56206966539806e-06
-3.98950441915591e-05
-2.18486550193875e-05
-1.51448006747719e-05
-2.74548608386442e-05
-2.56282686154676e-05
-9.71446053102089e-06
-2.8176464735669e-05
-4.47690134530147e-05
-2.20635192242237e-05
-2.5584947180508e-05
-2.05491842736031e-05
-1.87651937705294e-05
-3.38832701268981e-05
-2.67812143758207e-05
-3.52752920792534e-06
-2.66211380680179e-05
-2.88080048925896e-05
-1.48474539917866e-05
-1.86017220643596e-05
-3.03908022569873e-05
-1.26872997610662e-05
-2.70105414924984e-05
-4.29056730931409e-05
-1.82137999404213e-05
-1.08651489036907e-05
-2.65820248404254e-05
-3.16754738792312e-05
-3.98860798379704e-05
-3.98615243071364e-05
-2.73027341573229e-05
-1.83696830206521e-05
-2.67851881937963e-05
-3.35011488778619e-05
-4.99041130959701e-05
-5.02115688489112e-05
-3.20844573519173e-05
-4.77348229927604e-05
-5.68928530285527e-06
-1.75722104809414e-05
-1.8082750509629e-05
-4.30180831019287e-06
-5.47247714716508e-06
-2.65122674677514e-06
-2.19363233434942e-05
-2.97086893370458e-05
-9.12643414306324e-06
-3.43083088537208e-05
-7.022250132712e-06
-1.54217645840275e-05
-2.97760460195313e-05
-5.11249729815235e-06
-1.50871064949846e-05
-1.60822244690409e-05
-2.02603800872026e-05
-2.46899886182511e-05
-1.58327737996282e-05
-2.35571511930435e-05
-1.9089689462806e-05
-2.75707089008014e-05
-3.19455005966617e-05
-1.91509060800651e-05
-2.91469114417963e-05
-4.37902018750128e-05
-1.79463613385655e-05
-1.66315963630798e-05
-3.07881893114785e-05
-2.52477662480496e-05
-3.28454136030045e-05
-1.2906451894345e-05
-2.06017002977382e-05
-2.04693737504375e-05
2.6966636422667e-06
-2.28266129848757e-05
-3.81726491921809e-05
-2.09782850764031e-05
-3.64705251378739e-05
-1.52488201460345e-05
-2.22655962020132e-05
-2.1573843207291e-05
-2.06339112802599e-05
-1.4024836263715e-05
-2.26130855241906e-05
-3.57068993444988e-05
-1.81505152452313e-05
-1.59753572542003e-05
-1.19662167826117e-05
-3.70675764815977e-05
-4.971674755978e-05
-2.623140637859e-05
-1.56856095936395e-05
-3.55307219973247e-05
-2.79001102136572e-05
1.3472650759422e-06
-1.90243286611417e-05
-1.48526764938166e-05
-1.16751157021793e-05
-3.43663543242617e-05
-1.02818034567019e-05
-4.37228462452167e-06
-2.60881511171385e-05
-4.02533312873747e-06
-1.43300734886117e-05
-2.50437706232395e-05
-7.26110534316918e-06
-1.12651013047292e-05
-1.80899278059227e-05
-5.7729884996902e-06
-1.67013810436597e-05
-2.94057205242773e-05
-3.64780106562134e-05
-2.16853959097434e-05
-2.10709175242394e-05
-2.69555833136667e-05
1.90322007009409e-06
-2.19453734528381e-05
-3.30755828037384e-05
-8.70750340151285e-06
-1.53167169023875e-05
-3.40596878109682e-05
-8.58030294451919e-06
-1.19984147947834e-05
4.14824159428986e-07
-1.24279972098277e-05
-1.25611672188861e-05
-1.21535436796203e-05
-7.63898981661839e-06
-4.05957932321136e-05
-6.91986360761904e-06
-1.51144398535075e-06
-1.13907899891569e-05
-1.9993313564477e-05
1.25888239153269e-05
-1.24374069747715e-05
-2.50148642216163e-05
-1.37163342309814e-06
-3.33406503581942e-06
-1.93173820318085e-05
-1.74275546005626e-05
-2.74100012309861e-05
-2.16995987586424e-05
-8.02241590873668e-06
-1.31666455666341e-05
-1.08776913180417e-05
-1.50177508312006e-05
-2.92824790022858e-05
-9.12087369684316e-06
-1.14728776004849e-05
-2.72702785233676e-05
1.253007183226e-06
2.82443018865963e-06
-2.06280171777001e-05
5.1762726160895e-06
-3.22271071791499e-05
-3.17086575925268e-05
-9.78172378757001e-06
-1.04162544151624e-05
-2.2533424646728e-06
-1.97932687259778e-05
-2.54631969172269e-05
-3.08521239265268e-05
4.62928796763976e-06
-3.21686724802108e-05
-2.97186595999482e-05
-3.70131834334831e-06
-1.9503189272237e-05
-2.33356789228753e-05
-2.0374301684452e-05
-2.6705976412765e-05
-1.16625427739911e-05
-3.60320383775873e-05
-4.67306774207511e-05
-6.40917276198243e-06
-1.17750176135356e-05
-1.26740494143051e-05
-1.42299012430227e-05
-2.48055896486499e-05
-1.25311081186264e-05
-2.38559231789447e-06
-1.78857505275361e-05
-1.79492895792749e-05
-2.46660815316146e-05
-1.41108428231057e-05
-1.65527278489561e-05
-3.22866737191799e-05
-1.8897232757225e-05
-1.55629375978754e-05
-2.36641744265061e-05
-2.55625226097701e-05
-3.18301433403921e-05
-4.62739714763513e-05
-1.22774250211329e-05
-2.53220191456608e-05
-4.38473139551093e-05
-1.58030752984311e-05
-2.95738604905226e-05
-1.93225222634628e-05
-3.11370340476323e-05
-2.20572889526272e-05
-1.4716806863106e-05
-2.46834177427458e-05
-2.15742528147594e-05
-1.03972402520241e-05
-1.72467313093898e-05
-3.84578666386756e-06
-2.07968262120536e-05
-1.6802847919755e-05
-2.20202023355096e-05
-1.17095690662974e-05
-1.2356086780201e-05
-2.38737685269365e-05
-8.40392428887149e-06
-1.78795304177122e-05
-3.12191741913102e-05
-2.36200821226375e-05
-1.04198821181421e-05
-2.30066617677858e-05
-2.1700748582978e-05
-2.26816891368612e-05
-1.45505550339178e-05
-1.57331092465861e-05
-2.29032687812824e-06
-2.82328877816001e-05
-3.28669343737832e-06
-2.97706676343554e-05
-2.93476640300184e-05
-1.51209574138456e-05
-1.0835664157854e-05
-1.70819275033028e-05
-4.17903374737736e-05
-3.29496525055614e-05
-1.82369680731542e-06
-3.69340008750587e-05
-3.75592102921501e-05
-2.21738628022398e-05
-1.60293760424077e-05
-4.79433556604925e-05
-4.88159260107856e-06
-5.18262365499054e-05
-1.65222655850521e-05
-1.53573407372096e-05
-3.75211587303914e-05
-1.0360725157963e-05
-3.69609454924309e-05
-3.26459272206634e-05
-2.76970751563438e-05
-1.97500451106135e-05
-2.08997573348409e-05
-2.68890435179438e-05
-1.21819212338906e-05
-2.12059474042796e-05
-1.58292320623451e-05
-1.77099987923752e-05
-3.09987790353724e-05
-2.35188872631722e-05
-2.77642816855199e-05
-1.22239318830924e-05
-1.89807189230972e-05
-2.0049283069861e-06
-2.94964691147303e-05
-4.75334909149473e-05
-2.51800339416609e-05
-4.43038804997956e-05
-3.77700997933044e-05
-5.16348088596814e-05
-1.92423733354451e-05
-7.19122222144683e-06
-3.33787729234259e-05
-4.36924762896635e-05
-1.55417697731985e-05
-1.12932361804425e-05
-7.66525105553179e-06
-4.72867010137484e-05
-1.3907036527497e-05
-1.91843335863397e-05
-2.54432587921814e-05
-2.79165808141336e-05
-3.12213383686938e-05
-2.99565407682517e-05
-2.12866704059738e-06
-2.15782046740376e-05
-2.33416473237111e-05
-3.45779343137324e-05
-2.07910482471316e-05
-2.44554222606657e-05
-2.80068113279679e-05
-3.00265206794633e-05
-4.47888466947692e-05
-2.11914209587126e-05
-1.61177773580858e-05
-1.39529894807883e-05
-5.44581747587177e-06
-3.75526020461989e-05
-2.78062969117958e-05
-1.13146219257835e-05
-1.13122284475252e-05
-3.28380600442748e-05
-1.22935231838016e-06
-1.86015960980333e-05
-3.87172780531298e-05
-3.01607428238599e-05
-2.32857067952202e-05
-2.04434459196879e-05
-1.86875769318178e-05
-3.61020933140569e-07
-1.91679407554768e-05
-3.36765427872164e-05
-2.05325840284798e-05
-2.76284628533345e-05
-1.05468620160637e-05
-3.25272762546115e-05
-1.482612970635e-05
-1.08173023192038e-05
-3.03617896847977e-06
-3.39283119314066e-05
-1.2292621096082e-05
-2.774443800163e-05
-3.28189887222767e-05
-5.54182437108205e-06
-1.32591854700049e-05
-3.54481897107229e-05
-2.92994829041219e-05
-5.02250888282342e-05
-2.68085411370955e-05
-2.36382305403673e-07
-1.82810818046481e-05
-2.03787568091185e-05
-1.48077835663464e-05
-3.42613413240848e-05
-3.35684801130336e-05
-9.068686623542e-06
-2.15867943363755e-05
-8.06454613219933e-06
1.10500675810149e-05
-2.00888191130942e-05
-8.38255447797211e-06
-2.67868834590327e-05
-1.44959320347958e-05
-3.41000737465294e-05
-4.70061907739353e-06
-1.0783376805399e-05
-2.51508085558104e-05
-3.63213558220768e-05
-2.75770359578334e-05
-3.60500370991564e-05
-1.56462725787444e-05
-8.05815919689211e-06
-3.38688090436358e-05
-1.77253220399688e-05
-1.43266556156833e-05
-3.1000742287763e-05
-5.11169031017898e-05
-2.40757056191619e-05
-3.49498014332635e-05
-1.78150694477257e-05
-2.0035745779475e-05
-1.37547685869504e-05
-7.61833697170523e-06
-1.69229276165939e-05
-3.34212078544984e-05
-4.57822051118133e-06
-1.02486234482471e-05
-1.25504803787574e-05
-5.61765525320456e-06
-2.14007526024865e-05
-1.98646496831864e-05
-2.61179943708977e-05
-2.314531767582e-05
-4.77835656147356e-05
-1.99964478291615e-05
-2.32535183986986e-05
-2.09882423102503e-05
-1.37075191223656e-05
-6.02727322931272e-06
-1.98853594015547e-05
-2.44343951871573e-05
-1.64237973400502e-05
-1.46943010832453e-05
-2.82552115987948e-05
-1.47399156188594e-05
-2.54959411520455e-05
-2.37241435523644e-05
-1.40317135941374e-05
1.32390953142821e-06
-2.10726595190583e-05
-9.86225305905707e-06
-2.15862700790319e-05
-2.14956478248092e-07
-3.16187825630483e-05
-2.54982952629849e-05
-3.07508363761989e-05
-1.21543401892292e-05
-1.71840645271633e-05
-2.53796101422654e-05
-1.50564353758532e-05
-2.14383147157505e-05
-1.83071446400552e-05
-3.05695700082589e-05
-1.65943578019026e-05
-9.4924751649733e-06
-3.18773804095646e-05
-4.00637065728268e-05
-3.48280468362974e-05
-2.06921695419596e-05
-7.44552486540032e-06
-7.85724003838024e-06
-1.73189859465244e-05
-6.08042505324019e-05
-3.07501841704776e-06
-2.40307535771809e-05
-2.15426941987795e-05
-1.02721935811564e-05
-2.47500746270834e-05
-3.64388911582482e-05
-2.17549633780723e-05
-2.84932540350046e-06
-1.49556554912392e-05
-3.09657507195301e-05
-6.8338904303038e-06
-2.11202879005197e-05
-4.07514378492981e-05
-2.50023508608917e-05
-9.43415480688591e-06
7.88963288399283e-06
-3.24691175033913e-05
-9.27883721739081e-06
-3.62546540192267e-05
-3.95926792580356e-05
-2.09766793213325e-05
-4.88270458800286e-05
-1.52355305042454e-05
-1.09999335526714e-05
-1.6077017722694e-05
-3.53406355236025e-05
-9.88775387157989e-06
-1.4078078252261e-05
-9.46621737426288e-06
-1.33707836621926e-05
-2.70461283747204e-05
-2.48003853451814e-05
-4.24448791242643e-05
-1.38162974669165e-05
-3.41283799786639e-05
-6.62977628329686e-06
-2.67094371407121e-06
1.03544255333796e-06
-1.15382323543633e-05
-1.59754001350608e-05
-9.48379195559452e-06
-2.70629349249384e-05
-8.32041579667941e-06
-1.25984885260339e-05
-3.09314345723422e-05
-2.77041147534605e-06
-1.97701174036912e-06
-3.46020581893418e-05
-2.11092363419621e-05
-2.16279596728772e-05
-3.82701468596052e-05
-3.30033928587934e-05
-2.10713395297447e-05
-6.3702330432021e-06
-3.05585090337476e-05
-2.05272101656002e-05
-7.26713535532454e-06
3.28921904868792e-06
-1.31476621653e-05
-2.14940650099285e-05
-1.37778799185115e-05
-1.54074288635432e-05
-2.56255925338324e-05
-1.94961817052403e-05
-2.86639442225123e-05
-1.6324193838733e-05
-1.46139757967521e-05
-1.7296472864687e-05
-4.90939249704135e-05
-3.67232467368142e-05
-1.48617770244908e-06
-2.36009522408915e-05
-4.0935278802601e-05
-2.8108475397948e-05
-2.53544286816683e-05
-2.27288421846178e-05
-2.19611164422625e-05
-1.99033783589567e-05
-1.8658797457618e-05
-9.38062804137109e-06
-3.8449880995643e-05
-8.47608508399819e-06
-2.75363866293797e-05
-2.762246322813e-06
-3.752835677651e-05
-2.01483421313345e-05
-3.24116586672505e-05
-3.76077322395913e-05
-2.26978946111699e-05
-2.69274976198239e-05
-3.28662199834887e-05
-3.64456857196346e-05
-1.65426255515833e-05
-1.06249024293446e-05
-1.23811813551182e-05
-9.24892431183187e-06
-3.75871149508884e-05
-3.32321299570767e-05
-1.92742987439941e-05
-3.55621268627007e-05
-1.13193755736809e-05
-2.7882273544317e-05
-9.93262682517225e-06
-2.28331692020702e-05
-1.60440831857827e-05
-1.72974112229366e-05
-9.44238576881096e-06
-2.98615157040242e-05
-8.67502385481141e-06
-2.64945916757189e-05
-2.35520800214991e-05
-3.65911452401295e-05
-1.70531072670547e-06
-3.14803677023308e-05
-2.73813576501768e-06
-3.10671178711882e-05
-4.92845596090422e-06
-1.73519862658418e-05
-1.41138434121398e-05
-1.22468836227721e-06
-1.13384036806385e-05
-1.38944966121711e-05
4.68799154677564e-06
-2.09808840056113e-05
-1.97754834686059e-05
-2.50534817600966e-05
-1.17611097572333e-05
-1.29345831779673e-05
-2.08860421108932e-05
-2.49903056085904e-05
-2.62399950125979e-05
-1.46875655242015e-05
-2.39294192595298e-05
-2.51425519847003e-05
-1.42541232449605e-05
-2.02480835386526e-05
-1.85682980434813e-05
2.47579350139571e-06
-1.5599584324908e-05
-3.34989087503153e-05
9.51719227094336e-07
-9.47529718064868e-06
-1.42451640448333e-05
-2.69268515944642e-05
-7.34309974639543e-06
-1.43372218309347e-05
-3.3355814685834e-05
-2.05905050365446e-05
-1.95717143076704e-05
-2.01981608136136e-05
-3.64044728302459e-05
-3.56176122800574e-05
-2.77622812075989e-05
-3.98504857272594e-07
-2.5907245530047e-05
-3.11757308315731e-05
-2.12972437435111e-05
-2.77963279418808e-05
-4.67533630534981e-06
-1.51614634981756e-05
-3.00492643695332e-05
-2.73714951410493e-05
-1.97521338939955e-05
-3.85440220598882e-05
-1.44733194083383e-05
-3.18159224047434e-05
-2.66327190128157e-05
-1.97523512796772e-05
-3.43028893968571e-05
-2.24583125511381e-05
-2.59723138494451e-05
-1.49070631968376e-05
-1.73328022414962e-05
-2.01307051870059e-05
-2.06330772831637e-05
-5.49129514078371e-06
-2.91521155281395e-05
-1.96165604597675e-05
-8.30555474074107e-06
-2.64061351288518e-05
-7.03236739170059e-06
2.5663786341319e-06
-1.41125154709234e-05
-5.03182959759744e-05
-1.95805512676934e-05
-3.81234035426848e-05
-2.75232637049162e-05
-1.30649645344059e-05
-2.16256885915974e-05
-2.97399264041864e-05
-2.98704030669712e-05
-3.73248272005036e-05
-3.19928652821768e-05
-2.98402034010267e-05
-3.17954889631158e-05
-2.49630773236808e-05
-1.67645632643863e-05
-2.6851861987875e-05
-1.11818851416807e-05
-6.26403710199396e-06
-3.33522353914939e-05
-3.44550236931645e-05
-1.82270932467035e-05
-5.56920171458654e-05
-3.25681229363206e-05
-1.47089108170669e-05
-1.09778185860954e-05
-2.15144760836587e-05
-3.58885168258843e-05
-1.55062306429697e-05
-1.09858303230934e-05
-2.05273548249732e-05
-9.21203647264035e-06
-4.90559441371179e-06
-1.39281770916261e-05
-1.89556244133693e-05
-3.8817571916816e-06
-1.63476758280278e-05
-9.60577959714466e-06
4.78388342103218e-06
-1.62771005012771e-05
-2.69356818331372e-05
-1.1245203038344e-05
-1.16592209747124e-05
-2.44528542226132e-05
-1.6758728560913e-05
-5.34420608998421e-05
-4.70354864846811e-06
6.35920302133533e-06
4.17106047881128e-06
-1.0005620411385e-05
-7.8853059680165e-07
-1.21117326706057e-05
-1.4796409600505e-05
-1.72442157135175e-05
-1.89462175268977e-05
-1.38259029354042e-05
-4.57777979446896e-05
-2.25606792623412e-05
-2.20482250208731e-05
-2.12104885090421e-08
-2.12724444519281e-05
-2.40183729268883e-05
-3.13441068308929e-06
-4.65968463064002e-06
-1.90070955517483e-05
-1.87014732836045e-05
2.81806301461409e-06
-2.71055257410177e-05
-1.48174094564091e-05
-6.03891350451933e-06
-5.4011575548559e-05
-3.87195687177924e-05
-1.58329865705164e-05
-5.31542328005827e-06
-8.52340132747741e-06
-1.59099201543458e-05
-1.5957424289708e-05
-4.40978776244705e-05
-2.48093256853806e-05
-2.07815948517495e-05
-1.19561219489105e-05
1.57341082790248e-06
-1.77174931427738e-05
2.80865963994379e-06
-1.33660250632641e-06
-2.31966426484427e-05
-2.67567600837712e-05
-3.49380931141361e-05
-3.58555262971981e-05
-2.34788245259789e-05
-2.31485674431732e-05
-3.70876256814515e-05
-3.17686864853184e-05
-1.40585292621741e-05
-1.25438892736137e-05
-1.64897284887899e-05
-4.36106325415636e-05
-1.88854496289336e-05
-2.39343385034017e-05
-2.7980774763991e-05
-2.74499258783788e-05
-2.6595930616196e-06
-1.11662114201011e-05
-6.85964892953753e-06
-3.14941580235041e-05
5.46047058939109e-06
-2.40769800465257e-05
-3.58644674997404e-06
-1.8303888833691e-05
-8.78010353286085e-06
-7.68885705854711e-06
-1.76464733778243e-05
-1.73398010060572e-06
-1.87746253579641e-05
-1.58038289713484e-05
-2.7207483916225e-05
-5.67112970221339e-06
-1.42489838815872e-05
-2.8625821944756e-05
-2.28981805732308e-05
-2.6106209180614e-05
-4.43465562700114e-05
-2.51070313831371e-05
-1.77270222093792e-05
-3.78150552476165e-05
-1.2887958382121e-05
-4.079794283662e-05
-3.60502774601878e-05
-3.34548589587249e-05
-1.27504173150535e-05
-1.65181411214663e-05
-3.9844247956008e-05
-2.91114757256564e-05
-1.26677390008805e-05
-3.23108186721627e-05
-4.26208622075922e-05
-4.05074745729893e-05
-3.40497291909555e-05
-2.06362268213179e-05
-3.14513514184369e-05
-1.61540416988866e-05
-2.28067892310082e-05
-7.58757479659298e-06
-2.89407528342242e-05
-2.82314640798053e-05
1.49977463209398e-06
-3.58350621958511e-05
-4.090148774143e-06
2.92978717920534e-06
-3.16363549173277e-05
-1.87452626189718e-05
-4.9653845201136e-05
-3.7831809978474e-05
5.25690144226855e-06
-2.10082310077181e-05
-2.79210634424386e-05
-2.71554957658208e-05
-1.7946426423124e-05
-6.51236076009544e-06
-1.09182899926068e-05
-1.44964134387387e-05
-2.00547797112534e-05
-3.36861187990377e-05
3.88364219809847e-06
-1.66052491749341e-05
-9.30496880715802e-06
-3.43438228410118e-05
-1.72453970699133e-05
4.65172605597211e-06
-2.57399123636128e-05
-2.33080925242315e-05
-1.70217950777502e-05
-2.96040269452435e-05
-4.15550233306306e-05
-1.70280786935026e-05
2.7513438396627e-06
-1.25394958327322e-05
-4.66586683809287e-07
-3.22525188785744e-05
-3.49238660885994e-05
-1.20402609413629e-05
-3.11649630815669e-05
2.17143287619272e-06
-2.71868721086372e-05
-3.88884798316615e-05
-1.2703861934272e-07
-2.47258688818462e-05
-8.35969558772758e-06
-1.5828258689746e-05
-3.64624652285357e-05
-3.90806680217538e-05
-2.81195378016423e-05
-2.33223324232885e-05
-1.73412858168548e-05
-1.16860173171848e-05
-3.82008988687658e-05
-7.84724270219923e-06
-1.56213472877161e-05
5.65344536021288e-06
-1.63925306805128e-05
-1.01842605531215e-05
-2.81867299604124e-05
-1.45575301686392e-05
-2.55591202519287e-05
-1.71438085918829e-05
-1.67478631613778e-05
-4.06842910119095e-06
-4.12012763066786e-06
-7.90410054165623e-07
-1.3605864303173e-05
-3.25627038303167e-06
-2.06851162938323e-06
-2.7134696986459e-05
-1.31195762238284e-05
-3.11444632888524e-05
-1.86196272495453e-05
7.12894114768548e-07
-9.3631376682239e-06
-4.46638942504528e-06
-8.17565563673641e-06
-1.57901588094992e-05
-3.82627654401662e-05
-1.38140955108501e-05
-2.08737219958864e-05
-2.51908237465823e-05
-3.11654586284276e-05
-1.81454216250933e-05
-1.3268796674401e-05
-2.82665692554499e-05
-6.84388822809945e-06
-2.58484465842016e-05
-1.50651331152593e-05
-2.19170456060159e-06
-1.60243122034348e-05
-3.49651735782782e-06
-8.70126683013683e-06
-2.62485106472512e-05
-3.83472245757231e-05
-4.5843244241092e-05
-2.91070493128936e-05
-1.07130905336911e-05
-3.35796134175314e-05
-2.49537596956244e-05
-2.79439929677505e-05
-4.04400194482548e-05
-1.69419700893499e-05
-2.28423370303729e-05
-4.89521402768108e-06
-2.72295262739109e-05
-2.40703236672267e-05
-1.27846813075214e-05
-2.77794395847373e-05
-1.00087909431526e-05
-1.96798168762504e-05
-2.46355615659522e-05
-6.48154136116521e-06
-6.90665996637999e-06
-2.40370503864555e-05
-2.09491271816211e-05
-1.967574753243e-05
-2.4612606690926e-05
-2.63860455003634e-05
-3.01663934959268e-05
-1.54118394293116e-05
-9.71128915380225e-06
-4.75562783395486e-08
-2.49203809929024e-05
-8.16394836884415e-06
-2.20140563913949e-05
-1.88814119478692e-05
-2.61605431076413e-05
-1.33885265520093e-05
-2.06745148638722e-05
-2.200097690395e-05
-2.73116428388764e-05
-4.84874917170427e-06
-1.32452176408122e-05
-4.52986474532948e-05
-3.62048713040199e-05
-3.26835565845999e-05
-1.07037768605282e-05
-1.98648046348295e-05
-5.5257824281935e-06
-4.7647518226502e-07
-2.63382735046785e-05
-3.70090567436362e-05
-2.6268932419462e-05
-1.12531793251445e-05
-3.65146467440139e-05
-9.54839472259763e-06
-3.21891735898466e-05
-4.44976454004989e-05
-7.02041867283313e-06
-1.21243318723624e-05
-1.26698065391219e-05
-3.45718858911707e-05
-3.08232424986366e-05
-1.28682402702046e-05
-2.08236329311637e-05
-1.1950803343397e-05
-3.01285684468436e-05
-5.15138514097854e-05
-3.09285481919965e-05
-2.89115323993009e-05
-3.25101275763513e-05
-1.98850090964013e-05
2.44454194678838e-06
-1.96438858305905e-05
4.26796811325226e-07
-1.05370129372608e-05
-3.18792795969326e-05
-1.44291051107686e-05
-1.7275264181374e-05
-1.81740313296834e-05
-1.00667819135678e-05
-2.13092703039092e-05
-1.84791013476218e-05
-2.74729310634201e-05
-3.12017198379425e-05
-1.1682132108255e-05
-3.83228365756413e-05
-4.13257544171926e-06
-2.98889342041488e-05
-1.89108880735444e-05
-3.63405792868977e-05
1.13942045221677e-07
-2.3369185221132e-05
-4.42971516218869e-06
-2.7521178737253e-05
-3.43430967613107e-05
-2.94724907150093e-06
-1.14313208307011e-05
-2.65508488223701e-05
-1.44890616749569e-05
-1.81418543821402e-05
-1.90113900078618e-05
-1.42276935065104e-05
-4.13300560204645e-06
-1.8617948549497e-05
-3.96706021891597e-05
-2.0198595125445e-05
-3.00487147708553e-05
-1.4328404175316e-05
-2.98283417479369e-05
-2.56722601160051e-05
-1.80867154433153e-05
-1.4333699784645e-05
-3.75704590277817e-05
-2.75950546641611e-05
-1.56840101949216e-05
-2.63971856803561e-05
-3.08846722385517e-05
-2.33038629268827e-07
-3.63437866902114e-05
-2.87593123314939e-05
-1.10934861051363e-05
-3.32831822142667e-05
-2.2135399141551e-05
-1.42589858844521e-05
-3.72272455307835e-06
-1.58823798874215e-05
6.09350977735673e-06
-2.00561574037745e-05
-3.10450597102011e-05
2.02540996080703e-07
-7.132492360752e-06
-4.453646960413e-06
-6.08570269544653e-06
-2.1558648823997e-05
-2.34864193550016e-05
-2.23024439936179e-05
-1.46524181597308e-05
-2.08355587174025e-05
-2.06911187794985e-06
-9.94034833009511e-06
-2.39704907625146e-05
-2.53591501627733e-05
-2.00532031684833e-05
-9.99399875825745e-06
-2.46899546823557e-05
-2.601271584824e-05
-2.28984709489735e-05
-1.89505741376755e-05
-6.48474521940686e-06
-2.16924161469208e-05
-1.67512293512521e-05
-4.2298786912459e-05
-9.62883817590745e-06
-7.49298406418254e-06
-2.02837379493127e-05
-1.11421197564071e-05
-3.65898770100859e-05
-2.02284399187859e-05
5.80438474234897e-06
-2.12986444194129e-05
-1.10925007713522e-05
-4.66027585736146e-06
-4.76989961958171e-05
-2.45827737550432e-05
-1.96262980971156e-05
-4.43898092207727e-05
-6.51338928256371e-06
-6.01394280823001e-06
-3.16104464917233e-05
-2.21557580479382e-05
-1.21570155183585e-05
-1.16573555041094e-05
-1.930985840088e-05
-2.55386565494803e-05
-1.04100279200924e-05
-2.76860714871297e-06
1.60810455070715e-06
-1.85549873762958e-05
-1.96859369829058e-05
-2.20681906959298e-05
-3.15512637758175e-05
-2.03380234336485e-05
-1.93051232589687e-05
-2.5635837686938e-06
-2.92990061024368e-05
-3.6910146311095e-05
-9.93273534889141e-06
-7.62613796719054e-06
-2.99019162111171e-05
-3.68733437779891e-05
-1.65848361903394e-05
-1.8613092322955e-05
-8.36761393485519e-06
-5.72944241686565e-05
-1.95840424020926e-05
-3.50803131814038e-05
-8.80952631853882e-06
-4.09019875625093e-05
-8.36024188880617e-06
-5.84511018847554e-06
-2.89689972901443e-05
-2.78668740776316e-05
-1.75958964974449e-05
-2.9026497882014e-05
-3.21305013088467e-05
-2.6361269118741e-05
-1.40000127602477e-05
-4.07327932116804e-05
-2.73995671725921e-05
-3.45484234615732e-06
-2.65763542952105e-05
-2.41790838011553e-05
-1.86329354283407e-05
-3.77563907591288e-05
-4.11666782388674e-05
-2.24729032500259e-05
-1.22186167645084e-05
-2.07206524354474e-05
-2.56686319610303e-05
-2.87975378227666e-05
-3.21652208063515e-05
-2.61340850522059e-05
-2.84833622102124e-05
-8.7914353998575e-06
-2.53896141275715e-05
-1.86475038317713e-05
-1.65141256975992e-05
-2.58413762967951e-05
-1.61161049755435e-05
-2.45004507420556e-05
-2.75652691354502e-05
-2.95303076327316e-06
-1.84276564453341e-05
-3.93900956614567e-05
-1.88505840727475e-05
-3.48247040228234e-05
-7.43758163809518e-06
-4.02826820756558e-05
-4.18564457613434e-05
-3.90632852646495e-05
-3.01912939462419e-05
-2.4417583194707e-05
-2.91265985082984e-05
-3.99380051717883e-05
-1.90194965473776e-05
-3.01195338482335e-05
-9.26131584052551e-06
-1.90094874040904e-05
-9.3129478088277e-07
-1.57284213308994e-05
-3.58672201364276e-05
-9.62687836263202e-06
-1.17007583379639e-05
-1.35451893370858e-05
-1.84833262038728e-05
-5.68518075294292e-06
2.87829006230936e-06
-1.6913449454014e-05
-1.73678338230714e-05
-8.54902512703832e-06
-1.44389155942357e-06
-1.34958802676876e-05
-1.03553146328499e-05
-8.84528778369632e-06
-1.36842094665411e-05
-1.01109457417466e-05
-3.29889977929935e-05
-4.1510091145008e-05
-2.00211477761712e-05
-1.6606685354542e-05
-3.1778506003261e-05
-1.09395130962477e-05
4.04679764324749e-07
1.80983362942285e-06
1.51293505346516e-05
-1.7365901028287e-05
-2.15834535678673e-06
3.59893253672512e-06
-6.35284524426788e-06
-2.18692670534344e-05
-2.56068860407649e-05
-2.58246667653485e-05
8.40993947621311e-06
-1.72787931731038e-05
-9.77695542171661e-06
-2.15804731226933e-05
-3.58459702889604e-05
-2.13780020999046e-05
-1.46850378094861e-05
-1.35458860616171e-05
-3.55106917625444e-05
-1.9351925213193e-05
-3.57012566761882e-05
-1.3669556137306e-05
-1.1947398905937e-05
-1.21119332247028e-05
-3.24954051906186e-05
-2.29351661033144e-05
-2.2989042314194e-05
8.846791073727e-06
-3.98763267199931e-05
-1.08494479714374e-05
-4.32709027033008e-05
-3.32188717107713e-05
-1.51150532332086e-05
-1.12173369648027e-05
-2.52569999723161e-05
-3.48140003289155e-05
-2.4450147580179e-05
-1.3117649660265e-05
-1.27870281254185e-05
-2.15781628974072e-05
-1.65469189119801e-05
-2.1311214882166e-05
-3.69432704143764e-05
-3.64649550790627e-05
-2.3240933989838e-05
-2.07927877587812e-05
-2.53696773596677e-05
-1.83487924890787e-05
-3.189255892403e-05
-1.4048356019554e-05
-2.38262972933959e-05
-3.19448134873861e-05
-1.58540665489694e-05
-4.52890314675097e-05
-1.00958343355183e-05
-3.22802323140588e-05
-2.37466643189619e-05
-2.30274941862921e-06
-2.41090311609408e-05
-3.03832354580305e-05
-3.76036459590933e-05
-3.69653940559203e-05
-3.8721897483486e-05
-3.68796717995799e-05
-4.11762463224114e-05
-2.21354541809636e-05
-1.46911379820105e-05
-2.37795480638774e-05
-3.13963747762994e-05
-2.6929023646024e-05
-1.84918549639135e-05
-1.36821781305173e-05
-7.30198790958151e-06
-3.2463838331949e-06
-2.95953602259925e-05
-2.87643193179616e-05
3.74333839649461e-06
-1.08319224673235e-05
-1.10538126839356e-05
-2.84230384094705e-05
-1.14149325719581e-05
-3.28569561655533e-05
-4.24195011042635e-05
-2.11997527666757e-05
-2.44145515462413e-05
-2.44634543672261e-05
-1.44001524632572e-05
-2.81634022683968e-05
-3.93664151676229e-06
-3.04124407395967e-05
-4.86449520242846e-06
-2.99999084220737e-06
-1.79914238255554e-05
-3.2318753161696e-05
-2.76282619032006e-05
-2.34168428950974e-05
-1.67788915083486e-05
-9.96790949641671e-07
4.12587843090713e-06
-1.82467321043264e-05
-1.74278599454859e-05
-1.9786222413199e-05
-5.57805144161105e-06
-3.64097869839264e-05
-2.1259044003343e-05
-7.86204386423638e-06
-2.46643041774345e-05
-4.07729544104954e-05
1.20606439104758e-05
-1.6856939982211e-05
-3.93270980508593e-05
-2.0419012630485e-05
-3.10069966358781e-05
-2.04806335227511e-05
-1.33463347628201e-05
-8.10381673290257e-06
-1.95929480163757e-05
-2.51656637828213e-05
-2.26273894391473e-05
-2.08949974057378e-05
-2.87633237532755e-05
-2.34123846733269e-05
-2.56884748946432e-05
-2.7883898465108e-05
-2.5508759037562e-05
-1.18922958838992e-05
-4.79484070620077e-06
-2.8630542221292e-05
-3.58176054841482e-05
-1.81600860337598e-05
-1.63623559885777e-06
-4.79318441774398e-06
-2.28332902384744e-05
-1.44554618848483e-05
-3.32333393372367e-10
1.69803127908606e-05
-9.71781136493416e-06
-3.13877613284782e-05
-2.67397829052253e-05
-5.46745935364444e-06
-5.7530366705569e-06
-1.72988570069907e-05
-1.37249185756648e-05
-1.41189299021154e-05
-2.12727519883695e-05
-2.75139565912358e-05
-1.02657767203932e-05
-2.77794136190321e-05
-6.62512371642503e-06
-2.71409097513904e-05
-9.15319106891975e-06
-3.69306629261153e-05
-1.03315656792053e-05
-2.13796103039198e-05
-2.18125192708184e-05
-2.7987369845896e-05
2.08647415842867e-06
-2.42741063354749e-05
-4.37304618265085e-06
-6.26767833472853e-06
-1.18566839726464e-05
-2.68374794325714e-06
-1.17968647068202e-05
-2.24387180677336e-05
-1.51666125761874e-05
-2.98668965933757e-05
-3.4562385848214e-05
1.15027858267225e-05
-2.94167100504174e-05
-1.13428257138843e-05
-2.31172820512597e-05
-4.36311954501264e-05
-2.42384273568419e-06
1.16367041626865e-06
-5.08952875523957e-06
-1.6234122432922e-05
-2.02740778978029e-05
-2.78533891925837e-05
-3.05926944052946e-05
-1.63632490636287e-05
1.78020323765834e-07
-1.75813580031523e-05
-4.71008655878709e-06
-2.98294167199514e-05
-2.01393472432496e-05
-7.45263811666639e-06
-5.65419666040792e-07
-2.81568828853499e-05
-1.95468582082515e-05
-2.00032117517922e-05
-2.00147824985236e-05
-3.18811351518017e-05
-4.37261509165682e-07
-8.62515348848645e-06
-1.52773122645939e-05
-1.14918839445303e-05
-1.08513698789725e-05
-1.22951889134121e-05
-3.49171236387506e-05
-1.17832385567433e-05
-3.19910257065341e-05
1.79034194590248e-06
-3.34114914116609e-05
-1.9492636892691e-05
-2.53032429417016e-05
-3.30317204724695e-05
-2.91588436043138e-05
-2.25658896904244e-05
-3.64153170355269e-05
-1.81659294599337e-05
-2.7116783189201e-05
-1.19275662385307e-05
-1.47264881125114e-05
-2.41960555681627e-05
-3.7325209776048e-05
-8.69890504576923e-06
-2.6433830265343e-05
-1.75295252037883e-05
-3.67563969839132e-05
-3.5739862323468e-05
-5.35416165680073e-05
-2.43528159853644e-06
1.16064637451806e-05
-1.98618797322491e-05
-2.96939480156437e-05
-4.03634074847107e-05
-1.71677147902225e-05
-1.76708803072261e-05
1.05026206849731e-06
-8.07552343226099e-06
-3.24173240107874e-05
-2.51777019163681e-06
-4.07138599950783e-05
-2.43236723157975e-05
-1.9804832262455e-05
-2.34413270738367e-05
1.0574902405034e-06
-3.40146498028823e-07
-1.14573896206795e-05
-1.75385164151476e-05
-1.30166006055688e-05
-2.5534728820302e-05
-3.76995977584947e-05
-1.37629920488698e-06
1.90697291449359e-06
-2.27433646620495e-05
-2.685831962695e-05
3.95968196783511e-06
-2.36272097996166e-05
-1.26516010647272e-05
-2.03847084536705e-05
-3.48139541828962e-05
-4.21649519457972e-06
-1.62888999155103e-05
-3.97358270520263e-06
-3.49950748521543e-05
-3.06595419420608e-05
-8.98828800386569e-06
-1.01678555405759e-05
-4.82996349889481e-05
-1.74369852244079e-05
-2.38427071631227e-05
-3.79721261872906e-05
-1.04180173614736e-05
-2.1315366247828e-05
-1.39607241811977e-05
-1.60204728670599e-05
-1.67355903162322e-05
-3.05848626792725e-05
-8.77199738020488e-06
-3.71362574055489e-05
-6.57238328335391e-06
-2.86374692226105e-05
-2.26145435869121e-05
-9.03389355355379e-06
-2.79901718998048e-05
-3.06325990045821e-05
-2.14320356709821e-05
-2.45692612849345e-05
-3.11228027915273e-05
-1.97963838551887e-05
-2.17041000178021e-05
-3.57838603217405e-05
-7.4194765191272e-06
-9.84637275337742e-06
-1.3209084291066e-05
-1.92602332259792e-05
-2.66718049104871e-05
-1.54026477759182e-05
-3.79968972102887e-05
-3.05223353147089e-05
-1.83957137023458e-05
-1.36561917695499e-05
-1.64687274033142e-05
3.88431976516249e-06
-3.35654966110869e-05
-2.98398634198806e-05
-3.14289793842501e-05
-3.34030480431127e-05
-5.93119325343036e-06
-2.24739374159956e-05
-2.99083042974341e-05
-1.86838741261993e-05
-3.80422253932808e-05
-1.2005787923901e-05
-2.03040562447663e-05
-1.96476394355706e-05
4.23551154600679e-06
-9.72296028783441e-06
-3.69197988275496e-05
-3.94465206790164e-05
-1.57970630570811e-05
-3.30875825563798e-05
-8.14623267550324e-06
-1.19755299103255e-05
-6.74165637115905e-06
-2.59500120381463e-05
-3.13710903584029e-05
-9.09537488255561e-06
-3.67404337568889e-06
-2.63863891658846e-05
-1.84438117715702e-05
-2.46642998768195e-05
-1.74176083902536e-05
7.34534782557355e-06
-1.304136138584e-05
-4.66859738462054e-06
-1.07238484982502e-05
-1.59514638896733e-05
-1.67237541663516e-05
-1.75819381905153e-05
-2.07046435040669e-05
-1.54035572539071e-05
-2.64813459275319e-05
-3.01574150656233e-05
-2.78225880701812e-05
-1.17067535239581e-05
-2.00795015225659e-05
-2.87561444582195e-05
-1.19666418174645e-05
-8.55699480287954e-06
-1.64233452834725e-05
-8.55993409556577e-06
-8.61531924230579e-06
-2.48539192332135e-05
-1.41368365323086e-05
-2.1563939346196e-05
-5.39327844133681e-07
-8.23357910928718e-06
1.82685730457175e-06
-1.39735919506517e-05
-1.87885823751383e-05
-2.59781780593143e-05
-7.63989096013022e-06
-3.72056276298264e-05
-2.42090637866316e-05
-3.57306944100686e-05
-3.65490437451304e-05
-4.03024842022068e-05
-4.13309113902302e-05
-2.10954819421105e-05
-2.19385547031036e-05
-2.02425362275338e-05
-2.91353887855841e-05
-2.47053635099351e-05
-1.98819875056576e-05
-6.58007028855303e-06
-2.12025026849752e-05
-2.78663180753333e-05
-1.10579007591433e-05
-2.26474340843647e-05
-2.4169930210238e-05
-4.1831369088066e-05
-1.25681697713582e-05
-1.80687598275263e-05
-3.76933940119414e-05
-1.29541511235197e-05
-5.38437727474632e-06
-6.5013653416021e-06
-3.28569842647026e-05
2.21279698163048e-05
-3.04070490417227e-05
-3.18913472137941e-05
-1.38543609816688e-05
-3.1419890748826e-06
-6.67881075844401e-06
-2.57184476880675e-05
-1.86765227381717e-05
-2.07707629569558e-05
-3.0002542244051e-05
2.50104295329206e-06
-1.683978096192e-05
-1.13049806368288e-05
-7.76310772339258e-06
-5.45981259583545e-06
-3.58994923400958e-05
-1.79995277693568e-05
-3.42722228579521e-05
-2.53670331114483e-05
-1.73349959175154e-05
-3.82933816497601e-05
-3.23513446601506e-05
-1.86873863959939e-05
-3.37412281694076e-05
-7.650168461134e-06
4.50444467283768e-06
-1.30109457276826e-05
-2.59571337398331e-05
-2.30760455483898e-05
-4.78536898649001e-05
-1.88425844105802e-05
1.69483666275324e-06
-2.96079165949176e-05
-2.32866948185405e-05
-2.20084200514943e-05
-2.68601887596529e-05
-4.04376374491797e-05
-1.38678641025915e-05
-1.29000428781343e-05
-2.85164460219704e-05
-3.41195609336544e-05
-1.19382123768362e-05
-2.89466062607167e-05
-2.82041413397872e-05
-1.51951374333488e-05
-2.55579794711177e-05
-2.4608021502257e-05
-2.1396021818834e-05
-2.54580748773364e-05
1.00876258799931e-05
-2.04352607582909e-05
-4.20955353977405e-05
-1.37947562881714e-05
-1.62829363697868e-05
-3.07370116294245e-05
-1.86327351099288e-05
-2.5106643664997e-05
-2.86076719742539e-05
-8.79156652149981e-06
-1.15558150557932e-05
-2.69390730056156e-05
-3.06331340137246e-05
9.02128851696263e-07
-1.80606321472266e-05
-3.85609842602457e-05
-2.51523337020114e-05
-9.13496245909527e-06
-2.16585045581849e-05
-4.10444687678949e-05
-1.74993168307893e-05
-3.94046368118812e-05
-2.71410217285674e-05
-3.46409404672383e-05
-3.18657244790264e-05
-2.84877733353057e-05
-4.77645799498351e-05
-1.09153257835927e-05
-1.5352309906868e-05
-2.60015866084969e-05
-4.12461179000849e-05
-3.40663105618997e-06
-3.14685370492217e-05
-2.517846028155e-05
-1.16555131523252e-05
-6.64464861478238e-06
-8.63726871136936e-06
-2.09345485631158e-05
-2.95444816845219e-05
-2.4326488361514e-05
-1.71668798338304e-05
-7.43318416887747e-06
-2.52098470850644e-05
-3.65246321079456e-05
-4.13311922396448e-05
-3.28086548254099e-05
1.5597786323586e-05
-2.50580222687159e-05
-5.86547577903148e-06
-1.75881504883508e-05
-1.57139827780282e-05
-3.12906067836544e-05
-2.37717225378886e-05
-2.74272635214699e-05
-2.53183709147099e-05
-1.79590068939594e-05
-1.00681558434614e-05
-1.62765383927222e-05
-2.79519194085574e-05
-3.67958503309792e-05
-1.9795908919877e-05
-1.47483306850492e-05
-2.2541730055614e-05
-6.79574424630192e-06
-1.40170884421842e-05
-2.40560887374666e-05
-1.97624701101433e-05
-1.57825236959816e-05
-5.21853914580918e-06
-1.04591694011491e-05
-1.03378499266163e-06
-1.54323770037315e-05
-1.22538994967132e-05
-2.39767049986984e-05
-8.14971101378377e-07
-1.43119422222977e-05
-2.40017301069213e-05
-3.950063361364e-05
-9.63960986994624e-06
-2.70390878547665e-05
-1.05457407986674e-05
-2.38806519378972e-05
-2.89433145458574e-05
-1.32099639755593e-05
-3.37178728624953e-05
-1.23182952387889e-05
-1.97354629486063e-05
-2.12317833598898e-05
-2.54130113106964e-05
-3.2829863589229e-05
-3.82781282391185e-05
-1.89594426377988e-05
-2.09763655180034e-05
-1.00166525396248e-05
3.56173406148872e-06
-1.59393094945924e-05
-9.65708590387933e-06
-3.0680905853041e-05
-4.44968810666844e-05
-1.95713918865886e-05
-1.82199000041858e-05
-2.49329053389102e-05
-1.62163570864936e-05
-2.48213910354456e-05
-2.56015785928619e-05
-4.18139690532429e-05
-1.02204809060602e-05
4.82127608571164e-06
-2.82275618111924e-05
-1.99582559163763e-05
-2.5638361726492e-05
-2.70956064949846e-05
4.57695746100028e-06
-1.42867331847079e-05
-3.78897432571991e-05
-8.43767397149113e-06
-2.18249608875734e-05
-1.91699575356435e-05
-1.06919381663137e-05
-1.73874853771162e-05
-2.86491750003556e-05
-4.50244620590878e-06
-3.11722308687504e-05
-1.58365223319889e-05
-1.81066265934514e-05
-2.86907037692045e-05
-3.62413980566075e-06
-3.27495114693828e-05
-1.23945326322842e-05
-3.14223697746683e-05
-2.63412599123493e-05
2.01085035450541e-07
-3.21288236071562e-05
-3.07805015492561e-06
-2.19710405281863e-05
-2.60692791926565e-05
-5.23002697890337e-06
-2.610810174246e-05
-2.82818265458645e-05
-2.87107078626405e-05
-2.11233985133117e-05
-2.88972339549827e-05
-2.81165839522455e-05
-4.56291537679749e-05
-3.85358376200778e-05
-1.32485001197831e-05
1.43097371751366e-06
-1.96576683645474e-05
-2.74189103403589e-05
-3.62281723624503e-05
-2.2997284180736e-05
-8.41739540364021e-07
-1.77285464631888e-05
-2.50819583454463e-06
-2.12655649065651e-05
-2.28929567633117e-05
-1.17004476125954e-05
-2.48291796288452e-05
-1.42551239911823e-05
-4.14242727598781e-05
-4.54968759625117e-05
-1.17577351528266e-05
4.739095596155e-06
-3.30643303439452e-06
-1.64811677373576e-05
-2.23632365445388e-05
-2.25199283086601e-05
-1.19012213444577e-05
-3.17435602463148e-05
1.12343692824364e-05
-2.09243794533113e-05
-2.34925499863114e-05
-2.36898805641256e-05
-1.25207603556514e-05
-9.78754295025722e-06
-3.72386284080472e-05
-3.86544547429796e-05
-1.09315511914708e-05
-3.72570579245829e-05
-2.16716335659664e-05
-1.97517962093361e-05
-1.3155889371497e-05
-5.57965677100438e-06
-9.49904004503369e-07
-4.09195284762361e-05
-6.96620626448699e-06
1.08444140648201e-05
-3.03873853823812e-05
-1.94672081643182e-05
-2.43094475691643e-05
-3.65309296380418e-05
-3.04305267158654e-05
-1.60450722962467e-05
-1.1495496043207e-05
-3.28048638968775e-05
-1.05409487645089e-05
-9.73278281129182e-06
-1.26237025702171e-05
-3.18198199885678e-06
-3.38339767959923e-05
-2.42028660579734e-05
-3.65679510807165e-05
-1.82944499280808e-05
-3.15211389514507e-05
-3.99374417071816e-05
-1.35617938148356e-05
-2.27927705227111e-05
-1.08745956113889e-05
-1.04226051940509e-05
-2.191122847923e-05
-1.54533427412116e-05
-2.89830566635419e-05
-3.98992951147775e-05
-1.5330000681368e-05
-3.11533315917374e-05
-2.99127955359213e-05
-3.46756168372148e-05
-2.9557818183383e-05
-2.31238572173458e-05
-1.67877379449094e-05
-1.08787086900032e-05
-1.33474564766745e-05
-5.77070774302488e-05
-3.14749381945455e-05
-5.09871620854484e-06
-2.12597659930384e-05
-2.05768382361116e-05
-2.31524993090928e-05
5.9914656294965e-06
-3.73092462504183e-05
-2.52682404206585e-05
-2.49877257391503e-05
-3.03245849102122e-05
-2.44059935014591e-05
-2.71300398091745e-05
-1.48075786301742e-05
-3.06259934270187e-05
-2.14996350472316e-05
-5.40173096581407e-06
-2.71331088035517e-05
-2.13640548054839e-05
-2.56998847692099e-05
-2.14877559201295e-05
-2.95009448497431e-05
-2.24391656823686e-05
-3.62984815279246e-05
-4.92346260660438e-07
-3.90446469733932e-06
-2.20649277136101e-05
-1.224239838644e-05
-4.03897414646732e-05
-1.96295204920536e-05
-2.66228414001245e-05
1.24566501023773e-06
2.49395340103358e-06
-2.3467094863682e-05
-1.67790837047662e-05
-3.96873499555434e-05
-1.27735387377389e-05
-1.11961107731317e-06
-2.19378320752639e-05
-4.71850102753071e-06
-2.10772481572736e-05
-1.37971718100426e-05
-8.52191578763864e-06
-4.34044240678891e-05
-1.29684752102292e-05
-2.98164131661706e-05
-2.89483956840351e-05
-2.81890124034561e-05
-2.10870662211198e-05
-6.17534241617482e-06
3.81439420056874e-06
-1.60842291983833e-05
7.30616660600523e-06
-3.0021829959822e-05
-2.60979200440618e-05
-6.13104161872197e-06
-1.56792715538653e-05
-7.36591342598056e-06
-2.08564002271524e-05
-9.88383294935303e-06
-1.06244967693806e-05
-2.51105433290145e-05
-2.7231427182866e-05
-1.57039913437102e-05
-2.69256432799161e-05
-1.81828121843365e-05
-1.55638460786022e-05
-2.16151130327405e-05
-9.00066519630358e-07
-2.04090766725527e-05
-4.27230845804483e-05
-1.41703627035954e-06
-2.99463488061502e-05
-7.76751887871949e-06
-1.0526196620565e-05
-2.82754613066027e-05
-9.23912045820759e-06
-1.66155285858679e-05
1.26846156695306e-06
-9.06022091502154e-06
-1.21562121688774e-05
-7.91327851897281e-06
-1.92919290003854e-05
-9.30302436932455e-06
-2.80721946524455e-05
-2.46277091259073e-05
-1.44744486946875e-05
-5.98725409092861e-06
-3.75681190754369e-05
-1.53938998536723e-05
-1.85450401621818e-06
-3.62419139429782e-05
-2.07358104572248e-05
-8.19442727309187e-06
-4.17419469019244e-05
-3.06554657991978e-05
-1.8158437246337e-05
-9.36085258881298e-06
-2.82724330276355e-05
-1.70648834538208e-05
-1.1516190471552e-05
-2.22612632373384e-05
-2.51648202428837e-05
-2.15330436195908e-05
-1.21753932690551e-06
-1.76614180205461e-05
-1.78292515002479e-05
-2.24316783708088e-05
-1.30083532432091e-05
-2.73658301595575e-05
-2.33482599792374e-05
-2.56879042011169e-05
-3.66122173376223e-05
-1.69010487274625e-05
-2.48190018262827e-05
-1.06615210062577e-05
3.89967387086302e-06
-2.87930791284515e-05
-1.61007403171798e-05
-7.326323303072e-06
-2.62836278402061e-05
-1.86985903438529e-05
-2.86921592024953e-05
-1.27672758236357e-05
-2.16595371601127e-05
-8.53153255956357e-06
1.26440484426245e-06
-3.1353363648727e-05
-2.06359891247865e-05
-2.67566096776328e-05
-1.42183698787008e-05
-2.64654896219492e-05
-1.41518682664443e-05
-1.7429099528289e-05
-7.4540065027961e-06
-1.70687945031903e-05
-1.14216857559548e-05
-6.42903008117548e-06
-4.15172657492367e-05
-3.77842288797767e-05
-1.75588490874822e-05
-4.96861132789814e-06
-1.36640149277956e-05
-2.04716912952938e-05
-1.59298980918071e-06
-2.26869284783222e-05
-2.97561686881467e-05
-1.58184297647332e-05
-9.30499586659786e-06
-6.74498090854566e-06
-1.77204270726699e-05
-4.53068230997997e-05
-6.8275452871992e-06
-2.12291055328688e-06
-3.06102463004923e-05
-1.05652439961792e-05
-2.13791346605692e-05
-3.3723151642342e-05
-3.29341565241472e-05
-3.52877735938046e-05
-3.89280116590615e-05
-2.60451808512161e-05
-1.9874623257852e-05
-1.00131916862946e-05
-2.6122648146398e-05
-2.34068410360503e-05
-2.24385587630487e-05
-3.01331706427653e-05
-1.97845305177905e-05
-1.83638001332969e-05
-2.11823047648123e-05
-3.14682771644599e-05
-2.95830091817664e-05
-2.20945036641974e-05
-6.64558543363039e-06
-1.38740311721088e-05
-7.50164820142227e-06
-7.86512907061647e-06
4.75370066226709e-06
-1.65620989816087e-05
-1.07467496176747e-05
-2.37014777934585e-05
-1.85394552462772e-05
-2.94637101792045e-05
-2.36495427881105e-05
-2.84723978542795e-05
-2.87463014761093e-05
-1.36337162448925e-05
-1.76225664198956e-05
-7.2950561895932e-06
-1.63194661009509e-05
-3.60448863575851e-05
-4.21360230686221e-05
-4.01985710513438e-05
-3.05956980201017e-07
-1.79407608158302e-05
-3.98727991462626e-05
-2.52066950204274e-05
-2.01443684238602e-05
-2.04308460638871e-05
-2.70934704701994e-05
-2.14048012601812e-05
-2.09714192607853e-05
-1.96621092559504e-05
-9.72774698724068e-06
-4.84178639674607e-06
1.95377785565603e-06
-4.12729359887848e-05
-1.47331941539161e-05
-4.38979690799607e-05
-3.31610719218296e-05
-1.85662087407286e-05
-1.02671373268002e-05
-3.60481104025287e-05
-1.88762312298923e-07
-1.98558869843202e-05
-3.21885667868804e-05
-2.78809731817785e-05
-4.54337685581137e-06
-3.21457231952029e-05
-3.37673445839062e-05
-1.89018862165307e-05
-2.55061968757287e-05
-1.2598700767185e-05
-2.73560079312826e-05
-1.09037487197102e-05
-1.99557028633929e-05
-1.15205013380476e-05
-3.06202486202233e-05
-1.93099524505812e-05
-2.81641985875022e-05
-9.59558942611832e-06
-1.53905450933361e-05
-3.01857153161542e-05
-2.50272972682028e-05
-4.22448721417781e-05
-1.71628686247917e-05
-2.5159353627171e-05
-4.74330935910349e-06
-2.35803676025206e-05
-2.56172615609787e-05
-2.00474541721633e-05
-1.16558141089851e-05
-2.67320294067185e-05
-3.29253957148031e-05
-1.824667979432e-05
-2.25913668602354e-05
-3.31873090076642e-05
-8.58350843733176e-06
-2.30899630868837e-05
-1.45638187652792e-05
-4.29670092376812e-05
-2.1177491043597e-05
-9.46923296349193e-06
-2.77314458758491e-05
-1.17473922251555e-05
-8.92766235848001e-06
-3.67975577838761e-06
-2.14542688942232e-05
-1.81882352172131e-05
-2.04312823290138e-05
-3.85229314723957e-05
-2.26292213823664e-05
-2.26128758822357e-05
-1.51298731079137e-05
-2.07080779703882e-05
-2.93133817832956e-05
-2.62617697320269e-05
-4.20322805500088e-05
-2.04839840070273e-05
-2.67656552306706e-05
-1.70884833570664e-05
-2.49239789808907e-05
-2.5239900041026e-05
-1.34505074922072e-05
-3.34112266392466e-05
-2.32786812463735e-05
-2.90185580524034e-05
-2.57642366035516e-06
-1.79630508091233e-05
-1.22131655625835e-05
-3.78642715202051e-05
-2.48419805243139e-05
-2.85715656530958e-05
-2.05831948403261e-05
-1.17086970617249e-05
-4.18481111197225e-05
-2.52333404011273e-05
-1.57942026042479e-05
-2.44199053159646e-05
2.30767707814532e-06
-9.31787951972646e-06
-2.11334176726202e-05
-1.03129523913038e-05
9.48848283006165e-06
-3.31941742826221e-05
-2.73838894703249e-05
-1.95583973587844e-05
-1.62179881214565e-05
-1.35974387385595e-05
-1.84105616758939e-05
-1.53583132600013e-05
-3.31038546355981e-05
-3.92153055924412e-05
-8.90427911042849e-06
-1.83645452645896e-05
-2.40253614209067e-05
-1.00336848708199e-05
-2.77993562603737e-05
-2.35044833440844e-05
-2.3671493587976e-05
-1.50480139889293e-05
-1.36951760350698e-05
-2.83796538157407e-05
-3.82108552707409e-05
-8.5341782922393e-06
-8.99589287131537e-06
-5.63836419400904e-06
-1.34266529344928e-05
-3.70543016467106e-05
-2.13255385756135e-05
-4.67598332195039e-05
1.6978410364557e-05
1.15400185418537e-05
-2.01301755864348e-05
-2.42999669590799e-05
-2.82976919131117e-06
-7.95593944262343e-06
1.55384006469289e-06
-6.55856383980824e-06
-2.7728876353449e-05
-2.66178465614904e-05
-2.21666521780328e-05
-2.92418328334565e-05
-2.34295787991802e-05
-1.92518294257766e-05
-3.90467830690585e-06
-2.61436784861158e-05
-3.3189015982223e-05
-1.62054625769097e-05
-2.01736336698843e-05
-1.51821019599782e-05
-3.48239649626254e-05
-2.36474944422699e-06
-4.6860804163058e-06
-2.33070253547577e-05
-2.03743685963209e-05
-2.6983060878796e-05
-3.07354298567483e-05
-2.85106402429441e-05
-2.75325902512927e-05
-2.95062580966952e-05
-5.40007315806799e-05
-1.09619387654666e-05
4.85743321294061e-06
-1.99565078685172e-05
-2.23880017108176e-05
-2.00926415777227e-05
-2.42107848841884e-05
-2.20759254558818e-05
-8.80947618801128e-06
-2.87521675239806e-05
-1.12815787090822e-05
-2.0022924381483e-05
-1.28261518346329e-05
-2.89440194856113e-05
-4.06997047864268e-05
-9.9700535429556e-07
-2.88739156435505e-05
-4.79959295530554e-05
-3.20011428057087e-05
-1.43001298688668e-05
-2.79385818345029e-05
-1.13991287588918e-05
-1.79099288489359e-05
-4.52217592549788e-06
-1.48452400111491e-05
-1.78995699362052e-05
-1.38337178656348e-05
-3.37863560768823e-05
-2.62865506902908e-05
-2.98949155617167e-05
-2.25063913783209e-05
-1.66925212641137e-05
-1.99780761749424e-05
-4.24171236483569e-05
-2.55037893605416e-05
-2.17096045312588e-05
-2.95181521908343e-05
-1.07224586720611e-05
5.46498188464116e-07
-1.43837206293845e-05
-1.3267705124256e-05
-3.42176165492255e-05
-2.63333007862519e-05
-1.69579215919967e-05
-2.23604463837123e-05
1.05898245701057e-05
-2.31116601438223e-05
-2.85289014106174e-05
-1.1307529197334e-05
-1.4096048039861e-05
-1.14023133844117e-05
-5.89210698765016e-06
-3.16147993277361e-05
-2.73508134986927e-05
-1.95329231723966e-05
-2.12586286672578e-05
-2.33703726096945e-05
-3.04648955914501e-05
-2.46822190298988e-05
-1.88738679548099e-05
-1.62352677257604e-05
-1.06607664197831e-05
-1.51744541259567e-05
-5.80444239306988e-05
-2.13044009585587e-05
1.25006526005554e-06
-1.26738962423374e-05
-5.04933490721118e-06
-1.44030422007619e-05
-1.35246009185092e-05
-1.2202197247458e-05
-2.5300166560344e-05
-1.41375705201883e-05
-3.91478756869918e-06
-7.71357625732163e-06
-2.33072248901707e-05
1.83821114127724e-06
-3.97369881970892e-05
-2.38649603086569e-05
-2.98019309409327e-05
-4.6265035632123e-05
-2.27247564727375e-05
-1.62400799404787e-05
-4.56264709836592e-05
-1.03722975490846e-05
-5.96910852166154e-06
-1.78329243366701e-05
-2.39230147229511e-05
-2.62495239720981e-05
-1.89137565614099e-05
-1.47216668785703e-05
-1.0027041512857e-05
-3.64776462020821e-05
-5.69877041112287e-06
-1.29889673187773e-05
-4.64042772420152e-06
-3.93433691812661e-05
-2.96685059564487e-05
-1.96708461978853e-05
-1.59409600308479e-05
-2.15021196031925e-05
4.64899722925483e-07
-2.51238814153336e-05
-1.8236066273473e-05
-1.81070642327189e-05
-3.79809417700804e-05
-2.73816932137082e-05
-2.69348305536821e-05
-2.75204595651614e-05
-4.85793474954243e-05
-1.47522049634167e-05
-2.10234152090474e-05
-2.39776769383813e-05
-1.59505522616957e-05
-3.34279095809231e-05
-1.395529501057e-05
-2.52824271997044e-05
-2.09509331947586e-05
-2.45891966889431e-05
-2.22511393516933e-05
-4.37921732330536e-05
-3.53340021940534e-05
-1.75208283266984e-05
-3.30589839950512e-05
-6.87291081725501e-06
-2.99379712601639e-05
-2.70606616736497e-05
-3.24258291247627e-05
-1.2201081257385e-05
-3.02765432242378e-05
-3.5092282702699e-05
-6.88238992761903e-06
6.63093934918289e-07
5.41243947099604e-06
-2.72679406577052e-05
-7.41604062736117e-06
-2.40916162316316e-05
-1.63746905106361e-05
-1.77823182723129e-05
-2.90466812021161e-05
-2.99287705991008e-05
-4.97288082319171e-06
-1.85389559896361e-05
2.20952466587493e-06
-3.7703127830201e-05
-5.62565799137179e-06
-2.10212982670153e-05
-1.93805220698092e-05
-2.26184607931011e-05
-2.58763247127971e-05
-1.39342984307303e-05
-9.08643906361619e-06
-2.86690455775411e-05
-3.76260234476056e-06
-2.30455376405861e-05
-2.45994333457522e-05
-3.11991943425912e-05
-1.10312331623837e-05
-2.55005685037978e-07
-3.58055358402006e-05
-2.39458382972667e-05
9.72687724520622e-07
-2.50946849232544e-05
-3.98027302105134e-05
-3.2714317443704e-05
-6.95006276402848e-06
-2.07424703913822e-05
-1.65286651919107e-05
-2.22706020463735e-05
-3.58097792590423e-05
-4.03944179251292e-05
-3.64637707501725e-05
-8.30693030138168e-06
-2.39528867818393e-05
-1.59632868126464e-05
-1.32640157785199e-05
-3.20724184365935e-05
-1.00053428254962e-05
-2.27472989201288e-05
-1.47692912299526e-05
-2.45905725410394e-05
-3.27043962433023e-05
-3.29307664272614e-05
-3.65824046351941e-05
-1.93226685280488e-05
-1.21862973067285e-05
-3.49433292928662e-05
-3.03529358264853e-05
-1.50341849211633e-05
-3.0371822458936e-05
-1.5139831285879e-05
-7.38692015542261e-06
-1.5625370948342e-05
-1.30534420103666e-05
-2.04994922404884e-05
-1.07299054553914e-05
-1.1060780339084e-05
-1.63159115982085e-05
-2.6620373773403e-05
-2.45251614439208e-05
-1.83001579039984e-05
-1.54262319695844e-05
-1.50098144448844e-05
-1.50297841288024e-05
-3.02843439466714e-05
-1.07623849881415e-05
-2.54906196873057e-05
-5.88775926650579e-06
-5.83495456648854e-06
-3.10904466711638e-05
-2.24464250037627e-05
-6.07877841417283e-06
-1.59840303257481e-05
-2.49246987102476e-05
-1.15344212881973e-05
-4.26367355965725e-06
-2.26983997382939e-05
-3.3405926832046e-05
-1.74064407720854e-05
1.12546498082384e-05
-1.20758028101343e-05
-2.05350820527956e-05
-2.26943361652279e-05
-2.31295299905664e-06
-1.12412998936094e-05
-2.54148776453498e-05
-1.01943344373274e-05
-2.8777811498791e-05
-2.80718016597313e-05
-3.96048880407934e-05
-1.82594189144844e-05
2.32145322514856e-06
-1.19657900387841e-05
-3.60867479832377e-05
-2.44385893440799e-05
-1.11101390584738e-05
-3.15787813570247e-05
-4.00483304710606e-05
-1.44527994126663e-06
-1.21130525326828e-05
-1.07140957935206e-05
-8.39373894393091e-06
-2.10009343807936e-05
-2.57637758045763e-05
-1.65928315317529e-05
-2.94437172799495e-05
-1.26434239498787e-05
-2.98393199703294e-05
-2.55437494211935e-05
-2.07074777963951e-05
-3.44908209607648e-05
-2.32158635546785e-05
-2.02186211436146e-05
-2.69137292578796e-05
-4.53318154827991e-06
-2.93605493283673e-05
-2.27696557450431e-05
-1.501569739092e-05
-3.40694803476328e-05
-4.44395694330146e-05
-3.81971981383262e-05
-6.42858870504333e-06
-2.28097935409116e-05
-1.46146684722909e-05
-3.12346773557328e-05
-1.53707159129779e-05
-2.32267268617891e-05
-2.25499581563098e-05
2.07626912966874e-06
-3.74001197439928e-05
-3.49005065081111e-05
-2.29952047780459e-05
-2.05125002397415e-05
-1.60250748358651e-05
-1.42788612587994e-05
-2.18644021902782e-05
-1.11912638663494e-05
-1.92093240763518e-05
-1.33091168487564e-05
3.32565114253889e-06
-2.55034807408777e-05
-1.8761490422722e-05
-2.96345440880832e-05
-9.67795226781877e-06
-1.52641855317734e-05
-1.67753350072671e-05
-1.4790585754755e-05
-2.24921352602508e-05
-2.98592249655222e-05
-2.08935355565066e-05
-2.49563607171636e-05
-1.19974396274935e-05
-2.1774016419036e-06
1.0317132572208e-05
-2.90054944171606e-05
-1.59216229712235e-05
-4.87272564625819e-06
-6.91833092943887e-06
-2.15592644127066e-05
-2.02757678059768e-05
-4.27201589817529e-06
-2.7791369735206e-05
-3.53738825475008e-05
-2.8924768327073e-05
-2.11841235771121e-05
-2.37014702132788e-05
-1.2734208313555e-05
-2.22835059708091e-05
3.09307947120351e-06
-2.20906781481612e-05
-1.63846811453847e-05
-2.1655492806039e-05
-8.92416633339754e-06
-1.25293404683526e-05
-2.27889593990319e-05
-2.47265105680888e-05
-3.51411389646732e-05
-2.91695013133042e-05
-1.18972758009467e-05
-4.41040495311959e-05
-3.19710606354113e-05
-2.40594266112195e-05
-2.61066928805482e-05
-2.98179550038987e-05
-3.48312341872602e-05
-2.52027806301877e-05
-2.86169217031963e-05
-4.11146801466427e-05
-2.00165885993146e-05
-1.36632353775229e-05
-2.41053799936693e-05
-2.09838964407044e-05
-2.264113152489e-05
-2.58525748971743e-05
-1.32649249202056e-05
-1.93544874626131e-05
-7.90032114208877e-06
-1.9275501867514e-05
-1.78376639472153e-05
-4.14237758661981e-06
-4.92028739285464e-06
-5.20845340300108e-06
-1.84852515093286e-05
-1.83631918639321e-05
-3.04843663361768e-05
-2.53789048580543e-05
-2.52012818950128e-05
7.08673208427042e-06
7.37035521036029e-06
-1.46977651341141e-05
-1.9231233003914e-05
-1.54394037553041e-05
-1.92854207238177e-05
-1.63962692144948e-05
-2.19478223993113e-05
-3.5324548488334e-05
-4.60668464902885e-05
-1.14056259323827e-05
-3.4024281743483e-05
-7.19890804386517e-06
-9.83928203789684e-06
-1.65322253325147e-05
-4.65884979536657e-05
-1.41426019153793e-05
-6.0928459520269e-06
-1.66184480819464e-05
-1.10405705074756e-05
-3.663348145623e-05
-3.68135055361343e-06
-1.06888031140978e-05
-1.77329692426125e-05
-4.83162685358586e-05
-1.91660655973239e-05
-2.06771286176178e-05
-3.61923580525674e-05
-7.52719450893278e-06
-1.7134861998946e-05
-3.65767005208057e-05
-2.36310830779725e-05
-5.89175856890687e-06
-2.73764696860001e-05
-4.26334030444905e-05
3.23171218420755e-07
-2.91067167826586e-05
-2.86105007499915e-05
6.531032031802e-06
-2.17770214950821e-05
-1.38779932481632e-05
-1.77108713391235e-06
8.05727131589122e-06
-1.02166836367275e-05
-1.44888378934099e-05
-7.68182974114239e-06
-5.68209371009789e-05
-1.41824991422294e-05
-4.3991806295717e-05
-1.00849924129088e-05
-1.38549180400614e-05
-3.13594396679426e-05
-1.10849360444549e-05
-9.72876257588527e-06
-2.6568126303316e-05
-3.94938954307178e-05
-2.19105909009441e-05
-1.03303767144117e-05
-1.28300352014413e-05
-4.10462603564306e-05
-3.18577932545213e-05
-2.69364036427552e-05
-2.72589366155451e-05
-2.14306981402728e-05
-3.79785800827788e-05
-2.75330652499976e-05
-4.63084922103525e-05
-4.16480927613472e-05
-3.33404864787845e-05
-8.18195283386866e-06
8.61872802490865e-06
-3.39083857291834e-05
-2.22737065214493e-05
-3.42096571655333e-05
2.08409622148281e-06
-1.80887353296002e-05
-3.24084591365012e-06
-3.63879381980242e-05
-1.76589635547353e-05
-1.98488000772289e-05
-1.11549232179515e-05
-1.27457673984026e-05
-1.66287500436676e-05
2.39779498204783e-06
-9.33861445073392e-06
1.03554033633538e-06
-3.7249261466293e-05
-2.18679498238579e-05
-3.27412303530421e-05
-2.46521498169436e-05
-3.46729034231725e-05
-2.0226281751161e-06
-2.00674488490677e-05
6.35074537433741e-07
-1.0335408701943e-05
-3.05696869752357e-05
-2.59866853011736e-05
9.99690133714374e-06
-5.66894220995594e-06
-1.82783687317947e-05
-3.78643307110486e-05
-1.87795119944573e-06
-1.59877636048549e-05
-1.96346592320397e-05
-1.01540550222719e-05
-1.38246672761488e-05
-1.67708033356863e-05
-1.96822072754325e-05
-2.5994946656844e-05
-1.33034424818941e-05
-2.52311190277621e-05
-2.6963218835146e-05
-3.59692144956971e-05
-2.96030485732034e-05
-3.7045407350827e-05
-1.18580736842274e-05
-1.7552295858849e-05
-3.85301344382773e-05
-1.91497472111228e-05
-1.3908381811476e-05
-2.08291516936571e-05
-2.36714039286143e-05
-1.15368540635197e-05
-3.6762129225517e-05
-8.49917580709123e-06
-1.95509299416158e-05
-1.14238579802959e-05
-3.44027620908952e-05
-2.09124113578348e-05
-3.0237146697935e-05
-8.4646882731778e-06
-2.0213995917575e-05
-2.14202674419381e-05
-3.49101322834731e-05
-3.67116233491386e-05
-3.51877484389261e-06
-1.49989816621001e-05
-3.64821293573896e-05
-2.95925388091247e-05
-2.18744205355888e-05
-1.00764109970111e-06
-4.74954425107702e-06
-3.6409133386361e-05
-2.52074832660354e-05
-1.70046484026255e-05
-5.19521557123741e-05
-2.50592050790957e-05
-1.0138714852014e-05
-1.80130783080903e-05
-3.65138446970313e-06
-1.92457885509613e-05
-1.28763772613834e-05
-1.0966721919139e-05
-1.88166104991752e-05
-4.50036059945099e-05
-2.93335550295385e-06
-2.42107057414319e-05
-1.41381338335558e-05
-2.23347950935695e-05
-1.60427477543353e-05
-3.75928519550683e-05
-2.36274089913212e-05
-3.04358523682115e-05
-3.28081066142784e-05
-3.18602677285479e-05
-1.84885239752889e-05
-2.21735426740844e-05
2.65551186957433e-07
-1.57316074468314e-05
-1.9317626207587e-05
-2.93567776508247e-05
-4.05589982054409e-05
-1.24856836875946e-05
-2.69070587623603e-05
-7.86654460673901e-06
-3.6013238766814e-05
-3.64970336639096e-05
-2.66356624060106e-05
-2.67785727140792e-05
-2.05445801253431e-05
-1.20982425314206e-05
-1.69958726746162e-05
-2.00173619059155e-06
-2.67724030585613e-05
-2.78689163529475e-05
-1.37681893448327e-05
1.25015571840583e-06
-3.04026816445677e-05
-2.35325831959624e-05
-3.25486207480259e-05
-1.5426151798542e-05
-1.54539979534116e-05
-9.75187105846914e-06
-3.04715728903699e-05
-1.81528876791264e-05
3.67956229222038e-06
-1.53866240888416e-05
-1.42559378877235e-05
-4.43971345268775e-05
-4.98243653676848e-05
-2.54149225100611e-05
-3.5108331406459e-05
-3.52979792180143e-05
-5.37644714454854e-05
-4.18261199578069e-05
-3.2041934235309e-05
2.25511673942609e-06
-3.12828489069565e-05
-2.76436538877383e-05
-4.98351625145341e-06
-1.56067103591938e-05
-2.67575242939702e-05
-2.39611168421726e-05
-2.68136101770818e-05
-2.96270657652397e-05
-1.55375786381162e-05
-3.23010833037815e-05
-7.45510236585195e-06
-2.19969698785821e-05
-1.63263881252667e-05
-2.46282886514884e-05
-2.62767324317758e-05
-9.54706973352813e-06
-2.78260825535759e-05
-2.00677507931343e-05
1.5847572241959e-06
-1.33595778365087e-05
-3.11284393449315e-05
-2.11408966873802e-05
-2.23780093685265e-05
-4.51019119720847e-06
-3.0331297685327e-06
-2.31944232155016e-05
-2.37511355869938e-05
-1.60811043570245e-05
-3.33051004032825e-05
-1.19351084420601e-05
-1.95834058303027e-05
-2.19536069264441e-07
-3.29444011135683e-05
-1.60815131656692e-05
-2.61845875785506e-05
-1.05423990030048e-05
-2.86500892214049e-05
-1.64635058245445e-05
-4.6648436510447e-05
-2.56749031091265e-05
-9.58533686001591e-06
-1.80343008396953e-05
-2.30505133806026e-05
-3.28927389487343e-05
-9.06816680384115e-06
-4.17206634140884e-06
-1.6547042214357e-05
-1.70496901556089e-05
-3.05868734961204e-05
-2.38614705458373e-05
-2.70151386758053e-05
-2.53101637220574e-05
-2.82683428103962e-05
3.95059032036926e-06
-2.50221865197015e-05
6.2054927725113e-06
-1.64478617555829e-05
-1.57032771331007e-05
-9.7971103662882e-06
-2.6787624465724e-05
-3.20086118650662e-05
-2.8047282861855e-06
-1.6229810049413e-05
-2.37617284770402e-06
-1.33212466781045e-05
5.95232502071934e-07
-2.47387977262525e-05
-8.75477871727351e-06
-4.53949647374965e-05
-1.13695827722992e-05
7.18379254805632e-06
-4.59972661727747e-05
-1.82597735707228e-05
-2.43094790776015e-05
-2.38675083512112e-05
1.00784244010831e-06
-3.41723899848063e-05
-7.3697180429581e-06
-2.04086944652073e-05
1.28999399089708e-05
-1.91738780077942e-05
-3.01194332712975e-05
-2.26845209583292e-05
-1.58510919510011e-05
-2.66819693165254e-05
-6.18942508781001e-06
-1.29582119201912e-05
-1.15181082902897e-05
-1.50823771873151e-05
-2.31247389714502e-05
-1.53329389103302e-05
-2.23918725651397e-05
-8.15814540178263e-06
-1.03384735841347e-05
-2.1401760584364e-05
-1.9141404189696e-05
-1.3741645667403e-05
-5.42156915812932e-06
-1.59159246623145e-05
-2.32326561318815e-05
-1.14685817588497e-05
-2.80476340059714e-05
-1.7482493767049e-05
1.77669520624159e-05
-1.92153899832871e-05
-2.10951788421782e-05
-2.09470946363044e-05
-1.27848253203336e-05
-1.5483293835635e-05
-3.55746959522574e-05
-2.74686372087702e-05
-2.32059677653853e-05
-2.7307145896075e-05
-3.14517541841047e-05
-1.70097547246628e-05
-2.17766995915023e-05
-1.2648170013939e-05
-1.29596011034918e-05
-2.90828538998028e-05
-1.59749256980075e-05
-1.93682273530826e-05
-2.97777611197142e-05
-2.90359878015366e-05
-1.5050935315078e-05
-4.19008744373599e-06
-3.56089507646128e-05
-1.28601990875234e-05
4.21628052187764e-06
-3.0615270458915e-05
-3.12699724752319e-05
-2.85290697776578e-05
-3.8913245137373e-05
-3.8055068126193e-05
-2.97257119791034e-05
-3.46179335414173e-05
-3.82802849603173e-05
-6.41351083531733e-06
-4.35327134097519e-05
-3.72841647681315e-05
-1.33404731238847e-05
-1.42595008720589e-05
-2.41096817280259e-05
-2.90557387337085e-05
-1.32682521783392e-05
-3.90018289833948e-05
-1.27667709103531e-05
-3.13277881474788e-05
-1.63014603173551e-05
-1.82844270289229e-05
-5.86737077797148e-06
-2.09160367498718e-05
-1.47947117350435e-05
-1.11417323418909e-05
9.44589119870562e-07
-1.77336324781235e-05
-1.36675559806612e-05
-2.67399877656346e-05
-2.53515050285436e-05
-2.48772483869047e-05
-2.33643472564089e-05
4.15609517066199e-06
-1.67426908282899e-06
-3.17234763605564e-05
-2.61261090268935e-05
-4.026290396777e-05
-3.17133553907291e-05
-2.60230102457302e-05
-1.89908007711513e-05
-8.08545987858275e-06
-1.78306258365337e-05
-1.13320813348404e-05
-4.64143513904028e-06
-8.01769090146612e-06
-1.92998392935502e-05
-1.84012836331214e-05
-2.48814158121377e-05
-4.09855859402921e-05
-2.74279016413073e-05
-3.21487647521043e-05
-1.97075717859159e-05
-1.29235346535588e-05
-9.14121953589124e-06
-1.17925512132978e-05
-2.72030998233273e-05
-8.84474477350062e-06
-5.7991481927893e-06
-2.42778481692957e-05
-3.78896365622818e-05
-2.27959274299086e-05
-4.19493845778376e-05
-1.56804448069126e-05
7.25637663572489e-06
-2.5373255274447e-05
-2.05884386728396e-05
-2.22514924843192e-05
-3.63690750299171e-05
-2.76807554566034e-05
-2.29791664483917e-05
-2.99914560167348e-05
-2.81480367142362e-05
-1.06096084458508e-05
-1.79243143719809e-05
-1.41682911112328e-05
-2.66242107874311e-05
-2.06220197331654e-05
-2.10316706820711e-05
-2.3014118268928e-05
-3.0591264929565e-05
7.6154692166656e-08
-1.10873891913936e-05
-2.65763796350165e-05
-3.03724841775461e-05
-2.73862594762287e-05
-1.48219833221325e-05
-9.71395644817612e-06
-6.64974509591973e-06
-3.00455684382695e-05
-1.59776340249049e-05
-2.9508170713377e-05
-3.56737723072154e-05
-1.46815716327807e-05
-1.10118543698217e-05
-2.70115818190837e-05
-3.32359648741256e-05
-3.90471975984079e-05
-4.02307988655011e-05
-1.05657656980104e-05
-8.25696933857823e-06
-1.33971584881329e-05
-1.00155676798846e-05
-3.38693535239926e-05
-8.59679360028078e-06
-1.04354053530903e-05
-5.04176079116438e-06
-2.67322592923956e-05
-2.01549890313243e-05
-5.7331149179551e-06
-9.63794379369558e-06
-2.5272024589379e-06
-1.32454300488414e-05
-4.35413562850304e-05
-1.2858885720939e-05
-1.14903230742113e-06
-2.56698129359382e-05
-2.39685726576141e-05
-1.49278015941849e-05
-3.13689780149473e-05
-2.1368878572416e-05
-3.38550006136329e-05
-2.2370711903087e-05
-1.02546100620138e-05
-3.31178357167642e-05
-1.69422792542142e-05
-3.6506453071037e-05
3.41153879693168e-06
-1.74584993386937e-05
-2.98794487125612e-05
1.40033921707792e-05
-3.07956787316091e-05
-2.66955121478256e-05
-1.10895981035295e-05
-3.19551751102304e-05
-1.93909262016243e-05
-3.1063891087108e-05
-2.91737095920696e-05
-2.15873862956786e-05
-1.63260568051291e-05
-4.65675563021749e-06
-2.92350798903571e-05
-1.17430787254864e-05
-9.9389848127244e-06
-3.05929580143373e-05
-2.07125105308579e-05
-9.99188232040173e-06
-1.56860218654328e-05
-4.59108973888815e-05
-3.85598598763344e-05
3.84705167653608e-06
-3.01389672295401e-05
-4.43995789078956e-06
-2.49213989510095e-05
-1.70890220026517e-05
-2.26822592175059e-05
-2.17956458805089e-05
-3.97700722593594e-05
-2.558053193702e-05
-2.24472617677088e-05
-1.75798612573312e-05
-2.38523998324258e-05
-2.30416976928602e-05
-3.12912874911261e-05
-1.80237985287364e-05
-4.30808406894371e-07
-2.5759067061443e-05
-1.67872694635253e-05
-1.801269961794e-05
-2.8874719242615e-05
-1.82490983436013e-05
-1.65267403438013e-05
-2.40974676751811e-05
-1.47344557155625e-06
-3.3521526619587e-05
-2.74782946793818e-05
-3.68495745169905e-05
-3.28709853343074e-05
-2.12261366925391e-05
-3.92078263566064e-05
-2.96066156284025e-05
-1.53905178016478e-05
-3.32446624504633e-05
-2.18445156110579e-05
-1.43568313193731e-05
-1.14990674958955e-06
-1.9937364350869e-05
-1.54182557904623e-05
-1.19914240525758e-05
-2.64686666805167e-05
-2.09941276717814e-05
-4.15668290541555e-05
8.07588157901377e-06
-1.40273316320368e-05
-1.37410662544943e-05
-2.28163975456671e-05
-2.64375602897097e-05
-3.12324184395518e-05
-2.51018834396242e-05
-1.95814412565142e-05
-4.00793475151213e-05
-2.48316450005199e-05
-1.9371503395793e-05
9.93933951959207e-06
-2.48950409855227e-05
-2.19399249649155e-05
-2.48420092305619e-05
-2.72552242780305e-05
-3.5326956400635e-05
-1.29089224079151e-05
-2.6197456934651e-05
-1.39276878989343e-05
-2.51140546666578e-05
-2.33895785290688e-05
-2.70928330945873e-05
7.74640373722284e-06
-2.63011466133037e-05
-1.0068186643718e-05
-1.93071297303026e-05
-1.73827392985653e-05
-2.59317882367513e-05
-1.04577694973949e-05
-4.78575857675349e-05
-2.54634950910305e-05
-1.73168390535439e-05
-3.2305315988504e-05
-3.03120572579325e-05
-2.2598895947288e-05
-1.96795420512954e-05
-3.92992375720681e-05
-2.3136772058716e-05
-3.7480329786419e-05
1.8766482897732e-06
-1.96718181905556e-05
-2.31847803783519e-05
-2.11971000589519e-05
-2.0587294803525e-05
-2.35987599046064e-05
-3.15144611589698e-05
-1.27794333291741e-05
-4.24885728517115e-05
-9.41507637438156e-06
-1.78488931408851e-05
-1.23373102675891e-05
-2.92450709703491e-05
-2.14109054020909e-05
-2.13564605076777e-05
-2.16993627930689e-06
1.26239570574876e-05
-1.61992818786144e-05
-1.41101282718703e-05
-1.85192739173303e-05
-1.30890576210572e-05
1.38800231588326e-06
-6.99115439557255e-06
-1.53717685765296e-05
1.17478814534151e-05
-1.85920293947628e-05
-1.06471146901626e-05
-1.41308846314443e-05
-2.03614666891525e-05
-1.23880169801644e-05
-1.29021016882521e-05
1.06046441006169e-06
-3.91990584028661e-05
-1.76594101888824e-05
-1.20058255100429e-05
-1.56259551525708e-05
-2.35942603982615e-05
-3.13532557190455e-05
-1.30511416427057e-07
-3.45840206530738e-05
-1.94095422673626e-05
-2.54596769395283e-05
-1.79694605142746e-05
-2.43016566516327e-05
-2.38276543110203e-05
-3.18333191832687e-05
-4.20752992787826e-05
-7.32028498437237e-06
-2.99358656243792e-05
-1.44094526257747e-05
-4.69091002840685e-06
-2.03217823585357e-05
-3.27182708735781e-05
-3.79077354363167e-05
-2.73728315238228e-05
-1.17817450501627e-05
-1.7330900984392e-05
-2.7211914276537e-05
-7.17313217099982e-06
-1.55220657921921e-05
-2.37884268438727e-05
-2.76869957353123e-05
-2.07439814439176e-05
-4.17001114604414e-05
-1.30395459675385e-05
8.4456854792329e-07
-3.35152164434198e-05
-7.65656058211815e-06
-3.3656684912482e-05
-3.27830914984184e-05
-2.85746293391219e-05
-3.10531123941922e-05
-1.19613428234546e-05
-3.89895370953677e-05
-2.83187398784247e-05
-1.73514077596479e-05
-1.89967207647474e-05
-2.65411352001141e-05
-9.26230775389803e-06
-1.21328980223081e-05
-1.02850144497874e-05
-1.31482349952479e-05
-1.22486693284615e-05
-2.39025116142335e-05
-1.56104797775242e-05
-3.35230362028931e-06
-3.24889484539066e-05
-2.58913035958838e-05
-1.59613691309989e-05
-2.50834211624672e-05
1.85782192576634e-06
-1.49027516870003e-05
-2.68323337118553e-05
-1.15247700836407e-05
-2.31004227482317e-05
-3.22156345190982e-05
-1.22500152287446e-05
-1.94490716944094e-05
-5.94154938921039e-05
-3.24357931811269e-06
-6.85267090417559e-06
-1.29822259989211e-06
-2.97123176018211e-05
-9.2250796278542e-06
-2.78600484967876e-05
-3.20081224107645e-05
-4.79921819909612e-06
-2.36883144317054e-05
-1.75487718944419e-05
-1.59161473032328e-06
2.10681350060987e-06
-6.33389247768665e-06
-2.76996020983078e-05
-1.84111565596048e-05
-3.54331093739987e-06
-2.92396334410213e-05
-6.37146541469962e-06
-1.93632389417013e-05
-2.88452236950767e-05
-1.29851285456869e-05
-1.73427195026483e-05
-6.0108433618436e-06
-3.63763715092492e-05
-1.0059464366085e-05
1.69359243530347e-06
-3.35530552713589e-05
-1.96114293377937e-06
-2.6038701690167e-05
-3.33266269160512e-05
-1.30677623886371e-05
-1.16080253532804e-05
-3.19326909499044e-05
-2.98862743090227e-05
-3.20683477289295e-05
-1.57995469353062e-05
-2.93128400866615e-05
-1.1525915471527e-05
-2.91837124216445e-05
-2.66699552335074e-05
1.10723726109199e-06
1.56361230779821e-07
1.45657871542757e-05
-1.85418052285776e-05
-2.46547219442728e-05
-1.60509312928196e-05
-2.37715566532303e-05
-2.78173340177555e-05
-3.59526898279061e-05
-2.95819913643118e-05
-1.79722874373421e-05
-2.17148172593166e-05
-2.47851008044852e-05
-1.16721057181906e-05
-1.76242075920869e-06
-7.28364546708582e-06
-5.43373915309227e-06
-2.146284870891e-05
-3.05745048885881e-05
-1.92335228937157e-05
-2.63916054258826e-06
-1.69409472708756e-05
-4.68077418155664e-05
-1.98792470810982e-05
-2.17265053305283e-05
-9.50822048678068e-06
-3.45702623038451e-05
-1.72341897442467e-06
-1.27666280505199e-05
-1.60400530024197e-05
-1.26066696776567e-05
6.91145541847499e-07
-3.54214997602118e-05
-1.13550580216463e-05
-1.33072432572849e-05
-2.97802281386019e-05
-2.06140170775409e-05
-1.80984995294353e-05
-2.24018779557943e-05
-2.73513077344129e-05
-2.39419544441466e-05
-1.3230240549432e-05
-2.80779855056907e-05
-4.30460905551569e-05
-2.89799299083071e-05
-2.21963998136144e-05
-3.34060366743152e-05
-3.27136968982589e-05
-1.64991263184825e-05
-1.55532074850864e-05
-1.12399802982693e-05
-2.61919883724932e-05
-2.84382126030186e-05
-3.01385621805462e-05
-2.21697616380247e-05
-4.10366219276166e-05
-9.41538159360906e-06
-2.58356609996021e-05
-2.7178760598606e-06
-5.0822999899275e-05
-9.77959541579952e-06
-2.53975830912001e-05
-2.10404882788537e-05
-2.26552648303594e-05
-2.3387162241732e-05
-3.32753567098941e-05
-3.11703146783505e-05
-7.87474218851272e-06
-2.37549637731496e-05
-7.94419239621571e-06
-2.48279101070959e-05
-9.04049991078088e-06
-3.0619808117461e-05
-5.48590352041647e-05
-7.77321973142326e-06
-1.41950659122182e-05
-4.05779210702188e-05
-5.94139954223404e-06
-2.77794033474037e-05
-9.90584528477353e-06
-2.2157880228255e-05
-3.65035690292989e-05
-3.46060772146883e-05
-2.38179869772897e-05
-2.74339249380272e-05
-3.30813775779988e-05
-4.3956316124082e-05
-6.76110456522608e-06
-2.84899290003467e-05
-1.70620020922068e-05
-9.82096206139333e-06
-1.13795096019601e-05
-1.02582490347081e-05
-3.51367976143061e-06
-3.36640050879072e-05
-1.51841055011363e-05
-2.18992572798173e-05
-8.86420474255685e-07
-4.67723715035019e-06
-3.50019718130786e-07
-2.98882051676765e-05
-2.48524036700227e-05
-1.19339356656502e-05
-1.35441927622071e-05
-1.82786263207044e-05
9.10111904332165e-06
-1.63784606645316e-05
-1.45326905007521e-05
-3.79111440091683e-05
-1.81772554843953e-05
-1.51647398407328e-05
-2.49000727945752e-05
-2.19285569934013e-05
-3.3748489115086e-05
-2.86700899519088e-05
-2.15996763869277e-05
-1.4217708194942e-05
-3.25979578680504e-05
-6.84066197273288e-06
-2.72111300256753e-05
-1.654881040319e-05
-8.79077960244772e-06
-3.75830052104547e-05
-6.97751970128598e-06
-1.27541308415388e-05
-3.06716337918262e-05
-6.41844515517794e-06
-7.35128120398926e-06
-2.1085984529093e-05
-1.84445976117606e-05
-1.04948949453325e-05
-2.91122564991017e-05
-1.83306897129712e-05
-1.38835030344885e-05
-1.3346405964581e-05
-2.26512220317112e-05
-4.4598200664086e-06
-3.94156521709328e-05
5.80828638951581e-06
-2.09358354071028e-06
-1.98810089949937e-05
-3.67309948772014e-06
-3.19507029774795e-05
-3.00751805799852e-05
-3.00779052900839e-05
-2.5966788663365e-05
-2.47064511924724e-05
-1.88002466348198e-05
-8.48406958382152e-06
-1.61030426518932e-05
-1.19809314337378e-05
-3.70328666673085e-05
-3.02319775658181e-05
-2.41796653698425e-05
-1.82927697075972e-05
-1.92570923176833e-05
-9.13709201519132e-06
-1.89628235525409e-05
-3.35431906455764e-05
-2.92978248671146e-05
-2.49125096082701e-05
-1.46900840434893e-05
-1.78948499280214e-05
-2.30977773366092e-05
-2.11779560388819e-05
-1.19174410595623e-05
-1.66560906062194e-05
-1.51979070480286e-05
-1.60035916542131e-05
-1.42672323111861e-05
-2.40235165649116e-05
-2.07678572717966e-05
-2.24674918740705e-05
-4.2937848025716e-05
-2.49548297302415e-05
-2.12500368800141e-05
-3.00316907948046e-05
-1.8510376273282e-05
-2.03919517613378e-05
-1.53593353005146e-05
-1.86288418157487e-05
-3.98342377750676e-05
-1.71733940134592e-05
-3.9138835919734e-05
-1.80344473010831e-05
-8.61851967716487e-06
-1.18263340035639e-05
-5.6833325522344e-05
-2.70215680202344e-05
-1.7539624607363e-05
-2.51678988042193e-05
-2.78939396243488e-05
-2.37496803317541e-05
-1.72466362317603e-05
-3.47448762883784e-05
9.53274531424337e-06
-5.54492815091278e-06
-4.44541103861187e-05
-1.58357935708404e-05
-2.93637959075898e-05
-1.27135740409166e-05
-3.88165912495763e-05
-1.67615386959724e-05
-2.46449947161347e-05
-1.20272254209698e-05
-5.00530830979014e-06
-2.53403563927954e-05
-1.29372679341013e-05
-1.93502492013545e-05
-3.05910832970317e-05
-2.12006556031395e-05
-2.29304664286199e-05
-1.6106915672801e-05
-2.66364531180121e-05
-1.92465096550105e-05
-1.6044748694083e-05
-1.29066827221811e-05
-8.92792227573118e-06
-4.61887176682174e-06
-3.26161544634818e-05
-1.41044945185997e-05
-2.48716840622731e-05
-2.28658019895539e-05
-1.62669506409469e-05
-1.5689288873343e-05
-4.81777318118577e-05
-3.12444482312754e-05
-3.20991624189489e-05
-2.31175917664556e-05
-3.7299400590968e-05
-3.04710442143191e-05
-1.93315278668883e-05
-2.7418486743239e-05
-3.52418204355479e-05
-1.4408746088043e-05
-2.82281135494866e-06
-2.08237197685727e-06
-2.85185196219361e-05
-1.84161124995093e-05
-4.57634820205371e-05
-3.13831087674664e-05
-2.87251520388854e-05
-2.75631628750393e-05
3.46895373663577e-06
-3.97696680423122e-05
-1.50202490969906e-05
-1.1852395052856e-05
-9.02899779923811e-06
-2.5208173543609e-05
-9.37072885424061e-06
-2.81612026435638e-05
-1.15909317408132e-06
-2.91585350271155e-05
-1.07411325155065e-05
-2.94484604252914e-05
-5.2088948679547e-06
-2.80295714863945e-05
-2.03491495737209e-05
-4.00695050528354e-05
-2.02854806297674e-05
-9.49651296390974e-06
-1.5269048904593e-05
-1.60648992009548e-05
-3.11848881325261e-05
-4.49256227533656e-05
-3.52263468264206e-05
-1.68207636479847e-05
-3.30744995881521e-05
-1.48833671817664e-05
7.93698982416003e-06
-3.04587698423715e-05
-1.43981238462977e-05
-1.43675707490878e-05
2.21787566235549e-06
-2.38816809015207e-05
-2.35843827409113e-05
-2.29811443015407e-05
-3.62077921484882e-06
-1.08311311295113e-05
-1.40979281646725e-05
-3.55219180579302e-05
-5.318662009292e-06
-4.62842323897715e-06
-1.11001022920885e-05
-2.30261540861833e-05
-2.8119514674707e-05
-9.80894296607818e-06
1.28192122446153e-06
-2.47684344663593e-05
-3.37521165470588e-05
-2.11533528517176e-05
-1.19385770683635e-05
-3.20077388978142e-05
-2.15169211279769e-05
-3.03150177005514e-05
-2.10008821003831e-05
-4.39426038458716e-05
-2.09020175595066e-05
-1.99929596705277e-05
-1.76268816194206e-05
-2.36768356502404e-05
-1.3654546234197e-05
-1.77005927728173e-05
-2.82305759195309e-05
-2.56479743890552e-05
-1.22523264733249e-05
-1.67077506343978e-05
-1.46538033587426e-06
-2.85366012150825e-05
-2.62424560152089e-07
-2.25003895963628e-06
-1.77462977867473e-05
-4.55507360126847e-05
-1.60889021345683e-06
-3.26137570376591e-05
-4.59858611635739e-05
-3.41212382742227e-05
-1.37410249965514e-05
-4.37860588008972e-05
-3.22689798935351e-05
-1.86283881030606e-05
-4.5701269538188e-05
-2.46392609888897e-05
1.12228382905556e-05
-9.30791208645549e-06
-6.65144633855044e-06
-1.50628922535372e-05
-3.50738617550309e-05
-3.42559474254216e-05
-2.35249466509673e-05
-5.37029847447426e-05
-3.0205586816235e-05
-5.96545464126974e-06
-2.17163620749893e-05
-9.58458064629824e-06
-1.28321428130776e-05
-3.42879443329088e-05
-1.48433185577457e-05
-5.53874688217212e-06
-6.15542308361447e-06
-3.30114805613466e-05
-2.54202414054999e-05
-2.93423634887366e-05
-2.88525390661152e-05
-2.15870941214256e-05
-1.67452836044271e-05
-1.20813397398867e-05
-3.82697046946341e-05
-3.53208365857125e-05
-7.10144189236096e-06
-2.99244107785208e-05
-3.17621703130747e-05
-1.82076900313927e-05
-1.69041958745056e-05
-4.54585033954561e-06
-1.97675898075599e-05
-1.94180668664241e-05
-2.89691294327546e-05
-3.67193464633288e-05
-1.55110671278813e-05
-1.61311057137181e-05
-3.89470830644461e-06
-1.05411717141868e-05
-2.71076459148076e-05
-3.77288684791405e-05
-2.45899698009984e-05
-2.58134625715106e-05
-3.67231068736735e-05
-1.93159567902728e-05
-5.20632417151791e-05
-7.37547424010777e-06
-2.95895470479141e-05
-3.0848928209643e-05
-2.05902657911031e-05
-3.23123622401314e-05
-2.39722479755751e-05
-3.37082776805585e-05
-5.33011849986672e-05
-3.65228476102945e-05
-1.82318776108763e-05
-2.86927321581924e-05
-8.03544776088914e-06
-3.85992686152345e-05
-1.07504981427983e-05
-1.58447935274246e-05
-4.0192044553012e-05
-1.08171459243197e-05
-1.71878916401176e-05
-1.26952420778597e-05
-4.46296865663178e-06
-3.20363867509748e-05
-1.06717196660005e-05
-3.52097845169195e-05
1.80277695124282e-06
-2.63024738003132e-05
-1.08628083488321e-05
-2.26000095061992e-05
-2.83415745683682e-05
-1.08542622618556e-05
-3.63588503076073e-05
-2.4067870940094e-05
-3.93431320547885e-06
-2.00551628505795e-05
-2.45690354415376e-05
-1.22845793450148e-05
-3.01203771331425e-05
-3.02879628296685e-05
-8.73275239800569e-06
-1.61578903364736e-05
-2.00206936061433e-05
-2.64532839547226e-05
-2.86533865663858e-05
-1.72912622458934e-05
-5.24667347701862e-06
-2.69207637144665e-05
-2.55241571675003e-05
5.62619264218328e-06
-2.33093656726946e-05
-1.90315285166035e-05
-1.91101130292909e-05
-1.88170393378771e-05
-2.38768436796203e-05
-3.58355947500315e-05
-3.43352743968033e-05
-2.18718630900158e-05
-1.57488089388507e-05
-2.57198036832109e-05
-1.38744868977727e-05
-1.57917445959682e-05
-2.37839534146276e-05
-2.780338922417e-05
-8.29753220394454e-06
-2.79795910023543e-05
-2.24034799491842e-05
-1.37804166476406e-05
-1.2103149388018e-05
-2.94951834048726e-05
-1.80421205737059e-05
-2.86746790125883e-05
-1.71849561162644e-05
-3.62201227749624e-05
9.00047436111618e-06
-3.78960328870244e-05
-3.07096195006671e-06
-2.24910029090251e-05
-2.64529946767642e-05
-2.38135020502975e-05
-2.1491722655669e-05
-1.87992905239841e-05
-4.47746609687479e-05
-2.07622492502423e-05
-7.24199136098117e-06
-2.09208782915797e-05
-3.15292762951134e-05
-2.67509820391899e-05
-2.38370692937034e-05
-1.86834665549394e-05
-1.36576540542266e-05
-1.93049182365392e-05
-9.94612014422602e-06
-1.74784849432931e-05
-4.74794046973057e-05
-3.45300338851427e-05
-3.99257208683549e-05
-3.20531967255491e-05
-2.29172412707916e-05
-1.79755255601692e-05
-3.39586024781991e-05
-1.59119854168067e-05
-2.65510514482259e-06
-9.31622864964712e-06
-1.57442851618149e-05
-3.99263045712726e-05
-2.77830252257554e-05
-4.70718594939874e-05
-3.69965964665372e-05
-3.49575906788421e-05
4.24191090114298e-06
-2.07875055243857e-05
-4.47053530740952e-05
-2.92776163620559e-05
-1.88727001017835e-05
2.83390965117557e-07
-3.15114284151383e-05
-5.32328566741781e-06
-4.60474651618715e-05
-1.86835198270143e-05
-7.85699427942322e-06
-4.23448852897978e-05
-7.54563126066346e-06
-3.07239068078509e-05
-3.78089066827573e-05
-2.31596016982567e-05
-2.20702819323957e-05
-3.87516768007796e-05
-5.42797683500405e-06
-1.96049876626504e-06
-3.00836805476583e-05
-1.7855633882953e-05
-1.53903009961852e-05
-2.31500280093682e-05
-1.79180240672474e-05
-7.06150027572967e-06
-2.90087635397935e-05
-1.55476316887674e-05
-2.10677882046608e-05
-1.83259155666013e-05
-2.65930925000944e-05
-2.98972973114782e-05
5.41622068361618e-06
-8.89592398520019e-06
-1.83804005845381e-05
-1.54605448641893e-05
-1.48487702486719e-05
-3.23896464604987e-05
-7.30360026985114e-07
-2.90056583725312e-05
-1.70009418294802e-05
-1.41296956766835e-05
1.94777132435793e-05
-1.64151049522029e-05
1.17452163436628e-05
5.13935983361536e-07
-2.16550676176492e-05
-1.52256896765004e-05
-5.47885406352467e-06
2.47912433822401e-06
-2.72840913415351e-05
-4.20822188661602e-05
-2.22508779082483e-05
-4.08920038348758e-05
-1.77108109481494e-05
-4.32698031767071e-05
-3.7236939865333e-05
6.76851756812652e-06
-2.12490140090377e-05
-2.17714479425467e-05
-1.52411957817405e-05
3.92968935748183e-06
-2.70464450508985e-05
-3.07196462293475e-05
-1.92570229967372e-05
-3.50158182445759e-05
-4.04038170569991e-05
-1.98583928311427e-05
-2.81673061314014e-05
-3.40927203229738e-05
-2.89249524183925e-05
-4.33222596930655e-05
-1.81536372260731e-05
-2.68641039810252e-05
-3.47914176349312e-05
-2.46510239522825e-05
-1.31953677545022e-05
-2.76480061548312e-05
-2.39235317925681e-05
-4.08700737878903e-05
-3.88934153378354e-05
-2.13690183291406e-05
-6.87427093433349e-06
-1.10177679124001e-05
-2.49103633735619e-05
-3.46112198267205e-05
-3.52441557226682e-05
-7.90581511524174e-06
-1.50614396933485e-05
-3.08397600584848e-05
-2.74068327218639e-05
-2.02671088890546e-05
-2.01087793317501e-05
-1.91766703792696e-05
-9.27519392286713e-06
-2.06157491885988e-05
-2.51046614119759e-05
-2.03170451043464e-05
-1.2030523515634e-06
-3.64321560217408e-05
-1.40221241352708e-05
-2.60609421350299e-05
-8.11448706848329e-06
-1.7627615310826e-05
-1.57308705893953e-05
-4.62870106098109e-05
-5.0703928537817e-05
-2.30760781806137e-05
-9.68122208325994e-06
-3.33984492526549e-05
-2.6926200122849e-05
7.47695671495224e-06
-3.55457132029728e-05
-9.38909699741453e-06
-2.06090491576561e-05
-3.38346585889666e-05
-1.57715919395424e-05
-2.6301270893131e-05
-1.94691321941014e-05
-3.00183449922459e-05
-5.71322009456561e-06
-1.35672482511249e-05
-7.83699853438234e-06
-3.16299084602435e-05
-1.61785064937305e-05
-1.08572074785664e-05
-3.82943439940901e-06
-2.52697761859166e-05
-2.94160694760681e-05
-4.36560695916339e-05
-4.23847351167481e-05
-8.35038554831765e-06
-3.82220087537872e-05
-2.88334396947243e-05
-1.41272547443729e-05
-1.44162057394944e-05
-1.86401072740795e-05
-2.1041143423691e-05
-2.78629310022498e-05
-1.34027069341478e-06
-5.3004285873804e-06
-1.39283018539512e-05
-1.25639523174882e-06
-2.43301585847914e-05
-1.7577366963526e-05
1.74875384078007e-06
-1.62638936476876e-05
-2.18178238126516e-05
-1.94206865073735e-06
-4.52862493718394e-06
-2.96406203350732e-05
-2.4163595765853e-05
-1.57024463734087e-05
-2.60232606860893e-05
-3.79777144193092e-05
-5.16309616701007e-05
-3.29887655268463e-05
-4.70386324966509e-05
-2.53681756507489e-05
-1.70100658781419e-06
-2.52968398731428e-05
-1.40393098834924e-05
-9.52037502050614e-06
-2.80296249320693e-05
-2.88078246651682e-05
-1.35722626799483e-05
-1.29044763519743e-05
-1.78240528580061e-05
-3.75159956975545e-06
-2.44091061185967e-05
-1.88792466684801e-05
-1.85210041965026e-05
-1.02133409336275e-05
-2.74094929803993e-05
-1.93424187268393e-05
-2.78006250083494e-05
-9.34723123319849e-06
-3.27731401806454e-05
-2.88816257443119e-06
-2.52489545812167e-05
-1.31905072527622e-05
2.19604027358206e-05
-4.08952558071751e-05
-3.77759771779667e-06
-9.03546371027578e-06
-4.8036932644733e-05
-6.86987058888977e-06
-4.97627938756888e-05
-4.74765817972653e-06
-2.3924307165214e-05
-3.78729605315851e-05
-1.39131957343118e-05
-2.80550031610126e-05
-3.49653964639552e-05
-1.4435419458474e-05
-3.11119686915601e-05
-1.60422795718832e-05
-3.51811427292769e-06
-3.02383222515074e-05
-1.32284279733779e-05
-2.79031047797581e-05
-5.88236241797493e-06
-3.06061155050467e-05
-1.89645497180187e-05
1.37097546401428e-05
-3.83004374280437e-05
-4.87504166952813e-05
-1.83754818203056e-05
-1.93622919670749e-05
-1.81347071074323e-05
-3.5363171102324e-05
-9.95211795551766e-06
-3.11429078038811e-05
-2.57204653800904e-05
-1.5018363037272e-05
-2.72177503010835e-05
-3.76909265955773e-05
-1.39516497873183e-05
-1.26813157035168e-05
-2.5986374581559e-05
-3.80795275648545e-05
-2.64470415977078e-05
-2.60528008477182e-05
-1.65157536017179e-07
-1.33042460893144e-05
-1.05503128023351e-05
-4.13923484646757e-06
-2.8853651913937e-05
-2.22233485554984e-05
-3.10325957589118e-05
-1.6677610229142e-05
-1.79777922728103e-05
-3.60678602575307e-05
-2.13368124224409e-05
-3.94969535149753e-05
-2.49640289818445e-05
-1.00091682228975e-05
-5.35466862565023e-06
-7.33551133836147e-06
-3.38894675495905e-05
-1.24827477203561e-05
-2.26506830856426e-05
-2.47798077525517e-05
-3.28868722846503e-05
-1.4599995807756e-05
-2.82188558112856e-05
-1.25317009776423e-05
-3.21635759112386e-05
8.48916417310291e-06
-2.42909342479089e-05
-2.1870425380922e-05
-1.07655581058554e-05
-2.45465309846173e-05
-8.20332903798026e-06
-2.82602944957245e-05
-3.67408291715059e-05
-4.80866323256851e-05
-3.57137323801516e-05
-6.43950083688948e-06
-4.22270384160197e-06
-1.78139042370117e-05
-5.84181421916169e-06
-2.65481920834444e-05
-2.16168101189221e-05
-5.20208110104222e-05
-3.80853914238009e-05
-3.84546335062975e-05
-1.75226603961136e-05
-2.64069440881629e-05
-2.68644226185483e-05
5.98180873671245e-07
-2.58244623412728e-05
-3.34428134616199e-05
-2.93004270794688e-05
-3.86472885905444e-06
-1.18932666991239e-05
-3.47613227774711e-05
-7.45879665418315e-06
-1.87316845077715e-05
-2.68210796027356e-05
-1.61576764075646e-05
-2.14986143424095e-05
-2.65086812915067e-05
-1.49797957712561e-05
-2.07557857899511e-05
-3.29137851402229e-05
-2.25673640100911e-05
-1.98933117275908e-05
-8.94280012147551e-06
-1.59039972347531e-05
3.83519972351416e-06
-3.57190766992284e-05
-1.91969571645431e-05
-4.45597668044854e-05
-3.46834881641376e-05
-1.81550563244481e-05
-1.18125459296546e-05
-3.57518360990919e-05
1.35810628563682e-05
-2.46921642732784e-05
-2.92602921172313e-06
-1.49910772259892e-05
-2.79478454172859e-05
-8.4819763295275e-06
-3.07378040233299e-05
-8.16175868567971e-06
-2.1930854445956e-05
-1.0329679875126e-05
-4.55659861921292e-06
-1.25785885380497e-05
-1.97967705339948e-05
-3.94257101626702e-05
-2.61787272833055e-06
-1.18938745515191e-05
8.89228262895823e-07
-6.38761178436067e-06
-9.56266507475411e-06
-3.17346940027134e-05
-2.47156045886055e-05
-1.68829952712418e-05
-2.14955114655786e-05
-2.1105242388639e-05
-1.75929703729398e-05
-2.16716067594569e-05
-4.88234247193948e-06
-3.35368591996816e-05
-1.83429043654701e-05
-1.91794847602865e-05
-2.72149265197251e-05
-3.07043668786372e-05
-2.26713512833668e-05
-7.77285931093065e-06
-5.55577607225945e-06
-6.28098968140537e-06
-2.15400843710606e-06
-1.81703617191683e-06
-1.10534680680708e-05
-1.11029719624447e-05
-3.00916435040951e-05
-1.00789948139865e-05
-3.17783269335047e-05
-2.35008058142349e-05
-2.24209480700573e-05
-3.42995351601323e-05
-1.77350926959478e-05
-3.87396137254364e-05
5.14740146991585e-06
-3.06569883439489e-05
-3.31324256928171e-05
-2.17169006289514e-05
-2.00419784745021e-05
-2.15440685893485e-05
-2.64572670655764e-05
-1.98812261987471e-05
-3.01236029691519e-06
-1.68007323412574e-05
-3.37536461358468e-05
-1.50876185903095e-05
-4.16238199544841e-05
-1.03445975013474e-05
-1.54415601184295e-05
-2.12684646565645e-05
-5.50649171784635e-06
-1.22653451675753e-05
-1.74857412481263e-05
-3.55131138687921e-05
-1.83327744080813e-05
-2.16363531899578e-05
-2.67178748715969e-05
-2.2221107462254e-05
-2.8274163527926e-05
-2.24950940181943e-05
1.33509177986548e-05
-2.61113943288845e-05
-3.38911932921385e-05
-2.91737565306097e-05
-2.36959474300912e-05
-1.2926357169461e-05
-3.99627962860181e-05
-3.44610434658884e-05
-1.42159414375399e-05
-2.82522400018291e-05
-1.71852014889986e-05
-1.24276655824299e-05
-2.18811534659778e-06
-1.03295496303638e-05
-2.47744193497815e-05
-1.26182045748894e-05
-1.6084106841966e-05
-2.91150939177979e-05
-2.11461362536718e-05
-6.69527887238838e-06
-2.82826786101045e-05
-1.04255561837132e-05
-2.81548406701424e-05
-1.76041186866568e-05
-1.72870068723865e-05
-1.99119111402076e-05
-1.69037649130341e-05
-2.15220854248521e-05
-1.21209346889441e-05
-1.97853895751332e-05
-2.52824754637622e-05
-2.73189062703515e-05
-3.06398371051406e-05
-6.45820477193596e-06
-7.20029825548583e-06
-1.6011076236749e-05
-5.89260140587101e-05
-3.48109843834168e-05
-2.50071058284218e-05
-3.65969395510361e-05
-1.18760090814953e-05
-1.89166956456734e-05
-3.1828844176388e-05
-1.26441000798828e-05
-2.67004442650485e-05
-1.80687195106718e-05
-1.91287940905989e-05
-4.35991522111501e-05
-1.86728155823121e-05
-3.14807211884369e-05
-3.14246465331043e-05
3.94851811795897e-06
-5.63244798928082e-06
-5.4959897601751e-06
-1.88201534426608e-05
-1.39587559789039e-05
-2.59260133735024e-05
-4.34090584961697e-06
-7.81884768305773e-07
-2.11320563130304e-05
-2.7955423008338e-05
-2.8775849543625e-05
-1.78148503519693e-05
4.3134068272879e-06
-1.29918881017183e-06
-1.48296502386225e-05
-4.67491126385443e-05
-2.31826454211952e-05
-2.75930176336645e-05
-3.85543326575082e-05
-1.59037120601371e-05
-2.78703994126039e-05
-1.22151696043055e-05
-8.79407549810663e-07
-2.66722044467971e-05
-3.83393117620738e-05
-1.55960289936504e-05
-1.59204406884907e-05
-3.13549257584701e-05
-3.72259526130012e-05
-2.24008115346356e-05
-1.85643821664483e-05
-3.10921797287924e-05
-2.60807100735283e-05
-1.90347167090491e-05
-2.721775302077e-05
-1.6693680449696e-05
-1.01942368837429e-05
-2.3512965335959e-06
-1.68608498470367e-05
-4.00613149910536e-05
-1.57151916370609e-05
-1.83369780768809e-05
-2.12341026220776e-05
-2.13921826453076e-05
-2.61726120974182e-05
-3.55923201937879e-05
-2.18245238018064e-05
-2.1901796108643e-05
-2.9452035935052e-05
-2.94863321654249e-05
-1.5722885853016e-05
-3.2253304857385e-05
-5.37606982195008e-06
-2.93595484434486e-05
-2.79263859216153e-05
-2.52230054778456e-05
-3.78147165453962e-05
-1.39531272306522e-05
1.43916482991523e-05
-7.37150029754168e-06
-2.14939000160863e-05
-1.62310023060344e-05
-3.64098021045647e-05
-3.71384914296742e-05
-3.37389573463504e-06
-1.44955880455538e-05
-1.94482222885787e-05
-2.15206626391189e-05
-3.09993599319619e-05
-3.53916536083098e-05
-2.03870953608859e-05
-1.28389941567116e-05
-1.69163135382049e-05
-2.44336491314004e-05
-4.51244386321725e-05
-1.45543919087003e-05
-7.22988873008844e-06
-1.76038874258742e-05
-1.83846504779819e-05
-1.75327517365538e-05
-1.65665654170711e-05
-2.00092995512976e-05
-2.3542402035227e-05
-2.1611864794002e-05
-2.32321221439055e-06
-1.63084206453225e-05
-1.04784242330979e-05
-3.22570178333188e-05
-3.74166106796633e-05
-1.6553017465547e-05
-3.49026897586959e-06
-4.07264466024384e-05
3.69864091748659e-06
-3.38466707826196e-05
-2.44270643515625e-05
-1.87232408005766e-05
-9.98311981189895e-06
1.93200690412534e-06
-3.98136243200096e-05
-3.43187159075749e-05
-7.25886823404851e-06
-3.79842238606223e-06
-9.48035714423346e-06
-1.52024914136794e-05
-3.49168747537039e-05
-8.78054789995488e-06
-2.13337698161192e-05
-3.12787524739991e-05
-2.01974128363052e-05
-1.80732745628909e-05
-2.20767859325509e-05
-1.44453136571014e-05
-2.42194159642997e-05
-1.78656175953889e-05
-1.79502874693906e-05
-2.91464384532434e-05
-1.89477170414398e-05
-1.57893168923159e-05
-2.19904099260184e-05
-8.94576474172811e-06
-3.04169668140355e-05
-9.6139892838445e-06
-2.8988283052404e-05
-6.55934940082231e-06
-1.62213129454821e-05
-3.41983904618247e-05
-1.99425078660518e-05
-4.94697352845836e-05
-1.96045606626699e-05
-2.88276052902883e-05
-1.31105946251493e-05
1.78574320330804e-06
4.53473147860824e-07
-9.49591324385293e-06
-1.13434181776865e-05
-2.49321242558449e-05
-1.84652235333545e-05
-1.82747828311516e-08
2.34239023409774e-06
-7.34513118683568e-06
-1.49297507496246e-05
-2.20811664688897e-05
-1.94489473548618e-05
-2.13984291096884e-05
-3.6279731460582e-05
-1.7257108870509e-05
-2.30244797157441e-05
-3.46578002746876e-05
-6.13282853502979e-06
-7.49563539414463e-07
-1.22316498956821e-05
-2.86094409840817e-05
-3.4714969044015e-05
-2.62067673544803e-05
-1.93782086362607e-05
-3.73282506947984e-05
-1.32811318195659e-05
-2.88220975668827e-05
-3.51036709346747e-05
-1.29221510929409e-05
-1.64202454995191e-05
-1.27542898669847e-05
-2.06228318889373e-05
-2.47725431976993e-05
-7.13790253810917e-06
-1.88659989977489e-06
-3.63289332252618e-05
-2.58464526046441e-05
-2.43714126662418e-05
4.22885682434325e-06
-1.55175016383563e-05
-2.73094670416296e-05
-1.23106467268851e-05
-3.76930856549167e-06
-1.67043332168669e-05
-3.30302276698758e-05
-2.58065343291242e-05
3.59372348892284e-07
-1.44826307382049e-05
-1.69468406961549e-05
-2.77894459822751e-05
-4.64989807549356e-06
-4.36366115642427e-05
-1.38707666227066e-05
-4.29827583229977e-06
-1.32287737884193e-05
-1.66053493592261e-05
3.41504355012553e-06
-1.72187346025681e-05
-3.0050906697269e-05
-4.7291214575396e-05
-2.1638866874987e-05
7.11903501765889e-06
-2.33320757780027e-05
-1.16352485801919e-05
-2.05987746339379e-05
-2.77454426010768e-05
-3.29043704736808e-05
-2.06127855407223e-05
-8.72072226636118e-06
-1.9715060839399e-05
-1.17652801267117e-05
-1.37536891211564e-05
-2.65794478939741e-05
-2.43742038848345e-05
-3.85671191993951e-05
-3.98916753405641e-05
-2.24522818125077e-05
-3.64549676575038e-05
-1.32575518591091e-05
-5.04488132464989e-05
-8.5928837134746e-06
-2.55995507693989e-05
-3.76404136965278e-05
-2.35660194870783e-05
-3.84754111609738e-06
-2.07389971374505e-05
-3.16489534507418e-05
-1.84957179414444e-05
-1.42559367609231e-05
-8.28560352423526e-06
-1.06995697724158e-05
-6.49549589184688e-06
-8.80825571309701e-06
-3.1516289373662e-05
-1.98546999318135e-05
-2.54912723956502e-05
-2.14620186098316e-05
5.98474789909631e-07
-3.56706158293917e-06
-1.77494818206111e-05
-1.60541685041331e-05
-2.48799970221438e-05
-1.98767632170236e-05
-3.45953583319243e-05
-1.45312802658276e-05
-5.75953513938957e-06
-4.2309572510314e-05
-3.1810793368219e-05
-2.60088933473612e-05
-9.94924881460939e-06
-1.32587211812894e-05
-7.47042324678481e-06
-3.4116905433151e-05
-2.94508783972485e-05
-2.34785759505412e-05
-1.50487437907057e-05
-9.31509544446672e-06
-4.72306118281745e-05
-2.63600625223409e-05
-1.11500830532948e-05
-8.99679752613188e-06
-8.85492813939534e-06
-2.40637706173712e-05
-3.61247873443174e-06
-1.544908871716e-05
-1.58879832301998e-05
-1.22048656150904e-05
-1.6574214430882e-05
-1.00040988301651e-05
-3.51486817770012e-05
-4.47699500396353e-05
-3.91919223671e-05
-1.91641570791825e-05
-2.33873179462279e-05
-1.98044718001389e-05
-4.19175142821094e-05
-3.04868779058941e-05
-2.26788114331056e-05
-3.52019433161819e-05
-1.66068403293458e-05
-2.63954374268088e-05
-1.77815392221414e-05
-1.53887755255331e-05
-2.22478766160893e-05
-2.98843382727866e-05
-9.47340624665457e-06
-7.89968604455164e-06
-1.95955343660201e-05
-4.92023651045669e-05
-4.58869921519013e-05
-2.59649296852376e-05
-1.3487924777641e-05
-1.06801265841022e-05
-1.38712423737476e-05
-1.93768989017636e-05
-1.78033698356939e-05
-1.26666701402229e-05
-2.76973649077759e-05
-1.61354762150045e-05
-3.92911123858374e-05
-3.10260594661074e-05
-2.16986194442792e-05
-1.54951264388798e-05
-8.14443313770681e-06
-2.20436974110704e-05
-2.32846278035425e-05
-4.53792688506831e-05
-3.00372432662659e-05
-2.31719755054055e-05
-1.76609862162604e-05
-1.4822681282281e-05
-2.07914329238917e-05
-5.14235714298243e-05
-4.33713097586455e-05
-2.29594690514754e-05
-1.09617757506733e-05
-5.12452822572635e-06
-2.48702783790652e-05
-9.71895487378901e-06
-7.56210189864876e-06
-6.62789993559362e-06
-1.08566415842831e-05
-2.17944448032329e-05
-3.49755706593328e-05
-2.60093830769968e-05
-1.72583221351121e-05
-1.40684134787692e-05
-1.36497570637466e-05
-3.30649627426937e-05
-9.0953825055718e-06
-5.97938885830065e-07
-2.32953820701239e-05
-6.51313243935319e-06
-1.76474624247582e-05
-3.86982183418295e-05
-1.97119351968401e-05
9.19730142711425e-06
-3.87920906233623e-05
-1.38988786406308e-05
-4.38773079210321e-05
-1.81705986817862e-05
-1.42638692165139e-05
-2.99587501959917e-05
-3.28884109059134e-05
-1.17359594772307e-05
-3.02395862716299e-05
-1.06827486807489e-05
-2.59405785921202e-05
-1.33961788924456e-05
-2.44324274111144e-05
-1.44107019196199e-05
-3.50647422221462e-05
-1.73981318639872e-05
-2.66890653477086e-06
-2.55936235392071e-05
-1.93643698276738e-05
-1.22479550356198e-05
-1.05167001135482e-05
-2.64137900177224e-05
-1.84409661834803e-05
-1.95556317210245e-05
-1.25916568736345e-05
-1.92652290888518e-05
-1.59911780598019e-05
6.25563391504258e-06
-3.84818648080953e-05
-3.40364050187203e-05
-2.07447354679745e-05
-2.9029704050617e-05
-3.6520231407584e-05
-3.37656422008701e-05
-3.42370454609643e-05
-1.57318405220718e-05
-1.75479802950676e-05
-2.87510459246644e-05
-2.80888408659283e-05
-1.43562255047691e-05
-3.82447109401061e-05
-2.98160699058128e-05
-2.37444683477191e-05
-6.76595116952529e-06
-3.28305714110684e-05
-2.88225036804169e-05
-1.42611600820493e-05
-3.33178807064206e-05
-2.69172141232753e-05
-3.08258805459317e-05
-9.42758021145323e-06
-1.8984417386045e-05
-8.92056681533429e-06
-2.97617195384165e-05
-3.34004598510751e-06
-4.53821953724913e-05
-5.72914946314657e-07
-2.33147501754173e-05
-3.53829292329251e-05
-1.98628583359432e-05
-1.88447412756062e-05
-1.98065367883939e-05
-2.16489800623751e-05
-1.83410300289219e-05
-1.2598266887483e-05
-2.45740715201658e-05
-1.89518492464623e-05
-2.23388646229058e-05
-2.06773170200659e-05
-1.90721317534987e-06
-3.06898640599469e-05
-2.15819817888315e-05
-1.83552375346939e-05
-1.28078565361592e-05
-2.2452314722122e-05
-7.52401135707881e-06
-3.01830306238836e-05
-1.75482127250803e-05
-8.77327957221444e-08
-1.83897028273933e-05
3.77077339984443e-06
-3.46997852776183e-05
-2.28909512640787e-05
-3.4950944267706e-05
-2.86515859457189e-05
-2.08407961392521e-05
-3.26916314122303e-05
-1.16253454398149e-05
-1.36909503640646e-05
-2.39508984125148e-05
-2.99524410843256e-05
-2.76759959643136e-05
-1.57488471637852e-05
-2.612369946874e-05
-1.57563887568203e-05
-1.56051195880509e-05
-8.77756772928049e-06
-9.54643391857463e-06
-2.19331957761584e-06
-5.12176919586468e-05
-1.17892231900937e-05
-1.94879556855528e-05
-3.45671356156699e-05
1.09871035206177e-06
-2.76347138238624e-05
-1.89679582477826e-05
-3.32868544683719e-05
-1.16710837118587e-05
-1.04610409984779e-05
-2.42291453379187e-05
-4.3413092123681e-05
-4.52300587612613e-05
1.67575753419194e-07
-3.34847992046066e-05
-7.12355547788657e-06
-3.7480971307837e-05
-2.91811257787971e-05
-2.4063566999397e-06
-2.66421409685718e-05
-3.4222559318612e-05
1.25617921538615e-06
-3.60826055090207e-05
-1.19987177498287e-05
-2.45348656634042e-05
-4.26419653801489e-06
-1.55456913564733e-05
-1.42656873568816e-05
-2.68862508683048e-05
-1.3041127084053e-05
-1.37774426312259e-05
-2.4479167719538e-05
9.87920382250688e-06
-7.97847514636626e-06
-2.75148428055326e-05
-2.8863134030109e-05
-2.17647680179258e-05
-1.64590334512273e-05
-3.79176453118015e-06
-3.70301598088719e-06
-1.30433443669664e-05
-1.80605706308287e-05
-3.58419499813908e-05
-2.70967850783408e-05
-1.75795016966083e-05
-2.30224993145657e-05
-2.42203523495094e-05
-2.95074673556675e-05
-4.61315997092118e-05
-1.50253203583701e-05
-8.11029050795326e-06
-1.16215862828694e-05
3.63297543562592e-06
-8.82783260639448e-06
-3.02492845553888e-05
-2.99006900514024e-05
-1.73030211517289e-05
-2.40089896702974e-05
-5.27063151064377e-06
-4.45819725872482e-05
-1.13915620692357e-05
2.31621276198769e-06
-1.34991616315063e-05
-7.87923753458893e-06
-2.17252514329784e-05
-5.09810041284741e-06
-2.78461956457213e-05
-1.32550762114871e-05
-3.95504954355823e-05
-2.11711823692649e-05
-6.14560031197869e-06
-9.30607167082908e-06
-3.86531535881499e-05
-2.79978713830186e-06
-3.42154424603041e-05
-1.48387353954224e-05
-2.57669867306571e-05
-3.18123907285653e-05
-1.5931978816216e-05
-3.3212479953863e-05
-3.70259342225095e-05
-9.89156982187101e-06
-1.66848763574922e-05
-3.42365605330802e-05
-1.4339936354013e-05
-7.65306139227947e-06
-2.56210271555e-06
-3.51246961465498e-05
-2.31872443796717e-05
-2.5787559003151e-06
-1.63967907561883e-05
-3.89892178820008e-06
-4.61631944196083e-05
-1.74690683988954e-05
-8.36854010651798e-06
-1.12289486736656e-05
-1.63810279743549e-05
-1.35704257267428e-05
-5.62659766756161e-06
-2.35203513840869e-05
-7.33907634691201e-06
-2.31035420163441e-05
-7.06066752777127e-07
-1.70608230457098e-05
-9.11633838700665e-06
-4.06281768003779e-05
-2.03688048081589e-05
-1.63762747825104e-05
-1.41921691100313e-05
-1.85734596539557e-05
-4.27655160058655e-05
-5.74597552221893e-06
-1.46139932915038e-05
-1.6919497943766e-05
-1.1409337194431e-05
-2.45652229053681e-05
-3.78856866922321e-05
-4.05099398468863e-05
-1.91463221692573e-05
-1.82660835477256e-05
-2.3272640388729e-05
-2.22273327462283e-05
-1.09965851734779e-05
-4.37072915072085e-05
-2.56021271677303e-05
-2.49174559283184e-05
-2.49712506283422e-05
-1.19838964197391e-05
-1.68407560442172e-05
-1.2978772174795e-05
-1.24218619111872e-05
-1.12773661235577e-05
-6.09957963754182e-06
-3.94768895581886e-05
-8.04358940020579e-06
-1.46338497237271e-05
-4.45833916467717e-06
-1.51881371574371e-05
-3.002627795902e-05
-1.91943137075937e-05
-3.47205489571738e-05
-2.99095757927807e-05
-9.11344596680344e-06
-6.19067654066001e-06
-1.54399109876912e-05
-2.80548500505644e-05
-4.51365848868378e-06
-1.87678415139741e-05
-3.73650225835813e-05
-3.52485304985894e-05
-6.79349840123933e-06
-2.40326762754279e-05
-4.49737147383446e-05
-2.25572455327486e-05
-1.68051791527055e-05
-2.1514312599965e-05
-9.55421939053309e-06
-2.30682573927154e-05
-1.53054037094234e-05
-2.19868799453226e-05
-1.6534295086443e-05
-3.37096174377535e-05
-5.62108388597856e-06
-9.13030900823431e-06
-3.07880561183949e-05
-2.45271390300465e-05
-2.31409881182041e-05
-1.12640405737621e-05
1.62487401578583e-06
-3.29999158309777e-05
-2.49428841638667e-05
4.61425132643048e-06
1.73909837087216e-06
1.18675213394954e-05
-4.95549091280299e-06
-2.3053559066676e-05
-1.4200895684172e-05
-1.56597298364658e-05
-4.13117836532062e-05
-4.87486262332987e-06
-1.24649321097335e-05
-3.89241260663219e-05
-3.11997615540479e-05
-1.14658564081561e-05
-3.53687130577164e-05
-1.80789258492365e-05
-1.52483565005982e-05
-1.39503087626993e-05
-1.57862883402745e-05
-1.14723832671074e-05
-2.45934781005524e-05
-2.74415227084284e-05
-2.43106695810937e-05
-1.71622274673711e-05
-1.53105307061699e-05
-2.08453020190298e-05
