# Supplementary material for: Research on computational propagation and identification of mine microseismic signals based on deep learning
Source: PLoS One. 2025 Oct 22;20(10):e0334641. doi: 10.1371/journal.pone.0334641 (PMC12543183; doi:10.1371/journal.pone.0334641)
Supplement: S2 Data — (ZIP) [file pone.0334641.s002.zip › 000100500001972.xlsx_0.txt_24.txt.txt]

-7.99463703858881e-06
-9.08023858968356e-06
-3.61289122961696e-05
-1.82140830620272e-06
-1.32304041195573e-05
-2.60000616135408e-05
-2.26094609586723e-05
-3.45056601229968e-05
-2.53370617997355e-05
-3.35391944133654e-05
-5.921287107288e-05
-1.06702489730559e-05
-8.47271436446375e-06
-3.94803324469948e-05
3.70418575725797e-06
-3.14272604543079e-05
-3.59299708137998e-05
-3.27984505476111e-05
-3.19664538574261e-06
-2.278227639312e-05
-1.78301619150101e-05
-3.86118188539117e-05
-1.70614466748147e-05
-2.6503720174234e-05
-1.86199113457994e-06
-2.40885550362148e-05
-1.76450727742964e-05
-2.78808925093209e-05
-2.22303186108966e-05
-2.03562947464275e-05
-1.52743983240501e-05
-2.12457260045733e-05
-3.0885446913892e-05
-1.08466277465951e-05
-9.07995230456138e-06
-1.71829920001822e-05
-1.15616112242664e-05
-3.06869821060989e-05
-3.40626110724267e-05
-3.46673799221524e-05
-2.20684424660682e-05
-2.37760415783608e-06
-4.14563549736329e-06
-2.15250174022132e-05
-3.31791580592354e-05
-3.56954118286639e-05
-1.83594337729957e-05
-1.04726052128467e-05
-5.89263885596257e-06
-6.76839146793869e-06
-2.34531235413645e-05
-1.61735371341204e-05
-1.16149494710543e-05
-2.35514705440085e-05
-2.39247653035998e-05
-5.4729995131463e-06
-3.28980674903495e-05
-2.20579487351417e-05
-2.30373875563855e-05
-2.35569791860735e-05
-1.22783313183693e-05
-3.16641605907649e-05
-3.13567268734866e-05
-1.92833059852671e-05
-2.7021875202684e-05
-1.79171836912797e-06
-5.46269645091825e-06
-2.74707694763277e-05
-2.06242818148757e-05
-1.25163319616244e-05
-4.94722144420471e-06
-4.68223790571648e-05
-1.3853284932868e-05
-1.45748940107098e-05
-1.51842031583536e-05
-2.85098280149001e-05
-4.12379640476952e-05
-1.20328658182611e-05
-3.39039266685242e-05
-5.02822841907532e-06
-1.02111267075862e-05
-2.81783956580989e-05
-2.49275176466567e-05
-3.35495292111229e-05
-2.43295869864405e-05
-2.09030475438507e-05
-2.77578527020989e-05
-3.32440600610107e-05
7.91733859913718e-07
-3.09630882723119e-05
-2.69778207322811e-05
-1.2363113649322e-05
-4.65271410551319e-05
-3.24047674518714e-05
-2.28524637253088e-05
-3.58614398829386e-05
-5.18062313555394e-05
-3.44148011469225e-05
-2.62695447996229e-05
-1.59706537418931e-05
-1.99899908516133e-05
-8.08668045247126e-06
-3.31918871423145e-05
-1.99910927640605e-05
-2.80319856061056e-05
-2.87969271109063e-05
-2.90902465160079e-05
-4.72448267733738e-06
-2.69488475029866e-05
-1.93421136635426e-05
-2.40305569212486e-05
-1.89801164881597e-05
-3.81107862291779e-05
-3.43353245650402e-05
1.08725319905206e-06
-9.85969343599051e-06
-2.17762265799524e-05
-3.36452994494779e-05
-3.04201246148745e-05
-4.5145797708598e-06
-2.56529293726516e-05
-1.13315519940032e-05
-1.25727096025434e-05
-2.8773677477752e-05
-1.93898348114912e-05
-3.57412590314216e-06
-4.04528430035039e-05
-7.48879675831624e-06
-2.33071268660789e-05
-2.84397045155511e-05
-2.2504544792513e-05
-2.27655480504901e-05
-2.98352285215577e-05
-2.31783434286295e-05
-2.99523684736197e-05
-6.94959414001665e-06
-3.04293703799358e-05
-1.74538463716802e-05
-1.40267645956918e-05
-1.19248712360447e-05
-1.16056498900864e-05
-2.23281405731592e-05
-2.29528027225664e-05
-1.18576831454043e-05
-3.39309315970009e-05
6.65415488253356e-06
-1.39687330476609e-05
-1.96150515618669e-05
-2.56799391301865e-05
1.06356923006416e-05
-1.12421180253376e-05
-4.98623918638939e-06
-1.57318720545897e-05
-9.80194387646019e-06
-2.81653544227113e-05
-2.67826778008822e-05
-3.56731650108023e-05
-2.65676013173098e-05
-1.22353177908782e-05
-2.6093679292255e-05
-1.43888892417717e-05
-4.28855989801784e-06
-8.72216113220249e-06
-1.65355005094443e-05
-3.43860660902832e-05
-1.11755833290033e-05
1.05864873552572e-06
-1.24561767906993e-05
-3.10070015756306e-05
-1.22243350553905e-05
-3.2721302266509e-05
-2.65774956680457e-08
-2.40823077961315e-05
-1.00057770363005e-05
-7.33358587248818e-06
3.59054015765803e-06
-2.06468820753843e-05
-8.77531949101057e-06
-1.47519264032379e-05
-3.47402338108015e-05
-1.75822548264582e-05
-1.77578473997446e-06
-2.23906663740807e-05
-2.92121748224089e-05
-2.58324852834722e-05
-1.90278944755717e-05
-4.58677353026667e-05
-2.46368406546955e-05
-4.6757478510599e-05
-3.64558544252143e-05
-1.49190789810561e-05
-3.51236353445946e-05
-7.86926867327582e-06
-9.55008128240515e-06
-2.61127549783296e-05
-2.08822722826138e-05
-2.48846061322146e-05
-2.4244363557249e-05
-1.80441429271989e-05
-2.68698656179642e-05
-3.73945939361693e-06
-1.16675068656174e-05
-1.51555885261068e-05
-2.44945516472574e-05
-2.23860493797857e-05
-2.45045030384546e-05
-4.05850802720423e-05
-1.82986333801271e-05
-1.58870288955184e-05
-3.20331101371549e-05
-9.26439023711115e-06
5.77798856737211e-06
-2.70645537934166e-05
-8.71587483315786e-07
-1.42797424825177e-05
1.47032361635926e-06
-1.5609091722878e-05
-3.11176013737373e-05
-1.92940400737381e-05
-6.61600310335636e-06
-3.05195078898217e-05
3.25249750705881e-06
-5.18884665391453e-06
-3.38409683405694e-06
-3.31113990918606e-05
-3.15841101567327e-05
-3.51619961106586e-05
-2.02740418609325e-05
-4.25066839167715e-05
-3.30224143525175e-05
-2.96686773288356e-05
-7.10893411712092e-06
-3.1312578336715e-05
-6.85132759366056e-06
-1.7555431641543e-05
-2.41434039822157e-05
-1.15352304260667e-05
-1.69824639329835e-05
-1.76048210077648e-05
-3.50719799923611e-05
-3.62515851891672e-05
-1.75640191154686e-05
-2.27805959342825e-05
-5.84638810060369e-06
-1.5217628310974e-05
-1.32597943371732e-05
-2.88484883486517e-05
-1.42844128107934e-05
1.15388780702831e-05
1.5979937291108e-05
-5.42433802461286e-06
-1.37815431784305e-05
-1.65024871100366e-05
-1.47124682011661e-05
-2.5563208452926e-05
2.69532287006015e-06
-2.97852805449207e-05
-5.99770926773523e-06
-1.47788639333009e-05
-1.11667786995019e-05
-8.69902823524809e-07
-3.65473732445903e-05
3.00165392992184e-06
-2.55845369661963e-05
-3.72987004978446e-05
-3.36765513111621e-05
-1.22424000788282e-05
-1.7898002272954e-05
-1.14004169666597e-05
-5.25042115148959e-05
-3.46551811328591e-05
-1.85554507653999e-05
-2.13876984345442e-05
-1.26201634621428e-05
-1.80813180699823e-05
-2.7160176159218e-05
-4.58748455531893e-05
-3.85493705627644e-05
-2.08955534768922e-05
-2.84868086130254e-05
2.2894367247043e-05
-2.27385639113923e-05
-1.65494382465625e-05
-2.28187394556122e-05
-2.83235335386211e-05
-1.22914513666283e-05
-2.39265966308594e-05
-2.74703657961727e-05
3.71500916504678e-06
-2.88805745112661e-05
-3.19457301050933e-05
-2.49504847177585e-05
-1.30423455302883e-05
-1.87642556203656e-05
-1.26059042871552e-05
-4.91505851920517e-06
-1.67697296478811e-05
-2.56981601387707e-05
-2.45384001485306e-05
-1.88321068894327e-05
-2.16772547859347e-05
7.41209495032605e-06
-1.19792416534191e-05
-2.70040028782975e-05
-1.45923757837191e-05
-4.43277640197975e-05
-1.75153840605696e-06
-5.26637781819119e-06
-3.12960266487124e-05
-1.54508189151695e-05
-6.39529682900994e-06
-2.63366146227931e-05
-1.42124632096037e-05
-3.66517498878827e-05
-1.09437432565125e-05
-1.80273168133453e-05
-2.78376403079691e-05
-2.94502191707603e-05
-1.20019052325726e-05
-2.90207543622251e-05
-4.42565032974998e-05
-3.26556421916556e-05
-3.33252226263857e-05
-1.91222175749641e-05
-2.15642465106776e-05
-1.0515934063892e-05
-1.08371097736973e-05
-2.85949930505183e-05
-1.74619388409303e-05
-1.26006606009317e-05
-1.58067574185152e-05
-4.48288894295104e-05
-1.9367720875103e-05
-6.45765249194826e-06
-3.36748384746811e-05
-2.2998715869715e-05
-4.76813963541755e-06
-3.65454224068557e-05
-4.26314536246518e-05
-1.49738088158904e-05
-1.16701638923176e-05
2.82545620269842e-06
-2.19588774622176e-05
-1.87013953266021e-05
-3.49212498119317e-05
-2.33034236417228e-06
-1.90032345345848e-05
-3.20508526007697e-05
-8.66150242959968e-06
-1.75710102107742e-05
-2.52291472631037e-05
-2.8320097756182e-05
-2.26416172177882e-05
-4.29648216092602e-05
-2.90014889678062e-05
-9.0083716591579e-06
-9.75899100803254e-06
-3.62722577152501e-05
-2.97543265012194e-05
-1.56872173449048e-05
-2.09516159057142e-05
-2.06111487897737e-05
-3.11392247602724e-06
3.91991767204468e-06
5.13089107715223e-06
3.9151455071443e-06
4.42032448046331e-06
-1.80728703214828e-05
-3.41338483355594e-05
-2.59693256874308e-05
-5.86583036653878e-06
1.10876640410131e-05
-3.02445947244512e-05
-8.27741538134958e-06
-2.75830782181848e-05
-6.39851495830259e-06
-3.10248256456006e-05
-2.90151057084956e-05
-2.35565175839801e-05
-1.94391012949153e-05
-3.69209686922213e-05
-2.74747270592315e-05
-2.45283584456721e-05
-9.20679256274285e-06
-1.70547344034425e-05
-2.75352328005559e-05
-1.93299996105179e-05
-2.37833428342904e-05
-3.7469402687923e-05
-3.20250238101486e-05
-1.85585421839048e-05
-2.28526937724924e-05
-2.90020576572164e-05
-4.845819785149e-05
-9.31707775499088e-06
-1.80241148155057e-05
-1.54014717122689e-05
-8.78142645997296e-06
-2.83487513585975e-05
-1.96542659226562e-05
-3.04375288070885e-05
-2.28737316286447e-05
-2.58294740773489e-05
-3.00285393933537e-05
-2.39084754998684e-05
-4.4584987268902e-05
-8.00474373208487e-06
-3.25331769018986e-05
-3.16017623588843e-05
-2.66281453363428e-05
-1.66396945284295e-05
-2.02783210271176e-05
-2.68548753778551e-05
-1.02796929925707e-05
-7.89713008977585e-06
-1.57106233801634e-05
-3.80200223777582e-05
-1.51546650834837e-05
-2.70283280585726e-05
-2.3520209164471e-05
-2.8590881316882e-05
-1.59037263540288e-05
-3.98044281380287e-05
-2.06005239486845e-05
-3.23076762328373e-05
-2.7052230383529e-05
-7.4154065679899e-06
-1.50867995583489e-06
-3.91727860638401e-05
-3.36859702639621e-05
-3.25011322867692e-05
-2.58892851369118e-05
-2.60597806561148e-05
-2.09586006409255e-05
-4.61229861605629e-05
-2.33985999426797e-05
-2.83453546051447e-05
-1.50495980099361e-05
-2.56565010722271e-05
-2.23587984256038e-05
-5.3365207571392e-07
1.09766290291913e-06
-1.26666742541013e-05
-2.260753102915e-05
6.26493493458527e-06
-2.29839572470992e-05
-6.31110301973884e-06
-2.58066880303337e-05
-2.14948814315284e-05
-1.52187183968899e-05
-3.10894927710572e-05
-2.66070408606126e-05
-2.37657866814202e-05
-3.4482883883613e-05
9.41192070616536e-06
-4.67710161590312e-06
-4.05602067458802e-05
-1.76133889690095e-05
-1.98605211317539e-05
-1.67446913859791e-05
-3.30476919050435e-05
-3.11559215019996e-05
-2.40092749863129e-05
-2.40587752206139e-05
-4.8461798659941e-05
-1.81765075867952e-05
-9.95151421357917e-06
-7.52948247107217e-06
-2.0654028707192e-05
-2.73249385406641e-05
-2.22242713478624e-05
-1.30282724081108e-05
-1.74782173617062e-05
-1.90050558791118e-05
-3.50691972121799e-05
-3.47640685220441e-05
-3.28431818237901e-05
-2.33854691929605e-05
-1.95784671405284e-06
-1.69361497359427e-05
-3.12242736656237e-05
2.49659283561675e-06
-2.47905099958333e-05
7.34583105971569e-06
-5.16628841827763e-06
-6.23318974784231e-06
-2.11420571220406e-05
-1.21012591329704e-05
-3.79802332578689e-05
-1.80395057301537e-05
-1.76558430294027e-05
-1.02415869466074e-05
-2.34091018419794e-06
-2.21119578564882e-05
-4.5574572297277e-05
-3.02304002108454e-05
-3.8006173049234e-05
-1.21634685735254e-06
-2.26702160017899e-05
-4.74612152647131e-06
-4.72899760330345e-06
-3.41456455899043e-05
3.77182773691552e-06
-1.83935038132477e-05
-4.22887639646446e-05
-3.00376081678011e-05
-2.66266852367476e-05
-4.70893520069962e-05
-2.16448372015564e-05
-2.26045684888009e-05
-1.50644460859359e-05
-1.30113412705405e-05
-1.40392221802032e-05
-1.36841375970393e-05
-1.05802216325215e-05
-2.01850162607441e-05
-4.34493637514275e-05
-2.58771552205483e-05
-2.039399557039e-05
-3.38975717914295e-05
-2.52418312494198e-05
-8.35093670388976e-06
-3.09469863054285e-05
-6.55210662856488e-06
-1.66337408624233e-05
-2.85029675713289e-05
-8.24714383878838e-06
-1.50847044244365e-05
-1.54949615613917e-05
-1.81950210666352e-05
-1.12016815835841e-05
-2.40629242469099e-05
-9.78678867612678e-06
-2.62883247369792e-05
-2.02391189313307e-05
-1.86636877285989e-05
-2.12636276436957e-05
-1.64942456768553e-05
-2.76462435656696e-05
-3.69197091645441e-05
-2.91944796745294e-05
-3.83566149960471e-05
-9.84509986302929e-06
-2.94195769285321e-05
-1.8810964264724e-05
-3.00963278034909e-05
-6.23998811542672e-06
-4.70523293684915e-05
-2.5862902105069e-05
-1.13480517493339e-05
-3.12471967298506e-05
-2.0337243849195e-05
-2.22986586513045e-05
-1.93989742635733e-05
-9.92635438403588e-06
-1.40140182264121e-05
1.42866170685951e-06
-3.01761186811432e-05
-1.36322990231094e-05
-2.22159979077187e-05
-1.54660646601477e-05
-3.42158723222354e-05
-2.7453594884009e-05
-2.5744660839877e-05
-2.18152320284347e-05
-6.57072100453095e-06
-3.52491097423226e-05
-9.64986952999015e-06
-9.9004353248753e-06
-3.5714212139258e-05
-1.50988467500571e-05
-2.0136983870036e-05
-3.73237750292295e-05
-3.96197996213898e-05
-2.48294049620378e-05
-3.80748548077176e-05
-2.58649767365829e-05
-2.54984343378418e-05
-3.90655438764483e-05
8.21586887182031e-06
-1.1424498195823e-05
-1.85305964905536e-05
-2.55145604490016e-05
-2.9873422773251e-05
-1.98353437325977e-05
9.01429582358124e-06
-1.20647773293002e-05
-1.26079969464773e-05
-1.72871622321539e-05
-1.41372966179078e-05
-3.17128451346596e-05
-2.54927704003184e-05
-4.07862896145821e-05
-3.36618290627829e-05
5.23653044615398e-06
-3.0471890678852e-05
-9.08656369792538e-06
3.90650639182292e-06
-7.48238257043427e-06
1.02168154856467e-06
-3.40451018743256e-05
-4.98558911784075e-05
-1.29768994151323e-05
-3.45509962605866e-05
-2.9628298267991e-05
-2.74260077356687e-05
-4.08860234484903e-05
-3.00926385222257e-05
-2.30233378765641e-05
-3.6700765859928e-05
-2.95161660161542e-05
-1.30784741793353e-05
-1.82464980753159e-05
-1.91477107649075e-05
-2.91593045770192e-05
-2.54374518556389e-06
-7.92940860707776e-06
-1.90829583940058e-05
-1.08114364596349e-06
-2.52737901981449e-05
-3.55540058186631e-05
3.28937921439701e-06
-3.34444882034805e-05
-2.84704096876071e-05
-2.25509403542608e-05
-1.11320733325462e-05
-2.72568169038589e-05
-1.97653255715826e-05
-8.35426173576974e-06
-1.41457069196135e-05
-1.6767393011166e-05
-4.26035557633056e-05
1.60959939581715e-06
-1.69553579570252e-05
-3.38598109262176e-05
-1.92306296074427e-05
-2.23386947435664e-05
-8.77184206981373e-06
-3.03292426332146e-05
-3.85501745708921e-05
-1.28669798015783e-05
1.04309379282813e-05
-2.09944702929067e-05
-1.61331486188754e-05
-3.44939262803965e-05
-1.78538618861938e-05
1.76836951375141e-06
-2.73575019181984e-05
-9.8782918064429e-06
-1.84150827517423e-05
-2.6919420670167e-05
9.22444388750963e-06
-3.60488640069252e-05
-9.53297255284831e-06
-4.88271145721789e-05
-1.94400943271057e-05
-2.91099533042411e-05
-1.96418504309136e-05
-3.59667257756776e-05
-1.03034052400967e-05
-1.06579984436075e-05
-1.77515983708055e-05
-2.39364499404518e-05
-2.46123967856066e-05
-3.27569057378693e-05
-2.43469705233908e-05
-1.59305765896489e-05
5.18262634956957e-06
-1.28781987173044e-05
-3.95980250384996e-05
-1.57713506898102e-05
-1.55913938347457e-05
-2.12229323327425e-05
-3.61704360231903e-05
-3.53896334097502e-05
-2.15304517515249e-05
-2.83763669052185e-05
-1.24941957752255e-05
-1.44027033042331e-05
-2.70503592242326e-06
-2.00679226675684e-05
-2.21624574852096e-05
-2.01241542460247e-05
2.54345957728447e-06
-6.28871783339618e-06
-3.24182219536048e-06
-1.30657877023294e-05
-1.75933785758717e-05
-2.55919453994938e-05
-2.01638152829901e-05
-5.07019688365248e-05
-4.08033651307323e-07
-3.00534496281718e-05
-1.97308063075507e-05
-1.77561632729094e-05
-3.35568012421473e-05
-2.59020050119821e-05
-2.74390226016684e-05
-2.55802563089204e-05
-4.9623390288355e-05
-1.22787188499933e-05
-1.1089904528091e-06
-8.82281000304652e-06
-7.73233733619847e-06
-4.32560226751967e-06
-1.79826482419433e-05
-2.48352402438855e-05
-1.34851552499982e-05
-2.06437756373516e-05
-1.98706129349768e-05
5.5665261208321e-06
-9.7237231831256e-06
-8.31324928322673e-06
-1.29902922980983e-06
-1.96796145137061e-06
-3.44062466492407e-05
-1.07344816837873e-05
1.44782945252322e-05
-4.39813026297066e-05
-1.83882988251607e-05
-2.38689074555257e-05
-4.04596571458858e-05
-2.13429036424134e-05
-1.73932387438888e-05
-2.08704898249994e-05
-2.64432917616065e-05
-2.42082634646746e-05
-2.40808169464703e-05
-1.94942908495702e-05
-1.14870414770418e-05
-1.47422857322501e-05
-2.59163052424042e-05
-2.47098606592624e-05
-1.69217382862398e-05
-1.87121441418695e-05
-4.15566257736967e-05
-3.90182824905225e-05
-8.05754797268173e-06
-3.17698613312628e-05
-1.60729958701305e-05
-1.8033697835813e-05
-4.92590964311986e-05
-2.37882221822689e-05
-2.8496621506232e-05
-7.21809362383332e-06
-1.7844769851465e-05
-2.70913244540231e-07
-2.54368891094813e-05
-2.00824027819971e-05
-1.83132113475231e-05
-1.70187021615589e-05
-3.5635762972207e-05
-4.71294072294363e-05
-1.13911220898822e-05
-1.8836436231954e-05
-1.62835386758624e-05
-2.40199997208109e-05
-1.45504899062655e-05
7.73005182028347e-06
-1.27769347234086e-05
-3.21969734484767e-05
-1.28900872233221e-05
-9.48240933779001e-06
8.3039831281959e-07
-7.0999758652728e-06
-2.27307475390377e-05
-1.56933627320517e-05
-1.67838196511457e-05
-2.98005328040337e-05
-1.01590053307923e-05
-3.31594916918611e-05
-3.05365285463712e-05
-3.49229918780807e-05
-1.19065589952312e-05
-4.13857334463649e-05
-3.77970881950193e-06
-1.36504148099684e-05
-2.61178117700465e-05
-2.66091235352779e-05
-2.97622977258274e-05
-2.42277324005009e-05
-3.95124255557601e-05
-4.89428830261186e-06
-2.11755891774136e-05
-1.38088880067496e-05
-3.62598525978003e-05
-1.83513160184853e-05
-3.95457283550994e-05
-3.19773396332759e-05
-1.45185299115185e-05
5.12817908087833e-06
-2.67777485743516e-05
-2.91868265544377e-05
5.25530572165485e-06
-1.78572675279979e-05
-4.56129445184504e-05
-1.43783804128201e-05
-3.01967477194239e-05
-3.69941873909867e-05
-6.85806134408147e-06
-1.34156323817828e-05
-2.63011082736259e-05
-1.26259872650621e-05
-9.53986110089945e-06
-5.0331263243203e-05
-2.36790419205552e-05
-1.45100292199251e-05
-1.9251201215839e-05
-1.14602660723581e-05
-2.89015684461745e-05
-3.27995335747689e-06
-2.18000574085412e-05
-2.08581875934523e-05
-3.81188470481447e-06
-3.17733520942776e-05
-4.87063294009566e-06
-1.0644709055992e-05
-3.91744835970897e-05
-4.3823794130411e-05
-1.35919604147758e-05
-1.29292977126807e-05
-1.31281405246818e-05
-2.38245561926319e-05
-2.52202927148181e-05
-3.11365468187138e-05
7.43772974087965e-06
-1.76287010010857e-05
-6.07945899107531e-06
-2.02728523731048e-05
-2.97438655604413e-05
-2.73868269407277e-05
-2.66125815411682e-05
-2.40057423151136e-05
3.08055152599968e-06
-4.36252409499066e-05
-2.57037280640299e-05
-3.3235404191634e-05
-1.80479901564927e-05
-1.64318736657423e-05
-3.25134996798616e-05
-3.39195954884719e-05
-9.69109273401094e-06
-2.37249632470807e-05
-2.55521364616133e-05
-1.51227648348717e-05
-1.95106216846031e-06
-1.83709886455414e-05
-2.01439867863656e-05
-1.21656913865896e-05
-1.03221620458609e-05
-1.93887191087575e-05
-2.93989279678863e-05
2.21672505777129e-06
3.3831464931672e-06
-1.90599751656327e-05
-3.8605337404274e-05
-7.03513102250452e-06
-6.90454651667306e-06
-2.06105530942811e-05
-2.53040826213879e-05
-2.36483821929374e-05
-1.25381056386292e-05
5.07130665869245e-07
3.13860807289726e-06
-2.26107344174919e-05
-2.43072563030236e-05
-2.78373486299641e-05
-1.43681955286767e-05
-1.61387896501944e-05
-1.65968630404939e-05
-2.42418435268708e-05
1.67494102078003e-05
-5.89229485507254e-06
-1.858425618393e-05
-9.53670762848963e-06
-3.66213410552261e-05
-2.53919629351842e-05
-1.66145728887491e-05
-2.11135338090944e-05
-1.940561408409e-05
-6.51025197204454e-06
-2.13912711859294e-05
-2.4734824314256e-05
-1.84738154161516e-05
-1.2171577950916e-05
-5.15091445552452e-05
-2.83140462154016e-05
-1.97928590348554e-05
-6.98702609198195e-06
-9.78865421804445e-06
-3.93003883571437e-05
-2.04126309199367e-05
-3.96275073457616e-05
-2.7473480540863e-05
-7.69636956527521e-06
-6.32511614326385e-06
-1.97416779198027e-05
-1.38196254829938e-05
-3.08142558686733e-05
-2.82320632088985e-06
-1.79960643174081e-05
-3.31500287476181e-05
-4.33697300091125e-05
-3.20112558231608e-05
-3.79346439798823e-06
-2.64784197148191e-05
-2.77254209775039e-05
-2.10553412558647e-05
-1.95202841901217e-05
-1.23190404246633e-05
-4.61744769652818e-05
-2.5228160036934e-05
-2.48222167417024e-05
-2.9456220013542e-05
-1.63991649213979e-05
-2.68455549886551e-05
-1.00895801474467e-05
-1.58637687067104e-05
-2.42830529513767e-05
-2.9534129532629e-05
-5.61397375828462e-05
-1.4189220604813e-05
-1.34350855968569e-05
-2.32576386642843e-05
-2.49090810178113e-05
-1.37745040531961e-05
-1.65237042508475e-05
-2.67043228061462e-05
-4.70888932166264e-05
-1.76935961526726e-05
-1.49226111881535e-05
-4.20542142302586e-05
-1.4757410644587e-05
-3.62729193353165e-05
-2.80793157916788e-05
-4.15946008321163e-06
-1.52264276254806e-05
-1.62650615597537e-05
-2.13792306871809e-05
-2.43076345309155e-05
-1.2436510109385e-05
-1.05106419742131e-05
-3.25920042203078e-05
-2.04238870997262e-05
-2.00165588124339e-05
-2.01239981896905e-05
-5.11227871573307e-06
-1.47394682926271e-05
-1.13688190770463e-05
-8.55897929575135e-06
-2.85256548867429e-05
-3.09151801286427e-05
-3.5096204353635e-06
-2.25009157857728e-05
-2.40448361560998e-05
-3.16532997104921e-05
-2.96134391167681e-05
-2.15613157597707e-05
-1.55467189975417e-05
-2.78111877793221e-05
-2.17257460929572e-05
-3.78284025609764e-05
-1.3643233271343e-05
-8.64205274166721e-06
-3.70443792429749e-05
-8.44622988307733e-06
-1.48251430530907e-05
-2.82684023963251e-05
-2.49714327533245e-05
-4.44002306210701e-06
-1.85370759831751e-05
-9.38743841201924e-06
-1.98887926995746e-05
-1.50898134696476e-05
-2.82285952878165e-05
-2.19431067581378e-05
-4.7564702446602e-05
-3.00955449680337e-05
-4.43351340771566e-05
-3.56010864891346e-05
-2.79888740726268e-05
-4.0882449019958e-05
-2.60909500738867e-05
-1.39527716920914e-05
-1.61505531439789e-05
-2.19360945089828e-05
-2.29206187725713e-05
-2.62648250227609e-06
-2.93048817983585e-05
-2.1862422417035e-05
-3.50194806898534e-05
-2.41965185243349e-05
-1.73832380254296e-05
-8.14484599969249e-07
-2.39713836256567e-05
-1.76169451558755e-05
-8.37965676833137e-06
-2.04814842516003e-05
1.71266955818441e-05
-2.62014815265661e-05
-8.29661705145116e-06
-2.14209913539404e-05
-3.20995886242461e-05
-2.3249703107248e-05
-9.47030287497661e-06
-3.66945359550582e-05
-2.4451451821739e-05
-3.05742175599584e-05
-2.0914726554608e-05
-4.95365096277323e-06
-2.45988169625768e-05
3.52910781467657e-06
-3.1647888154536e-05
-1.42656019231321e-05
1.62211813891256e-06
-5.57499193650814e-06
-1.0825190885483e-05
-1.89996470550302e-05
-7.24902539017568e-06
-3.75235739835587e-05
-1.39595603217099e-05
-3.30066405650899e-05
-2.9494861626624e-05
-2.44778222937055e-05
-1.59837353637068e-05
-1.51435714107378e-05
1.2068843067977e-05
-2.44302620753859e-05
-3.09170810791576e-05
-2.43727961317177e-05
-1.50674441235958e-05
-1.06390200652916e-05
-3.00902006962863e-05
-1.10065464110227e-05
-2.35137628176561e-06
-7.80874118584937e-06
3.95988743606989e-06
-1.54814396223098e-05
-3.07172469176185e-05
-2.55844676881355e-05
-3.37461543701806e-05
1.09466079928287e-05
-1.85901866504285e-05
-2.54117160464856e-05
-2.06352926016143e-05
-2.60980649077762e-05
-1.49944763545512e-05
-1.99812771014692e-05
-3.64509557057862e-05
-2.51840219782387e-05
-1.3306507030678e-05
-4.45460212612338e-05
-2.08972367731202e-05
-4.82514509149946e-05
-2.80976351449628e-05
-3.30827387832607e-05
-3.75961848084772e-05
-4.45416868786316e-05
-3.62522422364243e-05
-2.9850919166383e-05
-1.47585255580336e-05
-1.58265873828114e-05
-4.3712977366105e-05
-4.41488535808422e-05
-2.03607146206231e-05
-1.34184812501744e-05
-2.59974028790282e-05
-3.16660688789209e-05
-2.53893242642585e-05
-3.87343244123663e-05
-3.61952412520267e-05
-5.5391291827688e-06
-4.44167350989564e-05
-9.36344730090028e-06
-3.07034993550824e-06
-3.54434259964166e-05
-3.67048973060741e-05
-2.35578270940515e-05
-2.82560958689496e-05
-8.3818932713037e-06
-7.6815050665901e-06
-8.29670809036276e-06
-1.02367447338077e-05
-1.16691871514446e-05
-3.19940156368713e-05
-8.06127043710064e-06
-2.30096916966878e-05
-3.26253220373292e-05
-2.36671263591032e-05
-2.24929589255705e-05
-2.85108344416732e-05
-1.70195879706219e-05
-3.84572054537622e-05
-3.25929458411223e-06
-2.90072825317179e-05
-2.82881253482518e-05
-3.86502535859905e-05
-2.51407748800307e-05
-1.55446273715452e-05
-2.08416569835177e-05
-6.96726849223149e-06
-2.7906762688904e-05
1.08488560704677e-07
-1.27280815504142e-05
-2.55358314024949e-05
-9.5684109722254e-06
-1.74016661386643e-05
-2.6840017114903e-05
-1.7035992275007e-05
-3.03242032482751e-05
-1.01152611974268e-05
-1.69849171550844e-05
-4.80193587536413e-05
-6.67595284713462e-06
-7.21453888827435e-07
1.54353966932821e-06
7.05305705907105e-06
-1.32809874106575e-05
-1.24638967495793e-05
-3.21288806943522e-05
-2.794795818021e-05
-2.82849632914866e-05
2.80575119469867e-07
-1.77843503483463e-05
-1.18535188162145e-05
4.58282628886369e-06
-1.56824812560633e-05
-3.5419261730282e-05
-8.6763724437578e-06
-3.76780024307945e-05
-2.87822275161257e-05
-1.34344601741229e-05
-4.09343994350188e-05
-2.49935675559249e-05
-2.72900685979788e-05
-3.61088638970703e-05
7.47374521825964e-06
-2.12605733807903e-05
-2.43164354792108e-05
-1.8315401494872e-06
-2.16272426403445e-05
-1.67426866498563e-05
-1.57117937226693e-05
-3.6661241080147e-05
-8.20082641782786e-06
-2.04893411597666e-05
-2.17654811536589e-05
-2.38953093290535e-05
-2.89419740350576e-05
-4.44992204679885e-05
-2.64172637466241e-05
-8.93449013782902e-06
-5.49602738771098e-05
-3.45655901535654e-05
-2.08211550660198e-05
-2.06228868337214e-05
-3.84392891210782e-05
-1.74796238251562e-05
-2.31026784812309e-05
-5.98656642598631e-06
-3.31448474045065e-05
5.83853915824075e-06
-2.11049003805971e-05
-2.63188459987954e-05
-3.15277070582704e-05
-3.12118170501773e-05
-2.74093085230511e-05
-2.76230324254402e-05
-4.04382334437641e-05
-2.02055519424221e-05
-2.27473053568198e-05
-1.7910563083786e-05
-2.44232554820414e-05
3.07644684163047e-06
-2.40575853896592e-05
-2.3105807738343e-05
-1.29573234509486e-05
-2.68223251189355e-05
-3.32811681096573e-05
-1.79930033336192e-05
-3.10732820819759e-05
-4.12405414779481e-06
-2.52492445803214e-05
-2.43829220385659e-05
-1.65924479261875e-05
-1.19835104207659e-05
-1.2963608108011e-05
-9.01235980373627e-06
-2.42862598535866e-05
-2.04616356524486e-05
-4.92420018375514e-06
-2.93454894235316e-05
-1.82407704217568e-05
9.49832811571389e-06
-1.64908280644377e-05
-3.30468916096031e-05
-3.71365491964282e-06
-4.01724675839575e-05
-1.88052563754603e-05
-5.00370532735284e-06
-1.22708613006064e-05
-6.0217218110994e-06
-2.57562085785623e-05
-1.35394412425964e-05
-2.38488657148504e-05
-1.95391197887661e-05
-2.79739167783708e-05
-2.01628236729989e-05
1.21888778949642e-05
-3.44702321586046e-05
-4.05729731499992e-05
-1.15717246353286e-05
-2.29661750118882e-05
-1.00866144124049e-05
-2.70041157902625e-05
-2.27283014782557e-05
-4.15913024083223e-05
-1.90363522956292e-05
-1.61482252911875e-05
-1.29864440962549e-05
-2.22861064172553e-05
-3.84051239034542e-05
-2.63845275248578e-05
-1.32696676119307e-05
-8.18947631682423e-06
-1.44413981994485e-05
-4.45651817862083e-06
-1.30738698116478e-05
-2.10876867605088e-05
-2.64609315941495e-05
-5.55070789178205e-06
9.92569516041834e-06
-1.07079325152928e-05
-1.2023221277248e-05
-4.50888295637902e-05
-2.9028305940619e-05
-1.87604974779251e-06
-2.28709416121867e-05
-1.58075758297358e-05
-1.73093747021344e-05
-2.08105156307776e-05
-9.4759024498443e-06
-2.73664706322906e-05
-1.67545620000284e-05
-7.68010775685092e-06
-1.78721410454772e-05
-1.51232115577991e-05
-2.88226408185384e-05
-2.47697872637993e-05
-1.56158530731017e-05
-3.66481409008863e-05
-1.52571125074005e-06
-8.6788669623506e-06
-8.83115653442132e-06
-1.68607875463753e-05
-5.20564871464385e-06
-2.70700515587409e-05
-3.75396675253553e-05
-4.14828468765686e-05
-1.13805082725076e-05
-1.30360740773304e-05
-3.13083939896464e-05
-2.93975995844919e-05
-4.24007179360975e-05
-2.00765750293543e-05
-1.99511884179963e-05
8.32170139011759e-06
-1.01377163017971e-05
-2.8910131121356e-05
-1.6742550203467e-05
-2.16792183261307e-05
-2.02804461796069e-05
-1.94032608828319e-05
-2.19027135983813e-05
-1.9148774087757e-05
-3.04889342934612e-05
-1.36477791622021e-05
-2.31889718007537e-05
-2.95746130553387e-05
3.37477933666819e-06
-2.264629814926e-05
-2.76931368470656e-05
-4.23149179853682e-06
-3.06346845368027e-05
-1.91157267505638e-05
-3.94857057632058e-05
-2.89055546747132e-05
-3.22008342707211e-05
-2.89930649190909e-05
-4.29653978645348e-05
-3.44597878954765e-05
-2.43979840586883e-05
-3.08995737577395e-05
-1.7182200071973e-05
-4.88792457124275e-05
-3.73242554074604e-05
-8.45447611887516e-06
-2.54446271823294e-05
1.43027836164828e-06
-2.66732372684617e-05
-1.34724220613342e-05
-2.97496863598628e-05
-2.86466917640557e-05
-2.17275018121546e-05
-4.00656180488125e-06
-1.32591218162476e-05
-3.49205165553198e-05
-1.26644745876598e-05
-5.54810927750403e-06
-1.37470968349265e-05
-1.57964409659395e-05
-2.48474945740124e-05
-3.53485164273393e-05
-4.15462020884927e-05
-1.89325333808519e-05
-2.71719805820474e-05
-4.55510608172224e-05
-8.17161611680802e-06
-2.12314294135726e-05
-1.2956847091569e-05
-2.36426959325206e-05
-3.50217711775778e-05
-1.79711222650458e-05
-8.07578429456529e-06
-4.17230101905521e-06
-4.51814540022946e-05
-2.4762874088075e-05
-2.54539995676383e-05
-3.26741354656503e-05
-3.04028235799739e-05
-2.94405967831059e-05
-3.12015036318284e-05
7.02285476718461e-06
-3.31828478379288e-05
-1.79148168088752e-06
-2.01792763633366e-05
-3.90329267705876e-05
-1.62175794794823e-05
-3.02691441183337e-05
-2.46493852487379e-05
-5.28293721566945e-06
-1.58134472165811e-05
-2.56504843499472e-05
-8.54177503894069e-06
-4.30088560188805e-06
4.5399764239239e-06
-1.04681696643325e-05
-4.95477793145735e-06
-1.58477590983864e-05
-1.50324538982069e-05
-3.60745733396787e-05
-2.92415220660187e-05
-2.22846202683937e-05
-1.52101494618729e-05
-3.45744034810381e-05
-4.53790931206095e-05
-3.19525309352634e-05
-4.25662873130765e-05
-1.03485073352815e-05
-3.69493944699826e-05
-1.00273198000437e-05
-4.64769012693784e-06
-3.06872423258221e-05
-3.5386633405355e-05
-2.47309003042038e-05
-2.94922551240653e-05
-3.61366772061773e-05
-2.51589384038967e-05
5.23713729712991e-08
-3.31334472997987e-05
-2.8011797006449e-05
-2.34589919358664e-05
-2.34386284982848e-05
-3.03960568418972e-05
-9.81204791529721e-06
-3.83832252114211e-05
-2.35747848719285e-05
-1.78116088247166e-05
-2.48616203501144e-05
-3.34565873896443e-06
1.54204537119961e-05
-2.23109395547418e-05
-3.68953897722322e-05
-2.84013526453394e-05
-2.32844070629211e-05
-2.91522535131533e-05
-1.82744939045561e-05
-2.62491520450726e-05
-3.5130692934712e-05
-3.48778999915157e-05
-1.83346320519613e-05
1.06646918085793e-06
-1.3600843941622e-05
-2.32122425057619e-05
-2.29405775891437e-05
-2.46919901392218e-05
-1.62615072191357e-05
-4.14341549442982e-05
-5.63913996366984e-05
-1.61770222693279e-05
-2.05304832886807e-05
-3.47569150830911e-05
-2.57090088858972e-05
-1.54059288710822e-05
-2.06337518806495e-05
-8.05376829850817e-06
-2.10132825810585e-05
-2.21640839562968e-05
-7.96875462212286e-06
-2.9189551458726e-06
-1.26361789206418e-05
2.81742746925087e-06
-2.13743725936852e-05
-1.13794544009054e-05
-1.66386363859389e-05
1.45635291504114e-06
-6.80915733308708e-06
-2.22568919735174e-05
-1.41863894931234e-05
-1.78733315260768e-05
-2.40230061070803e-05
-2.62721123342618e-05
-2.61062928272261e-05
-4.12352866167532e-05
-3.83855055055262e-05
-4.92199683413663e-06
-4.33419192062509e-05
-1.44730000776441e-05
-1.38923227168026e-05
-2.67409103056411e-05
-1.87762388600695e-05
-1.79976230913291e-05
-3.435157604279e-05
-4.47968932408861e-05
-1.93028381714945e-05
-4.33231601713727e-05
-1.91516381268552e-05
-2.97565331610805e-05
5.90341054610144e-07
5.63697119544469e-06
-2.15622712644073e-05
-1.56375272364085e-05
-2.30653968031248e-05
-1.10888012862947e-05
-1.93555030247632e-05
-3.15871624349447e-05
-8.32039685353927e-06
-1.9683737314699e-05
-2.73188677291624e-05
-1.58467558011521e-05
-2.35007213969047e-05
-2.22168695073004e-05
-3.1036732571447e-05
-2.22686131537484e-05
-3.16069913250017e-05
-1.28987212773172e-05
-1.78143821858994e-05
-4.38759096779713e-06
-1.42601439966779e-05
-1.91059558952817e-05
-3.59679815961493e-05
-2.68179383152383e-05
-1.63580560549482e-05
-5.11555540253576e-05
-7.68299662463726e-06
4.77123419415742e-06
-4.70657316708296e-05
-1.4695563812678e-05
-2.54586570717111e-05
-3.35085642568049e-05
-2.68799806908369e-05
-4.24475566786782e-05
-2.68724128234382e-05
-1.01193318239817e-05
-2.00764303996651e-05
-2.22999789842305e-05
-3.75801726826693e-05
-1.90913172562604e-05
-1.55529640321552e-06
-4.36220231486848e-06
-2.47995390497141e-05
-2.42553602062558e-05
-2.03202623038184e-05
-2.94395517378877e-05
-2.07411601709642e-05
-1.43851513085318e-05
-3.03714938317461e-05
-1.36017717926684e-05
-1.41097527741614e-05
-7.71958566992491e-06
-1.66631353589424e-05
-1.1553382815194e-05
-1.98841891046741e-05
5.08631616153573e-06
-2.24011415196224e-05
-1.83974466120997e-05
4.27487437890935e-06
-2.96960859727711e-05
-3.37920186607978e-05
-2.52005223105602e-05
-4.67118208965108e-05
-2.75034780441676e-05
-3.75030195335268e-05
-1.31542789487694e-05
-1.53392252839137e-05
-1.00329099655213e-05
-3.74100093519214e-05
-1.10695354350189e-05
-1.87347178736403e-05
-5.77941285718144e-06
-2.24650222826441e-05
-7.75864711019956e-06
-4.72195782151515e-05
-3.2227629394389e-05
-2.85465624638889e-05
-2.05057689543958e-05
-2.40272940749833e-05
-2.33538559820464e-05
-3.47861159651482e-05
-1.49138337451264e-05
-1.64168893836539e-05
-1.71494545609151e-05
2.83531645296397e-06
-3.75280394758969e-05
-8.51828102372847e-06
-1.45553635199463e-05
-4.57843957793571e-05
-2.28292617838497e-05
-9.41726498470401e-06
-1.39856199145183e-05
-1.25103240556072e-05
-2.36356610424468e-06
-8.21123893661812e-06
-2.8079825281777e-05
-2.14557974913635e-05
-1.60861691790531e-05
-2.34962912141214e-05
-1.40048347894065e-05
-2.26501116777053e-05
-3.0177490441119e-05
-3.11075140114473e-05
-2.4306023721323e-05
-3.31317642974935e-05
-3.55815277322958e-05
-8.69494799073902e-06
-4.39593410075729e-05
1.54129298815608e-05
-2.42524321818149e-05
-1.07460008291663e-05
-2.32967217249927e-05
-2.24159969710477e-05
-2.63434730872779e-05
-2.99481192904311e-05
-1.20474930279437e-05
-2.17035528166996e-05
-1.91842674298624e-05
-8.08477785198205e-06
-1.94132164496876e-05
-3.41501943552494e-05
-2.16172577617543e-05
-2.57821654152002e-05
-2.71650326682401e-06
-4.11005005258443e-05
-2.03196996387118e-05
-1.72611766172215e-05
-3.51246976423865e-05
-5.71360032444097e-06
-3.48930429817861e-05
-2.98612453215381e-05
-3.97465778658207e-06
-3.54303943756364e-05
-4.53254831782627e-05
-9.19582231605955e-06
-2.0214560987522e-05
-1.86279195030473e-05
-1.45164262385826e-05
-2.20238899595914e-05
-1.82417264329357e-05
-1.21145978094136e-05
-3.71802885001172e-05
1.20174427161536e-05
-2.51671291126971e-05
-1.99234012810677e-05
4.01117195854433e-07
-3.59608653008262e-05
-9.02533114903953e-06
-1.89370424247596e-05
-3.95193397408601e-05
1.19493623160738e-05
-9.81683066859641e-06
-1.43373892600192e-05
-8.50860464469875e-06
-2.34807765148748e-05
-1.24915590036751e-05
-3.37432469186504e-05
-7.52176700695927e-07
4.01149391339401e-06
-1.61495460463126e-05
-3.94136392953873e-05
-4.13306331604217e-05
-2.25555187056951e-05
-2.41476734787013e-05
-1.92147628178227e-05
-2.93541437379288e-05
-8.90611078157657e-06
-3.63171978845529e-05
-2.39637861959208e-05
-2.27871844134407e-05
-2.61432248462888e-05
-1.52765817899102e-05
-1.05914573762036e-05
-5.85670110532981e-06
-3.88305022109386e-05
-1.57123631529467e-05
-1.50934761250617e-05
-2.81705253100261e-05
8.369415665847e-06
-3.69441887437475e-05
-3.57653574340248e-05
-1.2616005933444e-05
-2.02219770587459e-05
-3.7126686801048e-05
-1.99334601206411e-05
-2.2283474365209e-05
-2.11454416438726e-05
-5.65189160367797e-05
-3.31162365059494e-05
-2.80138491593522e-05
-1.49801613816848e-05
-2.25382135084716e-05
-3.75438419584661e-05
-4.75133214747509e-06
-1.03175924277505e-06
-1.00862117305969e-05
-2.82892802764846e-05
-1.78459970013994e-05
-5.4234857327729e-06
6.09522534107059e-06
-1.45335997849876e-05
-2.19275558463509e-05
-2.78016571816785e-05
-3.02141760689875e-06
-8.03087386999109e-06
-3.55839878633335e-05
-2.12919860906874e-05
-7.35891295775192e-06
-2.05785696517035e-05
-2.34668068296241e-05
-2.1675019056696e-05
-1.71591271079269e-05
-1.09494027505632e-05
-1.51304007050735e-05
-3.48898501619648e-05
-2.82767589367117e-05
-1.81967521377933e-05
-2.10764926854241e-05
-6.63065239395879e-06
-1.727549742676e-05
-3.74717530594971e-05
-2.84884716792068e-05
-1.57882203316774e-05
-2.05239868188506e-05
-2.84842963492859e-05
-2.27300913531754e-05
-2.21466297582761e-05
-2.08835615119222e-05
-2.27027825179485e-05
-1.19465080940303e-05
-5.55553026390967e-06
-2.4041298153036e-05
-5.84139635627436e-06
-2.54142031486285e-05
-1.94952909530372e-05
-3.67032504796881e-05
-1.25523415188749e-05
-4.80882753129634e-05
-4.16106777824006e-05
-6.86469715855643e-06
-1.65318572178933e-05
-1.01894890984486e-06
-1.09207305169904e-05
8.08107459130397e-06
-6.00609878005765e-06
-3.10591518458941e-05
-2.62898947274495e-05
-1.28375250939281e-05
-1.1087562646397e-05
-1.87000975672965e-05
-2.48157978247019e-05
-5.97430558610182e-06
-4.1197797600654e-05
-2.48494242322008e-05
-1.29686983376142e-05
-3.83949234776929e-05
-3.31767919596457e-05
-1.09201058487072e-05
-2.19875297263473e-05
-3.05740355500135e-05
-2.09085747080515e-05
-2.94744845095519e-05
-9.57571396354217e-06
-4.38191469106753e-06
-1.32732761895293e-05
-1.17808382344007e-05
-2.45983888679657e-05
-2.65523531181446e-05
-2.20030098803643e-05
-1.87411937073044e-05
-2.99527576109743e-05
-1.07224407828635e-05
-1.67707251763539e-05
-1.9196133981707e-05
-2.72513027239142e-05
-1.45256111678626e-05
-2.11047938077127e-05
-3.35109774208793e-06
-1.58459810484029e-05
-2.67635367667016e-05
-1.90208464743566e-05
-2.53991277440187e-05
-1.456310399033e-05
-1.13591066234779e-05
-2.46433597703279e-05
-1.74656931087408e-05
-1.50248742133241e-05
-1.3414272083444e-05
-1.64625912415383e-05
-5.45275774534133e-06
-1.80312690801531e-05
-3.43234051760728e-06
-4.40864198821176e-06
7.78468661772024e-07
-2.09203810369e-05
-3.86815232848484e-05
-1.22615279657316e-05
-4.690102993879e-06
-2.33013156596309e-05
-2.52248817172684e-05
-1.98721067660279e-05
-3.33796267812879e-05
-9.872914875978e-06
-2.3275533714372e-06
-6.49166621628601e-06
-4.81624115918693e-05
-8.86161810927999e-06
-1.11132583431258e-05
-2.46335487457225e-05
-2.74065813982633e-05
6.46266873110848e-06
-1.07698121043646e-05
-9.03224780295668e-06
-3.03079755580407e-05
-6.67145886045116e-06
-1.06600402429462e-05
-2.28579046198196e-05
-3.23298391815512e-05
-1.85550071652852e-05
-2.51529203026605e-05
-1.88743533170414e-05
-2.30506415226285e-05
-3.83241248861044e-05
-2.98370836452074e-05
-1.45540297156401e-05
-3.45564942918426e-05
-2.97981103303233e-05
-4.85996421608645e-05
-1.56844062819055e-05
-1.91242864603161e-05
-2.32258781784803e-05
-2.08926381247919e-05
-1.24578680644635e-05
-2.10820309777172e-05
-1.65100748653412e-05
-3.871720339697e-05
-9.44581608813466e-06
-2.79977721630335e-05
-1.78793447358556e-05
-3.14396129034551e-05
-8.23706220088456e-06
-1.2577122874351e-05
-4.24603182439494e-05
-2.48809507223607e-05
-3.83556876830739e-05
-1.47616415975809e-05
-3.72791041242118e-05
-3.0008608807282e-05
-2.71073412198587e-05
-1.30120856654521e-05
-3.6850459855101e-05
-1.03413911406003e-06
-1.80255435399805e-05
-2.44248266992996e-05
-1.46816617229941e-05
-3.68040673513103e-05
-1.87112355879147e-06
4.50733408209305e-06
-1.76649112164465e-05
-4.47752037764165e-05
-1.96587771764698e-05
-2.90439977809842e-05
-2.64321672536633e-05
7.91072470796727e-06
-2.30837344256405e-05
-1.94379507887108e-05
-1.73969734185883e-05
-2.53924992798085e-05
-2.24788473308327e-05
-2.68405033823494e-05
-1.88201991743371e-05
-2.56752426939123e-05
-1.04179222543407e-06
-1.27554521738311e-05
-2.73714997747104e-05
-3.15811053242144e-05
-5.51739439677822e-06
-1.93376614778279e-05
-2.35235541228672e-05
-9.86424984457817e-06
-1.39511992282965e-05
-2.22982211081094e-05
-1.6437753899956e-05
-1.54957617458606e-05
-1.48541903208624e-05
-2.78313878410637e-05
1.05241304557643e-05
-2.43011040691167e-05
-1.46349916679883e-05
-8.6945032197529e-06
-3.60009687673758e-05
-2.72691301149185e-05
-2.14688524414089e-05
7.13064263999368e-06
-1.83131233358119e-05
-8.25712159697511e-06
3.42320748501751e-07
-2.55625291061644e-05
-1.27308386903259e-05
-2.65652329916329e-05
-2.75744317773737e-05
-1.20817031577652e-05
-2.40137499756335e-05
-2.00063598792746e-05
-2.18246718878298e-05
-2.50410922709099e-05
-8.16307008460125e-06
-1.26653792145081e-05
-4.00029293975587e-05
-1.67232054270745e-05
-3.59310129947908e-05
-2.35657017375543e-05
-2.40945095997006e-05
-3.32364879389979e-05
-7.97936550299049e-06
-1.721106587206e-05
7.90104503209965e-06
-3.39982958968432e-05
-1.53301812434048e-05
-2.06026075000533e-05
-2.94931474163694e-05
-3.22543401611894e-05
-2.83986036379397e-05
-2.60022801744159e-05
-3.82499145650956e-05
-3.27893963019114e-05
-2.606588446641e-05
-4.10128251516564e-05
-1.67954405755102e-05
-2.91146176316506e-05
-6.89972820435882e-06
-3.08040248247049e-05
-3.39088839855903e-05
-2.54108377444959e-05
-2.7197203228318e-05
-3.38833701775885e-05
-3.58463143673315e-05
-1.91689930707877e-05
-2.40327041212088e-05
-1.41877262489769e-05
-2.80867708391631e-05
-3.48399957041085e-05
-3.18697751105282e-05
-1.14316792301661e-05
-3.38782887578109e-05
-3.59507867707073e-05
-1.58605667057572e-05
-1.77973165854576e-06
-2.94901111343943e-05
-2.96666400613467e-05
-4.42608211386542e-05
-3.61951823936018e-05
-2.90249176493319e-05
-2.63479670197362e-05
-2.4401855987211e-05
-2.2284701397839e-05
9.09793013580692e-06
-1.39449477656611e-05
-2.7996066830246e-05
-2.04480936248233e-05
-2.34245604337728e-05
-3.90805306235544e-05
-3.12800858714779e-05
-1.92502272325485e-05
-1.43935960466033e-05
-1.2557383544515e-05
2.01304935286432e-06
-2.60916412630455e-06
-3.07914779681079e-07
-3.38239238775684e-05
-2.44610218130747e-05
-2.18628908966623e-05
-1.00916402774302e-05
-1.48942931801993e-05
-2.6847427157951e-05
-1.08985310929279e-05
1.21674045607053e-05
-3.28288596863447e-05
-3.41049295203884e-05
-4.90999460957853e-06
-1.76387265307413e-05
-4.50626011672957e-05
-3.27337698453726e-05
-2.84461645739959e-05
-2.42468029456773e-06
-2.14961141886149e-05
-2.18047980645189e-05
-3.61041858514425e-05
-3.84012896973535e-05
-1.71300682154187e-05
-5.80287384942924e-06
-1.68535158681365e-05
-3.96990364370213e-05
-3.09008417977408e-05
-1.58080953477746e-05
-3.66928082366852e-05
-4.00887810625627e-05
-3.96750227434113e-05
-2.513900387672e-05
-2.58920512325114e-05
-2.26191500333663e-05
-1.82149152423092e-05
-4.15491050127285e-06
-1.15904475539357e-05
-2.16091747126459e-05
-2.6800484159946e-05
-4.19917887151793e-05
-1.77586557739376e-05
-6.21089481729474e-05
-3.18241451509001e-05
-1.89511652503027e-05
-8.52252797460207e-06
-1.71211026112622e-05
-1.32643753466405e-05
-3.9428478479762e-05
-1.27935563490625e-05
-2.58962745755036e-05
-2.18787375650232e-05
1.45749955820223e-06
-3.1749542940231e-05
-9.96906894582009e-07
-1.59350249071481e-05
-2.32942082005215e-05
-1.733638204999e-05
-2.81102005922997e-05
-1.47901701689333e-05
-2.55556939088202e-05
-1.45733662920753e-05
-4.37781606073037e-05
1.00338113938124e-05
-3.19547708017869e-05
-2.42688289813633e-05
-1.69980563757675e-05
-2.69870493615127e-05
-4.00114098885094e-06
-2.19470493594401e-05
-1.93013581231045e-05
-3.40484726277474e-05
-2.50242642717689e-05
-3.17330681274493e-05
-1.74330539737076e-05
-8.74482934878946e-06
-2.58649168030262e-05
-1.35439207076288e-05
-2.94450193902589e-05
-3.99552044958918e-05
-1.38619398824417e-05
-2.19411613791153e-05
-3.34278025247498e-05
-5.10709808311524e-06
-1.10583964933506e-05
-1.67458696551251e-05
-1.82451145919307e-05
-5.89487591669669e-06
-2.83714429944851e-05
-8.51165476890063e-06
-7.80715022292633e-07
-1.29415346080876e-05
-3.05417124534459e-05
-1.46600878206182e-05
-6.07148711023008e-06
-2.66339926406454e-05
-2.91184821438772e-05
-3.78181572800554e-05
-2.0920381459064e-05
-3.31726964029298e-05
7.0549493051318e-06
-4.75987689817034e-05
-2.83105049056668e-05
-1.63035930824778e-05
-2.97279385674298e-05
-2.27150120107228e-05
-3.97994311133155e-05
-3.50983501372357e-05
-1.90321552427315e-05
-7.60792651334119e-06
-4.61504498847709e-05
-1.93757403868929e-05
-1.27631919730091e-05
-3.07236232389987e-05
-1.79996451751943e-05
-3.19766413672912e-05
-1.73317594129264e-05
-2.0793076203075e-05
-2.72843071572119e-05
-2.16547904130285e-05
-8.63650680363052e-06
-2.19212230820804e-05
-1.29770936909617e-05
-2.94863406702878e-05
-1.56130353125884e-05
7.43314681697735e-07
-1.69328257193425e-05
-1.95000083105655e-05
-3.12317030088682e-05
-1.74122829714577e-05
-1.63653654998669e-05
-1.75292923369819e-05
-3.22370069990628e-05
-2.49868885454301e-05
-2.81790870235054e-05
-1.19940466820805e-05
-2.1023000796236e-05
-2.58800298778163e-05
-3.89012313405337e-05
-2.49177013089475e-05
4.88751357806946e-06
-5.14319737283429e-06
-3.24858355899177e-05
-1.22650522275808e-05
-3.05501480202413e-05
-1.44491116812181e-05
-2.89233164145092e-05
-1.38084782405017e-05
-2.31384374720938e-05
-5.60925993496855e-06
-2.71111684702101e-05
-2.40367182427833e-05
-1.78294245813275e-05
4.83302949619786e-06
-3.17699760680803e-05
-2.54863580776719e-05
-1.20011938427565e-05
-2.95870479034626e-05
-2.14401729793727e-05
-2.37762877284949e-05
-2.3378857229009e-05
-8.65309389604314e-06
-1.32080169959845e-05
-1.61590499498923e-05
-1.13764596613389e-05
-3.09436439323174e-05
-6.69984891404935e-06
-1.76783301709759e-05
-2.79617573443017e-05
-4.05551908945146e-05
9.19507265662385e-06
-1.53987248169717e-05
-1.8895975184119e-05
-1.8379037160288e-05
-1.0569955526141e-05
-4.11108025040949e-05
-2.0863804492324e-05
-3.23633120201384e-05
-5.94779780768941e-06
-2.29124429049756e-06
-1.84230882660992e-05
-1.14790219804939e-05
5.37250547639811e-06
-3.44957598074289e-05
-4.05512123032176e-05
-2.15404565932704e-05
-1.99777472892215e-05
-2.14357152285946e-05
-1.79248463822853e-05
1.02044688775934e-06
-6.65731104568098e-06
-2.21255612490297e-05
-1.11617318586987e-05
-3.92188507331442e-05
-1.84168435540851e-05
-1.1965540828233e-05
-3.11374726528877e-05
-2.0082909284998e-05
-3.97947447232968e-05
-8.38680225519915e-07
-2.40657129456844e-05
-1.74368974960727e-05
-3.24431953292499e-05
-2.70143396559026e-05
-2.68267391022308e-05
-2.06541501425919e-05
-2.02227535406196e-05
-1.05788839107922e-05
-1.35735242253421e-05
-2.53974094289224e-05
-4.37753870993087e-06
-1.37674149415571e-05
-9.4448368950242e-06
-3.12922710380023e-05
-2.58937852262084e-05
-4.14232395818978e-05
-3.37784971470063e-05
-1.85912827497234e-05
-2.07105135855488e-05
-2.5645405112917e-05
-6.68431999830303e-06
-2.71253534874127e-05
-1.93360243921156e-05
-1.16046430824753e-05
-1.63943928226424e-05
-2.50771071901203e-05
-3.27815246952469e-05
2.19809473345616e-07
-9.28646516213745e-06
-2.82597142201712e-05
-1.81077736929087e-05
-5.84666128965084e-05
-3.60875359086009e-05
2.2511170504527e-06
-2.89815132498097e-05
-8.98287507181259e-06
-2.19883282974723e-05
-1.75287565265347e-05
-1.68898637429516e-05
-4.59060681741876e-05
-1.71844787366525e-05
-2.22440735934007e-05
-3.40523737538768e-05
-2.7262757253158e-05
-1.31074066632943e-05
-3.17022741885206e-05
-2.13403913312238e-05
-3.98957458723871e-05
-2.13967796886297e-05
-5.36593490401401e-06
-2.80747268322655e-05
-2.98281773311708e-05
-3.33311024396219e-05
-1.49701559928272e-05
-1.1030003287019e-05
-1.96949140253009e-05
-1.13141375939038e-05
-1.91453540787693e-05
-2.90249835206692e-05
-2.76256452831203e-05
-1.54041779074007e-05
-1.71401225677532e-05
-3.20324314983604e-05
-1.79607015492495e-05
-1.50583155964989e-05
-2.6220615557263e-05
-2.66397456807363e-05
-2.19985052844355e-05
-1.26372769192847e-05
-2.73852952366325e-05
-2.03187829864425e-05
-1.08179372343045e-05
-2.60356653889087e-05
-1.00339988043878e-05
-3.2607322276956e-05
-3.86128767239965e-05
-4.39727910697005e-05
-2.71967945531607e-05
-2.50951870664278e-05
-2.54459554807564e-05
-1.05375239308662e-05
-2.3488970586062e-05
-2.71975587860752e-05
-2.01298086068006e-05
-2.13048072649421e-05
-2.40204145225369e-05
-3.11074978320958e-05
-3.63129152404813e-05
-5.23604222837877e-05
-2.04689288042052e-05
-2.65526261939377e-05
-1.91716932035459e-05
-2.64688386207621e-05
6.26155929323493e-07
-1.43384143108621e-05
-4.25492075838912e-05
-1.76462831120217e-05
-6.39338611264394e-06
-1.73701340981816e-05
-6.81151825799037e-06
-4.23456204152928e-05
-3.27647432320862e-05
-4.49322790456224e-05
-4.65317876857902e-05
-3.3967802818694e-06
-2.00226560624781e-05
-1.6872383041849e-05
-4.28476822499688e-06
-3.9403717219827e-05
-3.65477434854163e-05
-5.74252201315015e-05
-1.61696211748783e-05
-2.60689083666586e-05
-3.57147217959712e-05
-2.72036435701658e-06
-1.70867829883847e-05
-6.64197372872637e-06
-1.14093368337487e-06
1.39113188968758e-05
-9.70273139555294e-06
-1.48140078314368e-05
-1.30666969744414e-05
-2.59301486030817e-05
-3.54710078907517e-05
-3.93355298362311e-05
-2.33100751397596e-05
-2.49876199034928e-05
-3.49915063389394e-05
-1.77640693376629e-05
-1.64078143843798e-06
-2.34020371358611e-05
-5.05763661929712e-06
-1.6112903237916e-05
-1.2854203862254e-05
-9.61617415713148e-06
-1.46557419612194e-05
-1.18119671994294e-05
-1.94526775095741e-05
2.64351919579923e-06
-2.40610128363347e-05
-1.97353734103304e-05
-2.23903134079776e-05
-1.60208621907493e-05
-2.5004820523098e-05
-3.36535946423554e-05
-3.91264285158555e-05
-2.81017335791092e-05
-6.97324083535867e-06
-1.59349300822482e-05
-2.02926317477115e-05
-5.46100090364225e-06
-5.0255330399929e-05
-2.95354016260484e-05
-7.06342007237622e-06
-1.15798666549841e-05
-2.52742413353639e-05
-2.21499713925816e-05
2.74747597176498e-07
-5.33649297728425e-05
-3.38031184627321e-05
-3.24754879963625e-05
-3.612855871171e-05
-3.61451089700519e-05
-1.21087230311306e-05
-3.62529551713083e-05
-2.01618736548264e-05
-5.16453854506943e-05
5.72401955871032e-06
-2.08736701302879e-05
1.31711629542501e-06
-1.52426948592259e-05
-1.79616340337265e-05
-6.35286324561306e-06
-3.65259055145017e-05
8.38773186907631e-06
-3.1596695006979e-05
-2.3001270923894e-05
-1.65475783270889e-05
-2.57807665677494e-05
-7.76021877558405e-06
-2.03859070355152e-05
-2.98515059827218e-05
-4.17490995900496e-05
-3.86808141558075e-05
-4.26907487702775e-05
-2.84062810539062e-05
-2.34195101443478e-05
-2.76321922213253e-05
-4.36860936414632e-06
-2.41643505359528e-05
-2.59025705765067e-05
-2.78942579072194e-05
-6.11259047114759e-06
-3.54122570311822e-06
-1.56314690159039e-05
-3.58534838768877e-05
-9.82193095440187e-06
-1.98487357894736e-05
-2.45658143105538e-05
-1.41635313436937e-05
-6.36998066800382e-06
-4.19547613427471e-05
-6.61859190771009e-06
-1.89655532450064e-05
-3.21960449216396e-05
-2.90988496711645e-05
-3.27844853485072e-05
-3.70746994545647e-05
8.55308995584248e-06
-3.29318343842751e-05
-2.98971800678773e-05
-4.46223874361995e-05
-3.86422771055002e-05
-1.79883731554153e-05
-2.21083640274922e-05
-2.0304044545151e-05
-5.42651971619377e-05
-3.59297633369816e-05
-4.19995017910043e-05
-2.57010902533058e-06
-1.05725478922942e-05
-1.87052483740065e-05
-2.12977916621872e-05
-2.31056045929064e-05
-4.82668541191312e-06
-2.56439038658888e-05
-2.32824385947862e-05
-1.2782955366212e-05
-3.0690922845849e-05
-2.10833515674009e-05
-2.75603716504824e-05
-4.54809058623769e-05
-2.95744311107796e-05
-2.11348752528955e-05
-6.420812052326e-05
-2.30937157266786e-05
-3.07361945453096e-05
-2.62419948624112e-05
-1.79414527280924e-05
-2.97882189857395e-05
-8.82686581162118e-06
-4.05251255968477e-05
-2.79935749361885e-05
-5.05033822672839e-06
-2.28544745749872e-05
-1.54574447375423e-05
-2.60667879509411e-05
-3.39500659096134e-05
-3.12166559575094e-05
-2.44330274412639e-05
-2.30415935881321e-05
-1.95454299732171e-05
-1.29796097970402e-05
-1.6463283018636e-05
-1.74038662174142e-05
-7.79381038352777e-06
-1.66186346516292e-06
-3.43454839228571e-05
-1.96873702898189e-05
-6.65986579441615e-06
-3.32613025908943e-05
-2.94956627430739e-05
-3.02042791130252e-05
-2.1888448851805e-05
-3.18694307515539e-05
-2.17926112031545e-05
-2.16772429794539e-05
-2.11601918765662e-05
-3.43806770436426e-06
-1.14928094203989e-05
-3.85092156493069e-05
-3.0023649554937e-05
-2.35145865377552e-05
-1.49146423903521e-05
-6.51339883848895e-06
-7.18294703913577e-06
-1.17379691292489e-05
-7.46675074207611e-06
-2.97676676896419e-05
-4.51936305615007e-06
-2.64216082564975e-05
-6.69485550221433e-06
-4.32696592165809e-05
-2.21317818793257e-05
-1.44902379787524e-05
-1.85896672585963e-05
-1.44923638460111e-05
-3.2529839355722e-05
-1.41216127980858e-05
-4.42623534116383e-05
-2.9332798282671e-05
-1.53614314551319e-05
-1.8206703668742e-05
-2.20636360646541e-05
3.24838427831509e-06
-2.09794725587659e-05
-3.11945922225906e-05
-2.02833854789354e-05
-3.11580762118724e-05
-2.86358874424843e-05
-1.51040876189682e-05
-1.25403051928953e-05
-4.82973407009447e-05
-2.63541341495768e-05
-2.76554103553583e-05
-3.69501706214042e-05
-2.33122035636025e-05
-1.23747014924781e-05
-1.43873117613841e-05
-1.43143781991531e-05
-1.18261042243903e-05
-3.22053257367571e-05
-3.41815341466696e-05
-2.87269121845384e-05
-7.44078779299625e-06
-4.08930278052273e-05
-1.99634010397456e-05
-1.45796213605131e-05
-3.8553152335013e-05
-1.60604952614951e-05
-1.53360280667424e-05
-2.18599540381769e-05
-9.11309712015934e-06
-3.2963078814933e-05
-3.25006447953077e-05
-1.93318884835448e-05
-1.68289100728322e-05
-3.78925883618864e-06
-3.40046384569547e-05
-4.67162315990047e-05
-2.40456969221319e-05
-2.1219702617431e-05
-1.16350042421097e-05
-2.38269073703764e-05
-4.51629338439262e-05
-1.90260818043822e-05
-1.82061755897804e-05
-2.42883945894732e-05
-2.01929131428143e-05
-3.00604504543541e-05
-1.8954931228525e-05
-4.06387597788379e-05
-1.28677064949522e-05
-1.36978529588372e-05
-1.19877472796682e-05
-1.93462003462993e-05
-3.50070019247371e-05
-1.9317697992246e-05
-5.76672145526293e-06
-2.47551431797951e-05
-2.29008845273908e-05
-1.40958223387805e-05
-3.74728680484959e-05
3.4473026071222e-07
-4.02593303095062e-05
-5.3584077422935e-06
-2.17066452530229e-05
-2.84646274009441e-05
-7.12682434706326e-06
-5.23030568530218e-05
-3.02274751934732e-05
-2.29889860420727e-05
-3.14308063307273e-05
-4.30495671370847e-05
-5.1868886799737e-06
-9.15867193852305e-06
-1.59982655182379e-05
-4.8982351051458e-07
-1.57649778696983e-05
8.21724915938911e-06
-4.23557159604229e-05
-9.06526192469556e-06
-1.82130731499924e-05
-2.25496259974021e-05
-3.49043337671218e-05
-2.20594552615341e-05
-2.56424364336377e-05
-2.05660275173536e-05
-1.3650841146728e-05
-7.04114726868767e-06
-4.43673559144644e-05
-1.56682165051903e-05
-3.18989834231488e-05
-8.30458348235892e-06
-3.59602779171253e-05
-1.41351066773274e-05
-2.40497915904002e-05
-1.58599940604501e-05
-2.22962304057428e-05
1.40676389803117e-06
-1.43062047315148e-05
-1.33733003326846e-05
-8.06981918638629e-06
-2.99102630306438e-05
-9.34768368184774e-06
-1.23964007267939e-05
-4.83550307647545e-05
-2.6899490663685e-05
2.59784722722291e-06
-3.74363263778993e-05
-1.95066366656902e-05
-5.33661907580627e-06
-1.85841141245936e-05
-4.95208173725829e-06
-1.47360321409415e-05
-4.4266167661841e-05
-2.68527174785467e-05
-2.33017202683803e-05
-2.69290956987547e-05
-3.52915338216667e-05
-5.46899724210934e-05
-2.2455384322543e-05
-1.19240346008814e-05
-1.42348891100576e-05
-2.28898862524831e-05
5.0907302069924e-06
-3.25712081314772e-05
-2.34867116041124e-05
-1.3244729689345e-05
-2.60027148888864e-05
-1.52803791555297e-05
-2.41166122451876e-05
-9.40524845233039e-06
-1.78528711275338e-05
-1.80144841140656e-05
-1.7692368969087e-05
-1.36254913544913e-05
-1.40102763106749e-05
-1.61235574812454e-05
-9.53794966054613e-06
-2.48098472225759e-05
-3.59352503806853e-05
-1.90839602203675e-05
-1.50561129075021e-05
-2.18093478985263e-05
-2.60588271648139e-05
-2.43801609480929e-05
-7.63690661381006e-06
-5.70825419289321e-06
-4.25623803086195e-05
-9.88131978291093e-06
-1.43170112447305e-05
-2.30269224103085e-05
-6.74566531403741e-06
-2.59495359099283e-05
-2.07594680661723e-05
-5.79590745181852e-06
-2.71853757816437e-05
-1.76065751777372e-05
-1.14975119269408e-05
-1.91974497745498e-05
-1.46664908389671e-05
-1.96463388172035e-05
-2.82929988983769e-05
-1.08098366165976e-05
-3.19305710120814e-05
-2.29593092194674e-05
-1.9134134782666e-05
-3.19603022652828e-05
-1.91686668383643e-05
-2.33044663704835e-05
-6.58148601078767e-06
-3.00026027064484e-05
-3.093779495706e-05
-2.14855008175199e-05
-2.0140427970443e-05
-5.02415712549296e-06
-4.23673384530443e-05
-1.80945808887332e-05
-8.96294411387257e-06
-1.73365427673828e-05
-4.51308955483521e-06
-2.44216268085921e-05
-8.03441314124661e-06
-3.40163134940148e-05
-1.90586909900198e-05
-2.4332135420798e-05
-2.20439123931226e-05
-2.19299222885861e-05
-3.13470893426813e-05
-3.27580004910238e-05
2.26353775309864e-06
-1.4366768933633e-05
-2.35798426067804e-05
-1.64309722429602e-05
-3.3865439594068e-05
-8.98895340143399e-06
-2.02285678389617e-05
-8.63992890067692e-06
-2.05036633142962e-05
-1.37590168881575e-05
-1.71093135841732e-05
-2.52094404909001e-05
-2.86431506313107e-05
-2.55020403967095e-05
-1.73940431461332e-05
-3.78096729752023e-05
-1.91024670851657e-05
-1.45775927635228e-05
-2.74057587523516e-05
-1.55976184954912e-05
-1.06439823542054e-06
-2.61071331934418e-05
-1.73877531694802e-05
-4.10208199790245e-05
-2.66958908215184e-05
-1.49285247141015e-05
-2.69802652238197e-05
-1.47236842729988e-05
-1.74039356911128e-05
-3.06625679599623e-05
-2.5933104561607e-05
-3.58347695270468e-05
-3.19675525931583e-05
-3.11225894680085e-05
-1.3618059006198e-05
-1.9888542282929e-05
-1.27934359689795e-05
-1.67395759251041e-05
-3.00565380027945e-05
-1.09755517099444e-05
-1.50496623434489e-05
-1.08386966226595e-05
-1.23305438524721e-05
-2.84979700369383e-05
-2.24881893556513e-05
-3.68585951086226e-05
-1.38444670382003e-05
-2.55177785857609e-05
-1.24027767995933e-05
5.82731121266415e-06
-2.01328981084617e-05
-1.19402318916485e-05
-4.00987737254074e-05
-3.27642828303448e-05
-3.89046500724367e-05
-3.29588578928388e-05
-3.36070152993283e-05
-5.45515472327863e-06
-3.00272535305051e-05
-2.08804158759574e-05
-9.2420775883877e-06
-6.80930643358969e-06
-2.46957178576224e-05
-1.79628097200827e-05
-1.75503324016559e-05
-2.16862772117233e-05
-2.13224575655856e-05
-2.90574898145186e-05
-1.80196899906211e-05
-2.55942615107084e-05
-3.80238364113269e-05
-4.18594263040298e-05
-2.37149233396351e-05
-2.83830475095987e-06
-1.88597956453847e-05
-2.88846621655901e-05
-2.82394749869249e-05
-2.07602693282116e-05
-2.47956033253577e-05
-2.99902227627615e-05
-1.67128938271873e-05
-3.54146945055363e-05
-2.98729693193509e-05
-3.24513403855447e-05
-3.26054652079519e-05
-2.74838852484929e-05
-3.68522083041425e-05
-4.43210753096869e-05
-1.45083185315868e-05
-3.35234560353436e-05
-1.42239230417786e-05
-1.74687262379112e-05
-2.28779203993319e-05
-2.59350784161382e-05
-2.29627684721656e-05
-1.7491452340502e-05
-2.91191760894097e-05
-2.1732353045916e-05
-1.51157735555721e-05
-1.40865049368658e-05
-2.75079757303683e-05
-4.4505725178606e-06
-1.89513782832666e-05
-2.67078051161598e-05
-1.69884071681615e-05
-7.61105022140821e-06
-2.30366535153288e-05
-2.59600235582534e-05
-2.72930245057793e-05
-3.7076543165522e-05
-3.79357101550952e-05
5.3816959325895e-07
-3.64304469184421e-06
-3.3773727686135e-05
-2.07636966327373e-05
-4.13906542318755e-05
-2.87307530089042e-05
-7.33485024412214e-06
3.13690989719217e-06
-6.49956583723539e-06
-2.47934197131423e-05
-3.14047394474777e-05
-1.78779148091032e-05
-2.44262178228591e-05
-2.7881193687618e-05
-4.35554133448002e-05
-1.30916751692345e-05
-2.89301261992674e-05
-8.62436837493679e-06
-4.72526474173869e-05
-4.6138670857868e-06
-1.86034936504099e-05
-4.66980321976128e-05
-4.01166340764432e-05
-1.31357582452959e-05
-1.60274123618621e-05
-2.67072517121061e-05
-1.20601216025908e-05
-2.29498173675612e-05
2.65033444571693e-06
-2.42290363709925e-05
-2.20937103835468e-05
-4.51520404356686e-06
-4.19626624346358e-05
-3.48559196508507e-05
-3.55276273415003e-05
-8.64788003890342e-06
-1.17513392731839e-05
1.43232302797678e-06
-2.89006804376058e-05
-5.40533116163055e-06
-1.40097138869199e-05
-1.9521430054662e-05
-3.32023871692787e-05
-1.45920191612758e-05
-1.86352392393155e-05
-4.65994855897603e-05
-1.89659446967458e-05
-3.53324313749674e-05
7.60521989549692e-06
-1.43299689265411e-05
-1.57329429731113e-05
-2.30020955701062e-05
-3.01580897247857e-05
-4.73534012592345e-05
-3.68501952936514e-05
-1.62355078762837e-05
-2.17596568693901e-05
-2.95794265806843e-05
-3.06382116820275e-05
-3.24545071031952e-05
-2.00398727842923e-05
-3.36792276977344e-05
-1.07668043887115e-05
-8.06408792380664e-06
-2.19365186520056e-05
-1.91358648047791e-05
-3.67082472061964e-05
-1.73802047781702e-05
-1.25245667431857e-05
-2.58604175049171e-05
-1.4199708800703e-05
-2.31566628254652e-05
-3.72675916811416e-05
-2.77847119254495e-05
-5.49410849576493e-06
-2.54173717939051e-05
-1.07209264318764e-05
-3.96072437362257e-05
-2.1372371411502e-05
-2.57628891050312e-05
-2.87470039870857e-05
-3.06399375988221e-05
2.53959846807005e-06
-1.95389317137142e-05
-1.52494261648927e-05
-5.98653362184239e-06
-4.45036935064082e-06
-6.51717775990419e-06
-3.59253307809449e-05
-3.12777974545593e-05
-1.24207981847236e-05
4.75294477559689e-06
-1.34679588727692e-05
-2.09618047251982e-05
-2.04625638835578e-05
-1.78648650034418e-05
-3.54477863081582e-05
-1.54824699886622e-05
-5.08617811085283e-07
-1.84951818512723e-05
-2.83589027559652e-05
-4.1539265754888e-05
-3.59506301216029e-05
-2.92213911495464e-05
-2.15661045862276e-05
-9.65745995124824e-06
-3.36280307139078e-05
-3.79530996990969e-05
-3.41501860364555e-05
-3.60282652506719e-05
-4.4203939407425e-05
-2.32884502748588e-05
-2.55479936518057e-05
-3.94233383003577e-05
-1.22273204772747e-05
-5.05803726984649e-06
-3.97456806863994e-05
-2.30240521464119e-05
-2.20368424542154e-05
-4.70636043055555e-05
-2.17134713703651e-05
-1.85683719878437e-05
-3.43302615499869e-05
-3.14044212596852e-05
-3.35492538229995e-05
-1.05176847733479e-05
-2.45755672165461e-05
-1.89787574872295e-05
-6.73816245552738e-06
3.58536266616396e-06
-2.70625233548502e-05
-1.17213313635709e-05
-2.94877051136093e-05
-1.24317048224302e-05
-1.63206803655902e-05
-4.4959260319949e-05
-3.51313048059687e-05
-1.17367869181242e-05
-1.41001583640289e-05
-1.5548803968265e-05
-1.21060858446988e-05
-9.10669689446314e-06
-3.23670003065227e-05
-2.12723444347562e-05
-3.41282752334516e-05
-3.74379478574793e-05
-4.19470500938471e-05
-3.51551768895121e-05
-2.32488582592209e-05
-7.36015356319631e-06
-2.58986877398248e-05
-3.58914097117793e-05
-1.2030195515401e-05
-9.29857221658857e-06
-7.89242057091969e-06
-2.22520785526128e-05
1.60874388299099e-07
-3.07059593385288e-05
-2.10081384957835e-05
-1.55998878544979e-05
-1.82575765192579e-05
-1.1983200589712e-05
-1.16967271559334e-05
-9.10620329878121e-06
-5.60081357347499e-06
-7.55193529121146e-06
-1.01584338528908e-05
-4.47721012835759e-06
-1.58668092726401e-05
6.71881005303248e-06
-1.97513428528174e-05
2.15190367094051e-06
-3.17740270855644e-06
-2.10305093456788e-05
-3.25354018593631e-06
-2.53630663651891e-05
-2.38176275629222e-05
-2.05374044231396e-05
-9.74961340863665e-06
-1.21701953604712e-05
-2.07636529535343e-05
2.14821977247056e-05
-2.9563689283543e-05
-3.46905512689836e-05
-4.47923417042557e-05
-1.8508603141874e-05
-1.79573443075099e-05
-7.53296607244233e-06
-2.53129744673497e-05
-2.09608914322915e-05
-1.04335546909889e-05
-1.33202919900732e-05
-1.2177175063769e-05
-2.78623357891065e-05
-2.17533808421073e-05
-3.89012406837773e-05
-1.05482963075171e-05
-2.26439389803783e-05
-3.67270091262021e-05
-1.78861417044766e-05
-3.33315660719079e-05
-2.24989990434033e-05
-4.82386465302189e-06
-4.45930330361293e-05
-2.25688618255767e-05
-8.25382524532274e-06
-2.93816688820789e-05
-1.24847404775942e-05
-1.95871576095968e-05
-5.53694370786891e-05
-1.35539031121822e-05
-1.67196255196327e-05
-2.5237763138888e-05
-1.40609937680454e-05
-1.98112466916028e-05
-2.55694949671893e-05
-2.69515546769167e-05
-3.43932258077865e-05
-9.60544690679439e-06
-2.69495423520739e-05
-1.85767775350964e-05
-3.17028317445539e-05
-2.02362760970371e-05
-2.94359018240913e-05
-1.68276254734684e-05
-2.26967973398997e-05
-2.88262858091034e-05
-1.8117067912224e-05
-2.12734279552656e-05
-4.01146141810176e-05
-1.37082870474361e-05
-1.56886872277048e-05
-2.46838394296782e-05
-4.76737264245535e-06
-2.24280331446118e-05
-2.80246020239419e-05
-1.51666179068371e-05
-4.66664720502397e-05
-1.47293209625789e-05
-2.55550322515239e-05
-2.55275376439357e-05
-2.1815193980504e-05
-3.94381259517685e-05
-2.20787989345137e-05
-1.64134028326733e-05
-3.22085885158005e-05
-2.08030684200443e-05
-2.94785082251728e-05
-3.7653427629846e-05
-3.55730582216525e-05
1.49733805409324e-05
-1.40322927793025e-05
7.11018931762551e-06
-1.65978948280334e-05
-6.79633040728097e-06
-2.97699657830383e-05
-3.88987966790784e-05
-1.36941474122797e-05
-3.78958804822392e-05
-5.59520568033874e-05
-2.84814376216444e-05
-4.46710712678121e-05
-2.26868598743647e-05
-3.20633081112223e-05
-3.02430412466505e-05
-3.4659414641811e-05
-1.57646818193022e-05
-3.3219752113539e-05
-2.1270482755701e-05
-2.58325521147218e-05
-2.11593887468455e-05
-2.80364209117985e-05
-8.80731650040837e-06
-2.09563058438088e-05
-1.68295076980508e-05
-3.48191517650681e-06
-2.20301286845602e-05
-4.76790866934735e-05
-6.52543812638727e-06
-4.68718702708244e-05
-8.58478137332252e-06
-1.06031931791159e-05
-5.49281358164351e-05
-1.92178785962855e-05
-1.71199230045105e-05
-3.16898396456464e-06
-2.6422255641447e-05
-2.99876414967373e-05
-1.96036740205918e-05
-2.49229473817606e-05
-2.65443233440992e-05
-6.50411632367273e-07
-2.06222314190727e-06
-2.24464695796562e-05
-1.36877604882671e-05
-3.55763408931939e-05
-3.37122783485246e-05
-2.99926859898935e-05
-2.58849210404935e-05
-1.40684566316766e-05
-3.29346648744069e-05
-1.31194246161858e-05
-1.8088321054625e-05
-2.2175343014961e-05
-2.57267473863784e-05
-1.68893684258972e-05
-2.04979070993938e-06
-5.57514150193638e-06
-1.33378619105196e-05
-8.35868210698178e-06
-8.36428747094184e-06
-2.90460171756435e-05
-2.8359209084532e-05
-1.70358061511271e-05
-2.07741807764103e-05
-2.88276947474941e-05
-1.01542579358661e-05
-1.71591155114699e-05
5.9209395516054e-06
-2.60959817002805e-05
-2.20786576543864e-05
-7.09750748638023e-06
-3.23379117269181e-05
-2.38573613107718e-05
-2.20244210683887e-05
-2.23989897993947e-05
-2.21702630710574e-05
-1.87093551838696e-05
-3.41297664635695e-05
-3.29168638262334e-05
-2.97906883902857e-05
-2.12041539626996e-05
-4.11932282291405e-05
-8.02318439276289e-06
-2.67414262115636e-05
-3.01526807046549e-05
-2.76881896096134e-05
1.37912810106973e-05
-2.60316054621259e-05
-1.86349732307703e-05
-1.40872460089139e-05
-1.44164565378164e-05
-2.02434392716085e-05
-2.85776648186458e-05
-9.05663547088434e-06
-3.21104252451226e-05
-5.27689134510167e-05
-2.13184288797391e-05
-2.45814309927163e-05
-2.03816846034737e-05
-1.49144994487953e-05
-2.14820878026327e-05
-2.92769588672509e-05
-1.6724580648235e-05
-2.8033813689689e-05
-1.49567096624766e-05
-1.34044079526552e-05
-3.1423066855744e-05
-2.10738364275249e-05
-2.21787670121427e-05
-2.1495043913366e-05
-1.17911663814451e-05
-1.92291322364354e-05
-1.23264145976484e-05
-1.42918728407744e-05
-1.09438872602591e-05
-1.53719730563448e-05
-2.35953172052454e-05
-1.81619636857432e-05
-4.19523816790925e-06
-3.14027100063978e-05
-3.42585335146062e-05
-1.76301211981165e-05
-1.07662687912785e-05
-9.36189262050093e-06
-2.76842073772305e-05
-3.87738374380889e-05
-2.30063615179982e-05
-9.71459783862195e-06
-9.6233994837924e-06
8.246364021438e-07
-1.62622004943014e-05
-1.12132348526347e-05
-4.00622637020196e-05
-2.6005128747138e-05
-1.48830765626687e-05
-2.22944238205964e-05
-2.13102003562392e-05
-2.52169671438821e-05
-2.79557728406235e-05
-1.51349229656827e-05
5.49825275630431e-06
-3.64520303220203e-05
-2.68518226821631e-05
-3.73033714528432e-05
-1.66766644689372e-05
-1.38630005478177e-05
-1.28476927770987e-05
-3.13904680000037e-05
-1.71860987957983e-05
-1.90574267486276e-05
-1.66886366818359e-05
-1.83081663925301e-05
-3.59791363608722e-06
-9.9251671617971e-06
-2.66191094434339e-05
-3.88353494475961e-05
-1.89677275384219e-05
-1.27493937455184e-05
-1.10763944353801e-05
-4.66609097269537e-05
-2.70788314492715e-05
-1.65894012409642e-05
-5.19409005122628e-06
2.86256468754993e-07
-1.56953472847886e-05
-2.04081278913159e-05
-1.21434733817261e-05
-2.1045561013557e-05
-1.18697787648834e-05
-2.86276282538625e-05
-4.25777650137737e-05
-1.65585397717365e-05
-1.84621998533079e-05
-2.25926533283085e-05
-4.03403959515948e-05
-9.13785633235197e-06
-2.61400436804695e-05
-6.08808288633037e-06
-7.97577907874445e-06
-1.09604402867733e-05
-1.82609698060952e-05
-2.3901621972293e-05
-1.61295985534038e-05
-1.16386976162861e-05
-6.46265412717038e-06
-3.73196815803255e-05
-3.15998824268189e-05
-1.90166089489117e-05
-4.03207421027661e-05
-9.37369318787353e-06
-3.04303790083436e-05
-1.39658147926554e-05
-2.04721407502504e-05
7.44016648011765e-06
-1.72205222465072e-05
-2.40830891260247e-05
-3.02798894302526e-05
-2.29971858855101e-05
-2.28518452793785e-05
-9.38412371634526e-06
-3.97194118331114e-05
-9.97997943534611e-06
-1.816761894975e-05
-2.69733737095303e-05
-2.81976308268714e-05
-1.4560398015703e-05
-2.57811707930066e-05
-3.09421591136723e-05
-1.56810383299774e-05
-2.33956888011767e-05
-4.88588894210308e-06
-2.48261871024106e-05
-1.1718587673142e-05
-1.27540256421346e-05
-3.391607571237e-05
-2.56084397084152e-05
-2.73857469506996e-05
-4.26108916696541e-05
-4.06947400410996e-05
-2.13929816866729e-05
-9.53691957838848e-06
-3.50354500410876e-05
-1.59718969095416e-05
-2.89060465734775e-05
-1.35417622510141e-05
-3.24882821729245e-05
-2.93616606031514e-05
-2.6352603073836e-05
-2.79531913612895e-05
-1.09353598675291e-05
-3.19050053124823e-05
-3.69399761555907e-05
-3.34746409719372e-05
-3.14120054837669e-06
-2.49022417870654e-05
-1.56661959767756e-05
-1.3005868242831e-05
-3.16403752779192e-06
-1.24771258158815e-05
-1.25139241422738e-05
-3.75723458319572e-06
-9.15273998079759e-07
-3.274451423515e-05
-1.30429773635298e-05
-3.25168947159217e-05
-2.31476269304966e-05
-3.46454773518617e-05
-3.53129513132272e-05
-3.27731023945121e-05
-2.83889316658777e-05
-7.9885743004279e-06
-4.40132112803135e-05
-6.57764588345679e-06
-1.26514507564366e-05
-1.56000920332965e-05
-2.92344294723563e-05
2.32494939070507e-06
-2.79868733576404e-05
-3.91986008461974e-05
-1.82701323767238e-05
-1.35290379379121e-05
-1.87878635539323e-05
-2.26800322786598e-05
-1.56305940553003e-05
-2.17387212388426e-05
-1.68756989267954e-05
-1.2489211387418e-05
-3.19342405991558e-05
-1.51504042684819e-05
-1.57068223329079e-05
-1.15102392811573e-05
-2.54268116431029e-05
-4.1939012363338e-05
-2.60362155296146e-05
-3.75162623534295e-06
-4.22067660943425e-05
-2.9342332622479e-05
-5.71970691124083e-05
-2.42612178891924e-05
-3.91970059323903e-05
-1.4182139927751e-06
-2.47217353841949e-05
-2.4646536370367e-05
-2.08496082685116e-05
-4.44185178186176e-05
-2.51734918571441e-05
-1.2896630883047e-05
-2.72080372923803e-05
-7.9607424930344e-06
-3.38073305219945e-05
-1.84004007284121e-05
-1.36080682672076e-05
-1.27455836101811e-06
-2.72677753178757e-06
-3.20601529782009e-05
-6.70132745190807e-06
1.37360633559503e-06
-2.96511969221998e-05
-1.43230891706016e-05
-2.42896412085037e-05
-3.6658367712824e-05
-1.20868159651194e-05
-1.85207378018497e-05
-1.83637707545087e-05
-2.52484110071035e-05
-3.27134143684017e-05
-4.31937540398485e-05
-2.59716246136716e-05
-3.37432927969013e-05
-2.56983632487949e-05
-2.19926882870406e-05
-4.3982628690725e-05
-2.81402420264617e-05
-1.84395101611722e-05
-2.51920497539193e-05
-1.2164405298264e-05
-8.79674974531458e-06
-1.24396860573987e-05
-2.0123090707131e-05
-4.25376001382804e-05
-3.02812075252097e-05
-1.68123328020165e-05
9.56834002415774e-06
-3.80156373754867e-05
5.66230601864945e-06
-1.46771878274001e-05
-8.3241618277363e-06
-4.12152022568106e-06
-7.64547961877425e-06
-1.68137087426099e-06
2.08481496593189e-05
-2.47953348447221e-05
-7.08859024079363e-06
-2.99973750190829e-05
-2.74133182209352e-06
-2.01947184015914e-05
-3.32848866533191e-05
-1.71641857830299e-05
-1.65488051496801e-05
-2.70231682170427e-05
-2.12966041405651e-05
-1.87352191808951e-05
-2.01672500077803e-05
-1.05582370828378e-05
-2.49960547125323e-05
-3.93056077658143e-05
-2.55278640167662e-05
-2.54505075136635e-05
-2.84835024468871e-05
-2.99705824976079e-05
-4.31903524215294e-05
3.48756118925686e-06
-2.21013504716749e-05
-3.06335357262152e-05
-3.3574217499291e-05
-1.20018844389583e-05
-4.67927309266665e-05
-1.73534777816054e-05
-1.1195742909057e-05
-2.15998830561395e-05
-2.32187224375119e-05
-1.28715931181299e-05
-2.24596995681944e-05
-3.84638039340413e-05
-2.7123635925428e-05
-1.7359079551988e-05
-1.1597617921407e-05
-3.58129921443206e-05
-3.8263184153484e-06
-4.53634321007971e-05
-7.31717768995511e-06
-2.74541614055132e-05
-2.49257599910742e-05
-2.95484764530835e-05
-2.02957048308307e-05
-3.0030406853799e-05
-3.4085784652875e-05
-2.5628259162783e-05
-2.54256792858784e-05
-1.85353842271653e-05
-1.47390122079127e-05
-1.70008458751856e-05
-1.36117300536497e-05
-2.38330165806295e-05
8.98366026975403e-06
-1.68191881509279e-05
-3.0548767761117e-05
-1.50111455846914e-05
-2.65751850449447e-05
-8.15998464959635e-06
-2.84882967935673e-05
-4.09478700939121e-05
-5.78970237676897e-06
-1.23235370625864e-05
-7.62343433955667e-06
-1.56466096688849e-05
-4.48442174206562e-06
-1.72420989835401e-05
-1.16475878335799e-05
-1.58669994904342e-05
-4.18037759593099e-05
-1.11211235417956e-05
-4.01229569717001e-05
-4.8135016060253e-05
-2.2321236797989e-05
-7.78604462693194e-06
6.77612280057292e-06
-3.49181369951235e-05
-2.76833080917132e-05
-9.05531046738221e-06
-4.58353553839719e-05
-1.99383486068611e-05
-2.10530396858807e-05
-3.03421897400719e-05
-1.25626982638132e-05
-2.70352882863209e-05
-2.06299983143507e-05
-2.56947073050039e-05
-2.01445026410791e-05
-4.14386640466531e-06
-2.85385258650915e-05
-4.02187703252017e-05
-4.55447537147413e-06
-5.93406042281456e-06
-3.16018723113119e-05
-4.18220563692867e-05
-6.0435280517796e-06
-2.95386832862092e-05
-2.73901754760676e-05
-1.9257764137085e-05
-3.71299500680206e-05
9.18607832481282e-06
-3.02861479251263e-05
-4.43382426386258e-05
-2.58514308806501e-05
-2.41182473105363e-05
-2.16959853942637e-05
-4.87964336659649e-05
-3.86880826041241e-06
-1.65581061005515e-05
-1.3582077147583e-05
-2.83329321583943e-05
-1.74561732800083e-05
-3.53442478596457e-05
-5.48326408272982e-06
-2.27742487707831e-05
-1.33593119593477e-05
-3.08657013865008e-05
-2.45206362722914e-05
-3.35022778705563e-05
-2.80140236181355e-05
-2.20597716848767e-05
-2.85838799311762e-06
-1.44456824014595e-06
-4.08680601613014e-05
-2.28742633289494e-05
-3.10987108260628e-05
-3.87986720653873e-05
-1.23763155769127e-05
-3.39817988752016e-05
-3.69001834748254e-05
-9.38079578096897e-06
-8.52104661476631e-06
-2.34355443690558e-05
-1.59511161443572e-06
-1.27555078219603e-05
-1.37438827253514e-05
-2.80301658166117e-05
-2.26236319940609e-05
-2.01955450571492e-05
-2.1663838552593e-05
1.67417181095452e-05
-1.17637298350863e-05
-1.99490783216313e-05
-4.03469243492021e-05
-2.25019039641195e-05
-1.31799258490453e-05
-3.12874021515821e-05
-7.70771883607089e-06
-1.84390441656904e-05
1.53680554550353e-07
-1.92366844490917e-05
-3.31048952072364e-06
-2.32958788958717e-05
-2.15772077859042e-05
-2.38966290192015e-05
-3.06205546226173e-05
-1.23109045998191e-05
-1.47934756033122e-05
-1.71270113089246e-05
-1.74976870439434e-05
-2.18211191894024e-07
-2.60560413994989e-05
-1.93648385222944e-05
-2.94201796382295e-05
-3.22872723852349e-05
-8.26477432790896e-06
-2.39517715884591e-05
-3.49029778126007e-05
-1.80696264251185e-05
-2.53049475810105e-05
-2.45575966028e-05
-1.9479523564773e-05
-2.64191175451363e-05
-2.51077795406948e-05
-2.87995086889442e-05
-1.73648595478253e-05
1.58449823358024e-05
-2.09465692301344e-05
-5.47917160720789e-05
-1.24582324178838e-05
-5.20553295926339e-06
-1.33383615940615e-05
-1.30603954649525e-05
-2.39487329789187e-05
-2.77314877347436e-05
-3.07026035821512e-05
-5.14755040999732e-06
-2.15177213213167e-05
-3.15192051851094e-05
-1.83038020830678e-05
-2.85533431887218e-05
-8.76112726856407e-06
-3.14397498975736e-05
8.93713842267293e-07
-4.33921318342815e-05
-2.44056849998333e-05
-1.56722141728028e-05
-3.62607560443354e-05
-3.42773370168032e-05
-4.18112153558365e-05
-3.24991259035095e-05
-2.24385620582577e-06
-2.57300175879027e-05
-2.01666541473084e-05
-2.78298199607775e-05
-1.58410378328143e-05
-1.76685781463223e-05
-1.04334538748124e-05
-3.7119763746335e-05
-2.5915395347458e-05
-2.6390855863809e-05
-6.14648008628926e-06
-3.10628561248263e-06
-2.54489144068934e-05
-1.20148122131584e-05
-2.70387795884426e-05
-1.56156141092422e-05
-3.02093049555972e-05
-2.78792937753366e-05
-3.03442385946075e-05
-2.40667107958077e-05
-2.73382058375155e-05
-1.02577650943088e-06
-1.32768530706702e-05
-3.11385895262017e-05
-1.0152273805636e-05
-4.32347326078012e-06
-1.33637389496264e-05
-1.38054908524029e-05
1.22589359441466e-06
-1.6293175058345e-05
-3.125904902825e-05
-8.90177310422506e-06
-3.47233566683612e-05
4.96848323278068e-06
-2.47826339567893e-05
-2.55438685575861e-05
-8.77313334667805e-06
-8.86687948062339e-06
-2.96637559646944e-05
-9.85041985175596e-06
-5.19888862603106e-05
-3.19083254264384e-05
-3.15006316393769e-05
-2.70936969216305e-05
-2.10644317889596e-05
-2.74045333494609e-05
-1.13926533865762e-05
-6.48057595989607e-06
-1.9510643598679e-05
-2.68920694266686e-05
-2.68782074336828e-05
-2.10853515343391e-05
-1.85565098838568e-05
-9.15605514445983e-06
3.37640463234933e-06
-5.59332406878849e-05
-1.92265101868388e-05
-4.77380576737996e-05
-8.53450964163524e-06
-3.08004265836126e-05
-1.61518904761458e-05
-1.98747902886567e-05
-2.17163373277069e-05
-1.33728602248274e-05
-1.16051477768956e-05
-1.6151756249769e-05
-1.72629737937829e-05
-2.67169435246969e-05
-2.78851522050383e-05
-2.74125040333675e-05
-1.21088237630912e-05
-1.94419450329291e-05
3.11703497362311e-06
-1.71561664277273e-05
5.45188460638624e-06
-3.02028750861997e-05
4.66602881628821e-07
-2.93586781088241e-06
-1.97251718717505e-05
-1.76773346312405e-05
-2.35903795981681e-05
-1.59679075342529e-05
-2.25824604542254e-05
-1.48766487235315e-05
-4.32777226465644e-05
-2.79706297065155e-05
-1.35091452816658e-05
-1.93280719181452e-05
-1.78485603549761e-05
-3.80058013853154e-05
-4.41007491611659e-05
-3.30905338231525e-05
-1.84819800476738e-05
-2.47387892516915e-05
-2.22643216036353e-05
-9.29318224572118e-07
-3.03475686306041e-05
-1.59762999352056e-05
-3.1400135613042e-05
-2.33941078434733e-05
-2.3170811021231e-05
6.41150970780766e-07
-8.62981136830663e-06
-1.50522603840682e-05
-3.06880209231972e-05
-2.41637957010078e-05
-1.96804910484493e-05
-3.20255976747459e-05
-1.13316607180881e-05
-2.22607601226599e-05
-1.78739043300679e-05
-4.93907500606836e-06
-4.33427507010306e-05
-2.87978329566742e-05
-1.68627723103086e-05
-1.02081921900847e-05
1.66838240850848e-07
-2.61273421540034e-05
-1.59250806589877e-05
-3.08254677054404e-05
-4.26007702478525e-05
-2.07362873544707e-05
-1.53178893456661e-05
-1.15348125855588e-05
2.53698118959434e-06
-1.55606379701565e-05
-2.29986976179589e-05
-1.81623872807391e-05
-4.40130375918331e-05
-2.39802353436129e-05
-2.76157474590805e-05
-9.43653970597755e-06
-9.51060554612775e-06
-3.09012135393883e-05
-2.54682652234249e-05
-1.41103028473976e-05
-9.74353978852296e-06
-3.58555730341816e-05
-1.79068409028851e-05
-3.55392660028169e-05
-2.26169631629382e-05
-3.88874025177511e-05
-3.26218596885867e-05
-4.0279536695725e-05
-1.29532431739643e-05
-3.95545921662702e-05
-2.61158302907932e-06
3.74396282859016e-07
-3.03664540865228e-05
-2.63182028148506e-05
-3.23063170262684e-05
-1.88744578793348e-05
-1.40366918285384e-05
-2.01323211274532e-05
-2.33865446010813e-05
-5.83566306140554e-05
-2.87631835403043e-05
-2.22356096420069e-05
-2.08077052092234e-06
-1.17957148742454e-05
-9.512700563578e-06
-2.32809678265297e-05
-2.41461204018963e-05
-1.03243527578316e-05
-3.41899956150468e-05
-1.7781058186422e-05
-4.71952560575955e-05
-1.48210338144075e-05
-6.8479334320806e-06
-3.28100504247348e-05
-2.46746264749842e-05
-3.32611773594932e-05
-2.51862186941612e-05
-3.55240340111601e-05
-1.27184255759734e-05
-2.41110410271323e-05
-2.08389792870519e-05
-2.79480462805969e-05
-1.84322932218634e-05
-2.26922180067764e-05
-4.36412926561867e-05
-1.92493872841189e-05
-2.16700063765755e-05
-1.7361776977633e-05
-2.81417400722333e-05
-1.77265386656119e-05
-1.77640715345637e-05
1.29613396333624e-05
-7.36532275329194e-06
-2.76094288985439e-05
-2.40787114320504e-05
-1.10331230191328e-07
-2.0794213583927e-05
-9.3553948979471e-06
1.10432441255378e-05
-9.63177225590895e-06
-3.4582773817692e-05
-3.5085716504529e-05
-3.4710689067983e-05
-2.08440144455478e-06
-4.29546142525305e-05
-6.77586290245308e-06
-3.36321865058353e-05
-9.57007633101342e-06
-1.9368400709818e-05
-1.75638609084515e-05
-2.144199163171e-05
-1.8876984354e-05
-2.04279858918699e-05
-2.54981807441539e-05
-2.03886997283748e-05
-6.49799928331738e-06
-3.03269975631201e-05
-5.24101634229119e-09
-2.74837953495797e-05
-1.44028896535877e-05
-1.75551870077969e-05
-2.57941368232265e-05
-1.39366017505153e-05
-1.06804777000619e-05
-3.01462398692704e-05
-2.35403788801296e-05
-1.85277119841017e-05
-2.01143427108082e-05
-4.68012531646751e-06
-2.61223290003039e-05
-4.03446082610231e-06
-2.76440026383173e-05
-2.4528051070421e-05
-9.27781065839548e-06
-2.32228329449567e-05
-2.01264799956109e-05
-2.09814705060235e-05
1.15074860928877e-05
-1.12061246602376e-05
-3.49857370366904e-05
-2.04970254357868e-05
-3.07218040435613e-05
-2.03203975988777e-05
-3.36958114077902e-05
4.0192388066964e-06
-1.95871934203941e-05
-1.1283483896909e-05
-2.91936987500946e-05
-2.48080186780579e-05
-2.75318180745461e-05
-1.82136036236031e-05
-2.16921467328208e-05
-4.38183211685636e-05
-4.72550005221874e-06
-2.60297673446129e-05
-4.06812227383682e-05
-3.21248607018189e-05
-1.03187605718133e-05
-5.53947226984411e-06
-8.01082243411223e-07
-6.52346289541955e-06
-1.27616949758344e-05
-2.55506064628465e-06
-1.41332131537959e-05
-1.99144527945775e-05
-2.86712322025028e-05
-1.46044401749478e-05
-2.92974916644129e-05
-1.80743901691532e-05
-2.70491408042747e-05
-4.6081916483076e-06
-2.84049465863259e-05
-1.5762450583149e-05
-2.73132083025117e-05
1.15671988208523e-05
-9.76095833912338e-06
-9.79959576561302e-06
-1.97000736774776e-05
-1.72571267717764e-05
-1.54412433859981e-05
-2.03910601900138e-05
-1.34523380583619e-05
-4.4869934144084e-06
-2.35255921946139e-05
-5.41172488652835e-05
-1.77115334190033e-05
-1.22867434855037e-05
-1.1029154787977e-05
-2.66999908637051e-05
-7.0475653953351e-06
-3.18238281464465e-05
-3.69649755401806e-05
-3.39999094026853e-05
-3.00012909209199e-05
-2.01280426327773e-05
-2.59468122048303e-05
-2.37032546507013e-05
-2.67535669458828e-05
-1.7450347251217e-05
2.38293261943802e-07
-2.36463734226137e-05
-1.84009448010353e-05
-4.59533651581353e-05
-1.10943689584439e-05
-2.81017301383391e-05
-3.30767313765549e-05
-1.89086748871607e-05
-3.22036649075315e-05
5.02937734188795e-06
-2.37566590130115e-05
-1.78442734231132e-05
2.65131815131181e-06
-2.69206289917169e-05
-2.83294874102085e-05
-2.21464072790535e-05
-1.79750901623575e-05
-1.25232940365525e-05
-3.7637689328991e-06
-2.86880822317898e-05
-3.74384393746328e-06
-2.34185797136644e-05
-2.61525674200511e-05
-3.85970588049541e-05
-1.7457384200033e-05
-1.70984140140578e-05
-8.42612295671116e-06
-9.60517305747014e-07
-5.33906353618079e-06
-2.8187877654484e-05
-2.33576343828178e-05
5.16924205178054e-06
-1.26783828439057e-05
-3.26463496381023e-05
-2.07716331173799e-05
-4.87953100938763e-06
-4.69310281659936e-05
-2.04334611315402e-05
-2.76501012142537e-05
-3.88458960094261e-05
-3.36257661871976e-05
-1.10434600287555e-05
-8.4085725268405e-06
-3.2456860586698e-06
-1.97719303613784e-05
-2.46580045619809e-06
-2.71281721234341e-05
-7.13133962025542e-07
2.22644193040949e-06
-8.98346017503761e-06
-1.19315030234615e-05
-2.45467457585338e-05
4.36593590716829e-06
-1.75959870627411e-05
-3.67296891756845e-05
-8.71003930636267e-06
-3.05912325717603e-05
-2.79480245610066e-05
-3.18750955661971e-05
-1.55142571989117e-05
-1.92380402712342e-05
-1.56615387892302e-05
-2.08895294166126e-05
-1.78409668992711e-05
-2.67273962681052e-05
-1.40789358393381e-05
-1.70437092655469e-05
-2.44039328175256e-05
-3.81352807026758e-05
-8.47466845496653e-06
-1.97041081146552e-05
-2.62950082742078e-05
-3.94487944495504e-05
-1.98699181014976e-05
-3.09012009838564e-05
-3.00947092984033e-05
-1.85888354016001e-05
-1.39787819646819e-05
-1.120909291763e-05
-2.39239002187544e-05
-2.57275611580524e-05
-2.68302804979254e-05
-3.85363976344806e-05
-2.99108992693591e-05
-2.13937310721691e-05
-2.7748665299163e-06
-2.49331226761534e-05
-3.27395964195302e-05
-3.71356727534136e-05
-1.74041591801145e-05
-1.88718747051619e-05
-2.00400929555734e-05
-2.48686493666368e-05
-8.28651250977149e-06
-2.27814655887742e-05
-2.37710954520195e-06
-5.96995850045817e-08
-2.25821069925862e-05
-4.40990534704119e-05
-1.38079713860184e-05
-2.23301750470218e-05
-1.84690398890988e-05
-3.59287701238261e-05
-3.08581876467246e-05
-1.67347924713335e-05
-1.11451174398874e-05
-4.76034344176893e-05
-2.8761928531301e-05
-2.17166576835508e-05
-2.14755974422647e-05
-3.03856272021856e-05
-1.42935827619422e-05
-2.94361896146596e-05
-2.24272367540494e-05
-7.38655535115282e-06
-1.40073291596896e-05
-6.43878490035882e-06
-2.98317786216789e-05
-7.13281002484469e-06
-3.70225643963731e-06
1.66160829981699e-05
-1.52234862340967e-05
5.5079023544879e-07
-1.89002632797741e-05
-2.01969215567617e-05
-2.89464651665925e-05
-2.19068407877966e-05
1.4055342629054e-05
-2.7136070703833e-05
-1.24188098868142e-05
-4.54046348706721e-05
-1.09964539511047e-05
-2.7824206755857e-05
-2.69862491143579e-05
-2.12882218791219e-05
-8.45127764791693e-06
-1.09975777810769e-05
-5.99458703260825e-06
-2.86305698442252e-05
-4.46568132053912e-06
-4.70164072067819e-06
-2.79407940865868e-05
-1.77038720373758e-05
-1.6098113943823e-05
-8.52511235964369e-06
-3.37075472801467e-05
-2.66700715646875e-05
-4.0774842214404e-05
-1.17624086251772e-05
-3.09687931984749e-05
-3.57194028286898e-05
-2.38534125128569e-05
-1.96785373102033e-05
1.15628089676236e-06
-2.00768479566344e-05
-1.22059121069502e-05
-7.87619573684246e-06
-1.95697568928696e-05
-3.13455216368851e-05
-1.64272854753279e-05
-1.96380168205093e-05
-2.50597333853174e-05
-3.77756144994756e-05
-1.1081983319966e-05
-2.84971136209843e-06
-1.11276484258234e-05
-2.03841333943945e-05
-1.68978209294421e-05
-4.23005889273293e-05
-2.66203094777766e-05
-2.61739060745279e-05
-2.39614469389632e-05
-1.14566577214445e-05
-4.11927054377783e-05
-1.61280282378543e-05
-2.04215129604823e-05
-2.96401746629729e-05
-1.95622010692591e-05
1.20954107625994e-05
-1.53472761520598e-05
-9.64541368692636e-06
-1.49480416707388e-05
-1.49157446746728e-05
-1.92153231489191e-05
-4.89157450909409e-06
-4.10951054163548e-05
-1.54075073039031e-05
-2.89887765246339e-05
-9.44036816445564e-06
-1.82354855539524e-05
-1.63761269920326e-05
-2.49006897747688e-05
-1.95293831179279e-05
-4.44495689632738e-06
-2.4672559937774e-05
-6.70809423501482e-06
-3.30468098318839e-05
-1.44935304536733e-05
-1.10281700878815e-05
-3.10365930166577e-05
-3.8750210796209e-05
-7.96455001868131e-06
-1.87692182156333e-05
-3.0955239383451e-06
-1.25427939084667e-05
-3.71183867947214e-05
-1.99476773515504e-05
-2.59929682393141e-05
-1.06168452491752e-05
-2.99842745720375e-05
-1.94166251833984e-05
-3.13456496087078e-05
-2.84286075051645e-06
-2.10492156292901e-05
-2.38035698996631e-05
-2.30640220406124e-05
-2.79198090265061e-05
-3.81036022161864e-05
-3.14161179534044e-05
-7.78712499955378e-06
-2.72258872345913e-05
-8.64093354707876e-06
-1.74471396769055e-05
-1.28493367378123e-05
-1.01655611344073e-05
1.99205287240552e-05
-2.80994325120939e-05
-8.10286049110484e-06
-4.92034710162233e-05
6.50409737052978e-06
-1.36452559495633e-05
-2.42963380336109e-05
-2.53390118282441e-05
-3.7495813559112e-05
-1.8494885998597e-05
-3.57488296432185e-05
-3.75547089414637e-05
-3.4594042422992e-05
-9.29416307919759e-06
-6.82500117872238e-06
-2.7707779616758e-05
-2.0593574518289e-05
-1.14098048716879e-05
-4.10542458658633e-05
-2.09190877485457e-05
-3.49710950387116e-05
-3.19210486960804e-05
-1.22508775337503e-05
-1.45713697502951e-05
-2.02572853214783e-05
-1.52003752744344e-05
-4.3580296538442e-05
-4.37120160247004e-06
-3.03089733355247e-05
-2.20148852015738e-05
-1.26166932395523e-05
-2.30199483744955e-05
-1.97488930522841e-05
-9.55907700352838e-06
-1.65989905175961e-05
-1.38267672090657e-05
-2.96766941558105e-05
-4.70815874365503e-06
-9.10554483705665e-06
-1.36877867193147e-05
-4.36273797153414e-05
-1.20293312708805e-05
-1.74597241752846e-05
-2.18022343213103e-05
-2.69606406595848e-05
-2.46090623335985e-05
-3.31317353942148e-05
-1.01838711243411e-05
-1.45311322572668e-05
-2.41510472193898e-05
-1.69228093191454e-05
-3.18314777881381e-05
-2.19662228726553e-05
-2.1784431574502e-05
-1.61819766468221e-05
-8.57074173970307e-06
-2.21309819901955e-05
-3.15414909194578e-06
-2.30270518155579e-05
-1.01521373109997e-05
3.59370923949508e-06
-3.00063023511139e-05
-2.68818372285889e-05
-2.11614634495675e-05
-2.18352010970312e-05
-1.23515400873755e-05
-2.00414933797958e-05
-4.05169966358657e-05
-1.42056687244908e-05
-2.11285220035829e-05
-3.01471905883815e-06
6.77016257767248e-06
-3.84956457715266e-05
-2.95806945937129e-05
-2.19034491152004e-05
-4.52905930224798e-05
-2.29329318172588e-05
-6.60374732914668e-06
-1.45069881933205e-05
-1.73247145130774e-05
-3.00776343655908e-05
-4.06198843293544e-05
-2.46865297205031e-05
-2.47551345617881e-05
-2.2925592201792e-05
-2.74542078162473e-06
-3.34467262071862e-05
-4.33764347411278e-05
2.65910656184436e-06
-3.44475587261462e-05
6.39064856534014e-06
-3.97691578963521e-05
-1.44927043484008e-05
-2.22078698593202e-05
-1.53899403187318e-05
-3.60135043403611e-05
-2.16927973784194e-05
-7.65808472604304e-06
-1.13128445924827e-05
-2.60593357809568e-05
-3.90574057604237e-06
1.09887292003165e-05
-1.31480427149944e-05
-1.87680509664777e-05
-2.71410724775085e-05
-1.44342347154476e-05
-2.08818125635494e-05
-2.60133526564228e-05
-4.21049885862535e-05
-9.92377123459425e-06
-1.09503137877887e-05
-3.75852426333683e-05
-8.09785313224039e-06
-1.11426246806222e-05
-2.46761131331821e-05
-7.32511425666893e-06
-2.34543590847698e-05
-2.59594599469994e-05
-1.03019568101335e-05
-1.84985874458199e-05
-1.49292605931296e-05
-1.83527718659527e-05
-1.17681914024285e-05
1.9808068396995e-06
-3.58114259526576e-05
-2.19181517654314e-05
-5.54482727681131e-05
-5.85516057767712e-06
-3.95407431269327e-05
-1.09495223122821e-05
4.3331497829141e-06
-2.67985978727914e-05
-1.5272697354646e-05
-1.75555976968321e-05
-1.89028175576695e-05
-3.48852123513776e-05
-2.88313043288179e-05
-5.00609386425838e-06
-1.57262121516764e-05
-2.50319525589178e-05
-2.89116452457804e-05
-1.57192939762337e-05
-3.73049626605988e-05
-2.55272679638228e-05
-4.06858660482332e-05
-3.68916491885778e-05
-3.72346905829958e-05
-4.26478220036967e-05
-4.46876940971715e-06
-3.30354016703619e-05
-2.94582797904005e-05
1.52139825060129e-06
-2.32504194672971e-05
-1.77865157471483e-05
-1.03391696478309e-05
-7.50937150243042e-06
-7.92979446738203e-06
-3.22494900258559e-05
-3.37919465818176e-05
-2.83841629309707e-05
-4.1045873652618e-05
-1.8589657913757e-05
-1.58604629208798e-05
-1.6464814640152e-05
-3.60409209800506e-05
-1.82516702420108e-05
-7.12433945873104e-06
-3.53905586816087e-05
-1.97934533271327e-05
-5.26151003408227e-06
-3.16451624674358e-05
-5.3562475028447e-06
-2.96664906512068e-05
-1.40771128293612e-05
-4.82918301331336e-05
-4.78562591976741e-05
-2.42764868977006e-05
-2.45063978138444e-05
-3.12612203818374e-05
-3.53447380957286e-05
-9.12298185390466e-06
-2.57570742104255e-05
-2.19023393953001e-05
-1.46724574379482e-05
-3.31698858265316e-05
-2.78895796820177e-05
-2.03465986974405e-05
-1.94115660938069e-05
-9.57351859984269e-06
-1.51645125636802e-05
-2.64613824805668e-05
-2.07899909565341e-05
-2.11366517738578e-05
-1.62507539686724e-05
-3.24075643524556e-05
5.69063693576108e-06
-2.38811620418005e-05
-1.39823953885746e-05
-3.91472433510089e-05
-1.24264399860288e-05
9.09864273928242e-06
-4.73400690746036e-05
-3.95199121992284e-05
-2.05265944217045e-05
-1.63827184061531e-05
-1.71592791149985e-05
-3.19454691917583e-05
-1.32144663602814e-05
-1.70461928643908e-05
-3.25725248515339e-06
-1.35088508312516e-05
-1.44940553318949e-05
-1.23796712806595e-05
-4.48725046195867e-06
-2.76370763909454e-05
-2.72089248306957e-05
-2.83418456586837e-05
-1.50542157314186e-05
-1.18525195847321e-05
-3.38540058709685e-05
-1.69486960070459e-05
-1.75855830123445e-05
-1.03334430583274e-05
-2.1291516635853e-05
-1.91673633938769e-05
-3.64645471855002e-05
-2.55904499621342e-05
-1.05077089147862e-05
-2.94666671669629e-05
-5.54988195110354e-06
-1.49306025878627e-05
-3.32352114432875e-05
-4.07689914870878e-05
-1.03377512050287e-05
-2.24309271629125e-06
-4.41698269906798e-05
-3.01844490000323e-05
-3.96004571620644e-05
-2.48133539544017e-05
-2.57680189283899e-05
-2.58320505595573e-05
-1.8519762716975e-05
-3.9569238847683e-05
-1.86077925275818e-05
-2.51790628335136e-05
-1.68721299112589e-05
-2.57479749526337e-05
-3.76111369708504e-06
-1.52182271364377e-05
-2.24621797064186e-05
-2.43400671170142e-05
-1.49892069483589e-05
-6.9070165529527e-06
-1.04443697655751e-05
-2.99560553610298e-05
-1.10093277520211e-05
-2.24847151372519e-06
-2.29164687131101e-05
-2.65640353167104e-05
-2.52505871346919e-05
-3.49833688936448e-05
-3.35357167498204e-05
-2.01413795817232e-05
-1.81697160737205e-05
-3.76573663894299e-05
-1.47465958283922e-05
-1.4211846856878e-05
-3.40841168823054e-05
-2.09355403376709e-05
-1.86355339293614e-05
-1.63559493879147e-05
-2.9366422280092e-05
-1.94059936714134e-05
-2.33516466134914e-05
-1.9776460882637e-05
-2.18331605867764e-05
-4.16616769891191e-05
-3.13105184440304e-05
-2.31602787399821e-05
-3.33061439593969e-05
-2.35881744293921e-05
-1.80848197834615e-05
-3.24174881117317e-05
-2.07133364365973e-05
-2.51636177265917e-05
-1.08652369275773e-05
7.40293524635978e-06
-3.30667927298578e-05
-2.0730953428548e-05
-2.99083408673523e-05
-2.02943226541697e-05
-1.67968909285817e-05
-1.69725477916227e-05
-1.86106358000744e-05
-6.22061801597076e-06
-1.34747605404451e-05
-3.38662011040636e-05
-9.69050875779082e-06
7.64067500195606e-06
-2.82844174773204e-05
-1.29554503948359e-05
-2.29704945021728e-05
-1.5602028208708e-05
-1.09400239926796e-05
-2.53605990029e-05
-1.30894239847894e-05
-2.12444146722009e-05
-1.09085251101119e-05
-2.30929876007208e-05
-1.38502516293256e-05
-4.36341935169898e-05
3.9649128078594e-06
-1.11582473321815e-05
-4.18910814871438e-05
-4.34835224695245e-05
-3.50675538772194e-05
-5.56984942420376e-06
-1.86626300081549e-05
-1.4072031853206e-05
-2.71125316523953e-05
-8.10351585488826e-06
-9.27863885896014e-06
-2.97968526623953e-05
-9.792175988518e-06
-5.69500765012703e-06
-1.90201327378876e-05
-1.87251251315978e-05
-1.60549548754555e-05
-1.12400952109464e-06
-1.33449972215003e-05
-1.7184837181328e-05
2.86117665115034e-06
-3.00110773927124e-05
-1.44457561541814e-05
-2.10456167642359e-05
-7.91004557010146e-06
-1.32434617180953e-05
-1.76388287481498e-05
-7.69227993389319e-06
-3.76920780397924e-06
-3.09092895568292e-05
-3.61030010317756e-05
-1.72694063928513e-05
-2.87102943562159e-05
-2.72836974280551e-05
-1.90270616411732e-05
-1.39511152416143e-05
-1.08559262021016e-05
-3.48538254603608e-05
-4.09890349298054e-05
-2.00775399967507e-05
-4.80844365462771e-05
-3.29322224437254e-05
-4.11574781044764e-05
-1.26960548544135e-05
-1.96286077747757e-05
-1.35119328474753e-05
-2.61896617385471e-05
-3.47538659026516e-05
-4.22578188719565e-05
-2.61060970456039e-06
7.6690120105229e-06
-2.44503305826608e-05
-2.10454558988773e-05
5.28058125684216e-06
-2.41997547041095e-05
1.0228465701362e-06
-1.50323348511857e-05
-3.54482583960029e-05
-2.91757766241663e-05
1.60438858876409e-05
-7.50039384283023e-06
-1.51869989399133e-05
-3.29507799659959e-05
-3.24608444280305e-05
3.30615722679746e-06
5.09658401631768e-06
-3.94974318376378e-05
-2.84179832200808e-05
-2.45887642508574e-05
-1.78900334593455e-05
-2.5083390117967e-05
-1.07296943015785e-05
-3.13416945250995e-05
-1.11845065660573e-05
-6.64041444665827e-06
-1.25314632918942e-05
1.90939191330646e-06
-2.36026467229355e-05
6.20095984568054e-06
-2.89146343700884e-05
-1.13300826091527e-05
-3.35708085256714e-05
-1.7020428132892e-05
-1.51093000741113e-05
-1.00972621172213e-05
-9.20052014198927e-06
-4.20966593799402e-06
-1.18137418090516e-05
4.8763428534208e-06
-2.56811817406012e-05
-3.93806858062088e-05
-4.34849410222097e-05
-2.64165659868818e-05
-3.9486862649158e-06
-4.23564508703308e-05
-3.73690683468722e-05
-1.23738081527762e-05
-1.43553170723683e-05
-2.85584694065083e-05
-2.80039929755328e-05
-1.57360098084637e-05
-3.91872741699369e-05
-2.39973060322755e-05
-1.46938788330325e-05
-2.50908430284276e-05
-2.42887482992078e-05
-2.02369775252045e-05
-2.40353893133513e-05
-4.06588476968185e-06
-1.30517255190008e-05
-1.02643124561142e-05
2.66835493063238e-06
-3.05014526327449e-05
-2.44133702436765e-05
-2.25762821710287e-05
-2.59949406882208e-05
-3.35827649705914e-05
-1.68321436929424e-05
-2.59635207279574e-05
-2.11794718946587e-05
-1.24551483186422e-05
-9.52473297611847e-07
-3.29913964785497e-05
-1.566914202425e-05
-1.76862270457715e-05
-2.32597772710558e-05
-1.93822817971107e-05
-4.62863207223999e-05
-6.85820176755996e-06
-2.87046570055361e-05
-1.50719828086342e-05
-2.11890132101443e-05
-2.99083886338866e-05
-1.98037073421467e-06
-2.33805754026873e-05
-5.26123666237837e-05
-1.29925068516306e-05
-2.01560691939944e-05
-2.50739268152222e-05
-4.02540654177406e-05
-2.17538389564493e-05
-1.33075159056318e-05
-2.67708140276947e-05
-2.11215330120305e-05
-1.86847279382899e-05
2.05710508028958e-06
-1.9270088741048e-05
6.57716022695403e-06
-1.27572454813517e-05
-1.87228753496192e-05
-1.20815418741473e-05
-1.60885819359482e-05
-6.44736385496917e-06
-3.59264988357362e-06
-2.2161156684487e-05
-1.6506862128044e-05
-3.17994772168096e-05
-3.211864611318e-05
-1.67836731127774e-05
-1.6569086546574e-05
-1.46959223490033e-06
-1.23319174877302e-05
-3.28896369103237e-05
-1.40730690046545e-05
-5.18709095980586e-05
-5.06875520344233e-05
-2.47651891627557e-05
-2.48089983336156e-05
-2.88119753581262e-05
-1.76952466392619e-05
-2.6421626972469e-05
-2.04333359050231e-05
-3.01199072702365e-05
-2.32326038779677e-05
3.17832788821531e-06
-9.12685011878057e-06
-2.73142774275296e-05
-2.9254990403321e-05
-1.83209662990113e-05
-3.15967946334801e-05
-2.58948370127011e-05
-1.00731457407755e-05
-1.44810501356161e-05
-7.85535356751577e-06
-1.79177582063783e-05
-3.47712373477836e-05
-1.15214209962896e-05
-2.26640946474129e-05
-4.56216007241258e-05
-2.46753842242399e-05
-1.95677103619968e-05
-1.85170832522026e-05
-1.1730218072148e-05
-3.08564598250247e-05
-2.56041544469374e-05
-1.97788984729169e-05
-7.86119863064444e-06
-3.53320293187145e-05
2.71998143326772e-06
-2.50057712481562e-05
-1.94746543830919e-05
-4.99959861875269e-05
-1.80020137595551e-05
-3.1943439388854e-05
-1.82467315511642e-05
4.76710543975366e-07
-1.7541595104478e-05
-1.92184472440513e-05
-4.20333124058118e-05
-1.5367489662459e-05
-2.5193882516395e-05
-2.77660662922169e-05
2.72106565424896e-06
-1.33685185522347e-05
-1.63107258191564e-05
-2.43248697346728e-05
-2.19326479623436e-05
-1.73773300787039e-05
-1.14365896289974e-05
-2.29031658579046e-05
-1.53983011558503e-05
-1.1373360655871e-05
-1.6474134834008e-05
-2.29379938901587e-05
-1.88063904405268e-05
-1.23056541426038e-05
-6.09354934422609e-06
-1.36802255358874e-05
-1.89686675345954e-05
-3.36935205157789e-05
-3.86995388249284e-06
-1.26933232186396e-05
-3.04090450544802e-05
-2.47521399920996e-05
-2.07021938716807e-05
-2.41893839463633e-06
-2.05797398856071e-05
-3.58164984724719e-05
-9.73905026080165e-06
-3.40526217335858e-05
-3.47404092428649e-05
-2.76208553307077e-05
-1.73237385085782e-05
-3.49650409379607e-05
-3.49225111574941e-06
-1.53210599715751e-05
-1.0358413925619e-05
-8.66618811801452e-06
-2.49575456368331e-05
-1.95442456870912e-05
-2.86359726245223e-05
-3.50816112357392e-05
-4.41095118087978e-05
-6.09852602701925e-06
-2.35355730733487e-05
-2.27922949667268e-05
-1.88333392898022e-05
-1.12699061341249e-05
-2.34387481659482e-05
-9.20729547926103e-06
-3.08729627156572e-05
-6.37367480760054e-06
-3.35706495456485e-05
-3.10931934231156e-05
-1.32082039294566e-05
-2.85368811655778e-05
-1.8405682942126e-05
-3.45696756960034e-05
-3.58849069718424e-05
-1.9650597744017e-05
-9.08955686174392e-06
-2.48062995541035e-05
-1.62995707557237e-05
-2.12197069516084e-05
-2.33528506860559e-05
-3.86137312835692e-05
-2.77202086444358e-05
-4.11999872134566e-05
-3.54858964371006e-05
-2.89230905364485e-05
-1.35319641392895e-05
-2.28196416680263e-05
-1.07615911534698e-05
-2.89038145077381e-05
-3.09614596314931e-05
2.14907086871163e-06
-3.08303660749576e-05
3.55913081346942e-06
9.20304245551439e-06
-1.95438331626097e-05
-5.8515923806783e-06
-1.83639749179856e-05
-2.58740059201486e-05
-3.61885476789958e-06
-4.01189235698023e-05
-7.83844142695153e-06
-6.80164414878491e-06
-2.16474824149417e-05
-2.76113406568309e-05
-2.65524650587029e-05
-2.86759260427855e-05
-1.91659341833269e-05
-1.54579015495491e-06
-2.59229997963836e-05
-1.45701867472908e-05
-6.37241763273493e-06
-2.17156556013606e-05
-4.06135156759174e-06
-3.55447293667885e-05
-2.77528975847738e-05
-9.0352567167937e-06
-2.88613962262511e-05
-3.75832069147334e-05
-1.3822448736958e-05
-2.46120243653683e-05
-1.67671464934578e-05
-2.23684288498949e-05
-3.36243939916878e-05
-3.35346837719099e-05
-5.53080736719945e-06
-7.87610699080449e-06
-1.83655431919196e-05
-1.80535119852581e-05
-2.71423700190827e-05
-1.98168914572877e-05
-1.34876782793049e-05
-3.62954679159058e-05
-2.54239518442912e-05
-5.63159330739705e-06
-4.47355813352823e-05
-2.10965440739222e-05
-4.10513123494709e-05
-1.96874608909551e-05
-1.85662585003596e-06
-2.15868971341032e-05
-2.0470508514705e-05
-1.02034597621805e-05
-2.65085678896202e-05
4.23331131879355e-07
-3.18206925259793e-05
-1.50422567733318e-05
-2.3457425155601e-05
-1.38902863805801e-05
-3.4943317560703e-05
-1.79809895485767e-05
-1.65271576108765e-06
7.6796684509271e-07
-1.78017940086756e-05
-3.98444350816743e-06
-8.85268546124908e-06
-2.21196532309756e-05
-5.11168583849012e-06
-2.72884268600867e-05
-3.27112818965131e-05
-8.82154455311288e-06
-6.23453134252375e-06
-1.74634677146115e-05
-3.74206928734815e-05
-3.20136596022737e-05
-3.93448297753184e-05
-4.50171680643215e-05
-8.65969591701942e-06
-1.09238219032802e-05
-3.73716583743259e-05
-3.3905491954589e-05
-8.67827065747713e-06
-1.75273650094753e-05
-1.2418896018545e-05
5.10176391744062e-06
-3.77771231310929e-05
-7.93832543342183e-06
-4.18760209274928e-06
-9.99442378053191e-06
-1.69763333045174e-05
-3.36122273181703e-05
-3.1399231772851e-05
-5.37328152196344e-06
-1.50450420011918e-05
-3.14872915664816e-05
-1.31252536861944e-05
-5.2929288036499e-05
-1.02043173066172e-05
-2.94926170847954e-05
-1.389762986438e-05
-2.13371962319829e-05
-1.67038052615022e-06
-3.09207600554245e-05
2.35029246762488e-06
-3.35642481133355e-05
-1.14224852566458e-05
-1.56354990780565e-05
-2.67104071028708e-05
-2.85594105486744e-06
-8.2702745556825e-06
-4.31687537290511e-05
-2.11432965074665e-05
-1.77946274523387e-06
-1.39922360013434e-05
-3.42752465357781e-05
-2.01733329769467e-05
-8.05073067904918e-06
-2.09281667851802e-05
-3.15059602577149e-05
-3.42679639612131e-05
-1.46259319566189e-05
-1.85390637594628e-05
-2.74259806508257e-05
-2.30628846109887e-05
-1.59227018666892e-05
-9.82311328338852e-06
-2.49331538931111e-05
-1.29180584722766e-05
-3.11130142202267e-05
9.85476509265945e-06
2.4194837174606e-07
-1.18025689478676e-05
-1.09420824412801e-05
-3.08005054362613e-05
-4.06586406061104e-05
-2.22084850657796e-05
-1.13856060957582e-05
-1.01092623488116e-05
-1.67474872881815e-05
-1.09486755683687e-05
-4.591579292598e-06
-3.31060427702691e-05
-4.13081413325342e-05
-2.23182829925833e-05
-2.63516359567254e-05
-1.96066922110473e-05
-2.39747909050245e-05
-1.63683258546114e-05
-3.98637870435186e-05
-3.93818453216743e-05
-2.29840579315526e-05
-2.99814524848402e-05
-2.32953967117459e-05
-2.34865733260972e-05
-1.57113280720172e-05
-1.61299029753393e-05
-2.7578258708113e-05
-3.06299201063312e-05
-1.53184669738454e-05
-3.0564885932177e-05
-1.10073259968839e-05
-2.88365156725869e-05
4.9900448100885e-06
-2.26160002755058e-05
-3.35985284275195e-05
-4.35357640488056e-05
-2.71510038715865e-05
-2.59848043205022e-05
-2.7016977912441e-05
-3.49429809915469e-05
-2.86625735140755e-05
-1.10597046790742e-05
-3.14076388796515e-05
-2.43631178993609e-05
-2.08048411074571e-05
-2.31239618264824e-05
-1.6368268243022e-05
-2.40937861018497e-05
-2.56458897808846e-05
-2.65045799233433e-05
-1.10486172096371e-05
-5.31217869371828e-06
-2.08584272862058e-05
-2.56059234909709e-05
-1.30530327942845e-05
-4.82868992137658e-05
-1.55097796172687e-05
-1.08148717212132e-05
-1.91317573226804e-05
-1.91726333287278e-05
-2.09384269308672e-05
-3.38179941513419e-05
9.54443905404866e-06
-1.21627488694636e-05
-2.13234527144116e-05
-1.29397153634178e-05
-3.8688323354855e-05
-4.31975258840135e-05
-1.9209842098617e-05
-1.35643575580061e-05
-3.90791095948889e-05
-2.69290405741246e-05
9.95556306247498e-06
-4.12202721361059e-07
-1.57979252338616e-05
-2.46804789498151e-05
-1.95241870425991e-05
-4.89971083091884e-05
-2.70683917478591e-05
2.60704028971484e-06
-5.12095672725436e-06
-3.27972539359878e-05
-3.11825773338577e-05
-4.26530510988991e-05
-1.48643353787628e-05
6.81938668331803e-07
-2.52036111767511e-05
-3.70121821702317e-05
-3.29116221581834e-06
-2.41217404425149e-05
-7.82029830953426e-07
-2.76529508039638e-05
-3.73504623278469e-05
-1.45153828399702e-05
-2.12802184882477e-05
-4.15349522838736e-05
-2.83204644101377e-05
-1.79522264164494e-05
-2.21768148827271e-05
-1.02407654383901e-05
-3.23723192314732e-05
-3.9562757242344e-05
-2.49106995612973e-05
-9.78466276873922e-06
-2.90141856041935e-05
-3.68629681182339e-05
-4.65587353468334e-05
-2.45851171333844e-05
-2.66131112432314e-05
-1.59958407200599e-05
-1.73641469698219e-05
-1.20795493694103e-05
-3.67012702665703e-05
-1.80159236590558e-05
-5.09549456919105e-05
-2.73860284102536e-05
-1.64155773103273e-05
-3.79298080341326e-05
-3.66553978842677e-05
-8.44379668577571e-06
-2.20271419351152e-05
-3.65928812472412e-05
-2.68479305188496e-05
-3.09999187741524e-05
-3.59130191022792e-07
-2.41886211234042e-05
-3.05041748218268e-05
-2.16184928317086e-05
-8.54783361895384e-06
-2.42074956855178e-05
-1.87045994444883e-05
-3.00382603188673e-05
-3.25115051731705e-05
-1.31480124908954e-05
-1.28288877000301e-05
-2.46298445508029e-05
-6.98290196048872e-06
-3.59545556178319e-05
-2.61711122506994e-05
-2.00019478232065e-06
3.79589682750867e-06
1.99434589379856e-06
-2.05649616603118e-05
-1.44259011794692e-05
-1.10518358211041e-05
-6.47826024709815e-06
-7.06318319462087e-06
-4.90258518366396e-05
-2.79591124606521e-05
-2.80877450359702e-05
-2.12804857774178e-05
-1.54377043463688e-06
-3.07847003453289e-05
-3.92462806024915e-05
-1.06935345620022e-05
-1.12992402129618e-05
-1.65283918899557e-05
4.93579563989306e-07
-2.54300353643222e-05
-4.60544959263407e-05
-2.55927616341234e-05
-1.92454202351909e-05
-2.10544725591165e-05
-2.47310275742437e-05
-2.19411941955851e-05
-7.48773205767228e-06
-2.64734969559508e-05
-8.38072150532488e-06
-1.74675604738706e-05
-1.46162115672298e-05
-4.05247556433216e-06
-2.47257183349016e-05
-2.61207420847157e-05
-2.78771672817272e-05
-1.46287328459023e-05
-1.0093077911493e-06
-3.05613962264776e-05
-7.82998925706036e-06
-2.56066346666216e-05
-2.38408129559781e-05
-4.31224453814922e-05
-3.01351691056989e-05
-1.48837344908243e-05
-1.65927727392629e-05
-3.45596055141255e-05
-1.89671001372056e-05
-3.68674077060487e-05
-2.88894940137642e-05
-1.84207580682345e-05
-1.45603563108486e-05
-1.73980902456517e-05
-2.95740105436526e-05
-3.00458221082188e-05
-3.82150476929875e-05
-2.41822491091289e-05
-9.43356797295732e-06
-2.08793009665077e-05
-2.90713258603535e-06
1.66989125178942e-05
-3.18554195880967e-05
-1.92851884574623e-05
-2.34173410493644e-05
-2.6701290812428e-05
-1.33338468383706e-05
-2.77086223200974e-05
-2.60906959480464e-05
-4.65982845460869e-05
-2.20349434169475e-05
-2.55875744682033e-05
2.49282230257914e-06
-2.20935570099001e-05
-1.01668065708382e-05
-2.2873646580691e-05
-3.75713540319574e-05
-1.33317170180978e-05
-2.60782008158969e-05
-9.44767574987086e-06
-1.9577054066995e-05
-1.28569336803969e-05
-3.90616513137526e-06
-5.65031648645471e-06
-1.88092589657454e-05
-2.66356305225272e-05
-2.89698434917829e-05
-2.08074124309969e-05
-1.18263716639221e-05
-3.17788456251537e-06
-1.63063510150421e-05
-2.66047604281598e-05
-4.15283345133233e-05
-2.85827502525019e-05
-8.26200856475377e-06
-3.85822363848768e-05
-1.5341109917995e-05
-3.19952599047597e-05
-3.09328634288039e-05
-2.03068752146722e-05
-2.02625063895716e-06
-2.06841891249641e-05
-1.45061953788099e-05
-6.3227997399713e-06
-3.47802504370238e-05
-2.25597134533149e-05
-2.11113626976371e-05
-3.23371896338824e-05
-3.65447300053282e-05
-2.29220107717492e-05
-1.24353421994116e-05
-1.52158062329239e-05
-3.93919356583118e-05
-2.49066453231423e-05
-8.21864753095638e-06
-3.19319120883425e-05
-2.22636195123288e-05
-1.1043568433934e-05
-4.78043280760112e-06
-4.20347743410776e-05
-3.5671626221634e-05
-3.72957101984837e-05
-1.09185131555812e-05
-1.15618087964041e-05
-3.72103948144616e-05
-3.15281157992671e-05
-1.19239293529165e-05
-2.53980227241257e-05
-3.00572599563012e-05
-2.61145745628906e-05
-2.38859869132506e-05
-2.36837964735204e-05
-3.3186856841664e-05
-5.53271636148108e-06
-6.21824324489994e-06
-1.33404404422223e-05
-1.50044617050412e-05
-4.68689900774741e-05
-1.97414911920327e-05
