# Supplementary material for: Research on computational propagation and identification of mine microseismic signals based on deep learning
Source: PLoS One. 2025 Oct 22;20(10):e0334641. doi: 10.1371/journal.pone.0334641 (PMC12543183; doi:10.1371/journal.pone.0334641)
Supplement: S2 Data — (ZIP) [file pone.0334641.s002.zip › 000100500001973.xlsx_0.txt_24.txt.txt]

-2.57033890517484e-05
-2.04008071878238e-05
-2.5414795089318e-05
-2.78894870088095e-05
-2.57602056058977e-05
-1.09045456838864e-05
-2.8386485493096e-05
-3.82837638380822e-05
-3.51315913865648e-05
-7.61839294496477e-06
-2.06843253869198e-05
-2.89734000596192e-05
-1.22824657452347e-05
-2.70974710184188e-05
-8.92313231889858e-06
-1.76768302068955e-05
-3.26318483592647e-05
-3.30821961806172e-05
-3.09456689531252e-05
-1.08208024706393e-05
-7.85493688993617e-06
-2.57174162959746e-05
-1.76728831486815e-05
-2.65219543173483e-05
-9.8874412255566e-06
-1.93035896230116e-05
-5.0950164664247e-05
-2.15494086914266e-05
-6.35595776059897e-06
-2.33844364753482e-05
-2.08880492891972e-06
-9.82285460086811e-06
-1.98057272114114e-06
-1.89268680204458e-05
-3.39626714542286e-05
-2.78970390589638e-05
-1.65785501424446e-05
-1.87323750269432e-05
-1.0470655884151e-05
-1.62943076355594e-05
-1.88934155433686e-05
-8.0271874049925e-06
-3.55956054472133e-05
-6.19023265767499e-06
-1.15886861895106e-06
-4.97133248288861e-06
-2.83248834142695e-05
4.13330947068006e-07
-2.39635982422201e-05
-3.36635645771591e-05
-2.75477362612267e-06
8.85578607294946e-07
-2.06193805329741e-05
-1.06471267093002e-05
-3.97805134058308e-05
6.7329321751315e-06
-1.80752562507886e-05
-1.93652049007901e-05
-9.61698929787255e-06
-2.32500688908643e-05
-1.74783473237268e-05
-2.98229846148638e-05
-1.94636569051901e-07
-2.28505351817648e-05
-4.08991968336263e-05
-2.1556735861665e-05
-1.9921395116821e-05
-2.27712049388628e-05
-1.802134460561e-05
-3.4724220159984e-05
-2.01911847518945e-05
-2.82660697169477e-05
-2.76809555737939e-05
-2.46041581946151e-05
-1.24653877303816e-05
-2.55058814271663e-07
-3.51377104161294e-05
-6.10558870511059e-06
-2.61839168693996e-05
-2.98125441592465e-05
-6.14737051991822e-06
-2.14442225980775e-05
-2.78490949702606e-05
-3.1230197361502e-05
-8.61877454333787e-06
-2.87567034925059e-05
-1.5903221088596e-05
-2.15133125273456e-05
-2.06780924563683e-05
-2.59478157341755e-05
-4.82412310911292e-05
-1.81806390784383e-05
-1.71234424964259e-05
-1.47863435356394e-05
-2.29248072160724e-05
-4.82472145283688e-05
-2.95083340574408e-05
-1.86909684005681e-05
-4.10540458297494e-05
-9.83429299922188e-06
-1.29958455010099e-05
-3.55628048735345e-05
8.21243190605824e-07
-3.01459726787892e-05
-7.10062775486108e-06
-1.67198308224752e-05
-1.43267887020084e-05
-1.11403349617083e-05
-2.4541671707324e-06
-3.61502130575796e-05
-3.59430446736428e-05
-1.73710241421865e-05
-1.52218956165846e-05
-2.23935856812931e-05
-1.71259420268773e-05
-2.69089423001877e-05
-9.63946039219779e-06
-7.42350162150021e-06
-6.2164130439379e-06
-2.02765148698614e-05
-9.03079309075198e-06
-5.89327519206103e-06
-7.15247913151922e-06
1.25578852053602e-05
-1.04755065710108e-05
-1.12501980783061e-05
-3.29904794025393e-05
-6.91775384969045e-06
-2.69379839821483e-05
-1.35330812732752e-05
-2.64069288329339e-05
-4.59740773567103e-06
-1.94462790313901e-05
-2.10143191556035e-05
-2.89376009093258e-05
-1.9072804798526e-05
-2.39556696821586e-05
-2.16026151942648e-05
-7.66210655333087e-06
-2.39252968714897e-05
-3.22276318429878e-05
-2.66337297681229e-05
-1.54124891626579e-05
-2.46510966129096e-05
-2.77930919820605e-05
-2.15774996991063e-05
-3.64483020104086e-05
-3.22620273580953e-05
-2.82062947906632e-05
-8.78741486301421e-06
-2.11882406104243e-05
-3.01439282464695e-05
-2.2057740019731e-05
-2.43509819472077e-05
-3.6198688355666e-05
-4.02684826222553e-05
-3.12716371461168e-05
-3.58824335301824e-05
-1.47431547300317e-05
-3.08605150232367e-05
-1.68555534542932e-05
-3.37242242832524e-05
-1.97795854030458e-05
-3.19692312858319e-05
-2.44189958061146e-05
-1.36716115335811e-05
-1.49951211968104e-05
-3.3648769421924e-05
-1.38740596313382e-05
-1.72387249270778e-05
-1.78645620699452e-05
-2.20201638729451e-05
-4.94019666435558e-06
-1.39424184146292e-05
-2.8803273033586e-05
-1.30413130157996e-05
-9.41797552505298e-06
-2.70382700810614e-05
-2.91685083506065e-05
-6.26994263622267e-07
-1.58013491901226e-05
-1.21576853418399e-05
-5.15097208445995e-06
-3.22878880021865e-05
-1.79989054177146e-05
-1.58280540278408e-05
-3.89035661545454e-05
-3.92709141070552e-05
-1.99592755620073e-06
-1.94020948417791e-05
-1.71512879382986e-06
-9.53613387541683e-07
-7.39573733661074e-06
-1.84681508074693e-06
-1.3966125754654e-05
-1.37031044652289e-05
-1.73406692203866e-05
-1.01238949500768e-05
-5.34130089732908e-06
-2.31003434853614e-05
-3.33809219673579e-05
-3.70645183812709e-05
-2.0218264513404e-05
2.54623071162435e-06
-8.62763315212462e-06
-5.43905121812785e-06
-3.06924781727309e-05
-8.97970524931181e-06
-1.88084839665394e-05
-1.29903995830218e-05
-3.43935178152188e-05
-1.25430217138967e-05
-1.55253738474247e-05
-2.15690274087692e-05
-1.61087834200344e-05
-1.25999120818997e-05
-2.86956927946008e-05
-1.55600000858534e-05
-1.72166764484357e-05
-1.35405333549621e-05
-7.43377024813186e-06
-1.94137007794735e-05
-4.61132996477928e-05
-1.46698494828932e-05
-2.24405229131464e-05
-2.6283622752524e-05
3.50106120000902e-06
-3.4127351367389e-05
-3.1610003613658e-05
-2.20411944240268e-05
-2.20061964228436e-05
-1.23651585249331e-05
-1.15933800717069e-05
-2.34878483394026e-05
-3.49828148470487e-05
-3.48552932926054e-05
-1.72883007776438e-05
-4.66617767575818e-05
-3.27615016544948e-05
-3.78951342295052e-05
-2.24923229773988e-05
-1.71090996537074e-05
-1.93551670040217e-05
-2.66810252081553e-05
-1.29021861109824e-05
-8.42984458018177e-06
-1.44358794066424e-06
-1.30232641212917e-05
-4.51167431694626e-05
-2.27727691985627e-05
-2.49905889386295e-05
-1.99656371398302e-05
-2.43589561445118e-05
-1.98300442340919e-05
-2.11321565851682e-05
-3.07456483147338e-05
-3.7954336217836e-06
-8.80444621563818e-06
-1.28438836629516e-05
-1.3230099767119e-05
-1.10485442106685e-05
-2.45235044752865e-05
-1.98216970419606e-05
-1.80995327281099e-06
-4.04286924833497e-05
-2.53024278219364e-05
-2.05586242587565e-05
-2.77359920373682e-05
-6.76337856452751e-06
-1.1734486231322e-05
-2.09973109590957e-05
-3.29901216275905e-05
-2.76934370557324e-05
-7.30939971684382e-06
-2.02438960744515e-05
-7.31050051652803e-06
-1.43127840224593e-05
-1.45086109249274e-05
6.5688371846205e-06
-9.90390076711193e-06
-1.02080466295613e-05
-2.50355588734589e-05
-3.07132864060242e-05
-3.88410453472628e-06
-1.25164471743075e-05
-3.13842850490158e-05
-1.6137811570647e-05
-2.31536574400201e-05
-1.34174490510069e-06
-4.50015676347855e-06
-8.0850040339134e-06
-8.14380230221105e-06
-3.88641099175733e-05
-3.12359608752838e-06
-1.6233886148617e-05
-1.83275759354937e-05
-3.77313708852069e-05
-1.93642158145098e-05
-3.1692385469735e-05
-2.25540084288814e-05
-1.24723994963426e-05
-2.17812773164407e-05
-2.6791471696784e-05
-2.99348347652534e-05
-1.3804801413477e-05
-3.52142895850845e-05
-1.66430067592336e-05
-2.99346919132719e-05
-5.25826466128039e-06
7.35377808203182e-07
-2.68941847179538e-05
-8.43066440967557e-06
-2.34190710105555e-05
-2.38336639772571e-05
-5.90406566031725e-06
-3.60207105463283e-05
-4.86592748747194e-05
-1.99793064392279e-05
-1.28763630276384e-05
-2.0373066137967e-05
-2.65311893779988e-05
-3.08260151949815e-05
-1.88262604931143e-05
-3.45114304841705e-05
-1.61972241248408e-05
-5.53351910563758e-06
-2.79250399576737e-05
-2.80946980447404e-05
-1.11049923548248e-05
-1.16701439145791e-05
-1.90591460022457e-05
-2.47534296446163e-05
-3.83263659945836e-05
-1.04197664107299e-05
-2.81761394056286e-05
-7.30621876252369e-06
-3.91783109082724e-05
-1.69151308139256e-05
-3.04934171096118e-05
-2.00054847610281e-05
-1.00150018716203e-05
-9.87688846338658e-06
-1.64487715283338e-05
-2.41887861149177e-05
-2.92449929456302e-05
-5.36439460895154e-05
-1.04000609352975e-05
-2.07908786373902e-05
-2.21519182670009e-05
-1.03504874972423e-05
-3.63679828058849e-05
-4.03279094689822e-05
-2.67070330211862e-05
-2.81611287914098e-05
-2.25123266714586e-05
-1.46417866804728e-05
-1.19311643168583e-05
-3.20763772614449e-06
-1.95495362375871e-06
-2.92930388064411e-05
-2.41615017653551e-05
-6.6151775019622e-06
-1.67232715274227e-05
-1.55913741490356e-05
-1.62944100622679e-05
-1.42447739705794e-05
-1.30078915044062e-05
-1.61823616305591e-05
-2.32411856717442e-05
-4.34802907655082e-05
-1.85218260105479e-05
-1.71662750879439e-05
-1.01340014783995e-05
-1.04771136770858e-05
-1.26553051604632e-05
-3.48708244655676e-05
-1.14844056892681e-05
-2.25481770438042e-05
-1.78294275290716e-05
-5.98389770630984e-06
-1.98215799571512e-05
-2.11932793731865e-05
-2.26158318858562e-05
-1.06382695311372e-05
-4.02192025293934e-05
-3.75968463314641e-05
-3.3721388539662e-05
5.04803107159212e-06
-7.94164559286512e-06
-8.00632643403649e-06
-1.83101083255519e-05
-2.65155285400884e-05
-1.90716599822386e-05
-3.48203605339889e-05
8.64081046620539e-06
-2.4251392825282e-05
-1.751853980662e-05
-2.09462475255959e-05
-2.90148710528409e-05
-3.89830658878106e-05
-4.01718676570105e-05
-3.99244465700206e-06
-3.56920167937589e-05
-1.27296935443253e-05
-8.59205621854117e-06
-1.47824484357531e-05
-2.26351400867211e-05
-2.47233395257988e-05
-2.43174630065635e-05
-2.84835001087088e-05
-2.94086468389898e-05
-1.49558176177769e-05
-1.54949392066852e-05
-1.88958796367739e-05
-2.91807316715807e-05
-2.81973888237875e-05
-2.29455334640032e-05
-3.82913142825055e-05
-2.08627489854432e-05
-2.67191289032229e-05
-1.668932250536e-05
-3.39622566870951e-05
-8.01610166512401e-06
-1.05758149013791e-05
-2.04586664851454e-05
-2.44100179795337e-05
-3.08115436792556e-05
-2.99769629427351e-05
-3.62196982199213e-05
-1.35655236359963e-05
-2.51993552449132e-05
-2.509949546284e-05
-3.29988158571934e-05
-3.78867316922506e-06
-9.24976175086357e-06
-2.40117527741466e-05
-5.34420754704557e-06
-1.45302743388026e-05
-3.96476839320956e-05
-4.17360993174263e-05
-1.85535439175795e-05
-2.03957195512213e-05
-2.19539531098945e-05
-1.76498543681108e-05
-2.14927799525568e-05
-1.12886084355843e-05
-1.966763626487e-05
-1.97918218499196e-05
-2.47832647397832e-05
-1.41977856467026e-05
-3.19106491728799e-05
-2.46625798447874e-05
-1.85151144569723e-05
-1.41846143501519e-05
-2.73823830810235e-05
7.62334591891467e-06
-9.99799613057973e-06
-6.2463345146192e-05
-1.55499730603122e-05
-2.61536498762075e-05
-3.32470769194947e-05
-1.36083499924485e-05
-1.81413090901004e-05
-1.23796583476354e-05
-1.27589906125053e-05
-1.58741603651511e-05
-2.6969748115459e-05
-1.79218745372281e-05
-2.97401246245512e-05
-2.63305372782085e-05
1.35680275315979e-06
-1.68779001205521e-05
-1.26301477818805e-05
-3.24647069695499e-05
-2.34659837463118e-05
-3.52826883181937e-05
-2.39360892898524e-05
-1.45809475719784e-05
-1.94511603842086e-05
-3.16843231623107e-05
-1.7773611403248e-05
-9.55788401633597e-07
-2.59502153736953e-05
-3.00251768011637e-05
-3.52350632968137e-05
-2.69989442998285e-05
-2.43761718892686e-05
-2.67763292983881e-05
-1.99714507410562e-05
-2.81110486607161e-05
-1.84594528550393e-05
-1.64018917698935e-05
-2.05329171970475e-05
-3.06475473812938e-05
-4.29302284059193e-05
-9.67442265500318e-06
-1.35806723318048e-05
-5.25203702353797e-05
-2.35331917541509e-05
-2.77765448415011e-05
-4.07479784000121e-05
-3.02892365679084e-05
-3.94252828770621e-05
-3.45384486925871e-05
-3.24846384518131e-05
-3.07024599089971e-05
-2.18806770712567e-05
-1.35223037204085e-05
-1.09453844772373e-05
-2.28210277138789e-05
-2.79142065840235e-05
1.14673679275058e-06
-3.28225050008151e-05
-7.95180881637425e-06
-2.8983891518033e-06
-1.92912694516112e-05
-1.19015549354052e-05
-1.17813731536385e-05
-8.23024438259183e-06
-3.29457308547296e-05
-9.48234047959799e-06
-5.50652125840588e-07
-1.62490605170842e-05
-1.39291671865668e-05
-2.0942803460052e-06
-9.81296198702111e-06
-2.96102487637734e-05
-3.48028067364795e-05
-4.07965012626537e-05
-1.60213802618558e-05
-2.37974352378371e-05
-1.22190166223728e-05
-4.13020641138461e-05
-9.79951435593642e-06
-2.64004460657895e-05
-6.70531521312052e-06
2.03331812025129e-06
-1.81470255512565e-05
-6.34699656090143e-06
2.14669416873432e-05
-4.60459388504352e-06
-5.0677423359598e-06
-1.52640182371505e-05
-2.44165179729952e-05
-1.64543709883644e-05
-2.43765825929579e-05
1.77252825532479e-06
-6.70098008657415e-06
-1.38741554006259e-05
-1.54118174959872e-06
-5.12391167783986e-06
-7.64016860042014e-06
-2.02867097232911e-05
-1.31773442217135e-05
4.22766566296291e-06
-3.57623250186212e-06
-3.58353907439899e-05
-4.34238366814978e-05
-1.41050195797115e-05
-2.20098051444857e-05
-2.41617124489321e-05
-7.50730557824549e-06
-2.30365740786645e-05
-3.85158423459505e-06
-2.42327821438712e-05
-1.70710486411159e-05
-2.33780446926602e-05
-1.04493353951778e-05
-1.31605099144991e-05
-1.65735516494077e-05
-2.07924580403552e-05
-3.34117197181244e-05
-1.82653456378767e-05
8.85398787581988e-06
-3.39122008621967e-05
-8.03765651799782e-06
-6.35875277759717e-06
5.76733411740518e-07
-2.96957551656607e-05
-1.25411263665569e-05
-3.06212076046564e-05
-3.8431704789374e-06
-2.65336396017023e-05
-2.02789305363194e-06
-1.70288884871255e-05
-4.62261518435146e-05
3.66114700976199e-06
-3.54866155524132e-05
-3.880567303687e-05
-2.14645499539425e-05
-1.02912149061368e-05
-1.21931693279794e-05
-2.06661055598812e-05
-1.3787847743987e-05
-2.88667695787716e-06
-6.07658300036279e-06
-1.33708003712754e-05
-1.88800865388066e-05
-2.08728867611154e-05
-4.81030805530876e-06
-1.84548766491218e-05
-4.42829448468329e-05
-1.93174024116214e-05
5.69947937412391e-07
-8.80317834195065e-06
-1.31345845530951e-05
-1.59861678301197e-05
-2.57181412147537e-05
-2.04810638386361e-05
-4.2284214516764e-06
-3.09503971451598e-05
-3.43899583901267e-06
-1.63456392562434e-05
-4.77756914396572e-05
-3.88080623794305e-05
-3.53562613869497e-05
-1.30716635046845e-05
-2.16822220936242e-05
-2.81627847252451e-06
-3.92600149812858e-05
-2.23969219737846e-05
-1.58041506897662e-05
-2.67080254969668e-05
-1.57147371846535e-05
-1.75648090816558e-05
-1.43625527267796e-05
-2.62523620017434e-05
-2.53791523854559e-05
-2.50913563870119e-05
-5.90516509307869e-06
-1.84574219733994e-05
3.91843447123301e-06
-1.40147285488466e-05
-2.70735404377074e-05
3.78585360234427e-06
-2.17971512363323e-05
9.53482449678434e-06
-2.07310418032156e-05
-1.74057715724036e-05
-3.34669862421642e-05
-1.14159996568196e-05
-1.54744911292218e-05
-4.44734912163662e-06
-1.78584837023219e-05
-2.09663032538625e-05
-2.60886048051685e-05
-2.58825419589121e-05
-1.61766951766974e-05
-1.20951758788801e-05
-1.20077660755778e-06
-2.7266163271276e-05
-3.44810452591199e-07
-1.77043241853149e-05
-2.64364627045237e-05
-1.83224804779046e-05
-1.82734717535182e-05
-7.11338740305954e-06
-2.78219237507516e-05
-4.97503864088634e-06
-3.2766347682234e-05
-1.39230712118748e-05
-8.15367101898664e-06
-2.03713518029731e-05
-1.41692604510781e-06
-2.05009791401219e-05
-4.08241679790853e-05
-1.66817057704766e-05
8.62627933567022e-07
-1.22127757465471e-05
-2.12317845665349e-05
-1.29521293538122e-05
-3.20028412635895e-05
-5.64774458294918e-05
-3.05782643990414e-05
-2.00206008467382e-05
-2.57488109845198e-05
-9.94348182322228e-06
1.19824321613493e-06
-8.95577370903704e-06
-1.68840359548316e-05
-4.03317251015979e-06
-1.14198921243879e-05
-5.90263730733734e-06
-6.90430702169243e-06
-5.05179570265035e-06
-1.29605579173168e-05
-1.96208396249001e-05
-1.01723310010138e-05
-1.91654685769509e-05
-5.87474317037603e-06
-1.11624541578466e-06
-1.56248200225382e-05
-5.50301709630165e-06
-1.31043105657295e-05
-2.32081232261783e-05
-1.37051215994629e-05
-1.42388619134237e-05
-2.01621771880048e-05
-6.44407509580767e-06
-1.325687758271e-05
-8.89388553619333e-06
-1.91978377671668e-05
-1.80901758232121e-05
-2.05369085374967e-05
-1.35502085990973e-05
-2.80130810159499e-05
-2.77831487274895e-05
-2.01481835500497e-05
-3.56400954857648e-05
-1.99084283266977e-05
-1.44927877497406e-05
-2.6415795790338e-05
-2.34419407233306e-05
-3.56062147449246e-05
-2.5486774714893e-05
-1.46892037256429e-05
-2.38263213509769e-05
-2.75823565386263e-05
-1.21351287779974e-05
-3.24278564062155e-05
-3.04029776730219e-05
-1.65956957009381e-05
-2.05704406105437e-05
-4.32258300840424e-05
-1.66566369566022e-05
-8.07031211433794e-06
-3.99176638765481e-05
-1.45023001788952e-05
-2.63405036699447e-05
-1.44526580409762e-05
-8.31261160036227e-06
-3.03592275942475e-05
-1.23019361829281e-05
-2.44420236496975e-05
-2.4377525512493e-05
-1.87706838413964e-05
-2.20767391439883e-05
-5.87675364702254e-06
-1.78662796405523e-05
9.74686000467548e-06
-1.77954924274744e-05
-6.05407334253453e-05
-2.46651917587969e-05
-3.62918498254663e-05
-5.89249115448064e-06
-3.46782509569456e-05
-1.87371343221008e-05
-1.43836362627031e-05
-1.50173872126392e-05
-1.18695858717694e-05
-2.35766272845251e-05
-2.35885488883348e-05
-8.97175218245635e-06
-2.28330061477745e-05
-3.77155048558999e-05
-1.39901809537904e-05
-1.06774253448704e-05
-4.07842938860156e-06
-4.0909677283344e-05
-1.13219004751898e-05
-1.41548551701761e-05
-1.2071086187991e-05
-2.39554375248912e-05
-2.05080085293362e-05
-2.87323269921767e-05
-2.12052213226665e-05
-2.30035701892466e-05
-1.7527424628271e-05
6.73618277710212e-07
-2.19405035988768e-05
-2.54740281390949e-05
-2.40125104272135e-05
-4.77038744448449e-05
-5.38225656999274e-06
-1.39435506402898e-05
-2.64723524041195e-05
-1.33359140876628e-05
-2.22910087344566e-05
-4.75677817906252e-05
-4.27630492543954e-06
-3.14808885361332e-05
-1.93425353752298e-05
-2.23590494043528e-05
-4.76647890200029e-06
-2.17998000280721e-05
-3.27198590298166e-06
-2.66190599681532e-05
-2.87274220216697e-05
-3.35846603369417e-05
-3.60181143889757e-05
-2.60342098838573e-05
-1.17341173623449e-05
-2.58116187855296e-05
-4.91160884832839e-06
-1.74155301595091e-05
-2.8825727662069e-05
-1.73323703448218e-05
-2.52777673554703e-06
-3.62807315531521e-05
-4.61350268711778e-05
-2.10016174200788e-05
-2.7786822783198e-05
-3.35927626242218e-05
-2.15142071426846e-05
-5.7050838180328e-06
-3.16231246100821e-05
-2.1839387671056e-06
-3.43381425732083e-05
-1.05850010782516e-05
-3.49009390313175e-05
-1.3161161756e-05
-1.23032124371177e-05
-2.00210813251653e-05
-2.65580993789694e-05
-2.61597250237913e-05
-2.99943378028139e-05
-3.25935166484865e-05
-2.98453060557093e-05
-1.70767465347116e-05
-3.89193487477099e-05
-1.33841933697488e-05
-5.83605518430391e-07
-2.55113681092186e-05
-2.57419042907835e-05
-1.28429140938825e-05
-1.52590046500964e-05
-2.30227185137039e-05
-1.87470106753728e-05
-1.6739864354725e-05
-4.47332921166539e-05
-3.12327250094732e-05
-1.52340217940942e-05
-1.27003599780858e-05
-2.31925716320422e-05
-1.979856180323e-05
-5.26571845600035e-06
-2.28041764105594e-05
-4.89219319525135e-05
8.60357801098081e-06
-5.75821948843789e-06
-1.49195694314292e-05
-5.80577664731177e-07
-1.22792836050552e-05
-2.64646941098307e-05
-3.20280772456519e-05
-2.96676547578422e-05
-2.43254600441241e-06
-3.02541530217938e-05
-3.90402517520926e-05
-3.67395061378421e-05
-8.95696482446073e-06
1.43921513816061e-05
-1.05518584880873e-05
-2.64946678743709e-05
-2.33305547373512e-05
1.89123638726042e-05
-3.80711079760437e-06
1.48765236661436e-06
-2.34980389443748e-05
-1.40246930947744e-05
-2.69585592337471e-05
-3.29093078344553e-05
-1.5873734897714e-05
-1.94910805500493e-05
-1.53516704673454e-05
-2.94379805740328e-05
-3.05311991504422e-06
-3.34057059151011e-05
-8.45752565043249e-06
-2.35240001932528e-05
-4.15480719453702e-05
-1.14830917262025e-05
-1.03264903887936e-05
-2.02465616021917e-05
-4.26355642294141e-05
-2.93633221555402e-05
-3.08352782505018e-05
-1.92513458347792e-05
-3.29344950894179e-05
-2.89039877029088e-05
-1.63985459034006e-05
-2.32299723905031e-05
-1.94368744484116e-05
-1.20124114552941e-05
-1.77816929410743e-05
-2.21803849130119e-05
-4.1137510308288e-05
-2.02942361147677e-05
-3.79812352913499e-06
-7.06983827026796e-06
-1.70868044593993e-05
-3.47155563939152e-05
-3.81171883225801e-05
-1.2441576652694e-05
5.71932584358183e-06
-2.62253894768333e-05
-4.0447207177187e-05
-2.75865206086625e-05
-1.20216774117686e-05
-2.90113458158912e-05
-3.49402914127664e-05
-2.4178887853829e-05
-3.09460078428231e-05
-2.68914247776607e-05
-3.99792052696433e-06
-2.21639793208285e-06
-1.75162465322616e-05
-9.74017102839626e-07
-1.72071472253429e-05
-3.2938220267885e-05
-1.72645076171949e-05
-3.2791059489433e-05
-2.03053562018644e-05
-8.9715725162463e-06
-1.65274900078207e-05
-3.34489542123361e-05
-2.53654224069439e-05
-5.80186925739137e-06
-2.66996952228461e-05
7.06479652709068e-06
-3.91879866751668e-05
-3.11463747133587e-05
-4.1239986418117e-05
-2.92671937979056e-05
-1.85458289281144e-05
-9.58914634576669e-06
-2.10693839572775e-05
-1.74542394916588e-05
1.23273527481008e-05
-1.3413614737931e-05
-2.62480983724171e-05
-3.57935171678886e-05
-2.60893787832621e-05
-3.39101030078746e-05
-3.83045703777229e-05
7.85929494552628e-06
-2.74517761391834e-05
-1.12152408257199e-05
-1.72116713205155e-05
-1.39621269476367e-05
-2.64985774635091e-05
-6.01194117432194e-06
-2.42596357552735e-05
-2.18592716125113e-05
-1.27451964736371e-05
-3.47264570524648e-05
-1.83767714524939e-05
-1.56531078027749e-05
-2.87952352342995e-05
-3.44352248074214e-05
-1.73178996033589e-05
3.98859769769501e-06
-1.79911463853801e-05
-4.81624086911482e-05
-1.0782412041638e-05
-3.2969569473619e-05
-2.33561039893837e-05
-4.3863665257221e-05
-2.79052640626745e-05
-2.0936577482909e-05
-1.29755083701556e-05
-1.32357285040217e-05
-1.75011908612457e-05
-2.84144481539984e-05
-1.54663563691639e-05
-3.63138219023602e-05
-2.11842438604009e-05
-2.17275308008036e-06
-2.38637951977608e-05
-2.29489068282485e-05
-3.99157911477757e-05
-2.10128831006888e-05
-2.49664619326417e-05
-1.97389055861274e-05
-3.80497921702773e-05
-3.58676765956067e-05
-3.13248076545044e-05
-4.96841338083438e-05
-3.7784544406011e-05
-3.13452961435001e-05
-1.41861872200275e-06
-2.74545002966197e-05
-4.84341659730497e-05
-2.14903671196865e-05
-2.92999538928108e-05
-3.62132836711142e-05
-1.4138178658719e-05
-1.76979347572226e-05
-3.84728374616923e-06
-1.90663644301436e-05
-2.12672903664174e-05
-2.91156363374936e-05
-1.38140077182198e-05
-1.2867583416685e-05
-2.22040989005785e-05
-9.32756352606046e-06
-2.65738908460674e-05
-1.7456629579349e-05
-2.60658266241632e-05
-3.74508835123815e-05
-3.5033712246912e-05
-8.18181882444662e-06
-2.69256439485008e-05
-2.88842491690918e-05
-3.48521849805096e-05
-1.85707237483104e-05
-2.6092111401631e-05
-4.52456331268948e-05
-1.74615574626872e-05
5.2827302931089e-07
-2.13359768341529e-05
-1.40363266050107e-05
-3.14473164076475e-06
-3.37670443687325e-05
-7.80673206658909e-06
-1.21772503873478e-06
-2.10158223394164e-05
-1.72561959438003e-06
-5.25823946996817e-06
-3.59982012946005e-05
-1.95534914565306e-05
-1.63331806404314e-05
-3.73586184052296e-06
-1.27900517350918e-05
-2.11812668799123e-05
-2.71013205186888e-05
-1.40982605244444e-05
-3.25153321240562e-05
-4.09199891774116e-05
-2.27986762545093e-05
-2.44821896553072e-05
-5.96424356590758e-06
-2.69016409454111e-05
-1.72417612100867e-05
-3.84924977855254e-05
7.12845059765173e-06
-1.25494854259757e-05
-2.18530446205042e-05
-8.38698970157761e-06
-6.68970088812548e-06
-7.06716929507933e-06
-2.50633028216481e-05
-2.54782253681016e-05
-4.15601427240331e-05
-2.41962242407764e-05
-1.51427658491816e-05
-1.64285912877976e-05
-1.15713055261264e-05
-1.33854844065858e-05
-3.27825626854055e-05
-2.19961439964198e-05
-2.74721849102942e-05
-3.82028050998138e-05
-2.88369034423277e-07
-1.35844347926274e-05
-3.60972266475236e-05
-3.44991928560607e-05
-9.68781767116421e-06
-9.34900150192745e-06
-2.66515118930166e-05
1.7903601460911e-05
-2.88542576643937e-05
-2.08100590674563e-05
-1.66504238293105e-05
-7.07997197496614e-06
-3.5313354946984e-05
-2.71194140793958e-05
-3.63618889217006e-05
-4.11701176459309e-05
-1.6711595945169e-05
-2.16380009349806e-06
-1.69558243829744e-05
-1.99762815101107e-05
-1.69812123682434e-05
-2.62765721776381e-05
-1.41358391960653e-05
-1.52092091585145e-05
-1.68327174237553e-05
-3.29592347837759e-06
-3.0650158330512e-05
-1.29075474504026e-05
-2.32070706416574e-05
4.01348824570004e-06
-8.4141683782293e-06
-1.30254590552754e-05
-9.61580631171448e-06
-9.78652782563296e-06
-2.49273960129221e-05
-1.94794294662195e-05
-8.81594755515125e-06
-2.98927931357905e-05
-2.50614936533511e-05
-1.25060858100877e-05
3.72705716020832e-06
-3.52753554381388e-05
-2.29907523466462e-05
-1.63640411153736e-05
-1.0186617947791e-05
-1.72715624790476e-06
-1.27430413784786e-05
-1.47426231421904e-05
-7.05037631885713e-06
-3.02235559654479e-05
-1.63202739778647e-05
-1.8167929174224e-05
-4.54819213282882e-06
-1.38901753481456e-05
-3.23162467349601e-05
-2.6477017092136e-05
-2.75179322187935e-05
-2.24278841243332e-05
-2.02299574444343e-05
-3.40456249096319e-05
-5.27094916181581e-06
-1.66070296013509e-05
-5.07545153623193e-05
-3.54436946397244e-06
-2.71831811224944e-05
-1.88216233297595e-05
-3.0212660731837e-05
-1.80126200978271e-05
-1.60033378759792e-05
-4.026504365142e-05
-3.27595769442636e-05
-5.24789005476162e-06
1.4999234846497e-05
-2.35164091609585e-05
-2.21770368464144e-05
-1.7159827399513e-05
-3.06566460991018e-05
-2.27321477929781e-05
-1.87370451553212e-05
-2.85205447326803e-05
4.09631406035099e-06
-2.10984875126019e-05
-2.92541983877982e-05
-3.41777624019224e-05
-1.14986675013671e-05
-1.89734339351697e-05
-1.0379267478815e-05
-2.02095804565396e-05
-3.37724123508879e-05
-2.02865337881243e-05
-3.79261004547986e-06
-1.64839131622026e-05
-2.63042751248858e-05
-1.39545244108664e-05
-4.1494489585758e-06
-1.87398809908692e-05
-4.33659566563369e-05
-2.10514020576364e-05
-2.1451928317796e-05
-2.58333939820904e-05
-3.91500077166791e-05
-1.46336226329771e-05
-2.93430842505209e-05
-2.59185244677986e-05
1.41983609688421e-06
-1.86242837316252e-06
-8.48661637333925e-06
-1.52581101635965e-05
-3.61041374080041e-05
-3.77242399783609e-05
-2.06010982400058e-05
-6.03511861872922e-06
-5.70732385619863e-06
-1.40347974477204e-05
-2.30043542529736e-05
-1.94152656266342e-05
-2.21229715676974e-05
-1.57316190465555e-06
-2.08586306179773e-05
-3.38869664009434e-05
-3.13836391559343e-05
-3.59143439811584e-05
-7.93500780445556e-06
7.84688919700388e-06
-1.7115554440584e-05
-1.6210584486751e-05
-3.3190304789143e-05
-2.99788887900921e-05
-1.4694427996083e-05
-2.73798781404001e-05
1.57418669437107e-05
-3.67866976974515e-05
2.46264837239106e-06
-2.09062481325508e-05
-3.66108086312259e-05
-1.99266939130452e-05
-2.66301588295321e-06
-2.82285822155834e-05
-1.49407726921578e-05
-2.73552558767338e-05
-1.02598686204879e-05
-1.37962805978753e-05
-1.87220198198072e-05
-2.88018683100218e-05
-3.4044804969854e-05
-1.48673397441349e-05
-2.35930465938143e-05
-2.51208163720733e-05
-1.48758756970787e-05
-3.1168376467274e-05
-2.59428647151572e-05
-6.49729562125983e-07
-3.05013587058703e-05
3.37219405665947e-06
-2.79407549807403e-05
-3.40921839699578e-05
-3.20883683766564e-05
-2.60014600470837e-05
-3.00878071474942e-05
-3.16301771557374e-05
-1.28624029124683e-05
-3.22714088985753e-05
-4.61960620326078e-05
-2.44505644193346e-05
-1.16889590148025e-05
-3.65006496991721e-05
-1.98429108928865e-05
-1.08840859474096e-05
-1.09355943898443e-05
-1.66327620808219e-05
-2.05877264561645e-05
-1.76357608985121e-05
-2.61381187774626e-05
-1.68682342012601e-05
-4.15721841651896e-06
-5.0637956577056e-05
-1.41612938436198e-07
-3.13449008543216e-06
-1.27969151389417e-05
-2.59996596922971e-05
-3.7714939495097e-05
-1.93177266090805e-05
-2.42759602194259e-05
-2.6260197096287e-05
-2.84790908860992e-05
-1.96996421475126e-05
-3.9873907994375e-05
-3.11255558433062e-05
-1.47081032502536e-06
-1.27213455619244e-05
-2.90432381772661e-05
-8.50087828275316e-06
-1.84762263219996e-05
-1.61098199991548e-05
-8.80685009732277e-06
-2.73933730697135e-05
-1.14281903013831e-05
-2.34239892985694e-05
-2.68984935099265e-05
4.07399508562545e-06
-1.8047622576571e-05
-1.60403323330554e-05
-1.93699139955713e-05
-2.96989452339266e-06
-1.57817347230623e-05
-2.75587012543682e-05
-1.02501095275107e-05
-1.77592556507965e-05
2.86726188790626e-06
-1.94967500954605e-05
-3.27563468679442e-05
-1.1302317402996e-05
-2.34732612759269e-05
-1.53024812040456e-05
-2.30248790940108e-05
-2.14423686401419e-05
-6.66585242870194e-06
-2.2754423467392e-05
-8.04838203234312e-06
-1.3615978272317e-05
-3.42065631590957e-05
-2.60438865420486e-05
-2.95203533195164e-06
-1.50052240985888e-06
-2.75211943641442e-06
-5.73916720506746e-06
-1.85668235608724e-05
-2.69770412811946e-05
-1.91416045454526e-05
-1.82237047359276e-05
-2.31434200199348e-05
-2.50784112149017e-05
1.43139919110188e-05
-3.40176296118e-05
-2.71200152089124e-05
-1.80857020406004e-05
-4.42254483443592e-05
-9.33129378772593e-06
-7.13523377953544e-06
-1.64766709198879e-05
-1.50081513917685e-06
-2.21287441426856e-05
-1.2511062822533e-05
-1.95356930853317e-05
-2.66149236575691e-05
-4.39642347673797e-05
-2.39866808725118e-05
-4.29165520920816e-06
-3.43069463088113e-05
-1.48973047814397e-05
-3.69313822843743e-05
-8.21170684571631e-06
-2.40012788648046e-05
-2.09806440362077e-05
-2.60557540661595e-05
-4.25101007381619e-05
-1.18818178948178e-05
-1.65695349765377e-05
-2.58087222415869e-05
-1.47313913505176e-05
-2.669390506451e-05
-2.64520295981586e-06
-1.22107294112096e-05
-4.32843130215575e-05
-3.67244649389988e-05
-8.83678775941777e-06
-3.77885436139624e-05
-1.6400248624468e-05
-8.63332395139562e-06
-2.08173599254501e-05
-1.06502937478176e-05
-3.459331287463e-06
2.38724430874719e-06
-1.58191565745557e-05
-1.13128393589852e-05
-6.85173746940305e-06
-5.70108448770328e-06
-3.57302938756202e-05
-2.76581240158575e-05
-2.96580061580811e-05
-5.34397883230501e-06
-2.7747881821345e-05
-2.80926016177048e-06
-1.02513074710504e-05
-1.35202587483664e-05
-1.66358376304234e-05
-2.55395312012471e-05
-1.96268772655968e-05
-1.19123701288325e-08
-2.78615340431273e-05
-2.38041447560569e-05
-1.21521602040414e-05
-5.32951200115002e-06
-1.06517367566471e-05
-3.2325098831518e-05
-1.67168346508182e-05
-1.88217750780003e-05
-9.69615226311161e-06
-1.0153139562855e-05
-3.53371790445483e-05
-6.06590278954498e-06
-2.57347718178762e-05
-3.26930209949494e-05
-3.11382043196728e-05
-2.54161995896223e-05
-2.69042668464082e-05
-1.5979117173824e-05
-8.14390997531026e-06
-1.10544391592564e-05
-3.59130448224856e-06
-6.9097965291351e-06
-2.82476121634029e-05
-1.63752047098521e-05
-1.00558066081448e-05
-2.99773088378677e-05
-1.51621205241351e-05
-5.32794566728276e-06
-2.72525433515812e-05
-1.02672595559302e-05
-5.09656823297882e-06
-3.64318672518074e-05
8.36809789835424e-08
-2.55734954687274e-05
-1.61125676719811e-05
2.36901904329741e-05
-3.64209287791121e-05
-3.21768566106362e-05
-2.37217310199386e-05
-2.28400065486839e-05
-1.02472711946868e-05
-3.67773387395562e-05
-7.96104686061678e-06
-3.34523551253617e-05
-1.96484287212247e-06
-9.70263242185495e-06
-8.79825788227823e-06
-1.88933653366769e-05
-1.61259572940103e-05
-7.29096385213223e-06
-1.669036131469e-05
-2.05436390410925e-05
-1.46151072598588e-05
-8.9604843629533e-06
-2.61114401969977e-05
-3.7766354037895e-05
-1.72787024936645e-05
-1.97200793452713e-05
-1.57745053936973e-05
-3.71052981075212e-06
-5.2039354461562e-06
-2.51080399758034e-05
-1.46911660747574e-05
-2.44600688261061e-05
-2.6862634304623e-05
-2.50029308046064e-05
-2.29840302224867e-05
-1.02372690487494e-05
-6.21520570573997e-06
-2.58982757482201e-05
-2.04303313638419e-05
6.51579731720201e-06
-2.48807338770248e-05
-1.55781218374647e-05
-1.71441819378462e-05
-2.60121949042754e-05
-1.92756241758593e-05
-2.46518531835519e-05
-4.22154132651828e-06
-4.80789607760843e-06
-1.21955134088891e-05
-1.62235973219731e-05
9.64443638913271e-06
-3.756915041502e-05
-1.11578484873815e-05
-4.336618711498e-07
2.23306080226685e-06
-3.36535816098405e-05
-1.86514119861174e-05
-3.4327769902463e-05
-3.47151382464066e-05
-1.4978332134951e-05
-1.21126318164744e-05
-2.76017827059694e-05
-4.06547922345186e-05
-1.14208091562515e-05
-2.97198360210263e-05
-1.09797380505069e-05
-5.405389243365e-06
-1.8706099281715e-05
-5.1245969234159e-07
-5.5818125947632e-06
-2.29046664921858e-05
4.59497983248201e-06
-1.18193570784459e-05
-1.9339284808022e-05
-1.00680198535533e-05
-3.85282412297493e-05
-2.02786630382848e-06
-2.44243397157182e-05
-1.50130664870815e-05
1.38587621394961e-05
-2.25286751359879e-05
-4.72290324075281e-05
-2.82359138506839e-05
-6.8034435026226e-06
-1.98887840160397e-05
-2.19829760746081e-05
-2.36602939454851e-05
-3.9874048875256e-06
-3.70481412716624e-05
-3.34337094854504e-05
-9.21603279255441e-06
-3.79858484262372e-06
1.04511561834552e-06
-1.30366334068842e-05
-1.42017334259631e-05
-2.02160527570715e-05
-2.48044811335344e-05
-2.11207492538024e-05
-1.60484057503749e-05
-3.47302361620676e-05
-2.78883710453016e-05
-1.70186633755284e-05
-3.71066010691672e-05
-2.79813290940175e-05
-2.36387212668468e-05
-1.50160364958861e-05
-2.21376573790864e-05
-2.93868902896147e-05
2.61988852945269e-06
-3.51288967275523e-06
-5.41164312158522e-06
-4.23958703499579e-05
8.32221976567597e-06
-1.79959711446324e-05
-1.50885485053392e-05
-4.2302236949216e-05
-1.47210340031339e-05
-1.42110590494088e-05
-2.98516008638983e-05
-2.80770995601504e-05
-1.72377353497956e-05
-1.64848824856795e-05
-1.45406346049802e-05
-3.16436402419244e-05
-3.70046791704919e-05
-3.11029857077417e-05
6.73342018107092e-06
-3.1242259043487e-05
-7.398434453094e-06
-2.34477666600813e-05
3.90473023346131e-06
-9.12991270633053e-06
-2.52588441298274e-05
-9.34114958187829e-06
-1.70309149328249e-05
-2.5055118998704e-05
-1.69130350449882e-05
-3.57916802902018e-05
9.84906885152497e-06
-3.30218216049122e-05
-2.73355299172589e-05
-1.89362614223984e-05
-2.19244382925729e-05
-2.29154145668558e-05
-2.7122388853091e-05
-9.15570189623121e-06
-2.35637480472432e-05
-2.15330871015191e-05
-6.04265474023053e-06
-2.43230876207192e-05
-1.98565068371746e-05
-1.71759235772395e-05
-1.09505653175552e-05
-1.55187832321702e-05
-3.28626248735177e-05
-3.55208722718329e-05
-2.32642384418595e-05
-1.43870863021028e-05
-1.39840057345062e-05
-1.77488296306465e-05
-2.27963094206149e-05
-1.92402809983471e-05
-1.28743199435566e-05
-1.03979445731594e-05
-2.39446751902666e-05
-2.1975269344233e-05
-2.65992853232229e-05
-1.94165622149472e-05
-1.88182789045038e-06
-1.64747031712481e-05
-2.05167495711936e-05
-2.40077409120812e-05
-2.76511510329743e-05
-2.63807418143615e-05
-1.2716419366352e-05
-2.89434005912046e-05
-1.2880436936379e-05
-3.1451970001182e-06
-1.54444539154401e-05
-1.73257559925918e-05
-7.80551676271553e-06
-1.0681931520825e-05
-1.79595606835843e-05
-2.40135658228104e-05
-1.87492180622244e-05
-1.27554035730623e-05
-1.48938182409404e-05
-3.47428663545843e-05
-2.02440273248019e-05
-1.31929502967765e-05
-4.27600887270534e-05
-5.86910064824085e-07
-2.78744594094589e-05
-4.1639088156862e-05
-1.2619314981172e-05
-1.69788840526207e-05
-3.43878080445037e-05
-1.77477238658419e-05
-1.18963899792057e-05
-2.4090450110733e-05
-3.13236505337977e-05
-2.76043333015567e-05
-3.19667165838799e-05
-2.1146118479732e-05
-1.63700136319591e-06
-3.21953402364725e-05
-3.26646402348285e-05
-2.84605329805449e-05
-2.41899588168198e-05
-5.29661860220077e-06
-2.93049218558888e-05
-4.70591094024222e-05
-2.0134996316625e-05
-2.35713045449138e-05
-1.48615693727285e-05
-3.13464186759094e-05
-2.51801263618064e-05
-1.24411819533688e-05
-1.61841772381402e-05
1.2809063361636e-05
-1.71474987801359e-05
-8.53024408882356e-06
-2.83308732812836e-05
-1.48269546233084e-05
-6.75907854784275e-07
-1.71967875642396e-05
-3.07563864869464e-05
-3.73952412066973e-05
-3.02334302010696e-05
-2.73301696278114e-05
-1.08134652531151e-05
-1.42080906146945e-05
-1.70844522946364e-05
-2.55661289216286e-05
-3.57304415512836e-05
-2.50452789545521e-05
-1.43321792538254e-06
-1.54020089327575e-05
-3.51664080558114e-05
-2.57073113164556e-05
-5.89745623922135e-06
-3.75027851760667e-06
-1.46753492162534e-05
-4.13040760823728e-06
-1.89464818297649e-05
-1.01550685282724e-05
-1.26415852776849e-05
-2.56924626255138e-05
-2.34332878402615e-05
-2.34471943760539e-05
-2.8300193376883e-05
-3.05217122648699e-05
-1.21231371171608e-05
-2.42364883365614e-05
-1.54645365306794e-05
-4.73850417431319e-05
-1.67625311440522e-05
-1.17127497654552e-05
-1.17298993316781e-05
-3.46674684988971e-05
-3.1128214847821e-05
-3.54350089814848e-05
-2.70892206684514e-06
5.00433873760054e-06
-3.14623702556361e-05
-3.18817808445699e-05
-1.94753459426408e-05
-1.24339173380045e-05
-2.55421883400167e-05
-2.82957433922579e-05
-1.63944649095692e-05
-7.52893251671018e-06
-1.65149644338984e-05
-1.39174197829665e-05
-9.83469455504789e-06
-2.22215452704289e-06
-1.73936114586527e-05
-3.34359223035635e-06
-2.13289406097657e-05
-3.60957999675495e-05
-7.00860430332609e-06
-6.92067489243591e-06
-2.74114079693928e-05
-2.08224562132464e-05
-6.68077597318101e-06
-1.47295664630323e-05
-2.9287196356936e-05
-1.30552875719698e-06
-2.54572392130109e-05
-3.58137053630336e-05
-1.17151807814397e-05
-4.03853116640808e-05
-4.06936074222319e-06
-3.81917682084252e-05
-7.9037617236313e-06
-9.12364255620313e-06
-2.77312282641204e-05
-4.08386486593106e-06
-2.76953760383078e-05
-2.00079077398267e-05
-2.4618663317039e-06
-3.72390698707335e-05
-2.76724974825543e-05
3.5442682341969e-06
-2.61316895296683e-05
-3.41658361185011e-05
-3.02505106023121e-05
-1.00219432329467e-05
-2.52301512881226e-05
-1.94640626721243e-05
-3.94436890083274e-05
-2.31135534769474e-05
-7.34872057352209e-06
-1.69196045179053e-05
-1.85718238227098e-05
-2.7590411837431e-05
-2.39821397355541e-05
-2.66501617647407e-05
-4.4623082153982e-05
-1.16055575202829e-05
2.3094050785326e-06
-7.88855829930338e-06
-2.86267469892604e-05
-3.86686683568196e-05
-1.36540132765273e-05
-6.52640126071487e-06
-3.26004053770877e-05
-2.69134988575407e-05
-4.10768593689328e-05
-1.2442249489829e-05
-2.28541279421254e-05
-2.00110138308617e-05
-1.82872628649274e-05
-3.07856788788772e-05
-1.37878202674654e-05
-1.86264233151371e-05
-1.22914318017988e-05
-1.35071393899221e-05
-1.55168250348881e-05
8.06659832529584e-06
-1.19891833171015e-05
4.08743425670449e-06
-1.73023789669485e-05
-3.22223644609436e-05
-3.35636740318373e-05
6.98136352906181e-06
-3.30361308034814e-05
-7.53807255136793e-06
1.26235196346308e-06
-8.56250717040149e-06
-1.84351848094177e-05
1.99013383739741e-06
-2.533051458835e-05
-1.04036006264609e-05
-1.09415447388567e-05
-4.18749953939321e-05
7.96969537485944e-07
-2.33830664595545e-05
-1.92545541905361e-05
-2.13715385530167e-05
-3.79688771154518e-05
-1.12054409096907e-06
-1.51461798270371e-06
-2.24611975994283e-05
-1.62877337633638e-05
-1.64040762096619e-05
-1.97461560697632e-05
-2.72678602664482e-05
-2.48124396523999e-05
-3.02080995521688e-05
-2.44283222709906e-05
-3.30469152852241e-05
-2.42759136309209e-05
-2.00611007439467e-05
-1.61857957078611e-05
-3.0648701002482e-05
-1.35912716934449e-05
-4.3701435256474e-05
-3.39563221076111e-05
-2.29616304822702e-05
-2.01438633778571e-05
-2.20659634754568e-05
-4.33578819849303e-05
-7.10891779833797e-07
-1.67721097176359e-05
-2.94266890874034e-05
-3.23732309652167e-05
-4.6633175435825e-06
-2.54053513134328e-05
-2.27268568631801e-05
-9.17740195002561e-06
-3.02041961679436e-05
-3.38918748163559e-05
-3.09736163054689e-05
-3.55108871024146e-05
-1.50291755017397e-05
-1.14239563820668e-05
-2.73302961784675e-05
5.29647888405113e-06
-1.57025955066466e-06
-1.42890369339895e-05
-3.73140582288189e-05
-3.97409742283928e-05
-1.68334481593683e-05
-1.96616360368865e-05
-3.20893650631318e-05
-7.49306045352369e-06
4.73782437624387e-06
-7.93383340032793e-06
-1.170799956029e-05
-4.61024388496757e-05
-1.57396003205932e-05
-1.3412662169884e-05
-2.21640689514066e-05
-2.75406774456994e-05
-1.35104922469361e-05
-2.34592309143906e-05
-1.92111798746197e-05
-2.11751399731639e-05
-2.2864798919198e-05
-2.92905405139104e-05
-2.65690189596902e-05
-2.19685801696952e-05
-3.97743936442565e-05
-3.3502444703906e-06
-4.92223469846428e-06
-2.5506040526273e-05
-1.11674604572845e-05
-1.03619054756438e-05
-4.2709312013869e-05
-1.8423535939771e-05
-6.47503671979255e-06
-7.86295096275423e-06
-2.73535036485503e-06
-7.22455725046675e-06
-1.3564289001357e-05
-2.61574211170761e-05
-1.8414180941977e-05
-2.34742080591664e-05
-1.58061968409898e-05
-2.1211598422784e-05
-4.26675749175726e-06
-2.06144119002932e-05
-9.66283803777453e-06
-2.86010451332012e-05
-4.34194424839476e-05
-2.83043510962808e-05
-2.48566322922781e-05
-7.98254823795186e-06
-9.93395589264256e-06
-6.43493928726378e-06
-1.52496134374489e-05
1.57145167231024e-05
-2.08985763691166e-05
-2.32947928483685e-05
8.93724351465014e-06
-1.28740560381149e-05
1.10006064099286e-05
-2.36050771059797e-05
-1.70351583998325e-05
-3.10847471116641e-05
-5.27308483331881e-06
-1.45694264141995e-05
-3.17999196110352e-05
-2.43378961604797e-05
-3.54127868947795e-05
-1.55320316071642e-05
-1.97677794258318e-05
-2.47363245553321e-05
-2.34901783020783e-05
-1.13303604887728e-05
-3.06924676389436e-05
-2.87779591679461e-05
-4.62591604726398e-05
-4.07551773830726e-06
-2.72515155014986e-05
-3.5825525332176e-05
-1.21363674865588e-05
4.91572208844425e-06
-1.4826927377367e-05
-1.26580010948562e-05
-2.29127289236121e-05
-2.69002746520322e-05
-4.94549097891513e-05
-2.48647562428939e-05
-3.78619904046494e-05
-2.46324093286225e-05
-1.99829263443022e-05
-7.59535172697367e-06
1.99189663637484e-06
-1.48910523601405e-05
-1.02800692802235e-05
-2.02247675297104e-05
-3.54055956916191e-05
-3.24655887474128e-05
-2.37178900147043e-05
-2.85285837333701e-05
-1.7288528591202e-05
-1.70495096610829e-05
-1.18130349631268e-05
-2.05296719322384e-06
-2.23518123899483e-05
-8.74731500262918e-06
-3.21032117843846e-05
-3.6616827812641e-05
-1.47710108889645e-05
-1.27508786812339e-05
-3.08155399333068e-05
-2.76648072223265e-05
-1.50183743971803e-05
-3.13470647623866e-05
-1.43631244839316e-05
-1.68303460274163e-05
-2.0154373900151e-05
-2.37704579682877e-06
-6.92957627352016e-06
-9.65242827509293e-06
-8.46145863403621e-06
-4.47441481827081e-05
-2.6469394051654e-06
6.2063378667388e-08
-2.76006532709256e-05
-5.08487070329185e-06
-8.61013260202665e-06
-1.58054085269159e-05
-1.93690226236778e-05
-8.96370467100974e-06
-2.52771751676108e-05
-5.9895930425614e-06
-1.56735854934549e-05
-2.93565773630358e-05
-1.93465994455024e-05
-2.39699047929551e-05
-3.12299362297311e-05
-2.92415603759968e-05
-5.07230307445136e-05
-2.11683010914328e-05
-2.28817703573128e-05
-1.88794354456257e-05
-2.39205927950857e-05
-2.59473748492465e-05
-1.56745899086048e-05
-1.98419044098646e-05
-1.75971866558028e-05
-2.17614460623878e-05
-1.52803930364214e-05
-2.25134961986292e-05
-9.87767849139595e-06
-1.43626357442314e-05
-1.9065881756558e-05
-1.18013081482303e-05
-2.83044560162978e-05
-2.93162611665731e-05
2.23650657854622e-06
-1.84364072419122e-05
1.16678599650652e-06
-2.04900145295044e-05
-7.44651547883894e-06
-3.16695400905538e-05
-2.13566517358322e-05
-5.52934936867571e-06
-2.78879565469565e-05
-2.90027923450628e-05
-3.1485513987577e-05
-1.86887863537148e-05
-2.31953802427728e-05
-7.62002317290365e-06
-7.84830778572459e-06
-2.69903740797386e-05
-2.92389326274283e-05
-5.59092972977079e-06
-2.8045500363411e-05
-2.81054271909261e-05
-3.24941415195208e-05
-2.56872842860063e-05
-3.28780840282643e-05
-3.23118626272852e-05
-1.95647463152788e-06
-3.15015464250259e-05
-2.08985026060809e-05
-1.17689180529706e-05
-5.95128085319962e-06
-2.03218584290551e-05
-3.00596016240552e-05
-2.73726500375986e-05
-2.76150566592505e-05
-2.64038575982743e-05
-1.29150375067798e-05
-3.80287370824843e-06
-4.06771981560044e-06
-4.71915951496562e-06
-1.90669359826161e-05
-2.60104388223896e-05
-1.96173593946396e-05
-4.87198242603431e-05
-1.86017815443709e-05
-3.36170594842421e-05
-1.81103051522849e-05
-1.36024191547327e-05
7.74756088608156e-06
-2.20340210853771e-05
-2.78586823610351e-05
-1.99774805120567e-05
-1.82367162583956e-05
-9.30336512692089e-06
-2.63066076554012e-05
-3.26891938979614e-05
-2.28556083616772e-05
-1.07001128088022e-05
-2.00475916014579e-05
-4.01232887888389e-05
-4.78327130815591e-06
-6.04134911014547e-06
-2.29738392239294e-05
-1.673492975433e-05
-3.07512497920157e-05
-1.90563166296424e-05
-2.28073641628597e-05
-2.9420456972816e-05
-2.9522913465222e-05
-2.87710130396526e-05
-4.1480170084671e-05
-1.8157288436948e-05
-3.17681944860661e-05
3.64280153854329e-06
-1.10422279663667e-05
-1.58570867774824e-05
-3.6276657558826e-05
-3.94281320222709e-06
-2.0330653389271e-05
3.88488286140164e-06
-1.04980697513762e-05
-1.8634299676982e-05
-1.02276839802624e-05
-1.25611779728455e-05
7.31185761947172e-06
-4.15894411483225e-05
-7.72920957350221e-06
3.29905742440869e-06
-1.62670472253712e-05
-5.26076123302896e-06
-4.09978001156988e-06
-1.59872942470249e-05
-2.3156046356763e-05
-2.30850796525759e-06
-1.342961721675e-05
-3.73227028405267e-05
-1.27965860779444e-05
-2.92058873700333e-05
-1.74265965372003e-05
-3.41235920714746e-05
-1.96125812596724e-05
9.00812277635475e-07
-4.13251223705701e-06
-1.33218278638761e-05
-3.54895318475116e-05
-1.57213295555703e-05
-2.25525470251248e-05
-1.51355255860265e-05
-2.01662170493707e-05
-1.81706696695798e-05
2.39248065685979e-06
-2.88306213154607e-05
-1.89482047549414e-05
-1.91925772097025e-05
-1.23992728572851e-05
-1.12690085653785e-05
-3.59354738025631e-05
-7.30179088931457e-07
-3.03975087725942e-05
-2.22075088194338e-05
-2.63736391830644e-05
-1.36759231459908e-05
-3.00012596621542e-05
2.15800040105655e-06
-9.78636644156681e-06
-1.67481259959181e-05
-8.35331363189151e-06
-3.61713995406339e-05
-2.69980050944344e-05
-1.71039662608479e-05
-2.80730973600509e-05
-4.88447785751808e-06
-1.96558734288345e-05
-2.69945826834365e-05
-2.41390590069192e-05
1.6411128269915e-05
-2.10394185573689e-05
-3.55102038393138e-05
-2.05389219920366e-05
-3.71728078047894e-05
-1.82854796043714e-05
-3.54622086207818e-05
-7.04109680870362e-06
-2.62786228246747e-05
-2.60877545687162e-05
-5.50518423938292e-06
-7.75585569643848e-06
-3.42992929200194e-06
-4.81737187757244e-05
-2.78964089123395e-05
-2.66480004041241e-05
-3.53637340382065e-05
-9.23639699187897e-06
-1.14266880497375e-05
-2.39808647504753e-05
-2.93962761197461e-05
-2.64961052280639e-05
-1.7737638850376e-05
-1.01292480633946e-05
-2.16692854059758e-05
-6.32559477472631e-07
-3.2131982990681e-05
1.17442428197534e-05
-1.40290572833438e-05
-9.26019858643391e-06
-2.32674749345656e-05
-3.05176952590167e-05
-4.65871401640873e-05
2.92539546799589e-07
-4.06684483615773e-05
-2.82544174063623e-05
-1.97126511115051e-05
-5.0601008906914e-05
-5.00743113698828e-06
-2.72681613062843e-05
-1.58712943463075e-05
-2.43742251657943e-05
-2.62245838167756e-05
-2.46159015781314e-05
1.60665251616713e-06
-1.02846939083136e-05
-4.27212572899245e-05
-1.2292550170643e-05
-1.11815039315864e-05
-2.70589470289611e-05
-3.29815777831843e-05
-2.07951625418407e-05
-2.80842080679636e-05
-5.24682231273627e-06
8.16962818407306e-06
-2.72311413994409e-05
-4.63231994683542e-05
-4.67126048448837e-05
-1.59857236509555e-05
-4.05222035385872e-05
-3.63156860540876e-05
-2.21300227489295e-05
-2.21510872456924e-05
8.98088686155693e-07
-1.47837485284702e-05
-3.41500275387008e-05
-6.35275273115278e-06
-3.22681343009638e-06
-1.99667028162799e-05
-2.0588469866528e-05
-1.63656317730348e-05
-3.99828812604272e-05
-2.53214009767676e-05
-1.02195657594366e-05
-9.87779771839821e-06
-1.84726455732173e-05
-1.31533750318962e-05
-3.42663540064341e-05
-1.40833143409005e-05
-1.79511831227404e-05
-3.86109811709326e-05
-1.69973600786493e-05
-1.22073067399136e-05
-2.78281402082164e-05
-2.2575659885703e-05
-1.61730850700936e-05
-2.52140728034912e-05
-2.85370906919421e-05
-3.06233515545825e-05
-3.77899479937118e-06
-6.53170657880649e-06
-3.20971263457677e-05
-3.90587152307644e-05
-2.2825637730185e-05
-1.9645210165465e-05
-4.93183658363069e-06
-1.94147313079731e-05
-2.50056146129909e-05
-1.01658455549023e-05
7.80704730055161e-07
-1.58276585713325e-05
-1.1799791322263e-05
-1.82143874497451e-05
-4.82226969156594e-06
-1.6507149045696e-05
-5.74789867816969e-06
-4.14653350496565e-05
-4.37050305379741e-05
-2.88873516891005e-05
-1.93211342190927e-05
-2.31670240832761e-05
-4.7816761425738e-05
-2.72014123429382e-05
-2.12397886546694e-05
-2.8561400001744e-05
-5.17556795160739e-06
-6.45490997371704e-06
-1.16015426551301e-05
-2.09209770208637e-05
-1.66017810216192e-05
-3.43204662839339e-05
-7.96465929332517e-06
-1.86318610920017e-05
-3.23561302933849e-05
-4.43049730095795e-05
-2.0539332620312e-05
-1.22529480737733e-05
-1.54918560550223e-05
-3.47273579666032e-05
-1.64361499166744e-05
-4.18778797504529e-05
-1.28323650942416e-05
-1.70118385676109e-05
-1.6354518244325e-05
-2.87592128022356e-05
-3.99333112654631e-05
-1.71319515996472e-05
-2.01273155539913e-05
-2.86711829692289e-05
-2.92915727869784e-05
-9.49939237428674e-07
6.87108505146451e-06
3.32011439377788e-06
-1.13525304413907e-05
-1.63845942041069e-05
-1.32329107298289e-05
-2.48343658064325e-05
-2.1487393204557e-05
-2.21923612384239e-05
-2.95457506861346e-05
-1.05284143081493e-05
-8.57874560707677e-06
-1.31445936546848e-05
-3.35402846927722e-05
-2.35259073988139e-05
-2.49064771436242e-05
-2.38599602390566e-05
-2.93225260416878e-05
-1.79567834590894e-05
-4.12398787482741e-07
-2.85872020447759e-05
-3.02978579790559e-05
-1.51391255603678e-05
-1.54713004182795e-05
-1.46027414327221e-05
-4.03745079277821e-05
-2.0915560427687e-05
-3.24281654428751e-05
-1.16507415750597e-05
-3.68243119443137e-05
-9.47242144926884e-06
-1.70365543394875e-06
-4.07231747572938e-05
-3.13721342845051e-05
-2.61506695193564e-05
3.96694356793827e-06
-1.14498558453735e-05
-2.40107463681069e-05
-1.28581577731846e-05
-2.18525691605999e-05
-1.96187037185364e-05
-2.51201377179205e-05
-1.47229008051125e-05
-2.88037208759127e-05
-2.44546914659629e-05
-7.36301841615113e-06
8.80026324609039e-07
-1.57903279066405e-05
-8.67964148334398e-06
-7.41705211020158e-06
-1.1066388783215e-05
-2.28830351562097e-05
-1.88004776222032e-05
-1.48266370425224e-05
-2.62617811233223e-05
-3.24514727371502e-05
-2.84438212057214e-05
-2.79449966135212e-05
-2.09427193526224e-05
-2.79801945767501e-05
-2.50331719048972e-05
-1.69431615924985e-06
-2.64775439152674e-05
-1.25879442875282e-05
-2.39360023477906e-05
-4.55945185439355e-05
-2.09446165439409e-05
-2.48247936210766e-05
-1.13347613997366e-05
-2.86667109419446e-05
-2.68322201199763e-05
-6.28086654530494e-06
-2.62362994199699e-05
-1.84906284024899e-05
-2.91453045713159e-05
-2.94076269091154e-05
-4.53557150218234e-06
-2.54467383925752e-06
6.72450407151424e-06
-3.07400187763118e-06
-1.37436191028379e-05
-1.95320900765238e-06
-2.78253546211448e-05
-1.42112741703937e-05
-1.82956391489721e-05
-2.00687951815004e-05
7.95557864551327e-06
-3.23570358235292e-05
-2.14376346458237e-05
-2.02908815281878e-05
-1.18170918804642e-05
-1.91670394134312e-05
-2.56029367425209e-05
-9.99346114853727e-07
-3.61281657186507e-05
-2.67595409715269e-05
-3.17317056798957e-05
-2.06195609423368e-05
-1.0535469815376e-05
-9.64084187140042e-06
-3.58169699228507e-05
-2.4911059600151e-05
-1.88826886990535e-05
-3.24895340960737e-05
-3.80614396935361e-05
-9.50351718679156e-06
-1.39146493666632e-05
-1.72860266813976e-05
-2.17616809926124e-05
-3.37494579447877e-05
-1.53215921681666e-05
-2.20378326410285e-05
-3.21077440433204e-05
-3.78737258842477e-05
-1.4818611909792e-05
-4.06954830213236e-05
-2.63989464886405e-05
-2.85245861628008e-05
-2.52810809920855e-05
-4.24544772617711e-05
-2.57949411889163e-05
-3.67073031099807e-05
-1.03293659871445e-05
-2.93875607576162e-05
-1.35876239121062e-05
-3.34385864300599e-05
-1.85073970059589e-05
-1.50103966402475e-05
-4.73559913150726e-05
-1.91376836522255e-05
-2.61129611900779e-05
-3.00296026196438e-05
-3.54826460172879e-05
-1.28679439730547e-05
-3.56792981333475e-05
-3.6901589843016e-05
-2.79101394848452e-05
-4.57657048455867e-05
-2.01094265628916e-05
6.35174220492582e-07
-2.01890422219161e-05
-2.09928348968518e-05
-1.67586703695792e-05
-3.12685822630526e-05
-3.28550704463036e-05
-4.31174466894685e-05
-2.71199832084912e-05
-2.84757168813936e-05
-3.75836206214079e-05
-3.47073983688867e-05
-2.9723043478525e-05
-2.1182711649167e-05
-7.9840647066619e-06
-2.93297632117382e-05
-6.82618279658711e-06
-3.8048575711883e-05
-2.4844072357639e-05
-1.33210408859374e-05
-4.04615146761529e-05
-2.06903128154098e-05
-4.30569081717628e-05
-5.09044120385476e-05
-3.62712295980941e-05
-1.69127732692227e-05
-3.4884117663914e-05
-2.33783763510557e-05
-2.40078785891935e-05
-7.75076520002087e-06
-1.47040713038555e-05
-1.55307134282129e-05
5.45286883798978e-07
-1.80891228370007e-06
-2.36719912926474e-05
-3.32084446688957e-05
-2.83916139199883e-05
-1.68764666714007e-05
-1.98806734584067e-05
-1.63815086472844e-05
8.27404705257524e-07
-1.90461099448457e-05
-1.13054279870707e-05
-1.08241301824932e-05
-3.53829738838048e-05
-1.91069425082523e-05
-4.00662131456095e-05
-1.63490455703465e-05
1.13725610387112e-06
-2.16747839872809e-05
-1.89411239807847e-05
-2.23619844149453e-05
-3.09565254908056e-05
-3.88162643636225e-05
-2.12193322443105e-05
-2.0083093237679e-05
-3.22580682679399e-05
-4.55238634930576e-05
-3.27487259910692e-05
-2.09813120404823e-06
-1.3437695127264e-05
-2.02829121617308e-05
-1.64044640688797e-05
-2.89050933070913e-05
-3.08003216788931e-05
6.80084900667967e-06
-4.52106319347764e-05
-1.40020051502898e-05
-3.66099663816487e-05
-3.2651501374113e-05
-1.53181688876089e-05
-1.99715363433817e-05
-2.66002967535027e-05
-3.01616122009192e-05
-2.55631136200434e-05
-2.44779340583162e-05
-2.25741190972067e-05
-1.37478696607619e-06
-4.11486373009232e-05
-1.38281006460343e-05
-2.9459123696491e-05
-1.00325741062956e-05
-1.96079550005959e-05
-2.10614633362893e-05
-4.44825438753232e-05
-1.40858781580377e-05
-1.14152908303869e-05
-1.14808354546146e-05
-1.63063768778626e-05
-7.58528366843059e-06
-1.93194807093667e-05
-3.66501882085214e-05
-2.53646441989048e-05
-1.14534198120034e-05
-4.10540014224894e-05
-1.89176528513727e-05
-6.85964517174641e-06
-3.63503905306623e-05
-6.37615686393598e-07
-3.04387453739372e-06
-1.8346288999072e-05
-2.84895263348671e-05
-3.50446459263671e-05
-4.33101377400256e-05
-2.72729143221463e-05
-1.35544094636214e-05
-2.71869154356397e-05
-1.77921763442363e-05
-2.59369099021641e-05
-1.29428483816174e-05
-1.70567506867888e-05
6.8885413871453e-07
-1.19297684513635e-05
-1.62866981974713e-05
-3.84594083171641e-05
-2.23335982781739e-05
-9.50607597263105e-06
-1.88143282901896e-05
-3.2960145139546e-05
-1.82165745054819e-05
-2.36358077685897e-05
-3.43194626398574e-05
-1.55312308126828e-05
-1.33498723956672e-05
-2.91068938626553e-05
-3.01574938433693e-05
-6.12865691799777e-06
-2.88469505847108e-05
-1.40469325231543e-05
-1.37798142151796e-05
-2.90884028560293e-06
-3.48949452571689e-05
-7.28988621363766e-06
-3.01201894267093e-06
-2.75109534276392e-05
-1.42438114029603e-05
-2.27418396766312e-05
-4.34298046027352e-07
-6.49235861049525e-06
-2.02697193350144e-05
-3.24158771579261e-05
-3.5401752209076e-06
-1.24090581988249e-05
-4.00469632995372e-05
-2.41312158419131e-05
-2.33704973883755e-05
-2.94377297429426e-05
2.47956889366509e-06
-1.22963534137921e-05
-3.48833609168507e-06
-1.45205149258055e-06
-2.46939608537081e-05
-1.8911314615967e-05
-2.69679422471824e-05
-2.2573274513888e-05
7.54867838097944e-06
-4.20170764627265e-05
-3.52669006591449e-05
-6.46366035030417e-06
-1.77463075254308e-05
-2.84126727911152e-05
-1.99935358591817e-05
-1.32577594659839e-05
-2.35266076632082e-05
-2.59793297926685e-05
-3.94597921328822e-05
7.11778684384771e-06
-2.38933818306088e-05
-1.04311808681574e-05
-3.81133327190862e-05
-2.95011765718942e-05
-2.34967334867408e-05
-1.7147781028246e-05
-2.07814998565841e-05
-1.82703259193979e-05
-3.58434530002177e-05
-2.55972504437071e-05
-2.88752934458329e-05
-1.09136385100621e-05
-4.25332347781776e-05
-2.61472124698915e-05
-1.62532469656798e-05
-2.33633097015768e-05
-1.23558337697809e-05
-1.50308152620486e-05
-2.01806164356003e-05
-1.5855493279462e-05
-4.65477442636526e-06
-1.58315549971083e-05
-8.72811682549289e-06
-2.68332036196658e-05
-1.13063166886934e-05
-5.39208241782052e-06
-9.948575067177e-06
-2.95897732190123e-05
-3.3631970999811e-05
-2.13450037417944e-05
-1.3432414987068e-05
-2.16732182102978e-05
-2.40279114676235e-05
-3.14764324297032e-05
-1.63206315034265e-05
-9.6460239376824e-06
-2.31754512256383e-05
-1.90326995028578e-05
-3.88308576466944e-05
-4.1960975935129e-06
-2.57156031775697e-07
-9.58840780259184e-06
-1.70183786760469e-05
-3.12223272930886e-05
-1.82189976936734e-05
-3.51973018203654e-05
-1.20590193044322e-05
-1.47577077076923e-05
-2.94604656985095e-05
-3.33005602238224e-05
-2.34173850860498e-05
-1.59400265917126e-05
-2.12133368218558e-05
-1.86103160637273e-05
-1.38222268666231e-06
-2.05490976043895e-05
-2.36676540174861e-05
-2.81783391975973e-05
-2.06755503416742e-05
-1.3247185101412e-05
-1.57729917670229e-05
-3.38359429564632e-05
-4.10781457574735e-05
-3.22460474573671e-06
-2.39896401934093e-05
-3.3496256768131e-05
8.03248456526048e-06
-1.95193452031775e-05
-1.85933417778514e-05
-3.68168319978951e-05
-1.77855072566233e-05
-3.38953765314361e-05
-1.89804080827337e-05
-1.31497703295925e-05
-2.47380586959936e-05
-2.24361782755317e-05
-2.06747107508092e-05
-4.32303300786143e-05
-1.71120305445594e-05
-4.45438976668893e-05
-9.61444561646019e-06
-3.64684105627136e-05
-1.4655535824846e-05
-1.79378277003553e-05
-3.96422153976069e-05
-2.68982632797111e-05
-7.45668660559467e-06
-3.6702927135855e-05
-1.68263253191994e-05
-2.52204456236739e-05
-2.21952154266042e-05
2.15473864170618e-06
-1.6779316209088e-05
-1.60738206082226e-05
-3.50338746888696e-07
-2.65550283406772e-05
-3.1960982651678e-05
1.35284228951824e-06
-2.4389741293581e-05
-1.47006983021769e-05
-2.85752462935465e-05
-1.62328802894399e-05
-1.16697926123428e-05
-4.36450613301648e-06
-1.25427426790355e-05
-1.15199694619173e-05
-5.35231707081604e-07
-1.223938535684e-05
-5.96749551543721e-06
-8.09840829526023e-06
-2.34682790190555e-05
-2.38012513311654e-06
-3.24445282500695e-05
-6.97143633526963e-07
1.6167960051667e-05
-1.85843126023947e-05
-1.97827995395727e-05
-2.11128685050601e-05
-1.46915521169481e-05
-1.40584147302156e-05
-2.87710571078521e-05
-1.52198441677187e-05
-8.25660360413386e-06
-2.13809464936259e-05
-1.62280443825172e-05
-1.87128071335725e-05
-1.71313644457826e-05
-1.19156768913562e-05
-4.06885093052716e-05
-1.61947158953858e-05
-7.98146531504035e-06
-3.1777603562165e-05
-2.34760483916527e-06
-2.35491489328962e-05
-2.01676901281775e-05
-5.1565167858747e-06
-9.97285906220214e-06
-3.67214313716207e-06
-3.007333621753e-05
-1.73194345433692e-05
-2.57150693498488e-05
-2.91347173248863e-05
-1.14250625910694e-05
-2.60564836494503e-05
-3.84908980816197e-05
-1.26884941805469e-05
-2.10048227664088e-05
-2.79204330028567e-05
-8.51631878347423e-06
-4.00563094113305e-05
-2.22375032074483e-05
-4.14822432578149e-05
-5.96201175291497e-06
-2.90033751467945e-05
-2.39627571938038e-05
-3.34400475802266e-05
-1.22503506212361e-05
-1.77710906283803e-05
-2.2330161877212e-05
-4.16833571013487e-05
-1.0486157665498e-05
-1.80170910181506e-05
-2.52430694257661e-05
-1.35316876888986e-05
4.30152206040031e-06
-2.8102809688657e-05
-1.4531024350593e-05
-8.3689473527307e-06
-1.30704314250842e-05
-1.89999746182065e-05
-1.32048928997148e-05
-1.89744053874183e-05
-4.61608981571395e-05
-1.90044570278642e-05
-1.85011261224406e-05
-8.73282629768558e-06
-6.84228506424978e-06
-1.77677791884595e-05
-2.51346571032596e-05
-2.81997032466839e-05
-1.18601987130348e-05
3.39627789638347e-06
-1.14695559719332e-05
-8.64306921824787e-06
1.00517991821082e-05
-6.49444958382231e-06
-5.67800532772928e-06
-2.60785901137006e-05
-3.34186011905751e-05
-1.37075936992785e-05
-3.10931109784742e-05
-2.94559304357464e-06
-5.58087400767189e-06
-3.21108457423393e-05
-3.74799803302489e-05
-2.76490346628907e-05
-2.71950413993439e-05
-1.22001304553875e-05
-2.65777318980178e-05
1.6581378461643e-05
-4.11848233992672e-05
-4.63847610611032e-05
3.1973740714128e-06
-4.75034351259942e-06
-1.18935964973081e-05
-3.02566375879503e-05
-9.77407308373331e-06
-2.26608734240198e-05
-1.7078771906329e-05
-3.07263231198976e-05
-2.75387503130021e-05
-2.66248167730596e-05
-1.92939856166148e-05
-3.24729359788153e-05
-1.07967737384368e-05
-3.2802295571956e-05
-2.63508591843757e-05
-3.80279407694796e-05
-2.78728629537095e-05
-1.3486863540994e-05
-2.15747072845389e-05
-2.7869534842759e-05
-3.68710918075318e-05
-3.34748380116089e-05
-2.09031806771732e-05
1.16363273300902e-06
-3.74016277773162e-05
-2.03971418613829e-05
-1.07310820657703e-05
-4.02639207614568e-05
-2.93016387866312e-05
-2.71965447622047e-05
-2.74653845675995e-05
-1.54402186778907e-05
-3.07998642691847e-05
-3.2168451547798e-05
-3.04990898192119e-05
-3.43339669427435e-05
-2.34360622256021e-05
-3.94442633685575e-05
-3.37564871813923e-05
-3.35762375665836e-05
-1.43638860499742e-05
-3.16233722890975e-05
3.4912470723911e-06
-1.4166493569995e-05
-3.62404917316997e-06
-1.79232958414032e-05
-1.83014061911877e-05
-9.68685867370161e-06
-1.78962307361461e-05
-1.76585714712567e-05
-1.86927037038049e-05
-2.50362264859845e-05
-2.99605036367206e-05
-2.30107855522665e-05
-2.22223668303523e-05
-2.00255389749408e-05
-1.87943336927228e-05
-1.8049745844276e-05
-2.95555018226363e-05
-3.27670137923501e-06
-2.00417289233282e-05
-1.68582074926622e-05
-2.45215915714933e-05
-2.4163175221217e-05
-1.45429302171887e-05
-4.11689972271289e-05
8.2640748393602e-07
-3.11545445445288e-06
-2.65310530957733e-05
-1.59082461101342e-05
-2.40505948066731e-05
-1.58031201482154e-05
1.00721219439428e-05
-2.21850514330593e-05
4.44118117287725e-06
-1.43429336409227e-05
-1.24308241817788e-05
-3.28526251809253e-05
-1.81723960507704e-05
-1.40551315032261e-05
-3.40335465852624e-05
-4.68991864676085e-05
-1.64183038350875e-05
-1.41922986829547e-05
-1.75432305453165e-05
-1.99717101352693e-05
-5.50114766188626e-06
-4.41401089343997e-05
-3.49679852659841e-05
-1.11071093500841e-05
-3.59197663100054e-05
-2.04323056457196e-05
-2.59723867319145e-05
-3.59222790652933e-06
-1.21542065854306e-05
-2.69004175648485e-05
-4.09455035656781e-05
-1.50675758084724e-05
-2.87719191974683e-05
-3.03041455012007e-05
-2.62465377750719e-05
-2.38352432359278e-05
-1.6382109754354e-05
-1.61766760615773e-05
-1.6440034789947e-05
-2.12467990206208e-05
-3.80600329423215e-05
-2.64535453358202e-05
-3.51616703292128e-05
-2.72361788341186e-05
-2.97429193241926e-05
-3.45770631320032e-06
-3.3916374642188e-05
-2.40497060414001e-05
-6.76517995916465e-06
-1.79330656199493e-05
-1.50137955149612e-05
-7.81784582920804e-06
-2.24166148439921e-05
-4.32110354334312e-06
-9.75426874670524e-06
-2.16975975690653e-06
-1.81771647944438e-05
6.81082081713233e-06
-1.11737154006088e-05
-6.33521094344401e-06
-2.65252626723704e-05
-2.65305638055981e-05
-3.85327671090676e-05
-2.4803793963589e-05
-3.1815968292429e-05
-2.0647341194228e-05
-1.95143828982833e-05
-1.04832957546338e-05
-1.24712932548244e-05
-3.05931849929286e-05
-3.61390786604357e-05
-3.60728220206701e-05
-2.13846129498663e-05
-4.38123859911968e-05
-3.188602164209e-05
-7.38958314845237e-06
-2.17953645586026e-05
-3.94417302241944e-05
-2.87966502261307e-05
-1.55790308122691e-05
-7.59099197610057e-06
-1.49283256332619e-05
-1.61105511498003e-06
-1.58085017736674e-05
3.34275652789379e-06
-3.42472826771882e-05
-2.35606730057458e-05
-3.9849940398747e-05
-4.80806588624528e-06
-3.53983934211914e-05
-2.94148203903177e-05
-6.37288991527216e-06
-2.12442767745661e-05
-9.99792672861307e-06
-1.19050860691831e-05
-1.0553096734832e-05
-2.82831308695379e-05
-9.14302879384538e-06
-4.06074886346514e-05
-3.50598624307367e-05
-2.26055477328497e-05
-3.52626981209992e-05
-1.67556250933044e-05
-2.59926366621877e-05
-4.28964899121035e-05
-2.06765320622159e-05
-3.35693081277846e-05
-1.76627597900999e-05
-1.23380762893581e-05
-1.15041636568662e-05
-1.79940683271067e-05
-3.69873721078887e-05
-2.95720518143658e-05
-4.77831967883268e-05
3.12254613722145e-06
-2.85340519150162e-05
-3.54781825712567e-05
-2.79961617748834e-05
-2.11954018410726e-06
-2.471738111969e-05
-2.81057121165556e-05
-2.94986757687326e-05
6.34463474082628e-06
-2.38392178134145e-05
-1.59159331912989e-05
-4.93161497617622e-07
-9.81060937778761e-06
-2.60169201357197e-05
-2.26973359878919e-05
-3.59446339325555e-05
-2.35210201581373e-05
-1.16972228625617e-05
-3.71039401433132e-05
-2.31923602774652e-05
-6.85327208348298e-06
2.53464338737879e-07
2.23665068857979e-06
-9.4606240446372e-06
-1.32081262601802e-05
-1.7093186802741e-05
-2.09356659657063e-05
-1.2055995323696e-05
-1.31169743532262e-05
-7.22893534042577e-06
-1.33819610135938e-05
-3.99374553927222e-05
-1.59107002869614e-05
-4.96701339692124e-06
-4.00569851344394e-05
-2.75531663607539e-05
-1.65686078462523e-05
3.75975209575527e-07
-1.31292958517737e-05
-7.95641638480075e-06
-2.16177028517065e-05
-9.7985244592714e-06
-1.80996092117267e-05
-2.58792500677377e-05
-2.81499328897727e-05
-2.29858833486695e-05
-1.67668760733125e-05
-8.81406702012216e-06
-2.63088851496092e-05
-3.35986700399741e-05
4.3958188373518e-06
-4.50700581441694e-05
-1.05502875615048e-05
-2.35165672968693e-05
-1.71017866900525e-05
-5.56874239878683e-06
-1.3856075874972e-05
-4.11718002791176e-05
-2.06262826738162e-05
-2.22961698302087e-05
3.91587615537711e-06
-1.0608004201977e-05
-1.39791065583728e-05
-1.78862382113651e-05
-4.4021732020629e-05
-2.77488127065063e-05
-1.01879549388117e-05
-1.28801702287014e-05
-2.15711118681178e-05
-4.70170887813516e-05
-3.62135887695709e-07
-4.42142794812816e-05
-2.02602173488485e-05
-3.61360362345372e-05
-2.25356568457503e-05
-1.65833159964538e-05
-2.27615843058585e-05
-8.03665740969542e-06
-3.1293277351637e-05
5.02716253883081e-07
-2.37229712001619e-05
-1.84519629025177e-05
-3.54204467403477e-05
-3.29358892814787e-05
-1.49266378077811e-05
-4.52417673111369e-05
-4.21165371475304e-05
-3.29925243292024e-05
-1.43655964026146e-05
-3.38176974693994e-05
-3.31189180304923e-05
-2.49061972431746e-05
-1.90683592511008e-05
-2.6667882841357e-05
-1.5802358234814e-05
-2.71764036699104e-06
-4.13480065179986e-05
-1.83159744166092e-05
-3.43221418423582e-05
-4.11708241473504e-06
-1.60861111559681e-05
-1.47626000980377e-05
-3.67119361986612e-06
8.13651750080178e-07
-3.16586860698401e-05
-2.8118971248502e-05
-1.47826452801004e-05
-2.15935419777628e-05
-1.59023404358426e-05
-1.66490682956092e-05
-2.32664836164026e-05
-3.28715121177319e-06
-2.02574907133128e-05
-1.04183328373467e-05
-3.58730741403308e-05
-2.18137171056283e-05
-1.55125124519555e-05
-1.63948645612227e-05
-4.67710684478199e-05
-4.7092909833878e-05
-2.21280434541971e-05
-5.3200189724209e-06
-3.88176057518436e-05
-3.40928810319101e-05
-1.83486062957431e-05
-1.03727875315863e-05
-1.94353249961403e-05
-2.83234217689924e-05
-1.1345477246518e-06
-3.72234882130677e-05
-1.0667913913284e-05
-2.79187138559589e-05
-1.47421167704869e-05
-1.07644683979692e-05
-1.49583456756346e-05
-1.07413442960386e-05
-2.64629145897281e-05
-2.67087292632217e-05
-2.58429682815433e-05
-1.54618343145319e-05
4.06583907823933e-07
-2.80561407479925e-05
-2.42767719733376e-05
-9.6294208452018e-06
-3.54597312290132e-05
-1.12091502674658e-05
-3.25220614685718e-05
-1.48139145885404e-05
-2.61814150826628e-05
-2.92592178857526e-05
-2.60054918490206e-05
-1.50695678093864e-05
-2.08197564647691e-05
-1.49494052498897e-05
-2.38164541197088e-05
-2.55324248633311e-05
-2.6464102501232e-05
-3.21659897045005e-05
-4.25028935729035e-05
-2.37298258731907e-05
-2.32818386204839e-05
-3.28075412041727e-05
-1.02593143695326e-05
-2.84773398227895e-05
-9.51587515223757e-06
-6.2733001797472e-06
-2.29967122198359e-05
-9.53854112050884e-06
-3.98523332613985e-05
-4.91654043415817e-05
-1.40227298258538e-05
-2.76428964318168e-05
-6.46995178417964e-06
-2.40295037319509e-05
-3.79606531619079e-05
-2.08598069976591e-05
-1.44454315727852e-05
-1.92281928145909e-05
-1.42852198240487e-05
-2.07937232841519e-05
-1.60267244228773e-05
-3.0639322284448e-05
-2.17501238788781e-05
-2.14667008258501e-05
-1.98652747670544e-05
-2.70441730603374e-05
-2.77701712701034e-05
-3.44936770334623e-05
-1.55473464586496e-05
-3.17212118443699e-05
-1.46726211049397e-05
-2.87589333483382e-05
-1.37892029584129e-05
-8.45456238940462e-06
9.83224289521113e-07
1.46377214275083e-07
-3.36189228355123e-05
-2.29607808899866e-05
-2.70980386983106e-05
-4.63408800656683e-05
-3.2743208546944e-05
-2.13570095182181e-05
1.33216473937498e-05
-1.52889997319244e-05
-7.11698633754099e-06
-1.25203871844303e-05
-2.82205704363499e-05
-1.66973185908127e-05
-9.47452336394706e-06
-2.02268268950807e-05
-1.37346330948236e-05
-1.79768650111606e-05
-5.23626758878997e-07
-3.05307056369688e-05
-1.47537912486758e-05
-4.04446490057268e-05
-1.14851797567288e-05
-2.274816636809e-05
-3.21400043549737e-05
-2.51168835815037e-05
-3.04711790454304e-05
-4.89500981515804e-05
-1.40542067711752e-05
-1.40880322039141e-05
-2.06446795143281e-05
-9.73438211614804e-06
-2.6033351250618e-05
3.88028297461115e-07
-4.34591387104896e-06
-3.23955639397206e-05
-2.51553579909752e-05
-2.50886066722591e-05
-3.78258677993412e-05
-4.03259714490225e-05
-3.25192141373884e-05
-4.42243338808583e-06
-2.8202429847133e-05
-3.10055584651445e-05
-2.19889202800975e-05
-3.78801098739721e-05
-1.50060545593762e-05
-1.61747324512794e-05
-3.05090212706607e-05
-4.80148098810977e-05
-1.7435642313333e-05
-4.67762212131346e-05
-3.15516131255611e-05
-2.88273403398353e-05
-3.31643979292521e-05
-1.45135184736281e-05
-3.69593515143232e-05
-1.87175751832043e-05
-3.34487783829113e-05
-2.62116554662975e-05
-1.48929413065431e-05
-1.61870404239329e-05
-2.35985557182263e-05
-1.17255493103625e-06
-3.19471306985238e-05
-1.79855425355481e-05
-3.32722752322477e-06
-2.89685698102191e-05
-2.55767376269501e-05
1.83364446887952e-06
-7.08130273603898e-06
-3.57617600318948e-05
-1.66982252358217e-05
-9.9165311353365e-06
-1.06455098472577e-05
-2.89247115199923e-05
-8.17176472291196e-06
-1.31210152881545e-05
-2.34672053193461e-05
-1.32341949743044e-05
-2.87403558281399e-05
-2.94258070577825e-05
-3.10812011327771e-05
-1.74608194782782e-05
-3.2506237460239e-05
-3.60116102418418e-05
-1.84612311822053e-05
-1.32632561402866e-05
-2.11549294528566e-05
-2.25716897955035e-05
-2.77956435760675e-05
-2.72439094723753e-05
-2.56355355477015e-06
-1.08626790674941e-05
-2.84230506851822e-05
-1.44643862602481e-05
2.44054165330539e-06
-1.80842910418936e-05
-1.72744495132196e-05
-4.72190784708341e-05
-4.91847540050936e-05
-2.58748145306575e-05
-6.28559900908331e-06
-3.26717968009272e-05
-3.23194801059299e-05
-6.99312161617497e-06
-2.06443333631055e-05
-2.70251430958782e-05
-5.19542176434345e-05
-1.74579876177055e-05
-2.77272854600668e-05
-2.05055117677522e-05
-2.51061824546507e-05
-2.74494116499503e-05
-2.69340286813337e-05
-1.34029802438967e-05
-1.11340001775698e-05
-3.4364445667414e-05
-2.53141760794053e-05
-1.7794604850107e-05
-9.1116536114573e-06
-1.61952459828853e-05
-4.43525451284253e-05
-4.52542413327505e-05
-1.30808082747717e-05
-3.5529402081583e-05
-3.84848994316813e-05
-1.75865169195814e-05
-7.44339039493057e-06
-1.96096426126671e-05
-1.87141283519462e-05
-1.86123857196137e-05
-1.44501159531075e-05
-3.81137677123919e-05
-2.28179718179035e-05
-1.60800822114133e-05
-1.74862462930599e-05
-2.58278252113766e-05
-3.43285802165038e-05
-1.37212164297204e-05
-2.72080331609205e-05
-2.92176224102032e-05
-3.61973959190608e-05
-2.22466508299322e-05
-1.64806327339976e-05
-2.55564034034198e-05
-3.46798937482011e-05
-2.51053110920905e-06
-2.80922506626079e-05
-2.02659854515495e-05
-2.36764889364853e-05
-2.89209724736728e-05
2.24949578352845e-06
-3.95927847419867e-05
-2.26677812156902e-05
-2.97345503648695e-05
-2.78932614456737e-05
-2.90810701762639e-05
-1.89503945417005e-05
-2.16242071924775e-05
8.70092317460246e-08
3.17788712832764e-06
-2.79289632953516e-05
-1.29023512355775e-05
-1.46313912423944e-05
-2.42333608612903e-05
-1.91719830411137e-05
-1.10196991427872e-05
-1.78997103804139e-05
-9.55342260021264e-06
-2.24794467081706e-05
-1.71549687986517e-05
-2.25054121189032e-05
-2.5255775378537e-05
-1.59415931481837e-05
-2.88158867339545e-05
-1.15861857055606e-05
-4.24587107251605e-05
-1.93352188062864e-05
-1.10932101094342e-05
-2.29265566670244e-05
-4.17187619811569e-07
-1.47737330894471e-05
-5.64448780333622e-05
-2.00365058884027e-05
-2.99803498101681e-05
-1.5469614522558e-05
-5.29134874060361e-06
-6.38671242923918e-06
-8.81636721329325e-06
-8.08078601988201e-06
-2.64462774212043e-05
-3.95884977208029e-05
-3.04450144141733e-05
-4.91807827362529e-05
-2.50458813906878e-05
-3.1550533933705e-05
-2.45365544030505e-05
-2.84324155295542e-06
-3.29299186865112e-05
-1.85735588804066e-05
-2.6667061068855e-05
-1.34846175264347e-05
-1.3844910838751e-05
-2.21030804680675e-05
-2.70709602920996e-05
-3.56419251112371e-05
-1.266533234441e-05
-1.86193378119332e-05
-3.19419922288115e-05
-1.40116289192418e-05
-4.40273497191788e-06
-1.77152017240603e-05
-2.17076643663206e-05
-2.53547318718627e-05
-6.6975506267849e-06
-1.4440711194226e-05
-3.1315369211947e-05
-1.10266875577406e-05
-1.52501158368622e-05
-2.19777786105033e-05
-2.24544549053621e-05
-1.45093311089458e-05
-4.89592952263792e-06
-1.90780466681171e-05
-3.39601157833127e-05
-1.4982404830636e-05
-1.46132269871323e-05
-3.17896161418481e-05
-1.52948099565273e-05
-7.05072971711077e-06
-2.18161232599422e-05
-3.85508835847307e-05
-2.17702693578704e-05
-1.05859206022873e-05
-4.14930448307957e-05
-4.43172991440727e-05
-4.48129726491841e-05
-4.77156621944074e-06
-1.33674889077063e-05
-2.15620507318685e-05
-3.25731453680749e-05
-2.65891996875807e-05
-3.28709048177194e-05
-8.35612754872709e-06
-2.27358735038221e-05
-2.30647746098621e-05
-2.9183687873601e-05
-2.62440534918528e-06
-1.04808159841167e-05
1.27539904276239e-06
-7.59413151481762e-06
-2.09529018162765e-05
-1.89607896880569e-05
-9.87967992631295e-06
-2.49194708411357e-05
1.57772848429897e-06
-1.80315727832001e-05
-3.51401492917957e-06
-1.43077657969547e-05
-1.5172775423201e-05
-2.46549165503496e-05
-2.52014630104497e-05
-1.17483639187622e-05
-1.62101011209759e-05
-2.54182216932766e-05
-1.61789621257214e-05
-3.42148810351561e-05
-2.11675166340548e-05
-1.76300936353915e-05
-2.60409325261668e-05
-3.9824758844066e-05
-3.59782678065913e-05
-3.34107276497931e-05
-1.65810922104355e-05
-2.21579076352421e-05
-2.51380817131471e-05
-1.77550842986137e-05
-2.41574946492557e-05
-2.68822950102804e-05
-1.67116041222577e-05
-2.5472330349731e-05
-5.40038620853509e-06
-1.54290809225774e-05
-3.16988653633967e-05
-7.97405500369485e-06
-2.2444376929137e-05
-3.7717221553501e-05
-1.30286712156199e-06
-1.90344464868082e-05
-3.73046746495662e-05
-2.2155784148668e-05
-1.68191252891089e-05
-3.18724851757825e-05
-2.04576644254218e-05
-2.40303765003484e-05
-2.7800232422742e-05
2.57324817909078e-06
-1.92573034381996e-05
-1.11500789244091e-05
-2.95520735308086e-05
-1.99202658722578e-05
-4.97553053668016e-05
-8.76539406094023e-06
-2.40229355129119e-06
4.91304038671003e-06
-2.66118702930191e-05
-4.06512573881547e-05
-9.05944263666214e-06
-2.14101858503835e-05
-1.41871494116229e-06
-1.85925090071548e-05
-2.9210617638649e-05
-1.2000729307623e-05
7.56369442520833e-06
-2.51619814728901e-05
-1.70878607573295e-06
-2.52193888452722e-05
-1.99336850117292e-06
-3.80362185850566e-05
-1.02377379153373e-05
-2.12086163062284e-05
-1.81319029796244e-05
-5.80691248217581e-06
-5.63706833784427e-06
-2.53135791879946e-05
-4.18529573564991e-05
-6.46390043865662e-06
-3.51020639690941e-05
7.79577378454865e-07
-1.35553621547454e-05
-1.00758396663363e-05
-3.94745181608088e-05
-3.07646438928118e-05
-4.42036951292991e-05
-2.03523257800491e-05
-4.29058431253718e-05
3.89077569522316e-06
3.82807206817448e-06
-9.8845583764063e-06
-3.31363886911864e-05
-1.81273699110355e-05
-1.44174855993404e-06
-3.10156630966307e-05
-2.88873329275162e-05
-1.83962857259718e-05
-1.43426395614233e-05
-1.13908297691291e-05
-2.70553359225242e-05
-1.00624610668182e-05
-1.90492071935086e-05
-4.73178307556213e-05
-8.36357463281862e-07
-1.28969595523004e-05
-1.48683226393619e-05
-3.86055079450773e-05
-1.84155477880711e-05
-1.11749316076306e-05
-1.91733957599301e-06
-2.3972120371648e-05
-2.10364165918582e-05
-2.20515279310482e-05
-1.49843306872822e-05
-2.89444391145926e-05
-2.0920914131154e-05
-3.48546563850189e-05
-4.25834578326439e-05
-2.07341252843749e-05
-3.3792739022673e-05
-2.76132105984962e-05
-4.13438380876497e-05
-1.23493604183579e-05
-3.83342573248594e-05
-2.41175369411821e-05
-1.62963476018512e-05
-2.85496388328781e-05
-3.77641916279672e-05
-4.52234712101555e-06
-1.28677543259072e-05
-2.0341457048369e-05
-3.84000420668504e-06
-3.95329983026959e-05
-9.6941688356116e-06
-8.48860195855636e-06
-1.52738922134191e-05
4.80006112704205e-06
-2.58090078334169e-05
-1.28788641525164e-05
-2.04603420086249e-05
-9.30133229292086e-06
-3.0482691986359e-05
-1.28147853839889e-05
-6.44323654546449e-06
-3.35763408345236e-05
-3.96375701324389e-05
-4.11449629897967e-05
-3.96845814969437e-05
-3.4935374479586e-06
4.00853847576709e-06
-6.43323936532331e-06
-2.29573246926556e-05
-1.07352991153631e-05
-2.73491491713898e-05
-7.56676780368511e-06
-5.42851213586716e-06
-1.40771755362946e-05
-2.40119722867907e-05
-1.71348070384665e-05
-6.34959499657798e-07
-7.43579474091503e-06
-3.33776268436255e-05
-2.590920266834e-05
-2.81589520778154e-05
-2.77324266694758e-05
-6.15349997872675e-06
-2.50675875757553e-05
-3.06874990009809e-05
-1.96419808149915e-05
-2.74972181294239e-05
-3.89179837293948e-05
-3.50583443473494e-05
-3.35290714087687e-05
-2.10710699803258e-05
-3.78009609279219e-05
1.50028155196153e-06
-9.02374561310865e-06
-2.61736202174918e-05
-6.97992595244346e-06
-2.37135420634526e-05
-3.4656859868296e-05
-3.9296417155326e-05
-4.25661408145651e-06
-2.58484582985266e-05
-2.68258972225665e-05
-2.95709450531689e-05
-3.16324576342507e-05
-2.77262925815993e-05
-2.73149163816389e-05
-1.77389417410431e-05
2.64130949868487e-06
-3.25690702036945e-05
-1.80177865426168e-05
-5.31964959298886e-05
-2.72212208666939e-05
-8.13922630541914e-06
-1.86275609546415e-05
-3.21714066902625e-05
-1.04886985810322e-05
-3.32434059704803e-05
-1.42753492101732e-05
-2.44081690963809e-05
-2.34213513960114e-05
-1.14080592936537e-05
-1.64626989478318e-05
-3.14725855659416e-05
-2.00516553107456e-05
-4.50693706395775e-05
-2.03857359093964e-05
-2.94630301499869e-05
-1.96704529972466e-05
-2.63264472930794e-05
-2.49079109070986e-05
-1.85589276687862e-05
-1.41065850273836e-05
-2.07065503563337e-05
-5.55643608894123e-06
-4.32389248491365e-06
-1.73931021334145e-05
-1.11980636281634e-05
-4.4589731273935e-05
-7.52377494981853e-06
-2.0208035899557e-05
-3.02570493253432e-05
-3.55361476481854e-06
-2.11187088609681e-05
-2.93838414318735e-06
-2.44724789914951e-05
-1.84617205221388e-05
-1.61328573258819e-05
-2.31175666809175e-05
-1.22320016660084e-05
-2.89315560524264e-05
-1.94911377902857e-05
-2.08692078996628e-05
-7.64558359727453e-06
8.44090598455121e-06
-2.24241815934673e-05
-1.76107296912327e-05
-1.3309368497894e-06
-3.18689660050594e-05
-7.74408446750529e-06
-6.88790383329908e-06
-2.27084935983119e-05
-4.85748445747425e-05
-1.00278288525629e-05
-1.15984393216451e-05
-9.87771052473754e-06
-1.04912487523329e-05
-3.11901222881305e-05
-4.18824213878107e-06
-1.96072171949085e-05
-1.47658369748693e-05
-7.20012579151536e-06
-3.37790900725538e-05
-1.91049122539229e-05
-5.9963049779244e-06
-1.22073297460053e-05
-1.56761926273455e-05
-3.0491293822196e-05
-2.24358516067443e-05
-2.52487145445642e-06
-2.27729097360427e-05
8.11403317666969e-06
-1.98411114898108e-05
-4.50377744055602e-05
-2.75629862192646e-05
1.47894986890797e-05
-2.51025573252984e-05
-3.39804764828432e-05
-6.25759444558442e-06
-4.85983076801106e-05
-2.15486913639672e-05
-2.03407935917337e-05
-4.37001137425795e-05
-4.01327670493462e-05
-3.19942917461911e-05
-1.59164930891604e-05
-2.52487134970328e-05
-1.55750920216204e-05
-6.10942728792462e-06
-2.78387334544269e-05
-2.43925944294335e-05
-7.10676624792624e-07
-8.55258193222509e-06
-2.76695381932595e-05
-3.031391239829e-05
-1.17057766724002e-05
-1.21214982333925e-05
-1.06591297872622e-05
-3.13743534981711e-05
-3.74231019018052e-05
-3.05634026614498e-05
-2.61824776447786e-05
-3.80917214656959e-05
-1.0918584134608e-05
1.8327182471228e-06
-2.99514601908276e-05
-2.82855196686109e-05
-1.55338171154252e-05
-1.38121164397288e-05
-2.19908733315808e-05
-1.69851432670373e-05
-2.72613014601625e-06
-1.28304563997048e-05
-1.94302380931203e-05
-7.33408681811385e-06
-9.01200694715346e-06
-4.84383105507004e-06
-1.40328981245019e-05
-2.33730409651622e-05
-2.59792216709765e-05
-2.09617283477575e-05
-2.97840648324904e-05
-1.53752425673481e-05
-8.82849249116738e-06
-4.9554074189197e-06
-1.35503208865126e-05
-1.89763974741739e-05
-2.75082383065709e-05
-1.96138158178972e-05
-1.32557424620777e-06
5.50024542798368e-07
-2.46279886205022e-05
-2.03824231394328e-05
-4.5758370497065e-06
-5.7034026721591e-06
-4.65746468892112e-06
-3.5403190570695e-05
-3.8382555779015e-05
-2.12044185099042e-05
-1.10429917534692e-05
-2.67079018932874e-05
-4.8920946094179e-06
-1.01821469770603e-05
-1.3344431877581e-05
-9.88371400038514e-06
-2.87469108890046e-05
-3.78342618427489e-05
-1.87850048945473e-05
-7.44205701348862e-06
-1.91124487083504e-05
-3.75112445849667e-05
-2.42929192758426e-05
-2.8677417908667e-05
5.91350350716069e-06
-4.02000723126757e-06
-1.02459978785707e-05
-2.91614656052207e-05
-1.03144036108042e-05
-6.90991479170621e-06
-1.89021104227252e-05
-1.40184916390182e-05
-3.97982304427991e-05
-2.59602933202125e-05
-3.90837728443759e-05
-2.47312453606333e-05
-2.56541696828924e-05
-2.91910932876866e-05
-5.78055673924878e-06
-1.07389964285765e-05
-2.93348478761147e-05
-3.47868820804247e-05
-3.2078789920377e-05
-4.76590748243282e-06
-3.25295316052721e-05
-2.27313766264576e-05
-2.1423282659109e-05
-2.15824022485147e-05
-2.26997562669374e-05
1.76020236977276e-05
-1.36242797209095e-05
-7.1255393300964e-06
-6.01721659497778e-06
-2.24181150539048e-05
-7.17462655702417e-06
-1.2884143726725e-05
-3.55589828118595e-05
-2.74846891284512e-05
-1.00332112783387e-05
-1.50872801305502e-05
-3.12857376494834e-05
-3.65575341570464e-05
-5.28204174650805e-06
-2.02611698887784e-05
-3.93189069987292e-05
-2.9821006624035e-05
-3.18615391775791e-05
-8.023644048261e-06
-2.6567727105841e-05
-2.15385711402179e-05
5.36379668599405e-06
-2.61431999923557e-05
-2.31402838828278e-05
-3.95097053240478e-05
8.78439703213439e-06
-1.03905642235503e-05
-6.77522108693606e-06
-2.90393083078891e-05
-2.22591884240947e-05
-7.83277481992165e-06
-3.80246815689433e-05
-4.21764250219714e-06
-2.37472259762886e-05
-1.74467997545223e-05
-2.93738121090153e-05
6.10682345633364e-06
-1.98408777390979e-05
-1.4624049465982e-05
-3.64483331901695e-05
-1.9464237675521e-05
-3.50132440386609e-05
-2.44898218158154e-05
-4.45659796141033e-05
-2.48037711194855e-05
-2.77439667569872e-06
-2.76908811767052e-05
-2.66942553370996e-05
-3.14293305277518e-05
-1.90866475583792e-05
-2.5194850562293e-05
-7.05579000580899e-06
-1.36630469604753e-05
-1.73148178746752e-05
-1.72943839237982e-05
-2.7337280100503e-05
-8.28459910454129e-06
4.42744913924303e-06
-2.10753089824037e-05
-8.5255850564439e-06
-3.59165671729901e-05
-3.95312895868497e-05
-1.4989479745989e-05
-2.29443903899644e-05
-2.730551300054e-05
-4.94445405402802e-07
-2.23070847218854e-05
-2.88351364859935e-05
-1.89705762913972e-05
-1.16336176000702e-05
-2.50531906313093e-05
-1.70485314830033e-05
-3.38553934434605e-05
5.9792805521083e-07
-6.75528641961677e-06
-2.33706502367457e-05
-2.72676386846946e-06
-2.60225598006901e-05
-4.83357081023672e-05
-2.45946301420565e-05
-2.39156908238347e-05
3.91594432954355e-06
-2.9448402841051e-05
-3.95259982130881e-05
-3.72347441014094e-05
-3.38139377996075e-05
-2.46919428122755e-05
-1.53519585832898e-05
-2.07604911452307e-05
3.71106971317053e-06
-5.27332019926451e-06
-2.08468023040435e-05
-9.97506449887749e-06
-2.52804218050272e-05
-3.18574096468961e-05
-3.4656399836085e-05
-1.28827798560281e-05
-3.28390292113818e-05
-2.10952036477096e-05
-2.5190259181972e-05
-1.08821582424359e-05
-1.40330881784478e-05
-1.24483624451919e-05
-3.67125092834636e-05
-3.03671712176005e-05
-3.33020761249371e-05
-1.22422127138172e-05
-1.93721895448545e-05
-1.34852284106825e-05
3.83875709698248e-06
-2.87663908652211e-05
-8.36166358991527e-07
-1.5213478480928e-05
-2.59781543411606e-05
-1.59349817384979e-05
5.12896778624332e-06
-1.44256591481892e-05
-9.82291251815693e-06
-1.37930468214301e-05
-1.82093522870003e-05
-3.81595112184433e-05
-1.30368995534188e-05
-1.60963850408479e-05
-5.98635198293559e-06
-1.93246995863262e-05
-4.93793182778215e-05
-3.51454858344272e-06
-1.03067070614974e-05
-2.58562650929822e-05
-3.54724875743389e-05
-7.43965704332697e-06
-1.91708093214869e-05
-2.55579576862531e-05
-1.67303004507444e-05
-2.23737057386478e-05
-1.24839020959558e-05
-2.21641552778645e-05
-3.32712234890238e-05
-8.22684543524192e-06
-2.94671753990863e-05
2.2646765879749e-06
-2.93938292782066e-05
-1.69477794418492e-05
-1.38659244983642e-05
-3.24037592198966e-05
-2.79145548295829e-05
-1.39308963940306e-05
1.64011211936564e-06
-2.94299168481584e-05
-1.777467317953e-05
-2.95757852159884e-05
-3.27211485462092e-05
-9.51986504848143e-06
-4.87572125274925e-06
-1.97408466012309e-05
-3.38561072675356e-05
-6.60845649459123e-07
-1.4227495642382e-05
-8.09647712854797e-06
-3.87536557518759e-05
-4.05893044124082e-05
-2.85810254164207e-05
-3.40912766705431e-05
-1.4863110821713e-05
2.34181965756622e-06
-8.25492824259052e-06
2.79534211998434e-06
-2.3266415154094e-05
-3.39756903799552e-06
-2.30944777304986e-05
-1.92864905384958e-05
-3.11840734149134e-05
-4.50338170579823e-06
-3.08331365528907e-05
-3.83726754866603e-05
-2.30760200280012e-05
-2.29769235877416e-05
-3.6532691453412e-05
-9.14634320316112e-06
-2.96864228586034e-05
-2.48913106792544e-05
-9.54136675889923e-06
-2.16937465343782e-05
-2.97285033911186e-05
-1.21301141039907e-05
3.28364449310663e-06
-9.93454805794144e-07
-2.08838746777681e-05
-1.47432295648408e-05
-1.72616546627985e-05
-2.00305976641002e-05
-3.23303819933715e-05
-2.29769089175552e-05
-9.26994460135979e-06
-2.78465902565811e-05
-2.197415153003e-05
-2.55526882589556e-05
-3.20283290823321e-05
-1.62611821923098e-05
-7.64538399529619e-06
-2.39093466071457e-05
-2.45388651605945e-05
-1.06949435063207e-05
-1.85247657234559e-05
-3.25316480031729e-05
-1.10434389186463e-05
-3.78559075638121e-05
5.26258327779592e-06
1.77812512812488e-05
-3.75315328401422e-05
-7.20551711757147e-06
-3.73978530950791e-05
-1.56368618599653e-05
-2.24687893853147e-05
-2.98477512891222e-05
-6.84375114159473e-06
-3.10402878404751e-05
-2.44789757451755e-05
-1.97879137084038e-06
-2.89007914809245e-05
-2.39241939387605e-05
-9.87942060605617e-06
-1.77436418506701e-05
-9.53671142094066e-06
-6.12851553525091e-06
-4.27381700420781e-06
-2.49367502527916e-05
-2.40087834758261e-05
-1.31491015506276e-05
-4.19649166653499e-05
-9.47317477671425e-06
-1.55322666692919e-05
-2.98092206920933e-05
-1.98289296651679e-05
-3.21907927228454e-05
-1.70911293307095e-05
-2.62544618074804e-05
-3.06599872251925e-05
-3.59326460994932e-05
-2.39550480100907e-05
-3.00494443364287e-05
-2.84732225568583e-05
-5.00951814159466e-06
-1.52325863115133e-05
-1.07163965231887e-05
-2.44426653325239e-05
-2.22710215043101e-05
-2.99887896247939e-05
-2.80575864952069e-05
-1.93384397075105e-05
3.04170149897628e-06
-9.60824978876475e-06
-1.02866221276197e-05
-1.07153645431091e-05
-3.11159048720458e-05
-2.9322972261113e-05
-3.0956439623398e-06
-5.65194871561746e-06
-2.57806195765138e-05
-1.90315275415885e-05
-2.04137746599302e-05
-1.56918786628426e-05
-3.04431348033205e-06
-2.48798523979201e-05
-1.78700456737352e-05
-1.11603248302271e-05
4.21835785597273e-06
-4.83632800590064e-05
-1.35211518099476e-05
-8.83755205457567e-06
-2.59223225119208e-05
-3.46730234430859e-05
-5.17335310121541e-06
-1.37913590300949e-05
-1.32426719320979e-05
1.65681692451374e-05
-1.49225046631953e-05
-1.47474671973469e-05
-2.62009012638163e-06
-2.55546610737387e-05
-4.22009279512498e-05
-2.4030585270289e-05
-1.43497711743452e-05
-2.94416273616527e-05
-2.3533920919919e-05
-2.06866028589222e-05
-1.23469215903277e-05
-2.10139207018536e-05
-1.79646219188144e-05
-4.26909552622659e-06
-1.50490819976638e-05
-2.29570630290658e-05
-1.61365496635558e-05
-1.81452448798758e-05
-2.06129699227656e-05
-2.29919357305904e-05
-1.24550101697394e-05
-1.58114172841682e-05
-3.14627516259999e-05
7.69239103714631e-06
-2.17529436221216e-05
-1.46091219259597e-05
-1.47174051674524e-05
-1.52625762428185e-05
-2.28870601426154e-05
-3.85851749707882e-06
-1.46852887716208e-05
-1.8892098099801e-05
-4.38656915766768e-06
-2.05254580301615e-06
-4.83478148965765e-05
-1.88118213076558e-05
-3.50095037886897e-05
-2.62484493989527e-05
-2.43897800447606e-05
-3.73608812202661e-05
-3.74974180091808e-05
7.0372698075625e-06
-1.9530366961808e-05
-5.42734247255006e-05
-2.2025354827863e-05
-1.70877799005422e-05
-4.31557395028839e-05
-8.63406465408179e-06
-1.84965339757798e-05
-3.22731448488123e-05
-2.73644834764861e-05
-1.94692337800041e-05
-1.86373157270871e-05
-4.46926043146146e-06
-2.31902478236053e-05
-2.36149664986558e-05
-2.74599601862213e-05
-1.81933856674401e-05
-1.3765854303391e-05
-2.51738233076812e-05
-1.67937499552559e-05
-2.95011375670399e-05
-1.85695910648504e-05
1.4546764225481e-06
-2.5314552436456e-05
-1.50025568397075e-05
-3.16151993951742e-06
-1.90398864489994e-05
-2.59931507218214e-05
-1.61157239521511e-05
-1.25247730078288e-05
-2.57086644951201e-05
-3.81534111888181e-05
-1.81805267496788e-05
-2.14574124622779e-05
-2.72022803349412e-05
-1.12432200047521e-05
-1.84788388895953e-05
-9.63342619243496e-06
-1.04931952543896e-05
-3.74692693872135e-05
-2.35579646658847e-05
-1.27651672198389e-05
-4.24357897164604e-05
-2.320772196933e-05
-6.58454145158605e-06
-1.25772822383449e-05
-2.9361635222588e-05
-6.81798773818138e-06
-3.25595975190183e-05
-3.58520710288257e-05
1.39152409589818e-06
6.07724470101001e-06
-4.32830431451374e-06
-9.98964933181571e-06
-1.98283328534557e-05
-1.76600906253602e-05
-1.50563513407174e-05
-3.32560913090029e-05
-1.96240145206722e-05
-3.78509851039928e-05
-1.80967692276733e-05
-9.12405250911797e-06
-5.3342537737837e-05
-2.74866563472121e-05
-2.56110091183931e-05
-2.60571422276006e-05
-1.80388495985427e-05
-3.35760180740953e-05
-1.60156221787386e-05
-3.25438652571321e-05
-1.76243749604204e-05
-3.89395488149291e-05
-1.95356911432738e-05
-1.05840849043555e-05
-1.72478919341377e-05
-4.2482094317773e-05
-2.70323802289583e-05
-3.65895094610671e-05
-2.36407361032552e-05
-2.1031264296017e-05
-3.91992585269848e-05
-2.34191133054884e-05
-3.23229979447193e-05
-3.12772709438072e-05
1.31108825496134e-06
-1.47543478214669e-05
-1.09269125286726e-05
-4.57121093627472e-05
-3.7100013746788e-05
-3.97442744893171e-05
-2.73150366851467e-05
-4.92085277821593e-05
-3.45934757185899e-05
-2.35536218246719e-05
-2.50716708804932e-05
-3.44198624662398e-05
-8.34949996043025e-06
-2.45340842409486e-05
-1.18707988590389e-05
-1.0880785472977e-05
-2.62977879414146e-05
-2.09247640361926e-06
-2.265726073684e-05
-3.6856716549675e-06
-3.00438428022546e-05
-1.7775574292853e-05
-1.57594458178647e-05
-7.36096231099168e-06
-9.4748796961174e-06
-2.22154086506797e-05
-1.07407248163126e-05
-1.98894694968016e-05
-3.04956712728088e-05
-1.77046987560584e-05
-1.95174396225858e-05
-1.851880321417e-05
-1.4983407205915e-05
-9.40882418169e-06
-3.86552618143194e-05
-2.75108470301205e-05
-2.40198036354646e-05
-1.11189399909024e-05
-3.82363012633788e-05
-4.47806787831331e-06
-2.51577115522543e-05
-1.65771329786147e-05
-1.0169464625369e-05
1.0697996558955e-08
-1.12458801543934e-05
-2.00631396848591e-05
-3.11928236782149e-05
-3.14176038117994e-05
-3.4543733193374e-05
-2.38158430020617e-05
-2.37721441894783e-05
-2.78851136208603e-05
-3.59001055746157e-05
-3.02367567330492e-05
-4.10285865784017e-05
-3.08351895119851e-06
-2.51699747625531e-05
-3.11653866006425e-05
-7.22781496228152e-06
-3.59869769013549e-06
-2.17479117895957e-05
-9.40640246584488e-06
-4.17224022540589e-05
-5.01470482192244e-06
-2.78930349267822e-05
-9.29499170967594e-06
-1.02434178705105e-05
-3.03042190682671e-05
-2.96261444432032e-05
6.63158412688818e-06
-2.60276284005052e-05
-2.47355831960441e-05
-2.76201780945758e-05
-2.12664210469723e-05
-1.81737479095851e-05
-2.914181596267e-05
-2.4875975740924e-05
-1.6186883048859e-05
-1.94751978713656e-05
-3.90655794537344e-05
-2.00253748934558e-05
-1.46784517914061e-05
-4.28125614239783e-05
-7.92019886117649e-06
-1.45656510237913e-05
-9.77538741066418e-06
-1.8819276602376e-05
-7.07406696450618e-06
-4.04439168557822e-05
-5.01930033217785e-06
-9.49235316353668e-06
-1.21525714295066e-05
-2.10813854195153e-05
-6.7406495854702e-06
-2.26016020511552e-05
-2.79615914700076e-05
-3.77013382852449e-05
-1.28881019313855e-05
-3.48982227901268e-05
-2.70453942645351e-05
-2.32006039390815e-05
-1.17482178887258e-05
4.93847109557514e-07
-2.20036804843954e-05
-7.15952749629715e-06
-1.80592508968983e-05
-8.04934024870804e-06
-1.08592104140877e-05
-1.75962138644339e-05
-4.86572132373048e-05
-2.46130103894763e-05
-2.18033205056805e-05
-1.29754015343665e-05
4.56262360047735e-06
-2.21991788781743e-05
-1.22779754375287e-05
-1.02407977209229e-05
-2.10854513847316e-05
-2.46263537878722e-05
-3.44957185452925e-06
-2.20062692181144e-05
-1.42579554811542e-05
-1.80039289018583e-05
-2.8328838796583e-06
-2.1883719646e-05
-1.8913917737138e-05
-2.56995137178582e-05
-5.35251556110928e-06
-2.43279629793761e-05
-2.76085412954764e-05
-1.8178621385396e-05
-2.66166464997119e-05
-2.95799072638836e-05
-2.67883656648808e-05
-3.51504163979732e-05
-2.29566478489159e-05
-4.73436029883927e-05
-8.47625218053599e-06
-8.25684374978753e-06
-1.11834064923368e-05
-2.42816934431691e-05
-1.89059980253981e-05
-1.48715901904145e-05
-2.22686935795382e-05
-2.84824334475255e-05
-2.25569083138122e-05
-8.40164082643566e-06
-2.47093883853181e-05
-1.16781727015049e-05
-2.24682471421494e-05
-2.35968949555644e-05
-4.32300365950894e-05
-1.60938731937391e-05
-2.61079899898221e-05
-4.3193871546518e-05
-1.53791018796328e-05
-1.95258789268663e-05
-1.65538011796076e-05
-3.00291888902324e-05
-5.5425500891529e-05
-1.4629590332532e-05
-1.79181115583843e-05
-1.84665152049e-05
-7.44796039762091e-06
-3.15950273962093e-05
-2.00518290062266e-05
-1.58285398481955e-06
-1.21034081048665e-05
-2.13183493203913e-06
-2.95392107641427e-05
1.34874155971553e-06
-2.13613338235326e-05
-4.49244121300082e-05
-4.08600189221287e-05
-2.77284003289589e-05
-4.30438975954324e-05
-3.34141749064497e-05
-1.52339393928225e-05
-2.80613787116126e-05
-1.64453637766307e-05
-2.18173742589204e-05
-1.27753805144757e-05
-9.373727278733e-06
-1.9021759225877e-05
-3.60018381327464e-06
-3.19961846535116e-05
-1.41387102746132e-05
-2.81994765620778e-05
-1.26578859420105e-05
-1.95272219100116e-05
-2.96776104644377e-05
-9.14125827606747e-06
-8.58210688781981e-06
-3.74685466270094e-05
-3.31572937431458e-05
-1.80990117475836e-05
-1.68068660802311e-05
-9.00509645307806e-06
-3.55142711452653e-05
-1.32233115428867e-05
-2.58681066625454e-05
-4.00317290052371e-06
-3.08015284732609e-05
-2.98060380795402e-05
-2.22467271058936e-05
-1.20397921436483e-05
-1.52204912259682e-05
-6.01781719967413e-06
-2.08098193683852e-05
-1.04028090377868e-05
-1.98532653941035e-05
-3.40236579189405e-05
-1.3957846182948e-05
-8.71965996497927e-06
-3.70615358626387e-05
-3.01254786047096e-05
-2.02867652746911e-05
-2.71662221526571e-05
-3.18592566151995e-05
-2.31180371507822e-05
-8.20292792207047e-07
-4.33518751105435e-05
-3.89530713664967e-05
-1.96584985635198e-05
-3.26939061081286e-05
-2.79718646666025e-05
-2.57019172662877e-05
-1.15988910953205e-05
-3.62474621567451e-05
-6.64745846699307e-06
3.73685949732822e-06
-8.24327496132695e-07
-3.40156324846399e-05
6.28089242989807e-07
-2.36010804328153e-05
-2.07462102379698e-05
-2.80055586128577e-05
-1.89310925875245e-05
-2.34250358802855e-05
-4.59381016872059e-05
-3.39865275423724e-05
-2.61882825709398e-05
-1.36578098750765e-05
-3.12002852953435e-05
-3.96351036751508e-05
-2.22750350756611e-05
-3.27207914382646e-06
-1.88106632129965e-05
-3.12776427312561e-05
-2.70288822926901e-05
-1.74613718844552e-05
-1.7897443135968e-05
-1.83659686873508e-05
-2.2063093264994e-05
-1.61468773524804e-05
3.64037774169797e-07
-1.81854163582181e-05
-1.73477187693316e-05
-1.61646210287766e-05
-1.10061844301293e-05
-1.00580665055985e-05
-2.1413876100954e-05
-1.47224795984358e-05
-1.59065583562177e-05
-3.81247058909196e-06
-1.53274731933895e-05
-5.24328646934564e-07
-2.87742114689197e-05
-1.32152400148264e-05
-1.66058645926963e-05
-8.1246821292643e-06
-3.07307318634739e-05
-8.0893311346014e-06
-3.30652605053836e-05
-1.24969427825113e-06
-3.07900720221293e-05
-2.88056575620631e-05
-8.76971525671247e-06
-2.84634878088267e-05
-2.36921863680952e-05
-2.80120915783324e-05
-1.97928036115096e-05
-3.44494432746217e-05
-4.50939265833915e-05
-4.12978264267133e-05
-1.44008654985709e-05
-1.00733904704593e-05
-2.68248281933949e-05
-1.56976312372578e-05
-6.0911750500232e-06
-1.66864716811574e-05
-3.42829252473558e-05
-2.22105553247869e-05
-1.65163015714796e-05
2.15234903347846e-06
-9.21417123363274e-06
-8.19698192564842e-06
-7.06905713916404e-06
-2.32970396498035e-05
-2.48879200752387e-05
-3.35314468889564e-05
-2.37322360849474e-05
-1.5710300937319e-05
-3.37492053147747e-05
-4.92467095097384e-05
-5.96892759702264e-06
-2.97271656184237e-05
-2.2516340814397e-05
-3.90363788886309e-05
-1.89830822614347e-05
-2.83799596594943e-05
-1.22387921101284e-05
-3.19006838140614e-05
-3.71898187931519e-05
-3.37999138651296e-05
-2.00968197883012e-05
-2.12360569317239e-05
-2.46023764208883e-05
-4.10666350660222e-05
-3.42807861001297e-05
-1.67335783431951e-05
-1.89271798092275e-05
-2.86838669464837e-05
-8.72442668414992e-06
-1.68224078394633e-05
2.12738858694982e-06
-2.56967183733827e-05
-3.29267354395208e-05
-2.58116553877702e-05
-3.92705288693304e-05
-1.41658641876788e-06
-2.59646678050267e-05
-1.87375773432804e-05
-1.78039725650616e-05
-1.16384606613493e-05
9.05709052297121e-06
-4.26703417608097e-05
-3.28423768046351e-05
-3.69614094476459e-05
-2.29804157075539e-05
-5.17956796458871e-05
-5.00904104427355e-05
-9.60820436007635e-06
-1.93933654135965e-05
-1.34331552329529e-05
-4.88069393166886e-06
-2.38698297882237e-05
-1.97207487355501e-05
-1.7280333944021e-05
-3.04346413640721e-05
-3.24033914514769e-05
-1.23134560468305e-05
-1.83224509526628e-05
-5.67420721625701e-06
7.9140863167536e-06
-1.05978224970557e-05
-2.11190844860838e-05
-1.44583330736617e-05
-1.09288832936362e-05
-4.49069257376923e-05
-2.76436046572852e-05
-1.82488231632816e-05
-2.70792199248917e-05
-2.10422516681644e-05
-1.17715486808271e-05
-1.82952914095261e-05
-3.95933873354613e-05
-1.89810694865941e-05
-4.26762705828655e-05
-1.93876304666489e-05
-8.90646292076265e-06
-2.73062421677113e-05
-1.14463458702885e-05
-2.75916401280063e-05
2.13384870135801e-07
-3.07711196040817e-05
-1.83261895354925e-05
-2.43060051645375e-05
-4.27395427995575e-05
-1.97503472274586e-05
-4.10818010493231e-05
-2.76069675148259e-05
-2.22444108771021e-05
-1.74646595451489e-05
-2.50024910055856e-05
-2.91184065411181e-05
-2.95012732134553e-05
-1.22629793582567e-05
-4.99316202957897e-06
-2.34436662172544e-05
-2.06831104466846e-05
-1.62071221376453e-05
-2.68520017154759e-05
-4.38314729675253e-05
-8.20647950291027e-06
-3.08572645349329e-05
-3.13114730037915e-05
-2.24912130823699e-05
-2.00787037796069e-05
-4.93843122571794e-06
-1.58144020172281e-05
-1.22259920271544e-05
-2.60149669559266e-05
-3.57651789145644e-05
-1.9666571699685e-05
-7.52057260941582e-06
-2.13516753208239e-05
-3.58867433360707e-05
-3.72964799218237e-05
-1.43398776862146e-05
-2.10827441329114e-05
-1.36026787656248e-05
-7.03447964020102e-07
-3.14239342806144e-05
-5.16556745334375e-06
-1.44627408373201e-05
-1.72932045718573e-05
-5.98946239977174e-07
-1.8003841828281e-05
-3.37733142214034e-05
-4.59716276385551e-06
-2.06204870297202e-05
-7.99660620095876e-06
-2.47442603249375e-06
-5.16709889013526e-07
2.26041863024613e-06
-7.05546499829543e-06
-1.79579997615424e-07
-1.26837152865413e-05
-2.93928020197467e-05
-1.46774215365887e-05
-2.91354062410578e-05
-2.56805124821312e-05
-1.41813946046173e-05
-3.04945292553932e-05
-1.5289650839896e-05
-2.43070066709329e-05
-2.36192813476284e-05
-1.63877884416133e-05
-2.84482977902386e-05
-6.88512611506273e-06
-2.5988415250327e-05
3.33566417046754e-06
-1.67386014320762e-06
-4.52717702206631e-05
-3.24002331300256e-05
-2.07145941242874e-05
-2.85177730839648e-05
-1.08086490139016e-05
-2.75350578395743e-05
-2.56768079833065e-05
-9.77621046869621e-06
-1.86544337552036e-06
-1.18003027869859e-06
-3.15253737673382e-05
-1.38288798705554e-05
-5.69452768057218e-06
-2.29318120252794e-05
-3.2287590402441e-05
-1.02005673134799e-05
-1.14005535947815e-05
-2.25234131318217e-05
-1.94238283062967e-05
-2.70725165728313e-05
-1.35284886510034e-05
-4.98201314794806e-05
-1.86489434155779e-05
-2.70906282852286e-05
-2.8789665856445e-05
-3.55876021485525e-05
-3.37129775597275e-05
-3.76250159732446e-05
-1.34171481930836e-05
-2.19898309151401e-05
-3.68413703286008e-05
3.68697656258204e-06
-2.81565622701549e-06
-2.25410521410363e-05
-2.13567269390807e-05
-8.53372493627208e-06
-1.49577900602232e-05
-2.24857152731892e-05
2.80298227269913e-06
9.75523414434042e-07
-2.21783975114378e-05
-1.45752941564339e-05
-4.49814520378304e-05
-3.14104377132856e-05
2.95003421113058e-06
-1.60012063064365e-05
-2.44928077440522e-05
-8.00287711563061e-06
-3.40602809206722e-05
-2.57684544622299e-05
-3.52794132875425e-05
-1.82722665647859e-05
-9.69103109342329e-06
-1.02293101007045e-05
-2.19135853229885e-05
-3.44904785932884e-06
-1.22923822213097e-05
-1.34715857011411e-05
-4.62147458583911e-06
-1.96272778492452e-05
-3.89696006039562e-06
-1.96698022541308e-05
-4.53141503338223e-05
-6.09770231257245e-06
-4.24798046490831e-06
-1.50609562026087e-05
5.74027352831409e-06
-1.33757814405235e-05
-2.40780847968344e-05
-2.36735895329154e-05
-9.68819221447883e-06
1.26526477264421e-07
-1.3302809670246e-05
4.56596808033144e-06
-1.71210764838826e-05
-2.50964179953725e-05
-4.35396983263276e-05
-1.51745724511914e-05
-1.22378449844991e-05
-2.22112471319522e-05
-1.6926243769267e-06
-1.20958841902191e-05
-2.80458307541218e-05
-1.15569761553189e-05
-5.72099931606302e-06
-3.12914386599608e-05
-1.72115836491471e-05
-2.36841475165877e-05
-2.05828905320948e-05
-1.48520480180395e-05
-2.43760462610505e-05
-1.4650162367419e-05
-1.45850434297584e-05
-2.72382343750872e-05
-4.16196807233994e-05
-2.33300734821214e-05
-2.28106408836326e-05
-3.35451416757693e-05
-2.20095152206242e-05
-1.24387076458183e-05
-8.18725266568444e-06
-2.3062242344388e-05
-3.66314802798571e-05
-3.665439801097e-05
-2.19670229923064e-05
-1.43054617227846e-05
-1.11584136384362e-05
-1.00555780009619e-05
-2.03302552911321e-05
-1.88824354701937e-05
-2.57553849539612e-05
-1.4327759658842e-05
-2.98007190031978e-05
-1.63780682376266e-05
-1.15361424741967e-05
3.07428183845337e-06
-2.63162618643374e-05
-1.32101455717114e-05
-4.82012906018538e-05
-1.86542538196832e-05
-1.20782256569861e-05
-3.28759138268135e-06
-2.43188599226517e-05
-1.94620519386722e-05
-3.17900615550079e-05
1.13412148345903e-05
2.25754856641857e-06
-7.88362261471448e-07
-1.43843499001028e-05
-2.67168987664542e-05
-2.53368856304586e-06
-5.28623177027065e-06
-1.55869812141636e-05
-2.74764776358923e-05
-2.33477557869634e-05
-1.67709441944112e-05
-2.38528600075404e-05
-2.88724131526551e-06
-1.06462646510028e-05
-1.00127412714814e-05
-7.96252529871561e-06
-3.36010792911539e-06
-2.82524009427218e-05
-2.01708088277792e-05
-8.92066258418853e-06
-2.97340975331667e-05
-1.96909393114644e-05
-1.2819948584358e-06
-2.37261296626834e-05
-1.81125670802128e-05
-2.84575147427454e-05
-2.32597608629746e-05
-9.53792113630238e-06
-1.99596774229789e-05
-2.57313562777373e-05
-2.86761906239484e-05
-1.28761473760441e-06
-7.71388758867545e-06
-1.44001510315021e-05
-1.59089344197113e-05
-1.1524299220467e-05
-1.60878321107634e-05
-8.22873412974853e-06
-2.25685962780975e-05
-2.26207171545765e-05
-1.22112901397708e-05
-2.62884358599521e-05
-2.25463510795185e-05
-1.23402279685848e-05
-4.48347604227316e-05
-1.30360425155994e-05
-1.79178108459615e-05
-3.18780232732696e-05
-8.39802520445992e-06
-1.54441387262581e-05
-3.63881126997686e-05
-1.7990935164479e-05
-2.25408981933685e-05
-2.93508736133094e-05
-1.76180101873924e-05
-1.82327636085292e-05
-2.90534093633145e-05
-5.08390788167987e-06
-2.26793926122984e-05
-1.22718894833635e-05
-3.18101279656496e-05
-1.72290618681464e-05
-1.79522939429009e-05
-2.75093757662524e-05
-3.02398391089507e-05
-1.8970325103918e-05
-2.68508414945325e-05
-8.84815362585522e-06
-3.53142464670025e-05
-2.09837928037163e-05
-9.47621388021605e-06
-2.15784141582979e-05
-3.28240295457894e-05
-1.32867567405038e-05
-1.31611598604007e-06
-2.4001045007017e-05
6.26766946797981e-06
-1.5565289671491e-05
-2.10748085034189e-05
-1.89557176342798e-05
-2.32323797654721e-05
-4.32938766045993e-05
-6.6542038756153e-06
-2.92525387399491e-05
-2.88555861257666e-05
2.34649149343233e-06
-1.78888509645159e-05
-1.3895260115062e-05
-2.04554444047205e-05
-1.79741124990247e-05
-1.76720098096189e-05
-2.52788662156984e-06
-1.14427975490925e-05
-4.02879110573892e-05
-3.27515799791726e-05
-3.06592145066353e-05
-3.12079916866291e-05
4.30416430777975e-06
-6.43158844341026e-06
-7.65115333263893e-06
-8.17505905073646e-06
-1.69429359022546e-05
-1.32116856239949e-05
-2.22697171284619e-05
-2.09731548712322e-05
-2.42337006307497e-05
-1.42470384056374e-05
-2.80227956991881e-06
-3.27728732031899e-05
5.03948657027221e-06
-3.12864811042698e-05
-2.57477965575952e-05
-3.23730801740975e-05
-2.93982874702613e-05
-1.98712078028532e-05
-1.89633983659229e-05
-2.38046711229598e-05
-3.60505334286165e-05
-2.2696081913329e-05
-1.71909987600174e-05
-2.49886830237498e-05
-3.09089543296673e-05
-3.11725918430246e-05
-5.49164245864535e-05
-2.38833121789212e-05
-1.51902968670057e-05
-3.07232461536823e-05
-1.21129965700474e-05
-3.35740963910197e-05
-4.12371819142077e-05
-2.07439282739661e-05
-1.12191996149978e-05
-2.64277422525438e-05
-8.94809600698332e-06
-1.50962891489065e-05
-2.68484999553501e-05
-2.6039465884162e-05
-3.25231679361184e-05
-1.23214460318653e-05
-3.08292747770208e-05
-4.05219803026747e-05
-2.5517439403268e-05
-2.20875308236252e-05
-3.01535494618798e-05
-4.30317536177018e-05
-4.11871852746592e-05
-1.59255954968448e-05
-8.32488548426734e-06
-3.67320879331286e-05
-1.88821644295916e-05
-1.38083178609051e-05
-3.72300031104428e-05
-4.32819361425909e-05
-1.89221992747321e-05
-2.64054032115877e-05
-3.92477729370009e-05
-1.32280604239916e-05
-3.35374308439766e-05
-2.97533097152605e-05
-6.4341928299576e-06
-3.67576240576627e-05
-2.3960188056911e-05
-2.21299501075827e-05
-3.61755510011351e-05
1.26337240167136e-06
-2.38966127611817e-05
-2.4249197768738e-05
-2.2940207122505e-05
-4.59616606553142e-06
-1.62070574080122e-05
-1.81127102390366e-05
-3.65992558979041e-06
-1.19583866954766e-05
-1.58171956098775e-05
-5.06363234641691e-06
-2.41404288714767e-05
-1.51070386954169e-05
-1.4193310948773e-05
-2.04016660083305e-05
-2.60978649907028e-05
-9.8794500360633e-06
-1.90418535404834e-05
-2.7148602362125e-05
-1.79433524657289e-05
-2.18686442553115e-05
-3.91139068948337e-05
-2.1071975102503e-05
-3.75160057633478e-05
-1.60483412864384e-05
-2.01965162463696e-05
-2.53654553058147e-05
-2.7343090294927e-05
-2.67861784769082e-05
-2.38643725723064e-05
-2.01748611351373e-05
-1.60784041710232e-05
-4.99280241188737e-05
-4.89047159687832e-06
-2.74716120677938e-05
-3.54470359789003e-05
-2.3633711785165e-05
-3.30234826342206e-05
-6.59116679311047e-06
-2.34965082445883e-05
-4.48360399182366e-05
-1.61427680912101e-05
-7.03927454926108e-06
-4.36962528094495e-05
-1.33139997079537e-05
-8.00773204801199e-06
-1.6489690007633e-05
-3.09289250848832e-05
-2.79990159790651e-05
9.35873425969486e-07
-5.17882609126595e-06
-3.219464139421e-05
-4.60292012453889e-06
-3.52934116731309e-05
-2.92375457006272e-05
-3.45821258886378e-05
-4.94265620558692e-06
-2.7385953706435e-05
-1.71948859971954e-05
-2.12622924429153e-05
-3.09886082675956e-05
-2.73472667849789e-05
-1.22278782964412e-05
-1.20845638121624e-05
-1.05079535592751e-05
-4.51491148648943e-05
-5.67364308240119e-06
-1.79618052705202e-05
-2.7409978711914e-05
-1.43648532459833e-05
-1.51190634782544e-05
4.18900138175103e-07
-2.02932582956052e-05
-7.28477441743622e-07
-2.41205193404007e-05
-1.56247657833849e-05
2.04309992118567e-06
1.32833462137408e-05
-3.37670358897995e-05
-9.54170280667398e-06
-1.14660973815621e-05
-3.95972516952636e-05
-2.92849219697552e-05
-1.82990672475717e-05
-1.07719014259817e-05
-3.60150720093546e-05
-5.4524125241942e-06
-8.95085753978751e-06
-1.34606437062459e-05
-2.3359593265045e-05
-8.39613729724064e-06
-2.62503483927958e-05
-2.60308231819388e-05
-4.22515898158469e-05
-3.74440887647227e-05
-1.93388276102153e-05
-1.53549966372246e-05
-1.26195707988563e-05
-2.09577512824686e-05
-1.30063570557942e-05
-2.866963400706e-05
-9.14626994199389e-06
-1.12918195728398e-05
-1.82486666141207e-05
-1.32845844701787e-05
-2.87505567928156e-05
-1.30279692008259e-05
-1.34447084896628e-05
-1.53467783546234e-05
-2.00827163225764e-05
-1.08064436106587e-05
-2.54174189730347e-05
-1.7075552948717e-05
-2.78626525899856e-05
-1.90885170922384e-05
-1.53386635657527e-05
-1.07861642103574e-05
-2.53286281906054e-05
-2.97367862891149e-05
-2.34919317439081e-05
-2.05495471693235e-05
-2.07599529148962e-05
-3.5400244915936e-05
-2.46183723193356e-05
-6.45227233051323e-06
-3.85544728662746e-05
-2.04998871731329e-05
-2.47586887278827e-05
-1.79738122735577e-05
-2.58153147940082e-05
4.79509417787325e-06
-4.43641411533678e-05
-2.55352086492546e-07
-3.00066626271006e-05
-2.03480622764713e-05
7.17489020938913e-06
-1.75567225628772e-05
-4.29859932873821e-05
-1.28691318998735e-05
-3.7400602490724e-05
8.02561884209088e-07
-1.20521958095258e-06
-5.32059101476618e-05
-2.07694693488711e-05
-9.86135168722383e-06
-2.78519958572043e-05
-2.46555502264074e-05
-1.29022369460677e-06
-2.60618161600306e-05
-1.71514686958635e-05
-3.12799282923519e-05
-2.49030352795155e-05
-2.69037833699116e-05
-2.48553912608516e-05
-3.48420326803744e-05
-4.08387683552648e-05
-5.12210083352191e-07
-7.29347844479965e-06
-1.7694127430844e-05
-5.10121709165732e-06
4.67727065218425e-06
-2.3995940464936e-05
-2.59542442669923e-05
-3.71954955270035e-05
-2.76621644140847e-05
-2.00215844556805e-05
