# Supplementary material for: Research on computational propagation and identification of mine microseismic signals based on deep learning
Source: PLoS One. 2025 Oct 22;20(10):e0334641. doi: 10.1371/journal.pone.0334641 (PMC12543183; doi:10.1371/journal.pone.0334641)
Supplement: S2 Data — (ZIP) [file pone.0334641.s002.zip › 000100500001974.xlsx_0.txt_24.txt.txt]

-3.84329474452233e-05
-3.00477683386002e-05
-1.62317143995249e-05
-3.14925249938961e-05
-2.05325512133329e-05
-1.96907045353681e-05
-2.60111053482873e-05
-2.24819742011365e-05
-2.93402829315933e-05
-1.18792910782022e-05
-1.82318075912163e-05
-2.63270267682195e-05
-9.80235508946394e-06
-1.51298669260663e-05
-3.78782728982687e-05
-3.44828809492223e-05
-1.50205528984092e-05
-9.12727800183658e-06
-3.30830772862963e-05
-2.81571602674384e-05
-5.03549394947511e-06
-1.90877550456408e-06
-1.82047510074821e-05
-1.46189381743072e-05
-3.97924280883569e-05
-1.4915150800617e-05
-1.15114778547617e-05
-1.0187586688203e-05
-2.24001165585422e-05
-5.63292890049858e-06
-1.8347473781536e-05
-2.17752394352077e-05
-4.46094675890755e-05
-2.89174143871024e-05
-2.76235780900915e-05
-2.43471877497197e-05
-2.37550747187627e-05
-2.69491014794739e-05
-1.63621293566364e-05
-2.48708690210112e-05
-1.65899491881295e-05
-2.82090700687321e-05
-3.44617138913541e-05
-1.8166435938754e-05
-1.77511554922616e-06
-7.0690192825091e-06
-2.97822539804493e-05
-7.47458857899833e-06
-1.10233592788461e-05
-7.5646806196619e-06
-1.31802154259571e-05
-1.16532380826655e-05
-2.15543610159142e-05
-4.10988181243733e-05
-1.93655396674692e-05
-9.6339797292808e-06
-2.48296519667329e-05
1.35102873730359e-07
-1.63301746777469e-05
-2.66362305797326e-05
-3.24907913391014e-05
-2.71156698907177e-05
-1.37983726140701e-05
-1.06795078973409e-05
-1.83013680800304e-05
-2.06954621016713e-05
-3.34426174243973e-05
-2.27869144364858e-05
-1.26960030993998e-05
-9.56462147757961e-06
-1.21056065939249e-05
-4.47835999748352e-06
-2.45190720029672e-05
-1.96505336506607e-05
-1.18246041228815e-05
-3.0719269286848e-05
-1.1221611469384e-05
-1.91544075084756e-05
-5.66278078838637e-06
-7.36160497710819e-06
-2.86652137144109e-05
-2.14396550281711e-05
1.76431469499016e-06
-7.2212109956566e-06
-1.22042669875665e-05
-2.08807144506596e-05
-4.27341770364558e-05
-1.8800811232393e-05
-2.52285343174493e-05
-2.7961105973184e-05
-2.21894212649136e-05
-1.80670545201724e-05
-2.63002916722332e-05
-3.29854608027669e-05
-1.39535404119325e-05
-1.03504423812163e-05
-2.06376026718873e-05
-3.45199745043468e-05
-7.85494266332618e-06
-2.41035765088611e-05
-2.81513812074423e-05
-1.71494435645612e-05
-1.46081674399725e-05
-2.18226169405228e-05
-1.40232159332998e-05
-6.00594450429207e-06
-5.83348102139486e-06
1.291834187809e-06
-1.62931847032788e-05
-1.44962108323092e-05
-9.86054819997808e-06
-2.1741334391451e-05
-3.27336670059142e-05
-1.09739121449104e-05
-8.83465513987903e-06
-2.37805072958562e-05
-1.27419486975813e-05
-2.38812513053847e-05
-1.40869772024291e-05
-1.90144911199774e-05
-1.32177462484209e-05
-2.47213249296669e-05
-1.68425074951964e-06
-3.72095934416073e-05
1.04737971582252e-06
-1.76818287446766e-05
-9.93473554005147e-06
6.8243267362869e-06
-1.28755432065659e-05
-2.1526186319087e-05
-1.2259109898602e-05
-2.82384476165799e-05
-1.49559466571276e-05
-1.63567127019883e-05
-1.62974238265721e-05
-2.10109454986635e-05
-1.3238426327754e-05
-2.6113956200029e-05
-5.21623700411293e-06
-1.26003590752285e-05
-1.41861061574522e-05
7.26275736817313e-07
-8.02197656102974e-06
-2.83803030727591e-05
-1.56762552323544e-05
-1.88124124646491e-05
-3.53490179939776e-05
-5.59615097411441e-06
-3.6245225704099e-05
-2.91878009202981e-05
6.95041935462014e-06
-1.55858716377995e-05
-2.11351047459538e-05
-1.59099087171587e-05
-1.9822825684134e-05
-2.92766647648699e-05
-3.81344409854962e-05
-1.92401617067743e-05
-2.97948087890045e-05
-2.25585830664902e-05
-1.06554660534141e-05
-1.08558021299807e-05
-9.80155053155617e-06
-1.07854260025855e-05
-2.00281842152747e-05
-2.42090565411425e-05
-3.18936408999737e-05
-3.54510939049487e-05
-7.5370995352315e-06
-2.89066650204758e-05
-2.12471168788229e-05
-2.25010756513565e-05
-3.17050300461509e-05
-1.05505470257289e-05
-3.29960957798524e-05
-3.74292579933556e-05
-2.57843226088743e-05
-3.45638982226123e-05
-1.11275495974376e-05
5.21481157280876e-06
-1.21107090346955e-05
-1.14046124631819e-05
-1.38740914875802e-05
-1.52580061394223e-06
1.97923641815349e-06
-4.4341002148828e-05
-1.4117724389016e-06
-2.92287697624267e-05
-2.43347426981396e-05
-2.02920927656007e-05
-2.97530038027915e-05
-3.57509726698774e-05
-2.46566688871612e-05
-2.01769609200965e-05
-3.17466585551431e-05
-1.97383980454472e-05
-1.62131350913826e-05
-1.68715903755354e-05
-2.96048600289816e-05
-3.06263610607165e-05
-1.57374330227161e-05
-1.62419945638216e-05
-2.31648679453773e-05
-1.67255098392701e-05
-2.44226656279188e-05
-6.62826040039572e-06
-3.53397642492425e-05
-2.33687661596054e-05
-1.67808049533735e-05
-2.32967194997686e-05
-2.70824889836601e-05
-3.32814415464287e-05
-6.74642206883507e-06
-1.57812218142022e-05
-1.6083272805066e-05
-2.04362661276385e-05
-2.31604419770227e-05
-2.84130901355555e-05
-3.91100513431691e-06
-3.91012263491672e-06
-1.23068506051106e-05
-2.51780062799255e-05
-2.48583139878952e-05
-2.71050364847778e-05
-1.88077609176038e-05
-1.9610410004322e-05
-2.71198682761761e-05
-8.37667666983682e-06
-3.61161975820714e-05
-1.07920588643752e-05
-1.36523461904822e-05
-3.23750365381012e-05
-1.97646859124534e-05
-2.48436640414392e-05
-2.30410154687354e-05
1.11461889339333e-05
-1.48520299761474e-05
-9.96994354878475e-06
-2.85269492612472e-05
1.47248377816556e-07
-2.3520319223397e-05
-2.90865810502384e-05
-5.67446489057786e-06
-3.36993976294113e-05
-3.61189154124912e-05
-3.27474940700822e-05
-3.27773117876122e-05
-1.80287373997769e-05
-9.49975572908957e-06
-1.32045732246362e-05
-9.60635473007824e-06
-1.26020043044314e-05
-2.29269050589654e-05
-1.31160461498374e-05
-1.2344171481668e-05
-1.9895702062424e-05
-3.70387552796372e-05
-2.4105456844397e-05
-1.58549154205993e-05
-1.41670676868836e-05
-2.61005516057326e-05
-3.25441028449659e-05
-2.33818279269023e-05
-4.55539565931693e-05
-2.37833027353903e-05
-2.05449552772903e-05
-2.89607339253966e-05
-1.73499809227794e-05
-1.16229192462734e-05
-8.45640127329949e-06
-1.50580782027523e-05
-1.03262308135035e-05
-3.62942988056621e-05
-3.65942452669091e-05
-1.51494265826577e-05
-3.85249875227501e-05
-1.52896748723048e-05
-1.97946259926128e-06
-1.10866493277079e-05
-1.81699526592965e-05
-3.33063737914559e-05
-1.5031782986121e-05
-3.04853937339509e-06
-2.41410344722578e-05
-1.49682532174621e-05
-2.88440178873856e-05
-1.28973061933886e-05
2.50966671118565e-07
-2.83706414914516e-05
-2.53179271004468e-05
-2.33618672212642e-05
-1.64378007374207e-05
-1.60020550393453e-05
-2.53581229378126e-05
-8.06930292111301e-06
-1.51909439232696e-05
-8.4608372290754e-07
-2.25738621091811e-05
-1.81329442341376e-05
-3.13732868505201e-05
-2.6527346109976e-05
-7.96057628070924e-06
-1.91282889672288e-05
-8.76904298184005e-06
-2.9124240344374e-05
-1.40857630971797e-05
-9.0875510807239e-06
-9.62917330709878e-06
-2.95661738111634e-05
-1.98308793422155e-05
-1.87190368910188e-05
-1.92080273674476e-05
-3.31061722719859e-06
-1.00797325298402e-05
-2.753166685868e-05
-2.3852435520635e-05
-2.11911809060365e-05
-1.41089959871625e-05
-3.86683760995573e-06
-1.86291696043904e-05
2.44539681583952e-06
-3.35581794998851e-05
-1.91588472050918e-05
-3.07799121385782e-05
-2.82073221230702e-05
-2.97485773860351e-05
-6.82681273324197e-06
-4.23994276960012e-05
-3.89560029946573e-05
-3.64936728732773e-05
-2.06508041781081e-05
-2.82200235164354e-05
-1.12166837077004e-05
-2.43510293143198e-05
-1.61049667883259e-05
-2.89171637259919e-05
-3.25898708159442e-05
-5.00661182355922e-05
-2.01279823132064e-05
-2.01172346008826e-05
-2.98728977903579e-05
-1.99912305324724e-05
-1.07953213723449e-05
-1.4143232265493e-06
-2.7997318933168e-05
-3.27550941086067e-06
-1.86850639830617e-05
-2.77150048208898e-05
-4.85715628767381e-06
-6.69809140017346e-06
-3.1544135335206e-05
-1.38112336674377e-05
-1.70257815295226e-05
-4.90473265249525e-06
-6.02874234589794e-06
-2.50342801869609e-05
-4.69243836094188e-06
-4.45077682622403e-06
-4.54493266220436e-06
-2.68334464164435e-05
-1.89250183260577e-05
-4.87454515520134e-07
-1.09320856390817e-05
8.35514104821561e-06
-9.7723803847711e-06
-4.39431276728266e-05
2.23383421895021e-07
-1.01003407103952e-05
-7.79623485812252e-06
-1.15120815930192e-05
-1.13167114148205e-05
-1.46639762273833e-05
-3.40419760890279e-06
-1.40074673372543e-05
-9.15291103118151e-06
-2.90090891108531e-05
-3.28886247697019e-05
-2.6094362193426e-05
-3.10930527675105e-05
-1.81212953945009e-05
-1.52938807451023e-06
-2.49584507881069e-05
-2.97468201887969e-05
-1.41312768884613e-05
-2.07984769825417e-05
-2.83296923542541e-05
-1.74773256208752e-05
-4.37151419130559e-06
-1.2049806797044e-06
-1.20990429170861e-05
-2.84615257278729e-05
-3.09649105040611e-05
-1.95425224026137e-05
-9.59865791203446e-06
-2.10833827651675e-05
-2.33423634028815e-05
-4.95503453995464e-05
-2.56765478566525e-05
-2.87410636721326e-05
-1.6325832164881e-05
-1.86331182069512e-05
-4.40896457007658e-05
-2.82916004826953e-05
-2.10624690359215e-05
-1.93293897037583e-05
-2.09743821038999e-05
-8.86471637146292e-06
-2.75535625183749e-05
-3.82230211470951e-05
-5.06591732624971e-06
-2.33436978612774e-05
-1.86464198095498e-06
-1.27689446065408e-05
-2.51872375983467e-05
-2.79085334822671e-05
-1.47318610508005e-05
-2.18702063899271e-05
-1.13273862358828e-05
-2.01106022560826e-05
-1.80081432740234e-05
-2.97867312109124e-05
-3.02276429394027e-05
-1.27755578264025e-05
-3.59056049417114e-05
-3.39390569835147e-05
-7.38638297596271e-06
-1.61385118038015e-05
1.22898991699444e-05
-1.15802366991731e-05
-2.24865718712274e-05
2.68918135161851e-06
-8.6461851043314e-06
-8.54517378549354e-06
-2.8453225371385e-05
-4.11532444487797e-06
-3.63582825097738e-05
-4.06227598656092e-05
-8.31229635684768e-06
-2.65902545894565e-05
-9.58216212711873e-06
-2.3071974131302e-05
-1.94856295129475e-05
-1.78143436505109e-05
-2.92143740762878e-06
-1.36437726115316e-05
-2.65418705775929e-05
-1.9916586262963e-05
-2.17660376038748e-05
-2.87758726176309e-05
-4.07619343355004e-06
-3.67450129311892e-05
-1.6146706983279e-05
-1.11281596186994e-05
-3.90705739360223e-06
-7.58257101985364e-06
-4.09246753167703e-06
-1.19044253122495e-05
-2.27953405869532e-05
-1.99958466934075e-05
-1.67706651490621e-05
-4.49536895068668e-05
-4.6777958177701e-05
-6.2293615737148e-06
-2.48809895852324e-05
-1.83795407362499e-05
-1.39611059815508e-05
-2.26098081351477e-05
-3.14139240729532e-05
-1.92634516469702e-05
-1.5213623934526e-05
-1.3090274998088e-05
-1.27287027621911e-05
-1.79772126013495e-05
-2.02786081769329e-05
-2.89794495062187e-05
-2.1288460882511e-05
-1.3985084011238e-05
-1.70870324600297e-05
2.45164607261406e-06
-3.40141293321932e-05
-9.18131016216472e-06
-2.87674252085436e-05
-2.25032213351527e-05
-2.23228134610815e-05
-2.15791993641463e-05
-2.38216195845517e-05
-2.83930916814836e-06
-2.40365747406807e-05
-3.26273031222631e-05
-1.90547283426175e-05
-2.64157314557214e-05
-2.70644536055148e-06
-2.70491284095783e-05
-2.38097313634725e-05
-5.496558959202e-05
-2.09053698583709e-05
-2.01198226347913e-05
-1.74296305367088e-05
-1.99947877817512e-05
-2.90019982662178e-05
-2.19817518803173e-05
-1.16551085477101e-05
-1.00036645180933e-05
-2.15536186009594e-05
-2.79878224889951e-05
-1.53898729867318e-05
-9.87767149306774e-06
-2.04252779871238e-05
-2.15027772739365e-06
-1.97766296292175e-05
-2.87059601710573e-05
-2.58900163393694e-05
-1.63957097065711e-05
-7.32406406133091e-06
-1.84173731792575e-05
-4.4939812290785e-05
-1.08111978002947e-05
-5.94698561886011e-06
-3.97006145303752e-05
-1.89235253159325e-05
-1.47905299457253e-05
-1.58774527662976e-05
-3.53115435967218e-05
-1.21482283915186e-05
-1.78612264106612e-05
-1.03351107846934e-05
-1.53880938523045e-05
-4.09594826002788e-05
-3.31578087926832e-05
-2.9005999590646e-05
-3.40152015736436e-05
-2.79857036973336e-05
-1.38291445325423e-05
-2.58349101591919e-05
-4.17811796885918e-05
-2.6543840991577e-05
-1.04910409222488e-05
-7.08950241181044e-06
-1.74889490582099e-05
-6.0642836026799e-06
-4.29432830966001e-05
-2.10083530453166e-05
-6.45180507318048e-06
-2.74070457554278e-05
6.54372552749807e-07
-1.95187269225906e-05
-2.5960234068124e-05
-5.15035702595696e-06
2.64391789810764e-06
-3.22686594237906e-05
-3.56173082340615e-05
-1.65794317728471e-05
-1.96188678053899e-05
-2.18749183329857e-05
1.05895474969182e-05
-1.43084047713703e-05
-3.86473222379476e-06
-3.22906066892646e-06
-8.64277923441015e-06
-1.79331504755269e-05
-1.87163432577089e-05
-2.46124482249419e-05
-5.57780548800407e-06
-2.64051994581861e-05
-3.81851087319815e-05
-3.2783789564146e-05
-1.91221647323807e-05
-1.26570505527206e-05
-1.62872628974155e-05
-1.6097842013622e-05
3.82057681935998e-06
-2.96790011362136e-05
-4.21125572654199e-05
-3.71607126785663e-05
-1.57122293879898e-05
-1.83838946032165e-05
-2.69455050753316e-05
9.17323571434076e-06
-2.8714762605633e-05
-2.94472598894045e-05
-3.42611454388166e-05
-2.15251092767593e-05
-1.40639391092966e-05
-1.69740526517542e-05
-5.48488710202084e-06
-2.42714038822314e-05
-1.47059693583107e-05
-3.0914449091991e-05
-1.82861019649845e-05
-3.99693332102095e-05
-2.16419023636014e-05
-8.6025219934544e-06
-2.53189023851712e-05
-3.0245114298013e-05
-1.09174850120969e-05
-3.3885674193215e-05
4.2241474402781e-06
-1.67460632645849e-05
-1.44373170184061e-05
-2.62928891573888e-05
-3.66764820666965e-05
-2.95845891099001e-05
-2.54351292198793e-05
-2.81722345538282e-05
-2.63801057800069e-05
-2.32002905411868e-05
-1.63470538127675e-05
-2.54176189885824e-05
-3.83107442826885e-06
-3.05497615398911e-05
-8.70472685579329e-06
-4.21228666206528e-06
-2.97114738804812e-05
-1.5676764387041e-05
-4.60915374918585e-05
1.32176145369369e-05
-1.38651334682579e-05
-2.93901964602164e-05
-2.29941136388236e-05
-6.34939782074174e-06
-2.98347320387009e-05
-1.52477340265657e-05
-3.98668766415655e-05
-2.83732238484822e-05
-3.5856628555344e-05
-2.38200408816084e-05
-7.36648287095494e-06
-1.68297559670194e-05
-2.84847983231699e-05
-8.66122648151849e-06
-1.53989153729079e-05
-3.91928123607447e-06
-8.78797732038278e-07
-2.59590826320556e-05
-5.24814396593515e-06
-8.94922205824998e-06
-2.42019887034725e-05
-1.66305837228319e-05
-1.59646477471986e-05
-2.70755785105061e-05
-2.52944097861121e-05
-1.42430569107306e-05
-1.64184122466356e-05
-5.42843387233856e-06
-4.16133685643451e-05
-1.00068011289988e-05
-1.87436860016878e-05
-1.92053672210958e-05
-7.48125348320162e-06
-1.81466529304799e-05
-2.51432048260783e-05
-3.98835665606695e-05
-2.20509269323099e-05
-1.93283109984339e-05
-2.81683396212289e-05
-2.53551979755257e-05
-9.45423624258155e-06
-1.67120429135554e-05
-3.99616197715007e-05
-3.34491911715935e-05
-1.24440807852374e-05
-1.02137745941767e-05
-1.44738807154327e-05
-4.58645044699678e-06
-3.21382090646498e-05
-1.54556094717716e-05
-2.91380434198459e-05
-1.84563245359741e-05
-3.04516619024456e-05
-2.39331147978533e-05
-9.2657378382395e-06
-2.73402190449873e-05
-1.99709723313993e-05
-1.25547095836281e-05
-1.60825219803277e-05
-1.78753807265393e-05
-2.14095302922688e-05
-1.39149726351735e-05
-2.48061939192357e-05
-1.75280982853854e-05
5.32700173114582e-06
-9.58134538534311e-06
-3.2611475207461e-05
-2.16742001933632e-05
-1.46374450327988e-05
-1.88051928640163e-05
-1.36334258190039e-05
-1.02709889497379e-05
-2.06733494039747e-05
-2.2617285087725e-05
-3.15134158773687e-05
-2.7146744081266e-05
-2.03750450252978e-05
-3.96007615842058e-05
-2.81792415251536e-05
-1.67474628159115e-05
-1.97552468232755e-05
-1.00123711853587e-05
-1.61465346619164e-05
-1.51942747724231e-05
-3.09321637284062e-05
-2.57959452769539e-05
-1.42253093722865e-05
2.72583546192887e-06
-4.62995048660944e-05
-6.13462269313217e-06
-8.40120912969438e-06
-2.20741850066762e-05
-2.62934072195414e-05
-1.80382465531607e-05
-2.68795077203265e-05
-3.10458610429016e-05
-1.74166387306147e-05
-2.2502891092954e-05
5.69448277307101e-06
-1.48804745447916e-05
-2.70546363042241e-05
1.12704267221078e-05
-3.12438107605049e-05
3.0413020168524e-06
-2.66578528493937e-05
-2.26863211281998e-05
-1.80575100757969e-05
-2.46226846948152e-05
-4.16350084233019e-05
-2.76982594317915e-05
-1.76603334056958e-05
-2.86733072424955e-05
-1.69429878069071e-05
-8.59000021518243e-06
-1.7469143419195e-05
-1.2319155875464e-05
-2.73328250147743e-05
-3.46639340716429e-05
-9.06919529291923e-06
-4.3064141003952e-07
-3.72307514791008e-06
-2.67843053956938e-05
-4.23894683715342e-05
-2.50910597923742e-05
-2.94224937034757e-05
-2.39964894587545e-05
-2.14646163094415e-05
-1.73987031065269e-05
-2.47631921822851e-05
-6.85866141263094e-06
-1.12612154039435e-05
-4.26334721383734e-06
-3.30401394700549e-05
-4.84243316882589e-06
-4.57406918756262e-05
-2.86748730187319e-05
-1.4315152154565e-05
-3.53496987076898e-05
4.64108620331862e-06
-1.19016326814074e-05
-1.87484059397884e-05
-1.78409750536377e-05
-2.42442846717774e-05
-2.03868355933748e-05
-2.23849427553528e-05
-1.82215063213647e-05
-3.95647821377677e-06
-2.09340759766951e-05
-3.0421322631321e-06
-2.36403389845699e-05
2.37134888463211e-06
-1.08225047275814e-05
-2.16224624660895e-05
-2.0555405188258e-05
-2.46411611066568e-05
-8.90904201996622e-06
-4.03359361238818e-05
-2.23869113682314e-05
-1.22372536436047e-05
-2.2486700585358e-05
-3.00275302456895e-05
-1.47408099130498e-05
-3.03795955542658e-05
-1.73547003469791e-05
-3.71604603293847e-06
-2.40967010466012e-05
-1.59864247526709e-05
-3.22310861557227e-05
-2.51168084105466e-05
-1.97589329076692e-05
-2.19443524669578e-05
-1.02707764750462e-05
-9.72459328467177e-06
-1.13910688613013e-05
-1.90033867811827e-05
-1.05694877508543e-05
-7.26473013472402e-06
3.18000922918872e-06
-1.69268007063545e-05
-2.37379728363191e-05
-1.4732894218908e-05
-1.22505871940153e-05
-1.95227600549552e-05
-2.46639903826109e-05
-1.80837880097111e-05
-3.32730452709905e-05
-7.94398610019653e-06
-2.56460336795711e-05
-1.50994663908989e-05
-3.53873691318297e-05
-9.09551182099488e-06
-1.43781472405192e-05
-1.03520570155689e-05
-3.29001052657649e-05
-1.86960400433788e-05
-6.75300921298553e-06
-1.3661419507221e-05
-2.88018299633727e-05
-1.0055415479195e-05
-1.46814706679637e-05
-2.00493879921761e-05
-2.10738425657412e-05
-1.40375788661384e-05
-1.41754763406761e-05
-1.78292659326013e-05
-1.52219224754557e-05
-1.14136604720574e-05
-1.84223331144873e-05
-8.1559511534727e-06
-1.63892318951281e-05
-2.56820422031365e-06
-2.56350255008759e-05
-6.38909609096477e-06
-2.43356557666167e-05
-8.54457962437883e-06
-3.51164982209959e-05
-1.91434626241897e-05
-1.45182700546552e-05
1.39824815036984e-06
1.62596453382154e-06
-3.3819533478013e-05
-1.57835113143489e-05
-2.47793832256247e-05
-2.88945497982512e-06
-1.55508886609673e-05
-6.33224996366188e-06
-2.29183076267176e-05
-2.70652852613898e-05
3.49132420803009e-06
-4.86212045350898e-06
-2.89435465544432e-05
-2.44597271872046e-05
-3.48721347002897e-05
-1.29242992940809e-05
-1.69906132290228e-05
-1.01727443031443e-06
-7.75573727391314e-06
-3.78834658418172e-05
-3.16180347633742e-06
-2.39044158761494e-05
-3.68739800341201e-06
-1.29295175089534e-05
-2.05711460146689e-05
-1.28252771063539e-05
-1.64232395321044e-05
-9.06509998550098e-06
-2.63254370826737e-05
-2.2270026824809e-05
-2.61791977945943e-05
-3.20882142735759e-05
-4.85209104985365e-05
-2.5323347738375e-05
-1.05227559401894e-05
-2.47494754821107e-06
-2.52797208401998e-05
-2.47807574630551e-05
-1.22421554901906e-05
-3.86915552698936e-05
-1.75302050855254e-05
-2.68172890002343e-05
-2.4772874548628e-05
-3.1816792740835e-05
-3.22509644628612e-05
-8.98973820615626e-06
-4.12568417946083e-06
-3.43543451985976e-05
-3.4595198213188e-05
-2.21341098159375e-05
-2.69796562949452e-05
-6.2267790265211e-06
-1.83714696104186e-05
7.17983282792028e-07
-2.47359563438553e-05
-2.61622966852032e-05
-1.04587320191392e-05
-2.51284142991625e-05
-3.59752866567505e-05
-7.89730686171234e-06
-3.54319700163054e-06
-3.72713275163466e-05
-1.00309982899106e-05
-2.08177157585822e-05
-1.55310997929249e-05
-4.14842596574794e-05
-7.31526736511056e-06
-1.34983013595882e-05
-2.87394873127599e-05
-2.93864174440929e-06
-1.82450368360105e-05
-1.5411284733263e-05
-3.48097151285182e-05
-1.80222107414008e-05
-5.64187597499927e-06
-2.22780915504752e-05
-4.42348940881026e-06
-1.6931317317781e-05
-1.67519117076299e-05
-1.97431098688045e-05
-3.45594755855364e-05
-4.13417438949753e-05
-1.59067641322414e-05
-2.04378259018466e-06
-1.75721341507301e-05
-3.60067249390835e-05
-1.60276383787004e-05
-1.987858060432e-05
-2.21841137837853e-05
-3.4311684017004e-05
-2.1929061908591e-05
-1.10575893195675e-05
-2.30230078740677e-05
-2.26429905034867e-05
-1.71122712035226e-05
-3.02211624869467e-05
-3.32620381837377e-05
-2.22007762014067e-05
-1.22277759915974e-05
-3.76376326317143e-05
-1.97158386770924e-05
-5.88115599440666e-06
-5.26663871609509e-06
-1.70250883462715e-05
-2.76825685018924e-05
-1.07670050528494e-05
-1.91980899308334e-05
-1.8867167156977e-05
-4.07171733324733e-05
-9.64272095186511e-06
-1.68043340261027e-05
-3.33306530938728e-05
-3.50827078743724e-05
-3.16336326901011e-05
-3.88931442824946e-05
-3.52275454715887e-05
-2.74345233692692e-05
-1.64656602757929e-05
-3.95371068001974e-05
-2.18998570374153e-05
-7.96357812124927e-06
-2.53647177524832e-05
-3.59096998779921e-05
-3.20271851510732e-05
-4.16946625375191e-05
-2.99176419221842e-05
-2.68977724163279e-05
-2.93277210008937e-05
-1.84348147965428e-05
-2.99841465149802e-05
-1.47138155323211e-05
-2.15917233686619e-05
-5.92101485792882e-06
-3.21892768814358e-05
-1.76716761874947e-05
-2.04820527581993e-05
-1.65635749714718e-05
-1.45316370909428e-05
-1.01350865606345e-05
-3.23164289692288e-05
-4.60393803834666e-05
-1.89928531633896e-06
5.15739128761021e-08
-1.86134134562168e-05
-2.12792959485789e-05
-2.04140794737167e-05
1.5114406967914e-05
-1.49731113507557e-06
-2.08345722607728e-05
-2.1473997848448e-05
-2.10530560964485e-05
-3.51313919622286e-05
-1.73622211412527e-05
-2.11696181140113e-05
2.80737761099234e-06
-7.57233077433948e-06
-2.81750617502636e-05
-2.30230941351415e-05
-2.32750651415134e-05
-1.73978691232098e-05
-3.90495586874704e-05
-2.54585174240239e-05
-3.55310796797185e-05
-1.71360426622147e-05
-4.16058190548058e-05
-2.06705879344654e-05
-7.48666829864793e-06
-1.92543459423739e-05
-3.07903383781866e-05
-2.27444270217225e-05
-6.07284504767936e-06
-3.20363991797022e-05
-1.60437977284049e-05
-2.48185884591531e-05
-2.24056219810341e-05
-1.59461392406844e-05
-2.86894120553192e-05
-3.04236021845225e-05
2.54897283201768e-06
-1.83294305433584e-05
2.80962631347249e-06
-1.53138186354499e-05
-1.03064819084518e-05
-1.45367706736923e-05
-7.5848726754717e-06
-1.67467218907395e-05
-3.01676205920835e-05
-5.26166100074921e-06
-2.61302358746658e-05
-1.0484151014205e-05
-9.70829862546284e-06
-1.86477415314491e-05
-2.20469920011222e-05
-3.61335883561603e-05
-1.51000736897744e-05
-2.42542477207745e-05
-1.12478707085792e-05
-4.13532547054737e-05
-2.26654838829164e-05
-2.35144342848888e-05
-1.91519994389557e-05
-2.9176157247604e-05
-3.66631209542244e-05
-2.10522382531524e-05
-1.42805930410321e-05
-3.41668699531231e-05
-2.87610460769704e-05
-1.47496310371868e-05
-1.76085757727465e-05
-7.3816218527037e-06
-1.45189266944996e-05
-7.3804184523341e-07
4.71825201177626e-06
-2.57359686878166e-05
-1.65677895559821e-05
-2.7359113202335e-05
-2.28025176079278e-05
-9.42451058181477e-06
-2.95367947492938e-05
-1.36363359317199e-05
-1.43254596999111e-05
-1.54459161019233e-05
-2.83759480430463e-05
-2.72916432597695e-05
-3.07681397099589e-05
-1.14654737174863e-05
5.84847489023779e-07
-1.98232514024576e-05
-4.25402218315672e-05
-1.37144358576183e-05
-2.89233419413215e-05
-5.30098786125717e-06
-2.44283213332214e-05
-3.38418714844377e-05
-4.02547337950786e-05
-2.32186675083871e-05
2.64570967211545e-06
-2.19994001867496e-05
-1.65854120835042e-05
-2.07833548137771e-05
-1.05577013358572e-05
-7.95692683956088e-06
-2.12929423449896e-05
-3.49122933236508e-05
-3.04561647379286e-06
-2.25757781923264e-05
-2.96504991855936e-05
-6.51060391577119e-06
-2.60180509556153e-05
-1.53067763279695e-05
-2.72275683292816e-05
-1.39131185370761e-05
-1.70993921110367e-05
-1.07236007287863e-05
-2.19814704289875e-06
-2.22647779600882e-05
-2.57787400151025e-05
-2.19746770527824e-05
-3.00694143148422e-05
-1.85347654581259e-05
-3.22120282639887e-05
-1.17050458596232e-05
-2.83961538937957e-05
2.10046821066372e-06
-1.60279890383512e-05
-4.24312928354631e-05
-1.1518734287649e-06
-3.77054266359078e-05
-2.34336261249104e-05
-3.89992418713655e-05
-3.70626399446302e-05
2.75323387707039e-06
-1.49237701851598e-05
-3.48738917505163e-05
-1.61934520560802e-05
-2.61953420461813e-05
-4.6137321366499e-05
-1.24441315588923e-05
-1.9910099190496e-05
-1.31406003496028e-05
-1.14288640435906e-05
-2.18893295793035e-05
-1.09409259831145e-05
-2.77688355257159e-05
-3.52453748530544e-05
-2.47303821298752e-05
-4.80182296167072e-06
8.44918203936765e-06
-1.97861546859251e-05
-2.22164703724521e-05
-1.28132156836974e-05
-3.30105201068358e-05
-2.1115726596722e-05
-1.51249574200077e-05
-2.5101121135012e-05
-2.52857267465857e-05
-2.33821301944608e-05
-2.24110739401919e-05
-1.31844138589674e-05
4.75002601193881e-06
-1.46430688937819e-05
-9.27978589017173e-06
-1.77842873532139e-05
-2.23978640982461e-05
-2.93432951758748e-05
-1.78725751465517e-05
-3.33298541688258e-05
-1.17202572334794e-05
-1.9628718919356e-05
-2.25285112371872e-05
-2.71992004073086e-05
-4.04996304767172e-05
-8.58425041787326e-06
-2.69172272273105e-05
-4.1002746537563e-05
-1.12386544337051e-05
-2.10388529809128e-05
-1.03539543290508e-05
-7.69260317205247e-06
-3.33690598964321e-06
-2.17512041332802e-05
1.37236144141831e-06
-1.41930513418825e-05
-2.25748218674744e-05
-2.84222081070764e-05
3.71314901673742e-06
7.07225514348141e-06
-3.52048824305756e-05
-2.08096850150851e-05
-5.41004365003352e-06
-1.55376816640698e-05
-5.65417695176948e-06
9.02725513124266e-06
-2.5417700997844e-05
-1.03559628391779e-05
-8.21213361054329e-06
-1.10754741922515e-05
-7.75729173440242e-06
-1.97373387316336e-05
-1.39701901728149e-05
-1.67251354115432e-05
-4.11203107425203e-06
-1.41426649775087e-05
-1.5300841320707e-05
-3.43165722965951e-05
-1.14387957987452e-05
5.82757129010142e-06
-2.86667910028325e-05
-3.45022849946005e-06
-3.01379337654479e-06
-2.10197887299706e-05
3.43215967690949e-06
-2.99298825360617e-05
-1.67705669161634e-05
-2.08444768800693e-05
-1.86560219095188e-05
-5.18800515035224e-06
-2.71462962815534e-05
-3.114017739367e-05
-2.51021753122402e-05
-9.14406607525924e-06
-2.12968616154509e-05
-2.96202040112293e-05
-1.45055897891383e-05
-3.6952496555432e-05
-2.27400408155186e-05
-1.73774643373996e-05
-1.19634320726683e-05
4.20635632329516e-06
-1.73179523067697e-05
-1.10403832443011e-05
-2.78511712239628e-07
-1.59140086417035e-05
-1.8583268827399e-05
-1.26450401930404e-05
-3.65678008999388e-05
-1.22586890105389e-05
-5.04334377104284e-06
-3.43476959696221e-05
-2.66794220547269e-05
-1.92331382053555e-05
1.56669663865724e-05
-2.57324230219712e-05
-2.35441816680055e-05
-4.55684580278135e-06
-2.98894915816641e-05
-2.10747771784484e-05
-4.10256716775006e-05
-6.09072385368137e-07
-1.01285221717427e-05
-2.06966331136591e-05
-3.09737691789462e-05
-2.47264347708162e-05
-1.55309649299477e-05
-1.86346706845194e-05
-2.81311647203228e-05
-1.18278355679316e-06
-3.16556227097035e-05
-1.79754836682554e-05
-2.15062627421671e-05
-1.79206067488351e-05
-9.72793486302935e-06
6.45629597185056e-06
-1.65693316542862e-05
-4.54437749217386e-05
-1.7552814770088e-05
-3.92009889586228e-05
-5.5549662482833e-06
-2.33218426613478e-05
-2.59772832501066e-06
-1.72867950698643e-05
-2.69200161760874e-05
-5.9340002835296e-06
-1.7929323558392e-05
-1.56153942100023e-05
-2.80308938678869e-05
-3.42893908934439e-05
-2.98889194392589e-05
-8.28431754986067e-06
-1.64163569212654e-05
-1.7924857676007e-05
-2.55589520554191e-05
-2.80110496495785e-06
-1.10256430586076e-05
-9.15728196188728e-06
-6.19984451312603e-06
-3.06711989761528e-05
-8.64774425295635e-06
-3.30751619170145e-05
-3.07064524231508e-05
-2.68876328960657e-05
-1.44967431373693e-05
-3.33643772318674e-05
-3.18223775762073e-05
-1.45264391349802e-05
-3.01563147464977e-05
-2.87423321083949e-05
-1.76417256673499e-05
-1.19801009708099e-05
-2.31059545701045e-05
-1.78181363148803e-05
-2.00996642004081e-05
-3.52973728958804e-05
-1.1955434335879e-05
-1.69562843786032e-05
-1.20274870649724e-05
-1.38204187434891e-05
-3.30795098071351e-05
-3.92847471860887e-05
-3.67623566566382e-05
-7.83543048831673e-06
-4.1501419832114e-05
-2.43485678524699e-05
-1.24048038199256e-05
-1.70253271151346e-05
-2.51803065608505e-05
-2.21847397853967e-05
-1.80655355565511e-05
-2.58204373789832e-05
-5.52895973749886e-06
-2.80862231967906e-05
-1.80242062177938e-05
-1.20011440199207e-05
-6.3948037918621e-06
6.67026439749703e-06
1.96667160299532e-06
-2.51707146166087e-05
-2.14483869632528e-05
-1.96662068103361e-05
-1.44221463861003e-05
-6.97947142065332e-06
-3.1078467904167e-05
-1.25901112497571e-05
-2.02746592922584e-05
-2.7255157276632e-05
-2.64743283769865e-05
-1.29640621412629e-05
-3.21282823345727e-05
-1.96086403066095e-05
-1.6269310925731e-05
-2.3024122158192e-06
-2.60593378604311e-05
-2.2000071660477e-05
-2.63033519554664e-05
-6.44908653747134e-06
-3.09864959341063e-05
-8.16087422093201e-06
-6.73824639186508e-06
-4.35407799789839e-05
-1.58434670300262e-05
-1.81931191909119e-05
-2.90147486802261e-05
-2.96225071771576e-06
-1.17523421165318e-05
-5.64227198274595e-06
-2.71223752732035e-05
-1.40410720699803e-05
-7.09218803070554e-06
-9.67440084593739e-06
-1.18314849866192e-05
-9.59426170711913e-06
-1.20519722763294e-05
-8.99225743338862e-06
-7.13472769164821e-06
4.18981160858477e-06
-2.30371722994236e-05
-1.54257289982227e-05
-1.25271272167094e-05
-1.38899903659063e-05
-3.89231594490076e-05
-1.88212068829936e-05
-2.22854576709816e-05
-3.42862857564107e-05
9.83556915904388e-06
-4.62641560876337e-05
2.01229604455621e-06
3.44662972750892e-07
-3.68585403164255e-05
-1.31407275586147e-05
-1.91643246482143e-05
-2.00122060044437e-05
-1.01608702469219e-05
-1.33413735070853e-05
-4.26951144636359e-06
-3.27093587365192e-05
-1.96194202372358e-05
-1.87387437189719e-05
-2.4780969603385e-05
-4.89636925319896e-06
-1.9998635660612e-05
-3.46253154299793e-05
-2.02441853251155e-05
-1.40253959404245e-05
-3.27434321219133e-05
-2.61035723041492e-05
-2.07124732278672e-05
-1.45366484955841e-05
-2.04736121949314e-05
-1.85537483647415e-05
-1.16449088667441e-05
-1.36175107111973e-05
-1.70444312899469e-05
-3.42443059968227e-05
-3.80732801695521e-05
-7.98513408461759e-06
-2.04009231897249e-05
-8.58310103352423e-06
-2.13015606094175e-05
-3.17828540229695e-05
-1.13624316519157e-05
-1.47771200857755e-05
-9.44722034685386e-06
-1.54625840631498e-05
-3.35781311398697e-05
-8.51927250519434e-06
-1.99842614658982e-05
-2.33716758766225e-05
-2.24885889016251e-05
-1.11646297837586e-05
-7.16199726578166e-06
-7.02224356738936e-06
-2.78691409958182e-05
6.16245581596728e-06
-1.13724806781713e-05
-1.30746571577708e-05
-4.35243500988891e-06
3.62827248291721e-06
-2.61834465880174e-05
-1.24360525936092e-05
-2.18949845896317e-05
-2.49241468393283e-05
-1.37813876870534e-05
-3.10334240943965e-05
3.75590614537244e-06
-4.15895564061573e-06
-1.79208613531775e-05
-1.90290828327572e-05
-1.92791234708692e-05
-2.25963129282368e-05
-1.37255945821096e-05
-4.00691206319358e-05
-1.545155675612e-05
-1.83138505422555e-05
-7.18826948922344e-06
-1.11448678667942e-05
-1.76840120476795e-05
-3.02025857848771e-05
8.37191525738356e-06
-3.66833301136409e-05
-1.27691695332317e-05
-7.92365832247158e-06
-1.22365211071259e-05
-1.62080215014355e-05
-5.81615215598627e-06
-1.85365837536914e-05
-1.47935183716809e-05
-2.03576607761161e-05
-3.05449680170519e-05
-4.34698041562345e-05
-2.8995398114272e-05
-1.41806899248839e-05
-5.39001797443552e-05
-7.08803977571642e-06
-4.04437269981418e-05
-3.76440284271808e-05
-5.12378963772716e-06
-1.93882739103437e-05
-1.08168485383539e-05
-3.50280458718137e-05
-1.82261261118566e-05
-1.90157477739707e-05
-2.5047660788023e-05
-2.98950938437691e-05
-3.93175349446242e-05
-2.49524170587388e-05
-3.10302226817789e-05
-2.38533556072967e-05
-1.45566691206693e-05
-4.15989472422212e-05
-1.88423371926401e-05
-2.17136005388088e-05
-1.94249958053703e-05
-3.41030451638651e-05
-1.29312102330696e-06
-1.40680641856521e-05
-2.6692895652856e-05
-2.20189589131122e-05
-1.58873569497161e-05
-3.12218199760698e-05
-2.1500909232725e-05
-2.16910981520864e-05
-1.61127330363948e-05
-2.23144569037125e-05
-2.24689354522761e-06
-1.48037098601629e-05
-3.94163575004693e-05
-3.40925364086941e-05
-2.84018332290342e-06
-1.93441013321252e-05
-3.36596694952743e-05
-2.40886682835243e-05
-2.88159998397933e-05
-1.61985119374709e-05
-2.57633336457947e-05
-2.64919938423298e-05
-2.29028570682108e-05
-1.47516285031454e-05
-1.27958149825085e-05
-4.26573937698118e-05
-4.22746232104837e-06
-1.82628722928781e-05
-1.54880501844347e-05
-1.17879205369045e-05
-3.38027451637225e-05
-2.21617097938327e-05
-1.35968196029417e-05
-1.59039855282466e-05
-1.31118620715489e-05
-1.41500199311437e-05
-1.53157036885439e-05
-2.77869422334004e-05
-3.8964549338137e-05
3.43931626029158e-06
-2.47057974153722e-05
-2.31569381329743e-05
-9.07272026187464e-06
-2.86462978834617e-05
-7.13058632556184e-06
-2.1919565037186e-05
-3.59039260361712e-05
-1.44703951074239e-05
-1.94659038178325e-05
-3.20793799077109e-07
-3.23875743173937e-05
-1.55800363956952e-05
-1.83988739083073e-05
-2.40360387363956e-05
-1.5596824904249e-05
-2.05270308125402e-05
-1.01083463508496e-05
-1.927540113163e-05
-8.81800551119208e-06
-3.62706891122675e-05
-1.99680244477923e-05
-5.52663408739738e-07
1.64613811408743e-05
-2.71848575992048e-05
-8.96016810122612e-06
-1.80759581303365e-05
-3.78614353642756e-05
-1.65363461120613e-05
-7.24125464154697e-06
-2.15552622700949e-06
-2.49717870122932e-05
-1.70446961061116e-05
-2.11776874010216e-05
-2.24054594405099e-05
-2.29513509349194e-05
-1.07339710136039e-05
-3.04918534146458e-05
-1.97738578180775e-05
-3.99107637721595e-06
-2.46293634576035e-05
-1.89702743323732e-05
-1.6409869387743e-05
-3.08890983039116e-05
-3.30645832106073e-05
-1.50458929186021e-05
-2.01473681519091e-05
-1.25986328514583e-05
-2.23152731028535e-05
-2.52321270967082e-05
-1.80971967197481e-05
-1.2084363399887e-05
-1.52388232602526e-05
-1.88408043417756e-05
-1.8775657123093e-05
-2.02655466473799e-05
-8.91455769782412e-06
-1.74883627268588e-05
-2.33051871999807e-05
-8.32003269099461e-06
-1.78139835481235e-05
-1.15807654510245e-05
-6.02585628666778e-06
-4.21409630810295e-05
-2.07664171100415e-05
-8.11918748341431e-06
-3.84223426297044e-05
-1.34490581699374e-05
-1.5356629317297e-05
-3.76252849017628e-05
-1.52244874422959e-05
-4.55996794078734e-06
-1.54042465032057e-05
-1.90679439126089e-05
-2.58049420956366e-06
-1.71145907978282e-05
-2.73743608597359e-05
3.19166813803879e-06
-9.27670079563057e-06
-2.62219942169515e-05
-3.19321836867396e-07
-1.74218051301614e-05
-2.42792032943643e-05
-2.08000362298035e-05
-1.59176174770106e-05
-2.37848007257247e-05
-3.1805069913991e-05
-6.016179723993e-06
-3.0602269753175e-05
-7.7904798193309e-06
-1.30132205414336e-05
-4.39611059081504e-06
-2.71163011898954e-05
-1.82527758671652e-05
-2.3943822373087e-05
-9.84538582987831e-06
-3.9850429650549e-05
-1.0704546772231e-05
-2.93130220500693e-05
-2.44019781273624e-05
-2.43435276068866e-05
-2.09930577602212e-05
-3.0504319697908e-05
2.84639765733633e-06
-2.72815179282851e-05
-2.02002898019288e-05
-1.87248744821585e-05
-3.14205581671766e-05
-1.21529933649057e-05
-4.05489893700343e-05
-1.75078060166954e-05
-2.5689379320786e-05
-1.59411557992578e-05
-1.20524784555197e-05
-8.8459493309564e-06
-9.85114541945374e-06
-3.27305813990148e-05
-2.80615479788603e-05
-6.23554120025891e-06
-1.16925730309013e-05
-2.51976957922969e-05
-1.10764706491204e-05
-1.74079792783231e-05
-1.41810418090689e-05
-2.85798637251523e-05
-1.5230468212922e-05
-7.58972613823565e-06
-2.38251243828584e-05
-2.40201070690004e-05
-2.57795352442858e-05
-2.82662560319871e-05
-7.79236842500294e-06
-1.85406231016175e-05
-3.45133294744995e-05
-1.85867550924769e-05
-1.86144947371406e-05
-3.14658298295753e-05
-1.18918053207031e-05
-2.28882759889668e-05
-3.01669424597335e-05
-2.14451937666237e-05
-1.29718139297002e-05
-8.86998172104286e-06
-1.94023884273722e-05
-2.16964094461461e-05
-6.22472147056351e-06
-2.15973438923504e-07
-1.02658500199795e-05
-1.93099576372079e-05
-6.29169927725486e-06
-2.03663307357163e-05
-1.72716838120667e-05
5.73592562546139e-06
-3.25824328411922e-05
-2.10838542555073e-06
1.35386918120382e-06
-3.68275239005615e-06
-4.12649252818328e-05
6.29126500820728e-06
-2.10220441388089e-05
-9.72755453603894e-06
-2.63116008169452e-05
-3.63943696085607e-05
-3.30782300916712e-06
-6.29975173006039e-06
-3.41830260751956e-05
-3.22114066359378e-06
-1.42358536833849e-05
-3.4984764213854e-05
-9.66363681470618e-06
-2.44933117945823e-05
-1.03475613528996e-05
-1.13201077141008e-05
-1.56799574648835e-05
-4.0142229258222e-06
-1.00057507921235e-06
-4.70083545333009e-06
-2.54966008354229e-05
-1.16375400233724e-05
-1.29234861394766e-05
-1.64361005005318e-05
-2.8629005822605e-05
-2.88978193554575e-05
-1.10600752505852e-06
-2.33197390663782e-05
-1.61034800094515e-05
-6.54745522641673e-06
-1.01397752957474e-05
-5.67741739796644e-06
-1.47100992160725e-05
-2.23981534138926e-05
-3.52934970810658e-05
-3.27082484540163e-05
-2.958652832391e-05
-2.92549471866069e-06
-1.51502679364388e-05
-1.89646213803492e-05
-9.30221501279558e-06
-2.01333254211673e-05
-1.79964285743826e-05
-1.07486958868483e-05
-2.05709804550147e-05
-3.58830068156816e-05
-3.0069312585114e-05
-1.69491992532141e-05
-1.32972373870209e-05
-2.41009335756996e-05
-1.50569627334019e-05
-1.18699227227246e-05
-7.09578359251007e-06
-2.11824654839496e-05
-1.62222503966e-05
3.48837754932457e-06
-3.01078432991942e-05
-2.7067616510254e-05
-2.33124488631433e-05
-2.73957922828369e-05
-1.50547034649902e-05
-2.58095515284278e-05
-1.95708924081549e-05
-6.27237205925234e-06
-1.85109230897701e-05
-8.48757242513325e-06
-2.11014311809442e-05
-2.56603489061345e-05
-1.38598614676807e-05
6.98744092067628e-06
1.39243164458143e-05
-2.14891723327796e-05
-2.20279590509418e-05
-1.66888564697127e-05
-1.81914262222645e-05
-1.31159332897779e-05
-3.10764778567791e-05
2.41019168227017e-06
-4.53228552610461e-05
-2.4067207751507e-05
-1.30449223585384e-05
-2.25816600773519e-05
2.06203434370451e-06
-2.64061482965283e-05
-5.23868063061968e-05
-3.46164085068607e-06
-5.29907815027558e-05
-3.38004661770724e-06
-3.61354741538032e-06
-2.29462997541249e-05
-8.19442816976395e-06
-1.23694626943415e-05
-6.87249121309194e-06
-2.58324730905428e-05
-2.12468175328401e-05
-1.47947630184502e-05
-2.5075550612099e-05
-1.19190812472842e-05
-3.33057531369694e-05
-2.66353119624834e-05
-2.187066950231e-05
-2.85888209966997e-05
1.72306016761144e-06
-1.68368009132733e-05
-9.26355830337606e-06
-2.28072306720441e-05
-4.28280079332192e-05
-1.98294718875731e-05
-1.1231767626116e-05
-7.46809642653514e-06
-2.52201592530023e-05
-3.19502782115807e-06
8.51877289563187e-06
-3.13624911892737e-05
-2.7468157732423e-05
-2.75929056676101e-05
-2.78155832192992e-05
-1.91972433724482e-05
-1.45760809981393e-05
-1.51933321271548e-05
-3.15464481465577e-05
-1.9580272011574e-05
-3.1244757541244e-05
-2.89435648566031e-05
-2.87521764731237e-05
-2.44917855972509e-05
-1.17565480619253e-05
-1.21936385788412e-05
-4.44475019110289e-07
-1.22765144655243e-05
-2.61904758918946e-05
-1.72301309138815e-05
-1.49245260049233e-05
-9.0964032960317e-06
-2.50158914531874e-05
-6.17835132555008e-06
3.04412643602551e-06
-1.83614404043316e-05
-2.63583245104949e-05
-5.2969457114897e-06
-3.00367411203843e-05
-2.08098644393273e-05
-1.34784585913789e-05
-3.56749176356819e-05
-2.18423754325089e-05
-2.11280347682402e-05
-2.45308571094542e-05
-1.41363352803221e-05
-1.9177659951067e-05
-3.77487861543585e-05
-1.84526731153791e-05
-2.77663994441001e-05
-2.67689137596477e-05
-3.42696746367921e-06
1.37908952961203e-05
-2.12337900967388e-05
-3.30652540333119e-05
-2.95430141669823e-05
-8.60335235354626e-06
-3.43089605311442e-05
-1.73140303077554e-05
-2.58367134265306e-05
-1.06171009193371e-06
-2.72068979137436e-05
-5.25785947995299e-06
-2.69925843284571e-05
-3.04841964017669e-05
-1.6911089070796e-05
-1.57745746423139e-05
-3.16902106514069e-05
-2.01089370161219e-05
-1.42913232542552e-05
-2.22662679942363e-05
-3.22391224871095e-05
-2.84082230817108e-05
-2.85420404973336e-05
-2.07663587233067e-05
-2.12167925076997e-05
-1.20702997507882e-05
-2.14684670972848e-05
-2.23399609541315e-05
-1.75355539823972e-05
-2.92822060499579e-05
-1.33497037933541e-05
-1.58876804277922e-05
-1.74072207735638e-05
-5.28708627167056e-06
-1.81481951367984e-05
-2.61348935546226e-05
-1.51860799595061e-05
-2.73414963416561e-05
-6.60707028221767e-06
-5.0005998176607e-05
-2.12295625228299e-05
-2.56377213452744e-05
-3.42241838943424e-05
-1.8724308013202e-06
-2.17643757927376e-05
-2.15091341998773e-05
-1.34708105554834e-05
-3.20663205431301e-05
-3.66737970696696e-05
-1.38252627131693e-05
-2.30184205491962e-05
-5.77879817438267e-06
-1.376151901792e-05
-2.04548628634366e-05
-4.945208582726e-05
-2.13766366976484e-05
-3.49817325690215e-05
-2.07817699747874e-05
-9.34920097889606e-06
-5.1700080978713e-05
-3.48452504479711e-05
-1.92483833596713e-05
-2.58623621799536e-05
-2.87631017350745e-05
-1.6570764241942e-05
-1.36041597865123e-05
-3.5980656116765e-05
-2.31541050155874e-05
-3.68212640656116e-05
-2.21690622101904e-05
-1.56127144416927e-05
-2.04961305847311e-05
-1.58667893359914e-05
-1.82812554208278e-05
-1.99182820550989e-05
1.73875852411683e-05
-2.06375082377697e-05
-1.63346264532289e-05
-9.48631211610011e-06
-2.01400112871707e-05
-3.36377631267348e-06
-1.07448945168365e-05
-3.59417842600547e-05
-2.14912524615009e-05
-6.57346066430949e-06
-1.59666121103234e-05
-1.47799708473453e-05
-3.90186944362568e-05
-2.85941508130994e-05
-8.22380290695098e-06
-3.02893624220827e-05
-9.86755567577046e-06
9.25767089479656e-07
-1.0457812207517e-05
-1.54194947002487e-05
-2.67970541533131e-05
-1.85192520206969e-05
-3.94935644575313e-06
-2.1759494160242e-05
-1.83648023581838e-05
-1.06068020073835e-05
-1.71195837654057e-05
-9.31105728518101e-06
-2.11441498927776e-05
-4.67018268447482e-06
-3.7084408431086e-05
-2.35125130249791e-05
-2.17319282285858e-05
-2.72463011107589e-05
-1.3684094714061e-05
-2.13755789446732e-05
-1.68292513789862e-05
-2.25694617598118e-05
-4.08609216827817e-05
-2.89289020254617e-05
-2.18410707349074e-05
-2.8227794233718e-05
-1.05613572728592e-05
-1.24457134011806e-05
-2.03750593900079e-05
-3.90919839500905e-05
-2.92403182226209e-05
-2.66658277569098e-05
-2.89531409299347e-05
-2.42412913665806e-05
-3.49039126141466e-05
-1.56330456197921e-05
-1.40428283087408e-05
-5.83852472032119e-06
-2.44213116406187e-05
-1.14983237691393e-05
-2.54160366961293e-05
-2.82520936501523e-05
-4.35839231182685e-05
-2.22395568163793e-05
-4.22181803336274e-05
-2.44568124441779e-05
-1.66531706306345e-05
-3.38040660835477e-05
-2.12061411930812e-05
-2.0066188263927e-05
-1.09288617230624e-05
-1.10900542413282e-05
-2.18959143997579e-05
-3.07226568622783e-05
-2.18796941263229e-05
-2.88558208578399e-05
-1.75699804568382e-05
-2.42659948610407e-05
-1.64737934200924e-05
-5.4440844174207e-06
-2.52062475662151e-05
-2.40847247523556e-05
-2.20526573441729e-06
-3.21212350423654e-05
-7.88697405746567e-06
-2.7764417550006e-05
-3.98952501691283e-05
-3.08876115983133e-05
-2.64872945056273e-05
-1.78049964345325e-05
-1.79335728763645e-05
-2.05052546655241e-05
-2.78910943660458e-05
-1.34332030205792e-05
-2.99580897225192e-05
-2.19660119098871e-05
-3.79164616546805e-06
-1.57751790719765e-05
-1.09905575834735e-05
-1.81171455276665e-05
8.80340790565989e-07
-2.98870697652037e-06
-2.30116424872726e-05
-2.45355413416139e-05
-1.31718984839301e-05
-2.1063596880895e-05
-1.7148006423767e-05
-2.58743132056834e-05
-2.94551800874361e-05
-4.9112700418711e-06
-1.32778673323789e-05
-1.81010460905804e-05
-2.46507618563008e-05
-2.65186646719752e-05
-1.34120858028373e-05
-1.12988241150611e-05
-1.30283738260715e-05
-2.70234042940689e-05
-3.9047351940082e-05
-3.84414688464656e-05
-3.00279827139219e-05
-7.41032944804119e-06
-2.7259757308131e-05
-1.77855037334951e-05
-1.02316755095224e-05
-3.32526741036074e-05
-2.52844038220097e-05
-2.51431129630654e-05
-3.81184152617266e-05
-9.73570708482282e-06
-1.92377055128858e-05
-2.33949391485948e-05
-3.02343343430518e-05
-7.2829996911311e-06
-2.15799702999677e-05
-1.88408837996309e-05
-1.42751414841383e-05
-4.23232728451718e-06
-2.35776221036544e-05
2.20299838756722e-06
-5.05108142965865e-06
-2.43344018267164e-05
-2.14677829734995e-05
-2.16642664417318e-05
-2.76860010735139e-05
-1.11289746841787e-05
-1.8474657344504e-05
-3.09729754189731e-05
-2.33364286326148e-05
-3.1198104653606e-05
-2.54916488416162e-05
-3.61446346100063e-05
-2.2068395530493e-05
-1.88999529098789e-05
-1.74832766652652e-05
-3.30175370326738e-05
-7.01746605611966e-06
-2.59214845196217e-05
-3.90215423339738e-05
-7.16835221031444e-06
-2.23512653817286e-05
-2.45969456890547e-05
-3.48484952780925e-05
-1.06276101128483e-05
-1.54245111417699e-05
-1.32847916581813e-05
-8.72707283296598e-07
-1.23459149539867e-05
-2.33117219489832e-05
-1.61899040930274e-05
-1.07515926673368e-05
-4.04735690458904e-05
-3.77284379312689e-05
-3.85136861140027e-05
-3.4627496517522e-06
-1.74205901837743e-05
-9.91865173542194e-06
-2.47148348206517e-05
-1.78268345803445e-05
-2.71414133722989e-05
-2.19102276660681e-05
-2.12926813381663e-05
-1.47540427329194e-05
-3.68474034925534e-05
-9.19104746189171e-06
4.28715692480121e-06
-2.47997144291371e-05
-2.98880927657164e-05
-1.77470010253105e-05
-2.71801501452542e-05
-3.07460574576184e-05
-3.17678486383725e-05
1.9776564351126e-06
-1.46349149650321e-05
-1.51073672172469e-05
-2.29062087452466e-05
-3.65586856695459e-05
-1.51654843661294e-05
-2.91153876583946e-05
-1.95728234768313e-05
-2.87109728257799e-05
-1.95391590107885e-05
-2.46383798613856e-05
-1.27755029193334e-05
-1.17167722329667e-05
3.14770344760099e-06
-1.95408901252483e-05
-4.67388440003393e-05
-3.11573375116672e-05
-2.69452087107095e-05
-1.69708849032994e-05
-1.35310972555605e-05
-3.30195325583599e-06
-2.67568854282666e-06
-3.49105500615788e-05
-2.84014963417045e-05
2.54269304966236e-05
1.28313948256694e-06
-3.44828845828705e-05
-3.71616311553681e-06
-1.29991241619714e-05
-1.61233868268213e-05
-1.82879685787584e-06
-1.16867805588529e-05
-2.25022974325557e-05
-1.3174686775338e-05
-1.44787999080824e-05
-1.63731821268037e-06
-1.41845836918288e-05
-2.10916733947594e-05
-2.01201727230558e-05
8.4753007023373e-06
2.36071908255276e-06
-2.95973487324556e-05
-3.11542855509754e-05
-2.01675435913281e-05
-1.82475112437776e-05
-2.5554504014479e-05
8.52547466215547e-06
-3.33118708868956e-06
-1.19837370211009e-05
-4.13552099542068e-05
-1.1636757422441e-05
-1.01130383890747e-05
-1.60418044985606e-05
-1.54944419441476e-05
-3.0856967254624e-06
-1.9486679783022e-05
-2.09347819533951e-05
-1.99547956676493e-05
-2.95282184928324e-05
1.70345592029484e-07
-3.66765481813696e-06
-3.53241916154697e-05
-1.79678679928137e-05
-1.14013396222618e-05
7.70025960930438e-07
-3.21246001443665e-05
-1.1489015227456e-05
-9.183835638639e-06
-3.21635506218144e-05
-2.6781239687812e-05
-1.94674011291774e-05
-2.75534247432083e-05
-2.88837899015426e-05
-2.55657972663643e-05
-4.62498228155815e-05
-3.21234560726187e-05
-2.99362674981445e-05
-3.66783395353828e-05
-2.15984296910146e-05
-2.08657326795581e-05
-4.22485934872832e-06
-1.62739230236095e-05
-1.42440414491357e-05
-1.44016299336857e-05
-6.65485446766867e-06
-1.57590983198376e-05
5.23528714761359e-06
-3.07713477081323e-05
-2.13208855923103e-05
-1.51823454787283e-05
-5.11872762247052e-06
-2.49344446837774e-05
-4.44465540879105e-05
-4.47670009953129e-05
-1.906617491458e-05
-1.83854902982962e-05
-2.72358366221192e-05
-3.54692579625175e-05
-9.22173029414724e-06
-1.37856993299174e-05
-2.18346505345866e-05
-1.54252299004518e-05
-2.91558602171927e-05
-2.11459575825498e-05
-2.51662875848971e-05
-3.22834540102934e-05
-1.62274107051351e-05
-2.55648069711168e-06
-3.26959675743529e-05
-2.86144668998666e-05
-3.54472018732572e-05
-4.58971169586705e-05
-3.10217893038162e-05
-2.54300803664171e-05
-2.0879859351636e-05
-1.51487726618218e-05
-1.2617563057846e-05
-1.33199230327158e-05
-1.57762087349655e-05
-3.09435511448848e-05
-3.10685102576853e-05
-1.08193692910843e-05
-9.02288665236386e-06
-3.10162214491781e-05
-2.26401854458955e-05
-1.77945148888988e-05
-2.31790443282706e-05
-8.53420130619138e-06
-1.20488855017988e-05
-3.3964223760115e-05
-3.92664043020152e-05
-3.62317182886751e-05
-5.82500649771836e-06
-1.95488771847584e-05
-2.15855240368072e-05
-1.68441433925294e-05
3.72542780212131e-06
-4.19258358202335e-06
-1.702188037999e-05
-2.56787732561068e-05
-6.34454045415491e-06
-2.84453177872902e-05
-3.06390597442965e-05
-1.90902206325913e-05
-4.53413107560313e-05
-2.26820021727688e-05
-3.87705387453418e-05
-3.36209314918683e-05
-2.3720242428556e-05
-2.62686257355801e-05
-8.03670219701748e-06
-3.2298056822028e-05
-4.3949745148241e-05
-2.11868253206683e-05
-2.15837999292475e-05
-6.36662687345274e-06
-1.13932723571574e-05
-1.41903694497968e-05
-1.37152060009486e-05
-4.44416941110343e-05
-3.29420830297678e-05
-2.18246631045403e-05
-1.82915616970873e-05
-2.77559141736554e-05
-2.98388262878349e-05
-3.94802150470391e-05
-1.14224690190748e-05
-1.03350099531628e-05
-2.81646999036012e-05
-5.02242960746074e-06
-3.08724072101653e-05
-3.29123257591133e-05
-2.25289680603725e-05
-9.58539626814642e-06
-2.18841958527379e-05
-4.84592859217777e-06
-1.5532117898053e-05
-2.73701834630652e-05
-1.27142412955702e-05
4.12554899949525e-06
-1.61119297351553e-05
-2.5636287369481e-05
-1.93167637867661e-05
1.57419643304795e-06
-1.20839327670544e-05
-2.88271651433734e-05
-1.45282242289028e-05
4.14537338526874e-07
-1.98953825363497e-05
-1.93719913492378e-05
-2.1471015887361e-05
1.3825735231409e-05
-2.35590747396251e-05
-7.10988814236294e-06
-7.55536707504628e-06
-1.32202738586866e-07
1.29107591809335e-06
-2.48232209004448e-05
-2.27697880523601e-05
-2.86383511885459e-05
-2.93911190067415e-05
-1.12723441624619e-05
1.94229495420767e-06
-3.02091506985733e-05
1.5511749289397e-06
-1.14959485771237e-05
-1.08183738310861e-05
5.99721623438437e-06
-9.5440301091346e-06
-1.96120652415817e-05
-1.20531114006737e-05
-1.93371996536062e-05
-4.24627876923049e-05
-1.52709066629287e-05
-1.08551373948743e-05
-2.06176333423514e-05
-2.05668734248819e-05
-1.17349559736741e-05
2.43868667029989e-06
-2.03620381249233e-05
-1.32530476279458e-05
-1.00874229959959e-05
-2.98814752872529e-05
-1.35086540804263e-06
-1.45000467430401e-05
-2.50525720551087e-05
-8.8881279130812e-06
-2.3903697202287e-05
-2.72531539216376e-05
-2.5131242259166e-05
-1.87296234138981e-05
-2.33647861010519e-05
-8.61002631065791e-06
-2.97691358301895e-05
-5.96527579097501e-06
-2.66587854476142e-05
-2.64442259177841e-05
-1.50181893112438e-05
-1.76588388265583e-05
-1.69080402453034e-05
-7.16387442381028e-06
-1.63466426811091e-05
-2.01000737346764e-05
-3.6103594446275e-05
-2.10137925142185e-05
-2.83355491308521e-05
-3.02458041947398e-05
-2.70155410663919e-05
-3.03876844677791e-05
-3.03046480152958e-05
-2.31123209190422e-06
-1.23628321005502e-06
-2.00009260920162e-06
-2.21708443495393e-05
-1.87008735602974e-05
-2.64048102536891e-06
-1.56691482306181e-05
-2.80695428381884e-05
9.31826185513512e-07
-2.79405648093842e-05
-3.10329853601198e-05
8.07770717125485e-06
-7.75412123867007e-06
-2.18687725398685e-05
-3.78444377096996e-05
-1.66821389032967e-05
-2.77131453773819e-05
-2.06840556598583e-05
-3.31515780546386e-05
-5.00040144364639e-06
-2.48373403781421e-05
-2.61531823729567e-05
-1.51033999009532e-05
-1.24465917867827e-06
-3.09565414517314e-05
-1.94330254431395e-05
-2.84335887392527e-05
-4.56000090331583e-06
-3.97922851533504e-05
-2.56791985493421e-05
-2.06035522032254e-05
-8.97010463137357e-06
-1.34406926719612e-05
-2.80098690413853e-05
-1.49971597995518e-05
-1.64672084134756e-06
-2.46619513865327e-05
-2.9342317317105e-05
-9.02483016268086e-06
-3.49130888818854e-05
-1.54158479597696e-05
-1.0192642443356e-05
-2.51272943445369e-05
5.07515923934429e-06
-2.14853030315827e-05
-1.79005553740275e-05
-1.63804664292476e-05
-1.67983985626277e-05
-1.42656415273515e-05
-6.4154286742805e-06
-2.0469303960325e-05
-1.56662259446881e-05
1.29524176383848e-05
-3.20911683902697e-05
-1.73637424303048e-05
-4.41648041229995e-06
-3.11024289317877e-05
-2.0731688727439e-05
-2.33607980154369e-05
-3.49050056214675e-05
-3.24744824633785e-06
-4.66973494132037e-06
-4.3853936179058e-06
-1.60525325233604e-05
-1.20119714572398e-05
-2.19049567300343e-05
-1.21242595353689e-05
-1.90985372570155e-05
-3.85823645362759e-05
-3.6311173126743e-05
-1.87385256253591e-05
-3.68554302111827e-06
-2.4696739186387e-05
-5.66965855355938e-06
-3.98350105074315e-05
-8.38928288146183e-06
-4.14750954663678e-05
-3.74547335209259e-05
-3.03371947412693e-05
-6.6721116284488e-06
-1.56717120590471e-05
-1.8318842262859e-05
-2.98225224729244e-06
-2.90645814225675e-05
-2.75331458936787e-05
-8.01983161449796e-06
-2.21757220268333e-05
-4.26074356414668e-05
-2.34949777243698e-05
-1.79284692152021e-05
-1.48694880974158e-05
-1.25196361638762e-05
-2.87153957077662e-05
-1.18243705458901e-05
-1.70945731511108e-05
-8.81789493490667e-07
-1.6706708008353e-05
-3.39576136123363e-05
-2.71244514015023e-05
-1.84905850204493e-05
-3.09750192105608e-05
-1.26091901474449e-05
-3.24922483760947e-05
-8.63802555353507e-06
-1.53299502627561e-06
-1.11093807346742e-05
-2.56301662652637e-05
-2.64809778263657e-05
-2.59611225144686e-05
-1.64315660799605e-05
-1.1798612660239e-05
-1.21726101923717e-05
-1.13256849454623e-05
-2.98468505029299e-05
-1.79062837214478e-05
-3.53246791587643e-05
-3.77666006741689e-05
-2.08402090465693e-05
-2.42630698433544e-05
-2.13779149674018e-05
-4.12532955488927e-05
-6.59333089142583e-06
-2.80464661298193e-05
-8.98136456459864e-06
-3.64381423377956e-05
-1.70226612185138e-05
-1.80453334899361e-05
-1.14091805053973e-05
-2.9544203374226e-05
-7.95293332208505e-06
-1.04714776508238e-05
-1.1935578587562e-05
4.54965488685357e-06
-4.12697326286855e-07
-6.19102259225811e-06
-1.70088801425164e-05
-1.54958590746559e-05
-2.39658264792616e-05
-2.29561521745381e-05
-2.41140938041278e-05
-1.28058598189934e-05
-2.84104143062264e-05
-2.25187033393188e-05
2.38277179561648e-06
-3.47598462556835e-05
-1.29144688195921e-05
-2.18471171025411e-05
5.17500067540118e-06
-1.00546530468752e-05
-2.01510578118413e-05
-1.10868159724905e-05
-1.13518491791624e-05
-1.44415664661104e-05
-2.83147249892335e-05
-1.03317109332918e-05
-1.85689743378182e-05
-2.95931490996056e-06
-2.23596593687963e-05
-2.06969145112259e-06
-1.47881505559082e-05
-1.15148824585061e-05
-1.66365897777772e-05
-1.32744202133053e-05
5.03037222827647e-06
-3.56159741194326e-05
-2.24641959515223e-05
-9.71439084680903e-06
-2.49104011984977e-05
-4.11103233445262e-06
-2.34448863181891e-05
-1.3743243725256e-05
-1.309758052948e-05
-1.54916655610864e-05
-1.73282013574804e-05
-2.36040148111076e-05
-2.43884945003886e-05
-3.53227868984191e-05
-1.57364943330728e-05
-1.17438690988638e-05
-1.97277180338138e-05
-1.64665574650032e-05
-1.17984408867128e-05
-3.0570549022402e-05
-2.6143777577907e-05
-8.33029929834249e-06
-9.61865680685754e-06
4.869769781902e-06
-7.30102459779657e-06
-1.67124232156027e-05
-3.31285437990985e-05
-1.12759568365553e-05
-1.51127892562152e-05
-3.73601184247483e-05
-2.5910498671374e-05
-3.21489444969152e-06
-2.60735115979727e-05
-2.06366972528026e-05
-2.61125801557234e-05
-3.61969429004722e-05
-3.93691079660174e-05
-2.56354910783242e-05
2.82486143143491e-06
-2.08060743173305e-05
-1.89746056974441e-05
-2.60610254980625e-05
-6.05040705992384e-06
2.98855159102155e-06
-2.76974720499742e-05
-1.90326149972151e-05
-1.71277855414157e-05
-4.79042667985808e-06
-3.09765077426324e-05
-6.10740515287162e-06
9.5944999698082e-06
-1.54682919396521e-05
-9.87681720725604e-06
-1.5093252069231e-05
-1.93957209569313e-05
-3.18669334282853e-05
-1.08037957963165e-05
-1.48453989041507e-05
-3.885018721653e-05
-2.047328769545e-05
-3.40383651122582e-05
-1.1183476572113e-05
-2.25355666660233e-05
-2.53083823706617e-05
-2.79944656719749e-05
-1.76025267048822e-05
-2.97157170337688e-05
-2.17244029439504e-05
-2.1991976894181e-05
-7.52585985306879e-07
-1.27417461286861e-05
-2.61592475400491e-05
-1.65556868784532e-05
-7.12904924035301e-06
-2.89957449558412e-05
-1.45980521245954e-05
-1.71599260189734e-05
-1.63516641089143e-05
-1.25589008582751e-05
-2.2112781928968e-05
1.17452536204923e-05
-2.43944801636875e-05
-7.98194305119248e-06
-1.68498011011463e-05
-1.7971158047304e-05
-4.76236237088401e-05
-3.20456830072492e-05
-1.58939334561463e-05
-2.13790300176073e-05
-2.73738756955742e-05
-1.24181023440166e-05
-7.47732697665362e-06
-2.87761446345538e-05
-1.20148312792839e-05
-2.50924696117851e-05
5.34293511066097e-06
-2.80085847404738e-05
-2.31746425373524e-05
-2.73277134882284e-05
-7.78349480348082e-06
-1.62166218399671e-05
-2.35727912570626e-05
-8.67800223872165e-06
-3.37677875248468e-05
-3.35064792077024e-05
-2.16059652592662e-05
-2.62018793248448e-05
-1.00244607510746e-05
-1.16236102494861e-05
-2.42240053295716e-05
-1.30611258551361e-05
-3.17996110648068e-05
-4.56524602332698e-05
-2.22887382732144e-05
-1.66707712100034e-05
-1.41070382664986e-05
-2.06789645281012e-05
-7.86922150368464e-06
-1.98243284536432e-05
-1.23995761856967e-05
-2.924571200089e-05
-2.82640414616629e-06
-1.03971902086767e-05
-1.00195043665284e-05
-2.29797716093495e-05
-1.63373906693761e-05
8.75291410387235e-06
-1.42170814180229e-05
-1.59161839192444e-05
-2.52226752214208e-05
-2.00914060490376e-05
-2.5163715125455e-05
2.69116305495599e-06
-1.51985106163633e-05
-2.2705473912224e-05
-2.23783330395264e-05
-2.18389836398917e-05
-1.53657544784709e-05
-3.42156418309756e-05
-1.39969176252332e-05
-2.40375299550147e-05
-1.84970454730754e-05
-1.23429049932122e-05
-8.52453120913029e-06
-3.60808898506347e-05
-1.4167430368606e-05
-1.69012313244215e-05
-2.47367860619603e-05
-9.41283919944236e-06
-1.73806196226563e-05
-4.04810391067589e-05
-4.27428984968644e-06
-2.4843942698284e-05
-2.82854292369029e-05
-2.52663881402368e-05
-2.65987135653588e-06
-1.03941122054362e-05
-2.15056968257029e-05
-5.13585525347272e-05
-2.4975067141659e-05
-1.87004445082341e-05
-2.96696877222335e-06
-5.87409097830691e-06
-8.81515290765328e-06
-9.07125417566839e-06
-2.34073210163517e-05
-2.60705681535526e-05
-3.41066860057361e-05
-1.98413266589322e-05
-2.78584025354594e-05
-4.49392784338646e-07
-6.49671122606963e-07
-9.80424217764932e-06
-1.79401918432118e-05
-1.2926508605425e-05
-2.46714897666406e-06
-3.25998348042074e-05
-3.62100671718188e-05
-1.6227672054316e-05
-1.25662351561698e-05
-1.70012990385419e-06
-3.24615164705749e-05
-2.96435423419763e-05
-7.42572771772523e-06
-1.41748388016178e-05
-2.87187397641684e-05
-3.26232641285649e-05
-1.10231689074548e-05
-2.78744916009809e-05
-1.23562469820992e-05
-2.66790836218254e-05
-2.11957228394478e-05
-1.74552614442352e-05
4.14975580128802e-06
3.07042815292364e-06
-1.46438895163423e-05
-5.12002165436254e-06
7.86009591616776e-06
-1.0714485401492e-06
-6.36842896787295e-06
-2.1204640009652e-05
-2.93943073484989e-05
-2.02906876098882e-05
-2.99962261852482e-05
-3.50980137498102e-05
-2.82848198278738e-05
-1.71952685816374e-05
-2.40411678266045e-05
-2.36036815537602e-05
-6.60963621713203e-06
3.05585220411835e-07
-2.59296137027986e-05
-1.21021277533928e-05
-2.55794400486129e-05
-2.96117536744028e-05
-8.68206587244145e-06
-2.3206856332385e-05
-2.85382644617871e-05
-2.61669718773484e-05
-8.356567171528e-06
-3.83763630677096e-06
-9.03726629421658e-06
8.96504622084563e-06
-2.13073755588049e-05
-3.98706737060963e-05
-2.11318267541958e-05
-8.75403756604828e-06
-2.40047807702363e-05
-4.24537768259781e-05
-1.12885016588503e-05
-1.25910048314686e-05
-1.49231388061836e-05
-2.27584041505191e-05
-2.11711320069274e-05
-2.66071029896846e-05
-2.79373785579078e-05
4.80958516778254e-06
-9.63990826637345e-06
-2.25510851522248e-05
-2.35758316692864e-05
-1.64970423279072e-05
-3.80482009300664e-05
-1.08342183300841e-05
-1.20343790372389e-05
-1.35473374548853e-05
-2.20591758370238e-05
-3.35073468302143e-05
-2.53347195234056e-05
-9.71415230791048e-06
-2.32161167222902e-05
-1.29319754523003e-05
-1.49880677948042e-05
-2.43802570084381e-05
-1.37168581838153e-05
-3.25762227947336e-05
-3.51462753413275e-05
-1.50263599803285e-05
-2.27225162972898e-05
-2.1167937230697e-05
-1.79567080659545e-05
-4.31488084498766e-05
-2.51431196799858e-05
-2.56356293511786e-05
-3.36848211944734e-05
-2.86125622891738e-05
-2.0428184435318e-05
-2.44705485948823e-05
-1.31711164743559e-05
-2.67315587507361e-05
-3.8916462101147e-05
-1.21942091020803e-05
-2.65552465618269e-05
-2.67931827165818e-05
-6.03112922739404e-06
-1.58198652232247e-05
-8.14694768508647e-06
-1.61590390032348e-05
-1.5420092224442e-05
-3.0564479348721e-06
-1.24633959790073e-05
-2.81135245624274e-05
-2.7850320418834e-05
-2.6984911749328e-06
-1.5513793540634e-06
-7.7485614349486e-07
-3.15030881430465e-06
-1.15242749810094e-05
-2.0385446315148e-05
-3.19225565602107e-05
-3.60154933899593e-05
-2.2952324862591e-05
-3.06624745104494e-05
-2.16760962068018e-05
-8.00021221587535e-06
-1.62972554620852e-05
-1.91047968142173e-05
-3.55747443928029e-05
-1.81450610579049e-05
-1.65708818134848e-05
-1.63074261808562e-05
-1.59426077815056e-05
-8.63754387348421e-06
-2.09756695480232e-06
-4.21079503613021e-06
-5.57237652761082e-06
-2.08212597527227e-05
-1.37410997753721e-05
-3.5071154024678e-05
-2.5608239876849e-05
-2.4467110607626e-05
-3.52957314712133e-05
-2.12338788214969e-05
-1.99658938971287e-05
-1.65875312856504e-05
-4.11023300425822e-06
-2.0573904792985e-05
-2.37560824013655e-05
1.07159850377383e-05
-3.83372017317742e-05
-7.26965045134904e-06
-8.38629641257295e-06
-7.93242329133455e-06
-1.28933729194003e-06
-1.48468678428216e-05
-8.64311883583869e-06
-2.0171722508052e-05
-1.57838124241114e-05
-1.75808088435269e-05
-3.35725576542133e-05
-3.92813078327442e-06
-1.56804505456643e-06
-1.11084248002642e-05
-2.13912576856119e-05
-1.88705182827461e-05
-1.85768786666732e-05
-1.6294260938944e-05
-1.35459167789384e-05
-2.93736866338192e-05
-1.26614052631278e-05
-2.2957327632839e-05
-1.57322137522416e-05
-3.63291542422909e-05
-2.50435701672646e-05
-1.96936755849629e-05
-1.26534249581187e-05
-2.3897809859563e-05
-7.01982176391818e-07
-2.75002483354534e-05
-2.38340932498381e-05
-3.1253180672381e-05
-3.66976027392714e-05
-2.38120575042934e-05
-1.96181846507761e-05
1.680259321241e-05
-1.01772214879252e-05
-1.22783582740274e-05
-1.58684957684024e-05
-5.62913214198391e-06
-1.2802612494158e-05
2.23823505600539e-06
-1.01680419976853e-05
-4.03990096944292e-05
-1.72421164252819e-05
-2.05521776271748e-05
-1.12037957591174e-05
7.30912528722928e-06
-9.20424047181459e-06
-5.14501074234374e-05
-1.45715831167114e-05
-3.91408799570825e-06
-2.31508203490226e-05
-1.15314000637086e-05
-7.75104976711696e-06
-6.63732569448693e-06
2.20056162339995e-07
-1.62387046640491e-05
-1.17522083251869e-05
-1.31008353271352e-05
-3.57449995617652e-05
-1.89664503363523e-05
-2.50710978275949e-05
-3.66987163727529e-05
-3.17655275883986e-05
-1.51595601380327e-05
3.64409736120009e-06
-2.52515248575981e-05
-2.39572877721374e-05
-6.01956973710539e-06
-2.60192849984812e-05
-2.83350620279697e-05
-8.68412798115579e-06
-2.41916696934979e-05
-2.71049212301595e-05
-1.85486859642151e-05
-2.26939806574812e-05
-6.09128363492716e-06
-2.8743241455092e-05
-3.84880482821539e-05
-1.41036761022726e-05
-4.36429195606502e-05
-2.82415283120659e-05
-1.97087641190526e-05
-3.08310528825493e-05
-3.0074021127136e-05
2.07766304692018e-06
-4.37330040069221e-06
-1.59126054564006e-05
-3.08668116922925e-05
-9.91115564072989e-06
-9.3992170843644e-06
-3.35825027550249e-05
-2.76730926694589e-05
-8.55680489380369e-06
-2.13987995041818e-05
-5.57775133235425e-06
-8.93730947074736e-06
-1.75296612915038e-05
-2.23881771464057e-06
-3.29920914113151e-05
-4.39648032907327e-06
-1.37887897398735e-05
-2.80091650927893e-05
-2.06330070869791e-05
-2.3168293653385e-05
-2.22681675848813e-05
-1.51396057398816e-05
-6.95717816589485e-06
-5.41476216025912e-06
-7.95103196774541e-06
6.34834101946774e-06
-2.12596563666755e-05
-1.98467039473493e-05
-1.94917463773922e-05
-2.60159175476991e-05
-1.31789933848333e-05
-2.08333477758377e-05
-1.69686120136856e-05
-3.27249195038664e-05
-2.78883675246266e-05
-1.08512350699962e-05
-1.44008246070444e-05
-6.40177867840577e-06
-7.36642987983074e-06
-9.77493678562509e-06
-1.76513815829794e-05
-1.80794330521623e-05
-2.28789437642349e-05
-7.66927356324086e-06
-3.20549045851168e-05
-3.93772263861671e-05
-3.09764421516618e-05
-2.02731627944388e-05
-1.17118816272439e-05
-2.56947016885285e-05
-2.18589384966452e-05
-6.44847732136293e-06
-1.94832309880366e-05
-4.39791250342652e-05
-2.66423806078609e-05
-9.74212004198553e-06
-2.09439713870911e-05
-3.07943882793997e-05
-3.63656411185411e-05
-2.69310341406226e-05
-2.47784375794865e-05
-9.13206503586127e-06
-2.19081691253227e-05
4.02046017902872e-06
-2.49511130610142e-06
-7.61750578772784e-06
-2.09299291928127e-05
-2.17303858516535e-05
-3.21333644714305e-05
-2.19808944754208e-05
-1.81482726655397e-05
-2.11941896727632e-05
-3.09039103944989e-05
-2.01762216455934e-05
-5.64539841703384e-05
-2.28982176161706e-05
-1.92769908671357e-05
-9.5780727071926e-06
-4.75523234202568e-05
-4.90778200968792e-06
-2.19752910566705e-05
-3.47747316382609e-05
-2.57313620985556e-05
-8.42642073793171e-06
-1.71064207642758e-05
-1.39796617250912e-05
-3.9823193568832e-05
-2.43297647315947e-05
4.4046275349615e-06
-2.10390940721798e-05
-3.27737334219084e-05
-1.19071512680913e-05
-2.72424458276242e-05
-2.02791402132544e-05
-3.6682510496365e-05
-2.65510852736181e-05
-5.15268277521713e-06
3.45615502911784e-06
-2.13500037992362e-05
-2.25552097876963e-05
-3.26053090715343e-05
-2.13035699121928e-05
-1.13432588993622e-05
-2.6029968921208e-05
-1.24555421182163e-05
-2.30366871930126e-05
-1.43349986975396e-05
-1.58787106657534e-05
-2.258574457041e-05
-1.8868071143937e-05
5.52368149889229e-06
-2.13015370208078e-05
-1.85203977408022e-05
-2.4450117491702e-05
-9.34741464437554e-06
-1.07980625596347e-05
-1.89620083424547e-05
-2.72803077039357e-05
-2.11223758088415e-05
-1.54999197002904e-05
-1.34959076557442e-05
-2.19520391060053e-05
-2.27587921822948e-05
-1.3915762436441e-05
-1.50356275882286e-05
-1.30706160217976e-05
-1.69985763448338e-05
-1.67241737398705e-06
-3.00381537195995e-05
-1.45403997287333e-05
-2.67396265225366e-05
-6.17459120874626e-06
-2.93152304574003e-05
-1.52908402346814e-05
-1.59864043121703e-05
-5.71187290110545e-06
6.40595918858618e-06
-2.35236003705181e-05
-1.12257324882377e-05
-8.67589817874945e-06
-3.09914259865731e-05
-1.98630833301292e-05
-2.57058067371939e-05
-3.49910233202009e-05
-2.32421978692233e-05
2.7480470110449e-06
2.42546247192626e-07
-2.78488210973831e-05
-1.85037874315115e-05
-2.4860114481335e-05
-6.58089969302834e-06
-1.8759046075349e-05
-1.79282479270042e-05
-1.74565875035756e-05
-1.44480515635941e-05
-1.51166606991789e-05
-2.6786395088916e-05
-9.24605069283457e-06
-2.56073953065404e-05
-8.26527555394493e-06
-3.00196433829e-05
-1.85645644562564e-05
-1.29603558432304e-05
-2.3239163356582e-05
-2.74456228017149e-05
-3.57880849679796e-05
-3.04399678513942e-05
-2.71265363359113e-05
-2.70185298617597e-05
-2.69674526936803e-05
-3.52041477526255e-06
-1.22715321520312e-05
-7.45192870665114e-06
-2.97159930636599e-05
-4.02839837490687e-05
-2.33429654977417e-05
-1.8336220264162e-06
-3.14513937032006e-05
-2.3200895165588e-06
-1.05500867735111e-05
-2.34481204620896e-05
-3.75711564040301e-05
-5.72062974456941e-06
-1.23601122726143e-05
-3.08179957489435e-05
-4.17670716683005e-05
-1.04734476338334e-05
-5.58838615642105e-06
-4.63841978418567e-05
-2.41520949752796e-05
-2.21926254057222e-05
-2.20972637565642e-05
7.37488069441919e-06
-2.06287142530065e-05
-3.11341431441793e-05
-2.55995964033668e-05
-1.70870292401117e-05
-3.33939492766497e-05
-2.08280563222715e-05
-9.70443382441352e-06
-1.80608862638756e-05
3.8561121776904e-06
-2.17305421243767e-05
-1.34927411842541e-05
-9.89821963981727e-06
-1.17788668703166e-05
-2.17071615343312e-05
-1.31436001418606e-05
-2.14297346571781e-05
-2.12590955836569e-05
-1.9648116439886e-05
-3.56197172703842e-05
-5.99419008443103e-06
-1.24965733706951e-05
-4.08578167948642e-06
-1.68975623450167e-05
-2.38339923770836e-05
-2.67090372101645e-05
1.60510293009192e-06
-1.68052419053985e-05
-2.76660004646308e-05
-5.62904514072651e-06
-3.75291669896939e-05
2.09593299908372e-06
-2.545730756205e-05
-1.91553029287931e-05
-4.23994546660424e-05
-1.37114463205887e-05
-2.5151314950659e-05
-1.93857815125812e-05
-2.08255033339616e-05
-4.72268626157602e-05
-3.3599040941166e-05
-1.25933524531764e-05
-3.19630811496235e-05
-1.79307319893238e-05
-8.03855236418029e-06
-1.39688022138371e-05
-3.04254983067877e-05
-4.00703960701527e-05
-2.83867113855322e-06
-1.96115189682476e-05
-9.46795357005468e-06
-2.87130923399237e-05
-1.42528720716388e-05
8.73273974730557e-07
-3.37839264413485e-05
-1.51422724400289e-05
-9.2222725714668e-06
-2.03041080137955e-05
-2.14134553483141e-05
-1.05029826836015e-05
-8.71893443484122e-06
-3.15064438355351e-05
-1.52034230695428e-05
-1.20208743698063e-05
-1.4802497513212e-05
-3.33360755133456e-05
-2.93974581840039e-05
-4.53657239279582e-05
-1.03006833489832e-05
-3.3494937457971e-05
-5.15098901759545e-06
-1.08094147776392e-05
-1.97072962964126e-05
-3.0378726046988e-05
-7.34270419538408e-06
-1.34420205716347e-05
-2.96268793495307e-05
1.31201312561651e-06
-1.35920710911299e-05
-4.9317727625074e-05
-5.8984121443816e-06
-3.71214317526192e-05
-9.93252420222984e-06
-3.87699129115593e-05
-1.77631777637928e-05
-1.21413799576105e-05
-5.34139558564425e-06
-1.56251277087702e-06
-1.40395050961835e-05
-1.95365512940483e-06
-1.78646951974039e-05
-3.77444221882178e-05
-2.12901514829566e-05
-2.12532447715396e-05
-1.06924848534253e-05
-4.25419907623145e-07
1.29595451616591e-05
-1.88793665120199e-05
-1.95936763120492e-05
-2.44402825033844e-05
-5.49060675738447e-06
-1.29836879574822e-05
-5.30071136107865e-06
-2.36173819816134e-05
-2.59801193333853e-05
4.57859904220821e-06
-2.68177367307917e-05
-2.7227361438086e-05
2.94411613545851e-06
-9.37194618499565e-06
-1.71756691996452e-05
-2.70590174389228e-05
-3.06440782914174e-05
-2.17773789116821e-05
-8.91548063782247e-06
-2.14807067223184e-05
-2.69292651470164e-05
-2.46422469436132e-05
-2.19369030615193e-05
-2.02502497785382e-06
-2.00951412071099e-05
-4.42096259385787e-06
-1.45540237831739e-06
-1.12213059719357e-06
-3.61293889521375e-05
-1.88535027139469e-05
-1.70912152091519e-05
-2.50677606863758e-05
-3.00097712360314e-05
-2.1501714521098e-05
-3.30071568667467e-05
-1.5327430085665e-06
-1.76592375904897e-05
-2.21110871108796e-05
-3.64035043968116e-05
-1.64916497086821e-05
-2.41279373778691e-05
-2.16822069780535e-05
-2.60518322860106e-05
-2.72264475315298e-05
-1.69516879037307e-05
-2.05678361849391e-05
-4.45464812443894e-05
-3.49352386331126e-05
-4.1685007599874e-05
3.86671944138659e-06
-1.04929881843055e-05
-1.88317395044762e-05
-1.66545676780264e-05
-1.73607999174346e-05
-4.11511699205285e-05
-1.64751823005229e-05
-2.44849436967204e-05
-1.64662407863226e-05
-2.61827776785374e-05
-8.82726232184959e-06
-1.14063827506856e-05
-1.15512427878148e-05
-9.18474611079901e-06
-1.53317962122049e-05
-2.55475965562905e-05
-2.02225953886461e-05
-3.74386896310912e-06
-1.70497329091814e-05
-3.49783460338415e-05
-3.33902059172609e-05
-3.64282263436328e-05
-2.08805659870066e-05
-4.32450470400306e-06
-1.71079589182785e-05
-1.14408858458692e-05
-1.16126634085298e-05
-3.77129348411364e-05
-1.65807090523239e-05
-2.70534386814443e-05
-4.00404656419578e-06
-1.02807017264705e-05
-1.32861214247037e-05
-2.42401520534513e-05
4.14862024202267e-06
-2.29530413051304e-05
-1.01445110763352e-05
-1.99523614306771e-05
-1.84092531253427e-05
-2.63449833950091e-05
-1.19985961092093e-05
-1.64646042034834e-05
-1.74202482215034e-05
-1.67254443853499e-05
-2.85027966406099e-06
-4.58272694779912e-05
9.07311076057481e-06
-3.27816847561705e-05
-2.00588896162374e-06
-2.85673787846255e-06
-1.20480243249429e-05
-5.09253125517569e-06
-2.59439869784063e-05
-1.76603848847167e-05
-3.17135005725928e-05
-2.59579526041166e-05
-4.28865663290612e-05
-2.58247806272002e-05
-2.82360810640281e-05
-4.1252348126196e-06
-3.24730041309829e-05
-3.71700041791087e-05
-2.38433483526532e-05
-1.92776699460646e-05
-4.01288729011118e-05
-2.78092689285781e-05
-2.63658852936448e-05
-1.17440554254984e-06
-2.97161511238925e-05
-9.51865387602994e-06
2.2364901972045e-06
-2.39609954530193e-05
-9.45247051188081e-06
-2.43565443714207e-05
-1.46908804980239e-05
-2.05339232619772e-05
-4.23851061689778e-05
-8.93629501910605e-06
-3.22978727955551e-05
-2.31457743963469e-05
-3.00310795403773e-05
-2.93185259713506e-05
-1.14159320768967e-05
-2.45055024703566e-05
-5.94206037621747e-06
-2.79874434520074e-05
-2.60511721445987e-05
-2.13751320433024e-05
-1.74818825435456e-05
-3.93004288345757e-05
-1.64086040463679e-05
-1.13627646848071e-05
2.93389981426529e-06
-9.82780962238826e-06
-1.07198275916884e-05
-1.98925488494662e-05
-2.9150762611682e-05
-1.29934758289392e-05
-2.4178215157577e-05
-5.31123857749953e-06
-6.08393016257805e-06
-2.65170906925838e-05
-4.97468435250883e-05
-2.53508290671317e-05
-2.94212602913637e-05
-4.61069753478674e-05
-2.54932483477767e-05
-3.14356156679345e-05
-3.22770201737331e-05
-2.44451459099964e-05
-2.44657481170698e-05
-1.25490741819658e-05
-2.7800081476279e-05
-1.42595098268462e-05
-1.3216775778003e-05
-1.719764310781e-05
-1.6679776179029e-05
-1.77959423653216e-05
-2.22290138775943e-05
-2.4529637710702e-05
-3.01092712537658e-05
-1.56141537781138e-05
-3.66581952473922e-05
-1.96497576463254e-05
-3.35371825251115e-05
-1.90844242824178e-05
-2.25894440527832e-05
-3.26097980808511e-05
-3.28693225706527e-05
-1.91346004334598e-05
4.42086549173249e-06
-1.90070009395074e-05
-9.71226011391518e-06
-3.31941752519921e-05
-2.33363918367754e-05
-1.45559932358461e-05
-2.71880049901788e-05
-1.9876710160789e-05
-2.2821091737877e-05
-4.19197017426391e-05
1.68043193734974e-06
-3.62400919250693e-05
-2.58501672658203e-06
-2.76545461593474e-05
-2.975782257396e-05
-2.36752115261625e-05
-3.64010840332008e-05
-1.8838134721519e-05
-1.56458275729242e-05
-2.61439275860566e-05
-2.71132083398115e-05
-3.26160071510956e-05
-7.38399692359482e-06
-3.75993966594848e-05
-1.93212093694874e-05
-1.52027576000268e-05
1.1199188294786e-05
-3.50121584941075e-05
-1.77011060568127e-05
-3.70319708156126e-05
-2.67987404244643e-05
-2.32337864984412e-05
-1.80082624532575e-05
-2.64828421786704e-05
-1.36831501295588e-05
-6.1147043960457e-06
-2.06560408450752e-05
-2.31038781324617e-05
-1.47045146263359e-05
-3.60723859261239e-06
-8.36027143005811e-06
-3.25794998750735e-06
-1.77391332349443e-05
-1.67935410241346e-05
-2.19307760960433e-05
-1.11135608845933e-05
-1.42070925638791e-05
-2.73968448469012e-06
-1.36528127551399e-05
1.73661691994244e-06
-1.18140584174609e-05
-1.69472085651564e-05
-2.99090662557037e-05
-1.8695988629451e-05
-3.05708768889755e-05
1.21533277187553e-05
2.91000210229631e-07
-9.86179745713097e-06
-1.81064055652308e-05
-3.00417918617767e-05
-6.00436651282188e-06
-2.19181652856218e-05
-2.23422330457044e-05
-4.75851337200824e-07
-3.19534067027201e-05
-2.61488267311353e-05
1.03824599764071e-06
-1.00710982432889e-05
-1.33968646597248e-05
-2.28358941199101e-05
-1.20019812248687e-05
-1.43792485424678e-05
-3.36769030112707e-05
-2.76433593045642e-05
-1.81567731286773e-05
-3.17963690300565e-05
-2.19610984744311e-05
-1.87542460589905e-05
-1.20470866653284e-05
-3.46239405108036e-05
3.8825560632264e-06
-2.46009707036998e-05
-3.13507339553346e-05
-2.74534278559991e-05
-1.92487459342867e-05
-3.46226898576077e-06
9.97423352975759e-07
-2.25264651026249e-05
-3.17707293607198e-05
-3.74517098879662e-05
-1.69223670122499e-06
7.62538507989046e-07
-3.62799605288713e-05
-1.14451381672808e-05
-1.47082564907202e-05
-8.30733485413639e-06
-2.14997748140727e-05
-3.55336722299476e-05
-2.81834179757788e-05
-5.30512714518899e-07
-2.16290209719539e-05
-1.76430125845658e-05
-5.57380462814855e-06
-1.71245839481428e-05
-3.41059356779025e-05
-1.38641453421387e-05
-1.92358820279997e-05
-5.17315672480911e-05
-2.03409520078095e-05
-3.93375661626613e-06
-1.36096781598566e-05
-2.71329829299413e-05
-1.96287942354471e-05
-2.30484515065858e-05
-1.68363870540045e-05
-2.50848643761742e-05
-3.45370082057098e-05
-3.24600596364937e-05
-3.07302193054451e-05
-8.73549016595377e-06
-4.32953873741094e-05
-3.30616503964549e-06
-1.70646850977185e-05
-1.37511839312741e-05
-2.0172196766563e-06
6.30640760202706e-06
-1.59603302861676e-05
-2.33582124885119e-05
-2.45440260968145e-05
-2.41280622602976e-05
8.91769010361438e-07
-2.29354586479234e-05
-1.02262056963168e-05
-2.47374902509477e-05
-3.9990266123779e-05
-4.02032144786022e-06
-2.75395088352976e-05
-9.45996772636884e-06
-1.75810952340755e-06
-2.81906338647571e-05
-1.58120669584717e-05
-7.18866574428451e-06
-2.82573586160769e-05
-3.150351774048e-05
-2.08300194245655e-06
-4.18568431124229e-06
-1.4291944939442e-05
-3.9936780185938e-05
-2.5552808313685e-05
-2.68536465848684e-05
-2.33665135374527e-05
-9.77589164847054e-06
-2.81903142135714e-05
-3.86714082573791e-05
-2.39239705667589e-05
-2.26404191328365e-05
-2.85709913721253e-05
-6.48458713457644e-06
-1.15444428482858e-05
-1.04005769955309e-05
-1.26332858525652e-05
-1.3476713246295e-05
-3.3957385224921e-06
-1.34432434708551e-05
-1.49511004557139e-05
-1.24913761148163e-05
-4.06977650562607e-05
-3.77645479476016e-05
-4.85773080817196e-05
-1.95209614847897e-05
-2.95467249520962e-05
-2.65961236957173e-05
-1.4659462523106e-05
-1.7270232370761e-06
-1.99814797608588e-05
-4.43446218129083e-05
-1.09221406820347e-05
-4.33109018017806e-05
-2.00810345945443e-05
-1.91351353530507e-05
-3.38956445329893e-05
-2.15573974952615e-05
-1.89537655327786e-05
-4.60236538980132e-05
-2.6047307196929e-05
-2.52740196379291e-05
-1.6884159968066e-05
-1.22766581141977e-05
-7.78672653053277e-06
-1.37197851178757e-05
1.49394151551077e-05
-1.08304896507941e-05
1.22788409378042e-07
-2.21964649220216e-05
-2.0199536011438e-05
-8.39462196319858e-06
-3.29982944609516e-06
-1.96437974242456e-05
-2.94879469957665e-05
-1.26661145688834e-06
-3.85827128992891e-05
-4.94077533181325e-06
-4.52175140221925e-06
-8.0106231035088e-06
-6.61180337677956e-06
-6.40077707512542e-06
2.06833812817683e-06
-1.72227405271301e-05
-7.75679055296737e-06
-3.44900282365347e-05
-9.86561224426963e-06
-2.35135362043988e-05
-1.0475314074481e-05
-2.64727528643083e-05
-2.08346408368016e-05
-1.47270913460933e-05
-3.2501432741792e-05
-1.14969219784983e-05
-4.81151251747716e-06
-1.73080548386317e-06
-2.73698897027327e-05
-1.05862944754521e-05
-1.10430322088994e-06
-1.91712105580694e-05
-1.8398754247813e-05
-1.50580438174173e-05
-2.78570709433148e-05
-3.75674018977725e-05
-2.66349835878984e-05
-3.33730098770549e-05
-3.37030533252105e-05
-2.52001820191998e-05
-2.20411111859357e-05
-3.29739288750877e-05
-1.72842335910946e-05
-1.00218801404944e-05
-6.89466400878403e-06
-1.08567444619269e-05
-1.54056861128987e-05
-4.18305341227092e-05
-1.93393124315006e-05
1.91397102676735e-06
-3.15946784735174e-05
-3.18764002184019e-05
-1.23119155280235e-05
-8.40123172179502e-06
-1.49227486559655e-05
-1.10884519622656e-05
-2.21025045728482e-05
-2.99311083301935e-05
-2.46671693367822e-05
-2.19890856159775e-05
-5.08474121398495e-05
-2.47082579301026e-05
-2.51954767171541e-05
-2.29280394039202e-05
-3.5011157052473e-05
-1.92424899995889e-05
-2.52591296522411e-05
-2.49761194563478e-05
-2.76590067611187e-05
-1.84991398994965e-05
-2.37665169760046e-05
-1.49217275686866e-05
-2.57619218117029e-05
-1.79962370189814e-05
-2.69172091621944e-05
-1.06725830689193e-05
-1.61434049761999e-05
-2.67711326000138e-05
-2.86659441639941e-05
-4.86704242828411e-06
-8.11137613155986e-06
-1.27238741877412e-05
-1.83591351534937e-05
-2.03152654246685e-05
-2.95527106838464e-05
-4.51695465766988e-06
-1.98627093574803e-05
-1.69203308093695e-05
-3.94478463873897e-06
-1.60040648251181e-05
-2.55345458472035e-05
-2.86440336107577e-05
-9.96609394681013e-06
-2.49622057959808e-05
-2.46490141861748e-05
-2.5430084942511e-06
-2.10520536469241e-05
-1.43119188113137e-05
-2.10481581375958e-05
-1.701765341307e-05
-1.26001670583418e-05
-2.61371336688014e-05
-2.16521088958434e-05
-1.43222326470361e-05
-8.60759931786956e-06
-2.0189660133022e-05
-7.16800333694308e-06
-4.64569534797185e-06
-2.23587388812791e-05
-3.12739935051854e-05
-2.29437026762178e-05
-2.83074134815297e-05
-1.46616354519088e-05
-6.68060158305207e-06
-1.93232806609053e-05
-9.79113684904292e-06
-2.32796534492132e-06
-9.84890692280285e-06
-2.58435231082657e-05
-1.10436769014649e-05
-2.04315681254374e-05
-2.90396091359662e-05
-1.84994067306492e-05
-1.80790206565982e-05
7.8370138417955e-06
-3.21063418827199e-05
-2.40045040773424e-05
-2.60708781775105e-05
-2.97673708847582e-05
-4.25117697300697e-05
-6.78952563085618e-06
-9.7569488413963e-06
-1.7055214395584e-05
-1.54010182148169e-05
-4.52899531997883e-05
-2.78974348082195e-05
-4.29783040582478e-05
-4.17011927590437e-05
1.247692279318e-07
-1.31483744517546e-05
-2.80855440607934e-06
-1.49305020868612e-05
-2.86066053900888e-05
-3.99639859389975e-06
-2.00218215815745e-05
-2.64537891779117e-05
-2.30094860676406e-05
-7.47432391602072e-06
-1.95675215225409e-05
-2.28805455914988e-05
-2.73909696500419e-05
-1.69484922073692e-05
-1.58949911297948e-05
-2.56379695595185e-05
-3.76858026063451e-05
-2.64534239726063e-05
-4.24589743285542e-05
5.88326029169618e-06
-3.44957173615847e-05
-2.58769208809627e-05
1.63719786231867e-07
-7.52135482667928e-06
-2.3895700494421e-05
-2.62416288040107e-05
-2.72165220811965e-05
-1.55551289409891e-05
-1.42002574969588e-05
-1.87460784019236e-05
-2.23022228870267e-05
-1.38653309823528e-05
-6.05354422046391e-06
-2.76732809719294e-05
-1.90841274732176e-05
-1.90963749001797e-06
-1.77585460234251e-05
-2.7652672137356e-05
-2.39246034207285e-05
-2.22980651455426e-05
-3.30352994786032e-05
-3.61654138500966e-06
-3.54498118987299e-05
6.87866144047992e-06
-1.58704435671864e-05
-8.77716989144432e-06
-1.05714003941935e-06
-3.98017265946266e-05
-2.05450500080041e-05
-8.28442161641118e-06
2.88555498694107e-06
-1.2755554148849e-05
-1.85594332863788e-06
-2.70615415381038e-05
-1.54992499218852e-05
-4.34678194468668e-06
-1.50261276071084e-05
-2.62038718382912e-05
-3.00028468101832e-05
-2.52128857188011e-05
-1.58375373832489e-05
-3.65649118532165e-05
-2.76744596235235e-05
-4.00358868958564e-05
-1.17144940798593e-05
-3.51116074221994e-05
-2.57938942373672e-05
-2.03245569806896e-05
-1.20285310188275e-05
-1.11323958443989e-05
-3.11311454380518e-05
-8.18090053498539e-06
-4.35106170398035e-05
-1.06954236300535e-05
-2.27841662100126e-05
-3.9901824561386e-05
-3.07472038410544e-05
-1.88668867031422e-05
-1.45379767753267e-05
-1.7262747930521e-05
-1.88207487789761e-05
-1.25430458426722e-05
-1.46749053591624e-05
-2.10966554787916e-05
-2.19542759992195e-05
-1.60613154127716e-05
-1.07716223667121e-05
-1.00802340216691e-05
-6.97566952219893e-06
-2.2263165096998e-05
-4.52379311618409e-05
-1.69551268524744e-05
-3.11228932210261e-05
-2.30354147407311e-05
-2.49434010969526e-05
-1.90542496526499e-05
4.02821761747334e-07
-1.78074401966724e-05
-3.20156364495898e-05
-2.91415459615159e-05
-3.01201912343545e-05
-2.33215010920702e-05
-3.65896570253218e-05
-2.68006047437041e-05
-2.38336621351436e-05
-2.33500616564903e-05
-1.95732836318394e-05
-6.48996607338813e-06
-2.31680545820288e-05
-1.88380454781437e-05
-2.37975023525851e-05
-3.57736853635432e-05
-1.61964200953892e-05
-2.60631951146954e-05
-3.50813761075341e-05
-2.1399839313529e-05
-2.47898778596362e-05
-3.13918984401531e-05
-1.51278254004278e-05
-9.13767187248952e-06
-5.90464951165947e-06
-5.44312639705818e-06
-6.34674682037614e-06
-7.79563754629046e-07
-3.72492002261564e-05
-2.67258800321796e-05
2.64582947256098e-07
-1.02215245193761e-05
-1.01131179146479e-05
-2.25080957170119e-05
-1.19993252312262e-05
2.50239756451982e-06
-7.32366254020384e-06
-3.83751737287258e-05
-2.64517197794357e-05
-1.74774598719049e-05
-2.46587066698974e-05
-1.75626631074563e-05
-2.36538628898456e-05
4.5479687144851e-06
-3.71033636180326e-05
-3.51947521948572e-05
-1.2926724770184e-05
-4.47318813126911e-06
-1.92837036322002e-05
-1.05520532472312e-05
8.39429848130701e-06
-7.38759456402158e-06
-6.67088216946493e-06
-3.39997328297094e-07
-1.13881677754777e-05
-1.14769322624714e-05
-2.59940261543016e-05
-2.17494886294923e-05
-8.37310483481666e-06
-2.92152241563765e-05
-1.57375356095735e-05
-1.72665502805337e-05
-2.00904783894127e-05
-2.47042848256538e-05
-2.82687644492527e-05
-2.11664128664185e-05
-2.82330743962199e-05
-8.0103763257317e-06
1.18532342564742e-05
-1.88689141311164e-05
-3.99772485021561e-05
-1.19734409580999e-05
-1.37238072042645e-05
-3.99082568122393e-05
-4.22783018995383e-05
-3.11524410495388e-05
-3.19981472989663e-06
-3.70215267217146e-05
-1.876547270603e-05
-8.73656198912684e-06
-4.4621062750669e-07
-1.59742823399192e-05
-3.98628504503466e-05
-7.97513870894138e-06
-1.59852637274925e-05
-1.14406939149984e-05
-2.09708383245909e-05
-1.48922133436346e-05
-1.58413463878542e-05
-1.89079819287195e-05
1.08248947399989e-06
-2.70546574361591e-05
-2.80708614380852e-05
-1.02293728636104e-05
-3.20862588079311e-05
-2.3420611579787e-05
-9.81937138538848e-06
-3.54926365488017e-05
-2.12538913330933e-05
-1.99617702472675e-05
3.70071867529167e-06
-7.56077001797159e-06
-1.09805625529241e-05
-1.96346207771008e-05
-2.17831024452323e-06
-1.66963115161138e-05
1.34189140072024e-06
-4.50188480674536e-06
1.76015373083991e-06
-2.87661454230152e-05
-6.52081990954335e-06
-2.28799035005129e-05
-1.26613413424464e-06
-1.37743171247238e-05
-3.10307975832247e-07
-3.74489668544645e-05
-2.8076637232691e-06
-1.17780488099762e-05
-2.32465129110651e-05
-2.19981449282632e-05
-3.56078701278928e-05
-1.54097786395666e-05
-1.95040837771721e-05
-2.46507134969803e-05
-8.53664301692261e-06
-5.08274001852772e-05
-5.01664607703188e-05
-2.1312273509609e-05
-3.38182969927503e-05
-1.04387502362738e-05
-3.5762187178915e-05
-2.10137368654477e-05
-2.51618150006874e-05
-3.04501732324253e-05
-4.24737060604066e-05
-2.1136006451706e-05
-1.85730698963702e-05
-2.29552111122027e-05
-1.3979584412322e-05
-1.69335533302614e-05
-2.0339609492967e-05
-2.89200170284604e-05
3.05342125473724e-06
-2.82638299475963e-05
-2.68843524562719e-05
-2.78607018174942e-05
-2.86733752367389e-05
-2.61275231142675e-05
-4.45495565233859e-05
-2.10669164238158e-05
5.34577238314903e-06
-1.01206002092942e-05
-4.0198514504173e-05
-1.83701250433192e-05
9.17731526888969e-07
-2.28290240577915e-05
-1.41116852708411e-05
-1.47906082124826e-05
9.06994170737386e-06
-2.03069339174802e-05
-7.24514207059161e-06
-1.69732829959431e-05
-6.93718574842287e-06
-1.56792745246501e-05
-4.1151205383904e-05
-1.92772665284709e-05
-1.11124204823069e-05
-1.89351647604245e-05
-2.72687366038613e-05
-2.62743924086692e-05
-2.3227640454212e-05
3.09451522264185e-06
-2.49745538378927e-05
-3.49078718800905e-05
-1.44740833298842e-05
-2.78803744825661e-05
-1.93302023639065e-05
1.00031455819632e-06
-2.06015526027879e-05
-2.08126825772444e-05
-3.08766845329345e-05
-2.1082433373505e-05
-2.13997675391995e-06
6.40388425595314e-06
-3.30984307963242e-05
-2.34155980072279e-05
-2.59844601019207e-05
-2.11808200575493e-05
-2.35876253573118e-05
-3.21877258331062e-05
-3.78921997254567e-05
-1.24039572194455e-05
-3.08193746876635e-06
-1.87371007299833e-05
-2.9077843913085e-05
-2.79965734202762e-05
-3.027554145823e-05
-1.72007998352304e-05
-3.44055127694507e-05
-2.10502428144171e-05
-2.0163272603634e-05
-4.69739705866286e-06
-1.78262246455404e-05
-1.0750906815343e-05
-2.04835990905697e-05
-2.19422283078259e-05
-1.29852477251063e-05
-1.78211345531546e-05
-2.8639574141704e-05
-1.22778481041795e-05
-2.44522534372979e-05
-1.29177424885869e-05
-2.35694923809658e-06
-2.94820286850517e-05
-4.50626995131227e-06
-1.15937085155694e-05
-2.29966654475543e-05
-6.14677481377723e-06
-2.90495534035876e-05
-2.32502089907622e-05
-2.81012099437851e-05
-1.89437982117327e-05
-3.14569372446015e-05
2.24142522576901e-07
-2.24129627521848e-05
-7.35077271394677e-06
-1.86224106493319e-05
-1.88517703577337e-05
-1.41724291914564e-05
-3.49963653155068e-05
-1.50206881389538e-05
-2.47217985967566e-05
-2.11446152112697e-06
-1.00763783665738e-05
-1.89535712350291e-05
-1.47346190139783e-05
-1.33726719445816e-05
-3.95615700747718e-05
-2.9947557936109e-05
-2.69476964385376e-05
-5.24732116044806e-06
-1.90781831380072e-05
-1.34431551054061e-05
-1.00276043026401e-05
-1.90039279891105e-05
-1.0181552378621e-05
-3.08422722067918e-05
-1.12045297714422e-05
-1.52550164093096e-06
2.80592800758742e-06
-3.23695356559592e-05
-1.28453881092518e-05
-5.17002579986774e-06
-3.95368614001116e-05
-1.27814898435681e-05
-2.09018294592072e-05
-1.29431420062761e-05
-2.10551473469262e-05
-6.34570141947703e-06
-5.13830411897847e-06
-4.59979573114889e-05
-4.98280177274955e-06
-1.73082641262406e-05
-2.75421734720157e-06
-8.95841270211306e-06
-1.00765275229866e-05
-1.2205134939266e-05
-2.95909067502989e-05
-2.59198823885422e-05
-1.69991745466563e-05
-5.04658084303004e-06
3.83918690445174e-06
-1.54179046026547e-05
-1.60353855994637e-05
-2.81113713348864e-05
-1.10125651943537e-05
-2.49625838508885e-05
-1.11504085905458e-05
-9.44214087115627e-06
-2.39280975926993e-07
-3.22958313129903e-05
-2.38368205295597e-05
-2.67233120677543e-05
-2.14838502053125e-05
-8.00295016509637e-06
-2.4305845846466e-05
-1.98454829821904e-05
-1.4296386916854e-05
-1.33615259325389e-05
-1.7130305748029e-06
-1.9362461345759e-06
-4.37093631809756e-05
-1.09221498727444e-05
-2.74323157051752e-05
-2.68600567280775e-05
-2.14633148208662e-05
-3.56825755325685e-05
-1.73917467631131e-05
-9.00617539588141e-06
-2.4930724389547e-05
-1.71301061017586e-05
-2.94396948434791e-05
-2.87627332287335e-05
-2.16681989685913e-05
-1.17939426605834e-06
-1.30608084484839e-05
-2.61090975199306e-05
-1.89962558540327e-05
-1.64866480804685e-05
5.9504635318849e-07
-1.95675228186602e-05
-2.84369827378937e-05
-3.58635838773497e-05
-8.01919580796268e-06
-1.87802120345297e-05
-2.58998876293338e-06
-3.92860762907881e-05
-1.04657034788154e-05
-1.24481277339695e-05
-1.24786071734887e-05
-1.63418442949272e-05
-2.55381269238668e-05
-2.73662509894383e-05
-6.50681500004263e-06
-1.14636181860904e-05
-3.38443299302373e-05
-1.4954952692838e-05
-1.87120981573275e-05
-2.61095654516899e-05
-9.57613676354457e-06
-6.27734528408725e-06
-8.83603328551887e-06
-2.31547802606008e-05
-4.42064136255593e-05
-1.6027248878867e-05
-9.38680518073432e-06
-1.79877014308476e-06
-3.27576479241475e-06
-1.40466712593405e-05
-2.12162264486709e-05
6.6974080236225e-06
-1.52981318954503e-05
-1.64346866562336e-05
-2.40726756187388e-05
-6.45622136445445e-06
-2.96049301228919e-05
-1.57136442771592e-05
-2.48863167613664e-05
-1.74751994477816e-06
-1.75865561696131e-05
-7.5676567970932e-06
-2.1458717064276e-07
-1.2046526500987e-05
-2.0878852998284e-05
-1.7142070485708e-05
-1.31792537511931e-05
-2.42778354637708e-05
-1.78707939624928e-05
-1.40198098259767e-05
-3.18463456893081e-05
-3.06640133981131e-05
-1.92306226519069e-05
-3.08983788403864e-05
-1.54350015140155e-05
-1.68352280540836e-05
-1.90420444269716e-05
-2.5304817993757e-05
-2.64299731996273e-05
-3.33931923569537e-05
-1.86578628559011e-05
-2.37864898857917e-05
-3.23069133754289e-05
-4.66500659918428e-06
-1.67179137934464e-05
-9.51174861235583e-06
-2.15843691313496e-05
-1.19925449065755e-05
-1.19921850359176e-05
-1.36941018226582e-05
-2.38169679736723e-05
-5.92673394753383e-06
-2.56550854467756e-05
-2.05182299680538e-05
-2.56676339951602e-05
-3.47126358462816e-05
-1.61913147487528e-05
-1.59369695971557e-05
-5.66447338277684e-06
-5.97917001424428e-06
-3.4404261081445e-05
-1.56059803984389e-05
-2.43615846509262e-05
-3.58655654864224e-05
-2.98094772492866e-05
-3.04124987151068e-06
-2.55441869333082e-05
-1.7470862801651e-05
-2.48994061270615e-05
-3.4622749139893e-05
-1.95844806780968e-05
-2.30997500999308e-05
-2.5437629314547e-05
-2.98012495732431e-05
-1.50798461826447e-05
-4.10700294443633e-05
-2.47589845131673e-05
-1.88733168162915e-06
-1.26872632867972e-05
-8.6874384474042e-06
2.27668812207083e-06
-2.60854218538165e-05
-2.01971118584783e-05
-2.91737870714911e-05
-2.85030193469575e-05
-1.97441056743796e-05
-1.50629295743553e-05
-2.87146721480668e-05
-2.68067657962036e-05
-2.20312412597861e-05
-2.28106198565627e-05
-3.1324556395061e-05
-1.65474189221931e-05
-2.18105156824894e-05
-4.17417569421648e-06
-4.11793396305936e-06
-1.93252922026972e-05
-2.36201230705774e-05
-1.52346530400772e-05
-9.22370767068872e-06
-6.41641163142425e-07
-2.22185847630002e-05
-1.68634838962083e-05
-1.18770905828205e-05
-2.24943362319196e-05
1.57301958015243e-06
-1.57393062347235e-05
-1.44581219937625e-05
-5.41923764370187e-06
-1.61714372357983e-05
-2.33120661466755e-05
-2.32992758015555e-05
-1.9154944729199e-05
-1.43689287011951e-05
-1.78177596901088e-05
-4.02041822674446e-05
-1.39649132891213e-05
-2.34869457750563e-05
-1.23000896004026e-05
-3.04591240882359e-05
-3.50973033450972e-05
-1.58538588707326e-05
-2.52641735850363e-05
-1.4091506161819e-05
-2.3437164540158e-05
-7.48381533492723e-06
-1.78947363225106e-05
-2.62195840792984e-05
4.03601773331007e-06
-2.41922002333317e-05
-2.37266381545291e-05
-5.4026061746944e-06
-2.61320878082294e-05
-3.90971920478361e-05
1.58036624940063e-06
-3.73242680776185e-06
-2.79331428411062e-05
-3.27065480438642e-05
-2.80642722456849e-05
-4.40541713709907e-05
-1.00572970463891e-05
-2.65182543591603e-05
-1.52166379103248e-05
-2.41156072168707e-05
-1.12745094348209e-05
-3.24923262287914e-05
-3.1829708194488e-05
-1.83393196106144e-05
-3.12956201680556e-06
-4.73632983774751e-06
-8.7209917617679e-06
-3.79620296584547e-05
-6.58361022787279e-06
-3.02465169589542e-05
3.47228602986504e-06
1.14284003449149e-06
-2.1350182333267e-05
-8.03920220525562e-06
-8.76448463142171e-06
-3.07468939312489e-05
-7.90601431112716e-06
-9.16247220649654e-06
-1.57439534806454e-05
-3.96731761117508e-05
-2.18892506837397e-05
-3.19215656733439e-05
-1.45013210900447e-05
-1.31012075468096e-05
-2.54771373660002e-05
-1.99480437809371e-05
-2.03349879893487e-05
-2.19363989495349e-05
-5.44839794135665e-06
-1.26378407133247e-05
-3.43118479765543e-05
-8.05747948498767e-07
-1.5350918644299e-05
-1.4860868102014e-05
-2.45286180453834e-05
-1.73782362599107e-05
-2.05317518794048e-05
-1.46532899951863e-05
-1.15511273235053e-05
-2.36874904932057e-05
-2.53990305816878e-05
-1.39804374810426e-05
-3.24358252229034e-05
-2.76048519670694e-05
-7.87135597629735e-06
-2.20984791279607e-05
-3.07868989414793e-05
-1.1777728873837e-05
-3.39536836277617e-05
-1.25594480954712e-05
-3.18292793559771e-05
-1.42455218328362e-05
-1.88668223001246e-05
-2.81924420927584e-05
-2.03738869270921e-05
-4.75359335745682e-05
-2.66044396881033e-05
-2.83382245772465e-05
-2.20266724518426e-05
-3.36384104096434e-05
-2.34236191811115e-05
-3.33038476295085e-05
-2.46678028008791e-05
-1.64644003679641e-05
-6.99600838670961e-06
-3.15964165554799e-05
7.69685130604582e-06
-1.05399761908577e-05
-1.92089591570317e-05
-1.76673725407885e-05
-2.46803935748931e-05
3.08509624841755e-06
-2.3993183813655e-05
-1.70676009836915e-05
-4.01217207624291e-05
-3.09429450994453e-05
-4.73637903113914e-05
-3.27916821338784e-05
-2.32552379251584e-05
-9.00393457358362e-06
-2.19084641046101e-05
-3.9468137904331e-05
-3.24851733531759e-05
-1.09714082853961e-05
-2.63409685468463e-05
4.9936649880323e-06
-3.28767772095458e-06
-2.82637332200264e-05
-1.34603585771899e-05
-2.37000366831386e-05
-2.89145127305624e-05
-1.04650841695563e-05
-2.54620567242702e-05
-1.95194011754877e-05
-9.1189503622633e-06
-7.18072380256659e-06
-1.88037950326233e-05
-2.19622730941914e-05
-1.11076541276793e-05
-1.43819000665094e-05
-9.21289812653318e-06
-2.95995474744198e-05
-2.06967026362705e-05
-8.7123070835926e-06
-2.3860549429472e-05
-2.70196783880678e-06
-4.98888400286762e-06
-1.21452556786991e-05
-9.22635841510779e-06
4.59913800346584e-06
-1.09415925753766e-05
-2.14003534029069e-05
-1.97115131094757e-05
-3.09343724210923e-05
-1.45967189494157e-05
-1.36473761955117e-05
-1.48855244245581e-06
-5.84115881057491e-06
-9.71645007816854e-06
-4.24773932456002e-05
-3.78005765630452e-05
-7.51444057426684e-06
-1.09088428390304e-05
-1.32725914602781e-05
-3.00490860799302e-05
-1.70894757783552e-05
-3.04460926907997e-05
-2.26875291480845e-05
-7.51513679660382e-06
-1.8284129329159e-05
-1.30117575273403e-05
6.14269028920592e-06
-1.9372607411176e-05
-3.8129977953689e-05
-3.49883834985501e-05
-1.27114019289904e-05
-1.18453649753396e-05
-1.67216083055043e-05
-1.51473712177193e-05
-1.91455475591019e-05
-2.02865302049556e-05
-2.0642741591957e-05
-8.73443833345631e-06
-2.6138485584729e-05
-2.70855776733342e-05
-1.00850032128115e-05
-1.60027426320339e-05
-2.27119354070942e-05
-1.38732893483007e-05
-1.81705521138622e-05
-2.16493211175767e-05
-2.65602032775662e-05
-7.78299823711225e-06
8.29524660700331e-07
-2.51702836738158e-05
-1.89314275194219e-05
-3.63875715852143e-05
-1.46037745543e-05
-5.83358951586464e-06
-2.56695316268569e-05
-1.21220988701466e-05
-8.80880277393253e-06
-2.38937544982383e-05
-2.17132362616944e-05
6.52677864471584e-06
-1.999308666839e-05
-2.46701206960974e-05
-1.57237510646589e-05
-2.41422102094278e-05
-1.76778962305505e-05
-1.91056473755098e-05
-3.26151792190513e-05
-1.44230603491702e-05
-8.95571376811083e-06
-2.34548245528951e-05
-2.66579794910893e-05
-6.95002165370834e-06
-1.34639078307944e-05
-1.05765267609295e-05
-3.18182706038108e-05
-1.50119744150712e-05
-1.18231900461663e-05
-5.90077102409965e-06
-1.87531672086169e-05
-4.64564321616086e-05
-1.41473120178631e-05
1.64551586660096e-06
-9.65896987708683e-06
-1.36789114039144e-05
-2.98957502633181e-05
-3.64285041410232e-05
-2.10507765920585e-05
1.89454322973911e-06
-1.0330864820425e-05
-2.76710729461968e-05
-3.34991490819502e-05
-3.57134722913971e-05
-8.20218343726142e-06
-2.55933973137927e-05
-9.30228047391492e-06
-1.13282655618677e-05
-4.71332848251938e-05
-2.50806925557108e-05
-5.12028779627276e-06
-2.91816642100997e-05
-1.93205733218462e-05
2.14755443705754e-06
-4.10308989077782e-05
-2.32632255182149e-05
-2.26230484616814e-05
-1.53527008117465e-05
-1.66981535339143e-05
-2.77399312538149e-05
-1.781010541897e-05
-3.96340622660708e-05
-2.1211428113269e-05
-9.30628369700696e-06
-2.0172549976911e-05
-1.42770373480362e-05
-4.68771411128733e-06
-1.18444622355976e-05
-1.78597512548163e-05
-1.04168913009016e-05
-1.55931724824535e-05
-2.56190252907164e-05
-2.33007736924618e-05
-2.47969952951278e-05
-1.4355563919675e-05
-1.54411416434268e-05
-3.31697947341513e-05
-1.39577286616106e-05
-2.75724339576068e-06
-1.3635758589043e-05
-9.60193487644469e-06
-2.19966402104939e-05
-2.23246295546601e-05
-1.42046636380466e-05
-1.04559650509144e-05
-4.78475788104207e-05
-3.80023786761463e-05
-1.1190901600925e-06
-2.19272259908906e-05
-2.54758416164524e-05
-3.12107079834096e-05
-3.68525939392469e-05
-1.81192841515839e-05
-2.00329664532064e-05
4.95969964540622e-06
-2.21132052753972e-05
-3.44742971603421e-05
-2.97303323347103e-05
-2.07064011571058e-06
-1.94671347750088e-05
-2.13039114501277e-05
-8.37705589948701e-06
-4.32037354854896e-05
-2.37568862378239e-06
-6.28385072838811e-06
-1.56676522892762e-05
-1.96231860258391e-05
-2.54692067316733e-06
-1.81690044110614e-05
-1.34424261550751e-05
-1.27167123373453e-05
-1.57107873053414e-05
-9.30562423026014e-06
-1.97572779335995e-05
3.21883609183491e-06
-7.51943062064423e-06
-7.2570762527335e-07
-3.33407881906196e-06
-5.65562387628952e-06
-2.5450390513062e-05
-1.16344538840632e-05
-1.32748818741322e-05
-1.70122715586951e-05
-1.27714659316597e-05
-2.27909037686517e-05
-1.89541341341274e-05
-2.41775137067599e-05
-3.7318803081678e-06
3.50070400450916e-06
-1.61698617441763e-05
-1.86028297807759e-05
-3.31498812083404e-05
9.73413240021611e-07
1.04517943049853e-05
-1.63432465105702e-05
-2.09864306819603e-05
-4.57129848353063e-06
-1.05747987961741e-05
-2.13383779138408e-06
-5.22467144222336e-06
-1.82034335013605e-05
-2.24317927614855e-05
-3.04881221955992e-05
-2.28278308059369e-05
4.78705369336477e-06
7.61548452261023e-06
-1.88225171981986e-05
-4.01208673089966e-05
-1.82622208745716e-05
-2.69210961052901e-05
-2.11595136350203e-05
-2.47315913618811e-05
-2.49389972385984e-05
-5.30476392111261e-06
-1.75212274850065e-05
-3.63543353470549e-05
-2.30860524568545e-05
-2.75723349757028e-05
-1.53920077233003e-05
-5.95288978335473e-06
-3.40722333764921e-05
-2.09202456971445e-05
-1.73234359293818e-05
-1.70983827503941e-05
-2.91046161495146e-05
-3.21428884312413e-05
-2.5174361180037e-05
-2.76441790125357e-05
-2.63893782912296e-05
2.31443515666313e-06
-2.00766453001267e-05
-3.58409134407454e-05
-3.34239886621636e-05
-2.9257001215599e-05
-2.45660141266422e-05
-3.70669816460071e-05
-3.63889010936104e-06
-5.35324204697308e-06
-2.85997970444411e-05
-1.21225882523379e-05
-1.68057388428482e-05
-1.0514959601381e-05
-1.35970275138164e-05
-3.59441866033657e-05
-2.78595124170536e-05
-6.24799447377627e-07
-3.98077711743597e-06
-3.86936717768085e-05
-8.50500391453964e-06
-1.93272516457631e-05
-1.21912159070022e-05
-9.18146631693683e-06
-2.08214457814783e-05
-2.90258634421003e-05
7.5249050582015e-07
1.75478032108007e-06
-2.63264263292744e-05
-3.38619328552296e-05
-1.93126399192603e-05
9.63420645944345e-06
-3.02078114099115e-05
-9.11026732476295e-06
-2.07648710409567e-05
-1.64922489636127e-05
-4.01466249195797e-06
-2.57679780414147e-05
-2.43848487233287e-05
-2.45920669248909e-05
-1.96860075728828e-05
-1.22605876678812e-05
-9.22891809841412e-06
1.7035236110144e-06
-1.98619275709784e-05
-8.26641910554479e-06
-1.69828331752626e-06
-3.25641280759344e-05
-2.04523720006493e-05
-1.85798623188665e-05
-1.43788561582072e-05
-1.02834223289856e-05
-2.06440499219065e-05
-1.7015798662495e-05
-1.64137779119677e-05
-4.36594434726535e-06
-2.73949397549849e-05
-2.52482723084233e-07
-3.05595500340874e-05
-3.3572914583251e-05
-1.83632160210129e-06
-1.72907566678638e-05
-1.45336928168226e-05
2.13782031189381e-07
-1.2771784284848e-06
-3.4940954403185e-05
-3.21057465564785e-05
-2.31795453989319e-05
-3.21231994011359e-05
-1.1701314402086e-05
-1.23417705800362e-05
-4.9666973189944e-05
2.49130013665074e-06
-2.56019866513929e-05
-3.8193118174449e-05
-3.44210041640069e-05
-1.30014230398584e-05
-2.39006381740598e-05
-2.65656508794623e-05
-2.07690498396948e-05
-1.79791424738144e-05
-2.89169365335132e-05
-2.848210483891e-05
-5.66683254225592e-06
-1.18639016234083e-05
-2.00964584296474e-05
-1.24203473970622e-05
-2.59473642948677e-05
-2.31168870061068e-05
1.07885751200302e-06
-1.68421979913132e-06
-3.7917481628343e-05
-3.80196072583027e-05
-9.66536309956621e-06
2.07036606580098e-06
-4.88250131695277e-06
-7.02867373615154e-06
-1.58794935098176e-05
-1.53746448263163e-05
-2.47143132385371e-05
-7.47152557092062e-06
-2.81917701107212e-06
-2.25079387436672e-05
-2.19940711622108e-05
-1.81464855967845e-05
-3.4758966010901e-05
-2.65156692317766e-05
-1.38876090225897e-06
-7.27235662955571e-06
-1.66978162394596e-05
-2.36674834068473e-05
-1.55029042812854e-05
-2.34917876377507e-05
-1.30949193724657e-05
-1.08009717486947e-05
-2.251002009213e-05
-2.35270013127323e-05
3.39926271630576e-06
-1.8884119214333e-05
-3.49743303328455e-05
-1.016910288142e-05
-2.01212777853479e-05
-2.34465990425525e-05
-2.20755749378104e-05
-2.76613730756929e-05
-4.9824624850839e-06
-2.75689230319411e-05
-1.03622934253045e-05
-1.59941378972095e-05
-1.10941471824248e-05
-1.23429952048758e-05
-3.32925684026359e-05
-3.20303951976954e-06
-2.0637394874639e-05
-1.34749793204415e-06
9.87931490485509e-06
-3.33187268416654e-05
-2.58281755111123e-05
-2.20626786407009e-05
-1.22802856921131e-05
-4.04083222195646e-05
-3.26787012390312e-05
-1.78472697872362e-05
-2.90975016777655e-05
-3.58666491240029e-05
-1.59159055831681e-05
-1.19822849007669e-05
-1.82824930089344e-05
-3.81895152033072e-05
-2.02053748451712e-05
-3.89341713471955e-05
-1.55268654415987e-05
-2.36032649843025e-05
-2.35336093732786e-05
-1.12814063880322e-05
-2.02824060440462e-05
-1.49314175352168e-05
-9.89306803737297e-06
-2.17706662725853e-05
-4.6622317519597e-05
-1.86477244165666e-05
-1.99215887283523e-05
-1.8621406548673e-05
-3.75218270107854e-05
-1.50053973372253e-05
-2.20892804467522e-05
-1.54203634207135e-05
-1.76446666226809e-05
-3.18057317292865e-05
9.77750431825208e-06
-1.46253925064307e-05
-2.09663265552512e-05
-1.25584746466661e-05
-3.93913008787198e-05
-4.2365996314705e-05
-2.06475406211349e-05
-2.41740100241914e-05
-1.16277811604243e-05
1.17242492427565e-05
-2.21829854206943e-05
-2.73235650435067e-05
-2.11224538616275e-05
-3.45574194895923e-05
-2.20430941103883e-05
-2.12450223839548e-05
-2.89961002081005e-05
-2.29217193820097e-05
-1.07770487002389e-05
-4.0931830655492e-05
-5.02715997524253e-05
-1.62157640002727e-05
-1.34208677868325e-05
-1.91538804962558e-05
-2.28500158137402e-05
-3.65229570468203e-05
-4.51286955658272e-05
1.98680208043002e-06
-1.21203690713223e-05
-1.00854979929704e-05
-1.16285660027113e-05
-9.80061104017775e-08
-9.5585411737982e-06
-1.70371527276051e-05
-2.81518507543812e-05
-2.89958943201961e-05
-1.72551885749271e-05
-1.62620054022832e-05
-7.9389578247588e-06
-2.09363677074964e-05
-1.19841651770275e-05
-2.9585179009504e-05
-1.93128412100895e-05
-6.57209162463993e-06
-2.58487128254728e-05
-2.52605980415383e-06
-3.54275888146678e-06
-2.76438022302408e-06
-4.9149947126248e-06
-5.85333439977414e-06
-2.87698801953196e-05
-2.60396717894081e-05
-2.90677660808354e-05
-1.97602124403744e-05
-9.21396614206123e-06
-3.19512894392886e-05
-2.2040297765348e-05
-2.52147926054664e-05
-3.0617024636474e-05
-2.03591481207438e-05
-1.33154939244926e-05
-2.65252593132456e-05
-2.32443324737282e-05
-2.00651026750263e-05
-1.82376043579375e-05
-3.41298713742218e-05
-4.61648119834543e-05
-3.01186543982101e-05
-3.17393649348723e-05
-2.49900874607872e-05
-2.17022786468194e-05
-1.77747181701534e-05
-4.53576906309891e-06
-7.6781327765852e-06
-4.39495617757848e-06
-1.33854005550238e-05
-2.42652265039407e-05
-1.92109669010736e-05
-1.75129859102045e-05
-9.95263818314555e-07
4.4691197953694e-06
-2.4621800176763e-05
-8.46618682056479e-06
-2.36903027595118e-05
-2.14973956023486e-05
-1.16277345929382e-05
-3.15881246443982e-05
-1.57601537712676e-05
-2.57549556403287e-05
-5.59944312122384e-06
-1.75028138776987e-05
-8.53007254089188e-06
-5.35680380195993e-06
-1.09314913703919e-05
2.36862781432912e-06
-2.4389223996717e-05
-2.37063200604516e-05
-2.47050942066166e-05
-8.22308923864496e-06
-1.37385892641312e-05
-1.70876372843759e-05
-2.40273490623522e-05
-1.37584578244145e-05
-1.09138211341025e-05
-2.92381253289789e-05
-1.31994947283283e-05
-3.36468332341956e-05
-2.39617184985066e-05
-1.86060728766475e-05
-3.82350671558769e-05
-1.64855690001738e-05
-9.43813981050269e-06
2.41185578448533e-06
-3.43530596358314e-05
-2.81568845614895e-05
-2.20017044257623e-05
-1.85689443070379e-05
1.12933959224776e-06
-2.22268782501297e-05
-1.21419946748526e-05
8.30746814327469e-06
-1.95732788506071e-05
-3.29070043807417e-05
-3.7769853187235e-05
-2.49410953022569e-05
-1.13446319496012e-05
-1.96588988342855e-05
1.65849658628893e-06
-3.70190949831177e-05
-1.87746271007729e-05
-2.13060213319756e-05
-1.4945910430231e-05
-3.50803028738283e-05
-1.92531354423987e-05
-3.90349449230344e-05
-4.09439455811931e-05
-2.54597313567689e-05
-1.24268881826073e-05
-2.01112333530791e-05
-1.93202583891442e-05
-2.32816162692836e-05
-3.9200129755337e-05
-1.04960275647977e-05
-1.98486301489746e-05
-1.05898331530066e-05
-1.42227463312551e-05
-4.96311436065431e-06
-3.94160992697081e-05
-2.04580824444693e-05
-2.42715807931071e-05
-1.60748386500579e-05
-1.27432955655609e-05
-2.39161648206954e-05
-1.40868742332357e-05
-9.84663651711111e-06
-3.17881532200262e-05
9.52515639687128e-06
3.01481674987639e-06
-1.6307895939377e-05
-1.64195323016352e-05
-2.46477125733968e-05
-2.84802351743704e-05
-2.65318192125897e-05
-2.51219347959066e-05
-9.5941895895313e-06
-9.90515145089346e-06
-1.08296589497038e-05
-1.23011905306704e-05
-3.00149578412822e-05
-2.48910069333418e-05
-3.35143577606331e-05
-2.54297845943136e-05
-1.57721198246458e-05
-1.33115680815951e-05
-2.54073085405949e-05
-2.28068038788156e-05
-2.04792776851699e-05
-1.90836699338381e-06
-3.50725849984278e-05
-2.96502392059441e-05
-1.82076874395104e-05
-1.28379002041621e-05
-5.12679899655619e-06
-2.29216796245412e-05
-1.11799877354721e-05
-1.268096293702e-05
-1.32244484258649e-05
-1.18492191861698e-05
-1.95500412894991e-05
-1.92994848508525e-05
-1.13600635368877e-05
-9.18662834749483e-06
-1.18807981108669e-05
-2.74082071260947e-05
-2.64412359672253e-05
-1.26157061800938e-05
-3.64779864931183e-05
-1.50729675138346e-05
-1.89419061020039e-05
-2.16899750980691e-05
-3.32673229907739e-05
-2.38989396469773e-05
-3.8718490288752e-05
-1.61783815139571e-05
-2.78173972716895e-05
-1.41105375510177e-05
-2.59451113432678e-05
3.05174912529416e-06
-3.25099643302988e-05
-4.18126000426061e-06
-1.80222199857774e-05
-2.75997178155347e-06
-8.34019820186722e-06
-2.43293051246363e-05
-3.97234498631733e-05
-1.1372978669707e-05
-2.29305529986059e-05
-1.04355273981931e-05
-2.93585255086757e-05
-3.00081896979402e-05
-2.06522760334734e-05
-2.99395331758073e-05
-2.13649286634367e-05
-1.93393255482935e-05
-1.79002668771448e-05
-3.53859941301417e-05
5.24790977900591e-06
-6.85455230005026e-06
-2.46577091954499e-05
-3.15261619712933e-05
-5.26078116817636e-06
-2.44736011794347e-05
-2.09334681624673e-05
-2.21345254443548e-05
-3.25411761874459e-05
-3.75147886738815e-05
-2.08046917459996e-05
-1.35752958750624e-05
-2.2531145624807e-05
-1.82997112574128e-06
-1.81168988095442e-05
-1.83698802254842e-05
-1.54507077500811e-05
-4.23425772568561e-06
-1.95854980597297e-05
-2.47167154381555e-05
-1.47470318543612e-05
-1.65379154688585e-05
-1.24036846943449e-05
-3.03400956356578e-06
-2.02647081773888e-05
-5.40477600667959e-05
-2.96088947959773e-05
-1.82377137517736e-05
-1.25060992621736e-05
-1.5517854230981e-05
-1.73095177812335e-05
-5.21310385547195e-06
