# Supplementary material for: Research on computational propagation and identification of mine microseismic signals based on deep learning
Source: PLoS One. 2025 Oct 22;20(10):e0334641. doi: 10.1371/journal.pone.0334641 (PMC12543183; doi:10.1371/journal.pone.0334641)
Supplement: S2 Data — (ZIP) [file pone.0334641.s002.zip › 000100500001975.xlsx_0.txt_24.txt.txt]

-2.19978913654401e-05
-1.45113287486702e-05
-2.59375790381754e-05
-2.63719039322918e-05
-2.73999510701637e-05
-2.01307440567702e-05
-2.93471760368943e-05
-6.27298320548247e-06
-2.58198171322407e-05
-6.23014811450215e-06
-2.10405397843412e-05
1.43826668806437e-06
-5.48467434257826e-06
9.91972852175094e-06
-3.06609737691009e-05
-1.09624405800628e-05
-1.33141976723424e-05
-2.61278361390539e-05
-2.44227901277499e-05
-2.30413801032801e-05
-1.41096623489605e-05
-1.44489451227258e-05
-1.27189680243147e-05
-2.71100370192923e-05
-1.18773583125877e-05
-2.17673538320008e-05
-1.77623238415031e-05
-2.45240614688441e-05
-3.89464549616908e-05
-4.15048161559448e-05
-1.49744231462795e-05
-3.27850983240372e-05
-3.07857929266804e-05
-1.35001854788933e-05
-2.96593043655421e-05
-3.86305133937321e-06
-3.13142289540581e-05
-8.64572134975154e-06
-1.67185602046895e-05
-2.92929409708383e-05
-2.12070145048754e-05
-1.95261392363948e-05
-1.18354183684912e-05
-1.94972090299009e-05
6.48391299550701e-06
-2.09891061645184e-05
-1.7978207238948e-05
2.09317276380468e-06
-2.56265275262069e-05
-2.37211697103903e-05
-3.97397115254438e-06
-1.40445341072532e-05
-1.66732997116261e-05
1.83055883964157e-06
-1.69684404472059e-05
-9.29727914132825e-06
-1.721952434415e-05
-2.26743029283515e-05
-8.35279535063563e-06
-1.29650401225803e-05
2.40013155497929e-07
-2.89466534681927e-05
-1.29615828406794e-06
-3.70002151935227e-05
-3.61301074696014e-06
-1.90176618905251e-05
-2.66933040158164e-05
-2.23083643728389e-05
-3.25164230516231e-05
-1.9737732128869e-05
-2.99907208183648e-05
-2.52592749509324e-05
-2.09779259034128e-05
3.62636983575181e-07
-9.72841539016386e-06
-1.42821609184209e-05
-2.84753605204259e-05
-1.86706528517579e-05
-1.28153765060689e-05
-3.07963268087914e-05
-2.83919814417521e-05
-2.98839356694947e-07
-4.44182435153175e-06
-9.51105034951697e-06
-3.46349048484086e-05
-1.03799518227282e-05
-1.68694659830486e-05
-1.51068526197721e-05
-8.67583116472724e-06
-1.415053542055e-05
-1.90877988756224e-05
-1.94622369365813e-05
-2.61102699173201e-05
-3.62348915828056e-05
-8.30566898126332e-06
-2.72600772111567e-05
7.0947600565459e-06
-1.94335668616782e-05
-7.26670418445766e-06
-3.61157853890481e-05
-1.00972511670256e-05
-2.27534578305308e-05
-2.3307326850026e-05
-2.47540264855256e-05
-3.26193058189604e-05
-1.82339210562893e-05
-1.29896981465765e-05
-1.12718629294666e-05
-3.53272357335838e-06
-8.27637990757894e-06
-8.41137489123704e-06
-1.73007700840889e-05
-3.08990324705224e-05
-4.16659634310533e-05
-1.67043053378219e-05
-2.07077968688078e-05
-4.3812625167934e-05
3.97251232702003e-06
-2.40897226232123e-05
-2.16164326721045e-05
-2.39600163142158e-05
-2.17930088975243e-05
-1.40405314128515e-05
-2.90509515561721e-05
-2.02118939727369e-05
-2.07319187655224e-05
-7.4398891234937e-06
-2.80452526193478e-05
-6.7945551352168e-06
-2.6978551700012e-05
-6.73868873122101e-06
-1.4862237427482e-05
-2.04518388735607e-05
-1.6045159676566e-05
-1.64053173563729e-05
-1.26990735708437e-05
-3.07483968072828e-05
-1.82340121253197e-05
-1.82247369506574e-05
-1.79868581144568e-05
-5.14241079871368e-05
-1.49911720049964e-05
-2.03773832407391e-05
-2.55774008900875e-05
-2.45454372908177e-05
-1.40074911536305e-05
-1.05838778789189e-05
-2.54926301737829e-05
-2.61905020229153e-05
-3.07913721470061e-05
-1.28697291139653e-05
-3.1466169966195e-05
-2.08218053493284e-05
-1.83374545059482e-05
-2.57771294333338e-05
-2.56925247482685e-05
-1.335977507902e-05
-1.52590530988264e-05
-2.23664816919901e-05
1.7059684341005e-06
-1.55713098381493e-05
-1.98146028402038e-05
-2.44232739304492e-05
-2.19589240273174e-05
-2.37236974970636e-05
-1.52095073016551e-05
-3.53555619348143e-05
-2.80266933020989e-05
-2.22822860843579e-05
-3.31120848854301e-05
-7.50031815849555e-06
-2.2202106285505e-05
7.82622481610762e-07
-3.10705560595851e-05
-3.40843279584197e-05
-1.26506358471198e-05
-1.05597244669998e-05
-2.36594084414161e-05
-2.00773772979539e-05
-1.63740121398539e-05
-1.05662103371367e-05
-2.54129416530494e-05
-2.81539538643783e-05
-2.49370895047626e-05
-1.69516438452756e-05
-2.36215425067752e-05
-5.2486642074637e-05
-1.05044367863509e-05
-2.42102514331843e-05
-2.56021169802986e-05
-1.52338477384324e-05
-2.15474579031967e-05
-7.97774298324185e-06
-3.32705446329986e-05
-8.58978600580613e-06
-1.56986913088809e-05
-3.45598501039429e-05
-3.08156398865439e-05
-3.52883204446766e-05
-3.89776006906842e-05
-3.04987084381667e-05
-2.35241811005438e-05
-1.08235310594006e-05
-2.52166610480024e-05
-2.29083843563371e-05
-7.22784665138081e-06
-3.10280493219878e-05
-1.68344620909687e-05
-3.11095493030984e-05
-9.96944587487348e-06
-4.52773503175394e-05
-5.04776166756132e-06
-3.20008525242498e-06
-1.34776445940852e-05
-3.04925140033782e-05
-7.1488237174826e-06
-1.97382401809194e-05
-1.55565585602211e-05
-1.70064448413364e-05
-3.86586845359839e-05
-1.85258965617201e-05
-5.80612386380879e-05
-1.75681373571574e-05
-2.7895010792596e-05
-3.53339532551506e-05
-2.82818336101768e-05
-9.17999501520816e-07
-2.63885799656301e-05
-1.87860598616452e-05
-4.85977250442022e-05
-1.31678583871519e-05
-1.92859571960438e-05
-2.39933689526652e-05
-1.89587692264901e-05
-2.34918675640523e-05
-2.13717453972526e-05
-4.2599465863034e-05
-1.52928776583698e-05
-1.37103378793024e-05
-1.68331972755892e-05
-2.41180774787787e-05
-5.30282282632221e-05
-1.99690703930394e-05
-1.78081493244471e-05
-4.24798417090907e-05
-2.81460842195054e-05
-1.56440773671153e-05
-4.42936574721239e-05
-4.10752877909423e-06
-2.81048657276816e-05
-1.94983060397975e-05
-3.79764766477305e-05
-2.11886022675969e-05
-2.45800493038313e-05
-3.6456193124299e-05
-2.26817038884196e-05
-1.65806666507272e-05
-2.56708447505427e-06
-3.09577947640157e-05
-3.6896422572878e-05
-2.06603003710245e-05
-1.35684495827448e-05
-6.54896044783686e-06
-3.04784059714132e-05
-7.06967754965753e-06
-3.57859307057243e-05
-2.83864614574256e-05
-1.50691008121449e-05
-1.10385461697651e-05
-3.20079555016441e-05
-2.08046485809351e-05
-3.63141084587294e-05
-1.91729978084422e-05
-3.79315173390975e-05
-8.6968032019071e-06
-2.63143709442524e-05
4.22819348152658e-06
-2.02771236983632e-05
-3.88696494399946e-05
-2.34207681535015e-05
-3.39946715074247e-05
-7.07434268232879e-06
-4.49037862349607e-05
-1.34686612661046e-05
-2.33509074759351e-05
-2.55670508835384e-05
-1.67636199178796e-05
-3.49053572769366e-05
-2.13749195762852e-05
-2.55594361195281e-05
-3.89881518781334e-05
-3.50366615447236e-05
-3.06266918229882e-05
-1.86878924957518e-05
-2.06069649011499e-05
-3.29913435210491e-05
-1.82355609855632e-05
-2.38544169447026e-05
-4.20656301739008e-05
-1.48026181307723e-05
-2.41684032265564e-05
-2.8415234893044e-05
-1.54378559830135e-05
-2.10070568452457e-05
-2.94527759870628e-05
-3.99199412904982e-05
-1.80806253031684e-05
4.98144685264066e-07
-2.5978612225836e-05
-2.97653586191254e-05
-3.31346365144553e-05
-1.96514277109684e-05
-3.35045421574276e-05
-1.9694550574058e-05
-1.50430751135735e-05
-2.43232492003386e-05
-2.39622432096899e-05
-4.05161649292498e-05
-1.54963737195722e-05
-9.14109481892111e-06
-1.12790037968033e-05
-3.52845698383004e-05
-2.96896878539788e-05
-1.77320032639004e-05
-3.23960599448162e-05
-2.08783170490308e-05
-7.37977811730426e-06
-2.43800163264549e-05
-2.18364679145177e-05
4.92303282237392e-06
-3.69812148285987e-05
-1.74245301675316e-05
-1.63453039014494e-05
-3.66652427021743e-05
-1.64193926357927e-05
-3.57814760228965e-05
-8.42248101691954e-06
-1.74485176408207e-05
-1.51658454446127e-05
-1.46438081551672e-05
-8.2847084173553e-06
-3.21207922365921e-05
-8.96759446652651e-06
-2.50533139742888e-05
-1.28086162445121e-05
-2.92225916534995e-06
-2.72967509462663e-05
-3.83045596121752e-05
-1.01550024250042e-06
-2.90093098042888e-05
-2.88831811118999e-05
1.27920165598768e-05
-4.37073316188576e-05
-3.06173588396504e-05
2.23070246911976e-06
-1.78994926493656e-05
-9.40771147782247e-06
8.30448897876641e-07
-3.10841001974844e-05
-1.37025119738646e-05
-2.16068770132943e-05
9.82893052866037e-06
-5.3495873258879e-06
-8.30267745532128e-06
-1.80133347741888e-05
-2.647833286156e-05
-1.51313667855764e-05
-2.03390872788593e-05
-4.58711013927145e-05
-5.94943741699323e-06
-8.14106985995839e-06
-1.39843012732104e-05
-2.61941648594898e-05
-9.99082766365529e-06
-1.12478913531756e-05
-1.79047073205982e-05
-9.2007254763132e-06
-1.57883401640158e-05
-9.64367003404759e-06
-1.30149750350614e-05
-2.73417833562454e-05
-2.59208279011639e-05
-2.04991831617722e-05
-2.23847366688195e-05
-1.84778613392722e-05
-2.20312728634446e-06
-2.36079443653744e-05
-2.0483742582758e-06
-4.50482997198653e-06
-3.57835497540956e-05
-2.95519952920012e-05
-1.85781187066862e-05
-2.26475460543094e-05
-3.68871596184305e-05
-2.90846675766395e-05
-2.61292919552771e-05
-1.42701493188461e-05
-2.12385984330464e-05
-1.83977418720751e-05
-2.14405976732605e-05
-2.44753793140553e-05
-2.12606185818532e-05
-2.02927307178203e-05
-5.42510821660777e-06
-2.91130345662358e-05
-2.30515464653169e-05
-7.53715734169092e-06
-2.58986400716096e-05
1.06127477760842e-05
-1.37443350271348e-05
-1.03939515505303e-05
-2.36447826658344e-05
-8.42696120758795e-06
-2.84173213225493e-05
-1.26807817649211e-05
-2.74770160885428e-05
-2.69421162068886e-05
-1.26589303129197e-05
-1.33314035098564e-05
-1.67632792786852e-05
-4.86384799819163e-06
-1.92066207738353e-05
-1.32461374304789e-06
-2.02678038962216e-05
-2.03257306043192e-05
-2.24483129972217e-05
-2.75595647179819e-05
-8.65754518479065e-06
-2.14794667434513e-05
-1.32884876336897e-05
-2.10728340195407e-05
-4.39734473588905e-06
-2.23107746748241e-05
-1.62694918723483e-07
-2.24888881662577e-05
-2.9188249136482e-05
-3.45979596626565e-05
-1.95349814805727e-05
-2.00236174284818e-05
-4.52283083924985e-06
-8.36842363498832e-06
-8.44315790708472e-06
-1.23974617673345e-05
-1.19037358367778e-05
-2.50604921281332e-05
-3.13440899792422e-05
-1.52758108844488e-05
-3.19438843372138e-05
-3.54755491413736e-05
-2.95195725920074e-05
-2.27226568073348e-05
-2.65788116220424e-05
-3.3431027836433e-05
-1.99461118150139e-05
-2.74093587069763e-05
-1.50226678475804e-05
-1.45596204457752e-05
-4.06916983401057e-05
-3.39374750435566e-05
-3.68610776596521e-05
-2.14177443449076e-05
-4.44571727737877e-05
-1.23132667849169e-05
-2.5427083780363e-05
-3.17003108888971e-05
-4.70363265259949e-05
-2.1313265131864e-05
-3.6091196288664e-05
-5.50893516510499e-05
-4.24866906043411e-06
-2.06518129957953e-05
-3.68361688897219e-05
-3.4083392250425e-05
-6.72978062454831e-06
-5.81372949072189e-05
-3.02039550176239e-05
-1.53932032579607e-05
-1.41869762577393e-05
-2.21909648517327e-05
-2.32792611609622e-05
-1.33372843276992e-05
-3.87013970399276e-05
-3.42678080237712e-05
-3.97368842141783e-05
-1.82743123573372e-05
-3.35212165216215e-05
-1.14955299509175e-05
-7.77644070388615e-07
-2.91368778709528e-05
-1.76062071840058e-05
-1.46355216233666e-05
-4.17009990729744e-05
-2.71878735830396e-05
-3.33501778573233e-05
-1.4490283116091e-05
-2.19149609491436e-05
-1.4140847906239e-05
-1.86814448916041e-05
-3.39668291016562e-05
-3.70896985189659e-05
-2.52681329297233e-05
-1.04770336776537e-05
-1.0573649302893e-05
-1.32764245771194e-05
-1.54589120197506e-05
-1.70097953950662e-05
-2.08702684791839e-05
-6.12840263749522e-06
-2.09724707616852e-05
-6.71230616266935e-06
-1.44153748327109e-05
-1.72834593795257e-05
-1.65090199589406e-05
-2.98826346551531e-05
-1.95533395355222e-05
-3.66710466870533e-05
-3.34190716381394e-05
-2.59910287824816e-05
-3.37069940838371e-05
-4.44736578475007e-05
-2.10333792274944e-05
-1.13376092613972e-05
-3.14673029766937e-05
-2.1506228042189e-05
-1.80367193073898e-05
-2.30394803386705e-05
-4.79667140620196e-06
-1.75925972408047e-05
-2.13456232751932e-05
-1.8852652093501e-05
-1.66433568535236e-05
-2.57277585543401e-05
-2.2189349124465e-05
1.25142377563306e-05
-1.72677238775267e-05
-1.09957168516154e-05
-1.9601407629477e-05
-2.43142643649464e-05
-2.75500740248375e-05
-2.63226784626611e-05
-3.16085145807281e-05
-2.02961949959434e-05
-4.52600242419966e-06
-1.84917046339774e-05
-2.46169332157371e-05
-3.46572985048727e-05
-3.70599870622138e-05
-3.23210449605427e-05
-1.71124690348344e-05
-1.31111069260113e-05
-1.4704312876136e-05
-2.59762137617491e-05
-3.53891910903308e-05
-2.23388999274069e-05
-1.77259739568719e-05
-3.54551381534226e-05
-2.77877938001626e-05
1.9749437414297e-06
-3.05846505909853e-05
-6.96345360994953e-06
7.21122847434554e-06
-1.85036788769854e-05
4.72411317953401e-06
-3.80207207029489e-06
-2.04488219302262e-05
-3.01626741196459e-05
-4.94619996798964e-06
-3.4697742442765e-05
-1.11363340091732e-05
-5.69244067963341e-06
5.84429810510472e-07
-1.88430454833774e-05
-7.09975128762565e-06
-2.35985674117431e-05
-2.62899294647008e-05
-8.19652555208055e-06
-5.82065840985673e-06
-9.34385914711303e-06
-8.02291758652956e-06
-1.09067660140844e-05
-1.8779999069488e-05
-3.27192537604107e-05
-2.27740879611826e-05
-2.90968109541513e-05
-1.86551276318691e-05
-8.05221657079027e-06
-1.62783902025689e-05
-1.82153058586013e-05
-7.86444489806303e-06
-4.14886684038233e-06
-2.70333296639885e-05
-2.53708121436792e-05
-3.96710191532219e-06
-4.45604435721627e-06
-1.242316674798e-05
-1.25220054106093e-05
-6.19645081645355e-06
-2.58944227539969e-05
-3.86522002449418e-05
-2.66704559616183e-05
2.81512777926086e-06
-2.43909293310745e-05
1.36746558236848e-05
-2.19569732729021e-05
-2.2666600225333e-05
-7.51876178515125e-06
-1.93416050319479e-05
-1.42273203495909e-06
-2.93308845911454e-05
3.44182985455808e-06
-6.99996442821205e-06
-1.80325975257361e-05
-4.04190894298215e-05
-1.09369865949859e-05
-1.55648763249511e-05
-3.62956400343415e-05
-2.03762273551944e-05
1.45722982875246e-06
-1.08085074546814e-05
-7.68147230743322e-06
-1.45147994606813e-05
-1.19138850161756e-05
-2.21465168621266e-05
-2.23448911343494e-05
-1.58669111633895e-05
-3.20846797100485e-05
-2.4424867826927e-05
-1.15578253120524e-05
-2.68044312048827e-05
-1.40161152976308e-05
-1.42066140598985e-05
-9.83179750622988e-06
-2.21195251915295e-05
-3.76688579970681e-05
-2.13146497703913e-05
-2.15705312846814e-05
-2.35394821402362e-05
-3.6753081896276e-05
-2.78160312621221e-05
-6.79739707402391e-06
-1.85703671932524e-05
-5.88771008425381e-06
-2.20084190985439e-05
-1.19520442978899e-05
-1.75514128060182e-05
-1.99049834565364e-05
-2.33934562365841e-05
-1.74311034323396e-05
-2.27427056174665e-05
-2.64755939826772e-05
-1.70492003114124e-05
-7.32952628814922e-06
-4.11779542249203e-05
-2.41049489984721e-05
-4.00164594045151e-06
6.70673581675033e-06
-4.88183747228591e-05
-2.52719481471872e-05
-3.05968549586179e-05
-2.25624985493973e-05
-1.30042965676314e-05
-2.32390981003776e-05
-1.55030292642468e-05
-9.78471948235544e-06
-4.83548175613557e-06
-2.37179901797178e-05
-2.40668329064313e-05
-4.08912903408571e-05
-6.0489245110451e-06
-1.36764396259603e-05
-3.24437003755266e-05
-1.40124487427701e-05
-6.68340611568623e-06
-1.80293542925882e-05
-2.77885918060963e-05
-2.12403847226482e-05
-1.8987354687117e-05
-4.66321264857593e-06
-5.32102314486522e-05
-1.61686487238986e-05
-8.79364238303754e-06
-9.77006562681587e-06
-1.59586492232339e-05
-2.36400314684374e-05
-2.04740335926105e-05
-3.37839560335942e-05
-2.56409987114525e-05
-1.83517760331826e-05
5.37453547439244e-06
-3.2334997686186e-05
-1.58159265396969e-05
-3.06156009286824e-05
-3.41424188807996e-05
-3.05921234631611e-05
-2.63039757832586e-05
-1.72604415544131e-05
-2.22627716395207e-05
-2.18006572426797e-05
-5.52118103175087e-06
-2.08630125893913e-05
-3.13344869424214e-05
-2.14007449759269e-05
-3.49942365480114e-05
9.71465949585557e-06
-1.97896954162009e-05
-2.872589695491e-05
-2.00881510244792e-05
-2.29327449346486e-06
-3.28299266684427e-05
-1.46609682774891e-05
-4.80223608569269e-05
7.80706125404922e-07
-3.90462082563075e-06
-3.34325697640943e-05
-6.29525433123172e-07
-2.07042435570037e-05
-2.03713784338054e-05
-3.72119556935781e-05
-5.03427178568239e-06
-2.641923798524e-05
-1.60292147517773e-05
-3.14088024383931e-05
-2.52475365777418e-06
-1.23997365224315e-05
-3.03555368703449e-05
-6.55517415318633e-06
-2.93008786022878e-05
-4.34361285862008e-05
-1.2704484744569e-05
-3.17932169808897e-05
-2.48071005641585e-05
-1.69554673152184e-05
-3.69222114390071e-05
-2.00105063000772e-05
-2.05330055860724e-05
-2.20189332355376e-05
-3.26501328844379e-05
-2.58061849175067e-05
-3.54749430498657e-05
-1.02071777104254e-05
-3.52583512930131e-05
-1.42504991010481e-05
-1.91130599899979e-05
-2.68401754194475e-05
-3.97336683678819e-05
-1.25264700448724e-05
-1.85220450082172e-05
-3.58675363717913e-05
-3.26982564089237e-05
-1.89341962975664e-05
-2.44750873153814e-05
-1.52385360271875e-05
-1.95249578153387e-05
-7.61112706666309e-06
-2.89826630748501e-06
-6.65107943231792e-06
-2.93138166254326e-05
-2.29957426142075e-05
-3.63802787419493e-05
-2.11007644770804e-05
-3.49047802292096e-05
-2.10729242722324e-05
-9.18710503652935e-06
3.88944244742029e-07
-1.87334537411725e-05
-3.06322468406205e-05
-2.10236731643081e-05
-1.43930803863824e-05
-2.15268949775718e-05
-1.13677855598349e-05
-2.1054208922431e-05
-1.82691919853583e-05
-2.62418544420675e-05
-1.59805633777809e-05
-3.15174072218744e-05
-4.16486368762981e-05
-1.83198170298591e-05
-3.37806052902904e-05
-2.04886398330811e-05
-2.44008411450426e-05
-2.96444437593976e-05
-1.93094368409796e-05
-1.24088062227774e-05
-3.23435877079373e-05
-2.56180325795868e-05
-3.40883516971843e-05
-1.97753296059329e-05
-2.10066868246792e-05
-1.40384097757636e-05
-1.05365082387918e-05
-9.45375871473056e-06
-1.57167233268142e-05
-9.49497687249261e-06
-3.25615577925392e-05
-8.42516677068544e-06
-3.41374064518227e-05
2.04676650228501e-06
-1.436880852393e-05
-2.3335585732081e-05
-4.11493441376756e-06
-1.7377890121416e-05
-1.76170157464357e-05
-3.06673306995792e-05
-1.2981849900696e-05
-3.6759584450926e-05
-2.95120923259738e-05
-2.220666951339e-05
-3.7311109894171e-05
4.52250856170955e-06
-2.09152628372491e-05
-1.3575763952725e-05
-2.49168660574137e-05
-2.8817005977712e-05
-2.14393071734512e-05
-3.94098494862991e-05
-1.44220646797458e-05
-3.25952674760283e-05
-1.05214883681515e-05
2.07945496340118e-06
-1.71279939749359e-05
-1.45597531961013e-05
-3.41235232968695e-05
-1.75323890875091e-05
-5.53913193359824e-05
-2.18431732688346e-05
-2.06017383772647e-05
-4.31723461034121e-06
-1.34314596867036e-05
9.74836167726659e-06
-8.31440721602734e-06
3.56267537485832e-06
-3.72436326400255e-05
-1.74689058550335e-05
-3.00102636702073e-05
-1.16354471252431e-05
-1.14680494899206e-05
-3.86064446764343e-05
-3.77049002978683e-06
-1.21045801240168e-05
1.45490893800173e-06
-2.1539210197985e-05
1.64036496170367e-05
-8.98519028543548e-06
-2.8837197538303e-06
-2.68388510714562e-05
2.75799888233928e-06
1.08754620325155e-07
-2.15597772024421e-05
-3.47516897716894e-05
-3.8804575851374e-05
-2.18168186779881e-05
-3.28247045624017e-05
-2.15739781502284e-05
-1.4237115214895e-05
-1.31243828014082e-05
-8.4215678603962e-06
-8.43111860371664e-06
-1.21169989447465e-05
-1.20055607837291e-05
-3.42915463958373e-05
-1.81786185438494e-05
-1.9366597607539e-05
-9.68819454570933e-06
-6.92592688965118e-06
-2.11774376799769e-05
-2.83498252127948e-05
-3.75570288972669e-05
-1.18105536320956e-05
-1.41763095146948e-05
-2.07613262801413e-05
-1.38456266176321e-05
-1.71669153238212e-05
-1.49930354531313e-05
-2.3848698929796e-05
-1.26372879421267e-05
-3.04592449662182e-05
-9.26149368691134e-06
-3.72124797458193e-05
-3.13831158259443e-05
-1.73875321496137e-05
-3.22232672576722e-05
-6.25825631446377e-05
-3.41365247842521e-05
-3.47312395685163e-05
-2.50160871251677e-05
-2.95851921035151e-05
-1.83041992951317e-05
-1.2164786824285e-05
-2.8979040721477e-05
-1.33033835007229e-05
-3.60874666090187e-06
-2.38722853154064e-05
-7.50060500468589e-06
-1.62196500389867e-05
-2.89235865556296e-05
-3.4987312949094e-05
-2.6940070694418e-05
-1.48821223959101e-05
-2.61697693550715e-05
-2.82629933369788e-05
-1.31139609718966e-05
-1.16072925449671e-05
-1.18087331670794e-05
-1.94892559733734e-05
-9.04972389210627e-06
-2.40484940782062e-05
-1.73844182932417e-05
-3.6477166792368e-05
-2.12096421270272e-05
-4.1758063748596e-06
-2.91965877508719e-05
-2.52058936493345e-05
-2.141432288557e-05
-6.5297447757892e-06
-3.32793359405153e-06
-4.62981747737946e-05
-1.52502522517791e-05
-1.44130283832658e-05
-1.84026268260952e-05
-2.1144189121375e-06
-4.97488836268719e-06
-1.54147686126952e-05
-5.69094231385713e-06
-1.05399664191504e-05
-2.19095164342016e-05
-1.30053577517942e-05
-2.66226600444045e-06
-2.02548462239981e-05
-1.18139001226541e-05
-1.57577406648656e-05
-2.41696544109705e-05
-1.29801483225684e-05
-2.23065515801705e-05
-2.52944108755335e-05
-2.65002332970808e-05
-7.54702343818296e-06
-1.65577609252092e-05
-2.39922206485344e-05
-2.50325072600875e-05
-1.21021591844891e-05
-1.59026267015557e-05
-4.13763905170572e-05
-2.46641950474782e-05
-2.65870421808941e-05
1.24936997189884e-06
-2.36207626226639e-05
-2.12041666182916e-05
-2.7314719680632e-05
-2.52837418580236e-05
-1.90595773605458e-05
-2.16753960384911e-05
-3.59220542141121e-05
-1.869016892338e-05
-2.41574828602113e-05
-1.69040812822804e-06
-1.94472028054212e-05
-1.36567158528664e-05
-2.18712021412679e-05
-1.78060521023349e-05
-1.12960515293489e-05
-9.8680369811845e-06
-2.32416751638478e-05
-1.60544184145526e-06
-2.28157257822505e-05
-2.5581377307397e-05
-2.24154946039149e-05
-2.26717585310714e-05
-1.41470633368554e-05
-4.77991023823366e-05
1.92767182809293e-06
-4.42665404206603e-06
-1.89375378304483e-05
-4.16254145147822e-05
-2.1716893499145e-05
-3.45917249369186e-05
-3.18211979887135e-05
-1.83632489616277e-05
-4.51417872832227e-06
-2.18805445278361e-05
-3.36242069742775e-05
-1.81372387436533e-06
-1.92239514563549e-05
-1.37845799195563e-05
-4.57791031031044e-06
-3.32164289864735e-05
-1.32754617153707e-05
-2.50661274512268e-05
-2.38566793415534e-05
7.0454229750576e-06
-1.69175081783061e-05
-2.54029112923511e-05
-7.92571833901857e-06
-2.83849608421735e-05
-2.06539238756817e-05
-1.29403407772113e-05
-4.02687813223084e-05
-1.37622032386124e-05
-2.30127769267234e-05
-2.86183793321773e-05
-3.08326515171766e-05
-2.3349334728868e-05
-1.63016804613139e-05
-4.55820806346958e-05
-2.93736503190497e-05
-7.44733416392057e-06
-9.42654156949685e-06
-3.51022961711357e-05
-3.61219113047871e-05
-2.8786228012131e-05
-8.33992829439201e-06
-1.5647065599179e-05
-8.55637519185811e-06
-2.21127660560092e-06
-5.07807868401116e-06
-2.8483031824376e-05
-1.54129340635904e-05
-3.05639507191757e-05
-8.97621068546121e-06
-2.2833396539321e-05
-1.45630365459864e-05
-1.48001745802629e-05
-2.62315374571986e-05
-1.02313274448222e-05
-2.8399652285888e-05
-9.01128166059129e-06
-2.38719146418407e-05
-1.98900427974124e-05
-1.76626807707867e-05
-2.78718923692536e-05
-1.55347869995295e-06
-1.69029898909909e-05
-2.26158411315424e-05
-3.03938108513021e-05
-1.42611304522835e-05
-5.06172445343514e-05
-2.86833860041047e-05
-1.27435910948748e-05
-2.32441258662092e-05
9.8086951621129e-06
-3.12358720736167e-05
-1.41193672017816e-05
-1.17406521113351e-05
-5.49864340020211e-06
-4.10841467945795e-05
-1.31096121759899e-05
-2.47039503564745e-05
-2.20375864643677e-06
-1.97994175688673e-05
-3.78560672711541e-07
-3.28984913648037e-05
-1.18624904314262e-05
-1.27041531054165e-05
-2.17296504508453e-05
-1.80900433977124e-05
-1.17881158504977e-05
-3.06432788421111e-05
4.19836066368046e-06
-1.5842396396091e-05
-3.60277412149559e-05
-3.29670599242757e-05
-2.69995518648306e-05
9.78730984112097e-07
-2.17068519826729e-05
-4.1732422481643e-05
-1.56210859202483e-05
-8.09826493683542e-06
-1.39786386384833e-05
3.0847457840955e-06
-1.16908897636995e-06
-2.06843632520433e-05
-9.76053137928985e-06
-2.67551074519817e-05
8.79478005646203e-06
-8.6617967118624e-06
-1.23066530705901e-05
-3.56059724480168e-06
-3.48858075019522e-06
-1.04276022850829e-05
1.0143736393214e-06
-4.93206368927443e-06
-2.45452137608597e-05
-1.83746012180172e-05
-3.41280641676861e-05
-1.54891845711713e-05
-2.43216490824071e-05
-2.39172841247662e-05
-2.4885831197179e-05
-1.770691854234e-05
6.97261471344681e-06
-3.15754186309015e-05
-3.22810218955306e-05
-2.28804904379468e-05
-2.79298501869926e-05
-2.4983879786657e-05
-1.50631758165257e-05
-3.2454604262891e-05
-1.86250704995123e-05
-4.26508514360296e-05
-1.08027655775861e-05
-1.38028432277397e-05
-2.27196252103573e-05
-6.45141626771235e-08
-4.05003388827134e-05
-1.93571850794816e-05
-1.93768985697976e-05
-2.84830075520074e-05
-1.09153069192661e-05
-3.93018778716785e-05
-2.20363330887635e-05
-1.78345915871246e-05
-3.3180773287538e-05
-3.6014308147954e-05
-2.18558224415026e-05
-1.83603549971632e-05
-3.42157400614138e-05
-3.2632479887349e-05
-2.38501613094914e-05
-1.51253954262292e-05
-1.89942918825849e-05
-2.96858195035049e-05
-3.33953116222199e-05
-2.13544003159996e-05
-1.86531315349673e-05
-4.02770055976922e-05
-2.60297938532328e-05
-1.3499740497044e-05
-1.52587570335597e-05
3.27574976108034e-06
-3.53255489263569e-05
-1.60468645026013e-05
-1.40239758242185e-05
-1.48620822222123e-05
-2.1398387065935e-05
5.29311811886089e-06
-2.27653152377168e-05
-2.04099015674363e-05
-3.24222697624408e-05
-3.11393791677452e-05
-3.62733006544969e-05
-3.17874356448383e-05
-2.9761461198459e-05
3.27450328168104e-06
-1.81872887423781e-05
-1.86335761444747e-05
-3.39347074144192e-05
-1.9550596955197e-05
-1.14394237454505e-05
-1.6545018914993e-05
-1.23201474065879e-05
-2.77525846436449e-05
-1.97979133460021e-05
-4.96518661958869e-05
2.27924060336548e-06
-9.92708387203203e-06
-1.02153978184355e-05
-1.69830307631638e-05
-1.32059437397626e-05
-1.54900401435316e-05
-2.24265908576561e-05
-3.36100614833719e-05
-2.19170982493057e-05
-3.98726229256391e-05
-6.78535404882279e-06
-1.81160852244033e-05
-9.66937683100314e-06
-1.47263468004756e-05
-4.95496446901853e-06
-2.25022400959128e-05
-2.33792701375274e-05
-2.35475842326219e-05
-1.02385532325636e-05
-9.58345980899546e-06
-2.22509055789082e-05
-2.83697884361175e-05
-1.47166213956481e-05
-1.41573917486306e-05
-3.20281804424189e-05
-2.90586976715679e-05
-5.49596548301772e-06
-5.31359167681463e-06
-8.28703039771704e-06
-1.20708117346993e-05
-2.34119816592329e-05
-2.82683420023515e-05
-4.16870603816839e-05
6.39416651221178e-06
-1.40370231677971e-05
-3.12732728508417e-05
-4.49624953967737e-05
-2.27837253577576e-05
-9.51061695068482e-06
-2.07603112935363e-05
-1.90036261706693e-05
-2.44659978371164e-05
-3.24330341308045e-06
-2.73565517316486e-05
-1.61422276579958e-05
6.28067191096546e-06
-7.63093372388505e-06
-1.93207402988056e-05
-2.17944484144309e-05
-7.41057370877942e-06
-8.37204666025513e-06
-4.58951925272856e-05
-2.71611594180684e-05
-8.13981640843322e-06
-4.02322047010199e-05
-1.14705047717227e-05
-1.58623560350141e-05
-1.26811696222358e-05
-3.24086288170875e-05
-1.98148522144914e-05
-8.6328245903201e-06
-2.38347936975018e-05
-2.94237493079087e-06
-3.12025108510089e-05
1.82010346729382e-06
-1.84508587392918e-05
-3.17179033324722e-05
-8.58174679704696e-07
1.65916139366866e-07
-7.72627154159397e-06
-7.41804980870592e-06
-1.41054630959302e-05
-3.65538598761043e-05
-1.68474221297942e-05
-2.63934124448495e-05
-3.32398575842888e-05
2.12818793437871e-06
-1.2677654942248e-05
-2.86281925465033e-05
-2.3637136797326e-05
4.40878677325489e-06
-3.42779742107996e-05
-1.59263766021275e-05
-2.2880308083195e-05
-2.16042584139342e-05
-1.42168775699756e-05
-1.78895679813216e-05
-9.51548770697367e-06
-2.87213467953367e-05
-2.92339113927992e-05
-2.81307595837648e-05
-2.57531648184494e-05
-4.39251287880571e-05
-2.03403489394773e-05
-1.72202983669403e-05
-3.27729641657382e-05
-1.46380545493373e-05
-4.09526379077782e-05
-2.78969068824445e-05
-2.24768563276962e-05
-3.48318084201955e-05
-3.35643000311109e-05
-1.81298607721888e-05
-3.85449773482029e-06
-3.04244555482079e-05
-9.83360850368134e-06
-8.30514528150438e-06
-1.90590886003485e-05
-2.63846411450053e-05
-1.80185806004182e-05
-1.72047649060892e-05
-3.62155821817634e-05
-1.41258523017492e-05
-3.23324382870751e-05
-8.26410201070247e-06
3.90580329335485e-06
-3.76423655929848e-05
-1.4173954842373e-05
-3.69711612545336e-05
-1.27859193423839e-05
-6.64901234933084e-06
-1.68625670340738e-05
-4.07046352430217e-05
-2.00018995215405e-05
-1.43287938345195e-05
-2.08530164756319e-05
-1.64407267417274e-05
-1.68509653171918e-05
-2.09799055774504e-05
-3.57885576311533e-05
-1.32804156353928e-05
-1.59740583722614e-05
-3.10299890663062e-05
-2.31180625514605e-05
-3.875792130559e-05
-3.3923084857074e-05
-4.04461273697618e-05
-2.61932925247265e-05
-3.08746599739134e-05
-1.41381907972905e-05
-2.52649000752692e-05
-2.30577829990943e-05
-1.63638195291664e-05
-2.55262202442067e-07
-3.3866923443573e-05
-3.4381568648431e-05
-1.43247825430562e-05
-1.68454785015324e-05
-3.49834943152251e-07
-2.16258832135778e-05
-2.97917190464162e-05
-1.78197788221376e-05
-2.50552871679695e-05
-1.51629577540378e-05
-2.62978314657627e-05
-4.14781004621309e-05
-2.03964806941344e-05
-3.76819245609977e-05
-3.40154551507673e-05
-1.61741545970435e-05
-1.56506477779553e-05
-2.97791768696885e-05
-9.89873373223009e-06
-1.6179627865899e-05
-1.59040709015534e-05
-3.22157598110636e-05
-1.59847690670847e-05
6.35197636705842e-06
-2.89664158439746e-05
-2.55300958689829e-05
-2.37514317891876e-05
-2.21539078838063e-05
-2.31941290866516e-05
-3.14476524071369e-05
-3.95812876106922e-05
-2.44935807615318e-05
-2.66990003241036e-05
-1.2669905887766e-05
-1.12720181429453e-05
-1.79577039357685e-05
-3.90939606132217e-05
-8.95326158032426e-06
-1.12874600686289e-05
-3.55309448882122e-05
-3.19906053676797e-05
-2.68061129028972e-05
-3.04865709010189e-06
-1.54849183688085e-05
-2.77480149479707e-05
-2.00953372197844e-05
-3.01768208243149e-05
-2.64812794414993e-05
-4.51755303537981e-05
-1.27446590369438e-06
-2.96403636162097e-05
-4.27581249662309e-05
-4.65031985641224e-05
-1.80767668597565e-06
-4.20696591198216e-05
-4.08787537259763e-05
-2.83550659250068e-05
-2.03703484198068e-05
-2.62526786185611e-05
-1.49447417449889e-05
-2.83690336174777e-05
-1.43612671847451e-06
-1.50003125612694e-05
-1.73092047286625e-05
5.52140512121693e-06
-3.04963806827597e-05
-1.99062661425369e-05
-8.498307542853e-06
-4.38357065532403e-06
-2.11514289044638e-05
-2.00280401582918e-05
-2.42412170132562e-05
-1.10234887206625e-05
-1.74819057142306e-05
-9.26494670869155e-06
-1.073805350611e-05
-1.84845494911386e-05
-2.18239895250616e-05
-1.9302194067946e-05
-1.22108897505531e-05
-1.56576925913686e-05
-3.84621967105544e-06
-3.48994129160923e-05
-1.99813550347186e-06
-2.68436066084188e-05
-1.16976902858486e-05
-2.47769582548286e-06
-1.51214604802797e-05
-1.85415985045907e-05
-1.0308614700115e-05
-1.5547755221442e-05
-1.6534472249529e-05
-2.99034885445731e-05
-1.10167343812558e-05
-1.52534167314556e-07
-3.60370964313348e-05
-2.4792930158558e-05
-7.48292547990669e-06
-6.39560347938475e-06
-2.05801802973257e-05
-2.29079352288068e-06
-3.36634824944592e-05
-1.20513414894882e-05
-1.45408763979876e-05
-1.78901013519622e-05
-2.82052423789359e-05
-1.4273225534089e-05
-2.78679681642836e-05
-2.48464542833044e-05
-3.50516645621255e-05
4.08903119392449e-07
-3.20615163373567e-05
-2.96153285884509e-05
-7.20693807864219e-06
-2.27022427780808e-05
-4.47056451632877e-06
-8.57623729896393e-06
-1.76754643898158e-05
-3.88991546002185e-05
-4.03076610359316e-05
-2.67746912913249e-05
-1.41200909500864e-05
-3.6389234204282e-05
-1.97772970633084e-05
-3.82436814758687e-05
-2.58920057449887e-05
-1.64064787644019e-05
-1.82182372777025e-05
-2.55207165780151e-05
-5.35302926207992e-06
-7.10998496841267e-06
-3.53078547457061e-05
-1.81969552276639e-05
-3.36490712916405e-05
8.33727723314493e-06
-1.08071061222558e-05
-1.61884638922064e-05
-1.21383584962409e-05
-2.86351699908535e-05
-2.56090078459257e-05
-3.18108785872216e-05
1.84655234566136e-06
-1.61023317395899e-05
-3.85914940674635e-05
-4.65992947065022e-05
-2.03720720958877e-05
-9.057826718551e-06
-3.0515016735937e-05
-1.91191452486965e-05
-1.78785292513251e-05
-1.32682135544024e-05
-3.58095856870166e-05
1.50211204171492e-06
-2.94113545845447e-05
-1.83491244438111e-05
-2.51839072139348e-05
-4.29990054267333e-05
-2.51216305941316e-06
-1.85356527370071e-05
-1.94003974799448e-05
-2.01183643771296e-05
-8.88690395865601e-06
-1.5325045995363e-05
-1.11223414566951e-05
-1.37244738517133e-05
-1.74494672288737e-05
-7.68482284545943e-06
-1.72543659692814e-05
-3.97802246713844e-05
-3.93264720519024e-05
-2.01625049125977e-05
-3.58565554817493e-05
-3.25033727204732e-05
-2.03016183093845e-05
-7.46412538359102e-06
-3.00493992553502e-06
-1.79067003004192e-05
-2.36293560009977e-05
-2.42560842548058e-05
-1.03829808575621e-05
-2.45262175238162e-05
-4.15038546285816e-05
-3.00679762042212e-05
-2.50166183363881e-05
-1.44117941669229e-05
-5.55932688746381e-06
-2.43821782551072e-05
-1.43736128327312e-06
-3.55090768239253e-06
-2.76006788974898e-05
-1.49187770764676e-05
-3.74972179944137e-05
-4.88639593650524e-05
-3.54060024547466e-05
-2.52354046529913e-05
-2.16867736938809e-06
-1.92946438572892e-05
-8.86953207926852e-06
-4.72634122311757e-06
-3.39730457829856e-05
3.61145443448784e-06
-1.7044142584749e-05
-2.82314239681395e-05
-2.87024672986744e-05
-1.19860301403389e-05
-2.02022711117763e-05
-4.52781515533559e-05
-2.75102445826123e-05
-1.43204974745687e-05
-2.93016104171632e-06
-1.20594505528568e-05
-2.91937203765779e-05
-3.25902551851164e-05
5.08697444619797e-07
-1.82983269420805e-05
-1.27146123999627e-05
4.63878498678098e-06
-2.48684529175909e-05
-2.87408706063954e-05
-3.77332561289703e-05
-2.76888720572483e-05
-6.52217404944742e-06
-9.10287221046193e-06
-1.64440210475825e-05
-2.13077024759916e-05
-1.43068708192544e-05
-1.4843873522749e-05
-3.51864696488168e-05
4.49937056011219e-06
-2.40624331969496e-05
-4.89810764171055e-05
-7.36045052389771e-07
-1.7720153640231e-05
-2.84447476549615e-05
-2.25328403968185e-05
-2.57368925008874e-05
-2.26540806383841e-05
-1.36639742358772e-05
-2.46950098042444e-05
-8.03863145812517e-06
-2.12054160093266e-05
-5.7321806835341e-07
-3.55060451796136e-05
-2.71296663907032e-05
-2.85743440284806e-06
-2.27170255539645e-05
-1.9029385324291e-05
-2.7402788325536e-05
-3.43455566810272e-05
-1.78174856735525e-05
-1.79730897014354e-05
-2.70429249072444e-05
-2.47083361018131e-05
-1.338880833341e-05
-1.49251192070941e-05
-2.18438539611567e-05
-2.0205467975975e-05
-3.32862116925075e-05
-1.83144777357968e-05
-2.04903087008094e-05
-1.58652661907039e-05
-2.87732503365206e-06
-2.63515777104329e-05
-1.5873884566555e-05
2.34030496145971e-07
-1.49900419131781e-05
-3.21129056024427e-05
-7.61688173918668e-06
-9.98834797394535e-06
-2.53540306078523e-05
-9.22961604405066e-06
-1.25125276438977e-05
-1.88623731281121e-05
-2.48705019649746e-05
-3.26474301001991e-05
-1.37963763371717e-05
-2.56183484267214e-05
-1.95494216195608e-05
-1.54759331127437e-05
-6.23998610343901e-06
-1.31623901903152e-05
-1.50416817028872e-05
4.79339925342894e-06
-2.74435209668142e-05
-1.86676653150331e-05
-1.99567079794638e-05
-1.60292943580303e-05
-1.62782471500181e-05
-1.16383758683014e-05
-3.26395746161288e-06
-1.31058662500139e-05
-3.69186006360398e-05
-1.87891719901109e-05
-2.38516151399291e-05
-1.8154416714675e-05
-3.91133773234505e-05
-9.71834014258762e-06
-2.92310634966498e-05
-7.01467610363348e-06
-3.60371028034816e-05
-1.06416344633801e-05
-3.68793822560902e-05
-2.14467890062975e-05
-6.97689834668113e-06
-6.72150077172413e-06
-1.74227257187243e-05
-9.99459832772976e-06
-1.53644968259301e-06
-1.78288250707777e-05
-2.67917723623357e-05
-2.49464710917439e-05
-3.37517723773583e-05
-1.77075243655219e-05
-2.75166265907507e-05
-1.16428705702544e-05
1.26447394467239e-05
-1.958153881796e-05
-2.12255768277797e-05
-3.82848497568724e-05
6.55816693941441e-07
-3.07998757529045e-06
-2.99646949225615e-05
-3.79279912670398e-05
-3.10289866507281e-05
-6.78313642833659e-06
-1.09436835839084e-05
-3.38094690466271e-05
-3.88984513790422e-05
-2.13391683392915e-05
-1.97171420669748e-05
-2.79533428102266e-07
-2.43152668872554e-05
4.47450713468606e-06
-9.28363676701046e-06
-3.75520019010346e-05
-1.54790240199351e-05
-1.96218307779529e-05
-2.62035872857779e-05
-2.61865928440208e-05
3.63712330181409e-06
-2.01186619156643e-05
-2.65102099174077e-05
-2.20008881675621e-05
-2.92762773637577e-05
-2.32365202729548e-05
-5.7341434073275e-06
-2.5152474100451e-05
7.29472895622367e-06
-2.0733968599541e-05
-1.594300153142e-05
-2.83762539128472e-05
-2.41309124692367e-05
-2.41308340143528e-05
-3.10297136611034e-05
-1.03172786497902e-05
-1.72714066190733e-05
-2.96225258829293e-05
-3.74217392714491e-05
-2.73090568455731e-05
-2.79359499518465e-05
-1.92141431559259e-05
-3.0719634716825e-05
-9.36657811589029e-06
-1.92869818033347e-05
-2.11751378344027e-05
-3.28090758985224e-05
-2.06417705557862e-05
-1.39835565509888e-05
6.80170569354323e-06
-3.19227148507942e-05
-2.74329149787075e-05
-2.59494908302643e-05
-2.05075903223534e-05
-3.03343304328072e-05
-1.37564137653501e-05
-2.07782785457743e-05
-2.51067979185617e-05
-5.8389059613745e-06
-3.82465354367728e-05
-4.14641557346946e-05
-2.74598922628469e-05
-3.73596041769122e-05
-1.54850176506617e-05
4.0774003352992e-06
-1.20145296767177e-05
-1.97243830698531e-05
-4.66927552044335e-06
-1.61683442051869e-05
-2.10724035677248e-05
-1.18190563117748e-05
-1.27350016257966e-05
-9.07331379667931e-06
-1.15937579078104e-05
-1.93236996018672e-05
-3.16115819090346e-05
-3.93149707149622e-05
-2.31645928737369e-05
-7.75362771649924e-06
-8.37875830303229e-06
-2.71932122598527e-05
-2.01381681626778e-05
-1.64205774547005e-05
-2.15859727949745e-06
-3.36812296217547e-05
-1.16814239464378e-05
1.27476500361104e-07
-2.4971201149612e-05
-2.21314599894848e-05
-7.24444700606411e-06
-1.9154238455531e-05
-2.74529240416176e-06
-2.11868601426063e-05
-2.42833192850345e-05
-2.3480475311679e-05
-2.75675465454162e-05
9.30981115963564e-06
-2.51457644378231e-05
-1.65330876605648e-05
-3.32593273659272e-05
-2.23811533505215e-05
-2.93658001754366e-05
-2.64122501551764e-05
-1.95352979919199e-05
-1.12025947920887e-05
-9.51444182881176e-06
-7.71734829144969e-06
-1.47317309323529e-05
-1.83594576836973e-05
-2.87649756658932e-05
-4.37586031994032e-05
-3.38390828982856e-05
-4.34229839614125e-05
-3.22291081131419e-05
-1.26283502804637e-05
-1.96728028571542e-05
-1.34895203219163e-05
-1.54560559042896e-05
-1.85583767770865e-05
-2.13608027736408e-05
-1.11694313065854e-05
-5.42762713087013e-06
-3.4466614092217e-05
-3.58813959652025e-05
-3.86587582494952e-05
-4.10632594434987e-06
-1.82937515097826e-05
-2.27412144217165e-05
-1.01628298375525e-05
-2.4130936810731e-05
-1.22337086608175e-05
-2.24475102659974e-05
-9.03843194120036e-06
-3.26919449747838e-05
-1.72151021097002e-05
-1.33192167879503e-05
-4.90918102245748e-05
-3.89591268748429e-05
-4.48111087214526e-05
-3.94140439570817e-05
-1.67372481026488e-05
-3.51688674253949e-05
-1.09647426441368e-05
-3.49334585933912e-05
-1.15208917810261e-05
-3.27550534470867e-05
-4.93160811579484e-05
-4.34441527498236e-05
-1.22985996183674e-05
-3.01151212747302e-05
-1.33254895351992e-05
-3.17395481923062e-05
1.08335473022578e-05
-1.49158716935255e-05
-2.48192939180132e-05
-3.90989815844314e-05
-2.47630373158663e-05
-1.70263051164488e-05
-4.08611542582326e-05
-1.83698754686667e-05
-6.69259519580326e-06
-3.07289659721263e-05
-1.45368705287219e-05
-1.15216190404377e-05
-2.41007452292791e-05
-1.56369460711151e-05
-1.07518738086663e-05
-1.64940691082954e-05
-2.37282766491368e-05
-2.78988042469684e-05
8.15146883938685e-07
-1.71791745799576e-06
-1.69580879346362e-05
-2.50638204939372e-06
-1.55857260293611e-05
-1.48107305307088e-06
4.91186860520223e-06
-5.15820784814593e-05
1.46015055947791e-06
-2.69594337151844e-05
-1.39322147579461e-05
-2.20266776756833e-05
-6.15760202893481e-06
-1.67467052747265e-05
-3.75242987978432e-05
4.95012515416118e-06
-5.74576839764391e-06
-8.88993460645789e-06
-2.85493691668215e-05
-2.12062964767599e-05
-1.02912008289473e-05
-3.89497056843981e-05
-2.58765175851967e-05
-4.58311801302464e-06
-2.7999035417572e-05
3.32125996807967e-06
-1.63847888752603e-05
-3.44387005863956e-05
-3.07397784350082e-05
-2.95639493335486e-05
-2.20729648644171e-05
-3.03358412671778e-06
2.15943937169779e-07
-2.40964985971522e-05
-5.23996354715572e-05
-3.32137780301781e-05
-6.70883975849348e-06
-2.61809467298291e-05
-2.14552227112253e-05
-3.85747437247555e-05
-1.47746856214754e-05
-3.2724424656122e-05
-1.36687866391739e-05
-3.7406492115951e-05
-3.09754976353138e-05
-3.08557669386552e-05
-4.18766141128538e-05
-2.42243914090017e-05
-3.01801119325444e-05
-2.78607450051382e-05
-2.56753537668831e-05
-2.22276178322964e-05
-1.27085491776325e-05
-3.11100378314678e-05
-8.53474242047168e-06
-1.89738251607683e-05
-8.27090256992903e-06
-2.94255666429296e-05
-2.21859224838778e-05
-2.54764208775369e-05
-2.80316143545196e-05
-2.36146277069244e-05
-2.6073704431546e-05
-1.04750164647234e-05
-3.99073133871159e-05
-2.38748985718026e-05
-3.26864865932126e-05
-1.15828211076847e-05
-2.07952723634325e-05
-2.14727995088579e-05
-1.50064807945247e-05
-1.83768217711165e-05
-4.58677951923587e-06
-2.75458299751976e-06
-4.13809123802081e-06
-2.32387593042628e-05
-2.07757843259649e-05
1.00784552169522e-06
-3.8949505603508e-05
-1.6826317148473e-05
-1.00369497325297e-05
-2.23149428718483e-05
-2.33903606576336e-05
-1.93574535017982e-05
-2.9718559267475e-05
-1.98775609018899e-05
-9.70403060948372e-06
-2.64260487342882e-05
-1.91431943974518e-05
-3.60298533189447e-05
8.37985410565706e-07
-2.16878087882204e-05
-1.39847908008699e-05
-2.57196285348275e-05
-1.32617262417316e-05
-2.01248336802702e-05
-1.77331666673547e-05
-8.72776622654853e-06
-1.22922263787914e-05
-2.0882580315102e-05
-2.73644772586895e-05
-2.65801047974368e-05
-5.95825892064311e-06
-1.96119000288713e-05
-1.03704913151099e-05
-2.75482366425312e-05
-2.84199073061287e-05
-2.3231318417033e-05
-2.51800565267843e-05
-1.95539972816085e-05
-6.0754146382556e-06
-2.90208796797218e-05
-4.92032404069808e-05
-3.73761643800688e-05
-3.33793502303148e-05
-1.99237535285345e-05
-9.52528896746237e-06
-1.00803717824132e-05
-3.52420498341118e-05
-2.55925237684694e-05
-5.95496585702302e-06
-2.10817306222743e-05
-2.86196740174004e-05
-1.41309504855554e-05
-2.21306752414573e-05
-1.18782059498296e-05
-3.23857585837929e-05
-3.30123292201947e-05
-2.56875632430166e-05
-4.15761212763723e-05
-3.42878413843225e-05
-2.31556840435548e-06
-3.2202253773324e-05
-1.16845292719115e-05
-4.52392625599035e-05
-2.12750710147675e-05
1.10705223801856e-05
-2.03535163420442e-05
-2.689381395735e-05
-2.66554513647188e-05
-4.84708963683196e-06
-5.28978945880023e-06
-1.4120482816414e-05
-2.04788858535861e-05
-1.36906443678685e-05
-1.42234513775661e-05
-2.38720719470908e-05
-3.02661506254349e-05
-3.12605796900883e-05
-1.35512207707636e-05
-2.16668440598631e-05
-2.21149683487091e-05
-3.53639506289826e-05
-3.49933187336153e-05
-5.07330074318454e-05
4.72847276464143e-06
3.00638526531935e-06
-2.08393904892465e-05
-2.40186786247169e-05
-1.61253705931246e-05
-8.87503553099697e-06
-1.63271568536103e-05
-3.74211393623125e-05
-2.17427850083694e-05
1.40250478746988e-08
-6.08396210371451e-06
-1.12294846195011e-05
-1.74618340034428e-05
-3.7457057741051e-05
1.20566489514069e-05
-8.69438089792804e-06
-2.93301603976394e-05
9.6940652072079e-06
-1.03354880361614e-05
-1.4393446657136e-05
-1.55891457844575e-05
-5.41196017791019e-06
-3.15923774047706e-05
9.81205430589295e-06
-2.48426486529691e-05
-2.38948936816941e-05
-1.04331479001123e-05
-3.4477408596991e-05
-1.55349540816795e-05
-2.82159227868626e-05
-1.25655945715209e-05
-1.12240961668182e-05
-2.4812854491417e-05
-1.94287526722051e-05
-2.46924150502726e-05
-1.45620355755055e-05
-3.39047102619212e-06
-9.16534039342031e-06
-2.80749929568044e-05
-1.67560281654104e-05
-2.28159072833289e-05
-2.52459805441821e-05
-5.1364216430372e-05
-3.00243605251981e-05
-2.31946784286517e-05
3.75246024740056e-06
-2.40954152603662e-06
-1.35562011638358e-05
-1.02625396057123e-05
1.08359953525441e-05
-9.04969360223875e-06
-1.55475146862e-05
-4.12544835577802e-05
-1.02422611454237e-05
-1.99030193943408e-05
-1.23279483401686e-05
-2.22576618450736e-05
-2.42328722862304e-05
-1.00143984610929e-05
-1.21927356282249e-05
-1.38594590293077e-05
-9.71310645487057e-06
-2.05537522566167e-05
-1.65902030689255e-05
-3.31703916937283e-05
-2.04443240565658e-05
-3.26595672209395e-05
-3.18609648068525e-05
-2.31167113539274e-05
-1.80725601647959e-05
-1.08607923679652e-05
-2.46552943916983e-05
-1.74401650126199e-05
2.8654820432955e-06
-4.03474780266325e-05
-2.78019433103459e-05
-1.65191222878768e-05
-2.26398384329364e-06
-2.59196378465015e-05
-1.66257507312317e-05
-2.07090462118484e-05
-7.44272498956936e-06
-1.41033905322312e-05
-2.31067981735892e-05
-3.03968721513422e-05
-1.83445458978967e-05
-2.48983387825568e-05
-3.03293161834441e-05
-1.61256797755077e-05
-2.63819919918019e-06
-1.71649215889741e-05
-1.37889945961969e-05
-5.92544924753874e-06
-8.71655348689557e-06
-1.14802785935545e-05
2.02429444618362e-06
-8.07394126889726e-06
-4.25881493616549e-05
-3.23842637397846e-05
-2.01978811319886e-05
-6.43458035165696e-06
-1.81223139054743e-05
-1.66372927269986e-05
9.69445969043203e-06
-2.20249606990422e-05
-5.05113872632384e-06
-3.07261707922843e-05
-1.7617178297298e-05
-4.45780311450804e-05
-3.32460187907936e-05
-3.14043513132214e-05
-1.84770133105367e-05
-2.96237611841746e-05
-2.67713987908888e-05
5.88843126992708e-07
-2.47891450809709e-05
-3.04936943481879e-05
-8.18745014668744e-06
-1.28266242494338e-05
-2.44190445816589e-05
-1.3231431345155e-05
5.65175037777958e-07
-9.96611302345896e-06
-2.46901332384843e-05
-3.597545936611e-05
-2.19538373345058e-05
-2.51897192776315e-05
-2.24881420058064e-05
-2.61857892175945e-05
-3.1950964950759e-05
-2.82359366126091e-05
-1.63752508142759e-05
-2.64895362530274e-05
-1.42599588783355e-05
-3.04077401501184e-05
-7.41131881364492e-06
-1.2840628162575e-05
-1.1138679689271e-05
-3.48017215117979e-06
-1.32787001995856e-05
-6.20707994937738e-06
-1.37165832600927e-05
-3.10614653748789e-05
-3.8286797783215e-05
-1.55775507956647e-05
7.59554000839108e-07
-2.29162946352852e-05
-3.59869395010622e-05
-1.86833214146014e-05
-1.25013253288717e-05
-1.71513226044853e-05
-1.25619770383126e-06
-2.40510432131746e-05
-1.73557210792984e-06
-2.6394435995836e-06
-1.30093777795259e-05
-2.54915140885965e-05
-2.03905485314325e-05
-8.20712120216818e-07
-2.01947286539364e-05
-1.72411159232221e-05
-3.92272855005211e-05
-1.36595995812318e-05
-2.49566220780154e-05
-2.21522071703006e-05
-1.13356308656105e-05
-2.26074529357426e-05
-1.57904913724271e-05
-1.75848314858538e-05
-1.31038477204834e-05
-6.1608103404954e-06
-2.65478341349224e-05
-1.81162696529215e-05
-2.24595572134557e-05
-2.35945066845762e-05
-3.77694335646454e-05
-1.21787399331214e-05
-2.24437598204015e-06
-1.18540217359891e-05
-2.0336261162852e-05
6.36855447927595e-07
-2.38312250845857e-05
-2.25829193696471e-05
-1.74248673331746e-05
-2.20415872530183e-05
-2.48821687036097e-05
-1.18950537471286e-05
-2.38442464525181e-05
-4.0471026760231e-06
-1.21644147489469e-05
-2.71771644702467e-05
-2.85751537514928e-05
-1.47078921549356e-05
-1.21364394520713e-05
-1.30116235828414e-05
-2.96797639961248e-05
-2.18803953082466e-05
-2.8928113057475e-05
-3.45203395384555e-05
-1.78251042328138e-05
-2.03482136759556e-05
-1.09561171411116e-05
-1.70373648021681e-05
1.12457613628724e-07
-1.68082109439274e-05
-2.60753179178411e-05
9.6449150925639e-06
-2.57982491503861e-05
-8.83283726990079e-06
-2.25077979497719e-05
-2.95815549043441e-05
-1.49190040338634e-05
-1.94928402116957e-05
-3.50479271135987e-05
-3.22295184170339e-05
-1.59558955688383e-05
-2.80905703574308e-05
-2.71833461306067e-05
-2.33345521482223e-05
-3.978400720906e-05
-3.08626168464596e-05
-1.51619882138016e-05
-2.4217654189294e-05
-9.57404333651743e-06
-9.77651221450004e-06
-2.10638548096112e-05
-1.30046285704056e-05
-1.61409719515883e-05
-2.49438612941256e-05
-2.41495151187617e-05
-2.86944736710901e-05
-9.61619401630033e-06
-2.60433872705668e-05
-1.83646096759491e-05
-9.57859305394681e-06
-2.20586315448244e-05
-2.75998930891549e-05
-1.64532585011705e-05
-1.74492705754296e-05
-2.04036699989211e-05
-1.767177522256e-05
-1.78619936252034e-05
-1.03149980785794e-05
-2.81130928072985e-05
-1.58626086386134e-05
-1.3274446301874e-05
1.83870794385247e-06
-1.96382474357365e-06
-3.50932113638857e-05
-1.67741145565089e-05
7.83708228340239e-06
-3.25321809462565e-05
-3.83083488355831e-05
-3.056260796242e-05
-2.19044344747103e-05
-3.82555406174058e-06
-2.74848801367402e-05
-1.12860148629824e-05
-3.81136689091952e-05
-1.94182292796288e-05
-1.68744988362725e-05
-3.87655021477359e-05
-1.86005078683827e-05
-6.07399609543208e-06
-1.55544568489686e-05
1.47872172165688e-05
-4.05757364514572e-06
-2.91991985466822e-05
-1.31202812078688e-05
-2.33727172720969e-05
-2.48603520185549e-05
-1.48499385241258e-05
-1.71681934775399e-05
-3.82466140695941e-05
-2.74005393677683e-05
-2.61592136347645e-05
-3.78377797517033e-05
-2.74710708917015e-05
-1.27500951184301e-05
-2.38739351489262e-05
-2.98537153355909e-05
-2.50571354074965e-05
3.57489989163586e-06
-3.26234818248991e-05
-3.26246763932175e-06
-2.17068496026354e-05
-2.61553097593023e-05
-2.40841248219467e-05
-2.51839720991176e-05
-5.81048560584375e-06
-8.23976907706715e-06
-1.39821138438933e-05
-2.73626331074212e-05
-2.29032264829518e-05
-3.14828562901559e-05
-2.54916123811699e-05
-6.30642896515753e-06
-3.07718479936872e-05
-9.6622269556506e-06
-3.24244882079249e-05
-2.79187116232764e-05
-5.3863060946478e-07
-4.14502332501103e-05
-2.18112166955813e-05
8.85872703624578e-07
-5.59475152773157e-06
-2.58045816030424e-05
-3.32470975496333e-05
-3.01703827887223e-05
-2.41321187738885e-05
-2.22007900246662e-05
-2.31495859353461e-05
-3.91433488398469e-05
-3.20765619530191e-05
-2.82343703052609e-05
-2.60193375400249e-05
-3.59288985773765e-05
-2.86609434278521e-05
-2.31948331823835e-05
-3.67201243370637e-05
-1.55786676686206e-05
-2.8931836810755e-05
-1.44326651540524e-05
-3.84542960854896e-05
-2.69054525364567e-05
-2.10727614293228e-05
-1.69778279188234e-05
-2.16163046799122e-05
3.45820427819874e-07
-3.10279145917545e-05
-2.15085574513805e-05
-2.65488971629669e-05
-3.82247234487443e-05
-9.09227008858685e-06
-3.18640049285565e-05
-1.60523582679174e-05
-1.31972985775334e-05
-1.45912015511669e-05
-3.29879739503619e-05
-2.83556239213617e-05
-2.34874650597296e-05
-3.04572330421814e-05
-2.28815984050537e-05
-1.4059252977485e-05
-8.63870333871604e-07
-1.40391626436619e-05
-2.93735747074381e-05
-2.79525023426787e-05
-3.66342771853786e-05
-4.13790206685002e-06
-5.18257960764162e-06
2.1808286390221e-06
1.775496611627e-06
-2.01716212876478e-05
-6.51192500106515e-06
-1.83649559470584e-05
-2.02334792358477e-05
-2.40191038804937e-05
-2.07033863545764e-05
-9.94914220803928e-06
-1.05572368444821e-05
-9.85222569386881e-06
1.27735266389136e-05
-1.05688101670205e-05
-1.29046356474329e-05
-2.36175535199478e-05
-2.3305367547461e-05
-4.71951223327163e-05
1.26122799937587e-06
-1.23722937219895e-05
-2.96324179839497e-05
-2.95420886082292e-05
-1.4341826010163e-05
-1.49519389271898e-05
-1.81985781723553e-05
-1.96966615371767e-06
-9.62975255572974e-06
-1.66203394057073e-05
-1.51330718902631e-05
-1.05503323894456e-05
-2.55620006748711e-05
-1.85001779039822e-05
3.21883478821308e-06
-3.59712271793009e-05
-2.9012605139802e-05
-1.74218667020937e-05
-1.76481729672831e-05
-4.53749747085163e-05
-1.59766459019061e-05
-2.01715073475147e-05
-1.44971184950785e-05
-2.79681351650562e-05
-2.73859607422016e-06
-7.81994521740793e-06
-2.94576690575904e-05
-1.52898809252501e-05
-2.63337325281957e-05
-8.77956120407775e-06
9.32487402513813e-06
-8.82747375321201e-06
-2.165293635008e-05
4.2605888673492e-06
-3.47744812695427e-05
-3.10852538720985e-05
-1.6114662026026e-05
-1.64775023539942e-05
-2.05583616859427e-05
-1.85658594000511e-05
4.9910244586345e-06
-2.86456367097271e-05
-2.61830224426551e-05
-1.95420807737777e-05
-2.00567676279318e-06
-1.6823604642242e-05
-1.63056568630574e-05
-3.08824756544807e-05
-1.48941433952425e-05
-4.29390697508391e-06
-4.06981886926786e-05
-1.71532690303655e-05
-2.19206270648509e-05
-3.50372521184581e-06
-3.00216194262783e-05
-3.15936799050238e-05
-4.6924755842089e-06
7.56209577746189e-06
-1.64238615261633e-05
-1.17621819871901e-05
-2.86019606331574e-05
-3.1667693828105e-07
-2.71527273312951e-05
-2.75400457521967e-06
-1.44322049613276e-05
-8.28351256490436e-06
-2.16261795456546e-05
-3.59516188074231e-05
-2.54014261753949e-05
-2.52533202444508e-05
-3.32751563644284e-05
-1.46366193249806e-05
-3.57501873564278e-06
-2.81622610991877e-05
-1.98001879519431e-05
-3.143444248539e-05
-1.50466218657406e-05
-1.78900267969414e-05
-3.12318647478764e-06
-3.43054182172647e-05
-2.14875083629904e-05
-2.65929057906943e-05
-1.79094321340657e-05
-1.72588305778464e-05
-1.90296993528778e-05
-1.135524522665e-05
-2.43621382911455e-05
-1.87000110632486e-05
-3.26675041762311e-05
-1.00782620910066e-05
-3.73599442182247e-05
-2.11010408636416e-05
-3.84528286871953e-05
-1.4350330254768e-05
-3.11649543555591e-05
-6.47620453481978e-06
-2.4861029469662e-05
-1.08846489797533e-05
-9.88962805695037e-06
-1.84448884110931e-05
3.79736257416259e-06
-2.52544291696683e-05
-9.23792716300413e-07
-3.75155257519982e-05
-6.28606412219241e-06
-2.10656325571044e-05
-2.89275817576386e-05
-2.77381711410193e-05
-1.34905517630785e-05
-1.65282975990133e-05
-2.62706764411282e-05
-3.24753371658249e-05
-1.56553778096989e-05
-2.4674253530569e-05
1.32230133509313e-06
-1.37314671393349e-05
-1.07036395120155e-05
-2.10778570113324e-05
-4.43500503029607e-05
-2.37613661356988e-05
-3.08419789794855e-05
-1.48248621701015e-05
-1.33361955671826e-05
-1.49230913656478e-05
-3.61968095788772e-05
-2.80618068703825e-06
-1.71904254756683e-05
-3.25035966996287e-05
-1.70722543360426e-05
-4.02977616598998e-05
-2.3825582665667e-05
-1.36378056644826e-05
-3.04064952879777e-05
-2.52156303933491e-05
-1.48956618149075e-05
-1.54756870026768e-05
-1.05928068657006e-05
-2.91684402176649e-05
-8.71610034047247e-06
-2.58569948532865e-05
-1.06640150404267e-05
-2.98887259927141e-05
-2.35660222330934e-05
-3.22678475704078e-05
-2.8665497690914e-05
-3.01327084131159e-05
-6.98703839838393e-06
-2.13890115163368e-05
-3.41143649168063e-05
-3.31706207074319e-05
-3.24499689931039e-05
-2.92647082865603e-05
-8.75385713309714e-06
-3.15189606108378e-05
-1.52567105508175e-05
-6.87931875105523e-06
-1.11442265325801e-05
-2.16488247807153e-05
2.25120183030282e-06
-2.24560097105546e-05
-1.12977267494066e-05
-2.63874707330517e-05
-1.0590345825849e-05
-3.38147971914089e-05
-3.77861164208667e-05
-7.78535750016071e-06
-7.28271228152215e-06
-1.46217623376761e-05
-3.96332982703001e-05
-1.87350032179613e-05
-2.84822119045243e-05
-3.50826347407189e-05
-2.38040908439369e-05
-8.15617838298904e-06
-1.37594899242625e-05
-6.36588743537485e-06
-2.79070233400136e-05
-9.28949303791447e-06
-4.18354806678016e-06
-1.78831385897191e-05
-1.64898960996375e-05
-3.34561996586541e-05
-2.06070508876194e-05
-2.44850846607584e-05
-2.52038588870032e-05
-1.1796568365541e-05
-2.68007669785106e-05
-3.25706151021017e-05
-2.22955741872014e-05
-2.77974828251605e-05
-1.60115019746087e-05
-1.56813699479268e-05
-2.4810568072101e-05
-1.35888570318763e-05
-1.34823608053917e-05
-2.18893632030103e-05
-1.81405295674478e-05
-1.34680579920691e-05
-1.58992921676306e-05
-2.8997847775747e-05
-1.92575769749795e-05
-1.55603082097877e-05
-2.35503293300425e-05
-3.27176661615581e-06
-1.79574107125953e-05
-2.29167442876839e-05
-1.05085048980842e-06
-3.92536952787513e-05
-1.92835795377138e-06
-3.14103498946132e-05
-1.76183307225808e-05
-1.67695464914069e-05
-2.30522125257184e-05
-3.51631782370693e-05
-3.62231274178154e-06
-3.65714573185449e-05
-2.13823246026441e-05
-4.1730831091906e-06
-1.51943595801432e-05
-1.50931062456754e-05
-4.45038573787878e-05
-2.55175228386407e-05
8.93357718292074e-07
-1.27636958893081e-05
-2.26246909557101e-05
-2.65920861652473e-05
1.5116057403742e-05
-2.6242797424027e-05
-3.99083167331436e-05
-1.5914053409023e-05
-1.31639249005547e-05
-1.31244285879539e-05
-2.3393249491141e-05
-2.47295598919421e-05
-2.89975151550476e-05
-2.8586540316011e-05
-7.74915204331897e-06
-1.92726630165206e-05
-2.36135617242213e-05
-4.37959113508545e-05
-5.44855322474519e-05
-2.01890139145238e-05
-5.32540879472698e-05
-2.31918581456046e-05
-2.91924903161435e-05
-2.27768890848198e-05
-8.92955860445381e-06
-7.42114697990704e-06
-1.02332487261843e-05
-2.67059365562355e-05
-2.45227105982792e-05
-1.42698835924338e-05
-2.46215393185153e-05
-2.19351098148579e-05
-2.56108971586547e-05
-1.05193794715037e-05
-3.85138332114252e-05
-2.01568816356668e-05
-3.99941452638401e-05
-2.06287893245062e-05
-2.89015875391772e-05
-1.36552124504109e-07
-6.1968043368037e-06
-1.95788169807962e-05
-2.54285007838266e-05
-1.63664173831194e-05
-3.32495570297594e-05
-3.24278468651618e-05
-4.45643155348765e-06
-1.19160722650052e-05
-3.4581885062717e-05
-5.47688393067524e-06
-2.77591358080984e-05
-2.03080829719605e-05
-2.52909143261196e-05
-2.74135965243167e-05
-9.51634014563128e-06
-1.21175193763086e-05
-3.16286328880412e-05
-1.88944581066166e-05
-1.16956059567544e-05
2.56913526107398e-06
-1.19950056306252e-05
-3.82366884856157e-05
-1.21027482216841e-05
-4.4567285767343e-05
-1.65524273563197e-05
-1.90449726656991e-05
-1.73149697468548e-05
-3.53134504760492e-05
-3.03366724631808e-05
-3.63755997782688e-05
-1.78286015484508e-05
-2.1568406053147e-05
-3.16109218046491e-05
-7.24468243177855e-07
-3.38265194654573e-05
-3.28530588192098e-05
-3.51608589265797e-05
-1.94495937387681e-05
-2.19243307292725e-05
-2.45537550415581e-05
-9.15976827477475e-06
-2.36108124906793e-05
-2.44803602503053e-05
-8.6529808448719e-06
-2.08695351898835e-05
-2.06520982806588e-05
-2.52047850545181e-05
-9.27281489655002e-06
-1.51813704470452e-05
-2.04683232569063e-06
-1.82939560201277e-05
-2.44279808885937e-05
-2.0645875864917e-05
-3.87197388571263e-06
-1.62122432554217e-05
-2.32811630791309e-05
-2.90862910041451e-05
-3.459597999071e-05
-1.90025821397191e-05
-1.19488439823624e-05
-8.51207153493019e-06
-3.27067753761619e-05
-1.47956330937942e-05
-1.88249532810788e-06
3.34948972253942e-06
-2.352439202026e-05
-4.83192900817361e-07
-2.16791260202163e-05
-3.49255352883313e-05
-2.07399332577842e-05
-1.60994098834399e-05
-3.0484605865794e-05
-9.16390859978703e-06
-3.60532537515665e-05
3.5147868817495e-06
-4.48819744986763e-05
-3.19478846677135e-05
-2.24744382585046e-05
-2.62493736938719e-05
-3.7106184002357e-05
-1.71525500107268e-05
-1.51306647754146e-05
-1.26365050456309e-05
-1.65898516726541e-05
-3.15107753766371e-05
-1.64936712396583e-05
-2.8069371571102e-05
-3.56483204225008e-05
-3.24164112547527e-05
-2.3355205570319e-05
-3.6722626250645e-05
-4.5985780839291e-06
-3.54096137673517e-05
-3.24715808168116e-05
-4.83518180639062e-05
-3.69479628091032e-05
-4.27815440262567e-05
-3.72206999053474e-05
-5.37713845731012e-05
-1.29159002179587e-05
-1.89315694494454e-05
-2.11499464678829e-05
-2.58599394618817e-06
-1.84350361308195e-05
-1.03893086489882e-05
-3.04932505880793e-05
-2.51315368822108e-05
-1.34180402080687e-05
-2.16237980445611e-05
-2.1617810356821e-05
-7.91618268508291e-06
-2.33229407291042e-05
-2.98810588768637e-05
-3.67275674884535e-06
-2.95006453913832e-06
-1.50725933357692e-05
7.12995781007377e-06
-2.21733281837089e-05
-7.67523248322198e-06
-1.53015781862591e-05
-3.50255224145986e-05
-2.48413781266003e-05
-1.51566592310498e-05
-9.23887671434116e-06
-1.88230700432532e-05
-2.00607924238278e-05
-2.77875624300705e-05
-3.05390650049611e-05
-6.17577835134897e-07
-2.21942372337252e-05
-3.06038062367899e-05
-1.62444545955792e-05
-1.7546225940241e-05
-2.13391422976507e-05
-1.98427666888365e-06
-2.41782031177245e-05
-2.02963126326156e-05
-1.83874951312298e-06
-3.46356207243515e-05
-1.59722260867955e-05
-1.56771948679666e-05
-1.9836014492088e-05
-5.60717363977184e-06
-3.54287545890232e-05
-1.67119193453692e-05
-1.93137158636033e-05
-2.07969831899237e-05
-2.35202378705111e-05
-2.08781519513241e-05
-2.23233672487386e-05
-2.71913585426077e-05
-3.8024517637025e-05
-7.75610873844177e-06
-1.70452344202801e-05
-2.20015877862554e-05
-3.87352063331713e-06
-2.73335834833616e-05
-5.29553554703727e-06
-1.97184921378709e-05
-2.02189983570716e-05
-2.76800602055284e-05
-5.60371903275773e-06
-9.15858304581221e-06
-1.58844275603406e-05
-9.11855964224645e-06
-3.4007526033672e-05
-1.85226107870793e-05
-5.11718513025251e-05
-2.79178544198133e-05
-5.33118160414827e-06
-5.08426853881044e-06
6.73702821269711e-07
-1.25793717545179e-05
-1.09959402857129e-05
-1.02686404378429e-05
9.08174784898203e-06
7.77101357139284e-06
-2.65523846446665e-05
-1.09894012361972e-05
-5.21101179239575e-07
-8.95896386560007e-06
-2.21440297662774e-05
-3.59044252140338e-05
-3.19327460428485e-05
-2.23353981612682e-05
-5.82820710826366e-06
-5.722274576098e-06
5.74999494655541e-06
-3.31986562242791e-05
-1.52498120787714e-06
-9.45775841258627e-06
-2.12376515498729e-05
-7.16665238345908e-06
-2.95786968932494e-05
-2.63319542903512e-05
-1.92587411691888e-05
-2.11231573193556e-05
-1.9877824280598e-05
-7.3633709834971e-06
-3.54554138648764e-05
-2.7858353287871e-05
-2.37570936601346e-05
-1.11508717815829e-05
-1.6486496005363e-05
6.85604139640845e-06
-2.44834584712243e-05
-1.90993114668687e-05
-2.68173267509367e-05
-3.59197909349868e-05
-2.49533392758166e-05
-1.74550729100177e-05
-4.63873036529419e-05
-3.26172677664982e-05
-1.91909852793602e-05
3.33222032684228e-06
-2.63505623573191e-05
1.36008652878681e-06
-1.54734193329915e-05
-2.24198318234713e-05
-6.92167109981963e-06
-2.40556418998522e-05
-9.9075611138332e-06
-4.78579358166961e-05
-8.63882464452913e-06
-2.43814421493572e-05
-7.82906467874599e-06
-3.88137171254816e-05
-2.79291481194225e-05
-2.24817708941138e-05
-3.56166765987317e-05
-1.7262499177062e-05
-3.42832644188571e-05
-1.53535717799287e-05
-2.01212188669115e-05
-1.51019928364152e-05
-1.79761867084308e-05
-1.14901138239701e-05
-1.43489540616188e-05
-2.30852090874592e-05
8.96957004249461e-06
-5.75025303568139e-06
-2.15664617635262e-05
-9.70794566429076e-06
-1.4495616839213e-05
-1.89391991513369e-06
-1.60886411192184e-05
1.41227357747941e-05
-2.7049132503517e-05
-2.9909428092122e-05
-1.62092172331446e-05
-3.14680998590631e-05
-2.50411505600579e-05
-1.48271592527794e-05
-2.69201210851781e-05
-9.80090451412601e-06
-3.5005006302221e-05
-3.09336151935169e-05
-2.11755249488637e-05
-2.53996617653856e-05
-2.36665057608842e-05
-1.87986457139088e-05
-1.88451043306328e-05
-1.10716065189574e-05
3.9192414552255e-06
-1.12064981906218e-05
-4.18084555844916e-05
-2.78332248923649e-05
-2.53274016396524e-05
-1.66377685953365e-05
-2.58106026900434e-05
-1.32808276231982e-05
-8.222093890991e-06
-2.29582915505481e-05
6.94437160892254e-07
-1.31375643926625e-05
-2.24820989678038e-05
-2.36027109156347e-06
-1.71117377704437e-05
-9.34432867819807e-06
-1.58865622912922e-05
2.58742129365863e-06
2.45175508074156e-06
-2.06011434419437e-05
-1.98563273730204e-05
-7.20084960418426e-06
-9.16625845636543e-06
-3.67868277694561e-05
-8.36748603855521e-06
-1.2390213877831e-05
-2.97854006402264e-05
-2.05382004486847e-05
-2.36792537087045e-05
-3.42183688143019e-05
-2.12681141796619e-05
-1.88801729156472e-05
-3.32305293877081e-05
-1.06042347586603e-05
-1.15211703279642e-05
-1.85672329408996e-05
-2.70524311213868e-05
-5.77910899291608e-06
-2.12430589299412e-05
-4.31096613409595e-05
-8.87162016591924e-07
-2.20434246260851e-05
-1.14706521592409e-05
-1.61441869185947e-05
-2.79371709673554e-05
-6.38132540588592e-06
-2.71602699676251e-05
-2.24066254426477e-05
-1.80332949621417e-05
-2.55715506570871e-05
-1.07196077351542e-05
-2.18869497567118e-05
-1.06647207046598e-05
-3.40689314605688e-05
-2.02502363684641e-05
-1.50867591739306e-06
-2.28817809002364e-06
-2.06870329690528e-05
-3.27144503286439e-05
-1.14065053346134e-05
-1.05272970244464e-05
-5.14489999222178e-06
-4.44827234427895e-05
-4.49050020123907e-05
2.22939850937804e-07
-3.13251740176012e-05
-1.83718635897637e-05
-3.57971906906637e-05
3.0525300481275e-06
-1.1832563978686e-05
-2.94325504806899e-05
-3.04365209909477e-05
6.49528446119207e-06
-2.68243143495573e-05
-3.05373166647399e-05
-2.6889338304552e-05
-1.00592301308355e-05
-1.83986787641345e-05
-2.35418652943716e-05
-3.24803589387357e-06
-1.65519403678687e-05
-1.01305640666058e-05
-3.64524200137087e-05
-2.14809921441729e-05
-9.70305194522187e-06
-3.48011134303899e-05
-1.07028663379823e-05
-3.62935640044117e-05
-1.63864294793768e-05
-2.22179677145951e-05
-1.51862120567214e-05
-3.133853034182e-05
-2.22410577434265e-05
-3.62417544338785e-06
-2.51225051201716e-05
-2.19182681945833e-05
-5.47210321957206e-06
-1.77360195110376e-05
-1.76957785863161e-05
-2.09626371652494e-05
-3.96136693548952e-05
-4.1559081857391e-05
-3.07191225877718e-05
-2.1351309424768e-05
-3.60616724419041e-05
-1.54828937694922e-05
-1.90819337896794e-05
-3.18147560442134e-05
-1.45502812261333e-05
-3.1842158598092e-05
-2.66787151516058e-05
-3.4373289260269e-06
-1.5134706565511e-05
-1.11339598577558e-05
-1.3884214258378e-05
-1.07670377889052e-05
-1.35269824330745e-05
-3.23678604016677e-05
-2.18517848835865e-05
-1.02959870125678e-06
-1.79322124800311e-05
-3.33935090470578e-05
-2.70286197999892e-05
-2.31285584039338e-06
-2.34400969427431e-05
-1.85172121893075e-05
-2.44394288067847e-05
-6.74318495773291e-06
-7.52787697289166e-06
-1.97145870909309e-05
-1.59601400746306e-05
-6.99952712108137e-06
-1.51705278616275e-05
-1.6927093651724e-05
-2.8541536662116e-06
-4.06418005915812e-05
-1.20722263565639e-05
-4.89405106471134e-05
-5.42884499598454e-06
-2.65494295541967e-05
-2.2802721668309e-05
8.96951872182229e-06
-2.5845340277797e-05
-2.81510891896851e-05
-1.19009332016116e-05
2.38082382701584e-06
-9.97124019928107e-06
-3.72947489929663e-05
-4.30791831415503e-05
-3.98843757239727e-05
6.14474325446603e-06
-9.36619642168652e-06
-2.9530837093414e-05
-3.83659744424712e-05
-3.57632316806966e-05
-4.73922726234971e-06
-7.73977653836087e-06
-2.37782259432933e-05
-4.9772666419462e-06
-5.30449810456964e-06
-1.31294687260866e-05
-8.26775326054985e-06
-1.71174781343397e-05
-1.74135852622521e-05
9.9898082245306e-06
-1.29996697413042e-05
-2.73177883812777e-05
7.02464192038616e-07
-2.59539506524181e-05
-2.89651684166295e-05
-1.96671176768779e-05
-2.2015757333249e-05
-2.16791736003502e-05
-1.49133823411628e-05
-2.00048346453797e-05
-4.6542370714381e-05
-1.7096249765774e-05
-3.55316025129954e-06
-3.39762041799575e-05
-4.84376588821206e-06
-2.63408023926083e-05
-3.51418576804746e-05
-1.03226165810594e-05
-1.92830593092648e-06
-1.58529567127184e-05
4.69088774122224e-06
-1.86216138728508e-05
-2.31323027009671e-05
-4.96801101594587e-05
-3.12539973271376e-05
-8.53087488095464e-06
-3.11324009186214e-05
-1.69666727292486e-05
-1.97391054730669e-05
-1.58036253349498e-05
-3.37215870815008e-05
-3.22248420352375e-05
-2.1508737332232e-05
-3.35892487877536e-05
-3.79516372652754e-05
-1.03090736365126e-05
-2.68166591127782e-05
2.21070540057821e-07
-2.50708116051048e-05
-5.05227194596065e-05
-1.69456959786691e-05
-3.40565068992614e-05
-3.7404849548575e-05
-4.87597987169387e-05
-3.60240107414057e-05
-3.34259244635751e-05
-4.69857783630381e-05
-1.33618427549132e-05
-1.73911460301417e-05
-1.43642958036658e-05
-1.42671613537386e-05
-3.70075115904361e-05
-2.31899589912e-05
-3.69222541466323e-05
-4.72546674301182e-05
-1.80186159187166e-05
-2.98066815591036e-05
2.95760091223309e-07
-1.66756152341389e-05
-2.56072104808212e-05
-1.15469349094184e-05
-1.2624270501474e-05
-1.83559996715336e-05
-9.11040769177283e-06
-2.05415280017862e-05
-2.71069180975103e-05
-3.51323203734818e-05
-2.87515721286821e-05
-3.54224139119468e-05
-8.22140641013633e-06
-1.6109517423135e-05
-3.98288751388365e-05
-2.86242593130845e-05
-2.20098941377918e-05
-2.0581119025957e-05
-3.39667683352877e-05
-1.10843848987105e-05
-2.20243959501884e-05
-1.24709507018402e-05
-3.09679490146054e-05
-2.55090781413814e-05
-1.76586285499804e-05
-1.25364089275099e-05
-2.47691004165788e-05
-2.16964754378139e-05
-1.71521970019299e-05
-2.41016298746848e-05
-1.7331188182841e-05
-2.39871302962681e-05
5.4820396868945e-06
-1.78991394285646e-05
-6.59147704655186e-06
-2.65179603347852e-05
-3.16536758114638e-05
3.7041779487696e-06
-3.19723039087988e-05
-4.20033225538191e-06
-3.12419330097671e-05
-2.03625095524235e-05
-2.55645768452978e-05
-1.52036666292588e-05
-2.77946780746259e-05
-1.64949040542007e-05
-2.59569950429933e-05
-3.6506943277816e-05
-8.56451730187541e-07
-3.92635488172702e-05
-4.50297148500221e-06
-2.29837089072201e-05
-8.86918621950683e-06
-2.2710954016333e-05
-1.61803134182331e-05
-2.60175097728738e-05
-1.40565508327857e-05
-2.09282109985372e-05
-3.54226065541831e-06
-2.28525579970381e-05
-2.22292443310744e-05
-1.26061191990134e-05
-1.54720760607754e-05
-1.88867115915585e-05
-2.05417844232123e-05
-2.37300901259208e-05
-2.08724256470569e-05
-3.13135965449235e-07
-2.16976006668735e-05
-2.78023639581488e-05
-6.88486841668713e-06
-1.82794203863493e-05
-3.13746279043291e-05
-4.77885621636816e-05
-2.76175785557248e-06
-2.22556014200609e-05
-2.95586107048174e-05
-2.24839415441206e-05
-1.99098204615551e-05
-2.33789577372193e-05
-2.97084629372316e-05
-4.45054929551417e-05
-3.17804082519452e-06
-3.0442475385369e-05
-2.65577093700882e-05
-1.51479055069894e-05
-1.06430669701302e-05
-1.84477882489433e-05
-1.80466214588828e-05
-3.93044760877361e-05
-8.35470346530357e-06
-1.70146558639984e-05
-1.75059159835191e-05
-2.60792660257301e-05
-6.5413528031352e-06
-9.9059278805408e-06
-1.4877718759499e-05
-1.2020385497291e-05
-1.97290963692544e-06
-1.20284169852699e-05
-1.99524892210314e-05
-1.10109165827896e-05
-1.34619823302268e-05
-2.27053408296256e-05
-1.7421910391329e-05
-1.13723526166097e-05
-2.82031948123397e-05
-1.19981111004955e-05
-3.1788185621047e-05
-7.61390508988405e-06
-1.93415697357151e-05
-3.08754959712365e-05
-2.05506890428954e-05
-3.06236398163169e-05
-1.10440955910062e-05
-1.54728515677404e-05
-1.82773712788647e-05
-2.03786613971468e-05
-2.2867894825694e-05
-1.83301571557695e-05
-2.03291290553731e-05
-3.32262056990534e-05
-1.70592160235631e-05
-2.39877341048656e-05
-2.67015834066108e-05
-4.3342361668618e-05
2.21440198655927e-06
-2.06674269260636e-06
-3.89368438874152e-05
-1.72397173524745e-05
-1.97307399031734e-05
-2.76868858786726e-06
-7.34516311515434e-06
-2.21464623810261e-05
-1.76597220857368e-05
-4.34265173913347e-05
-2.6449934463796e-05
-2.68411479013419e-05
-1.88012837742913e-05
-2.5739472582546e-05
-3.61668340791365e-05
-1.11593995506931e-05
-2.64216127000517e-05
5.80173267591733e-07
-2.61174324875625e-05
-3.00368053755063e-05
-2.0422941809146e-05
-2.85084287681074e-05
-5.30354297389135e-05
-1.86825781851261e-05
-2.51079256378419e-05
-1.10762609532401e-05
-1.30725400011389e-05
-1.96052238121352e-05
-7.83719702551722e-06
-1.401979426587e-05
-8.0861114276177e-06
-3.26656317999678e-06
-1.02932556738739e-05
-2.86815445268555e-05
-3.02177017788828e-05
-1.74756519827249e-05
-6.22775090183579e-06
-5.36606267856034e-06
-2.23536029123983e-05
-1.87260832392615e-05
-2.73095124309506e-05
-2.22976746318924e-05
-3.72828686278305e-05
-3.56319944943139e-05
-2.11760802445086e-05
-4.1722503897046e-05
5.93919351486603e-06
-1.55377941303985e-05
5.82214956027359e-07
-1.72950550564742e-05
-2.93033336242532e-05
-1.73465390250549e-05
-3.54782568293376e-05
-1.6385394703515e-05
-1.61654256522269e-05
-1.67992389385408e-05
-1.15445562281979e-05
-1.2013691903623e-05
-1.35609208884013e-05
-1.13561701082977e-05
-7.07189944839403e-06
-1.75629409863146e-05
-2.70049459879839e-05
-2.71319530619146e-05
-2.12529970159314e-05
-2.97509599119183e-05
-2.24224989230595e-05
-1.72234621637325e-05
-3.32533078757039e-05
-2.4916494977063e-05
-1.8502463879115e-05
-1.37831262148932e-05
-1.19661387558732e-05
-2.95449844064274e-05
-1.01208332383383e-05
-1.21105234674166e-05
-1.93951478620266e-05
1.68973021943328e-06
-3.34526168788513e-05
-2.45313144802684e-05
-2.41463056802426e-05
4.88347309366285e-06
-2.72845058038526e-05
-7.88389660669884e-06
-3.73513172886448e-05
-2.59548534633114e-05
-2.28085697450934e-05
-1.78767832419128e-05
-9.79065978987218e-06
-3.62036409513618e-05
-1.63213831857627e-05
-6.52151503852939e-06
-1.96484341485123e-05
-1.12285622465032e-05
-1.61811440073691e-05
1.24278013427632e-07
-3.81047667319614e-05
-1.99459795551298e-05
-1.17455295977644e-05
-5.31266774034507e-06
-8.75443243516616e-06
-1.61001553573224e-05
-2.0108198183985e-05
-2.50648931719367e-05
2.11096666842339e-06
-4.34065992047269e-05
-1.88301918883882e-05
-2.89084830743756e-05
-1.84336625770618e-05
-3.31302697238117e-05
-1.95832243681464e-05
-1.4723776831666e-05
-6.09025094153814e-06
-2.68529424024077e-05
-4.65556911026587e-05
-2.58607981905092e-05
-7.27524537490691e-07
-3.11613867702796e-05
-3.57853823421412e-05
-2.91968658441299e-05
-2.53066710378883e-05
-1.59171301136373e-05
-2.25082687696256e-05
-3.55283245292654e-05
-2.762992182281e-05
-9.26039370908897e-06
-1.86779624405337e-05
-2.28326320494294e-05
-2.3515614016577e-05
-2.8236274573506e-05
-2.16649563841091e-05
-1.3727168134372e-05
-1.77911108053371e-05
-1.29583898887738e-05
-2.41109760628184e-05
-2.03146414991503e-05
-3.19518278082573e-05
-2.50587926602452e-05
-1.29539801363346e-05
-1.04021814642706e-05
-1.5605559958532e-05
-8.73922388113889e-06
-1.46230480562732e-05
-2.15017403768056e-05
-3.14861293383032e-05
-2.60126440798574e-05
8.37803088582869e-06
-1.95144915055519e-05
-1.88802373946889e-05
-2.07640202705115e-05
-8.20203226748349e-06
-2.37340026160798e-05
-3.53314458298949e-05
-1.79303007576743e-05
-6.97328611444208e-07
-1.13098964834319e-05
-3.37995879118092e-05
-1.7487199618915e-05
-1.22926439961112e-05
-4.64823234680666e-06
-2.76309276004981e-05
-3.42933230935514e-05
-1.48939025025069e-05
-5.79936839301149e-06
-1.74518808316089e-05
-3.94610138205277e-06
-1.25973434285578e-05
-2.45387706254273e-05
-1.96619868990694e-05
8.81597651037607e-06
-8.28086267070981e-06
-3.09175590051691e-05
-4.1042029502732e-05
-2.43193601291906e-05
-3.40349110274487e-05
-1.91092880303203e-05
-1.83195241373375e-05
-2.55044329737518e-05
-9.39756363251773e-06
-2.11650157453665e-05
-4.68738370650143e-06
-3.87501031747774e-05
-4.69276211478609e-05
-3.5770105597924e-05
-1.16235400630257e-05
-2.18092042312392e-05
-2.92272945132168e-05
-1.85377907481053e-05
-9.75671079351804e-06
-1.43462730577892e-05
-3.53032605328166e-05
-1.61512411965096e-05
-8.30659407285725e-06
-4.2295456354115e-05
-1.63858295122414e-05
-1.72808198341773e-05
-1.24735675332998e-05
-1.71658789266862e-05
-3.18912894530812e-05
-2.63055546636223e-05
-1.24024558351851e-05
-1.94388623485328e-05
-3.32099121333374e-05
-1.70318910673244e-05
-4.13318322921666e-05
-2.25085527006548e-05
-1.08964514900626e-05
-1.56848532756369e-05
-1.95325886646557e-05
-1.66185235547851e-06
-3.26584148292129e-05
-1.78207976595587e-05
-8.7229804931282e-06
-9.76860713312144e-06
-3.69151424195784e-05
-9.17507114213455e-06
-1.34090275284433e-05
-1.16897536455429e-05
-2.59101270978353e-05
-2.53763137370291e-05
-1.71096600283635e-05
-8.30037151671036e-07
-4.96509104654843e-06
-1.2902878822429e-05
-3.12878283572806e-05
-2.41791098139739e-05
-1.63992733289852e-05
-2.0457513281715e-05
-2.33217908044393e-05
-2.52424834413651e-05
-1.57325168348597e-05
-1.90517476088894e-05
-2.47111872047162e-05
-1.45042943511372e-05
-1.58477085599601e-05
-3.60029743118944e-05
-1.7704064014456e-05
-2.68180712743312e-05
-2.12049097108248e-05
-4.34928017644564e-05
-2.55435813994342e-05
-2.0951021154159e-05
-3.09162025271757e-05
-3.30505807351484e-05
-2.61475256184332e-05
-1.67883528866953e-05
-3.69506664737754e-06
-2.34481215327434e-05
-4.86538209704048e-06
-1.21621834610285e-05
-2.88498699834876e-05
-3.07947605836224e-05
-3.73299188852926e-05
-1.56310692324781e-05
-4.2817457192504e-05
-1.93884357399417e-05
-4.93690440231478e-05
-3.55698601578101e-05
-4.36848044423237e-05
-3.51143110326424e-05
-2.08011858301323e-05
-2.14138570499557e-05
-3.96534682700885e-05
-1.2474235085547e-05
-2.87508071259169e-05
-2.61176688226215e-05
-1.94223719915251e-05
-2.22956152469929e-05
-2.84179233148236e-05
-9.26616334715397e-06
-4.34826003521124e-05
9.98512405480395e-07
-3.16314405447452e-05
-1.05524232654065e-05
-9.38587214005814e-06
7.81885718311513e-06
-1.13992321670451e-05
-2.22296132039864e-05
-7.76196642585486e-06
-1.45534233568128e-05
-1.12443702526725e-05
-2.99963201724172e-05
-2.37488553745904e-05
-3.36459169601516e-05
-3.82031373221705e-05
-1.41738429046276e-05
-1.95323718012865e-05
-2.01885196280639e-05
-4.43931044524956e-05
-5.57156545280995e-06
-1.87510523030771e-05
-1.96894212547955e-05
1.51570767017554e-06
-1.38865844122832e-05
-1.26254183737405e-05
-1.45321208095282e-05
-1.8256888007638e-05
-1.81989687373421e-05
-1.04486886453574e-05
-2.65788669000236e-06
6.05052949494479e-06
-2.73070917965716e-05
-2.99372526378003e-05
-2.40916494363883e-05
-4.03622869482406e-05
-1.79626268302851e-05
-7.92136764476874e-06
-2.83259532221986e-05
-1.64273428007515e-05
-3.73981146727108e-05
-4.50462090236138e-05
-3.91318300040608e-05
-6.26900782418495e-07
-1.34927901071553e-05
-2.07448056574211e-05
-3.16699041195796e-05
-1.02802218802617e-05
-3.62214680557895e-05
-1.30154305973892e-06
-3.09685139441144e-05
-7.64827504494081e-06
-1.82641006183886e-05
-3.15635639862467e-05
-3.27555418730145e-05
-3.28291154111563e-05
-1.10397997355404e-05
-4.43502816098922e-05
-2.22271823204321e-05
-2.62044427554058e-05
-4.92263666091736e-05
-2.48987419241374e-05
-7.10908477396121e-06
-1.91550165740565e-05
-5.62616209715871e-06
-2.13319893009798e-05
-2.79179819599068e-05
-2.96620325428654e-05
-1.68039828993665e-05
-2.30551298563036e-05
-1.43972918091994e-05
-1.03006593904415e-05
-2.13751639172516e-05
-1.37108064448006e-05
-1.89695175006778e-05
-1.78438434684235e-05
-1.07437998615454e-05
-3.43965925128072e-05
-1.89503127807265e-05
-1.86269728982158e-05
-1.80996678205724e-05
-5.48804802305516e-06
-8.85124731572324e-06
-2.27799074360163e-05
-2.24443985947879e-05
-2.0699173793768e-05
-1.97961656185717e-05
-5.44119586609368e-06
-9.85136549532877e-06
-1.80650693010606e-05
-1.7311843459488e-05
-2.37526486077024e-05
-3.29303665724203e-05
-9.39269178369915e-06
-1.41215676338747e-05
-1.71268746463133e-05
-1.32643519907622e-05
-2.93556530762266e-06
-1.1967668290025e-05
-8.86332686029068e-07
1.74397594414621e-05
-3.13605751187671e-05
-1.90671207582526e-05
-7.82365192657542e-06
-1.870762795463e-05
-2.6220231776594e-05
-1.23947444906393e-05
-2.65297059982993e-05
-1.58174329826111e-05
-9.79816465818738e-06
-2.52587025387035e-05
-2.69670976175804e-05
-1.35556601299989e-05
-1.17511077562099e-05
-1.86806504371455e-05
-4.03981985465424e-05
-2.08334035150809e-05
-2.57716517225065e-05
-2.50554553610704e-05
-5.19641387862325e-06
-2.65243387569928e-05
-4.00846860378144e-05
-1.9327168338718e-05
-5.12353867033898e-05
-2.29928645168505e-05
-6.51894089541338e-06
-5.70591042762411e-06
-7.37612960716634e-06
-1.65204709747215e-05
-1.64905999431739e-05
-2.53521948845403e-05
-2.94426966573756e-05
-7.25070049938324e-06
-1.99903305087293e-05
-2.6505676388139e-05
-2.96706135673226e-05
-2.5520285732858e-05
-6.73076624124855e-05
-1.90523152690825e-05
-2.477927725537e-05
-1.34592980352053e-05
-1.7836183824992e-05
-1.79182146473222e-05
-1.99941223781521e-05
-2.85732658148744e-05
-7.77877728084764e-06
-2.33776972491935e-05
-1.920021536623e-05
-2.50390980869742e-06
-1.72355213366477e-05
-2.51082919724625e-05
-1.86979218809057e-05
-2.48056476050283e-05
-1.61786770727484e-05
-2.15813848067894e-05
-5.19479762005087e-05
-2.65952054674817e-05
-1.34242749177516e-05
-3.99378026482552e-05
-2.87253876171153e-05
-3.19199412696416e-05
-6.54173854994776e-06
-2.96626578302472e-05
-3.28672497575758e-05
-8.1118305516825e-06
-3.73264397952601e-05
-2.9411824124367e-05
-1.18412544136825e-05
-1.21112327505319e-05
-2.3465874024663e-06
-6.42744669720628e-06
-1.93219276871498e-05
-1.3934613607142e-05
8.98102414581987e-07
-1.93721456601186e-05
-1.31638793831678e-05
-1.99113109767191e-05
4.95327440418532e-06
-1.58479694941804e-05
-3.25988176170108e-05
-8.25616475343243e-06
3.010058324772e-06
-3.91094116358198e-05
-1.78239606511329e-05
7.68476640586951e-07
-2.25372768580486e-05
-1.73471488451597e-05
-5.10552795337258e-05
-3.50900788845788e-05
-2.96718459315951e-05
-2.42414997393699e-05
-2.40717376487435e-05
-3.09995693919976e-05
-1.43847354670588e-05
-1.53631352770745e-05
-1.97342877157822e-05
-2.0468662160237e-05
-3.08858704276594e-05
-9.75660190907521e-06
-3.66086746739734e-05
-2.37615127856318e-05
-2.36502317217458e-05
-2.36282943082568e-05
-1.82033084120352e-05
-3.47024257855158e-05
-3.82244150713235e-05
-2.3697180766495e-05
1.17945798029791e-07
-9.02366903191249e-06
-1.14881680162868e-05
-2.41600664048776e-05
-1.15384208206332e-05
-3.02081545441142e-05
-1.9355607994025e-05
-4.75776767513597e-05
4.70787168475372e-06
-8.41465090845537e-06
-2.09644403784843e-06
-1.91644871532262e-05
-2.1605438298316e-05
-1.80941882824382e-05
-2.80293721377694e-05
-3.27182945789321e-05
-2.50602261767946e-05
-1.62235099647071e-05
-2.51218051836206e-05
-1.69916102712938e-06
-1.22595574546834e-05
-7.08122563673856e-06
-3.14202370072352e-05
-1.78432548670984e-05
-1.04758685048499e-05
-9.43237220476981e-06
-1.83844343914821e-05
-2.51727674553224e-05
5.08289749223259e-06
-2.16091190772223e-05
-3.02345068655604e-05
-1.21388232728925e-05
-9.83701182210939e-06
-2.04162428484407e-05
-3.59938311036683e-05
-1.24122929296325e-05
-2.86285982602658e-05
-2.01612410465074e-05
-1.09904042448427e-05
-1.43029873224111e-05
-1.57436190126719e-05
-1.65144133516834e-05
-5.55325155697538e-05
-1.00475021318671e-05
-2.99843703434168e-05
-3.22766840728145e-05
-1.83802511886318e-05
-1.85142082823994e-05
-2.78260483510241e-05
-1.57914135706138e-05
-2.12985152038663e-05
-2.06928944683014e-05
-1.40450975207144e-05
-2.10568625348762e-05
-1.57269234261127e-05
-1.52481015778416e-05
-2.05258837766783e-05
-2.69535930397043e-05
-3.6937347659383e-05
-4.41240927155469e-05
-3.59046517017995e-05
-1.11534963609935e-05
-2.12879675439583e-05
-3.63603008925185e-05
-2.11082160618618e-05
2.81872763910054e-06
9.51029105891007e-06
-3.21266743659389e-05
-1.69742222463453e-05
-2.11088010172521e-05
-1.97780555653382e-05
-3.98688192901309e-05
-5.29105680811031e-06
-1.86560221617749e-05
-1.67980973667929e-05
-3.65382778964033e-05
-5.46559335903268e-05
-2.2438395288443e-05
8.27897583203381e-06
-1.58976039849883e-05
-1.5955261608481e-05
-1.19096531154269e-05
-4.12446341047636e-06
-2.80765320807343e-05
-8.08194755730396e-06
-2.42287897818483e-05
-3.03119836251504e-05
-3.02652763793311e-05
-2.92403764891665e-05
-4.31772524457447e-05
-2.40924376462928e-05
-8.30807952048803e-06
4.96649082443975e-06
4.55710945271052e-06
-9.41286689415855e-06
-1.29201669568934e-05
-2.0063077017963e-05
-1.20413260157997e-05
-3.39189441098066e-05
-1.19857716510496e-05
-1.2170226173595e-05
-6.46470030190864e-06
-1.92752626381527e-05
-1.19648812133734e-05
-2.01148469179423e-05
-2.17127039596027e-05
-2.01419695920427e-05
-1.13064167959184e-05
-4.59540664573088e-06
-4.42304349668332e-05
-3.71117944261698e-05
-1.07940559019273e-05
-1.22267947188881e-05
-2.25900297831559e-05
-1.22533646059369e-05
-8.11418033495712e-06
-3.30647143201196e-05
-2.14528815882089e-05
-1.77038090102231e-05
2.70586317823878e-06
-2.06149382152123e-05
-2.62753537319839e-05
-1.25626291443021e-05
-2.57219789631183e-05
-6.79011159224346e-06
-1.0213265729197e-05
-3.82353145131056e-05
-3.64759826460125e-05
-4.29520569956168e-05
-1.84727672358997e-05
-3.71736023283185e-05
-1.9386882947229e-05
-2.56329662824816e-05
-3.79110735639121e-05
-1.93947155196476e-05
-1.80786504038525e-05
-4.39516008276415e-06
-1.96289247425187e-05
8.37090587586851e-06
-1.42489070572849e-05
-1.0142302841018e-05
5.84314737401508e-06
-3.12287921850084e-05
2.84283157482402e-06
-8.09079491268013e-06
-1.18900140981737e-05
-4.60989764797742e-06
-2.10555713423915e-06
-1.83790388244474e-05
-1.00419378335028e-05
-2.94958844141629e-05
-1.57102048536875e-06
-2.45690688941288e-05
-2.95267541256736e-05
-2.01197560969156e-05
-2.08821010737268e-05
-7.25445257990009e-06
-8.89345559762104e-06
2.75890172152096e-06
-1.70228475875489e-05
-9.33889986408209e-06
-2.04143448972505e-05
-3.24761716322849e-05
-4.77280134758756e-06
-1.72964814034763e-05
-4.23520463516699e-05
-4.19477509756107e-06
-6.58636538255515e-06
-1.04559080443184e-05
-5.65757226112924e-06
3.69094328119805e-06
-2.8700085366939e-05
-4.20721406304527e-05
-2.18549734830361e-05
-3.85761984306984e-05
-4.9065994893869e-05
-1.70613088865044e-06
-4.24868435044807e-05
-1.73653203541578e-05
-9.40635075946598e-06
-3.0922774182882e-05
1.53792399258938e-05
-2.26417279727246e-05
-6.83950279349648e-06
-2.43846091461417e-05
-2.19521205214027e-05
-4.11203782592403e-05
-9.77077112928962e-06
-4.22954393795744e-05
-3.02412538529691e-05
-1.59474995543868e-05
-2.23535764390126e-05
-3.57991099938743e-05
-3.33936914776391e-05
-1.76594585297439e-05
-2.43354458415341e-05
-3.59058345461776e-05
-2.52520762405816e-05
-1.59260361073842e-05
-3.27714433710929e-05
7.10351478408493e-07
-9.7330337491544e-06
-1.29730785456559e-06
-3.08957081826206e-05
-6.22972673778795e-06
-3.37512697548851e-05
-3.63713840499455e-05
-7.9179107097175e-06
-1.53468933362922e-05
-1.5306017139638e-05
-2.48169697360405e-05
-1.14953968781955e-05
-2.49781563903764e-05
-1.22918671208869e-05
1.71466180205101e-06
-1.48728049559673e-05
-3.11429426993573e-06
-1.359368069936e-05
-1.38143842001077e-05
-2.07220290387917e-05
-2.09537935165679e-05
-1.01470598219424e-05
-1.03356331001627e-05
-1.76210097585285e-05
7.51983213664086e-06
-1.07204149335986e-05
-4.64847409112587e-05
-1.91721650181328e-05
-1.60829307803615e-05
-2.38633452428211e-05
-2.7218587965304e-05
-5.20204523171807e-05
-1.26405957438522e-05
-2.23918199319376e-05
-4.2425963740767e-05
-2.66229590364991e-06
-2.87019710678136e-05
-2.30615944671798e-05
-2.11992021520659e-05
-2.12016685920184e-05
-2.97221521025091e-05
-2.28736617166369e-05
-1.46887932906423e-05
-1.6695602453033e-05
-1.43534662007958e-05
-3.62371887970467e-06
-1.75181225707048e-05
-1.40469115269024e-05
-8.25021057897188e-06
-1.82435019816997e-05
-1.50342376066166e-05
-2.16353102872848e-05
-2.62785248208987e-05
-3.25893491160476e-05
-1.80799036197934e-05
-3.11172731188024e-05
-2.34478582640994e-05
-3.6013741468284e-05
-1.79377160639083e-05
-3.10183415773906e-05
-2.02991827831867e-05
-1.45482090811999e-05
-2.42150846945847e-05
-3.79671115581809e-05
-4.24320853734049e-05
-2.45144369760624e-05
-7.33527671080798e-06
-2.26611780825397e-05
-5.0652008910957e-05
-2.33597638958349e-05
-1.22307959054164e-05
-3.80565437465472e-07
-2.60864453274476e-05
-3.28673657252605e-05
-1.62915745244168e-05
-1.52940301059912e-05
-1.00128363601531e-05
-1.22408480950024e-05
-3.22891141813946e-05
-4.66429714894528e-05
-5.33801980914765e-06
-1.89012146495599e-05
-2.63156621714063e-05
-5.00428767171866e-05
-1.28175712837871e-05
-1.45647504121146e-05
-2.48333117973977e-05
-1.57070618331357e-05
-2.93178974089968e-05
-1.46220257521171e-05
-2.70878396630118e-05
-2.50138719473882e-05
-1.78360091521237e-05
-2.51699338980184e-05
9.22928096280546e-06
-1.1756677712336e-05
-9.25173159988747e-06
-2.38012693020122e-05
-2.75791021871594e-05
-2.5984732849136e-05
-2.28512643303302e-05
-5.94240270524315e-06
-1.55486917518434e-05
-1.95788991634814e-05
-2.59716998367795e-05
-7.41022191239575e-06
-1.21562297517492e-05
-4.07989870937246e-05
-1.40481245162804e-05
-2.93659043311572e-05
1.05554619498124e-06
-3.09200007267092e-05
-2.33413034764251e-05
2.16995029714162e-06
-4.42302516470306e-05
-2.38746292799672e-05
-1.24188587143931e-05
-4.03206878110353e-06
-1.36811807493277e-05
-9.65162512976742e-06
-2.23617685431018e-05
-3.86811107590989e-05
-1.96272437528156e-05
-3.34219014267704e-05
-8.41152878245686e-06
-2.99701566160379e-05
-1.06947495261448e-05
-5.06171017158332e-06
-3.31462434826798e-05
-3.88050159112366e-05
-1.68254787364532e-05
-1.2899042279543e-05
-2.05320810979568e-05
-3.59928724989333e-05
3.34235574712866e-06
-6.31902754438022e-06
-1.76649170758797e-05
1.04672389393009e-06
-3.84597439105477e-05
-1.3058949714769e-05
-2.75750225038376e-05
-3.33478921166814e-05
1.54969232321144e-06
-3.12300201535951e-05
-1.91244054305464e-05
-3.02740019112154e-05
-2.97643263074744e-05
-1.07197250916514e-05
-2.06519108220682e-05
-1.72009069034056e-05
-2.24487873664403e-05
-8.15214594515656e-06
-1.61817856640156e-05
-2.68744146645306e-05
-3.63300130140944e-05
-2.72173402718185e-05
-2.86458432823399e-05
-1.27741566984301e-05
-2.89016524046058e-05
-2.77196668958096e-05
-1.27508914124061e-05
-3.26073832126452e-06
-3.11969831842107e-05
-3.69527358054159e-05
-1.44483505509175e-05
-1.60019598117009e-05
-4.15459774412994e-05
-1.09739374402023e-05
-1.45900211244494e-05
-1.25588743456884e-05
-2.19305120648427e-05
-2.04375844815211e-05
2.17373767786436e-06
-2.26649398876644e-05
-2.28721240372805e-05
-2.44737900357569e-05
-3.81871905072044e-05
-1.24277601038379e-05
-2.50423709789604e-06
-2.70309605808936e-05
-1.32567165402378e-05
-2.88072469173081e-05
-4.24626484031437e-06
-4.44754933291767e-05
-2.12643430383306e-05
-1.54413424326328e-05
-7.91000136760745e-06
-1.40869430539461e-05
-2.40133330659736e-05
-6.53777253472486e-06
-8.02889487828859e-06
-2.2659750042758e-05
-1.57773855653802e-05
-5.04058053817236e-05
-1.86241885540851e-05
-2.07481066998762e-05
-2.98544533887361e-05
-7.99078935697574e-06
-8.72659038150449e-06
-6.91289869134776e-06
-1.37901811296389e-05
-1.1563776739016e-05
1.95014426560388e-06
-3.8329078515093e-05
-3.68685253249288e-05
-3.25960971732001e-05
-3.14787371305641e-05
-2.65549070933234e-05
-3.3190262331991e-05
1.42282430805109e-07
-1.21827571272522e-05
-1.38150782163597e-05
-2.34207373431584e-05
-3.01675249665745e-05
-2.66334929301733e-05
-1.16299447656026e-05
-1.94956571628097e-05
-1.64342118688391e-05
-3.73284083642862e-07
-7.77509463239683e-06
-1.57744077852492e-05
-9.3427177156902e-06
-5.42748117824019e-06
-9.92985269600974e-06
-2.24173062348414e-05
-1.43514603873449e-05
-8.24777413875978e-06
-1.02216461226308e-05
-2.40725643040496e-05
-1.85623046862871e-05
-2.0298768294347e-05
-1.08093829649028e-05
-1.36045067062305e-06
-1.41717969402942e-05
-1.66968130309101e-05
-1.32518156079405e-05
-1.05036959058123e-05
-2.15171282319248e-05
-8.64590880440048e-06
-1.61758116384084e-05
-1.60350724296903e-05
-6.944082752214e-06
-1.2629373671137e-05
-1.89756642746251e-05
4.90529488264029e-06
-3.5343936861929e-05
-2.52547362788159e-05
-1.97214809301132e-05
-3.15886387316404e-05
-2.53002662572981e-05
-1.73462574245054e-05
-3.23544121924798e-05
-2.94953649598844e-05
-3.02086775324782e-05
-3.28440574594759e-05
-1.58782190367805e-05
-1.4868474718316e-05
-2.21575622666157e-05
-2.36191800210275e-05
-3.13550214545108e-05
-1.18930575468024e-05
-2.99407677153104e-05
-2.8148572470676e-05
-1.74700118638482e-05
-2.54464518224722e-05
-2.46334255358188e-05
-2.39968578859085e-05
-3.86158318510773e-05
-1.91932954056622e-07
-6.53473389101534e-06
-2.80882533130009e-05
-1.30703070606686e-05
-2.03848245897304e-05
-1.86311296829951e-05
-1.6442724107485e-05
-1.94781409115965e-05
-1.13072382222415e-05
-3.31909321978526e-05
-1.77723781689036e-05
-2.73297775110492e-05
-2.04975235325401e-05
-3.018571682092e-05
-2.4577026208227e-05
2.64007746520029e-06
-3.40560668581729e-05
-2.61191099442049e-05
-1.49848089891407e-05
-1.440119686364e-05
-3.01686056466114e-05
-3.65609180631822e-05
3.79481531080618e-07
-4.2340374001832e-05
-2.20048389538745e-05
-1.63250622740894e-05
-1.33832028752585e-05
-1.46834663049629e-05
-3.49016470681006e-05
-2.8654003773647e-05
-1.22342903019477e-05
-2.11207214074826e-05
-1.28471018505363e-05
-2.21867431344554e-05
-3.00370513252831e-05
-3.39545351194639e-05
-5.6535173898151e-06
-2.19283978224269e-05
-2.39558561316114e-05
-2.85306807854967e-05
-2.68769302274265e-05
-2.05164060438562e-05
-1.34142940694801e-05
-2.99543918470451e-05
-2.52713022259312e-05
-2.00748272513239e-05
-4.19640069674432e-06
-2.72567380205879e-05
-1.44247864121882e-05
-1.00665665908731e-05
-1.49133746296911e-05
-2.5270410181896e-06
-3.53470173850739e-05
-2.20008709243472e-05
-1.51212447227814e-05
-2.18362488733178e-05
-3.4501336464738e-05
-2.48770481483818e-05
-1.98244670831972e-05
-3.25412606969955e-05
-5.72622724214475e-06
-1.83106543530869e-05
-2.23667343578916e-05
-1.93431586835568e-05
-3.52272647392497e-05
-3.34509691693887e-05
-1.28272891874796e-05
-5.68733503462259e-06
-2.49794270698162e-05
9.54783208812188e-07
-4.4471939544891e-05
-2.97609332435676e-05
-5.85772075188835e-07
-2.1884116167784e-05
4.93420490218028e-06
-1.70985725379983e-05
-1.59021054946957e-05
1.43916483386986e-06
-2.61960603436628e-05
-1.59930862502795e-05
-1.68677455564133e-05
-3.68937298558808e-05
1.01847060836219e-06
-8.46034613024247e-06
-3.07307207014958e-05
-1.75945203126753e-05
-3.3748244820669e-05
-1.78891237010967e-05
-1.58349597959392e-05
-1.48809199437252e-05
-2.09443179997434e-05
-1.79460603031511e-05
-1.08048586883584e-05
-1.85183308146268e-05
-3.94640487251825e-06
-8.58275319061572e-06
-3.76497967603948e-05
-2.69665073234664e-05
-3.97525868490963e-05
-1.59483393303009e-05
-1.04105621420304e-05
-1.78570661655949e-05
-1.45818052778324e-06
-1.85734391833537e-05
-9.46224912886675e-06
-4.26894441737007e-05
-2.37746717001513e-05
-1.14848132045944e-05
-1.04263238383239e-05
-3.41281005658703e-05
-1.05919380178647e-05
-5.41438616434702e-05
-1.92423469561546e-05
-1.33780808674432e-05
-2.88481226752348e-05
-1.15916559687264e-05
-2.18876463141842e-05
3.67762869319151e-06
-2.35279306825819e-05
-2.07419454097877e-05
-3.22964057947262e-05
-2.66260690773367e-05
-1.80770846808512e-05
-3.02632066512541e-05
-4.85072519394587e-06
-2.13560035664972e-05
1.0239990848691e-06
-7.69888715912772e-06
-2.35870016324926e-05
-3.19986236757261e-05
-3.26170293274186e-05
-7.57764354525443e-06
-4.60319842609341e-05
-2.18890006950805e-05
-2.2980424773478e-05
-1.52814769022022e-05
-2.94020162034331e-05
-3.60015820071469e-05
-2.24463623002591e-05
-1.39313132819399e-05
-2.39911634980106e-05
-9.9508472222474e-06
-3.65957277758968e-07
-3.28500117258121e-05
-1.72885929704793e-05
-2.14290022306869e-05
-1.78750075070453e-05
-3.11133641653134e-05
-2.41512874300677e-05
-2.16201820369674e-05
-1.29718421395274e-05
-2.53310957072055e-05
-1.96450153791607e-05
-2.64690783022281e-05
-2.69241519665994e-05
-2.36763648737479e-05
-1.15957414976597e-05
-2.61356314242508e-05
-2.81869896115394e-05
-1.76462289900174e-05
-1.90792703230672e-05
-1.83100733858127e-05
-1.17793218589019e-05
-2.84048253989411e-05
-6.33510185564681e-06
-1.5600345345386e-05
-1.47692810215593e-05
-2.83095553922324e-05
-1.56576440927389e-05
-2.97998569757139e-05
-2.33430640145086e-05
-8.70651207398232e-06
-2.51077934773156e-05
-2.86390671152548e-05
-3.97825977816394e-05
-4.07741092138484e-05
-3.26043044882093e-05
-1.84957135939565e-05
-1.66965334760735e-05
3.79067108991119e-06
-2.56759964604402e-05
-2.17953870448942e-05
5.90731379178718e-06
-2.20382346903408e-05
-5.41984990118513e-06
-8.58515677422406e-06
-3.12874834883569e-05
-5.28705760066789e-06
-3.68656279517976e-05
-4.4578249584265e-05
2.53282243219903e-06
-3.21386858012448e-05
-1.56854129468164e-05
-2.93933271742984e-05
-9.52447813198016e-07
-4.84273114933297e-06
-3.78101828668915e-05
-1.46459431731212e-05
-5.44984970381925e-06
-3.08591464410771e-05
-2.64494472703725e-05
-2.39323871813886e-05
-1.21136210471406e-06
-7.13638713217159e-06
-2.33416852503858e-05
-3.98108657563778e-05
-2.11403266579791e-05
-3.33720256723098e-05
-2.94673332798568e-05
-2.77879532969163e-05
-1.63776844548904e-05
-1.04567244244992e-05
-1.31423587906063e-05
-2.55677585066359e-05
-2.4283254275638e-05
-1.4796870532323e-05
-3.7617464500892e-05
-1.69272567130098e-05
-2.7093977471059e-05
-9.87177383739957e-06
-2.16719239408065e-05
-7.58381481926848e-06
-2.70064467762776e-05
-2.64018846821803e-05
-3.33842417559363e-05
-2.19747408913861e-05
-2.52324678193671e-05
8.5487767782929e-06
-3.40972680963053e-05
-2.88142931065146e-05
-1.92333027367772e-05
-1.73826353629667e-05
-8.60287711713476e-06
-2.52181941090879e-05
-1.90067865119805e-05
-2.81635274888412e-05
-1.71326553055616e-05
-1.72306521696598e-05
-2.4526866814229e-05
-3.47392973210242e-05
-3.5819118284011e-05
-2.24515919147134e-05
-1.21584136754192e-05
-4.12543941651738e-05
-1.02102325985045e-05
-2.82311338962341e-05
-2.68661490716629e-05
-1.75694782336384e-05
-2.09060288512516e-05
4.73253173399646e-06
-1.56100021158464e-05
-2.00474010647985e-05
-3.4402171124563e-06
-2.14789609335559e-05
-1.02933475420321e-05
-2.15837666422021e-05
-5.57357613341867e-06
-2.7548095074094e-05
-3.21670098482235e-05
-1.18934595737467e-05
-2.35672269652316e-05
-1.72386525313427e-05
-1.08779385817011e-05
-3.67280064356205e-05
-2.77517834717958e-05
-8.93643158787855e-06
-2.69664882828459e-06
-1.99851166487123e-05
-1.68126039904e-05
-1.0862488116938e-05
-1.15099732883419e-05
-2.18157850311768e-05
-2.05149479164261e-05
-1.08754969542521e-05
-7.98613908495842e-06
-2.37917153011333e-05
-2.18685681981359e-05
-2.95540570378897e-05
1.41526055150847e-06
-1.75981189814327e-05
-2.9484303629959e-05
-3.02644527030187e-05
-1.90295187318665e-05
-4.36141898134655e-06
-2.77225554268713e-05
-3.73383007533097e-05
-3.3027204786073e-05
-6.99604254567927e-06
-1.31318478736732e-05
-8.77125964222176e-06
-1.47156138849416e-05
-4.47439619159687e-06
-4.02640274033277e-05
-1.55636265574805e-05
-3.0546857947019e-05
-2.55510183614019e-05
-1.91990745463566e-05
-1.0641483529743e-05
-2.81552595419764e-05
-2.37720665814133e-05
9.16140105337501e-06
-1.63240623331232e-05
-1.32357381645021e-05
1.68511619252891e-06
-7.99099573260828e-06
-2.27329339908572e-05
-4.28456410718774e-05
-4.18076400666495e-05
-8.77156336955559e-06
-3.36048938798839e-05
-2.34365298814241e-05
-1.61253164836873e-05
-1.88199195467187e-05
-3.91127575683656e-05
-2.49520851827116e-05
-2.62793737651678e-05
-7.17998170013102e-06
-2.97103382537679e-05
-1.83452217838876e-05
-1.89003370565824e-05
-3.08892526428788e-05
-3.7126478036718e-05
-3.90893411675231e-05
-2.37163798866915e-05
-2.03691232894989e-05
-2.35520313191167e-05
-3.88824080321635e-05
-1.99862494721873e-05
-1.16881688751893e-05
2.12885440523184e-06
-1.09209240930439e-05
-3.37901011928076e-05
-3.36376261137846e-05
-1.9720714496378e-05
-4.48841121598839e-06
-2.29186814457378e-05
-1.13103072806337e-05
-1.50690290030855e-05
-2.87550240349353e-05
-2.40859428346561e-05
-2.55201091330165e-05
2.97298615856277e-06
-1.02770332256268e-05
-3.51695564724775e-05
-2.08970091412275e-05
-6.44749648869149e-06
-4.32592399067204e-05
1.79831145028651e-06
-2.53440402456737e-05
-1.67618551455013e-05
-1.15605269005932e-05
-2.86340034809302e-05
-2.54991389637249e-05
-9.38349560936645e-06
-2.90023713627764e-05
-2.02591168956558e-05
-1.50275627535749e-05
-1.41165082999576e-05
-2.19916914939788e-05
-2.2353566883442e-05
-2.69469980246958e-05
-8.01842983880452e-06
-1.47850125433255e-05
-1.51302248938202e-05
-1.15158657660873e-05
-4.54037612032057e-05
-1.27428243464539e-05
-3.95405625221102e-05
-2.07702499448819e-05
-2.62176588596686e-05
-2.23949531170386e-05
-3.49646663489901e-06
-1.83961947636669e-05
-3.20279694792851e-05
-2.19863262207456e-05
-1.82558131332331e-05
-2.43091209767947e-05
-2.99840096301069e-05
-1.0562332760013e-05
-2.20482544129641e-05
-1.83069887883453e-05
-2.50828644414781e-06
-2.29463920184747e-05
-2.5292238751149e-05
-3.43367849638434e-05
-1.57686513960971e-05
-4.38389305910487e-06
-2.16930046457828e-05
-3.09427528013898e-05
1.63795176977037e-06
-3.72567816055558e-05
8.39798806300766e-06
-4.5973789512988e-06
1.17848780106807e-05
-3.11788598799299e-05
-2.00064084439733e-05
-9.53624396162256e-06
-3.47520854049164e-05
-1.79502445635689e-05
-1.59119424564395e-05
-7.84104450797517e-06
-2.02714316646726e-05
-2.70850122793904e-05
-2.93327182233393e-05
-2.96567482330853e-05
-1.5280872095453e-05
-2.4410972766047e-05
-2.34278404628385e-05
-7.7840549378856e-06
-8.19722569237888e-06
-2.54074074005396e-05
-2.37409543149202e-05
-1.17649667788912e-05
-2.23403167069482e-05
-2.01193124531917e-05
-1.97092938900108e-05
-7.39396154222912e-06
-1.24526214889082e-05
-3.48925728770104e-05
-3.85434952532765e-05
-7.73582375101502e-06
-2.08442987572625e-05
-1.60640077501461e-05
-1.81035893068374e-05
-2.28800719455174e-05
-6.4981798510066e-06
-1.32408797935679e-05
-1.43480831373228e-05
-2.51297328130719e-05
-4.81311372284049e-05
-3.82745098240194e-05
-1.18365696827364e-05
-4.20297550817715e-05
-3.14260631848308e-05
-2.02734709398923e-05
-2.26454155108764e-05
-2.40384012597255e-05
-3.85863499545385e-05
-3.87358133286201e-05
-4.1523752701836e-06
-1.21650472822834e-05
-2.89285306878231e-05
1.00837557408735e-05
-3.13146636025896e-05
-3.82529753841789e-05
-1.5877993667626e-05
-1.91483913213641e-05
-1.21657980879967e-05
-1.54867911885814e-05
-2.05169194990876e-05
-6.31618017306647e-07
-2.90370545069818e-07
-2.49714648318003e-05
-2.6603207212085e-05
-8.66765094000517e-06
-6.33231344887116e-06
-2.59010055507166e-05
-2.36508303024683e-05
-3.47083769555061e-05
-3.72136564787842e-06
-2.70076550113075e-06
-2.32682391223582e-07
-2.26719722432602e-05
-3.10462942166919e-05
-6.06746759663354e-06
-8.67146663817439e-06
-1.16322501882043e-05
-1.51208406666782e-05
8.58420973245132e-07
-1.64849466740589e-05
-4.98880501691685e-06
-2.5436015306825e-05
-2.37947070357355e-05
-2.24991302366484e-05
5.26642987451868e-07
-5.43545170675884e-06
-2.18129790754775e-05
-2.49008710403331e-05
-3.25326679593581e-05
-2.06284076326318e-05
-8.82398329883851e-06
-6.73218055985764e-06
-6.24728059020267e-06
-2.80256702356476e-05
-6.15604595735883e-06
-2.0100068424522e-05
-1.27755334244093e-05
-2.18107206545611e-06
-2.17001411349623e-05
-3.91618287542322e-05
-3.10239411595876e-05
-3.45082234959907e-05
-7.21891114059749e-06
-5.53910491215554e-07
-2.19702437356483e-05
-1.93705575172404e-05
-2.12629613736437e-05
-1.6280133189301e-05
-9.08961743797895e-06
-1.28236854573438e-05
1.73671825153045e-05
-1.3952857953756e-05
-2.26540308849492e-05
-2.41210384880838e-05
-2.873670516067e-05
-2.37596579093226e-05
1.09481339020432e-05
-2.07927559917864e-05
1.76623255122118e-06
-2.42085916981603e-05
-3.7672977083859e-05
-3.56942034800252e-06
-2.36425577472055e-05
-2.13207066118227e-05
-1.27403367522908e-05
-2.98436668964868e-05
-3.09641866253375e-05
-2.41384098570072e-05
-1.91715943584602e-05
-3.8501391812542e-05
-3.78896035855569e-05
-3.14533121001629e-05
-2.90848030369568e-05
-2.86906132619483e-05
-1.28507140966143e-05
-2.45603205588583e-05
-1.60897384379718e-05
-1.31654964401554e-05
-2.02118482586517e-05
-2.36216239690512e-05
-1.17309802525934e-05
-1.9456383226362e-05
-2.73646955186724e-05
-3.48656409274938e-05
-1.57383783074549e-05
-1.04312577718128e-05
-3.55066156227481e-06
-3.08282278744336e-05
-9.71015720842006e-06
-1.51268786983231e-05
3.37408509719985e-06
-4.29475600683393e-05
-1.59263843539345e-05
-1.73871901451853e-05
-2.32992370434711e-05
-1.53313087526568e-05
-6.9470906280861e-06
-8.97385513449824e-06
8.76999446278903e-06
-2.03328509413796e-05
-1.1674251623108e-05
-5.47176171194248e-06
-4.51398583095893e-05
-1.80700094102353e-05
-1.81083208172627e-05
-1.28332293806159e-05
-1.79927076337625e-05
-2.21406298916882e-05
1.0725826899287e-05
-2.30801871246311e-05
-3.1975669199825e-05
-3.16118855716456e-05
-1.69333382691261e-05
-2.00782073917732e-05
-2.53806711560999e-05
-8.76586781380191e-06
-3.35657692922988e-05
-3.33925599962307e-05
-1.01789011060102e-05
-5.98783342068071e-05
-1.16247936601787e-05
-7.40154107318559e-06
-1.7822344809403e-05
-2.42907802702874e-05
-1.36142509540434e-05
-2.19627687453338e-05
-3.32619398434526e-05
-2.96270828361187e-05
-3.03588785451527e-06
-2.51811931756396e-05
-2.5329563235366e-05
-2.15164508441828e-05
-2.67542445771006e-05
-6.64246647379143e-06
-2.03773553384369e-06
-1.8397188095683e-05
-1.40798036371988e-05
-1.32721345481578e-05
-1.24430665700324e-05
-1.8871908675128e-05
-2.82310909811146e-05
-2.15957035747868e-05
-1.86359029928075e-05
-1.56531655351771e-05
8.37915351705659e-06
-3.15497867183119e-05
-3.8034091530955e-05
-2.32192805130735e-05
-1.94650091701573e-05
-1.89384802400947e-05
-1.37709770636014e-05
-3.03999235570395e-05
-9.39753002431825e-06
-1.72457367521653e-05
-1.55986457736368e-05
-2.71430618489216e-05
-3.91822808902455e-05
-4.68608916750718e-05
-2.17546775603672e-05
-2.49406919147987e-05
-1.35259689595948e-05
-2.46343502403882e-05
-1.37517951186234e-05
-1.00499511259084e-05
-2.6111598051495e-05
-2.09547155199722e-05
-1.37535792633489e-05
-4.27212216416035e-06
-2.19850690278076e-05
-1.40219407409329e-05
-1.28280982059005e-05
-1.59749720787428e-06
-3.95816847310781e-05
-4.96706830041667e-05
-2.7421656456366e-05
-1.72389035403892e-05
-1.71209834193825e-05
-1.90142739907646e-05
-3.44194290456332e-05
-8.51094392796119e-06
-1.59687608462528e-05
-2.55228961401108e-05
-9.8281271531958e-06
-1.93032701004275e-05
-3.20530150523719e-05
-1.68294715227567e-05
6.17731042310706e-06
7.1173044589251e-07
-1.70435995328558e-05
-6.70552283164914e-06
-4.33630225610757e-06
-3.35393951213238e-05
-2.99430307301661e-05
-1.63292604242513e-05
-2.55579594247304e-05
-2.53251228762549e-05
-1.11641702596445e-05
-2.41830556659577e-05
2.47807528633843e-06
-3.86893820113065e-05
-9.0175315158896e-06
6.90203674015469e-06
-2.14719674127127e-05
-3.47203106340441e-05
-4.34353983269152e-06
-6.60561379418494e-06
-1.63194772310762e-05
4.69654324954763e-06
-5.3486875413212e-05
-1.99456066556711e-05
4.72365360858803e-06
-2.29374028304471e-05
2.22058413057644e-06
-2.01032941123027e-05
-2.10665238381048e-05
-2.11248690870716e-05
-2.79794681877982e-05
-1.5142566169544e-05
-7.28733793129757e-06
-4.32006540358869e-06
-9.57960300494335e-06
-1.82455148764105e-05
-1.06965295906732e-05
-3.64976595362211e-05
-3.15885363479383e-05
-4.55796240298651e-05
-2.77046667329661e-05
-1.59882799327808e-05
-2.56393491884564e-05
-2.76747626409099e-05
-2.36134231329525e-05
-1.72731985275353e-05
2.12249953265125e-06
-3.35428796904901e-05
-4.00284526829567e-05
-1.17422809550407e-05
-4.44323194289914e-05
-3.54853287068365e-05
-1.50092754280257e-05
3.45036178320644e-06
-3.66570128264287e-05
-7.90934341097397e-06
-7.66216670023958e-06
-1.118466636726e-05
-2.00197678180746e-05
-1.6257642677036e-05
-2.90118216150258e-05
-1.06759188726693e-05
-1.9545297673709e-05
-1.28952329595427e-05
-2.28081055043574e-05
-2.88136030123826e-05
-1.8753225631492e-05
-2.11871013086265e-05
-2.00603981889668e-05
-2.95428382128766e-05
-1.35588033328747e-05
-1.52772536345473e-05
-1.8901500104729e-05
-3.0077686505406e-05
4.52509502602643e-06
-2.35476675635702e-05
-2.83633385131418e-05
-3.41065440303917e-06
-4.84873899577286e-06
-1.61572067175449e-05
-3.06820491651323e-05
-2.40812792499356e-05
-2.67486500743176e-05
-8.56697110781638e-06
-4.83560613362975e-05
-2.77792093530704e-05
-3.48918493515456e-05
-1.36585763389444e-05
-2.50132063571916e-05
-1.68665807286808e-05
-3.37903360903405e-05
-1.27996503696412e-05
-9.91687620465995e-06
-2.02403734413136e-05
-2.27074244813495e-05
-2.70558070369043e-05
-3.537037555963e-05
-4.38076197106069e-05
-9.29662300658198e-06
-1.87557998263021e-05
-1.49902885768587e-05
-1.80692384483298e-05
-3.23753995571435e-05
-3.57814230395618e-05
-3.67605131446675e-05
-3.30410970590961e-05
-3.74429834819542e-05
2.33496737858013e-06
-1.96896926418137e-05
-2.44235415153176e-05
-3.48666554354625e-05
-1.47524286691108e-05
-2.77006986513711e-05
-1.98740683570478e-05
-1.55958068982342e-05
-3.48223299080125e-05
-1.51131352741619e-05
-2.08946433995174e-05
-2.67649477004558e-05
-4.37356639956178e-05
1.41095930482046e-05
-2.6763988251704e-05
-2.99505630143901e-05
1.16665108218128e-06
-5.15309099098043e-07
-1.57125771653041e-05
-7.99694755610292e-06
-2.61285322174768e-05
-1.58672993132133e-05
-2.11190529795094e-05
-1.70239726648028e-05
-3.48492474992104e-05
-3.38609025776075e-05
-8.96061994874796e-07
-2.41302979818354e-05
-3.13135996540456e-05
-2.67904620530128e-06
-1.05007796221888e-05
1.5334914905087e-06
-3.4703954234767e-05
-3.60226331373259e-06
-3.42969332695292e-05
-2.58784427211838e-05
-3.80852502428234e-05
-1.38808671283562e-05
-1.28498221571605e-05
-2.10127285147877e-05
-3.82828416123108e-05
-1.94960146921514e-05
-3.50988270281368e-05
-1.59542161448201e-05
-2.53729595942518e-05
-2.69121730331161e-06
-1.55496812904535e-05
-2.48667709707908e-05
-2.56644120400695e-06
-1.50352930397727e-05
-2.27554136093447e-05
-3.94574001063537e-05
-1.80251918548159e-05
-1.26826986494507e-05
-2.84557205286334e-05
-7.64724913826948e-06
-2.06291677992531e-05
-1.37643480246385e-05
-1.8480685749268e-05
-1.54945475522011e-05
-3.11714863192129e-05
5.52607578605244e-06
-1.04864095352956e-05
-2.287243122887e-05
-2.70570115522251e-05
-2.5890541895458e-05
-1.78605117548186e-05
-2.75313390602917e-05
-2.55082249025605e-05
-3.97171266013865e-05
-2.36127173804864e-05
-8.19537471308236e-06
-2.40097310528027e-06
-2.63401943218897e-05
-3.85506136083298e-05
-7.43502074023753e-06
-2.2403237398987e-05
-2.40908880054815e-05
3.06708081924993e-07
-2.79274277699816e-05
-8.89271364369103e-06
4.8354948029149e-06
-1.33874833673489e-05
-2.28912432948404e-05
-4.5146051381239e-05
-1.34491205624902e-05
-6.87921004219948e-06
-3.06778867911302e-05
-3.73681075829533e-05
-1.97073343617675e-05
-1.6531584322284e-05
-1.94341065923698e-05
-1.2772784142726e-05
-3.56204422917131e-05
-4.33761521341765e-06
-2.83310173187714e-05
-1.9977250825796e-05
-1.11120413114307e-05
-1.54890007068941e-05
-3.02796023355425e-05
-1.25842681417126e-05
-2.21573631342584e-05
-1.35649010937982e-05
2.25924986688146e-06
-1.71982801972862e-05
-3.12432981792975e-05
-2.09572366800074e-05
-2.85796795285551e-05
-4.06369382090635e-05
-3.00189649747689e-05
-2.02076516983773e-05
-1.12923998589705e-05
-3.03264424917146e-05
-1.43682373756628e-05
-3.0400756320436e-05
-1.9739538907905e-05
-2.06339715264049e-05
-4.09203326607619e-05
-1.93243783513861e-05
-2.05136718341163e-05
-3.38143095484431e-05
-5.93594306121394e-05
-1.77335964582596e-05
-1.8925985567808e-05
-2.06888579649034e-05
-1.35685027203533e-05
-1.75872144163137e-05
-6.66225174773145e-07
-3.66896767735386e-05
-2.7112533518374e-05
5.42788219217435e-06
-1.26609624297008e-05
