# Supplementary material for: Research on computational propagation and identification of mine microseismic signals based on deep learning
Source: PLoS One. 2025 Oct 22;20(10):e0334641. doi: 10.1371/journal.pone.0334641 (PMC12543183; doi:10.1371/journal.pone.0334641)
Supplement: S2 Data — (ZIP) [file pone.0334641.s002.zip › 000100500001976.xlsx_0.txt_24.txt.txt]

-3.16068327442727e-05
-1.52465127622006e-05
-2.75185683883289e-05
-1.58374808179655e-05
1.23036160065344e-05
-2.65350465906672e-05
-3.0945771212423e-05
3.98195399402023e-06
-4.73392854570286e-05
3.86743035688481e-06
-1.75623393884237e-05
-3.75659340769992e-05
-9.19005297545277e-06
-1.56045068322057e-05
-6.82344410035617e-06
-2.58084747526257e-05
-1.70305405869579e-05
-6.62745768262987e-06
-7.11821412012388e-06
-1.97003716543815e-05
-1.8476542748403e-05
-2.07480550608857e-05
6.76772892300782e-06
-3.23899568328974e-05
-3.44071131405059e-06
-3.94456395261922e-05
-2.63258984349795e-05
-2.20891233514565e-05
-1.21040103738586e-05
-1.97911407553149e-05
-2.54675794146399e-05
-1.98850495556359e-05
-3.40958991790914e-05
-1.31258855562022e-05
-6.37001311880413e-06
-3.00346315583548e-05
-1.44182514229352e-05
-2.6463241180655e-05
-2.17104411669209e-05
-2.30631363114621e-05
-6.45147520604368e-06
2.35959965643837e-06
-2.91696524364142e-05
-2.51505576986753e-05
-3.30246144894922e-05
-2.63566636975754e-05
-2.59452237021292e-06
-2.00542856266279e-05
-2.56400833525972e-05
-1.60647682674461e-05
5.57980340586191e-06
-2.79542684229769e-05
-2.43456187668946e-05
-1.98009151668934e-05
-1.89183482817934e-05
-2.98739703610155e-05
-2.96951911419896e-05
-5.53135059417036e-05
-2.70826307135666e-05
-2.161687422274e-05
-1.67775297676679e-05
-2.26173574210029e-05
-1.18882976792298e-05
-1.77884947410752e-05
-2.41561117433989e-05
-1.09408651206041e-05
-2.69495189074775e-05
-1.8318459122982e-05
-1.37593498855142e-05
-2.51265681819782e-05
8.84153501146077e-06
-3.27808960803791e-05
-5.78931290226642e-05
-2.40376038897888e-05
-1.87921440175632e-05
-2.74735019099463e-05
-4.28504738705727e-05
-2.9082082419142e-05
-2.69171208650854e-05
-2.30742749324477e-05
-1.28403156614605e-05
-1.86311038795453e-05
-3.44927389367572e-05
-5.39598913005276e-06
-3.05088198380622e-05
-3.23449827534614e-05
-7.39211045363268e-07
-2.60789123552954e-05
-8.6187340095764e-06
-2.34141458415143e-05
-1.94626214198101e-06
-1.64114188745724e-05
-2.4174560693987e-05
-7.60764164197088e-06
-3.34988259922181e-05
-2.17193740909897e-05
-2.9979168602067e-05
-2.29346301727215e-05
-2.29598626250629e-05
-1.64159271759833e-05
-1.64122279233883e-05
-7.38268407306364e-06
-1.04019998955957e-05
-2.63597955955867e-05
-4.38557587442774e-05
-1.27021264032464e-05
-5.3174449278304e-06
-1.88626630437771e-05
-1.76368521948275e-05
-1.28282583800994e-05
-6.57911991395811e-09
-1.57922021891944e-06
-2.26110856678012e-05
-1.29406678855469e-05
-1.95395370884856e-05
-4.08928624020915e-06
-7.81331498997999e-07
-1.20160149393996e-05
-1.78924318093354e-05
-1.155262755708e-05
-7.23180564499357e-06
-2.74848599276878e-05
-2.03455419141989e-05
-1.43536846651086e-05
-3.58739276820133e-05
-1.26298025910131e-05
-3.69676456931913e-06
-1.23533988710037e-05
-3.16692373154618e-05
-3.73103717767134e-05
-2.32635492518785e-05
-8.86268265723145e-06
-2.40947069763067e-05
5.10229174176849e-07
-7.33205727775139e-06
-2.06499213672966e-05
-1.93197006710117e-05
-1.11431859375623e-05
-2.49805324251656e-05
-2.52756822683738e-05
-2.37131830511162e-05
-2.66678380856836e-06
-3.21386905880294e-05
-2.40319763000887e-05
-2.98226404739723e-07
-2.39585513230819e-05
-6.05774130572684e-06
-1.2192700691639e-05
-2.00538801008508e-05
-3.57972065561167e-05
-1.88874111522839e-05
-2.44724487850324e-05
-1.32204849098619e-05
-9.62147767931267e-06
-1.68120687456835e-05
-7.68769642129974e-06
-1.97120525517925e-05
-1.29020551079538e-05
-2.14040025155647e-05
-2.32656607304037e-05
-2.43629194318848e-05
-3.75966059715345e-05
-2.26792284081494e-05
-2.04450819848155e-05
-4.31785997311392e-05
-1.38836615097796e-05
-2.28121801160019e-05
-2.99439039664357e-05
-3.80761292446536e-05
-1.58744743486783e-05
-1.74995332175198e-05
-2.28086814608541e-05
-2.63159130389362e-06
-9.60140255426097e-06
-2.55500966559597e-05
-2.301478112395e-05
-1.47266657521278e-05
-2.50541844829818e-05
-2.34440028487731e-05
-3.65307396122444e-05
-3.23176668213427e-05
-1.12747974654048e-05
-8.74283969998897e-06
-1.32421023767804e-05
-4.69457840705574e-05
-2.43033724297463e-05
-2.01747483949843e-05
-7.96293503268826e-06
-1.36034697583169e-05
-2.61901953541537e-05
-1.32826343397865e-05
-2.97938502917525e-05
2.37776792831224e-06
-3.65450204869576e-05
-3.43713616809053e-05
-2.53842824869528e-05
2.02421956469994e-06
-7.19965296836692e-06
-2.68590968900669e-05
-3.20109005063735e-05
-1.70739139115513e-05
-2.42753229066691e-05
-1.07132321715509e-05
-2.12286713553033e-05
6.52520127683665e-06
-2.89485397173332e-05
-2.54486981413525e-05
-4.33051535251604e-06
-2.31394567923823e-05
-2.82727447484232e-05
-8.57235292800572e-06
-4.05443743712052e-05
-3.35300998295989e-05
-2.10075833181036e-06
-2.26583985824797e-06
-3.59450083745128e-05
-3.0731338204784e-05
-2.29657153385366e-05
-2.57828642500795e-05
-3.03213644528644e-05
-1.06445121034229e-05
-1.09962999450443e-05
-1.89285349153179e-05
-2.61748587307767e-05
-1.03594339678974e-05
-8.726431623382e-06
-1.39984519973625e-05
-1.40530548192621e-05
-3.70027349444824e-05
-7.66088302933687e-06
-3.51165147126211e-05
-4.43293086529243e-05
-3.55846631992082e-06
-2.96237687888162e-05
-2.99098877557973e-05
-2.55116731028241e-05
-2.91261513432839e-05
-2.01370097684151e-05
-1.84160667030542e-05
-3.42360935780013e-05
-1.8711577736182e-05
-1.6199500354578e-05
-1.89620623785901e-05
-2.78219604357794e-05
-3.65058459891362e-05
-2.72146004783627e-05
-3.3870709414839e-05
-2.51318472436201e-05
-5.52624703760144e-06
-4.98218902761206e-06
-4.0447017196014e-06
-1.62466029322114e-05
-1.60150489033252e-05
-1.15586061341917e-05
-2.14884911213778e-05
-2.11378566533374e-05
-3.44387714552844e-05
-3.11165859828159e-05
-4.64851513064984e-05
-1.94978650241863e-05
-2.94318155887567e-05
-2.212577289005e-05
-1.69553134973926e-05
-2.71761650312514e-05
-1.46494286899982e-05
-1.6916631853319e-05
-1.06538555045649e-05
-2.76524942168685e-05
-4.38812250034583e-05
-4.17590634505956e-05
-1.46909824910667e-05
-4.02579541085196e-05
-1.58816073582369e-05
-1.77748529355908e-05
3.93346423395488e-06
-2.98939431987107e-05
-2.42668451076227e-06
-8.69201464371566e-06
-2.2645745406094e-05
-2.17150748981689e-05
-2.04697592761788e-05
-3.28295651820971e-05
-2.92778328308428e-05
-9.95066519828832e-06
-1.94838296458284e-05
1.18187150549269e-05
-2.96342847932213e-05
-7.73928795617827e-06
-2.9977361868957e-05
-2.33275341252183e-05
-8.43028169631519e-06
-1.51724098099934e-05
-3.09473586437571e-05
-9.16973447676745e-06
-1.86698471704428e-05
-2.00922819240454e-05
4.15546459075188e-06
-3.77991795551826e-05
-9.90002331549724e-06
-4.02169998121011e-05
-1.05058050757375e-05
-2.70663291816451e-05
-2.22486870633062e-05
-1.67380692988765e-05
-2.12592853719516e-05
-9.83764097085462e-06
-2.63268843153459e-05
-4.10510560155859e-05
-2.84935086386025e-05
-8.80862722138933e-06
-1.33824119804811e-05
-3.7187185739186e-05
-1.09760283425777e-05
-2.71361409151307e-05
-1.99045193816082e-05
-2.10243415254244e-05
-2.13267939167335e-05
-4.80870040062407e-05
-2.1250711459037e-05
-2.06199337642773e-05
-1.71572860492619e-05
-2.57307952698955e-05
-2.02126909422747e-05
-1.37215932777927e-05
-2.47198376735687e-05
-9.26531712593464e-06
-3.07416733931715e-05
-3.21245739642868e-05
-2.0923601786125e-05
1.43272969945838e-07
-3.05976664446759e-05
1.09945738668746e-05
-2.93046202388586e-05
-2.61816190381388e-05
-2.66193593463051e-05
-3.56423386506876e-05
-1.88573181237265e-05
-2.23019539555268e-05
-1.3048964070144e-05
-1.07647654374552e-05
-1.51246086770452e-05
-2.7759020364276e-05
-2.20256624850011e-05
-2.4980320405816e-05
-1.757398608697e-05
-2.22161313598498e-05
-2.84705814870184e-05
-4.57764377469735e-05
-7.55961287009517e-06
-1.52946955428449e-05
-2.06436861193555e-05
-2.67346875453663e-05
-1.96640485682449e-05
-4.78340912024893e-06
-1.26982019949886e-05
-1.10373759126545e-05
-1.6576828010059e-05
-2.47463081496705e-05
-3.30589224747869e-05
-2.51453037439356e-05
-2.23135928356845e-05
-2.79763547610586e-06
-3.67879845467367e-06
-2.3901440193303e-05
5.13266932450601e-06
-3.06372242990094e-05
3.01133677147772e-06
-4.95739266820847e-05
-1.10185507656669e-05
-2.44456594364936e-05
-2.00718228754639e-05
-9.77540818892478e-06
-2.04411048822532e-05
-2.47520906680353e-05
-4.41674753930436e-05
-1.12471822856561e-05
-8.00732110744828e-06
-2.44419954433462e-05
-4.70580189847471e-05
-1.35045414268569e-05
-2.68270110557137e-06
-8.16435744857803e-06
1.26392993573131e-05
-2.44792694436726e-05
-2.26509049886947e-06
-1.76005773576405e-05
-4.77867082879858e-05
-2.64378756809042e-05
-2.24546051150475e-05
-2.57115609397874e-05
-1.50681450115993e-05
-1.60663763296998e-05
9.96293816781437e-06
-1.73483029510411e-05
-1.76963932556459e-05
-2.56857751452e-05
-2.73027474157524e-05
-5.77456602304097e-06
-2.23816045065093e-05
-2.35232269632201e-05
-1.75851199941658e-05
-7.83910514886332e-06
-3.45277026185341e-05
-2.91123279367194e-05
6.01938334449083e-06
-2.94205852599516e-05
1.65202111949258e-05
-8.71182521780851e-06
-3.56282671138598e-05
-2.64717090297135e-05
-4.61180208907221e-06
-2.2463041734694e-05
-1.74730594379794e-05
-4.9965356123339e-06
-2.62769762805874e-05
-2.38785361046504e-05
-2.81822945454961e-05
-9.39361375388974e-06
-2.96479605516122e-05
-1.0540753197436e-05
-4.44141932044082e-05
-6.45459942530274e-06
-6.998157455681e-06
-3.45378054612215e-05
-1.49962596887911e-05
-1.62129935433187e-05
-1.57200170008523e-05
-2.04864956981577e-05
-3.04718428052571e-05
-3.45141886181077e-05
-1.50793172585283e-05
-1.64421157685564e-05
-1.54315020664552e-05
7.50977375733714e-07
-1.21704710065867e-05
-1.6042323118432e-05
-1.40111969711701e-05
-9.70588410302819e-06
-3.90681844519525e-05
-1.61898062144563e-05
-1.74179976948981e-05
-1.91624063148463e-05
-2.71782128532647e-05
-2.29929478102968e-05
-1.66063842108893e-05
-1.6448631610596e-05
-1.59214141852807e-05
-1.84054287007907e-05
-1.27836967038121e-05
-2.92941218635544e-05
2.4002172591599e-06
-9.29800694129063e-06
7.86948648413089e-06
-4.37737342223857e-07
-8.86317371554955e-06
-2.99174878959328e-05
-2.97262483254551e-05
-2.32933645527379e-05
-3.02445939461838e-05
-1.80647388045654e-05
-2.2704582891455e-05
-8.76904233887449e-06
-3.45402525635519e-05
-6.85707981682401e-06
-3.00972227282359e-05
-1.65547562922729e-05
-4.7264864003662e-06
-2.7302629173689e-06
-1.22931559591834e-05
-2.70947432805679e-05
-2.17006297625153e-05
-1.74593129836947e-05
-1.19618982809693e-05
-2.27752192157332e-06
-3.27380431140546e-05
-4.04154704995397e-05
-1.90573558048016e-05
-2.0478921375677e-05
-2.17054794578982e-05
-1.46576248885253e-05
-1.54178031712253e-05
5.36168321357429e-06
-2.41502960424801e-05
-5.42352953697181e-06
-1.0444195685276e-05
-1.70610651724682e-05
-9.73178175989968e-06
-2.38297168020363e-05
-2.00867315313857e-05
-2.5863402835586e-05
-2.81673924932929e-05
-1.22318263822667e-05
-9.84226169006058e-06
-6.55646025596572e-06
-1.23645308235901e-05
-2.60707611248177e-05
-1.71754339313993e-05
-3.13618271278806e-05
-3.51413913027169e-05
-3.48704840655651e-06
-1.68237934008799e-05
-2.93269234706867e-05
-2.84665862270621e-05
-2.57292415215416e-05
-2.36960283804905e-05
-2.60986203394982e-05
-2.08099811476245e-05
-3.69167636108334e-05
-1.99401700776042e-05
-3.78428957054198e-05
-3.32107068519614e-05
-7.29430209581024e-06
-1.27359650379081e-05
-1.1906853405272e-05
-1.56726805657975e-05
-1.06183680905403e-05
-7.40008956248128e-06
-5.5314277128174e-05
-6.29705651184247e-06
-3.3594409704328e-05
-3.72096986417894e-05
-2.59039293381121e-05
-1.35686421741994e-05
-2.14434586462257e-05
-2.40829788059666e-05
-3.65223330322317e-05
-3.8984854381511e-05
-9.00426824642835e-06
-2.29981074674787e-05
-3.49079493625242e-05
-3.05239820693752e-05
-4.00276208362357e-05
-3.31348900586907e-05
-2.30445996218039e-05
-1.15352817398631e-05
-1.7743186649257e-05
2.90057321626096e-06
-2.88845902207354e-05
-3.79922589833501e-06
-2.20405492542267e-05
-1.18973658098102e-05
-3.51088725190124e-05
-6.60301298922096e-06
-2.04812596368147e-05
-1.72877463531468e-05
-2.90064164237135e-05
-2.82334438570792e-05
-1.07473459803403e-05
-1.1121557958247e-05
-1.90296138855991e-05
-8.38235829711339e-06
6.10059305336774e-06
-1.33592614370498e-05
-3.42122153982834e-05
-2.53213529946759e-05
-4.43542823252004e-05
-3.86891596888277e-05
-7.31520601596434e-06
-3.00452698316889e-05
-2.97866241778408e-05
-1.72637914264565e-05
-3.81823146434429e-05
-2.29182546640086e-05
-3.9580787180701e-05
-3.04513912775209e-05
-1.76715989249012e-05
-1.53591453203031e-05
-1.65204721206021e-05
-1.51884790805728e-05
-2.18303091553095e-05
-1.40857047348265e-05
-1.50120404811887e-05
-9.63334923256125e-06
-1.95062690181736e-05
-5.03829757120277e-06
-2.8923961711942e-05
-2.62566917171588e-05
-1.20196621472182e-08
-2.39785885374532e-05
-1.35202518739798e-05
-2.12333097549891e-05
-2.14091352595221e-05
-2.91125791018562e-05
-3.05631957252292e-05
-4.33667399173797e-05
-2.43190287730076e-05
-3.0952141604029e-05
1.23727400759306e-06
-1.99626986217746e-05
-2.21491932711227e-05
-3.50178327803166e-05
-3.22074819268086e-05
2.16108142931238e-06
-6.02241576684171e-06
-3.80436124689735e-06
-3.36320832491811e-05
-2.25053072844611e-05
-2.28937903286255e-05
-3.78935102737157e-05
-4.15355608414505e-05
-8.36107443625684e-06
-2.63953293523315e-05
-2.40084407111222e-05
-2.99646444439993e-05
-2.49996145805821e-05
-2.66898420521668e-05
-2.44855618385939e-05
-2.38017172182869e-05
-2.70957819134829e-05
-2.99485015159016e-05
-2.98857004824799e-05
-8.5716884790074e-06
-3.22057574976002e-05
-2.64088275879488e-05
-2.48784191112966e-05
-2.85038941007444e-05
-4.27826321539088e-05
-1.60232025512603e-05
-1.6556526917314e-05
-2.97256304087324e-05
-3.02377467764922e-05
-2.17542219443392e-05
-2.72192964775623e-05
-2.50102519586133e-05
-1.47334593907986e-05
-2.27486301069835e-05
-8.77974123178932e-07
-1.57724591768773e-05
-2.49190138758762e-05
-3.19694738362235e-06
-1.98720296156551e-05
-1.90349501790811e-05
-1.26612781220195e-05
-1.44486870338096e-05
-3.07462822985655e-05
-2.02385827465272e-05
-1.01019964692098e-06
-2.6486398315267e-05
-2.11150981309095e-05
-1.59359237860847e-05
-4.96048305603556e-05
5.40905358744654e-06
-6.38389988554107e-06
-1.78608304351167e-05
-1.89560120227082e-05
-2.00850327692918e-05
-8.69436024967892e-06
-3.65175844260457e-05
-4.56295546199867e-05
-4.49733522926783e-05
-3.41604410554938e-05
-1.86887165581267e-05
-1.66637820022245e-05
1.31605283446259e-05
1.20200421548682e-06
-1.08753549200865e-05
-1.20165683105451e-05
-2.09387524460447e-05
-2.31744885547574e-05
-1.62361770687114e-05
-3.03284705058574e-05
-1.16676077190871e-05
-8.00599249090359e-06
-2.30237062725674e-05
-1.51272610601269e-05
5.83516265267305e-07
-1.35828394588692e-05
-3.6910172979463e-05
-3.4796313124033e-05
-4.01494450632322e-05
-1.88288002662696e-05
-3.10136716994555e-05
2.41726257581628e-06
-1.73861270830856e-05
-3.43988798942257e-05
-2.69588857848901e-05
-2.56518613712015e-05
4.20672765224087e-06
-1.08533683981588e-05
-2.98437905996252e-05
-3.45884464914111e-05
-5.29355191141264e-06
-3.47755707296744e-05
-1.05290237097603e-06
-2.34379181343886e-05
-2.8422007198504e-05
-1.18604765221889e-05
-8.50211255741428e-06
-3.98964132874686e-05
-2.93715494527209e-05
-1.84939053814121e-05
-1.12294090105636e-05
-2.18138205062583e-05
-2.15514654207901e-05
-2.42167867805755e-05
6.63626954290884e-06
-2.08663322229939e-05
5.53126058646707e-06
-1.13736940276798e-05
-3.09374747200016e-05
-2.37974915761809e-05
-1.54753623421043e-05
-2.86360769392053e-05
-1.08463472179112e-05
-1.46838051088423e-05
-2.97825328375444e-05
-5.37475074518765e-06
-3.23680753716385e-05
-6.26789921629667e-06
5.44627129979965e-06
-5.16063031077838e-07
-3.13044156251974e-05
-2.50352012102012e-05
-3.33237224311292e-05
-1.61320108751158e-05
-2.4097124145486e-05
8.89836819245821e-06
-3.88467281467416e-05
-2.52420909504197e-05
-2.29818144009262e-05
-3.16877872603811e-05
-2.9253233700273e-05
-4.44432483605051e-05
-3.61097263218829e-05
-1.80130299781722e-05
-1.40953331696633e-05
-2.6363825259477e-05
-1.01219976599896e-05
-5.76892449172195e-06
-1.37110364720581e-05
-2.78219451461435e-05
-4.60861659376725e-06
-1.90196816199386e-05
-4.78425939954084e-05
-1.00456588216639e-06
-3.97472667904879e-05
-1.96733329487349e-05
-2.52037885647162e-05
-3.02368418363501e-05
-1.92747458797855e-05
-3.09641896689318e-05
-1.11229326693441e-05
-1.44250277655904e-05
-9.0645079563707e-06
-1.11668923713247e-05
-2.7571904233822e-05
-1.41932498193054e-05
-2.21142409548093e-05
1.85272324204914e-05
-1.57292931203046e-05
-7.01334886373186e-06
-4.51394108236905e-05
-1.44284792825394e-05
3.56423267792943e-06
-8.57102907401765e-06
-2.8503307243202e-05
-2.07638301355193e-05
-2.2902887649721e-05
-3.65244726989437e-05
-4.22202305735951e-05
-8.17158325616082e-06
-3.96838599380899e-05
9.61797722526381e-06
-1.82225798036706e-05
-3.26677636518949e-06
-2.70800377182734e-05
-1.47562743920948e-06
-3.06724345715229e-05
-2.57254440982138e-05
-6.58280411604055e-06
-2.37079857264196e-05
-2.96500327960207e-05
-3.08091282969427e-05
-1.96263395470566e-05
-3.83779307943216e-05
-6.43361161222243e-06
-2.01284140793287e-05
-2.79133482455061e-05
-2.4648949091664e-05
-1.41547851280267e-05
8.51841989311758e-06
-2.14002049888325e-05
-2.96941176126191e-05
-3.00528051584747e-05
-2.75382502472099e-05
-2.86860059383872e-05
-7.09179851429994e-06
-1.97772529035296e-05
-4.87428298454386e-05
-1.57346498729888e-06
-3.90450897158286e-05
-1.30688815837375e-05
-1.27516382063076e-05
-2.95819407765964e-06
-1.54592960298333e-05
-2.6468665152063e-05
-2.71975485409907e-05
-2.11896915161863e-05
-1.61591380889808e-05
-3.34594124679702e-05
-9.75178441905777e-06
-2.6661867653742e-05
-2.98117852388914e-05
-3.07887328552841e-05
-1.13397102693382e-05
-9.36431385172587e-06
-2.09588849828405e-05
-2.44371750847326e-05
-2.27418671886109e-05
-1.23987551477876e-05
-1.30949089766701e-05
-1.38343929660834e-05
-1.40040441079563e-05
-9.97250766402945e-06
-2.02310370024881e-05
-2.03099204757193e-05
-1.49926872559279e-05
-1.93877501434895e-05
-2.96200033813244e-05
-2.99197734582117e-05
-2.97925765364004e-05
-3.0555008436536e-05
-3.13079312114871e-05
1.18526334276632e-06
-3.12383420712207e-05
-1.1162994911263e-05
-2.67009184736874e-05
-2.66333589745578e-05
-3.04617656514689e-05
-3.57756239635494e-05
-1.77625835669495e-05
-4.19992369599232e-05
-3.72485274616647e-05
-2.54703631817145e-05
1.24241018464526e-05
-3.65825937079962e-05
-3.4802319595677e-05
-2.61107829218907e-05
-2.63927081419381e-05
-1.07440297972429e-06
-3.46472175018153e-05
-7.80766099850444e-07
-9.83343551129782e-06
-2.85319962736989e-06
-1.91707562537824e-05
-2.64690803351889e-05
-1.9984906440832e-05
-2.61094739625444e-05
-1.24627404600861e-05
-3.81470158399759e-05
-2.98086871331952e-05
-2.1763412916469e-05
-1.84650662896247e-05
-3.27471390824903e-06
-1.03482888402349e-05
1.44203145476696e-06
-2.16070720917302e-05
-1.75428158635946e-05
-4.63741434508378e-06
-3.03601904572079e-05
-8.56984590385306e-06
-9.71436217245962e-06
-2.92832594965548e-05
-2.59436454352332e-06
-9.33099986794748e-06
-2.05782596884483e-05
-2.74527367048687e-05
-3.06386231501051e-05
-3.70158382036892e-05
-2.18451938779048e-05
-1.77853562162493e-05
-1.73878993794999e-05
1.931691609482e-06
-1.99566420053729e-05
-8.03829804634781e-07
-3.46838577228183e-05
-2.92586306310436e-05
-2.88280786456842e-05
-2.74696157870855e-05
-2.82738472232689e-05
-1.14548811472405e-05
-1.08685553385012e-05
-1.98522121415167e-05
-2.37279369502005e-05
-3.27748225365346e-05
-1.68955132308163e-05
-3.41669468679068e-05
-1.51539081963338e-06
-1.60601780945731e-05
-1.17680853570032e-05
-1.37420265199377e-05
-1.27202200486581e-05
-9.19347542501508e-07
-2.4912300365321e-05
-2.24731567528676e-05
-5.17807711808004e-06
-1.6751475230252e-05
-2.83765993621996e-05
-4.1447964258072e-06
-3.33110139453514e-05
-1.25833860860459e-05
-2.5778583662009e-05
-1.07325608668076e-05
-2.21203197333822e-05
-2.61983358853591e-06
-3.24988285508749e-05
-1.33199880798356e-05
-2.73213920036426e-05
-1.9679425008798e-05
-4.41576385130443e-05
-2.01102094195734e-06
-2.24899588759739e-05
-1.98471737270566e-05
-2.27160773354765e-05
4.40895209953739e-06
-2.80099719506028e-05
-1.98248498188852e-06
-3.03558703345987e-05
-2.36848873020088e-05
-3.25922079993938e-06
-1.21123099344444e-05
-3.05399638688322e-05
-3.75284588886527e-05
-2.52548654770478e-05
-4.81227142252764e-06
-1.54209029375918e-05
-1.31396325402809e-05
-8.14049423228428e-06
-8.07110107254688e-06
-1.44644838121166e-05
-1.13618373163019e-05
-2.62312440348431e-05
-4.43685322323614e-05
-4.43729128508835e-05
-1.05631645339919e-05
-3.11129615672888e-05
-2.827402976923e-05
-2.89772473942332e-05
-1.44524388140399e-05
-7.89943807521806e-06
-2.90525770889319e-05
-1.68119737221897e-05
-2.23919099964867e-06
-3.09989220493862e-05
-3.3343456533063e-05
-1.13950615839437e-05
-2.26348446218817e-05
-3.53925623090041e-05
-2.72644012091408e-05
-3.05652390393665e-05
-1.39342104346732e-05
-2.22726946688094e-05
-2.12562309474354e-05
-3.40528047598639e-06
-3.23266701540876e-05
-4.3392151480542e-06
-4.61303274624356e-05
-2.77275444590731e-05
-4.74164562499991e-06
-3.75693885235398e-05
-1.61706107129234e-05
-1.15377498795552e-05
-4.49296531854729e-05
-1.9039957413535e-05
-2.49611999009965e-05
-6.57622835285279e-06
-1.38469923446683e-05
-4.88048286834728e-05
-1.19094529473178e-05
-3.95277685427373e-05
-1.77198801546512e-05
-2.96927793446416e-05
-3.15665455583049e-05
-1.78321187455721e-05
-5.25545071384457e-06
-1.60955287537126e-05
-2.07474820132357e-05
-1.27649034792493e-05
-3.20125012710343e-05
-2.82905147697416e-05
-3.37259854104551e-05
-2.7398946862256e-05
-2.72057735042594e-05
-3.43820877817072e-05
-1.64993295679837e-05
-2.3824630916465e-06
-3.71215304893054e-05
-2.59500303853192e-05
-1.16518141700818e-05
-1.14839272618364e-05
-2.39799082990983e-05
-1.27794532671415e-05
-1.32131829544207e-05
-1.78873802906617e-05
-2.82837246300389e-05
-1.56806242874593e-05
-3.24872884849409e-05
-6.26604504976929e-06
-3.67817990787417e-06
-1.54571213835947e-05
-1.34086437414532e-05
-2.29025560125669e-05
-2.30421214156701e-05
-1.55974167928234e-05
-4.10268738928712e-05
-1.07626668140995e-05
-1.74681248995577e-05
-2.23643469204701e-05
-3.3185508514106e-05
-3.21537925774915e-05
-2.71653339159245e-05
-2.77080883457302e-05
-3.57086884091269e-05
-3.07485003287727e-05
-1.6319183285561e-05
-7.8502770342773e-06
-1.53499683674867e-05
-1.235111643007e-05
-4.21465728247922e-05
-1.6109730915605e-05
-4.20188658899059e-05
-3.53986725863994e-05
-2.67088440998126e-05
-2.027283518791e-05
-2.40620747664426e-05
-3.11746866752293e-05
-2.47098987544395e-05
-3.07539676729016e-05
-3.723971629214e-05
-3.57968997762694e-05
-3.92386144983778e-05
-3.21268355000333e-05
-2.06223913045413e-05
-1.66146146315649e-05
-3.45594285148393e-05
-2.83289229444759e-05
-1.78830550046393e-05
-1.41891819996633e-05
-1.69196355423944e-05
-2.12119445492734e-05
-1.72842675342761e-05
-1.87732100692473e-05
-1.19231197538353e-05
-1.25879345383495e-05
-7.04320234300524e-06
-9.493238973019e-07
-1.47011084317491e-05
-1.43238146052753e-05
-3.96182018224499e-05
-2.54698103465261e-05
-1.64602596357435e-05
-1.18298959463136e-05
-1.52516139359542e-05
-3.73761562338056e-05
-2.19131106527374e-05
-2.6110027888087e-05
-7.27649934777109e-06
-1.97596958507587e-05
-2.70808006894528e-05
-2.34156078063682e-05
-2.89927081153568e-05
-2.02559688851884e-05
-2.49819495315986e-05
-1.5824527774283e-05
-2.23767349354288e-05
-1.11932022845455e-06
-3.60245704911495e-05
-6.88879804809971e-06
-3.42990430373377e-05
-2.45322342468532e-05
-2.49915375153863e-05
-1.68118287864163e-05
-1.09034812020536e-05
-6.63298823833454e-06
-2.8959845234897e-05
-1.54147540960145e-05
-3.53732023812258e-05
-4.00651629635822e-05
-1.64375842507175e-05
-1.81984138726628e-05
-2.79041368992299e-05
-1.75443176947119e-05
-1.05591230726471e-05
-5.07129761444527e-06
-1.42579101929859e-05
-2.98107809598788e-05
-1.53826490454344e-05
-3.48785342372899e-05
-1.5544752748381e-05
-3.67605497312974e-06
-3.46835849440022e-05
-2.24335601908355e-05
-1.21512548882808e-05
-2.71713955999459e-05
-4.70114919012727e-05
-8.68674209649952e-06
-1.08900980049383e-06
-1.88830872964403e-05
-1.01142543045709e-05
-2.61285972385284e-05
-1.93376201510743e-05
-3.59961597270264e-05
-4.34209741760876e-05
-1.19672414620055e-05
-1.82187401455938e-05
-1.64024687752644e-05
-7.07296871663921e-06
-3.60767392125433e-05
-1.66722569349648e-05
-4.60014401235869e-06
-1.44382552080881e-05
-8.4781963791822e-06
-1.70457261046705e-05
-1.95798735053301e-05
-1.84250061002009e-05
-2.87256887057824e-05
-2.93242127885458e-05
-2.83848597696999e-05
-1.57659279138702e-05
-9.22075854884263e-06
-2.41790672004583e-05
-4.22918947580638e-05
-3.45912343002675e-05
-1.84657884102791e-05
-5.50165160769898e-06
-4.18758856540278e-05
-4.38445352249153e-05
-2.99170554732276e-05
-2.06016807400722e-05
-2.30665775712052e-05
-1.34249394808068e-05
-2.62461563711794e-05
-2.82180131324399e-05
-2.50880038266742e-06
-2.66025554661233e-05
-2.17436279235659e-05
8.500823869112e-06
-2.00760607230386e-06
-4.15146032944707e-05
-2.00346894059902e-05
-3.05531429397915e-05
-3.62059217905479e-05
-3.21113563100494e-05
-1.02270380480573e-05
-1.67204957216948e-05
-2.17482939217476e-05
-1.83265736286789e-05
-6.64320096476524e-06
-3.86564210071283e-05
-2.01554127528096e-05
-1.31344929723588e-05
-1.42333169726276e-05
-1.67709103464406e-05
-1.19627267898273e-05
-5.82232154137399e-06
-8.18929108573114e-06
-1.18145287725531e-05
-3.40609398830677e-05
-1.03143411952904e-05
-1.35558883511292e-05
-6.57728545910441e-06
-2.86722470421957e-05
-1.19232067361259e-05
-1.36055504283354e-05
-9.82812698672284e-06
-2.37052559062776e-05
-2.25130193816251e-05
8.20883076505498e-06
-2.9918309860136e-05
-4.37902435936915e-06
-2.68296435009326e-05
-2.13636977842036e-06
-8.84579338088425e-06
-3.69505043894951e-05
-1.31373159674413e-05
-2.03963505548016e-05
-1.04110809496027e-05
-5.16068548825293e-06
-2.49177632279348e-05
-3.28253276575172e-05
1.52326333616994e-05
-2.46069655440831e-05
1.69732462500743e-06
-1.98599623425063e-05
2.03469771601042e-07
-4.24806381030897e-05
-3.05510476677179e-05
-2.69345870648179e-05
-2.39891194405126e-05
-1.65512444606945e-05
-3.01892694121715e-05
-2.4369864143086e-05
-9.48462651358489e-06
-1.13535882820879e-05
-1.83990187661813e-05
-1.09156613602987e-05
-1.7571131507083e-05
-1.00009586056681e-05
-2.71688985192185e-05
-1.01412425277373e-05
-2.72979243685131e-05
-3.17905692593267e-05
-3.80592105104418e-05
-2.42597325930027e-05
-3.31745731280022e-05
-2.61992195139213e-06
1.28762373522916e-05
-1.81264793682874e-05
-1.17637607469942e-05
-2.07379715508671e-06
-1.99976029346e-05
-1.51337207368256e-05
-1.92295423105821e-05
-2.62034683009899e-05
-2.36483737248161e-05
-2.32656461856942e-05
-1.52209721992584e-05
-1.12378959253593e-05
-1.33761014886443e-05
-2.83989052398821e-05
-2.32731928730896e-05
-1.06720204205582e-05
-1.91469702568439e-05
5.80023453782771e-06
-2.50561835256805e-05
-1.54660187552095e-05
-2.89514290446995e-05
1.45289704261333e-05
-3.52130738783814e-05
-3.03946437959737e-05
-1.67247332306159e-05
-2.89014845722658e-05
-2.7115934647073e-05
-7.56754077168379e-06
-2.16443602023603e-05
-3.84644171855533e-05
1.45951906355977e-05
-2.55641162103922e-05
-2.84207788301566e-05
-1.42797388027696e-05
-8.89758873877427e-06
-2.75480216378086e-05
-2.15667692684047e-05
-3.71693628283091e-06
-7.46230312771952e-06
-3.07733188890663e-05
-1.37193980148361e-05
1.91785658003165e-05
-3.00331507042626e-05
-2.67921515424906e-05
-2.37481401399889e-05
-3.9838104237594e-06
-3.04059148403476e-05
-2.97687288230107e-05
-1.37510926599622e-05
-3.10496976540648e-05
-3.00234085042959e-05
-2.01050677940174e-05
-3.62666571736393e-06
-1.1097858509203e-05
-2.1558019350381e-05
-2.71075841289172e-05
-3.42604160141416e-05
-2.00854212948756e-05
-5.18126380353592e-06
-3.00968739907894e-05
-3.51174751846644e-05
-2.48353935957948e-05
-3.57061499708973e-05
-2.40884453268376e-05
-2.7504615555721e-05
-2.90942817433809e-05
-3.58070995513109e-05
-1.96305040885004e-06
-5.18104815821238e-05
-2.23830257630272e-05
-4.00695942469333e-05
-3.25507363145798e-05
-1.5711981034633e-05
-1.99633715109732e-05
-2.46664917096027e-05
-2.8078269721293e-05
-3.73761339852888e-05
-1.82965688493073e-05
-2.37592371197374e-05
-4.27875221072846e-05
-2.4315139886023e-05
-4.78340927565512e-06
-1.04841904784309e-05
-2.35699613470469e-05
-2.15915180704616e-05
-1.99782233360678e-05
-3.06235575066462e-05
-6.11045475459892e-06
-2.64372697755907e-05
-3.55990410255237e-05
-2.96329186856156e-05
-1.09791954551463e-05
-1.44301204111754e-05
-1.2804745833679e-05
-5.56760601117544e-06
-1.05718386706234e-05
-3.68535552143079e-05
-2.82388593589894e-05
-3.45132660902848e-05
-2.45533641659598e-05
-3.65688348610794e-05
-3.70437254578986e-05
-3.23847889769969e-05
-2.36897306134173e-05
-4.01468267343265e-06
-1.45358605186767e-05
-2.3425581626021e-05
-3.5357775510504e-05
1.17657690207305e-05
-3.34299280150265e-05
-3.12973452191383e-05
-3.24112952646214e-05
1.641362902714e-06
-2.7567264309543e-05
-7.47160199432435e-06
-3.92347663976975e-05
-8.43645184347347e-06
-3.75771472898141e-05
-4.22777064284526e-05
-8.55977699066656e-06
-7.50149846566461e-06
-1.3322788360087e-05
-2.54575697381423e-05
-1.58294532897531e-05
-2.86344682027513e-05
-1.03378036285099e-05
-1.27266726463486e-05
-2.76931312003881e-05
-2.46110228508514e-05
-2.33180153453601e-05
-2.24833525332776e-05
-2.80710704313498e-05
-2.59370423593436e-05
-1.33299173934691e-05
-2.03913785935158e-05
-1.54190015521933e-05
-2.34247094154455e-05
-1.37023838940291e-05
-3.2910237334374e-05
-3.3860918604657e-05
-3.01769751846957e-05
-1.40025440182527e-05
-2.6818033347357e-05
-1.39774712103229e-05
-2.43748466954472e-05
-2.44749006973531e-05
-9.07489021291468e-06
-3.17988916043602e-05
-2.51602457845455e-05
-1.80841362023499e-05
1.09028761466512e-05
-3.51353700644889e-05
-2.17141784788915e-05
-4.45021305025194e-05
-1.13166621318269e-05
-2.32087632390595e-05
-1.57359126122993e-05
-3.19222755685113e-05
1.07121430033135e-05
-2.12291660404183e-05
-1.74085505314403e-05
-1.02232554302683e-05
-1.91880691531679e-05
-2.11482196529636e-05
-4.35154660338266e-05
-2.0520785028102e-05
-3.45703183007242e-05
-4.16354947676561e-05
-2.1286437005901e-05
-1.0632571012083e-05
-1.16014147264248e-05
-3.22720104260889e-05
-2.48930880510711e-05
-2.93574584640349e-05
-8.28465908485112e-06
-3.40463801817409e-05
-1.63605068606471e-05
-4.92505588682799e-06
-4.95476607446475e-05
-8.12400487888703e-06
-2.58293813406708e-06
-1.92617193430539e-05
-2.40065457209879e-05
-4.79627742326655e-05
-6.3443056617523e-06
-5.17075390681092e-06
-3.49035752901779e-05
-1.74536050748099e-05
-7.05278135891566e-06
-8.69666235233313e-06
-3.98982342597843e-05
-2.33619952176263e-05
-5.8014895134574e-06
7.94768214746346e-06
-1.49336662791074e-06
-3.93193707821832e-05
-2.66553908600077e-05
-1.09605562985804e-05
-3.46886117375495e-05
-2.67755813723824e-05
-2.27259454699828e-05
-2.11005085011164e-05
-1.85307454227666e-05
-1.41935163343454e-05
-1.47760921133556e-05
-1.36367404614628e-05
-9.62438208914152e-06
-3.15352258302419e-05
-2.0304062896033e-05
-3.18563817984706e-05
-3.5734357337755e-05
-1.51533293477022e-05
-2.48801761036088e-05
-1.32247067505629e-05
-1.61645587544109e-05
-2.02753646968403e-05
-1.23696489867289e-05
-1.88716170211713e-05
-3.1946672008198e-05
-2.41793966550857e-05
8.99540263387605e-06
-1.22033494779746e-06
-2.24140249072359e-05
-2.63218461142154e-05
-1.5165109417664e-05
-1.99565126558291e-05
-3.28843271606356e-05
-4.11770607404251e-05
-8.19295231964685e-06
-1.05579316092179e-05
-1.50791731412391e-05
-3.38900628298826e-05
-5.79256052318518e-06
-1.10376606856653e-05
-2.10175129453955e-05
-2.64228510592345e-05
-2.45707085135336e-05
-2.22999711078465e-05
-4.91487028655776e-05
-2.14038392958987e-05
-3.09692587945915e-05
-1.6644479498285e-05
-2.52616388282082e-05
-5.61179504858969e-05
-4.43386904627416e-06
-1.86942263021214e-07
-2.1659848305664e-05
-2.23772771293681e-05
-3.69981590278483e-05
-1.32116725388919e-05
-1.39945254889842e-05
-1.68149893505424e-05
-1.84111497439926e-05
-3.24128307824532e-05
-2.86054237170095e-05
-8.16452168183455e-06
-3.36310680724225e-05
-1.72194450953481e-05
-2.98247775203725e-05
-4.10121423157942e-05
-1.84292561727065e-05
1.88091401711778e-06
7.93276781311599e-06
-1.27582611213973e-05
-1.25129635799851e-05
-5.20324678580702e-06
-2.48089131577316e-05
-3.04613057304019e-05
-1.93712864669599e-05
-2.77414314489478e-05
-3.20716169249756e-05
-2.14335806800284e-05
-1.22287427899026e-05
-6.72815745294861e-06
3.62009801415225e-06
-1.22439517928026e-05
-2.59741421652039e-05
-2.48200538149447e-05
-5.5351833373337e-05
-3.92035819030522e-05
-1.53247805224047e-05
-2.28583897386041e-05
-2.81773497544882e-05
-1.23594588317598e-05
-1.96257079868261e-05
-1.87595271434631e-05
-1.83329357941523e-05
-2.36170908756269e-05
-1.88587949373809e-05
-4.11986968252885e-05
-2.90209334487951e-05
-1.95340947288329e-05
-1.51406974903599e-05
-2.95039391163227e-05
-5.78950689513358e-06
-1.69249261470145e-05
-3.73333155841089e-05
-3.0479376091888e-05
-2.27473928167696e-05
-2.59732119620496e-05
-2.20267556404423e-05
-2.25044188280879e-05
-4.63929634116931e-05
-3.00764507196262e-05
-1.87528158511371e-05
-2.92448557265239e-05
-3.62307512035498e-05
-7.06937477926629e-06
-2.08632337042707e-05
-3.74843051033426e-05
-3.1139369697793e-05
-9.6566746331448e-06
-1.83697219008529e-05
-2.5954288595074e-05
-2.00426578283743e-05
-2.25930438933697e-05
-2.44220514009267e-05
-3.07178899701492e-05
-2.32502887775862e-05
-1.02338057585794e-05
-4.56478822268823e-05
-3.33177041960488e-05
-2.81923070222303e-05
-1.25793236001842e-05
-2.36971205384803e-05
-3.36787230692636e-05
-8.40664860342578e-06
-2.01569201715795e-05
-2.16864598343491e-05
-2.70204976542728e-05
-3.97642199648379e-05
-1.00274414181498e-05
-2.74969146349975e-05
-1.22468535865616e-05
-1.75846297686988e-05
-3.03146039576157e-05
-1.92945515817262e-05
-8.45888268964814e-06
-2.56963380458439e-05
-1.56381698224132e-05
-7.87732616305077e-06
-8.9206277713437e-06
-1.06010958862096e-05
-4.39864372933478e-06
-4.16451413380693e-05
-9.17890045631883e-06
9.5574897863588e-07
-1.42797865283854e-05
-2.55557832561093e-05
-1.2923181517519e-05
-3.49118071287135e-06
-1.45808709856398e-05
-3.58664498970732e-05
-3.29730116498723e-05
-2.75209542493963e-05
-2.09791892986858e-05
-3.41989313114658e-05
-3.9712875448562e-06
7.20257799889694e-06
-2.46225220362774e-05
-8.35333220404206e-06
-1.71126042550406e-05
-4.74416973561617e-05
-3.25251972647245e-05
-2.54699466778809e-05
-1.64270509265162e-05
-4.5270715337717e-06
-1.58205959554729e-05
-1.17771726557024e-05
-2.0313063738693e-05
-1.05379571898977e-05
-3.04220871419149e-06
-1.7531025127955e-05
-2.01867261478461e-05
-1.86294931663584e-05
-1.76472237013368e-05
-3.22536962304722e-06
-2.82450716278212e-05
-3.35101077083256e-05
-1.22001903333636e-05
-2.62123443434748e-05
6.12465665720327e-06
-4.29123685256371e-06
-3.36253070941154e-05
-3.00022539948695e-05
-1.28569050413959e-05
-3.2052332103938e-05
-2.02384268992627e-05
-2.36963488118772e-05
-3.41805477321233e-05
-2.87271321137897e-05
-1.24073015896087e-05
-1.7617316377844e-05
-3.101746401226e-05
-3.3218498753621e-05
-1.6603558988463e-05
-1.55121116980755e-05
-2.88923256020819e-05
-3.46215795498145e-05
-2.62633751672963e-05
-3.89180007534288e-05
-1.47695545623285e-05
-4.50516746046696e-06
-1.99194572497197e-05
-4.05959243833282e-05
-3.50179316184238e-05
-1.78031440055445e-05
-2.8268924855015e-05
-2.55850553647356e-05
-1.349002641795e-05
-2.22546670465721e-05
1.02531601485654e-05
-2.89793609016219e-05
-2.32442292335349e-05
-2.80171645037359e-05
-2.04547357855811e-05
-1.13320229021688e-05
-2.78051960356727e-05
-4.56954757648498e-06
-3.05239795440404e-06
-2.2026132418712e-05
-6.48974875102664e-06
-6.86909024804985e-06
-2.85752419428466e-05
-2.80394784613446e-05
-1.02439493611265e-05
-2.36492531304277e-05
-1.72672358278819e-05
-2.29269993253967e-05
-2.8578150729926e-05
-9.85955345970943e-06
-2.32244151236935e-05
-2.0553634720344e-05
3.0288252018424e-06
-1.1302974405101e-05
-1.25809002096346e-06
-2.22338773099619e-05
-1.95124603316571e-05
-4.51457719864909e-05
-2.79215627340509e-05
-2.49206724304537e-05
-1.91560211655192e-06
-2.97542555224112e-06
2.18618996446436e-06
-1.84194738030881e-05
-1.04066956283164e-05
-7.87220415984087e-06
-1.93695278765973e-05
-2.7381741435601e-05
-3.06899147059624e-05
-9.32276999959183e-06
-1.42239334547209e-05
-1.01970255891201e-05
-3.78567772957508e-05
-2.11159958187478e-05
-1.64231790999882e-05
1.81018006376785e-06
-2.92088430444101e-05
-6.28453452574724e-06
-2.66635578521458e-05
-7.20100109785483e-06
-1.1597967654167e-06
-2.21831171452927e-05
1.47410910960208e-06
-7.86945058626134e-06
-1.66566426069567e-05
-2.77651464811069e-05
1.72084131487754e-06
-2.91547929185243e-05
-2.90612489884048e-05
-2.74032577017582e-05
-1.55746678878651e-05
-1.52873509676858e-05
-4.14695069785862e-05
-1.87470228975905e-05
-3.66086297242396e-05
-2.01404339956666e-05
-5.36363622783408e-06
-2.51462437843505e-05
-4.62767549161381e-05
-4.10411973205857e-05
-7.43201335447506e-06
-3.74512277462825e-05
-4.752172327307e-06
-3.26213807677561e-06
-1.61282639929836e-05
-2.35678707687504e-05
-1.15769615125892e-05
-2.85013771000346e-05
-1.12151962446996e-05
-3.85145498095364e-05
-1.90739476604724e-05
-3.16885457782829e-05
-6.54230100630794e-06
-3.8767226738365e-06
-1.72037844729196e-05
-8.8187065954208e-06
-5.25894709522997e-05
-1.77692575849863e-05
-2.57787386952162e-05
-1.03863701559307e-05
-1.31702090946683e-06
5.27401748293426e-06
-3.86431174311504e-05
-3.26791713416838e-05
-2.92552624287444e-05
-1.23485591545778e-05
-1.83796067684864e-05
-2.51621823091413e-06
-6.86951356292339e-06
-2.46189085711209e-05
-1.87525170766538e-05
-6.11719048288851e-06
-1.32307354468094e-05
-1.70355653318048e-05
-3.44082254319889e-05
-1.45777714657323e-05
-8.4004963769106e-06
-2.4158818885073e-05
-1.0182844448623e-05
-3.99726907056017e-05
1.65525653135984e-06
-1.44307223297956e-05
-3.92266237091374e-05
-2.96058368023706e-05
-2.5364498753033e-05
-3.84189975143358e-05
-3.22839980466429e-05
-5.54692208662457e-06
-1.17491596822527e-05
-2.11495199567033e-05
1.66957031097718e-06
-2.02811363931487e-05
-2.28535690928291e-05
-9.2856258053306e-06
-2.63969769431938e-05
-2.82845752135035e-05
-1.68466087496393e-05
-3.0471216278202e-05
-1.66086988623968e-05
-4.35437737188193e-06
-6.21155748330489e-06
-1.84574054459003e-05
-2.41790574509831e-05
-1.11338416190097e-05
-3.99790641894132e-05
-2.89530729645409e-05
-1.80846747643944e-05
-2.14145082857965e-05
-4.13065707333931e-05
-2.99163207186743e-05
-2.11211125008808e-05
-1.03267447974741e-05
6.52313088590731e-06
-1.52888898220105e-05
-2.58715539452006e-05
-4.11266701551074e-05
-8.19281525534267e-06
-3.66418902180105e-06
-2.09458976583748e-05
-2.65439130767203e-05
-1.44391765647865e-05
-1.21844817243608e-05
-4.56527863533313e-06
-2.97091082682211e-05
-1.23385619516093e-05
-1.49969732867807e-05
-8.95351147386418e-06
-1.79548311859756e-05
-1.11491210816716e-05
-2.72589611058319e-05
-4.51231050658799e-06
-2.61444247063161e-05
-2.70823118504317e-05
-2.32396844808156e-05
-2.49344203487901e-05
-2.84317152202015e-05
-1.36595992488514e-05
-6.39428967781319e-06
-2.34712124029688e-05
-6.09633518548136e-06
-2.47532311296043e-05
-3.67451412673948e-05
-1.12834661631563e-05
-2.30231163834554e-05
-1.38832968524713e-09
-1.85378265642423e-06
-5.68820501186956e-06
-1.32302874090156e-05
-2.48923491295387e-05
-3.00367077456612e-05
-8.13254044697205e-06
9.87207803777916e-06
-2.38786074789363e-05
-2.3076158570581e-05
-2.43439247569871e-05
-1.4816604386128e-05
-2.07881579013579e-05
-5.1836258404774e-06
-2.34515654247698e-05
-3.29287974370357e-05
-9.52372425231404e-06
-3.39901206577646e-06
-2.01363928860343e-05
-2.76977662938677e-05
-2.40989303897442e-05
-3.51505428876835e-05
-2.77714883818045e-05
-3.92259641857609e-06
-2.54703031830161e-05
-4.82634967826805e-05
-1.17600033049036e-05
-2.03246093365292e-05
-2.53476599952105e-05
-1.45138944431667e-05
-2.94066574603462e-05
-2.2606446087797e-05
-3.25105833891516e-05
-9.12224532364734e-06
-1.51557265030843e-05
-3.23673472522641e-05
8.84991600716124e-06
-3.05749582217365e-05
-2.40697052464669e-05
-1.39590845260545e-06
-1.49320465898341e-05
-2.5613998562412e-05
-1.165956370014e-05
-2.50968912345572e-05
-3.44951350415628e-05
-2.63675347959185e-05
-2.35369286186769e-05
-1.29096961070275e-05
-2.22996185835156e-05
-3.38532599342973e-05
-2.98999696800264e-05
-4.15168367371242e-05
-2.93009955716235e-05
-1.80264944751796e-05
-3.76124076248494e-05
-2.61918221420351e-05
-2.82668349892326e-05
-2.94466274620533e-05
7.66746899169808e-06
-2.60828911125629e-05
-2.02405554830793e-05
-1.79247180758166e-05
-1.19986524986748e-05
-2.87071632318155e-05
-1.24048764905352e-05
-2.15312407326579e-05
-3.06210327527216e-05
1.98409800513232e-06
-2.33544119963159e-07
-3.41737245965127e-05
-3.19451059022265e-05
-1.45114830255342e-05
-1.88774510476427e-05
-1.74405478704703e-05
-3.20636512130887e-05
-2.30247441152403e-05
-2.04987657505506e-05
-3.65783796364997e-05
-2.14051310204185e-05
-1.52778182261207e-05
-1.03154459490806e-05
-2.38688585333895e-05
-2.41135992444114e-05
-6.52826254403512e-06
-1.60344733790504e-05
8.40656201101387e-07
-2.83902307575463e-05
-1.86039642750013e-05
-9.55600587970149e-06
-3.94139495494335e-09
-4.98060032039331e-06
-2.66340123831802e-05
3.67104451298792e-06
-2.95587990701807e-05
-3.39693494088682e-05
-8.34940557241248e-06
-3.84871051208759e-05
-1.87577994196557e-05
-1.02439921669623e-05
-3.98241423947316e-05
-3.68720673877854e-05
-1.25459943397561e-05
-2.91163273408582e-05
-1.00726905212306e-06
-5.96658204834046e-06
-2.49334645317152e-05
-4.72739636797614e-06
-1.54097116351193e-05
-1.49816879497791e-05
-2.67661099410435e-05
-2.53376505478201e-05
-1.47445264501383e-05
-1.72557051106801e-05
-1.75877884965573e-05
-4.26151566940557e-06
-4.64109040967905e-05
-3.83075671520647e-05
-8.13438306369201e-06
-3.6166808813898e-05
-1.75844303302953e-05
-2.57729828817776e-05
-5.27948655774751e-06
-2.36942726485022e-05
-2.85860339320782e-05
-5.23554873221169e-05
-2.96142430434669e-05
-1.8708893990666e-05
-1.03476255696564e-05
-9.4804420711994e-06
-4.75763658895847e-06
-2.35433233019601e-05
-2.26278401273937e-05
-6.03787049758843e-06
-2.68228898536798e-05
-3.91455460410716e-05
-3.59881816167513e-05
-1.03961737265245e-05
-2.22006317804737e-05
-2.03286115132653e-06
-2.89684015990661e-05
-4.11440721425593e-05
-3.86583585503271e-05
-1.612502567441e-05
-3.72545798968273e-05
-1.24577999762572e-05
-1.93867160189785e-05
-2.49363404380016e-05
-2.52168696401026e-05
-1.6890851804641e-05
-1.36250586839936e-05
-1.84114559848597e-06
-1.72754751259591e-05
-2.75608587516336e-05
-2.154549443692e-05
-2.75009659100686e-05
-6.45764554212001e-06
-6.77432670675363e-06
-1.04126497037677e-05
-2.14643693488398e-06
-5.41335109495479e-06
-1.79108561047019e-05
-1.80549255947374e-05
-9.51348146148775e-06
-6.94276917938414e-06
-1.37771817796009e-05
-2.83111954921586e-05
-1.14106180725962e-06
-3.91758697827376e-05
-1.4742154727678e-05
-2.41265544640504e-05
-1.94938671759428e-05
-3.22300373011091e-05
-2.71261542634168e-05
-1.06787961221345e-05
-3.5573013705804e-05
-7.72179889028952e-06
-9.99171029894113e-06
-1.14047195960152e-05
-3.23818763637156e-05
-3.4773044336834e-05
-1.42629696050656e-05
-2.45184063114329e-05
-3.54271889257201e-06
-5.36425236974134e-05
-3.9740720970137e-05
-2.85672089384584e-05
-2.39132780969352e-05
-7.77092801933947e-06
-1.48919293837761e-05
-7.77486278263851e-06
-2.98816216833255e-05
-2.54349649134633e-05
3.7237025530083e-06
-2.10357361834207e-06
-2.08843487746696e-05
-1.18101987877787e-05
-2.27146104395546e-05
-4.19542657964805e-05
-1.3391783171658e-05
2.92489276641139e-06
-3.54430332361705e-05
-1.2998404587232e-05
-3.4869284059374e-05
-2.05694024994848e-05
-2.88789153899361e-05
-1.733441401e-05
-2.33838119215132e-05
-1.74647910578011e-05
-6.3114671705475e-06
-2.06895913085202e-05
-2.78633909520311e-05
-4.29232466754709e-05
-2.41226427347206e-05
-2.07212798094725e-05
-2.33032563955614e-06
-2.6011005233039e-05
-2.3460705565214e-05
-2.36320935943043e-05
-5.3531902102183e-07
-2.08032022508955e-05
-2.85083743052707e-05
-2.2713306575488e-05
-1.25534491579211e-05
-3.95531653408612e-05
-1.21916018160269e-05
-3.85521019320655e-05
-4.90571702121075e-05
-2.85557496663956e-05
-2.56526710477056e-05
-2.04603220958752e-05
-3.10309631407605e-05
-1.70903755050687e-05
-8.02610880838187e-06
-1.29428961029999e-05
-2.57795545963695e-05
-3.33431859521018e-05
-1.73607666354523e-05
-2.71113866805332e-05
-2.49770782272823e-05
-1.99896845352018e-05
-2.4689504995086e-05
-1.44534981935539e-05
-3.3503195840193e-05
-3.62545740308094e-05
-1.26617133387803e-05
-2.63315530884853e-05
6.38036260001087e-06
-3.43228416965552e-05
-3.46968817011375e-06
-1.26926367359876e-05
-3.81540602057462e-05
-3.36816658418906e-05
-2.67223452079469e-05
-3.00375967977575e-05
-2.50467177420463e-05
-3.05456879723435e-06
-2.64591644486684e-05
-1.74040743957704e-05
-1.7618898176925e-05
-1.75749948726821e-05
-1.58389936048303e-05
-9.66622499039384e-06
-3.46799239968861e-05
-2.54567537926306e-05
-3.00768010521287e-05
-1.72719689496885e-05
-5.20230409753264e-06
-1.23443342792419e-05
-2.42563068701141e-05
-1.60684226032164e-05
-1.7877251145243e-05
-2.33502746067589e-05
-3.33505788127134e-06
-2.24249240000093e-05
-1.32608244377368e-05
-2.63719944589311e-05
-1.27225976673871e-05
-9.62434778267512e-06
-9.70103524307734e-06
-1.85003058504019e-05
-2.02737484752931e-05
-7.87644774715699e-06
-1.15624615868743e-05
-3.62930247013192e-05
-2.13327077277122e-05
-1.23815298884837e-05
-1.75280827543019e-05
-1.77421109741858e-05
-3.58374813757476e-05
-3.62361618501473e-05
-2.74467717821254e-05
-3.84830829247374e-05
-1.51022961444754e-05
-3.76239991538159e-05
-3.07198600086298e-05
-4.81180356258478e-06
-2.64337606563e-05
-7.05350905553502e-06
-2.13804192266399e-05
-2.21309167777974e-05
-5.75502210924827e-06
-1.25124805758031e-05
-2.26865159825172e-05
-2.02372983031235e-05
-8.4902848640198e-07
-3.36287665147257e-05
-1.12113936156398e-05
-2.72308049750877e-05
-2.09432360379565e-05
-1.47559712819691e-05
-2.60225421674975e-05
-2.57514407789048e-05
-4.20710357234416e-05
-3.65078031951216e-05
-2.92852235714657e-05
-2.30823316988406e-05
-2.02004055393619e-05
-3.30843730847723e-05
-2.47314545561381e-05
-3.61459299521521e-05
-1.74872713046343e-05
-2.12611426969346e-05
2.70063089907918e-06
-1.85387736700807e-05
-1.32197678964851e-05
-9.41558930425497e-06
-4.91879128338093e-06
-2.9160618350134e-05
-4.75823268957494e-05
-2.8676952056832e-05
-1.91627847187303e-05
-1.48457951091364e-05
-1.71738261322393e-05
-9.25734263992492e-06
-1.44704940735474e-05
-1.2735108603364e-05
-4.82915388521275e-06
6.05408036877517e-06
-5.8472047030451e-06
-2.40964206908294e-05
-1.49529458798195e-05
-3.91578067276693e-05
-1.81577047080689e-05
-2.23947337806831e-05
-2.64016023408112e-05
-4.68399235773075e-05
-1.13080296970126e-05
-2.05896944697255e-05
-2.54400057535431e-05
-3.1283470200932e-05
-8.13674570821619e-06
-1.53333878683286e-05
-2.62426068475954e-05
-1.54980875621967e-05
-1.96290162400075e-05
-2.58603797030375e-05
-2.24006578731779e-05
-2.20652093936139e-05
-3.35819501148453e-05
-2.37861977520816e-05
-4.28298209120244e-05
-4.51389102500778e-05
-2.37702538004224e-05
-2.7480590186843e-05
-2.62530794270497e-05
-2.6447786532539e-05
-3.78962452758885e-05
-3.13464177969161e-05
-2.77010444227913e-05
-3.49813114843857e-05
-4.16747977297354e-05
-3.13428391123847e-05
-5.1622223736105e-06
-8.15526449046392e-06
-3.58836358588073e-05
-2.64246409372054e-05
-2.64214376354255e-05
-2.545980445693e-05
-3.38360999077568e-05
-1.50632165772482e-05
-2.63780086332971e-05
2.77302352306674e-06
-4.85830945040328e-05
-2.37187123519552e-05
-2.5506069466809e-05
-1.2843176968273e-05
-1.28069176821746e-05
-2.23403645283237e-05
1.62636961813944e-06
-2.59560154087706e-05
-1.34994650215162e-05
-2.6119372714574e-05
-3.153545482494e-06
-3.37255326705638e-05
-6.91314595361833e-06
-2.22087523238768e-05
-1.19211208384445e-05
-2.3513510264472e-05
-3.01738827388588e-06
-2.13507813159445e-05
-1.41594189974418e-05
-1.59692117405054e-05
7.78555418013544e-06
-4.02628617065099e-05
-2.55491107364216e-05
-2.1874182128123e-05
-2.11457318569725e-05
-1.75838117697068e-05
-2.77308333247928e-05
-9.8556018417494e-06
1.78144916129031e-06
-1.69909301753505e-05
-1.48209555487628e-05
-4.96391095741775e-06
-3.47636596688052e-05
-6.5698499968692e-06
-1.77973282688594e-05
-3.74483659809071e-05
-4.35828597431198e-05
-3.97317505086399e-06
-2.37584619107579e-05
-3.43443434436176e-05
-2.35920124062046e-05
-1.22547340511107e-05
-1.9226594601274e-05
-9.35681155122321e-08
-2.40198294316978e-05
-2.11902605779192e-05
-2.64676477247788e-05
-3.52777313387813e-05
-2.73741534725575e-05
-1.41119905639056e-06
-2.19219889711786e-05
-1.37511602067027e-05
-4.61014219219198e-05
-3.57649387565056e-05
-1.25675469477315e-05
4.29903180207288e-07
-2.76783513760498e-05
-2.46177508861348e-05
-2.88781895661956e-05
-2.94204145477855e-05
-2.23929176061603e-05
-2.49005438684091e-05
-2.20685704627625e-05
-2.1523347458158e-05
-3.0736903710315e-05
-3.50791324658088e-05
-2.23166805808142e-05
-1.04350054632058e-05
-2.11147663293624e-05
-2.69264287726483e-05
-5.27160723689789e-06
-8.76543145232084e-06
-2.01103269388351e-05
-1.90315957170766e-05
4.39331729035875e-06
-1.81694010278375e-05
-1.94898094462979e-05
-2.32345232253128e-05
-1.47875296276156e-05
-2.12783099118018e-05
-1.28031707328302e-06
-2.48286532713236e-06
-2.26173932802901e-05
-2.35790019798214e-05
-2.43213154176082e-05
6.18859430290391e-06
-2.14568542838811e-05
-9.10721172189646e-06
-1.93734010923122e-05
-2.40546441496102e-05
-2.76637480602441e-05
-3.4633733190113e-05
-3.10543247394844e-05
-3.16436588975922e-05
-1.91265025661891e-05
-3.8272629248753e-05
-2.04131749423362e-05
-3.55435331722715e-05
-2.46553613355204e-05
-3.7211457165487e-07
-7.03471824008904e-06
-3.86342312562932e-05
-3.32908952062879e-05
-1.10388017975563e-05
1.60938034849224e-06
-1.02080186856029e-05
-2.00969822607908e-05
-1.29037839853435e-05
-1.7731862737284e-05
-1.60076250104055e-05
-2.7717886861738e-05
-1.06804305865552e-05
-5.05521427085336e-06
-2.36771293352852e-05
-2.6632285179232e-05
-1.08514752796859e-05
-7.90769325170394e-06
-4.05085106452099e-06
-1.90781163420311e-06
-3.72832115594332e-05
-1.43974925682112e-05
-2.44199510556968e-05
-3.79111551245082e-05
-3.07360962817669e-05
-2.18868092221986e-05
4.18648030919805e-06
-2.52109333987543e-05
-1.44132031494407e-05
-1.61803032618743e-05
-3.30824275975215e-05
-1.36464428618702e-05
-3.017331199337e-05
-2.02047099309651e-05
-1.32003936738263e-05
-8.18797261741519e-06
-1.09443931279145e-05
-1.26610356729849e-05
-3.64856075929799e-05
5.59221057161963e-06
-2.62413022601305e-05
-9.74255784224115e-07
1.0648614332356e-05
-2.50010990492384e-05
-1.91902498173614e-05
-9.05494256642812e-06
-3.19721526278681e-05
-2.59124976579964e-05
-1.73473196038378e-05
-9.44514899359371e-06
-2.29461103761996e-05
-1.71903632350979e-05
-1.71513564134011e-05
-1.51704850106135e-05
-3.42081291421597e-05
-4.22301090554418e-05
-4.4843861526297e-05
-3.63923917066458e-05
-1.14243171794459e-05
-3.36747265943612e-05
-2.09702455965075e-05
-7.08870003581012e-06
-4.03648809206612e-05
-2.13195257599447e-05
-1.09486790867804e-05
-3.4051131776376e-05
-4.00880642846297e-05
-1.51902846592303e-05
-3.06470320210121e-05
-1.55071566444077e-05
9.70288571621455e-07
-2.57389626802104e-05
-1.3626679016349e-05
-3.51974455711342e-05
-2.48033192616439e-06
-1.35642417992075e-05
-2.87247136226947e-05
-1.37656618374169e-05
-2.05326461836275e-05
-2.38343061831661e-05
-4.86563762540255e-06
-2.31361879892712e-05
-5.28648324868824e-06
-1.73134171447568e-05
-1.89000816359385e-05
-1.29103722007885e-05
-2.4949231799681e-05
-3.82246321030906e-06
-1.68285255729959e-07
-1.83979433486877e-05
5.40373029800088e-07
-2.76119785893127e-05
-1.77861708069501e-05
-1.56907713077337e-05
-3.70253080707645e-05
-2.7212519577773e-05
-3.79892631327585e-05
-4.18855185299923e-06
-3.21837209477745e-05
-3.05002174876381e-05
-2.82764788073491e-05
-4.34369459183587e-05
-8.70490031661481e-06
-3.70493875583983e-06
-9.91033167225334e-06
-1.3174597736092e-05
-1.65740632848192e-05
-1.09219832896374e-05
-8.94805464197941e-06
-9.84102869254486e-06
-4.28981020018747e-05
-7.07642044894567e-06
-1.48517032362059e-05
-3.95585373250061e-05
-3.01373056432889e-05
-2.74988654569277e-05
-2.87045310289883e-06
7.81893204062381e-07
-2.0415083556287e-05
-1.68757040009554e-05
-4.05235556429918e-05
-3.19049914780079e-05
-2.3886308228426e-05
-3.99849015718403e-05
-2.15255978322801e-05
-2.50700449690426e-05
-2.85984141619653e-05
-4.0927576433748e-05
-1.56697843467018e-05
-3.34257730589219e-05
-1.78137737563764e-05
-9.29941863496735e-06
-4.30090891054226e-05
-3.81682237681336e-05
-5.9949622507278e-06
-2.79179198144616e-05
-2.38651197207258e-05
-3.45133102819048e-05
-2.7970941879431e-05
7.51077943434374e-06
-1.6262722023108e-05
-3.02211376948772e-05
-6.71045822165152e-06
-1.82393498969169e-05
-3.52363013356056e-05
-3.24866794569035e-05
-4.48193563604182e-05
-1.76956224679002e-05
-1.60329494988961e-05
-7.27403134579681e-06
-1.27620413091511e-05
-2.7640886836456e-05
-7.26126466403252e-06
-2.59961226706005e-05
-2.688802731333e-05
1.22281654629346e-06
-9.90739521486653e-07
-1.77480365565647e-05
-1.54071323094881e-05
-1.63969450220587e-06
-4.29897870745959e-07
-2.76322222667657e-05
-1.138607802261e-05
-1.32225512068434e-05
-3.21904221089509e-05
-1.9958592443805e-05
-8.11252598830338e-06
-2.63636658001837e-05
-1.81401011825625e-05
-1.3276277495444e-05
-2.50735873424696e-05
-2.81626607855221e-05
-2.20097094989217e-05
-3.37182831320939e-05
-1.06557218707487e-05
4.70773309631968e-06
-2.00826776066344e-05
-1.15838635271194e-05
-2.4168480506512e-05
-1.99310659199687e-05
-1.83693319118796e-05
-3.79903464454744e-05
-1.04391754773785e-05
-2.72670508829928e-05
-1.38085351878308e-06
-1.55795467656062e-05
-1.99005868579046e-05
-1.76589402634321e-05
-3.45352554436633e-05
-2.98041005480866e-05
-1.17352531062898e-05
-2.13884334278837e-05
-4.15502960294338e-05
-1.45917316011393e-05
-1.51732863012953e-05
-2.63099769670921e-05
-1.2157118442053e-05
-1.77888619409924e-05
-2.14291590808819e-05
-6.82312139569149e-06
-3.14163408394326e-05
-2.84300617580928e-05
-2.98521114501088e-05
-1.58984340332525e-05
-4.12210139048332e-05
-2.45197915310195e-05
-9.13044394880844e-06
-3.22655561648065e-05
-3.6352553053923e-05
-2.12660012790883e-05
-8.98508181698054e-07
-6.58425424540544e-06
-2.69201874645354e-05
-3.74968396787866e-05
-3.43902742715963e-05
-1.73109820243996e-05
-1.82165401638943e-05
-2.41193806509392e-05
-1.87033848497287e-05
-3.60891542002583e-05
-2.16524021393763e-05
3.26928113490314e-07
-8.34602634350817e-06
-2.26710913599804e-05
-4.70850735619426e-05
-6.65828731993317e-06
-2.24198823848946e-05
-2.06366335525267e-05
-1.87361289198361e-05
2.83601944983818e-07
-3.66723425011151e-06
-2.3168134030172e-05
-9.82025550441893e-06
-3.59739477045817e-05
7.13712413099978e-06
-3.64461215734151e-05
-1.12831322990477e-05
-1.23454718669785e-05
3.58920402716455e-06
-2.02517927395717e-05
-1.66282466341448e-05
-8.84115536353989e-06
-1.52520473450288e-05
-1.2544135187024e-05
-2.36971462947508e-05
-3.02243314697212e-05
-9.38818004096403e-06
-3.04971395455923e-05
-3.72717972003918e-05
-2.66855720641993e-05
-2.46062765408539e-05
-5.16792154802212e-05
-1.53487142771004e-05
-1.5361530044836e-05
1.77357217280919e-06
-1.25302404188149e-05
-2.34500362208968e-05
-2.09081182138885e-05
-1.22872740851305e-05
-2.0648134474545e-05
-1.98111515089748e-05
-3.23387089061251e-05
-4.3459392925407e-05
-4.40331737606592e-06
-3.84293853715063e-05
-7.17288816426528e-06
-2.08935629007847e-05
5.50838704318749e-06
-2.11294168031551e-05
-2.04575352617035e-05
-2.18324244766267e-05
-3.04218937335179e-05
-4.42583932231704e-05
-3.22210914880144e-06
-2.0476649839541e-05
-2.99266759412709e-05
-7.85826728700392e-06
-1.67207421986196e-05
-3.55762678076135e-05
-1.74884397233064e-05
-5.35963992434659e-06
-1.90756301068048e-05
-1.20934664187472e-05
-3.23600199134273e-05
-7.54444977791752e-06
-9.56001973411066e-06
-1.52604242048695e-05
-2.41345245188126e-05
-2.54795836097041e-05
-1.85139200005805e-05
-3.15434204515086e-06
7.81753421474258e-07
-2.5878877923405e-06
-1.90426088629109e-05
-3.1245367955513e-05
-3.36757897932793e-06
-1.1751049796145e-05
-3.02586732922374e-05
-1.24755982170528e-05
-2.1769987578453e-05
1.67031945038205e-07
-2.38843254864218e-05
-1.41230821864432e-05
-6.41055829434449e-06
-1.76711454596926e-05
-4.10277274564484e-05
-1.80901978771087e-05
-8.97206600671294e-06
-2.66919773045035e-05
-2.30080714146539e-05
8.43578400867287e-06
-1.53498075384556e-05
-2.27333163876289e-05
-6.35781891131583e-06
-9.8936729548772e-06
-1.4502212239136e-05
7.30734116775201e-06
-5.50550121311906e-06
-1.33324932028013e-05
1.01745056631858e-06
-2.24927865648977e-05
-2.81969364213314e-05
-1.16066318175862e-05
-8.8661927529112e-06
-9.37905413893045e-06
-1.79005783882442e-05
-2.60058623823848e-05
-1.35229510698282e-05
-2.3925842844897e-05
-2.67999737530127e-06
-4.11437064877406e-05
-3.61662078227389e-05
-1.16982548434252e-05
-1.25899901351751e-05
-3.69497581498116e-06
-1.9948480558426e-05
-2.78145802871782e-05
-2.56505957086212e-05
-5.22258271138257e-06
-8.48838919359063e-06
-3.33327547306911e-05
-3.21089741253083e-05
-2.55782799191878e-05
-1.57336376049312e-05
-2.68874586412319e-05
-1.19086292323181e-05
-1.94823040473581e-05
-2.34881173932894e-05
-9.48249005602545e-06
-2.53475519733601e-05
-2.72102815758212e-05
-2.37916468553803e-05
-1.28121942151437e-06
-2.80207872347903e-05
-1.65265671107147e-05
-3.64588512059208e-05
-3.71410911110711e-05
-1.52564145539387e-05
-1.80410003912847e-05
-1.56716495103514e-05
-1.99502555234068e-05
-2.65828203031448e-05
3.99275932129006e-06
-1.31831907029468e-05
-3.13162941256073e-05
-1.77804806135456e-05
-3.75434151975253e-05
-2.95778885336484e-05
-1.33184418047751e-05
-2.12452451783833e-05
-1.79584237217648e-05
-5.48521162274776e-06
-1.94219021648523e-05
-2.43753847175286e-05
-3.4786118982329e-05
-3.87769667707255e-05
8.45701686004718e-06
-3.71263337756006e-05
-2.1213854994145e-05
-1.67532862473536e-05
-1.90977237635029e-05
-2.47775638028022e-05
9.19919383148384e-07
-4.52091515702666e-05
-1.56125524870161e-05
-1.45884067466818e-05
-2.81395690388795e-05
-2.67274082341571e-05
-1.9847481882074e-05
-1.98569929967112e-05
-2.31880718636223e-05
-3.08683916935503e-05
-4.01825639341806e-05
-2.90271177023187e-05
-7.48487757370069e-06
-6.82106972608976e-06
-9.20223380569547e-06
-2.86483572499231e-06
-9.05263971097855e-06
-2.83857157186028e-05
-2.37697671720763e-05
-8.74787291535951e-06
-2.06393501845868e-05
-1.47020791220245e-05
-8.57258112368044e-06
-6.59520980871037e-06
-1.25649972649968e-05
-2.55928392829869e-05
-2.34412104477672e-05
-1.99650680476627e-05
-1.7506119302798e-05
-2.7093203012823e-05
-6.5435044031948e-06
-3.73640401170448e-05
-2.99235531067375e-05
-1.16022325372369e-05
-3.18329323047515e-05
-2.60385556820316e-05
-2.40621436319601e-05
-2.89114848122049e-05
-2.26895570451145e-05
-4.01734418304991e-05
1.85186063643448e-06
-2.74481152767736e-05
-2.23327285561439e-05
-4.65874850981419e-05
-2.26753257706589e-05
-1.65739369842179e-05
-5.02520969399517e-06
-3.40814486568792e-05
-1.97468079869167e-05
-4.74310194490914e-05
-2.57284389551402e-05
-3.08833729981909e-05
-3.64247078280884e-05
-8.54942823410091e-06
-1.43840985900717e-05
-5.07219167007641e-05
-3.17230179903042e-05
-3.07032031398622e-05
-2.81033940320371e-05
-2.74598114027726e-05
-5.87270367378303e-05
-4.58644577009041e-05
-3.38376081956473e-05
-3.7892834102012e-05
1.00931489923215e-05
-1.87230159428659e-05
-2.73589377377697e-05
-1.43447884103277e-05
-1.74397570161369e-05
-1.68494033991738e-06
-1.96787490883082e-05
-2.83594411628989e-05
4.39943965250213e-06
-1.54931076196967e-05
-1.59684212663715e-05
-3.95939034322166e-05
-1.98908801706768e-05
-1.83473635827072e-05
-2.93043227973113e-05
-2.21184545564171e-05
-2.59933081783134e-05
-1.27479642886873e-05
-2.06730577971188e-05
-1.55928112345412e-05
-6.36086996542351e-06
-3.25874424982948e-05
-3.51115158204524e-06
-4.23190190117412e-05
-3.44901897333117e-05
-1.78444594394648e-05
-1.42876343840781e-05
-8.26815106647224e-06
-9.70312367357136e-06
-1.78989354711162e-05
-1.3000343514057e-05
-2.92176627361185e-06
-2.31854882223593e-05
-2.45757738635866e-05
-5.91290051338135e-06
-1.03900820272888e-05
-8.80654951714476e-06
-2.63540112934214e-05
-1.6767768621876e-05
-2.192334034733e-05
-9.15077365990038e-06
-2.42212730000905e-05
-6.29350025709323e-06
-1.31859850550099e-05
-9.26667221815754e-06
-2.83254418799463e-05
-1.84489204616175e-05
-1.40930053888493e-05
-3.51625113725337e-05
-1.37501838911804e-05
-1.4148264288213e-05
-2.07155400249744e-05
-1.03073304599896e-05
-4.18769329983009e-05
-1.05831633494655e-05
-2.23749060374632e-05
-2.05861138406761e-05
-2.28873678778841e-05
-2.50417374184777e-06
-1.82047250822307e-05
-2.01045413476642e-05
-2.1630082063588e-05
-3.02863095582436e-05
-3.90043710329875e-05
-1.79865438194842e-05
-5.16259747739657e-05
6.37361887210832e-06
-2.54995451560579e-05
-2.04486341546879e-05
-2.17962400841523e-05
-1.88675007234966e-05
-1.93369334133233e-05
-2.73354860210425e-05
-2.15280906653828e-05
-1.09893312844758e-05
-2.20264112454433e-06
-3.73552669927791e-05
-6.6408589281234e-06
-1.04302716807482e-05
-1.60596518210198e-05
-3.86636009298263e-05
-2.88382245980351e-05
-3.63222755052635e-05
-5.07989957026371e-06
-3.12340366354036e-05
-4.22965826906575e-05
-1.49405986150286e-05
-2.07779224195808e-05
-2.35291018535806e-05
-5.4256902663053e-06
-8.10563312865385e-06
-2.849912758187e-05
-3.24805865117482e-05
-2.17429625919299e-05
-1.81939909399297e-05
-3.19367322773533e-05
-2.11874258307924e-05
-1.97161307906272e-05
-2.36076576509763e-05
-1.20691452389224e-05
-3.7085991339745e-06
-7.66556277123176e-06
-2.41102505028591e-05
-1.88773117329689e-05
-4.9491245220273e-06
-1.85385679829499e-05
-2.691251224968e-05
-1.72533717002175e-05
-7.67701575386084e-06
-3.73348432702763e-05
-3.32617641422279e-05
-1.72741790990759e-05
-2.9399189710417e-05
-1.54300608957927e-05
4.17123935694812e-06
-1.19650989792878e-05
-3.33385617456766e-05
-2.08547713106373e-05
-1.06982369113368e-05
-3.14376602019991e-05
-1.91898126318594e-06
-3.17523672992312e-05
-2.4366465037057e-05
-9.69446514177931e-06
-1.87274532999422e-05
-2.09174306613615e-05
-5.44327635340723e-06
-1.33867336515023e-05
3.94451876961196e-06
-1.6740285769443e-05
-1.80188562879318e-05
-1.97610524632937e-05
1.23164042148786e-05
-2.02104296999589e-05
-1.08158026082066e-05
-2.16167907130001e-05
-1.89844281297083e-05
-3.15809789500992e-05
-9.35557861834704e-06
2.31030543082354e-06
-3.48452694691057e-05
-2.95067152148777e-05
-1.69628203653168e-05
-1.69448692124749e-05
-3.97348763266113e-05
-3.46894574457671e-05
-2.93618920539235e-05
-2.36334885673983e-05
-2.02263305609699e-05
-1.38428188820567e-05
-2.67487466782014e-05
-1.2030509480343e-05
-9.51995981441249e-06
-1.71638264994693e-05
1.09964419962228e-05
-1.94913986123656e-05
3.17055660962573e-06
-3.3781174399319e-06
-3.87502147157096e-05
-2.33698311116906e-05
-4.49527677079534e-05
-3.61444330079535e-05
-2.73532196628801e-05
-3.00429798073439e-05
-2.60481837916052e-05
-2.2901753488317e-05
-9.51483475642918e-06
-9.83279480186508e-06
-1.1635405007344e-05
-1.04444764183968e-05
-2.13269730782521e-05
-4.02549426797e-05
-1.38320524935001e-06
-9.77282813793189e-06
-1.60538785637355e-05
-1.78469733858042e-05
-2.71422485001052e-05
-8.44438327707596e-06
-1.37058051223031e-05
-4.13404242889029e-05
-2.6005542380563e-05
-2.53996560154666e-05
-2.6274234995884e-05
-6.60803220653626e-06
-2.33955340274457e-05
-1.9036861644884e-05
-2.28354826319473e-05
-3.28799175064368e-05
-1.28543650479165e-05
-3.0019670703026e-05
-2.54579833345213e-05
-3.37385800125767e-05
-1.54222350559545e-05
-3.50762793228219e-05
4.02451483688461e-06
-1.94536894155355e-05
3.5599096168724e-06
-3.14143776497385e-05
-3.71183902584949e-05
-1.40943302240687e-05
-1.85743092260297e-05
-2.2393423921218e-07
-1.87507603036398e-05
-2.68668911195607e-05
-6.99762340681489e-06
-1.23018936764702e-06
-2.68213043633754e-05
-6.92126616466535e-06
-1.4563187236996e-05
-2.13504930588174e-05
-1.86670858523455e-05
-1.01068417986912e-06
-3.40911745374753e-06
-1.43766246058215e-05
-3.72731056812788e-05
-4.23089288877202e-05
-3.27000078166591e-05
-3.07218312027913e-05
-4.79562971312118e-06
-1.16560566158889e-05
-2.99675891099236e-05
-1.87386938941804e-05
4.62307915619248e-06
-8.8157836649275e-06
-1.57441966235815e-06
-4.41208210299262e-05
-5.0942314658901e-06
-2.26485956445095e-05
-2.51459110039463e-05
-8.73099431376683e-06
-2.0447111248344e-05
-1.82434814590952e-05
-3.31158204119619e-05
-1.20757528755158e-05
-4.24689284626715e-05
-3.00915728237951e-05
-1.39793596015273e-05
-3.86029418669059e-05
-3.43142245521559e-05
-2.61206879578628e-05
-2.20923346487035e-05
-3.08417195746484e-05
-2.83087637474978e-05
-1.10221066772971e-05
-3.15796571285176e-05
-2.2828384089792e-05
-5.31374317276736e-05
-4.12962953774925e-05
-3.98550864137704e-05
-8.93462115918024e-06
-3.29280341661553e-05
-9.18300226246345e-06
-5.99061017534236e-06
-1.75123207506554e-05
-9.02896791369873e-06
8.97532856555454e-06
-6.52727294248255e-06
-3.93107002414995e-05
-5.51427793717336e-06
-8.11982367509468e-07
-1.3772174897905e-05
-3.00524049416477e-05
-2.82348989016276e-05
-5.51301381426245e-06
-2.20994084013263e-05
1.69496090835549e-06
-2.28949573062881e-05
-8.17683749982967e-06
-3.55102273327015e-05
-2.2028971763702e-05
-9.67845800201568e-06
-2.24639384281855e-05
-1.54384558994802e-05
-1.28760602331888e-05
-1.87571140816715e-05
-8.7705405907328e-07
-3.51901255001058e-05
-1.12039049557633e-05
-1.71720783894112e-05
-3.8953088778269e-05
-1.77810122807611e-05
-2.65979622322059e-05
-9.34740376145711e-06
-2.81454037449334e-05
-2.09423267147339e-05
-1.49861130873069e-05
-2.64306519262015e-05
5.35170444577989e-06
-3.87848559733029e-05
-2.32662848645515e-05
-2.17802546379778e-05
-2.80333895856623e-05
-1.92897056329455e-05
-1.30455029077908e-05
-2.28675064649325e-05
-4.04135977507871e-05
-3.3163005736129e-05
-1.18383050792197e-05
2.53884553176414e-06
-4.35776547998778e-05
-1.84666300935864e-05
-1.21003031392227e-05
-1.26932092813642e-05
-1.72124108073563e-05
-2.70658787914155e-05
-3.09906836690843e-05
-3.34471862211889e-06
-3.41202043899288e-05
9.53754730067453e-06
-2.58849020347148e-05
-3.9412986645959e-05
-1.70908270586615e-05
-3.42948807192778e-05
-1.05816508192481e-05
-1.52028839972913e-05
-2.07981149068181e-05
-4.58633123004925e-05
-2.70014314106982e-05
-2.0841000937982e-05
-2.60497550263382e-05
-9.58395879068635e-06
-1.83273850292768e-05
-2.03096972300839e-05
-2.25036762043522e-05
-1.47594604858596e-05
-1.8787319008981e-05
-4.65118200080137e-05
-1.93750258148883e-05
-2.08388722472086e-05
-1.35804141580557e-05
-2.56503704163276e-05
-8.56970531157703e-06
-3.84659258750705e-05
-2.74188811328701e-05
-3.63469752303117e-05
-2.96265231017328e-05
-3.72817918268486e-05
-3.03230602122298e-05
-2.16257910748589e-05
-1.9493437079108e-05
-2.8788342977466e-05
-2.43110944109918e-05
-3.82634334740188e-05
-7.09489839083377e-06
1.20278967550722e-05
-3.65617172177537e-05
-4.56935763543212e-06
-3.13065015186383e-05
-2.20892232684025e-05
-2.84871794882417e-05
-1.35747720025302e-05
-2.99561531605493e-05
-2.33629439315686e-05
-5.71908734533391e-07
-2.18937852504385e-05
-1.69807531378991e-05
-7.08026727179932e-06
-3.0248947891326e-05
-4.06823188366313e-06
-1.51748143144422e-05
3.27748350713655e-06
-2.53208112045228e-05
-2.18836269177473e-05
-1.93269057842876e-05
-1.68979850903556e-05
-1.74848519913351e-05
-4.82421814590658e-05
-4.18719102906792e-05
-3.2109927743246e-05
-2.37107132636839e-05
-3.98292342666331e-05
-7.39283439806477e-06
-3.8531002814646e-05
-1.06148999145899e-05
-3.98355906670115e-05
-1.10468001037858e-05
-1.57337492926264e-05
-3.51433933551174e-05
-1.36793531565443e-05
-1.07255964330234e-05
-1.74191718951086e-05
-3.56532011858286e-05
-1.52307528549485e-05
-3.58269511794219e-05
-4.5908355569371e-06
-4.56919146027018e-05
-2.41283174301258e-05
-2.18655750122876e-05
-4.69950062806882e-05
-1.80518086871512e-05
-3.12948198145173e-05
-1.90431999792864e-05
-2.50422645935546e-05
-3.59823951654327e-05
-2.10863094700734e-05
-2.61784011925586e-05
-2.56241934837451e-05
-2.04824363847893e-05
-1.29109160474508e-05
-8.8201977193856e-06
-3.94183322658025e-05
-2.35904941487482e-05
-1.01327765934839e-05
-1.26506735774434e-05
-8.51888591792394e-07
-1.51455576680934e-05
-1.09027256887615e-05
-2.04455284543152e-05
-3.03528052443918e-05
-2.63911022554655e-05
-2.59945168045908e-05
-1.16403750038722e-05
-1.15892182633353e-05
-3.74570505993624e-05
-1.62462803995959e-05
-3.44056696743346e-05
-3.4846730977641e-05
-1.74413368524012e-05
4.67313065243553e-07
-7.40932520209343e-06
-3.29131705899826e-05
-1.29039368379963e-05
1.81467205629497e-06
-3.24998998639639e-06
-3.12678706030743e-05
-1.4398645766544e-05
-2.57968317852928e-05
-2.01790163681535e-05
-1.95794761939593e-05
-1.46709522217091e-05
-1.13546116412976e-05
-2.41737009478042e-05
-3.26624090708117e-05
-1.30675612034134e-05
-3.68644756747201e-05
-1.10936134618839e-05
-4.37991715214458e-06
-1.61232227452126e-05
-2.73323511235857e-05
-1.18901243260246e-05
-5.71961431483001e-06
-1.00848794304699e-05
-2.86208244293013e-05
-1.06335491876368e-05
-1.51186580136995e-05
-9.86077143883449e-06
-3.41033332487167e-05
-3.75093979331862e-05
-2.04617563793494e-05
-4.2090815374659e-05
-2.45870087754275e-05
-3.00058771687621e-06
-2.37275879292114e-05
-1.84659003666478e-05
-2.4377596113247e-05
-3.96080066035141e-05
-2.15912250154925e-05
-2.96700430683914e-05
-3.19575212527303e-05
-1.81213948970448e-05
-1.9858903459925e-05
-3.31021382666078e-05
-2.75542714120996e-05
-2.82451515818909e-05
-2.09492606571799e-05
-3.92001627037148e-05
-2.45877006079056e-05
-2.18727548404215e-05
-2.67572099795407e-05
-2.20521898259062e-05
-4.72079590863984e-05
-1.47744392527482e-05
1.47015375927811e-06
-1.81163148081526e-05
-3.24073917385339e-05
-3.67992493590588e-05
-9.29796732962663e-06
-2.32359927541481e-05
-5.15886280321219e-05
-9.90055983650703e-06
-1.92745130803858e-05
-2.07184687608055e-05
-2.17774613417717e-05
-3.32544247574267e-05
-1.38842062332167e-05
-3.11046338684707e-05
-3.27488879100725e-05
6.10418373346361e-07
-2.2722053663564e-06
-2.67923489650091e-05
-1.66146821803862e-05
-1.14632948141451e-05
-2.21788388706478e-05
-9.73602534461653e-06
-1.2372919327899e-05
-2.00902359748023e-05
-4.1552132012015e-05
-1.29499190048399e-05
-1.0002215740671e-05
8.12886734407889e-06
-7.81646855337106e-06
-8.88172000902077e-06
-1.96626127777162e-05
-2.98816665285403e-05
-3.75013117404631e-05
-2.66483301689507e-05
3.42646056046099e-06
-4.37993354022617e-05
1.38451759196645e-05
-2.35487398203242e-05
-3.3904353750932e-05
-1.11613801004951e-05
-2.70018459257536e-06
-2.00877396370482e-05
-3.61238071035892e-05
-2.06836295171607e-05
-2.62939616741375e-05
-3.62623296154942e-05
-1.27473576406628e-05
-2.6811801579664e-05
-2.55514536942444e-05
-3.23656475278637e-05
-5.99171474400749e-06
-2.25348116511145e-05
-9.74963478936785e-06
-7.19086726519307e-06
-1.15571975064334e-05
-4.32600628518481e-06
-9.20566145333505e-06
-5.34915199325842e-05
-4.19004654415414e-05
-1.33717247162424e-05
-4.10035895086277e-05
-2.52892463438078e-05
8.83058953432277e-06
-1.96859793476718e-05
-2.28227468915364e-05
-1.05753812115944e-05
-2.87592863611521e-05
-3.81125220160703e-05
-1.66279413928289e-05
-2.43098217371126e-05
-3.41431331388077e-05
-3.37711346879592e-06
3.20352384954021e-07
-1.41344361488549e-05
-1.79951166833807e-05
-1.95913606159223e-05
-1.61850759544295e-05
-1.95530150644588e-05
-1.94672191517777e-05
-2.66756086991803e-05
-1.62717703696256e-05
-8.25520279952829e-06
-2.6980752692093e-05
-1.01296860675263e-05
-1.79071016467415e-05
-1.07239947794379e-05
-2.3489387690642e-05
-5.54862872624304e-05
-8.0728826082862e-06
-3.74856002256121e-05
-2.26729082280218e-05
-2.511945419851e-05
-1.2958105437337e-05
-2.99729520202645e-05
-1.04106623909417e-05
-8.24150132219346e-06
-8.53237510556781e-06
-1.2901245874806e-05
-1.35154431867915e-05
-2.09669607092432e-05
-1.31585755180748e-05
-2.75569422936909e-05
-3.40014641161589e-05
-2.75622731617341e-05
-7.24873312790767e-06
-3.72379870210258e-05
1.26371361487574e-05
-1.74354914661674e-05
-2.6963606646303e-05
-2.05012985656862e-05
9.75169304962278e-06
-5.96836181413027e-06
-1.01351215339928e-05
-9.83561037816392e-06
-2.231706624463e-05
-6.22974202951975e-06
-2.6238504250449e-05
-2.07615503384555e-05
-2.20334703484921e-05
-2.04815289984461e-05
-1.65825919785177e-06
-3.91656377554181e-05
-2.10871308575736e-05
-8.21804167486814e-06
-3.05912898123172e-05
-2.3728846102879e-08
-3.27998124340548e-05
-1.91918452600529e-05
-2.75955164380572e-05
-3.37259968445695e-05
-2.13688589431867e-05
-2.90204356719388e-05
-2.87864734275001e-05
-2.28756228361763e-05
-3.3234778163109e-06
-2.14816901779589e-05
-1.62975047919087e-05
-3.74551345705816e-05
-2.23788144793316e-05
-4.3285516845791e-07
-9.4306573323921e-06
-3.30871277766398e-05
-2.84757314319407e-05
-2.03607222840787e-05
-4.7538854594375e-05
-1.16445745788157e-05
1.53484297573436e-06
-4.37652374591094e-05
-2.53495801518157e-05
-1.8726182207288e-05
-1.57769198545227e-05
-6.31577167970597e-06
-2.4632716770107e-05
-8.58388655900395e-06
-1.35801796632313e-05
-3.31636625328604e-05
-3.77994930587551e-05
-2.44382496057878e-05
-1.48666462657567e-05
-1.42594900044608e-05
-4.86291716873255e-05
-5.63868190014106e-05
-1.86277220685523e-05
-1.96384150341801e-05
-3.17534941499121e-05
-3.40114763566192e-05
-2.30322818585259e-05
-2.06941606295859e-05
-2.73416379799644e-05
-3.33790321136158e-05
-2.60892897729946e-05
-2.60121941712011e-05
-1.3233582562359e-05
-1.48512498379817e-05
-2.01904241693507e-06
-3.48315653004509e-05
-6.49207204805567e-06
-1.99587607619498e-05
-4.7011164605594e-05
-4.17402361142128e-05
-1.42788185157877e-05
-1.56090363731011e-05
-1.60846108515003e-05
-3.06269806425091e-05
-4.26916063208294e-05
-2.45260282924404e-05
1.91868767912667e-06
4.63857036324425e-06
-2.25324986789422e-05
-2.12877213340946e-05
5.54012239397575e-06
-3.39696273085703e-06
-6.73638124577454e-06
-2.86493604976069e-05
-2.95206980321089e-05
-5.50104093717333e-06
-9.32229432763893e-06
-1.27926458851594e-05
-2.06269953906392e-05
-3.44602625377172e-05
-8.57172885317517e-06
-3.12716841365e-05
-4.26392142336652e-05
-2.67249721728e-05
-3.85147967272771e-05
-2.88725765777731e-05
-2.47869238897931e-05
-4.56119510732053e-06
-4.04205484734917e-06
-2.11348621351646e-05
-4.9383627764785e-06
-8.41100199254083e-06
3.12455158576743e-06
-3.95675329866722e-05
-2.47116560806079e-05
-3.13456857731152e-05
-2.22894146853579e-05
-1.01536794755004e-05
-3.35494948816436e-05
-2.13837678206387e-05
-2.45636386291299e-05
-2.4291530799954e-05
-2.14342413633747e-05
-1.71212806797053e-05
-1.73983142493435e-05
-2.38765676007104e-05
-2.20930194349945e-05
-2.70347435946606e-05
-1.99347294070164e-05
-1.61805509674049e-05
-3.76995445535712e-05
-3.03801275594164e-05
-3.04244364982736e-05
-2.15040261811126e-05
-2.58820284605641e-05
-3.187695241745e-05
-1.43651795560544e-05
-3.04289887751178e-05
-3.6272512958653e-05
-1.45385616569002e-05
-4.51692916144702e-05
-2.01412077856133e-05
-2.12227771214816e-05
-2.18549719746124e-05
-3.11683055062931e-05
-3.99733299424955e-05
-1.15140474530959e-05
-3.83887019255102e-05
-1.12296821804024e-05
-3.24327285878029e-05
-3.64752876360876e-06
-1.20233932399094e-05
-1.51801542066796e-05
-4.49006411337375e-05
-1.7525225289777e-05
-4.03975183740839e-05
-2.98824537058271e-05
4.80239913567699e-06
-3.65536488223171e-05
-1.05575969370005e-05
-2.4371444380854e-05
-2.08793334680487e-05
-1.03978057566621e-05
-2.17096159114363e-05
-1.43491631018664e-05
-5.67376175871948e-06
-1.9238505956556e-05
-2.14458299599199e-05
-2.34805818581803e-05
-1.99772640005612e-05
-9.53851272630375e-06
-1.1635744423893e-05
-1.31227231901865e-05
-5.52995510066454e-06
-1.33245724072346e-05
-2.78853025003934e-05
-3.7662184014847e-05
-1.07514170840636e-05
7.55236538237363e-06
-1.57399296334985e-05
-2.49923584467355e-05
-2.70823639839293e-05
-5.26957746410738e-06
-9.53677912401668e-06
-7.9098790442207e-06
-1.7775506265721e-05
-2.03136439937029e-05
-2.71654589062385e-05
-1.38261332754365e-05
8.14849130657741e-07
-1.99905021385456e-05
-2.30490379233035e-05
-1.90938865198201e-05
8.51651655231335e-07
-4.19372594694088e-05
-6.34443764097215e-06
-1.96993613930771e-05
-1.06035887182812e-05
-1.78806315486597e-05
-1.15105547325115e-05
-3.478623933005e-05
-2.60928773188595e-05
-2.36659212661816e-05
-7.63520079939857e-06
3.53394038231995e-06
-1.10067754823643e-05
-3.53055310623897e-05
-7.53650085354835e-06
-1.52440675705399e-06
-2.85067594357892e-05
-1.45772746253545e-05
-2.14275792443695e-05
-3.89903229462701e-05
-3.11249518989969e-05
-1.56938746489669e-05
1.07616418710912e-06
-5.89202050859217e-06
-5.31614665927384e-05
-1.91235743982573e-05
-1.12296312102957e-05
-2.45022125182597e-05
-3.38812923580823e-05
-5.68423737790843e-06
1.58967374321776e-06
-1.75492702531561e-05
-2.23738992478427e-05
-2.85742641559041e-05
-2.14100550095752e-05
-2.50300182234228e-05
-2.47198506794745e-05
-1.90581816665547e-05
-2.94107538660645e-05
-4.81998215945129e-05
-1.17148703915442e-05
-3.22699801434834e-05
-3.48887498646925e-05
-3.26030061057318e-05
-2.50960292932072e-05
-1.76640480384382e-05
-2.59586599736294e-05
-4.1536985987909e-05
-1.02394081976611e-06
-9.03566253811959e-06
-2.5343385875748e-05
-1.50696687779825e-05
-1.46076396409991e-05
-1.74652958441735e-05
-2.21261794702772e-05
-2.45654692556575e-05
-1.43854209456432e-05
-2.41499221040714e-05
-4.30192545701487e-06
-1.74507592284511e-05
-2.64840604076037e-05
-1.70602679258907e-05
-2.74837545441452e-05
-8.07915781755179e-06
-2.2580048421809e-05
-1.30301859755017e-05
-1.76801723763643e-05
-1.29090616010537e-05
-1.46127596046247e-05
-4.70132455070046e-05
-1.83780524930182e-05
-4.15475703609867e-05
-2.28569143701359e-05
-1.9768259813418e-05
-2.80682670745324e-05
-1.38634004441184e-05
-3.02464558800535e-05
-4.61093406841157e-06
-1.23168379238124e-05
-1.78201067116177e-05
-1.20961747650821e-05
-1.28597015729713e-05
-1.73739464099697e-05
-2.25532464438513e-05
1.21624986355036e-05
-2.89073493132888e-05
-2.17499031888244e-05
-1.96915818431075e-05
-3.28047242329755e-05
-9.77752815671182e-06
-1.17546253128244e-05
-2.18391105431865e-05
-1.48073799718054e-05
-2.1311508372047e-05
-4.29849951668722e-05
-2.52142788355377e-05
-2.3049760797635e-05
-2.78674611972913e-05
-1.9359423448276e-05
-1.83511758122096e-05
-1.27612131325333e-05
-3.61017403284725e-05
-3.35662562585166e-05
-1.00142074822847e-05
-2.6127331274204e-05
2.45363043831076e-06
-2.92017999607951e-05
-2.76339168733598e-05
-3.63898225932526e-05
-2.65118001516257e-05
-9.39177836435975e-06
-4.30190803169477e-05
-1.35145904157337e-05
-3.21129201149143e-05
-1.53582828780804e-05
-4.36755939653209e-06
-4.22319231302989e-05
-1.2654979047372e-05
-2.70341007392981e-05
-1.76178238455898e-05
-2.88949817393241e-05
-4.29879039987032e-05
-1.72130470070794e-05
-1.56836617575056e-05
-1.33791143703805e-05
-2.20728644587455e-05
-1.1531681621573e-05
-1.65266040328139e-05
-1.3030298087673e-05
-2.40635259661748e-05
-1.05071220750824e-05
-6.02709529883228e-06
-3.39571902091102e-06
4.97587375577332e-06
-2.42405317512109e-05
-3.73814758809868e-05
-2.05288433811536e-05
-3.18278058330487e-05
-2.8125626283218e-05
-1.45969273547126e-05
-1.45866846256915e-05
-2.18000758035175e-05
-9.48269188687074e-06
-2.73723102594584e-05
-1.9752515290223e-05
-4.51050889447988e-05
-2.98364059193915e-05
-2.09400484844983e-05
-2.3681836527364e-05
-3.47811467284082e-05
-6.95784731733055e-06
-1.5286865861776e-05
-1.11906306216206e-05
1.15593746679196e-06
-5.31771339149122e-06
-1.99310139345432e-05
-3.70787873453737e-05
-2.06183379637266e-05
-3.4110958998455e-05
-2.14885695504152e-05
-3.20362687726181e-05
-1.20539372742408e-05
-1.51402595046301e-05
-1.98314942116792e-05
-3.7792012036743e-05
-2.48074497659144e-05
-9.53496768754778e-06
-3.11514410543227e-05
-7.31737725845254e-06
-8.66635852438589e-06
-3.84798072927425e-05
-1.55907192368743e-05
-2.89754654734526e-05
-2.26870473603007e-06
-1.09475374581837e-05
-2.07961821138529e-05
-2.44453869621808e-05
8.32072571934453e-06
-2.26880154728027e-05
-7.15848285259108e-06
-3.01568119254138e-05
-1.02783514634996e-05
-2.40711437150899e-05
-3.72989941519987e-05
-1.61368614156632e-05
-1.5438952488454e-05
-4.0127333793945e-05
-1.52698260432823e-05
-3.0811227271959e-05
-3.16639887220716e-05
-2.3985436661042e-05
-4.37466238617317e-06
-2.81030035613502e-05
-1.63231031573872e-05
-5.13308649644293e-05
-2.55080180028956e-05
-3.05723028237817e-05
-1.99454092503022e-05
6.84932623788584e-06
-3.44797735753524e-05
-3.87473357600425e-05
-2.72600926448229e-05
-3.38532871188554e-05
-2.38367704468255e-05
-1.61257359172707e-05
-2.13281285633896e-05
-3.23196156553554e-05
-1.06441802774725e-05
-3.11412687878891e-05
-1.86605907359193e-05
-7.57855403218953e-06
-1.71501364084426e-05
-4.59977029506859e-05
-3.18233470386377e-05
-9.88048656609808e-06
-2.5721195456103e-05
-2.8407954514171e-05
-1.13970168365859e-05
-3.28244499643653e-05
-1.37798287262401e-05
-1.15413651941861e-05
-3.67478923955825e-05
-3.40203628959716e-05
-1.84758490445584e-05
-7.87579661604114e-06
8.03295987365775e-06
-3.1449223896095e-05
-2.64254934770421e-05
-2.78776590852687e-05
-3.17781164712031e-05
-6.69514203950505e-06
-2.1393473008265e-05
-4.62862619571575e-05
-1.16844038136172e-05
-3.35619850815772e-05
-2.65627233417617e-05
4.18287587085849e-07
-1.45664197247934e-05
-1.74631125856e-05
-3.15718670618682e-05
-3.30910809557348e-05
-1.53707207976159e-05
-4.05540818842878e-05
-1.04404691826388e-05
-1.47240714810902e-05
-1.89848170910647e-05
-3.29337460379854e-05
-2.34175830504543e-05
-2.38907711220776e-05
-8.27120475117564e-09
-1.38655560079661e-05
-2.97134082287046e-05
-2.0526121390761e-05
4.80189562822715e-06
-2.9987867649828e-05
-4.79273558225168e-06
-2.52277616588754e-05
-2.37463508211646e-05
-7.29299556823983e-06
-3.17255101803085e-05
-1.70356391421549e-05
-2.23381069886489e-05
-1.78736462663321e-05
-2.04386581364415e-05
-3.26458734110293e-05
-2.93373747452618e-05
-1.66639746074147e-05
-7.77519462858552e-06
-9.79125794097781e-06
-1.98753291775158e-05
-2.52725132191831e-05
-3.7562539706991e-05
-3.08976654812619e-05
-1.6817230626899e-05
-2.56298340199628e-05
-3.86282337854578e-05
-2.39884194089311e-05
-2.63260268962629e-05
-1.50322483737845e-05
-2.87321629435627e-05
-2.02659155601265e-05
-5.31896552105975e-05
-8.21953540012858e-06
-1.50269385708917e-05
-2.809957236975e-06
-5.34387590832845e-05
-8.78724566162329e-06
-1.92376814342633e-05
-8.49968980029435e-06
-1.26634885267964e-05
-1.73198624525141e-05
-2.93005700432617e-05
2.66199794443265e-06
-3.8818606669348e-05
-2.99431865735035e-05
-1.73306334999711e-05
-2.2834380783351e-05
-6.82336627008044e-07
-3.60371255912748e-05
-4.84066360919041e-05
-1.86679355834695e-05
-4.46474647740181e-05
-2.0231419942013e-05
-5.11198723441517e-05
-1.59023682058372e-05
-4.95782657944407e-06
-2.84280094526608e-05
-2.81626241611605e-05
-2.59324375118744e-05
-2.48825048792759e-05
-2.21822967171282e-05
-3.65872481800077e-05
-2.5913379247751e-05
-2.6253038867466e-05
-2.71264779708187e-05
-3.25798046878657e-05
-3.09596730080755e-05
-2.78450937904697e-05
-2.99052500170734e-05
-3.07516474835798e-05
-1.81841213123565e-05
-2.14029465104505e-05
-2.58831157984131e-05
-8.8174723536299e-06
-1.2564093787236e-05
-1.53818249384384e-05
-2.8602269208694e-05
-2.74890956918077e-05
-4.42674083963571e-05
-2.50081895916947e-05
-3.79574894291871e-05
-3.18954336763721e-05
-1.26728623335717e-05
-2.84766984659053e-05
-2.74304510239013e-05
-2.36187340519733e-05
-2.69988121664542e-05
-7.3312280663958e-06
-4.51808081032936e-05
-2.83735944478025e-05
-2.17853282745672e-05
-2.03438431678117e-05
-1.4725308630279e-05
-2.05515669540146e-05
-1.40325825438431e-05
-4.89929870033035e-05
-1.24081886573271e-05
-1.66997643654533e-05
-2.53824958424928e-05
-5.01656463681367e-05
-3.13792902189461e-05
-1.45692672646125e-05
-1.934197687634e-05
-2.61073773835565e-05
-1.41824119377014e-05
-6.0414282229475e-06
-3.15625719930139e-05
-1.65172939197516e-05
-2.44616355731227e-05
-3.497115199866e-06
-2.24723416848173e-05
-2.06578586953889e-05
-2.20635782196377e-05
-3.68747839034961e-05
-9.12346252418897e-06
-1.56610455605095e-05
-2.57736923022164e-05
-3.0756585378414e-05
-2.74460395196947e-05
-3.22681463901937e-05
-1.38913360152526e-05
-2.65281720707978e-05
-2.87435915088962e-05
-1.65436795319585e-05
-4.35606514692674e-05
-2.3274539044752e-05
-1.29739869882353e-05
-1.45481834658946e-05
-2.67069462911472e-05
-1.42659596054366e-05
5.96747656007599e-07
-8.11635985018933e-06
5.74131841499736e-06
-3.31181429121353e-06
-2.80979257103011e-05
7.0513547695904e-06
-1.99568449226958e-05
-5.76676813603768e-06
1.04444860349743e-05
-2.30856807162624e-05
-2.08842408501915e-05
1.08029160370309e-07
-1.31629396287267e-05
-4.9284398192866e-06
-4.8016671042597e-05
-2.24303482252745e-05
-2.66102317050892e-05
-2.98003696950428e-05
2.80723266476642e-06
-7.98704326044581e-06
-9.92634805427432e-06
-2.63376905756674e-05
-3.03953777033709e-05
-1.60924964298774e-05
-8.48861830978428e-06
-8.81603365438938e-06
1.68689878364084e-05
-1.66649309402376e-05
-1.43172708272698e-05
-3.29477042265384e-05
-9.95460947288849e-07
-1.92690871288739e-05
-2.27448772854952e-05
-2.4561102255735e-05
-1.53113928236169e-05
-1.59555408980857e-05
-2.79838507725533e-05
-1.93876445332307e-05
-8.19858526213868e-06
-2.31558730353791e-05
-1.9718750238339e-05
-1.94109021434256e-05
-2.73255543010842e-05
-4.52493011029141e-05
-1.98111885708072e-05
-1.5272303348224e-05
-2.05163968967933e-05
-1.54399639333533e-05
-8.49406195064089e-06
-2.8292103746743e-06
-2.59756283632945e-05
-2.45466601403065e-05
-3.69521698967249e-05
-4.1907525603824e-05
-1.40388084801818e-05
-3.73070227494629e-05
-1.66980015353846e-05
-1.35412130212088e-05
-2.66137171899909e-05
-2.33617944180927e-05
-3.24043499656836e-05
-2.16567136609739e-05
-2.12186853959015e-05
-3.53656277505795e-05
-3.58851886543052e-05
-2.5118391688017e-05
-2.26856801319802e-05
-1.19996268230488e-05
-2.67084937763584e-05
-2.56796703764421e-05
-2.86882509339079e-05
-2.20338490630931e-05
-2.55310680738387e-05
-1.88145060184274e-05
-9.30725211320434e-06
-2.77511198440975e-05
-2.71316994076698e-05
-1.70445057801169e-05
-1.94344814739436e-07
-4.71356953173413e-06
-2.14933042845305e-05
-3.60916620439824e-06
-2.80026959205028e-05
-2.79578640982741e-05
-3.15300046019227e-05
-2.12765606806231e-05
-3.22286863513093e-05
-2.22818335692222e-05
-1.33092993801597e-05
-1.22918711011982e-05
-8.13825933344534e-06
-3.35439518597981e-05
-9.38655018177869e-06
8.15099016897958e-06
-1.69358226822409e-05
-3.29257369912906e-05
4.47853590965866e-07
-1.87325081043106e-05
-2.78797244897484e-05
-2.51609293768985e-05
-2.21216151994741e-05
-2.68094491612514e-05
-2.92126044232517e-05
2.59179063941063e-06
-2.20973575047123e-05
-2.77477035489129e-05
-2.98308605888117e-05
-1.25232171851064e-06
-1.67858836601302e-05
-1.59455412914629e-05
-2.33277519820603e-05
-2.86372284847598e-05
-2.73483257511266e-06
-2.45680312294973e-05
-1.47587026806407e-05
-2.11627230876919e-05
-3.52942697103736e-05
-1.59987881973943e-05
-1.00433559460109e-05
-2.54984263865806e-05
-7.96169143090169e-06
-2.25703572823062e-05
-2.48129546122596e-05
-3.76792048298938e-05
-1.21653587251107e-05
-1.16383661628633e-05
-4.73455296489291e-05
-2.22710691086143e-05
-2.12492177799157e-05
-2.36018615700728e-05
-2.95105429821056e-05
-3.02587682562559e-05
1.6196264261551e-06
-2.95045218774291e-05
-1.04409256539509e-05
-1.57759876833037e-05
-2.67691216779095e-06
-4.58726142579924e-05
-2.7072627941656e-05
-1.5282155611714e-05
-1.33584808653869e-05
-1.76026845468164e-05
-1.31398772235504e-05
-1.2425579390054e-05
-5.66019451246572e-05
-1.52786695983786e-05
-7.84207571324784e-06
-4.26767538352548e-05
-2.11340891977732e-05
-3.09717068835496e-05
-3.53193722463315e-05
-1.66897428185711e-05
-2.90522261543367e-05
-1.59852041379645e-05
-1.86571441655221e-05
-1.63358708509356e-07
-1.0718349220697e-05
-2.08149874867182e-05
-1.21117869737158e-05
-2.18570658509154e-05
3.16941467368053e-07
-1.32079515137523e-05
7.33996905651146e-06
-1.55549893227599e-05
-5.18956140396448e-06
-2.24842655393843e-05
-6.53634136907051e-07
-9.4267366027618e-06
-4.01290262067728e-05
-8.96622879557672e-06
-1.97840304953033e-05
-1.7997018786403e-05
-3.19638189722019e-05
-2.67564566725495e-06
-2.7068875474837e-05
-4.91953956623882e-06
-1.99895280598191e-05
-3.00575619146271e-05
-1.42678309622951e-05
-2.91404946762621e-05
-1.32484858839453e-05
-3.95576843146601e-05
-1.04473927382478e-05
2.57252824588097e-06
-1.52875690388125e-05
8.566424931127e-07
-9.84733634125496e-06
-1.63266759178896e-05
-2.56467870749788e-05
-8.33085483959462e-06
-4.60680045131476e-05
-1.30734410651287e-05
-9.66825220785418e-06
-1.42927250710102e-05
-4.75513684214174e-05
-2.96594838302442e-05
-1.43421682805685e-05
-4.46080649498284e-05
-3.25082081884155e-05
-2.28480204263204e-05
-2.84726810587687e-05
-3.13234797401667e-05
-1.60221293983129e-05
-1.34762469174923e-05
-1.33287580110265e-05
-3.25316652280581e-05
-2.33715396685409e-05
-2.572703354123e-05
-1.34136614620255e-05
-1.5973271462927e-05
-2.15452023301956e-05
-3.82036301760313e-05
-1.80380145263258e-05
-2.88732984144318e-05
-1.30255144746802e-05
-4.1092470646572e-05
-3.23293926395322e-05
-2.83687389293444e-05
-1.867857410043e-06
-1.77243595486404e-05
-2.6947219736439e-05
-2.56489517886079e-05
-7.99315286616476e-06
-1.33938771711792e-05
3.38346075709759e-06
-3.01284416122375e-05
-2.79014727681137e-05
-6.66821309959857e-06
-2.61229780738651e-05
-1.25095926641795e-05
-2.37031762175625e-05
-2.71096277278378e-05
-5.8240396104075e-06
-8.91152014838521e-06
-3.24335293059929e-05
-3.03145645747546e-05
-1.22810224761475e-05
-2.01105024235441e-05
-1.52271548783099e-05
-2.29071326577405e-05
-2.20620192011695e-05
-1.6291879637127e-05
-1.01285224262925e-05
-8.31556589417469e-06
-2.84758494100001e-05
-2.54376142406672e-05
-3.60336686193159e-05
-2.40863026044483e-05
-2.66835948536633e-05
-2.75980999174542e-05
-9.74353443659078e-06
-3.60127905779568e-05
-7.00107427261191e-06
-2.4924232374015e-05
-2.54643718632876e-05
-2.91095327274419e-05
-2.93743340968974e-05
-3.81768196094501e-06
-3.96225070107592e-05
-2.70939420585997e-05
8.19138312436316e-07
-1.84930367507926e-05
-2.25926759878279e-05
-2.62741755759219e-05
-8.15848355438672e-06
-2.00008859592621e-05
-3.16148203047115e-05
-1.75287689022218e-05
-2.44923693752764e-05
-9.46540057681908e-06
-2.32654911529202e-05
-5.60329061273727e-05
-2.28042428397806e-05
-2.53818952413334e-05
-1.16517697687398e-05
-3.77266096801142e-05
-3.93051303178611e-05
-4.02231319128454e-05
-9.35480304410496e-06
-1.55816252212583e-06
-1.40353683661341e-05
-3.58461212136158e-05
-2.63062400092886e-05
-1.84425934682317e-05
-8.86993360257096e-06
-1.27494193912968e-05
-1.51444414959462e-05
-9.0554772378274e-06
-2.00147638056365e-05
-3.58872482719539e-05
-3.60245741194774e-05
-2.01598827806815e-05
-1.92201314628638e-05
-6.46129864747785e-06
-2.47024200304907e-05
-5.02949992023415e-06
-2.10084014214705e-05
-3.42560042401677e-05
-3.56348054593895e-05
-2.08904755581726e-05
-2.61830293082756e-05
-2.45404968192471e-05
-9.99912398621195e-06
-2.23637171261277e-05
-4.92092474049654e-05
-1.04985236720784e-05
-1.43020044614372e-05
-2.16934090000622e-05
-3.14516185873259e-05
-3.21639754927063e-05
-3.59890334628086e-05
-1.94386300625074e-05
-3.28069949416972e-05
-2.52688696897498e-05
-2.3582225125387e-05
-5.2638082158145e-05
-7.11241028371729e-06
4.53420941912931e-06
-1.70137896443773e-05
-3.31312989062331e-05
-1.87497552972069e-05
-1.91664736385858e-05
-4.51955024227405e-06
-9.78921881437173e-06
-3.93398741926965e-05
-8.71820529928682e-06
-1.59926524143786e-05
-2.15042374614692e-05
-1.6368589239693e-06
-1.84895289496624e-05
1.09895596489637e-05
-3.84196836363927e-05
-3.53630575447601e-06
-3.63178414065926e-05
-1.32110430574126e-05
-5.55713336874301e-06
1.71864775833537e-06
-9.30168319380874e-06
-6.98708844263246e-06
-5.98590699097318e-06
-1.46073608042867e-05
-3.99687041680237e-05
-1.97670838779584e-05
-2.17009352823808e-05
-1.51440862612382e-05
-3.53190351325641e-05
-3.24619250747386e-05
-3.20966118866266e-05
-3.86559480182735e-05
-3.01089630358863e-05
-2.27533073986161e-05
-2.26635055937365e-05
-8.5329985782774e-06
-2.25634527415159e-05
-3.06852487014459e-05
-3.29155278542758e-05
-3.63922331384116e-05
-3.69324185586644e-05
3.46028308773631e-06
-2.30754489469592e-05
-3.31162358974141e-05
-1.15121615614767e-05
-2.36834703472316e-05
-3.21699510447006e-05
-3.35590232269244e-05
-1.63332262626722e-05
-3.03744527670576e-05
-3.92821046690355e-05
-1.70290450930119e-05
-2.1329654770567e-05
-2.38393177203942e-05
-2.8674212342415e-05
-2.73180011337756e-05
-2.02350286943248e-05
-1.91279064454238e-05
-3.24215358959474e-05
-5.08965150022627e-05
-1.64247144206699e-06
-3.42809803650301e-05
-2.27209769853522e-05
-3.78383506793845e-05
-1.62802924530295e-05
-1.31287479657166e-05
-1.09475997794291e-05
-2.19693730407171e-05
-2.74073429341939e-05
-4.68459652148081e-06
3.11819180902611e-06
-2.23391372849828e-05
-4.01050147739114e-06
-3.80039061699235e-06
-2.58397905854913e-05
1.13038730955887e-06
-5.22248624259761e-05
-8.73002381207479e-06
-6.03902181843778e-06
-2.165175570084e-05
-4.94443197064503e-05
-1.8783834580531e-05
-1.11492837684029e-05
-2.7484139365842e-05
-3.79281174986621e-05
1.48210640877984e-05
-1.74754012982068e-05
-2.0802997643584e-05
-2.01174831473447e-05
-3.14139009037138e-05
-2.65926780015214e-05
-7.34884545659944e-06
-1.62008720515937e-05
-6.22910339954552e-06
-7.75570432345256e-06
-1.05362989518514e-05
-2.74605250481344e-05
-1.39762326190873e-05
-2.43232713652001e-05
-5.19780148093349e-06
-5.08934238694753e-05
-1.81381979528191e-05
-3.55121669025208e-05
-7.51094340438957e-06
-1.8761052103369e-05
-3.96100700661172e-05
-3.23425542009171e-05
-2.98681674422186e-05
-4.40308807725657e-05
-1.98406831910989e-05
-3.12412627236828e-05
-1.47041903107117e-05
-1.50060563418765e-05
-3.08929145643962e-05
-2.44799239698487e-05
-1.38574379573951e-05
-3.90561602332264e-05
-3.07993407624387e-05
-1.27188594607467e-05
-3.31720715614455e-05
-2.64023146951396e-05
-6.11853243540749e-06
-2.61098203372801e-05
-3.27882230608043e-05
-2.50015708822329e-05
-1.42278385368334e-05
-2.1560420140968e-05
-2.63212556679547e-05
-1.15667221655864e-05
-2.92743032826286e-05
-3.26123754729648e-05
-3.12489039120167e-05
-3.15042628593053e-05
-1.73089938104611e-05
-4.22245735558804e-05
-2.27000692661334e-05
-7.14463397359658e-06
-2.18297032767476e-05
-2.77556500620429e-05
-2.28420621487328e-05
-2.85340271445877e-05
-2.33789893687822e-05
-8.12991486578673e-06
-2.00736991941676e-05
-2.12544547313312e-05
4.64413819062552e-06
-2.68691209678764e-05
-2.11448187895211e-05
-2.6513185375898e-05
-2.871547433655e-05
-9.23248312733246e-06
-4.07008106413239e-05
-1.46440879546539e-05
-4.74298122613161e-05
-1.45907759998265e-05
-5.05012374246977e-06
-4.83541719214216e-06
-3.79030421862034e-05
4.16802690707073e-06
-1.97115195109922e-05
-1.43287198192151e-05
-2.27546276536483e-05
-3.09542878086039e-05
-9.16698191352373e-06
-2.54989345304619e-05
-3.427058157451e-05
-2.98044433905627e-05
-9.66844649873495e-06
-9.87348171915871e-06
-8.50969813481092e-06
-1.95313519215174e-05
-3.42196004299443e-05
-1.24997411567314e-05
-2.37767572785697e-05
-1.82303395648297e-06
-2.59739591683231e-06
-1.52243647945433e-05
3.18475604669152e-06
-1.86658849415172e-05
2.84777560437757e-06
-2.23910533475974e-05
-2.00479612067333e-05
-2.8476183674984e-05
-2.89051775094556e-06
-3.62760838756975e-05
-2.782659768573e-05
-2.07266139077268e-05
-1.29143410521999e-05
-6.25245914634628e-06
-2.7835000585626e-05
-2.62952573305119e-05
-2.63041733441029e-05
-1.0782511119168e-05
-1.0353620769304e-05
-3.4855303012201e-05
-1.75895994232281e-05
-2.00489575590773e-05
-8.80505197226863e-06
-3.26615803487904e-05
-8.23362551792015e-06
-2.43325836574653e-05
-1.64361114939596e-05
-8.51796720091566e-06
-1.29680421555815e-05
-2.18508006562111e-06
-3.21367216494953e-05
-3.34682942797841e-05
-2.28543179150655e-05
-1.8687583933831e-05
-2.50374555299001e-05
-1.4579335870788e-05
1.64062464960157e-06
-2.07906775075541e-05
-3.15899476747412e-05
-2.44533758639572e-05
-4.85435699032628e-05
-2.27497825285747e-05
-3.41529516898435e-05
-3.66930094725043e-05
-2.48077198710598e-05
-5.4254083356548e-06
-3.5115019628237e-05
-2.48692034808394e-05
9.1300586863444e-06
-3.67516876200983e-05
-2.04738592192065e-05
-1.86263209880796e-05
-3.00592475774731e-05
-2.71292025164763e-05
-2.37264321423479e-05
-3.44038600282701e-05
-2.47592180213595e-05
-2.60883680272247e-05
5.33963409012236e-06
-1.215309989115e-05
-9.63542637878379e-06
2.35806191115858e-06
-8.8320831327893e-06
-2.06497367945674e-05
-2.58624658249653e-05
-1.86665620990792e-05
-4.48732860487403e-05
-2.59811661134387e-05
-2.56141482249794e-05
-1.30119525716085e-05
-5.91621137117109e-06
-3.85527647212068e-05
-1.74270511205841e-05
-2.17858622237296e-05
-1.25173383865658e-05
-2.19718300973117e-05
-3.13119126612156e-05
-3.9526922502547e-05
-1.8271392736921e-05
-1.15793575587504e-05
-1.62535809840593e-05
-2.10217643935057e-05
-2.05448756260505e-05
-1.12031497507943e-05
-2.07622027098812e-05
-2.56852091837842e-05
-7.73575090594624e-06
-2.05305581705141e-05
-1.126712825559e-05
-2.9743622093806e-05
-3.36529880767608e-05
-3.06532760709706e-05
-2.56266649761954e-05
-1.55564649044917e-05
-1.95024429415265e-05
-1.56409492784952e-05
-3.66006385217485e-05
-2.58770495707996e-05
-3.72985623397049e-05
-2.85310583979099e-05
-3.90313275540984e-05
-3.64811046326654e-05
-1.18326603790169e-05
-1.57119878238167e-05
-2.41794519622593e-05
-7.03336169889093e-06
-8.52685214247267e-06
-4.06565341321175e-05
-1.32495106706803e-05
-2.84066883978762e-05
-7.59691210309288e-06
-5.88433553442057e-05
-2.75735616001488e-05
5.55241296089165e-06
3.78601668535596e-06
-2.4175881482214e-05
-1.2211384679481e-05
-5.30984654331329e-05
1.24341345866114e-05
-3.50082041388805e-05
-2.47033321389866e-05
-3.79272092614779e-05
-1.70280241491199e-05
-9.22712498526141e-06
-1.52665817557297e-05
-3.21889839494166e-06
-3.35908342954462e-05
-2.92159188350361e-05
-1.97716504940404e-05
-3.56530374144714e-05
2.31680831408747e-06
-2.25863536978902e-05
-2.38207961490896e-05
-1.82573269659385e-05
-3.65667125198131e-05
-1.27947112439689e-05
4.61053038025165e-07
-2.33687617960962e-05
-2.35999751101374e-05
-2.4493346362192e-05
-2.20445502995994e-05
-4.88673668473501e-05
-2.2654831773613e-05
-2.23352876952746e-05
-2.78653114445489e-05
-3.38626791613002e-06
-1.63605935823797e-05
-3.22461817898672e-07
-1.20948764663621e-05
-1.05151428389477e-05
4.27780566752035e-06
-2.48822993947446e-05
-2.8836976588662e-05
-1.50346251327251e-05
-2.04245392588511e-05
-2.76655789763057e-05
-2.72910661856505e-05
-2.34490846156627e-05
-3.75655948601885e-05
-1.07039694819613e-05
-2.47321993368176e-05
-3.36926682068653e-05
-1.97481099695393e-05
-1.30643752809366e-05
-2.41347592579329e-05
1.99021576750053e-07
-1.91996279296441e-05
-3.83409451318069e-06
-1.8540114855323e-05
-2.01172147517126e-05
-2.69789573319215e-05
-2.71972488546279e-05
-1.63395032655247e-05
9.13075715276084e-06
-3.07409569469971e-05
-1.97388988985103e-05
-2.48432453552263e-05
-7.88901016330576e-06
-8.99096767487111e-06
-2.9274713061085e-05
-3.4496988943035e-05
-4.58625559568971e-05
-3.25092553269323e-05
-2.07834725497459e-05
-2.8687030187333e-05
-3.40985387120154e-05
2.26429762188869e-06
-2.46905189893043e-05
-1.08798042921999e-05
-2.25345300998407e-05
-3.2277915992517e-05
-3.1053327339534e-05
-1.86140254866282e-05
-1.44561807641217e-05
-1.9984805959567e-05
-2.90502631527879e-05
-6.36511195065202e-06
-5.83493659018111e-05
-1.92788685271585e-05
-8.6093024394336e-06
-2.11940069814299e-05
-7.76005668384833e-06
-2.79104241589001e-05
-1.67413934910572e-05
-3.82096981845941e-05
-2.67131529004126e-05
-1.39281576000191e-05
-7.92963640026114e-07
-4.54791519751336e-06
-1.41700325776695e-06
-1.84559252325928e-05
-2.56858150618959e-05
-3.49252230279988e-05
-2.13439157051139e-05
-3.55725188294069e-05
-1.76383895328478e-05
8.40058758866251e-06
-8.59144994522174e-06
-3.61425989924373e-05
-1.42471708820583e-05
-4.12550343934944e-05
-5.26314668303283e-05
-1.77911520150797e-05
-2.44192127393208e-05
-1.28891386284169e-05
-3.45466048034877e-05
-1.5206074944306e-05
-3.68313212885844e-05
-1.06689931600295e-05
-3.20133667684375e-05
-1.54436125871139e-05
-1.62450655773955e-05
-1.39260405333032e-05
-9.70455674054788e-06
-3.57295666096253e-05
-1.86218565179128e-05
-1.10846239955725e-06
-2.00615819106889e-05
-1.0361469381867e-05
-1.64283784238435e-05
-2.4960546301993e-05
-1.77488408779506e-05
-1.06168888244599e-05
-1.34697179598596e-05
-2.30169034777814e-05
-3.69314138292951e-05
-1.85885263722504e-05
-3.10661091242572e-05
-1.34430573043018e-05
-1.44145257147699e-05
-2.12279053216805e-05
-5.86447920945375e-06
-2.05693033112207e-05
-9.97033344688523e-06
-1.9047422164622e-05
-1.62842584792647e-05
-1.54596996147086e-05
-3.40882285548606e-06
-2.22261458346179e-05
-4.36066599851598e-05
-3.46770686059754e-05
-9.04852702999702e-06
-1.00277714071191e-05
-2.16416715211913e-05
-2.1437271384986e-05
-1.6034826387538e-05
-1.26297925341363e-05
-2.45978748533624e-06
-3.9368600938659e-05
-1.26254165777116e-06
-1.55265354637305e-05
-1.46907180221602e-05
-1.60169393378061e-05
-4.00247075751241e-05
-2.84124057390736e-05
-3.87413411746747e-06
-2.61737783458511e-05
-1.9446194044676e-05
-1.14398774173136e-05
-2.21927552593419e-05
-4.6816680915422e-08
-2.67357202350781e-05
-1.13815036200803e-05
-2.8597722037816e-05
-4.0137174864085e-05
-2.33879171240958e-05
-1.40535765976226e-05
-2.80433649556869e-05
-3.33535150398076e-05
-1.86921665720245e-05
-2.24648642690452e-05
-5.27233456978983e-06
-2.75307663105444e-05
-1.08895024081642e-05
-1.21569288489629e-05
-1.45068380042608e-05
-2.57122522990102e-05
-2.08817400451057e-05
-3.42716532729415e-05
-4.26258778654531e-06
-2.60615295346683e-05
-1.75785094817951e-05
-2.71295613921158e-05
-2.50196031296076e-05
-3.97440449513223e-05
-2.14706853101174e-05
-2.81567550155433e-05
6.34528987224547e-06
-3.37415255312729e-05
-1.16528450823414e-05
-1.60964738049788e-05
-2.6719604874107e-06
-2.68091368379882e-06
-2.74717591978236e-05
-1.17060762004625e-05
-1.35313159445808e-05
-1.38401741358124e-05
-1.03332942949589e-05
-2.92533089587679e-06
-6.97900661093287e-06
-1.06122688443202e-05
-2.07886647297611e-05
-7.4974164064552e-06
-2.6390078172913e-06
1.27696469031292e-07
-2.25438721831469e-05
-1.31241864387898e-05
-6.0318314129685e-06
-1.87517131321424e-06
-2.472415494289e-05
-1.32387974120735e-05
-1.94889122180949e-05
-1.50024300045011e-05
-3.97830575927286e-05
-1.17778162930742e-05
-2.63294392329647e-05
-1.60518851085976e-05
-2.37715561090808e-05
-6.17410444350179e-06
-3.01326821632476e-05
-2.01500691780543e-05
-2.67304747675494e-05
-1.48415083887365e-05
3.12958573589238e-06
-3.55941260463191e-05
-2.37120495102488e-05
4.65899451146551e-06
-2.25004472197058e-05
-3.3683243595196e-05
-1.82290714536283e-06
-3.28377619365547e-05
-2.4572298276803e-05
-2.19403387007095e-05
-2.35076729144529e-05
-2.26119992941793e-05
-4.75379073041595e-05
-1.51392078313084e-05
-4.69807449590934e-05
-2.9515447114507e-05
-1.32396335427432e-06
-4.0235924584564e-06
-2.82359376563484e-05
-2.86137472641782e-05
-1.8188120517121e-05
-2.04123353213652e-05
-2.70657100654714e-05
-2.70399624078765e-05
-1.83731225273675e-05
-2.2576041098907e-05
-2.79242855578624e-05
-1.27234651958e-05
-2.86117454555462e-05
2.94156695148267e-06
-2.31757758669883e-05
-1.02382023573401e-05
-1.8138108351602e-05
-2.64969496699929e-05
2.08579957341834e-07
-3.90416585946668e-05
1.1223944359864e-05
-1.73916692750947e-05
-1.81064240860292e-05
-2.28601711884075e-05
-2.40883823033144e-05
-1.28601588026635e-05
-3.35404803599221e-05
1.81588487801536e-06
-4.16197994337712e-05
-9.43512174366775e-06
-9.73097905478845e-06
-5.7407820117183e-06
-2.21078722316592e-05
-3.82756519129479e-05
-1.97825313014149e-06
-4.33876281933806e-05
-1.48390719694991e-05
2.53012294921444e-06
-4.92287868530106e-05
-1.26632021563268e-05
-1.98551546614657e-05
-1.17368988817416e-05
-2.54674510360601e-05
-4.14733171070658e-05
-8.90390161871301e-06
-1.57567100113515e-05
-2.05039353386873e-05
-1.62174445888459e-05
-2.54602685372059e-05
-1.81167855336914e-05
-3.00777952841985e-05
-1.86109129810307e-05
-1.26984326660832e-05
-2.01976376847917e-05
-1.84213608522625e-05
-1.90086533629236e-05
-6.55158314657448e-06
2.82766435436677e-06
-1.71141724038077e-05
-2.80037483088301e-05
-3.79433196716714e-05
-2.98533211452971e-05
-1.90845535427487e-05
-3.13123364232426e-05
-2.81160006438499e-05
-2.77176005151186e-05
-3.13850527718475e-05
-2.08635788550662e-05
-5.30459907896899e-05
-1.52337461750987e-05
-8.42822692770947e-06
-2.83157111712083e-05
-2.36698321543543e-06
-1.94224425693559e-05
-2.97056746076032e-05
-2.44123602888239e-05
-2.44201215660495e-05
-3.18805973527156e-05
-1.70852822237783e-05
-1.06024491951664e-05
-2.02276436470254e-05
-5.45390255253735e-06
-1.30569442647781e-05
-1.60964407399613e-05
-3.32792522193566e-05
-1.13220764876014e-05
-3.81866170559209e-05
-1.56708674178055e-05
-2.35809458249182e-05
-1.89113651775769e-05
-1.87493846173754e-05
-2.38288421669149e-05
-3.48232774752902e-05
-2.27642341908723e-05
-2.82363851610459e-05
-4.55698080815568e-05
-8.63418521810485e-06
-2.27881420051929e-05
-2.56535765411314e-05
-1.66050587325905e-05
-3.28006138638147e-05
-2.04514596927831e-05
-1.68003707554631e-05
-2.73751764816829e-05
-2.61667444800894e-05
4.4208711415484e-06
-2.25809270853451e-05
-3.91239092336412e-05
-1.07906432851641e-05
-2.80699850555007e-05
-2.44859201185991e-05
-2.10379785637217e-05
-1.30271088699572e-05
-3.22526403271664e-05
-2.68426584061747e-05
-2.35018815897917e-05
-1.93265043442695e-05
-3.31224998994436e-05
-6.15196115439191e-06
-1.13414050483351e-05
-1.12637300310549e-05
-4.26081765132494e-05
-1.7094764478374e-05
-1.40613686509761e-05
-3.75110001279421e-05
-2.4755432725904e-05
-2.95705172070325e-05
-5.05773959632798e-06
-6.81554622597869e-06
-1.63387186621039e-05
-2.20066715468912e-05
-4.35389108602922e-05
-3.30109486344339e-05
-1.75245031123324e-05
-1.38377503382181e-05
-1.94700734422756e-05
-4.69344043322235e-06
-1.59279980274665e-05
-2.90674882676823e-05
-4.02682171151111e-05
-2.06639861226829e-05
-1.41618645360205e-05
-3.91046725812613e-05
-3.69648758348916e-05
-2.04152787659023e-05
-2.82455758465392e-05
-1.95691678551561e-05
-1.16653864267225e-05
-3.32687937057961e-05
-1.65262576567295e-05
-2.71607134756799e-05
-2.96921203318506e-05
-3.70875501556878e-05
9.69965339899614e-06
-2.35802036819279e-05
-3.05493661485734e-05
-2.47735828097002e-05
-4.67797978571147e-05
-1.02285769413e-05
-8.72766247881848e-06
-2.79926774105712e-05
-2.66340102435728e-05
-2.21307654934581e-05
-3.27914359809345e-05
-5.64446471315826e-06
-3.07568777777546e-05
-2.88232081241578e-05
-3.19478732408173e-05
-3.74048882805066e-05
-3.44107406329447e-05
-1.71749171700856e-05
-1.38944370407977e-05
-1.43944325979508e-05
-1.77186416323474e-05
-3.01156129796694e-05
-3.02853628817704e-06
-2.51445322639271e-05
-1.65025053578344e-05
-6.63786845286996e-06
-2.81373314930099e-05
-1.08127754251442e-05
-1.30500638049018e-05
-6.04742714021179e-06
-2.58825955017225e-05
-1.03199370079595e-05
-1.25914903283769e-05
-2.97987887092404e-05
-2.52282707051093e-05
-2.32581204189453e-05
2.46181010799615e-06
-1.2987192825857e-05
-2.36136909647665e-05
-1.17278559482777e-05
-4.19038626187456e-06
-5.44567528954404e-06
-3.36428769338742e-05
-1.84332599142099e-05
-1.76255968808802e-05
-9.48078389008802e-06
-4.69129050327501e-05
-1.09971517598834e-05
-2.26700530250564e-05
-1.79820381900186e-05
-1.60166544650686e-05
-7.81643090968279e-06
-1.47696213953385e-05
-1.45774878483478e-05
-2.06452098347602e-05
-2.98071424797899e-05
-9.91105430605278e-06
-3.09173379568236e-05
-3.27342494469313e-05
-4.28993180931706e-06
5.97031754354356e-06
-3.05295904857839e-05
-1.64824148896549e-05
-2.74915835798261e-05
-1.69696514228952e-05
-2.59984016504827e-05
-7.10899807108512e-06
6.01994289573279e-06
-2.69145304833467e-05
-9.39182942471983e-06
-2.36791833834981e-05
-2.14639969502394e-05
-1.88305161975766e-05
-2.24565075241844e-05
-2.51693504445247e-05
-9.34644812458878e-06
-2.5297252164767e-05
-2.59599356672098e-05
-2.99265054816245e-05
-3.27245108375325e-05
-3.83119303840623e-05
-4.97614382633384e-05
-1.32157924115822e-05
-1.8804973440593e-05
-3.42889183016302e-05
-3.65794849461929e-05
-3.12901481093567e-05
-2.47067330489624e-05
-3.36103603790766e-05
-3.43087463835228e-05
-3.86325790543483e-05
-1.47355586696254e-05
-2.96351763773134e-05
-1.7255125305607e-05
-2.89685124385596e-05
-1.31837724173649e-05
-1.87776219052517e-05
-2.05003173078729e-05
-9.27515673875226e-06
-9.19105890104984e-06
-3.13768165003232e-05
-3.07865122245545e-05
-4.24777047445094e-07
-1.51653084328223e-05
-3.04624946139325e-05
7.95521205147479e-06
2.67569081555388e-06
-2.89399174560259e-05
-3.03130248305626e-05
-2.33131057527406e-05
-1.3701296572335e-05
-1.04283592946308e-05
-1.83267566954015e-05
-2.78168278187692e-05
-2.95705572768419e-05
-1.31804567599146e-05
-2.99188936777071e-05
-4.04881313076526e-05
-2.92803670085829e-05
-3.09632741161861e-05
-4.70387639622442e-05
-1.90223621094057e-05
-2.49516208421837e-05
-1.9605393079304e-05
-2.34507057543249e-05
-2.15447993773432e-05
-1.87057243494713e-05
5.62360947620311e-06
-9.36107319191804e-06
-2.1034824077611e-05
-1.77242846348857e-05
-2.93349547061876e-05
-4.8199259967608e-05
