# Supplementary material for: Research on computational propagation and identification of mine microseismic signals based on deep learning
Source: PLoS One. 2025 Oct 22;20(10):e0334641. doi: 10.1371/journal.pone.0334641 (PMC12543183; doi:10.1371/journal.pone.0334641)
Supplement: S2 Data — (ZIP) [file pone.0334641.s002.zip › 000100500001977.xlsx_0.txt_24.txt.txt]

-3.28502248113951e-05
-6.36703928573414e-06
-2.38083084354341e-05
-4.17996896750355e-05
-6.36452974174097e-06
-4.31963899734141e-05
-1.24318978661114e-05
-2.10856406089842e-05
-3.0489757360904e-05
-2.01359264568094e-07
-3.54623710651648e-05
-2.80507496732883e-05
-2.63151181612389e-05
-1.87908043184261e-05
-4.44397924409117e-06
-1.63319066449992e-05
-1.77225274646231e-05
-2.39393149738682e-05
-6.27320293074263e-06
-2.61094542919164e-05
-2.03465955984541e-05
-1.51322298489109e-05
-2.36398421508461e-05
-1.37203260611744e-05
-1.03050361725673e-05
1.92308231885736e-06
-1.72650469877694e-05
-2.1119455230108e-05
-2.05379044641329e-06
-3.94978660098253e-05
3.67576028355912e-06
-1.74828983562254e-05
-2.64378195141802e-05
-3.29330928414414e-05
-1.54022723469328e-05
-1.36283234777584e-05
-5.69922194819253e-06
-1.14835941299334e-06
-2.61332151897348e-05
-8.89706304474375e-06
-1.86094525737983e-05
-4.23148269065921e-05
-1.48385875015035e-05
-7.74147150266031e-06
-6.9194293869282e-06
-9.66197278604968e-06
-2.53210134481518e-05
2.12142266748905e-06
-7.1338274068945e-06
-1.06107205300482e-05
-3.90062795690573e-05
-9.82026451490595e-06
-2.46372896405222e-05
-2.90766772063001e-05
-3.21344479552647e-05
-2.81593604990435e-05
-1.21569124406176e-05
-2.44564474276526e-05
-5.84346235521596e-06
-2.4128461703674e-05
-2.88318256076887e-05
-3.8171039102164e-05
-1.54270103128221e-05
-1.79809736971135e-05
-2.96239638388358e-05
-2.27989182331329e-05
-2.56519610248599e-05
-2.70583407134559e-05
-1.68556699658455e-05
-1.60850176743303e-05
-2.65867181956089e-05
-2.00618943705441e-05
-2.34790981217394e-05
-6.9953299514633e-06
-2.80141660025949e-05
-3.43557645584247e-06
-1.99134356788227e-05
-3.63013926503688e-05
-2.49529208371262e-05
-3.16589897490283e-05
-4.12127975912326e-05
-1.164199089897e-05
-2.06729553368287e-05
-4.61692046075197e-06
-7.40825420827529e-06
-2.21764655541643e-05
-2.00347404068918e-05
-2.63287022808736e-05
-4.35357903570447e-05
-3.23264538491237e-05
-1.71548365346917e-05
-1.64547856928515e-05
-4.33362859922609e-05
-3.17705391161722e-05
-3.24942848651207e-06
-9.31852592908072e-06
-9.93357932291952e-06
-1.93152150445081e-05
-1.99776242067145e-05
-2.29379301943988e-05
-5.83789257150341e-06
-7.27890320976735e-06
-1.15425127931673e-05
-1.59987259415611e-05
-2.24588587672258e-05
-1.29821549948565e-05
-2.72494072392784e-05
-1.93859611655234e-05
-5.98834278832644e-05
1.42249524238811e-06
-1.41559659023335e-05
-3.20721731912399e-05
-3.39366552486089e-05
-4.02185363167164e-06
-1.83999638744675e-05
-1.97140032873584e-05
-1.42737135013878e-05
-8.77445988818949e-06
-3.26722335126004e-05
-1.07131839006112e-05
-1.03831832457277e-05
-2.46791543641033e-05
-2.79112006933582e-05
-1.9545269805175e-05
-3.62101163173263e-05
-3.23738329625166e-05
-2.00858276940818e-05
-1.56613901322817e-05
-3.15580024731581e-05
-1.72906590939913e-05
-7.56645549884645e-06
-1.03844252458511e-05
-2.04398581982577e-05
-2.33475741610123e-05
-9.18209318530174e-06
-1.72616071492756e-05
-4.13818930100035e-05
-1.59844053069058e-05
-3.37917189591377e-05
2.95056281439418e-05
-4.20538541119836e-05
-1.73035004944286e-05
-2.26645094196919e-05
-3.96512172362583e-05
-2.87256578680523e-05
2.28976959530374e-06
-1.93187476298811e-05
-8.96846637632794e-06
-6.73970697220242e-06
-5.52908038195342e-06
-2.00833963796562e-05
-6.65270094736217e-06
-1.20670687931727e-05
-1.68601017103124e-05
-3.5644818044015e-05
-2.12945732447879e-05
-2.66296384002732e-05
-1.06490773213169e-05
-1.67393078938498e-05
-1.61780580814198e-05
-2.19880151631999e-05
-2.84015641323257e-05
-2.45253974649957e-05
-2.54221140586677e-05
-8.51609450688013e-06
-1.94292157678628e-05
-2.60741474718847e-05
-6.55017799701861e-06
-2.41228224831423e-05
-8.04650335012814e-06
-2.29741934206232e-05
-1.23134313488703e-05
-1.68773327559829e-05
-2.96669234044506e-05
-3.81469117353639e-05
-2.97060199410681e-05
-1.42689756264377e-05
-1.98080264221413e-05
-2.32189628775455e-05
-2.20717365169029e-05
-3.1579949400182e-05
-2.33155681703632e-05
-1.91848665022237e-05
-1.66820789814893e-05
-2.58527831001695e-05
-2.06139293288779e-05
-2.71845704163393e-05
-4.23401412443034e-06
-2.87828780967641e-05
-4.06473212969491e-06
-2.69585390497028e-05
-8.99989169995204e-07
-9.5071965989464e-06
-2.96871460441512e-05
-1.42029289031826e-05
-1.73937141236855e-05
-2.33804508409046e-05
-1.85928368803396e-05
-1.46801055101245e-05
-1.18336177386372e-05
-2.14196652965494e-05
-9.02260427074796e-06
-1.93830344715237e-05
-2.18588963193678e-05
-1.65482162436282e-05
-8.61730278988403e-06
-2.91490404286502e-05
-3.71113701879045e-05
-1.46843643164587e-05
-3.04792881085078e-05
-1.9765022541432e-05
-9.04872820877551e-06
-1.81366155964652e-05
-3.90549252016305e-05
-3.89788901948679e-05
-2.61051861130536e-05
-1.76734598895588e-05
-1.46718662030549e-05
-2.52504959022124e-05
-1.92627726439801e-05
-3.74432631157333e-05
-1.43164325367447e-05
-1.77978103175274e-05
-3.07646416075236e-05
-9.04969172037209e-06
-9.87394378065956e-06
-1.56732643491003e-05
-2.60541885463309e-06
-1.93824357896457e-05
-4.43759675727254e-05
-5.73692784034772e-05
-1.52766296886348e-05
-1.26879133200165e-05
-2.28371019790675e-05
-2.34571115922728e-05
-4.74491654134461e-05
-1.19316455876442e-05
-1.44808067754083e-05
1.09849405324512e-06
-2.16301900585205e-05
-3.70508493845595e-05
-8.21492963315049e-06
-1.14499737748599e-05
-3.44117876427975e-05
-1.06720640054789e-05
-1.28382323546022e-05
-8.12453930211925e-06
-2.26344767745732e-05
-4.27238457138365e-05
-2.6820841072389e-05
-1.82818795571415e-05
7.68916501172525e-06
-3.79106609259811e-05
-6.43384504887938e-08
-1.69074625626031e-05
-3.71452536125518e-05
-2.2264053712136e-05
-3.10247596962367e-05
-2.98630654533011e-05
-2.02183095515959e-05
-2.2029315612483e-05
-2.27682439239871e-05
6.25534909978977e-06
-2.4654758732545e-05
-1.71949998083691e-05
2.25039179257038e-06
-1.5709956698532e-05
-1.74504851260538e-05
-2.72795287750393e-05
-1.42293721456987e-05
-2.88637304422966e-05
-5.94997329985153e-06
-1.99254276767267e-05
-1.48811555418036e-05
-2.65876061829312e-05
-3.23932234002836e-05
-3.34907224146954e-05
8.368531120242e-06
-2.06189374430829e-05
-1.16693709148799e-05
-2.78847683018464e-05
-1.26821088493243e-05
-2.60562917303986e-05
-1.17467603664135e-05
-1.98649803995446e-05
-4.2005628324093e-05
-2.22163314733669e-05
-3.54094603342022e-05
-6.60327069213566e-06
-2.77356917017363e-05
-1.64130978697374e-05
-7.73627676919242e-06
-1.80384288507062e-05
-3.23118872012827e-05
-3.70895218077118e-05
-2.91579662608515e-05
-2.27718397264865e-06
-1.4205923599771e-05
-6.61944858380041e-06
-2.54872226579032e-05
-4.29128113959031e-05
-1.62592114948236e-05
2.41616264006697e-07
-1.26542232542299e-07
-3.45779053435921e-05
6.23241676739762e-07
-2.72281961363662e-05
-8.75516488880956e-06
-8.31242637006174e-06
-1.90767494393578e-05
-2.62168938455602e-05
-1.49507077458204e-05
-2.64130174843003e-05
-1.63532095067881e-05
-2.15767336775816e-05
-2.62601041476325e-05
-2.18133074219255e-05
-7.78299273793392e-06
-1.43040963338182e-05
-1.30031269993212e-05
-1.9906061837509e-05
-1.77598127807515e-05
-7.14265690421454e-06
-1.83359728281859e-05
-2.45050477245507e-05
-1.36805751840194e-05
-2.2348213891464e-05
-1.50844593885983e-05
-8.26551147278507e-06
-1.25351706356117e-05
-1.7571110142443e-05
-1.25007128696991e-05
-3.31875111934539e-05
-1.52466472903847e-05
-2.42446014677883e-05
-1.59906254989934e-05
-1.8331904287204e-05
-3.32898136214644e-05
2.15104852935575e-06
-4.67452705136327e-06
-2.66388322880835e-05
-3.42703771830804e-05
-2.26174993364347e-05
-1.09758030092431e-05
-4.48378156972758e-06
-2.49339411894779e-05
-9.80352351002101e-06
-1.01717150673224e-05
-1.72797949266472e-05
-7.21627190490099e-06
-2.04423372059723e-05
-3.29834267109154e-05
-1.69352335799281e-05
-2.11526870430051e-05
-2.57002153624123e-05
-2.43463841826961e-05
-3.49779801629952e-05
-3.34620411718337e-05
-9.94151463496226e-06
-1.95183353731333e-07
-2.44891006135036e-05
-2.98796086246576e-05
-2.35216499113482e-05
-8.14479607613867e-06
-1.08443553157318e-05
-2.0882883426854e-05
-3.36135216247686e-05
-1.54070761025164e-05
-9.13391276583227e-06
-1.72057002070177e-05
-1.71536485786635e-05
-2.26957406263371e-05
-2.49349001907325e-05
-4.50857653678109e-05
-3.56332697188629e-05
-2.60234785908494e-05
-2.06965018314295e-05
-3.3228872494273e-05
-3.65928741611806e-05
-9.07949926067364e-06
-5.0128296272314e-05
-2.12660108567686e-05
-2.09471539613857e-05
-1.53166123987448e-05
-1.28818766969113e-05
-1.66571801900786e-05
-3.74331899102093e-05
-2.70594817221074e-05
-3.94827122552096e-05
-1.40032683747178e-05
-4.95414864139701e-05
-2.35302400962533e-05
-2.70465441207492e-05
-3.10315327261162e-05
-1.14228625836675e-05
-2.13073484526412e-05
-3.8702594723386e-06
-4.18141830407092e-05
-2.44378091776828e-05
-2.63778412644127e-05
-2.40081133253635e-05
-2.83126084783292e-05
-1.63599672779096e-05
-5.94046703026551e-06
-1.94362045969391e-05
-1.64881280202311e-05
-1.78501598717272e-05
-2.25075613928958e-05
-2.57037494512064e-05
-1.49710791398131e-05
-1.42804870324185e-05
-3.83250804063028e-05
-2.45968917640739e-05
-3.6441600275373e-05
-7.88623516022647e-06
-1.9624843173328e-05
-3.0091631828678e-05
-1.63183580127215e-05
-1.36476176701835e-05
-5.15231457357393e-06
-6.67480154632237e-06
-5.84622090361455e-06
-6.97754665739429e-07
-9.35512579959631e-06
-3.36257912300122e-05
-1.49492479733464e-06
-6.76299719279504e-06
-1.4808663588996e-05
-4.25159311530865e-05
-4.04809406578158e-05
-1.72073408176572e-05
-2.98127488521821e-05
-3.25117728526272e-05
-3.1123184459904e-05
-2.46092213684053e-05
-5.38978339723412e-06
1.18223349513844e-05
-2.54228255247247e-05
-3.14749717029432e-05
-8.9507784279254e-06
-2.75388179517713e-05
-2.58238691452648e-05
-7.26644974019434e-06
6.27094876194645e-06
-3.04831864899508e-05
-2.0102939913766e-05
1.0871729887251e-06
-2.4750867687317e-05
-3.61192247718703e-05
-6.6697717435364e-06
-8.36963556328066e-07
-7.28324111981909e-06
-1.26426782187978e-05
-6.29847784420772e-06
-2.51653495385196e-05
-3.45709982953443e-05
-2.60399496294334e-05
-1.25003353535289e-05
-4.12515863745559e-05
-3.55802981760561e-05
-6.11042656118418e-06
-2.20300755478296e-05
-3.62836059110873e-05
-2.13277452971376e-05
-2.36850232666188e-05
-1.51687027342358e-05
-1.7932524535588e-05
-3.2819862831206e-05
-2.31892335952549e-05
-1.49993201901849e-05
-7.40677837956683e-06
-2.03349104634109e-05
-3.60851976894293e-05
-9.54911993805817e-06
-2.31232282100395e-05
-2.28728085944779e-05
-3.12237773499274e-05
-3.69490687460949e-05
-1.06601484175024e-05
-3.14167101671795e-05
-3.9888059732809e-05
-5.72720747817412e-06
-2.01863189394942e-05
-2.13864135752704e-05
-7.71790642007787e-06
-3.8825798648178e-05
-1.95720367196595e-05
-3.16684250144991e-05
-1.04465862318956e-05
-1.78885598894281e-05
-3.12052334804483e-05
1.29338630253715e-06
-2.0505471476823e-05
-2.11240932437336e-06
-1.51466554414497e-05
-2.87339059365284e-05
-1.90917739775179e-05
-2.71322958250088e-06
-2.51782693373516e-05
-2.46732645492647e-05
-2.13181446095433e-05
-2.45259765331452e-05
-1.52737415262279e-05
-1.68302392095449e-05
-2.0270331856002e-05
-4.75079627848429e-05
-3.42277923392525e-05
-5.97374125425617e-06
-2.74325506494416e-05
-1.29600052570335e-05
-1.80487857653789e-05
-7.30709164060624e-06
-1.0865131864084e-05
-2.09321112578657e-06
-1.94302537027439e-05
-1.68684485555694e-05
-2.56931632661583e-05
-3.74626926505223e-05
-3.54133438854477e-05
-1.96233883372732e-05
-6.30141549288672e-06
-1.06701501594669e-05
-1.54595580436262e-05
-3.00066003995201e-07
1.15348837576813e-06
-1.64129227998038e-05
-2.75192036773075e-05
-3.11253428032542e-05
-2.67519436622838e-05
-2.77537960119675e-05
-4.04423463875506e-05
-1.23907485096737e-05
-2.5711107050347e-05
-4.40934786369632e-05
-2.25570326896845e-05
-3.4088801346973e-05
-3.22486945937952e-05
-2.66075747890218e-05
-2.39537569268279e-06
-4.08333266874455e-06
-2.53764511999391e-05
-1.58837872835268e-05
-2.55502887964046e-05
8.14617678922939e-07
-8.43099174068575e-06
3.84645954789417e-06
-2.60923239778071e-05
-2.03103809268482e-05
-2.60510686233883e-05
-1.90769996412839e-05
-2.51119053031063e-05
-3.4428651770916e-05
-7.31220914756881e-06
-2.09345811289152e-05
-1.53005226972108e-05
-4.87606310552513e-05
-3.29501951269128e-05
-2.0165494586953e-05
-2.88197677483849e-05
-2.80695086790214e-05
-2.34305177292105e-05
-1.10262587942904e-05
-3.06023941963835e-05
-1.54435806392187e-05
-2.38160148919749e-05
-4.00614075222269e-05
-2.13035610057409e-05
8.23861079823061e-06
-1.20596591393529e-05
-4.33544622101398e-05
-1.57411615531349e-05
-4.27019136157179e-05
-2.0109237150637e-05
-1.04059569578155e-05
-3.20287749835515e-05
-2.0151176152234e-05
-1.98560181288712e-05
-2.28824631581956e-05
-2.00958842184658e-05
-7.82811052246369e-06
-2.62732146032872e-05
-1.50451414739764e-05
-2.8049430962864e-05
-4.56962321145544e-06
-1.79062859211685e-05
-9.13152365189368e-06
-1.89482031486596e-05
-3.63204545172838e-05
-6.42348863032347e-06
-1.31163358031552e-05
-1.31255492267786e-05
-1.80601801910486e-05
-5.33544562703613e-06
2.16143188879135e-07
-2.29050760888115e-05
-6.1899154403149e-06
-8.34386440429006e-06
-2.58832022826242e-05
1.08183003053554e-05
-1.96460534079382e-05
3.77813268697833e-06
2.80266089362779e-06
-3.81114382528635e-05
-1.13181325231279e-05
-1.93218203410316e-05
-1.05688859233973e-05
-5.95937129964897e-06
-9.8967245528376e-06
-1.58578021464633e-05
-1.10668591778805e-05
-1.2366723737397e-05
-2.17461018279253e-05
-3.51356306182801e-05
-1.34886023519239e-05
-9.13281340721218e-06
-3.68402522085823e-05
-1.8531183382851e-05
-2.49994135088924e-05
-2.66266534694305e-05
-4.17370203129673e-05
-2.84434862762529e-05
-3.19866267730401e-05
-2.85956164801105e-05
-2.80825785742912e-05
-1.70382882063982e-05
-5.47152731420397e-06
-4.00754899397938e-05
-2.5781804256523e-05
-5.40238435152249e-05
-3.04148698268623e-05
-9.40697730487696e-06
-2.70222114781229e-05
-3.98160611237307e-05
-4.69817779547835e-05
-1.58099511744956e-05
-1.5379460974608e-05
-3.32503939886606e-05
-2.91125475615348e-05
-1.72585224340303e-05
-1.33319864280754e-05
-1.17731715086716e-05
-3.57964510132313e-05
-3.45578451675805e-05
-1.84247054313353e-05
-2.02269154057359e-05
-2.8934064389049e-05
-2.6336218777259e-05
-4.91162635467485e-06
-2.57534815031292e-05
-2.05702537708859e-05
-1.99286216870234e-05
-2.96520522389932e-05
-3.63053171619961e-05
-5.35733981351807e-06
-2.23384652624494e-05
-6.74727855926898e-06
-3.5479604940265e-05
-2.46089572877122e-05
1.66439717815375e-06
-1.87050182553931e-05
-2.60572032109469e-05
-2.05936411828158e-05
-1.54887380041422e-05
-1.99940118514285e-05
-2.7154279961352e-05
-1.49840802453457e-05
-1.50287070823532e-05
-4.49207937377924e-05
-1.53088602253147e-05
-2.75873693626103e-05
-1.41485766365057e-05
-1.60175555168599e-05
-2.18155999785104e-05
-1.81281748229715e-05
-2.39767550011039e-06
-2.85332539131112e-05
-1.47471250854142e-05
-2.10046706628804e-05
-2.41568832863904e-05
-3.46348012375555e-05
-3.56934130988795e-05
-3.97633303690127e-05
-3.3399315907009e-06
-2.12487303228477e-05
-5.07798469090525e-06
-2.02567528657254e-05
-2.87280684466831e-05
-1.42786969618295e-05
-4.57920669149328e-06
-2.3480642600364e-05
-1.39028838500536e-05
-2.74367692154285e-06
-1.73013806104652e-05
-1.66303493353853e-05
-1.2223228281723e-05
-2.42230845670581e-05
-2.38411966096794e-05
-8.99745330948327e-06
-1.87140708474775e-05
-2.96269200358844e-05
-4.14473079808246e-05
-1.77151527670921e-05
-2.72488514591739e-05
-1.06842572833551e-05
-1.87378627926291e-05
-1.9073591335775e-05
-1.55701711844377e-05
-1.2103425735878e-05
-2.29229233497811e-05
-1.8721513940168e-05
-1.78169231089327e-05
2.61573978331362e-07
-1.86162753626348e-05
-3.40181229864184e-05
-1.72162827484432e-05
-5.39451043641813e-06
-2.47691619414453e-05
-3.46659648978109e-05
-6.69602066751482e-06
-3.04828384460927e-05
-5.12067903382246e-05
-3.73381869950565e-05
-7.50700971978916e-06
-3.09044071734415e-05
-2.40099589334768e-05
-1.55126416030205e-05
4.5500694369258e-06
-3.50992963720058e-05
-3.79017524173226e-05
-1.840977663252e-05
-1.91803978791073e-05
-1.8253074399489e-05
-2.69731917087438e-05
3.67704958973702e-06
-2.22865439743852e-05
-2.73155287429897e-05
-3.23631565348541e-05
-1.90616221642848e-05
-3.09301824343534e-05
-1.61923045582753e-05
8.09580940741581e-06
-2.07929976687728e-05
-3.57861924020465e-05
-3.57622183075689e-05
-1.69370863393491e-05
-6.08223321488068e-06
-2.07434550411725e-05
-1.36742530741841e-05
-4.54935322393113e-05
-3.31884615994613e-05
-2.42942712763598e-05
-2.3689848024765e-05
-1.1006466138064e-05
-1.4782622359406e-05
-1.64495402498797e-05
3.51790305505599e-07
-2.48461875606529e-05
-1.98900545408611e-05
-3.21182503992866e-05
-8.19051362724857e-06
-1.45767197532807e-05
-3.94341708567473e-06
-2.6970256188781e-05
-1.95332048362095e-05
-9.73377703549204e-06
-1.03708781855705e-05
-3.40547544334981e-06
-1.34290452736953e-05
-8.39323464628901e-06
-2.80112225464658e-05
-3.66796545726036e-05
-8.3767925245403e-06
-3.02111357119914e-05
-2.07147966677847e-05
-1.75060471651179e-05
-8.45630978845388e-06
-1.38666915610575e-05
-3.3043118507749e-05
-1.66578826301816e-05
-1.74651610263689e-05
-1.96141892559758e-05
-1.46583648835848e-05
-3.62665233638267e-06
3.2518804049374e-06
-6.52414178463047e-06
-3.51995721662659e-05
-2.01351634062575e-05
-3.23812198206378e-05
-2.78068623415547e-05
-1.38395671961004e-05
-3.67705889379206e-05
-1.92915591455287e-05
-1.79152467052601e-06
-1.21958735717633e-05
-1.14720541648719e-05
-1.93324126681623e-05
-2.07252684167023e-05
-2.18910370952688e-05
-3.32639512840564e-05
-1.92523978015648e-05
-2.74863217623489e-05
-4.32844652506599e-05
-6.82949448710729e-06
-2.61497446262881e-05
-2.77054471781751e-05
-2.81406830013857e-05
1.7789488147779e-06
-2.17996064701709e-05
-2.47534945007171e-05
-1.62667031240868e-05
-2.74160159224248e-05
-2.88596818521097e-05
-4.1486779824178e-05
-1.12497115047845e-05
-1.69768770369121e-05
-1.8312240763467e-05
-1.50750820204496e-05
-2.04599593202059e-05
-1.47954821907171e-05
-9.23672711425217e-06
-1.17169220689664e-05
-4.80586971698772e-06
-1.55596829188088e-05
-2.32442751771328e-05
-1.11184605566344e-05
-3.55626096524355e-05
-3.21923118546948e-05
-2.87878882905334e-05
-2.76073145199971e-05
2.85145315584144e-07
-4.18400812683356e-05
9.766236854824e-06
-2.00691569389053e-05
-1.72992911546487e-05
5.16551273897844e-06
-2.25662150441242e-05
-3.6835875219977e-05
-5.6791410048478e-06
-6.78903309942158e-06
-1.18322619146883e-05
-1.98345055594202e-05
-1.86771298590992e-05
-8.48910303776398e-06
-2.60102112565371e-05
-6.22361352291901e-06
-1.03322437470179e-07
-1.36646660766009e-05
-2.78867706807668e-05
-2.8717593418692e-05
-1.25083826555002e-05
-5.50662508427222e-05
-2.60966684863076e-05
6.3190073200814e-06
-1.42572454809515e-05
-2.11443542355996e-05
-2.72862559193902e-05
-2.6741948759504e-05
-2.48676290916905e-06
-1.03236868573833e-05
-3.6648115004986e-05
-2.2324556877035e-05
-1.52776235059041e-05
-1.00262208548437e-05
-4.28266117892482e-05
-3.43829750329457e-05
-2.60969095932031e-05
-2.24083685919417e-05
-2.18269323737366e-05
-1.46437587321287e-05
-2.46299626980647e-05
-2.8038147528773e-08
-2.57315270163703e-05
-1.32731785231506e-05
-2.96296928188563e-05
-2.52070235172203e-05
-2.43264112763348e-05
-1.67819796080903e-05
-3.34250193096386e-06
-1.72583329372011e-05
-4.68820108463227e-05
-1.19324384746121e-05
6.96015367715073e-06
-1.57392166751103e-05
-1.65857930649745e-05
2.64577711539488e-06
-2.64942522810669e-05
-2.67481139970868e-05
-1.82399405860517e-05
-2.34998447231807e-05
-1.80349146019065e-05
-1.90368867962706e-05
-1.04171525510708e-05
-1.09222755621261e-05
-1.02510040131581e-05
-3.45109395093058e-05
-3.97697588976812e-05
-2.22328414099187e-05
-1.51308745443965e-05
-9.94265638792017e-06
-1.4576868031598e-05
-1.72338561621595e-05
-2.61435762898163e-05
-1.81094725784532e-05
-1.63644712360587e-05
-2.68279679941879e-05
-2.75097692115746e-05
-1.47023396062084e-05
-1.83275801043522e-05
-2.7736183605577e-05
-2.47142407803733e-05
-3.63450965765052e-05
-2.6156715314645e-05
-1.08265885099567e-05
-1.49673352544963e-05
-1.54150495363184e-05
-1.04257857900323e-05
-1.90911416297442e-05
-3.03343592732723e-05
-1.30385274673748e-05
-2.26182459098112e-05
-2.764071602867e-05
-6.39520854417448e-06
-1.57794033884261e-05
-2.39967894492607e-05
-6.60941398819726e-06
-2.2718622896671e-05
-1.65657858186189e-05
-1.99558583314203e-05
-2.99003665075593e-06
-1.96409513932447e-05
-2.11732643294735e-05
-1.30349147090356e-05
-1.37644384880969e-05
-1.45843442945024e-05
-2.54422717376207e-05
-3.33971012348453e-05
2.83847760837201e-06
-2.46786467115315e-05
-2.8328891065053e-05
-2.39046505541609e-05
-3.75782980562034e-05
-2.56437945379829e-05
-3.10186544460865e-05
-1.26325636702296e-05
-1.90944977755969e-05
-7.47097417734108e-06
-1.70470817866319e-05
-1.6991499012228e-05
-2.22192956465168e-05
-5.63182917725625e-07
-2.74560245696251e-05
-2.13906252687103e-05
-2.6647464032995e-05
-1.73312088923025e-05
-6.88542525475391e-06
7.51928101366911e-06
-4.99132449352557e-06
-1.06918411226225e-05
-1.66540493265777e-05
-1.17600912244865e-05
-3.98162663854177e-05
-3.2331662239785e-05
2.35326512883295e-06
-3.191684015665e-05
-3.63921754367028e-05
-5.71213039949942e-05
-3.15331288470857e-05
3.09187497398203e-06
-4.48899734218828e-05
-2.33939992172933e-05
-3.85743341469858e-05
-1.83422330618842e-05
-5.23962348325024e-05
-3.32726222174084e-05
-2.8598669013931e-05
-2.20823114977967e-05
-2.1537389342383e-05
-1.04448287569245e-05
-3.60418091154235e-05
-2.3833743862507e-05
-1.46387022820003e-05
-2.73305176624468e-05
-3.46873693198202e-06
-3.06512968331055e-06
-1.9283993818434e-05
-4.7341492700576e-06
-3.73857497309546e-05
-3.68468512948984e-05
-1.60932245550795e-05
-2.60805431081023e-05
-1.42470379552805e-05
1.34879700975016e-06
-7.09508304578403e-06
-1.00318130324568e-05
-7.61338307029161e-06
-2.14525129666314e-05
-2.55194142636284e-05
-2.38340299343116e-05
-3.03636856421237e-05
-9.37911210703616e-06
2.55385668093339e-06
-1.74228431935798e-05
-9.94674526311569e-06
-1.30373549056101e-05
-2.81664545169791e-05
1.2433897234196e-05
-3.48795780878269e-05
-1.29046248254708e-05
-5.97293740499101e-06
-2.42738727923691e-05
-3.35652444477874e-06
-6.16976714445074e-06
-3.31041432783462e-05
-1.170140929053e-05
-2.20581584314903e-05
-9.20198707709806e-06
-2.04717530170005e-05
-1.6975969369007e-05
-2.42069094914386e-05
-2.19298261503175e-05
-3.34268983596102e-05
-9.71716728066978e-06
-3.46004347298786e-05
-3.31744571344308e-05
-1.66354093473231e-06
-4.26047705649389e-06
-3.27357460234309e-05
-3.32078871116291e-05
-2.57461142279159e-05
-3.04875949668132e-05
-1.83658353115219e-05
-1.60493403496104e-05
-1.40942168618121e-05
-7.64631085092803e-06
-3.08150453312298e-05
-3.18192095155173e-05
-2.39544634660087e-05
-1.81882293484104e-05
-1.73926764030752e-05
-1.08900597059821e-05
-1.6388212752502e-05
-4.15944623905964e-06
2.86751040730783e-07
-2.91762269645735e-05
-2.10061604372591e-05
-4.00898342774706e-05
-2.57144949109736e-05
-3.40218778752929e-05
-2.85722936045303e-05
-3.52295910852533e-05
-3.34591063976963e-05
-3.01856434827549e-05
-3.958449288673e-06
-1.7210040589203e-05
-5.99353983779116e-07
-3.54871412088673e-05
-4.41031028987421e-05
-5.00050354819989e-06
-1.01819293979772e-05
-3.22336484845511e-05
-1.34672976444646e-05
-1.38172408061073e-05
-2.22168335455128e-05
3.42511813866465e-06
-4.5637385538038e-07
-1.3616156408851e-07
-1.69314673350929e-05
-2.98167250513237e-05
-2.87049912796444e-05
-9.5113153240027e-06
-2.97917387629625e-05
-2.06292823795811e-05
-1.67713356287242e-05
-3.57018490997804e-05
6.89249961176503e-06
-1.08246332312658e-05
-1.7163201709336e-05
-1.36151333768423e-05
-5.25350080844954e-06
-2.50018702039509e-05
-1.78476724410901e-05
-3.20362844368581e-05
-3.60807627417434e-05
-2.5700023374892e-05
-2.68534507438504e-05
-1.14227635412823e-05
-1.04784775291962e-05
-3.27957402952383e-05
4.83322158167101e-06
-3.39132010342137e-05
-3.20555358134299e-05
-6.62527689917166e-06
9.48946677140709e-07
-1.04837201218818e-05
-1.32319874473889e-05
-1.1349614468216e-05
-2.39552387894743e-05
-2.59991409988813e-05
-2.29389740531944e-05
-6.7688663624202e-06
-1.96072777004683e-05
-1.27520610924513e-05
1.14872994248557e-05
-8.96400379272786e-06
-3.87531231099708e-05
-3.7132904947002e-05
-1.53175338651136e-05
-2.5734188544441e-05
-1.33705626368903e-05
-1.23513213676315e-05
-2.28928216928086e-05
-2.95818606806336e-05
-1.41547355144014e-05
-1.01718001634859e-06
-3.61420177285126e-05
-1.1096233892099e-05
-4.72079713381114e-05
-3.58768208260497e-05
-3.97662288029132e-05
-1.5236617588994e-05
-4.61974327476991e-06
-2.19015500283035e-05
-1.33690442437201e-05
-1.96256593343518e-05
-3.20632675056388e-05
-1.33881558559275e-05
-1.21101928425576e-06
-2.61310770509046e-05
-5.20429747983435e-05
-4.63102606596978e-07
-1.93746921941791e-05
-2.66509113483552e-05
-4.75043470171281e-06
-9.35107833559558e-06
-3.41544024163696e-05
4.5506097981973e-06
-9.63038597864078e-06
-2.27902452759096e-05
-2.91587511546473e-05
-6.67260489147933e-06
-1.87796620415927e-05
-1.24175608197739e-05
-3.08003943681956e-05
2.96820642860421e-06
2.74219467891139e-07
-1.55282490582109e-05
-1.75749389968845e-05
-2.26857644861777e-05
5.69430496421764e-06
-2.61140891339397e-05
8.17728761042895e-06
-2.5913903709585e-05
-2.77041072399106e-05
-1.1085622781127e-05
-1.31493233289077e-05
-1.62587117582428e-05
-2.85702569074975e-05
-1.51409227292597e-05
-2.64414669451191e-05
-4.814975269552e-06
-2.88127996392372e-05
-2.58073824955506e-05
-3.18006419798121e-05
-2.37621365741498e-05
-2.21526247336642e-05
2.64328300573728e-06
-2.48614885936002e-05
-5.0830492436491e-05
-8.28396316788163e-07
-5.74695758104168e-06
-3.01114800261199e-05
-2.08085346897566e-05
-1.31828394100785e-05
-2.48774857278099e-05
-2.68037293395038e-05
-1.80531157306887e-05
-2.88393643026215e-05
-1.88135350550157e-05
-2.93565629099311e-05
-3.04594923689139e-05
-8.31249783934936e-06
-4.32435439174461e-06
-1.74375685089359e-05
-3.48451540188866e-05
-7.7768264366077e-06
-2.79328890875127e-05
-2.56156748587335e-05
-4.30801930004379e-05
-1.40287735650016e-05
-7.78169568236632e-06
-1.64547307522439e-05
-1.4701901892192e-05
-4.71052448799084e-05
-3.56512917348613e-05
-5.83551961415659e-06
-3.34789024249203e-05
-1.41103417733246e-05
-2.85270471229029e-06
-1.57540523214179e-05
-1.36932737651605e-05
-1.38911708307288e-05
-2.11815805984269e-05
-1.02887153380872e-05
-3.83271727252276e-06
-1.56141592193909e-05
-1.56418545208143e-05
-3.5750071486024e-05
-2.18916064058625e-05
-8.06601342814691e-06
-3.08132152178667e-05
-2.77541001674279e-05
-2.84418032792118e-05
-1.14292522270032e-05
-1.90765033647904e-05
-1.6306797615893e-05
-3.83562655891052e-05
-3.37325597649002e-05
-1.52986119895913e-05
-2.64768180347786e-05
-1.10917040551204e-05
-1.64727250042297e-05
-3.26786000315892e-05
-2.57149689259387e-05
-3.89677360052686e-06
-9.10413610832971e-06
-4.80153832529347e-06
-2.73583223783495e-05
-2.37353270277089e-05
-1.29301915093412e-05
-2.86619979307259e-05
-3.07993957864951e-05
-3.40265738083537e-05
-3.86227186781819e-05
-3.68736960053619e-05
-2.013805928629e-05
-1.7082972558362e-05
-5.31800972888268e-05
-1.32011919775135e-05
-3.29233123957976e-05
-3.16096751574099e-05
-3.22106566214812e-05
-2.85105574819447e-05
-2.95718305497573e-05
-2.96802051160821e-05
5.76678049958364e-06
-1.80775363283478e-05
-2.40543912535362e-05
-1.63024268153146e-05
-9.77386812153236e-06
-2.1695293736785e-05
-8.12910382237544e-06
-3.13464912787351e-05
-9.97765871148727e-06
-4.53090539280259e-06
-1.20453609602826e-05
-2.36230266076714e-05
-6.95008423005275e-06
-2.06241588658876e-05
-1.62248841396633e-05
-2.13476922450832e-05
-2.36224339483752e-05
-4.38845354293396e-05
-2.66807747240304e-05
-1.77141703386218e-06
-3.24849709887398e-05
-1.89180524314303e-05
-6.61428675017644e-06
-3.00705361489703e-05
-2.914957600283e-05
-9.14297811201503e-06
-3.1766629490395e-05
-3.35994084671422e-05
7.45455184382573e-06
-5.35304754636931e-06
-3.05909180688648e-05
-2.53983626745819e-05
-1.80720309752963e-05
-3.64419549869591e-05
-2.04029102054649e-05
-3.43259508083917e-05
-1.53221242909885e-05
-1.88683400704657e-05
-1.13537766966668e-05
-8.26322085420777e-06
-3.48894489210643e-05
-1.6786075407826e-05
-2.77873373388292e-05
-8.56883520416902e-06
-1.69477468746572e-05
-2.50204988454449e-05
-1.16726981334485e-05
-3.05200514301876e-05
-2.95519909163873e-05
-3.67233478152141e-06
-3.69063748712633e-05
-1.60697280520131e-05
-1.79858670382114e-05
-2.53355281885874e-05
-1.70008861182097e-05
-2.6887285493343e-05
1.0763786896683e-05
-1.62532805610411e-05
-1.14590926125178e-05
-1.25617692296421e-05
-5.24505900072049e-06
-7.97104400190373e-06
-3.12436867888702e-05
-1.26342227241509e-05
-1.48584404303183e-05
-1.88292017058982e-05
-9.9878600358442e-06
-3.0764521468892e-05
-3.5072458956546e-05
-2.10164395788529e-05
9.82309648692436e-06
-5.16162244347968e-06
-3.25286758614454e-05
-1.33910737771447e-06
-2.02740310103953e-05
-3.2236465371451e-05
-3.64650946425877e-05
-1.1438765800832e-05
-2.17853950445375e-06
-1.90737102437129e-05
1.63235400395152e-07
-1.44404840841753e-06
-1.07675924449986e-05
-3.26656642459053e-05
-1.44751885502972e-05
-2.29864373056465e-05
-2.07302945966714e-05
-2.02704241441262e-05
-9.01771285234808e-06
-7.90129724087934e-06
-3.12096350450137e-05
-1.09915014487749e-05
-3.78521442307899e-05
-2.13744754592844e-05
3.10916790734951e-06
-4.41110630897331e-05
-2.96927260373223e-05
-4.23425013112183e-05
-1.57014028823624e-05
-1.26850676160696e-05
-1.9996993718984e-05
-3.40795755056767e-05
-2.63148966772941e-05
-3.20448749429228e-05
-3.39364859827507e-05
-1.77286686859461e-05
-3.63603589941629e-05
-6.96733093701481e-06
-4.04899440087238e-05
-1.74916414275899e-05
-1.33951060546675e-05
-3.87143758133028e-05
-1.38159720675536e-05
-2.14808031997584e-05
-2.21478346868598e-05
-6.40758179643564e-06
-2.92440243780429e-05
-9.25533166836608e-06
-2.60286606026435e-05
-2.2906768065093e-05
-1.1076493738937e-05
-1.69366133246014e-05
-4.25421594694537e-05
-1.59631864798259e-05
-1.09616007384481e-05
-3.21562326667235e-06
1.26897290234828e-06
-1.10067485692468e-05
-7.82083341635186e-06
-1.07454816551747e-05
-2.79808900800926e-05
-4.40798795349292e-06
-1.81874910718249e-05
-2.51089830511499e-05
-1.98059556357867e-05
-1.80866796723226e-05
-1.55205104882447e-05
-3.43912156396586e-05
-4.22330209974479e-06
-8.5655455318525e-06
-3.51123439191114e-06
-2.29482025235557e-05
-1.41251330530448e-05
-1.94456350108753e-06
-1.92150459183849e-05
-2.84429371571866e-05
-1.95249492525663e-07
-9.08070978136938e-06
-3.30887554356963e-05
-8.79844371008925e-07
-3.392748193845e-05
-2.81631127288035e-06
-2.30332591723901e-05
-2.76834241209077e-05
1.71153360759621e-05
-2.98643066790286e-05
-1.20005726103277e-05
-1.30493595212907e-05
9.1229408696002e-06
-2.2267983631895e-05
-3.13222199866366e-05
-2.33664289572356e-05
-1.76571697488102e-05
-1.10139890447435e-05
-2.35476672791935e-05
-3.53024459839874e-06
-3.57394435047402e-05
-2.4527663866324e-05
-1.31936612499158e-05
7.00076932910334e-06
-1.16606321007932e-05
-1.80574213691624e-05
-3.04541588571506e-05
-1.05095922743165e-06
-2.77136813890453e-05
-8.95006640251698e-06
-1.30348520598275e-05
-2.71618815099392e-05
-2.86834946221692e-05
-2.75166100364907e-05
-2.24360080965361e-05
-1.19866673844481e-05
-2.23928699625886e-05
-1.91101439265687e-05
2.89691314208831e-06
-2.99853663354768e-05
-3.8531726325262e-05
-4.77821761457302e-06
-1.3149482740656e-05
-3.77361519839129e-05
-3.74301854191238e-05
-2.20835516604496e-05
-2.94235170656613e-05
-1.06941088500587e-05
-3.39605135422989e-05
-2.62354811849969e-05
-2.40754565004415e-05
-2.05349035732293e-05
-9.11446921846976e-06
-1.25423409012539e-05
-1.50931697162429e-05
-3.77953453889714e-05
-1.1526311508004e-05
-4.77692346675047e-05
-4.62587974959063e-05
-1.02281395902654e-05
-2.95066113965394e-05
-4.34304466109101e-05
-1.666404945979e-05
-1.86846059010593e-05
-2.22862756675913e-05
-2.40879614029212e-05
-3.08785533282071e-05
-3.13968591385107e-05
-3.14179685980988e-05
-4.1672502785946e-06
-3.11273103407591e-05
-4.31158105187495e-05
-3.59697704384813e-05
-1.26189207676565e-05
-1.48688771335832e-06
-2.26034791682461e-05
-5.33664125135652e-06
-3.24701575112201e-05
-1.19423497111036e-06
-2.64739539423465e-05
-2.09543835562917e-05
-2.00589255300749e-05
-4.11179964890354e-05
-2.26175376388659e-05
-3.19148963511185e-05
-1.58072111010239e-05
-2.54137669023308e-05
-3.65337602507647e-05
6.3413866735733e-06
-1.16002574796817e-05
-2.12045489815847e-06
-2.11012929846732e-05
-1.84459045410954e-05
-1.21727511212634e-05
-2.87155658112451e-05
-4.32884295143968e-05
-1.25954488903441e-05
-3.03366868624511e-05
-2.78345146673442e-05
-2.10454496089184e-05
-2.81830392528349e-05
-1.93818509715537e-05
-3.19036747574282e-05
-5.0593463247357e-06
5.41239370502656e-06
-1.97016194891187e-05
-1.29220972967515e-05
-9.31279306251844e-06
-3.18725699684296e-05
-1.231668463071e-05
-2.22456779151597e-05
-1.63630264105106e-05
-3.60623707669324e-05
-2.53331034103382e-05
-3.67385047385736e-05
-1.61756121796504e-05
-2.92013679046135e-05
-2.57453472607782e-05
-1.57699833048553e-05
-1.97811569073499e-05
-8.17022177878315e-06
-3.64880554134492e-05
-1.16147570109099e-05
-2.00296427880614e-05
-4.02172683391102e-05
-1.36226463607463e-05
-3.97457021402952e-05
-1.29424447495797e-05
-5.17020682456943e-05
-3.82313059192141e-05
-2.02309429123986e-05
-3.80306994677693e-05
-2.34802322673606e-05
-1.64968029946363e-05
-3.71588242406049e-05
-1.16678707018613e-05
-3.00976820033549e-05
-2.76256238096381e-05
-7.45312559794184e-06
-1.68335767938939e-05
-1.06447476622002e-05
-3.18428218898189e-05
-2.9732893373169e-05
-2.73504598349178e-05
-2.67818802866418e-05
-2.85960968443296e-06
-1.47784181520452e-05
-1.94654783380851e-05
-3.95508426330541e-05
3.57325464103828e-06
-5.6801535051973e-06
-2.06095695063065e-05
-1.46342899847722e-05
-2.81583580171585e-05
-2.2173544502481e-05
-1.43689448743753e-05
-1.05572128347572e-05
-2.12606465633868e-05
-2.59936173340532e-05
-1.84598929310695e-05
-2.55482287634206e-05
-1.7297287801054e-05
-2.72618598529186e-05
-2.20369554172035e-05
-1.87233805155189e-05
-2.75910918130416e-05
-1.39597157900699e-05
-2.18259732865865e-05
-3.74151317446314e-06
-3.61604272126103e-05
-5.9570678024004e-06
-5.46066242754557e-06
-4.4009621142308e-06
-3.4505296845379e-05
-3.3784139543983e-05
-3.08609962718702e-05
-3.92435015831128e-05
-1.73297816735541e-05
-2.00443141280319e-05
-1.07341136862927e-06
-1.59946196342085e-05
-1.80546943597946e-05
1.25999266494477e-05
-2.90000164526055e-05
-3.23153975622167e-05
-1.02359218277992e-05
-1.93244208505856e-05
-1.46107799328179e-05
-3.76434881483777e-05
-2.48743178348898e-05
-3.80402888165341e-05
-3.83127936544532e-05
-2.65930455450729e-05
-3.82701995288096e-05
-1.51643290577963e-05
-3.4271952120055e-05
-3.15154182010614e-05
-2.39557619715525e-05
-2.55663292708524e-05
-2.85864622456598e-05
-3.62565266381268e-06
-3.74178906315791e-06
-6.72583982585999e-06
-1.24098134008376e-05
-2.45373442780727e-05
-2.14898177925263e-06
-2.17069982655139e-05
-4.56943450616918e-05
-1.02371061775658e-05
-1.6484286034631e-05
-2.5824536394324e-05
-1.97070564280259e-05
3.43051016897694e-06
-2.10960745972875e-05
-1.40251947218203e-05
-2.91425855511482e-05
-3.22000190922081e-05
-3.99816173760224e-05
8.82897244379942e-07
8.91296723153347e-06
8.6429064595107e-07
-8.58467115863312e-06
-3.0048049250994e-05
-1.43410111868903e-05
-2.81326369539391e-05
-3.8029530216086e-06
-1.58156201481001e-05
-4.8377183603782e-05
-4.43284176730536e-06
-1.51741194509927e-05
-4.80831278865533e-06
-3.01172057094153e-05
-1.5006368472231e-05
-6.29169972013445e-06
-2.64885797932032e-05
-2.60989970237812e-05
-1.75315572597597e-05
2.18337256369358e-06
-2.74458758817396e-05
-2.18851568844004e-05
-3.16008441018609e-05
-9.3675234072066e-06
-5.11201839965718e-06
-2.70260069233736e-06
-4.17482705893985e-05
-3.60854749771118e-05
-2.58079324102783e-05
-3.87685124629737e-05
-1.13570029989354e-05
-3.60937834142684e-05
-1.47135551856225e-05
-1.82662015088886e-05
-2.13994961265008e-05
-2.5172391842025e-05
-2.10914000593747e-05
-1.23152188183563e-05
-3.98251546333935e-05
-3.12036368336271e-05
-2.50697188923075e-05
-4.21005882865334e-05
-1.66624157613949e-05
-1.83520401856302e-05
-3.34160638989732e-05
-2.79892795393939e-05
-8.84386144762029e-06
-2.33123600184504e-05
-3.11767674510024e-05
-3.31968680112108e-05
-2.41303248644391e-05
-3.38330519944052e-05
-2.42610963941568e-05
-2.13569681078229e-05
-7.37756950232811e-06
-2.83421806581363e-06
-3.66501318760058e-05
-3.08261443187162e-05
-2.07297982025959e-05
-2.00511129882643e-05
-3.1473773597497e-05
-3.26958272193385e-05
-2.74400602965752e-05
5.66734569068729e-06
-3.01695332537136e-05
-2.77538673242279e-05
-2.67368619581315e-05
5.8432614527899e-06
-3.89684004380041e-05
7.05292858485156e-06
-1.30024277942487e-05
-1.21477529104816e-05
-1.23356250085474e-05
-2.18281736424159e-06
-3.28989546406631e-05
-6.66426808366126e-06
-1.39191947674079e-05
1.41715679492825e-05
-7.66976221609944e-06
-1.3820016605069e-05
-2.91715414369202e-05
-2.41932858157557e-05
-4.5129326029142e-05
-2.36508711985071e-05
-1.06472091048434e-05
-5.81451185848063e-06
-5.93491900088789e-06
-1.23493565267648e-05
-3.17109129204701e-05
-2.59345431357803e-05
-2.41087064742636e-05
-2.47805182588866e-05
-1.96573609069009e-05
-1.84588049547966e-05
-2.1172006813361e-05
-3.43334037503586e-05
-2.68116293976445e-05
-2.2850183273629e-05
-2.32372862286738e-05
-1.31536000993083e-05
-2.03867112894063e-05
-1.98118550326915e-05
-1.13761127509945e-05
-2.45507816974586e-05
-2.68028042947633e-05
-2.45947081347638e-05
-1.07890469618014e-05
8.99940138035695e-06
-2.52358893774729e-05
-2.43429357778378e-05
-7.31297814315028e-06
-8.94370227684647e-06
-3.24123487410914e-05
-3.05849510020141e-06
-2.83463662748678e-05
-2.34210351342676e-05
-3.21918010027026e-05
-2.96035084829849e-05
-9.900780353186e-06
-1.00838417555221e-05
7.98970859553261e-06
-2.58787217505338e-05
-2.61846821619264e-05
-1.22599005755862e-05
-1.50713017618471e-05
-5.09122527809421e-05
-3.91425736642877e-05
-2.66834657296759e-05
-3.39293372867006e-05
-5.19768880800144e-06
1.285738458499e-06
-3.35613035327571e-05
-1.84302736621336e-05
-1.84860701695228e-05
-3.29058284865736e-05
-3.32581542442485e-05
-3.69050388951016e-05
-1.21814284993321e-05
-2.61564976064313e-05
-1.60383799394814e-05
-3.77147717479255e-05
-7.10411671514239e-06
-1.91489708666e-05
-1.13821763618714e-05
-1.37825289767838e-05
-2.97460185717457e-05
-2.34847511720527e-05
-2.28799225429893e-05
-3.74584395915328e-05
-2.69439417985626e-05
-6.41731168452613e-06
-2.15489504790564e-06
-1.85947064450104e-05
-4.07230147662134e-05
-3.78000212192507e-05
-2.69494340804428e-05
-1.30597033923687e-05
6.92280107303397e-06
-2.4728682303255e-05
-2.15664309591245e-05
-1.10855528774212e-05
-3.81446171397229e-05
-1.04996292551252e-05
-2.32049937237894e-05
-3.81806674971497e-05
-8.30753124658361e-06
-3.62290451476996e-05
-1.42402654868067e-05
-1.53795879662579e-05
-2.53914426052576e-05
-5.54959102663038e-06
-3.14747598391174e-05
-1.49385268006995e-05
-7.32076649681128e-06
-2.53980303718115e-05
-3.75577375870545e-05
-3.02356146685627e-05
-4.04057473280257e-06
-2.01926535521477e-05
-2.91327434041686e-05
-1.56229200510219e-05
-3.21272855053939e-05
-1.42871247210796e-05
-1.86941523231572e-05
-6.37793729275308e-06
-2.73505817749187e-05
-1.20089615479128e-05
-1.77021951149907e-05
-2.17683790712199e-05
-1.33119969278065e-05
-8.38408460265344e-06
-2.65974412794239e-05
-2.14390852442679e-05
-2.42841627995602e-05
-6.06266834894254e-06
8.80235356508412e-06
-1.88196573650814e-05
-4.93154111001445e-05
-3.21905771045237e-05
-1.14745290882249e-05
-2.8394943924926e-05
-1.77897669105688e-05
-2.54808201032086e-05
6.80477455739612e-06
-1.83361673536052e-05
-3.06788561335432e-06
-2.18803761335939e-05
-3.77772168201624e-05
-3.89822873216253e-05
-2.26016774836078e-05
-2.70880913037625e-05
-1.49539129804702e-05
-1.73967024374664e-05
-8.03835225432225e-07
-3.71102156074573e-06
-2.05300660539776e-05
-8.01700533188795e-06
-3.01720105835858e-05
-2.78695932747236e-05
-1.72068068858371e-05
-2.06772791843155e-05
-3.58470971559609e-05
-2.47284425430728e-05
-1.34810587866233e-05
-1.93210270369227e-05
7.84284095167948e-06
-3.52264892281355e-05
-1.9287170569386e-05
-1.47396045325465e-05
-8.41633844774281e-06
-2.64871063125112e-05
-1.00739909257769e-06
-2.21984535719472e-05
-9.90859048355365e-06
-3.73155407360165e-05
-3.29418128328564e-05
-3.30289169751028e-05
-2.40216151538146e-05
-2.92563209061468e-05
-2.0717901969918e-05
-1.19792023490238e-05
-3.14877955062804e-05
-3.48003212817151e-05
-2.82519134019787e-05
-2.58891540516918e-06
-4.73142147669017e-06
-2.30519283904149e-05
-5.3168643275009e-06
3.11609166829865e-06
-2.97163806569347e-05
-4.35671730928373e-06
-2.721829133441e-05
-1.13797012246363e-05
-4.18999594722641e-05
-1.83084327009846e-05
-1.04091709847541e-05
-1.01639016547253e-05
-1.78188488837311e-05
-1.97258492523645e-05
-2.93200119106374e-05
-1.55059981753773e-05
-3.6502681230547e-05
-6.96494453139731e-06
-1.14406035174609e-05
-2.60068191883331e-05
-1.4499267092643e-06
-2.64685174566794e-05
-8.11344183988971e-06
-2.35064243502372e-05
-1.90156118587282e-05
-3.04143537529357e-05
-2.95797384579885e-05
-1.23881657990872e-05
-1.65415266115679e-05
-3.182465250075e-05
-1.1790206133897e-05
-1.87249120324557e-05
-1.71518515973907e-05
-3.22954871547786e-05
-1.94152167584036e-05
-1.90552900904394e-05
-3.30038075848124e-05
-2.56055209354744e-05
-1.59532695799039e-05
-1.64957827794774e-05
-3.00532486065309e-05
-2.45082337093004e-05
-1.0517884495528e-05
-2.78698791413007e-05
-4.62665029562274e-05
-4.16850906200302e-05
3.25723254160722e-07
-3.98390557172812e-05
-7.35648404858026e-06
-1.28332411617081e-05
-8.66375129831035e-06
-3.73614106424923e-05
-2.89113279621062e-05
-1.57075781974665e-05
-3.61079090825199e-05
-1.08252041482196e-05
-2.40794382299997e-05
-4.06299593112139e-05
-4.34502768227369e-05
-2.11008488953316e-05
-4.77765507151443e-05
-2.52256814852171e-05
-2.61767402393392e-05
-3.3145484473265e-05
-1.77830470805651e-05
-1.4529469413701e-05
-1.2319956449754e-05
-2.80928558381324e-05
-1.68117464040134e-06
-2.09828441317978e-05
-3.21847247637593e-05
-2.11618233054058e-05
-2.41223771915874e-05
-2.11803788024726e-05
-5.11752851898676e-06
-1.69954000089384e-05
-2.40271529188533e-05
-4.64104003177185e-05
-3.5733838817681e-05
-3.25811584491712e-05
-1.95202652818342e-05
-2.04238293189187e-05
-6.3115021240257e-06
1.01182370749911e-07
-2.71610368981554e-05
-2.70031928909671e-05
-2.25763151037343e-05
-1.77032500539772e-05
-2.50057620433579e-05
-1.49989852345325e-05
-6.04455075204783e-06
-3.28528104965884e-05
3.02619097812063e-06
-1.41501456784981e-05
-2.36959989958923e-05
-6.18141111676247e-06
-2.15176539923643e-05
-1.64842675040371e-06
-1.8769186055818e-05
-2.20348352423435e-05
-9.68959684223522e-06
-2.45722807125425e-05
-1.96881160644876e-05
-1.8578835901106e-05
-2.20285298591392e-05
-2.26234641985639e-05
-2.22113002846897e-05
-1.21618402178621e-05
-2.44655962513866e-05
-7.01368276393963e-06
-4.18484346112297e-06
-2.82233487219073e-05
-1.32490449299552e-05
-1.32466605929731e-05
-1.71617535647699e-05
-3.5727899006938e-05
-2.64619380776769e-05
-2.42502976692318e-05
-2.37810689173081e-05
-1.93610626120476e-05
-3.01182847998225e-05
-3.95207792677846e-05
-1.60383789689177e-05
-2.49313160098654e-05
-7.58993189645169e-06
-1.68146319188151e-05
-3.41847040507494e-05
-7.86357748787825e-06
-2.70222520963165e-05
-3.43654264979089e-05
-3.37006533226893e-05
-3.67896480179972e-05
-3.14394899234976e-06
-2.68766945608195e-05
-2.20612929116814e-05
-2.22394069038449e-05
-2.21705559798188e-05
-2.5801622587e-05
-2.81216401135147e-05
-3.08240904486796e-05
-2.85362523317305e-05
-6.92323932156068e-06
-1.84496392995155e-05
-1.71505328546567e-05
-2.5305121874937e-05
-1.79472083755163e-05
-1.13739297777699e-05
-8.40822257155406e-06
3.08168128035716e-06
-1.61682885909439e-05
-1.61541269803732e-05
-2.17480940834501e-05
-1.37775475075397e-05
-2.90812644542157e-05
-4.00685766154153e-05
-1.99846972283997e-05
6.61860361182709e-06
-2.33790010046301e-05
-2.59504120182182e-05
-2.55623589299799e-05
-5.40365452188452e-06
-4.02846129441586e-05
-6.02896479427208e-06
-1.26014563826125e-05
-3.78079198206921e-05
-1.35352574380078e-05
-2.4724580190557e-05
-1.54084726644205e-05
-3.35707386074571e-06
-1.43244572723982e-05
-5.79655459467426e-06
-8.00475123893915e-06
-2.46823447672728e-05
-2.14203295232367e-05
-7.48768591234009e-06
-1.76983221299899e-05
-2.40202550420461e-05
-3.1363024924121e-05
-1.44707192063535e-05
-2.71496677261482e-05
-2.2540791081637e-05
-1.84471748874538e-05
-1.77750514521094e-05
-3.71246815693693e-05
-2.93362589279636e-05
-3.51659161498691e-05
-5.29155294678642e-06
-2.82150984648994e-05
-3.02958262568801e-05
-2.69593698189256e-05
-2.93923809302749e-05
-5.39932890002059e-06
-2.55394312487018e-05
7.84006838266696e-06
-2.64105113285723e-05
-3.5402274132582e-05
-1.88099867929441e-05
-3.99964139735295e-05
-2.27937774364836e-05
-2.56903469732218e-05
-2.5462193197286e-05
-1.81633117363605e-05
-1.18400342505258e-05
-2.11071973923094e-06
-8.20772583527716e-06
-1.22109775446872e-06
-1.48263995312319e-05
-2.23189252969894e-05
-1.18723005894285e-05
-2.08900439486436e-05
-3.08430044968981e-05
-2.11892165334595e-05
-4.28047534005354e-05
-3.3204064144288e-05
-4.00922556774828e-05
-2.55446959265218e-05
-2.32173578935365e-05
-3.16031158066095e-05
-2.15746646587981e-05
-2.99129302112978e-05
-1.48136056557999e-05
2.26016703796972e-06
-9.16466847744699e-06
-3.1916982827677e-05
-1.67399918694409e-05
-2.63883495820387e-05
-4.61993920213989e-05
-1.46638631578635e-05
-3.37381142870587e-05
-1.15913061707245e-05
-2.42599258255219e-05
-9.83833720877157e-06
3.10070857997147e-06
-3.7748422977553e-05
-2.35829969666748e-05
7.90127774740718e-06
-3.43443973559321e-05
-9.42899996132949e-06
-4.55890066155851e-07
-3.06320383822671e-05
-2.2502831491051e-05
-3.28412864588104e-05
-2.46766110032569e-05
-1.45812738473873e-05
-2.78923835521663e-05
-2.06071382699719e-05
-1.35497069274066e-05
-2.53496952782307e-05
-2.53105200050526e-05
-1.12046042244722e-05
-1.35355214334036e-05
-1.87543638166513e-05
-1.62681934721051e-05
-2.70526845685951e-05
-4.06704842562735e-05
-1.51514226738347e-05
-1.31221663820935e-05
-1.64585328905442e-05
-1.10055109711703e-05
-3.95578290068605e-05
-2.63240256824324e-05
-3.53474840075482e-05
-2.78268630368494e-05
-2.52824137366114e-05
-1.35799595772303e-05
-4.33631494750496e-05
-2.80221028687539e-05
-1.8585732660981e-05
-2.83958119057891e-05
-1.06716213572626e-05
-1.45042038958863e-05
-5.24796689336255e-06
-4.2534653953799e-06
5.11787528216019e-07
-2.60196622541538e-05
-1.73342695813659e-05
-1.3340994487021e-05
8.22916076638283e-06
-7.58971204220284e-06
-2.63732189577452e-05
-2.88286809931887e-05
-9.11494541399879e-06
-4.25875631753056e-05
-6.80854379920562e-06
-4.02151009042994e-05
-3.34282800373439e-05
-1.17514827814965e-06
-1.607528146498e-05
-2.81166399104884e-05
-2.1684989660242e-05
-1.14168176849407e-05
-2.3451449995426e-05
-1.05038701934741e-05
-3.19789042630515e-05
-9.03942367303722e-06
-2.1433527557357e-05
-2.53100395650493e-05
-8.5852072069411e-06
-4.49264446175067e-06
-1.94121837873559e-05
-2.73059415516858e-05
-3.4077441644721e-05
-3.66193661624768e-05
-3.62143543183912e-05
-2.0149497018336e-05
-1.4297220446196e-05
-4.25279271605194e-05
-1.60877062307367e-05
-2.72057045129713e-05
-3.44144925382003e-05
-1.47987627616096e-05
-6.93004565563493e-06
-1.28819886623765e-05
-1.13904880542044e-05
-3.33596204705271e-06
-6.89451323484572e-06
-1.52306945599158e-05
-2.48405795680031e-05
-2.69128445628816e-05
-1.36938040188339e-06
-1.74201126235769e-05
-1.31266021962191e-05
-3.63152218963555e-06
-2.0981171778008e-05
-4.40427394563116e-06
-3.13795480534628e-06
-2.46391799372201e-05
-1.46662262715633e-05
-1.78787234378052e-05
-2.91723413192798e-05
-1.77722315892782e-05
-3.00215043742831e-05
-3.34172347635181e-05
-1.4701865869466e-05
-1.69254787768202e-05
2.95542689367674e-06
-3.19280920011116e-05
-3.62651397878291e-05
-2.10605797901739e-05
-2.78962339225362e-05
-1.3747119870935e-05
-4.84942694514832e-06
2.52304070235333e-06
-2.57898809085261e-05
-2.62187045904062e-05
-9.23008401608792e-06
-1.24736877053289e-05
-2.38141514168081e-05
-3.58534292887324e-05
-4.51588076034676e-05
-2.52474922548659e-05
-3.05284731492199e-05
-2.58212200850146e-05
-2.88456602132717e-05
-3.47491854471498e-05
-2.71542196420531e-05
-3.11655150517769e-05
-2.3554326460132e-05
-2.60785255990125e-05
-2.25436132430228e-05
-2.05494541482615e-05
2.98305836459506e-06
-3.52291408912424e-05
-2.5583681139392e-05
-3.4988882281159e-05
-9.32037869781822e-06
-4.5824009757786e-06
-4.32174038966288e-05
-2.94765354736483e-05
-4.12137534562604e-05
-3.73233142392926e-05
-1.28478563974294e-05
-4.62937856376723e-05
-1.90121834737111e-05
-2.64652057804425e-05
-2.85095204603376e-05
-2.76121673547254e-05
-3.65399945197461e-05
-1.00029276836547e-05
-3.38590558170919e-05
1.88749014303842e-06
-1.74105768920973e-05
-2.20821808050666e-05
-3.58498854287732e-05
-1.28253313778581e-05
-2.16010930608785e-05
-3.73266216415322e-05
-1.3985062581034e-05
-2.53832868429848e-05
-3.92549209537766e-05
7.36238428317513e-06
1.71906716397087e-05
-2.24516775612193e-05
-2.46898008299046e-05
-5.99463915200626e-06
-7.60639859352962e-06
-2.72562908496331e-05
-3.08533125947116e-05
-2.97583973943397e-05
-3.36993913920024e-05
-2.84377772431778e-05
-2.35378713014766e-05
-5.22039215979808e-06
-8.7783575645088e-06
-7.72267888957465e-07
-4.62710973720403e-05
-1.71383183939482e-05
-2.98011376870523e-05
-2.89441131818543e-05
-3.28683900808753e-05
-2.13982466249349e-05
-3.74719680593036e-05
-2.62798178549342e-05
-5.8233721111e-06
-1.40045634528616e-05
3.73292105373369e-07
-2.38419409943027e-05
-2.08932927886399e-05
-2.13874827624826e-05
-1.06974688121739e-05
-4.37806093246801e-05
-8.15293610565636e-06
-3.41636688566585e-06
-1.94343817233139e-05
-2.42836997385918e-05
-1.16411974428531e-05
-2.65830781905104e-05
-3.21971867368896e-05
-1.68566467327208e-05
-3.19149557991605e-05
-7.21319223609959e-06
-1.03681454948728e-05
-3.63899302310171e-05
-3.75654223159602e-05
-3.32098015100682e-05
-1.21574494113717e-05
-1.06552615095871e-05
-2.67351029840383e-05
-5.11525508288899e-05
-2.80420547439738e-05
-1.98020809950511e-05
-2.14860489685823e-05
-2.89936083606883e-05
-3.81136468057947e-05
-2.73407042987787e-05
-7.28785253305272e-06
-2.26982900533418e-05
-6.94760275427757e-06
-2.10053141209271e-05
-1.29926030599679e-05
-1.99316797184893e-05
-1.80570912560256e-05
-1.06637242952402e-05
-7.225474882598e-06
-2.25698303119922e-05
-2.7750551491238e-05
-1.28774505839184e-05
-2.76780405599471e-05
-1.30286616903741e-05
-2.59942206842549e-05
-3.29120141482565e-05
-1.44145878157911e-05
-2.28292181988083e-05
-1.60567308655669e-05
5.42760061005362e-06
-1.98997697720083e-05
-2.27749790954821e-05
-1.79191284139788e-05
-1.78507373881744e-05
-2.76569903717242e-05
-2.15809126654326e-05
-4.57315054109771e-06
-1.83012911095757e-05
-1.54391393334748e-05
-2.82501951136579e-05
-2.28552659888897e-05
-1.41679133338617e-05
-1.32688796402248e-05
-1.36098211339714e-05
-3.0372904691503e-05
-2.39219665187661e-05
-2.50234616337358e-05
-1.34734041963373e-05
-3.64991507467587e-05
-2.08138770202654e-05
-2.19793880335351e-05
-3.34881451983689e-06
-2.5838744656921e-05
-3.65157104813421e-05
-1.86733877062364e-05
-1.27901407215993e-05
-1.76839549780715e-05
-3.13181380279721e-05
-2.55458951842607e-06
-1.63176062134071e-05
-2.51919420903022e-05
-2.61760044687955e-06
-1.08169703365943e-05
-1.86049122380655e-05
-2.56277533165998e-06
-3.83697376438066e-05
-2.17913726855318e-05
-2.07193334535318e-05
-3.64329726547687e-06
-3.5058098532646e-06
-2.56049726765647e-05
-2.49249926772511e-05
-1.97055369354034e-05
-1.5860392563686e-05
-6.9206463852001e-06
-3.53936269355784e-05
-1.63772476510016e-05
-1.89848081018125e-05
-2.34634521168822e-05
-1.81336005962966e-06
-2.64801384265497e-05
-6.50628316063893e-06
-1.62248785553336e-05
-3.01339468710989e-05
-4.72926438349485e-06
-2.52161325486354e-05
-1.09240831088454e-05
-1.3788819156387e-05
-2.39799368068718e-05
-3.44785936738999e-05
-1.40374394051094e-05
-4.14121234133139e-05
-3.14400161419729e-05
-2.36649652715768e-05
-2.37773663352656e-05
-1.14675117143046e-05
-2.142634077545e-05
-3.44195275222683e-05
-1.95313908148299e-05
-3.0408652567826e-05
-2.72281825045097e-05
-2.12591688682258e-05
-3.61383507821828e-05
-1.5529749187905e-05
-2.63100688958104e-05
-1.47640667475061e-05
-3.56861720737261e-05
-4.89625039907876e-05
-3.9878057233253e-05
1.70784433029656e-06
-1.3247194308332e-05
-6.00423446408604e-06
-3.95780454003669e-05
-2.80128362498886e-06
-3.01626707615715e-05
-3.48340994623706e-05
-1.9433040109384e-06
-2.71611088844883e-05
-3.28139886327044e-05
-2.39374089840759e-05
-1.79136499709878e-05
-2.25342282418264e-05
-2.28611651979862e-05
-2.03567856304699e-05
-1.99991288188826e-05
-4.3260668927096e-05
-4.4140488069813e-05
-2.05398281413298e-05
-6.75631197360994e-06
-2.52753908372939e-05
-1.48558895937926e-05
-2.08788020908823e-05
9.39203657894665e-07
-1.8711214525382e-05
-4.65182414714777e-05
-1.13080244915482e-05
-4.05842665389781e-06
-1.57530625328348e-05
-1.87051986772106e-05
-2.78093429024503e-05
-2.30182916114994e-05
-2.56448366126021e-05
-1.24862357034057e-05
-4.69557134332242e-05
-1.99562745074943e-05
-4.95016344914621e-06
-5.22816795720058e-06
-3.7035300715334e-05
-6.78233634813142e-06
9.16258413508053e-06
-2.228494861193e-05
-3.00197554135617e-05
-2.64913986240013e-05
-2.91781409544018e-05
-1.32843781943197e-05
-6.72441150302684e-06
-2.54048335209026e-05
6.01139767105087e-06
-1.80960663315527e-05
-3.04801476886136e-05
-3.17522440946405e-05
-4.21502789415877e-05
-3.78742574477676e-05
-1.15377110857771e-05
-2.65506756604063e-05
-6.40450166746218e-07
5.84656710662358e-07
-1.95721253874766e-05
-2.92315979918963e-06
-1.00971575512495e-05
-1.18659537704962e-05
-7.17822615412455e-06
-8.71609989710746e-06
-3.49421873932548e-05
-2.01833244371392e-05
-2.67682714119586e-05
-2.42345356524365e-05
-5.03093310989645e-06
-2.5741171762621e-05
-2.71771376571901e-05
-2.76228395591844e-05
-2.74437512108206e-05
-2.51146532221897e-05
-8.14708649590132e-06
-1.77009965147584e-05
-5.94615482370792e-06
3.27899382889515e-06
-2.20266485416918e-05
-3.28155733754717e-05
-2.14238970989076e-05
-3.00383214260056e-05
-2.69968268067199e-05
-3.08035660115487e-05
-2.0512526341212e-05
-1.5844929454728e-05
-2.64446071236983e-05
-1.452288073153e-05
-2.31908420703146e-05
-1.97462374192634e-05
-2.51628481660851e-05
-1.47927646874683e-05
-2.67199883349772e-05
-3.46543714892307e-05
1.50909632422341e-06
-1.92485572566251e-05
-1.24682551335823e-05
-1.007367402405e-05
-1.16045027311652e-05
-1.18551810444896e-05
-1.41751096215331e-05
-8.51040253193379e-06
-1.27540726606183e-05
-1.84154715371758e-05
-1.28380809592908e-05
-1.25132674839057e-05
-8.34858055940421e-06
-8.07895589338502e-06
-1.20239567962793e-05
-2.19776770869025e-05
-6.16193622111205e-06
-2.07861214971905e-05
-2.93865137481953e-05
8.32097369865771e-06
-7.38074493560547e-06
-4.50050129907076e-06
-2.58730933811378e-05
-3.15897721580883e-05
-1.38969379787806e-05
-3.77489305833526e-05
-1.81303510719479e-05
-1.48510034509671e-05
-1.6203244435275e-05
-1.09501759846383e-05
-4.16514467276025e-05
-3.54467681599935e-05
-1.34173910396834e-05
-1.58614957134262e-05
-2.61260578614829e-05
-2.20018753178573e-05
-5.73316819891143e-06
-6.29975341010837e-05
-3.50560043104346e-05
-9.25733846114857e-06
-1.78287748790919e-05
-1.63283428112701e-05
-2.01754337949044e-05
-2.61904496296816e-05
-1.47733387040373e-05
-2.76075848379296e-06
-1.3404729659675e-05
5.2368085699572e-07
-1.43432288065269e-07
-2.29931340687921e-05
-4.61995667637024e-05
-2.16123951521215e-05
-1.2786024890406e-05
-3.36022682178995e-05
-3.27052767095825e-05
-1.00513972347553e-05
-4.16353861396278e-05
-3.8377455464377e-05
-2.03040558115748e-05
-3.34937080956373e-05
-2.23581244164809e-05
-1.2852699578429e-05
-1.94876752154573e-05
-1.11273271634519e-05
-3.39551450318069e-05
-2.53128182602138e-05
-2.68818703216996e-05
-3.05023071897316e-05
2.05789570271342e-06
-1.80564976138537e-05
4.03071025151242e-06
-2.16400118919196e-05
-1.67974531014921e-05
-1.23088061365301e-05
-2.59112284975961e-05
-1.18720949307812e-05
-2.2184048052982e-05
-2.39673349800978e-05
-4.37311807032653e-06
-2.2476628846756e-05
-8.98552896366656e-06
-2.90139267517934e-05
-3.9178269964925e-05
-3.10540537678783e-05
2.57803259986752e-07
-2.64980935291583e-05
-3.93973485934972e-06
-4.06527264695378e-05
-2.65210717723323e-05
-1.64299323386991e-06
-4.09928646463457e-06
-3.31603847195389e-05
-2.063590120167e-05
-3.97065386875159e-05
-2.00172042747728e-05
-2.24829901660813e-05
-4.06771883372464e-05
-9.33160300208506e-06
-2.29072157167773e-05
-2.92495909842362e-05
-2.82986621341735e-05
-2.16781106551053e-05
-1.04185794838942e-05
-4.13461595023261e-05
-2.8155099651633e-05
-1.32420894958408e-05
-3.98217006941914e-05
-1.79873563739464e-05
-3.12660646235949e-05
-3.91336715576554e-05
-2.7831518996701e-05
-1.18858637942769e-05
-2.43215890311556e-05
-2.97786636433547e-05
-3.40872270492471e-06
-1.86531728777218e-05
-1.58020035306988e-05
-2.08309416163935e-05
-1.06616645258829e-05
-2.19912795849183e-05
-4.36023017147911e-06
-1.8676919077733e-05
-2.29182337827907e-05
-1.04960309610039e-05
-2.51141760116829e-05
-4.56453732390127e-06
-3.57996788390182e-05
-4.32922867050203e-05
-1.45175037788899e-05
-4.66330871594258e-05
-1.6310235592855e-05
-1.52347417784648e-05
-1.61702065293362e-05
-2.4363680332993e-05
-9.17240706408311e-06
3.35758881217855e-07
-2.5002948253251e-05
-5.06679285047876e-06
-1.7553138201261e-05
-1.88551773126434e-05
-2.11225097039739e-05
-3.77115379786653e-05
-3.20495829739699e-05
-3.00963169333258e-05
-3.31742008523144e-05
-3.04330645190098e-05
-7.10842997072625e-06
-2.33256026444107e-05
-1.96921973344815e-05
-1.83271967988482e-05
-1.66828010174908e-05
-2.66587340264415e-06
-3.06062833199848e-05
-2.91701809563446e-05
-7.79032401843376e-06
-3.08758612030064e-05
-6.16248966826077e-07
-4.41542866630311e-06
-1.59234463616675e-05
-4.23596638270108e-06
-2.82700173255283e-05
-2.77900677847945e-05
-1.66096613980457e-05
-3.3037014978451e-06
-1.38538817744855e-05
-1.54395502337211e-05
-1.77488680814052e-05
-1.78037127043998e-05
-2.87800382170887e-05
-1.2207189218025e-05
-3.48392928583855e-05
-1.53240450670459e-05
-1.13386873767625e-05
-2.44598061112055e-05
-2.67799392601302e-05
-3.24457864464048e-05
-8.22657344684526e-06
-1.29435339953948e-05
-8.09927636844001e-06
-1.67117084447752e-07
-1.24947238636435e-05
-1.86358071320841e-05
-1.2610992371944e-05
-3.98577594441055e-05
-2.48238696648533e-05
-4.08328905844288e-05
-2.73567074648812e-05
-2.68923650829932e-05
8.88548130440148e-08
-1.88576491117973e-05
-3.54289307221621e-05
-1.8515774683877e-05
-3.09336734233842e-05
-1.02950716108266e-05
-5.21738632509138e-06
-6.54700022442092e-06
-2.71430947313955e-05
-2.67764403991605e-05
-4.10771044788899e-05
-3.31862024271012e-05
-3.27269287922275e-05
-1.96600981064836e-05
-1.73413987045309e-05
2.62312706300636e-06
-9.95841173986245e-06
-3.31072448273437e-05
-2.06686770322246e-05
-3.53927712689816e-05
-1.8534659220185e-05
-2.82583905604936e-05
-2.18348338657807e-05
-3.11538231102425e-05
-2.33162431324907e-05
-1.16277314555252e-05
-3.61666472757444e-05
-1.47892970200827e-05
-1.16667075371274e-05
-2.1588756566671e-05
-2.90344138973688e-05
-2.68151415652591e-05
-4.95397940813604e-06
-3.90231404462279e-05
-4.53124308406477e-06
-1.16812368772238e-05
-3.9944604874011e-05
-2.79588813517141e-05
-4.26388004953948e-05
-4.22947383431594e-05
-2.6810143661917e-05
-1.13949797345842e-07
-3.54203562263356e-05
-9.29558147495084e-06
-3.15216102746017e-05
-1.68826087692553e-05
-3.45534507446137e-05
-1.28675759743074e-05
-3.22431005824591e-05
-2.06197160378e-05
-1.80294227325855e-05
-3.51677537555563e-05
-3.22198884687283e-05
-2.11941937601236e-05
-3.03370712822679e-05
-4.90736163756234e-05
8.28630234913314e-06
-3.11385655715488e-05
-1.25179144495674e-05
-1.86118010459028e-05
-2.1922044928166e-05
-4.09590069851275e-05
-8.28320388342804e-06
-2.13781482118518e-05
-3.5261215324725e-06
-1.55447233364551e-05
-2.40816063591276e-05
-2.53231959594923e-05
-5.31126702313506e-05
-1.76817726062252e-05
-1.12366058997162e-05
-3.61358827476936e-05
-3.17987750871215e-05
-1.64623019543961e-05
-6.2382531917081e-06
-1.37389256428095e-05
-2.37459773147715e-05
-2.61408775713123e-05
-1.89728622801127e-05
-2.94645819951652e-05
-2.55104352575545e-05
-3.43909348499602e-05
-4.96920749961112e-06
-1.08713970307053e-05
-1.66561386781379e-05
-2.57803091665216e-05
-2.29010360718845e-05
1.29151142152532e-05
-2.00990771970264e-05
-2.96557095715847e-05
-6.00891857850241e-07
-1.08261249874786e-05
-1.26308790505717e-05
-1.79963945929545e-05
-2.37166586180288e-05
-2.12449069277577e-05
-1.88546821503061e-05
-1.43441501748468e-05
-1.71426034377561e-05
-1.54914885750909e-05
-2.0836390965522e-05
-2.8321284753948e-05
-2.70755005928843e-05
-1.00675565203182e-05
-2.12369252768804e-05
-2.86117028742258e-05
-2.9577751186487e-05
-3.0334126118292e-05
-9.43693375728982e-06
-2.58250053542051e-05
-3.23449010440886e-05
-2.14240442351782e-05
-3.04024212261813e-05
-2.09005242149467e-05
-3.06805595486022e-05
-3.49872282257812e-05
-2.64430119899536e-05
-5.04359796529217e-05
-1.82834522120745e-05
-1.86650681988904e-05
-2.93826695679348e-05
-3.89340462987365e-05
-2.45379842028034e-05
-3.15911093428054e-05
-2.32683509565624e-05
-3.60342253859559e-05
-4.98722356149153e-07
-2.25296331628069e-05
-2.80074881927457e-05
1.06670679180127e-06
-2.80195189728057e-05
-1.65626862661127e-05
-3.62541761526024e-05
-1.14691934807431e-05
-2.24813035512102e-05
-1.84883596310725e-05
-4.25869389930676e-05
-1.86366418647609e-05
-3.15149396542586e-05
-2.62478114210479e-05
-8.27830518679113e-06
-1.54282490505004e-06
-4.04184454427658e-06
-2.23800562853562e-05
-1.48960518083885e-05
-6.0099332254113e-06
-1.04769095254517e-05
-7.61845783152793e-06
-2.03253395662308e-05
-3.13659540959167e-05
-4.27549444737607e-05
-8.89327073876274e-06
-4.32058378802048e-06
-2.40267025151771e-05
-3.18879255541261e-05
-8.82302029033891e-06
-3.49831908594855e-05
-1.80313713967771e-05
-2.77904550049015e-05
-1.40105934637207e-05
-5.07269908282422e-06
-1.83762089974314e-05
-2.73548280081975e-05
-2.43224645909166e-05
-2.97994269518364e-05
-1.18302789258071e-05
-4.86389833907032e-05
-2.36027934618419e-05
-3.79861977800945e-05
-1.78968995714462e-05
-2.85905889353472e-05
-2.9959372632039e-05
-2.62732158577216e-05
-3.92348020955563e-05
-1.65541295973231e-05
-2.9565843610117e-05
-3.39650229146268e-05
-1.78086025480099e-05
-3.29841818265663e-05
-1.16124215374253e-05
-2.11545493811518e-05
-2.0444394627211e-05
-2.24155341422452e-05
-1.20699823661866e-05
-3.41945663610088e-05
-1.17683065690746e-05
-4.98404179651766e-05
-2.98960746054101e-05
-8.80511734588287e-06
-1.1935392741838e-05
-9.1855160847407e-06
-1.60717588205803e-05
-2.26596950759378e-05
-4.02738477505224e-05
-2.42702579716096e-05
-1.06373367357189e-05
-2.72883816816973e-05
-1.79624997681792e-05
-2.09370939037932e-05
-2.53099345640354e-05
-1.79539628599008e-05
-1.28132920657407e-05
-7.84060855892377e-06
-1.50177360666618e-05
-3.66213214779326e-05
-2.41368137545244e-05
-1.51726396064582e-05
-8.54439076682229e-06
-1.70119022240909e-05
-3.01766183662834e-05
-1.82927196415248e-05
-2.36134179216987e-05
-8.93270614913893e-06
-8.54709078457377e-06
-1.08590551774716e-05
-1.63641976143653e-05
-1.21763012533226e-05
-2.77735306238883e-05
-1.27584730109487e-05
-2.74295148314257e-05
-1.26848779396077e-05
-1.23752132356358e-06
-7.93141223645982e-06
-6.06831443332298e-06
-6.21714377490149e-06
-2.61139945769725e-05
-2.67976165258051e-05
-8.50799832131418e-06
-1.13511069166246e-05
-1.32475403830301e-05
6.94320106165443e-06
-2.18753022259914e-05
-6.86275349097043e-06
-1.63241741123123e-05
-1.97902471309564e-05
-7.13046822656744e-06
-3.96773826220601e-07
-1.02497321147809e-05
-3.4688866996491e-05
-2.35264169630163e-05
-2.89082667315738e-06
-1.04647658446714e-05
-1.42878313030928e-05
-1.63661435009776e-05
-3.65590690417698e-05
1.66047607247103e-06
-1.64277105340846e-05
-1.04440049770273e-06
-3.1574331155177e-05
-1.76033235923122e-05
-2.74096264186094e-05
-2.21546421290425e-05
-1.17873265898292e-05
-3.06879382227189e-05
-2.48923348492338e-05
-8.0184418786154e-06
-1.41927460642084e-05
7.01287667449616e-06
-1.94141208371386e-05
-8.39911432284551e-06
2.38346949251913e-06
3.80744344371439e-06
-2.91894902851895e-05
-1.6767453813805e-05
-3.11840711654301e-05
-3.60274007578414e-05
-1.43864455503788e-05
-1.36641265436143e-05
-1.26146868612962e-05
6.28953685384477e-06
-4.39330008603312e-05
-5.88755449945222e-06
-7.28953622375941e-06
-2.15720949385803e-05
-3.88016396419123e-05
-1.24976719942997e-05
2.50419540831125e-06
-2.09528137863388e-05
-4.42116766325427e-05
1.30179850359789e-06
-1.3805987380605e-05
-2.44331368698286e-05
-1.59816420317596e-05
-1.28099236936891e-05
-2.1440622074511e-05
5.52232098958543e-06
-2.31047356792693e-05
-4.07826179967099e-05
-1.47682145347505e-05
-2.82067045967656e-05
-2.30377371078294e-05
-1.64834895276817e-05
-1.8011680381139e-05
-1.27014606542507e-05
-1.23145612079139e-05
-1.92825959258496e-05
-2.16197761703286e-05
-2.87435234737949e-05
-7.35783365828043e-06
1.12727312202756e-05
-7.41364124075158e-06
-1.05755280812172e-05
-1.87833032261499e-05
-1.27297222984381e-05
-3.96032042922413e-05
-1.2090860916818e-05
-1.91846940736085e-05
-4.11942866266566e-05
-1.31907554924e-05
-2.29039213940241e-05
-8.09431678622536e-06
-1.78666554485946e-05
-5.25406832572974e-06
-1.24057890491769e-05
-5.79206278596882e-06
-3.08953740648943e-05
-2.07157664947103e-05
-1.7424811304239e-05
-3.30267753438908e-05
-2.42544428465255e-05
-2.7991538228983e-05
-2.06222759459801e-05
-2.47552403252982e-05
-3.27134409090488e-05
-1.65785152813e-06
-1.64587687415368e-05
-1.8062271933166e-05
-9.68852837159932e-06
-1.6222247000771e-05
-3.72872134334685e-05
-3.05044108226181e-05
-2.04116059878701e-05
-2.86571731399217e-05
-2.08907567210537e-05
-1.97840119847173e-05
-8.95877306043373e-06
-3.39645167813273e-05
-1.96181451035861e-05
-1.39395722786452e-05
1.4872076883828e-05
-5.04561819533042e-05
-6.40645816235042e-06
-3.51491403630077e-06
-2.4479788602152e-05
-1.36783722183e-05
-1.33530546021937e-05
-1.94325191017981e-05
-2.51253606774332e-05
-2.39755731447471e-05
-2.26257838749037e-05
1.08573210291114e-05
-2.8481021094548e-05
-1.12169270478951e-05
-4.40525226116832e-06
-3.4351831578981e-05
-5.19481095098075e-06
-2.39142805051952e-05
-1.85026019295712e-06
-1.57286610322517e-05
-2.09453219674688e-05
-3.20077246192139e-05
-4.55458336805157e-06
2.57187122726238e-06
-4.14709029809824e-05
-2.62051693401052e-05
-9.94907033125314e-06
-2.82489871622529e-05
-2.2365546507648e-05
-9.91312452837135e-06
-1.09687282045136e-05
-3.74659388091441e-05
-2.22391287988573e-05
-1.25467617769761e-05
-2.36133571764524e-05
-3.31679405451257e-05
-3.01164697295777e-05
-1.56863350196012e-05
-1.76639860954906e-05
-3.83152352594588e-05
-1.53239283530661e-05
-7.74528382088467e-06
-3.24405594217114e-05
-2.72511081400235e-05
-1.3059310742085e-05
-4.5529470248049e-05
-2.05510993739735e-05
1.04184721864248e-06
-2.42640434629708e-05
-2.87458159885943e-05
-4.29603500414823e-06
-1.14508407644984e-05
-1.46062817320229e-05
-1.19240439049682e-05
4.54918197731615e-06
-4.19228942881737e-05
-1.50277461882007e-05
-4.71746417219543e-06
-1.63486663855371e-05
-1.99549793597565e-05
-3.25469589018261e-05
1.08994049788895e-05
-1.057949852616e-05
-2.51935508572545e-05
-4.19906916224409e-06
-2.60193818856114e-05
-1.33344277344009e-05
-3.86863007881531e-05
-1.65304791796206e-05
-6.89632173389236e-06
-3.09068005963716e-05
-2.19175040078084e-05
-3.19352500936945e-05
-1.80049051932274e-05
-9.01910355442646e-06
-1.99990475225444e-05
-3.52035352593003e-05
-1.39360414158638e-05
-7.18854550107917e-06
-1.08125517267874e-05
-5.11223017105345e-05
-2.15585685823887e-05
-2.9118578831487e-05
-1.36254680344614e-05
1.2467223247477e-05
-2.97216313330288e-05
-2.91989524600085e-05
-3.5938614147929e-05
-2.90033486695681e-05
-1.77926782286066e-05
-2.04969122844276e-05
-2.08535371584543e-05
-1.15295465798399e-05
-2.93440385041885e-05
-1.09132887019847e-05
-8.74888108876673e-06
-4.08351901405247e-05
-1.58273633478962e-05
-2.65888780867924e-05
-4.93625324895704e-06
-2.70941186304017e-05
-2.33171510510859e-05
-2.28873348815947e-05
-3.48302503985661e-05
-1.69307226098711e-05
-2.31047467908601e-05
-2.24706688905782e-05
-1.43243818792543e-05
4.53158873008252e-07
-2.25817192452343e-05
-1.94960292292183e-05
-2.17047983049177e-05
-1.55585114899021e-05
-2.38032699207267e-05
2.61519372728639e-06
-2.70593754819158e-05
-2.00660559195965e-05
-1.05101523172721e-05
-2.66352414911798e-06
-1.6253147588624e-05
-1.01682095545528e-05
-1.85153616081823e-05
-2.44764585357048e-05
-2.16647298256639e-05
2.33815523379052e-06
-2.60489729128319e-05
-2.71249535233292e-05
-4.17859587682585e-05
-2.47023342400761e-05
2.20990604821184e-06
7.82774402747629e-06
1.29187768769573e-05
-1.14063341669556e-05
-1.88047737133125e-05
-1.62293492574853e-05
-8.51679562208966e-06
-2.92083690630421e-05
-1.71397860297334e-05
-3.52633714294814e-05
-1.97279480996367e-05
-3.59537913788069e-05
-2.72255532347765e-05
-3.45304742235689e-05
-2.74994366456776e-06
-1.34431551617529e-05
-2.02885131183521e-05
-3.36334985697043e-05
-3.74453853685629e-05
-3.20598360703882e-05
-3.06864504624681e-05
-2.5267190157018e-05
-3.49744200373979e-05
-2.16418139643139e-05
-6.86769728979561e-06
-2.31505846672015e-05
-1.73866294985708e-05
1.12396154765161e-05
-1.62858222370107e-05
-8.33991865484905e-06
-2.63618919227375e-05
-4.77816780443325e-06
-4.2197010588514e-05
-2.16293545182673e-05
-3.03160966087668e-05
-2.09334714606216e-05
-2.32761392657924e-05
-1.83842519464251e-05
-2.09027440589925e-05
-3.73997297941826e-05
-2.30298130457225e-05
-1.45497694519061e-05
-1.82777285023399e-05
-2.75849915410901e-05
-1.86364811219856e-05
-1.53700774924227e-05
-3.32176010274148e-05
-1.97354402222921e-05
-1.50263326692464e-05
-2.30103142794527e-05
-1.60770042663683e-05
-2.10607907799158e-05
-2.18299729197463e-05
-2.26944322293278e-05
-1.65291719113136e-05
-5.0248900065578e-05
-1.43390011037481e-05
-1.33669781600003e-05
-2.88383820085273e-05
-1.78332660746814e-05
-1.60671062194955e-05
-9.86187100830253e-06
-2.71785772790201e-05
-1.50055760925049e-06
-1.75810601126868e-05
-1.34606421158123e-06
-2.38306971178312e-05
-3.08982459216486e-05
-5.39010332722863e-06
-1.28910558620865e-05
-1.56040027724174e-05
-4.69438860226698e-07
-1.79989454779887e-05
-3.9845635457199e-05
-3.80461786902815e-05
-7.48778552322212e-06
-7.69827716216174e-06
-1.2176153759419e-05
-4.34940139297223e-06
-4.47249950379845e-05
-2.14379861862214e-05
-2.65083967701287e-05
-1.83369159573133e-05
-2.96845483994919e-05
8.73274208723594e-06
-1.23208126249183e-05
-1.06317249534098e-05
-9.81093935943816e-06
-2.81504405920692e-05
-2.35744680975087e-05
-1.84226503393201e-05
-2.71962235827382e-05
-7.62508642249531e-06
-2.87635045835753e-05
-3.01491038186173e-05
-1.37447673443277e-05
-2.39809033328998e-05
-1.64820605125366e-05
-2.71653344908654e-05
-2.5730086709449e-05
-5.66698627469368e-06
-1.64807951500709e-05
-1.17138041768483e-05
-1.45570144773995e-05
-3.46612543880616e-05
-3.56766170002966e-05
1.15461456810229e-05
-7.25656119655093e-06
-8.95919937877241e-06
-1.10959227096086e-05
-3.14018355958205e-05
-9.79044590240187e-06
-3.26733087920235e-05
-2.35145468193241e-05
-2.58398811899855e-05
-1.62038033199416e-05
-2.31256390757839e-05
-2.36179242721166e-05
-4.27072226446612e-05
-2.42925936343447e-05
-2.22176662791263e-05
-3.60525906658481e-05
-3.00899884124329e-05
-1.20615405242665e-05
-1.66163939332801e-05
-4.76045100302991e-05
-3.9417136463902e-05
-7.65463613790763e-06
-3.51979103079123e-05
-9.11521999459474e-06
-1.59998785054547e-05
-1.61728603461781e-05
-2.14310230390169e-05
-1.94342621042161e-05
-2.83306611101654e-05
-2.6057335676843e-05
-2.28621934041513e-05
-2.96041383519016e-05
-1.53894695339864e-05
-2.12384227827404e-05
-3.02981390764921e-05
-2.36164564246737e-05
1.68987869610946e-06
-2.94180306189163e-05
-1.72465408395509e-05
-1.441946090912e-05
5.78749532133181e-07
-1.34617900322428e-05
-2.27249857978055e-05
-1.92679493105667e-05
-1.36884974295855e-05
-3.08421094644026e-06
-1.02328336163994e-05
-9.28164794800516e-06
-2.26481854507834e-05
-1.51820934810487e-05
-2.65793755507895e-05
9.92396656936445e-06
-1.93808948618352e-05
-2.20491006664925e-05
-3.50815118304287e-05
-2.89840784264657e-05
-2.30175646071019e-05
-2.15395495467289e-05
-2.20965860321368e-05
-1.01381308316293e-06
-1.63846261220829e-05
-2.80020149129779e-05
-2.33930737632846e-05
-2.49405170095688e-05
-3.05697304165132e-05
-2.63061945494545e-05
-5.23384219896397e-06
-2.38685567560776e-06
-1.40661825699028e-05
-2.244794289447e-05
-9.13521101224381e-06
-2.67422029048949e-05
-3.97443893580923e-05
6.80325847709425e-06
-2.576070952679e-05
-2.64547489578611e-05
-3.20187486445159e-05
-1.78654722476732e-05
-2.45334665668374e-05
-1.2482315537725e-05
-1.70661733780819e-05
-2.25283771843688e-05
-7.78062891965115e-06
-1.28549425965038e-05
-3.63305917415769e-06
-9.12475178501517e-06
-1.76679000702188e-05
-1.7217269375721e-05
-4.15120169070623e-05
-2.86378292601007e-05
-9.73785410550812e-06
-1.19407494180969e-05
-3.18006053269377e-05
-4.44608936366927e-05
-3.55565262797877e-05
-1.5321432554559e-06
1.1696138364403e-06
-1.09876799376531e-05
-2.55903628230112e-05
-3.67519281238563e-06
-2.86579856808645e-05
-1.90728106630465e-05
-7.3996148804999e-06
-3.14331078250736e-05
-1.90030314810935e-05
-1.90877017467307e-05
-3.13932047984817e-05
-2.38294145876486e-05
-3.43712926026194e-05
-4.56192536900122e-06
-2.37082804623128e-05
-2.19440161636853e-05
-3.79128477447751e-05
-2.68330787686767e-05
-2.29929517836248e-05
-3.51047699564758e-05
-3.76261930481905e-06
-3.55041095188405e-06
-2.33492148173966e-05
-6.04651637490781e-06
-4.37846569953026e-06
-2.07034029519781e-05
-1.25091868707198e-05
-2.36110127547745e-05
3.82613439729143e-07
-3.63996709505521e-05
-1.04718319853791e-05
-2.17692318195874e-05
-3.903974756366e-05
-3.18038319733826e-05
-7.64611127409554e-06
-7.49312153016401e-06
-8.13557060897584e-06
-2.97279686757934e-05
-4.00125310423588e-05
-3.54313794502951e-05
-2.70299883438398e-05
-4.14871020782296e-05
-9.74962948795085e-06
-1.16650648080205e-05
-2.14823992167169e-05
-7.57756187774765e-06
-1.31673149294296e-06
-5.93433170233069e-06
-1.99493882991076e-05
-2.49777968414827e-05
-2.02833282896156e-05
-1.82564173931656e-05
6.70088793408329e-06
-8.0667069246148e-06
-5.1698890444125e-05
1.77513729659067e-06
-1.88084310831725e-06
-3.21203865979667e-05
-1.76119623534446e-05
-5.3962696554495e-05
-1.85534609852936e-05
-2.23621485657878e-05
-2.60612158881232e-05
-2.54025144358597e-05
-1.75632017021916e-05
-2.09015229724413e-05
-3.15816633794796e-05
-2.00466028420452e-05
-3.02942695820049e-05
-4.64993612234684e-05
-3.78639919379251e-05
-1.82261198853943e-05
-4.43957785472399e-06
3.41119089915708e-06
-1.96327723967525e-05
-3.73424745088042e-05
-1.46111855560824e-05
-3.34815869480539e-05
-2.81144249262331e-05
-1.09532038244735e-05
-3.98533842162957e-05
-1.75054712462931e-05
-1.11501267266331e-05
-2.17945024749311e-05
-8.09535884395696e-06
-1.72852356706845e-05
-5.22448007067936e-05
-3.51945627142495e-05
-1.33927565034853e-05
-1.9036878400555e-05
-3.90020477848551e-05
-1.69725944609888e-05
-3.20926062915104e-05
-1.49696798105424e-05
-3.74605870515025e-05
-2.3247455754475e-05
-1.57281427132525e-05
-9.99151326203577e-06
-2.89822532633208e-05
-3.4060052287228e-05
-2.02415236773268e-05
-3.23834485768918e-05
-3.43663334808025e-05
-1.36632183401941e-05
-3.70048717668976e-05
-2.68289434803235e-05
-9.87794650248414e-06
-6.75115250941704e-06
-2.1766403282211e-05
-1.71240791519378e-05
-1.93128154024236e-05
-3.44976568118155e-05
-1.66728373960603e-05
-6.44977291361061e-06
-6.79135881842602e-06
-2.2872542391356e-05
-1.92840172899112e-05
-1.93528129070832e-05
-1.49294577871125e-05
-1.43734636621982e-05
-3.10713853961737e-05
-3.07465846501466e-05
-7.43797032194546e-08
-2.11941158576065e-05
-1.20599945821053e-05
-2.60679337125888e-05
-1.08863047129333e-05
-3.42306272684969e-05
-1.74606221585772e-05
-1.66323250941919e-05
-2.03325384380544e-05
-1.71248476356348e-05
-2.19891822878245e-05
-2.43732670605068e-05
-3.42367049720032e-05
-3.86498900979089e-05
-1.21250565008722e-05
-1.99400661407197e-05
-4.59165115795212e-05
-2.85054894540069e-06
-2.09096131718018e-05
-3.25364503076905e-05
1.25406823289133e-06
-2.60135043193029e-05
-3.10282101787486e-05
-4.06899145498241e-05
-6.7291675172337e-06
-2.32209382831219e-05
-2.16954731847996e-05
-2.59438554798745e-05
-7.96945147466134e-06
-1.33760056148573e-05
-3.09114372639792e-05
-1.06318036022646e-05
-1.66455572967974e-05
-1.84442032244473e-05
-2.33422448130728e-05
-2.24281445043622e-05
-6.97062340124336e-06
-2.37293347421066e-05
-3.38009604945097e-05
-2.10898194538358e-05
-2.46894794343228e-05
-5.99891215769462e-06
-2.29792956403162e-05
-2.19328584143816e-05
-2.85015479459966e-05
-1.88384034379537e-05
-5.21293836410383e-05
-3.73230645481621e-05
-3.99503327149895e-05
-1.47123879886276e-05
-3.92306617419299e-05
-1.2788875108283e-05
-2.42147163709371e-05
-3.06619458263695e-05
9.81471531915885e-06
-2.5657496050756e-05
-2.8436741270245e-05
-5.06981201871462e-06
-4.98588323707811e-06
-1.10726127054101e-05
2.75555608642201e-06
-1.38027815698873e-05
-4.55017301182663e-05
-1.09182113050729e-05
-1.00885664207004e-05
-2.81945308025822e-05
-1.85999263014303e-05
-3.12927556174362e-05
-4.02186893574682e-05
-3.02023805362642e-06
-1.49849176917526e-05
-1.39713625191023e-05
-1.9250336418717e-05
-3.68143915001779e-05
-3.51647025595245e-05
-2.35311927505885e-05
-1.68958088768405e-05
-1.40071456732734e-05
-2.33180090786432e-05
-1.63635006659655e-05
-2.22639455162721e-05
-8.66940983678704e-06
-1.53700244095561e-05
-1.70379563549861e-05
2.03615531356211e-06
-2.7015480138971e-05
-3.99515218928444e-06
-1.99616354843027e-05
-2.31308957694746e-05
-1.58191053548811e-05
-1.11827639622758e-05
-1.34656158648244e-06
-3.91496871447119e-06
-2.3066170149298e-05
-2.35060760183224e-05
-1.2510272970978e-05
-8.51245165443697e-06
-4.17524328867553e-05
-3.88501453667047e-05
-2.42020873183017e-06
-1.90480633535749e-05
-2.45101994621489e-05
-9.78839065135089e-06
-1.52084674050538e-06
-3.87389717680367e-05
-2.31065996882369e-05
-2.13458206668632e-05
-2.57966585377581e-05
7.56443031897139e-06
-4.07318484928804e-05
-2.43077918985547e-05
-1.7261520546507e-05
-4.29864414024427e-05
-1.06491622791462e-05
-2.15577988899592e-05
-1.49075885399107e-05
-4.05863756363797e-05
-3.14779593848064e-05
-1.28762088412832e-05
-1.64399346527297e-05
-3.23996759428377e-05
-1.72491492845709e-05
-1.32798254463664e-05
-1.28919526785185e-05
-4.10247449825834e-05
-2.72898253685276e-05
-2.94025224904347e-05
-2.8523425637864e-05
-1.43155535260348e-05
-2.29971097638839e-05
-1.69360097825995e-05
-4.43697832691638e-07
-2.06122185908645e-05
-1.11434618382131e-05
-2.83199644414337e-05
-3.89392706220719e-06
-2.55497938739239e-05
-3.80530014315152e-05
-2.47714803327946e-05
-2.31659709469653e-05
-2.12987400017855e-05
-2.08532860261669e-05
-4.74330545618629e-06
-4.60091899793358e-05
1.60730455644046e-06
-1.41049558211631e-05
-6.8009854690459e-06
-2.94924215166577e-05
4.9942122412919e-06
-2.35183854758269e-05
-1.73254507700756e-06
-2.71614982651777e-05
3.30124752628021e-06
-1.3831146322738e-05
-2.23755346147812e-05
3.74859796191262e-07
-9.74188357916319e-06
-1.18664640120199e-05
8.27173788506549e-06
-3.71237794336519e-06
-1.32533606931331e-05
-2.63342388661287e-05
-2.59260863140493e-05
-2.5361960612322e-05
-3.32777019856528e-05
-2.82348122122597e-05
-2.06482938902992e-05
-2.35895703159245e-05
-1.3416608803981e-05
-3.49335682719493e-05
-1.29946636527971e-05
-8.37077300420363e-06
-8.70692175435987e-06
-2.24354890953085e-05
-3.42004124679388e-05
-2.47317560228047e-05
-9.04068598551916e-06
-3.47026387091446e-05
-2.47588136063447e-05
-3.52437237506746e-05
-2.46254507387677e-05
-3.93455506089035e-05
9.23498409543969e-06
-1.46439708700544e-05
-1.6959600987292e-05
-2.84100679740162e-05
-1.09566986428926e-05
-2.3933781825765e-05
-2.05657202141818e-05
4.20543394875488e-06
-3.07331142809696e-05
-2.28811249923479e-05
-1.91384282858844e-05
-3.30198754542874e-05
-2.29908400784899e-05
-1.26635811993975e-05
-2.35035365110147e-05
-3.87058146076575e-05
-3.66835473158125e-05
-2.30103393991143e-05
-2.3009404173488e-05
-7.79458613409922e-06
-1.06792129307529e-05
-2.26923294095355e-05
-4.15671246225948e-05
-1.43956062179638e-05
-3.2916750216131e-05
-1.77471886785753e-05
-1.92563736189249e-05
-1.81120539212626e-05
-2.02324781535316e-05
-1.52139760688691e-05
-2.61843472685314e-05
-2.98543832083275e-05
-3.05677067964547e-05
-3.03128354654569e-05
-8.69485620208573e-06
-1.52975441830328e-05
1.48208661840881e-05
-2.82853830398922e-05
-3.84700444231729e-06
-1.88236020483576e-05
-1.76694710617781e-05
-3.61864808432162e-05
-1.24118851636002e-05
-3.27429873648034e-05
-1.76740461197451e-05
-2.05054200122091e-05
-2.52793520162351e-05
-1.72565208611802e-05
-8.35673823488554e-06
-3.12338539266989e-05
-1.54015904719487e-05
-5.78106475977805e-06
-1.09651011667059e-05
-1.0994132199646e-05
-3.44976010006457e-05
-3.82125675718436e-05
-2.56510856758768e-05
-1.36535357941701e-05
-2.62349394725553e-05
-1.29060282098076e-05
-2.00138693169909e-05
1.39745340339329e-06
-1.97483429267087e-05
-8.18224656422678e-06
-1.77046027788283e-05
-2.84579968920705e-05
-4.19147473054629e-07
-2.22815269067128e-05
-2.06519690036994e-05
-2.63498315862745e-05
-1.65340242164923e-05
-5.52192334168818e-05
-2.24464699392752e-05
-2.5661008560737e-05
-3.93855756588196e-05
-2.18772902235862e-05
-1.33146658005738e-05
-1.48406561005004e-05
-3.00790436266902e-05
-9.5701027993898e-06
-8.70807744949326e-06
-4.32031190851665e-05
-1.84432778607405e-05
-4.91212737801807e-05
-2.74824990832589e-05
-7.52189498832163e-06
-3.0752709008925e-05
-1.19094147037909e-05
-2.09348050329753e-05
-2.50918207812881e-05
-1.83999827148643e-05
-3.89753408767631e-05
-1.07635724966542e-05
-1.96368797896211e-05
-2.95073851430537e-05
-1.94082210616292e-05
-4.29684641930019e-05
-1.39426529600601e-05
-3.15062420865601e-05
-2.46216306879123e-05
-3.43125520078178e-05
-8.19483907758713e-06
-4.70766109032524e-05
-3.05425907939129e-05
-2.12002048214233e-05
-1.02638141269511e-06
-8.00184420956242e-06
-1.00241476416829e-05
-7.83568651157314e-06
-3.61874850548384e-05
-3.06361748955192e-05
-2.99173563839609e-05
-6.82461993490295e-06
-2.75902603424725e-06
-1.47585084411342e-05
-2.65662494541487e-05
4.86599038745492e-06
-1.93807562743818e-05
-1.93996916801659e-05
-1.81013296011484e-06
-3.21665894552546e-05
-1.68614115945933e-05
-2.00291232981689e-05
-2.65578215896669e-05
-2.15690779343478e-05
-1.27148310145994e-05
-1.1072259307573e-05
-2.78305193893064e-06
-2.43450520286417e-05
-4.36839223904844e-07
-1.22922912355048e-05
-4.18653464420851e-05
-2.06037770321443e-05
-4.46218338092061e-06
-9.32624473417348e-06
-1.47984041226265e-05
-2.36047934366076e-05
-2.86751089480862e-05
-2.4699906041573e-05
-2.09769625142337e-06
-7.47442815334444e-06
-2.86868484512092e-05
-1.56104279960882e-05
-2.35877473364273e-05
-5.98051937881511e-06
-7.7940412095932e-06
-2.83726057270793e-05
-2.19663083867966e-05
-5.3108826903897e-05
-2.59091027261311e-05
-1.40580130161968e-05
-4.39183498450366e-05
-1.99916180017101e-05
-2.91857121941705e-05
-2.16861374492724e-05
-2.80341702289702e-05
-2.32694762908116e-05
-8.89667101056417e-06
-2.70120941133937e-05
-3.42703776248363e-05
-2.42023432250271e-05
-2.30656298620902e-05
-3.11078422974401e-06
-1.79216565316987e-05
-2.68404695463935e-05
-1.48948931313491e-05
-3.01414957036082e-05
-6.52611643884548e-07
-4.03305912575133e-05
-1.90115694151916e-05
-3.27078165022123e-05
-2.35808660723738e-05
-8.63055856413914e-06
-2.13186162580352e-05
-1.54377466182358e-05
1.42158322669707e-05
-4.12534676486026e-06
-2.23173842753511e-05
-1.27401011995996e-05
-1.89759187640142e-05
-2.65473050824788e-05
-8.5233157335533e-06
-2.64855735892554e-05
-2.02457623828342e-05
-1.63448883420824e-05
-2.69388478580816e-05
-1.38162870616082e-05
-3.50872302363309e-05
-3.1110402186909e-05
-1.10793759797542e-05
-6.55080445491913e-06
-8.8315663642337e-06
-3.73996531132673e-05
-2.28265198321127e-05
-2.93100228903255e-05
-2.13442175233382e-05
-1.4690522657314e-05
-2.9072676435758e-05
-3.1462566201296e-05
-3.76444180666758e-05
-2.16825666341747e-05
-3.0355290314116e-05
-1.81290038880772e-05
-2.18400343478102e-05
-1.38240649793011e-05
-3.22054782828834e-05
-1.64156141674803e-05
-1.42449409865265e-05
-3.83025296471795e-07
-2.95416745113344e-05
-2.62513242574227e-05
-1.65813192146964e-05
6.44335739080317e-06
-3.17370531728966e-05
-9.00104650953023e-06
-1.48132410481742e-05
-1.85001503726604e-05
-8.15405170690733e-06
-2.65535116048128e-05
-1.62874242682081e-05
-2.31507484270614e-05
-2.2269830498451e-05
3.38985582721515e-06
-2.42355793845683e-05
-1.26024641199759e-05
-3.30337568665809e-05
-2.51518193055364e-05
-2.28607550717574e-05
-1.7997855566944e-05
-3.05152975891809e-05
-2.73925183903749e-05
-1.96653574175939e-05
-5.78959591209585e-05
-4.30322884612811e-06
-1.26163731216283e-05
-9.21513899315862e-06
-2.35224530040969e-05
-2.4636624661426e-05
-2.7959353297492e-05
-3.46879367993718e-05
-4.20823280626746e-06
-2.60307789123811e-05
-1.10813955900084e-07
7.14687529004987e-08
-2.42458959714695e-05
-1.75068689052086e-05
-3.06108158988012e-05
-2.43031366784285e-05
-1.20498680844315e-05
-3.06578763810657e-05
-1.9795132032105e-05
-1.53582601564653e-05
-1.36967308261248e-05
-3.34229345420755e-05
-2.53521592221896e-05
-1.0431167202808e-05
-1.12390390429769e-05
-2.69879626234667e-05
-2.63417486315951e-05
-1.747940221053e-05
-4.81335333848269e-05
-1.0844797102538e-05
-3.03728445179653e-05
-1.5219042177571e-05
-2.61537557561504e-05
-1.13143375943141e-05
-4.51062858735013e-05
-1.24426955172997e-05
-2.95331564896186e-05
-1.9151870694292e-05
-4.09820119836585e-06
-2.87590537415593e-05
-1.04876030686108e-05
-1.92550861872192e-06
-2.91191428168171e-05
-4.53773122276523e-05
-4.44115586829387e-05
-1.30772151226129e-05
-3.27667019931272e-05
-1.85911524537806e-05
-1.94125237654002e-05
-5.76985273665957e-06
-2.55906924383219e-06
-4.50440423798172e-06
-1.2976450370259e-05
-2.57865814556331e-05
-2.67145456110893e-05
-2.41698114954947e-05
3.71457895896061e-06
-9.43565006275931e-06
-1.61723578085656e-05
-3.01178590720319e-05
-2.54356529710157e-05
-6.7306658952555e-06
-9.80067707202536e-06
3.96256969634445e-08
7.23134356923449e-06
-2.75395578787578e-05
-8.88936881818648e-06
-1.38257478845119e-05
-2.90615239875354e-05
-2.6147567709763e-05
-1.45958242264377e-05
-2.35932148658105e-05
-3.26092255991836e-05
-1.75494453888752e-05
-2.82619023588525e-05
-2.92353297183416e-06
-3.23090736991288e-06
-3.3584236088168e-05
-9.47063009590275e-06
-3.5150258102898e-05
-1.22969874999323e-05
-1.9260423771898e-05
-3.20727373485299e-05
-2.07435641775047e-05
-1.39237803693309e-05
-2.5565142052305e-05
-1.87983865464949e-05
-1.09490123153919e-05
-3.0017612720843e-05
-1.48191196717498e-05
-1.74129285541083e-05
-2.2045104299328e-05
-2.91547497053181e-05
-2.55872217200288e-05
-2.8583413557459e-05
-4.18310099177222e-05
-3.16760725727337e-05
-3.44963659172184e-05
-9.06792727626993e-06
-1.37457532988966e-05
-9.97276501188149e-06
-2.62788152354044e-05
-2.40232452909343e-05
-1.69286162075735e-05
-2.59874420855678e-05
-1.09931140010521e-05
-3.56767104938348e-06
-3.37470130054148e-05
-4.43342639194218e-05
-4.00969035350705e-05
-2.70009675023599e-05
-1.45409618100703e-05
-4.96490958467403e-05
-1.26490002761818e-05
-2.64268911435896e-06
-1.63417892377389e-05
-1.2417093631045e-05
-2.45421812939033e-05
-2.24050802721612e-05
-1.91795258609069e-05
-2.75899924741833e-05
-2.70179550119383e-05
-2.02946875218083e-05
-2.13200961590658e-05
-1.77908154183435e-05
-3.43127297120649e-05
-8.71657715949338e-07
-4.59410142388125e-06
-4.10645584065462e-05
-7.11507898526234e-06
-2.70502425996866e-05
2.15043930133779e-06
-2.34036994672001e-05
-3.08650980986682e-05
4.20143317884809e-06
-2.79968685993676e-05
-7.24210675760687e-06
2.70299147908972e-07
-2.70064444300704e-05
-4.40655198312266e-05
-1.19443161041829e-05
-2.96116073959055e-05
-7.97552286076937e-06
-8.34438368723645e-06
-3.00173180374677e-05
-2.09123819396538e-05
-2.22486686985512e-05
1.94633500955605e-06
-1.97679987616991e-05
-3.82806595952515e-05
-2.80601830184601e-05
-1.19195407834144e-05
-2.37736940060006e-05
-2.02465266063549e-05
-2.9797534429168e-05
-1.49915359064667e-05
-2.33533162499686e-05
-1.31566440798112e-05
-2.04021919828906e-05
-1.11545244118963e-05
-3.5119623348421e-06
-8.94235597252715e-06
-2.07250049898597e-05
-3.55230296268324e-05
-2.14469857563812e-05
-3.9785099174906e-05
-2.47290400306814e-05
-1.43982437936154e-05
3.06435703592711e-06
-1.75958875240576e-05
-1.49223375783479e-05
-1.96987223200968e-05
-3.39768568972889e-05
-2.37957424286557e-05
-1.12182240218993e-05
-5.05226525355725e-05
-3.87530974224823e-05
-3.17765347700284e-05
-1.23876327250204e-05
-2.74816477812117e-06
-2.99128137832526e-05
-2.11018689915766e-05
-1.28071114573566e-05
-3.32439328315546e-05
-2.67837525783255e-06
-3.24445887906576e-06
-2.6116999927868e-05
-2.55288981804515e-05
-1.5247405178648e-05
-1.14103076158071e-05
-2.34642177869925e-05
-1.85409877405979e-05
-2.66539119734037e-05
-1.65910071492431e-05
-6.75361668991608e-06
-2.8623031266826e-05
-3.12775872415545e-05
-1.90123295352089e-05
-3.06927555243096e-06
-2.69032511529363e-05
-2.5377489934401e-05
-3.12117618574054e-05
-1.08057753525416e-05
-2.16752468555219e-05
-1.38983366421708e-05
-1.3863820247225e-05
6.1104966240647e-06
-1.73614923727088e-05
-1.39702890103482e-05
-1.54546970070197e-05
-2.04716781327497e-05
-1.65088366434584e-05
-3.25597778347473e-06
-3.41109302431616e-05
-3.73677926448011e-05
-2.42856450510234e-05
-2.50974042317727e-05
-6.97042049497637e-06
-2.33442760316211e-05
-1.75734367453362e-05
-6.31135480241449e-06
-4.10528308550697e-06
-3.09739232256091e-05
-1.27388198211222e-05
-2.70406473389515e-05
-1.52739125961761e-05
-2.10677215182002e-05
-3.34041066942092e-05
-3.55755284336033e-05
-3.27763726226658e-05
-3.23111130830873e-05
-4.13842220285475e-06
-1.72265616992371e-05
-1.99741456366877e-05
-4.1504065009209e-05
-2.41389384897402e-05
-2.45604517669154e-05
-1.88854058062577e-05
-2.24343410004633e-05
-3.48336770658233e-05
-1.66290781451957e-05
-2.71669094833924e-05
1.12024162123754e-05
-3.13438408287728e-05
-3.57919683349867e-05
-3.49141729970809e-05
-2.15576867075237e-05
-1.86918053560043e-06
-3.15016343287313e-05
-1.6864976861108e-05
-3.20394668378635e-05
-1.70813215441995e-05
-1.53173057264843e-05
-1.90088437965702e-05
-2.17544012350005e-05
-2.01122023132478e-05
-2.48206476837704e-05
1.51650708887627e-06
-1.4145403995766e-05
-2.65862904143438e-06
-2.51117250643041e-05
-1.20279790702851e-05
-9.81496469004373e-06
-1.40743299587663e-05
-3.15966043601906e-05
-3.06130017309629e-05
-1.06469093352115e-05
-3.10457928477322e-05
-1.68208046702071e-05
-1.69720564876866e-05
-2.86144944554439e-05
-1.12732786284521e-05
-4.50580499649831e-06
-1.67089766970491e-05
-1.08580986082462e-05
-3.16253121228712e-05
-1.97113608138734e-05
-2.54295599261147e-05
-2.93966166548516e-05
8.73337233488631e-06
4.10216506724419e-06
-1.38790427990781e-06
-3.73235658049781e-05
-1.35263572762209e-05
-2.09725325387732e-05
-1.89703017351253e-05
-2.05454031820616e-05
-1.99272208009799e-05
1.84893291788205e-06
-1.62488556527789e-05
-1.31747434805316e-05
-2.83136670911291e-05
-9.25433767661028e-06
-1.74147800105504e-05
-8.92074523001167e-06
-2.56779922204574e-05
-1.34413609407249e-05
-2.43310726479478e-05
-2.24657986482967e-05
-2.04965208926338e-05
-9.45982351611914e-06
-1.60440687878081e-05
-3.20691721682432e-05
-2.52449281043835e-05
-1.08202434994284e-05
-1.51987279554758e-05
-2.86560248011793e-05
-1.64262199125805e-05
-2.34262054484075e-05
-2.97864031481993e-05
-1.00173671702791e-05
-2.37769797302158e-05
-2.02364074955819e-05
-1.18451852891447e-05
-1.11661995190456e-05
-2.49162005934423e-05
-2.02642180972762e-05
1.44347137020114e-06
-2.75980353390053e-05
-2.7580351501807e-05
-8.04821093368092e-06
-2.53221116715917e-05
-4.22192601705435e-05
-3.3841625359912e-05
-3.38783272238493e-05
-3.23871568825427e-05
-1.12298226512276e-05
-3.93683138578944e-05
-3.99506359164704e-05
-1.46634482194599e-05
-3.13273238111223e-05
-2.86379801858568e-05
-1.74272651495513e-05
-1.9790779536867e-05
-4.81047258443583e-05
-2.89888869541494e-05
-1.66001958558269e-05
-1.59518880244591e-05
-1.53548576333101e-05
-1.06781925470532e-05
-1.49146914695378e-05
-4.48962359403092e-05
-4.13557868134404e-05
-2.7846509241267e-05
-3.80059202646937e-05
-1.3468680300137e-05
2.3249050752444e-06
-1.35387132170776e-05
-4.02778687952531e-06
-2.77528344867198e-05
-2.19769171763469e-05
-1.90902043405628e-05
-3.13060094703801e-05
-1.31794029697882e-05
-2.34251231104231e-05
-1.02754536788797e-05
-2.7027048482787e-05
-7.7459331110299e-06
-1.3880433754211e-05
-4.9605202981321e-06
-3.15944106423826e-05
-3.93624350544191e-05
2.80510700460427e-06
-2.21259396337027e-05
-2.03236280919556e-05
-1.80514526584711e-05
-7.18574107372452e-06
-1.21808614838139e-05
-1.16790872054173e-05
8.27193798194042e-06
4.50807927966041e-06
-1.79690015153706e-05
-1.15296055351016e-05
-3.57767067730683e-05
-2.4735678626316e-05
3.02614687751527e-06
5.9674432198358e-07
-1.74880593248222e-05
-2.8023595552268e-05
-1.8200954827846e-05
-9.3610535362787e-06
-2.10246026491965e-05
-8.86830831825663e-06
-2.42726356942716e-05
-2.3520738349259e-05
-2.73039194576115e-05
-1.99198164758651e-05
-2.68894029661565e-05
-4.588168629972e-05
-1.95334954965688e-05
-1.07294583420173e-05
-3.09028901231469e-05
-3.45174473851179e-05
-3.08944229531326e-05
-2.96479782941296e-05
-2.04007146349433e-05
-3.19775362401767e-05
-2.06193034656714e-05
1.11609334407644e-06
-2.89817014181883e-05
-4.75269255836507e-05
-4.60534684193153e-06
-2.09478398167543e-06
-1.60050540968745e-06
-2.62660867659454e-05
-4.03875578443981e-05
-4.83016208381229e-05
-4.28613112749487e-06
-1.93249881255832e-05
-2.7597624962672e-05
-1.97071859151695e-05
-3.34987091789737e-05
-2.25712610111791e-06
-5.78396626629986e-06
-3.33612352474801e-05
-1.64160186961e-05
-2.0953922066891e-05
-3.01974215719167e-05
-7.63461571222413e-06
-1.62618104504597e-05
-1.0651820624573e-05
-3.07836117106342e-05
-4.93155101221427e-07
-4.55989701481477e-05
-3.47679465626763e-05
-2.18053080619831e-05
-1.56766802604929e-05
-3.59676983171939e-05
-3.47807832587687e-05
-2.60759008856422e-05
-2.7818955348789e-05
-1.48569569849265e-05
-1.52420885844144e-05
-3.06166479628449e-05
-1.29595948296698e-05
-7.04799949515998e-06
-1.46160310842704e-05
1.39737907053698e-06
-1.56279714949807e-05
-1.95650721126251e-05
-5.40674204915045e-06
-3.12426019898719e-05
-8.36940356835456e-06
-2.59853101147654e-06
-1.99471597341453e-05
-2.11323860569095e-05
-1.63674804403177e-05
-1.02919310137229e-05
-2.33052905310638e-05
-2.99216258394562e-05
-3.08410376727093e-06
-3.45075139874499e-05
-9.37049885960004e-07
-2.25649771265295e-05
-8.91416211961862e-06
2.97809489751509e-06
2.24196001450299e-07
-2.23448261486888e-05
-2.53731574953521e-05
-2.16468696404707e-05
-1.25491476374066e-05
-1.2752829722157e-05
4.92390591361112e-06
-2.14846698870577e-05
1.34198422709481e-06
-1.6010803917346e-05
-2.36067081189219e-05
-3.09659181012255e-06
-2.52277303186362e-05
-2.2186187733472e-05
-2.2244016856095e-05
-1.12230665978411e-05
-4.51842187833123e-07
-2.43680802296585e-05
-2.43636351235328e-05
-1.29697992742529e-05
-9.92285324155012e-06
-2.43901558593053e-06
-1.55428086085173e-05
-1.31442940258749e-05
-2.1139165086409e-05
-1.90543387134668e-05
-1.56570578672622e-05
-1.28638451222447e-05
6.03141908743766e-06
-2.79763140108603e-05
-1.92353049608877e-05
-4.66396895396093e-06
-7.82566789818581e-06
-3.29463485825595e-05
-3.59540489298855e-05
-1.79294421794246e-05
-2.06340291105861e-05
-1.23480975027105e-05
-1.05015619321492e-05
-1.50430502383274e-05
-1.52335490998791e-05
-3.15049031454478e-05
-7.81287363997072e-06
-2.90813381243189e-05
-3.94696488945536e-05
-2.41246379422464e-05
-1.5158979904977e-05
-2.90422050914363e-05
-2.88797035791834e-05
-3.33809063190351e-05
-1.5566924222418e-06
-1.38552233016901e-05
-8.3834248185753e-06
-3.04272129718874e-05
-3.11423715174694e-05
-2.55126367035533e-05
-1.71884386031487e-05
-2.69719149112844e-05
-1.94457541731155e-05
-1.08778925470669e-05
-2.55511238437986e-05
-2.66582557709082e-05
-1.28358053404e-05
-1.73158338979424e-05
-1.11550334966624e-05
-1.83088724172811e-05
-9.89707703258363e-06
-3.54478933589382e-05
-5.41824534776665e-05
-2.33632332012089e-05
-1.98828353557148e-05
3.82312687047841e-06
-2.96983919593415e-05
-2.26589653318013e-06
-8.33311707346141e-06
-1.59260344559481e-05
-2.1387398675644e-05
-6.82509058967445e-06
-1.66799996759878e-05
-3.31029652244197e-05
-2.05595547362902e-05
-1.35938144905689e-05
-2.24281381801624e-05
-2.81378105159176e-05
-1.7959639770027e-05
-1.24190893116006e-05
-1.9806951276983e-05
-1.63339699708482e-05
-6.72347626913991e-06
-1.9379770038506e-05
-3.28898298996465e-05
-1.00060320440919e-05
-9.35083658465977e-06
-1.94496605710686e-05
-1.10082074379102e-05
-3.5364989328774e-05
-7.76123881588663e-06
-1.62937131148284e-05
-3.31343867598352e-05
-4.43228429151931e-05
2.17521459495525e-06
-2.68466432719768e-05
-3.38772642414401e-05
-1.59574429659473e-05
-1.40331408760423e-05
-2.04603692794274e-05
-2.58788352460834e-05
-8.12973109704146e-06
-3.6725454844257e-05
-3.26150536857068e-05
-2.51253164516035e-05
-2.13883135133344e-05
-1.68892670920279e-05
-3.7112998477185e-05
-4.83836713240867e-06
-1.76545225751938e-05
-2.9598153040479e-05
-5.67553348289029e-06
-4.35145348896631e-05
-3.85306403671245e-05
-2.09507305974507e-05
-9.97780150315982e-06
-1.61315006211164e-05
-3.71602615874041e-05
-3.18956693249064e-05
-1.16308063594786e-05
-3.56100527538058e-05
-4.68293526739145e-05
-3.08117991791371e-05
-1.99561948896276e-05
-2.45436986795968e-05
3.79417260106278e-06
-2.23177939153337e-05
-2.71889177650815e-05
-1.49048169408785e-05
-2.21938063258021e-05
-1.47725036924589e-05
-1.14372846853976e-05
-1.27710235939148e-05
-3.49520707297765e-05
-2.35594654044906e-05
-3.38108480071578e-05
-2.03896112270766e-05
-2.80880540379063e-05
-1.75105552429393e-05
-7.32010673407197e-06
-9.09317840147603e-06
-1.66748916368879e-05
-1.49552690252322e-05
-8.44534295516248e-06
-2.03447228426776e-05
-2.41984182390897e-05
-3.51648397331376e-05
-8.03132087521187e-06
-2.64948863780635e-05
-1.89132073801522e-05
-2.68729738943662e-05
-1.25976265522003e-05
-3.14551304236569e-05
-1.82340997234725e-05
-1.57043865565705e-05
-1.31431665191171e-05
-4.84127693907799e-06
8.38400287733211e-06
-3.44640915142975e-05
-1.05390130001326e-05
-8.48606942413148e-06
-1.05690287993834e-05
-1.47530085955705e-05
-6.97899318741881e-06
-1.50536488632587e-05
-1.57584965670989e-05
3.91381505445722e-06
-3.27021330619778e-05
-6.610172008938e-06
-2.72730698673498e-05
-2.52131598879976e-05
-1.76224442030661e-05
-1.95421994604499e-05
-2.0859976626184e-05
-3.09955323843055e-05
-1.85320053063236e-05
-2.28467725105275e-05
-3.78313465027365e-05
-1.27041335289969e-05
-1.44475459066356e-05
-2.20451282693801e-05
-2.13834628029544e-05
3.98903888714362e-06
-8.48473358861785e-06
-1.85593940615452e-05
-2.69544863463163e-05
-1.16627041272561e-05
-8.59392695526142e-06
-1.61674653803903e-05
-3.48094416002127e-05
-2.69630500272749e-05
-1.61276195249115e-05
-3.78345157413306e-05
-1.53707423185268e-05
-3.86686363318094e-05
-2.82159047644395e-05
-2.99891181245959e-05
-2.95331539578552e-05
-3.14073912674928e-06
-3.0296845747679e-05
-3.43781832377284e-05
-1.04186492692898e-05
-2.12849519905305e-06
-2.09854279320251e-05
-3.71412231997782e-05
-3.7711386209333e-05
-1.2408771958015e-05
-4.93824139097506e-06
-1.42357843758505e-05
-2.08518477629946e-05
-1.29241157905413e-05
-1.69530908694434e-05
-1.1760047566512e-05
-1.58431910200287e-05
-2.89317103663088e-05
-2.65060600244619e-05
-3.09975579774271e-06
-3.64876457806822e-05
-3.24120220574844e-05
-3.03364909461868e-05
-1.06113235554081e-05
-1.17025160584724e-05
-3.85887587926837e-05
2.34065306132392e-07
-2.77813000304737e-05
-2.54489450423204e-06
-1.9571881622606e-05
-2.51957761096192e-05
-7.40323258323352e-06
-3.80315711082574e-05
-4.29824315577799e-06
-2.38219114967336e-05
-1.52939130303434e-05
-2.77000000273403e-05
3.67378928939376e-06
-1.71635322748535e-05
-2.28675935921792e-06
-3.34453809046813e-05
-2.66965595464247e-05
-2.98683220846096e-05
-6.14725958963859e-06
-6.62001759419597e-08
-2.65214273567064e-05
-2.13332022316084e-05
-2.97845952237569e-05
-1.75657300171549e-05
-2.40599171502307e-05
-3.13544201466506e-05
-1.02611953574604e-05
-2.013329290306e-05
-7.35861669025122e-07
-4.50329623514303e-05
-2.05990517312177e-05
-2.6655568430953e-06
-9.58991969198682e-06
-1.45757441733855e-06
-3.39550945407966e-05
-9.59433334535384e-06
-7.62970156409493e-06
-3.70236126511511e-05
1.92897039231979e-06
-1.28896617231492e-05
-2.42390026258711e-05
-3.75309885211622e-05
-1.61001428374584e-05
7.36126109702892e-07
-1.21758800551154e-05
-2.21093823711458e-06
-2.24275839460569e-05
-1.21897264219517e-05
-1.4707514012902e-05
2.07828430886738e-06
-3.00068385548018e-05
-8.98203216755371e-06
-2.68245833648788e-05
-3.51026467277583e-05
-2.15790648812964e-05
-2.02591437987591e-05
-2.88514457719656e-05
-3.95742044815472e-06
-2.22808809911781e-05
-3.53477680011605e-05
-4.28567422313415e-05
-2.46381723444159e-05
-1.67824187282782e-05
-4.62538124187316e-05
-2.23089977088672e-06
-2.72630741900208e-05
-9.44935950894366e-06
-1.56230095554263e-05
-1.73057314064794e-05
-1.68669143541493e-05
-3.55780672252463e-05
-1.97599029826837e-05
-1.52837420897286e-05
-9.24586965604562e-06
-1.93169596713268e-05
-2.30913602979937e-05
-2.85904599259237e-05
-1.66727884166236e-05
-1.90082258016995e-05
-5.3121464787233e-06
-1.67504237834642e-05
-2.43027893400252e-05
-2.66558761026485e-05
-1.17236605945022e-05
-2.03081898596266e-05
5.5624480347504e-07
6.18981717600954e-06
-3.18867429158885e-05
-7.30972754840181e-07
-2.57839323157769e-05
4.91743458876113e-07
-2.69303078701595e-05
-1.52299280350829e-05
-2.71811779862038e-05
-1.9220072674921e-05
-9.9171614524086e-06
-1.26001741693551e-05
-8.20047323587925e-06
-3.55409919407299e-05
-1.6385069105294e-05
-1.22151281502918e-05
-6.50070441944258e-06
-2.14802169802685e-05
-3.96205013006074e-05
6.5952821969193e-06
-1.52957770999397e-05
-2.33003613855225e-05
-1.60123734311691e-05
-1.20587212645828e-05
-1.13730211359265e-05
4.66275397462895e-06
-3.86134968947122e-05
-3.53014950596808e-05
-1.74532481533754e-05
-1.10577769133865e-05
-1.15588549354498e-05
-3.04688682586267e-05
-2.67466462759326e-05
-1.68220513798938e-05
2.46489887436898e-06
-1.63976528098732e-05
-2.42034419860726e-05
-2.72135835727032e-05
-6.94448010575214e-06
-4.88141222985572e-06
-3.77363668871946e-05
-2.86558953795635e-05
-8.68344336224163e-06
-7.74457367707409e-06
-8.51644789926456e-06
-3.66939605712887e-05
-1.34063372821984e-05
-3.5559835359946e-06
-3.52346318425082e-05
-2.16150269465614e-05
-1.95789976838296e-05
-3.9471774833809e-05
-1.60727327686517e-05
-2.39590832653456e-05
-3.39656158824611e-05
-6.22927608610445e-06
-2.42060683607899e-05
-2.70936200115369e-05
-4.41722946063723e-05
-2.40389956785788e-05
-4.60732694619615e-06
-8.92767381309622e-06
-2.77943704645071e-05
-1.25456120259979e-05
-2.13107183501934e-05
-2.20753042645724e-05
-3.1794543063921e-05
-1.66038953095071e-05
-1.50094782104362e-05
-1.7687183182433e-05
-1.68936676046674e-05
-1.72373179913433e-05
-9.03579236851405e-06
-2.46974668444372e-05
-4.73570253256598e-06
-4.11937243712575e-06
-3.46691458117855e-06
-2.16714688719428e-05
-2.27577047278075e-05
-1.82827086450401e-05
-2.94494653752307e-05
-6.281924567575e-06
-1.55213355561618e-05
-2.65693097695411e-05
-9.87636801773659e-06
-2.76115598171675e-05
-1.82751455969091e-05
-1.56413653041612e-05
1.18268973720583e-06
-1.63678455231295e-05
-5.54694922422296e-06
-2.00457117740285e-05
-2.61984043722077e-05
-1.6794491273869e-05
-6.41721944298313e-06
-2.76632688321608e-05
-3.33371998423736e-05
-2.16619961697633e-05
-8.4256201845171e-06
-2.80714959576902e-05
-2.35805555006851e-05
-3.99037582086751e-05
-2.44142058947473e-05
-1.73562874581501e-05
-2.31643616026204e-05
-3.50251973890424e-05
-2.29370688553041e-05
-4.17209600212748e-05
-2.57347643367947e-05
-1.908754625826e-05
-3.54440581718068e-05
-3.33245738903965e-05
-7.48471562419498e-06
-2.56020481035827e-05
-2.71118038912635e-05
-2.17815283078776e-05
-2.67992051672391e-05
-1.47133948874015e-05
-2.99496133361999e-05
-2.49462811715671e-05
-1.25324816708357e-06
-2.83484068513825e-05
-4.64082525470349e-05
-3.37087758776489e-05
-2.12584504333424e-05
-8.85506110878541e-06
-1.32749781821449e-05
-1.76617198669701e-05
2.49347297983868e-06
-3.22798660042089e-05
-3.67050774412596e-05
-4.59829895026056e-05
-2.63682669575679e-05
-3.47920215367106e-05
-1.57128310019265e-05
-2.3776162440645e-05
-1.63285207211523e-05
-1.35645879281835e-06
-2.31889753531329e-05
-4.19512096661764e-05
-3.35741282115864e-06
-1.91504003074278e-05
-3.00378647333758e-05
-2.59263291677171e-05
-1.30620457680132e-05
-1.84901066291636e-05
-2.49398536568258e-05
1.34811964607671e-05
-2.98554446122345e-05
-3.61603091928137e-05
-3.57546613837135e-05
-1.28889146470226e-07
-1.62078264782721e-05
-1.47162416790085e-05
-3.11371638833641e-05
-2.07189793895566e-05
-3.01740419246792e-06
-1.65655216125734e-05
-9.6917280956481e-06
2.21676982329186e-05
-1.88536980624496e-05
-2.00991653557697e-05
-7.30088600966822e-06
-6.87247843635406e-06
-1.58585814461068e-05
-3.36068509224781e-05
-4.02640818051388e-05
-4.98285276619421e-06
-5.32449751466769e-06
-1.41986092727751e-05
-5.11672477406561e-06
-1.98151912640999e-05
-1.76574670201602e-05
-1.56204009527548e-05
-2.25860611528599e-05
-2.08232506780194e-05
1.18235436764318e-05
-1.57425170354214e-05
-3.43759017627625e-05
-2.19937370975276e-05
-1.6307375604743e-05
-2.53601780574407e-05
-2.42621230994645e-05
-2.01392296323717e-05
-1.88471724039915e-05
-3.90724161765437e-05
-2.88986725903739e-05
-9.03171817534959e-06
-1.0164230859464e-05
-8.32600618497575e-06
-1.51809373811562e-05
-3.11381994078409e-05
-3.26459172295213e-05
-1.3262123724303e-05
-2.15024920922958e-05
8.46741859400327e-06
-2.54811410591254e-05
-4.39149137034441e-05
-2.88939729853759e-05
-3.22808169848342e-05
-2.52141736221779e-05
-2.13083328332957e-05
-1.4693190857903e-05
-2.01383868545653e-05
-1.47775845343026e-05
-5.88133537559088e-06
-6.19055206977504e-06
-1.64030260150173e-05
-2.63765176646385e-05
-2.87060585906115e-05
-1.47038774426926e-05
-4.56643783976661e-05
-2.39661163184837e-05
-1.31735593729835e-05
-2.99743453764591e-05
-3.61203802207482e-05
-1.62180291552926e-05
-2.6700799725242e-05
-1.12163177364914e-05
-2.12972907088102e-05
-2.89573214756914e-05
-2.48198611409537e-05
-1.11982703432687e-05
-3.23283121962119e-05
-2.40847477822257e-05
-3.94255313433354e-05
-3.0208336769633e-07
-1.4748944375172e-05
-1.17844700388886e-05
-1.52150890128452e-05
-8.52673217220692e-06
-1.45305548776835e-05
-2.68439580352184e-05
-1.79744993400404e-05
-9.45456820052609e-08
-1.45252657175343e-05
-3.12759007004664e-05
-1.96822727050454e-05
-1.55399749670888e-05
-2.57525025884693e-06
-2.28649677338045e-05
-2.13326615435066e-06
-2.4289061819221e-05
-2.23500757427624e-05
-2.66953021779232e-05
-2.07845361642848e-05
-2.79085062903597e-05
-1.5944342575904e-05
-1.63277480757068e-05
8.61622541828189e-06
-1.98545100590816e-05
-1.3354433743214e-05
-2.66139213108884e-05
-1.61097796646593e-05
-2.22995145637195e-05
-1.20668888183107e-05
-2.57936221833109e-05
-1.41114661634328e-05
-2.10540562648874e-05
-3.27572161348135e-05
-3.41333072449458e-05
-2.22948343608602e-05
-5.72669319752194e-06
-2.02026678161069e-05
-3.88890135159002e-05
-1.169384017749e-05
-1.75322543624979e-05
-4.53996506879124e-05
-2.50775348982897e-05
-2.4178572673022e-05
-2.74944472198058e-05
-6.52341753105118e-06
-3.08446647310466e-05
-2.2998103973382e-05
-9.24017948653574e-06
-1.94611648703851e-05
-3.27589296916198e-05
-1.5104193637752e-05
-3.10020892777708e-05
-3.94099014731011e-05
-2.74118558435438e-05
-3.71650073175303e-05
-7.02217320156219e-06
-7.54785707382612e-06
-9.16808347577607e-06
-1.37108250409868e-05
-1.53040470720227e-05
-3.12550927829496e-05
-3.02762340901267e-05
-3.50565078148975e-05
-2.41657997923215e-05
-1.80656962723402e-05
-2.67015843569095e-05
4.81002543964554e-06
-2.06136065119596e-05
-3.39829852161887e-05
-7.89318792428614e-06
-1.80179338761765e-05
-9.78487033631381e-06
-1.80566067258442e-05
-3.37768314749737e-05
-1.75077821678807e-05
-2.34439643515596e-05
-2.09600552635428e-05
-3.23109361052711e-05
-2.33000182042836e-05
-1.87102938369881e-05
-2.9439450145394e-05
-2.95213437101081e-05
-2.27873669573171e-05
-1.95887674760392e-05
-2.65997331327716e-05
-1.03646401521999e-05
-3.83899713928173e-05
-2.72751315394037e-05
-3.01583857269484e-05
-1.71552925513571e-05
-2.94776646909412e-05
-3.97556575702871e-05
-8.50087824699169e-06
-2.76235132228746e-05
-1.44637948344409e-05
-2.93731392936261e-06
-2.18699093358577e-05
-8.18320883490482e-06
-1.6044622928217e-05
-2.77525079073987e-05
-1.97135053544314e-05
-2.2088392997665e-05
-1.9207236208066e-05
-3.34006685007864e-05
3.72648482374213e-06
-1.83095881781277e-05
-1.13988187145435e-05
-3.98769214079295e-05
-3.8771908214003e-05
-3.01490031691755e-05
-2.42547913978675e-05
-2.64598621108929e-05
-3.6867985307447e-05
-2.84021366140541e-05
-2.63086725865175e-05
-3.40649769048385e-05
-2.01787354434201e-05
-1.43445673599168e-06
-1.76415321650146e-05
