# Supplementary material for: Research on computational propagation and identification of mine microseismic signals based on deep learning
Source: PLoS One. 2025 Oct 22;20(10):e0334641. doi: 10.1371/journal.pone.0334641 (PMC12543183; doi:10.1371/journal.pone.0334641)
Supplement: S2 Data — (ZIP) [file pone.0334641.s002.zip › 000100500001978.xlsx_0.txt_24.txt.txt]

-4.07580266682523e-05
-2.2336072269913e-05
-1.24686002813151e-06
-1.99242426356291e-05
-1.77173887946897e-05
-2.7570173624871e-05
-2.12058309192699e-05
-3.81129150771259e-05
-1.6987252804366e-05
-6.16391427965377e-06
-2.10191874485076e-05
-2.33457059889531e-05
-2.13106464471651e-05
-2.07821902672632e-05
-2.86261146548325e-05
-4.16036956373919e-05
-1.73435833282824e-05
-7.38757965197267e-06
-3.33665411648284e-05
-1.68944403731268e-05
-3.28528084442758e-05
-7.49195564902282e-07
-3.00763370344111e-05
-2.7436014531938e-05
-1.34043510713234e-05
-1.5347653680053e-05
-2.70784482950831e-05
-1.09202227605366e-05
-1.95603294546938e-05
1.38321337293358e-06
-1.97547578740013e-05
-2.58240402870313e-05
-5.45589805942419e-06
-2.29286958925757e-05
-1.60733759924712e-05
-2.76421889604365e-05
-1.37907278790581e-05
-4.44883097004667e-05
-3.39391835432579e-05
-7.74593327535993e-06
-3.45585763016653e-05
-9.88240163310943e-06
-2.55411827762814e-06
-1.72134349213027e-05
-1.91537871972539e-05
-1.74220290221954e-05
-4.23083490007861e-05
-2.10684330719514e-05
-6.75808298932176e-06
-2.98748798774492e-05
8.07502410712578e-06
-2.66456985470942e-05
-2.49462234986396e-05
-3.2283473300176e-05
-2.79830015199788e-05
-3.00615406296634e-05
-6.723202206571e-06
-1.34918589601264e-05
-4.06680409905107e-05
-3.47242201277405e-05
-8.57319424488746e-06
-1.24975220420415e-05
-1.46609514094256e-05
-2.28962178696806e-05
-2.08944488593806e-06
-7.1254749053917e-06
-2.13673890454969e-06
-6.88451203910564e-06
-2.61120462785818e-05
-3.10858969158748e-05
-1.9190169735129e-05
-1.66975297484353e-05
-1.12693220183566e-05
-2.21809053301866e-05
-7.88696995369409e-06
-1.9045680456455e-05
-3.51499080793812e-05
-2.38167413939204e-05
-1.09304129559728e-05
-2.90300128365554e-05
-3.08446104797776e-05
-1.35057268006193e-05
-2.71265462865965e-05
-2.70796903956839e-05
8.9006277539369e-06
-5.83969042968772e-06
-2.52457825351821e-05
-2.40226862228015e-05
-1.51411958226106e-05
-1.64050960510467e-05
-1.94833369551303e-05
-3.2619608796358e-05
-1.04059493034768e-05
1.86038532714808e-07
-3.04339802973159e-05
-1.90835928519561e-05
-2.36676058258518e-05
-1.77310619855935e-05
-4.34716286152041e-05
-3.14706716467452e-05
2.9836120128083e-06
-9.36686797285169e-06
-1.83983711681311e-05
-1.07707641223761e-05
-8.66314849594235e-06
-1.85618107846759e-05
-6.51373741950008e-06
-3.79499711816227e-05
-1.80526622166364e-05
-1.53263459088276e-05
-4.36615501682667e-05
-2.00232210114891e-05
-2.92966886008072e-05
-1.05075789851557e-05
-1.43750928279723e-06
-2.1492461400977e-05
-1.76211417295201e-06
-4.08921081944121e-05
-2.24678421495273e-05
-2.23522483094354e-05
-1.52144195495435e-05
-6.15409605935169e-06
-4.49687993404024e-06
-4.24955290394814e-05
-3.06629581331412e-05
-5.85666515429282e-06
-8.0827022865963e-06
-5.70249877720433e-06
-1.1503926166479e-05
-1.72682891453129e-05
-1.58770304580003e-05
-1.94138345921946e-05
-8.20723208178978e-06
-3.18031608513771e-05
-2.10284815575643e-05
-2.38033656230158e-05
-9.3573585841741e-06
-1.27610315888821e-05
-4.69817594834912e-05
-2.27073714928949e-05
-1.72897214114316e-05
-8.09610598412682e-06
-1.42376662307129e-05
-1.5202334789932e-05
-1.79441136256467e-05
-2.5748194812967e-07
-9.20721060413987e-06
-3.84357063405086e-05
-2.99946118963193e-05
-6.80649267718334e-06
-2.09979389340044e-05
-2.64683045111336e-05
-2.08040409559266e-05
-4.09163285419179e-05
-2.43289558287853e-05
-2.80956555130511e-05
-2.74294069841241e-05
-3.29230641236523e-05
-1.53477061638594e-05
-2.50017521919348e-05
-2.64174758270702e-05
-1.86073731916819e-05
-1.85633106157276e-05
-4.46328660944986e-05
-9.93897533880223e-06
-3.20302482082012e-05
6.43912843899381e-06
-1.93178895320028e-05
-4.1253981699228e-05
-2.65304466217774e-05
-2.80184976896391e-05
-2.10292786547056e-06
-1.63017595483417e-05
-2.50329311931184e-06
-4.31612625935163e-06
-3.04832030743085e-05
-2.2559430088142e-06
-2.14085971201964e-05
-1.43192829430887e-05
-5.57105311286955e-06
-1.73827829893328e-05
-2.842612933967e-05
-8.35051661477994e-06
-3.9113922290624e-05
-3.10564918729157e-05
-1.01415287540404e-05
-5.70155990321692e-06
-1.42030989522264e-05
-1.45238912153104e-05
-2.2835212595859e-05
-4.63178267535067e-06
-3.49491856273775e-05
-4.05945784177148e-05
-2.35843833928238e-05
-1.04884525036702e-05
-6.11465157393329e-06
-3.36100101029197e-05
-2.49230127598932e-05
-9.74870678269842e-06
-2.13271053604394e-05
-1.20022018222143e-05
-2.77688587765103e-05
1.17289360475043e-06
-2.13345734084382e-05
-2.16141349094367e-05
-1.59951052525037e-05
-3.92273217110051e-05
-2.44489368970085e-05
3.84322037980292e-06
-4.49971972887346e-06
-3.03169883075598e-05
-2.93171228449502e-05
-2.11963385252434e-05
-1.84110237304843e-05
-2.80290897107184e-05
-2.16225123394538e-05
-4.96320703032835e-07
-3.31453594919728e-05
-4.36766953295245e-05
-2.44380537701768e-05
-3.54109638589449e-05
-3.78676973448122e-05
-2.71329477417157e-05
-1.57226994284786e-05
-1.21381040373467e-05
-1.83919818309465e-05
-3.99464367848108e-05
-2.84112167093531e-05
-2.58824509214043e-05
-2.61183232262237e-05
-4.00449736425509e-05
-1.06466837058311e-05
-1.39055816002413e-05
-3.22704624118501e-05
-2.17536487670079e-05
-2.23225591208672e-05
-2.42715970261976e-05
-2.07822929426258e-05
-4.39085553892767e-06
-1.94723642675757e-05
-2.99843949651068e-05
-3.07013298727587e-05
-3.19763907379438e-05
-1.33803037853564e-05
-1.01544231367499e-05
-1.36250253597982e-06
-1.86364087929162e-05
-5.53545457541793e-06
-1.300628001085e-05
-1.12581140112487e-05
-9.93415920856088e-06
-2.55403535604586e-05
-7.44415954056933e-06
-7.21927502516351e-07
-2.70712765559452e-05
2.09002422027308e-07
-2.14453768444859e-05
-2.8058098464475e-05
-3.29287605081559e-05
-2.9023389272908e-06
-8.92341436482503e-06
-6.6749830644333e-06
-1.3379125113398e-05
-3.63201961889025e-05
-1.68598710109543e-05
-3.42875110496054e-05
-2.54608247646665e-05
-2.41976580682564e-05
-4.5067482317525e-05
-1.54042254959022e-05
-1.98688830919569e-06
-8.02511018123536e-06
-3.41862711664449e-05
2.86364293104205e-06
-2.59394071470042e-05
-3.07977299443444e-05
-4.47614754755324e-05
-1.24013278481039e-05
-1.60745313053883e-05
-2.76249381095782e-05
-2.88826573219967e-05
-2.12914660346572e-05
-4.28234196459811e-05
-2.32173390173821e-05
-1.2080014621995e-05
4.19118142058015e-06
-3.57275245237097e-05
-2.77697043233076e-05
-3.57509893371518e-05
-5.53589439986639e-05
-1.34962815541526e-05
-1.40684144526484e-05
-2.84596869306346e-05
-2.41834944029564e-05
-1.04604496774545e-05
-3.69520240547013e-05
-1.98074733167092e-05
-1.32504817109555e-05
-2.68073048851049e-05
-2.3955608115427e-05
-1.43911534425126e-05
-7.89882314872946e-06
-8.91820517408956e-06
-1.06255452794583e-05
-2.92829034230843e-05
-2.31839324734287e-06
-5.27838827208422e-06
-1.4993158374445e-05
7.25433486365995e-07
-3.00072847743573e-05
-3.56482034813731e-05
-2.39059036718255e-05
-3.46519554879242e-05
-2.90098163901896e-05
-1.94649833214553e-05
-4.2083223882377e-05
-1.51664095062408e-05
-1.48703382722145e-05
-2.94172301372689e-05
-1.83892823034706e-05
-1.40082754111651e-05
-2.88244535656833e-05
-8.8170875950611e-06
-1.59794815407973e-05
-3.80425627522933e-05
-1.61327645465236e-05
-3.00310298029105e-05
-2.7367257590643e-05
-2.54181675679399e-05
-1.28796936614738e-05
-2.35270523899913e-05
-4.4310779550645e-05
-1.07221312459637e-05
-1.18144271039579e-05
-3.07474104253575e-05
-7.74666836992961e-06
-4.20340736822808e-06
-2.69237492520093e-05
-6.98744238530329e-06
-1.14108479791462e-05
-2.18151987055355e-05
-1.55043018463031e-05
-1.82164995701968e-05
-9.06764578304887e-06
-2.75955730621004e-05
-3.0141074047099e-05
-3.08527642535294e-06
-1.14113412146103e-05
-1.24017192169197e-05
-4.76233681469282e-06
-1.76589231521213e-05
-3.07116317480768e-05
-5.10504747832229e-05
-1.07481560979349e-05
-1.86305299238692e-05
-3.41506901237455e-05
-2.90404463435399e-05
-3.61352811252195e-05
-6.80986571113555e-07
-2.56237999996167e-06
-4.04547529235123e-05
-3.67936260091756e-05
-1.43814800078869e-06
-1.30628109269228e-06
-3.10449872276766e-05
-1.60815877942181e-05
-2.61300091030075e-05
-2.36033363540209e-05
-3.25194565118588e-05
-2.50764041789972e-05
-2.63862126301196e-05
-2.79023854808437e-05
-3.82868474880709e-05
-4.24160593953297e-05
-2.39903093810051e-05
-3.41928398397101e-05
-1.53600615566522e-05
-2.64074322759756e-05
-1.27617864482257e-05
-4.34652646585971e-05
-2.43238869131639e-05
-1.56815710740096e-05
-1.53728326640298e-05
-1.69126884932579e-05
-1.48886964431342e-05
-1.24715015169039e-05
-1.63153245808871e-05
-2.22745274783679e-05
-1.75942127423308e-05
-1.62858103890141e-05
-3.01425087764628e-05
-2.70919880815032e-05
-1.43492131721315e-05
-1.38776833923516e-05
-1.16146152498323e-05
-1.41005813413666e-05
-1.13547442209132e-05
-1.2517533233e-05
-1.49754412612857e-05
-1.79096417517742e-05
-1.90795399437706e-05
-1.36093960264671e-05
-1.49075338022779e-05
-1.65060641333103e-05
-2.54630873438811e-05
-2.56212906060934e-05
-2.31478921595659e-05
-1.6172565658685e-05
-2.82206814278385e-05
-2.61342956833241e-05
-2.04736844399281e-05
-8.35651264473898e-06
-1.30967064469818e-05
-1.04946015992601e-05
-2.35753524619436e-05
-1.8211959693662e-05
-1.84392971624054e-05
-2.81381005282387e-05
-1.89445381767738e-06
-1.25738694055532e-05
-2.06250595386707e-05
-3.2847240748779e-05
-3.13684237156855e-05
-3.12643177755223e-05
1.34987221585528e-06
-1.82495292624198e-05
-3.44611492608398e-05
3.4206365496114e-06
-3.28674770352839e-05
-1.73591929725468e-05
-1.22992047765085e-05
9.34861459635778e-07
-3.26709002576773e-05
-3.37950617411508e-05
-1.34027911751773e-05
-2.82701410652937e-05
-2.02060605327234e-05
-1.92841089393981e-05
-2.19405353106421e-05
-1.91625321970748e-05
-2.11612566380646e-05
-3.27117628552346e-07
-1.62518842307113e-05
-1.64604547838693e-05
8.14189083792413e-06
-1.40281267009989e-05
-1.01140288563368e-05
-1.61785064185291e-05
-7.73875614525646e-06
-7.38987120000548e-06
-2.15578118191729e-05
-2.09761553573249e-05
-2.44665617698066e-05
-3.50717542967998e-05
-1.50249364077699e-05
-3.34904782107589e-05
-3.39146745165308e-05
-2.56698150060342e-05
-2.13660309539142e-05
-1.93816938990509e-05
-1.88522290321968e-05
-4.18158918457725e-05
-2.86012373100858e-05
-1.99210581339457e-05
-3.4222315435123e-05
-8.80717887898564e-06
8.18225432728465e-07
-1.05090629632303e-05
-3.44925983344434e-05
-2.59809095707291e-05
-3.53611229470024e-05
-4.33378161884652e-05
-1.40090654092079e-05
-1.92167488929509e-05
-2.35065408773219e-05
-4.24353357668133e-05
-2.21466256120811e-05
-2.21864204280913e-05
-3.2187447976964e-05
-1.62898794670468e-05
-1.00177622343975e-05
-1.17966696568051e-05
-2.56077264626115e-05
-1.08479649943943e-05
-1.48281673792188e-05
-1.5263891144295e-05
-1.83551072280023e-05
-3.68214542739863e-05
-3.42530683325693e-05
-1.37421675769434e-05
-2.19870258217464e-05
-1.09866502518231e-05
-7.13695688333926e-06
-1.42201119702263e-05
-3.45784834028981e-05
-3.153177484127e-05
-5.16895924230452e-06
-1.90260023558737e-05
-1.0721469800484e-05
-3.41580214472592e-05
-3.54833557480125e-05
-3.1599224265614e-05
7.12308725687973e-06
-1.64637778464066e-05
-2.30518143483989e-06
-1.88897841984646e-05
-1.7710462184607e-05
-2.43385428392741e-05
-5.15449709443104e-06
-1.41567095398054e-05
-1.1451769206994e-05
-3.37360667606163e-05
-1.77896124603797e-05
1.01849729476109e-05
-2.61849681128408e-05
-3.01496245434512e-05
-2.05184260346451e-05
-1.95769633100726e-05
-1.95485755915415e-05
-2.82317639975154e-05
-2.28159298804891e-05
-9.40798667043835e-06
-2.20455935158471e-05
-2.38344504432989e-05
-2.77692539668209e-05
-4.8019524296048e-05
-7.90950633987732e-06
-2.55367266358249e-05
-5.99248675172006e-06
-2.81136887716486e-06
-5.50559283225032e-06
-5.85698830144888e-05
-1.43642905631682e-05
-4.30451353348901e-05
-4.4728398275882e-05
-7.70442416168936e-06
-2.1663291597276e-05
1.38488974455891e-06
-1.78329746641567e-05
-1.65267255507688e-05
-4.60850412734868e-05
-1.52691545680734e-05
-1.52887393318811e-05
6.47909947613395e-06
-2.53355593587286e-05
-2.58614182711009e-05
-1.73805855487838e-05
-3.0544247148863e-05
-3.72347214061311e-05
-2.01707654198256e-05
-2.82333319645835e-05
-2.72267057446586e-05
-1.772456457327e-05
1.58856569012555e-06
-3.84359598322681e-05
-2.73217986478293e-05
-2.39469508639969e-05
-7.04096694935771e-06
-2.51415231388249e-05
-9.9144094753612e-06
-2.50376564973011e-05
-4.16570086856494e-05
-2.11866791073987e-05
-2.16180517537488e-05
3.28757295392943e-06
-1.73801814151434e-05
-3.09101921766959e-05
-2.72340058817013e-05
-1.73857936721317e-05
-1.01310469749322e-05
-5.30405890642711e-05
1.56099067612258e-06
-2.39186881577018e-05
-3.89177492546722e-06
5.1225988887784e-06
-1.36410410281718e-05
-4.14580406936874e-05
-1.01447769464566e-05
1.67394514148397e-06
-2.82099003674112e-05
-1.7457874216492e-05
-2.2300880585857e-05
-9.57283763658857e-06
-3.50819705930768e-05
-1.95676991358616e-05
-3.07022806253997e-05
-6.64030592494103e-06
-1.03072914749128e-05
-2.57864665918349e-05
-2.60576794081987e-05
3.81313012854608e-06
-2.60122260804687e-05
-4.30884007350914e-05
-8.43209355615832e-06
-1.07777199740592e-05
-3.20037719135376e-05
-1.94412092277066e-05
-2.48469284669182e-05
-5.97786116350991e-06
-1.64522905607459e-05
-2.13813902206081e-05
-3.20803843648897e-05
-3.68169022591106e-05
-2.14377276471956e-05
-2.29087044713977e-05
-2.93455840459091e-05
-1.04575941933816e-05
-2.6206503903764e-05
-3.31087011721866e-06
-3.7171902171691e-05
-4.09973654776464e-05
-2.28699174029655e-05
-3.43338878393266e-05
-1.22034063550186e-05
-1.60684355105687e-05
-1.61309559749897e-05
-4.93852343141769e-07
-3.40524933152751e-05
-4.71440850920806e-05
-1.32109728614261e-06
-1.22257061090693e-05
-3.26805550606347e-05
-3.50179082691332e-05
-8.74539892310799e-06
-2.18500063726494e-05
-1.93959755188981e-05
-6.62677956903332e-06
2.4620413643075e-06
-3.30655634603419e-05
-8.78689364217135e-06
-2.46324161091849e-05
-1.95624441747699e-05
-4.11768840757996e-07
-3.43270678259901e-05
-7.59232020096471e-06
-3.23409344752811e-05
-4.48603476928098e-05
-1.04851070602284e-05
-1.31834542389829e-05
-2.83747220380782e-05
-1.25174989364878e-05
-1.85472782272809e-05
-1.16852255410359e-05
-1.98939678769948e-05
4.26716758140002e-06
-5.70611707684343e-06
-1.3832291998523e-05
-3.30581837070765e-05
1.1813283561792e-06
-1.89109369594071e-05
-1.05332649131439e-05
-1.84194843351359e-06
-1.99201149528794e-05
-1.98185292196464e-05
-9.2180215111687e-06
-4.38666869089977e-05
-7.46675874514287e-06
-1.32160929320404e-06
-1.71762053756431e-05
-1.00172459146551e-05
-1.2892985358664e-05
-3.0410399448165e-05
-1.70641958924685e-05
-2.09946258386139e-05
9.92468804651573e-07
-2.00501584205808e-05
-2.23814611844857e-05
-2.68841790367867e-05
-2.29410477855065e-05
-2.13496544644862e-05
-1.40136109415426e-05
-3.48056596153924e-05
-5.48062149599302e-06
-3.18612225960927e-05
-3.69114407243678e-05
-4.3231657378246e-06
-1.00863566463516e-05
-2.87171591075281e-05
-1.11617241982694e-05
-2.91012295696183e-05
-6.94654138668588e-06
-5.31823549490952e-06
-1.73958040484364e-05
-1.82023399461348e-05
-2.67630418989542e-05
-3.71117654864964e-05
-1.52874623805622e-05
1.35125766534779e-05
-3.41125631185634e-05
-3.37889013912025e-05
-1.76077646976552e-05
-3.75222484657786e-06
-2.57113710187632e-05
-1.28431114098165e-05
-3.5808313988638e-05
-2.03014825744568e-05
-5.16284207291484e-06
-2.28777232491248e-05
-2.5769845043572e-05
-2.85319661792685e-05
-2.37979614424909e-05
-2.35917325447945e-05
-1.44506638637403e-05
-2.44073713766612e-05
-7.55950507938113e-06
-2.09895193988511e-05
-4.06006986075155e-06
-2.80396655191436e-05
-5.05001351812776e-06
-1.3989066730828e-05
-7.83956051506018e-06
-8.77256429008303e-06
6.40220546128342e-06
-7.51248796551132e-06
-6.52339371870885e-06
-1.37598710966582e-05
-4.28560777988227e-05
-2.18313366382495e-05
-1.74808018891562e-05
-1.28501399869219e-05
-3.56375549119488e-05
-1.53458784571194e-05
-2.52473857822649e-05
-2.37971889403197e-05
-1.39571310533846e-05
-2.61002961983913e-05
-1.57044987576848e-05
-1.56421461867518e-05
-2.63066332045276e-05
-2.54507168638783e-05
1.56357342829118e-06
-9.33567826812513e-06
-3.70435839493217e-05
-3.52769817048598e-05
-9.93036181022479e-06
1.29759351517363e-05
-5.09983927639131e-06
-2.65270903049431e-05
-2.96842229252311e-05
-2.98487684133826e-05
-1.61088775300319e-05
-2.0381830411324e-05
-1.05126795395352e-05
-3.12506865300519e-05
-1.52607038591486e-05
-1.14987030717597e-05
-1.5272134550649e-05
-1.12206872225545e-05
-4.93984773531801e-06
-2.96852402067966e-06
-1.48436719152298e-05
-4.2926410482026e-05
-3.14147113473565e-05
-1.96613349611327e-06
-3.51132892178713e-05
-4.07561514564886e-06
-1.15322365316883e-05
-9.41375439007753e-06
-3.12815596426564e-05
-2.70009921781219e-05
-2.64119799096046e-05
-3.77388027184512e-05
-2.3669472573569e-05
-1.87061758159106e-05
-2.8360141990774e-06
-1.05027035725802e-05
-3.56683828468031e-05
-8.15623511739631e-06
-1.93984921179198e-05
-1.45445538960611e-05
-7.82831565620395e-06
-1.01319778554847e-05
-2.47950624503223e-05
4.42410207657867e-07
-1.80318664816477e-05
-3.16215880838978e-05
-1.01679164269883e-05
-2.34619108842464e-05
-4.14653494856243e-06
-2.00101405247611e-05
-3.09321155014129e-05
-3.32562198364231e-05
-1.08683160951057e-05
6.90150984803332e-06
-1.82506757565007e-05
-2.14287850706208e-05
-9.75407894378386e-06
-2.58107293780477e-05
-2.2703083003459e-05
-1.5136683232388e-05
-2.1051155047564e-05
-9.26540707787554e-06
-1.85230985284374e-05
-5.55775785863093e-06
-1.1149558955418e-05
-2.98087590533913e-05
-8.58105154259407e-06
-1.19692779283874e-05
-7.31081210471749e-06
-3.5361599649811e-05
-2.39534233772436e-05
-3.06327695979069e-05
-2.93963014821466e-05
1.77375444994714e-05
6.15891588126735e-06
-4.46879298610439e-05
-3.18431416119717e-05
-2.42388260517187e-05
-2.51451641738347e-05
-1.60875402619141e-05
-2.7290865789962e-05
-1.25511882017356e-05
-1.32012313997673e-05
-1.71859075271239e-05
-2.63835666697537e-05
6.117331973547e-06
3.92297740932669e-06
-1.6694417606047e-05
-1.64291456714619e-05
6.65048037257464e-06
-5.97270677234171e-06
-1.31914862390394e-05
-3.29978186772103e-05
-1.08196773579306e-05
-2.19584904393539e-05
-2.75149398582384e-05
2.00045526741244e-06
-9.2628616768523e-06
-4.30242627124355e-05
-2.45791225191813e-05
-1.76322359190962e-05
-7.42512355043513e-06
-2.16706192090998e-05
-3.24960208121714e-05
-2.31378212783545e-05
5.13350177212104e-06
-1.19795799413076e-05
-5.11062237719778e-05
-4.29240047931131e-05
-3.09650214891822e-05
-7.9645069638921e-06
-5.08142212276998e-05
-2.52034871301518e-05
-1.67177082259802e-05
-2.34074369063685e-05
-1.97532900107071e-05
-3.47722694595746e-05
-2.91437112982174e-05
2.91839407502778e-06
-3.05491208381084e-05
-3.11488721144741e-05
-3.11002781074265e-05
-3.00747320186297e-05
-1.89724626856698e-05
-3.90441633703573e-05
-7.98499855937555e-06
-4.53526589843547e-05
-3.23168730303994e-05
-3.87694961489722e-05
-2.48401043908742e-05
-2.0770827637627e-05
1.38476142587498e-06
-3.08511009477708e-05
-1.72903414667582e-05
-3.65348112905109e-05
-1.67292336367227e-05
-5.80200847694989e-06
-1.63520713651112e-05
-1.51328637249588e-05
-1.67013532058213e-05
-1.78327186022857e-05
4.55250492968332e-06
-4.20346351828689e-05
-2.7699578780222e-05
-1.94453253013743e-05
-4.76100295301205e-05
-9.21819422250395e-06
-2.79452681899729e-05
-1.12820348323293e-05
-2.93981343191816e-05
-2.87890825621438e-05
-1.86119938471928e-05
-2.29652107065518e-05
-3.77548891464737e-05
-2.42429530411525e-05
6.54912371701539e-06
-3.94148989660369e-05
-1.32499265487024e-05
-2.11846559200938e-05
-1.63948407786645e-05
-1.90828709088733e-05
-2.70175654261121e-05
-1.19218731634731e-05
-1.3556919242652e-05
1.37955343325932e-05
-6.24967586272179e-08
-1.04227513564469e-05
-2.14864211180758e-05
-1.26082172649203e-06
-1.5970670130152e-06
-2.2837527489825e-05
-2.93348578586271e-05
-3.01479597803767e-05
-6.83972574828375e-06
-1.85797831305624e-05
-2.48897723608093e-05
-1.85674068092315e-05
-2.83606160341556e-05
-5.6008912332096e-05
2.4670942733284e-06
-3.06088656029953e-05
-4.4848973309236e-05
-1.85628094372007e-05
-2.03259059677084e-06
-1.56980722785124e-05
2.91692674540665e-08
-8.62797200332797e-06
-2.72931167977141e-05
-1.38077340717665e-06
-1.97062086964058e-06
-9.52163578128226e-07
-1.61951002870121e-05
6.66520547649829e-06
-1.11718029349713e-05
-1.54322922806755e-05
-1.75936527939879e-05
-9.8932310793119e-06
-2.25079783552748e-05
-2.31024628989745e-05
-4.5382338388778e-05
-2.45449783783005e-05
-3.00967756456087e-05
-5.16402753502786e-05
-1.71019812515539e-05
-3.02181528174237e-05
-2.35311276049396e-05
-1.96607680135298e-05
-2.90733084248644e-06
-1.54319145187967e-05
-2.03561108671102e-05
-1.82422392036447e-05
-8.09529543623587e-06
-2.62727292437946e-05
-2.67582100557125e-05
-7.26059013132608e-06
-2.80473718714383e-05
-3.14559763643729e-05
-2.55772754255451e-05
-1.83956455252787e-05
-2.71136868850146e-05
-2.14080811945865e-05
-1.04354289838745e-05
-3.19138859092954e-05
-1.47543187517554e-05
-2.43126395144105e-05
-1.85203577756281e-05
-2.71356904048679e-05
6.18292840492133e-06
-1.71430478035414e-05
-2.66052836137703e-05
-2.13914140724892e-05
-7.26867131438323e-06
-9.85221093334634e-06
-2.84254114587856e-05
-1.93034116513147e-05
-1.6959255187834e-05
-4.44483529153104e-05
-1.95594725077297e-05
-1.43032921479561e-05
-6.99014089039845e-06
-1.39834022858611e-05
-8.95559848418357e-06
-1.13037557205247e-05
-2.24867929845705e-05
-2.96854756418151e-05
-1.96559497754187e-05
-2.17218134801462e-05
-1.08756761531225e-05
-2.76197167333804e-05
-3.00913126558193e-05
-1.76625393831144e-05
-2.634281802666e-05
-8.97482125194182e-06
-4.68768437116823e-05
-2.40394530951474e-05
-1.87143556599275e-05
-1.35733155975185e-05
-2.49159971356779e-05
-1.60274255362799e-05
-4.41676075076579e-05
-2.23634592049758e-05
-9.59916999150915e-06
-1.61471091417733e-05
-2.99307102675254e-05
1.26252417037931e-05
-1.8878757486066e-05
-5.57532012755255e-06
-2.96236758358623e-05
-1.18063531535355e-05
1.14130046763411e-06
-1.29603009414153e-05
-2.5026697090726e-05
-1.89501255900612e-05
-1.11580522001074e-05
-1.7910787082153e-05
4.62133364968683e-07
-1.47579451017586e-05
-3.55356406485803e-05
-1.00126287325912e-05
-1.6021077594097e-05
-1.58476013847884e-05
-4.41201458485185e-06
-9.93993406475471e-06
-1.08173817832524e-05
-2.12903348940024e-05
-2.51474187930676e-07
-9.63187429169291e-06
-3.19685222296294e-05
-2.28438179764733e-05
-1.64986596941516e-05
-1.98941656406137e-05
-1.88302687434905e-05
-2.15328179732784e-05
3.24259153094805e-06
-5.41488022258597e-06
-5.27743040830226e-05
-8.95950023556434e-06
-6.24089068185817e-06
-3.20156175383018e-05
-2.24693336614566e-05
-1.28530516992448e-05
-2.68390990224683e-05
-3.1783122067456e-05
-1.94421204404542e-05
-3.77964387703025e-05
-1.16023732515701e-05
-4.77490186225822e-06
-1.62328906633866e-05
-2.82115513167714e-05
-1.50437984155696e-05
-1.13892375960114e-06
8.25468487145517e-06
-1.43431078072894e-05
4.66208433468946e-06
-1.8656663292888e-05
-3.29173813835703e-05
-9.1421805653125e-06
-6.75496974862599e-06
-4.16148161993739e-05
-1.39347574052575e-05
-1.94111799347425e-06
-3.44253511467781e-05
-1.93063708781151e-05
-2.72871513802702e-05
-2.03190300928413e-05
-2.75920778817728e-05
-2.67901512239322e-05
-1.37686730275766e-05
-1.11906590068632e-05
-2.48637526090727e-05
-1.52869582950046e-05
-6.99632479833667e-06
-1.79711510710824e-05
-9.13259201183642e-06
-5.30154945434148e-07
-1.40100811505363e-05
-2.72555902954755e-05
-1.011230437178e-05
-1.38185238974744e-05
2.07192171047656e-06
-7.63036316476725e-06
-2.09246052931829e-05
-8.11641876442886e-07
-1.18688273531328e-05
-2.54410862877065e-05
-1.95154058779937e-05
1.98752890691484e-06
-1.8580058043385e-05
-6.17307134627536e-06
-4.01739762274911e-05
-1.66167760442437e-05
-3.33261117230371e-05
-2.00015569669644e-05
-4.28821446245507e-05
-3.20117749483867e-05
-2.77671781906526e-05
4.84750472697222e-06
-9.25113177847865e-06
-1.46564558629751e-05
-1.65836624041921e-05
-2.98123809848911e-05
-6.25900273606083e-06
-2.15139650770992e-05
-1.83854872907855e-05
-3.2773880493202e-05
-1.19596591340869e-05
-2.49911861411827e-05
-2.31734179191656e-05
-3.35379640048464e-05
8.93987604849815e-08
-2.08670469078591e-05
-1.10187242438841e-05
-3.7756943306971e-05
-1.74515693400519e-05
-3.67135228589382e-05
-2.37263719233818e-05
-3.62844030214198e-05
-1.43444092497506e-05
-1.95606295485719e-05
-1.73309613074703e-05
-4.00933780302638e-05
1.98616158890827e-06
-9.91766712647082e-06
-2.72767180705824e-05
-3.47453216832811e-05
-4.51666012197641e-05
-2.32982706698133e-06
-1.45991426283121e-05
-4.61448250777421e-05
-1.97978496069802e-05
-4.74210798658628e-05
-2.04825421636186e-05
-3.41143280515032e-05
-4.70392155797029e-06
-1.00707913816345e-05
-1.77278302768097e-05
-2.71179766024084e-05
-1.91074507640702e-05
-4.56395376734479e-05
-3.05850074004018e-05
-1.6416525321689e-05
-7.15301003841109e-06
-1.8572888987699e-05
-9.73278126607303e-06
-4.35318605907254e-05
-2.15349078446187e-05
-2.06542075268888e-05
-7.3219181322795e-06
-2.05711665613315e-05
-2.1772833291447e-05
-3.64563243503889e-05
-2.9693342444912e-05
-1.96913560886619e-05
-9.87260940528603e-06
-2.63450462884321e-05
-1.82787498926395e-05
-2.55381326575892e-05
-2.24386940153566e-05
-6.80448259090361e-06
-1.96339327267486e-05
-2.5544443417933e-05
-1.96170577211409e-05
2.57784008489883e-06
-1.1843376869065e-05
-1.26652824057755e-07
-1.17102666348203e-05
-1.6101531903574e-05
-2.37788840414313e-05
-1.92011011694672e-05
-9.08019212372848e-06
-2.30440267925868e-05
-8.33720034105493e-06
-2.22149066224952e-05
9.60205858577465e-06
-3.41254118593849e-05
-2.18003040258964e-05
-1.95788089155213e-05
-1.52552614452496e-05
-1.38003000252485e-05
-7.0126359328037e-06
-2.41978478676037e-05
-1.94042421611532e-05
-3.45300737196403e-05
-2.09197998019657e-05
-1.3601021828336e-05
-2.43830938906906e-05
-2.87041834897177e-05
-1.77589645082037e-05
-3.28339904548115e-05
-3.99260938696608e-05
-3.67677083089712e-05
-4.55957553020079e-05
-1.25188511397688e-05
-2.43371488679951e-05
-4.81744269743852e-05
-1.44033956195451e-05
-4.8403881801612e-05
-2.91776622303489e-05
-2.58609925473791e-05
-1.81385844426389e-05
-3.39833590917651e-05
-2.54947062733332e-05
-1.46663926707969e-05
-2.59679576979872e-05
-1.82340316863937e-05
-2.08294715779939e-05
-2.24137117347346e-05
-3.06405863897094e-05
-1.84193300098876e-05
-1.04689146893929e-05
-2.91658615823973e-05
-2.38623662230807e-05
-4.80569350785222e-06
-2.00772295214816e-05
-2.77310200153184e-05
-3.48621759794612e-05
-1.79550065485778e-05
-1.63055172279043e-05
-1.31511351197298e-05
-2.9430393364964e-05
5.95066547351539e-07
-3.11830524411396e-05
1.86617926868525e-06
-2.3229163874171e-06
-1.98953723488296e-05
-9.98191472404485e-06
-2.93816148023856e-05
-1.18772054933778e-05
-3.27417984358884e-05
-2.95951999485598e-06
-4.51871898839964e-06
1.0637553054981e-05
-1.08915005947932e-05
-4.50064653100346e-06
-9.15383662316131e-06
-2.84842367517344e-05
-1.42160485752254e-05
-3.28540792175241e-05
-3.15133765770918e-05
-3.02435253784062e-05
-6.78029891978176e-06
-2.46803682710258e-05
-3.66329975934774e-05
-1.14004791720088e-05
-4.6413642313061e-05
-2.34684669802365e-05
-3.28658818014228e-05
-4.38742815616185e-05
-1.59239102764241e-05
-4.04519814366831e-06
-2.66672930068841e-05
-2.45247533072957e-05
-2.6735200688596e-05
-1.06642454835789e-05
-4.06633753402922e-05
-1.20594115627966e-05
-2.14210955703174e-05
-1.3026170945904e-05
-5.81997684867317e-06
-1.22811870428918e-05
-2.31091483312566e-05
-2.28756732895941e-05
-8.75037633839756e-06
-1.93462075399852e-05
-1.39969734948284e-05
-6.94098869263946e-06
-2.06058639454446e-05
-1.15430557505578e-05
-2.36975694549932e-05
-1.6511973140193e-05
-2.24908376495628e-05
-5.5425622681822e-06
-2.91153554867716e-05
-2.47551519809895e-05
-3.38028451300653e-05
-1.49827163651557e-05
-3.1957063372204e-05
-2.68941930564095e-05
-1.2206276647622e-05
-1.75089710950581e-05
-1.533073004726e-05
-1.94808501429505e-05
-1.25492956835766e-05
-7.82476149457952e-06
-2.23573969802753e-05
-3.09566758682998e-05
-1.7217695339672e-05
-1.41471668799644e-05
-1.43074056925707e-05
-1.52647699065819e-05
-1.01316362339092e-05
-1.27049705834757e-05
-3.59668954122334e-05
-3.72587554716656e-05
-2.28774382113608e-05
-3.55168665489181e-05
-3.57533897486788e-05
3.58835270557664e-06
-8.34998873846482e-06
-8.59517564986146e-06
-7.84309392549196e-06
-1.88409077840761e-05
-4.01302072160756e-05
-2.7392025386613e-05
-1.62820407330725e-05
-1.46126880274435e-05
-1.36587255838255e-05
-2.93835690352076e-05
-3.78108136836179e-06
-1.56123142725528e-05
-2.51748941133346e-05
-3.24230994885789e-05
-3.26559425768599e-05
-1.89167851167826e-05
1.79699228405434e-08
-3.09460981993248e-05
-1.22387277044651e-05
-3.57376061811228e-05
-1.5227423030444e-05
-4.19455772798107e-05
-4.2618572810142e-05
-3.72343825455751e-05
-2.28941420081213e-05
-2.39712183729577e-05
-3.29268325752114e-05
-2.10725972737626e-05
-9.92893369380033e-06
-1.14704750651971e-05
-2.39987274609379e-05
-1.5177343356171e-05
-1.60600615350435e-05
-1.43840260308436e-05
-1.94198536609826e-05
-8.69084645230427e-06
-5.79961997927255e-06
5.08677086754081e-06
-2.60283494241257e-05
-2.0804113694706e-05
-1.68875210625636e-05
-3.27012134952235e-05
-5.08542143880389e-05
-4.73468572651463e-05
-3.26325029836793e-05
-6.90330888154687e-06
-3.09733398193168e-05
-2.21728899309108e-05
-4.4187246937256e-05
-2.42871976636979e-05
-1.84144729777449e-05
-3.56590861515794e-05
-1.61666273417299e-05
2.94074564370299e-06
-2.16898103501365e-05
-1.94763957427976e-05
-3.38949552092551e-05
-4.04783967391686e-05
-1.3424665786234e-05
-8.4991906571082e-06
-2.13338511545524e-05
-1.57957746016639e-05
-2.01775510446747e-05
-2.07277457994776e-05
-2.32072862947306e-05
-3.03253227506754e-05
-4.44266135838904e-05
-4.38334165150964e-06
-2.86891877926635e-05
-1.700948063831e-05
-3.44159484745376e-05
-1.58786725445004e-05
-4.23273117185992e-06
-1.86361055988742e-05
-3.29683600624525e-05
-1.91240467652514e-05
-2.37151648240268e-05
-1.73282507909313e-05
-4.35118090076852e-05
-1.9629358874977e-05
-2.1432628233514e-05
-4.65793353702846e-06
-1.7597430145972e-05
-4.49874875796493e-05
-4.62900205408576e-06
-1.15775551706498e-05
-3.52034981041676e-05
-2.70290917436901e-05
-2.02740331096786e-06
-2.13276992236716e-05
-2.47189996358708e-05
-6.65682510197279e-06
-1.4631626587753e-05
-2.06553174676002e-05
-2.26343044196886e-05
-2.49876118831222e-05
-9.25314104463512e-06
-2.43569084815881e-05
-2.242958411402e-05
-2.89886745597181e-05
-3.33136330768299e-05
-2.51971344816057e-05
-2.16166494007792e-05
-1.64047565206005e-05
-3.76737769473344e-06
-1.09534832725375e-05
-1.67283750393266e-05
-1.49841827506492e-05
-1.6538238570819e-05
-3.71204761390762e-05
-3.77444066977989e-05
-3.00344009504543e-05
-1.55825777743895e-06
1.88859057037962e-06
-3.59956890058935e-05
-3.03638047044617e-05
-3.37834669084268e-05
-3.71299495442037e-05
-1.86146416412843e-05
-1.69286244987708e-05
-3.94265576211611e-05
-1.86072130086485e-05
-3.06141776727556e-05
-1.23057650878736e-05
-1.60804606234571e-05
-3.56680406575307e-05
4.39564881003979e-06
-1.92479966593613e-05
-4.00678481706128e-05
-1.67760342961965e-05
-3.52360607320881e-05
-6.21715451225579e-06
-3.1863399605394e-05
-3.16513837347825e-05
-3.11750915625228e-05
-2.03285929851294e-05
-2.82171581093002e-05
-1.32697054578262e-05
-3.55670751803869e-05
-1.58190036903955e-05
-4.72601279709657e-05
-3.11890160578699e-05
-2.50988520229442e-05
-4.71253096276211e-05
-2.98711550812808e-05
-2.11752706656084e-05
-1.47505652600711e-05
6.07181421572491e-06
-1.93446756089378e-05
-3.09529905924563e-06
-2.68326353381688e-05
-3.5678127807412e-05
-2.33069911083051e-05
-4.40208635236944e-05
-2.01431899375679e-05
-3.72528208481179e-05
4.10650725589308e-06
-4.07924633443997e-05
-1.42608279134854e-05
-1.91478097303122e-05
-2.66349281676645e-05
-1.38933374433863e-05
-3.06965234276392e-05
-2.17827455966118e-05
-2.61597851695208e-05
-1.44599144810551e-05
-3.61317160069033e-05
-1.80523939780583e-05
-4.98023520572413e-06
1.15080599346179e-07
-1.8522748765369e-06
-1.34771671050211e-05
-7.41102930049681e-06
6.86689356654675e-06
-1.79609091930394e-05
-2.13324673200132e-05
-1.76804321324587e-05
-3.03838581670309e-05
-8.07412020402994e-06
-1.96542365603821e-05
-2.32763251260027e-05
-1.5855246372749e-05
-2.34008456744273e-05
-6.64661949491826e-06
-2.16499852137177e-05
-2.68597520706011e-05
-1.8285236863414e-05
-1.06096082472666e-05
-1.72487404595218e-05
-1.83988297509813e-05
-1.08954007975826e-05
-1.96708685389223e-05
-3.7644326192061e-05
-4.31955604341506e-05
-2.86609539062232e-05
-2.58038762242372e-05
-1.48912195423942e-05
-1.70364211502136e-05
-1.1604857214907e-05
-8.8005466715443e-06
-5.20706275287866e-06
-1.20642020752093e-05
-3.35223690188401e-05
-8.03626565418745e-06
-4.32791149154254e-06
-1.24771466522901e-05
-1.07969183535905e-05
-2.82222422519804e-05
-1.60422792455531e-05
-1.34761826989097e-05
-4.14639555006938e-05
-1.93391923447278e-05
-4.64870863618487e-06
-7.44837284622389e-06
-2.39336322656795e-05
-3.13829698610467e-05
-1.34307391932187e-05
-3.30335066335885e-05
-3.10144654531265e-05
-9.32700087064375e-06
-9.93740879835889e-06
-2.48338973869752e-05
-2.41792402726324e-05
-7.80396785806179e-06
-6.28597895912494e-06
-2.93290201758608e-05
-1.44828609184374e-05
-3.2236454503272e-05
-3.33887366726113e-05
-4.55678860544673e-05
-1.6709864339274e-06
-7.53005291862957e-06
-3.54254764114783e-05
-1.32618041491116e-05
-4.05956266234851e-05
-3.83247478913987e-05
-1.61067142542835e-05
-1.15094881412992e-05
-6.9364942287191e-06
-7.91505193459931e-06
-3.77846498390592e-06
-3.45306638392051e-05
-1.36192899178386e-05
-1.26621533417579e-05
-2.12537712897157e-05
-2.80692692651818e-05
3.59833595041626e-06
-2.43625244447508e-05
-1.32920560224858e-05
-2.3093715683216e-05
-1.78879982121058e-05
-2.37415506877249e-05
-2.10557387599363e-05
-2.73993731543722e-05
-3.96074764162821e-05
-6.30135804313971e-06
-2.53787626071573e-05
-1.99777034681778e-05
-2.77067082163755e-05
-9.97478433790629e-06
-1.11824545163334e-05
-2.064085176289e-05
-2.02635977690264e-05
-3.59343805785202e-05
-1.87486838847256e-05
-2.35114316927836e-05
-2.55692497109518e-05
-3.74277321481569e-05
-2.82522622526859e-05
-1.61574329225437e-05
-2.53053913978473e-05
-3.40130572711296e-05
-2.86574033347505e-05
-1.84870109642792e-05
-1.9102165782189e-05
-1.70676506358528e-05
-2.61642142487711e-05
-2.92888966891365e-05
-1.46077839314548e-05
-4.89299556936265e-05
-1.74761721978816e-05
-1.85168534151584e-05
-3.57671745372952e-05
-1.27950540702045e-05
-1.8177656685e-05
-2.19845050018849e-05
-3.36694602642591e-05
5.59390690622458e-08
-1.53653039276969e-05
-3.53501130325359e-05
-1.41525234228778e-05
-1.22927907489566e-05
-7.60930548969182e-06
-2.26503558509041e-05
-5.07190952228639e-05
-1.84181661413034e-05
-4.06591993704285e-05
-3.51338663132799e-05
-4.0735800961727e-05
-2.83022509758195e-05
-1.61705573250367e-05
-2.33287528714663e-05
-4.62774898194603e-06
-1.62104859855583e-05
-3.1503452948574e-05
-5.88457180175586e-06
-4.9753725538132e-05
-2.27245685440012e-05
-2.78420532771314e-05
-2.11972238029588e-05
-5.22296144041114e-06
-3.76566735244995e-05
-2.23957291460045e-05
-2.79209243902781e-05
-2.84151897659827e-05
-2.49650373211066e-05
-2.50400108567393e-05
-2.44474774048591e-05
-3.23732988557868e-05
-2.0670826460545e-05
-1.31281304283405e-05
-4.16202086375373e-05
-1.45104767635192e-05
-3.75141684012808e-05
-3.55488779649236e-05
2.62726222558719e-06
-2.10027682854154e-05
-1.85870424233253e-05
-2.37210029379388e-05
3.40185748746628e-07
-3.73132153757295e-05
-1.21766184188202e-05
-2.83168938731912e-05
-1.34535330846294e-05
-2.7829120665542e-05
-4.94444122185678e-05
-1.52752071699848e-05
-1.14503406040577e-05
-3.09509845740691e-05
-3.97355043495868e-05
-6.62324223273043e-06
-4.54142694025537e-05
-1.11279233638949e-05
-1.43855898952679e-05
-1.98429435732358e-05
-9.63776481609987e-06
-7.96634049377026e-06
-1.74182261072788e-05
-1.36619803845295e-05
-4.46209292522168e-06
-2.55617359315012e-05
-4.00731148200944e-05
-4.75713582767936e-05
-2.11641836691434e-05
-1.54518646036392e-05
-4.00160013618877e-05
-2.52024079575065e-05
-3.60565620496354e-05
-1.79672572066722e-05
-3.81875340063437e-05
-1.93903658869337e-05
-3.05813034316725e-05
-2.20925457167624e-06
-1.88226893070628e-05
-1.79871568784786e-05
-2.69228280239314e-05
-4.23370933976611e-06
-3.28341581460793e-05
-2.40619065863948e-05
-2.88925929030461e-05
-2.73846993823429e-05
-1.13325492781944e-05
-9.97129869040562e-06
-1.84571188346408e-05
-2.57120797380844e-05
-2.41053790234373e-05
-2.91281103741557e-05
-4.13214242713726e-06
-2.80040536356287e-05
-3.40671405395292e-05
-2.68602441029806e-05
-2.31242504621802e-05
-2.83856645723907e-05
-1.49390702613968e-05
-1.18630970580677e-05
-2.76642984766183e-05
-2.54449852802842e-05
-2.53209369388095e-05
-2.85461340388033e-05
-1.73945566027407e-05
-2.03585921297113e-05
-1.77333947121523e-05
-1.01496081870123e-05
-3.25836251483722e-05
-6.82025853090815e-06
2.95153782426026e-06
-3.07286107225181e-05
-2.63556820863328e-05
-3.66143493001785e-05
-1.60799529369942e-05
-1.9032094045216e-05
-5.06429986797873e-05
-1.39255276725155e-05
-3.1375397245567e-05
-2.86651730633438e-05
-2.10299550097377e-05
-1.05312592135221e-06
-3.33954726165692e-05
-1.63452850015035e-05
-2.66532191977111e-05
-1.62703516138152e-05
-8.06157328337423e-06
-2.22700451741426e-05
-1.54574673266699e-05
-8.53476337105878e-06
-3.05050177117776e-05
-3.55260151535325e-05
-3.15261600505954e-05
-4.30751773621217e-05
-1.33778164385286e-05
-8.66954693219602e-06
-1.42951619508349e-05
-1.10622715012491e-05
-1.6090069417394e-05
-3.77409233220304e-06
-2.6785242249646e-05
-2.73790428981422e-05
-2.94245793379348e-05
-4.19133080966983e-05
-2.22301656844063e-05
-9.31813404558272e-06
-2.61850866231907e-05
-4.27064326734947e-06
-6.90253549187114e-06
-3.36034468917725e-05
-1.82502061508916e-05
-4.92286925990599e-05
-2.30656395922211e-05
-1.7708881681063e-05
-1.44009577905921e-05
-4.10525525161171e-05
-2.6803590572805e-05
-3.68675991459576e-05
-3.88353681012768e-05
-9.23968266864443e-06
-1.89689553242605e-05
-2.8168626998169e-05
-2.9136342498071e-05
-2.92898748603787e-05
-6.32209422801983e-06
-5.69845678511686e-05
-2.77633614633206e-05
-2.47809605724802e-05
2.22892333166143e-06
-1.11474669140346e-05
-2.23662386779966e-05
-3.0303787982699e-05
-3.10357598261652e-05
-2.3290823336916e-06
-3.13613592743257e-05
-9.23532887449403e-06
-2.89257269201756e-05
-1.81710949652032e-05
-3.42252831526061e-05
-1.19813450821055e-05
-1.86099389025714e-05
3.34650261937697e-06
-2.14672179456257e-05
-1.86758550931226e-05
-1.9551310355173e-05
5.8521246715056e-06
-5.4049518614212e-05
-2.04121187660178e-05
-2.54974687937319e-05
-2.49777858083123e-05
-4.23352037057358e-05
-1.68020033073005e-05
-2.82704668517726e-05
-3.43743248248024e-05
-1.7803756504266e-05
-6.56929169261652e-06
-1.42270220295611e-05
-2.67556683872455e-05
-3.16808985276929e-05
-2.45304148566001e-05
-7.20008540470638e-06
-1.90358970337115e-05
-2.77413596420625e-05
-1.29343878400644e-05
-2.87740126559923e-05
-2.49141370115895e-05
3.93492680512989e-06
-3.04927305679471e-05
-1.86556876773463e-06
-2.90137402595417e-05
-2.29336413117879e-05
-3.12435530658037e-05
-1.62627230931585e-05
-2.60884546431661e-05
-2.89665416840993e-05
-7.99423231337529e-06
-2.61184614636266e-05
-3.27844815369649e-05
-3.50692620664807e-05
-2.27754449272583e-05
-3.12314770442077e-05
-3.14993613693503e-05
-4.33582148171886e-05
-2.45312876185359e-05
-8.01173708652196e-06
-2.42946522850988e-05
-2.98326606082417e-05
-2.0280728796036e-06
-2.89650009511833e-05
-2.35622587140244e-05
-3.72513333632613e-05
3.05718518763276e-06
-2.81892776433905e-05
-3.68691610303183e-05
-3.60938843903176e-05
-1.26877853108794e-05
-1.73619153387816e-05
-1.64056901745201e-05
-1.61591871699453e-06
-1.67995050337613e-05
-2.25406620414482e-05
-1.2880713793552e-05
-2.4516490373082e-05
-1.43553455335251e-06
-4.416452343155e-05
1.32314189357877e-06
-3.08915440969133e-05
-4.00643065113277e-05
-4.55575042612738e-05
-1.44847827932891e-05
-1.25544656686793e-05
-2.06304404595779e-05
-2.46650579494553e-05
-1.70416192796563e-05
-8.19115995585829e-06
-1.96050920074577e-05
-5.24404374093844e-05
-4.35352417775856e-05
-6.54258843051652e-06
-1.61745916079944e-05
-1.60435854812207e-05
-3.55923945362822e-05
-1.88465274741472e-05
-1.57565900016656e-05
-2.64784999288706e-05
-1.42534357910697e-05
-1.46900489742943e-05
-3.12605635565337e-05
6.72430145125027e-06
-7.15649440413967e-06
-1.64041176844438e-05
-8.76343257812835e-06
-3.09503606137127e-05
-2.17358363066447e-05
-1.22266319225013e-05
-1.49895841794866e-05
-1.77429642411031e-05
-2.05086746635075e-05
-2.433104621181e-05
3.78021453002533e-06
-3.18741932495079e-05
-4.17811222810788e-05
-1.88439703132743e-05
-2.14782764979124e-05
2.87335867213663e-06
-1.84895910657393e-05
-1.43714623373077e-05
-2.86865264668476e-05
-2.03359656123589e-05
-7.36290540869111e-06
-8.51750051553993e-06
-5.0718383774205e-05
-2.92235787302869e-05
-1.32339679009266e-05
-3.64225356374443e-06
-1.43405691203404e-05
-1.48997411678859e-05
-1.33593132950665e-05
-1.68705737591784e-05
-4.68115777133871e-05
-1.57921983129199e-05
-2.28125487950247e-05
-5.40662042360492e-06
-1.88244400026639e-05
-1.18801705191745e-05
-2.59532219716698e-05
-1.9412021402654e-05
1.37030067050262e-06
-1.22970403610905e-05
-2.46235800783211e-05
-3.41957387774515e-05
-2.30616551978811e-05
-1.91896367965027e-05
-1.63990296740188e-05
-1.70487356567113e-05
-2.45528530891318e-05
-3.49553029402589e-05
-2.33869042019223e-05
-1.83965050182027e-06
-1.22644385791518e-05
1.41380171028004e-06
-8.98123433194751e-06
-2.83985456139419e-05
-4.29927213835195e-05
-3.25375414454272e-05
-2.48822869534176e-05
-1.04150640490881e-05
-2.56858109677315e-05
-2.2983164043876e-05
-3.81152412939288e-05
-3.45073410292617e-05
-2.1086634954575e-05
-1.42587475125757e-05
-2.19688331884394e-05
-3.19583173349113e-05
2.60064517112059e-06
-2.41191866437854e-05
-1.42079142463958e-05
-1.87432542894321e-05
-1.7279342429583e-05
-2.035359468249e-05
-3.56677335521786e-05
-1.20256133926847e-05
-3.03601950523911e-05
-1.57565772593729e-05
-8.64836603824435e-06
-7.9877875240825e-06
-3.72227511942474e-05
-2.40458428291344e-05
9.92446695721345e-06
-5.55465277312003e-06
-1.3685886635212e-05
-2.54843942159768e-05
-3.3452236685172e-05
-1.0049308227045e-05
-4.76443232421156e-06
-2.29562779635395e-05
-2.61063584246122e-05
-3.28372750667155e-05
-2.55603788398727e-05
-4.11265194922491e-05
-2.71962139122121e-05
-3.57632858887701e-05
-2.81079310878512e-05
-2.14137009343144e-05
-1.39399423071643e-05
-1.8691983308834e-05
-2.62645254774125e-05
-2.21108870817887e-05
-1.65148180304649e-05
-3.94073880464206e-06
-1.738344027803e-05
-1.68721857071347e-06
-1.67939194363521e-05
-3.17188487392933e-05
-2.39508092541006e-05
-2.32578861939695e-05
-9.4179448228719e-06
-1.44060838137762e-05
-1.6542475609537e-05
-2.36706257717076e-05
-2.70127981816267e-05
-1.81859465764691e-05
-3.52040747909286e-06
-1.61220060713562e-05
-1.23584885708316e-05
-2.04131141817238e-05
-1.06611849929831e-06
-2.83028736023406e-05
-3.92907356519026e-05
-3.15799324454573e-05
-8.27900875863615e-06
-2.3000842208306e-05
-2.94513767236263e-05
-2.74376385217326e-05
-3.42587005235064e-05
-1.85086272051416e-05
-2.38129846151588e-05
-1.32765837943714e-05
-8.69337299339465e-07
-2.93846223514908e-05
-1.71140221048155e-05
-1.89493404765971e-05
-1.59340223049821e-05
-4.96911286917227e-06
-1.45495165023354e-05
-1.83810194774005e-05
-3.26834287535684e-05
-7.24512291025427e-06
-3.27670819645505e-06
-1.44091684797234e-05
-3.76731463102746e-05
-2.08372022221654e-05
-2.9205174109301e-05
-7.82090750659464e-06
-1.54976312476069e-05
-2.32807042963159e-05
-3.15596219724802e-05
-1.83771947632433e-05
-2.7332483746177e-05
-4.15403838187013e-05
-2.95622342723214e-05
9.34645431829109e-07
-2.11496343813872e-05
-1.83376920997596e-05
-5.09951039248387e-06
-1.31707294518924e-05
-1.39367429301501e-05
-1.29548011024974e-05
-3.22466779630644e-05
-2.15805421676155e-05
-2.74752108893465e-05
-2.33903965477587e-05
-2.29362167467224e-05
-2.94012401364337e-05
-2.10642376479716e-05
-3.08954966725701e-05
-1.23301449865445e-05
-1.16038670412076e-05
8.09641424322038e-07
-1.34877936217078e-05
-1.8748260016246e-05
-2.29758351074329e-05
-4.12952712630191e-05
-3.14413641600279e-06
-9.22873766574282e-06
-1.97373907119964e-05
-1.34098605244916e-05
1.12322454497624e-05
-5.8776514226788e-06
-3.3838160700867e-05
-2.55315295333256e-05
-1.89490603036018e-05
-1.93908563376698e-05
-2.58103853495242e-05
-2.913361133958e-05
-2.40502426776747e-05
-4.50207691728513e-05
-2.72620826801418e-05
-2.65405043856863e-05
-7.40317285734927e-06
-1.63043983994632e-05
-2.04462232086353e-05
-3.73016595290724e-06
3.24737832863263e-06
-1.07908983417158e-05
-5.45626289215636e-06
-2.2415872218306e-05
-2.3805686929503e-05
-1.75980255215912e-05
-1.42643782928634e-05
-3.0377506818631e-05
-2.3039278025731e-06
-1.16492862024399e-05
-2.5011996917905e-05
-3.11711859356437e-05
-3.13673512058712e-05
-2.67907173005893e-05
-4.48108085349488e-05
-2.67808427858753e-05
-3.61069849641817e-05
-9.25464984848682e-06
-3.96183069448403e-05
-1.85445798631832e-05
-2.58455583597525e-05
-1.81914305095515e-05
-1.29877590662029e-05
-2.04675381390972e-05
-2.99122938936482e-05
-2.12500542962633e-05
-3.16487788702204e-05
-2.02438997967038e-05
-2.0801573303434e-05
-2.89047720442722e-05
-1.87338948012418e-06
-1.99141380628245e-05
-1.70664161818375e-05
-4.12522026235264e-05
-2.46636887944698e-05
-1.87122446940369e-05
-3.08048191096046e-05
-2.31817356538226e-05
2.5512418346708e-06
-3.62267148170255e-06
-9.30258149249971e-06
-1.21648955344137e-05
-3.03255164084199e-05
-1.13647297236686e-05
-2.37400467628564e-05
-3.34183739072932e-05
-9.86488239313231e-06
-1.05428864346534e-05
-2.03860040741269e-05
-3.48906666205984e-06
-3.2352019974082e-05
5.5071391945233e-06
-2.78091000948559e-05
-4.39292025721588e-06
-1.70058489344851e-05
-1.1968409202285e-05
-1.74292550511436e-05
-5.05323378846562e-05
-1.13350225778629e-05
-1.43277724680265e-05
1.94518927208068e-06
-8.7108253593308e-06
-1.10435192099076e-05
-2.78720552788035e-06
-3.77428126687677e-06
-2.87568189712782e-05
-2.05786768773648e-05
-4.06702634943645e-05
-2.28813376862196e-05
-1.83798482447987e-05
-4.61477472792664e-05
-3.5114794605146e-05
-1.6434175631728e-05
-1.44754862013724e-05
-2.55075249681338e-06
-8.14508493248062e-06
-2.28599924426154e-05
-6.84301761443074e-06
-1.64425746234373e-05
-1.23493660944851e-05
2.29805121240454e-06
-3.16620036656443e-05
-3.02889837849938e-05
-1.37004447353985e-05
-7.66485533045832e-06
-6.19222385275306e-06
-1.52135641108075e-05
-3.81147197037597e-06
-2.15245682755489e-05
-3.06510258221938e-05
-1.69052848521124e-06
3.89428862091137e-06
-1.05320292299998e-05
-1.93890282550439e-06
-2.61490157343767e-05
-2.67466766151167e-05
5.73362837378174e-06
-5.03129036345914e-06
-4.97342539150487e-05
-2.02252278268124e-05
-4.05589393313901e-05
-2.95563123151329e-05
-2.58194485006762e-05
-2.7509284959533e-05
-5.69721816432574e-06
-2.02985447881101e-05
-1.25215236042522e-05
9.25404415726331e-06
-1.77388767643526e-05
-1.31410702204942e-05
-2.97371887243414e-05
-1.79502436333557e-05
-3.24912310079533e-05
-2.80370860604838e-05
-2.74174565410894e-05
-4.2202068796597e-05
-2.65923688617947e-05
-1.22742756388396e-05
-2.6538325744144e-05
-2.59856694466069e-05
-1.60038877904297e-05
-1.63327086398678e-05
-1.26334036495287e-05
-2.20566015185018e-05
-6.43273671612641e-07
-4.33937787875049e-06
-2.19603459929793e-05
-1.96285497626214e-07
-1.59317373635881e-05
8.42084686564343e-06
-2.52144940827224e-05
-2.29439557228571e-05
-3.61723870985847e-05
-2.44345512082603e-05
-3.49270936832402e-05
-3.39334543935956e-05
-1.89616417631264e-05
-3.81496004523536e-05
-1.6638709752992e-05
5.89412512927157e-06
8.29631988773019e-06
-3.07255507290055e-05
-2.76588370004302e-06
-9.41951880225614e-06
-4.41955231973595e-05
-7.77065784295653e-06
-1.23249782879212e-05
-1.6967587709547e-05
-1.62176897768434e-05
-3.30297936567537e-05
-1.67265109745431e-05
-2.29282084619867e-05
-2.61748094316882e-05
-3.67144698802355e-05
-1.53433366519362e-05
-1.89142826191512e-05
-1.38396518898793e-05
-3.0415878290018e-05
-5.23158382190688e-06
-9.08674849930227e-06
-1.31229854931768e-05
-2.02228637249603e-05
-9.65308846473294e-06
-2.75893851796639e-05
-3.38107984230564e-05
-1.7690243300081e-05
-2.64679898425363e-05
-1.29743071744649e-05
-4.52208057050782e-05
-2.20624480944408e-05
-1.4461689453255e-05
-3.20730168629434e-05
-2.21596206404757e-05
-1.93132246531984e-05
-1.55500182591399e-05
-2.4808696034208e-05
-1.60092324745604e-05
-1.91501026441902e-05
-4.34945146945794e-06
-1.702996364856e-05
-2.3303564111277e-05
2.88221182943598e-07
-1.88067934591139e-05
-1.07368427986572e-05
-1.93007050621241e-05
-1.20387069906715e-05
-1.44673226471349e-05
-9.39420516354096e-06
-2.47347803035664e-05
-2.21000596793948e-05
-3.07564168012475e-05
-3.07351131859846e-05
-2.6720793342239e-05
-1.91024835598313e-05
-8.52899704571436e-06
-3.4507800206138e-05
-1.74156817100998e-05
-2.36341021752864e-05
-2.72775031308756e-05
-2.30913588536281e-05
5.99305869970451e-06
-1.90717715126108e-05
-1.25251177267971e-05
-2.07174700106773e-05
-2.52224467291275e-05
-1.53521823622325e-05
-1.41500590455333e-05
-9.85691691607099e-06
-1.06397767917231e-05
-1.13944885384168e-05
-6.8019715535555e-06
-1.16931496628794e-05
-2.41484304993672e-05
-3.01933366157642e-05
-2.93757938769496e-05
-2.89894608754023e-05
-2.50788836365245e-05
-7.32755278526929e-06
-1.36610673461371e-05
-1.38055120321402e-05
-1.33883524660581e-05
-9.48437217693336e-06
-2.88843733236889e-05
-2.42084097837608e-05
-2.31222461842338e-05
-2.2016991184499e-05
-1.8013737759221e-05
-2.83764692981505e-05
-1.55221323124161e-05
-3.21116207201849e-05
-1.06065024954403e-05
-2.22809574354298e-05
-2.81421024523923e-05
-3.06956747704841e-05
-2.15305311586075e-05
-1.83800857548605e-05
-2.91259989224988e-05
-3.11916912922558e-06
-4.70844326771612e-05
-2.34243873509764e-05
-2.14582015048065e-05
-1.20318563709223e-05
-1.42757959661248e-06
-1.52116621237426e-05
-2.59547825067324e-05
-2.39303948206923e-06
-7.43174009270258e-06
-2.10992988413706e-05
4.76189380830469e-06
-2.10184326457044e-06
-1.32675626642425e-05
-2.18404491148087e-05
-3.36928890412904e-05
-9.24611961156113e-06
-3.90250926514106e-05
-1.70004366340944e-05
-1.69187169330759e-05
-2.4058947289454e-05
-3.46825871569144e-05
-1.15850695090737e-05
-2.08051015406205e-05
-4.51927469072312e-05
-2.01230507482261e-05
-2.37342586119127e-05
-2.24896400935017e-05
-2.33210946357361e-05
-1.22297666938596e-05
-1.53959619145345e-05
-2.17808223922592e-05
-3.00742605880519e-05
-1.91190550737604e-05
-1.44227410808824e-05
-1.21015886983353e-05
-7.71274633582814e-06
-2.45385374606194e-05
-3.31677947703398e-05
8.65427449966766e-06
-3.01042865421241e-05
-2.09219002523948e-05
-3.58958463786715e-05
-3.63926364093727e-05
-1.3212003260578e-05
5.59196303583204e-07
-2.5435932828001e-05
-2.16484432399051e-05
-2.57723452183489e-05
-1.23893046270904e-05
-6.37588649484508e-06
-1.32538171469604e-05
-1.70445448543657e-05
-3.76850591648056e-05
-4.10565009275493e-05
-3.409573108284e-05
-2.91453230815871e-06
-1.52473285554061e-05
-2.22297136196781e-05
-2.38445245121206e-05
-1.87646694141967e-05
-2.71374143010959e-05
-1.56461144741647e-05
-2.55565562713742e-05
-3.40913044993947e-07
-2.12799446145858e-05
-3.106898006921e-05
-9.00058404927725e-06
-3.2515836928807e-05
-5.02423785696563e-06
-5.91726035278767e-06
-2.50988173775246e-06
-2.78615753292016e-05
-2.49529182060561e-05
-1.0676385810448e-05
-1.48593091718865e-05
-3.88999645467351e-05
-3.5677764395481e-05
-1.09957961662383e-05
-6.78897777215291e-06
-1.77303286864207e-05
-2.27548065249534e-05
-3.44843217438268e-06
-3.1238853802204e-05
-1.73838474630312e-05
4.90292113472735e-06
-2.92757500551719e-05
-3.70100673873499e-05
-7.60171755980753e-07
-1.69725145166525e-05
-2.9410271152192e-05
-7.40942350717574e-06
-2.64128101648442e-05
-1.58970828461597e-05
-7.55982254891192e-06
-1.35708410213634e-05
-7.63881015500852e-06
-2.39661895426102e-05
-1.13323928227272e-05
-4.56761215296937e-05
-3.06049952333074e-05
-2.21456768241366e-05
-1.75500618359617e-05
-3.74121640370194e-05
-8.25932667280893e-06
-2.47161370548955e-05
-2.47139299715199e-05
-2.1418182106554e-05
-3.86705549043667e-05
-5.12718576020423e-06
-2.55306926262346e-05
-1.56174618787425e-05
-8.21841052453026e-06
-2.07414316942662e-05
-1.85301650049023e-05
-8.21620159558395e-06
-2.88185949237819e-05
-2.26885234877064e-05
-1.8580631810624e-05
-2.69757663935988e-05
-4.58407905161157e-06
-2.17724779671052e-05
-3.12062823480664e-05
-3.68348989592829e-05
-3.29736804027932e-05
8.58877168695465e-07
-3.01326755705802e-05
-2.86364579005403e-05
-1.5048690711367e-05
-2.54130621204872e-05
-8.26003334651823e-06
-2.61532871831657e-05
-1.29293597270319e-05
-3.75868839750348e-06
-1.21392704367182e-05
-2.22852005526128e-05
-2.21517551081639e-05
-1.91986271471371e-05
-9.2422471004911e-06
-7.72915085617655e-06
-2.64341441105366e-05
-2.32340990555224e-05
-1.7583594229746e-05
-2.85772049373217e-05
3.62506392591882e-07
-3.64639743690717e-05
1.87872180310904e-06
-2.39861772998645e-05
-2.52772367899488e-05
-2.60504648268132e-05
-9.34539315822518e-06
-4.21170166283117e-06
-3.29206466553046e-05
-1.36905161355714e-05
-1.01155764470851e-05
-2.02779274318887e-05
-3.01865133851192e-06
-2.080922472452e-05
-1.88730894522463e-05
-2.05212542397328e-05
-7.80606753695741e-06
5.00681776905488e-06
-3.38720921806917e-05
-3.72799981588484e-06
6.30724018716766e-06
-9.0130064538719e-06
-2.39202319988378e-05
-1.35079403164372e-05
-1.84076985134591e-05
-2.38631688206424e-05
-2.02561560089638e-05
-9.06304658749123e-07
-8.30917038684962e-06
-2.68578859055238e-05
-1.16221433970393e-05
-1.7806622116849e-05
4.70802624501412e-06
-2.20914112202831e-05
-2.93395651775239e-05
-3.44846370540944e-06
-7.95167809893436e-06
-2.6770027754332e-05
-6.44578983909134e-05
-2.69221242610559e-05
-2.35951789452097e-05
-3.22060759176766e-05
-3.13802849289231e-05
-3.83570481015861e-05
-1.92993200739034e-05
-1.85327140714171e-05
-6.17639907512861e-06
-2.03926441811276e-05
-2.12335962916298e-05
-1.0000349407903e-05
-1.85733318918234e-05
-3.94615925709267e-05
-7.17202021647776e-07
-2.37506401391659e-05
-1.10474344410452e-05
-2.02725113253645e-05
-1.73058275530066e-05
-2.59062567133081e-06
-1.20992842217128e-05
-9.44406872546575e-06
-6.23077060401482e-06
-4.67962711572578e-06
-1.86037501574528e-05
-9.70931336821108e-06
-2.22828507938402e-05
-1.47589407749897e-05
-2.6438508766232e-05
-1.19925506372372e-05
-5.10940637709764e-05
-1.25973549759227e-05
-4.76006455997045e-06
-1.25046808397725e-05
-1.34305016253164e-05
4.19468221403112e-06
-2.09285720007684e-05
-1.38572787808724e-05
-2.23398887006717e-05
-1.6574045425509e-05
-1.2821287334065e-05
-1.00486050316374e-05
-2.56769157261456e-05
-2.55721740855196e-05
-2.69549141432265e-05
-7.13043633756453e-06
-2.65640211906536e-05
-2.01443333070243e-05
-8.48554453784767e-06
-2.19825579160818e-05
-3.41583295222206e-05
-1.82679257920404e-05
-2.39224758458337e-05
-1.32952961534017e-05
-2.32233434078237e-05
-2.28226388961609e-05
-1.78236040720425e-05
-2.24819529129049e-05
-1.901448502229e-05
-2.80493731014782e-05
-2.19959866302264e-05
-1.43597440195096e-05
-4.15594687122436e-07
-7.18101765972375e-06
-5.06029808877219e-06
-1.07697827028789e-05
-1.67539310692042e-05
-1.89729903969194e-05
-3.2450208467511e-05
-3.52314013035475e-05
-3.43755218526572e-05
-2.57780892053527e-05
-4.82838907470014e-05
-3.44664150746178e-05
-1.93386741535562e-05
-1.81002276187589e-05
-3.43708204594708e-05
-1.58023790513291e-05
-3.51734999357032e-05
-9.2559274880151e-06
-2.17664906235612e-05
-1.36652352890953e-05
-4.48868244679128e-05
-3.51839260148431e-05
5.25218566373392e-06
-2.20130561475422e-05
-1.24832830215308e-05
-1.62091399696964e-05
1.13001795677057e-05
-3.23415164579086e-05
-2.5778252743899e-07
-1.29496434287795e-05
-3.36201984822687e-05
-3.19201077538563e-05
-1.92569941436135e-05
-4.16088811120723e-05
-1.0937589739851e-05
-1.97797418841711e-05
-1.85669806739091e-05
-3.74048492342049e-05
-2.79963774495116e-05
-2.10609846922121e-05
-2.9982911252075e-05
-2.1934802888682e-05
-9.84401631508359e-06
-1.68880113445238e-05
1.1975352369107e-05
-8.91756604595909e-06
-1.84490576525971e-06
-1.35817987373832e-05
-2.80293504234872e-05
-2.24092472730511e-05
-9.14581126275595e-06
-2.37083854769957e-05
-4.07517234617901e-05
-2.67762303116723e-05
-1.86902349164463e-05
-9.70855797161787e-06
-1.99070367514963e-05
-1.75015318646094e-05
-1.24113612113331e-05
-1.36257417418424e-05
-3.15601027658742e-05
-1.16240400646032e-05
-2.71915586098277e-05
-1.11879950159179e-05
-3.20011515816375e-05
2.90033796106739e-06
-2.74977635017007e-05
-2.1989267875922e-05
-2.0433540648694e-05
-3.44146398712653e-06
-4.30218284950133e-05
-9.82967765212832e-06
-3.10005620208057e-05
-2.95752779295904e-05
-2.09822759411901e-05
-3.66379808721376e-05
-1.60368960485963e-06
-1.19989655361379e-05
-1.29924790207196e-05
-2.30015961026547e-07
-1.40517693685863e-05
-3.58256238369145e-05
-3.14741865299553e-05
-2.03164622771944e-05
-1.98023976189649e-05
-3.60679231228979e-06
-1.33657599329759e-05
-2.41610580872816e-05
-3.73431309564257e-05
-1.25528742442755e-05
-2.98889855809313e-05
-4.67127323700834e-05
-3.68912198875256e-05
-1.99466364852319e-05
-8.34642513617605e-06
-1.93052071549787e-05
6.38776465744024e-06
-1.09342219860156e-05
-3.05910034628961e-05
-2.58667930084102e-05
-3.73835551145024e-05
-1.21066546938965e-05
-1.97106902704253e-05
-3.05461216133694e-06
-1.82292760179898e-05
-1.47393770788541e-05
-3.53648241002333e-05
-3.01018503916901e-05
-3.9582791452069e-05
-2.06356898433966e-05
-2.82871279862501e-05
-2.38565775573943e-05
-1.44704749797369e-05
-1.77208967838011e-05
-2.44184295037168e-05
-1.83464145846469e-05
-3.28587371674746e-05
-2.81423499738337e-05
-1.03676713239597e-05
-1.47793368025113e-05
-4.20802165586732e-06
-1.94643969964425e-05
-4.03009704509437e-05
-2.67707574360314e-05
-1.65964831635455e-05
-2.5697358920289e-05
-1.97517317930866e-05
-1.68819345787122e-05
-1.88993526852121e-05
-4.61550786320205e-05
-2.19753285034419e-05
-3.10929730985203e-05
8.68983284018043e-08
-1.77575429058413e-05
-9.30146677208543e-06
-1.44540210755295e-05
-3.50743833065395e-05
-1.47286576027406e-05
-6.09706039440321e-06
-1.88464407834628e-05
-3.35557966673982e-05
-2.11826364325362e-05
-3.15538676776446e-05
-1.05783697695233e-05
-1.93411443789373e-05
-2.84618245517232e-05
-1.33931497274064e-05
-1.9591717753634e-05
-1.71745226442498e-05
-2.76630766355773e-05
-1.33522156054315e-05
-2.92086084324218e-06
-8.52538921192733e-06
2.28537525169944e-06
-1.19943100939921e-05
-7.31202520103689e-06
-4.07097290093798e-05
-2.24826019545481e-05
-2.75941803600951e-05
-1.74999946571002e-05
-2.6599825311375e-05
-2.36329831666969e-05
-1.96070172575504e-05
-1.01264598039361e-05
-1.94165064274759e-05
-2.88821031158465e-05
-5.72827760167902e-06
-2.073710745185e-05
-3.52385089164471e-06
-7.50422142207291e-06
-1.49551406168529e-07
-2.4873684484159e-05
-1.59754248454207e-05
-4.07233087585519e-05
-2.91127013750075e-05
-6.31156349688355e-08
-1.00583120458279e-05
-4.12609617790805e-06
-1.51882385822859e-05
-1.62429648074171e-05
-1.45822991517046e-05
-1.71324653694278e-05
-2.69712143772733e-05
-7.59170969250132e-06
-1.71819189796705e-05
-2.02537237892418e-05
-7.9927803920615e-06
-3.19095201309604e-05
-1.94371007726929e-05
-3.02329123881339e-05
-2.35834470459096e-05
-5.52323370767428e-05
-1.98098543130308e-05
-5.03756251635638e-06
-3.20855056468942e-05
-3.0678375417142e-06
-2.57297894118858e-05
-1.89803873286371e-05
-1.26674253228753e-05
-5.41461517033829e-06
5.9373156698423e-08
-2.79150655418992e-05
-3.58326950143433e-05
-7.86542985450178e-06
-1.16448186985148e-05
-2.06665429166111e-05
-2.67414022412612e-05
-1.85113745089991e-05
-1.20931619365662e-05
-2.54449448024746e-05
1.09122158454236e-05
-3.88719372010094e-05
-2.43087891359311e-05
-2.53190527881889e-05
-1.84450968481032e-05
-1.55076975904697e-05
-2.87973993733529e-05
-1.17208457031631e-05
-2.68398947229773e-05
-2.15437117406092e-05
-2.68124920171946e-05
-1.87793177975406e-05
1.24922820572171e-06
-2.40438301217616e-05
-1.00333219894426e-05
-6.34687168278139e-06
-3.09267528754998e-05
-4.69959049137921e-07
-2.65532825921584e-05
-2.71649410972799e-05
-1.29755406052291e-05
-1.14504703413461e-05
-3.20598796281555e-06
-2.86948723105841e-07
-1.09871150514585e-05
-1.92408802993077e-05
-3.46144976585141e-05
-3.06509402233511e-05
-2.42195465846962e-05
-2.53184729363323e-05
-1.71553583081882e-05
-1.86009057025082e-05
-1.00999413041644e-06
-1.715627409469e-05
-9.22185005986365e-06
-1.74506243069148e-05
-1.97059865832496e-05
-6.94495821659341e-06
-1.34309073368028e-05
-1.41223395288186e-05
-1.9786565591268e-05
-1.41212390280248e-05
-1.71444597965702e-05
-4.16272805462444e-05
-1.47650117839735e-05
-2.23261478287981e-05
-3.22175978163323e-05
-1.54430471163304e-05
-3.98608712075785e-05
-2.05092352921829e-05
-2.21087959982715e-05
-2.37972761640703e-05
-3.90059470673844e-05
-4.99329151343188e-05
-2.37046837843934e-05
-9.90910234680778e-06
-3.51107679582782e-05
-1.09275504997622e-05
-2.64399400819787e-05
-2.02642273989321e-05
-2.61120658840974e-05
-9.07848581185492e-06
-2.26068719671769e-05
-2.04058631879158e-05
-1.64136710319636e-05
-2.88805550033061e-05
-3.60122985559408e-05
-2.78424436289446e-05
-2.45875586768012e-05
-2.25245629149996e-05
-1.72819336945874e-05
-1.94842427157086e-05
-1.75390371906906e-05
-3.48520841984829e-05
-2.61716383602206e-05
-9.73452655637779e-06
-2.67816849249958e-05
-1.64988175863778e-05
-1.70371646973695e-05
-1.55810064785626e-06
-1.69670796208525e-05
-3.09309957582982e-05
-2.17865257311091e-05
-1.04916074876653e-05
-1.59269232761178e-06
-1.34468224786277e-05
-2.88830889742633e-05
-2.30052348421425e-06
-2.82638443891886e-05
-3.7260618460052e-05
-1.48688324296577e-05
-2.54758796540371e-05
-6.56702621771621e-06
-3.42396977480383e-05
-2.63825851149478e-05
-1.86421591452158e-05
-1.19607180053015e-05
-1.49908425034374e-05
-1.569654947571e-05
-4.35959577560821e-06
-1.45655684751939e-05
4.95687964686729e-06
-8.95175631681145e-07
-1.04060694984917e-05
-7.33493137813621e-06
-2.93256656089137e-05
8.90852767997923e-07
-3.64024440901159e-05
-3.54750881002845e-05
-5.04539246857936e-06
-4.31153277134423e-05
-2.25591263693416e-05
6.23456887802071e-06
-1.81692866326711e-05
-1.17187343411223e-05
-2.97384305629392e-05
-2.0332436111883e-05
-1.54712977730218e-05
-1.87944467855248e-05
-4.31598093850139e-05
-2.64522516729991e-05
-1.79805934392165e-05
-3.1894721656981e-05
-2.80555751476312e-05
-2.04596812804511e-05
-1.14067921444189e-05
-2.35743339305197e-05
-2.41854478137399e-05
-1.94879238025754e-05
-2.27570482558805e-05
-2.31225730167609e-05
-2.52079488762367e-05
-2.30761855218326e-05
-2.66419067957437e-05
-2.93561745990967e-05
-2.75283753543001e-05
-2.87696209136618e-05
2.11777728348358e-05
-7.18362082360884e-06
7.61006399721612e-06
-1.68652191820415e-05
-1.97372421663372e-05
9.08614099278204e-06
-1.76700163524168e-05
-2.00224069656558e-05
-2.55007197758227e-05
-2.62070220910828e-05
-3.19354731793044e-05
-3.88652439149353e-06
-2.20730071861912e-05
-3.47851705802987e-05
7.36586762001225e-07
-8.96836128312429e-06
-1.81895880688066e-05
-3.3495973715851e-05
-1.87596435878979e-05
-1.97245190326837e-05
-1.42317247816916e-05
-1.4760078917942e-05
-2.50026302464152e-05
-1.79351831102119e-05
-1.88920779125062e-05
-3.24701996823436e-05
-5.71663380135435e-06
-1.72294758584011e-05
-3.7260183960558e-05
-1.77432952361505e-05
-9.8637405173703e-06
-1.30873633468877e-05
-8.44523432984555e-06
-1.36306927337705e-05
-4.4957635331934e-05
-4.1732910743302e-06
-4.16301262995425e-05
-1.20190681867486e-05
-1.11934998168721e-05
-3.33965808454169e-05
-2.49459740534917e-05
-2.23433574635683e-05
-3.20033832022947e-05
-9.50889801880065e-06
-2.41142892055555e-05
-2.91348983451174e-05
-2.96749710697794e-05
-6.89410528168721e-06
-4.07211429601395e-05
-3.49558561131369e-05
-4.08094837059969e-05
-1.30222453777094e-05
-3.77187416004814e-05
-1.66020531704906e-05
-2.02164553641179e-05
-3.15228471417423e-05
-3.19211648363136e-05
-3.20709811999728e-05
-4.35174907417672e-05
-1.65001173043923e-05
-1.42653993754378e-05
-2.95294329653278e-05
-2.41868202383848e-05
-1.3916702130838e-05
-2.67859516240161e-05
-2.59132653448796e-06
-1.0397632360022e-05
-2.05465362245567e-05
-6.79710221098749e-06
-1.99782255714091e-05
-4.43158021709909e-06
-9.65566132302724e-06
8.37316588953468e-06
-4.11855431457012e-05
-1.46595953238557e-05
-2.08287889301454e-05
-1.79832711061305e-05
-4.27643645253428e-06
-2.20065961719241e-05
-3.29249649289104e-05
6.03708835901489e-06
-3.70201553292648e-05
-3.51259933943462e-05
-1.42768554616179e-05
-2.82167547207163e-05
-2.07669559993217e-05
-2.57952929278542e-05
-2.21952498541765e-05
-3.36270045356953e-05
-1.65674823541459e-05
-1.25279112219771e-05
-2.41935394270342e-05
-2.27310899216668e-05
-1.87085562925616e-05
-1.62784305641995e-05
-3.34695244405119e-05
-4.24421826690287e-05
-3.8625024732724e-05
-1.76799806471176e-05
3.41781250506555e-06
-1.94932294710139e-05
-4.59880057520225e-05
-5.5160020300352e-06
-2.30668328568727e-05
-8.29486125138906e-06
-1.95098679301606e-05
-2.95698185801445e-05
-1.90736131491039e-05
-1.82331713353586e-05
-3.10261364243169e-05
-2.2942627516486e-05
-3.9970572211288e-05
-4.72587378077069e-05
-6.1036298043504e-06
-2.99159035818143e-05
1.305269168454e-05
-3.453110236797e-06
-8.57372708260874e-06
-3.03262503218425e-05
-1.25558964950878e-05
-1.76280798698583e-05
-9.61375819570832e-06
1.68954604122982e-08
-3.2267505433352e-05
-1.8505931110466e-05
-3.58347045809431e-05
-5.98470717268311e-06
-1.42473128581148e-05
-1.90875403740869e-05
-1.54632351548863e-05
-1.83486260319315e-05
-1.42145917699842e-05
-3.01655659372883e-05
-8.99750518925215e-06
-1.70389989048866e-05
-1.25177591711343e-05
-2.08583512756644e-05
-2.32271948696154e-05
-2.14553921696366e-05
-7.50692629184394e-06
-7.42064591651917e-06
-7.335210629697e-07
-1.88029052478026e-05
-3.85681138740274e-05
-1.593801739492e-05
-1.63816401366285e-05
-1.91276018818065e-05
-1.84608070534766e-05
-3.84707338116987e-05
-2.51972567939867e-06
-8.62340046985107e-06
-2.20536202682881e-05
-4.14892997053769e-05
-6.6459836924373e-06
-3.30960011632547e-05
-1.47568735934566e-05
-3.33687679028382e-05
-2.41424146509343e-06
-2.49167707959561e-05
5.71147301903583e-06
-2.06072662395464e-05
-8.85284132250358e-06
-1.69052899359876e-05
-7.37031171709192e-06
-2.4267635186503e-05
-5.60304759306623e-06
-1.78111698813689e-05
-2.93377278414873e-05
-1.22178580969567e-05
-1.18729387538421e-05
-2.88897825406367e-05
-3.13479095059652e-05
-5.30135570993727e-05
-2.94993067803331e-05
-3.34988101047356e-05
-2.71746728523628e-05
-1.25563129239023e-05
7.66858105702084e-06
-2.27711338958211e-05
-2.1507628108617e-05
-2.21154661900537e-05
-7.41791083134052e-06
-1.04067099659262e-05
-2.63729586485869e-06
-2.07880995772271e-05
-1.99620621718117e-05
-1.75095556623954e-05
-2.89829033787604e-05
-2.52992052536565e-05
-3.67390368151205e-05
-4.03595523434446e-05
-7.77631047692027e-06
-3.34956928084031e-05
-2.93742969963749e-05
-5.52744640247565e-06
-2.67770682453748e-05
-1.01838197152523e-05
-1.72101339829477e-05
-4.00623530492037e-06
-2.59380281879174e-05
-1.16427883815452e-05
-2.4780600682412e-05
-9.58673050109421e-06
-2.11471269592964e-05
6.08990640758591e-08
-3.03479347368973e-05
-1.80177844292823e-05
-1.87390514705283e-05
-1.67370914118868e-05
-8.40047465259157e-06
-9.45018972417865e-06
-3.56342001627073e-05
-3.22656216145812e-05
-3.04291898435954e-05
-2.27086336471189e-05
-7.84931979616291e-06
-1.59972318650662e-05
-2.85697226165444e-05
-2.21196888788073e-05
-5.02376244576385e-05
-1.88388253996703e-05
-3.18260128585758e-05
-2.06896026714452e-05
-3.36226130646556e-05
-1.02295195187274e-05
-3.16906707696235e-05
8.65031702857398e-06
3.25103970410004e-06
-1.97886421024325e-05
-3.4872452890447e-05
-9.10556272970561e-08
-1.4122218778805e-05
-9.33997934245867e-06
-2.79422745371375e-05
-4.96718369378004e-05
-3.84256512852476e-05
-3.41841342429008e-05
-3.63349951128835e-05
-3.75442282103444e-05
-2.8042138108376e-05
-3.05173017820605e-06
-1.67295783027581e-05
-2.36209266508776e-06
-2.9465312066141e-05
-2.34351558586309e-05
-2.3571399569246e-05
-1.64167307675714e-05
-2.68928788055484e-05
-3.28838651346972e-05
-2.90073545182083e-05
-3.66631201717514e-05
-1.37938950896572e-05
-2.08177446007139e-05
1.69372861417439e-05
-2.30284306876756e-05
-3.71831736320693e-05
-2.72416522431865e-05
-2.74557844600858e-05
-1.79434973274072e-05
-2.2010339203255e-05
-1.7863504244951e-05
-3.41827877712948e-06
-2.70662111019682e-05
-1.61029908676479e-05
-4.84311037402056e-06
-3.13344271400248e-05
4.30982946202237e-06
-3.45498902918991e-06
-3.20125631917331e-05
-9.49172660125173e-06
-2.80637786459045e-05
-1.43702324831355e-05
-2.92075586269096e-05
-2.76242368636706e-05
2.3572578717858e-06
-1.48350377026348e-05
-1.76531332987539e-06
-1.54763786139479e-05
-4.85395632890315e-06
-1.96204344186456e-05
-1.04874179382004e-05
-2.66296974008532e-05
-6.98359894628583e-06
-1.86819296448146e-05
-1.87229816678328e-05
-9.69168760124868e-06
-2.92756365584908e-05
2.48750697844877e-06
-1.43285015894301e-05
-1.41103274164011e-05
-1.15113980682936e-05
-2.94172223773005e-05
-2.75789873466446e-05
-2.3640464386415e-05
-4.92621546264373e-05
-2.8278384752449e-05
-3.82671348060631e-05
-1.89306579626672e-05
-1.7837521656656e-05
-4.14405534715327e-05
-8.86535784826217e-06
8.42260236053331e-07
-1.09165872474142e-05
-4.26500156101937e-05
-1.34963046801097e-05
-3.08094499707571e-05
-2.15069178133072e-05
-3.21257901707698e-05
-3.19493338687598e-05
-1.97389952383041e-05
-4.7111236917724e-05
-1.83142902808228e-05
-1.77461703986478e-05
-3.12321548961295e-05
-2.20998649860904e-05
-2.56867317371494e-05
-1.8919138123986e-05
-2.21531600778313e-05
-1.72936660842912e-05
-3.61061899774267e-05
-2.47714791582801e-05
-2.6148967104979e-05
-2.29700741783501e-05
-2.60713682514256e-05
-2.41747134095294e-05
-1.65101017766957e-05
4.40853623978494e-06
-1.81848665684386e-05
-2.79986203778304e-05
-3.27296383483421e-05
-1.91624987086322e-05
-4.43586808762894e-05
-2.28958817526083e-05
-4.02540881203021e-05
-2.5633646804963e-05
2.43441715022274e-06
-2.13808006364453e-05
-3.43326681430997e-05
-1.70035104952514e-05
-4.03208628398036e-05
-2.24110807826344e-05
-1.8828712266169e-05
-1.02278859251845e-05
-2.76558086332695e-05
-2.20598671046175e-05
-1.79845213360889e-05
-2.75732046397457e-05
-1.7966145742135e-05
-1.93405597496716e-05
-4.95342984197917e-05
-3.14193755483012e-05
-2.5474692818684e-05
-2.86124378772965e-05
-2.34308660442154e-05
-2.41653583349917e-05
-1.8154262375308e-05
-1.98083675810794e-05
-2.92920849068847e-05
-1.5511900350641e-05
-1.92862751260581e-05
-2.52373999110855e-05
-2.12147615758214e-05
-2.6019352273288e-05
-3.76874709849067e-06
-2.91681018864527e-05
-1.78484458306129e-05
-8.35096759835854e-06
-3.6100489443258e-06
-3.92299965732865e-05
-4.4645321264073e-06
-2.62403197214827e-05
-1.66759384256472e-05
-1.91567948561238e-05
-3.63367228311324e-05
-2.99462580556454e-05
-7.51868768875455e-06
-1.74206365256847e-05
-8.84766565982014e-06
-2.28275549073911e-05
-1.76797423713659e-05
-3.04845197628873e-05
-1.70024434408324e-05
-8.88662865966669e-06
-8.00299505092422e-06
-5.00438078349911e-05
-2.03272881603143e-05
-2.9516896107251e-06
-2.35821996226702e-05
-2.51776917264276e-05
-1.73511153910338e-05
-9.6210453857601e-06
-2.81495827845033e-05
-2.8787554364781e-05
-3.0994519247184e-05
-6.0493055735772e-06
-5.42068847700739e-05
-3.13891168243331e-05
-1.55877170896715e-05
-2.67896222327513e-05
-1.22344263258509e-05
-2.38760734513557e-05
-2.74911562457762e-05
-1.17358107654354e-05
-2.03161728811606e-05
-2.83382046835675e-05
-2.96334219320607e-05
-2.98524576301532e-05
-1.59282295691327e-05
-3.66939070974397e-05
-9.09481088688738e-06
-3.3254936523879e-06
-3.00702743105862e-05
-3.98228480954159e-05
-1.82551246716864e-05
-1.45238813651177e-05
-2.08976639027835e-05
-1.06470037603652e-05
-2.00828683309527e-05
-5.87493989106464e-06
-2.27856611124447e-05
-1.68599932939357e-05
-2.9341409403819e-05
-5.3884628935225e-06
-1.60542124528761e-05
-1.23075347176573e-05
-2.76906309432742e-05
-2.54888847825155e-05
4.13904290955619e-06
-2.19567897644086e-05
-5.38457181875651e-06
-1.92160449665771e-05
-2.22466847132086e-05
-7.01181486112957e-06
-6.70899623209369e-06
-9.49576594969738e-06
-3.30558139989916e-05
-2.28103351288514e-06
-3.13677805650042e-05
-2.5838512159118e-05
2.87003668606306e-07
-9.62747321210046e-06
-1.46671941363066e-05
-3.24495487242656e-05
-3.82300260087396e-06
-1.47484542523552e-05
-2.80750744290008e-05
-1.0734041305802e-05
-2.96295883525217e-05
-2.65113898070724e-05
-1.70132733696548e-05
-2.18450007705866e-05
5.75312246034187e-06
-2.00422848735059e-05
-1.07482242848306e-05
-6.66901816738295e-06
-2.80714569983976e-05
-1.32641518733738e-05
-5.33769434699808e-06
-2.59923693216009e-05
2.31780987346157e-06
-2.44520518551858e-05
-2.85183970205081e-05
-6.00344483671592e-05
-1.37258950661725e-05
-2.50688445138941e-05
-2.76213868522788e-05
-2.38510560336465e-05
-1.58263330962417e-05
-2.64091950644159e-05
-1.98521544787992e-05
-2.30765901508924e-05
-3.27338765866396e-05
-1.6273278693969e-05
-2.85429520345964e-05
-1.88178875001166e-05
-1.79068199434412e-05
-4.67186875162482e-05
-4.09349701745452e-05
-2.78337041543838e-05
-3.74867274552715e-05
-1.69895269261644e-05
-3.29546540683116e-05
-1.50701681202849e-05
-3.50176972715717e-06
-3.4253767860287e-05
-2.95831191157213e-05
-2.52182559193621e-05
3.06716244201278e-07
-3.23221307118703e-05
-8.46679131814923e-06
-3.38324902100636e-05
-2.30714897091045e-05
-1.1756330719139e-05
-3.65462770802478e-05
-1.54510958438541e-05
-3.93025575034205e-05
-1.44410252164047e-05
-3.7244869200531e-05
-3.65940532944493e-05
-2.28985145655866e-05
-2.88489137742144e-05
-3.38507212794434e-05
-1.90497801498879e-05
-1.89944778321908e-05
-1.77769125049149e-05
-1.73028770197241e-05
-2.5846988837813e-05
-3.87149575481826e-05
-6.97999050550714e-06
-1.85313959132678e-05
5.87494551463272e-06
-1.56761071921326e-05
-2.72405483506639e-05
-2.50260267905076e-05
-3.24996651377942e-05
-8.58762462879844e-06
-4.24505930503531e-06
-2.23807253707004e-05
-7.1120488577279e-06
-2.45090503488391e-05
-1.52967964713884e-05
-3.09754433846875e-05
-1.84166334919466e-05
-1.49988636994312e-05
-1.81617246713772e-05
-6.45170930438583e-06
-3.30023846021476e-05
-1.48539255046511e-05
2.34864217419163e-06
-2.74423659151827e-05
-3.59792417470599e-05
-2.11368970818034e-05
-2.75720730433735e-05
-2.88980860610319e-05
-1.41981009037222e-05
-1.54399780813302e-05
-1.82563790536751e-06
-2.87675085061548e-05
-3.38186444223778e-05
-1.56395806000652e-05
-2.3106484695469e-05
-3.07479084990209e-05
-3.6408195368301e-05
-1.78092663977164e-05
-1.76751223370847e-05
-1.09706093193478e-05
-2.94433492435174e-05
-7.49820196994679e-06
-6.49625244716939e-06
-1.51906867831299e-05
-1.28915330382108e-05
-2.13922844343037e-05
-4.20329597114604e-05
-2.10561247729357e-05
-8.11480218179371e-06
-2.96595819602375e-05
-3.55789519631972e-05
-4.20576970674137e-05
-2.24181124098784e-05
-2.88258632447001e-05
-2.7202561906512e-05
-5.10458653322646e-05
-4.33354144345966e-05
-2.97249046700532e-05
-2.546408594008e-05
-2.51155738488233e-05
-2.35958160646974e-05
-2.61724045845476e-05
-9.90288280228106e-06
-2.12933656654859e-05
-8.9205893011463e-06
-2.12192906429392e-05
-1.4081342229674e-05
-2.18809119041699e-05
1.86219563776577e-06
-2.56379900187557e-05
-2.06120603445903e-05
-3.13685995313968e-05
-4.08292532777546e-05
-1.36648637628529e-05
-5.95775534890621e-06
-3.69746667380755e-05
-1.60148950017733e-05
-1.46767457952761e-05
-1.61883880984266e-05
-1.07688010277842e-05
1.06112982755139e-06
-2.62102730714354e-05
-4.25813843834131e-06
-1.97307620086422e-05
-2.53117286250044e-05
-2.56470770168336e-06
-2.54750941727151e-05
-1.59457780425505e-05
-2.13220000657e-05
-2.67835983568124e-05
-1.23045830274355e-05
-2.59159590932492e-05
-1.02982386353535e-05
-4.90398399414677e-05
-2.67160041457356e-05
-1.45640173871934e-05
-3.5628928885982e-05
-2.75552061986309e-05
6.11016348409054e-06
-3.55767965478844e-05
-3.28684084634143e-05
-1.30505180115483e-05
-2.30159533520317e-05
-1.5647606094804e-05
-2.32336766556897e-05
-1.57530592159837e-05
-3.42952856346323e-05
-2.25639485959428e-05
-2.24372846354534e-05
-2.2013586590146e-05
-1.72396527313656e-05
-3.27597641501063e-05
-2.75001536808803e-05
-1.06366873338086e-05
-4.9911363822007e-05
-1.93671421769967e-05
-4.64274819528853e-05
-1.14204625328806e-05
-1.52777567481832e-05
-2.19608463332129e-05
-2.55025071772716e-05
-1.7425357081183e-05
-1.91206595937974e-05
-7.21255498144931e-06
-2.04810008467118e-05
-3.30675337566469e-05
-2.36166209043431e-05
-3.24870860789005e-05
-1.90395835780671e-05
-3.45194134227866e-05
-1.72466739110821e-05
-1.69199951414474e-05
-4.01752615570103e-05
-4.14716455714454e-05
-4.13717219752846e-05
-1.14229082356686e-05
-9.93101435859865e-06
-1.10634360070199e-05
-2.69819714615401e-05
-7.70261859247907e-06
-1.7190200695245e-05
-2.58952957017921e-05
-1.53224337869195e-05
-1.23546666254249e-05
-2.1317196368258e-05
-3.46047794404676e-05
-1.51451538176162e-05
-4.71152471151876e-06
-3.30787269661451e-05
-9.79158505068354e-06
-2.69439674539065e-05
-1.26402117096003e-05
-3.49157318706532e-05
1.926789990118e-06
-2.05055915816341e-05
-4.75577953157471e-05
-2.71194620480194e-05
-4.08008417336896e-05
-1.93590341443838e-05
-1.26520669133564e-05
-2.35255721224008e-05
-2.87736601534211e-05
-4.9163158932705e-06
-7.46104066082814e-06
-1.84127919717911e-05
-1.58882705399307e-05
-1.76719797626404e-05
-2.03806133609344e-05
-2.71879192791857e-08
-1.30276272347655e-05
-1.8991436334908e-05
-1.89772161169116e-05
9.17016696719506e-06
-2.03028366483274e-05
-1.78970506069611e-05
-1.84880295821741e-05
7.35829922835133e-06
-6.34412012053727e-06
-3.73394886488268e-05
-2.06978386390858e-05
-1.41470745096404e-05
-9.24124503422269e-06
-7.3706186219884e-06
-7.08661272299871e-06
-1.77807859741925e-06
5.47289387445402e-06
1.79861208577331e-06
-1.11539601528761e-05
-1.22639527754561e-05
-2.51958609318297e-05
-2.72649697178901e-05
-3.96859151338186e-06
-1.9657533782042e-05
-1.17871114155114e-05
-2.61884188774109e-05
-1.60307327089909e-05
-1.82564047187608e-05
-5.86548393732539e-06
-7.52996565875837e-06
-1.20355663630011e-05
-2.03548637208062e-05
-4.15702685394638e-05
-2.4738194635119e-05
-1.14169002189543e-05
-2.29604807797824e-05
-2.47660480921396e-05
-2.99577511266279e-05
-6.74662900901963e-06
-1.09554494928463e-05
-1.6228079597836e-05
-3.70271923957429e-05
-2.44550756512538e-05
-3.88299592243091e-05
-2.03669388123299e-05
-4.34111600391098e-05
-2.3290109253547e-05
-3.73738324993489e-05
-7.29775714999027e-06
-1.23562205928162e-05
-1.16826994729973e-05
-1.36287760014343e-05
-4.78415334910649e-05
-2.4316022755891e-05
-5.05053280270751e-05
-3.66502141553425e-06
-1.64515536448027e-05
-3.35105351255674e-05
-2.48936849785919e-05
-8.25598844190499e-06
-3.49355419755643e-05
-2.81987578935293e-05
-3.64325772950777e-05
-2.25258283849562e-05
-2.37682533512048e-05
-2.78871859307313e-06
-2.91709958283455e-05
-3.36467219020395e-05
-1.45320359375091e-05
-1.08261128300447e-05
-1.99406380366395e-05
-2.72883526981113e-05
-1.66215445159208e-05
-2.65980089120778e-05
-2.00280773698715e-05
-3.17926379450104e-06
-3.33047387514778e-05
-2.2276519160671e-05
-1.99473270411488e-05
-1.04912941245423e-05
-7.09630345001097e-06
-2.34212957105177e-05
-2.69868890501902e-05
-2.80906247787184e-05
-2.43465069749327e-05
-2.0446359628715e-05
-6.46474059341928e-06
-2.04274143417812e-05
-1.69082193599002e-05
-2.48732555703178e-05
-1.39973538305578e-05
-4.04562774216768e-05
8.72218284346132e-07
-2.0952859076738e-05
-1.95324255645632e-05
-3.02071745947636e-05
-1.82930844896366e-05
-1.41022322948235e-05
-2.36525091058407e-05
-2.35717170167816e-05
-8.19590955431347e-06
-3.34153770100529e-05
-2.03654763563488e-05
-2.75206491232415e-05
-1.77025222991299e-05
-1.29412937675618e-05
-4.25140593558556e-05
-3.08065440538971e-05
-2.07584432595374e-05
-1.67642731544609e-05
-3.79662264730662e-05
-3.70844593417856e-05
-3.81849872748896e-05
-1.2478403502404e-05
-3.98316282648267e-06
-3.77739596001945e-05
-2.91039402343862e-05
-2.82173214976196e-05
-1.64279957042803e-05
-3.48336294652521e-05
-1.87515456717559e-05
-5.6550641982608e-06
-1.42261042548906e-05
-2.65879760329038e-05
-5.75286662893012e-06
-1.75721119549075e-05
-1.73200663354982e-05
-1.72374993460462e-05
-1.2990461906941e-05
-2.70301131977532e-05
-1.6031129604869e-05
-2.91341684137222e-05
-2.43578386590701e-05
-2.05572567726068e-05
-3.63241585575419e-06
-1.21774023322408e-05
-1.88896728742523e-05
-1.07486413538861e-05
-3.12094437196539e-05
-2.39858132517894e-05
-1.91134205733111e-05
-1.42174343183558e-05
-2.27360263651629e-05
-3.45872181701687e-06
-2.12077084074588e-05
-9.122348955637e-06
-1.35189209886648e-05
-3.84381234449736e-05
-1.11219529464192e-06
-2.76206603759584e-05
-1.151812423424e-05
-1.99833647780966e-05
-2.38495098657098e-05
-3.50515357351691e-05
-2.10866923392308e-05
-1.49359019152532e-05
-1.09053772674608e-05
-1.55484984127074e-05
-2.80425915783327e-05
-8.01798837145775e-06
-1.51975960027595e-05
-3.15543094166609e-05
-2.77656473832155e-05
-3.04934190307814e-05
-2.22545914339207e-05
7.74760732042601e-06
-1.62243700810084e-05
-4.97131252167403e-06
-2.03225377337691e-05
7.10198411416635e-07
-2.08439770336923e-06
-3.67907188127231e-06
-7.36745870116894e-06
-2.60007753706111e-05
-4.42675282744168e-05
-1.59725896538088e-05
-1.17524452396795e-05
-2.17955060336079e-05
-3.87683855628193e-05
-2.70047701034868e-05
-2.39561330816806e-05
-1.14531070531048e-05
-2.41653760238689e-05
-2.46288860471023e-05
-5.51951261818492e-06
-2.47623000001148e-05
-4.47654557652692e-06
-1.84742206223494e-05
-1.61860794767278e-05
-1.69137759263822e-05
-1.10413769220974e-05
-8.30751440950106e-06
-2.08051032428433e-05
-1.14714810486013e-05
-2.09517384390844e-05
-8.67174932752204e-06
-1.07154971617646e-06
-1.14412344007214e-05
-1.37618646105617e-05
-3.32516344608452e-06
-3.50978327174356e-05
-1.9662235811379e-05
-3.12768140341824e-05
-1.71346765966289e-05
-1.65457419712883e-05
-1.16271187261576e-05
-1.7075231332671e-05
-1.55252369896227e-05
-5.33636470201833e-05
-4.14248006199135e-05
-2.54317635087164e-05
-1.31711526914175e-05
-1.98597704869458e-05
-2.5947048339431e-06
-2.51006370638686e-05
-8.18353170183215e-06
-3.60461557134556e-05
-2.76670225019261e-05
-5.17535383540572e-06
-2.66889042662411e-05
-3.93661386297656e-05
-5.84889556271458e-06
-3.78190448835261e-06
-3.38170988857561e-05
-2.58590509295882e-05
-2.5796718740654e-05
-3.29056579357167e-05
-2.7795745745465e-05
-3.09793031887367e-05
4.83566464536056e-06
2.90905893545438e-06
-1.44744226242202e-05
-2.95086089059822e-05
-2.93312122220859e-05
-2.05469493447594e-05
-1.93666584967755e-05
-1.5711719924514e-05
-1.39893278836435e-05
-2.33768290006985e-05
-1.09239891032867e-05
6.17536589192121e-07
-2.95497413533258e-05
-2.13506200815449e-05
-1.57774086102673e-05
-1.52531364653239e-05
-2.45943956867133e-05
-2.45888541505034e-05
-1.17314088683863e-05
-2.12491462194886e-05
-7.7112041280648e-06
-2.42599493325751e-05
-1.74241048878134e-05
-1.68833209868477e-05
-3.50485965632262e-05
-2.04883157295966e-05
-6.15362335353223e-06
-6.50859245395312e-06
-1.34556111331499e-05
-1.03739914921112e-05
-3.0286883483179e-05
-2.51080646700409e-05
-4.69124026073351e-05
-3.25100140479106e-05
-1.68625790075956e-05
-1.32403939394893e-05
-4.42624693852695e-05
-8.00617381492174e-06
-2.32727972241906e-05
-2.85402867325862e-05
-1.10272217273264e-05
-1.83828427111565e-05
2.8223998659156e-06
-3.12550120479575e-05
-2.29754669893464e-05
-1.00940731155093e-05
-1.99880196222629e-05
-1.59181858535841e-05
-1.92314690586759e-05
-1.31788526138795e-05
-2.1816990487386e-05
-1.76534271960799e-05
-1.87765286656652e-05
-2.28868872223921e-05
-1.07430285843166e-05
-1.38807885354986e-05
-2.68572857107219e-05
-7.57909706156882e-06
-2.85018608611745e-05
-2.54776002648161e-06
-9.02907324803712e-06
-1.8456497854996e-05
-2.88726566033768e-05
-5.3290466771276e-05
-4.1231636573068e-05
-2.47186374936769e-05
-2.61094744661622e-05
-1.96195690771813e-05
-3.02095291441584e-05
-7.59851599252642e-06
-1.81746622353865e-05
-3.60649433506565e-05
-2.9536756895637e-05
1.24586474463043e-05
-2.77626121274895e-05
-1.81191686725659e-05
-4.2295152488427e-05
-3.45124312639892e-05
-3.86472753515003e-05
-1.84524653624553e-05
-6.20985793267055e-06
-2.69092971870235e-05
-1.50808607995736e-05
-1.06678703967221e-05
-5.70179141142394e-05
-2.25013251986626e-05
-1.3265934188841e-05
1.13999820118105e-06
-1.54170364600547e-05
-2.13458320683465e-05
-3.41485648228893e-05
-9.68194066933076e-06
-1.25762275142421e-05
-8.49910984239785e-06
-1.37633016475567e-05
-3.9484006704587e-05
-5.92787670957601e-06
-1.32785771940799e-05
-8.92401616541848e-06
-5.43371098346003e-05
-1.12338876506445e-05
-3.26808327732348e-05
-7.20761367695681e-06
-3.35740338771628e-05
-2.45553381642231e-06
-7.800021015684e-06
-1.5510415134767e-05
-3.31780498957558e-05
-3.11928180705315e-05
-2.64128694625831e-05
-1.1042307477597e-05
-1.92556205503016e-05
-2.80475856752375e-05
-2.59769118954077e-05
-2.87604776705815e-05
-2.89655596712203e-05
-2.84331252696237e-05
-4.50064128840861e-06
-1.52125004491791e-05
-2.62716720113818e-05
-3.16545564353477e-05
-3.5413797450708e-06
-2.43923566571728e-05
-2.08536010345695e-05
-1.28305085036297e-05
-2.54753280496038e-05
-2.3324607723332e-05
-2.74393512670055e-05
-3.15457031403779e-05
-1.03614671150647e-05
-2.44777523903443e-05
-1.26797262827918e-05
-1.10096681579147e-05
-8.83096102310775e-06
-3.09663888207633e-05
-4.44716138935468e-05
-2.67490720868726e-05
-1.93627591693564e-05
-4.12908422192333e-05
-1.65494901706227e-05
-2.07403664829038e-05
-1.07898369333685e-05
-2.04819906237088e-05
-4.31102014211002e-06
-3.18024836190336e-05
8.61347353055714e-06
-1.53763604118437e-05
-3.35919177811904e-05
-1.22135544744578e-05
-7.68535175944896e-06
-1.58131186363946e-05
-7.84979395003526e-06
-2.98414951753654e-05
-6.92921133493186e-06
-1.62432672540486e-05
-7.63278745379674e-06
-2.02449840029824e-05
-1.26274563672245e-09
-2.18773094736374e-05
-8.93171317028332e-06
-1.26358128511471e-05
1.23211779370828e-06
-2.34893117525815e-05
-2.52492223645109e-05
-2.3065789606491e-05
-1.99045308975265e-05
-1.56852656265777e-05
-1.82836835343678e-05
-2.60010360146855e-05
-1.38387011467202e-05
-9.28184750440823e-06
-4.04991989114921e-05
-1.30909604127422e-05
-2.31560495728944e-05
-1.7931227457075e-05
-2.15827397236238e-05
-3.26980003306079e-05
-1.0469519067345e-05
-2.42048943408646e-05
-1.01450379987333e-05
-4.05414755351178e-05
-2.71540047144316e-05
-2.4107515071441e-05
-4.45716628966743e-05
-1.73489253521075e-05
-3.20995016280802e-05
-1.66593074415773e-06
-6.32490581912036e-06
-2.01641235577253e-05
-1.35129318588926e-05
-3.31196161550917e-05
-7.17489593792578e-06
-6.41482061100725e-06
-1.33097629502244e-06
-4.66061741796249e-05
-1.24772624519978e-05
-4.6079980456617e-05
-1.59906458095247e-05
-5.88932509970856e-06
-2.7060307879512e-05
-3.96244745186646e-05
-1.31623732767184e-05
-2.20812582922882e-05
-2.37138513036148e-05
-3.9640155605683e-05
-1.18359725205052e-05
-1.98603680747906e-05
-1.78501922471048e-05
-1.4353410036401e-05
-2.96993061277299e-05
-8.85024212527153e-06
-1.82734169897437e-05
-1.35635691888228e-05
-2.80413351769627e-05
-1.37831483402832e-05
-1.61709930643239e-05
-1.01515557612533e-05
-2.26465182863475e-05
-4.42869063230954e-06
-2.12687989940934e-05
-1.23468143679524e-05
-1.54345849925536e-05
-2.85133597367474e-05
-2.82006791472697e-05
-1.19924157360572e-05
-2.05730598751621e-05
-2.61766927509035e-06
-3.06391852755591e-05
-5.16161103478739e-05
-5.86187116524402e-06
-3.72950381037701e-05
-1.80510356143532e-05
-4.73416269084906e-06
-2.50267401597729e-05
-7.5881964694285e-06
-2.74059721662311e-05
-3.82777342268056e-05
-8.03869803559995e-06
-2.44811443484215e-05
-2.38907734903431e-05
-3.29452296283139e-05
-2.9066436318092e-05
-1.78980938379187e-05
1.52470187060529e-06
-2.01685093657498e-05
-2.26552697746323e-05
-3.34976995091332e-05
-1.86110788560086e-05
-6.21345951093945e-05
-3.13095779676164e-05
-2.3258823093157e-05
-4.35866214280979e-05
-1.11092489617628e-05
-2.32801217987418e-05
-1.01989347183744e-05
-3.81332937678097e-05
-1.89917485011163e-05
-3.44090570401307e-06
-6.5572467000021e-06
-1.5690121648881e-05
-5.12862097485199e-06
-1.43491535010948e-05
-3.52863075564417e-05
-3.45909950628604e-05
-2.05217127910212e-05
-2.37980308104548e-05
-2.12580929316364e-06
-6.24680162968321e-06
-1.81510909398505e-05
-1.84261646833971e-05
-3.49501997489338e-06
-3.47813594464126e-05
-2.53966208356247e-06
-1.39966987803469e-05
-3.07829314118712e-05
-1.88241843446467e-05
-8.52799030003944e-06
-2.16416603090087e-05
-7.20073582544707e-06
-3.12775392055181e-05
-1.68920267201615e-05
-1.21116245257742e-05
-1.59780780384445e-05
-2.6765211024919e-05
-1.79671663757203e-05
-2.40974724111439e-05
-1.7748975712656e-05
-3.71769889900381e-06
-1.08417215428452e-05
-4.12629941788098e-05
-4.27013736737564e-05
-3.95938558554838e-06
-3.00604270681267e-05
-1.51796401304057e-05
-7.2054780493278e-07
-2.22893776254069e-05
-1.42522688966804e-05
-5.10369397807123e-06
-3.0003049936177e-05
2.10353325014227e-06
-9.23697310868223e-06
4.19474769492726e-07
-1.36749358935976e-05
-1.5116111264893e-05
-2.16872121016415e-05
-2.10748392759362e-05
-2.38317846807061e-05
-2.32344980599337e-05
3.7138030901153e-06
-1.92590449834988e-05
-8.53789996750305e-07
-2.98263827501897e-05
-2.07210764080062e-05
-2.64351056502516e-05
-1.16888711016149e-05
-2.49166407181853e-05
-1.31701167624329e-05
-1.39978250609878e-06
-2.4839968725355e-06
8.7753568380525e-06
-2.14109246791484e-05
-2.25666031334767e-05
-2.59996298098031e-05
-1.35575724316946e-05
-3.31585421971964e-05
-2.58621982524972e-06
-2.61825508930215e-06
-1.58761283328045e-05
5.29877959004987e-06
-2.47254104533796e-05
-2.37680811728853e-05
-2.69634095398112e-05
-2.18950777536694e-05
-3.18932003650419e-05
1.32331812817606e-05
-1.93068990901759e-05
-3.58946743288167e-05
-3.48851610514077e-05
-3.14950366791871e-05
-3.26626548218412e-05
-2.93551830761932e-05
-6.67838182596598e-06
-3.07924784042362e-05
-3.70866429754696e-05
-1.83217492066621e-05
-4.86909943953613e-06
9.4470482291682e-07
-1.40731990622579e-05
-7.34816288041468e-06
-1.3631020060607e-05
-2.08752557986879e-05
-2.05633596279695e-05
-1.30842888474217e-05
-2.15298520746734e-05
-2.66869869564752e-05
-4.19652092354322e-05
-4.3696154655724e-05
-5.7697545502608e-05
-1.78136434341418e-05
-1.70260380699364e-05
-2.18309363592974e-05
-1.81835698535178e-05
-9.81959627737326e-07
-2.44726257532718e-05
-7.88172322737555e-06
-2.86039110126454e-05
-2.14813549606088e-05
1.97108799399275e-06
-4.20966547722911e-05
-3.33544766080006e-05
-2.01090373832456e-05
-1.48771591422544e-05
-3.05502971173722e-05
-2.94460738738086e-05
-2.86354599038301e-05
4.04494253440789e-07
-1.72694196960934e-05
-1.01759077526677e-05
-3.29869481007691e-05
-1.16035120660399e-05
-3.38886425101477e-05
-2.64247731189469e-05
-8.28692340445221e-06
-2.1575181381883e-05
-3.47225842012261e-05
-1.30464476929836e-05
-2.38082760627092e-05
-2.51558238655914e-05
-2.04244399762227e-05
-1.50342041459877e-05
-4.7833395447457e-05
-1.28741287473198e-05
-3.08265348935736e-05
-3.33409114853142e-05
-2.4152674564057e-05
-2.44683043054118e-05
-2.94036386797078e-05
-1.40741711256425e-05
-2.53763007785517e-05
-3.27847725948724e-05
-9.39787699792542e-06
-2.18244374452187e-05
-1.06108474031925e-05
-1.28480331722667e-05
-1.74926120081945e-05
-5.85640822339741e-06
-1.15912050644529e-05
-9.15403304383529e-06
-3.42245994980827e-05
-1.74571221954387e-05
-4.95896576637272e-06
-2.31748344049039e-05
-1.21195990166199e-05
-1.84997392388774e-05
-1.53390881532251e-05
-2.10631237924918e-07
-1.5897207215794e-05
-2.69170583301913e-05
-1.24812023259033e-05
-2.89363718570995e-05
-1.16644740946099e-05
-1.03771531074581e-05
-2.7744231162434e-05
-2.82927808001379e-05
-2.3468782890994e-05
-2.10538563830776e-05
-2.10572005292323e-05
-2.51344604388186e-05
-4.00482748111052e-05
-2.4835975441825e-05
-3.74056343033359e-05
-1.07730084372632e-05
-2.79597605171775e-05
-3.42586262008852e-05
-1.32375477903481e-05
-1.11649359589794e-05
-3.45236605472612e-05
-1.65996420605653e-05
-2.79736603949833e-06
-4.17669619148339e-05
-6.23279814331272e-07
-1.69941014857682e-05
-1.72647826568458e-05
-3.56883767144012e-05
-4.46273490376456e-05
-2.00572639720101e-05
-2.4513662559912e-05
-1.79988395807693e-05
-2.87861488167821e-05
-1.16390748936359e-05
-4.61482083315317e-05
-3.1508374830433e-05
-4.12372809947977e-06
-2.67858492096891e-05
-2.88364512791609e-05
-2.02590316204519e-05
-9.8887432950637e-06
-1.58692101389327e-05
-8.70357910079365e-06
-2.7264432130598e-05
-5.15934932583655e-06
-2.59131369430752e-06
-1.34479187134964e-05
-3.86667971057588e-05
-1.57545725623213e-05
-2.27423485143379e-05
-3.88058437640297e-05
-6.90559122509537e-06
-1.11048965761047e-05
-2.22086850443826e-05
-1.81877607296524e-05
-1.17101776467351e-05
-1.5036903705854e-05
-3.63470049266176e-05
-1.12849415565862e-05
-2.76015547352671e-05
-3.34710986504979e-05
-1.64300235271567e-05
-3.95071393288802e-05
-4.13799536035647e-06
-1.30223051534197e-05
-2.88246774959171e-05
-3.19190287652907e-05
-1.44915086055089e-05
-8.84390557359058e-06
-3.48682689370382e-05
-8.28976774820099e-06
-2.46134762263847e-05
-8.52998531596857e-06
-1.9240884709294e-05
7.08507314633706e-06
-4.10110294175205e-05
-1.47421511409831e-05
-1.32965085903635e-05
-1.00495882161771e-05
-1.03921790250374e-06
-2.8108642748302e-05
-2.00075814449842e-05
-2.83118389333248e-05
-2.77686660189868e-05
-1.77729369602266e-05
-3.12487586966739e-05
-6.98955106054957e-06
-5.99086110806197e-06
-2.43314634847662e-05
-4.39364351866909e-05
-2.57202139026254e-05
-3.07084676912476e-05
-2.63141515018526e-05
-1.4504123122904e-05
-2.0455542780648e-05
-1.97745072592479e-05
-3.0644149406834e-05
-3.29330467564837e-05
5.71382689574082e-06
-3.07642501878834e-05
-1.17025105185881e-05
-2.66305253645689e-05
-2.84773999465996e-05
-7.51874492234297e-06
-1.74346762253776e-05
-2.26118259915565e-05
-2.28957708307909e-05
-4.36381617176225e-05
-3.03302883973957e-05
-3.7643464260023e-05
-2.90224756776581e-05
-2.91890506851943e-05
-2.3529173872856e-05
-2.47508399757813e-05
-7.48527369426936e-06
-3.40248411981156e-05
-7.16429440431894e-06
-3.22191348729947e-05
-1.72356858718737e-05
-2.67867677208218e-05
-2.39417363764527e-05
-1.61398470699922e-05
-4.07657211921747e-05
-2.96027470454124e-05
-3.78151935571923e-05
-1.10080777178683e-05
-7.57984709964877e-06
-4.3103891016739e-05
-2.59538144136865e-05
-1.39199027192996e-05
-3.67589309325493e-05
-1.39584619365523e-05
-2.40955367346656e-05
-2.6462242744012e-05
-1.90452596379035e-05
-9.70463625378162e-06
-6.81978160892815e-06
-1.67672385962106e-05
-2.82915304865332e-05
-1.626341928888e-06
2.3781396969409e-05
-6.63476952328344e-06
-1.8371174237782e-05
-1.55387034666003e-05
-8.29897777990854e-06
-2.9642509616133e-05
-1.75490249097953e-05
-1.45401243693484e-05
-1.72977923769224e-05
-2.11455254167358e-05
-3.89651923053786e-06
-2.51038845336397e-06
-1.26924791543635e-05
-1.56278172697032e-05
3.15999312364066e-07
-4.98749746308566e-06
-1.39018880418301e-05
6.08164953158215e-06
-1.85275351674077e-05
-5.8956430397515e-06
-1.16494150285327e-05
-5.89639581076535e-06
-2.10618082647696e-05
-1.64264703664302e-05
-2.52317810235815e-05
-2.82749837567325e-05
-9.50526570209198e-06
-2.75801210041016e-05
-9.12473550870702e-06
-3.79669099614248e-06
-4.97120622547212e-05
-2.29603243167141e-05
1.59489177427035e-06
-2.17365750664394e-05
-2.0484042519489e-05
-3.7986969466523e-05
-2.4318962186755e-05
-2.59971873142577e-05
-6.22803233438781e-06
2.24288063479727e-06
-3.20212935470277e-05
-1.70469368051719e-05
-2.17896080896343e-05
-7.78146712663307e-06
-1.92427215934743e-05
1.40194305237314e-05
-3.122352383377e-05
-5.1322151558722e-06
-2.2878601048303e-05
-2.16720114044417e-05
-3.58025279841876e-05
-5.06525472917384e-07
-2.86815651064278e-05
-2.63415912165382e-05
-1.05641389538413e-05
-1.91719626017987e-05
-1.05442068921764e-05
-1.98839005835962e-05
-3.46142576778052e-05
-1.74974237149034e-05
-2.98037069728896e-05
-2.24557415770967e-05
-3.95931560145105e-06
-1.40829220004146e-05
-1.77337552872135e-05
-2.58184310478581e-05
-1.82826077796224e-05
-3.15348375201012e-05
-4.64670870760503e-06
-3.17077076959289e-05
-2.81515393518451e-05
1.13933535513778e-06
-3.40730545927002e-05
-5.04294115890619e-06
-1.85675549361146e-05
-3.05362520294045e-05
-4.21633061494173e-05
-8.81612888189075e-06
-2.84877327481984e-05
-1.13772088505692e-05
-3.85480982834406e-05
-2.48677063010512e-05
-4.05218590840999e-05
-2.95020247789834e-05
-2.71281631061356e-05
-1.24338139696804e-05
-1.78862359484303e-05
-6.1181398578429e-06
-2.95756153648012e-05
-1.5815256853616e-05
-3.28871983037281e-05
1.30201034912506e-06
-3.17930876139199e-05
1.38895027756053e-07
-8.64191906568999e-06
-7.89076577721269e-06
-3.1714241434597e-06
-3.45819280346119e-06
9.49688059134978e-06
-3.50297060297358e-05
-1.76169969734582e-05
-1.43082292105012e-05
-1.49586951627492e-05
-1.618440001092e-05
2.84616240213022e-06
-2.89315389157633e-05
-7.30970176052992e-06
-3.5567712203756e-05
-2.46236017543204e-05
-1.77864589028143e-05
-2.5474345676587e-05
-2.59276026601856e-05
-2.49033852655193e-05
-2.66155751193084e-05
-2.10035306316303e-05
-5.86509565610845e-06
-2.6632211955632e-05
-3.46201741363717e-05
-1.51589403116015e-05
-1.30451122376872e-05
4.18945070005783e-06
-3.24704618674994e-06
-2.22182742696252e-05
-3.02556551961083e-05
-1.79864736690277e-05
-2.51534115799983e-06
-2.26195046208807e-05
-2.26605562043901e-05
-1.77398962181647e-05
-4.11523730642761e-05
-3.12023610047362e-05
-4.09006602499256e-06
-1.51923238586687e-05
-2.6578929546941e-05
-2.52208160539839e-05
-1.1443344640202e-05
-3.32227442585957e-05
-2.59646729096835e-05
-2.13851971528516e-05
-2.01015124076796e-05
-9.81059344170944e-06
-2.30192165126975e-05
-2.09136508944344e-05
-1.74028382213545e-05
-2.07995604087e-05
-1.81903481189229e-05
-4.61045941895233e-05
-6.11310010272414e-06
-3.63132815420406e-05
-1.88988901050628e-05
-2.69725794898623e-05
-1.09288121114746e-05
-2.37786721574233e-05
-1.85283851335618e-05
-1.75418578718319e-05
-2.74573196065043e-05
-2.38936345609048e-05
-4.19224677050565e-05
-3.00442326493787e-05
-2.02392777324705e-05
-2.86801753394367e-05
-2.28770574114943e-05
-2.08065207145624e-05
-2.37425475585335e-05
-6.97107300487093e-06
-4.83116364147966e-05
-6.85970512341957e-07
-2.40125535659188e-05
-1.12223154982131e-05
-2.67994370279941e-05
-2.14166477265061e-05
-2.94841236428781e-06
-1.8319839140818e-05
-5.34801921177628e-06
-3.1023099438687e-05
-9.36922677447209e-06
-2.41321952488029e-05
-1.72742592940618e-05
-3.05885579923203e-05
-2.38602553638027e-05
-1.29977083508447e-05
-2.71269679416346e-05
-3.72471740729755e-05
-1.87446741043407e-05
-1.80037406871677e-05
-2.56623318797256e-05
-2.51729513204785e-05
-2.68961269933777e-05
-3.03696278253894e-05
-3.86408618378303e-05
-1.36765585848718e-05
-8.00704760189522e-06
-1.46960616855814e-05
-2.93956913154339e-05
-3.5858882453086e-05
-1.45726519275213e-05
-2.18281299520095e-05
-3.62200601524043e-05
-2.5049580041405e-05
-2.34889480527831e-05
-9.37707246601607e-06
-4.63204829073222e-05
-2.0581449052291e-05
-2.41805811770021e-05
-1.1244474889007e-06
-1.44073124889671e-05
-2.82812783826826e-05
-4.04038060019432e-05
-1.1575676053226e-05
-2.08579326200078e-05
-4.51519904763263e-06
-2.66054111556064e-05
-4.77071329116563e-06
-1.22481727522746e-05
-1.76114321416034e-05
-9.89955783571169e-06
-1.40448500701233e-05
-3.54617684198364e-05
-2.78723632834596e-05
-2.87830556345842e-05
-7.69469181629374e-06
-1.94372913774751e-05
-1.28938855174491e-05
-2.29781405040927e-05
-1.75982204026027e-06
-4.01257782494099e-05
-8.43742308979969e-06
-1.06140554509796e-05
-3.76637106418577e-05
-3.7795684461559e-05
-5.11816808805382e-06
-2.21494992825749e-05
-2.97885602018675e-05
-1.55351881874662e-05
-3.26230896012452e-05
5.4196457810543e-06
-4.25779210474868e-05
-3.42650063001829e-05
-1.97001513866796e-05
-2.07550673783471e-05
-1.2659365938244e-05
-2.01236601832868e-05
-2.86145984575482e-05
-4.68813615777175e-06
-1.6721934088621e-05
-7.80828268096994e-06
-2.03721119592177e-05
-3.97490210282999e-05
-1.87195306575957e-05
-2.38128730439477e-05
-1.34644087639551e-05
-2.32920032178559e-05
-5.79556342567553e-06
-2.61609397777136e-05
-1.76114652130003e-05
-1.35023568782748e-05
-6.73823781758754e-06
-1.55061962526333e-05
-2.41264687134263e-05
-2.0649340570592e-05
-2.04981115628953e-05
-1.22149202500441e-05
-1.07537958129552e-05
-1.7748123735851e-05
-3.10998709677548e-05
-8.77764051031455e-06
-4.75108269966011e-05
-3.08082507801156e-05
-9.36908775389231e-06
-4.06862329688877e-06
-2.86832539612348e-05
-1.45113802203122e-05
-2.80546633633719e-05
-3.57685183937604e-05
-2.73827796034793e-05
-2.26958890179609e-05
-2.80001638342662e-05
-2.94002098707369e-05
-2.46126650304337e-06
-2.11305202278839e-05
-2.23185709395499e-05
-2.06983719401496e-05
-5.04957953918065e-06
-1.63519751433196e-05
-1.02422316026316e-05
-1.88924739030595e-05
-6.73072678982282e-06
-1.42264550943594e-05
-2.23414556954727e-05
-2.11334938505469e-05
-3.22681343900952e-05
-4.7675253949532e-05
-4.09137851119184e-06
-4.02156879080638e-05
-2.85402787709848e-05
-2.13782486186372e-05
-3.26720988267554e-05
-2.65296092770946e-05
-1.99971466448596e-05
-2.21786077968902e-05
-1.49767539577169e-05
-2.66635447820311e-05
-3.03738501388691e-05
-2.68073489146772e-05
-1.78878081798647e-05
-2.95272066304953e-05
-3.91632189371793e-05
-9.90676872444578e-07
-2.08846293411639e-05
-1.05283355506377e-05
-2.87883444268084e-05
-2.52606488496653e-05
-9.23726097203172e-07
-1.49648771876696e-05
-2.90751198879819e-05
-7.18317765458622e-06
-1.36883088825032e-05
-3.70333923865171e-05
-2.22700095897718e-05
-1.37804190740463e-05
-7.85368006785663e-06
-2.43491244536602e-05
-4.86364236979754e-05
-3.67349716911397e-05
-2.33414200766576e-05
-2.86166537177808e-05
-4.62196757138784e-06
-7.68941648639692e-06
-2.05110905242927e-05
-3.2290386349791e-06
-2.98764333456721e-05
-1.13305207615983e-05
-1.85390120901128e-05
-2.34647353933959e-05
-4.27311114835518e-06
-2.78103853834936e-05
-6.21882324930105e-06
-4.7645579918759e-06
-2.48132233351518e-05
-2.06660223631616e-05
-2.50253924092497e-05
-2.10122057830464e-05
-8.88196651482224e-06
-2.28289556579181e-05
-1.90431877278481e-05
-3.28841878563178e-06
-2.69234373590418e-05
-1.01859987657199e-05
-1.36034249655243e-05
-1.29133518088407e-05
-7.37846674004835e-08
-2.5605457281555e-05
-1.46134064723047e-05
-2.73910512589936e-05
-2.61539467569936e-05
-1.18142859485236e-05
-2.02953502920546e-05
-2.33661995486765e-05
3.27468276022538e-06
-7.92035212355205e-06
-2.9798978136294e-05
-1.99112413628248e-05
-2.68289958022183e-05
-2.38382365447173e-05
-2.60202219168755e-05
-3.18563286388773e-05
-2.04694729847521e-05
-2.66058613319407e-05
-2.0366552954426e-05
-2.37107197705748e-05
-3.95841175937597e-06
-1.11989598170077e-05
-3.40292835996305e-05
-2.28329853479292e-05
-3.99454719067619e-05
-1.98905668551024e-05
-4.3499184819273e-05
-1.38068218247298e-05
-2.44058424162722e-05
-3.75606403655418e-05
-3.19299574749916e-05
-3.05838523367463e-05
-3.44636373189008e-05
-1.78064311950297e-05
-7.27826041241694e-06
-3.03762454881395e-05
-1.75025745381603e-05
-3.02579316763641e-05
-1.22145407406988e-05
-2.76095263412433e-05
-2.53074849702231e-05
-7.49845877434851e-06
-2.27891025460414e-05
-1.67379481820755e-05
-1.67400938552241e-05
-1.36341984522102e-05
-3.00174818438515e-05
-3.20902199628138e-05
-4.15167608366113e-06
-1.84300135906839e-05
-1.74200680048892e-05
-2.7069841862085e-05
-2.37610056603353e-05
-2.40318390812757e-05
-3.64703800742876e-05
-1.00425494517723e-05
-3.38968966418738e-05
-1.35959872210884e-05
1.14649639793452e-05
5.8847857429298e-06
-3.62424210326613e-05
-2.55650689085736e-05
-2.43055151567715e-05
-1.02082691885899e-05
-3.33929709194468e-05
-1.42339951659572e-05
-2.46774539531643e-05
-2.06670925680455e-05
-1.02809870365403e-05
-2.21726946600421e-05
-1.75094795795018e-05
-1.10872170628762e-07
-1.27000956587246e-05
-2.34985813983401e-05
-1.74196726165373e-05
-1.33229415986213e-05
-1.92835000982535e-05
-2.33876250946175e-05
-1.37379779995066e-05
-1.61918647604799e-05
-9.62384404833109e-06
-3.18529883066884e-05
-6.99531946409486e-06
-2.3703414687788e-05
-1.24404784643844e-05
-1.48420888386191e-05
-6.43005407050562e-06
-2.64813137494002e-05
-3.13478699371154e-05
-2.40242109759843e-05
-2.47800411845262e-05
-3.31634414007903e-05
-1.93704137527354e-05
-1.5124300891602e-05
-2.22032481443518e-06
-2.19170774179915e-05
-1.5725838919745e-05
-1.07999297556685e-05
-2.90957664513155e-05
-3.50123996842345e-05
-1.43551225947492e-05
-2.24737904505319e-05
-1.87821148590573e-05
-4.66952837173699e-06
-4.15823663187516e-05
-2.33443380662482e-05
-8.03228096931971e-06
-2.15322564006973e-05
-3.08085704268357e-05
-1.91761655777408e-05
-2.57426258893018e-05
-2.63559227653339e-05
-3.44254315101716e-05
-1.15760275805224e-05
-2.3754605807329e-05
-1.56313204489048e-05
-1.49479943170219e-05
-1.67847222013475e-05
-2.86097056377404e-05
-8.47114139633277e-06
-3.79030880140722e-05
-9.20711474980297e-06
-1.07162728180447e-05
-2.78854902147312e-05
1.55347661173065e-06
-2.31186992623629e-05
-3.47993303955604e-05
-2.09093522660533e-05
-3.56374238366864e-05
-1.69285662571341e-05
-2.27017125587891e-05
-1.7911701888301e-05
6.92986487332373e-07
9.16423742082198e-06
-2.30092978242727e-05
-1.77540823720482e-05
-2.29459024887645e-05
-1.97192486722601e-05
-8.27549844038022e-06
9.65863052517557e-06
-1.56923140156924e-05
-2.58140052423021e-05
-1.67203143169684e-05
-1.23167121422509e-05
-1.19879799300761e-05
-1.56028347588837e-05
-1.82516729723166e-05
-3.61939347830719e-05
-1.67305323393301e-05
-3.66098738613947e-05
-1.95816616452139e-05
-8.24291140220504e-06
-2.751816467575e-05
-1.55563769566626e-05
-1.30438240601158e-05
-3.05359865450291e-05
-4.40576265486979e-05
-3.52019138375717e-05
-2.32272252046693e-05
-1.08149140668926e-05
-1.54350151009174e-05
-1.61085536086824e-05
-2.04534026927753e-05
-2.96793314562229e-05
-2.54919922623399e-05
-2.27902045403852e-05
-9.93324263087149e-06
-2.53679048024154e-05
-4.01024699092948e-05
-2.32964585606522e-05
-5.63277440361204e-06
-2.70232901103349e-06
-2.79550945818406e-05
-3.33771686754734e-05
-4.11824139800231e-05
-3.02945900440628e-05
-6.80584199994278e-06
-2.23530846046913e-05
-2.96858326868609e-06
-1.60979220463174e-05
-1.52334833906585e-05
1.78625490185763e-06
-2.18172109666814e-05
-8.69757916289564e-06
-3.07101625090659e-05
-3.96179692417731e-05
-3.48473132145441e-05
-2.60110197401681e-05
-1.38707685551385e-05
-2.32492442937179e-05
-1.62733465920113e-05
-1.28150433233165e-05
-1.70435611298503e-05
-1.2172473446475e-05
-1.52623993984871e-05
-1.28978815279691e-05
-8.69759526435024e-06
-1.42137055562682e-05
-2.87037593341363e-05
-5.77287977195256e-06
5.0004469733805e-07
1.77999282442629e-08
-2.55262143654504e-05
-1.80264945705485e-05
-2.42541058629349e-05
-2.20156889301825e-05
-1.61177765678862e-05
-2.28950268460238e-05
-3.05619361825561e-05
-4.60457091624488e-05
-1.67518467758686e-06
-4.74576865814731e-05
-1.08187915363527e-05
-3.89224300671444e-05
-3.71949361964998e-05
-1.15364725276664e-05
-3.72256435316696e-06
-2.19083986210595e-05
-6.88655753009479e-06
-2.60122753186119e-05
-3.223296494248e-05
-1.99711113679122e-05
-1.21696073484136e-05
-1.05702072888285e-05
-1.32856972649983e-05
-3.42160768613155e-05
-2.3154566595909e-05
-4.9430755127431e-05
-1.22112251131352e-05
-1.40992221326239e-05
-2.21376510950613e-05
-8.36514263966596e-06
-1.50686506994477e-05
-3.1498260694343e-06
-8.2723382130376e-06
-4.26348672716644e-06
-2.85640359586337e-05
-2.57479261498429e-05
-2.53066132235492e-05
-2.89517532268643e-05
-4.46723417193014e-05
-2.76788207331821e-05
-3.36723886615166e-05
-2.574156401761e-05
-3.7994048623555e-05
-1.56200717112414e-05
-4.18615503904617e-05
-3.15198774883493e-05
-1.2421684532854e-05
-1.45507937072309e-05
-4.44282941020611e-05
-2.71559531869985e-05
-4.32776862908436e-05
-4.32824474554474e-05
-8.60027740333336e-06
-2.73104584372949e-05
-2.79734763184772e-05
-1.13111541942245e-05
-3.75479416710458e-05
-1.67521680776866e-05
-3.92097314064338e-05
-1.92247662964018e-05
-3.43374865744153e-05
-2.91787680582064e-05
-2.10144993228816e-05
-1.56970442091106e-05
3.36364506248469e-06
-3.32131682899178e-05
-1.28386127091775e-05
-2.76130093541296e-05
-2.35631479204183e-05
-1.47240123389483e-05
-1.92347707773475e-05
-4.13040452061691e-05
-1.05000902658367e-05
-5.62869990275657e-06
-2.27005778279895e-05
-5.076183398197e-05
-1.46928515596127e-05
-2.96731461830051e-05
-3.14657499498105e-05
-2.9200366477987e-05
-2.24012840717676e-05
-1.41764740609802e-05
-5.1968698745855e-06
-3.16893565354788e-05
-7.12105612718764e-06
-1.38419727902605e-05
-9.13873541613827e-06
-2.01937081808779e-05
-4.8343940520274e-05
-2.27612319353404e-05
-1.64344143644262e-05
-3.70586004033776e-05
-4.17115261505052e-05
-1.30786472157024e-05
-1.8471949389404e-05
-4.33843378690464e-05
5.35502318204302e-06
-1.31229202218528e-05
-8.52595905902527e-06
-1.8161891428981e-05
-2.26630164905625e-05
1.44731179017409e-05
-1.15268930058541e-05
-6.80127530297735e-06
-2.57753491416676e-05
-2.26116112478165e-05
1.63953843445843e-06
-3.05842220904552e-06
-1.77927746924941e-05
-3.71881908426665e-06
-5.39426201359499e-06
-2.67649791338273e-05
-1.67283809364642e-05
-3.45623801842478e-06
-3.18865629313928e-05
-1.25809222070344e-05
-3.4334130121612e-05
-1.30201042791861e-05
6.90968651044662e-06
-2.9002589755935e-05
-2.09442119644141e-05
-2.65997763994824e-05
-5.04442071231402e-06
