# Supplementary material for: Research on computational propagation and identification of mine microseismic signals based on deep learning
Source: PLoS One. 2025 Oct 22;20(10):e0334641. doi: 10.1371/journal.pone.0334641 (PMC12543183; doi:10.1371/journal.pone.0334641)
Supplement: S2 Data — (ZIP) [file pone.0334641.s002.zip › 000100500001979.xlsx_0.txt_24.txt.txt]

-2.17943688707589e-05
-1.91276036402372e-05
-3.3499740088459e-05
-2.3893298742454e-05
-1.31438619993521e-05
-2.53456395641224e-05
-2.58265817763664e-05
-3.03601654586983e-05
6.40287619406187e-06
-1.73481318778831e-05
4.30907660607641e-06
2.09428384020572e-05
-2.55794261952283e-05
-7.2266497299184e-06
-1.39583445784132e-05
-1.9674572552917e-05
-1.58544492184292e-05
3.73689553397612e-07
-1.70261236685992e-05
-2.39971884921332e-05
-1.27163572301631e-05
-1.4018307785441e-05
1.94949504365057e-06
-1.24205678350284e-05
7.84211413344003e-07
1.62471289230657e-05
-1.2955054218422e-05
-1.45213621958164e-05
-3.71997558602292e-05
-1.29974308583166e-05
-1.5707849215585e-05
-3.90896210432747e-05
-3.22290972319532e-06
-3.37845853837051e-05
-2.0564769246658e-05
-1.69131434746017e-05
-7.08399898713413e-06
-1.2677724157251e-05
-2.90602738877096e-05
-1.13202801675334e-05
-2.86263662975038e-05
-1.57164336347485e-06
-1.59242103101543e-05
-2.53049016103781e-05
-6.76003652650683e-07
2.6764993154567e-06
-1.4275899043986e-05
-4.57755925649951e-06
-1.09762342919764e-05
-1.07108380222215e-05
-2.1629984915564e-05
-2.41674208884262e-05
-2.76097455779506e-05
-3.65564713256548e-05
-2.29040319645523e-05
-2.18200666620813e-05
-2.04674200403705e-05
-5.50873688021692e-06
-9.85672427648769e-06
-2.40271281332755e-05
-2.8718620790959e-05
-2.84233822811696e-05
1.89020121189482e-06
1.88265100275988e-06
-2.38146867101174e-05
-1.50468109516742e-05
-8.59476996763566e-06
-1.81410485359596e-05
-3.51501360637002e-05
-5.97951291078276e-06
-1.8622117204066e-05
-5.49329094384987e-09
-2.69985059316964e-05
-2.95608463583324e-05
-6.29288904008554e-06
-2.3311582368464e-05
-6.16386211667416e-06
-2.84708667283168e-05
1.47620596171272e-06
-3.23359071970106e-05
-3.61721792355982e-05
-9.41658750750851e-06
-1.94645043550862e-05
-1.63556807785398e-05
-1.79632135633859e-05
-1.67049845580341e-05
-2.28194023205722e-05
1.42601544188488e-06
4.64372417249299e-06
4.78787265214054e-06
-1.31346655886103e-05
-1.82222339242248e-07
-1.43587450166297e-05
-3.58315463861848e-06
-3.18739867122294e-05
-2.0293749701425e-05
-1.2333027193645e-05
-8.0048615272766e-06
-1.61464968681065e-05
-1.18927593786184e-05
-1.64647200153465e-05
-1.04791629471914e-05
-1.14073683340387e-05
-2.68977476065885e-05
-8.05704701545786e-06
-2.32180278905659e-05
-2.54756208123849e-05
-1.58619318790318e-05
-3.19381117667614e-05
-1.20814397424181e-05
3.83001603834661e-06
-1.88171163500006e-05
-1.97426617390383e-05
-2.63259065485166e-05
-2.84038298029837e-06
-2.43637979698015e-05
-6.48092243312917e-06
-2.68163789728519e-05
-5.61108149491666e-06
-2.45961715107311e-05
-2.04997808345395e-05
-2.63279770605166e-05
-1.97630262855274e-05
-2.24474565051279e-05
-2.09783871466826e-05
-2.34287397690184e-05
-1.32704457593368e-05
-3.84619036448256e-05
-2.46262822307805e-05
-1.72396589482317e-05
-4.06536041703381e-05
-2.12129375844173e-05
-3.25822705966731e-05
-2.90511581610522e-05
-1.26072954876081e-05
-2.07066364331179e-05
-2.19875979305135e-05
-3.03647417896619e-05
-1.33591629780624e-05
3.40329602190407e-06
-3.32480877068801e-05
-9.26534959762803e-06
-2.00056970929662e-05
-1.16764938125294e-06
-1.60982891997862e-05
-2.51132725153296e-05
-4.25996084153177e-06
-1.96136621275134e-05
-2.0763793146749e-05
-2.54820064930215e-05
-1.81792760807826e-05
-3.31501025336402e-05
-8.98128993994902e-06
-2.14548597926061e-05
-1.45655404965175e-05
7.33137108717928e-06
-2.51687778076552e-05
-2.86164260730167e-05
-1.49944196612689e-05
-4.25146798996396e-06
-2.68252933132729e-05
-9.53428989206569e-06
-2.93292433482164e-05
-1.49646839509498e-05
-2.05330285806523e-05
-1.53848151262195e-05
-2.97659134208145e-06
-9.05116449044363e-06
-9.45891487608892e-06
-1.30293305130661e-05
-1.00273954145199e-06
-2.44024089605275e-05
-3.53673987366619e-05
-6.64704775623985e-06
-4.45909796656655e-07
-1.40755050850875e-05
-2.89223532884992e-06
-1.41117931575185e-05
-1.53935614258288e-05
-2.26398448490962e-05
-1.52779781651867e-05
-1.95109345249318e-05
-4.28358201631975e-05
-3.02317778614967e-05
-6.90168087147345e-06
-2.09336519220868e-05
-6.6652606201538e-06
-3.53518130463242e-05
-7.30012574862311e-06
-2.3322873880893e-05
-1.70008316008633e-05
-1.22146390622182e-05
-1.05454184765122e-05
-1.25177046844864e-05
-9.41852720647734e-06
-2.0777550217695e-05
-2.76224349871676e-05
-2.71488229119393e-05
-2.57918614778095e-05
-3.30239060285426e-05
-1.92771161733611e-05
-1.08678285017505e-05
-2.17659630108196e-05
2.98241416113523e-08
-3.16270689211513e-05
-1.32956191647459e-05
-3.56425872670088e-05
-6.95833672542333e-06
-8.87818274280239e-06
-1.25914462603434e-05
-2.77914469561266e-06
-3.35741530440834e-05
-1.87465032900685e-05
-1.38148192069271e-05
-2.44836367800472e-05
-2.0150634769467e-05
-2.8198238548644e-05
-2.36744816253771e-05
-2.11121800497489e-05
-2.26666665263114e-05
-2.28768801590383e-05
-1.69739180130338e-05
-1.28407649814394e-05
-1.9987555770892e-05
-8.37037863033823e-06
-2.94314918338248e-05
-1.87789909798277e-05
-3.74624512826091e-05
-2.79525581389626e-05
-1.52314529313546e-05
-2.40104626125162e-05
-4.16089651076962e-05
-1.81603661424665e-05
-3.6679460222768e-05
-2.82731867073654e-05
-7.68105404883904e-06
-3.74120695589152e-05
-1.91398884481555e-05
6.42966077192187e-07
-1.73479544133836e-05
-1.7006001254244e-05
-1.53808567286494e-05
-2.17000016235793e-05
-1.70192323425121e-05
-9.8893734543418e-06
-1.89301983590444e-05
-1.26474976826735e-05
-3.83858189902697e-06
-1.32280172579708e-05
-3.44608654361326e-05
-8.7142402746226e-06
-1.61986745416957e-05
-2.45604946018125e-05
-3.17436924177693e-05
-1.85139473472319e-05
-3.39599162691876e-05
9.06845139421144e-06
-5.57086944417935e-07
-1.73219701791707e-05
-3.38506013210215e-05
-2.81892079236602e-05
-3.35294909099448e-05
-5.41994344558874e-06
-1.91839342777123e-05
-2.91396228180777e-05
-1.90581030768581e-05
-2.99923304054181e-05
-2.48889761515247e-05
-2.50443392333675e-05
4.77619444969134e-07
-2.19067962208268e-05
-1.09135448663229e-05
-4.27094888186309e-05
-3.43720353356622e-05
-1.24243141349364e-05
-3.25683343754396e-05
-2.16527416482428e-05
-1.21928694858689e-05
-8.00613574640456e-06
-2.05195301700324e-05
-4.47178669021196e-06
3.56917382652016e-06
-1.80632790151102e-05
-2.89343961328564e-05
-1.62456935862993e-05
-2.22367446335302e-06
-3.33711067520831e-05
-2.18929932303611e-05
-1.53932848232718e-05
-3.30141724428618e-05
-2.33814123248364e-05
-3.36344508915415e-05
-2.72295529439847e-05
-3.46815178053858e-05
-2.714451406094e-05
-2.52953371259382e-05
-4.03246999165175e-05
-1.59553955751904e-05
-3.80619666568014e-05
-2.64813294814518e-05
-3.47715775883038e-05
-1.94200900752104e-05
-2.34517923037376e-05
-7.78932856024864e-06
-1.44808424043076e-05
-2.22350036031586e-05
-2.55662995312456e-05
-8.79800729007038e-06
-1.19536278231654e-05
-5.74220453549081e-06
-1.89075347482897e-05
-1.87061461060691e-05
-2.80615456467966e-05
-2.69186071261828e-05
-1.28084442353424e-06
-3.87964670145644e-06
-2.81084264088753e-05
-1.50135967023292e-05
-4.6316174654834e-06
-5.28868761735569e-06
-1.40229595917121e-05
-2.93639317139065e-05
-2.19608660624069e-05
-1.8504621578378e-05
-2.45848793372337e-05
-1.11362382280792e-05
-1.76012164898134e-05
-2.27240698641327e-05
-1.03881143903897e-05
-1.96037694831438e-05
-2.17748214529774e-05
-3.1392691603695e-05
5.78967047810861e-06
-1.89352580600124e-05
-2.71954867716861e-05
-2.50303557794861e-05
-1.83006534309195e-05
-2.32922383352016e-05
2.56453707467831e-06
-3.61581033547184e-06
-1.77945873500925e-05
-1.48036771480331e-05
-1.26078837233573e-05
-2.821101949477e-05
-2.62497740899491e-05
-2.05716256091307e-05
-1.22154019493145e-05
-1.67917792216194e-05
-1.70103321519434e-05
-2.00637555304485e-05
-1.06443195469598e-05
-1.02761611184737e-05
-4.5986496748842e-06
-9.70322077907243e-06
-2.79571312319293e-05
-2.13735591937309e-05
-3.15316638243926e-05
-1.36697934779906e-05
-1.86940034788281e-05
-1.77242181210894e-05
-1.27164561035346e-05
-2.02339825919386e-05
-6.90833872331864e-06
-2.57053246362092e-05
-2.85081531008052e-05
-2.0730514794853e-05
-3.17586218763754e-05
-2.53498116807067e-05
-9.69236071031989e-06
-1.13186821950511e-05
-2.20812255707387e-05
-2.73752164576538e-05
-2.18686858346796e-05
-6.44947707277372e-06
-2.95743651805332e-05
-2.98370492995828e-05
-2.01739755261554e-05
-4.00451671367575e-05
-3.00789708053814e-05
-1.90359131853132e-05
-2.49613155483524e-05
-1.14287227665208e-05
-6.80611398897706e-06
-4.22880970215992e-05
-8.04164825453128e-06
-1.6023857075837e-05
-1.2816617363827e-05
-1.6334043668062e-05
-1.76306697662464e-05
-1.53038880889978e-05
-2.39357363078212e-05
-1.05077178748401e-06
-1.88129596457358e-05
-3.01621676144682e-05
-1.81759997695167e-05
-2.33269936203409e-05
-8.33118850228718e-06
-2.06090786466925e-05
-3.1631292657728e-05
-3.24260683164712e-05
-8.04021961778905e-06
-3.8618861496023e-06
-3.88466591083213e-05
-2.65112253198316e-05
-2.18671868413929e-05
-6.14374315341008e-06
-1.09045441486909e-05
-5.3572031769118e-06
-1.49705417756815e-05
-1.23258544298919e-05
-2.62102533893866e-05
-7.28381026904904e-06
3.90255354171598e-06
-3.13361750546021e-06
-1.89505973212932e-05
-2.69852084458384e-05
-1.8997093520527e-05
-2.99808155484286e-05
-1.60229102582844e-05
-3.90864871454841e-05
-1.51461172388084e-05
7.57324990424447e-06
-3.98937175471461e-05
-2.14225898770725e-05
-4.2992944545408e-06
-1.43803760006016e-05
-1.95933688039346e-05
-2.47583243743946e-05
-1.60510199658643e-05
-1.54737569926314e-05
-1.04809426442793e-05
-1.90583828951028e-05
-1.88765197751031e-05
-2.2958866815969e-05
-3.09980847426046e-05
7.21422916169353e-06
3.38094971449596e-06
3.10277821735571e-06
-9.96401149315149e-06
-2.50032999592373e-05
-3.61092805584956e-05
-2.03763733188674e-05
-1.95682486195148e-05
-3.38738071783563e-05
-2.62146932758039e-05
-1.83734857170459e-05
-2.00819764182253e-05
-3.34594773765383e-05
-4.64366322571001e-05
-4.40697357389988e-05
-3.97091110625133e-06
-3.60601210840649e-06
-1.89533764110147e-05
-5.54644533861632e-06
-3.6766139869265e-05
-2.09801422077542e-05
-5.31240256755679e-05
-4.20876018494955e-05
-2.15995715913042e-05
-3.11372450611769e-05
-1.56610730333431e-05
-2.28369344265703e-05
-3.80732449077056e-05
-3.064830241481e-05
-2.68959022222518e-05
-4.43925082339575e-05
-2.40207018550222e-05
-1.42813775468517e-05
-2.2457548945664e-05
-3.38858107119654e-05
-1.94359240867234e-05
-2.90805108412682e-05
-2.98046973150459e-05
-6.53062020808259e-06
-3.72992211976678e-05
-2.08584642091567e-05
-4.67147004973081e-06
-9.38379204027857e-06
-1.16239828787989e-05
-2.65450643907775e-05
-2.32994619404392e-05
-9.53098078631364e-06
-2.09246389846196e-06
-1.91902082595971e-05
-2.58407664374673e-05
-1.44901809808632e-05
-1.1497835336526e-05
-1.27137169802114e-05
-7.65138415665505e-06
-3.5173847146816e-05
-2.07603148472266e-05
-1.05223890548158e-05
-1.68224719604453e-05
-2.70335711062671e-05
-7.8277223970945e-06
-2.68550211590874e-05
-3.80793236046613e-05
-2.0596548060509e-05
-2.28646966217874e-05
-3.19881128346147e-05
-3.78211127419966e-06
-4.18821294371874e-06
-1.38915318548634e-05
-1.63580747883471e-06
-1.75284777088623e-05
-2.31186453397843e-05
-2.89254294086543e-05
-1.47423453993367e-05
-2.75347811319215e-05
-2.82549382456871e-05
-2.98817440288884e-05
-4.58194711982167e-05
-8.25995496263315e-06
-2.93256943535086e-05
-2.85921692274791e-05
-3.99114144003351e-06
-3.64031647534648e-05
-1.96353655537114e-05
-2.75178154915078e-05
-1.63290735699771e-05
-2.53317353732481e-05
-3.23513853285626e-05
-8.35842626785659e-06
-1.54458459324028e-05
-3.10736087326745e-05
-2.34396949760619e-05
-3.10925804938022e-05
-8.09635523720542e-06
-2.40613809084736e-05
1.29718532720107e-06
-2.60604670754965e-05
-2.52667650094509e-05
-1.50617787394449e-05
-3.18223950027539e-05
-2.63538344207684e-05
-2.89526153009052e-05
-3.95905238187667e-05
-2.35983849906125e-05
-2.44570836209675e-05
-1.30667451945023e-05
-1.46019856654423e-05
-1.85446111864175e-05
-1.04351351450006e-05
-3.92536546789729e-05
-2.39347366179228e-05
-2.5321264702266e-05
-2.37788851951156e-05
-2.3714468636865e-05
-3.09131733212503e-06
-1.50743412577092e-05
-2.62612722125947e-05
-4.20774427869548e-05
-3.28667177081342e-05
-2.02780928390036e-05
-3.31125940367169e-05
-5.7562201284052e-07
-1.16784284100418e-05
-1.39617162954166e-05
-1.80505179940045e-05
-8.73785726067674e-06
-2.36990528502108e-05
-1.22246343940983e-05
-3.48185280874053e-05
-6.12325685724571e-06
-8.30376043404794e-06
-1.06639411586638e-05
-4.00703835123972e-05
-2.9979290563235e-05
2.59938516782154e-06
-2.15655822321198e-05
-1.65942407225196e-05
-2.28200048162636e-06
-1.27727218649065e-05
-1.9289379916434e-05
-5.5367149244887e-06
-4.28867343668949e-06
-1.02351046753612e-05
-1.71549978105784e-05
-8.98954781886192e-06
-1.64222479416276e-05
-2.63260692266762e-05
-1.47297772173429e-05
-2.09712741866725e-05
-1.3564872038323e-05
-1.36630381267842e-05
-3.27077691469313e-05
-1.129779518293e-05
-7.36900058747128e-07
-2.38853354659593e-05
-2.93832942182051e-05
-2.23057144920942e-05
-7.50047405766843e-06
-1.4056769068012e-05
-1.19286765052562e-05
-8.31716189081877e-06
-3.8698882514901e-05
-2.28208834679872e-05
-2.45242869466395e-05
-2.18418776323475e-05
-3.53604501786426e-05
-3.24125481241691e-05
-3.01576684197327e-05
-4.54015737888669e-06
-2.42530732180694e-05
-3.10689065130407e-05
-4.90855766316885e-05
-2.03028251764904e-05
-3.04513520119412e-05
-2.11171706022818e-05
-2.24385079337861e-05
-4.79471626348616e-06
-2.98312027740041e-06
-2.33696387526867e-05
-2.31800439671413e-05
-3.18780273100555e-05
-1.88238614275474e-06
-2.81996827729127e-05
-1.25952999396125e-05
-3.07702446619607e-05
-1.39336450459462e-05
-3.83358962091597e-05
-2.70148392089884e-05
-3.17090456835323e-05
5.37992415025899e-07
-2.41389447446063e-05
-2.59703025376703e-05
-3.95983479791351e-05
-1.77189440853472e-05
-1.4763681756285e-05
-1.5660347110032e-05
-1.7171669185916e-05
-5.79451878802993e-06
-2.12202400269363e-05
-2.37353136788027e-05
-7.701176333426e-06
-1.09442872024092e-05
-1.70237963453851e-05
-2.60868777438662e-05
-3.46118233041462e-05
-4.0713866880206e-05
-9.73439772224666e-06
-1.19134033777699e-05
-3.519754508357e-05
-2.363339164047e-05
-1.24838016878843e-05
-3.18280013271834e-05
-7.87491980137792e-06
-6.2608973552235e-06
-9.54709641606619e-06
-8.58913416901508e-06
-5.66284882284302e-06
-2.22713798611845e-05
-1.82793028941194e-05
-2.46336719612097e-05
-3.29563293543837e-05
-2.41185649974295e-05
-2.87180090435421e-05
3.75812387622277e-07
-2.47178679467655e-05
-3.21980453433685e-05
-4.49966178347701e-06
-2.26261594822543e-06
-1.88093780814719e-05
9.61993777709041e-06
9.07967079871494e-06
-2.95441699106341e-06
-1.15683035789306e-05
-3.00001413860848e-05
-2.15913546642722e-05
-2.61965555974821e-05
-1.75762861254524e-05
-1.65950480088068e-05
-1.87289069304597e-05
-2.58713411905364e-05
-2.94377665636796e-05
-6.92424845193197e-06
-1.5288306499855e-05
-3.87429621392125e-05
2.27312715768231e-06
-9.67004381644032e-06
-2.50403629016373e-05
-1.81578613178597e-05
-3.89718736424081e-05
-2.28510953735423e-05
-3.10039658000865e-05
-2.42604300484666e-05
-1.1402960726438e-05
-1.15216942721928e-05
-2.97623977376285e-05
-2.96519324388923e-05
-9.7708650977058e-06
-1.95569082219597e-05
-4.63328900430331e-05
-2.63268401712582e-05
-1.91498495346365e-05
-2.46272709486843e-05
-1.93231613081155e-05
-1.76551407448616e-05
-2.63981186194071e-05
-2.83009861871572e-05
-9.65387287409827e-06
-1.25781025790818e-05
-1.72697851007704e-05
-2.40452137274499e-05
-2.12543092571993e-05
-3.64752567329357e-05
-1.56601305702625e-05
-2.61977957158815e-05
-1.54409140086554e-05
-3.35695591509207e-05
-2.6354607882061e-05
-2.78997396058644e-05
-2.71314827168688e-05
-2.22822977684454e-05
-2.44768816503449e-05
-1.42656104842142e-05
-1.73115979135696e-05
-1.68017071397305e-06
4.71791135051334e-06
-2.3309914764317e-05
-3.16830475629851e-05
-5.23901363338244e-06
-2.83652329549913e-05
-3.7368484943507e-05
-2.71500529767934e-05
-1.91105937411852e-05
-1.94638632038631e-05
-1.79863777866091e-05
-2.62343282822422e-05
-3.90179644284441e-05
-2.06262616122283e-05
-3.91719715070586e-05
-2.14978319295451e-05
-1.47683569810736e-05
-1.33887345105174e-05
-2.10148775013376e-05
-1.35721321292635e-05
-2.41677082957047e-05
7.50063073710896e-06
-3.34158740752264e-06
-2.00972859762194e-05
-1.7660147535409e-05
-3.60751928639634e-05
-9.97770264422438e-06
-1.57309913519584e-05
-2.36813259844139e-05
-3.25711778851346e-05
-7.64072830610078e-06
-3.37571632529072e-05
-2.47256941064658e-05
-2.72244723775306e-05
-9.09908986968913e-06
-2.196137264621e-05
-2.3173609003392e-05
-1.76795589719443e-05
-2.64645149348097e-05
-6.38345522175282e-06
-6.53086585569927e-06
-1.35102435252294e-05
-1.29993133555668e-05
-2.64211959441263e-05
-2.77451511361285e-05
-1.08667682213779e-05
-3.63234870263077e-05
-5.27481164380342e-06
-2.78590014021138e-05
-1.99866193219289e-05
-3.49394854280003e-05
-2.12053250737088e-05
-1.31168193313739e-05
-1.20658000498632e-05
-3.61308652501914e-05
-1.78782470302231e-05
-1.4195782291542e-05
-2.66396446931653e-05
-8.89106423782985e-06
-3.06456763184565e-05
-7.03962151604016e-06
-2.77174119716255e-05
-1.39542757719718e-05
-7.8347790946732e-06
-2.08026789795643e-05
-2.29340909397278e-05
-2.3601232418405e-05
9.33033709725209e-06
-2.12390961076893e-05
-1.59152515306471e-05
-2.65227829230012e-05
-2.84206873671261e-05
-2.62935812730435e-05
-2.71695449250638e-05
-3.27213028674038e-06
-1.95256431042867e-05
-8.3574594488179e-06
-3.25888192616481e-05
-2.4209619287589e-05
-2.24495936972002e-05
-2.45176307745928e-05
-1.30106241616504e-05
-1.51210683034252e-05
-2.54403880911002e-05
-2.31193950424281e-05
-2.90071656561967e-05
-1.50530762634273e-05
-2.19836696403194e-05
-1.7712449399638e-05
-1.73102838767606e-05
-5.07586291168085e-05
-4.87404498838003e-06
-1.19688475474532e-05
-1.59537389053377e-05
-1.36766273174096e-05
-1.50463872450052e-05
-3.28550124139987e-05
-4.15002802827411e-05
-2.73245149830554e-05
-1.47753683202429e-05
-3.70648837540591e-05
-2.37293907573964e-05
-2.29095248077082e-05
-3.37501082952515e-05
-3.72661453760701e-05
-1.54911160773206e-05
-1.55228784115341e-05
-6.48057905773006e-06
-1.18028421211773e-05
-1.87295451119127e-05
-5.83200854954998e-06
-2.95029230309989e-06
-2.07011580134226e-05
-5.71294411727085e-06
-7.4492744913301e-06
-5.13528370971835e-06
-2.96735940294925e-05
-2.4586665348036e-05
-8.63763158959923e-06
-6.74335208818961e-06
-9.97490301616142e-07
-1.49533493170444e-05
-5.46844492983842e-06
-1.93877087995904e-05
-3.05248157423225e-05
-1.44428741063567e-05
-1.65790328526158e-05
-1.1625936565737e-05
-2.54793816737325e-05
-2.03852925267465e-05
-1.84101234263538e-05
-2.60196354164501e-05
-3.59888608295726e-05
-1.84620066723988e-05
-2.35765835518888e-05
-1.75625740319073e-05
-1.3003167496092e-05
-2.08927390288041e-05
-2.67714824909754e-05
-7.37233246553383e-06
-1.64113913758772e-05
-5.89066805091288e-06
-4.1269979303581e-05
-2.42651692978355e-05
-1.98394285013057e-05
-9.31670049999935e-06
-1.56138421400968e-05
-2.969157860922e-05
-1.17571893378001e-05
-2.42155398030231e-05
-1.06605202505693e-05
-2.00483255089617e-05
-4.00034242321829e-05
-1.51616079552032e-05
-1.50489060329302e-05
-1.29335233926548e-05
-2.7687491307684e-05
-3.31347764491444e-05
-2.62362867957385e-05
1.54207482187002e-06
-2.61833560835401e-06
-2.64498926092173e-05
-2.11818626003098e-05
-2.07295773053481e-05
-2.1208343725074e-05
-4.32963723371706e-06
-1.42076983041822e-05
-1.68532319616991e-05
-5.3354300636042e-05
-2.56056398954592e-05
-1.99028390572593e-05
-2.97074514134133e-05
-1.62329068402534e-05
-2.92465066620777e-05
-2.59969677882453e-05
-1.70385599707806e-05
-8.6306868597743e-06
-7.01341038554299e-06
-2.18877346088629e-07
-1.19700304206211e-05
-1.29586973491134e-05
-1.35884949291299e-05
-3.30429928090516e-05
-1.43422721067387e-05
-2.25688874605315e-05
-1.07560085897787e-05
-1.01575774414577e-06
-2.53631027065318e-05
-2.66554467124994e-05
-8.97296890471878e-06
-1.92824426360736e-05
-2.32103455433637e-05
-2.11582870490764e-05
-2.39298568635443e-05
-3.39295490214077e-05
-1.41145803276536e-05
-1.66637643585033e-05
-2.01674136953357e-05
-2.89906594090977e-05
-3.66632740540764e-05
-2.97114175419351e-05
-3.7603829343365e-05
-1.07202990058299e-05
-2.19426952807969e-05
-1.27748360588347e-05
-2.59799078042476e-05
-2.89257226999618e-05
-3.67715479517649e-05
-2.2117217301691e-05
-2.08301620889033e-05
-5.03592007779802e-06
-1.74180210078234e-05
1.00207552447453e-06
-3.41262358892228e-05
-3.2667161129781e-05
-8.42916664151491e-06
-2.10834579148245e-05
-2.75157362481794e-05
-3.86866749780445e-05
-2.60189049085884e-05
-3.19744585114987e-05
-1.45362519125944e-05
-2.29536872841595e-05
-3.60020744240849e-05
-4.4320314403202e-05
-2.83968192704854e-05
-3.33716839038504e-05
-1.64129834466312e-05
-3.9340800755461e-05
-1.90053691320939e-05
-1.13598077703417e-05
-1.81785716789352e-05
-7.19687399127989e-06
-2.59550442259406e-05
-2.27098385939325e-05
-1.90662942809118e-05
-1.40267470036404e-05
-2.23316094043687e-05
-1.2680210082083e-05
-1.86230947815267e-05
-2.76516117853498e-05
-2.09951801794839e-05
-1.8709437701478e-05
-3.85246609377311e-05
-3.81898691203251e-05
-1.67225501158873e-05
-4.00120240413795e-06
-2.77969228617931e-05
-3.21737393735776e-05
-1.83511575204716e-05
-2.8392977992181e-05
-2.50304036128513e-05
-2.80382024326644e-05
-2.6641608365068e-05
-3.45796931066014e-05
-1.33077763435765e-05
-2.38017148907975e-05
-2.72393037157224e-05
-7.09353907270342e-06
-1.22765196215882e-05
-3.76604425567783e-06
-5.3991394552414e-06
-2.03822613573597e-05
-6.72092671049071e-06
-2.07561875896013e-05
-3.35458996392073e-05
-7.06750921592343e-06
-1.9202489834997e-05
-3.84755762570816e-05
-1.283155687563e-05
-2.28948038700256e-05
-3.08406752661606e-05
-2.37300424573373e-05
1.27795851830426e-05
-1.54792769065865e-05
-9.29596898332714e-06
-8.43749354877395e-06
-3.3968166304121e-05
-7.58607466130959e-06
-1.49404961082776e-05
-1.43362453153933e-05
-3.12948220440737e-05
-1.73866418225248e-05
-1.11473423788903e-05
2.98026231855596e-06
-2.53055270029027e-05
-1.9079045536827e-05
-3.74322976452479e-05
-1.45945338049746e-05
-3.0301538285448e-05
-1.86203685057782e-05
2.107415253049e-05
-2.12782307583267e-05
-3.70101863408647e-05
4.63029603100203e-07
-3.55787742056673e-05
-1.83946421408803e-05
-1.01339566095907e-05
-3.03619436348198e-05
-3.27505551223744e-05
-1.39443710641805e-05
-3.41210139696927e-05
-3.20271770033514e-05
-1.75142055707656e-05
-1.18859039080787e-05
-3.75127767853462e-06
-2.07570556430879e-05
-2.78221283646265e-05
-1.3707812245429e-05
-2.64996795145453e-05
-3.04264830377797e-05
-1.04511848147722e-05
-1.48073144328252e-05
-2.82324390172365e-05
-7.23648309255627e-06
-1.54057901085955e-05
-7.29250089146274e-06
-1.2726329892916e-05
-1.72062074888108e-05
-1.90282846667157e-05
-3.27349485559722e-05
-3.63852046919765e-05
-3.25884104744428e-05
-1.37994367306579e-05
-2.17358602909949e-05
-2.97961618557246e-05
-1.52621457836277e-05
-3.21913583284902e-05
-2.63531111239331e-05
-6.86675017889914e-06
-1.44411175880197e-05
-1.42498934942795e-06
-2.77221857930895e-05
-1.65818833530531e-05
-9.73906841172286e-07
-1.76947625341939e-05
-7.1805361629823e-06
-4.15342997964582e-05
-8.82237500118825e-06
-1.94012600302797e-05
-1.40468872256919e-05
-2.23137853447985e-05
-1.11738523778655e-05
-1.12807487923817e-05
-1.08249353660936e-06
-2.70848728964643e-05
-5.67524488413595e-06
-5.31638363611377e-06
-6.16442383105731e-06
-1.7030123254748e-05
-2.80246967543743e-05
-1.60324552324362e-05
-2.66746959141198e-05
-2.0894666479131e-06
-1.61886348034236e-05
-1.66099585878548e-05
-2.69187639657332e-05
-3.28223438363734e-05
-1.43460354327921e-05
-1.03419900699144e-05
-3.46607358726924e-06
-2.4506346203495e-05
-1.13663118223691e-05
-3.16307483203529e-05
-2.07891078588836e-05
-2.18580685073217e-05
-1.52790445554888e-05
-2.24270879531519e-05
-2.62104299145131e-05
1.94218838671232e-06
-4.73155279967376e-06
-2.00347006780455e-05
-2.90860299835038e-05
-1.65097601481602e-05
-1.47077996272378e-05
-1.7122355173446e-05
-2.97238205308922e-05
-5.19934989087177e-06
-1.29329696625981e-05
-2.94657618703686e-05
-3.83029752588407e-05
-5.06676245217899e-05
-3.94002997613712e-05
-2.211881441074e-05
-2.80136144163807e-05
-2.63695360945683e-05
-2.42711637362705e-05
-4.16116702188229e-05
-1.37741344592466e-05
-3.62671074679211e-05
-1.98843725986662e-05
-2.24926912900869e-05
-1.08319346973373e-05
-4.58707804336606e-06
-2.54484392887862e-05
-1.64720221743997e-05
-1.50586344136267e-05
-1.25580292939056e-05
-1.24312508212728e-05
-2.05603780468532e-05
-5.60871284080921e-06
-1.68110563704418e-05
-1.3301687823691e-05
-2.00799302863074e-05
-3.20350148752371e-05
-1.52168614294373e-05
9.93038031350339e-07
-3.63898671263234e-06
-1.30253024205948e-05
-1.79439337322654e-05
-2.08381393358286e-05
-1.70655868271618e-05
-1.53189988880421e-05
-3.29366429111082e-06
-2.40300442765617e-05
-1.33800783804619e-05
-2.5341243628636e-05
-1.82624261036535e-05
-1.22576679942386e-05
-3.00345317895386e-05
-3.35769620488639e-05
-1.48235515065486e-05
-1.75224620920313e-05
-8.9110226897511e-06
-2.8716913707209e-05
-2.40385997575561e-05
-1.8638917723745e-05
-2.58643741870191e-05
-2.13301699769019e-05
-2.54200429504501e-05
-2.10885434311417e-05
-1.07660407451195e-05
-2.56895087006703e-05
-9.75339765726414e-06
-1.27102415791498e-05
1.45650325614295e-06
-2.35307184245752e-05
-1.19640886205326e-05
-3.28251990209091e-05
-1.50894779456745e-05
-2.71061878329073e-05
-1.31657103498827e-05
-2.19016886195416e-05
-1.1154619050964e-06
-6.88875790021481e-06
-1.34206295597417e-05
-2.69211424546745e-05
-2.13484266169695e-05
-1.62445307134974e-05
-3.89163661589562e-05
-3.54989497017642e-05
-4.00776776014809e-05
-3.33160551484467e-05
-1.42578715886973e-05
-5.98202634959083e-06
-2.87818001171841e-06
-5.16324300952878e-06
-2.16064171747588e-05
-2.26298555382506e-05
-2.03033917665231e-05
1.2634364598365e-06
-2.10596153336414e-05
-2.62438331119265e-05
1.76711708792174e-07
-1.32498168224041e-05
-1.50991765053567e-05
-2.63366500145275e-05
-3.71153181890656e-05
-2.49572183462933e-05
-6.53128218939823e-06
-3.16398149257957e-05
-3.30021947110471e-05
-2.52701776287543e-05
-1.68524055860592e-05
-2.98122384951965e-05
-2.18611997532271e-05
-2.26879580176716e-05
-1.89005489674594e-05
-2.63778195640968e-05
-3.20235678559664e-05
-1.65707293466837e-05
-1.82761800349491e-05
-2.39458620611078e-05
2.13985417682144e-07
-1.75215204075378e-05
-1.42996965108213e-05
-2.4559184317707e-06
-2.52335640978246e-05
-1.23667844578212e-05
-1.30583590189362e-05
-1.53983135173838e-05
-5.21510869993133e-06
-3.70560593606472e-05
-2.77912112480769e-05
-1.67692648396446e-05
-1.14804483936366e-05
-3.43194449243486e-05
-1.83337572211377e-06
-2.26599651715117e-05
-1.10429750393129e-05
-1.7124055454314e-05
-2.74286512621926e-05
-3.47282221982779e-05
-3.28230987869506e-05
-2.27901743425573e-05
-2.34136747462702e-05
-1.79572230293698e-05
-3.88123804301731e-05
2.28272953790917e-07
-2.13980001878897e-05
-2.10440191758902e-05
-1.13866825905744e-05
-1.2394763999221e-05
6.8504115797985e-06
-2.0681783048374e-05
-2.74748149371437e-05
-1.1880064904458e-05
-2.34835120000385e-05
-1.34154693058051e-05
7.68206001597799e-06
-4.08361742227702e-05
-6.70068839139646e-06
-3.03564148433707e-05
-1.75160401782392e-05
-1.4670859290052e-05
-8.30755292490096e-06
-1.86680532309931e-05
-2.4396315865382e-05
-2.44789176320676e-05
-3.0170705395158e-05
-1.69815358843169e-05
-1.21406080834771e-05
-7.18942121312111e-06
-4.00051918541261e-05
-1.10063683662794e-05
-1.55553826874325e-05
-5.52462226798297e-06
-9.48668753144394e-06
-2.03327235883314e-05
-2.56650324489161e-05
-1.87130298133382e-05
-2.8094410330549e-05
-4.2016242152155e-05
-3.12483106475883e-05
-1.1482593186541e-05
-6.06547707808914e-06
-2.48500184544285e-05
-7.13959259011853e-06
-3.20169411417367e-05
3.59220673200571e-06
-1.78845719841528e-05
-1.45168067224265e-05
-2.25417192001447e-05
-1.1656819398692e-05
-1.26623011017889e-05
-2.97192008302016e-05
-2.03889174941946e-05
-2.13544351332925e-05
-2.15343849017431e-06
-2.23966611945528e-05
-1.81056837969019e-05
-2.86281300398546e-05
-2.37665271994222e-05
-9.37522707621306e-06
-2.4916740575746e-06
-2.44258513270768e-05
-2.19709276531608e-05
-1.57739519276032e-05
-6.96663472699499e-06
-3.28614300277337e-05
-2.91815263784371e-05
-1.20941349269886e-05
-2.75167260471463e-05
-1.66136385875753e-05
-1.31770576105935e-05
-3.44952179948087e-05
-3.52361371350164e-05
-4.35144785686161e-05
-1.7318234077611e-05
-4.99206264598395e-06
-1.55704497361455e-07
-1.02903012220838e-05
-2.19156076017991e-05
4.98498313143234e-06
-5.09296154270569e-06
-1.51353345796154e-05
-1.59703467396388e-05
-1.76439913417413e-05
-2.8884313998686e-05
-3.19847486659284e-05
-3.18684244310131e-06
-2.94626089028733e-05
-2.17010034808447e-05
-1.230628638808e-05
-3.83805495364167e-05
7.96611949554019e-07
-1.80054519613118e-05
-2.58168969364646e-05
-1.5288813864915e-05
-1.44357784417231e-05
-1.54246203420477e-05
-1.64619007081844e-05
7.50554743946429e-07
-3.09238126553756e-05
-2.543287633256e-05
-2.10252228075095e-05
-2.15967087695753e-05
-1.45588979241371e-05
-2.46308196041599e-05
-3.72818238869146e-05
-1.52378631664719e-05
-2.63562208428639e-05
-2.19898253576577e-05
-2.24164601756814e-05
-7.57005471020156e-06
-2.90303166816161e-05
-1.37484592716343e-05
-1.76081785708015e-05
-2.30553462917336e-05
-2.75690978071262e-05
-1.10383477229917e-05
-3.32425788156532e-05
-2.79634153211009e-05
-2.02148404706981e-05
-6.35819584782235e-06
-3.5427616954015e-05
-3.25924700277492e-05
-1.23564888098589e-05
-7.34175452789651e-06
-3.20985627575996e-05
1.80034574397725e-07
-5.02780137538662e-06
-1.15486165040057e-05
-2.95307042529335e-05
-2.97370488835667e-05
-1.21703567065719e-05
-8.71882485203657e-06
-1.02731538040462e-05
-1.63294244287258e-05
-2.27899892453848e-05
-4.15254147443285e-05
-3.36928696555027e-05
-2.99602209506025e-05
-1.99455744860809e-05
-1.96165150346865e-05
-1.69283324461475e-05
-1.55095922998961e-05
-3.30890305098011e-05
-1.90571368876362e-05
-3.62572763961893e-05
-1.28053980539345e-05
-2.34035748868474e-05
-2.51790398116623e-05
-1.12521322332665e-05
-1.11134806113997e-05
-1.67617921388812e-05
-3.71488924736755e-06
-1.42708430205226e-05
-1.01907480490291e-05
-3.10346365449329e-05
3.55214633386539e-06
8.38642791764055e-07
-1.71236576464804e-05
-2.24435323315388e-05
-1.10236086342164e-05
-1.19605781036384e-05
-7.64348410781699e-06
-3.43893143087281e-05
-2.36721847687245e-05
-9.02515099834518e-06
-1.55419380302196e-05
-2.90503162718698e-05
-2.10538209440934e-06
-5.34363675369042e-06
-2.74081384780711e-05
-1.26393235083442e-05
4.12628910156997e-06
-1.68295741809488e-05
-2.43502754958046e-05
-3.4902551424807e-05
-2.97927981529303e-05
-2.22921030298035e-05
-4.82669178329647e-05
-4.48140818022205e-06
-7.90281932244952e-06
-1.20899187632067e-05
-1.65526381917513e-05
-5.45941900053504e-05
-8.66960643024075e-06
-3.41410099970013e-05
-1.52593987692789e-05
-1.39424544196416e-05
-6.11980834752747e-06
-8.68307016634096e-06
-3.8583791264388e-05
-2.22335664723831e-05
-1.24710326845711e-05
-1.34762485477937e-05
-5.68750860221057e-06
-3.63233234114027e-05
-2.1235494091006e-06
-1.76805418466464e-05
-8.66316523586962e-06
-2.53375732376682e-05
-2.084950101922e-05
-2.71760941857329e-06
-2.37513291570452e-05
-4.97249256085745e-05
-1.32772841737586e-05
-3.26683168869322e-05
-3.44392639905144e-05
-2.2829389506198e-05
-2.87669958322006e-05
-9.54996298550638e-06
-3.6255035711551e-05
5.28998042642668e-06
-2.48935492250556e-05
-1.79296143545267e-05
-1.34685795855901e-05
-2.01735020967784e-05
-2.4393899380067e-05
-3.09659333624048e-05
-2.78704173017686e-05
1.77410544347998e-06
-9.70208837918614e-06
-2.39491601924615e-05
-4.5319049284713e-07
-2.48533510131979e-05
-5.39516899661652e-06
-6.49717375313437e-06
1.03745955899561e-06
-7.91052456067162e-06
-2.12892928838089e-05
-1.14069004680637e-05
-2.71497907694945e-05
-9.2256591397508e-06
-2.74412791738572e-05
-3.14505826751991e-05
2.12985467672419e-05
-1.24942064372117e-05
-2.88917117811859e-05
-4.60031772972849e-06
-1.69923683431014e-05
-2.96715363648133e-05
-2.31025287593545e-05
-2.29278238655217e-05
-1.89343230426507e-05
-1.85835822031011e-05
-3.40651662405299e-05
-2.48392680071431e-05
-8.62119284917466e-06
-1.70274346316001e-05
-1.79037153196143e-05
-1.29215580393082e-05
-3.01520472138837e-05
-2.50803660203207e-05
-2.6053799150186e-07
4.72136452431917e-06
-1.70272600357585e-05
-1.19887227336114e-05
-1.95101371246644e-05
-3.88988632416539e-05
-1.34201225181044e-05
-3.06822517315495e-05
-2.38520758339147e-05
-1.46947513588236e-05
-2.00827708409882e-05
-1.01439408679602e-05
1.26028227358164e-06
-1.43344973897211e-06
-8.45153517288311e-06
-3.8377892261878e-05
-6.93728230912223e-06
-2.47553106147928e-05
-3.25767004492626e-05
-7.95311781956081e-06
-8.28220010143857e-06
-1.46954795837048e-05
-2.13947356116914e-05
1.30281726411779e-07
-1.67278507173079e-05
-1.51683019071015e-05
3.0247338711149e-06
-2.74571826203666e-05
-3.22395490202865e-05
-2.81850699734861e-05
-2.27259320301413e-05
-3.57005535613266e-05
-3.57258268480815e-05
-1.9251916004741e-05
-2.11721458617258e-05
-4.10294872801484e-05
-2.1688922229267e-05
-1.79323576907757e-06
-2.89579553679162e-05
-2.99446251104708e-05
-2.40849341175317e-05
-2.28620546527448e-05
-1.23510184850066e-05
-1.58062343736769e-05
3.51836900825872e-06
-2.51173542517725e-05
-1.47823810444199e-05
-2.76253908533585e-05
-6.57908524066857e-06
2.09431011268344e-06
-1.11159361939356e-05
-4.17956202089594e-05
4.12936639759514e-06
-4.26789364221739e-05
-1.34188220454889e-05
-1.94209871773736e-05
-1.44868031844622e-05
-1.66444754557949e-05
-6.44293821766605e-06
-1.21283855730039e-05
-1.67559264017798e-05
-3.42595005396062e-06
-5.22290384971446e-08
-1.06885926767972e-05
-2.05142804190608e-05
-5.10033317291442e-05
-2.62344848856561e-05
-3.06703442648017e-05
-3.78123706804079e-05
-3.2475596367735e-05
-1.2623377978667e-05
-2.77780577452254e-05
-3.07072387654951e-05
1.63730707148196e-06
-2.14022580266214e-05
-1.63453951416104e-05
-2.63362623116955e-05
-1.18652167511802e-05
-7.50520804908545e-06
-1.91705590357541e-05
-1.24916447211289e-05
-3.39288699352838e-05
-3.96652640509351e-06
-8.54682416969274e-06
-3.25844426403446e-06
-2.76738212129551e-05
-6.08251279099025e-06
-5.81195959759402e-06
-2.69817416941152e-05
-2.87006954117572e-05
-1.11331952564849e-05
-2.0880189719249e-06
-2.54813352370014e-05
-1.33425353503266e-05
-2.58121531361321e-05
-3.40317527160506e-05
-3.98926184486175e-05
-2.13370295502562e-05
-1.02194389945694e-05
-2.51112715455629e-05
-2.09704161763879e-05
-3.13815537849554e-05
-2.0541470176292e-05
7.11229590110045e-06
-1.70905518999576e-05
-4.00939638019709e-05
-3.87923852493981e-05
-1.59185494154188e-05
-2.47928066434148e-05
-1.14419340465329e-05
-2.35045196384816e-05
-1.92593291396677e-05
-2.20098095827856e-05
1.28521832244668e-06
-1.3945569197791e-05
-3.86703269302039e-06
-3.91810273515672e-05
-5.09660366522212e-06
-2.34000880394767e-05
-3.32789092567218e-05
-1.29328881011602e-05
-2.37590411254535e-05
-1.35107787341415e-05
-2.54411383336861e-05
-1.6276705664851e-05
-1.23493331840056e-05
-3.16101727989703e-05
-1.42663306998243e-05
-7.57152358439646e-06
-1.42669327168071e-05
-1.3191594336718e-05
-1.8066973317398e-05
-4.62024911998084e-05
-1.22457353069148e-05
-2.34886230637455e-05
-2.18034583122617e-05
-1.97334701302051e-05
-5.24883285709949e-06
-4.58001918638708e-06
-3.00832100372354e-06
-1.24330550065266e-05
-1.82044848369868e-05
-3.60790382410635e-06
-1.23226957015461e-05
-8.31900807214798e-06
-1.43513009932829e-05
-2.77574246866041e-05
-2.81349751695596e-06
-2.63233099819219e-05
-3.70479314550451e-06
-2.31300006979769e-05
-2.91481646060898e-05
-2.21040773058297e-05
-1.61841223325943e-05
-2.9488988828042e-05
-3.05355510928503e-05
-3.18028662447117e-05
-3.67160386906981e-05
-4.72552550876412e-05
-9.88988563785811e-06
-2.10866204998926e-05
-1.31400269368925e-05
-3.75864991561294e-05
-2.22135963572006e-05
-1.42305373939852e-05
-2.9832993645095e-05
-3.98068161940054e-05
1.90027436828995e-06
-1.79924436882392e-05
-3.95466326726855e-05
-1.95036303748577e-05
-2.68886358605498e-05
-2.32167878612761e-05
-1.27877231126197e-05
-2.39003578420947e-05
-2.48320048258134e-05
-3.4307532707103e-05
-1.62747715657003e-05
-2.97139038197535e-05
-1.75163356154166e-05
-4.8818215123531e-06
-2.08160388870699e-05
-1.55417389261779e-06
-1.94639498214724e-06
-2.83699073738298e-05
1.1498091363675e-06
-1.62952933182794e-05
-1.54760337879752e-05
-4.47007122336875e-05
-1.705290775209e-05
-2.55957560608324e-05
-2.68468260444964e-05
-1.56124837898485e-05
-1.25972622121563e-05
-2.6970822894759e-05
-4.22249032139931e-05
-1.80372043990329e-05
-2.21934887092926e-05
-1.86223150622271e-05
-7.13219881829483e-06
-2.58448681281902e-05
-1.41332687088544e-05
-1.6127502586389e-05
-2.9771421042819e-05
-1.07512747477166e-05
-1.90648309923929e-05
-8.24140195443994e-06
-1.63291249193644e-05
-3.35933217679552e-05
-3.53989261833857e-05
-6.62619319949449e-06
-1.39196160032832e-05
-2.66191663574926e-05
-3.3931016684703e-05
-3.01532509034918e-05
-3.15653434401057e-05
-5.43723560097476e-06
-1.65547264045383e-05
-2.10994855047788e-05
-2.13280672514087e-05
-6.66742113848457e-06
5.59044864665986e-06
-2.68284288896108e-05
-2.61849364881617e-05
-8.55149868145442e-06
-9.48947831414215e-06
-1.63573140237341e-05
-2.91362325191773e-05
-2.7534016075673e-05
-1.68050564818573e-05
-5.06295693150225e-05
-2.81282238291135e-05
-1.98468084494166e-05
-3.08790302752447e-05
-1.81032313152196e-05
-1.4286904655749e-05
-2.2741114124774e-05
-1.18087883265104e-05
-1.74438749578866e-05
-2.74903526169206e-05
-2.81944151467464e-05
-1.30234403388575e-05
-2.76963584293321e-05
-2.41204048385326e-05
-2.61549016474987e-05
-1.53273009666371e-05
-1.5914377476315e-05
-7.87824905316752e-06
-4.10779820162001e-05
-2.96655565157331e-05
-1.91394510835941e-05
-1.23286620498937e-06
-2.92046172346435e-05
-2.64113744170937e-05
-3.56001988283712e-05
-1.5607765770257e-05
-2.15849694179096e-05
-8.07643890942188e-06
-3.14827401518627e-05
-8.56114141480059e-06
-2.10254805808736e-05
-2.27031234328755e-05
-2.1541352933487e-05
-2.67681931341785e-05
-3.70540473484065e-05
-2.00720686984109e-05
-2.41134083119939e-05
4.13206162070256e-06
-1.18401493824816e-06
-1.74436671110558e-05
-3.66568277281558e-05
-4.20685201022021e-05
-2.34665983793238e-05
-4.93104045511025e-06
-2.83042709264069e-05
-1.04894844748588e-05
-9.66607615700517e-06
-2.20962603814529e-05
-4.19952837125371e-05
-1.42036178794485e-05
-2.19640198524512e-06
-1.50001701687175e-05
-6.80348175578958e-06
-3.44465210858417e-06
-2.65835983221986e-05
-3.22695531125913e-05
-3.10404029185551e-05
-2.52836559516564e-05
-9.69790569078649e-06
-3.05152317874186e-06
-1.41656840986289e-05
-3.33039663163778e-07
-6.63145830458773e-06
-2.2313704656774e-05
-1.06314982294399e-05
-3.96438909891931e-06
-4.4256031913143e-05
-2.60044439060748e-05
-4.12709438887221e-05
-1.3114682085515e-05
-1.18283348539456e-05
-5.63984617656561e-06
-1.01275314750323e-05
-3.50750710773591e-05
2.00451359848774e-06
-4.12602630091215e-05
-2.39359665638446e-05
-7.82176794439254e-06
-1.51851241938921e-05
-5.00063478967924e-06
1.55694530767019e-06
-1.82763618073054e-05
-2.83937588095232e-05
-1.41309285774125e-05
-1.20269562308395e-05
-2.38420940299155e-05
-3.07304931795304e-05
-2.47948754514061e-05
-5.87002025314096e-06
-1.99945870851386e-05
-1.48892692843177e-05
-2.47217637060621e-06
-1.5537379273317e-05
-2.84626045331548e-05
-3.99552009884863e-05
-1.11804323418492e-05
-1.01503626849823e-05
-2.35849374894922e-05
-1.86083770355299e-05
-1.78338780298852e-05
-1.63964685127835e-05
-2.31083469499714e-05
9.95584703030304e-06
-2.45902545245652e-05
-1.36438320662452e-05
-2.13632633144737e-05
-7.77761720694516e-06
-2.61658139314505e-05
-1.35494589557768e-05
-1.57395457277573e-05
-1.9524093503449e-05
-2.66759141159054e-05
-2.91957855533195e-05
-5.91525523492746e-06
-2.34414154877885e-05
-2.67567541900084e-05
-1.91675078947182e-05
-3.47651518519383e-05
-2.39100694913428e-05
-3.06283925969774e-05
-1.10258393858211e-05
-3.2467495621155e-05
-2.76141122842987e-05
-3.79976942980709e-05
-1.76398398666894e-05
-1.76639395352112e-05
-6.52461028147929e-07
-1.41967499032718e-05
3.40578076164078e-06
-1.43905802818812e-05
-4.59429104021637e-05
-1.22323073027943e-05
-3.28563775485386e-05
-7.03276273475217e-06
-5.30143777246978e-06
-1.7678837860123e-05
-4.50623854186193e-05
-3.99731375656924e-05
-1.56935776334751e-05
-9.60703336737298e-06
-2.28348776301944e-05
-1.10267313709923e-05
-2.32866062261186e-05
-3.38437317725186e-05
-1.58359484949119e-05
-2.20377675902935e-05
-2.65400719656916e-05
-3.24835659472288e-05
-4.28434160573079e-05
4.04221192382248e-06
-1.27439565848378e-05
-1.86249518753774e-05
-3.64061236629976e-05
-2.30385713586916e-05
-3.54964250243676e-05
-3.25640286528886e-05
-1.05966398573235e-05
-2.61454122105609e-05
-2.08627276301713e-05
-1.47449094736992e-05
-2.5043225197157e-05
-1.90509400892813e-05
-1.66365170830608e-05
-2.60114031796888e-05
-3.04719690496024e-05
-1.87620384933402e-05
-2.57877201970946e-05
-2.25975100999681e-05
-2.45149355247698e-07
4.18409780694967e-06
-4.80931978855622e-05
-7.32974805228273e-06
-1.3984343465862e-05
-2.58036627256356e-05
-2.34123382891197e-05
6.28863639247705e-06
-4.15636444775474e-06
-1.99562069934214e-05
-1.23907964815217e-05
-6.17716085352351e-06
-1.97360303369209e-05
-1.18622306831834e-05
-3.39694029541431e-05
-2.44268712322182e-05
-2.45034999253397e-05
-1.04916593907726e-05
-3.07798657231321e-05
-3.18676977599566e-05
-1.53979555613549e-05
-1.38181842684738e-05
1.7738637161779e-06
-1.02896249417624e-05
-5.6499077423513e-06
-9.2087087662027e-06
-4.39912111002992e-06
-1.09781862640461e-05
-2.49492331139523e-05
-3.86824961287213e-05
-1.29267493527377e-05
-1.37834510701509e-05
-1.68678327453859e-05
-2.75633518416451e-05
-2.36615722003216e-05
-3.1720180316334e-05
-1.52924040660885e-05
-1.47769825911786e-05
-1.37245737610402e-05
-3.15135950400139e-05
-1.97173009361826e-05
-1.43899968314076e-05
-2.87977816831372e-05
-2.60331421914129e-05
-1.69044715064648e-05
-1.95922551630371e-05
-3.57026503767561e-05
-1.89293219497079e-05
-4.97085616669514e-05
-2.09895348695847e-05
-1.93241611404906e-05
-3.66698492443361e-06
-4.22034018176132e-06
-1.09660589210047e-05
-2.59656233652955e-05
-6.34154329423513e-06
-6.3788937206143e-06
-2.67514653800114e-05
-3.37869673176565e-05
-1.38538395042669e-05
-1.51971086851029e-05
-1.53929750513003e-05
-3.37370489229372e-05
4.80186637787503e-06
-2.26776118045795e-05
-1.73302795856321e-05
-2.1720256474496e-05
-1.44582588941438e-05
1.30115128913762e-06
-3.43587949947161e-05
-2.90068177409218e-05
-2.02405786889523e-05
-2.13867438844488e-05
-2.85774472742405e-05
-1.93990304210483e-05
-2.41349342562545e-05
-1.06633881892901e-05
-2.33892021515555e-05
-2.60383474596794e-05
-7.0858162277134e-06
-2.96010688917063e-05
-3.66000069029237e-05
-2.33897481736392e-05
-4.49402241996174e-05
-2.90050895632343e-05
-3.36585434525692e-05
-2.71937780629225e-05
-1.31877820693994e-05
-2.63665862363309e-05
-2.55508888290968e-05
-3.75722983373808e-05
-1.17337701698578e-05
-1.90908791279114e-05
-1.51950761641264e-05
-9.03340538484461e-06
-2.31234486113229e-05
-1.69031063942597e-05
-2.63005827836837e-05
-2.22533326754013e-05
-4.04160378753699e-06
-1.87228045800991e-05
-3.22037085892232e-05
-4.31132457185513e-05
-4.24690460535098e-05
-1.09287295098681e-05
-3.58334328146919e-05
-4.53298670590126e-05
-7.45003710251172e-06
-2.15378712760797e-05
-7.64665361425055e-06
-2.61382199641305e-05
-1.80589542712483e-05
-1.22970608111341e-05
-1.80156035824292e-05
4.53197785499757e-08
-2.11176320358996e-05
-8.9273342599394e-06
-1.18344065564406e-06
-2.01437899624144e-05
-2.5881885810942e-05
-7.80458307057768e-06
-2.64729915590329e-05
-2.55663838830153e-05
-5.05506105105159e-06
-1.59967322955775e-05
-9.00521735118316e-06
-2.49022287346589e-05
-3.25333514298358e-05
-2.72585237471e-05
-3.09631645341958e-05
-3.60875406466932e-05
-3.7387185517424e-05
-7.55530667249179e-06
-8.24209907575707e-06
-2.95804514192327e-05
-1.4122581520196e-05
-1.05207877389324e-05
-2.03130886061737e-05
-1.9470936358076e-05
-1.38194299372161e-05
-2.96284406494195e-05
-3.77148398995421e-05
-2.4390206422102e-05
-2.64168699814645e-05
-1.14777558017097e-05
-4.30310050766786e-06
7.22768021561844e-06
-2.43761007811378e-05
-2.08068247326213e-05
-2.91190328232889e-05
-1.61478481339897e-05
4.28640927431143e-06
4.60104431080627e-06
8.1813620744731e-06
-7.36033725744907e-06
-1.71831340170593e-05
-2.94070436392421e-05
-2.26854715014251e-05
-8.61986210712081e-06
-1.01693779323513e-05
-3.36175760170254e-05
-2.62998280958482e-05
-2.32000228771511e-05
-3.23128795712099e-05
-9.75201735988337e-06
-4.78921386573461e-05
-3.23402385025463e-05
8.05438379144105e-07
5.13640538736852e-07
-2.19067499043934e-05
-9.42957874279727e-07
-1.91295944347459e-05
-1.3115975420017e-05
-9.55469281200668e-06
-5.60355350491048e-06
-2.16470974038899e-05
-3.25540173359715e-05
-1.27610554579319e-05
-1.42918251586271e-05
-3.08379924377179e-05
-2.33281867455158e-05
-3.93032570268382e-05
-4.56159375376168e-05
-1.71270534757423e-05
-3.6219192065863e-05
-2.04420173074498e-05
-2.13883316753336e-05
-5.09838849734898e-05
-1.17212727995157e-05
9.78232188199863e-06
-2.93953746150744e-05
-2.84992154056767e-05
-2.7429468280863e-05
-1.51884753422206e-05
-2.87223788445774e-05
-1.50809029043959e-05
-3.35554185931365e-05
-1.00561558673662e-05
-4.70507040061399e-05
-1.04560314494188e-05
7.55537276899855e-06
-1.52879292832562e-05
-1.50990698367539e-05
-1.69237095222366e-05
-1.36836350971377e-05
-2.99812537331711e-05
-2.60199327498003e-05
-2.02571844079377e-05
-5.53775116228816e-06
-9.8478792883478e-06
-1.53426512462045e-05
-1.6535401680668e-05
-1.94839554061924e-05
-1.15226539233643e-05
-4.01559572936953e-05
-3.43768355333824e-05
-2.71186402453347e-05
-2.72318507828064e-05
-1.0343289679939e-05
-1.15736079795625e-05
-1.12560817896062e-05
-2.04942949283104e-05
-2.12450564751549e-05
-2.32470842946325e-05
-2.12321088741888e-05
-1.90541495749431e-05
-2.27164711836349e-06
-2.3061079710126e-05
-4.85139618861305e-06
5.02209939805998e-06
-6.50244325798077e-06
-2.996378456892e-05
-2.0754672631993e-05
-2.21316414056096e-05
-2.41279131787229e-05
-2.72694999881875e-05
-3.25666618343142e-05
-9.54470086998203e-06
-9.55817697899677e-06
-1.99778922830118e-05
-1.48966792870372e-05
-3.60868071336163e-05
-1.74172898035727e-05
-1.4987025038461e-05
-1.88464638776828e-05
-6.75247701169108e-06
-7.5633036977342e-06
-2.0041758794969e-05
-1.51953173181997e-05
-1.54075127541186e-05
-3.2532604233313e-05
-4.97956150571135e-06
-1.25514102771874e-05
-2.71292919783351e-05
-3.79028664389385e-05
-1.91428342686405e-05
-3.6425573985726e-05
-2.24021118168844e-05
-1.83733868678826e-05
-4.53865924477034e-05
-1.75030476480324e-05
-2.60392982401025e-05
-2.38338913707699e-05
-2.5555489463943e-05
-1.8156267796534e-05
-2.73511269340311e-05
-1.65147777853051e-05
-2.57886117300312e-05
-2.88246643988694e-05
-4.88615347931121e-06
-9.64260433828499e-06
-3.62083993633334e-05
-1.45301200720355e-05
-5.18819979664056e-06
-3.41631462651364e-05
-3.55748030275896e-05
-3.95424418712375e-05
-3.65965687862976e-05
-4.25072324373304e-05
-1.32836254726106e-05
-3.78880032066314e-05
-2.56842740555208e-05
-1.02910340857207e-05
-1.35504108391105e-05
-2.07140182614747e-05
-1.38874295404943e-05
-3.74808583398022e-05
-2.43791435306535e-05
-3.55310473220434e-05
-1.35294546262059e-05
-1.85565049715215e-05
-2.21417587832074e-05
4.00999637345291e-06
-1.80990358904321e-05
1.4042710028153e-06
-1.37730042452232e-05
-4.70901279138242e-06
-2.82756170713622e-05
-1.97206297376229e-05
-1.18123476313577e-05
-2.0930762772941e-05
-2.7487921990077e-05
-2.184477638506e-05
-7.06894376896179e-07
-2.52916734100229e-05
-8.80317719222233e-06
-2.029380566496e-05
-2.25354364322727e-05
-9.84939777306602e-06
-1.95456370386619e-05
-2.64118801032224e-05
-2.61070041250917e-05
-1.62822439332354e-05
-2.90601756730319e-05
-5.88820744885381e-06
-2.4319904147205e-05
-2.33252966915478e-05
-3.28905854697794e-05
-1.81898093716219e-05
-1.17861546734358e-05
1.69669286620095e-06
-2.41566317461595e-05
-3.12510664718568e-05
-2.17109875950558e-05
-2.59205433521797e-05
-1.38297636334073e-05
-3.33018534143347e-05
-2.98090849836366e-05
-2.44558148608916e-05
-2.82908823631575e-05
-1.6834407764889e-05
-2.68780723564277e-05
-4.42204480168704e-05
-3.52341513310285e-05
-3.15519524659598e-05
-2.17316826089742e-05
-2.45624043467368e-05
-1.73410481923843e-05
-4.50021931000411e-06
-1.66433977252699e-05
-1.61750152744655e-05
-2.46352852183066e-05
-3.13689697868828e-05
-2.51605659619148e-05
-3.72851751943252e-05
-3.39061407399874e-05
-3.00579354318867e-05
-4.6035801197352e-05
-1.40522286407121e-06
-1.56619001464684e-05
1.27620062792432e-05
-1.57386687711268e-05
-1.24831303522174e-05
-1.1384802890444e-05
-2.96086867334672e-05
-2.11562559082493e-05
-9.61446421110333e-06
-4.00990358288053e-05
-1.71438654743833e-05
-2.78169617587709e-05
-3.15803575729314e-05
8.58241031532237e-06
-2.42777854395618e-05
-9.87181065439662e-06
-4.38860766842865e-06
-1.48023139571613e-05
-3.28244432481626e-06
-3.64456259085598e-05
-8.87463673844757e-06
-3.10154492205414e-05
-1.45081135413771e-05
-2.48931129168711e-05
-2.93773516801608e-05
-9.66195976122831e-06
-4.28885314549054e-05
-2.59570244865445e-05
-1.41251812182199e-05
-2.4280390138014e-05
-1.99347139070542e-05
8.4663981696468e-07
-1.54033647422755e-05
-9.51747870571271e-06
-2.26574261216321e-06
-1.83597461310562e-05
-2.88219594289234e-05
-1.64411845810902e-05
-8.32642300424107e-06
-2.21154653629562e-05
-7.43034032216092e-06
-8.50766060525414e-06
7.49777500674307e-06
-7.61300167647158e-06
-1.65637751703279e-05
-1.60644570293622e-05
-9.00589851514828e-06
-2.03877066455625e-05
-2.66334594399549e-05
-1.42753531743514e-05
-1.9978583508843e-05
-1.95419326206822e-05
-2.63044277584215e-05
-1.22827856829459e-05
-1.97732299981681e-05
-1.85995497689746e-05
-3.78781848983487e-05
-3.05525032552277e-05
-3.30132870700533e-05
-1.68537319586149e-05
-2.68835661036972e-05
-9.32908963370468e-06
-1.38192713831542e-05
-3.21636427652573e-05
-1.89336199295265e-05
-1.94838274949684e-05
-2.57587810815773e-05
-1.95916432659984e-05
-2.94446144415584e-05
-1.3043078425993e-05
-1.51854772529645e-05
-2.50334582252229e-05
-1.04915508421e-05
4.32069029819728e-06
-2.52814266678821e-05
-2.06874023895943e-05
-1.75898622344193e-05
-1.47673325970114e-05
-1.85950387664236e-05
-6.02111997631981e-06
-2.55979743096916e-05
-1.7193048308186e-05
-3.37835112545425e-05
-1.25651516132113e-05
-2.7306145357146e-06
-1.80889790982777e-05
-6.60475230695973e-06
-1.00292226603485e-05
-1.48475640390317e-05
-2.23184082337426e-05
-7.71733164518078e-06
-1.35095071577244e-05
-2.49353925218563e-05
-2.04161027856534e-05
-1.19623447007697e-05
-2.68128861735384e-05
-1.12154997911286e-06
-1.50147057994481e-06
-2.59783670051158e-05
-2.2570527584158e-05
-1.88079923072283e-05
-3.99092437543723e-05
-2.06411160270092e-05
-3.18606203846628e-05
-1.76839842407659e-05
-2.65721915558275e-05
-8.90740425700434e-06
-2.38998038577978e-05
-3.20004249085999e-05
-2.76476066452179e-05
-6.69924188008259e-06
-3.51777995158017e-05
-1.12326519896319e-05
-2.3773106108005e-05
-1.53047111083169e-05
-2.08946075715539e-05
-2.01109649192833e-05
-2.62505295246533e-05
-6.630714552621e-06
-2.24958390309285e-05
-2.45716491077787e-05
-2.93519668934713e-05
-1.30672857658524e-05
-2.50461486435659e-05
-8.78529965765698e-06
-6.07893230031267e-06
-1.26472517867954e-05
-8.10822966811243e-06
-2.3968779328023e-05
-1.28141304057205e-05
-3.3695512045455e-05
-1.28882047357129e-05
-7.55041927824945e-06
-1.56094800211195e-05
-4.53286270940757e-06
-1.81024377345559e-05
-2.01234075904975e-05
-4.08400337773414e-06
-3.78817933237995e-05
-2.27254475814765e-05
-1.53726428776628e-05
-2.65934574165415e-05
-4.12921519144732e-06
-2.58116564242705e-05
-1.8972891900415e-06
-1.6219889131495e-05
-7.63924838528784e-06
-2.80589051123798e-05
-2.42509737055013e-05
-2.30273063544323e-05
-1.54449572179992e-05
-2.698793811235e-05
-1.35706634047281e-05
-9.85250128276872e-06
-5.77775340790901e-06
-3.02865409359286e-05
-1.38885650959267e-05
-2.97338808783799e-05
-8.94911549865532e-06
-2.1578149785327e-05
-2.75681659327122e-05
-8.87102089649924e-06
-1.69218829175256e-05
-4.20215448588822e-05
-1.97304998060459e-05
-1.89126725178297e-05
-1.16564330205953e-05
-1.10866348864057e-05
-2.37915749753269e-05
-4.00460874451627e-05
-4.96898471895711e-05
-3.86998872513946e-05
-2.32239999386715e-05
-2.78350974678087e-05
-1.10476803661014e-05
-1.07392475162809e-05
-2.44587588766814e-05
-1.83131580623407e-05
-8.13552370058301e-06
-2.97122560041118e-05
-1.78357883351369e-05
-1.5190030955047e-05
-2.83728513609117e-05
-1.91689254658615e-05
-2.00221077430833e-05
-2.11590934355108e-05
-1.25637722818694e-05
-2.16342451455568e-05
-1.78050935699771e-05
-1.78175475326672e-05
-1.06842887252943e-05
-1.48021199280065e-05
-2.05415809006477e-05
-2.75038405845957e-05
-5.17534241639841e-06
4.33925889769134e-06
-2.45900289032202e-05
-2.19365845902971e-05
-1.53714498685678e-05
-1.90918257706142e-05
-2.76544369100306e-05
-5.0808677968729e-05
-1.41329455085301e-05
-1.56572778421219e-05
-3.49996164336668e-05
-2.89379485004209e-05
-2.69656990493404e-05
-2.15382728316609e-05
-2.52751071956068e-05
-8.41331563672218e-06
-9.17969537483383e-06
-1.99008441771363e-05
-3.77466325827828e-05
-1.11536703277396e-05
-3.92201576793888e-05
-6.46362331558889e-06
-1.77093777567126e-05
5.79908210638571e-07
-7.1893915818706e-06
-5.43251966121867e-06
-1.75870859436964e-05
-1.0880860743363e-06
-1.55844522173271e-05
-2.04073284558365e-05
-2.34218790156988e-06
-3.6443671557282e-05
-1.38799615608096e-05
-8.39371722757115e-07
-2.62523484410759e-05
-1.89218184417177e-05
-3.05628488786763e-05
-1.46130609751801e-05
-2.92069935955221e-05
-2.25298421173485e-05
-3.36358130508094e-05
-3.45158524497629e-05
-1.15290577513823e-05
-1.30953779069632e-05
2.33908051139495e-06
-1.91444141385073e-05
-7.90758555052348e-06
-1.79277178874341e-05
-3.51617570625635e-05
-4.17945663482891e-05
-6.36785564744241e-06
-2.38496434462151e-05
-1.10807643969439e-05
-6.88081034716244e-07
-4.10895515139013e-05
-1.84995112403388e-05
-4.038771038667e-06
-2.21932265017309e-05
1.07174813319282e-05
-3.00786002624647e-05
-5.07040826240257e-05
-2.44026467749447e-05
-2.24496318615133e-05
-7.92005863823765e-07
-1.61884928406258e-05
-1.77552594893124e-05
-3.25244808913222e-06
-2.9527738220638e-05
-2.2705882426828e-05
-1.64906714709797e-05
-3.36241766871545e-05
-3.62344595452797e-07
-1.30374129457079e-06
-3.3916643650581e-06
-7.62952490165327e-06
8.75581255394999e-06
-9.21400025130359e-06
-1.32720472461679e-05
-2.10583628392288e-05
-1.66864092848451e-05
-1.25859639100671e-05
-3.22083477650578e-05
-2.28429563182623e-05
-2.13670467912977e-05
-2.02907379000743e-05
-2.23398326020321e-05
-2.47048810767025e-05
-1.97509866009626e-05
-1.0069494936933e-05
-2.34728297670778e-05
-1.87177423157408e-05
-2.86147743987294e-05
-6.54379257634088e-06
-7.5833206242519e-06
-3.47399068886986e-05
-2.81953232234884e-05
-1.91539907489019e-05
-4.21779499210126e-06
4.81438753485998e-06
-4.19131243746855e-05
-3.17516107990884e-05
-1.74249954059335e-06
-2.11122261548183e-05
1.27239411549788e-05
-2.39556439739406e-05
-2.92404868900549e-05
-1.57850048307241e-05
2.40812781863595e-06
-2.88248174984062e-05
-2.65437545597609e-05
-2.71975312737574e-05
-7.82698506887294e-07
-3.09636981431412e-05
-1.62958918338925e-05
-2.21461057473581e-05
-1.78940795666586e-05
-1.79236407922893e-05
-4.74689363295722e-05
-1.42618843341231e-05
-3.59409473374189e-05
-3.96482036844054e-05
-1.85746569680763e-05
-8.62909163642536e-06
-4.50781846467457e-05
-3.24090974005196e-05
-1.68839225585002e-05
-3.97971856060808e-05
2.90135851920334e-06
-3.43361255286511e-05
-1.48488799074355e-05
-3.69393340109708e-05
-1.80022066232035e-05
-1.06898911757119e-05
-1.84215147463333e-05
-2.79901838375195e-05
-1.08525423913709e-05
-3.88036205276524e-05
1.8722318491194e-05
1.92919270415386e-06
-3.06837049269616e-06
-4.0453996256831e-05
-4.10419710495681e-06
-1.83709744293502e-05
5.28689216633674e-06
-2.85892650005038e-05
-9.09154071544515e-06
4.21192033643141e-06
-2.04684893264076e-05
-8.6990063762732e-06
-4.56268365536711e-05
-9.52278227307157e-06
-1.19665389750681e-05
-1.68702326456484e-05
-1.60702699324369e-05
7.22174765041636e-06
-1.52972665688049e-05
-1.0406602372756e-05
-1.02327760676221e-05
-1.19437668929653e-05
-2.0653319132773e-05
-2.29800021842956e-05
-1.35451184643253e-05
-3.95344137020135e-05
-2.18046995373235e-05
-4.27124572003372e-05
-2.07834379071263e-05
-3.8090212681527e-05
-1.03197598063892e-05
-4.28889883089375e-05
-2.67743637143012e-05
-2.18226695328598e-05
-1.88535827198725e-05
-1.34073450524196e-05
-1.08113930779724e-05
-3.74915744011293e-05
-1.90421883433264e-05
-6.00264877769778e-06
-8.414844616601e-06
-1.46946884054899e-05
-3.60734859658555e-05
-1.22502905078143e-05
-1.46089508186139e-05
-1.1665235569801e-05
-2.66267036613719e-05
-2.74606008996497e-05
-1.46980802671359e-05
-7.95663431327427e-06
-2.20737236498224e-05
-2.649791545115e-06
-3.28564258910229e-05
-2.54771988240698e-05
-5.30466775733368e-06
-2.08949009127948e-05
-6.87792127213992e-06
-1.55648144806941e-05
-2.11657517894073e-05
-2.1370777581285e-05
-3.57048588466703e-05
-1.13483779194817e-05
-1.07963219944102e-05
-2.9844837916213e-05
-3.08652930566426e-05
-1.16585575565752e-05
-1.7153972297256e-05
-4.64495295190332e-06
-9.46463080574036e-06
-3.21638671806068e-05
-1.30158556849066e-05
-1.44945468892044e-05
-1.35284807295244e-05
9.91898355011594e-06
-1.35597224461488e-05
-3.37549950763616e-06
-1.7958276669322e-05
-2.04358779081414e-05
-8.2654858113629e-06
-2.89609453441046e-05
-3.18362518418336e-05
-1.96755398853411e-05
-3.43475451586325e-05
5.87428396456153e-08
-3.56435063923458e-05
-2.0870191262928e-05
-1.04059555233001e-05
-4.11088889215245e-05
-2.81290109470852e-05
-4.56222572300033e-06
-1.6323336701043e-05
-3.35942625233845e-06
-3.05338525820138e-05
-2.12080213373424e-05
-2.3084670817086e-05
-7.72472163718999e-06
-3.07755045858894e-05
-2.92518812614573e-05
-4.23789373443763e-05
-2.49851596525968e-05
-2.03705133801361e-05
-2.89160279956461e-05
-2.01568323691154e-05
-2.10807908584745e-05
-2.52035902115369e-05
-1.4773235182204e-05
-2.24022644921498e-06
-2.88893212726899e-05
-2.06859765747131e-05
-6.59907382811611e-06
-5.52702945949465e-06
-7.89684821812937e-06
-1.77783132957703e-05
-4.40065899675254e-05
-2.97923401043296e-05
-1.68132626318519e-05
-2.08992318110364e-05
-3.8530058935029e-05
-3.59731815736032e-05
-2.19987066154317e-05
-2.76004159291425e-05
-3.36519129234576e-05
-2.39744667822561e-05
-9.89414636701347e-06
-3.65413775677291e-05
-2.43680218508695e-05
-1.59059756220232e-05
-2.51868627377672e-05
-8.89055672145559e-06
-1.97963983645022e-05
-3.34688832423341e-05
-1.39818257977806e-05
-2.25258119478555e-05
-1.27722369706314e-05
-1.45570668243482e-05
-1.9257131337701e-05
-3.21690243768251e-05
-1.37712338477507e-05
-3.57713954270925e-05
-2.80444311889623e-05
-1.18601016001817e-05
-3.89300368416946e-06
-1.71419442334747e-05
-2.80556787461432e-05
-9.36345365478291e-06
-3.51106099413396e-05
-3.51312119526858e-05
-1.88427823804672e-05
-2.08797738128874e-05
-1.69413200806435e-05
-2.99535787496633e-05
-2.63104130077057e-05
-1.77946115253801e-05
-2.47854419971196e-05
-3.88087478696176e-05
-1.59387741402157e-05
-1.04181716449084e-05
-2.72477166980769e-05
-2.78297025183101e-06
-2.6484538655097e-05
-2.27766169224237e-06
-1.99737257397019e-05
-2.41114912369286e-05
-1.26952322088267e-05
-2.21490672923416e-05
-4.4173066955701e-05
-3.09559456985586e-05
-2.1794421600281e-05
-3.04713422716215e-05
1.94003036095534e-06
-5.67129000209992e-05
-4.8224067383358e-06
-3.30968225904932e-05
-9.32556809310865e-06
-9.55062304245445e-06
-1.80932975695825e-05
-3.16589221994337e-05
1.23185400404665e-06
-1.19472956709561e-05
-4.16469839457274e-05
-3.86397961044783e-06
-2.19296080049317e-05
-2.12367915907961e-05
-2.62848390412951e-05
-9.48334084372189e-06
-2.56644746893054e-05
-1.64199365892521e-05
-5.69673455147528e-06
-2.89974022690954e-05
-1.97875742188219e-05
-1.43206245056942e-05
-2.42381161325333e-05
3.59532536802267e-06
9.055096480824e-06
-4.97606655025568e-06
-2.66003303366412e-05
-8.82389291738669e-06
-3.68163237591289e-05
-3.0900371939044e-05
-2.52408414521744e-05
-2.30272500681953e-05
-2.43920423977181e-05
-4.5983537415437e-05
-3.90901112119161e-05
-4.47464887226668e-05
-2.65465549517782e-05
-2.52992569412724e-05
-3.19718299029629e-05
-9.04422951450829e-06
-2.52332262448343e-05
-2.72682720708116e-05
-2.29589955855728e-05
-8.32372578892724e-06
-1.83245040500056e-05
-6.78813126853603e-06
-2.00966950824865e-05
-1.14444451636266e-05
-9.25251017501257e-06
-3.94091025538222e-05
-2.36112197384557e-05
-2.17449636516038e-05
-6.31987638704157e-06
-3.91698296399185e-05
-2.63953926154135e-05
-2.54988836436015e-05
-2.19809085777959e-05
-4.2549089851217e-06
-2.44569588584768e-05
-1.77989205198727e-05
-1.60575506002651e-05
-2.11265032144695e-05
-2.87239559225494e-05
-3.49708842687449e-05
-2.08037843993509e-05
-1.29736275352285e-05
-4.13853874537077e-05
-1.61892474909171e-05
-6.61038456297411e-06
-8.84958622943717e-06
-8.57129615580438e-06
-7.75646291943288e-06
-1.33811611296956e-05
-2.5288827571625e-05
-1.39723073320496e-05
-1.14746072909085e-05
-1.52233595885441e-05
-2.13274623156107e-05
-2.06167646488724e-05
-2.76184333498558e-05
-1.63779229309987e-05
-2.74496341319521e-05
-1.32737762053929e-05
-2.09397106132199e-05
-2.06655167887978e-05
-2.39580876178554e-05
-2.13004166872203e-05
-9.19921244174489e-06
-1.80296353992745e-05
-2.57270159602679e-05
-2.18440499370891e-05
-3.07760330364173e-05
-2.47309784495602e-05
-9.75241689351843e-06
-2.31335679137856e-05
-3.76684383446588e-05
-3.28516832759758e-05
-2.60165888259917e-05
-3.15167133797103e-05
-7.35575604663992e-06
-1.96641152676794e-06
-1.29727188182583e-05
-1.6082725014569e-05
-1.09904082886758e-05
-1.05115187822627e-05
-1.46431272417596e-05
-1.42530395733425e-05
-1.43967517137871e-05
-1.87721496879083e-05
2.3673578886053e-06
-2.52915501593069e-05
-8.51749078458401e-06
-1.23138208320808e-05
-2.22478239556827e-05
-1.0681575085898e-05
-3.1835084103186e-05
-1.4871294061213e-05
-1.4632240429729e-05
-1.92286425709492e-05
-2.81366278481276e-05
-3.59425574833507e-05
-8.19848105290454e-06
-2.58527196600908e-05
-1.63885905102953e-05
-2.89106539795783e-05
-4.5827516520317e-05
-2.29312346361304e-05
-1.82275158750258e-05
-1.06270099606323e-05
-2.14559233051699e-05
-5.5062837414168e-06
-2.16863554850138e-05
-9.69571524656716e-06
-3.58571830735295e-05
-3.99606801707823e-05
-2.21701967968651e-05
-2.19453322971474e-05
-1.74975060055832e-05
-1.69927542578617e-05
-3.33486217042267e-07
-1.52585948981806e-05
-3.31030269549179e-05
-3.13180201087818e-05
-4.62333259952539e-06
-1.37974568397657e-05
4.06501523860417e-06
-2.56733262887406e-06
-1.45942789675373e-05
-2.2475674071063e-05
-7.40026920810784e-06
-3.15768117659353e-05
-2.92819981580321e-05
-1.9218532904205e-05
-2.44620691788752e-05
-1.03065209903035e-05
-9.87930022782068e-06
-1.26297336522402e-05
-3.9899556688668e-05
-2.58289784200828e-05
1.98586400897981e-06
-2.80295698797374e-05
-1.48669667226546e-05
-2.35015260431668e-05
-3.6619205792655e-05
-1.12481030636189e-05
2.79476706263405e-06
8.50517873598604e-06
-9.16298541962894e-06
-1.86314476850681e-05
-1.53578029229252e-05
-1.79390216844213e-05
-2.2312534049715e-05
-4.61013411583781e-06
-1.74024667371454e-05
-2.07708566590927e-05
-4.32837493076989e-07
-2.4203834167628e-05
-2.82116698085352e-06
-1.08900831456754e-05
-1.25627452655943e-05
-1.57650280327039e-05
-3.15293555480571e-05
-3.22598658270926e-05
-1.8028529014474e-05
-8.29838564781249e-06
-2.80463100635874e-05
-2.69344084149034e-05
-8.75095546487943e-06
-1.1210065495676e-05
-1.97055591017681e-05
-2.80308903329928e-05
-1.41451406249419e-05
-3.82070673112026e-05
2.84790583774765e-06
-1.34228723189624e-05
-1.31936989436054e-05
-1.06345636805089e-05
-3.06350642762345e-05
-1.84495911994305e-05
-3.65523510444311e-05
-1.39339823944507e-05
-3.68298661741e-05
-1.50485568066328e-05
-3.11214554852409e-05
3.25233823185262e-07
-5.21664305150416e-05
-1.22640759672371e-05
-1.37808769359923e-05
-1.55827345091611e-05
-5.01736318770144e-06
-1.28871001106236e-05
-6.3745882862889e-06
-1.13810854337514e-05
-2.47506421730554e-05
-2.20310477275513e-05
-2.09505642947416e-05
-1.96997002812028e-05
-2.12570906716898e-05
-3.80209251302519e-05
-2.79523573970798e-05
-3.80342873621407e-05
-2.4369309661622e-05
-2.34212856137871e-05
-2.66863198599032e-05
-2.35003779165674e-05
1.68829521609403e-06
-2.69452689448542e-05
-2.72846338791673e-05
-2.36641015092203e-05
-5.51181797551428e-06
-4.2206474173634e-05
1.40230806517676e-05
-2.00479287329424e-05
-1.90290026846005e-05
-1.33990771784345e-06
-3.7658751327107e-05
-2.21536833927382e-05
-5.73912736962986e-06
-3.00931308249557e-05
-1.83610474637961e-05
-8.51105197539213e-06
-2.19054400893543e-05
-2.50728457459666e-05
-7.55154688293554e-06
-2.13991568320935e-05
-3.16153651586889e-05
-1.32342517966043e-05
-1.51534458915092e-05
-2.71482522657743e-05
7.87104402667442e-06
-2.7353795922578e-05
7.15455947864759e-06
-1.12912723349252e-05
-1.74310689360802e-05
-2.45218234849187e-05
-3.89382528707794e-05
-2.55447239509095e-05
-2.75522682319427e-05
-3.18530873706976e-05
-1.78392643985379e-05
-3.7264473940209e-05
-2.81679989724458e-05
-4.43518662802483e-06
-2.6850059661954e-05
-3.09973411517385e-05
-1.24865128829981e-05
-2.47567142893183e-05
-1.17915028932876e-05
-3.73031798053728e-05
-1.4246187566396e-05
-2.16511349520401e-05
-4.83930014023638e-06
-9.46314281940124e-06
-8.35380937517843e-06
-2.56889223369137e-05
-3.41761278207164e-05
-1.53732182264386e-05
-2.04215814056953e-05
-3.43044118110618e-05
-2.0306547387209e-05
-3.89214128786827e-05
3.16665653992921e-06
-2.53084012720725e-05
-2.76376713455586e-05
-2.89267659192436e-05
-1.49811508181681e-05
-2.46630433559009e-05
-1.43082538491953e-05
-7.06601201022152e-06
-2.08996691695556e-05
-2.27407542922948e-05
-3.60779242474168e-06
-1.13780200341665e-05
-1.19273809744833e-05
-1.65477932147039e-05
-1.45071244521535e-05
-1.67178235227247e-05
-3.35020593113877e-05
-2.03067880625905e-05
-1.66549027471136e-05
-1.4523086631499e-05
-2.30338220060995e-05
-3.72610319011968e-05
-1.75333507688399e-05
-3.15448491584739e-05
-3.302146460607e-05
-3.97794820243661e-05
-2.9931573288714e-05
-1.85758558620051e-05
-1.32729547833296e-05
-1.40892002392051e-05
-2.5203152131369e-05
-1.48551228968935e-05
-2.09926787798092e-05
-1.99634252723665e-05
-2.02007547454302e-05
-1.17442628103041e-05
-9.40739170731665e-06
-3.20719568673536e-05
2.09822854608386e-06
-1.54946577870041e-05
-1.10556603224971e-05
2.35112604308444e-06
-5.61853074094046e-06
-2.61715383629173e-05
-3.12491708702159e-05
-2.57015680571351e-05
-3.39431777005718e-05
-1.7806120303058e-05
-8.77815613547628e-06
-1.97409321670897e-05
-1.32614421324761e-05
-2.3049486792355e-05
-2.57769672388339e-05
-1.12353739041049e-05
-2.62407084159411e-05
-1.30397960258248e-05
-1.57503466749469e-05
-1.126663963784e-05
-1.63044891662666e-06
-2.40878222955641e-05
-1.56540447855561e-05
-1.2885567680425e-05
-1.97995082948782e-05
-1.51113276336178e-05
-2.18130159947445e-05
-7.62588826539497e-06
-1.96907722257341e-05
-5.72948677937882e-06
-1.74821994896917e-05
-1.76960878172479e-05
-1.19821170563485e-05
-1.62571633369149e-05
-4.06613163137725e-05
-1.8383712406582e-05
-2.02346465350523e-05
-2.57874630176168e-05
-1.93705859107638e-05
-1.70565317680277e-05
-1.90288037486928e-05
-2.89422576079784e-05
-2.63825043383619e-05
-9.424287961668e-06
-3.10326956507983e-05
-2.83751727150775e-05
-2.660156511323e-05
-3.39139402004835e-05
-1.58447830538318e-05
-1.83377815493114e-05
-2.36828270360433e-05
-2.88650590055586e-05
-1.27692160332341e-05
-1.50668803301067e-05
-3.44868048367409e-05
-1.54435944983407e-05
-3.293271504261e-05
-1.89563265628389e-05
-2.1943821963562e-05
-2.51954251669934e-05
1.30170963538751e-06
-1.74665984760579e-05
-1.67669345942425e-05
-1.4089802454516e-05
-2.61209294848404e-05
-2.98909397539199e-05
3.40562798337687e-06
-4.33203452666541e-06
-2.37617191904884e-05
-8.39719214752658e-06
-1.48544798690027e-05
-3.08220682204279e-05
-2.98948826709149e-05
1.11871432673338e-06
-3.11622544141482e-05
-2.9612542809271e-05
-3.48002989366452e-06
-1.45678318730925e-05
-1.10898733313455e-05
-7.19225718696096e-06
1.92431710979337e-05
-1.31664515222085e-05
-2.51200893468676e-05
-2.20650448857142e-05
-3.38531413007453e-05
-3.46348980178563e-05
-8.76941189235626e-06
-1.644746987728e-06
-1.78412337081153e-06
-3.20472725764596e-05
-1.33839111000867e-05
-7.14017630779917e-06
-2.12978393147088e-05
-1.62341350888918e-05
-2.18564794103047e-05
-2.58387112872972e-05
-1.66264539959668e-05
-2.33459480314589e-05
-3.87695959318492e-05
-4.06085059070989e-05
-3.26383619119302e-05
-1.89238851973615e-05
-1.62089885526674e-05
-1.76994296542385e-05
4.98300047529757e-06
-8.18565970315421e-06
-3.17197717222511e-05
-3.84407186113723e-05
-1.8312125794044e-05
-3.47152537224094e-05
-1.75229785338018e-05
-8.73125223132407e-06
4.7691611168212e-07
-3.74636722069096e-05
-3.6303628355886e-05
-1.58838040116367e-05
-1.21102037285014e-05
-2.32537401097248e-05
9.66478251791634e-06
-3.66160280404537e-05
-2.96682916096846e-05
-1.98578619317458e-05
-4.22030496877018e-06
-1.59448272748192e-05
-4.22478889019283e-05
-2.13041643737166e-05
-2.65438634185882e-05
-2.53400693879821e-05
-3.56459205846549e-05
-8.01465248770124e-06
-1.16600601014815e-05
-3.70482017875414e-06
-2.01524016195129e-05
-4.1183173325398e-06
-3.28526555483066e-05
-2.89515174641041e-05
-2.86094826871718e-05
-2.8027555935625e-05
-2.89984801447439e-05
-2.34051730101441e-06
-1.22301249329665e-05
-2.24895376071446e-05
-1.85783864795563e-06
-2.31282384561615e-05
-2.86910107456376e-05
-2.66758914483331e-06
-1.08624826781414e-05
-2.67658859387778e-05
-3.66286287362622e-05
-1.58096318115118e-05
-2.51145759506005e-05
-9.5123944357968e-06
-2.09612860242155e-05
-1.57559858633048e-05
-2.57292217375038e-05
-7.8931776271606e-06
-1.36023051488974e-05
-3.0736675145826e-06
-2.23236604968584e-05
-1.8611273822541e-05
-1.64006985937397e-05
-2.95756318559797e-05
-3.05891236538252e-06
-1.27025904400659e-06
-1.18351275278958e-05
-2.2085000471922e-05
-3.36148362071328e-05
-9.45759378069025e-06
-8.99873155859497e-06
-1.47943580140899e-05
-3.26718417127727e-05
-1.2145772351125e-05
-2.75345471133864e-05
-2.32055134800184e-05
-2.07686375708833e-05
-1.03022500507514e-05
-1.62745041277321e-05
-3.52647274326255e-05
-2.19258360787453e-05
-2.78504410914275e-05
-3.28659771502291e-05
1.73248173288311e-05
6.77852837867533e-06
-1.58423845014182e-05
-2.18382774090552e-06
1.60798083353744e-06
-6.18657851502219e-06
-2.73442381429082e-05
-1.6473247927587e-06
1.45426725656086e-06
-3.5420511789691e-06
-2.36319274938376e-05
-6.03015289172684e-06
-2.58732997958141e-05
-1.42252193219683e-05
-1.12087275885206e-05
-2.41191927518134e-05
-8.93723779821486e-06
-1.42451868646449e-05
-1.05240085303433e-05
-1.83731956168778e-05
-1.37108014558399e-05
-2.11864785073687e-05
-1.32944166093785e-05
-1.98040545106881e-05
-3.09664317444819e-05
-5.63094068008907e-06
-2.99963440716639e-05
-6.5223605699715e-06
-1.1050745011014e-05
-2.46146123442551e-05
-1.69636522627124e-05
-1.74398161830036e-05
-2.16440303679676e-05
-1.44779805250021e-05
-2.69278283995349e-05
-1.12878487068246e-05
-2.11049768440159e-05
-3.20865332222902e-05
-1.42345778680518e-06
-1.63117832517188e-05
-3.98144375589704e-05
-1.96718791422601e-05
-8.16178614171906e-06
-1.03794704128037e-05
-2.29999981503065e-05
-2.96406405033441e-05
-1.89217663614318e-05
-8.67638219126735e-08
-1.18726662428541e-05
-2.11827110314614e-05
-1.83119934199417e-05
-7.87151320775862e-06
-1.22347459071687e-05
-1.47884789039518e-05
-2.31519254139188e-05
-2.35860004219941e-05
-2.94708162375268e-05
-1.39488525468736e-05
-1.15087350387924e-07
-2.58280383132479e-05
9.50930283910663e-06
7.94323897167592e-06
-6.66060917279991e-06
7.38684297560597e-06
-1.50905484512216e-05
-2.32055989357173e-05
-1.23690141402402e-05
-7.81284485761162e-06
-2.44712566953981e-05
-2.18127197379586e-05
-8.457545689328e-06
-2.60240259189703e-05
-4.42619142926236e-06
1.75681376478253e-05
-8.15272946877394e-06
-2.77110839076111e-05
-2.93005986199041e-05
-2.01904332787975e-05
-2.19925764800214e-05
-2.79033283750895e-05
-6.16926738736372e-06
-1.41433967595074e-05
-1.74455754520792e-05
-1.57778284078809e-05
-1.59505866193481e-05
-3.48536928858875e-05
-2.301085636502e-05
-2.95801697685873e-05
9.93541248962323e-06
-2.33775984289149e-05
-2.24001719879416e-05
-2.98299456197434e-05
-2.64014224610649e-05
-9.85670683732669e-06
-3.21590033195325e-05
-2.64287641039142e-05
-2.09811843269851e-05
-2.67478888743672e-05
-1.98709301660448e-05
-3.92048998156516e-05
-1.68086087497943e-05
-1.58652336043972e-05
-1.56517870998712e-05
-3.64674162937803e-05
-1.60103535366097e-05
-1.68387274245468e-05
-2.42363625245476e-05
-3.47344346457128e-06
-3.71390181287341e-05
-3.17863442029748e-05
-2.65912646114799e-05
-3.72082582561247e-05
-1.99119705373075e-05
-2.86938160717233e-05
-2.9798168240401e-05
-7.10859266964347e-06
-4.07465087234545e-05
-1.21062541723231e-05
-4.0072992185861e-05
-3.45146913941451e-05
-4.36585873248079e-05
-6.48485114844046e-06
-1.52859067519303e-05
-2.5696347088339e-05
-1.04027387914703e-05
-1.36668960790456e-05
-7.25274826335723e-06
-2.17280764973385e-05
-1.74705286603316e-05
-2.08757684449539e-05
-2.35750467240905e-05
-2.40205810762763e-05
-2.54334082915934e-05
-1.64435292918328e-05
-1.04652948509859e-05
-1.39704383464781e-05
-4.24105819687355e-05
-2.72551235559707e-05
-9.36705309124904e-06
-2.07637307166838e-05
-1.1519614791571e-05
-3.76855327691887e-06
-1.38397040506143e-05
-1.53188118177105e-05
-3.80495133385605e-06
-1.84684124005892e-05
-1.39011932040407e-06
5.58645724525608e-06
-2.29398822143025e-05
-1.160673603463e-05
-7.6072500625198e-07
4.04529945106164e-06
-6.240762136782e-06
-2.25473420581654e-05
-2.84079496265559e-05
9.46545581037327e-06
-1.69744037632257e-05
-2.50320881042268e-05
-1.29309288672143e-05
-4.19436090127717e-05
-3.19654421720442e-05
-3.34159526675572e-05
-2.95883666860805e-05
-2.01346178968985e-05
-2.23523600072869e-05
-1.05636671077958e-05
-2.07733717962378e-05
-3.17193589599227e-05
-2.77557137359046e-05
-8.51674716598479e-06
-1.49449010808089e-05
-4.33376496998401e-07
-2.36868841671895e-05
-1.03110118525531e-05
-3.22358776114553e-05
1.72427876554842e-06
-1.04424912415246e-05
-2.99293080353077e-05
-2.0305369035573e-05
-1.27272449150346e-05
-1.8291757279066e-05
-1.69381310337458e-05
-3.58524405329829e-05
-8.01134215587512e-06
-2.39411445478029e-05
-2.71707096180342e-05
-8.68194941776031e-06
-2.47599078518583e-05
-2.8391528449404e-05
-3.00184337227975e-05
-1.1836369127529e-05
-8.43803436031363e-06
-1.2125491655924e-05
-3.20272220800018e-05
-3.51829261646986e-05
-1.58250888892442e-05
-1.35543240678041e-05
-3.84600819318242e-05
-1.91469066453902e-05
-2.05905111751315e-05
-2.37633304422316e-05
-2.14024055981783e-05
-1.61355450418282e-05
-2.85286626463752e-05
-3.49317092489876e-05
-6.95348169649809e-06
-1.24599903690645e-05
-9.42139779699563e-06
-1.7377239828466e-05
-2.01609434457448e-05
-2.53880222181963e-05
-6.56577453491872e-06
-9.83620863225587e-06
-1.84969724617395e-05
-1.64912474133709e-05
-1.42752442071728e-05
-1.95751441210968e-05
-4.16502355725694e-05
6.29362943324103e-06
1.51499400455921e-06
-1.30131146134262e-05
-1.27898800675909e-05
-9.64275983241052e-06
-2.89982793857118e-05
-1.55865795283968e-05
-2.87532263552785e-06
-3.38481790802211e-05
-1.30112162655524e-05
-5.25084105902741e-06
-2.65455165012874e-06
-5.95896293848423e-06
-1.58680067205671e-05
-1.48045292094344e-05
-2.33087237918381e-05
2.72084486529469e-06
-4.06215347709458e-05
-3.51766865242759e-05
-2.71831658633382e-05
-9.89509532074469e-06
9.20288889080514e-06
-1.82173402294403e-05
-1.83454705563688e-05
-2.96907575433803e-05
-2.98999492860951e-05
-3.92526496321399e-05
-3.31026865070425e-05
-1.30493955673302e-05
-4.40753234850841e-06
-2.2987902828531e-05
-2.72962607209582e-05
-2.6073054418462e-05
2.67591139692718e-06
-1.28795315106855e-05
-1.79446505067436e-05
-1.8940803088939e-05
-1.32809517056539e-05
-2.0151954970293e-05
-8.26884342171431e-06
1.02714987151757e-05
4.67080407848603e-07
-3.55942643215689e-05
-1.50923829289848e-05
-3.14932063520981e-05
-5.10080908291401e-05
-1.02170839643291e-05
-1.63496648378119e-05
-2.26853558630356e-05
-2.27426194221309e-05
5.76593714464503e-07
-3.25581522563693e-05
-7.01229812178453e-07
-1.54009820125063e-05
-3.35927399836767e-05
-1.61310736172657e-05
-2.94580057702712e-05
-3.98737202568192e-05
-2.77960870768433e-06
-3.20171319488976e-05
-4.42929095061534e-06
-2.83193044561666e-05
-3.1985465210169e-05
-1.81917125785502e-05
-1.1572189086784e-05
-1.35763170296933e-05
-3.03107368643192e-05
-1.4214273504552e-05
-2.28605246008116e-05
-2.60189086835291e-05
-1.94010648459422e-05
1.07726147841393e-05
-7.86184906677977e-06
-1.67463910198683e-05
-2.82828469264944e-05
-2.30924564075305e-05
-2.4722469963764e-05
-2.88349324230446e-05
-1.30427427600146e-05
-1.14648747457604e-05
-1.40371139035351e-05
-2.51006563073636e-05
-3.45075858818799e-05
-4.41340644373543e-05
-3.82928950340312e-05
-1.93627035334944e-05
-2.50978743069038e-05
-2.42625170499489e-05
-2.52911068619595e-05
-2.06300554407751e-05
-1.05655155035025e-05
-2.52644347913175e-05
-9.14200478794769e-06
-1.42535635768942e-05
-9.51244819884161e-06
-2.06250015963261e-05
-2.99503161030439e-06
-1.64061666432389e-06
-2.8556942166327e-05
-1.36098180011568e-05
-1.11924276871167e-05
-2.57897925424326e-05
-2.52716394373602e-05
-1.16699558615944e-05
1.93562150595877e-05
-3.32448525362056e-05
-2.65842314365832e-05
-1.8004221331005e-05
-6.6879189779054e-06
-6.07497609936299e-06
-2.06269469517728e-05
-2.18944616703932e-05
-2.78684608727935e-05
-1.31033100495014e-05
-2.19937856818882e-05
-2.70418037645781e-05
-2.69827743575786e-05
-1.95456913256859e-05
-3.33721226140893e-05
-3.95731837875137e-05
-9.18717444205591e-07
-3.40514943776605e-05
-1.51100428894556e-05
-4.13928896272973e-05
-2.155725399965e-05
-3.00309899084681e-05
-2.98726525852763e-05
-1.21965004551809e-05
-1.91300908646791e-05
-5.25915691263658e-06
-4.08376075378504e-07
-1.351008883406e-05
-1.57563782551928e-05
-3.54613323308189e-06
-1.34313248874536e-05
-1.94487472672206e-05
-1.64527774167878e-05
-2.26903963104435e-05
-2.16451434491537e-05
-1.67821151039961e-06
-2.49240458435099e-05
-2.51305735575295e-05
-2.08852337233205e-05
-2.15796654362849e-05
-1.81513700518197e-05
-3.09632218088094e-05
-7.04851358175342e-06
-3.70987160238525e-05
-2.47147081809896e-05
-1.74828771678054e-05
-2.2734988266579e-05
-2.43816260565549e-05
6.00271616969284e-07
-2.15830547135034e-05
-2.65499695064749e-05
-2.19967120669401e-05
-2.21612217621229e-05
-3.25091391303441e-05
-1.6926417259489e-05
-2.14074855591448e-06
-1.75233665742413e-05
-7.98653146214603e-06
-2.56641645129658e-05
-1.33096071053252e-05
-1.15391383595437e-05
-3.16794242576251e-06
-2.25286764724314e-05
-2.75558617977845e-05
-5.28002692093819e-06
-2.66145127386665e-05
-3.2903702482884e-05
-2.70398247979827e-05
-8.44460965052099e-06
-2.34512699190599e-05
-1.92768829413762e-05
-7.66710001876625e-06
-1.55412482379376e-05
-2.01139952262716e-05
6.20562453714169e-06
4.63801826254718e-06
7.11404529509935e-06
5.58256413414435e-06
-2.29713789245435e-05
-2.5853664732692e-05
-2.48136288021941e-05
-1.18332432891843e-05
-2.21315474405988e-05
-3.36844446427387e-05
-1.5905433483775e-05
-3.40838158341355e-05
-2.05742494158323e-05
-1.17292231457674e-05
-6.80008323332203e-06
-1.43698845764596e-05
-1.14472663999818e-05
-3.04619475690986e-05
-2.58904385466418e-05
-2.54045081007505e-05
-1.79438249589679e-05
-2.90254081976242e-05
-1.64965867316299e-05
1.81415054242911e-06
-1.25167338237463e-05
1.71276896515552e-05
-2.43226700079176e-05
-3.69967254066272e-05
-3.82982962461703e-05
-1.75925484816234e-05
-3.15890681016777e-05
-2.78173752230329e-05
-1.04933290615718e-05
-1.67408523424661e-05
-1.1753397004451e-06
-3.48449237875383e-05
-2.98530516164224e-05
7.68558716202247e-06
-1.63220262389035e-05
-1.73068398348379e-05
-2.65488583517494e-05
1.30922136007927e-06
-1.63877565900252e-05
-9.91310892958053e-06
-1.17371533665676e-05
-1.06624421560191e-05
-3.24279025929867e-05
5.439777171226e-06
-1.76750385780141e-05
-3.69934315852799e-05
-1.20771891460988e-05
-8.27063909371231e-06
-2.11808529184479e-05
-1.52974344733228e-05
-2.76746462214174e-05
-1.99846180109694e-05
-3.800414186719e-06
7.4640282710473e-06
-6.61412415213458e-06
-2.27060748897862e-05
-8.50590837922702e-06
-7.16718040284622e-06
-3.3238267483572e-05
-2.49385993624588e-05
-3.67162124985404e-05
-3.4057062763659e-05
-8.44615722362894e-06
-2.34862054351025e-05
-3.57714096704714e-06
-3.15702407909789e-05
-7.37294098196652e-06
-2.07420403295436e-05
-7.06148178869979e-06
-8.48644027038108e-06
7.84085109687931e-06
7.06385236168669e-06
-1.33648509655998e-05
-3.94211053620635e-05
2.94262535867524e-06
-8.97359919259843e-06
-1.32872797788119e-05
-2.15759658892951e-05
-1.98041706264832e-05
-1.51842874698505e-05
-3.26455412098924e-06
-2.79139950139666e-05
-3.12814864532617e-05
-5.95143384341171e-06
-4.19598831177188e-06
-1.85404246886517e-05
-2.25238598633158e-05
-2.21946580091594e-05
-2.71737039051599e-05
1.53986335709567e-05
-1.7176799659958e-05
-1.99169150425135e-05
-1.03265865675026e-05
-1.40339015785878e-05
-2.16226577439977e-05
-2.51377599421243e-05
-1.94924466743178e-05
8.042783880702e-06
-1.07201244429492e-05
-1.20647950496308e-05
-3.26442245226114e-05
-2.66895043367552e-05
-1.70137020593025e-05
-1.36710494549009e-05
-1.86452223398956e-05
-2.87473638703647e-06
-1.53205733733554e-05
-1.0890424081051e-05
-3.49642291712288e-05
-2.23675272637114e-05
-1.84513651511019e-05
-2.46963796355732e-05
-1.10420473247295e-05
-1.86338811782648e-05
-3.27612776195106e-05
-1.62447875067502e-05
-2.65177031574675e-05
-3.07234454738096e-05
-5.82770916803591e-06
-1.08019301149716e-05
-2.82268163429993e-05
-3.05242531834952e-05
-3.47290879921056e-05
-3.42695458265179e-05
-1.53021347783057e-05
-1.9856488595459e-05
-2.18563625560579e-05
-7.17572457659119e-06
-1.40094923293042e-05
-2.14371246168098e-05
-2.1281693431251e-05
-2.60255676385739e-06
-1.6485797522171e-05
-2.63053107142795e-05
-2.34806814042115e-05
-2.02710723868747e-05
-1.74761185508029e-05
-2.83328603328115e-05
-2.52920254208613e-06
-2.50518670218641e-05
-2.18581578183469e-05
-2.37930058266341e-05
-1.77930710937866e-05
-1.22003785286472e-06
-1.22552475331579e-05
-1.7376288841505e-05
-2.04596419422559e-05
-4.48888667652078e-06
-2.1721017641401e-05
-1.45542879673263e-05
-5.6871183963289e-06
-2.56565156292267e-05
-2.08386551662819e-05
-1.2272918309753e-05
-1.75452186778241e-05
-1.35374779739933e-05
-2.62588271720691e-05
-3.06369228245804e-05
-2.76543824029047e-05
-1.63397880220302e-05
-1.61224430872527e-05
-2.39210841933163e-05
5.97277375354785e-06
-9.44705415512519e-06
-1.55921505946822e-05
-2.03371892872824e-05
-2.03247248617023e-05
-2.54572728951817e-05
-1.53492944366524e-05
-2.78985233272364e-05
-1.63955390456268e-05
-1.80458359546794e-05
-1.62754902938897e-05
-3.39062081383228e-05
-3.45075072254701e-05
-1.95293074528083e-05
5.0952457004879e-06
-1.33102131379683e-05
-3.02477455899887e-05
-1.54419674031722e-05
-2.46430091132393e-05
-2.33792931727834e-05
-2.93863100706918e-05
-1.60535883792795e-05
-3.9600060852428e-05
-1.59088490055367e-05
-2.54335921759497e-05
-2.83779567109632e-05
-1.82641145290678e-05
-3.29910684139237e-05
-3.52335586912196e-05
-2.39750609081183e-05
-2.85067571035952e-05
-5.13213982258894e-05
-2.54619239735488e-05
-2.8292951044071e-06
-1.49257310672184e-05
-1.84441609772507e-05
-1.27968727712886e-05
6.65327322725829e-06
-3.04209890737558e-05
-2.95330739971149e-05
-1.57017566231966e-05
-3.65183226170708e-05
-1.93499237447071e-05
-9.64585226891737e-06
-9.78448798810869e-06
-2.27171228161387e-05
-2.27410557595923e-05
-4.00840614446008e-05
-1.68832648119915e-05
-2.15181852884807e-05
-4.90205093731152e-06
-1.1994094686538e-05
-1.8776841450113e-05
-1.66122830474058e-05
-3.09849613544709e-05
-3.68225943443932e-05
-2.57751258845509e-05
-1.18532689604216e-05
-2.1317292063042e-05
5.14130361130518e-06
-2.35541118144513e-05
-5.00817490451533e-05
-1.69395540763621e-05
-3.17111513161e-05
2.41721942477944e-06
-2.5628849533787e-05
-2.98167767427708e-05
-3.18489832857065e-05
-1.99790993270295e-05
-1.90432138112433e-05
-9.23659432932668e-06
-9.49108643237157e-06
-2.68219926929778e-05
-2.34931749231755e-05
-1.11672764052271e-05
-1.08483026563992e-06
4.7041796009986e-06
-1.28578672548367e-05
-3.01844599166754e-05
-2.17496741693649e-05
-1.16205853906267e-05
-8.77786340439807e-06
-2.7052207842265e-05
-1.48774482700626e-05
-2.31143602956554e-05
-3.66960236368837e-05
-1.8890344928479e-05
7.70183548362674e-06
-1.62536331935201e-05
-1.05767876602576e-05
-3.7391122638289e-05
-5.90187126867739e-06
-7.50311256799978e-06
-8.69619201133289e-06
-1.25959874605888e-05
-1.79861220005318e-05
-3.18687636860452e-06
-2.25322192580845e-05
-3.67721344054314e-05
-3.26780944899288e-05
-2.24707148633991e-05
-2.26974721052145e-05
-2.35926125040978e-05
-2.40718237495323e-05
-6.73227466229645e-06
-1.9339944093128e-05
-1.50661194576992e-05
-3.5262914552825e-05
-1.74279290179812e-05
-1.57771113180191e-05
-1.80137585734509e-05
-1.61132718734124e-05
-1.23789061119491e-05
-2.47689402120794e-05
-2.15238821124435e-05
-2.52969419452553e-05
-3.3739838415703e-05
-2.14457043911555e-05
-3.19409602474288e-05
-2.10188080386597e-05
-1.98982919360527e-05
-2.44814935560147e-05
-4.64350250621702e-06
-1.04628625748552e-05
-1.54756888409988e-05
-2.35597661407938e-05
-4.47125096661571e-05
-1.33573319495916e-05
-3.55784413702982e-05
-2.4216055313082e-05
-6.93066095325944e-06
-3.36230677867266e-05
-1.63389448335442e-05
-1.61964126357004e-05
-5.1009006834136e-06
-3.19713762041358e-05
-3.79965371403269e-05
-3.02039575180562e-05
-5.12226761595487e-06
-3.68513464163446e-06
-1.79471827093858e-05
-1.42510616874183e-05
-1.15486561266122e-05
-2.63465248156359e-05
-1.75953652918893e-05
-1.81584987358572e-05
-1.62083008075051e-05
-2.79177572526483e-05
-3.54256144026585e-05
-1.79583069610567e-05
-3.27726801650974e-05
-1.2660585104756e-05
-2.22497551188859e-05
-3.16213174923988e-05
-2.28110859373162e-05
-1.43125926884077e-05
3.80538525489976e-06
-4.34603660610695e-05
-1.07082067170084e-05
-1.30552224180171e-05
-2.3508711651929e-05
-1.49137449992049e-05
-2.75869840296026e-05
-1.65548578854348e-05
-1.5223463945646e-05
-5.63115812917127e-06
-4.21709187914708e-05
-1.55210193219351e-05
-2.14454572267177e-05
-1.52339201785494e-05
-2.12182246698047e-05
7.07444884954484e-06
-1.15021434771429e-05
1.34998007252983e-06
-3.01386369298689e-05
-2.60954257296946e-05
-6.44328740578068e-06
-1.86668625873445e-05
-2.84377723260337e-05
-9.0457155843393e-06
-2.24913151077645e-05
-1.22889150816517e-05
-2.02479388195833e-05
-3.11615616164912e-05
-1.9373139680143e-05
-2.623234829657e-05
-1.56421519121973e-05
-2.49312612421454e-05
-3.41843888664756e-06
-4.48207909322465e-06
-4.88775075220511e-06
-8.037512266787e-06
-1.73670641881566e-05
-2.47992680710126e-05
-5.22960541410544e-06
-9.07063382876029e-06
5.68983048001979e-06
4.45330915253298e-06
-1.01892116937502e-05
-7.79585144489457e-06
-2.71387190096616e-05
-2.52518357139653e-05
-1.70786658091857e-05
-4.06621071787235e-05
-2.03642476794711e-05
-2.2513315140608e-05
-1.62904957194455e-05
-3.96510401681201e-05
-1.44933523037974e-05
-1.3376842323341e-05
-2.3126152972099e-05
-1.05920164003003e-05
-3.92599119751659e-06
-1.8257592814558e-05
-1.55611141707589e-05
-1.06060664994158e-05
-1.47218730839467e-05
1.91409978530968e-08
-2.23989864393133e-05
-4.03933760574064e-06
-1.9442916035875e-05
-2.70743843975682e-05
-1.87856793722037e-05
-1.92762122272018e-05
-2.2702655274421e-05
-1.95539138084988e-05
-2.55342591597915e-05
-1.99212037361598e-05
-2.22545482240635e-05
-2.09833224351851e-05
-5.06268644971009e-06
-3.82805058842512e-05
-2.18674760599872e-05
-1.91228252061776e-05
-1.88958740691573e-05
-1.12193449890462e-05
-8.88154983958785e-06
-2.24831353257841e-05
-1.54479513696532e-05
-7.14613517670151e-06
-1.44610482828722e-05
-8.1844300930139e-06
-1.32028448444426e-05
-1.07702028956578e-05
-3.08214119173013e-05
-2.57532630290285e-06
-1.99983535745492e-05
-2.4414469951386e-05
-2.79546051894503e-05
-2.59247035767607e-05
-2.70193250485909e-05
-4.1523303950718e-05
-1.92532879582341e-05
-2.3233298393788e-05
-7.2659630995944e-06
-3.75667876009101e-05
-2.49654258464059e-05
-1.31450205655109e-05
-6.00463566964496e-06
-1.20792824549281e-05
-5.33604339713505e-05
-1.72717307854001e-05
-3.92953444660631e-05
-2.42016858622477e-06
-2.55605556548644e-05
-3.45755812390865e-05
-3.28824730772219e-05
-7.92520754862345e-06
-7.52090002850041e-06
-2.50275162326747e-05
-2.65706066239075e-05
-4.4657098074518e-06
-2.16507649197379e-05
-4.0132641787422e-05
-2.08614009510808e-05
-2.44776953597956e-05
-2.53287668175633e-05
-1.76083144498999e-05
-6.67044889397909e-06
-1.25620210238041e-05
-1.51728446431879e-05
-4.37512395664621e-06
-1.44708698945295e-05
-3.34472547678538e-05
-2.13814504746083e-05
-9.91523113202905e-06
-2.18859345271064e-05
-2.26261091605216e-05
-2.18211444532684e-06
-2.68573776787303e-05
3.88213641330616e-06
-2.64009647429597e-05
-1.94569302222723e-05
-4.74715174035988e-06
-1.05078357820629e-05
-8.6744596855597e-06
-2.28997824275071e-05
-1.15194862282329e-05
6.79067659925157e-06
-2.42041900900257e-05
-2.18096259144469e-05
-3.12896252721478e-05
-3.25906803554902e-05
-6.18265005478655e-06
-1.21385250294949e-06
-4.45161056404097e-06
-2.37335970284161e-05
-2.1164531389565e-05
-2.59015576483011e-05
-1.11759003516787e-05
-5.14136009190663e-06
7.73414685796193e-06
-1.72817434979511e-05
-1.93723435459268e-05
2.96510876522256e-06
-1.06993024870733e-05
-1.19858776910254e-05
-1.89086599377263e-05
-2.49421985911351e-05
-2.83111265822666e-05
-1.56714388817486e-05
-3.38574839870058e-05
-9.81108459151662e-06
-3.00160468705185e-07
-8.038291771532e-06
-3.06609620507822e-05
-2.65745975782916e-05
-5.54491319996253e-06
-1.72662671584923e-05
-2.8821702022805e-05
-1.47977378033708e-05
-2.14908087897329e-05
-2.6662794512151e-05
-2.03150263610461e-05
-2.04729899102531e-06
-1.62434544315633e-05
-7.17169462902821e-06
-9.31685456728911e-06
-2.24550092789852e-05
-2.79661982045554e-05
-2.05660458145462e-05
-4.02791070586347e-05
-8.69724436525102e-06
-1.14939564706796e-05
-7.84422088403947e-06
-2.29111912272174e-05
-3.084720158438e-05
-3.5972546175478e-05
-4.54027336962895e-05
-2.2088021587728e-05
-3.18126939869532e-05
-2.33230499374984e-05
-2.46354166440229e-06
-7.28535350442744e-06
-2.87834712139586e-05
-2.1345117011662e-05
-2.49668703034723e-05
-1.29753353988458e-05
-3.28835427240642e-05
-4.73218798126349e-05
-3.3657134652889e-05
-3.70163663690249e-05
-1.38268710226889e-05
-1.90095890417674e-05
-2.10479593144199e-05
-7.3458835498674e-06
-1.90675954695461e-05
-9.71641235935768e-06
-4.07967190458281e-06
-2.27852922777696e-05
-1.16027792068817e-05
-3.15543195952934e-05
-2.72345477482326e-05
-2.28909715615379e-05
-1.43178824220026e-05
-6.62326153371005e-06
-4.24572406924482e-05
-1.78519782815431e-05
-1.13058861644763e-05
-4.53636943018512e-05
-2.57169235332605e-05
-1.92254898237651e-06
-2.77434794770025e-05
-1.14097264206213e-05
-1.63051973086972e-05
-2.3007072834635e-05
-1.24541971280463e-05
-1.37910393666113e-05
-3.5154247669211e-05
-1.7649051835916e-05
-1.07333354393357e-05
-9.38753836172073e-06
-4.70070285020008e-06
-2.39375244992082e-05
-1.70743916908756e-05
-3.69964587066669e-05
-1.49766829001144e-05
-4.13485082988751e-06
7.59982718394827e-06
-1.58574204103655e-05
-3.59143456917017e-05
-5.59612407103369e-06
-2.27518056607694e-05
-1.88405888299866e-05
-2.19779538356127e-05
-1.31298200348442e-05
1.06672353300553e-06
-1.14096366652023e-05
-2.44512327648736e-05
-3.39032962691829e-05
-3.6542628536667e-05
-1.95114499490889e-05
-2.7944301021395e-05
-4.37774551636791e-05
-1.5199399941317e-05
-3.31504174509167e-05
-1.88923710928773e-05
-2.24197992397824e-05
-3.4209122579112e-05
-3.90609651713903e-05
-1.75982747951803e-05
-2.19205027799261e-05
-2.35621773484121e-05
-1.57412908334621e-05
-1.06436913884069e-05
-1.34529754283183e-05
-2.1236575939049e-05
-2.07545038938181e-05
-2.15860966170373e-05
-3.37989110227043e-05
-1.78038003702206e-05
-2.43183917604483e-05
-2.06341088616199e-05
7.10989688437907e-06
-4.76332951887528e-05
-1.30044798894812e-05
-1.60865944009892e-05
-5.2419490768377e-06
-1.56457439273261e-05
-1.62456779769755e-05
-3.66457820541841e-05
-2.15302113175331e-05
-4.13262602838937e-05
-3.06214261027166e-05
-3.08151275761526e-05
-1.47330267542014e-05
-3.46185991891586e-05
6.30997727382621e-07
-1.54994064023472e-05
-1.42379938150671e-05
-1.84227306767842e-05
-6.25659755279504e-06
-1.88152631059016e-05
-1.00928829544883e-05
-5.12057408859867e-05
-1.04506592404893e-05
-1.60955965204235e-05
-6.42326993669489e-06
-2.94582162469548e-05
-1.15335866195289e-05
-3.48599566689845e-06
-2.19386200037462e-06
-2.60062179682844e-05
1.42456349017182e-08
-2.30097697923896e-05
-1.55733705243585e-05
-1.1938181998362e-05
4.81312982938934e-06
-2.29667749231725e-05
7.7827854902313e-07
-3.00757635514866e-05
-1.47895517779731e-05
-1.88368121094588e-05
-2.66258173300196e-05
-2.95716075952299e-05
-3.85535580300615e-06
-1.0514483815975e-05
-8.5294310137497e-06
-2.44664239191374e-05
-1.5610973894385e-05
-1.77203874778399e-05
-2.35580631076415e-05
-4.60298776483288e-05
-3.28306543528552e-05
-2.31770052513547e-05
-2.21927509129188e-05
-2.97969673528665e-05
-2.84278886251417e-05
-1.23034406464304e-05
-3.07098354031094e-05
-3.98228076775107e-05
-3.41812645093596e-05
-1.21913659189978e-05
-3.74851265358014e-05
-3.24817461074388e-05
-2.83863852274754e-05
-3.1873402308482e-07
-2.61334021024337e-05
-1.68046683152225e-05
-1.79796980654705e-05
-3.1630243338014e-05
-1.79620150736772e-05
-2.79919878517814e-05
-4.77357207859844e-05
-1.1831576889437e-05
-3.96056668645814e-05
-4.08838250465726e-05
-2.22278530885262e-05
-3.08945272623398e-05
-1.55397477671613e-05
-1.04119564829488e-05
-9.09706287269591e-06
-8.09447286572079e-06
-3.35343709141828e-06
-4.93976441214006e-05
-2.22374088852549e-05
-1.67772649049687e-05
-1.94810411373201e-05
-2.67045623604545e-05
-9.94067588814185e-06
-2.34337605714589e-05
-1.46625096352989e-05
-3.22668207223926e-05
-1.7198129625899e-05
-1.8980492783101e-05
-1.69039540590251e-05
-1.95494022131608e-05
5.77646233132019e-06
-1.09227038432509e-05
-2.22380520513355e-05
-1.63674606040532e-05
-1.62790271662673e-05
-1.28590647765353e-05
-3.81731561666689e-05
-2.63073763188871e-05
-1.67226750481334e-05
-4.10775474381638e-05
-1.02516742988511e-05
4.39871937486844e-06
-3.80048479061309e-05
-1.25183296557294e-05
2.38573973678525e-06
-2.3937377491327e-05
-1.19686845591526e-05
-1.650474117726e-05
-1.80720134669216e-05
-1.2066238632616e-06
-1.50526343172869e-05
-1.65883537495731e-05
1.40448090134347e-05
1.66967404986442e-06
-1.60950143930523e-05
-3.64702517777345e-05
-1.70305484102943e-05
-1.46788405049144e-06
-3.67699904874158e-05
-5.04845016744763e-06
-3.98055241593993e-06
1.67325194033526e-06
-1.39597509367257e-05
-1.84003480095366e-05
-2.82039846756262e-05
-3.68390532638318e-05
-3.80372636687691e-06
-2.12606398911071e-05
-3.25062886767261e-05
-1.41712410819715e-05
-1.30797701237895e-05
-3.92740884359494e-05
1.75282973562027e-06
-1.93405084941311e-05
-1.62379402094449e-05
-1.29919123280503e-05
-6.92999008802802e-06
-2.04184193213377e-05
-2.42521203626659e-06
-1.44081109813791e-05
-1.40439350873881e-05
-3.56464538293549e-05
-2.46484270728143e-05
-2.8210312591313e-05
-1.46584124605793e-05
-9.17790518074191e-06
-2.17508891492857e-05
-1.17216432456298e-05
-2.91204861096502e-05
-2.05505329527078e-05
-1.90057717903054e-05
-4.93237286776211e-05
-2.68660031713064e-05
-3.76213408775168e-05
-2.58256434362685e-05
-2.49748933477137e-05
-1.48609564754059e-05
-6.87439345013507e-06
-3.38261435173331e-05
-2.87108015653012e-05
-3.15752466450336e-05
-1.01378928731201e-05
-2.1384999776639e-05
-1.58899275438708e-05
-5.60125145492495e-06
-1.96462940852534e-05
-2.69945257883854e-05
-1.25456259201783e-05
-3.23580970614553e-05
-7.18171418846629e-06
-2.67372796312697e-05
-2.72470478021642e-05
-4.00984626538456e-07
-2.49180403873485e-05
-3.29832005448761e-06
-4.4303416772842e-06
-3.86731781490869e-06
-9.45636653586614e-06
-2.53203366942707e-05
-7.45300124207786e-06
-1.3781762993582e-05
-3.83701847476769e-07
1.88331822878587e-06
-2.22093557220513e-05
-1.83962070803481e-05
-1.17673379096396e-05
-1.04017252377879e-05
-2.52385745309465e-05
-1.65968825794028e-05
-2.19420580488314e-05
-5.89880157355009e-06
-3.71454739934273e-06
2.56121770585815e-06
-1.23560279772207e-05
-1.78623461875136e-05
-2.24059535659346e-05
-3.26754426821347e-05
-1.98058851998279e-05
-2.26238765028882e-05
-2.95902688780431e-05
-1.31490999107582e-05
-1.05209647796829e-05
-3.48132703374376e-05
4.6988742534759e-06
-2.04689427748703e-05
-4.62008399352697e-05
-2.00871243887457e-05
-2.61124630831759e-05
-2.03988051661773e-05
-5.36831623033153e-06
-6.44357125015866e-06
-1.85322894519387e-05
1.84759682382255e-06
-2.32780173619621e-05
-1.74352581803568e-05
-1.07922528547197e-05
3.08368826551143e-06
-1.5942662656285e-05
-4.83605993992443e-06
-2.69520512393175e-05
-5.10426706731351e-05
-1.3044764126375e-05
-8.83206219332254e-06
-9.87382500377047e-06
-2.46518854908447e-05
-3.32189565983547e-05
-2.64163815686938e-05
-2.20240881264501e-05
-4.88723528346261e-06
-2.79349335891847e-05
1.42937573185631e-05
-2.50105497884178e-05
-1.59207551000766e-05
-1.21906714086076e-05
-1.33364243407254e-05
-3.82092637719944e-05
-1.63271070871759e-06
-2.10574948461421e-05
-2.57182262187445e-05
-2.41227429809189e-05
-5.54743538693124e-06
-2.08668747378754e-05
-2.02102130213136e-05
-1.63510967429019e-05
-2.15403600072724e-05
-1.98492490072606e-05
-1.94587864555099e-05
-3.5354276622777e-06
-4.01054919196533e-05
-2.33174247106495e-05
-1.82697028226086e-05
-1.79973195697707e-05
-2.54487539997041e-05
-3.0312692053327e-05
-2.32352986185439e-05
-2.04115549985483e-05
-1.45148686908219e-05
-2.49906926848418e-05
-4.31307479230521e-05
-1.03994215857539e-05
-3.62221195980104e-05
-2.41409516934541e-05
-5.32973557920334e-06
-3.72780171904267e-05
-3.70895917608541e-05
-6.2557988416948e-06
-3.43939817940363e-05
-1.46727293888699e-05
-1.62144404215825e-06
4.79890670124478e-06
-3.49456267555146e-05
-4.05343633853481e-06
-3.94318305851568e-06
-2.27586221045675e-05
-4.08066265748705e-05
-1.30184412343198e-05
-6.0532514882647e-06
-4.04530588090885e-06
-3.13657888475209e-05
-1.82562891675191e-05
5.71688719746223e-06
-1.30017619391476e-05
-1.91907759417984e-05
3.84651706261156e-06
8.23072297980446e-06
-1.56542999871973e-05
-2.89722422818409e-05
-1.38527575136587e-05
-7.54295712077892e-06
-1.61160215450789e-05
-2.75624869354629e-05
-2.13103189178277e-05
-1.83032982491609e-05
-1.84709882117731e-05
-3.80698140287099e-05
-1.88560802980029e-05
3.88173538848913e-06
-2.63044906502043e-05
-1.0463051556071e-05
-2.73802884875498e-05
-1.26856600424877e-05
-1.87674314268606e-05
-1.98889993162414e-05
-3.23956066588035e-06
-1.49035268643047e-05
-1.8779033387138e-05
7.75078314229745e-06
-3.34591736125096e-05
-2.73025950823491e-05
-2.09551096434959e-05
1.82150473344762e-06
-1.08085056439407e-05
-4.05851686774281e-05
-2.00683786458292e-05
-8.62014838651297e-06
-9.45969061530679e-06
-9.22350902553506e-06
-3.30672271992251e-05
-1.11740763102578e-05
6.28655563665037e-06
-5.09882078464264e-05
-3.33888895709912e-05
-4.07243466726321e-05
-9.78173879443034e-06
-2.08623157961131e-05
-1.84735224155429e-05
-2.6115939874174e-05
-4.24687410515374e-05
-3.04075707723056e-05
-1.20818653963009e-05
-5.41329130571332e-06
-5.74711432686939e-06
-1.53445638360215e-05
-2.75527000988944e-05
-2.59801530138361e-05
-1.60173355831698e-05
-2.7089986155876e-05
-3.62046133672486e-05
-1.52788191446067e-05
-1.15000538767447e-05
-1.62866109237481e-05
-3.03384517551936e-05
-6.77575390024504e-06
-5.72478421350982e-06
8.52457024297726e-07
-3.49008221389546e-05
-9.64079848976021e-06
-7.98763530014968e-06
-1.65748294065199e-05
-4.09977498411918e-05
-3.54738594509296e-05
-9.87791750066146e-06
-2.89997320151367e-06
-3.09062725496239e-05
-1.23204095882763e-05
-9.3736992012774e-06
-2.59371371950323e-05
-5.95795106386724e-06
-1.3987670315369e-05
4.75891662819092e-06
-2.12254596419862e-05
-3.12219491985353e-05
-2.38225373741812e-05
-1.31732260428192e-05
-2.30278271755096e-05
-4.60042165481214e-06
-2.41487535435779e-05
-3.20292119602404e-05
-2.81479218009499e-05
-1.93348703920655e-05
-5.78758725811246e-06
-1.95297769621856e-05
-6.95221825676312e-06
-2.09090297697455e-05
-5.19817507395504e-05
-2.09191510999711e-05
-2.61979849705171e-05
-4.5714250039254e-05
-2.70449060194114e-05
-2.21390844299936e-05
-1.54047641866222e-05
-1.9163332925224e-05
-1.85846500880523e-05
-1.82846745423334e-05
-2.67840853174693e-05
-7.37538189378285e-06
-6.23667330113729e-07
-9.51842738236362e-06
-2.38045817011595e-05
-8.24227174388016e-06
-3.20076890123237e-05
-1.45450477324198e-05
-2.78391217148472e-05
-2.4599642592197e-05
-5.83599889914556e-06
-1.47153806203568e-05
-2.10384726555571e-05
-3.02283320583503e-05
-4.24571890799531e-05
-2.33486252424062e-05
-2.21673309254516e-05
-1.32185158859188e-05
-5.03453912694239e-06
-2.57434823229574e-05
-1.6091612729972e-05
-1.92120118141695e-05
-4.10747653129178e-05
-3.37113511090899e-05
-3.39059969676361e-05
-2.36265036432183e-05
-2.61107879221699e-05
-1.26992745989179e-05
-8.00738004177462e-06
-1.79541895289615e-05
-1.62319009252612e-05
-1.32107065375069e-05
-1.63989752459682e-05
-3.36189497356022e-05
-1.43050525289556e-05
-2.07254149000161e-05
-3.56436234716032e-06
-1.1106589143952e-05
-6.46689282167742e-06
-2.66978360913535e-05
-3.98749255870818e-05
-3.66424178506514e-05
-2.42601218586899e-05
-2.30243678108093e-05
-1.78262944656318e-05
-2.3145454987518e-05
-2.24827464099374e-05
-1.38168743568129e-05
-7.14216256158786e-06
-3.32494163914575e-05
-2.55378144351616e-05
-1.33309368804951e-07
-2.91434039179205e-05
-2.353412585584e-05
-7.49970111719842e-06
-1.89887267233102e-05
-2.29457241424343e-05
-2.89352409233031e-05
-1.80945427348892e-05
-1.42120805367711e-05
-1.10584050163344e-05
-9.77509784652241e-06
-2.03840679395872e-05
-2.11587735081983e-05
-4.61683887950185e-06
-1.9579759008317e-05
-9.56800563957363e-06
2.46259337017978e-06
-2.57764022375502e-05
-2.10098001925529e-05
-1.45797910513545e-05
-2.88283632297222e-05
-1.70663981479853e-05
-7.07393493078244e-06
-7.06542663885692e-06
-3.44410712771904e-05
-3.59486612912942e-05
-3.0866222378945e-05
-2.1142709435596e-05
-2.35649223937725e-05
-1.02758972250825e-05
-2.79196615048487e-05
-1.81827472348711e-05
-3.9177461254425e-05
-2.16709771072274e-05
-3.05599828904726e-05
-1.22640673693727e-05
-1.42438889420987e-05
-2.39304804365034e-05
-4.05382847643913e-06
-2.50520662470166e-06
-3.23084741440438e-05
-2.70232819482043e-05
-1.65012565264076e-05
-3.59141402332252e-05
-2.58634653081682e-05
-2.09373163818136e-05
-2.29403130047359e-05
-2.2419149432823e-05
-2.34416618485243e-05
-2.46190563715071e-05
-1.86413650492422e-05
-2.35264290218032e-05
-5.83610939075511e-05
-1.39161451406935e-05
-1.22321694032746e-05
-1.83026025260114e-05
-2.71077476529388e-05
-2.94192569201246e-05
-1.21259386791708e-05
-3.47968038748472e-05
-8.91923370234178e-06
-1.14393635437449e-05
-1.28351429329691e-05
-1.65517454619738e-05
-2.15006848484837e-05
-5.39519506661261e-06
-1.86705403002056e-06
-1.6695878820102e-05
-4.33672815192407e-06
-1.11786103352325e-05
-1.38876549830943e-05
1.59975928933068e-06
-2.25615358127896e-06
-1.952529529353e-05
-1.74775771385062e-05
-2.64988043458491e-05
-7.02541598210833e-06
6.21874730317305e-06
-1.5605463937693e-05
-2.58650608631244e-05
-9.03352727552251e-06
-1.5622283022381e-05
-4.27440924413747e-06
-1.73423182363456e-05
-2.29628085196658e-05
-1.32707431927084e-05
-2.86241347353209e-05
-2.41095687987342e-05
-3.41453854937151e-05
-2.48293433999201e-05
-2.63717072313712e-05
-7.53244408012536e-06
-2.24236182448262e-06
-3.05978527033531e-06
-1.01424374509062e-05
-1.41656983939906e-05
-1.39200823114566e-05
-1.78424827478398e-05
-2.43081041426097e-05
-2.82543111583748e-05
-2.67964558813687e-05
-6.81990728407497e-06
-1.91655017510514e-05
-1.50547669974161e-05
-1.49307311032462e-05
-2.91376244000611e-05
-9.82000408986748e-06
-2.18525343181626e-05
-4.12480672827113e-05
-2.83749242081039e-05
-8.34823449114302e-06
-1.35621514596462e-05
-1.82314618169765e-05
-2.50587213994006e-05
-1.79319835579448e-05
-1.86053274620728e-05
-8.12451703463233e-06
-1.47722435771376e-05
6.03362291115625e-06
-9.33630934317324e-06
-1.36350308270391e-05
2.73158568728963e-06
-2.43645680459904e-05
-2.54041951483813e-05
-1.57027670264939e-05
-1.25102207813952e-05
-2.14525202197048e-05
-3.51954486816557e-05
-2.71641347858797e-05
-2.07463236441065e-05
-1.27049510182972e-05
-1.44328278003862e-05
-1.03953313029905e-05
1.43718409709543e-06
-3.24445594038975e-05
-3.71896030634591e-05
-1.95225849787412e-05
-3.4732839408905e-05
-2.52814700833058e-05
-1.11050535540495e-05
-3.65151644759501e-05
-2.18430050397686e-05
-1.30022402237238e-05
-2.3556959606587e-05
-3.81768993139225e-06
-4.83018168993851e-05
-1.53880780222765e-05
-2.51624447072927e-05
-2.96462014497497e-05
-2.34150845762929e-05
-2.57282217286425e-05
-2.07323465613221e-05
-1.20848879194453e-05
-2.4838314525613e-06
-1.05385285436265e-05
-2.8353510763928e-05
-1.5247512905301e-05
-1.03863675827312e-05
-1.26780482957487e-06
-2.87526214883428e-05
-1.66930793805698e-05
-2.88793922577613e-05
-2.18283732637623e-05
-1.13933646013399e-05
-2.49722554985584e-05
-1.24306124613588e-05
-2.07392939679824e-05
-1.30594484118852e-05
-2.5786922701498e-05
-2.60733008300701e-05
-2.44063358959518e-05
-4.17861140270623e-06
-1.29222331529761e-05
-1.498185067188e-05
-2.74616745363584e-05
-3.18311041506155e-05
-2.83822550815655e-05
-1.1812735168171e-05
-3.58172353662089e-05
-2.17435371484377e-05
-2.57179930293904e-05
-2.93066469496231e-05
-1.09306239216752e-05
-3.91727163570541e-05
-2.69474086998476e-05
-2.30553673446754e-05
-2.17686127992279e-05
-1.12636152006366e-05
-4.11206879005099e-06
-3.86256597105684e-05
-2.48049812644016e-05
-2.451551990366e-05
6.78810194462009e-06
-1.15685835126727e-05
-2.6129860444464e-05
-4.28918446481733e-05
-2.96540602922431e-05
6.65202203541251e-06
-2.18290321114122e-05
-2.80111911051639e-05
-2.8839019870565e-05
-1.23065662409101e-05
-1.58114851992463e-05
-1.01480647407686e-06
-1.67555661740163e-05
-2.90368441638939e-05
-1.88332785736018e-05
-3.55419500888298e-05
-8.54341933196148e-06
-1.13443342559178e-05
-1.88656552405739e-05
-2.08754390845987e-05
-2.8084564981166e-05
-1.62175732248615e-05
-3.34405563728453e-05
-1.00219392794878e-05
-2.07498270079925e-05
-1.55961281897079e-05
-2.08075745447823e-05
-4.01202052359728e-05
-3.40186464395023e-05
-3.95447183440943e-05
-2.17629552172388e-05
-2.08042531931415e-05
-1.36906172528895e-05
-3.74406179622328e-05
-1.77001688669665e-05
6.30645475230403e-06
-2.82308867750983e-05
-8.5069657376405e-06
-5.68859726370501e-06
-2.46190736816888e-05
-1.3037234263147e-05
-3.01112812951745e-05
-2.89388889913669e-05
-3.97638827214894e-06
-1.29373310477694e-05
8.34000740004675e-07
-5.11696487639569e-06
-3.53030848504118e-05
-2.4716784498147e-05
-3.57770314212517e-05
-1.31137228896441e-05
-7.6976975338084e-06
-3.96716815790266e-05
5.03396800670233e-06
-1.84740876955648e-05
-1.25659832135749e-05
-8.6524718459761e-06
-2.81690469855963e-05
-1.17822199912252e-05
-6.08696235933239e-06
-1.08137012261792e-05
-1.60429994259119e-05
-4.86574420515062e-05
-4.1677393126548e-05
-1.4159707000775e-05
-1.9586314812667e-05
-3.46305771496362e-05
-1.59001668989993e-05
-1.85897211235795e-05
-3.27918227827832e-05
-6.03796136636364e-06
-1.83885284489518e-05
-2.88553440926046e-05
-2.03070831307178e-05
-3.77576043835965e-05
-2.20932552659063e-05
-1.38157058207372e-05
-2.44840239213144e-05
-3.41608042352757e-06
-5.55185643148725e-06
-1.68978817335128e-05
1.3574330028556e-05
-4.52555285215149e-06
-2.71842269665402e-05
-3.16871651920682e-05
-1.06406557690407e-05
-1.26954024091908e-05
-2.994432631478e-06
-9.32096901734343e-06
-1.85032729081904e-05
-1.72137821866378e-05
-3.7814368669824e-05
-1.80522825641702e-05
7.28327634873762e-06
-3.47826910196021e-05
-1.71904491477924e-05
-1.72434637932266e-05
-3.0921156439621e-05
-2.6345791482197e-05
-2.01659167593253e-05
-1.25303210921195e-05
-1.5668157886909e-05
-4.43071009347191e-06
-2.36044075994752e-05
-1.6803946312347e-05
-1.1027735638704e-05
1.12336305138742e-05
-2.89673291857124e-05
-1.41534904196815e-05
-2.36090914259212e-05
-5.7345497896675e-06
-1.8266434382558e-05
-1.16996695670496e-05
-2.63734637529821e-05
-2.83461125756126e-05
-2.65630428918463e-05
-3.32202926352928e-05
-1.11046809318709e-05
-2.02275791791038e-05
-2.93967690652129e-05
-2.42717442051698e-06
-2.29499866233536e-05
-2.86250452101034e-05
-5.41349470488372e-06
-2.34174273581948e-05
-2.2925937238655e-05
-2.69588615007019e-05
1.67692077929675e-05
-1.9036064385988e-05
-4.46236245358767e-06
-2.41984687148597e-05
-6.03764131716172e-06
-1.74238946946174e-05
6.50494785921193e-06
-2.31930828582373e-05
-1.60671432927493e-05
-2.39571207485232e-05
-3.52845815865894e-05
-1.70104132842279e-05
-1.42877131773215e-05
-5.10895459420029e-06
-4.96311887632037e-05
-2.22081749792895e-05
-3.09224372795593e-05
-2.55381264112538e-05
-1.37758950562876e-05
-1.20252507047043e-05
-8.88652349312181e-06
-3.99592172121987e-05
-2.17207662459268e-05
-3.45708768543131e-05
-1.93442140815927e-05
-6.87646478114781e-06
-1.34937346822622e-06
-2.8423059074414e-05
