# Supplementary material for: Research on computational propagation and identification of mine microseismic signals based on deep learning
Source: PLoS One. 2025 Oct 22;20(10):e0334641. doi: 10.1371/journal.pone.0334641 (PMC12543183; doi:10.1371/journal.pone.0334641)
Supplement: S2 Data — (ZIP) [file pone.0334641.s002.zip › 000100500001980.xlsx_0.txt_24.txt.txt]

-1.56611456536947e-05
-8.93339445813054e-06
-7.20490404316695e-06
-2.29775081432081e-05
-4.292301031804e-05
-3.16553238887399e-05
-7.46338117341643e-06
-3.35819247512689e-05
-2.64627657560274e-05
-1.20288859645648e-05
-2.87417515400358e-05
-1.0973663192154e-05
-3.03187810123202e-05
-2.38541994699821e-05
-3.47365256715131e-05
-1.7072608572155e-05
-3.14191557656863e-05
-2.66932553052529e-05
-2.10388933745748e-05
-1.33307711154484e-05
-3.13382173413525e-05
-1.70882032773204e-05
-1.07628977773126e-05
-2.05269739979136e-05
-1.73615685407161e-05
-1.43223242649799e-05
-2.74222163948934e-05
-1.80174675319938e-05
-1.48034336744488e-05
-2.73250743036724e-05
-2.02477477920373e-05
-3.60115121870649e-05
-3.52174581433453e-05
-4.09830614527714e-05
-3.99873587967933e-06
-1.64091290825213e-05
-1.17407029857695e-05
-2.17879649195804e-06
-1.48841613300912e-05
-2.46057066482981e-05
-1.15538274908219e-05
-2.14120186799728e-05
-1.48969372187022e-05
-2.13734504117084e-07
-1.85633395525571e-05
-2.61365861850338e-05
-1.25578545297295e-05
-3.2135341458077e-05
-4.02607652691717e-05
5.18765340611079e-06
-1.86138005029477e-05
-4.68414361225903e-05
-2.96243008356937e-05
-1.89810598068256e-05
-3.45483857020139e-05
-1.962379887443e-05
-9.56988668240939e-06
-2.78122523670465e-05
-1.80001473052056e-05
-5.08908214164911e-06
-6.75771083746842e-06
-1.69149088628346e-05
-6.88373745709305e-07
-3.14359038776407e-05
-2.50030054842608e-05
-7.43704701273094e-06
-1.48816739859324e-05
-3.67845028633106e-05
-1.57546394241367e-05
-2.09856912149761e-06
-7.75336445609966e-06
-1.8590437105131e-05
-1.98542735296792e-05
-2.72933017659101e-05
-1.40144123162286e-05
-2.14062076339065e-05
-2.68730107759383e-05
-2.56514545509924e-05
-8.55275754193075e-06
-1.67351976417812e-05
2.76040996472875e-06
-2.36583840164781e-05
-1.9454531541598e-05
-1.74331796014097e-05
-8.05507198064161e-06
-7.01311469898446e-07
-2.85927633587757e-05
-1.82234520044831e-05
4.27914722925648e-06
-2.0005653276499e-05
-3.39560456047509e-05
-2.84911142320788e-05
-1.60688289903046e-05
-3.67307419609307e-05
-9.57566904817296e-06
-2.58945397738788e-05
-3.01726564331712e-06
-1.79476086191871e-05
-2.22988747650545e-05
-1.78834623293792e-05
-2.99559061159077e-05
-1.10139909748761e-05
-1.86335572681225e-05
-4.46041993104343e-05
-2.14074432692235e-05
3.2356880740713e-06
-1.50036105882423e-05
-1.04229040564887e-05
-7.82129311202671e-06
9.12088404346973e-06
-2.00326115213184e-05
-4.10602979541729e-05
-1.420246787861e-05
-3.19645970515798e-05
-2.13565803500155e-05
-1.90051689700284e-05
-1.97903006476833e-05
-8.53749287644293e-06
-1.2579334573728e-05
-2.96999656240959e-05
-5.26443210008563e-06
-2.33729490592267e-05
-3.47863833218312e-06
-2.8013317391134e-05
-2.66280473527323e-05
-9.81039637580663e-06
-2.19492596421478e-05
-3.41722998771961e-05
-3.58501027102013e-05
-2.6456740258892e-05
-4.54346599380096e-05
-9.05486637429053e-06
-3.10558815076094e-05
-6.73846482437513e-06
-2.49697352629308e-05
-2.48855580493411e-05
-3.03329880105862e-05
-1.92909268788575e-05
-2.94151239505478e-06
-1.27029287480929e-05
-2.08097144223537e-05
-1.71187772167482e-05
-1.55665051985856e-05
-1.73882699857165e-05
-2.36215305444601e-05
-1.4707747807187e-05
-5.14092881347417e-05
-6.17621420433226e-06
-1.32270670114733e-05
-1.96416321779586e-05
-2.53233460059012e-05
-3.19921058610082e-05
-2.82132358095815e-05
-1.34979481959194e-05
-1.08012462421096e-07
-1.80199756372508e-05
-4.55968485585313e-06
-4.5262912805058e-05
-2.51750727119811e-05
-3.56100224365279e-05
-2.03190112251875e-05
1.33067401442803e-05
-1.83778581959453e-05
-9.90762801642278e-06
-2.03542680946041e-05
-3.95821648767776e-05
-1.97767010882351e-05
-1.61572556909424e-05
-1.78941506596567e-05
-2.04700900350517e-05
1.45890388665607e-05
-1.22557371826977e-05
-3.79619843852278e-06
-6.99224289378704e-06
-3.60605307074342e-05
-3.52035319382348e-05
-1.33462357336159e-05
-3.70539141095155e-05
-2.2961965714783e-05
-2.78473336598348e-05
2.67931383968771e-06
7.29836053470292e-06
-1.54847168998479e-05
-2.29317438587313e-05
-1.92978310247249e-05
-3.61645103584527e-05
-2.40512342501749e-05
-1.9802238367635e-05
-1.78313585336968e-06
-3.54573298769211e-05
-2.89345665305393e-05
-2.83752953332282e-06
-2.97392387746266e-05
-1.81879132881516e-05
-1.26733247909603e-05
-2.58095257660842e-05
-2.44558972144945e-05
-2.50856466762075e-05
-2.82335873368454e-05
-2.51524750704416e-05
-1.5884309344258e-05
-4.14665965968617e-06
-2.51871001194537e-05
-7.74043723555872e-06
-1.99878630572661e-05
-5.12021593986161e-06
-3.16406776106741e-05
-3.25567166208636e-05
-3.26635576761006e-05
-2.96968441955643e-05
-2.46947238004679e-06
-2.39959231132306e-05
-2.37878317063841e-05
-2.60554216829541e-05
-6.48200798672263e-06
-1.56829241402671e-05
-2.34241736699327e-05
-1.4000067755016e-05
-4.41617606802666e-06
-1.33368095005964e-05
-3.31745155637725e-05
-4.13868124622867e-05
-3.27544547401634e-05
-4.51786455183885e-05
-3.20087742583475e-05
-3.74069532706124e-05
1.52228972408187e-06
-4.69131875522881e-06
-1.9272814817035e-05
2.70637730800566e-06
-1.40096159118055e-05
-2.07979494427879e-05
-1.20712985103724e-05
-1.69033031690554e-05
-2.40027242677755e-05
-3.20449624015777e-05
-3.22582843880376e-05
-2.09025523837764e-05
-3.88161556347815e-05
-1.36955969528783e-05
-1.91584226789646e-05
-2.10409776976843e-05
-1.18751834222675e-05
-3.25116729298399e-06
-3.38674568349242e-05
-2.98885827535204e-05
-1.25241655977767e-05
-3.17276780016854e-05
-2.12810281245841e-05
-1.25301009831699e-05
-8.47580498599857e-06
-2.07793277468503e-05
-1.40631563193821e-05
-1.42418620132794e-06
-1.4999566041047e-05
2.81954043405683e-06
-2.53663955382078e-05
-8.76843670088949e-06
-1.19210357033121e-05
-1.98684750162813e-05
-9.83318901309645e-06
-1.03102937649013e-05
-2.90877823660243e-05
-4.37980683438033e-05
-1.10505738719095e-05
-2.20852387306647e-05
-4.04736678186731e-06
-1.27975964908668e-05
-2.28074827365421e-05
-1.39171592929594e-05
-2.93464033888635e-05
-2.1931008898238e-05
-3.14418695127021e-05
-3.22088407993635e-06
-3.44323788861693e-05
-1.08892912111882e-05
-6.16055470599472e-06
-1.63507034591711e-05
-1.57691215193149e-05
-1.23411521191347e-05
-3.18452514492136e-05
-1.80705019244252e-05
-1.64004268341472e-05
-3.01850236204438e-05
-2.90009691184809e-05
-3.40469337332391e-05
-2.4935588124719e-05
3.43065859259354e-06
-1.37627600855866e-05
-3.08800193054051e-05
-1.89920334582719e-05
-8.09433580969584e-06
-2.74901792130173e-05
-2.79506702695009e-05
-2.94123557730545e-05
-2.3734587824e-05
-2.57397705663087e-05
-1.45331940465905e-05
-1.16955118954817e-05
-3.45986594998034e-06
-2.26454697767273e-05
-1.44085802698996e-05
-1.01711261030488e-05
-3.44856381485716e-05
-2.96975433943721e-05
-3.63492241632352e-05
-3.72589063189243e-05
4.82314797475288e-07
-1.55196269475435e-05
-2.6823105538359e-05
-2.01163672911156e-05
-1.43317229379719e-05
-9.03594198158743e-06
-7.98718497852022e-06
-2.80735661268984e-05
-1.51368424449973e-05
-6.34670105235518e-06
-1.49131780722299e-05
-2.02136093097806e-05
-8.25979009123735e-06
-1.39835973657934e-05
-2.16252111593118e-05
-2.67283250087714e-05
-3.35550029921227e-05
-2.73563187545213e-05
-5.03170008220194e-06
-5.40775739791379e-06
-2.8050409640411e-05
-9.61031895531943e-07
-6.26250424570087e-06
-1.95370280030259e-05
-1.87157063257238e-05
-2.54933724750638e-05
-1.08234340108167e-05
-1.68408534898225e-05
-1.95673018323396e-05
-8.25147240735289e-06
-1.04573403549702e-05
-2.28353931954909e-05
-2.60879797535021e-05
-1.45897473219216e-05
-3.68849877967337e-05
-1.62601959448642e-05
-3.63504951947405e-05
-2.73115030977415e-05
-1.89847734650973e-05
-1.92104700735366e-05
-2.8351945741366e-05
1.23035303909053e-06
-6.27769181045636e-06
-1.00076799009234e-05
-2.77104880184767e-05
-4.44084363915787e-05
-3.50852025055338e-05
-8.8105466913943e-06
-1.63725426229766e-05
-1.76487295033288e-05
-2.93744626100287e-05
-4.01767554558095e-05
-1.37952050047795e-05
-2.14811842440007e-05
-7.24908837845271e-06
-6.88814808549764e-06
-1.28422802825475e-05
-9.38798198388818e-07
-1.61223901591379e-05
-2.89286493397419e-05
-1.86976771753491e-05
-1.4970763286257e-05
-2.98268607637534e-05
-3.61861336835395e-05
-3.65945057042425e-05
-2.18272890195254e-05
-2.73298407928149e-05
-9.26844435157835e-06
-3.98456642441791e-05
-3.16823004457717e-05
-3.87816098149734e-05
-4.05506076029243e-05
-7.08229259554608e-06
-1.5202928164189e-05
-6.51789296970863e-06
-4.1446637803911e-06
-2.513065439169e-06
-3.15195385708344e-05
-2.45582500952541e-05
-9.59691493839486e-06
-1.54862380773612e-05
-2.02823511256737e-05
-1.13645958154255e-05
-3.92579992122192e-05
-2.36233373922811e-05
-2.17958512185015e-05
-2.43285024846774e-05
-2.13255904497825e-05
-3.99451664799562e-05
-2.4080358572604e-05
-4.40610524473606e-05
-1.55224007129616e-05
-2.31154218203849e-06
-2.04662577178758e-05
-2.26970195564555e-05
-6.64283884306504e-06
-2.89802845210483e-06
-1.68842854013635e-05
-3.34835687940632e-05
-2.07785348177534e-05
2.00669670958618e-06
-2.97712288726048e-05
-2.41015925361748e-05
-3.71508129326524e-05
-1.48613373906987e-05
1.0167373714218e-05
-8.76306456483356e-06
-1.29341629595817e-05
-1.47022089956061e-05
-1.26834800260725e-05
-1.9156996028659e-05
-4.0140778017516e-05
-1.58822645637975e-05
-5.66162570200712e-05
-1.1976510516169e-06
-1.18469735794224e-05
-1.99409991719139e-05
-2.40149042473446e-05
-1.27216716528098e-05
-9.90563372363847e-06
-9.23054418836376e-06
-2.75097226245123e-05
-2.76721302902863e-05
-3.02714618241766e-05
-2.92370701598533e-06
-2.187791571428e-05
-1.55832422718448e-05
-4.68574394385668e-05
-2.35168753183785e-05
-2.7740841807215e-05
-2.64859803649049e-05
-2.52370764512605e-05
-5.5979463146933e-06
-2.86279373588123e-05
-4.91845206669042e-05
-4.31295576841824e-05
-2.02545511361864e-05
-2.48929603924169e-05
-1.30817014966477e-05
-3.16420771072015e-05
-5.71726343130827e-06
-2.53188012443761e-05
-3.68754247628551e-05
-3.58474918985193e-05
-3.46061588845758e-05
-6.98481481297258e-06
-3.01453416915242e-05
-2.8070456614637e-05
-1.78672426085736e-05
-4.54468606685228e-05
-1.82120050975778e-05
-2.91289963322497e-06
-2.75491690591864e-06
-3.22067878946347e-05
-3.75677921980172e-05
-1.21773335701177e-05
-1.53317834303908e-05
-2.17323586336765e-05
-2.0127474799562e-05
-1.87279322596506e-05
-2.00432928234164e-05
-2.48269407024968e-05
-8.02568982027949e-06
-2.55009468438022e-05
-1.3997253835273e-05
-2.85407274149876e-05
-2.0893602178239e-05
-1.65486486518304e-05
-1.08798892114336e-05
-1.6138365586202e-05
-3.33928937576322e-05
-9.86065715649566e-06
-4.69889603426028e-05
-4.03894183322904e-05
2.28954996284673e-06
-1.344349531661e-05
-1.3657793521425e-05
-3.6137129219153e-05
-1.40635570730872e-05
-2.00569810309877e-05
-9.10177589690936e-06
-3.28332799473207e-05
-2.33343080420718e-05
-2.22035691841158e-05
-9.75162558965833e-06
-1.54064289067368e-05
-1.47764055724506e-05
-1.65943485909952e-05
1.71685539406174e-06
-1.42325310286539e-05
-1.72883153089539e-05
-1.46472496303908e-05
-2.48991680246585e-05
1.05363913842302e-06
-3.19511670521265e-05
-2.22906432545505e-05
-3.92092411171494e-05
-5.237758054563e-06
-1.44451007157859e-05
-3.72850223541205e-06
-1.05389562917048e-05
-1.42486494555137e-05
-7.76712242869291e-06
-2.03092051246844e-05
-2.60859414095863e-05
-2.41466504894663e-05
-3.21585045716203e-05
-5.34647552302255e-06
-2.52510865908673e-05
-3.1105235810438e-05
-8.07003037771102e-06
-2.01640061311287e-05
-1.36537632110788e-05
-1.16125785416955e-05
-2.57935659742752e-05
-2.26773608010444e-05
-2.10848585675667e-05
-2.3340468099933e-05
-2.74158511196079e-05
-7.13076101403691e-06
-9.14081123791891e-06
-2.89375292540437e-05
-8.11974128236218e-06
-9.09766911847333e-06
-2.91322751568021e-05
-1.58190639526331e-05
4.64552699827814e-06
-3.54017885248801e-05
-2.91448700812521e-05
-7.16240333105141e-06
-3.16196457021238e-05
-2.14861636736455e-05
-1.3214498048623e-05
-7.57973661877768e-06
-4.21617073853805e-05
-2.96612389365746e-05
-1.5644981419031e-05
-1.28662096705997e-05
-2.16428778673784e-05
-1.10262886936186e-05
-1.31802375949748e-05
-3.29950738071832e-05
-2.0467549302555e-05
-4.31647744233312e-07
-2.71881359524989e-05
-1.72978004890756e-05
-1.34366730284744e-05
-2.11453437150146e-05
-4.52387886024467e-05
-2.16245297655028e-05
4.92127240638695e-06
-1.17224872710327e-06
-1.41679996238104e-05
-1.15792245753299e-05
-1.79384347746104e-05
-3.60674991958651e-05
2.04042109263956e-06
-1.66092951371962e-05
-2.68183041640682e-05
2.42645530019144e-07
-1.52726783601778e-05
-1.53595514951699e-06
-1.49480590753338e-05
-1.94406011043046e-05
-2.34737807013855e-06
-1.63812906722253e-05
-1.38549063833853e-05
1.14334701560501e-06
-2.4703161982835e-05
-4.29422617882419e-06
8.89203175741707e-06
-2.88245256543954e-05
-1.5628387886976e-05
1.63182722929395e-06
-2.08313562371375e-05
-1.27173416734339e-05
-7.69091044748519e-06
-1.94368436412687e-05
-1.19018639789296e-05
-1.65842065073506e-05
-4.73577939567789e-06
-1.23292834838442e-05
-1.48427437473012e-05
-7.44375356743416e-06
-3.32535351641088e-05
-2.33573428258853e-05
-1.42042518330831e-05
-3.37601457008076e-05
-2.88529946988919e-05
-2.66353048674852e-05
-1.58226363390941e-05
-1.63257599814226e-05
-8.52712784328501e-06
-2.46918017849647e-05
-2.75400807566545e-05
-1.93819945874627e-05
-3.39773198346114e-05
-2.54159264780638e-05
-3.92334773414319e-05
-1.3764569184094e-05
-1.84648396811293e-05
-2.36206364798923e-05
-9.67722689614455e-06
-2.55979474047752e-05
-1.62428160883228e-05
-1.25992873092198e-05
-3.35289601977507e-05
-2.75288676246372e-05
-5.54466074339359e-06
-2.74707651613147e-05
-2.42686220947132e-05
-2.86886648869912e-05
-2.06642725301119e-05
-3.83530314930316e-06
-8.55999324959007e-06
-7.06120195236419e-06
-2.37373691605095e-05
-1.04766902597366e-05
-6.53452236472837e-06
-1.76737910899426e-05
-4.59350320383379e-06
-2.84783337542531e-05
-3.32253516529001e-05
-1.90792954141259e-05
-1.64037842324585e-05
-2.81680016738151e-05
-3.86704020370042e-06
-4.25399876073341e-06
-1.78474369471993e-05
-1.97444524288292e-05
1.37529241671577e-06
-4.28203772694037e-05
-1.9501067980201e-05
-9.83022568383404e-06
-3.78558769546399e-05
-3.01487130151647e-05
-8.83564785431097e-06
-1.11358807157246e-05
-1.77106527073295e-06
-2.52705233981532e-05
-3.74683892449768e-05
-2.27047407671106e-05
-2.32830971137846e-05
-2.47790357658951e-05
8.75436607935775e-06
-1.2930135000681e-05
-2.05851207251468e-05
-3.41042048837747e-05
-1.10684723031437e-05
-1.125640988779e-06
-2.26617024928941e-05
-1.77953545612656e-05
-1.15744411480621e-05
-2.11388099473537e-05
-2.5803395021782e-05
-3.03017117760018e-05
-2.59785593641275e-05
-1.56095960382794e-05
-1.4499692305694e-05
-2.60583428714532e-05
-2.44825174581019e-05
-8.21771540918906e-06
-4.53873560783521e-06
-3.51057207517935e-05
-4.16234207671051e-05
-3.33608775039523e-05
-1.70336739201057e-05
-3.28362627611377e-05
-2.73598464710824e-05
-2.46497961845399e-05
-2.87262629658504e-05
-2.70403836159106e-06
-2.41579246501283e-05
-2.27259083710366e-05
-7.55910721166852e-06
-2.42613294631471e-05
-3.32669973767344e-05
-7.65444596926404e-06
-3.26160254147646e-05
-2.77639719754598e-05
-2.39263245574734e-05
-3.0367102711679e-05
-3.428850152021e-05
3.15873329611644e-06
-3.64269788004086e-05
-3.06052208160507e-05
-2.73150590849289e-05
-4.25789818529978e-05
-1.51346793113282e-05
-2.22491982100753e-05
-2.31002171726451e-05
-2.67838650775494e-05
-1.40571287557219e-05
-1.84325997945677e-05
-3.70156121366589e-05
-1.58132242597252e-05
-1.80116740929205e-05
-1.62985085237692e-05
-2.4766180622898e-05
-1.75478128566929e-05
-3.44728292000342e-05
-1.36786490523013e-05
-4.86289533727349e-06
-9.73886437937999e-06
-1.34563089851998e-05
-2.35005307165172e-05
-1.78778649648783e-05
-1.28000580024697e-05
-1.01659145506547e-05
-1.62633049877448e-05
-2.92264363676857e-05
-1.86216571851166e-05
-2.03549678974361e-05
-2.47852237856806e-05
-1.62872829977124e-05
-2.01813429688404e-05
-1.09993570678914e-05
1.2056691804883e-06
-2.55262597789364e-05
-2.50465616471792e-05
-3.25609271086707e-05
-4.41856719515997e-05
7.76308878776159e-06
-4.34795409697421e-06
-1.61508824986369e-05
3.508919676759e-06
-2.61960154768351e-05
-2.32427474276203e-05
-4.65093719865179e-06
-1.0977929482972e-05
-2.23247363753393e-05
-1.9799891041575e-05
-1.92079755992873e-05
7.11631977668606e-06
-1.05004398704928e-05
-2.88305567119476e-05
-2.41070887455391e-06
-3.43199076592108e-05
-1.70015040619864e-05
-2.39719295456509e-05
-2.00946175717128e-05
-1.65758345111504e-05
-1.58899724983597e-05
-2.49575065343963e-05
-1.88688845862133e-05
-7.20830031157373e-06
-1.95824423551068e-05
-2.44530858185868e-05
-1.02731962935585e-05
-2.64981379648898e-05
-1.78268579308023e-05
-3.85577865644553e-06
-1.23028499561079e-05
-1.98045500046991e-05
-1.52359317264323e-05
-3.4527701703466e-05
-1.63368849803083e-05
-3.73332401497499e-05
-1.33561601216793e-05
-1.36976278992436e-05
-6.10863250543532e-06
-2.69049850581554e-05
-3.89802026492582e-05
-5.78724237966241e-06
-2.39565954884249e-05
-8.55234630233816e-06
-2.71556425813463e-05
-1.01403818041644e-05
-8.12222003899728e-06
-2.0578928515432e-05
-4.35758509382978e-06
-5.60279165860538e-06
-2.7374830450829e-05
-3.8654027020165e-05
-1.44850524279572e-05
-3.74199725070628e-05
-2.06432379281638e-05
-1.13385035054434e-05
-2.24566858275164e-05
-8.15459109968748e-06
-2.49485114353931e-05
-5.19019095266262e-05
-3.64148688641637e-05
-2.28514903595208e-05
-3.94648698595492e-05
-5.29526868825796e-05
-2.73840417233871e-05
5.49837214316463e-06
-1.81744692103988e-05
-1.62243328080694e-06
-1.94149882165853e-06
-1.56165934844762e-05
-5.54081701751382e-06
-3.08995625774729e-05
-1.06569228470521e-05
-2.12009264298671e-05
-1.7188417667019e-05
1.91887710171722e-06
-1.60194706213538e-05
-2.16790725238771e-05
-1.82211365467166e-05
-1.16926104234577e-05
-2.58433292264681e-05
-2.20036462871355e-05
-1.58699478023935e-05
-1.90677508996372e-05
-3.22119378693282e-05
1.00579832418105e-05
-1.78567381576782e-05
-2.78071156394347e-05
-3.08238597793757e-05
-2.34943971527406e-05
-3.48724717864882e-05
-2.13357551117107e-05
-1.14096625933582e-05
-3.35358337463326e-05
-1.70193339087056e-05
-4.60272658324541e-05
-3.49016467291595e-05
-1.23629136061228e-05
-9.10502165245688e-06
-3.49028335517961e-05
-4.24067420410945e-05
-1.9080407195496e-05
-3.63974212983058e-05
-1.68604089147067e-05
-2.90746453365054e-05
-2.03858174145839e-05
-2.13738777170214e-05
-4.25212065280606e-05
-1.86340819874011e-05
-2.18134959547935e-05
-3.34533932080208e-05
-3.55160658565888e-05
-1.6122354128378e-05
-1.42017278217148e-05
-3.68862778655775e-05
-3.43072269840202e-05
-1.25555631038576e-05
-1.60422717837542e-05
-2.55619058189188e-05
-1.07333885705231e-05
-1.35739912306013e-05
-2.3860449563532e-05
-3.30039948620697e-06
-3.82523964085274e-05
-8.38580849383503e-06
-2.63101986314767e-05
-2.98995270461438e-06
-3.23735115359132e-05
-3.32920549887093e-05
-2.1932086512227e-05
-2.71354747101995e-05
-9.65953575761319e-06
-2.15699971388279e-06
-3.76626590223563e-05
-3.68642835807277e-05
-4.59110899611685e-06
-5.13701818524327e-06
-6.5287443165005e-06
-2.16510293902399e-05
-2.96354965483738e-05
-2.63764216537028e-05
-1.23703557190883e-05
-1.90359422341618e-05
-2.48111147995016e-05
-1.30293041178844e-05
-1.82461859919545e-05
-4.51804180882978e-05
-2.30928680163951e-05
-2.43339113641597e-05
-4.31153460261215e-05
-1.7867737711426e-06
-1.51360447100055e-05
-5.42268554463732e-06
-2.77097545761583e-05
-1.79470693086731e-05
-2.8327132406122e-05
-1.47822551027179e-05
-1.44757999916082e-05
-1.01414732178577e-05
-1.46870551528141e-05
-8.98992634411407e-06
-6.88261870474777e-06
-1.50864800277755e-05
7.25484541295859e-06
-2.26128444246151e-05
-1.41067563624433e-05
-2.30583710809835e-05
-2.3249481720517e-05
-1.90397511532503e-05
-2.06901202703595e-05
-9.51461843280152e-06
-3.58503097596355e-06
-1.81626854025141e-06
-1.38125803971567e-05
-1.54253467826875e-05
-6.90543819318793e-06
-3.49281624801251e-05
-9.80538586661102e-06
-3.39243708952013e-06
-8.19364878644471e-06
-2.21150908284216e-05
-1.80000105437283e-05
-2.19990987169354e-05
-1.36755398144894e-05
-1.01643986598328e-05
-9.30451167715104e-06
-2.2366874537485e-05
-3.25323526013881e-05
-2.07072101166192e-05
-6.47963388477363e-06
-1.65240143472548e-05
5.67674491955926e-07
-1.34633950758522e-05
-1.46504422940252e-05
-1.62123717983462e-05
-1.45834873912877e-05
6.5332198549853e-06
-3.68770826939492e-05
-2.02766953482077e-05
-1.1054279768503e-05
-1.28217959287661e-05
-3.19012650412095e-05
-2.02933948108307e-05
-1.69866821366308e-05
-1.82107209299906e-05
-1.41351527097817e-05
-2.0764260217672e-05
-2.96024439293768e-06
-4.00599507798255e-05
-1.1727473411648e-05
-1.7150886584221e-05
-3.38403119623096e-05
-3.97384591795707e-05
-1.66485347646277e-05
-2.23190396060041e-05
-7.6692063887701e-06
-2.07184418049863e-05
-1.4111805732521e-05
-3.18147285449192e-05
-3.36963224358115e-05
-2.98463013222273e-05
-2.45624994719743e-05
-1.53285229268252e-05
-2.1434084839765e-05
-1.96712425127204e-05
-2.0427198723855e-05
-2.7743004302163e-05
-1.56652339748238e-05
1.54952583257298e-05
-2.65677857137698e-05
-1.0782143404891e-05
-1.15076438692276e-05
-2.25217264046995e-05
-2.98352608342929e-05
-2.08131044301954e-05
-2.07408838184249e-05
6.35275174633209e-06
-2.63887350003704e-05
-1.24875959434669e-05
-2.06760520291431e-05
-6.09511121084322e-06
-2.69007574761404e-05
-2.85855179176313e-05
5.99765687709745e-06
-1.59399611790395e-06
-7.37740225760606e-06
-3.31107955591601e-05
-3.99956964766265e-06
-2.30269716099398e-06
-1.40075334889286e-05
-4.47213043710472e-05
-2.66562990271575e-05
-7.57449072810851e-06
-2.12139336330451e-05
-2.87177318916312e-05
-1.59619080069189e-05
-1.23706643002113e-05
-1.03037589250607e-05
-2.47549167896291e-05
-2.73570808325675e-05
-3.16837480624103e-05
-9.0676450629217e-07
-1.26311084480733e-05
-9.14944696774675e-06
-5.7490134183946e-06
-2.18767091872233e-05
-1.35617390290118e-05
-1.40163123859258e-05
-3.88671842012048e-05
-1.90340523115271e-05
-1.8345297487938e-05
-1.91961100014281e-05
-1.18199241815595e-05
-2.64806245162062e-05
-3.92047246708698e-05
-3.30940527353169e-05
-5.58581718333551e-07
-1.43550580155087e-05
-6.3491880229645e-06
-2.84080230404035e-05
-1.87624424089227e-05
-1.83411770471814e-05
-3.53246797670453e-05
-5.86523182954936e-06
-1.81432209489972e-05
-1.53081538614834e-05
-2.743912542207e-05
-3.78154724993314e-05
-4.60790088620903e-05
-1.14267561178366e-05
2.04072575313724e-05
-2.76217032505107e-06
-1.71274896560213e-05
-2.89226363252953e-05
-2.27350528475996e-05
-7.59662411546935e-06
-3.00286218770714e-05
-2.37445314372936e-05
-1.54461549477638e-05
-4.07055522205844e-05
-1.8435512558076e-05
-3.81741296295575e-05
-1.94962167566264e-05
-1.99925747148531e-05
-1.90823692139127e-05
-2.17239361839812e-05
-2.677875294315e-05
-2.3784895551759e-05
-2.09509730836237e-05
-1.36873275540491e-05
7.34768470624364e-07
-2.11710142926385e-05
-1.31350127234496e-05
-1.40862156462769e-05
-8.84793875323169e-06
-2.81922054479048e-05
-2.70900837783426e-05
-1.54884258520729e-05
-1.00587409033175e-05
-1.97891365054859e-05
-1.37488560484706e-05
-2.33823979050852e-05
-1.08398608174478e-05
-3.12331401251337e-05
-2.53991979809719e-05
-2.77531484070759e-05
-2.25847992034424e-05
-2.42489896620568e-05
-2.1751104574499e-05
-1.34942546326314e-05
-3.69489989088374e-05
-4.69446856918658e-06
-1.40783634026363e-05
-1.76974980384285e-05
-1.97387538897533e-06
1.40022824208278e-06
-2.49497232330782e-06
-8.19634391855573e-06
-2.08427010741393e-05
-2.26943170213057e-05
-1.44442779432946e-05
-2.59150644132697e-05
-3.1615932447594e-05
-1.61754952632972e-05
1.00040525927152e-05
-1.00787681277611e-05
-1.71447164150746e-05
-2.24935551958676e-05
-1.52650757357024e-05
-1.19540480141801e-05
-2.53556505059676e-05
-9.9021657175359e-06
-1.84859595971352e-06
-3.24899196632899e-05
-8.94162215797193e-06
-1.8314483939512e-05
-3.49317890796113e-05
-1.0927071118037e-05
-1.64459873492909e-05
-3.232954580049e-05
-5.24358980890798e-06
-3.23308161095078e-05
-3.17971774345659e-05
-1.74518562323866e-05
1.68514169008512e-06
-2.33787863407567e-05
-2.50772009586737e-05
-4.77343732880416e-05
-3.07586489558729e-05
-1.7806683052149e-05
-3.29010909909131e-05
-2.87979221251055e-05
-2.08707262515685e-05
-1.85110004192409e-05
-2.78343453099731e-05
-3.2204815187318e-05
-5.78605035847654e-06
-9.56786158796787e-06
-2.0966726683393e-05
7.31533424725978e-06
-1.30186306769284e-05
-1.22325557218387e-05
-2.41561537020304e-05
-2.18608714625838e-05
-1.67148821583725e-05
-8.66639140478506e-06
-2.73657875456787e-05
-1.42948002977275e-05
-3.88291081601454e-06
7.56802832828196e-07
-2.00726042393403e-05
-1.31247631585546e-05
-1.85680236942218e-05
2.37071860902963e-06
-9.70731267396064e-06
2.23145609095974e-05
-1.38214946893075e-05
-2.34092806152615e-05
-2.19586178980115e-06
-8.01798040032885e-06
-1.60153583758319e-05
-1.78722511459632e-05
-2.26870870320703e-05
-1.89946360442415e-05
-5.48136417133986e-06
-2.77581455145266e-05
-1.33103147968422e-05
-1.39005346673833e-05
1.61069866447219e-06
-9.58825654027138e-06
-2.0404149747608e-05
-2.31782464985044e-05
-4.86605003801281e-06
-1.76391322654948e-05
-3.15670595540198e-05
-2.43774872169943e-05
-2.36927996367725e-05
8.44242321249169e-06
-3.07366633529832e-05
-3.17526249139985e-05
-9.95086733996437e-06
-3.08329121887448e-05
-3.48284295586243e-05
-1.56425935762251e-05
-2.44410695301687e-05
-1.5778435699138e-05
-2.94348979258325e-05
-1.44723014906476e-05
-1.12540101735325e-05
-2.26566439120159e-05
-1.93341469782801e-05
-2.50786859888662e-05
-3.16947028760763e-05
-2.71673537036948e-05
-4.75216862391801e-06
-4.05720866020685e-05
-6.59140522032627e-06
-3.65876842667691e-05
-2.60597745778713e-05
1.3512164196309e-05
-2.01743807987631e-05
-1.18409212878014e-05
-9.1390590809059e-06
-3.15419327355845e-05
-1.90283085198037e-05
-1.04680581349171e-05
-3.88889045005382e-05
-2.2764619295418e-05
-1.71398825199847e-05
-1.03475026516885e-05
1.28081455185062e-05
-2.28939120855852e-05
-2.53668145133184e-05
-5.12711077699115e-05
-2.38256816159541e-06
-5.23085787584193e-06
-3.98968669925054e-06
-1.31966321183361e-05
-2.73583147414916e-05
-1.6461487817517e-05
-1.3241559938324e-05
-1.09759902257852e-05
-1.91481322766709e-05
-3.08472251164237e-05
2.13602743236637e-06
-9.209478774299e-06
-1.93582081531105e-05
-5.96376636333404e-06
-3.93318294564825e-05
-1.64478809617185e-05
-7.90357635699216e-06
-2.19336627964329e-05
-2.29856463973115e-05
-4.86173035832848e-06
-4.00609913627363e-05
-3.21555102774755e-05
-1.52284148400096e-05
-2.84747548210609e-05
-3.23725135583129e-05
7.28126673072228e-06
-1.30384583535406e-05
-2.34441711424457e-05
-3.17968966604927e-05
-3.81015583792374e-06
-1.53411598470972e-05
-3.38087195914427e-05
-1.24466954346377e-05
-1.59713493945854e-05
-5.97150936672087e-06
-1.58585801396882e-05
-9.29315118312983e-06
-2.11083635743786e-05
-2.57755104952503e-05
-3.08273803558631e-06
-1.95903063292962e-05
-2.91650915571155e-05
-1.7255531329457e-05
-2.52260843571749e-05
-4.12792694840946e-05
-2.62022446428746e-05
-1.11550887838086e-05
-2.27847125576e-05
-3.44534370965373e-06
-2.57959718900113e-05
-4.36439401899332e-05
-1.99071134553674e-05
-3.67753406762495e-06
-7.71104401234475e-06
-2.42789553869498e-05
-5.17404968067804e-05
-1.70504351313887e-05
-1.41304472835891e-05
-1.42048493226772e-05
1.68463499792254e-06
7.36927730026796e-06
-4.80576120177471e-05
-8.89646560128278e-06
-3.60030486204203e-05
1.0197331547429e-06
-2.32231553082579e-05
-2.39576431789845e-05
-8.59464925324593e-06
-1.03307343317667e-05
-2.94276783313611e-05
-2.25581933576896e-05
4.94406870715591e-06
-1.42000276275239e-05
-2.39434924982176e-05
-2.39754555944152e-05
-4.39137403714037e-06
-2.34987422732284e-05
-6.89395765040118e-06
-1.2636017537053e-05
-2.95727183340878e-05
-1.65140536575393e-05
-3.99899976343785e-05
-4.37858800205522e-05
-2.7663383260812e-05
-7.78896996184473e-06
-2.30404068891464e-05
-4.4462906955348e-06
-1.75771004948858e-05
-3.44103525739215e-05
-1.99746861433726e-05
-5.32744880143591e-06
-1.04811000696869e-05
-2.20833398388451e-05
-3.10216569075664e-05
-2.49774702824573e-05
-2.47770540033135e-05
-6.68349433548457e-06
-2.61261547296005e-05
-3.62575803757781e-05
-4.83243860225531e-06
-2.10740155460506e-05
-2.50677283192971e-05
-3.26658527311886e-05
-2.19199497125129e-05
-2.29118955216996e-06
-5.51707924741033e-06
-1.49180385539404e-05
-1.71362546032023e-05
-1.22815830206995e-05
-1.02536142036718e-05
-7.82233059451431e-06
-2.10850929622982e-05
-1.52053503874636e-05
-2.4255579205368e-05
-3.05374057750479e-05
-7.00278771268996e-06
-1.48624459684413e-05
-1.60239640902261e-05
-2.20854027052182e-05
-2.00998902869244e-05
-2.4922005147909e-05
4.49639399694444e-07
-4.72856923426885e-05
-2.93808111163331e-05
-1.66529900984738e-05
-2.92196226580885e-05
-1.82724549057242e-05
-2.87831527697415e-05
-1.16846768930949e-05
-7.99253125617975e-06
-3.43806138343771e-05
-2.96032623122486e-05
-1.9426508932101e-05
-2.19975321477961e-05
-2.64822061226416e-05
7.62142571812751e-06
-1.76927764695807e-05
-2.00071828349654e-05
-2.33524853603422e-05
-1.45276179932604e-05
-2.81334620591566e-05
-1.79451740803435e-05
-3.51709272992609e-05
-2.46508231435132e-05
-2.46752719456267e-05
1.52498354894736e-06
-1.98815517866e-05
-3.41659935263671e-05
-3.75829063799101e-06
-2.64155329457673e-05
-2.68620341629021e-05
-1.66384582628681e-05
-1.54126424815489e-05
-7.03620680956711e-06
-3.15233433213419e-06
-1.69509099108017e-05
-3.24892014713633e-05
-3.510402116748e-05
-2.5397195813383e-05
-1.78849326839175e-05
-2.13658274926392e-05
-5.66406342110426e-06
4.39470506420207e-06
-1.31076269962216e-05
-1.84502697635795e-05
-9.91708767146883e-07
-2.77828698713945e-06
-3.11830311119171e-05
-2.06552226244664e-05
-1.14069543116232e-05
-2.13986011223576e-05
-2.77010308513042e-05
-2.48411910669861e-05
-1.32773496972549e-05
-9.99887873230645e-06
-2.50668440632966e-05
-1.14207205751055e-05
-8.06442432158671e-06
-1.29525904927084e-05
-1.77509859884376e-05
-4.14356605032463e-06
-1.41796952201497e-05
-1.3388013170859e-05
-1.66785395672018e-05
-5.28999421206287e-06
-1.31951663982898e-05
-2.86536137795699e-05
-2.0930403601004e-05
-1.79018979912773e-05
-3.19174582021137e-05
-1.25735352643734e-05
1.36966981595363e-06
-2.61443716574216e-05
-2.09184984858965e-05
-2.31738594643748e-05
-2.9909011981693e-05
-1.10971700918053e-05
-2.44050904675738e-05
-3.08199659788175e-05
-2.35224452927435e-05
-1.98479004947292e-05
-1.94431858797311e-05
-1.35050568165111e-05
-1.29723138070329e-05
-1.22026061264759e-05
-1.4504334669398e-05
-8.03473603773708e-06
-1.5487698766677e-05
6.69405807536774e-06
-2.45581834683608e-05
-2.11197753585185e-05
-1.56612745669599e-05
-2.25765805293824e-05
-2.98678862310314e-06
-1.45677322707131e-05
-2.32519153404977e-05
-8.11329067532757e-06
-1.79434509864984e-05
-3.42396791587772e-06
-1.47478956187466e-05
-1.83379845452519e-05
-1.61498495622806e-05
-3.91142012201135e-06
-6.85212935602374e-06
-2.93271367203589e-05
1.07465602287697e-06
-1.00288471501151e-05
-1.49393193837809e-05
-3.31444091685091e-05
-1.87075069366715e-05
2.76794490170987e-06
-2.59040164544331e-05
-1.3382503525547e-05
-2.5717753060385e-05
-3.29967771862229e-05
-2.98799078746866e-05
-9.58740185502005e-06
-2.56557102250451e-05
-2.28611003658179e-05
-2.86427358303765e-05
-2.74379042838172e-05
-2.29785802661703e-05
-2.07204579280384e-05
-3.30079283714565e-05
-4.54029317158427e-05
-1.7630796292175e-05
-1.08301690021564e-05
-8.68478881522421e-08
-5.97655474494902e-06
-3.37680267884759e-05
-1.59682004388127e-05
-1.46551627537238e-05
-3.01326380184272e-05
-1.07836051359038e-05
-1.87797364588331e-05
-1.17440119329817e-05
-1.06860103148787e-05
-1.47881986709194e-05
-9.72303565130553e-06
-9.02203745525511e-06
-1.66252906614235e-05
-3.14779900342583e-06
-3.15899054578136e-05
-1.43037152081394e-05
-3.32587561413154e-05
-7.76324080313832e-06
-1.74390776706285e-05
-1.57627714183525e-05
-3.00569588761244e-05
-1.19191983416651e-05
6.84506102777662e-06
-3.55859184662581e-05
-1.99113245312573e-05
-6.64688475184982e-06
-1.84924602292256e-05
-2.85972707312241e-05
-2.08743880719484e-05
-9.7768363768324e-06
7.99299977152756e-07
-5.58806150386921e-07
-2.70314487338547e-05
-1.9340300311965e-05
-8.12482094690117e-06
-3.98683457489734e-05
-3.30562152944693e-05
-1.18974146779117e-05
-1.49269307273498e-05
-1.31901013788069e-05
-1.99166777258873e-05
-1.27988389714063e-05
-3.2660493638893e-05
-1.83423264140976e-05
-2.31376834086612e-05
-3.37455473340482e-05
-1.69547156909293e-05
-3.71724550124601e-05
-2.69904576370178e-05
-2.57386370944905e-05
-1.03197384672006e-05
-2.95584008039983e-05
-2.76281608775218e-05
-7.18250344156936e-06
-2.68519067150721e-05
-3.0482834303505e-05
-3.46563106941043e-05
-1.43331142742124e-05
-1.99474473519307e-05
-1.17412008656318e-05
-1.38006033737136e-05
1.20873322618491e-06
-1.77735695162453e-05
-2.04092557551937e-05
-2.01980321832241e-05
-1.19508969943643e-05
-2.38675033135838e-05
-1.64715204149612e-05
-3.61791448855674e-05
2.94485803175236e-07
-1.30153637766469e-05
-1.37759976462748e-05
-8.09575048013443e-06
-1.72138417435904e-05
-2.10551427007291e-05
2.23060359919576e-06
-1.64756632075185e-05
-3.723465500997e-06
-4.79712211665081e-06
-6.38275857697687e-06
-2.58923744554711e-05
-2.85703896448921e-05
-1.78213545563537e-05
-1.56400445125479e-05
-2.49018862144922e-05
-1.50840758170629e-05
-5.6107588579489e-06
-4.11117349160813e-05
-9.46495092452793e-06
-1.97901157962228e-05
-3.22908293358332e-05
-5.1553587728472e-07
9.66201418901377e-06
-2.63707267181938e-05
-1.33747938769512e-05
-1.57936247991351e-05
-1.39723391550541e-05
-1.63360920628928e-06
-1.55941327057998e-05
-1.03676732923215e-05
-1.2903692216825e-06
-9.4437931615187e-06
-1.09944297607398e-05
-3.00780577848213e-05
-2.32312817839912e-05
-2.97138553622503e-05
-4.11459176216709e-05
-2.39364327607418e-05
-1.4379893428555e-05
-3.33809427206405e-05
-1.91691776101485e-05
-2.76698150339802e-05
-2.12032546778228e-05
-3.1513036339607e-05
-1.19398795548111e-05
-2.42552714242825e-07
-1.47528731783544e-05
-1.75032002451631e-05
-1.49061946641802e-05
-1.63583526766932e-05
1.36504775242439e-06
-4.02163851690069e-06
-1.82417961341607e-05
-1.88230766344795e-05
-2.61585752830386e-05
-1.50240540288934e-05
-4.04019795570848e-06
-4.23678654530949e-06
-1.44049330682884e-05
-3.95238659038075e-05
-2.32942069792399e-05
7.34711629624135e-07
-3.46362067227002e-05
-1.9831848198064e-05
-1.83525901919015e-05
-1.77103455903241e-05
-2.17153388986705e-05
-2.20519839861495e-05
-1.49319188081182e-05
-4.43091958329642e-06
-3.64725828371132e-05
-1.66978493087104e-05
-2.63180914964141e-05
-3.72608384615136e-05
6.24687028816953e-06
-2.53813570733475e-05
-2.02295080212554e-05
-1.91844191639193e-05
-2.91752547827371e-05
-1.43866931312665e-05
-1.01902669920422e-05
-1.17738558725085e-05
-6.399871953877e-06
-3.1539022950962e-05
-1.97711266648016e-05
-3.40402825066576e-05
-2.31894168506615e-05
-3.26409070533124e-05
-1.05513872567288e-05
-1.05332332027403e-05
-2.14027595513769e-05
-2.95223068213716e-05
3.7262748058747e-06
-3.78923051112512e-05
4.63888810716272e-07
-9.29362757046615e-06
-9.34830151115095e-06
-1.30765309371854e-05
-7.13354804405462e-06
-1.38734267646558e-05
-6.69857770686416e-06
-3.04046840634955e-05
-1.40228859586031e-05
-1.04383801292764e-06
-1.78192087583586e-05
9.11549916852981e-06
-6.40876100838197e-06
-1.18495526054171e-05
-1.45034756581072e-05
3.62110845860461e-06
4.63177392388859e-06
-3.00108600868315e-05
-2.88294302603746e-05
-2.94497773730224e-05
-1.80789649379503e-05
-2.72623927682328e-05
-2.02541175048655e-05
-1.08698903956424e-05
-2.54972756611758e-05
-1.624106924908e-05
-1.26774959918873e-05
-1.97663923962035e-05
5.06798468132611e-06
-3.98431438637643e-05
-2.61893627850865e-06
-1.38027446393543e-05
-2.55163682052529e-05
-3.73527080644595e-05
-1.54262442803845e-05
-1.49139706115135e-05
-1.43637267630975e-05
-1.80185726306651e-05
-2.63515369610123e-05
-2.51438051305616e-05
-7.82569238520473e-06
5.66480954538052e-06
-2.64145801339774e-05
-1.94880716745809e-05
-1.13706163219087e-05
-2.73098182966264e-05
-2.79428162998886e-05
-2.6110338180266e-05
4.76082853294979e-06
-2.34726286155379e-05
-2.30731945297671e-05
-3.74039934652981e-05
-1.65438155492005e-05
-2.44888521845538e-05
-4.97855050874828e-05
-1.1953404249001e-05
-1.74986858709503e-05
-2.31676568684472e-05
-2.61096709933778e-05
-2.71122364010937e-05
-4.19140471393231e-05
-2.69235854400458e-05
-2.27156757808003e-05
-1.13090210684767e-05
-1.96550039994983e-05
-3.17947070312186e-05
-1.76489018755843e-05
8.17995354281167e-07
-3.01440745605415e-05
-3.50563322209378e-05
-2.25595800761371e-05
-8.9374865944771e-06
-4.16886621100587e-05
-2.38227198071096e-05
-3.54849512907074e-05
-1.68172270213307e-05
-8.30510369452528e-06
-1.2342223054998e-05
-2.09425836351931e-05
-2.28011907827913e-05
-1.42412255060607e-05
-2.77300446979408e-05
-2.67643024055396e-05
-2.08374760252478e-05
-3.41214541234058e-06
-9.18200508346753e-06
-1.22000823853511e-05
-2.59661978662284e-05
9.70436972241089e-06
-1.89002669679344e-05
-2.50967493915434e-05
-2.22045490284425e-05
-2.98271910498499e-05
-2.50152328680248e-05
-2.08238435242005e-05
-7.21702425047245e-06
-1.57432292308106e-05
-1.09517745040217e-05
-3.65545562097178e-07
-2.68949950286771e-05
-1.75458760361452e-05
-1.41679259068886e-05
-3.65874614478712e-05
-1.7166158570314e-05
-1.16900345654789e-05
-9.7256161206669e-06
-3.19139810239875e-05
-1.89337400250248e-05
-3.08344004503867e-06
-2.03355285280438e-05
-2.77979559094289e-05
-7.68855927929175e-06
-1.69191996536325e-05
-1.39029966477829e-05
-1.30708986156327e-05
-1.62047135799923e-05
-2.13240706058503e-05
-2.40420792150867e-05
-3.46587796476305e-06
-1.55325228186547e-05
-7.42911611138402e-06
-4.20416723543395e-05
-1.74890773762463e-05
-3.42520822238347e-05
-2.71351456495237e-05
-9.20130444470111e-09
-8.77164448870218e-06
-8.56178152769119e-06
-1.7656079790606e-05
-8.11335639686663e-06
-2.35419696911266e-05
-2.15163968743373e-05
-1.2126250712655e-05
-1.17578539876172e-05
-2.98747537983184e-05
-1.94265893952166e-05
-3.34973784722062e-05
-3.01364054683051e-05
-2.4367309620295e-05
-1.28919682443492e-05
-3.08588736431012e-05
-1.82304547646109e-05
-2.81511813262446e-06
-1.26515925534058e-05
-2.57935171091179e-05
-2.63084468007211e-05
-3.76056781630114e-05
-5.48414429567156e-06
-1.53327837642876e-06
-1.93619518481727e-05
-4.95952371872438e-06
-1.28169437990202e-05
-2.25133950482625e-05
-4.51113517045134e-05
-7.35814400410801e-06
-1.40144304183407e-05
-1.49110880403963e-05
-2.31797746042459e-05
-3.61986466715603e-06
-2.96670938699329e-05
-2.59742860857652e-05
-1.34323563359895e-05
-2.38099028872312e-05
-2.71600529978746e-05
-2.87562365540768e-05
-2.49905673987349e-05
-3.3399237041841e-05
-1.77045850274367e-05
-2.90829809356915e-05
-7.02974684937156e-06
-6.86188749605038e-06
-2.39669257909729e-05
-1.29925534254669e-05
-9.52590723859616e-06
-2.73950685499546e-05
-3.68072044439492e-05
-6.63527033019477e-06
-2.14204161042575e-05
-1.64682650361168e-06
-1.35110786798987e-05
-3.07399690255763e-05
-1.58786466991326e-05
-1.44452038872258e-06
-3.02331462997177e-06
7.07858249836316e-07
-7.90506361702686e-06
-2.82055199123981e-05
-2.50486379621068e-05
-1.87402664421671e-05
-1.99584932519174e-05
-3.25497786026902e-05
-2.05354880214662e-05
1.24078106042162e-06
-1.41185017716449e-05
-1.17073940326059e-05
-3.23343379516504e-05
-4.3181520348756e-05
-3.01625114736473e-05
-2.94216314635463e-05
-3.09870424659811e-06
-3.67593587411397e-05
-2.28661633670849e-05
-2.60929902646057e-05
-2.71018596651631e-05
-2.96028739609621e-06
-3.45580794580302e-05
-1.55966196430373e-05
-3.45436874950087e-05
-2.97692802652179e-05
-2.64789818626073e-05
-5.32475720692856e-05
-2.93343168967825e-05
-2.97825238550928e-05
-1.72123386375015e-05
-7.89037977610278e-06
-1.41727935373137e-05
-2.28758009508821e-05
-2.33169995201147e-05
-2.64370783439093e-05
-2.02326419719384e-05
-1.35076201906345e-05
-1.15709299313358e-05
1.31063091844001e-06
-3.61367555431115e-05
7.61421522139804e-06
-8.68007911126915e-06
-1.55404817122301e-05
-1.50196411506452e-05
-8.67816268562649e-07
-3.63112653112417e-05
-2.84834821251608e-05
-2.040703039435e-05
-3.01617431890586e-05
6.8486360576392e-07
-1.67816809285627e-05
-1.80528865162802e-05
-1.27048510048152e-05
-2.51477967607096e-05
-9.60284521769804e-06
-2.62759793923117e-05
-1.06811914276359e-05
-8.04290060720026e-06
-2.91767693991423e-05
-2.2079193285351e-05
-3.29928882027423e-05
-1.22547447292518e-05
-1.93272517799677e-05
-1.50826218904785e-05
-1.58141143504131e-05
-2.07070982334661e-05
-6.98379000612473e-06
-1.39701009638366e-05
-8.46935944229385e-06
1.86423527895629e-06
-2.29605909636461e-05
-1.47017689227229e-05
-6.4135016213084e-06
-1.46075504630739e-05
-9.85023137709453e-06
-2.08093752428613e-05
-1.30722157703529e-05
-1.8608486651325e-05
-1.47726119438407e-05
-1.08777381175284e-05
4.11682479775737e-07
-2.34588395259603e-05
-2.38897766184518e-05
3.74006809959949e-06
-3.02197776171968e-05
-1.70968885232717e-05
-1.00772861323273e-05
-1.66016540201714e-05
-2.04509647732712e-05
-1.56862587154437e-05
-3.65417169651991e-05
-2.27930653745665e-05
-3.30565742030811e-05
-8.77784315656661e-06
-3.52339287074115e-05
-2.29415468989193e-05
-3.71114547570381e-06
-1.6286763621304e-05
-1.02890197703131e-05
-2.13703924801671e-05
-2.28617960319945e-05
-1.46204914847331e-05
-4.46710439870801e-05
-2.24371249226817e-05
1.34915383622373e-06
-2.9448081842104e-05
-2.37192573754473e-05
-1.77324841440912e-05
-3.35467742327194e-05
-2.03323765171517e-05
-1.59029439747755e-05
-1.51047442425166e-05
-4.33205018091119e-05
-2.16240306055537e-05
-4.06149541669619e-05
-3.7390247697021e-06
-3.86429110409277e-05
-1.69223536238936e-05
-8.50589893402205e-06
-1.85982712772967e-05
-1.10972764174105e-05
-1.51235671356502e-05
-1.40305235267933e-05
-3.69126695262582e-05
-1.57808724099395e-05
-2.37201530215726e-05
-2.56627539877859e-05
-3.14927852779192e-05
-1.70616566822426e-05
-2.66987657490223e-05
-3.68195374265316e-05
-2.85986769058366e-05
-1.79439306001783e-05
-4.57699826107792e-05
-4.20481097401515e-05
-2.08922272708082e-05
-2.26596972210263e-05
-2.4425950811724e-05
-2.3817444948915e-05
-2.55954083084774e-05
-3.83882624103868e-05
-1.97796052801039e-06
-2.4707205713893e-05
-1.26217104115485e-06
-2.09859781139079e-05
-2.94071972643433e-05
-9.9617767269713e-07
-1.39549436704049e-05
-1.3669053681506e-05
9.71087846404335e-06
-7.03049986160696e-06
5.94668043468586e-06
-2.83759613478904e-05
-2.92301819127291e-05
-1.20066036570314e-05
-2.74084346854538e-05
-1.06020342206283e-06
-1.49921986094655e-05
-2.32513554301201e-05
-2.62349965621303e-05
-3.59585270493905e-05
-3.49170123429157e-05
-3.52839192858203e-05
-2.9318372339797e-05
-2.86652908235555e-05
-3.80952898390783e-05
-1.49485895928297e-05
-3.13064022474236e-05
-3.37053195911648e-05
-1.71069064089328e-05
-2.31309256899816e-05
-3.21746920426885e-05
-2.23954170678983e-05
-3.00276120437627e-05
1.4965580661998e-05
8.45516861533741e-06
-2.66073947246092e-05
-1.96522825917439e-05
-7.47046533942306e-06
-2.90015825136591e-06
-2.15643138207812e-05
-2.51470182127378e-05
-2.8485367346592e-05
-2.73097194655106e-05
-2.72167858898104e-05
-3.01552745227989e-05
-2.74584309079356e-05
-2.08157582803472e-05
-9.85513470143206e-06
-1.72483909685687e-05
-4.25938670784121e-05
-1.88402115826545e-05
-2.93114777643465e-05
-1.15453582978751e-05
-2.48924407972904e-06
-2.40198528534823e-05
-7.97519402711838e-06
-8.91890728750179e-06
-1.37590471580499e-05
-1.93862514585336e-05
-2.68986128049387e-05
-2.04203065069824e-05
-6.87939585840861e-06
-8.36299775031447e-06
-2.78791309104962e-05
-3.15216421169074e-05
-4.67764946028925e-05
-3.00729808040828e-05
-1.95892699835056e-05
-8.89152276073095e-06
-2.83917796921505e-05
-3.80577994677129e-05
-1.57885572568494e-05
-1.00789219892579e-05
-1.72935193078996e-05
-4.0022436217636e-05
-1.94924918493639e-05
-2.40039460083037e-05
-6.87312444234276e-06
-3.59532002726589e-05
-1.26379844935741e-05
-1.95779551152979e-05
-4.04709002812649e-06
-6.72341125183903e-06
-3.15180004327585e-05
-1.19437088439649e-05
-3.51762966290852e-05
-2.175908300369e-06
-9.37341552310244e-06
1.51464858986141e-06
-3.6960306835569e-05
-3.27924498179775e-05
-1.55528948925879e-05
-1.34165891522611e-05
-8.14447979139011e-06
-2.81572619299053e-05
-1.68068503786558e-05
-4.29478155287079e-05
-1.25267697615934e-05
-2.80243159982017e-05
-1.16331920226439e-05
-3.0107668399816e-05
-7.79538002543098e-06
-2.76480302592566e-05
-2.46778296791409e-05
-5.30718616367055e-06
-3.50349783087127e-05
-3.00415195406899e-05
-2.73495127549804e-05
-1.7051048720448e-05
-3.42457374187607e-05
-1.0963876567816e-05
-1.37958479322953e-05
-2.11275504833863e-06
-1.24460538262612e-05
-3.52940158929779e-07
-3.35684672579714e-05
-1.22589437580416e-05
-6.52996743380006e-06
-2.52827161514263e-06
-5.93734138200941e-06
-9.18919913062892e-06
-1.72644573639934e-05
-1.92492644053725e-05
-1.36119350965128e-05
-1.50116624553848e-05
-1.64239597068954e-05
-1.52691267520443e-05
-1.66508478980599e-05
-2.12703469158672e-07
-3.12226767812739e-05
-2.87904250188436e-05
-3.42188997862717e-06
-1.10983838433076e-05
-2.26968654146983e-05
-1.85413419675408e-05
8.3054756885758e-06
-1.6070368961958e-05
-3.55515396134513e-05
-9.13559119398524e-06
-1.30514999476643e-05
-2.11054394409825e-05
-3.30503144320206e-05
-3.21793787418912e-05
-8.82099246617437e-06
-2.23819013481119e-05
8.21700180243057e-07
-3.064642955765e-05
-1.73313629951328e-06
-3.79361759467246e-05
-1.6447545240033e-05
-3.94114913066811e-05
-1.91067222589846e-05
-1.13078026734372e-05
-1.47307176984649e-05
-8.87395468451914e-06
-1.77184759729932e-05
-1.40546616465383e-05
-2.96316943572632e-05
-2.95499995313054e-06
-2.38560286858806e-05
-2.08127022190489e-05
-9.95284372278202e-06
-2.3480060759146e-05
-1.82649805858037e-05
1.94756038248358e-06
-9.27599348821593e-06
-8.21619174992912e-06
-1.87992214195776e-05
-1.96083841537782e-05
-1.68435235946267e-05
-9.32984110533256e-06
-2.06464824257956e-05
-2.64321796099976e-05
-1.02669549829623e-05
-1.5171640774016e-05
-1.48589584432627e-05
-2.96851947858963e-05
-2.35508103752782e-05
-2.55954792736303e-05
-3.18922718556629e-05
-2.19313869191929e-05
-1.81509077932084e-05
-3.05240383473943e-05
-1.77920606243557e-05
-1.25138976267334e-05
-1.05527710362831e-05
-1.50937635014382e-05
-2.91310831283423e-05
-2.44410662929152e-05
-1.34162360382675e-05
-2.06926886939671e-05
-3.15093754940886e-05
-1.71362195594726e-05
-9.12883399346212e-07
-3.46269416456822e-05
6.33298398795144e-06
-3.11024543697442e-05
-3.73678152095569e-05
-1.19665020143297e-05
-1.41230753772823e-05
-4.03471598737749e-05
-1.5456847543329e-05
-2.42035436465145e-05
-4.41936777798689e-05
-2.24752395785549e-05
-1.06130190601634e-05
-1.54297761612135e-05
-2.83762401951459e-05
-2.83010365413587e-05
-2.35062053868312e-05
-1.61860023195778e-05
-2.38532275698212e-05
-1.46460676901252e-05
-2.23815681241124e-05
-2.39254892622905e-05
-1.9590020960185e-05
-1.64771323361493e-05
-2.08443850521743e-05
-1.81461394745544e-05
-4.86047980662131e-07
-5.2035332709465e-06
-1.42062296473039e-05
-3.21174931900412e-05
-1.81343413861081e-05
-1.43421238058297e-05
-2.35407614488341e-05
-1.72395366582508e-05
-6.42234595401914e-06
-6.59104106167247e-06
-2.18759955774855e-05
1.00636227736662e-05
-1.14669246203229e-05
-2.09920134729025e-05
-2.51679990736032e-05
7.61643599393389e-07
-1.40369534718467e-05
-1.86763492438787e-05
-2.38637291137758e-05
7.6449527899393e-06
1.61120705472824e-06
-2.99640970748636e-05
-1.67195963015784e-05
-9.63455830461717e-06
-8.84620222150887e-06
-2.90396121958262e-05
-2.22797970685089e-05
-2.72615143124398e-06
-9.02784579175205e-06
-1.74939948775135e-05
4.99281846806254e-07
-1.43677109010928e-05
-2.63708367825481e-05
-1.64208288202102e-05
-1.06464393656754e-05
-2.01659150342558e-05
-3.23974102226233e-05
-2.21349387252155e-05
-5.54340610067049e-05
-1.50852850432249e-05
-2.40233024079697e-05
-9.20802109464806e-06
-3.09581754047717e-05
-1.66873191574401e-05
-1.51895259447522e-05
-7.37568181016644e-06
-1.26756254727623e-05
-4.03495776230373e-05
-5.31428793525112e-05
-1.68050534903032e-05
-1.66435755105165e-05
-4.32509423081204e-05
-2.94873072164496e-05
-2.97397135632411e-05
-1.79535521976155e-05
-3.02324669428055e-05
-3.08986783981806e-05
-2.79900987435424e-05
-2.79791373335561e-05
-5.97271206442967e-06
-3.16567651281823e-05
-1.99965255383016e-05
-1.98509934702186e-05
-4.0860575898094e-05
-2.63947305157479e-05
-5.65607555924909e-06
-1.21302895601553e-05
-2.2631876437115e-05
-3.03902725544625e-05
-9.24563906967205e-06
-2.66772517403732e-05
-2.42641124250737e-05
-3.94681025368236e-05
-2.22769595566785e-05
-4.09053708948835e-05
-3.08294908560748e-05
-2.93420277269714e-05
-3.54007032808259e-05
-2.28726617601516e-05
-3.21182471217524e-05
-2.1768610574479e-05
-1.44528461632661e-05
-1.38147795026829e-05
-1.59263531135246e-05
-3.06461129581982e-05
-4.28334685213967e-05
-9.4876592990492e-06
-1.24897173918301e-05
-1.69855905590596e-05
-2.73671011618924e-05
-2.94064030653465e-05
-3.35878963067192e-05
-4.27619853367693e-05
-1.0697711117604e-05
-2.91027882317437e-05
1.02501883599244e-06
-3.94097483529683e-06
-1.91842986694114e-05
-1.54901369047189e-05
-1.48384599978422e-06
-1.44688501390158e-05
-2.65364422598734e-05
-1.56120334954917e-05
-2.90755208835883e-05
-2.55125564931317e-05
-2.33379955429553e-05
-1.21485498823926e-05
-3.10282885695751e-05
-7.5779969596962e-06
-2.90010716689225e-05
-2.97331536428633e-06
-1.42941667071291e-05
-1.09909097263793e-05
-2.23821013570391e-05
-3.1380163536353e-05
-1.45944652055793e-05
-3.15509322965881e-05
-3.87757681653535e-05
-2.57957886455616e-05
-2.40356084652303e-05
-2.53410355329918e-05
-1.98919702164708e-05
-1.0001106345188e-05
-1.13480351387669e-05
-1.79718722623037e-05
-9.55779015869048e-06
-3.97267240842668e-05
-3.58644345423128e-05
-2.11989995981395e-06
-1.94757900778363e-06
-3.90940384580768e-05
-1.401092856374e-05
-3.33433299158155e-05
-1.28607139586728e-05
-2.81376022197561e-05
-1.9379995738442e-05
-1.70615857505776e-05
-4.42963657887065e-06
-1.82936949936583e-05
-2.28058807645474e-05
-3.04668606430782e-05
-1.61901853466848e-05
-1.12945807818171e-05
-2.15781040776618e-05
-8.38592628016416e-06
-2.06114872191156e-05
-1.4628177330215e-05
-1.78271302662454e-05
-1.75248253668928e-05
-2.07238521090281e-05
-1.60448857895626e-05
-3.00932326125701e-05
-2.77509925131836e-05
-2.82560558285228e-05
-1.22094967242964e-05
-2.29482393966582e-05
-1.27717754084381e-05
-3.35142004348229e-05
-1.91153139102929e-05
-4.46916352077606e-06
-1.78145921269806e-05
3.27685582266535e-06
-3.47033062014477e-05
-2.79466349439016e-05
-9.77579833386881e-06
-2.70107770634511e-05
-1.39881273017309e-05
-3.53426030301925e-05
-2.6543090185422e-05
-2.94349945626578e-05
-2.1180455869121e-05
-1.51425240570371e-05
-3.70506691812864e-05
-2.34033049339999e-05
-2.28694769270881e-05
-1.72543720863473e-05
-1.91813301722057e-05
-1.27466003980201e-05
-2.33704849875203e-05
-1.92364290739189e-05
-1.05981046185909e-05
-9.68220691383642e-06
-1.80740382000163e-05
-1.60675922427143e-05
8.09845012717339e-06
1.0671998570289e-06
-2.94364231428803e-05
-2.03360240003816e-05
-2.18185295043824e-05
-2.08286508471545e-05
-4.47884640821801e-05
-3.06885181639293e-05
-8.05361306230175e-07
-1.10939224232804e-05
-8.69404347438361e-06
3.98934253637237e-06
-1.25780296797409e-05
-2.30232310219627e-05
-1.26836489342147e-05
-2.19146968860437e-05
1.8881761568358e-05
-1.91740936876975e-05
-1.91140207660384e-05
-9.82617880034716e-06
-2.61595159299451e-05
-1.73765517876295e-05
-2.56987320163666e-05
-9.38882684198508e-07
-2.36550777815861e-05
-1.42699102426916e-05
-3.02007337348681e-05
-2.39651334890037e-05
-2.10056665289116e-05
-8.00537995580357e-06
-2.75367933379009e-05
-2.47501530103233e-05
1.83223476172514e-06
-2.79364259918817e-05
-9.21523121200855e-06
-3.1035069019584e-05
-8.6136163081587e-06
5.86234031332777e-06
-2.22020679478923e-05
-2.76359901793364e-05
1.64752197708855e-06
-3.40396257783306e-05
-8.76130518839066e-06
-1.15078393028164e-05
-2.13101723264128e-05
-1.49055267506005e-05
-2.78142263965606e-05
1.08714578486173e-05
-2.87037292342047e-05
-2.5476351814959e-05
-6.51148014719464e-06
-3.00108758228622e-05
-4.6196551499845e-06
-1.61561271038635e-06
-2.79498761248248e-05
-3.96038625695066e-05
-1.87143856968475e-06
-1.48110943238676e-05
-6.35853838692218e-06
-4.55117754055233e-06
8.88460188978584e-07
-2.57693914660009e-05
-3.62273827659415e-05
-1.11054688552087e-05
-3.76884904609417e-05
-1.65256071163889e-05
-2.2993380712784e-05
-2.10362830931911e-05
-2.40666439595259e-05
-2.82754034219468e-05
-4.69407393105237e-06
-2.02972979541841e-05
-1.11295371454037e-05
-2.08541309651702e-05
-1.5121893941784e-05
-1.96149765527622e-05
-3.92292047049862e-05
-2.11190322519141e-05
-2.76795557027377e-05
-3.03867511051176e-05
-1.95800129725435e-05
-2.54722378198498e-05
-3.87515861052591e-05
-2.96096889837707e-05
-2.35026919217517e-05
-3.22760343403626e-05
-1.18426757628857e-05
-2.07814635683269e-05
-5.36421257878725e-06
-4.4952880973503e-05
-2.59442509896182e-05
-2.29633908018102e-05
-4.19262269344276e-05
-1.51445361439163e-05
-2.11770430373642e-05
-2.93609635452768e-05
-1.35868271817472e-05
-1.32340778253343e-05
-2.87463963849814e-05
-1.44246512218353e-05
-1.52004585968854e-05
-1.19867173854598e-05
-3.23372849492202e-05
-1.59299488679684e-05
-4.29783175823374e-06
-1.38835881266406e-05
-3.85485132162322e-05
-2.01732275925187e-05
-1.84649556370235e-05
-7.89555174382623e-06
-2.20780072919216e-05
-1.84099013678246e-05
-7.69392249390716e-09
-2.70207155983785e-06
-5.10099790872263e-05
-2.18065552300904e-05
-1.4151900177576e-05
-2.13481014439628e-05
-2.6214132655992e-05
-3.09806023651947e-05
-2.3853983865544e-05
-2.51364051075007e-05
-1.34748936006381e-07
-3.37449735015537e-05
-2.8448394224865e-05
-2.52884658160326e-05
4.69020626354061e-07
-2.28796613066068e-05
-2.38505037191394e-05
5.8279396494335e-06
-1.42234615039802e-05
7.45416358163005e-07
3.96327699112321e-06
-1.3551290126844e-05
-2.96235725582017e-05
-2.03532043442259e-05
-3.4980588372971e-05
-1.79088675671691e-05
-1.45246515427998e-05
-7.8418666523e-06
-4.32987961034745e-06
-2.64475865534397e-05
-1.47373406116319e-05
-1.27783013582916e-05
-1.31979301516038e-05
-3.36468204119875e-07
-3.95051965671131e-05
-2.41141925417184e-05
-2.66841439545359e-05
-3.52126069184653e-05
-2.74008560656105e-05
-2.03786583937956e-05
-2.25508222282575e-05
-2.02271584314114e-05
-2.40554837054966e-05
-2.88504031476983e-05
-1.72719301964602e-05
-1.3033992346068e-05
-2.36137228195305e-05
-2.51460434894127e-05
-6.59831611134066e-06
-1.78448602806613e-05
-2.28125074996182e-05
-3.09150381556668e-05
5.70653510665318e-06
-2.87204132383326e-05
-3.24400070359255e-05
4.37199804453659e-07
-3.79782122718848e-05
-9.4825738493992e-06
-1.97271984953642e-05
-2.31639514066309e-05
-1.08744384180669e-05
-1.23113093584502e-05
-3.55026693702108e-07
-1.91404670626005e-05
-2.84125566928368e-05
-7.03542621552183e-07
-7.77938138422226e-06
-1.14829768294686e-05
-4.34797657675358e-05
-1.70053795989054e-05
-2.67586817281527e-05
-3.29638805294346e-05
-2.36647149618883e-05
-3.71759317011311e-05
-4.85306727205778e-06
-1.53803514011744e-05
-1.77822106524776e-05
-2.88575210618656e-05
-2.61725015541604e-05
-2.05229416809436e-05
-1.36883172436689e-05
-2.80770527860502e-05
-4.11587735882774e-05
-7.02365752250864e-06
-2.12161856108666e-05
-2.85550511169509e-05
-2.87191742543434e-05
-2.08173922104311e-05
-2.86735959362413e-05
-3.28407862884891e-05
-1.1812299423628e-05
-1.35359474855369e-05
-2.959295014103e-05
-3.84657516234345e-05
-4.78201397403465e-05
-1.38764308846907e-05
8.46881055771795e-07
-4.02431746465934e-05
-2.97823431008854e-05
-1.27030130030276e-05
-4.50456441925212e-05
9.84163516718407e-06
-3.75269708925454e-05
-3.68139087117971e-05
-1.55783146206925e-05
-6.77507044583883e-06
-3.70690319147084e-05
-3.36255125163778e-05
-3.31448706763577e-06
-2.70709115932804e-05
-1.68010383766149e-05
9.02482403707551e-06
-2.77369170284552e-05
-2.90105742571021e-05
-2.3433522557137e-05
-1.25213313318845e-05
-2.73418115265385e-05
-1.45484835847826e-05
-1.84277870061235e-05
-4.49300610321446e-05
-2.44942806987665e-05
-1.82142464666946e-05
-3.07505621489212e-05
-5.49642731265102e-06
-1.51056822780099e-05
-2.25895477022245e-05
-4.36912312718648e-05
-1.66134129523343e-05
-1.40580637030119e-05
-2.0929650382509e-05
-9.99393484411885e-06
-8.62416439846064e-06
-2.34146807180323e-05
-1.21926581947385e-05
-4.62311623773449e-05
-3.48124859673198e-05
1.96043401270173e-06
-1.6990089641785e-05
-6.58529769096863e-06
-2.55522974195087e-05
-7.43007116019038e-06
-4.17130669764819e-06
-1.68869192190987e-05
-2.40911632531211e-05
-4.06119710070046e-05
-1.50771944732867e-05
-2.60451031649313e-05
-1.91439441480782e-06
-8.332573481079e-06
-4.70546733273242e-05
-3.06843514314864e-05
-2.1114954941385e-05
-3.07010159046795e-05
-2.64342998967293e-05
-2.63924105970253e-05
-4.06948520295554e-05
-3.20531668551155e-05
-5.96298044593797e-06
-1.51827950042878e-05
-3.05424922644038e-05
-1.50970409236202e-05
-8.25722223315403e-06
-1.80646709344889e-05
-3.60983065275144e-05
-2.29084535655089e-05
-2.53788059807957e-05
-2.10100406091809e-05
-1.58840701598277e-06
-2.08518671972481e-05
-1.24618984193398e-05
-3.39870135299583e-05
-1.23761722664897e-05
-2.29624626687774e-05
1.26821358053298e-05
-2.37819390807995e-05
-1.51219635574829e-05
-4.1903755934057e-05
-1.58827578189456e-05
-1.60358501316916e-05
-1.27928905660014e-05
-1.06353690047727e-05
-2.91844057350274e-05
-7.52362111219409e-06
-2.69954451216754e-05
-5.42079644983334e-06
-3.23381353585059e-05
-2.45743340856277e-05
-1.93465346507131e-05
-1.34882377205404e-05
-2.4712849240569e-06
8.91143450794097e-06
1.56202608448457e-05
-1.49526250529414e-05
7.91169001158932e-06
-7.26862270770937e-06
-2.05103241297534e-05
-9.33665462308418e-06
-3.01503067199912e-05
-1.48547461675129e-05
-1.71565312085865e-05
-1.76448845150209e-05
-6.39300771184656e-06
-1.99906541862153e-05
-1.72386692628392e-05
-1.91215953338456e-05
-7.15252775056239e-06
-2.86229197840417e-05
-3.2574220437385e-06
-1.21371836567099e-05
-3.0127165065316e-05
-3.7326061679842e-05
-2.1364608290455e-05
-2.32899942688631e-05
-1.66488689076066e-05
-1.28393067552076e-05
-2.1550339445279e-05
-4.51934524054923e-06
-6.27295844083461e-06
-1.52475050822598e-05
-7.72208342758152e-06
-3.2510726133187e-05
-6.79097398856214e-07
-9.56503287323404e-06
-1.31670864367894e-05
-2.71475582024416e-05
-3.49957862674012e-05
-1.72539368172939e-05
-2.77497759122691e-05
-2.30007896267412e-05
-1.30337172520007e-05
-1.45379199407262e-05
-1.44295604016822e-05
-1.30783370598329e-05
-1.98465566982577e-05
-1.68557167142293e-05
-4.71098743711926e-05
-1.62552768534387e-05
-3.07010582836137e-05
-3.17432850883035e-05
-3.66041848874117e-05
-2.29965216897759e-05
-2.38685028126465e-05
-2.75457651414695e-05
-2.02963557481149e-05
-3.29300693571874e-05
-1.54473910547166e-05
-3.51093954892849e-05
-1.45607223209362e-05
-2.84611185569662e-05
-2.37248916825298e-05
-2.03848180428089e-05
-1.29384293301553e-05
3.51359062103653e-06
-6.47583510416804e-06
-4.2082760223198e-05
-6.19494254966822e-06
-2.09794953356879e-05
-1.89726786424488e-05
-1.93307044766336e-05
-4.05688018477288e-05
-1.55224420880401e-05
-3.52227060876018e-05
-1.89050758349422e-05
-1.42581539047534e-05
-2.37499665216668e-05
-2.25070080214598e-05
-7.52445198674164e-06
-4.33055941345025e-05
-3.46052690563653e-05
-2.20472145441098e-05
-9.09078147317691e-06
-1.01083286987054e-05
-2.04555773768387e-05
-3.09302641700255e-05
-8.67323623008085e-07
-1.36671702150357e-05
-2.79688671256669e-05
-2.48366718730197e-05
-1.74994888196704e-05
-2.91088721472669e-05
-2.54951824431298e-05
-2.03015572012607e-05
-1.26624948767202e-05
-2.26437396919755e-05
-3.72446693149391e-05
-1.16603233969363e-05
-1.74558711563818e-05
-1.9999317386252e-05
-1.18905744136103e-05
3.95499051961547e-06
-1.80456443204204e-05
-1.06192043596208e-05
-3.71386343480399e-05
-1.54540328820482e-05
-2.29607581101572e-05
-3.83526898399556e-05
-3.11621722046153e-05
-3.84810836387342e-05
-1.03867942091636e-05
-1.56973446484508e-06
-2.59410113145289e-05
-3.32610911130347e-05
-1.41611616709509e-05
-3.13086863347709e-05
-2.28983694534704e-05
-1.23267327694197e-05
-8.53201467299732e-06
-3.88863363847546e-05
-1.41321337204974e-05
-2.10360660163691e-05
-1.5906176191593e-05
-2.58190173298815e-05
-2.05893117670552e-05
-2.87944091144274e-05
-1.48509552455136e-05
-1.99304811051033e-05
-1.18821142596292e-05
-8.56693434811162e-06
-1.47193583210422e-05
-1.25153185323337e-06
-1.47319610528694e-05
-1.48451438305254e-05
-1.88087339581823e-05
-1.96115362868345e-05
-8.54435951719451e-06
-1.51208550044711e-05
-2.55669917229606e-05
-1.89708124167552e-05
-1.39880782961503e-05
-2.25218125604168e-05
-2.79045726266504e-05
-2.33670840381935e-05
-3.70943614606581e-05
-2.657953171578e-05
-2.71254108721172e-05
-3.53949377902029e-05
-2.0664561596923e-06
-7.00147285770069e-06
-2.38614169045824e-05
-9.01422281697983e-06
-2.29889601804779e-05
-8.42910866338027e-06
1.78840620167571e-07
-2.50276075626893e-05
-1.65353119783687e-05
-3.78251615669432e-05
-1.08233332206242e-05
-7.57730873672976e-06
-1.00229525637843e-05
-7.05869946694386e-06
-1.4539487976351e-05
-1.77721703472593e-05
-2.87951764408617e-05
-2.02548529733286e-05
-2.4708675515642e-05
-7.50475150280607e-06
-1.10773914253077e-05
-2.61156093988269e-05
-3.57173635812687e-05
-1.80832526197164e-05
-2.77397465630347e-05
-1.32245593016864e-05
-2.29971740634306e-05
-4.59382538483364e-06
-1.5552197858263e-05
-3.10173153994886e-05
2.21878796063421e-06
-1.60602451822162e-05
-2.9229566200344e-05
-1.94285210100102e-05
-2.53124062521255e-05
-2.56962825774547e-05
-2.59187437666937e-05
-2.16858297040013e-05
-1.94800007183e-05
-3.13026091773315e-05
-2.37686115205645e-05
-1.70169719009493e-05
-2.42345643064918e-05
-1.69006406395128e-06
-1.8739452286429e-05
-7.23854004283268e-06
-8.77311096784359e-06
-2.25424965845772e-05
-3.76385656816238e-05
-1.78258003826341e-05
-1.75024567170004e-05
-2.08172693569397e-05
-1.13526538900792e-05
-1.1186243687928e-05
-1.66646700168794e-05
-1.87695864973167e-05
-1.99909658689192e-05
-5.60613305164839e-06
-3.76791082046698e-05
-2.73414235942171e-05
-8.50567411777819e-06
-2.58869528739985e-05
-3.74413509639845e-05
-2.09377371022601e-06
-2.51213763488723e-05
-3.51446010727273e-05
-2.76791620830879e-05
-3.39663443656618e-05
-3.12314427567975e-05
-2.27868785387698e-05
-2.54957435002051e-05
-1.11464371708161e-05
-1.80703107631662e-05
-2.97463804192132e-05
-1.66735076487407e-05
-3.04638467466626e-05
-7.7382103166627e-06
-1.56409597331994e-05
-2.08882008760716e-05
-3.66802615668956e-05
-2.57646205489396e-05
-3.31163623740504e-05
-3.3524829650631e-05
-2.07593763421175e-05
-2.05713442258871e-05
-1.84623037712252e-05
-6.75116522913313e-06
-2.32885729122792e-05
-4.72317628853389e-06
-5.65995568086746e-06
-1.08581665439619e-05
-2.83978761433392e-05
-2.20569542721752e-05
-1.85735763871618e-05
-1.25006774937056e-05
-2.25724178017434e-05
-1.82894709206477e-05
-3.30931092664441e-06
-2.04573727804661e-05
7.60073233749254e-06
-2.74621441601247e-05
-1.63003854613225e-05
-4.23893599648221e-05
-1.953726689616e-05
-1.6406345218447e-05
-2.1841461817324e-05
-1.73809924046584e-05
-2.25892312275092e-05
-2.37973527196214e-05
-2.02804753997683e-05
-3.24056572799889e-05
-1.83706602416268e-05
-3.39196180136638e-05
-2.46073673718107e-05
-2.37214440660007e-05
-3.52722106079294e-05
-2.24353448596865e-05
-2.78845495656722e-05
-1.92435146494155e-05
-6.28650062108167e-06
-2.62208966413378e-05
-1.65643983700836e-05
-6.59218140897965e-06
-2.3144604091349e-05
-4.18382628063534e-05
-1.3958160176674e-05
-2.23027108317172e-05
-3.20271680357312e-05
-2.02938697701946e-05
-1.87382401251796e-05
-1.31985951255035e-05
-2.96731350976322e-05
-1.97851052811294e-05
-2.09603862741174e-05
1.31844535459919e-05
-1.86071599867275e-05
-2.16630280284118e-05
-3.89262064618235e-05
-2.81663847251876e-05
1.00881806375573e-05
-1.70578191699946e-05
-2.91599766683414e-05
-3.52457233148363e-05
-9.37066104051014e-06
-2.31366591067566e-05
-2.09613549925931e-05
-7.98462385244718e-06
-2.07222804240469e-05
-2.94080113651747e-05
-2.56724175940789e-05
-1.48315641294671e-05
-2.6448702595223e-05
-3.68609823864728e-05
-4.24819490121778e-06
-7.78046248270332e-06
-9.3395492182993e-06
-2.21773365575953e-05
-2.31811941907665e-05
-1.43157740962133e-05
-7.0156304253672e-06
-3.12398909409151e-05
-2.11448125454644e-05
-2.73756026124955e-05
-3.13072796032392e-05
-2.42089600310221e-05
-1.42350270347858e-05
-1.22595940198568e-05
-1.88917505530006e-05
-1.00332566767086e-05
-4.08226635681675e-05
-2.33342297844387e-05
-2.42059998173299e-05
-2.44827460278671e-05
-4.0707196680157e-05
-1.52230915435891e-05
-2.4324586718351e-05
-2.03779362261704e-05
-2.53752747816423e-05
-2.13953538769531e-05
-2.13695595398978e-05
-2.40282327473788e-05
-3.36131833054933e-05
-2.86946208396016e-05
-3.1951313910743e-05
-2.37136177122386e-05
-2.62031044248789e-05
-1.7677513832363e-05
2.53273231934502e-06
-2.96298666678884e-05
-1.10060869509797e-05
-8.04006742926951e-06
-3.68359299013256e-05
2.4977444320628e-06
-8.38924318235357e-06
-1.15015770712688e-05
-1.64571126324629e-05
-8.18339637454581e-06
-1.27828721686025e-05
-2.74549549731056e-05
-1.38388786890559e-05
-7.45085899781786e-06
-2.05387229367208e-05
-2.49298995580733e-05
-3.14767608706161e-05
-1.89925131241605e-05
-2.64151679805272e-06
-5.64857332053748e-06
-1.33021089373486e-05
-1.19405086083703e-05
-2.281100887389e-05
-3.92419099316502e-06
-3.08992237801663e-05
-1.96107381066631e-05
-4.99423584019635e-05
-2.83820974485521e-05
-2.25445139999862e-05
-2.38493395756868e-05
-2.70811612350494e-05
-3.42218861597446e-05
-2.13776168255702e-05
-9.30181585157859e-06
-1.36558486542916e-05
-1.52347478005119e-05
-2.68325381684271e-05
-3.00215051801286e-06
-1.39220062467088e-05
-2.33963583452599e-05
5.91060147782536e-06
-4.36508162365555e-06
-2.74026588160291e-05
-1.54619118381077e-05
-2.43426743868064e-05
-2.75205298249571e-05
-9.1996227116994e-06
-1.16980233490644e-05
-1.57891525703651e-05
-1.76482830925876e-05
-3.8615948700364e-05
-3.38184579713508e-05
-1.58643766089519e-05
-2.70286403639639e-05
-2.25978592040208e-05
-2.20862004872942e-05
-2.36058458335795e-05
-3.27303863133338e-05
-1.81087824557704e-05
-1.60309307766462e-05
-2.10324368461168e-05
-2.26634952071295e-05
-1.89791644821067e-05
-1.32948554530489e-05
-3.28352553226281e-05
-3.1771193018908e-05
-1.95078763476923e-05
-2.4860739601979e-05
-2.75707832816139e-05
-4.52976802192429e-05
-3.76318170598867e-05
-3.19271543611799e-05
-3.2578191579149e-05
-1.02816765095573e-05
-2.26149122624503e-05
-1.14326928380659e-05
-1.79009460357953e-05
-1.09818838130865e-05
-1.51604273152394e-05
-5.15499643872335e-05
-1.716303298393e-05
-3.73306599288306e-05
-3.63898781730416e-05
-9.66553976989521e-06
5.93343002981713e-06
-1.2977144684796e-05
-2.30859259912435e-05
-3.17336241086779e-05
-9.07968834822336e-06
-1.57900366349988e-05
-1.89736278711887e-05
-6.23937790797997e-06
-2.09952611972372e-05
-1.64852878923316e-05
-1.44874489566676e-05
-4.52979890672046e-06
-6.6260030352915e-06
-2.5652164343196e-05
-3.51968261156922e-06
-2.45985219187964e-05
-1.40027901488934e-05
-2.07563306460131e-05
-1.37280213871299e-05
-2.47528290461717e-05
-3.62262269277932e-05
-1.26036226884963e-05
-2.70613254248509e-05
-2.33253770780027e-05
-1.74479313268707e-05
-2.58884584028731e-05
-1.17935356711576e-05
-2.23238484959033e-05
-1.30660536054319e-05
-2.47062319088349e-05
-6.90020652876649e-06
-2.470676196126e-05
-1.39424639759841e-05
-2.59214850980644e-06
-1.03591596398513e-05
-1.11099277775186e-05
-3.86071536658319e-05
-3.17286905808666e-05
-3.26214107516551e-05
-1.70661115226845e-05
-2.53770549388956e-05
-2.33882755330106e-05
-1.12255390934507e-05
-1.21662001998256e-05
-2.58717025608288e-06
-2.26294291857889e-05
-4.07287401258024e-05
-1.86859823562417e-05
-1.46399851403633e-05
-1.14409963511571e-05
-2.10697394087778e-05
-1.26849809511384e-05
-5.53247353447903e-07
-2.8831521436301e-05
-2.71743149243521e-05
-1.00308856497979e-05
-3.30287465367689e-05
-3.72016486665987e-05
-2.00136719065528e-05
-5.48369137616107e-06
-3.61051629418866e-05
-3.5859923382873e-05
-4.01369532532006e-06
-2.88845588561686e-05
-2.08019665677705e-05
-3.30784439529745e-05
-2.20846772368987e-05
-1.49955820234885e-05
-3.13509797465661e-05
-2.03626370812171e-05
-3.61650933642482e-05
-1.50522773149215e-05
-1.0724041153414e-05
-1.81913692149923e-05
-1.60767381153384e-05
-1.1151762690461e-05
-2.13167049111126e-05
-1.76678408958509e-05
-1.48298618116637e-05
-7.5434911901624e-06
-1.59728112388863e-06
-9.98703120687383e-06
-2.90756201775562e-05
-3.02054938251796e-05
-3.3351442887166e-05
-1.39341341361397e-05
-2.21987519788885e-05
-1.56644464989366e-05
-4.36069975823661e-05
7.36173564510139e-06
-2.81702166484899e-05
-2.30759770022515e-05
-9.5626422041491e-06
-9.77486237362092e-07
-1.11440554675167e-05
3.93040417051716e-06
-2.21248130144136e-05
-3.26975544819777e-06
-9.30667830611681e-06
-1.96701865105115e-05
-7.07931730798558e-06
-2.31235666705241e-05
-1.72578562801075e-05
-3.03170301853635e-05
-6.82126829478788e-06
-1.56425679518675e-05
-1.23615211501152e-05
-3.63427304757932e-05
-1.24780319584563e-05
-1.87825424387298e-05
2.26000827284085e-06
-3.17671760459003e-05
-2.84125620579222e-05
-2.81218192698479e-05
-2.46483186331772e-05
-2.48013793641527e-05
-2.89147266079597e-05
-1.02813126904144e-05
-3.14811157676315e-05
-8.4268193715126e-06
-7.66399869386417e-06
-2.72893283580524e-05
-3.55066937389098e-06
-2.69795261914079e-05
-3.40463473721454e-05
-3.26548129833978e-07
-3.14118969427341e-05
-3.99592268326568e-05
-1.2901130032165e-05
-3.07584539543273e-05
-1.7519118318429e-05
-2.23212376610392e-05
-4.15793592681217e-06
-9.58789478239787e-06
-1.94021287270106e-05
-1.42090093324909e-05
-2.01875936018877e-05
-2.56009511369995e-05
-2.22741492023371e-05
-1.77254668387525e-05
-2.5357986860897e-05
-3.24001888397632e-06
-3.61623344884468e-05
-3.94131555366918e-05
-1.28375625517345e-05
-4.76625997557083e-06
-3.6943493326021e-05
-2.59409893239364e-05
-3.08429221040736e-06
-1.65824424776278e-05
-8.53406074923409e-06
-1.54670002230379e-05
-2.64692373167313e-05
-2.7716332583305e-05
-3.11062491823407e-05
-2.29341266983754e-05
-1.23727493261341e-05
-3.30144434037301e-05
-3.99662140074145e-05
-1.64234270896102e-05
-8.54555112576473e-07
-3.4814052084104e-05
-1.49203925871587e-05
-1.65642172915002e-05
-5.54841197661456e-06
-1.14085242107936e-05
-2.61574262621673e-05
-3.3041645402266e-05
-3.80634702205215e-06
-1.04197271475926e-05
-3.87970514165652e-05
-1.28772101049008e-05
-1.57359432425211e-05
-1.18751211387043e-05
-2.58567104242271e-05
-8.54035550908564e-06
-2.68734661782876e-06
-1.34715975163651e-05
-2.61862117856669e-05
-2.59676740640119e-06
-1.97804531430326e-05
-1.80555327400361e-05
-2.79872317669383e-05
-2.23968347624294e-05
-3.50532957767423e-05
-2.32002532770269e-05
-1.2791327214273e-05
-2.43637846273311e-05
-9.0872389766734e-06
-3.60120640650435e-05
-1.93240542532405e-05
-2.71311471558004e-05
-1.78135548955353e-05
-1.81397002797294e-05
-1.3668324718336e-05
-3.07010441086249e-05
-2.40022672094497e-06
-9.2966651989504e-06
-9.47873268943475e-06
-1.43628624398329e-05
-6.42888114527291e-06
-2.79909140104493e-05
-3.1812376698182e-05
-3.12603478238255e-05
7.66637033215406e-06
-1.72308650279522e-05
-9.19902709518246e-06
-2.37378122742769e-05
-2.30376936923845e-05
-3.10508708805209e-05
-1.79726673405313e-05
-9.19867424155195e-06
-1.68150413531453e-05
-5.17060388789802e-05
1.76859544457327e-06
-2.14167169127953e-05
-3.37503002417542e-05
-2.83437781736918e-05
-8.84908798673389e-06
-1.21242542970829e-05
-3.81916035735759e-05
-1.29776748397699e-05
6.54062374012447e-07
-8.85491746237969e-06
-2.47784051380648e-05
-1.90587571999202e-05
-4.82882537917319e-06
-6.46087578914718e-06
-1.87796718947779e-05
1.55465612116729e-05
-1.84132580543816e-05
-2.86139339462368e-05
-8.87797785786369e-06
-1.85447802701905e-05
-1.33716974409662e-05
-2.95426112824533e-05
-3.44357230169044e-05
-3.00783297581017e-05
-2.41727893383524e-05
-1.71151277871129e-05
-2.28415427237484e-05
-3.9895849854118e-05
-2.01636077722187e-05
-1.97622257412113e-05
-2.05742867513201e-05
-5.46509162534323e-06
-1.0553755465541e-05
2.67797770543745e-05
-2.12416498170884e-05
-1.03432370195334e-05
-2.8428389898556e-05
-3.91306968780105e-05
-2.52684897220195e-05
-1.36735267007497e-05
-1.16041720371167e-05
-3.53978028127965e-05
-1.23536850571674e-05
-1.50524401323618e-05
-2.66792472094441e-05
1.369711447072e-05
-2.67319674830681e-05
-3.7822381191475e-05
-2.45265191731731e-06
-1.19203526967103e-05
-1.70651541504517e-05
-1.89460598996422e-05
-9.52643895111687e-06
-2.94546137458501e-05
-2.94840129686006e-05
-9.40747679827869e-06
-3.10561443396553e-05
-2.58605028956839e-05
-4.49911592910551e-05
-1.85653075506519e-05
-1.65147314791454e-05
-1.28186701185667e-05
-1.84713949846072e-05
-1.78207956148375e-05
-8.56288198601757e-06
3.96760020461796e-06
3.36431871634461e-08
-9.20592842428911e-06
-8.67640231902087e-06
-2.68179560949038e-05
-1.77410235045372e-05
-6.50298019922867e-06
5.45883712760868e-06
-1.87096122307162e-05
-1.79952356097296e-05
-3.2124721647718e-05
-7.5200065977431e-06
-3.66419489504732e-05
-1.54023553205809e-05
-1.39214934443577e-05
-1.88257999369503e-05
-2.28370616228605e-05
-1.58151688339497e-05
-2.46359873453729e-05
-1.62993010034872e-05
5.38997645262254e-06
7.92176842678796e-07
-2.56511497230741e-05
-2.56963347221326e-05
-7.26145795605418e-06
-2.96551518973767e-05
-2.10254494063437e-05
-1.53649868606908e-05
-2.02763171466056e-05
-3.236377816005e-05
-2.71709152923808e-05
-2.62270871096746e-05
-3.96938501606469e-05
-1.4501960681714e-05
5.24625204327564e-06
-3.56996268011961e-05
-2.94877658686752e-05
-1.88739144092546e-05
5.24997486066758e-08
-2.81079006381912e-06
-3.33255322214359e-05
-1.63469859136732e-05
-2.55792359031895e-05
-2.89543823179327e-05
-1.7010098310297e-05
-1.46042938097938e-05
-2.78096634884344e-05
-2.92683170042387e-05
-2.48143473663053e-05
-1.236247918423e-05
-1.00512414916818e-05
-2.55740453215501e-05
-2.16070018915082e-05
-2.67302283986995e-05
-1.23154993938453e-05
-2.35031353536978e-05
-2.09626694862736e-05
-2.08072067788488e-05
-1.96370404266712e-05
-2.91223890125723e-05
-1.7910837502527e-05
-2.42073536602895e-05
-1.07965237983021e-05
-1.64722002764662e-05
-3.83592631516454e-05
-6.81252453512311e-06
8.40011133298556e-06
-2.82672065787061e-05
-1.11073520207637e-05
-2.27188646575978e-05
-2.53805214020263e-05
-8.13459308817882e-06
-3.79254603444424e-05
-2.98479375754256e-05
-2.17794580682909e-05
-1.54592496244894e-05
-2.25183127895159e-05
-2.9550457427688e-05
-1.48021437570045e-05
-3.16888124014795e-06
-2.75571916873371e-05
-5.11114165357526e-05
-1.44306466075991e-05
-1.26120813391891e-05
-4.03150394708479e-05
-1.58035863776593e-05
-2.09245233664781e-05
-1.25473758802744e-05
-1.26604952169723e-05
-2.37121332392479e-05
-2.18449968720787e-05
-2.18059247429795e-06
-3.83260191687332e-05
-3.78485873553195e-05
-2.22251077790984e-05
-1.0374999647437e-05
-1.94205087684702e-05
-2.36066664561517e-05
-3.32149416880888e-05
-2.59061827457893e-05
2.3506045902025e-06
-2.20765146258515e-05
-1.12259558932437e-05
-2.35782402928525e-05
-4.03120712815366e-05
-2.86837031875729e-05
1.5413869292877e-06
-2.54630463552368e-05
-1.54411025621058e-05
-2.23430857485602e-05
-1.19290247358356e-05
-9.05073557623649e-06
-2.14886814428516e-05
-6.90327088000985e-06
3.55885579115485e-06
-2.27026914986526e-05
-2.89268197877388e-05
-3.95394163921687e-05
5.97594205596653e-06
-1.52887648152424e-05
-6.70275361198825e-06
-8.84943517245058e-06
-2.67737461905742e-05
-8.4892735513594e-06
-2.38029854960952e-05
-9.64847598324919e-06
-9.21639188034888e-06
-2.07576708795942e-06
-1.07769426114305e-05
-2.30487302301281e-05
-4.0210836520008e-05
-5.75843052085463e-06
-1.0723267213152e-06
-1.64518782331445e-05
-2.91269193591242e-05
-9.20540154927575e-06
-8.15289022764604e-06
-4.37640837862622e-06
-1.3629558447079e-05
-1.88369673124601e-05
-2.03763498824537e-05
-2.78250612279361e-05
-4.27789304733418e-05
-2.28659702144961e-05
-1.72053265813148e-05
-2.14270925829587e-05
-8.21571256013772e-06
-9.42411603700507e-06
-1.24815518980246e-05
-2.0892811296542e-05
-3.09725746815818e-05
-2.88594843994207e-05
-2.755950806743e-05
-2.71545843891041e-05
-1.9213388714238e-05
-2.993575139028e-05
-5.50770798097541e-06
-2.30185500131469e-05
3.1171352734577e-06
-9.36348708176733e-06
-3.8056430768656e-06
-2.30948348640031e-05
-1.73509830918715e-05
-1.14247652669398e-05
-1.56767641741172e-05
-5.61674398196231e-06
-4.68383099721398e-05
-1.73151921352658e-05
-2.06156517344669e-05
-1.08475523256258e-05
3.51830004665093e-06
-1.39973474176318e-05
-1.43852897188252e-05
-1.8726008294529e-05
-2.13845099281341e-05
-2.72238028093437e-05
3.53384470545374e-06
-2.9584887331798e-05
-2.68037124862625e-05
-3.06057693173748e-05
-2.06731089957949e-05
-2.54138620914772e-05
-2.68869956469161e-05
-2.82989026541012e-05
-3.08490051681055e-05
-3.92283196527848e-05
-2.75583866871615e-05
-2.8765042779755e-05
-1.76727243861379e-05
-2.07244081149813e-05
-3.58560392916971e-05
-1.66418742242514e-05
-1.28953777164881e-05
-2.86260645540786e-05
3.97476287632501e-06
-1.68141493737478e-05
-2.98948840745341e-05
4.48594130444412e-06
-5.32819097050169e-06
1.07592601586096e-05
6.53653214868367e-06
-2.8940538322677e-05
-2.91938855092308e-05
-2.63368554357414e-05
-2.78302636811503e-05
-2.26772894262906e-05
2.92299980452817e-06
-9.4031717563781e-06
-2.57798802738542e-05
-1.07013061947859e-05
8.82852650765312e-07
-1.39901290673976e-05
-1.30911659612385e-05
-3.71126990120919e-05
-1.90159712827717e-05
-2.10378923097204e-05
-1.87487373040802e-05
-1.4135335911417e-05
-6.37969346889633e-06
-3.098959639872e-05
-2.68065579717128e-05
-4.15354512790686e-05
-2.7550461087303e-05
-8.96204114676818e-06
-7.18849432579513e-06
-1.63300619259271e-05
-3.51482077095189e-05
-2.72350532182215e-05
-2.96745843416244e-05
-3.62110473724719e-05
-2.74944228278774e-05
-1.78529989907152e-05
-1.27482473733161e-05
-1.19922436256242e-05
-1.79476477205796e-05
-2.16315461856988e-05
-1.99944078010096e-05
-3.56310491797387e-05
-2.91685441232454e-05
-2.98482787142736e-05
-4.37159054704008e-05
-4.44208440330542e-07
-3.02944728260398e-05
-8.05070599161587e-06
-1.37007686421676e-05
-2.24299521578162e-05
-2.75304246358924e-05
-1.13655507940577e-05
-2.7324626537523e-05
-4.25384901717319e-05
-2.18276535318808e-05
-2.43688819061907e-05
-2.57245591257145e-05
-1.30142828719754e-06
-5.70919276352261e-07
-2.42112306548784e-05
-1.12379975613604e-05
-4.60584410061169e-05
-2.33545968784852e-05
-2.66467301439672e-05
-1.46106146167031e-05
-1.59457506201216e-05
-4.39789784762141e-05
-2.72188543743377e-05
-2.21736439314961e-05
-4.30567647096708e-05
-1.28847000611397e-05
3.25304221643732e-06
9.66852701067233e-06
-1.88198528073801e-05
-1.522529694731e-05
-2.78631492186421e-05
-2.66901899970069e-05
-2.28949713368091e-05
-7.51903226061778e-06
-2.56400575992665e-05
-1.4926296237095e-05
1.22588290678738e-07
-1.34566946914359e-05
-1.2615656631385e-05
3.85033374251436e-07
-2.29643839036308e-05
-9.07835130813789e-06
-7.30365071794064e-06
-1.65153272496853e-05
-2.77754544710325e-05
-2.17419822665232e-05
-2.09172326257514e-05
-5.34092789487552e-06
-3.99511760433848e-06
-2.0334727016747e-05
-2.00188591655872e-05
-4.48083869704864e-06
-2.41669641050625e-05
-7.08859233690358e-06
-3.7159302734675e-05
-1.29438634403042e-05
-1.1245634563767e-06
-9.72758190714149e-06
-8.92417474923851e-06
-8.38946574057091e-06
-3.00523157623314e-05
-1.0369214937653e-05
-4.2925338655256e-06
-2.37881566628798e-05
-3.0010686433234e-06
-3.65568240570823e-08
-9.65260784754209e-06
-1.8322952449816e-05
-1.15358966086524e-05
-1.45126281711218e-05
-1.03822743482141e-06
-2.33293040298223e-06
-7.33316207475897e-06
-2.23532026457769e-05
-2.43262144829975e-05
-2.60802613316401e-05
-1.67672663691698e-05
-2.43297213608838e-05
-3.3879630609539e-05
-1.04414807622999e-05
-2.35923548040617e-05
-8.92581800634514e-06
-3.77839301419213e-05
-2.02926277645613e-05
-2.63068711283105e-05
-3.24714749157219e-05
-8.18604363749089e-06
-3.16487294719197e-05
-9.7812184967383e-06
-2.91576234939564e-05
-2.40044892528768e-05
-2.19280003280054e-05
-2.90978785503256e-05
-5.35450045024981e-06
-1.5154958558405e-05
-9.28609691142052e-06
-2.51434449348481e-05
-8.95402126424351e-06
-1.32868511734692e-05
-2.48355987774083e-05
-2.48106216450904e-05
-5.93977425527063e-06
-1.63967144096428e-05
-3.99743473425224e-05
-2.24876713598563e-05
-1.67473861167231e-05
-1.70719820100575e-05
-2.62997179457278e-05
-3.57058119256249e-05
-7.5232294223815e-06
-3.54087930278966e-05
-1.55373644026903e-05
-3.32062861499816e-05
-2.01788224926742e-05
-1.65381070620644e-05
-2.91632506036269e-05
-2.61867821351122e-05
-6.66069434714373e-07
9.42015527242362e-06
-9.3132736363182e-06
-2.06701067822085e-05
-3.72258353076963e-05
-3.64210494754767e-05
-2.80367934228854e-05
-2.00882466231807e-05
-1.25176535205063e-05
-1.61572579280794e-05
-2.6996889674212e-05
-1.06999781827443e-05
-4.13410468150856e-05
-3.12391297428736e-05
-1.76495551035747e-05
-1.6723132700185e-05
-3.26544448272581e-06
-2.7010636396318e-05
-1.50855690510356e-05
-3.6879158123677e-05
-1.92778604412761e-05
-3.59328398873106e-05
-5.810276444144e-06
-2.84507889118938e-06
-2.0892655565894e-05
-4.73143487407563e-05
-1.71905707871216e-05
-2.56409311026207e-05
-8.15711818459879e-06
-2.16397223016102e-05
3.61943788366358e-07
-6.019947965001e-06
-1.90742214401383e-05
-3.7493657412842e-06
-3.00893440788267e-05
-3.05344853803821e-05
-1.82759629286215e-05
-1.52345472178807e-05
-2.18431650185647e-05
-1.42212072186417e-05
-2.27580823755291e-05
-1.37340269429912e-05
-1.62592462834167e-05
-4.84586864080628e-05
-3.78966855294905e-05
-2.83075084660997e-05
-3.34159099786715e-05
-2.65600802153282e-05
-1.82663415072892e-05
-2.27922741331218e-05
-2.47333835393567e-05
-1.56697017202351e-05
-1.43110917647811e-05
-2.33290562886578e-05
-2.01240532003543e-05
-2.14778957645352e-05
-2.50492176523005e-05
-1.26899516431814e-05
-1.05117627006654e-05
-2.57354078618066e-05
3.41873641517047e-06
-2.44733235745739e-05
7.90847772272558e-06
-3.31569260347046e-05
-2.25149194206478e-05
-1.03257130432464e-05
-1.01867135811026e-05
-2.83248940912338e-05
-3.29212167170758e-05
-2.24744931968405e-05
4.94869654446457e-06
8.82725355685192e-07
-2.25666832258406e-05
-3.40754368801965e-05
-3.0126407842438e-05
-2.97990811516017e-05
-1.27470365018003e-05
-7.50351737108237e-06
-1.38477798875003e-05
-1.73161206549855e-05
6.26449519644511e-06
-3.43064670155817e-05
-5.89679981693718e-06
4.48044597006409e-07
-3.40954167383673e-05
-1.641695877354e-05
-1.53216426541754e-05
-2.23347830300224e-05
-3.92396039033984e-06
-3.11404858777529e-05
-1.40854037492926e-05
4.21663402385858e-06
-1.94222859507397e-05
-9.52971277472149e-06
-1.93290606347845e-05
-2.71502301581785e-05
-2.32592929133714e-05
-1.60298525992559e-05
-2.42440138246639e-05
-3.68396721474884e-05
-1.27778297966759e-05
-2.63897330299706e-05
-1.66781769593432e-05
-2.75929064417456e-05
-1.60058752741652e-05
-2.31842123106633e-05
-2.12354260016328e-05
-2.81607315252272e-05
-2.88837777832659e-05
3.02000775182569e-06
-5.12424229468035e-05
-2.19950284661307e-05
-1.67037399050326e-05
-1.48827206482814e-05
-3.64382358202256e-05
-1.69133688440296e-05
-3.74211783079342e-06
-2.72800051069098e-05
-1.85473170880101e-05
1.18949314678561e-06
-2.24336532080981e-05
-6.25209155881912e-06
-6.43004427651863e-06
-2.75982548818554e-05
-3.24031130675823e-05
-1.3246194492172e-05
-2.03646307331527e-05
-4.74167078528937e-05
-3.84575842512258e-05
-1.52801646390666e-05
-1.88549433746994e-05
-2.79565968089689e-05
-3.43103881695135e-05
-2.59932435185388e-05
-2.77082172487446e-05
-2.83213083684529e-05
-7.04414580972165e-06
-2.14962323168202e-05
-2.19028604161832e-05
2.3300567592764e-06
-4.54588625345368e-06
-1.60448936971426e-05
-2.96810671794282e-05
-2.21005036268446e-05
-2.68997445711849e-05
-1.66533503621439e-05
-4.67031323301945e-06
-3.53769911164339e-05
-2.97541692912941e-05
-2.86790547138234e-05
-8.7996582454392e-06
-1.23278205113441e-05
-2.58373059472525e-05
-4.73905956600883e-06
-8.07138290639145e-06
-1.3573702399719e-05
-1.46056819815391e-05
-1.87132119368771e-05
-1.95546344654444e-05
2.5252699945684e-06
-5.99420730542589e-06
-1.4037874104814e-05
-9.96335774133388e-06
-3.49264572611023e-06
-2.35054081679971e-05
1.08811382723879e-05
-9.70747284662462e-06
-2.05664777938999e-05
-8.74493843528516e-06
-1.73347069960368e-05
-2.03033591595107e-05
-9.73798319796636e-06
-7.38525570815596e-06
-1.38166627592052e-05
-2.14022202772414e-05
-1.94080647459392e-05
-2.42990980547237e-05
-4.57912852597524e-06
-6.80037882599427e-06
-1.78939651911186e-05
-3.99367597168836e-05
-6.85302019217853e-06
-2.58399426931837e-05
-9.02203422894906e-06
-2.4653045825118e-05
-5.13982857359798e-06
-2.31056786977574e-05
-2.63274123537434e-06
-1.93246096639052e-05
-1.64632749134959e-05
-2.19201646647864e-05
-2.57570755903799e-05
-1.5022394410064e-05
-2.97654171143e-05
-1.7584217940149e-05
-7.65014306885135e-06
-1.57516467757266e-05
8.14659872843531e-06
-2.60367025634585e-05
-4.13085321158231e-05
6.85753648360865e-06
-1.78959754661539e-05
-2.85075727754586e-05
-1.47765314892169e-05
-5.07470399578826e-05
-1.14779148881743e-05
-2.30610906692747e-05
-1.9523789676456e-05
-2.69928814243076e-05
-3.11795582530859e-05
-3.12492167492792e-05
-1.84921919058772e-05
-1.2374374394263e-05
-2.72858718217264e-05
-3.09341982772412e-05
-1.32495220375501e-05
-1.23617521032568e-05
-3.37058921134836e-06
-2.89415512048538e-05
-3.05607085654341e-05
-2.944442703864e-06
3.78057832123642e-06
-3.98459970931521e-05
-2.87599016437708e-05
-3.0730879783221e-06
1.88721373575843e-06
-2.45602331284253e-05
-2.79906959846597e-05
-4.15298279854938e-07
-6.29322766443112e-06
-3.32988005182138e-06
1.618342444151e-08
-1.52183655288121e-05
-3.86492737485526e-05
-1.72211824256308e-05
-1.10135732595692e-05
-2.1161101377501e-05
-3.11671577095497e-05
-3.09434678675452e-05
-2.90632409851981e-05
-2.33193482946917e-05
-2.3239260524743e-05
-2.14639130691107e-05
-1.78412732931871e-06
-1.27314140128265e-05
-9.78304823494354e-08
-2.40490744509164e-05
-8.97142197957665e-06
-9.7302125169432e-06
-1.49122075479754e-05
-9.9254362542981e-06
-2.71444752288896e-05
-1.88774349182409e-05
-9.97863703210255e-06
-4.36843577405983e-06
-1.56206024235478e-05
-3.52034367886017e-05
-2.24744034016578e-05
-1.22885379945716e-05
-1.89880610430009e-05
-2.98268239848483e-05
-1.07027095653831e-05
-1.96477941505838e-05
6.80007030913162e-06
-2.22406318489054e-05
-1.62105091033955e-05
-2.08577672515727e-05
-1.94793723508651e-05
-2.2078272255492e-05
-7.79483058646612e-06
-2.43185310834519e-06
-1.99101635639889e-05
-1.96120402004545e-05
-9.18735532023266e-06
-1.50205640595507e-06
-2.44112666308253e-05
-3.16655621999217e-07
-3.86029841000954e-05
-2.60498398828663e-05
-2.90229063264947e-05
-4.03220414672248e-05
-1.3126370014633e-05
-2.12885160295454e-05
-1.05967820197592e-05
-1.91838356056654e-05
-3.89904472978446e-05
-1.70170371253259e-05
-4.71080045655858e-06
-2.5865125237295e-05
-2.23595586601856e-06
3.43073937606954e-06
-3.24971286920901e-05
-4.10475624870391e-05
-1.66628975057836e-05
-1.14582623903771e-05
-8.78043330932148e-06
-1.21970221493792e-05
-1.6278202293001e-05
-2.0094745884918e-05
-1.80078117091393e-05
-2.37191551144783e-05
-3.90688779800517e-05
-9.24460699504242e-06
4.98175329689008e-06
-1.30525730850536e-05
-1.444090821562e-05
-2.44777652459053e-05
-1.99699386529702e-05
-2.81189760283614e-05
-2.52000793937308e-05
-2.09654289162833e-05
-3.16622573746286e-05
-3.00541584154684e-05
-4.50361215235352e-05
-1.49863254747831e-05
-1.70508037650243e-05
-1.16086733053784e-05
-1.48847693689012e-05
-2.36191849796623e-06
-1.73830705385006e-05
-1.59691469617846e-05
4.21706021846132e-06
-2.21747261960847e-05
-1.22070108868473e-05
-1.38409381364274e-05
-2.64311804857995e-05
-1.49297628902986e-05
-2.82741225219791e-05
-1.30703767533455e-05
-3.65839580833418e-05
-2.92190896726708e-05
-2.41332554422745e-05
-3.4568192662887e-05
-2.12287042540451e-05
3.7416701774772e-06
-5.82351621852996e-06
-1.34656336497174e-05
-2.11993830807999e-06
-1.61262045249307e-05
-2.67688011123721e-05
-3.91609469796752e-05
-1.61947486310717e-05
-1.23682758507151e-05
-7.82692141296085e-06
-1.38986806304513e-05
-3.10207022630096e-05
-9.22315440052313e-06
-1.33175915282008e-05
-2.36095562107076e-05
-3.83273866029132e-05
-1.7125421166432e-05
-1.49893733980188e-05
-2.7140037241693e-05
-2.46191135246622e-05
-1.65504847362699e-05
-2.63179193158048e-05
-2.81273516647123e-05
-2.36209724256203e-05
-1.20335176712448e-05
-7.79088415673153e-06
-1.27690994383275e-05
-3.17126114372759e-05
-9.582407097081e-07
-3.00239376829404e-05
-5.38539534717032e-05
-3.68490153717649e-05
-1.88162226208453e-05
-2.62401550327489e-05
1.02335408050139e-05
-7.69791610530088e-06
-3.7229739139697e-05
-1.95060577207428e-05
-2.75081089064463e-05
-2.6344914306525e-05
-2.20239689463025e-05
-2.5204834912781e-05
-1.99501347747555e-05
-1.25350011172264e-05
-2.50369242461773e-05
-2.27277029807578e-05
-1.9773514817518e-05
-3.81359413008282e-06
-1.377699822498e-05
-1.4149891023026e-05
-1.6107391166434e-05
-3.0941239864565e-05
-2.09407512909736e-05
-5.22884305377623e-06
-4.25718073897935e-05
-2.27633254810584e-05
1.65587222150227e-05
-1.21270992554626e-05
-4.316295638855e-05
2.03985170175576e-06
-1.05678720106409e-05
-1.793289460075e-05
-2.0462463532689e-05
-1.54541209454551e-05
4.06814085980086e-06
-7.78278493025881e-06
-2.12421933947504e-05
-1.58932579011482e-05
-2.39300929734514e-05
-3.91133972800675e-06
-1.63371687751526e-05
-2.1731813699773e-05
-1.06858863242954e-05
-2.64045417073479e-05
-4.29784570746562e-05
-1.66431653024467e-05
-1.97033395776545e-05
-1.56137403719281e-05
-1.27920614557042e-05
-2.26671386280461e-05
-3.02251906532266e-05
-2.029187357595e-05
3.65375396317617e-06
-8.49440654988815e-06
-1.82105314627252e-05
4.85475073324805e-07
-2.35173071529798e-05
-1.57108303266901e-05
-1.730559288218e-05
-2.19588242057793e-05
-1.84436583890026e-06
-1.45099554582308e-05
-9.4355621582201e-06
-2.15678906258665e-05
-2.31710881770459e-05
-1.93313139438113e-05
-1.67886405604099e-05
-1.68882368413772e-05
-9.51335419818907e-07
-3.44398999978401e-05
-1.36005642546758e-05
-1.2754973302527e-05
-1.64485124959137e-05
-1.26534666736224e-05
-1.12866992813764e-05
-1.56129833291274e-05
-2.96418387040152e-05
-3.27049544970652e-05
-1.93981712335379e-05
-1.11887240047734e-05
-2.04510630485444e-05
-3.11167772509083e-05
-2.64461588703724e-05
-3.27427826766873e-05
-1.52553005937155e-05
-3.0216357513756e-05
-1.47283843981722e-05
-3.38540666339539e-06
-1.44264954227318e-05
2.43770019900002e-06
-3.33935880951721e-05
-2.35754581038958e-05
-8.45261758399941e-06
-3.16162097662298e-05
-9.35415812055643e-06
-6.86184894790747e-06
-1.07347888331239e-05
-1.34263017606877e-05
-2.4735602927235e-05
-2.61098249775787e-05
-1.4728306041957e-05
-2.93383929065786e-05
-1.68990576579476e-06
-3.89266623764245e-05
-3.66812476585808e-05
-2.98261835309055e-05
-2.43760613131424e-05
-1.27239777717878e-05
-2.84948771823546e-05
-1.87019840790556e-05
-3.72583528304455e-05
-7.69225505975278e-06
-3.653504690318e-05
-1.85332641920438e-05
-1.15333373087772e-05
-3.12264037653866e-05
-4.19782856518268e-05
-2.34276952350846e-05
-7.07933888458682e-06
-1.48394393932996e-05
-1.71432228692874e-05
-3.16659037070303e-05
-2.38125608924811e-05
-2.61618079512927e-05
-5.4827957179164e-06
-1.30922700134985e-05
-7.99900727275107e-06
-2.97525209478774e-05
-2.11877001057155e-05
-3.64583049481722e-05
-8.12325923205076e-06
-2.74089280336484e-05
-6.22255990102182e-06
-2.0132315264141e-05
-2.37972234436386e-05
-3.11604080579363e-05
7.94275194558416e-06
-1.82659202402685e-05
-1.44124374331979e-05
-1.06988367966335e-05
-2.94486993203273e-05
-1.39146273099598e-05
-1.52836701828229e-05
-2.88324272428005e-05
-2.18225493816795e-05
-6.410293052403e-06
-1.80725409496206e-06
-2.66170869771165e-05
-1.95625196640388e-05
-3.14093648460618e-05
-1.88245254854887e-05
-1.42672107536937e-05
-9.00085098531235e-06
-1.71156008371873e-05
-1.96285635114725e-05
-1.07839171093408e-05
-1.65071811417515e-05
-2.58123591120474e-05
-3.5443294021676e-05
-1.83852997698045e-05
-7.07584865472312e-06
-1.18722151487023e-05
-1.85539335216104e-05
-1.5746116107305e-05
-1.61561647835147e-05
-4.51061538219964e-05
-2.18665745434871e-05
-1.96719577103272e-05
-1.70089025510095e-05
-1.28693149607043e-05
-3.18236692453097e-05
-2.50437812790234e-05
-7.18185286290844e-06
-1.98570916440556e-05
3.53378257321045e-06
-4.47943386035498e-05
-2.88364793306258e-05
-1.70274705926584e-05
-3.5369650372212e-05
-1.05696673353238e-05
-2.33161532844526e-05
-2.11540434728708e-05
-2.39605341097476e-05
-1.98678644768426e-05
-2.97446583333878e-05
-1.93847462434754e-05
-2.56250644220632e-05
-1.38782558138187e-05
-2.71366281875658e-05
-1.86548465702517e-05
-1.08300347549378e-05
-2.21915113366214e-06
-2.18744673457877e-05
-1.11468700700609e-05
-1.07237218369607e-05
-2.23769859907861e-05
-1.7103303553353e-05
-1.01860453021666e-05
1.16285655834952e-05
-6.76054682965724e-06
-2.79445073092281e-05
-1.64578490712134e-05
-1.32407040925774e-05
-1.25680469256663e-05
-2.72146615135705e-05
-7.25475192010678e-06
-2.79294576456652e-05
-1.57582147215224e-05
-1.94422069225797e-05
-2.86442378909404e-05
-2.69299786162136e-05
-2.99066671060284e-05
3.11226656359708e-06
-2.23483045234133e-05
-1.39220178513159e-05
-1.29769678297875e-05
-2.88667830362263e-05
-3.53605909166225e-05
-6.51626182378287e-06
-2.72529075141973e-05
-2.20946705877332e-05
-1.92182785250633e-05
-1.4404017274086e-05
-1.13594576777135e-05
-2.10330478810612e-05
7.17844435998312e-06
-2.11684903301816e-05
-9.85554134981851e-06
-3.88695998045562e-05
-3.26757779415024e-05
-3.84858033593153e-05
-2.16962567329881e-05
-2.81057951878816e-05
-1.10361500969619e-05
-2.59151697491211e-05
-3.16095346970009e-05
-4.02983390307787e-05
-1.67219219819819e-05
-8.06801820189856e-06
-1.67525635570607e-05
-3.57202503810173e-05
-1.97564520533799e-05
-7.07504459111271e-06
-2.44790522246418e-05
-3.21475384361521e-05
-2.3258781858435e-05
-1.48471995595933e-05
-1.62270590211634e-05
-1.9263436600277e-05
-2.35109431501989e-05
-1.19410148318368e-05
-4.66790975282488e-05
-3.07044449145127e-05
-1.54905972860547e-05
-1.28047690158364e-05
-3.45293723880271e-05
-1.78614166152045e-05
-1.94931000688351e-05
-4.1015800238117e-05
-3.72520205527489e-05
-2.42113118194332e-05
-2.48679545149273e-05
-4.15194471108105e-06
-2.54882176775249e-05
3.54566698882332e-06
-1.77053147392744e-05
-3.66035844518888e-06
-1.01411215661407e-06
-3.0379592330463e-05
-2.0269284412211e-05
-8.98816064417871e-06
-2.33647862340011e-05
-1.64423397033138e-05
-1.37219548442231e-05
-4.54069243524756e-06
-1.01108214320715e-05
-2.21089391329255e-05
-1.32868283445579e-05
-2.87178104323669e-05
-2.14884712738794e-05
-1.79324522134977e-05
-4.55282907064894e-05
-1.04873381754187e-05
-1.55441786746992e-05
-2.44344360347447e-05
-2.9410580396914e-05
-3.43313202599472e-05
-2.50283038954293e-05
-1.52945086904554e-05
2.25348199056595e-06
-2.19013789474426e-06
-2.70676253449364e-05
-2.12591927729198e-05
-8.3000616945955e-06
-2.13051479320729e-05
-1.73585607414585e-05
-4.92699775801787e-06
-1.53566058151008e-05
-2.55912708748416e-05
-1.09443155294184e-05
-3.51009729131519e-05
-1.74531961051608e-05
-1.0543346712839e-05
-2.21697793609454e-05
-2.89575798746646e-06
-2.9157238629268e-05
-1.82409930822531e-05
-1.33078224698901e-05
-7.88246125373778e-06
-3.22848515874747e-05
-3.92280822802941e-05
-2.42085706689333e-05
-2.03236871591252e-05
-2.62073679615088e-07
-4.19575865275604e-05
-1.52691133665292e-05
-2.99438876249809e-05
-1.06007760903996e-05
-2.67505245876132e-05
-2.24076205774354e-05
-2.55453674953075e-06
-3.59346914417197e-05
-3.31519732010197e-05
-4.09960609293436e-05
-9.47333853086534e-06
-3.74633784403132e-05
-1.83770787542795e-05
-2.12348078440921e-05
-4.37847853324593e-06
-2.77560709580269e-05
-2.74496301749946e-05
-3.93673941870051e-06
-5.30563651143008e-06
-3.11524638678627e-06
-5.08670098177391e-05
-1.46619558102336e-05
-1.32164066469711e-06
-1.47844751580558e-05
-1.94125375985022e-05
-4.89981510158159e-05
-1.4856046587399e-05
-1.07338570755354e-05
-2.11933972208259e-05
-2.10920329857107e-05
-3.45609935976685e-06
-1.35221582368745e-05
-3.89726060926845e-05
-7.41364563559579e-06
-2.13544705446656e-05
-3.41666495753428e-05
-2.57404270379228e-05
-3.52695719026589e-05
-7.25134475838833e-06
-3.0765286477834e-05
-5.54199283064191e-06
-1.80338504386443e-05
-2.56327265747756e-05
-3.21565312601888e-05
4.25772183903559e-06
-1.11353066595009e-05
-2.24779499558653e-05
-9.91065403713221e-06
7.02418614069289e-06
-2.15626838136566e-05
-1.17919111706148e-05
-3.92682290775239e-06
-2.66730052122807e-05
-2.7171729346843e-05
-2.68178665730147e-05
-1.31070674674059e-05
-2.34902597532475e-06
-2.43902869110306e-05
-2.95858026159375e-05
-2.57334524402732e-05
-1.23503830899406e-05
-2.25409013138159e-06
-2.40894212542354e-05
-6.74163150081006e-06
-7.33578488911623e-06
-2.27649379991861e-05
-4.10151939913602e-05
-3.67849063829193e-05
-2.33439309359438e-05
-3.51377909371153e-05
-1.86496725325708e-05
-2.26667078498369e-05
-1.78303134062508e-05
-8.52665078628168e-06
-2.76256479110424e-05
-3.22132044908429e-05
-2.42925722692132e-05
-1.45164518359546e-05
-1.64246275066951e-05
-1.97800459877923e-05
3.96368278162153e-06
-3.85728460316574e-05
-3.57499171791023e-05
-1.75310163834207e-05
-7.24050819263631e-06
-1.62615997263816e-05
-1.54274362468149e-05
-2.12361543642629e-05
-2.33393618295137e-05
-1.35988620592702e-05
-1.66591442177111e-05
-2.75253630851784e-05
-1.69000189899621e-05
-1.86867726818093e-05
-1.12169841498953e-05
-2.39111813322518e-05
-1.25167848793295e-05
-1.58751127062007e-05
-9.05682679033786e-07
2.64874796074464e-06
-3.13750683893594e-06
-2.59527378221646e-05
-1.65388766179869e-05
-2.18115861815496e-05
-4.86099320783539e-05
-2.73363277093795e-05
-7.51300338277292e-06
-2.46505127322298e-05
-1.46106075062719e-05
-2.94475149100309e-05
-2.60232332039856e-05
-9.52072053950021e-06
-9.92547746275513e-06
-1.88455328256455e-05
-1.87127760478496e-05
-2.63347619161346e-05
-1.95963286792521e-05
-2.72854755354319e-05
-1.22799538251273e-05
-2.11954498516351e-05
-4.30466870543869e-05
-3.04546142224663e-05
-3.1260521342594e-06
-1.43285305016034e-05
-1.37064948662719e-05
-1.21719564007769e-06
-1.25015971491896e-05
-3.38677178356157e-05
-2.9583147172928e-05
-1.52649437508554e-05
-7.16299243788228e-06
-1.06591652728953e-05
-2.2455419000798e-05
-2.20682995465765e-05
-2.91968880890007e-05
-7.51151897140967e-07
-2.78325556307367e-05
-3.66514000614151e-05
-1.26013558544844e-05
-3.41429843979126e-05
-1.62073592330276e-05
-2.12666550938285e-05
-2.48720485293702e-05
-5.50825881785603e-06
-2.21617949203305e-05
-2.60834899534831e-05
-1.72596039540213e-05
7.97044879593972e-06
-9.97728553323997e-06
-3.85781942002696e-05
-1.58043804972188e-05
-2.23933622185298e-05
-3.00700433955415e-05
-1.08887064114846e-05
-1.05502797550545e-05
-3.82546213554712e-05
-1.71938212202836e-05
-1.07601749532818e-05
-2.41257130163645e-05
-3.48069164269084e-05
-2.62252754220693e-05
-2.89972678691873e-05
-2.25238044099132e-05
-3.50363166318401e-06
-2.9365191444615e-05
-1.40786946252272e-05
-2.53776580871109e-05
-1.67470590553759e-05
-1.00822560814248e-05
-9.6786439406342e-06
-2.83611685466521e-05
-3.84711860092731e-05
-1.58233376277993e-05
-2.24125339771103e-05
-1.33336139499681e-05
-2.59425650557869e-05
-4.37042654098614e-05
-1.11419925353244e-05
-9.41706547737429e-06
-1.34760693185295e-05
-9.76202166982482e-06
-2.8650661297188e-05
-3.29182892552116e-05
-1.79297491809008e-05
-2.04912770283295e-05
-2.20567049838286e-05
-9.72854022066983e-06
-1.90041483763662e-05
-1.63051580829309e-05
-2.94184617168209e-05
-2.32960480686488e-05
-1.47968206415857e-05
-1.27676095244811e-05
-4.02420942551006e-06
2.68954135808249e-06
-1.44121262144703e-05
-2.4046287330228e-05
-6.42997744189967e-06
-1.20461398585991e-05
-2.34312816414724e-05
-1.99057622743044e-05
6.03305006881624e-07
-1.84170074847884e-05
-2.72067033378775e-05
-1.31151333619663e-05
-3.62890144362465e-05
-3.37561356879857e-06
1.41106510387198e-08
-2.90230837437735e-05
-1.74322253229588e-05
-3.10918972186456e-05
-3.25710426961054e-05
-2.86632619106897e-05
-2.62046827291771e-05
-2.09065478256155e-05
-1.90696826384461e-05
-2.49923739400105e-05
-6.54882736458664e-07
-2.44308129886354e-05
-2.88889181087338e-05
-1.40616688288762e-05
-9.02763896403866e-06
-4.54097461283426e-05
-4.36952954797988e-05
-2.71984125972451e-05
-6.43150769512302e-06
3.72147581653864e-06
-9.30398519064787e-06
-1.7346846212124e-05
-2.62722480633221e-05
-1.51908354497384e-05
-4.15086405592012e-05
-2.14238124316253e-05
-8.1660061863569e-06
-2.71443016250912e-05
-1.60694001750171e-05
-3.22406943944563e-05
-2.03348353017599e-05
-1.05810458007931e-06
-3.45913039607325e-05
-2.16546606672081e-05
-2.78805090577295e-06
-2.18308834891329e-05
-3.54487489868294e-05
-1.72627459091638e-05
-3.34344700785882e-05
-3.2473946965283e-06
-3.53296089070816e-05
-1.53991085994651e-05
-2.12089338184437e-05
-3.63307587830057e-05
-3.18935465878267e-05
-2.93522270079005e-05
-4.25632895514424e-05
-2.22791358908382e-05
-2.30847415731586e-06
-9.83637164395858e-06
-1.55718254445857e-05
-1.17265452088884e-05
-5.98257078091188e-06
-5.22512318978572e-06
-2.62055461389013e-05
-3.44111460961214e-05
-2.8767851066017e-05
-1.32798506673446e-05
-1.77355808145675e-05
-2.67948680100214e-05
-4.31837423882682e-06
-9.76007678106768e-06
-1.55439798503859e-05
-1.22483921234592e-05
-3.47567757089705e-05
-2.72381622581771e-05
-1.35174053520481e-05
3.62466165231005e-06
-9.37054154798224e-06
-2.03739892626812e-05
-6.99405324477372e-06
-1.1371750410728e-06
6.19903453369555e-06
-2.58087957638841e-05
-2.55753934648933e-06
-1.41950388911619e-05
-3.60880132648034e-05
-5.22067049133896e-05
-2.86840900815548e-05
-4.41476276717581e-05
-1.55534863003429e-05
-3.32843953014583e-05
-3.01200925739571e-05
-1.02930056807377e-05
-1.66845614378441e-05
-2.92857220107036e-05
-2.95891824124617e-05
-1.65198329915517e-05
-4.44329166539454e-05
-2.54758917606253e-05
-2.62288915712894e-05
-2.87037146182316e-05
-1.92515843797133e-05
-1.45464965669744e-05
-2.23663409211171e-05
-1.71601200251836e-05
-1.71004888958514e-05
-3.35606485885217e-05
-1.73893716623706e-05
-1.1992223622202e-05
-3.22652254128645e-05
-3.43863659672747e-05
-1.80817469527999e-05
-4.10885791936687e-05
-1.72383263877238e-05
-2.7116438307665e-05
6.28028140739069e-06
-1.67263915993072e-05
-1.98209212695112e-05
8.24678546177286e-06
-2.53994176261019e-05
2.70766638050432e-06
-1.63021275708213e-05
-4.13627438812365e-05
-1.82923724951591e-05
-5.40937596125612e-05
-1.50549165939428e-05
-3.72728273837185e-05
-1.91856875128822e-05
-3.17144548893581e-05
-1.92950785583526e-05
-4.50174073576705e-06
-1.38698143527277e-05
-2.21369554704621e-05
-2.7399473094492e-05
-8.45860028600134e-06
-2.72033682448372e-05
-1.17880799490353e-05
-3.2411859241438e-05
-1.35263842889919e-05
-1.74972145871285e-05
-3.22488969581542e-05
-6.76438104553687e-06
-2.65253606526902e-05
-9.94260542966275e-06
-1.66056585031392e-05
-1.70766109582156e-05
-1.43941956342453e-05
-1.05681335085429e-05
-1.31041557475365e-05
-1.40669989268548e-05
-2.69584391217815e-05
-1.82896757255127e-05
-1.85692809651556e-05
1.03985022013681e-06
-1.74549675129514e-05
-8.38275456311625e-06
-1.36718419327447e-05
-1.43701348321169e-05
-2.19444993840793e-05
-3.9525678506334e-05
-9.15494055469758e-06
-6.79235206617394e-06
-1.27505278847939e-05
-3.33000763221478e-05
-2.09895167841888e-05
-5.73087977826519e-06
-3.39692447299224e-05
-1.69408621175758e-05
-2.36564440084519e-05
-1.53988867042211e-05
-3.35142520542718e-05
-3.34366324425601e-05
-2.96493906015043e-05
-2.48276668189789e-05
-1.38530427867108e-05
-2.5398617656308e-05
-1.22955990632686e-05
-2.56814478882755e-05
-1.21901018722523e-05
-1.48310806438604e-05
-5.47270225610781e-06
-9.10021633930252e-06
-1.61194832351498e-05
-2.02908772483849e-05
-1.41246918542722e-05
2.45221429854217e-06
-8.5670150927937e-06
-1.41187383847414e-05
-1.73057596126446e-05
-2.71067406364998e-05
-1.20584735082067e-05
-2.99279585721587e-05
-2.63016170380712e-05
-1.86694255083953e-05
-2.13931321457266e-05
-4.37851205446294e-05
-1.19979204351736e-05
-9.63892315449861e-06
-2.41595518900543e-05
-2.39330048370667e-05
-3.56710171459038e-05
-1.2512279633333e-05
-2.7965926033924e-05
-1.5200965805055e-05
-1.43288498217662e-05
-2.42424136743113e-05
-1.19106161493586e-05
-1.10039314539274e-05
-6.93151040767362e-06
-2.41628447558169e-05
-2.50828398654349e-05
-2.30834481906355e-05
-2.89161811303718e-05
-3.38823499128671e-05
-9.21055997854063e-06
-9.20442710257903e-06
-2.59535106982971e-05
-4.88471135481364e-05
6.1623568913047e-07
-1.81387590560899e-05
-3.88824745609338e-05
-2.82979308070667e-05
-9.59377317291843e-06
-2.04861490575394e-05
-7.32938479457518e-06
-2.57122517975051e-05
-1.21824331878794e-05
3.60523451578099e-06
-1.97471323261257e-05
-4.43928452534429e-06
-2.14705837421357e-05
-1.98063684891552e-05
-1.66451279096304e-05
-3.32599176440748e-05
-3.37933522680751e-06
-2.68035832275102e-05
-9.74420066861551e-06
-8.88319797240131e-06
-1.47482666463533e-05
-2.1350058758425e-05
-3.61721515325228e-05
-3.75614624108169e-05
-1.41461900956813e-07
-2.29856298422065e-05
-1.04466753716889e-05
-9.81169168807633e-06
-2.60734463279459e-05
-1.0605419225896e-05
-3.34662209144002e-05
-2.67998893107333e-05
-2.91769542951336e-07
-2.07325433117437e-05
-1.38046901713742e-05
-9.24666468346657e-06
-2.63148026512233e-05
-6.3221691668338e-06
-2.85508931356028e-05
-1.87208021988502e-05
-3.15055821548425e-05
-2.04081904245453e-05
9.88308625036468e-06
-3.40949715438873e-06
-3.23201009961325e-05
-2.32935073487777e-07
-1.80006675738037e-05
-3.0870421682724e-05
-4.08388320702291e-05
-1.53680472176577e-05
-2.34374198372753e-05
-3.99940498885975e-05
-1.00898021700286e-05
-6.11606621329561e-06
-1.91686088434565e-05
-1.49907850650052e-05
-8.54936765368128e-06
-9.83811031224265e-06
-4.63482241874853e-06
-3.19553705742436e-05
-2.79863680937421e-05
-5.8101122511336e-05
-1.69393816627165e-05
-2.01976086063678e-05
-1.08539946528154e-05
-2.22042863623743e-05
-2.0261432979182e-05
-7.14552444626683e-06
-2.69260338664979e-05
-2.18445427021133e-06
-2.55106909261984e-05
-2.83223967518499e-05
-1.04984521742879e-05
-1.72540130346338e-05
4.80040040117625e-06
-2.93494298797251e-05
-1.19909202637545e-05
-1.77966086881928e-05
-2.28701843029e-05
-3.88366340094929e-05
3.99468947215071e-06
-2.39346502478921e-05
-3.68738877828045e-05
-1.73395466821437e-05
-3.20534081236581e-05
-9.98220433834382e-06
-3.2739709848574e-05
-1.99400191807554e-05
-2.25764193067778e-05
-3.56405484014167e-05
-1.47965403302472e-05
-2.62430166307393e-05
-4.92836819804063e-05
-1.47657041327511e-05
-1.28757478410563e-05
-1.41280728506369e-05
-3.8511162940502e-05
-1.40099284511759e-05
-1.63160716722726e-05
-1.31793108959952e-05
-3.0108623467522e-05
-2.58982495928574e-05
-1.53897878569754e-05
-8.14378677780425e-06
-3.54884954755176e-05
-2.28794771080217e-05
1.93693033458573e-07
-1.64888316079892e-05
-2.09668831344396e-05
-2.64247304329986e-05
-1.34717863137134e-07
-3.17700800337658e-05
-6.60248289525791e-06
-2.26396696679293e-05
-2.93362337856923e-05
-8.80258148769109e-06
-2.54163435896485e-05
-2.42222644773901e-05
-1.85337732515934e-05
-1.8604475255908e-05
-3.12914949140966e-05
-1.99136935497775e-05
-9.50822001990661e-06
-1.35905054191884e-05
-8.16888281035677e-06
-1.42771683190542e-06
-1.42907829629353e-05
-2.1379187914225e-05
-2.01089291306271e-05
-1.02238628917573e-05
-2.69707996814822e-05
-1.91886412110791e-05
-1.95217476753623e-05
-1.85427447205608e-05
6.33478612618891e-06
-1.08502419406199e-05
-1.54735592839437e-05
-9.45975087266741e-06
-2.39949800954124e-05
-4.42193699313129e-05
-2.3269463483791e-05
-2.41637703025413e-05
-2.52606443454216e-05
-8.50676395004499e-06
1.20473626987297e-05
-2.41866156610268e-05
-3.83591373627884e-05
-5.67804644035237e-06
-1.62958076174686e-05
-1.24139634451741e-05
-1.31268673109715e-05
-2.13295505119122e-05
-2.51708133068589e-05
-2.47873031270861e-05
-2.82047430219627e-05
-1.49792656745176e-05
-4.36484551171308e-05
-2.79452452272435e-05
-1.58118416134412e-05
-2.63854521316491e-05
-3.24566294810179e-05
-1.16154141563574e-05
-3.45499786478892e-05
-2.89658471407699e-05
-2.36886752398715e-05
-2.17328035555206e-05
-2.65405968494596e-05
-3.30216658695202e-05
-3.3083716708887e-05
-3.26827720015967e-05
-1.81022607088067e-05
-2.43580708786871e-05
-2.17140738485989e-05
-1.51938882787629e-05
-6.29888443683958e-06
-2.39049415941884e-05
-2.47880730096571e-05
-9.32594362251281e-06
-3.70742346057074e-06
-4.25832758757081e-05
-2.44975739851205e-05
-2.97934093187678e-05
-3.27695202399837e-06
-3.07542758912151e-05
-4.07004933725511e-06
-2.84834682743294e-05
-2.8372726554576e-05
-1.87295620185682e-05
3.38881532436449e-06
-2.02962029128839e-05
-3.26508534221827e-05
-8.86268864385314e-06
-8.26122784106849e-06
-1.66946890515361e-05
-2.85072311832457e-05
-2.67118569578995e-05
-2.20259521979455e-05
-4.00396443708636e-06
-2.54570438793541e-05
-2.77981495943553e-05
-4.64808919007373e-06
-3.20267058991042e-05
-3.18394466399431e-05
-3.6069571302031e-05
-2.96684538583581e-05
-4.00169971434205e-05
-8.508559814738e-06
-1.74548278974784e-05
-1.45561086110129e-05
-2.26033382412684e-05
-2.23162710844345e-05
-2.68603650284541e-05
-2.55293468027521e-05
-3.27200355922248e-05
-2.67691228724135e-05
-4.65011698607018e-06
-4.27368675936448e-05
-8.4907371987663e-06
4.6975075323797e-08
-2.0237690389775e-05
-4.78756837553963e-06
-9.42915906866887e-06
-1.39218681738823e-05
-2.81513917390062e-05
-2.10894711458301e-05
-3.57170655987238e-05
-1.16436104020088e-05
