# Supplementary material for: Research on computational propagation and identification of mine microseismic signals based on deep learning
Source: PLoS One. 2025 Oct 22;20(10):e0334641. doi: 10.1371/journal.pone.0334641 (PMC12543183; doi:10.1371/journal.pone.0334641)
Supplement: S2 Data — (ZIP) [file pone.0334641.s002.zip › 000100500001981.xlsx_0.txt_24.txt.txt]

-2.07931236991433e-05
-7.24649448027937e-06
-1.42496976181494e-05
-2.06577984812073e-05
-1.03480710013306e-05
-3.21017973579361e-05
-2.01216198137897e-05
-1.77354798930193e-05
-2.79263399102045e-05
-2.78178350803035e-05
-7.99252610398792e-06
-7.53290070350493e-06
-1.97596032098729e-05
-6.91598488937776e-06
-1.90188778950963e-05
-1.61834201274425e-05
-2.75532599351235e-05
-8.37542369224575e-06
-1.890344245314e-05
-8.16837428330212e-06
-1.89361025413341e-05
-4.10412450526411e-05
-2.32639988002839e-05
-3.84820685710456e-05
-1.76820881416462e-05
-3.13095859196338e-05
-9.3416896285944e-06
-1.04855552240228e-05
-3.5548081397027e-05
-2.23959901542639e-05
-1.52446541159534e-05
-2.96869443735887e-05
-1.14973710628064e-05
2.01760534031111e-06
-3.17274713811701e-05
-5.45639923495376e-06
-2.06137882913308e-05
-2.83730707388666e-05
3.02420583781145e-07
-4.33589222624089e-06
-1.42749191555711e-05
-4.49519250165955e-05
-7.7774872214675e-06
-2.55033381627845e-05
-2.75433732772612e-05
-3.5156770859031e-05
-1.58317832275535e-05
-1.81243240765128e-05
-2.56767359051668e-05
-8.96888686839453e-06
7.18616357503915e-06
-3.63039943919513e-05
-2.69625348591802e-05
-3.05624056592412e-05
-3.83580287665611e-05
-1.30674258151964e-07
-3.13836818481095e-05
-4.18581240969081e-05
-1.60141541121586e-05
-1.24278491407379e-06
-2.24616680334451e-05
-4.58970522771477e-06
-8.52339509044481e-06
-3.68457061536878e-05
-5.47293203375922e-06
-9.26341144197943e-06
-1.38842545049035e-05
-3.81295797212822e-05
-2.83474153662814e-05
-7.8279031333043e-06
-9.82812057530939e-06
-5.41656303192688e-05
-2.64795068178328e-05
-2.80048046144129e-05
-3.92200380464518e-05
-1.80392249922315e-05
-1.22453985770947e-05
-3.18955312475374e-05
-1.62351178959431e-05
-2.34667622267183e-05
-2.97961448594863e-05
-2.6901203645716e-05
-2.20003044083671e-05
-9.766160565531e-06
-3.2279385585467e-06
-2.72956331585278e-05
-1.33163741375536e-05
-3.51200512452916e-06
-2.66372785460414e-05
-2.43276452259949e-05
-2.85015574891863e-05
-1.38398722439857e-05
-2.22680669901058e-05
-2.96862091953196e-05
-3.05702304044158e-06
-1.06223177517848e-05
-1.35379426227087e-05
-2.88904372341593e-05
-1.37001489905012e-06
-3.97189836157455e-05
-8.54041510436726e-06
-2.27313949018671e-05
-2.83230334412634e-05
-9.73485442269819e-06
-3.50490787153058e-05
-3.08464053477436e-05
-2.0996384422126e-05
-4.26818552016851e-05
-1.95850169638351e-05
-2.16281899140569e-06
-3.9395314010561e-05
-8.90786009643617e-06
4.09871015854447e-06
-1.51002888533293e-05
-2.88559167770825e-05
-3.84622223356015e-06
-2.92609197534826e-05
-4.12614738113081e-05
-7.79329514676844e-06
-1.57278343474678e-05
-3.51291858552858e-05
-4.86846366051513e-05
-3.84560688808584e-05
-7.68054262452842e-06
-1.25655407393793e-05
-3.03415970042443e-05
-3.05898837723696e-05
-2.68060544332527e-05
-2.14986653567841e-05
-6.63285354813178e-06
-2.61019400625861e-05
-1.87441374540768e-05
-2.95269146735084e-05
-1.36675890606629e-05
-2.14038644869883e-05
-2.67374139719543e-05
-9.19039671696127e-06
-1.24299159784036e-05
-2.08148867787147e-05
-3.32256733424397e-05
-3.18630436894292e-05
-2.38767968005778e-05
-3.07064512942e-05
-2.25879178128384e-05
-6.17616004220353e-06
-2.92802415673461e-05
-2.03574520421759e-05
-5.27435416333258e-06
-3.63878973107647e-06
-3.51889481087549e-05
-3.10166698228914e-05
-1.3311880997426e-05
-2.89659556359482e-05
-2.29767818479357e-05
9.76553213370348e-06
5.29268046614378e-06
-1.4204481694251e-05
-9.05107612595342e-06
-3.21183070459679e-06
-1.53654561075313e-05
-1.68703102378893e-05
-1.20866751691851e-05
-1.9146068604502e-05
-1.63171994313856e-05
-3.67523366721432e-05
-3.65986844621539e-05
-3.58114767064449e-05
-1.43871255203416e-05
-2.99031507993867e-05
8.7427409320182e-06
-7.28824850187812e-06
-2.34696835780042e-05
-8.27110847575245e-06
-2.13129262897801e-05
-2.49535690395064e-05
-1.55437191872675e-05
-2.58184160173859e-05
-2.34839218551897e-05
-1.82618043690559e-05
-2.10872078401252e-05
-2.71260528458453e-05
-1.80840574714137e-05
-7.89170749115316e-06
-9.0176794168476e-06
-4.49303006704029e-05
-3.09604597332248e-05
-1.81462320259491e-05
-1.56499794996902e-06
-2.24451056003963e-05
-1.82261532070498e-05
-1.40534298913301e-05
-1.36313370953687e-05
-1.69019464751426e-05
-9.25599226137031e-06
-2.43122307139206e-05
-2.72435415437111e-05
-2.34646829831911e-05
-2.52118630151821e-05
-1.7804705621985e-05
-1.18331911688749e-05
-1.51212531336979e-05
-1.45812954004217e-05
-2.70867059060178e-05
-2.57212013399128e-05
-2.54011395731178e-05
-5.24326526308826e-06
-2.20946580508671e-05
-2.36973724077173e-05
-2.05844389805884e-05
-4.01640014147117e-05
-1.03322256139564e-05
-1.76095458805742e-05
-9.89161935872026e-06
-1.55506584399894e-05
-2.76790382779036e-05
-2.16634231721059e-05
-4.83617471221335e-05
-2.57482737960723e-05
-2.25595349358271e-05
-2.33704901423077e-05
-1.86571617710244e-06
-4.37964742440003e-05
-6.03263085679563e-06
8.16758917964442e-08
-3.51302536995457e-05
-1.95758374568887e-05
-1.09307991166931e-05
-2.75948796429524e-05
-1.83890253361298e-05
-2.77088707256459e-05
-2.39691753602314e-05
-1.6061163994452e-05
-2.99115066462026e-05
2.13167290993402e-08
-1.05512160283544e-05
-1.55558761828724e-05
-2.18784962351065e-05
-2.12018577481655e-05
-2.48825582218903e-05
-3.9180548725239e-05
-1.88893725678137e-05
-1.62446212261613e-05
-1.90302054203702e-05
-3.76240367613059e-05
-3.92975916651166e-06
-2.71742452453849e-05
-2.22286337343243e-05
-2.99276735955917e-05
-2.20293659522854e-05
-3.57116529542576e-06
-2.2942626995034e-05
2.52009225593404e-06
1.73897933047602e-06
-2.24257378456932e-05
-5.95959022610874e-06
-1.28102509347799e-05
-2.265181583423e-05
-1.88979227046444e-05
-2.84807634220538e-05
-3.35990765099424e-05
-1.04602856262362e-05
-2.38673152866997e-05
-5.52526844014883e-06
-3.9840883328327e-06
-1.45238825140043e-05
-2.08111520099622e-05
-8.39091220330255e-06
-2.6728361626681e-05
-3.31029072187908e-05
5.24320888435934e-06
-2.04394780908371e-05
-4.32555853676842e-05
-1.63974912483936e-05
-9.31512364954023e-06
-3.11659697316428e-05
-2.62894303268144e-05
-4.2512382130564e-06
8.41588166043286e-06
-2.34907092526278e-05
-2.32513052227771e-05
-2.43377248726341e-05
-2.67345053024034e-05
-3.80253300490027e-05
-6.82334811798367e-06
-2.05895761565575e-05
-1.1093517362312e-05
2.27941734911508e-06
-9.28223986926598e-06
-3.23098369457103e-05
-2.5700570508984e-05
-1.14104469248049e-05
-1.26095687526733e-05
-2.30559386252181e-05
-2.6956624819575e-05
-1.18122409336857e-05
-1.04992035475648e-05
-1.25800728208789e-05
9.25541118764014e-06
-2.20108295010577e-05
6.14342753297668e-06
-3.40998671725279e-05
-3.15548455000348e-05
-2.90838703161557e-05
-8.97833289484241e-06
-2.12767535418945e-05
-5.72194533115833e-07
-8.19496623194562e-06
-2.6105286885044e-05
-1.7816878809097e-05
-3.84593636843161e-05
-2.65327769157396e-05
-1.20861949731194e-05
-2.21065985176907e-05
-1.06880421559915e-05
-1.12964803940645e-05
-1.56474300491489e-05
-2.1217883420979e-05
-1.10016136115135e-05
-1.05031179057828e-05
-1.73412607128051e-06
-2.15265853728373e-05
-6.38421496165817e-06
-9.32531544199082e-06
-1.89982137850148e-05
-1.08783971403322e-05
-1.77273871010955e-05
-2.79545770333234e-05
-6.94876454601858e-07
-2.25522365066056e-05
-1.16962021803938e-05
-1.6485813012099e-05
-3.10241556655544e-06
-4.09173194407938e-05
-1.14178995411676e-05
-1.86188213149454e-05
-1.02958739673417e-05
-2.65388569184948e-05
-3.79538935091647e-05
-2.95948983100043e-05
-2.4564110954549e-05
-2.83450170345567e-05
-1.22859456485884e-05
-2.21345008020998e-05
-1.83444297424378e-05
-2.43985251506314e-05
-2.73979902251662e-05
-2.52112732097783e-05
-2.61081155377113e-05
-9.3958496475687e-06
-9.20167222756817e-07
-1.24067929012944e-05
-1.79655854446691e-05
-2.03346942818006e-05
8.87012745786658e-07
-1.99402314310188e-05
-2.63530126724993e-05
-5.85178417187971e-06
-1.38453248544496e-05
-1.88094534455248e-05
-8.26271816137892e-06
-2.11821760840359e-06
-2.75366889327538e-05
-6.09415554209528e-06
-3.84116964268016e-06
-2.8225747391617e-05
-1.98383747025891e-06
-1.67513149638088e-05
-1.70849619016826e-05
-1.24321636171843e-05
2.31855674253861e-06
-2.50038352909022e-05
-3.39565337341439e-05
-1.95280931081657e-05
-1.68501199879736e-05
-3.39992688589327e-05
-3.2242199386356e-05
-7.54430747113165e-06
-2.03128228502476e-05
-2.0149834015374e-05
-8.85136048515266e-06
-2.57292340914207e-05
-1.73968425633117e-05
-2.50167843744327e-05
-8.47427177417018e-06
-1.00278415864675e-05
-3.54111943914193e-05
-1.13901081224257e-05
-1.48182269816101e-05
-3.99072864941638e-05
-2.40703926844295e-05
-1.19349220869945e-05
-2.67436310617561e-05
-2.02045991764702e-05
-1.44931430871356e-05
-1.59545839935808e-05
-3.41116709529825e-05
-1.22105475462409e-05
-2.50496042046334e-05
-6.41041472181075e-06
3.69188658013824e-06
-2.24837807087309e-05
-2.84759267011254e-05
-2.0127798929524e-05
1.17325149235969e-05
-8.69827077369207e-06
-3.26288699906433e-05
-3.32938925243785e-05
-1.59420291076536e-05
-1.62021473945637e-05
-3.44686181483765e-05
-1.19396542254547e-05
-1.56573122015529e-05
-1.14611954850445e-05
-3.43305423678255e-05
1.63584217217372e-06
5.93242704716983e-06
-5.45217396290345e-06
-3.21613687383641e-05
-1.36947556033779e-05
-2.49126301962673e-05
-1.70472615291974e-05
-1.76625406810659e-05
-2.33713536818547e-05
-1.30093902349954e-05
-1.43454157984844e-05
-1.27216676981501e-05
-2.71029779524602e-05
-2.73845018903705e-05
-1.00240502770252e-05
-4.41701869474679e-05
-2.58227661475993e-05
-1.84129376209758e-05
-9.03091658907942e-06
-1.32321147779992e-05
-3.83431259851515e-05
-2.20568801469777e-05
-1.23831266863113e-05
-3.22401781517056e-05
-2.5412980194589e-05
-1.64079661504205e-05
-3.42431240806457e-06
-1.38271773526328e-05
-2.59587375011335e-05
-9.42074550936874e-06
-3.17797704106119e-05
-2.89892719144455e-05
-2.99827745525706e-05
-1.20938806928728e-05
-2.09356554760215e-05
-2.42576092731698e-05
-2.45486019333001e-05
-1.46210396325299e-05
-1.90197343233503e-05
-1.6241592418596e-06
-2.69683839692815e-05
-1.66119483313657e-06
-2.5722169258891e-05
-3.35771729979272e-05
-2.60931316657435e-05
-1.36346922729693e-05
-3.73677446220989e-05
-1.1309237863628e-05
-3.92699500331292e-07
-1.62476545014586e-05
-3.54871084575108e-05
-1.88021325566402e-05
-2.04055964965056e-05
-2.61566663748578e-05
-1.9210925942841e-05
-9.44859111591482e-06
-3.18963531842431e-06
-5.16041698172025e-06
-2.98029429973372e-05
-2.24671299967657e-05
-3.73858185107643e-05
-1.69305686022962e-05
-2.54641929342834e-05
-1.15672410809153e-05
-9.2917863686839e-06
-1.15836366862494e-05
-3.37442832437207e-05
-2.92334037053407e-05
-1.55585899377922e-05
-3.66448872323318e-05
-2.04675839991679e-05
-1.18006160295509e-05
-3.98303547724029e-05
-3.49253825546594e-05
-8.73956067800841e-06
-3.32537254849537e-05
-4.24430913979934e-06
8.26912166601795e-06
-2.36151823623328e-05
-1.97224180160946e-05
-3.2548436054686e-05
-3.30728327172828e-05
-1.44264633347744e-05
-3.28351305691785e-05
-2.11683668309902e-05
-2.61747503133495e-05
-2.47513372979782e-05
-3.11248178754839e-05
-1.4821808629336e-05
-4.44123531601766e-05
-1.19593512377682e-05
-2.88327229747721e-05
-2.90458642955541e-05
-3.46313901927391e-05
-2.02934822787184e-05
-5.81157190274941e-06
-1.60314320274991e-05
6.87938532884086e-06
-2.37695296397813e-05
-2.59486262049815e-05
-1.53263676194309e-05
-2.85189449448916e-05
-2.41915560769003e-05
-9.0990206674313e-06
-5.70460211853523e-06
-2.4647849341729e-05
-1.14306908095781e-05
-7.9176587958727e-07
-7.36311579350706e-06
-2.2066418469385e-05
-1.56706543022665e-05
-1.14592873607198e-05
-1.80089882617267e-05
-2.43951362813908e-05
-2.88960361388802e-05
-7.46626607015692e-06
-1.37389845385685e-05
-9.15624164565609e-06
-2.35185482136816e-05
-3.18853320937663e-05
-2.8400104103235e-05
-1.22536567936353e-05
1.73655417073296e-05
-1.63053434570444e-05
-1.7771324906433e-05
-1.56177434768245e-05
-6.9959815902846e-06
-9.14962645230341e-06
1.00784776837711e-05
-1.12296104716965e-05
-1.86984271391584e-05
-1.44544672916416e-05
-4.25645626368058e-06
-2.47508709687401e-05
-4.40667831109515e-05
4.98774792206769e-06
-2.28232587757281e-05
-2.48904374829308e-05
-3.19790812088742e-05
-3.34582947758975e-05
-1.97299306920926e-05
-1.45374691156207e-05
-1.73052976974431e-05
-3.09461114700503e-05
-2.04029567991017e-05
-1.40931802745313e-05
-1.19902973361236e-05
-2.28301192873749e-05
2.48811749231865e-07
5.85190308200749e-06
-1.13692505819235e-06
5.84737383737996e-06
-2.44854151352869e-05
-2.76684751017374e-05
-1.48943853521146e-05
-1.28399131298548e-05
-1.43909243081615e-05
-4.10488041045876e-05
-3.02915724777053e-05
-8.36957233330098e-06
-2.1132593329344e-05
-2.39592787661222e-05
8.79465099187747e-06
-1.78399114807096e-05
-2.65700398287577e-05
-4.56829337044181e-05
-1.17313262527795e-05
-1.07898745262929e-05
-1.49435715708455e-05
-3.12576995246889e-05
-2.4641567634286e-05
4.48181449144695e-06
-1.68618534394648e-05
-2.69340783814454e-05
1.64399033477636e-06
-1.68056929994379e-05
-2.184493373045e-05
-2.06363620659957e-05
-2.6963606837851e-05
-1.41666996844142e-05
-1.29868405083584e-05
-1.57413271448339e-06
-2.83528023297342e-05
-2.04048862349275e-05
-2.57576932006255e-05
5.14424942742288e-06
-2.01877160262838e-05
-2.33714272997815e-05
-3.27611213365627e-06
-1.11313619720398e-05
-1.63241772146995e-05
-2.64789107255649e-05
5.15283566661467e-06
-3.76130027527733e-05
-2.45236629419343e-05
-9.0787556721922e-06
-1.93310862725122e-05
-2.89509681435847e-05
-5.70648914779614e-06
-3.87167442502806e-05
-2.43006276211102e-05
-1.54796720664608e-05
-2.01681465071033e-05
-2.58607021673351e-05
-1.72530069305958e-05
-1.84630994539269e-06
-5.83783287535993e-06
-1.93156338634852e-05
-2.03240012642045e-05
-1.00332995825649e-05
-1.45456135845416e-05
-2.45749142493167e-05
-1.79623384420664e-05
-1.76518540145603e-05
-2.76946555096107e-05
-2.59829186743748e-05
-7.10443016653453e-06
-3.05037168346314e-05
-7.1695879842182e-06
-1.28354403532705e-05
-2.88660704199778e-05
-2.04854851810887e-05
-3.15800089403041e-05
-4.31777311454589e-07
-2.83695862267289e-05
-2.40543119972907e-05
-1.24729233426068e-05
-1.99284517627991e-05
-1.43353586311275e-05
-1.58438308179972e-05
2.56101789228778e-07
2.83754561467194e-06
-5.92625171236726e-07
-1.25252907596462e-05
-1.45217547264458e-06
-1.65587250166202e-05
-1.85140967841608e-05
-3.74955816156453e-05
-8.27515890182083e-06
-9.8091942451473e-06
-4.04187553824899e-06
-2.05149304377317e-05
-1.45892049977107e-05
-2.59761646683948e-05
-2.68943809208337e-05
-7.1376277752231e-06
-1.30821359451189e-05
-1.28669021993131e-05
-1.73440587559473e-05
-3.96051712167563e-05
-4.27371002371992e-05
-1.4342226738481e-05
-1.99050539504432e-05
-2.73205474101444e-05
-3.51513645835157e-05
-8.0620116904237e-06
-2.27512768064762e-05
-2.82973104307831e-05
-2.36579182309139e-05
-1.7402733656433e-05
-6.19566448240996e-06
-3.19531512751256e-05
-2.50694431723305e-05
-3.05322440660596e-05
-2.99361749755634e-06
-2.52771471971645e-05
-2.89773781009382e-06
-5.17523058004532e-05
-2.48057969250812e-05
-3.83971164839632e-05
-2.87081178468157e-05
-2.26366265120076e-05
-2.31870312360013e-05
-4.0031916528832e-05
-2.01206906355611e-05
-3.94314059522465e-05
-4.77391543231095e-05
-1.03529549219504e-05
-1.99444341667346e-05
-2.24687276384673e-05
-8.73692812117178e-06
-2.00391294019392e-05
-6.24994145551146e-06
7.97556635449221e-06
-1.92171655757612e-05
-1.85230970158287e-05
-3.51243847209808e-05
-1.06181430401193e-05
-4.00859515310273e-05
-2.50890302831765e-05
-3.71754100975016e-05
-3.18781204739712e-05
-4.15124604979136e-05
-9.1183027555708e-06
-5.76807679422611e-06
-1.32501906958693e-05
-1.52719144495627e-05
-2.94424318277099e-05
-1.83977124533883e-05
-1.69153720302672e-05
-1.83766827108649e-05
-9.26957349720136e-06
-1.18740072653571e-05
-2.18096196957195e-05
-2.2468190150116e-06
-6.07565075275776e-06
-1.07092650923047e-05
-3.77382962068379e-05
-1.60317781971392e-05
6.60481761954174e-06
-4.41813801108395e-05
-9.11853967875857e-08
-3.32031804424532e-05
-1.15140200625382e-05
-1.05056348213753e-05
-2.18590139579911e-05
-2.33567563801016e-05
-4.52973545600938e-06
-1.50134117571668e-06
-2.20378901164059e-05
-2.39927562568608e-05
-2.77225726143859e-05
-5.67587622484952e-05
-1.18366185820745e-05
-1.79547401710102e-05
-1.45805326560918e-05
-2.74188757683226e-05
-2.80178931957338e-05
-1.69737735623599e-05
-1.90637801123247e-05
-1.57461916581423e-05
-1.18991997358253e-05
-2.65718820395316e-05
-1.33506166620549e-06
-2.91019713973698e-05
-3.66681730430432e-05
-1.55744187461385e-05
-3.69318117729504e-05
-1.62872001284336e-05
-3.10810414491586e-05
-1.73858216453758e-05
-2.64259361878734e-05
-2.57008979003575e-05
-1.92880683473707e-05
-1.54434089325748e-05
-1.27888204683698e-05
-9.55098901171563e-06
-2.54435226683264e-05
-2.16691145618912e-05
-1.17925367306196e-05
-1.04420778472608e-05
-1.51654597591514e-05
-4.28944911284764e-05
-4.76487540696999e-06
-5.96542670794823e-06
-1.53752633807592e-05
1.15678348700701e-05
-5.00452712278184e-06
-3.07797076306323e-05
-1.62308352657299e-05
-1.32029438485458e-05
-3.02552597123594e-05
-5.54606491817724e-06
-1.41457475128433e-05
1.74126963062735e-05
1.355133057284e-06
8.49992643848946e-07
-1.78889904092879e-05
-1.90685710695933e-05
-1.58423655160525e-05
2.40293885134003e-06
-1.91847609345468e-05
-2.70831473160744e-05
-2.13311857142669e-05
-1.1387943047919e-05
-2.25469037031669e-05
-1.32674274768564e-05
-3.03573649318737e-05
-1.40172811813517e-05
-1.47904708177635e-05
-1.75184257011328e-05
-2.21527570202435e-05
-3.85526883369827e-06
-1.44099755238964e-05
-2.94109933736216e-05
-2.96804908701459e-05
-3.9796508226665e-05
-3.22019556779804e-05
-2.53640245462977e-05
-1.71791299239492e-05
1.09584006519252e-05
-2.19509930198497e-05
-2.82221621783344e-05
-2.53189932894255e-05
5.53198154479951e-06
-2.33008677660086e-05
-1.24278261804621e-05
-1.74181205133858e-05
-3.17062397980791e-05
-1.09740809167747e-05
-5.11604807730405e-06
-2.87388966820255e-05
-3.48108839454198e-05
-1.8488366773196e-05
-2.17875541840952e-05
-2.17780972529742e-05
-3.06741531833249e-05
-2.19505518851613e-05
-1.06193708617908e-05
-4.30345606575158e-05
-9.06736643915555e-06
-1.24018774997124e-05
-1.04881057450073e-05
-7.53922223578424e-06
-2.83507338830121e-05
-2.98741647178309e-05
-3.12555445820009e-05
-1.98964504626503e-05
8.93326673152191e-06
-2.03293211075789e-05
-3.09766278961011e-05
-4.10419231429741e-05
-1.30712603106836e-05
-1.70763188185734e-05
-3.7445637592759e-05
-1.33507410347385e-05
-1.39259153622745e-05
-2.56567097623645e-05
-2.55169655006856e-05
-2.91763525788166e-05
-2.62596872648884e-05
-8.3501468590118e-06
-4.27702101115264e-05
-1.90671511388378e-05
-1.4956716937428e-05
-1.1309720128949e-05
-1.34070633090045e-05
-2.29844783785534e-05
-3.51849744682699e-05
-1.43814813519405e-05
-1.19569875606824e-05
-1.40342332706915e-05
1.9349123616044e-06
-2.67785555294488e-05
-2.69701067238971e-05
-1.80735776299616e-05
-2.48930129328564e-05
-1.38627937965909e-05
-3.50664628465947e-05
-1.5627145861864e-05
-1.19949748672033e-05
-2.71300252823744e-05
-1.17733518061818e-05
-1.81126921815652e-05
-8.24519782624293e-06
-4.89720459464032e-06
-9.38927811194534e-06
-2.69443571508223e-05
-1.1453845957572e-05
-2.89382129141403e-05
-1.1091207476812e-05
-1.59866258885593e-05
-1.06259326638462e-05
-1.98152250636601e-05
-8.27122998184936e-06
-1.13523721398169e-05
-1.01436907082398e-05
-7.84886493430979e-06
-3.43302847606657e-05
-1.66091775345855e-05
-2.05503977039944e-05
-1.84850825738818e-05
-2.9077169288209e-05
-2.80186294748229e-05
-1.14472859816685e-05
-1.4549803455773e-05
-1.60534111695054e-05
-1.6847204944168e-05
-2.88836503164684e-05
-1.18890993646874e-05
-1.08673884403996e-06
-2.95105764351978e-05
-4.38600930701324e-05
-8.07788034620534e-06
-2.96936704967701e-05
-2.16046760225096e-05
-1.43409746977603e-05
-2.21169117965649e-05
-2.31094490624187e-05
-3.32120959538398e-05
-2.4195527614813e-05
-3.5612817637607e-05
-3.69373934963182e-05
-1.78997588007241e-05
-2.52529529967938e-06
-1.03975587176984e-05
-1.89797657724294e-05
-3.72554523341807e-05
-1.97430703586955e-05
-1.23093532899912e-05
-1.5986826084734e-05
-1.98488043949598e-05
9.09725342947998e-08
-2.41362536236234e-05
-1.31306848433866e-05
-2.56231056878813e-05
-1.96514248766745e-05
-9.67210150853084e-06
-2.44519750538455e-05
-2.23057688327179e-05
-2.16028025433413e-05
-6.75020525449781e-06
-2.22523704770575e-05
-1.77058724271066e-05
-1.80904567532972e-05
-2.43189670212002e-05
-2.5306028784575e-06
-1.15836878038617e-05
-3.78906849922758e-05
-1.36099109971174e-05
-3.20205793238426e-05
-1.92716382989665e-05
-1.17688022234265e-05
-4.85492652780761e-05
-9.6235903884422e-06
-2.01122884904176e-05
-2.7396818574962e-05
-2.02403210343495e-05
-2.61685735465922e-05
-1.6473283247221e-05
-1.78772524276656e-05
-2.76482227023101e-05
-2.4472412958514e-05
-3.76473857588169e-05
-2.05338465356962e-05
-1.44495141046762e-05
-6.31369408284572e-06
-2.61264343228324e-05
-2.77960222648362e-05
-3.34043915257504e-05
-5.98398773296814e-06
1.28675922396645e-05
-2.12837530816764e-05
-1.69507974880264e-05
-1.1652266382107e-05
-1.3184849469872e-05
-1.06445251838786e-05
-1.83394134121235e-05
-2.08243848338035e-05
-1.66171729353267e-05
-2.3841789605961e-05
-7.37259570239515e-06
-1.12500924425004e-05
-1.22183775680465e-05
-1.00103836375483e-05
-1.24217763643774e-05
2.09053071439913e-07
-3.09422465216886e-05
-1.45659188984596e-05
-2.04753507726444e-05
-1.67140500199969e-05
-3.05594484969153e-05
-3.52755108258995e-05
-1.82143803607125e-05
-6.19001856138858e-06
-8.44756132494865e-06
-3.73779350317313e-05
-2.49004011342993e-05
-7.80827198579385e-06
-1.37639959000665e-05
-1.26791605807774e-05
-2.56831820137759e-05
-4.04794694014771e-05
-2.09197862205365e-05
-9.35224055280697e-06
-2.61443741935416e-05
-3.66900458353651e-06
-1.22661465685546e-05
-8.29216054728727e-07
-4.03551594865743e-05
-1.47464749580838e-05
-3.87298714438363e-05
-3.02195162186799e-05
-2.93181746846931e-05
-8.58836324584836e-06
-1.13222973117381e-05
-5.70095587209533e-06
-1.87006576867404e-05
-2.05996242227201e-05
-2.25125852509182e-05
-1.74243083781736e-05
-1.94069417070024e-05
-1.48827509891649e-05
-5.77350178978987e-06
-1.55356055988854e-05
-1.77620937419425e-05
-2.88345464122905e-05
-8.62587014801145e-06
-9.21804692565823e-06
-2.02924134166063e-05
-7.88245440805909e-06
-2.72788651549378e-05
-4.15773202901951e-05
-2.48885293940937e-05
-1.9254307391072e-05
-1.11615840788496e-05
-1.1335596022827e-05
-1.67501207096137e-05
-9.9221388824565e-06
-1.77171884642318e-05
-2.79610006235299e-05
-2.6572519169235e-05
-1.70350592661581e-05
-1.99911082219068e-05
-1.72883470071363e-06
-2.81186924603339e-05
-6.91825302721696e-06
-2.35587083532238e-05
-9.23854445431717e-06
-7.32762191832735e-06
-2.25800055047371e-05
-3.32599064530114e-05
-2.75600690956812e-05
-1.89753274803878e-05
-3.20414272014555e-05
-9.44446194108446e-06
-8.53809969568315e-06
-1.23875957775909e-05
-3.90831867658566e-05
-1.93772629048239e-05
-3.28293290049817e-05
-2.2268468708783e-05
-2.40930743845089e-05
-6.2193899919809e-06
-1.40571775096667e-05
-2.99666891335687e-05
-1.53420799186524e-05
-5.77615670671629e-06
-1.3095755476032e-05
-1.76412336198033e-05
-2.48842653026157e-05
-1.39822580093347e-05
-8.69625086801237e-06
-2.12556153210225e-05
-1.65869566442355e-06
-1.51982517275745e-05
-1.16920774240029e-05
-3.54350551913239e-07
-2.70047620462707e-05
-2.17991247956687e-05
4.45899375057546e-06
-8.73477580370831e-06
-1.56121130614841e-05
-3.10997377086368e-05
-1.12082105933385e-05
-1.95360575284484e-05
1.09474841308728e-05
-1.05035980044786e-05
-1.14807825030135e-05
-2.58942100422901e-05
-4.76380950820822e-05
-2.40737711551023e-05
-1.25672938212889e-05
-4.20877903226639e-05
-3.68119749219958e-05
-1.04917918786852e-05
-7.47266093293064e-06
-2.5023448494209e-05
9.31402273693917e-06
-1.92902488622576e-05
-4.6419973305996e-05
-4.2731647325549e-05
-2.13352679024953e-05
-1.50280314726098e-05
-1.27059012403839e-05
-2.29439282250447e-05
-7.05482746084226e-06
-2.40383161999434e-05
-1.45926033438296e-05
-1.45974245814775e-05
-3.16579101734711e-05
-1.07405504834164e-05
-1.15023079293155e-05
-2.13633364856829e-05
-1.14950076643008e-05
-3.23112860133464e-05
-4.7080882370451e-05
-1.82306722631527e-05
-1.23579744914936e-06
-2.33467764071008e-05
-2.39788093510029e-05
-1.97188672791508e-05
-1.92963036561707e-05
-4.18510088711351e-05
-2.02905918305358e-05
-4.2942889768473e-05
-1.68496600335894e-05
-4.74974615596741e-06
-1.32415381455427e-05
-1.43317607062366e-05
-3.89502301983042e-05
-1.54260594191542e-05
-2.73287010820894e-05
-2.51119854552004e-05
-2.04529249820729e-05
-1.64097355465952e-05
-1.46724118571717e-05
-3.83246802430007e-07
-2.38290095988124e-05
-1.03160566809428e-05
4.42739615315002e-06
-3.86661523781854e-06
-6.44613275000464e-06
-8.74630134819545e-07
-1.72554512867282e-05
-2.31160248789021e-05
-7.97718196138459e-06
-1.87367582087576e-05
-1.33468627860456e-05
-1.39031325548611e-05
-2.60239029002108e-05
-9.5179920674117e-06
-1.02829595529327e-05
-1.83835027040607e-05
-1.10530065881376e-05
-4.70368576560053e-05
-5.86956460831606e-06
-3.0454277815199e-05
-1.85749283808329e-05
-1.1851460030522e-05
-8.79143081308358e-06
-1.39461283644791e-05
-1.72635470756389e-05
-1.56604877419067e-05
-1.29633875210032e-05
2.76363780076321e-06
-2.24485777230459e-05
-3.65236526094154e-05
-2.07179278617577e-05
-3.1102824661625e-05
-3.60261805248073e-05
-1.20719847256526e-05
-5.86965674892829e-06
-2.11128110164554e-05
-4.99885302999415e-06
-1.79046249218689e-05
-4.29303396417315e-06
-9.38555591481077e-06
-1.87009090129525e-05
-2.90544592855987e-05
-3.01553605636288e-05
-1.99758127795181e-05
-5.04721932202234e-06
-1.75354287021782e-05
4.80018078093726e-06
-2.11863809184728e-05
-2.93587532016438e-05
-2.15379658655885e-05
-1.99581447191807e-05
-2.15190881949052e-05
-9.99844256535062e-07
-2.13566732298121e-05
-1.85266661366954e-05
-1.80796386583241e-05
-4.90661877387014e-05
-4.69612657740107e-05
-4.10575461401213e-05
-2.39627027396493e-05
-2.44559036014808e-05
-3.29854224571911e-05
-1.7165618102652e-05
-3.11554335307662e-05
-2.16662556512622e-05
-3.97044259892673e-06
-4.64491804115588e-06
-2.17173455809627e-05
-3.6656363490043e-05
-2.4599140138598e-05
-2.59230751779403e-05
-1.18066537863258e-05
-2.92696344594338e-05
-1.36627408418725e-06
-2.81933539292589e-06
-9.52478627533788e-06
-8.6813461322284e-06
-1.38696917070696e-05
-2.15457619504941e-05
-2.46133778406397e-05
-2.19666983223947e-07
-9.8324108173926e-06
-4.08599125406913e-05
-3.32002403306358e-05
-2.45626123754223e-05
-3.80115506289286e-05
-2.7515881611823e-05
-1.05612036449085e-05
-1.17471501222374e-05
-1.516845259191e-05
-1.30955390535934e-05
-4.07198728518426e-07
-1.91199743673781e-05
-2.78274074336332e-05
-9.99063690289317e-06
-1.72468291845e-05
6.4231269828367e-07
-1.12255498465862e-05
-3.29425983724544e-05
-1.9194276113035e-05
-1.8664565148269e-05
-3.89007720266602e-05
-3.47336682355314e-05
-1.17963335876984e-05
-2.28221211561358e-05
-2.84541602173435e-05
-3.54720293022982e-05
-1.60121110877374e-05
-1.50367671504775e-05
-4.04692637307264e-05
-1.9857122249318e-05
-1.89254491927829e-05
-3.11438387401177e-05
-3.01461640995137e-05
-1.74625447086464e-05
-1.86633942846165e-05
-9.8143776790616e-06
-2.96831916905029e-05
-1.1727401999793e-05
-2.36198408648887e-05
-2.17398288981309e-05
-2.55824147179234e-05
-3.60452365075243e-05
-2.13552339134873e-05
-2.90458028264485e-05
-2.59830798954007e-05
-3.27343046488025e-05
-2.0789777097513e-05
-1.38490715095265e-05
-2.85643455891631e-05
-3.17696692454753e-05
-1.5306215839263e-05
-2.00703663433342e-05
-1.24592470110037e-05
-8.63419396453312e-06
-7.42522475758431e-06
-1.17136438752869e-05
-1.70227360253397e-05
-2.70143052384569e-06
-1.38441532745776e-05
-1.24040376787087e-05
-1.03302568635456e-05
-4.24408935489739e-05
-3.33603045116383e-05
-2.45884969897273e-05
-3.73992819080763e-05
-3.73937587906364e-05
-2.51627761371156e-05
-4.06597054413446e-05
-1.14517556849624e-05
-2.1603092481352e-05
-2.54552368951172e-05
-1.06264151200049e-05
3.13712179303159e-06
-1.76179335726177e-05
-2.16060813992944e-05
-1.1394640268332e-05
-5.7431537848045e-06
-2.74871439300951e-05
6.82147056743144e-10
-2.52279349626863e-05
-2.86940424958773e-05
-8.18159578834044e-06
-1.28481223656291e-05
-1.79234940366161e-05
-2.08273437615969e-06
-2.44688503382585e-05
-9.08032093633988e-06
-1.62012484769984e-05
-1.05788269384226e-05
1.60499374170255e-06
-1.2847979973214e-05
-1.61387497085349e-06
-2.50176746655537e-05
8.35377129599147e-07
-4.01166730539349e-05
-2.43992416779662e-05
-1.04838359977235e-05
-2.93841653576342e-05
-2.08553098162664e-05
-2.39883679255197e-05
-6.10548697352984e-06
-4.43352197276777e-05
-2.3157256291407e-06
-1.28648915559385e-05
-2.02315350803314e-05
-3.31896394751841e-05
-1.84343197396525e-05
-1.10347919772446e-05
-8.05093033300357e-06
-2.38172240470932e-05
-1.40672848274231e-05
-1.27452259618217e-05
-1.44348701230817e-05
-2.87171737667421e-05
-2.58440186813799e-05
-2.21488687696035e-05
-1.91242130205543e-05
-2.52607770236859e-05
-2.61204673672033e-05
-1.05112110099982e-05
-1.77836108400506e-05
-1.57136269556163e-05
-2.64835215637783e-05
-7.55555394558378e-06
-2.07262667047505e-05
-1.99575810881661e-05
-2.39618540856067e-05
6.47431890525801e-06
-3.00071445708247e-05
-2.30566463994496e-05
-1.35857870209429e-05
-2.66127955537232e-05
-2.263924273501e-05
-1.75613518941654e-05
-2.21027600690982e-05
-2.3628575880868e-05
-3.01391013195596e-05
-1.6916769677158e-05
-9.22580159942144e-06
-2.02932358951255e-05
-7.61850751553634e-06
-6.01444942200124e-06
-1.77765483856965e-05
-1.91114366556194e-05
-3.99257766668666e-05
-4.10962686087189e-05
-6.58933167631719e-06
-4.62251501500084e-06
-1.15242053506663e-05
-2.9312881455867e-05
-8.58755097823537e-06
-1.99788144874447e-05
-2.78369467514691e-05
-1.93857287011639e-05
-1.79748671172101e-05
-2.86585480660783e-05
-2.13027107883353e-05
-1.90105480108951e-05
-1.13573604358069e-05
-4.8418419881271e-06
-4.09332886610887e-05
-1.04681328132626e-05
-2.45972114090932e-05
-4.41617766216784e-05
-4.18703877164559e-05
-1.51521718986604e-05
-3.59166647145252e-05
-2.30457441117166e-05
-2.77594057476922e-05
-2.89442263038238e-05
-3.67278628055292e-05
-2.70140935920455e-05
-1.30815243415248e-05
-3.73874737915452e-05
-1.45915544420245e-05
-2.3591905119032e-05
-2.01634784220533e-05
-2.7382186949103e-05
-1.19601100461406e-05
-3.98963178104429e-05
-9.8709610719606e-06
-4.66696843673343e-05
-2.80917510883483e-05
-2.71453044002196e-05
-1.40852242127744e-05
-3.20506541154596e-05
-6.33368581472295e-07
-1.04028118542845e-05
-1.38230694067491e-05
-2.19132312846981e-05
-2.4498434631475e-05
-9.67314124757381e-06
-3.1449142160434e-05
-1.50058001512498e-05
-3.84693093986965e-05
-2.16603954990671e-05
-5.4811012730991e-06
-2.49547808094779e-05
-4.81696770796076e-06
-2.49039375008649e-05
-2.6512679898974e-05
-1.40283445951584e-06
-1.26261367536733e-05
-1.1820419629487e-05
-2.12109128204765e-05
-1.79142581010718e-05
-1.17094782839895e-05
2.2706703247552e-06
-3.0513695188252e-05
-2.52744035329599e-05
-2.82919435631705e-05
-1.90083381725521e-05
-1.36375193243587e-05
-2.37473853381459e-05
-1.09565356783537e-05
7.16173295877572e-06
-2.65169329429848e-05
-1.70716692151539e-05
-2.68700246815705e-05
-1.07082466847701e-06
-2.7357472464758e-05
-3.31794689669841e-05
-1.74956346440217e-05
-1.54821140053513e-05
-4.04739988241401e-05
-2.56795590579721e-05
-2.07202028479991e-05
-2.81616265739125e-05
-6.70505029930148e-06
-3.75695542532606e-06
2.20121793339624e-06
-2.05686100688631e-05
-1.0633167280368e-05
2.27904257240697e-07
-5.64350698556855e-06
-1.62332871007965e-05
-7.02439031016012e-06
-2.61117196758285e-06
-6.83147488221148e-06
-6.93627728788327e-06
-2.83623974972293e-05
-3.73961477509425e-05
-2.43460543971118e-05
-2.19412808731435e-05
-1.1038512671028e-05
-1.35707375566233e-05
-5.9225554710721e-06
1.26656988068075e-06
-2.27478992949626e-05
-1.89116576746326e-05
-1.74697894041457e-05
-3.03100151630441e-06
-5.26515557977272e-05
-9.39771587287026e-06
-1.75144479613078e-05
-1.26054158782216e-05
-1.18839846948956e-05
-3.20269413440443e-05
-3.7444381008795e-06
4.92383936465743e-06
-2.48372845283377e-05
-3.35897232589582e-05
-5.61484473468333e-06
-6.39691595320476e-06
-6.5480300168472e-06
-1.30537243860122e-05
-1.92681857687003e-05
-4.58584288949039e-05
-2.93976214813369e-05
-1.83193094192344e-05
-4.18707485805538e-05
-2.35631179970071e-05
-1.05466728479727e-05
-2.01377918196219e-05
-3.11424086202361e-05
-3.31175698882928e-05
-2.56454338078635e-05
-1.72220959281309e-05
-2.64690943249062e-05
-2.77667892081971e-05
-2.40978793864602e-05
-1.75363111510867e-05
-2.79237419604728e-05
-3.20525729204714e-05
-1.99134443488268e-05
-3.20981803722256e-05
-1.56878710524643e-05
4.15091200745386e-06
-1.5143544167992e-05
-2.6133028595618e-05
-3.4380349726775e-05
-1.19777750156243e-05
-3.48002079735937e-06
-3.35741685283912e-05
-2.06762432156257e-05
-2.09563487725931e-05
-2.46088294320723e-05
-2.9596078175878e-05
-4.20704652303906e-05
-2.04123121158724e-05
-2.19286860338558e-05
-9.08261737561213e-07
-1.45796604443664e-05
-1.78566820947748e-05
-3.88616391685774e-05
-1.79955870051707e-05
-1.03015914364079e-05
-2.06647039769453e-05
8.93280658259114e-06
-1.1909916534184e-05
-9.37093369039578e-06
-2.77132043636735e-05
-3.23637401547011e-05
-6.07236962154493e-06
-8.53176840288785e-06
-2.04623588904454e-05
-3.04622763047522e-05
-1.31198434319335e-05
-9.6865888804763e-06
-2.32891978274192e-05
6.54128561483346e-06
-3.32040061923323e-05
-1.23628740098397e-05
-2.44389573211314e-05
-2.43076027296699e-05
-1.5063300890481e-05
-8.51813757903197e-07
-6.55853808339423e-06
-1.32784567968808e-05
-1.23153204550743e-05
3.16870715290026e-06
-6.45277857759095e-06
-1.67893229100794e-05
-2.20444158651295e-05
-2.7258969355348e-05
-3.37194792783436e-06
-3.12777821241814e-05
-2.22902321513713e-05
-1.41569061101916e-05
-2.26041621900423e-05
-7.34780656775723e-06
-2.18507086130183e-05
-1.17058840371627e-05
-3.13498675857878e-05
-1.80965984930024e-05
-2.22469986405204e-05
-2.43437076269991e-05
-4.94344895475937e-06
-4.23258330610639e-06
-1.0618609598006e-05
-1.6443656295614e-05
-7.99683498022983e-06
-1.05504958386236e-05
-1.43407126024399e-05
-2.85763461611112e-05
-1.17423688485022e-05
-2.02744188209076e-05
-2.0393110607346e-05
9.23688247718432e-06
-9.01431643770299e-06
-3.11506221392065e-05
-2.27513378236937e-05
-1.98776556366463e-05
-1.90494629598409e-05
-5.34038182010125e-06
-1.68024138033208e-05
-1.45047291089536e-05
-2.56020918777232e-05
-4.30404959164556e-05
-1.27772862658942e-05
-9.01703552094603e-06
-1.41758314853826e-05
-1.62507667548565e-05
-2.26774507052748e-05
-5.41618450239339e-06
-3.50187651094274e-06
-3.61630256111631e-05
-1.35130652906129e-05
-1.3754683839947e-05
-6.49663901807806e-06
-2.22985926334551e-05
-5.68164337841604e-06
-1.72944170204306e-05
-1.36491185050197e-05
-3.19235180992352e-05
-3.57726902346897e-05
-1.22609522059513e-05
-2.30924489789007e-05
-2.61358833261597e-05
-1.22924866459852e-05
-1.89355602690365e-05
-3.40089712243304e-05
-1.75167790486188e-05
-1.46115764194018e-05
-1.69529397262129e-05
-1.67771962808866e-05
-9.25749066028861e-06
-1.82148621140628e-05
-3.01895369430327e-05
-1.53270244636809e-05
-1.50336731842627e-05
-1.13372467389638e-06
-6.92483489929592e-06
-2.53343305562532e-05
-1.54338353662299e-05
-2.22650084283682e-05
-3.54727865021981e-05
-3.38403604149875e-05
-1.22348309171035e-05
-1.36891581507146e-05
4.52208558370775e-06
-1.64079999718292e-06
8.70871801060184e-06
-2.54730578543666e-05
-2.30051164420834e-05
-3.29339378265348e-05
-2.90369102071046e-05
-3.32500213909873e-05
-1.58956944929351e-05
-2.26516666144459e-05
-3.87376274245529e-05
-1.96117119277781e-05
-2.94169609604592e-05
-3.75313230987947e-05
-1.26892332189715e-05
-2.50647568549298e-05
-2.67558251891022e-05
-3.66528205688962e-06
-1.20534716063046e-05
-1.89086293235166e-05
-1.78404111647744e-05
-2.05263743932201e-05
-3.02187719830243e-05
-2.59334670630329e-05
-1.64995698362459e-05
-1.4046962019809e-05
-2.94842113077633e-05
-3.21069385807986e-05
-1.6621491093342e-05
-1.39801183896242e-05
-1.30375239523432e-05
-9.39738350681543e-06
-1.74336799796484e-05
-1.94706948954624e-05
-3.25762593952256e-05
5.75078377929073e-06
-9.42617561705806e-06
-1.84948234861639e-05
-3.61831900761128e-05
-4.01537049012114e-06
-1.86321096293606e-05
-1.19987782643837e-05
-3.00974618112398e-05
-8.62571963122911e-06
-4.42227541503154e-05
-1.3960252285832e-05
-1.42613314764818e-05
1.99033633581037e-07
-2.31537859369257e-05
-1.62356271069597e-05
-1.39758119297131e-05
-3.2654168395259e-06
-1.75041794356969e-05
-5.63103393130513e-06
-5.34217812585038e-06
-1.94086299839431e-05
6.51116867262263e-06
-2.31620319882104e-05
-4.2876285419537e-05
-9.0154231315813e-06
-2.26183177950178e-05
-2.22788665611597e-05
-1.80600729362898e-05
-2.70189642277271e-05
-2.40867854001727e-05
-2.6692748968394e-05
-1.90758829999156e-05
-2.16205101091024e-05
-1.85926937253603e-05
-1.94613532628375e-05
-2.37769461883245e-05
-2.06504371681558e-05
-3.08394052351876e-05
-2.7159197430209e-05
-2.20081544901811e-05
-9.37741167861486e-06
-2.41444643954713e-05
-2.40042330821024e-05
-1.7040222746469e-05
-2.97319450561216e-05
-2.27369254548345e-05
-1.30204721539929e-05
-9.26580175038815e-06
-9.70314706157423e-06
-3.00593540622887e-05
-1.49226728629589e-05
-1.45698566690985e-05
-4.0699389846691e-05
-5.52652050882038e-06
4.31691725606087e-06
-3.55278568044476e-05
-1.08099755112263e-05
-1.55269103232104e-05
3.84930812715775e-06
-1.64557038700826e-05
-9.41195232541197e-06
-9.65575844363386e-06
-3.94539978377466e-06
-1.32374678253088e-05
-1.55378934117819e-05
-1.26146627785406e-05
-8.63825547336952e-06
-2.62316311591479e-05
-7.09763400869212e-06
-2.08876136800845e-05
-3.13073828598871e-05
-3.28504832566944e-05
-1.73896698206916e-05
-2.71921762237412e-05
-2.67871443215517e-05
-2.43791162831344e-05
-2.16587920024472e-05
-1.02807315231726e-05
-3.41484820047221e-05
-3.10117798400747e-05
-2.60677533389596e-05
-1.45679682120491e-05
-1.06838571085051e-05
-2.87196102897062e-05
-2.39613447063046e-05
-7.64872985497876e-06
-1.6144788402369e-05
-3.42603140609949e-05
-2.67838879854281e-05
-2.31469389038215e-05
-2.59701823808121e-05
-1.42753714973756e-05
-1.65232471024386e-05
-2.71814444405697e-05
-9.89673684786423e-06
-1.33488156114211e-05
-2.11910678797044e-05
-2.2818543315475e-05
-3.29348058255239e-05
-3.559654789985e-05
-1.8632842058844e-05
9.47207145150348e-07
-9.53303651227314e-06
-2.95321499596513e-05
-2.04541531980717e-05
-1.29232909335537e-05
-1.19027376427904e-05
-9.29412842741265e-06
-1.58048304341917e-05
-3.49759195982133e-05
-2.27233290969005e-05
-2.88977623333995e-05
-3.22005980209798e-05
-1.98388915960473e-05
-6.71639793482794e-06
-2.9959098676427e-05
-8.5255469372265e-06
-1.28983933605776e-05
-2.23754991882147e-05
-1.17181919009297e-05
-8.88273972530466e-06
-8.39899800609435e-06
-1.84870824700046e-05
-2.02180319503094e-05
-3.48968023919137e-05
-2.05906625989533e-05
-2.55571300491152e-05
-2.14793071337795e-05
-9.53663273132745e-06
-6.13371095104348e-06
-2.62716279331174e-05
-2.15697042033813e-05
-2.76973125445798e-05
-2.6028722532802e-05
-4.13334921367526e-05
-7.77753277095272e-06
-2.09910308827113e-05
-1.89046599180622e-05
3.37660030351802e-06
-2.83654583002312e-05
1.73301682751579e-06
7.87498803813547e-06
-2.25852939744749e-05
3.14901461994729e-06
-1.96057431859933e-05
-2.86228780152336e-05
-1.49289862802636e-05
-2.81293105353752e-06
-1.94844091956378e-05
-1.72697094632813e-05
-1.83201816986642e-05
-1.48683849490459e-05
-1.75934183472164e-05
-1.96269759114496e-05
1.53839128783264e-07
-1.79377138720461e-05
-1.67732779834345e-05
-3.06351759419615e-05
-3.96967902842506e-05
-3.66348979251231e-05
-2.5459807736936e-05
-2.45909912835132e-05
-1.18523800991881e-05
-3.36353441446827e-06
-2.91037785343893e-05
-2.57945795686078e-05
-3.30105264545618e-05
-2.61961812949141e-05
-2.87193709631666e-05
-2.29446311628911e-05
-1.15698332662229e-05
-2.08380190019848e-05
-6.92587697508689e-06
-2.39232286490623e-06
-8.28449838063874e-06
-1.4881965193505e-05
-8.40522923675788e-06
-1.30195201105578e-05
-2.30937872877303e-05
-4.29035425247147e-05
-2.02864486688217e-05
-1.18164725959143e-05
-1.53958791400725e-05
-1.74020943469659e-05
-2.07774855068368e-05
-2.42958551191257e-05
-1.56313879942458e-05
-4.87881245339622e-05
-8.53170196330989e-06
-3.02292818187826e-06
7.18068924385169e-06
2.8032708263592e-06
-1.46917164794355e-05
-2.07829956653641e-05
-1.98536015480909e-05
-7.3233501990588e-06
-2.62885807156803e-05
-2.40921120334003e-05
6.79303432050243e-06
-1.1725181610782e-05
-2.38783839374323e-05
-2.15193252511511e-05
-9.16771416995657e-06
-2.56830735525361e-05
-2.27859697251812e-05
-2.75958649029049e-05
-4.19239615253503e-05
-5.96100403391284e-06
-1.64643225221668e-05
-8.14605426762591e-06
-1.26344527166039e-05
-5.74929440106248e-06
-5.66477088842731e-06
-7.13081475799206e-07
-1.34578158143394e-05
-3.20370802517029e-05
-2.3710644977394e-05
-2.3751635869679e-05
-2.22376156804455e-05
-2.98211228181408e-05
-1.87166759523975e-05
-1.75741742987286e-05
-1.25330385893093e-05
-3.88613210690838e-05
-2.78297243132217e-05
-3.74981677236465e-05
-1.75649706254539e-05
-1.20148534806708e-05
-1.89948924916975e-05
-1.87779713301459e-05
-2.31593500473279e-05
-1.27764378007736e-05
-3.07034906004172e-05
-1.55012451049228e-05
-1.40638004825277e-05
-2.03613958272713e-05
-1.70878503660705e-05
-7.26089891719481e-07
-2.68532708945535e-05
-4.18627917939018e-05
-1.7220381931289e-05
-3.48879505294364e-05
-3.43866915551127e-05
-9.3047758362296e-06
-2.90973745557019e-05
-3.771928332681e-05
-2.41315840133504e-05
-8.95219381094266e-06
-3.43646578453118e-05
-1.05937046367461e-05
-2.17897525996619e-05
-1.72283136413534e-05
-1.27488240132265e-05
2.90348190095428e-06
-3.52856023744034e-05
6.79866289490807e-07
-1.50858978860233e-05
-4.15454824323533e-05
-2.63986706699045e-05
-4.02613264094656e-05
-4.55805852244146e-06
-2.05362337661611e-05
-1.44745139599362e-05
-8.38036712485477e-07
-2.9782311785043e-05
-3.22302096552856e-05
5.08864375508083e-06
-1.97242774789614e-05
2.65770049931164e-06
-1.94407756496016e-05
-2.19560236172399e-05
-6.05819392727871e-06
-2.10006624101173e-05
-2.21500792530198e-05
2.27957069197578e-08
-4.40210454439876e-06
-2.03246019585335e-05
-1.37504532986038e-05
-2.02615058188546e-05
-2.03858124889885e-05
-1.06898204670172e-05
-1.26231373953576e-05
-2.23502658556091e-05
-4.90462568879426e-05
9.15511814868176e-06
-1.89616351645618e-05
-1.83955806099964e-05
-1.03964305909851e-05
-2.65486684025395e-05
-1.43195544158818e-05
-3.87644694172005e-05
-1.63700117052262e-05
-3.0579610802528e-05
-4.06234870365989e-06
-5.44062984008406e-06
-1.88031576973224e-05
-1.31467927232035e-05
-1.11919369592952e-05
-1.9122479060703e-05
-1.48745573374398e-05
-2.38648522543034e-05
-4.27348008810986e-05
-2.2022683883201e-05
-7.01936802799231e-06
-1.87339862681051e-05
-4.20974374704366e-05
-2.38941094418179e-05
-2.27635716768259e-05
-1.76923200363317e-06
-3.81892373708348e-05
-3.0051632285552e-05
-1.06087454990739e-05
1.00577973254863e-06
-2.44847819776733e-05
-2.86519055466144e-05
-1.35760927607666e-05
-2.67003099510312e-05
-1.75695118813726e-05
-2.72835209235239e-06
-2.46648199540628e-05
-9.96533217530714e-06
-2.21687462083474e-05
-2.91094119640366e-05
-2.59666476757664e-05
-2.24422578738598e-05
-2.64362070610503e-05
-1.49986618017645e-05
-2.81764741245162e-05
-1.41713160066953e-05
-2.24897667726795e-05
-2.20060597406505e-05
-1.87689555278331e-05
-2.76369885283504e-05
-2.13546572144936e-05
-2.76769518813205e-05
-3.90468443125889e-05
-2.16188991317195e-05
-1.19424736468964e-05
-3.0828290563849e-05
-3.9000389114194e-05
-2.91010397806274e-05
-3.1621177607018e-05
-1.71577587645393e-05
-2.96616800660132e-05
-2.94546495680221e-05
-3.51629292245672e-06
-2.50596326425972e-05
-1.47759262310323e-05
-1.56028466865655e-05
-2.90810651826437e-05
-9.42635193731399e-06
-2.15481448925392e-05
-2.07747947542914e-05
-2.81800103522011e-05
-8.69840209970847e-06
1.56087680210512e-05
-2.89945066323521e-05
-2.87820178302496e-05
-3.78917698950431e-06
-3.41351787122445e-05
-9.70922215620277e-06
-3.56011281151602e-05
-1.64068701125881e-05
-9.21518100847079e-06
-2.18573290391114e-05
-1.08233419158449e-05
8.10368227237036e-07
-1.91197504063577e-05
-2.02469464562141e-05
-1.82009671411928e-05
1.95414620925287e-06
-2.40541114780606e-06
-2.65336052770219e-05
-1.42525228921064e-05
-2.49727378240003e-05
-1.35299757674243e-05
-2.21719651312265e-05
-2.16468953775946e-05
-2.5855091136059e-05
-3.52835715170059e-05
2.74491977163051e-06
-2.55859973834448e-05
-3.13210777243082e-05
-1.7912053019956e-05
-1.33269480297906e-05
-1.96589350356266e-05
-3.16348756141285e-05
-1.20826949560687e-05
-3.54465530634834e-05
-1.3261072607873e-05
-1.79806269874615e-05
-2.16387027097639e-05
-3.18200760610054e-05
-1.1085073569771e-05
-2.94866204648047e-05
-1.12646082927518e-05
-2.58889980145525e-05
-3.24993119706331e-05
-7.79571863393591e-06
1.40594386491337e-05
-6.84251670729767e-06
-1.53386357040022e-05
-2.50990556849017e-05
-1.57139755384942e-05
-2.39476492324501e-05
-4.64194536404008e-06
-1.9867896795842e-05
-3.65424388943177e-05
-1.6652273183773e-05
-3.01945611577193e-05
-1.16892523138957e-05
-3.30447063896281e-05
-5.26368396031973e-06
-1.88341059879473e-05
-2.2801143074678e-05
-1.71814412483288e-05
-1.18180832381318e-05
-1.72272334268374e-05
-4.3721693038603e-05
-1.64429945611561e-05
-3.9447042214801e-05
-3.17181522155338e-05
-3.32889001184934e-05
-2.54614905600089e-05
-3.19216999274202e-05
-2.03982054586523e-05
-3.44428217075375e-05
-2.10878569882149e-05
-5.88100358296172e-07
6.41252633394958e-06
-4.85930413921797e-06
-9.88847180831727e-06
-9.61255255355475e-06
-3.08892267243876e-05
-2.26203023979305e-05
-2.82317070270247e-05
-2.44190876718669e-05
-2.52444475351297e-05
-9.21735555139142e-06
-1.06734426219683e-05
4.26405127789307e-06
-4.22490770284739e-06
-1.91939329540615e-05
-3.98487047939625e-06
-1.76976738045726e-05
-1.2612868748603e-05
-9.52736919254563e-06
-1.26546475162077e-05
-2.12539555615592e-05
-2.73062424752714e-05
-3.19356857301502e-05
-2.4416605619561e-05
-2.49473588432219e-05
-3.13979000719758e-05
-1.67365810689765e-05
-2.64681995353606e-05
-3.91274883982747e-07
-1.51776879683553e-05
-2.63886521963747e-05
1.70897850472578e-06
-4.55758367146187e-05
-2.40190212027338e-05
-2.6338124061874e-05
-3.52598482406507e-05
-1.83468848459103e-05
-2.61659465639469e-05
-1.34903800196466e-05
-2.69837825772978e-05
3.1683666090131e-06
9.6889019942855e-07
-2.22507714245973e-05
-2.15828945338538e-05
-3.0092040288345e-05
-2.9602721925078e-05
1.40967571823774e-06
-2.98692036050626e-05
-2.85120812223228e-05
2.02331288526394e-05
-2.28889977402535e-05
-2.33377369210854e-05
1.29712958773057e-06
-3.3994509773858e-05
-2.59966316321121e-05
-2.41684605643426e-05
-2.02482777301431e-05
-3.18477547219756e-05
-3.06802462776222e-05
-2.70318867859e-05
-4.73485175927039e-05
-1.76432400443194e-05
-1.11172578404867e-05
-4.87467339134885e-06
5.9209186999134e-06
-3.12787865824839e-05
-3.32350460386428e-05
-2.15053974089759e-06
-2.3070343539394e-05
-1.70974793104932e-05
-1.45177648737559e-05
-2.1363092947842e-05
-7.26907120168486e-06
-1.34149366201585e-05
-8.9609150033161e-06
-2.28850975075354e-05
-5.63803163260411e-06
-2.25384083109482e-05
-6.34232666757692e-06
6.73899036942857e-07
-2.16228995139162e-05
-1.84535245630214e-05
8.13652816035211e-06
-9.8734279038024e-06
-2.03253259727383e-05
-7.70725082025007e-06
-3.5283990674962e-05
1.53386984394137e-06
-2.29927504768652e-05
6.8265027836913e-06
-2.08643132964053e-05
-2.5974874113145e-05
-5.77651063085096e-06
-1.30403528927197e-05
9.93125554413546e-06
-1.04985411788494e-05
-2.47587607160078e-05
-2.48809184630682e-05
-4.11005580427515e-05
-1.59540978951166e-05
2.572741540529e-07
-3.09940977540508e-05
-2.36587960775337e-05
-5.03680300911809e-06
-2.09222677296275e-05
-1.64498362822486e-05
-4.01378775372633e-05
-4.00117718005238e-05
-5.97066314145857e-06
-1.66733795780347e-05
-2.54202496558478e-05
-1.52383831882645e-05
-3.53088794252831e-05
-9.47316909756668e-06
-2.58161396351528e-05
-1.42196663693078e-05
-1.08759735274554e-05
-1.57824772614892e-05
-4.16449368353568e-05
-2.50283160827502e-05
-3.40033199714854e-05
-3.97444201922558e-05
-2.97378323245577e-05
-1.23123560351695e-05
-1.51416392713121e-05
-2.28325182508584e-05
-1.83597059759417e-05
-1.32701449323315e-05
-2.25331132717542e-05
-3.68463323338812e-06
-1.9961432379743e-05
-2.46497990206409e-05
-1.20481063595371e-05
-3.76594231066921e-05
-6.32128487244683e-06
-3.50188387791687e-05
-1.13936487654418e-05
-4.05934515398707e-05
-1.38359004746271e-05
-3.7542831021446e-05
-1.34973705658449e-05
-2.53494626624824e-06
-1.81423343208604e-05
-4.3431555176196e-05
-2.50905284256906e-05
-2.4336684232794e-05
-1.06454495583173e-05
-2.99038721166539e-05
-4.07544960883674e-05
-1.87931606211541e-05
-2.28861320911467e-05
-1.34936682611751e-05
-1.34001263886073e-05
4.64224419928171e-07
-2.60103033055336e-05
-2.25927375847632e-05
-3.04445645104428e-05
-3.10953507190354e-05
-2.51422139662525e-05
-1.29910070041433e-05
-2.79036024798905e-05
-7.95099415604177e-06
-1.09795028129825e-07
-1.31220091356758e-05
-9.18295531302115e-06
7.96433370760058e-06
6.43952564853521e-06
-2.40781090516464e-06
-2.46857904246391e-05
-5.57741512881573e-06
-9.7297068780317e-06
-4.46525814330435e-05
-1.18020640098309e-05
-1.63762130794124e-05
-5.45137620582869e-06
-2.01999600070065e-05
-3.34073447217153e-05
-5.52114292091114e-05
-1.96604020559665e-05
-7.05044058150904e-06
-1.78920109502827e-05
-3.52962136692541e-06
-3.6934679959437e-06
-2.49900586128286e-05
-1.59399845063199e-05
-1.36501662461399e-05
-3.3552066036308e-05
-1.7540539052024e-05
-1.46762008908183e-05
-2.02551799325906e-05
-9.79444765674172e-06
-7.41496756158899e-06
-2.74763208811588e-05
-2.79950708031921e-05
-1.39525683430892e-05
-2.69295416129701e-05
-3.28015628713224e-06
-2.83530616428823e-05
-1.03702472851936e-05
-6.15547234103398e-06
-2.14309035166074e-05
-3.2940985777992e-05
-1.41913591974986e-05
-2.18372633266564e-05
-3.03232155479697e-05
-3.76099085602728e-05
-3.27671407494175e-05
-1.86889132961569e-05
-4.7062098991393e-05
-2.90021830731455e-05
-4.20144789900994e-06
-3.65741831271505e-05
-1.88906529263294e-05
-4.984778549179e-05
-2.56128435289175e-05
-1.06136943991213e-05
-1.35659747463533e-05
-2.537715255213e-06
-1.56587487260377e-05
-2.79044858153817e-05
-2.34926948136637e-05
-1.71532403545203e-05
-2.49981402181061e-05
-1.3977198499719e-05
-1.69238216246192e-05
-2.50497462498103e-05
-1.56423530733299e-05
-3.64048141612809e-05
-2.67507582865403e-05
-2.73892760192909e-05
-6.23828490823594e-06
-2.09499555673344e-05
-7.0534730989638e-06
-1.7477289276943e-05
-3.39830214589084e-06
-1.90259511905663e-05
-2.05417882452943e-05
-9.1550654804253e-06
-2.28525811042033e-05
-2.28891272861411e-05
-4.86756605274831e-06
-9.80308006601527e-07
-2.25839602604997e-05
-3.39604087134395e-06
-1.2440143741395e-05
-2.79449294151426e-05
-1.58681677529548e-05
-2.60334656299362e-05
-1.72961621717509e-05
-1.80168112970075e-06
-1.41961485240131e-05
-1.86629648764655e-05
-3.24890766379113e-05
-2.78950743792844e-05
-2.65697201515747e-06
-2.87782220341243e-05
-2.87417996700152e-05
-1.99003068774475e-05
-2.07031381626385e-05
-4.17247222432069e-05
-1.48972173001718e-05
-2.45278790871935e-05
-1.11122219383498e-05
-2.20910210364209e-05
-2.85379567410336e-05
-1.161571462753e-05
-2.15513991091079e-05
-2.49664257926294e-05
-2.67303104834271e-05
-3.28995982183255e-05
-2.56408687276386e-05
-1.06467310768541e-05
-8.3142666982263e-06
-1.07482173939188e-05
-4.94097215913037e-06
-2.96975107769164e-05
1.57234940994178e-06
2.24879905445187e-07
-1.26408127362182e-05
-3.0450232498601e-05
-2.52931987576575e-05
-2.53037073288014e-05
-1.57694529229033e-05
-3.07159569738457e-05
-1.69903885859239e-05
-2.76417609489713e-05
-3.53002697977652e-05
-6.19078246975851e-06
-3.43621144847611e-05
-2.25768262467957e-05
-1.04652180539849e-05
-2.74438652239222e-05
-3.66925032321389e-05
-2.41926543046805e-05
-1.57061457584219e-05
-4.17113116904051e-05
-4.31848184830491e-05
-3.0548126763818e-05
-4.77924354277154e-06
-9.88143548431142e-06
-7.45580107597287e-06
-9.23049963611074e-06
-2.35512032323144e-05
-1.38081057637347e-05
-3.97197422847067e-05
-1.66713405059971e-05
-2.70277793921623e-05
-2.09276291809169e-05
-2.28258704634229e-05
-2.01846362358733e-05
-2.54817953387065e-05
-3.24732840210645e-05
-1.8093878737457e-05
-2.45703858464605e-05
-2.40227345510831e-05
-3.00692484573419e-06
-1.24969371456229e-05
-2.61178040465794e-05
-1.83508354030238e-05
-1.9710154903493e-05
-1.31823820081641e-05
-3.36459885937045e-05
-1.98072497564719e-05
1.1033263732552e-07
3.12859846649089e-06
-2.19354433692348e-05
-1.06558485667685e-05
-1.50451642669016e-05
-1.62063163446336e-05
-1.95090569554902e-05
-1.57012243461509e-05
-3.12651876108842e-06
-2.84711221722261e-05
-9.66656462030978e-06
-2.12281333513466e-05
-2.37111878952252e-06
-1.94627505153406e-05
-1.90044844820416e-05
-1.87432454532371e-05
-2.99031052615027e-06
-2.42926795890648e-05
-1.42796976119663e-05
-3.31467761474606e-05
-5.4236829422516e-06
-2.6072185797781e-05
-2.52311898622025e-05
3.77520024916161e-06
-2.50697427801815e-05
-7.47764178686368e-06
-1.94053645375421e-05
-2.05967793235798e-05
-1.69742273520337e-05
-2.61822424332429e-05
-2.84512866511887e-05
-1.7640769848955e-05
-2.0435048559947e-05
-1.08570755469593e-05
-2.77008401903442e-05
-2.41996272388166e-05
1.39666453182229e-05
-4.45487583249342e-05
-1.524786503732e-05
-3.1179129036613e-05
-1.74551499993249e-05
-2.20491406700311e-05
-4.92917798411034e-05
-2.66883037303529e-05
-4.0733070712465e-05
-2.979380378851e-05
-2.89166677893131e-05
-4.23786581148425e-05
-2.71676594065248e-05
-5.06251855930488e-06
-2.87999948822919e-05
-3.97243260264676e-05
-9.7952080819079e-06
4.3256423785012e-06
-3.18992844859664e-05
-2.30524897638988e-05
-4.71373745193317e-05
-2.16469868748235e-05
-1.67126013876775e-05
-3.51503586108025e-05
-1.2808506932893e-05
-2.74708479896277e-05
-1.46792486744825e-05
-1.48621289476003e-05
-1.81596802287379e-05
-3.59900802756123e-05
-3.16779848179876e-05
-2.75905271924089e-06
-1.01045882746241e-05
2.23685702111935e-06
-6.82318284877526e-06
-7.84301274870994e-06
-4.85829244483325e-05
-1.28795827281958e-05
-3.24228355226539e-05
-2.28039961030914e-05
-3.60620749203354e-05
-6.31427922654285e-06
7.21918202905491e-06
-2.15777658959719e-05
-3.36683059563682e-05
-2.20970792630962e-05
-1.08772689733409e-05
-1.73195708848049e-05
-3.07504861095745e-05
-3.3464437490744e-05
-3.34793246266815e-05
-1.95980786062363e-05
-7.43846014336624e-06
-2.02580345796857e-05
-1.0162660170466e-05
3.19474946982362e-06
-3.09286620436954e-06
-2.13846255734702e-05
2.9174482667809e-06
-1.28736522952164e-05
-2.12121047084949e-05
-1.99131425181423e-05
-2.513756530647e-05
-2.69228663156023e-05
-1.48630900036508e-05
5.84102949780947e-06
-1.86844699396877e-05
-3.21387447546962e-05
-1.93757025303383e-05
-1.14100173793038e-05
-4.06187221804852e-05
-3.30085702052452e-05
-3.59546856031579e-05
-5.18576286545782e-06
-1.30950695260878e-05
-1.80351890082829e-05
-5.94644734161053e-06
-1.99096230588301e-05
3.1423777179329e-07
-8.6090569559308e-06
-3.52401284051828e-05
-4.61883339163918e-05
-2.93860411743063e-05
-3.53909324110902e-05
-3.16202429605682e-05
-3.57141698248882e-05
-1.85900771478444e-05
-9.55188306215795e-06
-3.67841110495441e-05
-4.17448380979858e-06
-2.62692201063706e-05
-1.58099574908514e-05
-2.38070635632332e-05
-3.18960834497071e-05
-7.10619120371484e-07
-2.89272343346529e-05
-4.31286920874243e-05
-3.00529965125202e-05
-3.62711793112544e-05
-1.23316544799539e-05
-2.27207434386317e-05
-8.16727834760828e-06
-2.21585181512911e-05
-3.62255149493782e-05
-1.15109309502404e-05
-2.83822719633024e-05
-2.34818890641008e-05
-2.03180347081207e-05
-2.86122790026164e-05
2.24944837857138e-06
-2.19866655295404e-05
-2.83931679853569e-05
-1.350836011744e-05
-1.68074979889166e-05
-2.48400266264992e-05
-2.62935044932596e-05
-3.33808078467547e-05
-1.62940813869799e-05
-1.48293178251391e-05
-1.94467621501748e-05
-7.88233971676873e-06
-1.28558971670841e-05
-1.91841524762871e-05
-2.06706838201901e-05
-9.8798024386416e-06
-2.38330891070347e-05
-1.21510911377339e-05
-1.22476387496619e-05
-1.77484941747925e-05
1.26163821649214e-05
-2.23439036467381e-06
-4.82006923482328e-06
7.63915616159796e-06
-2.53094430150733e-05
-2.48173348440278e-05
-9.7922347380633e-06
-2.17332512070277e-05
-1.59116513013774e-05
-3.4178893009804e-05
-2.58512170649535e-05
-2.38844737457955e-05
-1.64075938766455e-06
-1.52811699297379e-05
-2.18699323634236e-05
-1.07127093936512e-05
-1.23543389350515e-05
-2.06075020532621e-05
-3.43790253329147e-05
-2.12344484724054e-05
-1.31750934364425e-05
-1.53699595454686e-05
-2.57386495908704e-05
-3.50570179571233e-06
-2.2999774955087e-05
-2.87611815031289e-05
-1.5573028814706e-05
-3.46242365990081e-05
-4.8692497666371e-06
-4.46129424566615e-05
-3.57984254328791e-05
-2.12491039959092e-05
-2.23325581344992e-05
-2.61901658955294e-05
-1.74570633110161e-05
-2.437337697523e-05
-3.25096940000532e-05
-3.54675383915373e-05
-3.78066850538685e-05
-3.00882176800935e-05
-5.13341630120538e-05
-3.40886410966301e-05
-2.48778485390222e-05
-1.76679946315718e-05
-2.46931912780682e-05
-3.86875980077866e-05
-2.42268349979282e-06
7.23153625830585e-06
-1.0524548378523e-05
-1.63107108579223e-05
-2.75968755863071e-05
-1.60649160880566e-05
-3.40634933635212e-05
-1.74150058239913e-05
-6.67330450240341e-06
-4.6076049386879e-05
-3.55575757350834e-05
-2.53099708939605e-05
-5.16752924387435e-06
-1.05681188090139e-05
-2.64421692210968e-05
-1.90861097709492e-05
-1.63336640166952e-05
-3.43171753100881e-05
-3.11718680750572e-05
-1.80121922692152e-05
2.2060255862468e-05
-2.45439679628464e-05
-1.5794724091195e-05
-2.60150042394035e-05
-2.656120714545e-05
-1.97442390006186e-05
-2.24081194976162e-06
7.6213357146788e-06
-1.75228660560072e-05
3.01735387894335e-06
-1.84483396354266e-05
-2.81138382814811e-05
-7.74564136716431e-06
1.38311262831264e-06
-3.1403231132764e-05
-9.66204061548927e-06
-1.79389480869359e-05
-2.30034694338968e-05
-1.90869492826316e-05
-2.21020016845999e-05
-2.82044847046792e-05
-2.51394050630723e-05
-2.35677179799399e-05
-1.1389301753206e-05
-8.48452643661288e-06
-3.3718963109959e-05
-3.21298312936776e-05
-3.65872917023456e-05
-3.95630687637452e-05
-1.44185327484473e-05
-1.97379640475661e-05
-1.64532620468377e-05
-1.085226692072e-05
-1.75927797547349e-05
-1.36574353886966e-05
-3.17818429398736e-05
-3.40328583219934e-05
-4.53224536416518e-05
1.18203757987204e-05
-4.54767865971187e-06
-8.37080273735272e-06
-6.51263708441245e-06
-2.96926866704642e-05
-2.16153734904409e-05
-2.15290421315941e-05
-3.53458490397212e-05
-3.89270817834207e-05
-1.76544668741987e-05
-2.77218785083025e-05
-3.028284865121e-05
-3.15977212073246e-05
-1.66569073298497e-05
-1.27602850030445e-05
-3.97583163695123e-05
-3.27035245085835e-05
-2.00856899081276e-05
-2.1336979830301e-05
-2.48736018014029e-05
-7.30628378540402e-06
-2.52357749297523e-05
-1.77863912286675e-05
-2.73338568651078e-05
-5.56837188563178e-05
-9.9135937050844e-06
-1.18300733728183e-05
-1.89577905479465e-05
-1.72522024884516e-05
-3.04532164393162e-05
-3.59682934940146e-05
-3.88987508465815e-05
-1.52259450022276e-05
-1.4228689955622e-05
-3.43202388449312e-05
-1.78926772558932e-05
-1.92678741565658e-05
-2.53445064300406e-05
-1.53462359558276e-05
-2.80853915280691e-05
-2.61175932429512e-05
-1.61451157029838e-05
-1.48876321000247e-05
-2.1912040205382e-05
-1.90094813986459e-05
-6.34905587758464e-06
-1.29258032008744e-05
-4.19707178263038e-07
-7.36715276002215e-06
-1.7665471192602e-05
-4.08353946370224e-05
-2.73881073366283e-05
-3.81203124987625e-06
-2.63003387907774e-05
-2.08335810102726e-05
-2.28925876927386e-05
-2.07544792606598e-05
-2.59404780125419e-05
-1.3288747734443e-05
-2.25022020856846e-05
-2.09202707438383e-05
-3.69995358387914e-05
-4.26396928503492e-05
-4.49926816019409e-06
-1.40252535210366e-05
4.48614957707387e-06
-9.94042862872694e-06
-3.5435530823623e-05
-2.16334866739213e-05
4.96242698554856e-06
6.08994043098396e-07
-2.48458126080874e-05
-3.4166338668647e-05
-1.1190942057387e-05
-2.92634328500305e-05
-2.42599966126957e-05
-3.29832754235017e-05
-2.2494968091816e-05
-1.89259557844405e-05
-9.96331804622938e-06
-1.77046813169508e-05
-1.22031915287243e-05
-1.53131973225151e-05
-3.18381574291208e-05
-2.52059238975386e-05
-2.04578954598622e-05
-1.65925717691424e-05
-1.30483124537818e-05
-2.97524383429606e-05
-2.80682532114307e-05
-3.28227493413908e-05
-9.72219284131668e-06
-2.47685562463989e-05
-1.57692087732797e-05
-1.32347506354985e-06
-4.14479141634178e-05
-5.59526247050179e-06
-2.57639823745684e-05
-1.15817559210154e-05
-1.52655045274667e-05
-3.01331492345162e-06
-1.85945883219373e-05
-2.38231519144132e-05
-1.65058473487838e-05
-1.4798636418089e-05
-2.46663398126209e-05
-2.74246947206784e-05
-1.45766980910164e-05
-1.43758664053565e-05
-3.56720577220768e-05
-1.4549805871823e-05
-2.72180112780487e-05
-1.86087103159789e-05
-3.44967497052588e-05
-1.82123643498059e-05
-4.42202253588919e-06
-3.88575781131727e-05
-2.65731523318042e-05
-2.42487457720524e-05
-2.54170377963436e-05
-2.28034554264726e-05
-3.7384465551891e-05
6.03810377677564e-06
-1.38722440127237e-05
7.56212821244507e-06
-1.76028058900666e-05
-2.72360342340428e-05
-2.35675266585779e-05
-2.304060610558e-05
-5.01177502743795e-06
-3.2933545549343e-05
-2.95351956258589e-05
6.51043541709819e-06
-2.99203348410695e-05
8.03754245033303e-06
-4.75171801014639e-05
-1.0856020555829e-05
-7.89294370505562e-06
-2.75317121548697e-05
-2.6613583315769e-05
-3.71345529981471e-05
-1.3328331116631e-05
-1.31543643719582e-05
-3.1504929210238e-05
-2.12102925724236e-05
-1.21949636531523e-05
-1.52041822058618e-05
-7.83602948487538e-06
-2.362213374168e-05
-4.4381972008289e-05
-1.7120244900182e-05
-9.44008281510265e-06
-3.21098968555543e-05
3.72389213773783e-06
-3.6166794836334e-06
-8.85378664377402e-06
-6.80126552785443e-06
-1.92480034955451e-05
-2.29037589753859e-05
-8.32946768258508e-06
-1.29753286684231e-05
-2.08823896321078e-05
-2.0179904747041e-05
-1.95583744626352e-05
-3.91969221359263e-05
-3.01253910124237e-05
-8.87238798718778e-06
-1.21265233984538e-05
-2.29911119259017e-05
-1.91550884260672e-05
-1.08940999425522e-05
-2.27269357864251e-05
-9.4404915905088e-06
-4.46803110067434e-05
-3.3064248166178e-05
-1.45620061115185e-05
-1.83984513158307e-05
-1.84060595364876e-05
-3.45526615697717e-05
-1.86143519137615e-05
-2.69765396555549e-05
-2.07326308647228e-05
-9.80837501711446e-06
-1.52064767935511e-05
-2.00511776889114e-05
-9.47356745801083e-06
-2.2201276032216e-05
-3.33483569577391e-05
-1.82872690459307e-05
-2.60852475062187e-05
-5.33212751753293e-06
-2.40700570718735e-05
-1.9050729573434e-06
-3.38108564836056e-05
-6.5598816242361e-06
-1.58870670918391e-05
-4.39361697112254e-05
-2.5669260825594e-05
-8.6698788368298e-06
-5.03125864222262e-07
-1.04902553030335e-05
-2.22614744279957e-05
-1.95980339681231e-05
-1.56619411292295e-05
-1.21632849659057e-05
-1.66479954107179e-05
-2.18123623949664e-05
-2.85727488106041e-05
-6.32319603054918e-06
-2.37786202083485e-05
-2.1768373613456e-05
-5.4218478643446e-06
-1.76804206082737e-05
-2.30977757366817e-05
-2.99084495512037e-05
6.8271114915759e-06
-7.63416085161254e-07
-1.38768414890233e-05
-7.05761265901983e-06
-1.29195105629755e-05
-2.77719000069383e-05
-3.54584768602705e-05
-2.4149181259497e-05
-1.94420186490838e-05
-7.34628372744931e-06
-5.92856673378217e-06
7.1306257742693e-06
-2.27962544008545e-05
-2.17573709661396e-05
-1.86062596411936e-05
-3.34625479138034e-05
-1.2908542873447e-05
-5.82747670140614e-06
-3.07025455428959e-05
-2.16166119790822e-05
-2.19647483770098e-05
-2.08454251721102e-05
-2.55502530001159e-05
-2.83350036417768e-05
-8.91948742392405e-06
-4.15234255427524e-05
-2.56704645098996e-05
6.71841689687516e-06
-7.43270540952552e-06
-2.4367039392408e-05
-1.38671992102877e-05
-7.88492979139003e-06
-2.42736944209528e-05
-2.71061352101916e-05
-2.01020084980019e-05
-4.57749496127902e-05
-1.39282269151973e-05
-1.79521095745475e-05
-2.21887606876598e-05
-3.11329641269453e-05
-2.47920179174398e-05
-1.93436653159043e-05
-1.97560680190746e-05
-1.28342520540614e-05
-5.83759095078539e-05
-2.43927032815987e-05
-1.95134567424909e-05
-1.53512056584912e-05
-5.14242606988303e-05
-4.4344791075324e-05
-8.46673676359101e-08
-7.90430668791649e-08
-1.45903561776039e-05
-3.24449958921004e-06
-1.669898393374e-05
-3.83923966886966e-06
-1.97219749977106e-05
-1.54450130771583e-05
-1.72970542123783e-06
-8.49911601739169e-06
4.67902122665734e-06
-1.98076916005049e-05
7.63178543105628e-06
-1.727175086927e-05
-2.28254224668899e-05
-9.4253913427595e-06
-2.49251462766802e-05
-7.54633779481914e-06
5.62228255916065e-06
-9.24133788096645e-06
-1.14927777401396e-05
-1.76401471006955e-05
-4.04157069872858e-06
-2.90004970230166e-05
-2.7596031389694e-05
-2.5558986539336e-05
-3.21454459672681e-05
-1.7595349948328e-05
-1.12382228047292e-05
-1.28285182744038e-05
-1.57220301653811e-05
-3.03822476567523e-05
-6.12561851420244e-06
-2.95976474977895e-05
-1.04704643469837e-05
-1.50236910245091e-05
-1.85868515920986e-05
-1.48053621271833e-05
-1.15028282782832e-05
-1.36826213316999e-05
-3.55869026558517e-05
-1.49926255006141e-05
-1.01570083575824e-06
-2.89546824405773e-05
-3.75147041296246e-05
-2.13640854878186e-05
-3.09150200968635e-05
-2.23128831715387e-05
-7.18042720663352e-06
-1.56024398181979e-05
-2.90998736771372e-05
-9.2771260118529e-06
-1.83796254807982e-05
-1.66821742918977e-05
5.87363547673449e-06
-8.47005698439042e-06
-2.12270427535466e-05
-2.68447678262237e-05
-3.01072783226137e-05
-2.35972748663728e-05
-3.45603573486262e-05
-1.66630366291851e-05
-1.67669017626364e-05
-1.28379698385948e-05
-1.15532895658133e-05
-1.38250191883066e-05
-2.26449389514896e-05
-1.18315140159919e-05
-2.25288372171133e-05
-1.87277776684531e-05
-1.44697575618464e-05
-1.88540774543773e-05
-3.59524996286221e-05
-2.91110376075404e-05
-2.55523048015109e-05
-2.1259544806378e-05
-4.10964414360244e-05
-2.18709123995272e-05
-2.54601293663846e-05
-1.75110008995242e-05
-3.52430256735594e-05
-2.24841169619487e-06
2.65086275340141e-06
7.23352373747962e-06
-8.02558770828553e-06
3.01950245099444e-07
-2.24376672739943e-05
-2.91346664196237e-05
-1.33330636249795e-06
-3.98174241395411e-06
-1.03102282716376e-05
-3.32033236022654e-05
-2.2247913942561e-05
-1.54278710492276e-05
-1.93577320383512e-05
-1.68333496543322e-05
-1.98153826791793e-05
-3.51297928633385e-05
3.37034468963076e-06
-6.82109288445923e-06
-3.27449228251982e-05
-7.55867413602755e-06
-1.8586053303561e-05
-1.4460343299915e-05
-2.2044129754294e-05
-3.22675455079255e-05
-9.86579735253541e-06
-8.47510181083948e-06
-2.23194348875272e-05
-4.13561862982334e-05
-1.67552199039596e-06
-3.31760732637475e-05
4.59302894756531e-06
-2.29436933857049e-05
-1.89475034312873e-05
4.58671370201021e-06
-8.66478730243633e-06
-1.56750137032074e-05
-2.24120400234591e-05
-3.62771671422951e-05
-3.56366812711546e-05
-1.83879263881336e-05
-3.06774793414661e-05
-7.12664878328779e-06
-2.09924820938745e-05
-1.98150533456229e-05
3.61681978977074e-07
-1.42753053434143e-05
-1.10541573180724e-05
-2.34411348333084e-05
-2.63809150655512e-05
-2.11878903161328e-05
4.71691340746381e-06
-2.55414941191253e-05
-2.75381882534119e-05
-2.88730304653439e-05
-2.81763359825575e-05
-2.29004214506402e-05
-7.19318413076377e-06
-2.28370739570518e-05
-2.34486932516237e-05
-3.99784139120529e-05
-1.11779593684903e-05
7.55244444756355e-06
-1.37416238986574e-05
-1.85182550443883e-05
-3.95533601683316e-05
-1.98053763707137e-05
-2.36648435886877e-05
1.36383938125862e-05
-3.23293764928502e-05
-1.96720141809568e-05
-2.21129581922057e-06
-1.26952752768178e-05
-2.63044901646197e-05
-3.49427242639046e-05
-2.53508932300846e-06
-2.41505223850785e-05
-1.19096141639476e-05
-2.41824650947538e-05
-1.17810575212863e-05
-1.48049319242644e-05
-8.73159376339788e-06
-1.33929700305808e-05
-3.47675355809513e-06
-1.08721913198561e-05
-8.98604074952964e-06
-2.34684300759222e-05
-2.43236663751773e-05
-2.38812706046824e-06
-2.18537091423878e-05
-2.11510673574711e-05
-3.02713510370476e-05
5.48085192156164e-07
3.84234612351384e-06
-2.56408276459768e-05
-1.5953974218481e-05
-2.64173858079219e-05
-1.73561933256829e-05
-2.10763713383703e-05
-3.12799169847015e-05
-2.04264239191637e-07
-9.73994541867062e-06
-3.14607142177556e-05
-2.12298721710631e-05
-7.64657184502634e-06
-4.02397280615544e-06
-3.02908370272407e-06
-1.9511045497455e-05
-1.32648217288791e-05
-1.2016012916568e-05
-2.21917501329295e-05
-2.83575362423401e-05
-1.23641594314825e-05
4.45199355816556e-06
-1.69963532907869e-05
-2.59977845595967e-05
-2.15318701335472e-05
-3.18623673488756e-05
-2.14417309005765e-05
-2.68532156628667e-05
-1.65047380725878e-05
-1.8310694109755e-05
-9.25651772316652e-06
-1.57042237064828e-05
-2.39321490228425e-05
-3.8793069177815e-06
-3.74388986222937e-05
-2.21893304732348e-05
-1.45828524759189e-05
-1.76730778961067e-06
-8.90419849503945e-06
-5.96791087100746e-07
-2.31131677211519e-05
-2.9167992966171e-05
-2.20106771442678e-05
-2.95470368728853e-05
-1.89705492177654e-05
-2.31094969771922e-05
-2.27008774445985e-05
-1.12847297966206e-05
-3.77438889142691e-05
-2.48896884273344e-05
-2.63916917596533e-05
-3.63650046453135e-05
-2.60351247230542e-05
-2.66203360191545e-05
-1.591938125965e-05
-1.96129092902578e-05
-1.70092059437182e-05
-1.60082072502881e-05
-3.13729566889696e-05
-4.87539444365183e-05
-7.86342995308258e-06
-1.50273701734593e-05
-1.44376350152871e-05
-1.54831552090833e-05
-1.75644951700782e-05
-4.31916166326274e-05
-2.62830789650025e-05
-5.3805156965999e-06
-2.67537417388215e-05
-2.69982178321517e-05
-3.44740925049037e-05
9.44250327986875e-07
-2.81364531359771e-05
-4.35048875608617e-05
-2.91367441998528e-05
-1.74535707293265e-05
-2.03699155830999e-05
-3.87207975722383e-05
-2.04786152956096e-05
-1.45550229434263e-05
-1.83508937130503e-05
-2.1719660677347e-05
-2.62470798022789e-06
-2.19316247283815e-06
-1.10059710120465e-07
-2.45865838182704e-05
-2.13011846484295e-05
-4.46936689815879e-06
-3.98521268878242e-05
-2.21299411753127e-05
-2.12934162736734e-05
-6.7021440535822e-06
5.23517831057595e-06
-7.33181806257252e-06
-2.07287869854497e-05
-3.60056058386552e-07
-7.33554776397459e-06
-1.91597782094692e-05
-6.78685607339282e-07
-3.83247155137989e-05
-1.06921194615107e-05
-2.6763741566411e-05
-3.03393587017757e-05
-2.4953153578249e-05
-2.1855190693845e-05
-1.34380578603999e-06
-1.89124076636694e-05
-2.49858067454041e-05
-2.76414013384389e-05
-3.66808031160176e-05
-3.18938933924744e-06
-2.6510318621196e-05
-2.34455509149631e-05
-2.82823065566634e-05
-1.34218532518165e-05
2.57170659895715e-06
-7.04995247467696e-06
-2.95128893340628e-05
-1.7829004411507e-05
-1.53856284474623e-05
-2.66862158617285e-05
-2.19348576919575e-05
-3.0103353321695e-05
-1.46652885548923e-05
-1.94394664729948e-05
-2.56190006282885e-05
-2.81613852372599e-05
-1.61497068759076e-05
-2.73698953260141e-05
-4.17585687859815e-05
-1.34976239399397e-05
-1.38448141245146e-05
-2.95760507381487e-05
-1.99338162580383e-05
-7.23129308513736e-06
-1.57700404109478e-05
-3.28600417472074e-05
-1.28503004151366e-05
-2.42757115640797e-05
-9.44690374123817e-06
-1.90285143126605e-05
-1.33820117988488e-05
-2.00646796356828e-05
-3.67769606963742e-05
-3.19889679058096e-05
-1.36433521346027e-05
-1.4945407727025e-05
-2.05089399064197e-05
-1.88241883685675e-05
-1.12623051187048e-05
-2.1654000902873e-05
-2.57710511957437e-05
-2.30184368889596e-05
-1.36299149717331e-05
-2.98565750141477e-05
1.41504503842715e-06
-1.53396930834742e-05
-3.57829954580625e-05
-1.44776098294393e-05
-1.92815589926553e-05
-2.67245486283597e-05
-5.42123814592959e-06
-6.44217459101449e-06
-2.93807721357686e-05
-1.09233278429365e-05
-8.96190787719523e-06
-1.13097942916984e-05
-6.95651324056675e-06
-1.37717322568639e-05
-1.78760058799399e-05
-3.66483404419373e-05
-1.52833772497022e-05
-2.59085878594103e-05
-3.16254251530939e-05
-1.21669677162793e-05
-3.15526981160944e-05
-1.49193075910196e-05
-2.877173936204e-05
-2.10455334407973e-05
-2.32430005906549e-05
-2.0205946144571e-05
-1.54462193185164e-05
-2.60083468492951e-05
-2.22792654497923e-05
-2.58484533402041e-05
-6.24173461766283e-06
-3.34674512990398e-05
-1.77376999501104e-05
-3.37056972252056e-05
-1.75033872613149e-05
-2.30844650166916e-05
-1.76282147307605e-05
-3.17323297140322e-05
-2.40930821743587e-05
-2.41765288640161e-05
-2.04107793867037e-05
-2.06419048354576e-05
-2.62362952247232e-05
-9.76901075824102e-06
-1.78764563387647e-05
-1.3454822236968e-05
-2.92638400250288e-05
-8.83486155279195e-06
-7.89587196212799e-06
-1.50713876373146e-05
-2.00548017948325e-05
-2.69195204533068e-05
-1.43205118307159e-05
-1.90926566129588e-05
-1.04281825436823e-05
-2.12152746096804e-05
-1.11726535973886e-05
-1.62681256897166e-05
1.95161055380787e-05
2.08473517058536e-06
-2.44844194386877e-05
-1.40817545172469e-05
-2.14036714701639e-05
-1.76443736881992e-05
-1.43913044924714e-05
-1.40399961760315e-05
-4.20675366052579e-05
-1.24895878894637e-05
-1.35728771356648e-05
-4.20259020142392e-05
-1.52804886167136e-05
-2.37554700048994e-05
-3.18485790361088e-05
-8.56287469891668e-06
-2.43072586916463e-05
-1.64196932194558e-05
-1.45007536130595e-05
-2.5123170130642e-05
-1.76549983903018e-05
-4.92618623886629e-06
-3.46055655024738e-05
-2.18700673314022e-05
-7.31351632119784e-06
-9.90734378265495e-06
-3.26399477659586e-05
-5.6794876052719e-06
-2.15670760550911e-05
-3.0011792703693e-05
-5.68640920352315e-07
-1.73544729783653e-05
-7.29341879422073e-07
-2.416759298306e-05
-9.01250416420496e-06
-8.41467815725099e-06
-1.04579583615293e-05
-2.09221865912331e-05
-1.94636230787286e-06
-1.96390974359932e-05
-2.14999280881156e-05
-2.32179941129762e-05
-3.32557852523453e-05
-3.75341453706659e-05
-7.63936385812351e-06
-1.62925932393764e-05
-2.26131546370376e-05
-1.59470879032753e-05
-2.49066160983173e-05
-4.07162986003514e-06
-1.07998187199011e-05
-1.19636576143592e-05
-2.48705247388821e-05
-7.62460290121052e-08
-1.74846904554647e-05
-8.07765650293577e-06
-5.43154146729575e-06
-3.14935510837519e-05
-1.33024928925142e-05
-9.45897666225431e-06
-3.07553940800902e-05
-4.8257085811081e-05
-1.73405013026824e-05
-3.89686161762735e-06
-2.43686216499045e-05
-1.47868952731118e-05
-1.15423404403876e-05
-2.52241964922862e-05
-1.72889746938032e-05
-1.66117678475277e-05
-6.69833726825011e-06
-1.43867834005246e-05
-1.97094967074119e-05
-1.97084676010545e-05
-2.41269122443951e-05
-2.03652356522486e-05
-3.19362287682754e-05
-6.53142703398152e-06
-1.28473215017981e-05
-1.80265917652387e-05
-4.63631422824712e-05
-2.4227563968497e-05
-3.14934528776743e-05
-2.016400587276e-05
-1.28193937493651e-05
-2.28178570588784e-05
-3.04552854735311e-05
-2.33294040141852e-05
-2.42163752383736e-05
-1.1383002945674e-05
-2.28298778112516e-05
-2.17693648287043e-05
-1.41204721262911e-05
-3.91225903670579e-05
-2.05980880151754e-05
-1.67923443419605e-05
-2.1271656157825e-05
-2.16057770621325e-05
-1.91357304494751e-05
-2.14479401786551e-05
-1.03378548380082e-05
-2.19625663183245e-05
-9.82352204815628e-06
-2.0928036662317e-05
-1.28263201093566e-05
-6.63854102209723e-06
-1.10588902496493e-05
-7.09202315489757e-06
-1.40059178753035e-05
-5.10419586053624e-06
-1.29280435068704e-05
-1.3286438732627e-05
-1.62032251568101e-05
-3.94180894566255e-06
-2.37371148764261e-05
-9.23051642219629e-06
-4.34354165932165e-05
-2.70811296762753e-05
-2.58533886001242e-05
-3.10828020613391e-05
-2.48275835199317e-05
-2.11120869410816e-05
-1.4259179085725e-05
-5.04586298545622e-06
-6.59200617514977e-06
-2.83298489914303e-05
-3.71463389611819e-05
-3.47343578644065e-05
-8.79937705623088e-06
-1.26170136303755e-05
-1.0018220610333e-05
-2.51537170694019e-05
-1.52336762120239e-05
-1.3580281514297e-05
-9.89687924713244e-06
-2.05233574228924e-05
-9.2074737005881e-06
-3.36324059220894e-05
-8.09132638175933e-06
8.09188506794792e-06
-6.83131612809452e-06
-2.47638392581541e-06
-3.40953888759432e-05
-3.24188477244881e-05
5.12406884848467e-06
-1.35848310442966e-05
-1.21267642766857e-05
-1.47223196230111e-05
-2.04290430705454e-05
-2.59546383110632e-05
-3.47095594722667e-05
-6.43178006914167e-06
-9.63673837745597e-06
-1.70286425248307e-05
-2.10236022037098e-05
-2.67579705861651e-05
-1.96306812866322e-05
-3.45542929972075e-05
-2.07548060025847e-05
-1.3030039971952e-05
-3.38545591595179e-05
-3.47390719635526e-05
-2.9519658440539e-05
-2.83937928515231e-05
-3.55667151025879e-05
-1.99210485773714e-05
-3.40469089243657e-05
-1.85553646205436e-05
-3.04589945520067e-05
-1.3678803470643e-05
-1.60207207317388e-05
-1.31425127135859e-05
-1.73543657334539e-05
-4.11669579853438e-05
-1.92306467223997e-05
-2.59977488250393e-05
-2.16680206787142e-05
-2.0960824385816e-05
-3.28153317684617e-05
-1.2250142753526e-05
-2.96377814877353e-05
-4.0085644912109e-06
-1.52582094992707e-05
-1.02675068059891e-05
-2.54406063115986e-05
-1.76791233581373e-05
-2.26635159531388e-05
-2.95377226977052e-05
-1.37383847513277e-06
-1.13273822963369e-05
-1.65264407113053e-05
-9.00968165115486e-06
-1.69811694461172e-05
-2.71444594488798e-05
-1.90860600670471e-05
-2.28410900575067e-05
-2.26784759422042e-05
-1.71718574103007e-05
-1.15400295115227e-05
-3.68494262073813e-06
-2.46068285023312e-05
-1.86048542261734e-05
-2.40379058418238e-05
-3.36691079477941e-05
-2.10193300919782e-05
-1.69708347564213e-05
-7.71833163079947e-06
1.08629013786712e-05
-2.25221421107426e-05
-3.31007678963973e-06
3.07252089472228e-06
-1.93396102761892e-05
-2.6463562422177e-05
-1.90401517819013e-05
-6.26842487566999e-06
-1.85914314933104e-05
-7.9789457886494e-06
-2.45725778771392e-05
-2.7037032636823e-05
-4.38744213586821e-06
-3.75353882838535e-05
-2.34347664181042e-05
-1.51623361445858e-05
-6.19964470588418e-06
-2.86759929514633e-05
-1.99297689626399e-05
8.8535392772985e-06
-2.03175124865743e-05
-2.66261003311787e-05
-2.10291803363527e-05
-1.05421468839368e-05
-1.44772532977116e-05
-2.11212779757415e-05
-1.79382202670453e-05
-2.24232342260328e-05
-3.24556873078147e-05
-3.51501690373717e-05
-2.64033313701695e-05
-1.73690010142977e-05
-2.91631313485882e-05
-1.42133391513822e-05
-3.49312253529587e-06
-2.554860260535e-05
-3.23635649825728e-05
-3.3099421987883e-05
-1.69652366304724e-05
-3.47375700374481e-05
-1.3574693432326e-05
-2.87307926018466e-06
-1.7190185702043e-05
-6.92541234970194e-06
-1.93955961018598e-05
-5.67564905492553e-05
-3.37042746283059e-05
-1.0698740678919e-05
-2.60100247609332e-05
-2.02531555622353e-05
-7.27625188244273e-06
-3.4736364139179e-06
-1.43159881712293e-05
-1.38561678813511e-05
-1.92762852894321e-05
-1.88744322754424e-05
-3.76244295416736e-06
-1.78864342722637e-05
-1.38446490623133e-05
-1.26242958204258e-05
-2.423519124478e-05
-3.13241411514417e-05
-2.6633363754658e-05
-1.15165591431915e-06
-1.75925098901453e-05
-2.68948504080713e-05
-1.38981158269427e-05
-2.50509437417109e-05
1.29038268731575e-06
-5.69247662350604e-06
5.26226414598094e-06
-1.02711491924297e-06
-1.63637960325695e-05
-3.45790687747524e-05
-1.86124484436356e-05
-2.2357541015685e-05
-1.08059686528913e-05
-1.54632692651075e-05
-1.89567486748785e-05
-3.17828748058782e-05
-1.1719340462958e-05
-2.1013332934829e-05
-1.45437987568157e-05
-1.02382336595425e-05
-1.65182733847478e-05
-3.5620111178188e-05
-6.66507454351778e-06
-4.13093586394508e-07
-3.92099268087648e-05
-2.23772206557702e-05
-5.73885905225203e-06
-2.73174461958026e-05
-4.04913117803233e-06
-1.74688838496681e-05
-1.80450911576344e-05
-1.286039097699e-05
-2.22321440429804e-05
-6.87302940403751e-06
-4.39909473802378e-05
-9.28134846722215e-06
-2.01268475148382e-05
-2.30497181335854e-05
-3.18278236118621e-05
-3.05027367416139e-05
-1.22463855435942e-05
-1.07076967885576e-05
-2.17805358126776e-05
-2.7104404177348e-05
-1.1523089342052e-05
-3.02755928058171e-05
-2.97368766426433e-05
-3.05615065573723e-05
-2.01745712870376e-05
-1.88028601562335e-06
-1.80112992592933e-05
-1.13064873692566e-05
-1.61512929274623e-05
-1.81146166253674e-06
3.54578613534691e-06
-9.51514750190832e-06
-5.5646068153765e-06
-1.6276341439528e-05
-2.69847623555779e-05
-2.7017282227128e-05
-3.13647322757543e-05
-2.95161535916558e-05
-2.37735923849078e-05
-1.09628706293978e-05
-4.11758492260578e-05
-1.29566212494948e-05
-2.90641543500564e-05
-1.80093748257777e-05
-5.73224798858272e-06
-3.28284556072693e-05
-1.84480427431275e-05
-3.21966552450857e-05
-2.62872343160491e-05
-1.08997997431898e-05
-1.48305830605959e-05
-3.14687030027102e-06
-1.41018596226877e-05
-2.83371623409846e-05
-5.10406709731747e-06
-2.33322261700493e-05
-2.63543904546505e-05
-5.23697726648508e-06
-2.32493371124621e-05
-1.19917139974609e-05
-1.86598398089246e-05
-1.58270411026744e-05
-2.53398528812949e-05
-2.48737297711303e-05
-1.4121373295321e-05
-1.62013911570966e-05
-3.16809289960329e-05
-4.28650638442347e-05
-2.88322310619362e-05
-1.54434443968944e-05
-2.97244459768494e-05
-2.84882901457681e-05
-2.73419091705638e-05
-4.84038245812588e-07
-1.23319887287518e-05
-1.16020733538477e-05
-1.69955385244736e-05
-2.88597937585958e-05
-1.19292157864064e-05
-3.38906327509792e-05
-1.48794981497068e-05
-2.97895143951093e-05
-2.13794258938892e-05
-2.73759951466934e-05
-3.23099085958931e-05
-1.74335092580999e-05
-1.38337614661003e-05
-1.42610514436139e-05
-3.79678940562624e-06
-3.44421378632835e-05
-2.48884189292027e-05
-1.98137978371149e-05
-1.62442381410691e-05
-1.76833986781031e-05
-6.9320801670746e-06
1.73351396780186e-06
-1.31055673683303e-05
3.79084409410882e-06
-1.31178721302038e-06
-1.63156045102505e-05
-1.61345929362139e-05
-2.89237280094397e-05
-2.88288507514587e-05
-2.33581375914209e-05
-2.04879699976831e-05
-1.75777752903645e-05
-2.1358974498874e-05
-3.69007122281863e-05
-2.10916062636479e-05
-1.4264365836273e-05
-1.20798282193738e-05
-8.85310680337958e-06
-2.2988457052336e-05
-1.1039651723037e-05
-1.70319367516074e-05
-2.69019897967551e-05
-2.94412375448855e-05
-2.41625241427825e-05
-1.57538110691825e-05
7.51649064240075e-06
-2.72372506862168e-06
-2.1980385831996e-05
-2.02220007704239e-05
-2.08163157682733e-05
-4.0215825972171e-05
-3.19707438086484e-05
-1.98477053393998e-05
-2.72408975586007e-05
-2.05876066558658e-05
-3.43112035627221e-05
-1.50550806465077e-05
-2.16914511149796e-05
-2.54163795421358e-05
-2.0004843283361e-05
-1.39490897882719e-05
-3.09826776493525e-05
-1.44959151242682e-05
-2.99243813014198e-05
-2.74136661091009e-05
-2.78684216548716e-05
-1.8109366281813e-05
-1.71648526101678e-05
-2.63790631726923e-05
-1.16065467188352e-05
-3.12445600946036e-05
-7.38913443719869e-07
-1.84505956650325e-05
-2.67852733145816e-05
-1.94205349194038e-05
-3.3274656909778e-05
-1.62840161134378e-06
-9.36146091138538e-06
6.61876312962998e-07
-3.06418026850763e-05
-2.10413231515182e-05
-2.33153993075777e-05
-1.88685272833137e-05
-2.09718027689645e-05
-1.40334705832367e-05
-3.47128057307101e-05
-5.20506202198631e-06
-1.8618387592457e-05
-3.5813433068852e-06
-2.45346706366358e-05
-2.22784276394387e-05
-1.9500314820658e-05
-3.28722529373761e-05
-1.95501723117938e-05
-3.05613864324766e-05
-3.55990012036486e-05
-4.0687428849594e-05
-2.13600287266454e-05
-1.71324345434449e-05
-2.94909869672909e-05
1.88353473420758e-06
-2.65061034641332e-05
-1.87793199036905e-05
-7.74106791763066e-06
1.90886944855882e-06
-2.53389937126702e-05
-2.1284135638755e-05
-9.59094492030014e-06
-1.72467438705186e-06
1.0623833863977e-06
-2.63186036917649e-05
-3.03535544355923e-05
-3.63529235789282e-05
-4.32806385414282e-05
-1.17221237301144e-05
-5.94022303563188e-05
-2.86226287656328e-05
-1.76602371116071e-05
-2.64822220519219e-05
-3.04475353721408e-05
-1.91977179471449e-05
-3.6355532194984e-05
-2.49813054091298e-05
-1.14835374158767e-05
-3.01749652688233e-05
-2.6599853973877e-05
-2.91860606989566e-05
-6.10615673680001e-06
-1.337731803969e-05
-2.5297695839511e-05
-2.28732047516099e-05
-2.41710404511487e-05
-3.34630469678919e-05
-8.4474787894113e-06
-3.38647996669397e-05
-8.14623806039971e-06
-2.31010334083205e-05
-2.59663173808858e-05
-1.77459713315187e-05
-2.49431844618229e-05
-1.99607422235761e-05
-3.48956062914737e-06
-1.25704989572435e-05
-8.66498289937411e-06
-3.10047572011186e-05
-2.01766882472976e-05
-2.96721277583745e-05
-6.89319630166183e-06
-1.85320437293007e-05
-1.99156044202278e-05
-9.23726286487883e-06
-2.76116344106626e-05
-2.60679897065224e-05
-3.81412518137757e-05
1.27721919355033e-06
-1.65310071319996e-05
-1.18655555170047e-05
-2.15843350013575e-05
-1.18228852997729e-05
-1.85911836355969e-07
-2.64258385464453e-05
-1.45159668970063e-05
-1.98065468838466e-05
-1.55493229046981e-05
-1.33472215353873e-05
-2.36696225105788e-05
-1.63779871069422e-05
-3.56188819601602e-05
-1.90592757964403e-05
-2.9845138509666e-05
-3.81434582947582e-07
-3.83336664504386e-05
-2.75340723444794e-05
-1.88801419859017e-05
-1.25949966514276e-05
2.49662777572118e-06
-2.04517690330829e-05
-1.90661867898153e-05
-2.52054154103819e-05
-2.89725747476304e-05
-2.38457264784423e-05
-3.37416812590636e-05
1.05728423890674e-06
5.22935593290643e-06
-2.25846860714715e-05
-4.03772044420966e-05
-2.37976640678618e-05
-2.23345135630404e-05
-2.25110298839612e-05
3.56888934680015e-06
4.16363298864176e-06
-3.67443131615784e-05
-2.23338019623748e-05
-3.08955140797282e-05
-1.49044226617166e-05
-9.28203105585175e-06
-3.66858424003322e-05
-3.77255234906677e-05
-4.58813984619061e-05
-2.72141124185099e-05
-8.5023682516805e-06
-1.03650368270597e-05
-8.07838338304637e-06
-2.25300737784812e-05
-2.68925650453722e-05
-3.43211122916359e-05
-2.20796565479411e-05
-1.70458175239121e-05
-2.70968625533083e-06
-1.26250731603716e-05
-3.65952229823749e-06
1.430520941732e-05
2.41111209319626e-06
-3.16991397147718e-05
-3.08121576460226e-05
-1.69873933837695e-05
-6.56240402591885e-06
-3.6688463854982e-05
-1.14903573663103e-05
-3.41688702784796e-05
-4.34059094498605e-05
-1.21970390374922e-05
-2.17831937318822e-05
-1.24705319388268e-05
-1.94541070763675e-05
-1.12796549259361e-05
-2.79943943896639e-05
-1.60347678221701e-05
-3.31101442038952e-05
2.35859715384172e-06
-1.03648787534237e-05
-2.64030714241627e-06
-1.40239397319041e-05
-1.78249067048619e-05
-2.64928498775413e-05
-2.38330046918638e-05
-8.24675152514821e-06
-3.2724933437739e-05
-7.55512695606226e-06
-2.03934719291579e-05
-2.00822938462197e-05
-2.50771833605925e-05
-3.09800272092559e-05
-1.7745149896586e-05
-2.06602422003069e-05
-1.45258783457484e-05
-2.64173452736081e-05
-6.75908297239429e-06
-1.38509055895087e-05
-1.96275102178161e-05
-1.79070912117942e-05
-8.01042151511253e-06
-1.12736835749641e-05
-2.85817625427142e-05
-2.38120615167186e-06
-2.82163909826859e-05
-1.34464597870572e-05
-2.07041050439514e-05
-1.30244412576691e-05
-1.71563679742398e-05
-2.79119272033612e-05
-8.5207333074395e-06
-4.3099726930815e-05
-5.09966217548177e-05
-1.80583995760068e-05
-2.76073572218163e-05
-1.82379217720469e-05
-3.4392242838577e-05
5.17857523668779e-06
-2.20774232570343e-05
-7.4436346426363e-06
-3.29550012100172e-05
-2.11517763354641e-05
-4.03440490549194e-05
-5.42584989490291e-05
-4.51938175912997e-05
-1.28000717514983e-05
-9.24547903474474e-06
-6.03319596760478e-07
8.31598056852556e-06
-2.55229258513392e-05
-1.03063689185276e-05
1.71376378065209e-06
-2.01745994938184e-05
-3.1334197321816e-05
-2.64144313022651e-05
-3.09217999874396e-06
-2.79347125819076e-05
-1.14816254065647e-05
-8.10637297454901e-06
-2.20843575989537e-05
-4.16416383884379e-05
-9.69940690929098e-06
-2.65709061297945e-05
-1.18914438458829e-05
-1.98419624355449e-05
-1.21239835414334e-05
-2.07536655376334e-05
-6.96077403847969e-06
-4.04265649140393e-05
-8.00872505582719e-06
-1.29836133218599e-05
-2.55039483203902e-05
-1.86715722471893e-05
-2.64190340706574e-05
-2.44679200686785e-05
-3.20816669497721e-06
-2.80386116038471e-05
4.70848218798628e-07
-8.31409989281385e-06
-6.31972396275456e-06
-3.2397771369108e-05
-2.41311141034511e-05
-3.81132183261977e-05
1.37532356639577e-06
-4.27425232528498e-06
-6.36933628352494e-06
-3.22963269465605e-05
-1.4208939046112e-05
-1.19145673767528e-05
1.84521846484084e-06
-1.93146598743737e-05
-2.71831914141467e-06
-2.79285957821156e-05
-2.74650927697474e-05
-2.67940154749838e-05
-3.00091602062723e-05
-1.19814839204456e-05
-1.32890313660251e-05
-2.12589333544862e-05
-2.02158085762856e-05
-1.55595790829064e-05
-1.41852474444848e-05
-3.34262549849503e-05
-8.26181492595051e-06
-3.14473832836638e-05
-2.01406491107234e-05
-3.40193435787847e-05
-2.84759423319274e-05
-8.17759063167185e-06
-5.50980449317927e-05
-1.56859359397878e-05
-2.495117770032e-05
-1.03831985733234e-05
-1.91607002541116e-05
-3.51807243058719e-05
-2.80157919481887e-05
-1.25383752453086e-05
-2.21007830469411e-05
-1.81149608225521e-05
-3.34694484913809e-05
-3.26027587175895e-05
-1.15722693660631e-05
-1.72612719256316e-05
-3.02499028420499e-05
-1.36336651762011e-05
-2.61937626346634e-05
-6.52321354442178e-06
-2.49770974590234e-05
6.18971785401236e-06
-3.46247618211933e-05
-2.37619998877682e-05
-3.00854153825475e-05
-2.10548190798797e-05
-4.29802813471163e-06
-1.65987941073804e-05
-3.34129769763617e-05
3.33331091959786e-06
-3.40903923346738e-05
-2.76694121520487e-05
-1.45102837028053e-05
-2.57423221439965e-05
-4.21337037940803e-06
3.11958360943798e-06
-1.17133842474853e-05
-1.79095474980039e-05
-8.47080684080353e-06
-2.99562556803057e-05
-1.45552434237922e-05
-2.72566544552336e-05
-1.23420939156337e-05
-4.30599231471084e-05
-3.10895414543703e-05
-1.16649587484582e-05
-1.80931027777085e-05
-1.71344225368592e-05
-1.32554127782645e-05
-2.39608413446669e-05
-1.69105979459543e-05
-1.32442281222263e-05
-1.96636193026243e-05
-2.24202733469074e-05
-2.54782487305591e-05
-1.27420527454677e-05
-1.07443662516683e-05
-9.77097372444391e-06
-2.42219673468591e-05
-7.86048657713878e-06
-1.16552308685254e-05
-1.66590862290001e-05
-8.54765649646888e-06
-5.45599698034277e-06
-2.48336711115812e-05
-2.33784143295948e-05
-2.65500212724967e-05
-7.16215668304335e-06
-2.28109789183337e-05
-1.84642391758927e-05
1.11735609919835e-06
-1.28145325875106e-05
-2.20447701259997e-05
-1.40572099966352e-05
-2.22223746155371e-05
5.92330618512406e-07
-3.44753136787111e-05
-2.86024197237363e-05
-2.00307747653561e-05
-2.59168671362586e-05
-2.41435591602535e-05
-1.90320598810303e-05
-3.43076738119111e-05
1.43841826159083e-07
-1.53137639426575e-05
-2.24807978162217e-05
-4.27393527719707e-06
-1.20347905707413e-05
-4.16360785305808e-05
-2.6104811051303e-05
-3.73087562786785e-05
-3.00315244294368e-05
-3.10436960247587e-05
-1.70959146067378e-05
-2.55877095607768e-05
-3.32981294718497e-05
-3.52465495244756e-05
-2.55507140694564e-05
-2.8941767642387e-05
-2.29675900880754e-05
-9.31051904244351e-06
-2.20632078427062e-05
-1.26316981126662e-05
-4.8913550225504e-06
-1.16661294152501e-05
-1.49353852845811e-05
-2.20456072054905e-05
-2.27843898978476e-05
-1.89184197891935e-05
-2.11919853328551e-05
-1.34520867613432e-05
-1.86832339256525e-05
-2.4951064871714e-05
-1.14207540713078e-05
-1.28481542714431e-05
1.78254144530078e-06
-3.10486983634635e-05
-1.86604194181012e-05
-3.95401061208134e-05
-2.02407907008469e-05
-2.37245788249698e-05
-2.07778227868032e-05
-1.90793873983198e-05
-1.32057549578448e-05
-2.38337162186914e-05
-1.32589521502677e-07
-8.20555650092463e-06
-4.3971231023172e-05
-2.42824274383666e-05
-1.95174138089161e-05
-1.01136627028065e-05
-2.68491097328056e-05
-2.82950830315487e-05
-1.81921575070889e-05
-2.8531339210569e-05
-2.64282366934983e-05
-2.3537058223292e-05
-3.16012388569196e-05
-5.32821977762489e-06
-1.59314007812146e-05
-1.22450920961988e-05
-2.12583482516147e-05
-5.8832496984701e-06
-6.24139643057512e-06
1.07551229636777e-05
5.71831552217041e-06
-1.44056692592821e-05
-9.24242057065529e-06
7.75430548857194e-06
-1.32508063399598e-05
-8.85625237196712e-06
-2.58904510263264e-05
-3.06117945998922e-05
-1.89932553502485e-05
-3.15113884801165e-05
-1.86681638629073e-05
-1.31647800217693e-05
-1.71378018234608e-05
-6.54148199922436e-06
-1.02858440825452e-05
-4.65076480846126e-05
-3.90504267571112e-05
2.72029742458022e-06
-8.78962664631502e-06
-1.48970280601462e-05
-8.4204748747408e-06
-2.77048735429965e-05
-3.26535442515382e-05
-2.65095961275017e-05
-3.67218963145436e-05
-2.85797762943157e-05
-3.06719015356743e-05
-2.20870213972311e-05
-1.84558490981878e-05
-3.04194939511244e-05
-4.20502994574213e-05
-7.46677099459056e-06
-3.06794098582549e-05
-3.99762678735148e-05
-2.75229172750357e-05
-6.86918190679076e-06
-1.63858234030563e-05
-1.95339915225691e-05
-2.9462647306602e-05
-1.38565884048539e-05
-1.51335205015209e-05
-2.24068507515559e-05
-5.07029865608382e-05
-2.06129359130645e-05
-2.76692472908542e-06
-3.37327540680301e-05
-3.40433387650207e-05
-1.33668134829874e-05
-3.00454760569839e-05
-2.98442510220179e-05
-2.93397809189178e-05
-2.48078891973957e-05
-2.73317775221257e-05
-2.72691783874938e-05
-1.73625815512592e-05
-5.19195054860469e-06
-2.54420629509466e-05
-3.40737768023823e-05
-2.58577638787243e-05
-5.14945837424327e-06
-1.82123714372421e-05
-1.69175903012115e-05
-3.37262908678119e-06
-2.22180735434025e-05
-2.59788012882054e-05
-1.48096531050353e-05
-3.12551092955266e-05
-1.70989717755371e-05
-2.51599395866865e-05
-7.74594299251874e-06
-2.97429958975671e-05
-2.45624726989967e-05
-2.63813245500668e-05
-9.26887563016689e-06
-2.7473492366069e-05
-4.33422655414351e-05
-2.47565022059903e-05
-1.39894626077887e-05
-7.94576338708887e-06
-2.8745058264798e-05
-2.97319900432369e-05
-8.50424101933441e-06
-2.15750884361197e-05
-1.63602941486914e-05
-1.21336899897887e-05
-1.34688865476589e-05
-6.57945274283742e-06
-3.55834565641724e-05
-1.3327224147746e-05
-1.43104028494928e-05
-1.91600295487092e-05
-2.43095424673375e-06
-2.54872790198448e-05
-4.34527965227914e-06
-1.99997052782781e-05
-2.02145572014848e-05
-2.02547033014167e-05
-2.43753473132917e-05
-1.66899887140595e-05
-3.85929667409583e-06
-1.75624534048135e-05
-6.92311719589233e-06
-2.3746295887867e-05
-1.87991140161142e-05
-9.84931939772139e-06
-2.4898700048317e-05
-3.47230353258907e-05
-4.60903436327537e-06
-9.51118678150991e-06
-2.25726087975178e-06
-2.49443494512405e-05
-1.93996324931352e-05
-2.12328625926326e-05
-1.16521026945922e-05
-3.61275404840922e-05
-2.95550209453503e-05
-2.11719457848811e-05
5.25385364506975e-06
-1.02506533526338e-05
-2.47240401353283e-05
-5.58240585248806e-06
-3.83493993929038e-05
-3.45362810211476e-05
-2.46821850744748e-05
-2.6255857715172e-05
-5.55163920255518e-06
-1.10359551706729e-05
3.80935832129018e-06
-1.41490099679682e-05
-7.22963547338735e-06
-7.71865603182645e-06
-2.05736752989846e-05
-2.81277029157989e-05
-3.05157432739624e-05
-2.75791381921673e-05
-2.70946381624485e-05
-1.04812803648703e-05
-7.09938540003911e-06
-1.35712150473855e-05
-1.13148779857956e-05
-1.29410770794284e-05
-1.8406626977107e-05
-2.26521219270412e-06
-4.56454251258347e-05
-4.96287802783862e-06
-1.52016061388591e-05
-3.32728826281235e-05
-2.08368422103827e-05
-1.14706983552409e-05
-1.58190577352545e-05
-2.94295778414319e-05
4.29575593946519e-06
-2.42120186076414e-05
-2.05216351473386e-06
7.58777669211183e-06
-5.30171081927662e-06
-4.95329394126967e-06
-3.06308980727434e-05
-1.91524909448131e-05
-1.2170169230936e-05
-6.96195179116382e-06
-3.12697654415519e-05
-3.27768556589005e-05
1.9986193980646e-06
-1.0351134196927e-05
-2.99087140534815e-05
-1.64008565706953e-05
-3.33383893058225e-05
-2.21340009283593e-05
-2.45568545013045e-05
-6.79409469471512e-06
-3.18759062561371e-05
-2.42348873581671e-05
-2.41494082155116e-05
-2.40978969568491e-05
-1.36733415852927e-06
-2.20821379188552e-05
-4.20965660510126e-05
-2.86350216974184e-05
-1.34233160755251e-05
-1.06038459404673e-05
-3.40121847508877e-06
-4.50004022210976e-05
-2.81541865866343e-05
-9.29331818090542e-06
-2.64319379169726e-06
-1.06605489275308e-05
-5.82890017263127e-06
-1.3532054995209e-05
-2.41400913611419e-05
-3.08251183777181e-05
-1.69306400009111e-05
-2.91031508951979e-05
-1.0351478360106e-05
-1.77456836080033e-06
-4.51778936051136e-05
-3.26162650363487e-05
-5.52223257414879e-06
-2.63267493335652e-05
-3.21244814871773e-05
-1.16548750682983e-05
-2.15447710764402e-06
-1.52467428283304e-05
-2.53605277317702e-05
-5.62069584857022e-06
-9.7913125735557e-06
-1.6184511227074e-05
-1.83470052197565e-05
-3.58685144223886e-05
-7.30198074783936e-06
-6.3502336500041e-06
-2.52922568521975e-05
-2.35255026030914e-05
-2.17453942753862e-05
-1.29528534569587e-05
-3.8613598461659e-06
-4.43323082505878e-06
-1.51619389100724e-05
-1.55840442491102e-05
-3.31231215829564e-05
2.51445451818198e-06
-1.40459164837497e-05
-5.49508079985262e-06
1.644715476365e-06
-1.01959236350405e-05
-2.43832900013646e-05
-2.33026477022978e-05
-1.71888353314463e-05
-1.47450233953782e-06
-3.85939593418886e-06
-3.61950579155422e-05
-2.2502112252994e-05
-1.44420624408206e-05
6.8432815142675e-06
-2.51019729140763e-05
-2.48442048071036e-05
-2.1075758692474e-05
-1.07883067569559e-05
-2.34824668894854e-05
-1.6387900353077e-05
-3.45811868480562e-05
-5.04865783540381e-06
-7.16877026860602e-06
1.98132106180883e-06
-2.35998753400752e-05
-3.33230427287916e-05
8.75615515562737e-06
-2.18979061936996e-07
-1.84835109606356e-05
-2.55917171586806e-05
-2.79260770633317e-06
-3.17497865627681e-05
-2.59537604381915e-05
-1.98694252474133e-05
-2.55744846159819e-05
-1.48021051372392e-05
-1.83907276212161e-05
-2.00589758608202e-05
-2.60707356926094e-05
-1.32088372545075e-05
-2.08346210563994e-05
-2.82069816838282e-05
-1.83444888767749e-05
-2.33332778104351e-05
-3.20404773756415e-05
-1.04268036261799e-05
-1.60828504618052e-05
-1.14659341990148e-05
-1.46331630888291e-05
-1.20845110966824e-05
-2.97172159352237e-05
-2.07749844898233e-05
-2.34769631712116e-05
-3.06271527387583e-05
-7.78125233836619e-06
-5.49239593946369e-06
-1.79952726261643e-05
-3.27959702765232e-05
-8.30364837367278e-07
-2.1227058668197e-05
-1.72351227420254e-05
3.26996527959734e-06
-2.25620401395254e-05
-1.16877580528986e-05
-2.59935077896435e-05
-1.49308268737235e-06
-1.28035825304631e-05
-2.31525985136078e-05
-7.60678114713344e-06
-3.27342675740263e-05
-2.66416215107665e-05
-2.13880864429617e-05
-1.94211909365679e-05
-1.64533328427305e-05
-1.95360441358139e-05
-1.80451216708336e-05
-4.61458122789941e-05
-2.56202585841067e-05
-1.61375175192292e-05
-3.07788482663342e-06
-2.38202955715482e-05
-1.53539533605821e-06
-1.53867491449829e-05
-2.51509937641613e-05
-1.55236942419603e-05
-1.92143355244672e-05
-9.32565776860349e-06
-2.79485701213061e-05
-8.92381796303137e-06
-1.72039067653179e-05
-2.89101941619766e-05
-6.82370051266404e-06
-1.55464630358925e-05
-1.07195136487067e-05
-2.90825697132923e-05
-1.20681084614598e-06
-1.0519346825688e-05
-3.57657056742769e-05
-3.14789573465341e-05
-1.22070756804757e-05
-2.73480571675643e-05
-1.26428328273327e-05
-1.15698562678488e-05
-5.87446536900323e-06
-1.89307603323738e-05
-2.65284406518425e-05
-6.59572910657708e-06
-1.22280524859272e-06
-2.40044042839813e-05
-1.36534355899648e-05
-2.97062332353598e-05
-1.93433471122304e-05
-1.94393593376032e-05
-2.51861276343831e-05
-1.92118884819508e-05
-5.38161154786653e-06
-7.5256815611554e-06
-2.91426327384053e-05
-7.44814413780805e-06
-3.07865208608182e-05
-2.51845886285474e-05
6.88709008050652e-08
-1.86007883972607e-05
-3.02387233216629e-05
-3.49339955009324e-06
-2.26469223783714e-05
-1.36484950843386e-05
-1.48416917811089e-05
-4.29332885383704e-05
-1.2172927007464e-05
-2.46454355969263e-05
-2.42566308622424e-05
-2.66484723023055e-05
-1.65809245715417e-05
-9.2805316210958e-06
-2.67900490495774e-05
-3.44359622931066e-05
-2.12215508286612e-05
-4.03143903340904e-05
-4.01489799835298e-06
-1.97105423284031e-05
-2.97831118989081e-05
-3.77006448098615e-05
-2.96250760778733e-05
-3.13910084420069e-05
-2.81656129236197e-05
5.65441341647119e-08
-1.25623450315115e-05
-2.78248331726092e-05
-3.95768594159384e-07
-4.17179223270233e-05
-1.88122991408617e-05
-2.78411155108476e-05
-4.06123992329154e-05
-2.06100128043376e-05
-5.18266634726155e-06
-2.5456526525725e-05
-2.04390357928116e-05
5.48197869597679e-06
-2.33112485685037e-05
-5.28610795500368e-06
-5.02412123154492e-06
-1.53988159190978e-05
-4.18791710636951e-06
-1.87584588199372e-05
-6.34264391058406e-06
-2.68326914267247e-05
-2.46283567270704e-05
-1.8238308173444e-05
-9.94779241774591e-06
-2.96261506684833e-05
-2.57745497360153e-05
-1.51458942825513e-05
-1.00987364614832e-05
-1.69874451870409e-05
-3.21809472193112e-05
-1.17992691783985e-06
-1.9479134035063e-05
-4.2480578254309e-05
-9.81130883305681e-06
-2.45651283966054e-05
-1.52082332665827e-05
-1.89121340968404e-05
-2.37801977491212e-05
-3.73258315937252e-06
-3.08905883664139e-05
-6.6339284853898e-06
-3.87789489949644e-05
-1.63716630482677e-05
-1.98010226712116e-05
-1.14788968309809e-05
-2.57143439016224e-05
2.62120565262926e-06
-4.81411451360573e-06
-1.14069470331459e-05
-2.86048275900816e-05
-2.83483074573385e-05
-3.97886240486925e-05
-3.05522966040337e-05
-2.20928548484443e-05
-8.9398835746225e-06
-4.75529665164811e-06
-2.08274767150301e-05
-2.55689925638932e-05
1.421337864876e-05
-9.94319095177379e-06
-1.92417657390347e-05
-2.18400383020122e-05
-2.30711134027014e-05
-1.50884403819251e-05
-3.18180950993429e-05
-3.55772541242917e-05
-1.9254351654681e-05
-3.11624262351322e-05
-3.99199851978409e-05
-3.21165474253644e-05
-9.16238537040021e-07
-1.59800179695022e-05
-1.67150049983965e-05
-1.55456834298326e-05
-1.68991707925972e-05
-6.70367780696295e-06
-2.76408773306987e-05
-3.27056417209131e-05
-1.8154003789603e-05
-3.06820683000668e-05
-2.72318129136926e-05
-1.7807226325578e-05
-2.72542081459147e-05
-1.37252769112275e-05
-5.84988126765927e-06
-1.77791241674024e-05
-1.59845540990949e-05
-9.95410722959167e-06
-2.3734147913356e-05
-2.1912495578107e-05
-8.20837329049572e-06
-2.93044157627581e-05
-6.8384908490797e-06
-2.65333123792069e-05
-7.51545616289996e-06
-3.18658202356201e-05
-2.08672219591516e-05
-2.33228102634181e-05
-2.23810659690229e-05
-1.2401943572006e-05
-3.05344210633871e-05
-1.21809098092596e-05
-1.81971006924317e-05
-3.7464048048804e-05
-1.81704157334139e-06
-2.84996148085637e-05
-2.45171230226191e-05
-6.75544672368943e-06
-1.30056291053683e-05
-1.55289883666784e-05
-2.3460097192039e-05
-6.33785031551334e-06
-2.43753660946243e-05
-1.86023725526779e-05
-2.21684733285878e-05
-1.84155090504435e-05
-2.72011045276573e-05
-3.32128068121877e-05
-2.36796105098762e-05
-2.3026056143079e-05
-2.61992190156451e-05
2.21799403288412e-06
-1.17759938805661e-05
-2.30002256265804e-05
-1.06495673215639e-05
-2.08635005165789e-05
-2.21091555264532e-05
-1.8982127405071e-05
-2.91461101541179e-05
-3.14555794501426e-05
-3.65019624685054e-05
-1.69219321096903e-05
-1.58343564223878e-05
-1.14354361617045e-05
-6.43160305422962e-06
-1.32596985005997e-05
-8.95462062519472e-06
-2.35348723492908e-05
-7.51137811694114e-06
-1.15883960148193e-05
-1.60875540073403e-05
-1.89340346833801e-05
-2.86063822208438e-05
-2.97977384750337e-05
-2.06790600839349e-05
-3.10896273158064e-06
-3.32180571295946e-05
-3.75356134358403e-06
3.63926261527781e-06
-9.04293667627507e-06
-1.60929452295387e-05
-2.43344701878208e-05
-9.25979574120128e-06
-1.90967202136166e-05
-1.86332733948301e-05
-2.46212150940625e-05
-2.70599399316386e-05
-1.80936179707592e-05
-3.02661635552279e-07
-1.63936544283708e-05
1.37071045928576e-05
-1.06601295146737e-05
-3.97185152495529e-06
-2.84457414778542e-05
-1.64859714033503e-05
-4.32385176429475e-05
6.45480404014111e-06
-3.02520931372111e-05
-1.43569159085032e-05
-2.50220971139345e-05
-4.46196193245786e-05
-1.49131546639265e-05
-8.69068510498368e-06
-6.11892047142862e-06
-9.79019933899017e-06
-1.68835952207191e-05
-1.10760485573507e-05
-2.26240360824567e-05
-3.05759979346646e-05
3.74596612863892e-06
3.73455328110606e-06
-2.38522768855529e-05
-2.70765144090041e-05
-5.55653650258221e-06
3.18004912048543e-06
-4.07689365473048e-05
-3.15510817274297e-05
-3.57783227687844e-05
2.61298940061676e-06
-9.98940784568337e-06
-3.44763124149504e-05
-9.88265965430004e-06
-1.94634838905809e-05
-2.88872066723775e-05
-8.29794198667543e-06
-3.81380156914521e-05
-1.6446854213662e-05
-3.01849657587203e-05
-2.87433855863189e-05
-4.18794046796695e-05
-3.25240692309538e-05
-1.23168756539096e-05
-2.90589548785164e-05
1.42994763990474e-07
-2.10632972452283e-05
-2.93420543793247e-05
-1.68749224208202e-05
-3.39282296777836e-05
-1.95290197486831e-05
-7.30627205707944e-06
-3.4332772501402e-05
-1.21253108734222e-05
-2.63718143119962e-05
-1.94364088780239e-05
-7.00436107672438e-06
-8.92371541199034e-06
-1.59084782322958e-05
-3.10976725856676e-05
-1.50096771202597e-05
-1.89781592551818e-05
-1.23256377971481e-05
-3.23886259361689e-05
-2.34163974534076e-05
-2.50458010669619e-05
-9.43196600991345e-06
-1.55713350214042e-05
-3.00714745647162e-05
-3.05491011524605e-05
-2.73795011693993e-05
-2.88089020416287e-05
-1.72448617935981e-05
-9.33943398216069e-06
-4.75320662867818e-06
-2.29190930224749e-05
-1.82705349356605e-05
-1.22423346927306e-05
-1.10592046409631e-05
-1.14402907959357e-05
-2.1724671903551e-05
-2.94086342076211e-05
-2.12892573015104e-05
-5.07751362712493e-07
2.81089283632664e-06
-1.7477102641707e-05
-2.6059920492257e-05
-2.76114390305795e-05
-1.84493354276095e-05
-8.2622339820518e-06
-1.43500930476539e-05
-1.26706288605642e-06
-5.51901757981906e-06
-2.10314016414e-05
1.78648831212848e-07
-2.82561107881886e-05
-1.33292784438126e-05
-4.63965411178833e-06
-1.9584694214329e-06
-4.89066108788877e-06
-2.64132584775856e-05
-1.75755424908329e-05
-3.36844126125971e-05
-1.54553044363009e-05
-1.9799027586739e-05
-1.35773966179209e-05
-1.25429784093328e-05
-1.51456144245644e-05
-4.61581592486677e-06
-2.14382710171233e-05
-1.81531757811339e-05
-2.38751393699792e-05
-5.55099816051163e-06
-6.57483664095065e-06
-2.25528921330234e-05
-1.9127878220483e-05
-1.05122460732843e-05
-2.67513433733643e-05
-3.54748091433984e-06
-1.53449141830061e-05
-2.80465058413304e-05
-4.98310467638114e-06
-3.2104362778195e-05
-1.07741691017124e-05
-2.21588119979532e-05
-2.14576570006766e-05
-2.56552394716756e-05
-1.1772046276163e-05
-2.45642426696128e-05
-1.96120467064872e-05
-1.3052339772458e-05
-9.9810338534463e-06
-3.3197902882841e-05
-3.98958464662636e-05
-1.34425947120274e-05
-1.3380438845264e-05
-2.30609987570147e-05
-1.96030672704354e-05
-2.28922091687674e-05
-2.15709374372724e-05
-2.27432536954293e-05
-8.36895418159228e-06
-3.44013660290219e-05
-2.15063706245373e-05
-1.67249405484814e-05
-3.40602851700571e-05
-1.04860883999972e-05
-1.83409412575531e-05
-1.43786999160546e-05
3.4681928537477e-06
-8.86506483420912e-06
-3.56664438141705e-05
-1.70984989022689e-05
-1.35048203994009e-05
-2.43909845048871e-05
-3.43974557063186e-05
-1.63595874810343e-05
-2.70980128197087e-05
-2.02819688554257e-06
-1.07304812575171e-05
-2.76082661455772e-05
-8.911191660213e-06
-2.21216288870456e-05
-2.89465842590351e-05
-4.24365204608164e-06
-7.14433737626327e-06
9.74753141558756e-06
-1.81328256524307e-05
-2.7628378985694e-05
-8.8609326771684e-06
-1.37558595722745e-05
-1.84805926817592e-05
1.0550882728995e-05
-1.12253587884296e-05
-3.45410065127492e-05
-5.8540913285625e-06
-7.9398349166489e-06
-2.62085780100677e-05
-2.00487838847999e-05
-2.2764837052095e-05
-3.17116601933395e-05
-3.38379262043322e-05
-2.13331573987191e-05
-2.90370631860927e-05
-1.50317384684841e-05
-2.12934235379929e-05
-2.8850844719226e-05
-6.32819835276828e-06
-1.96203173057122e-05
-2.93890492465355e-05
-2.87681994620557e-05
-1.46544310254651e-05
-1.07007858874668e-05
-1.31632780001686e-05
-3.2533189537481e-05
-1.61678952651121e-05
-1.57830040431257e-05
-5.01416456413446e-06
-3.4065174896807e-05
-2.55078967046101e-05
-1.18186554598588e-05
-2.89838785541587e-05
-1.65482157025445e-05
-2.13562396543971e-05
-9.32663968752354e-06
-2.16899660610448e-05
-5.73621161562005e-07
-3.10458448161336e-05
-3.52009070219029e-05
-6.17182485026474e-06
-3.86971949313237e-06
-2.65636249114287e-05
-1.30972665878082e-05
-3.20101564375561e-05
-3.58197606806124e-05
-1.54768666852211e-05
-3.87394538208596e-06
-2.18618143226428e-05
-2.57229612539464e-05
-1.88563880558022e-05
-2.18257016868888e-05
-2.72562306979097e-05
-3.42267843770296e-05
-1.55508592110051e-05
-2.85686096854487e-05
-1.82722810469553e-05
-2.57768534234825e-05
-2.79665334801894e-05
-2.55471003100105e-05
-1.06085659182865e-05
-3.96646408715213e-05
-2.74817255394111e-05
-1.30534320773296e-05
-1.58010636830651e-05
-2.69394730055023e-05
-1.66871284507898e-05
4.71509943406217e-06
-1.49272124244716e-05
-1.82965048302983e-05
4.41716139435872e-06
-2.08220487152162e-05
-2.40713148177824e-05
-2.31337032071104e-05
-2.5332002152906e-05
-6.88667586675594e-06
-1.34878926852038e-05
-1.4903889795623e-05
-9.58042132320312e-06
-1.71422226059353e-05
-1.57391174479135e-05
-3.31066076630551e-05
-3.69810654318836e-05
-1.4221289140408e-05
1.94684418258746e-06
-7.85436412077873e-06
6.50397334849713e-06
-2.20288066868676e-05
-1.92552150045265e-05
-1.95033336005429e-05
-3.30849439489315e-05
-4.73293280329806e-06
-7.54441206072144e-06
-1.83561381571426e-05
-2.81832262401712e-05
-2.77990257626124e-05
-1.78735080522033e-05
-2.30640722296312e-05
-9.00701775192482e-06
-1.64269449287592e-05
-2.39705887673764e-05
-1.82624097590413e-05
-1.63617096401823e-05
7.47160622812723e-06
-2.86884060245719e-05
-1.15637631778048e-05
-2.36574762391885e-05
-2.57320984240978e-05
-2.23542199971702e-05
-2.81978039240123e-05
-2.84002024973516e-05
-2.8124582332136e-05
-8.8449749789731e-07
-4.15919961919101e-05
-1.41717603042739e-05
-1.59049097854562e-05
-8.62285216490497e-06
-1.50076955184354e-05
-2.45601108887983e-05
-2.87228299466597e-05
-1.57307318865182e-05
-2.45672380957717e-05
-1.4432871220014e-05
-1.58283666431425e-05
-4.11465376703038e-05
-4.73143297617558e-06
-1.38536432705086e-05
-1.60658924720161e-05
-1.33747415148525e-05
-1.33314897309302e-05
-3.8047737561631e-06
-7.75767971276097e-06
-1.73836331484102e-05
-2.55929525738934e-05
-5.40805938313446e-05
-1.17873683513502e-05
