# Supplementary material for: Research on computational propagation and identification of mine microseismic signals based on deep learning
Source: PLoS One. 2025 Oct 22;20(10):e0334641. doi: 10.1371/journal.pone.0334641 (PMC12543183; doi:10.1371/journal.pone.0334641)
Supplement: S2 Data — (ZIP) [file pone.0334641.s002.zip › 000100500001982.xlsx_0.txt_24.txt.txt]

-9.50894405576927e-06
-2.23272128522566e-06
-1.50857167009051e-05
-2.58695743028573e-05
-1.25217147484624e-05
-1.10194504592012e-05
-2.99746757150992e-05
-1.41156362190443e-05
-3.69717484886257e-05
-6.7281352146303e-06
-2.11073468225989e-05
-2.49843540750128e-05
-1.1463286786045e-05
-3.03491620400545e-05
-2.19250449440785e-05
-1.0190001295945e-05
-3.38822078498051e-05
-2.36277991072314e-05
-1.16096696881719e-05
-2.55566530909344e-05
-1.54900501403588e-05
-2.50359352432603e-05
-6.06934955982433e-06
-1.35395187554713e-05
-2.68956026455471e-05
-9.62624895448492e-06
-1.8803647597742e-05
-1.53206431198875e-05
-2.4760828943196e-05
-1.55100228569993e-05
-1.82116383234227e-05
-2.75161841387435e-05
-2.27025662031295e-05
-4.10434292695663e-06
-1.50510556238519e-05
-3.10521544300362e-05
-2.3764947609536e-05
-3.45024158408186e-05
-5.45164356782194e-06
-1.06903808359633e-05
-2.53826303713045e-05
-1.36028259481034e-05
-2.25557624478255e-05
-7.03396085996698e-06
-1.2658130752757e-05
-2.82248785742664e-05
-1.74121155652393e-05
-9.02779329008328e-06
-1.23574936839711e-05
-1.91797762928247e-05
-2.48826373451832e-05
-1.33259278729636e-05
9.73440121123517e-06
-1.33614120627353e-05
-6.83787063529825e-06
-1.905634957534e-05
-3.55673226298058e-05
-2.57995782112727e-05
-2.03747904709017e-05
-3.64344852756896e-05
-1.60522825474745e-05
-1.12168320611929e-05
-2.48117198199025e-05
-3.63788752323617e-05
-2.04133594977453e-05
-5.57758521362359e-06
-9.25122444334315e-06
-3.3776274779164e-05
-1.60262112527878e-05
-3.85687797049846e-05
-1.3340014398877e-06
-8.30293317692153e-06
-2.10950802483168e-05
-4.21403094362623e-05
-2.62572892813803e-05
-3.89073533225224e-06
-3.60229772540201e-05
-4.06308858986415e-05
-3.11784345286726e-05
-3.0357853931118e-05
-7.51207766002992e-06
-1.92842941322467e-05
-4.10144357190167e-06
-2.69255740886405e-05
-2.26996610625633e-05
-1.16107884850254e-05
-8.2843330017071e-06
1.80476414250346e-06
-1.3267604285522e-05
-1.29128815029496e-05
-1.21431862694562e-05
5.44556421952342e-06
-3.51289738846429e-05
-3.93494546590557e-05
-2.48978041468406e-05
-1.61273333095966e-05
-5.46670165125821e-06
-4.6680034770616e-05
-1.6212225434841e-05
-1.04599849800417e-05
-1.64004687051995e-05
-1.13647020632197e-05
-4.67716263609324e-05
-9.46327433339228e-06
-3.12301627644119e-05
-2.10101569458333e-05
-3.01834954422779e-05
-3.53449102386528e-05
-5.20852784249689e-06
-4.72861147194942e-05
-1.6867489379318e-05
-3.30630991087784e-05
-4.02161804832048e-05
-7.25676685503912e-06
-4.28160185339562e-05
-2.80300989265886e-05
-3.0684233544256e-05
-2.04021521403712e-05
-6.27803113975075e-06
-1.14529697736783e-05
-2.48316820501293e-05
-2.38552122954526e-05
-3.6835811045232e-05
-3.00469300223494e-05
-1.90295331533062e-05
-1.32404125995505e-05
-4.3373318417196e-05
-9.63410736927281e-06
-1.43409460723233e-05
-9.60851871250294e-06
-1.38985036202508e-05
-1.11662086238982e-05
-1.835517340651e-05
-6.37151545587493e-06
-3.65164458569508e-05
-1.28099207248497e-05
-3.43764776263025e-05
-1.4789913686714e-05
-3.29269890861327e-05
-4.60086164779769e-05
-9.00930749059149e-06
-1.85477838499367e-05
-2.72235705683188e-05
-2.71543673471108e-05
-2.6677577098896e-05
-1.15082452253241e-05
-1.49140549453457e-05
-1.0771062413336e-05
-9.01440315621659e-06
-2.77253837848018e-05
-2.72209008111593e-05
-2.65674584851229e-05
-1.63158967822952e-05
-3.74595821752042e-05
-1.34029990223928e-05
7.04816970995289e-06
-3.37237188260102e-05
-2.14314581569556e-05
-3.07644298796216e-06
-2.34736264135832e-05
-2.54553019968476e-05
-3.70860631223596e-05
-2.40799228413359e-05
-3.86781372548892e-05
-3.92099204825688e-05
-1.39021408315639e-05
-1.70628998056585e-05
-1.86403645576852e-05
-6.83832404938777e-07
1.0777521436475e-05
-1.24454515172601e-05
-1.57914648861981e-05
-1.87022882803447e-05
-8.76757863752416e-06
-1.07662710666141e-05
-8.73687623904335e-06
-3.68068652407109e-05
-2.22825890117736e-05
-1.20629436846702e-05
-7.18932127163805e-06
-1.59011097987718e-05
-1.90097691309695e-05
-2.42716521993274e-05
-2.60183021149132e-05
-7.4797430185712e-07
-1.91315992363531e-05
-3.11507708408742e-05
-3.2350930917835e-05
-2.07916726381045e-05
-1.58740052902616e-05
-2.43582414627635e-05
-2.67041730144109e-05
-3.84224801881899e-05
-2.78228552719146e-05
-2.88616222963038e-05
-9.7359278515503e-06
-4.71945149902553e-06
-9.54218838294929e-06
-3.41623741434286e-05
-1.56166099160078e-05
-2.18936367447163e-05
-2.01330101340583e-05
-1.67832271182495e-05
-5.18712966515503e-06
-1.27925215541249e-05
-1.66678961504607e-05
-1.56473847274074e-05
-1.24922729538253e-05
-1.26241955401458e-05
4.48303769065927e-06
-1.52691967099956e-05
-1.40721088843727e-05
-2.85420184454924e-05
-8.24175598585038e-06
1.07237605265886e-05
-1.4132740163996e-05
-1.37460861101708e-05
-6.4322786768787e-06
-3.29269107468916e-06
-2.75165677381107e-05
1.16459764544632e-05
-1.29979325465025e-05
-1.44817179840561e-05
-2.47179088428295e-05
-1.51569887002489e-05
-2.15901433467013e-05
-2.07484837274894e-05
-1.11560291942075e-05
-1.99561170678786e-05
-7.44398026570468e-06
-1.91584063609367e-05
-1.59971368530542e-05
-3.58606206311103e-05
-2.85525674134353e-05
-1.21462717211793e-05
-9.41780628575729e-06
-1.74673146899735e-05
-9.22623756639329e-06
-2.87189206908934e-05
-1.55755735991378e-05
-1.72133252485241e-05
-2.67709277070602e-05
-1.23904422960561e-05
-1.11166855126088e-05
-2.26480792859239e-05
-3.51693941533449e-05
-3.65850535399337e-05
-6.85689114861304e-06
-1.4840609064081e-05
-3.00805914187911e-05
-1.7890624501425e-05
-2.13629084495078e-05
-1.35883776153807e-05
-2.81816503185453e-05
-1.72123676550798e-05
-1.94107765030472e-05
-2.32826302898699e-05
-3.07652508183451e-05
-2.46774873114945e-05
-3.07730662287177e-05
-1.48168791580684e-05
-2.54670863539113e-05
-2.51663746379518e-05
-1.10333338374113e-05
-1.9609330655495e-05
-2.21140784666502e-05
-1.36516869632365e-05
-1.62266830730108e-05
-6.42480565540592e-06
-3.60237187767606e-05
-2.31897067723928e-05
-2.92344137129869e-05
-6.14785518810266e-06
-1.74095476815496e-05
-1.47269761392871e-05
-3.96267703258628e-05
-1.85542249986754e-05
8.22669384117229e-06
1.8488506281737e-06
-1.11271190893851e-05
-2.18931643058193e-05
-6.69742502182545e-06
-6.66657602164308e-06
-1.29157106912869e-06
8.00485346245859e-06
-2.65888602387912e-05
-8.8170937170405e-06
-1.69546749517554e-05
-3.06271148963226e-05
-2.67631665692385e-05
-1.09718451720237e-05
2.33278267889889e-06
-8.64329650495234e-06
-2.45305745864816e-05
-1.96686708816832e-05
-2.52400371942216e-05
-2.55471157056648e-05
-5.62769675803761e-06
-8.9384380711445e-06
3.72555600946932e-06
-6.58743349327051e-06
-2.12057636092409e-05
-2.54618337074237e-05
-7.427675858163e-06
-1.58239672707036e-05
-2.60697504186004e-05
-1.13142065980195e-06
-1.12977900779768e-05
-4.8932151448311e-06
-1.17480851999965e-05
-2.28677352241992e-05
-5.30616141996068e-06
-4.62359748053436e-05
-3.15196314768328e-07
-1.89531418250373e-05
-1.12342694356183e-05
-8.22971124575087e-06
-2.72873413640732e-05
-1.41207455226831e-05
2.25713192661299e-07
-9.59447215746625e-07
-1.56598176255457e-05
-2.33957735433382e-05
-2.65232827652037e-05
-2.00574149764506e-05
-2.61809675233635e-05
-2.49577317790425e-05
-1.50716865230287e-05
-4.26811860303429e-05
-2.69866473196729e-05
-1.32990662198627e-05
-1.8125685470535e-05
-9.61844812025925e-06
-2.23990385034684e-05
-1.76963587747636e-05
-4.2583412558243e-05
-3.18796953634918e-05
-4.70660979399648e-05
-3.15483578976815e-05
-3.16136312992161e-05
-1.35445081806477e-05
-2.20922327538804e-05
-1.37014468135168e-05
-2.16461999346012e-05
-1.25710491225925e-05
-1.73379329853244e-05
-8.74829488538273e-06
-8.73327509220776e-06
-3.34369532882965e-05
-3.07408291461898e-05
-2.71366238548627e-05
-9.22827257326358e-06
-2.54047899949415e-05
-1.10104945436484e-05
-2.36487934148574e-05
-1.84032283484746e-05
-2.7143608363684e-05
-2.70157256485322e-05
-8.63388652185136e-06
-2.52071113289157e-05
-1.34217991305546e-05
-2.01080803943039e-05
-8.87377387414211e-06
-9.02273054145415e-06
-2.59925948488662e-05
-2.0645813391543e-05
-1.48251702676416e-05
-1.86316707206239e-05
-2.06095635354194e-05
-1.60684821603128e-05
-2.63925558762784e-05
-5.11954369962653e-05
-7.73188332168822e-06
-1.45111907656975e-05
-1.03046938101126e-05
-9.98820686081093e-06
-1.43985975494199e-05
-2.38394365617717e-05
-8.83588235492703e-07
-2.02643598204471e-05
-1.56755957232636e-05
-2.91837881239998e-05
-1.91956899411132e-05
-8.12905401114421e-06
-1.76640907648544e-05
-1.46467772313157e-05
-3.02140666866416e-05
-2.82069671094128e-05
-2.4827015983513e-05
-1.63233260381263e-05
-2.37841204473688e-05
-2.09200304884737e-05
-4.15054159356799e-05
-1.40401703430935e-05
-1.85878087661694e-05
-2.6130785604191e-05
-3.16878993510859e-05
-6.43649628751647e-06
-2.61049923649672e-05
-2.73972484520494e-05
-2.07547707211129e-05
-2.69489820101129e-06
-4.32149012228949e-05
-7.74432360505673e-06
-1.79335259295312e-05
-8.86264831929403e-06
-1.98671568092308e-05
-3.75068362197962e-05
-1.64822144566397e-05
-1.83523650522147e-05
-2.96107221195013e-05
-3.30423227139474e-05
-1.57003606775204e-05
-2.86725725749486e-05
-3.75035423502311e-05
-7.3045910599695e-06
-1.36465003533396e-05
-3.90377812795202e-05
-5.39946347524121e-06
-2.68583254083284e-05
-9.55109997398824e-06
-3.20694822101599e-05
-3.85936409000051e-05
-2.55513688634612e-05
-1.18104596021371e-05
-1.23369230788123e-05
-1.41349719097278e-05
-1.78673547107019e-05
-4.70056443511954e-06
-2.8901965260257e-05
-1.32629600540491e-05
-1.43352312940334e-05
-3.38536430603119e-05
-1.79366644402142e-05
-3.10249070402043e-05
-3.31374562542482e-05
-1.06194067752274e-05
-2.08667229500436e-05
-8.61926348818964e-06
-2.19912895574491e-05
-2.27130459704795e-05
-1.75723328514635e-05
-9.65235162972502e-06
-1.28209507238123e-05
-2.36171548026748e-05
-1.94746793080839e-05
-2.99428724968504e-05
-2.34864731994083e-05
-3.07492935719472e-05
-1.18580628010485e-06
-1.9763229072937e-05
-3.81930096855118e-05
-1.62813648200643e-05
-2.01047883454647e-05
-3.05031314053761e-05
-3.11435628504054e-05
-3.38720833064113e-05
-1.97600623303172e-05
-4.02182048667211e-05
-2.957394561544e-05
-1.15156969841253e-05
-3.70103792217144e-05
-9.41414067213479e-06
-1.88269826877034e-05
-1.28761143328472e-05
-9.04068162476635e-07
-4.19162061527779e-05
-1.52520857172365e-05
-2.84623190319598e-05
-1.17403096876151e-05
4.59894604432226e-06
-2.7741302512284e-05
-1.29323023224429e-05
1.00857294598864e-05
-3.42284429301192e-05
-1.51139699206304e-05
-1.35438627435033e-05
-3.76679385075168e-05
-2.50429019297573e-05
-1.71219755141307e-05
-6.74298295154438e-06
-1.80734192741431e-05
-3.04968885029397e-06
-1.95071229207862e-05
-3.23067092255325e-05
1.60932407927928e-07
-1.93252862592355e-05
-2.56767733981398e-05
-6.83411071945384e-06
-2.29087048125122e-05
-9.78191147857194e-06
-4.90395791031215e-06
-1.53017099871771e-05
-2.54836854461823e-05
-2.21271493467108e-05
-3.90309670402809e-05
-2.30145618636581e-05
-1.22722075806476e-05
-1.56462189742333e-05
-2.74929626552758e-05
-9.51689263413432e-06
-1.02116211767217e-05
-1.53648308844318e-05
-9.86103745339404e-06
-1.9582812873932e-05
-5.59825009347418e-06
-2.81471850047034e-05
-1.65328153084717e-05
-2.45691369003088e-05
-3.25101112850402e-05
-2.2471354110939e-05
-1.15753263303003e-05
-1.85131206673985e-05
-4.655517221648e-05
-2.12339712188002e-05
-2.65128486827745e-05
-3.920884233413e-05
-3.06884680120225e-05
-2.88256676817155e-05
-2.17852323356737e-05
-1.8299028298513e-05
-2.08072717446165e-05
-2.08846052586213e-05
-2.08222113105587e-05
-1.31306475409873e-05
-5.35875896229849e-06
-1.24987550848647e-05
-1.71106583871697e-05
-1.45364774545083e-05
-2.01834695817126e-05
-1.69463529397862e-05
-2.82805159792448e-05
-1.78039836053371e-05
-4.8986443905036e-05
-2.14841762798385e-05
-2.24236566876078e-05
-2.55030723719206e-05
-2.02823998995917e-05
-1.26523801304686e-05
-3.32021583058734e-05
-2.22928534462363e-05
-2.10074412640831e-05
-2.37130383686116e-06
-2.73627146971311e-05
-2.51126115483718e-05
7.02927537709031e-07
-1.58910882794798e-05
-3.07624014209125e-05
-1.20702566531767e-05
-1.75154643682538e-05
-1.56734539261045e-05
-1.62014511398467e-05
-3.89923742293729e-05
-1.82332583513284e-05
-5.57069529455212e-06
-1.90892880520138e-06
-1.68274895080661e-05
-2.39546581662656e-05
-1.4122735740908e-05
-1.30452736124464e-05
-4.2546847657616e-06
-1.43775810623714e-05
-4.80006327472718e-06
-1.80048933187069e-05
-2.37135911376856e-05
-1.68782350046249e-05
-4.26215687539878e-06
-2.98295880033818e-06
-1.56406341671955e-05
-3.17635159013298e-05
-2.33128496468253e-05
-1.46470818039334e-05
-1.16263556102794e-05
-1.28040864722163e-05
-2.24538508344335e-05
-2.16831484075786e-05
-3.27376811447851e-05
-3.03380143450216e-05
-1.01614713613817e-05
-3.05152003070063e-05
-1.30808114406847e-07
-3.46567583774093e-05
-2.41985653644062e-05
-3.13658984355746e-05
4.20810400928597e-06
-3.8091730689351e-05
-2.29299310342075e-05
-1.95397383037329e-05
-2.92470824165383e-05
-3.3242747924664e-05
-1.54409721570016e-05
-2.86825923390556e-05
-1.91252795203207e-05
-2.56574703128858e-05
-5.14925938384269e-06
-3.89273126630426e-05
-1.99019271262164e-05
-1.26822571360903e-05
-3.91325489533452e-05
-1.95770902349739e-05
-4.34069082706165e-05
-3.65449969091723e-05
-2.62450090772035e-06
-7.49477188038114e-06
-3.42644807607507e-05
-1.31327412499042e-05
-2.13431637124703e-05
-8.97799564626129e-06
-1.21376801942449e-05
-2.75286232073962e-05
-1.14782088736914e-05
-6.56883519314297e-06
-1.19390793970498e-05
-3.04879787825118e-05
-1.98495479281538e-05
-1.93429368717041e-05
-8.12267903405947e-06
-1.44581744782416e-05
-6.48047769272141e-07
-1.40480047596447e-05
-2.45121750235531e-05
-2.52027965220404e-05
5.26153372749542e-06
-1.65575514177519e-05
-2.14612668503164e-05
-8.62864500888785e-06
-1.62673885218031e-05
-2.30930435064209e-05
-8.65174330615841e-06
-1.37846477353239e-05
-4.66955050536171e-05
-1.37375311174394e-05
-1.741155447934e-05
-2.94311380905891e-05
-3.9605641819919e-05
-2.91893670115795e-06
-2.63099736088738e-05
-1.71000088752552e-05
-1.60189614881168e-05
-2.16036668013094e-05
-2.04449383607658e-05
-1.08458114288986e-05
2.77288165823003e-06
-2.56085020862158e-05
-2.49630292787216e-05
1.38864154225277e-05
-2.72058507354442e-05
-3.43758901589731e-05
-1.31340937882032e-06
-2.79954812941856e-05
-2.81565135345638e-05
-1.26782267102401e-05
-4.03726917013935e-06
-2.69052644849243e-05
-1.46552156864124e-05
-2.10401745996347e-05
-1.57705424951097e-05
-3.76419531629852e-05
-1.17801469209359e-05
-2.23862725062456e-05
-1.5336781847679e-05
-1.66956322715196e-05
-2.74741853071717e-05
-2.65252761051313e-05
-2.48217559198971e-05
-2.87212931200027e-05
-2.28489306978902e-05
-1.96651504443503e-05
-3.22960037442438e-05
-1.17346096721039e-05
-3.31247291450449e-05
-2.63133131631964e-05
-9.26057250511755e-06
-7.86932692867868e-06
-2.61457212175983e-05
-1.80825469077329e-05
-1.76305336681648e-05
-7.17858683992973e-06
-1.97004599707817e-05
-4.62023138660871e-05
1.95385702895615e-06
-2.41391278055419e-05
-2.66526187052127e-05
-2.38471066923708e-05
-7.70639074591287e-06
-1.70596039159889e-05
-2.2572519686803e-05
-3.15761730459564e-05
-1.2874669714936e-05
-1.84948652595026e-05
-1.42849980197065e-05
-1.39365362889648e-05
-1.18631208948072e-05
-1.0990478587767e-05
-1.57825697666683e-05
-4.57862637655802e-05
-1.911339450754e-05
-1.71616109759818e-05
-3.29044129683253e-05
-5.14496667327863e-06
-1.9748186184825e-05
-1.8616852030479e-05
-2.88155165862482e-05
-2.58537717130794e-05
-5.9375366304807e-06
-2.38033545042219e-05
5.74109692136126e-06
-1.53174368975829e-05
-1.27287299113636e-05
-1.39487222816031e-05
-5.34807661399294e-06
-1.22328452064096e-05
-2.16302545471206e-05
-8.2877888718016e-06
-1.81090952387941e-05
-1.85325985992631e-07
-1.8645921243668e-05
-8.19770066618859e-06
-2.43445393378028e-05
-3.75666422784364e-05
-1.51110662702003e-05
-1.28515213588221e-05
-4.88378928558461e-06
-2.23932910262301e-05
-2.11069401527767e-05
-1.93106994003181e-05
-1.4889001775602e-05
-1.52755728457681e-05
-1.74760286934615e-05
-2.14069857007878e-05
-8.46721314896347e-06
-2.5715623355595e-05
-3.23003793811098e-05
-2.39849037358732e-05
-2.05955976565549e-05
-3.05632912796512e-05
-1.73839166466248e-05
-1.69477130960188e-05
-3.04344474085353e-05
-3.64768718698024e-05
-4.45514805575284e-05
-2.79056504417673e-05
-1.46959166294728e-05
-2.19762637004094e-05
-1.04575874822107e-06
-1.61711622963448e-05
-1.73344744413794e-05
-7.77704853201627e-06
-1.35838106319841e-05
-1.6517618508317e-05
-2.70970329240359e-05
-2.14460634510746e-06
-1.85848133242503e-05
-2.19325014759665e-05
-3.16512628127137e-05
-1.01742629243132e-05
-3.7271874528059e-05
-1.09420245144935e-05
-3.44184565142231e-05
-3.01634598361908e-05
-2.20549383743843e-05
-2.2601975723552e-05
-1.58982849306684e-05
-2.60899701218538e-05
-3.93826213747869e-05
-2.7473989129865e-05
-1.84942285616445e-05
-1.39014022690013e-05
-1.59643039808491e-05
-1.98445657166905e-05
-1.86124058343067e-05
-1.5391240405464e-05
-1.63146308436308e-06
-3.31773614022227e-05
-7.90806437647531e-06
-2.2517920696626e-05
-1.33720199880269e-05
-3.33778813960407e-05
-1.96641053011876e-05
-3.40710899665982e-05
-2.04432803610169e-05
-2.96875068282926e-05
-3.17606186549081e-05
-2.42370887209196e-05
-2.91412905962422e-05
-3.29455990696559e-05
-3.3371595116334e-05
-4.84246683002492e-06
-1.38120588908955e-05
-2.25901998120085e-05
-2.99616577769987e-06
-1.54570562286632e-05
-1.5934323226901e-05
-2.90053588917136e-05
-3.50272295170258e-05
-1.97141653888394e-05
1.20613902628848e-05
-1.21349008373835e-05
2.3309223658716e-05
-1.30770632004123e-05
-1.01931961924773e-05
-1.86373087155763e-06
-4.1149376180423e-05
6.32986279893873e-07
-3.81477365757209e-05
-3.23423779538959e-05
-2.59853247578356e-05
-1.49293753707104e-05
-1.32511924134317e-05
-3.9215770126878e-05
-3.78350690923334e-05
-1.60951803170103e-05
-4.95466702370631e-06
-8.67134852272894e-06
-2.28879244294869e-06
-6.57153062097936e-06
-2.11787787363135e-05
-3.09732872966296e-05
-1.1866619436263e-05
-1.83545644015371e-05
-3.39703063637477e-05
-3.33342959497754e-05
-3.65172158709482e-05
-3.13690107342535e-05
-1.02539443406262e-05
-2.45869488409603e-05
-2.61295306803623e-05
-1.39530240749542e-05
-5.03565212648816e-06
-2.22060604927882e-05
4.67632940787762e-06
-1.42173195106014e-05
-9.40316454563324e-06
-7.94474569467277e-07
-3.44772443881117e-05
-1.4712935317185e-05
-1.70643509430089e-05
-1.52041051664111e-06
-2.69015731391405e-05
-2.35945905659004e-05
-2.48376463415592e-05
-2.43919404746754e-05
-1.14205326157721e-05
-2.29080289563368e-05
-1.07367995197093e-05
-1.27260602288e-05
-2.37473644875167e-06
-2.52588875199682e-05
-7.03204092142525e-06
-1.83274565507087e-05
-2.17873010189013e-05
-1.43787022084553e-05
-2.31707710581788e-05
-3.47002514613078e-05
-3.75976422926503e-05
-2.28236778039947e-05
-1.31132923846166e-05
-1.69955001876526e-05
-1.93772109950379e-05
-3.59853924042906e-05
-3.40989679798158e-05
-4.12755241128341e-05
-8.73330021598258e-06
-3.08143421244524e-05
-2.44507270061602e-06
-1.38184758633545e-05
-4.40914176861321e-05
-3.7244300935177e-05
-2.62209206173947e-05
-2.50844503832118e-05
-2.04463558478394e-05
-2.05898767317261e-06
-9.97782205891925e-06
-6.822076783101e-06
-1.12501259302703e-06
-2.59796842569376e-05
-1.00802156102832e-05
-2.33718512238272e-05
-9.88261265626882e-06
-3.29364205365812e-05
-1.04409544795557e-05
6.88126847855425e-09
-2.07822873184607e-05
-8.24956744306366e-06
-1.8647367747804e-05
-3.64570773945029e-05
-3.35725953847327e-05
-1.91195376244308e-05
-2.51781636542992e-05
1.55163651114951e-05
-1.43596143267972e-05
-3.17271565946571e-05
-1.2603338003052e-05
-3.03964773213012e-06
-3.47103678407378e-05
-4.25681336481644e-05
-1.50701891923198e-05
-1.60787861851521e-05
-2.06637833882661e-05
-2.83032613021392e-05
-3.44811898088301e-05
-2.75999956764779e-06
-1.84041604773013e-05
-2.32612521653834e-05
-3.29552458603299e-05
-1.91430136220365e-05
-3.55933383395617e-05
-4.95117941281339e-06
-1.21298095840769e-06
-2.86907740172401e-05
-2.61954781443581e-05
-1.90232042804981e-05
-2.01457526660214e-05
-2.21615799627456e-05
-3.39091656819167e-05
-9.53223657765685e-06
-1.47942574219763e-05
-4.21016028640712e-05
-1.98819338009867e-05
-1.16406326883649e-05
-1.43495062623094e-05
-2.46565301299644e-05
-3.71850014638147e-05
-1.05506678887371e-05
-2.52460999686174e-05
-1.2212059268181e-05
-2.34382269660171e-05
8.35593450618225e-06
-9.26484127466482e-06
-3.24277733019835e-05
-3.14806056825383e-05
-2.10197480385774e-05
-3.42458183711764e-06
-2.10620725096553e-05
-3.32511802446909e-05
-2.95298850840694e-05
-3.52591142709954e-05
-1.66292054040752e-05
-7.04537089828358e-06
-2.62826442694409e-05
-1.64591396583357e-05
-2.62943530407202e-05
-2.29410577115437e-05
-1.57134915685385e-05
-2.99526202772788e-05
-1.00047708148505e-05
-1.20060383347813e-05
-2.57462593139329e-05
-2.40086344258435e-05
-1.45089574708856e-05
-3.20743051688141e-05
-2.20012189441614e-05
-5.48338990493534e-06
-2.631315455285e-05
-3.81425518781838e-05
-8.61137343752725e-06
-8.27963687584577e-06
-1.00070342871694e-05
-2.16216147573594e-05
-1.43893378301277e-05
-5.90762555558956e-07
-2.84759222206817e-05
-2.84316568516418e-05
-2.82782867600131e-05
-1.58420136544078e-05
-3.15293613501233e-05
-3.26522740690141e-05
-2.18623364802364e-05
-8.78593716104748e-06
-4.17955962962223e-06
-3.1344816029479e-06
1.10673633348665e-05
-1.50483036159615e-05
-1.92813848243812e-05
-3.17879836341161e-05
-2.63270031970546e-05
-1.56868610836997e-05
-1.76878796812423e-05
-2.2330405686464e-05
-1.40986462507616e-05
-3.95520442291193e-06
-3.64462679816374e-05
1.14264657647997e-05
-1.29946810944708e-05
-3.02934056010845e-05
-2.91199515592481e-06
-1.45764496992226e-05
-1.11457006195609e-05
-2.3721023628386e-05
-1.22139510514899e-05
-3.69331492671436e-05
-2.93187132760248e-05
-1.80032749892332e-05
-3.52516148005115e-05
-3.4507077630419e-05
-1.15226404198933e-05
-1.96806155389532e-05
-8.90820916334611e-06
-1.92539033994171e-05
-2.92478619450696e-05
-2.61771774373545e-05
2.84207992234397e-06
-3.23946690460088e-05
-2.86596686108128e-05
-1.36290380114315e-05
-2.70680724346807e-05
-2.06547533178751e-05
-1.64368511004995e-05
-4.40303386236313e-05
-4.40628081994492e-05
1.48405671927051e-05
-1.33235530718958e-05
-1.2845387796152e-05
-1.99289903244536e-05
-1.13481390244617e-05
-2.32769484194977e-05
-1.46392777572021e-05
-2.02600389484866e-05
-1.30018438904409e-05
-2.37005928246656e-05
-2.95307593053517e-05
-2.36069142536047e-05
-1.03749063968923e-05
-2.31286766851788e-05
-1.02961833832923e-05
-2.66361981692733e-05
-2.14728578243287e-05
-1.37076939867682e-05
-1.06957464114884e-05
-9.89125601805862e-06
-1.5644157997756e-05
-6.76577325682331e-06
-2.01138641315015e-05
-1.45446495682191e-05
-1.32626145303793e-05
-3.34801697844763e-05
-2.33261026245723e-05
-2.86235244878042e-06
-2.77669770624302e-05
-2.01799132572003e-05
-1.75595656305046e-05
-1.55959188145012e-05
-1.98017422424821e-06
-1.65109473368179e-05
-1.30312189129636e-05
-1.75672876348117e-06
-5.24503116093712e-06
-1.67509901714289e-05
-2.98361646692532e-05
5.51489264878687e-06
-3.89135409653802e-05
-3.27083551314083e-05
-1.47900775830097e-05
-1.59085724139736e-05
-2.61879567037239e-05
-1.40076625842277e-05
-2.6842356834411e-05
-2.59582175014994e-05
-1.12607258675362e-05
-9.75948691133764e-06
-1.32384582702777e-05
-2.02878162716034e-05
-1.34325282115228e-05
-3.40881809920944e-05
-1.92401583982529e-05
-2.38087994008223e-05
5.0198418540398e-06
-2.15546348535876e-05
-2.2078401986524e-05
-1.09696776931084e-05
-1.70057176860697e-05
-3.23199391647484e-05
-2.39202238713285e-05
-3.96885612022321e-06
-3.04560868892946e-05
1.07580483463652e-05
-2.02823240279484e-05
-4.62070514192018e-05
-3.42562582538529e-05
-2.38841528968166e-05
-1.86370377014245e-05
-6.91931307405894e-06
-1.18019942846334e-05
-1.60894843941584e-05
-2.89996052280985e-05
-3.07263023783768e-05
-2.79411450539682e-05
-4.49047076426288e-05
-8.31610208568855e-06
-2.52371937628951e-05
-1.17330971769977e-05
-1.08667928629313e-05
-1.37773826290137e-05
-1.51310065720607e-05
-1.51347300715826e-05
-2.82438029991224e-05
-4.36201774414518e-05
-4.45393451921424e-05
-1.69340031155094e-05
-1.29410746918293e-05
-2.08406119729019e-05
-1.28265926871656e-05
-1.03029991620946e-05
-2.39473896940089e-05
-1.11236770653093e-05
-1.19027442360995e-05
-1.22459063292332e-06
-3.21875920328034e-05
-8.39705240719885e-06
-2.40245502806036e-05
-2.2192503777501e-05
-1.64379653699458e-05
-2.03583609589932e-05
-2.5815050885446e-05
-1.57537018340927e-05
-2.61920317926485e-05
-2.19312722478817e-05
-2.12153373057585e-06
-1.02590737808111e-05
-5.70248768561831e-06
-1.70786580663489e-05
4.69109371825509e-06
-8.40346821703283e-06
-2.81080982505157e-05
-2.38708343540792e-05
-2.76933028695116e-06
-2.04877242142308e-05
-2.46967967952636e-05
-3.24204197493507e-05
-3.48494765467096e-05
-2.60282668726065e-05
-2.3534141047118e-05
-3.49342908950411e-05
-3.35601458874417e-05
-1.77709788756904e-07
-1.85063091417664e-05
-1.34829174414153e-05
-1.3110569880481e-05
-4.51382501951843e-05
-1.24911045246267e-05
-3.46567931434804e-05
-2.19688674430185e-05
-2.92882346764503e-07
-2.96365750620127e-05
-2.25898942504022e-05
-6.25524144693573e-06
-2.85044998669173e-05
-1.38398158536489e-05
-3.17258166356065e-05
-1.57455678686478e-05
-1.47140750596832e-05
-2.32987573674325e-05
-1.43952824109488e-05
-1.07680029562765e-05
-3.4410768426841e-05
-1.04018135126027e-05
-3.39440068068112e-05
-2.85121040541635e-06
-1.61825941378136e-05
-2.44388501346466e-05
-1.75217851631038e-05
-3.56152996784271e-05
-2.62690790543241e-05
3.04941952323105e-06
-1.26415646923526e-05
-2.60069386406145e-05
-3.93526592157847e-05
-1.04923289729037e-05
-2.82198025551011e-05
-2.41436524231798e-05
-1.79501090512976e-05
-2.63764486210688e-05
-8.21279663572278e-06
-2.14998263458789e-05
-3.66358382215536e-05
-2.82286211295511e-05
-6.33594443586743e-06
-2.30682604512043e-05
1.01251579349092e-05
-2.36135991216957e-05
-1.81923460063013e-05
-2.66703300358788e-05
-2.26166675271316e-05
-1.24356339224949e-05
-1.52991157913155e-05
-9.16054555677153e-06
-1.4140293429124e-05
2.4260160512007e-06
-1.96187714299153e-05
-2.03065296791525e-05
-1.08376009454441e-05
-1.21716455764213e-05
-2.34675969183324e-05
-4.83876443921446e-05
-2.38942174911981e-05
-4.69747668474209e-06
-3.24493949955223e-05
-3.0573883370983e-05
-1.88545682095848e-05
6.03364616428137e-06
-1.05223697138057e-06
-4.54783710033364e-05
-7.10861215350704e-06
-1.56139506171011e-05
8.89214233777567e-06
-2.86669494222223e-05
-2.87422858642939e-05
-2.55339360809931e-05
-2.96219234782913e-05
-2.31212890033885e-05
-2.59171390408195e-05
-3.70612186333396e-05
-1.13064525935102e-05
-2.86993630953145e-05
2.55317694852915e-07
-3.9178072306797e-05
-2.25857871644917e-05
-2.58602366630468e-05
-3.66098523109154e-06
-2.61152003934009e-05
-3.62759634449905e-05
-3.04009402262389e-05
-1.16104489326005e-05
-8.27085024541957e-06
-2.10583142869756e-05
-1.86494107640343e-05
-9.41434016010937e-06
-1.76077094148399e-05
-1.14658161451003e-05
-4.06153191963586e-05
-9.46748135534372e-06
-3.66473285005024e-05
-3.32847828108365e-05
-2.52148566595867e-06
-2.40977408001118e-05
-9.26937742798219e-06
-2.17107939933149e-05
-9.3140614825736e-06
-3.10541603672838e-05
-3.286962987903e-05
-2.57579428408205e-05
-2.71964598755703e-05
-1.21065663363776e-05
-7.30880935556655e-06
-3.05906387495856e-05
-3.53089698117595e-05
-2.67156190677623e-05
-2.4072840501953e-05
-2.05711976408129e-05
-3.17809693433407e-05
-1.88802015475888e-05
-6.31488600746938e-06
-2.97912862922337e-05
-2.05911444378842e-06
-2.15359015331536e-05
-1.12237638043495e-05
-2.91131059966314e-05
-2.27700249553931e-05
6.82450312651421e-06
-2.16393399664248e-05
-1.5112562535146e-05
-1.42098026564174e-05
-2.81012851686787e-05
-1.6879704118819e-05
-1.75005115783056e-05
-3.61609664766529e-05
-1.12332205645181e-05
-2.33436708103786e-05
-1.63972039044919e-05
-1.28827732216571e-05
-2.30573547002583e-05
-1.35684839085916e-05
-2.54196637949267e-05
-2.05981775519344e-05
-3.44629918605617e-05
-7.6810828357344e-07
-4.44401208042848e-06
-3.97970451100584e-05
-1.09012473501422e-05
-1.98982497105041e-05
-1.99004588841913e-05
-1.20967813148446e-05
-1.77486670129343e-05
-1.01304319371494e-05
5.81394493140277e-06
-3.03115188454277e-05
-4.48209798300359e-05
-4.90689365836376e-06
-3.03097294056245e-05
2.21090341457413e-05
-3.37115823349261e-05
-1.60354365481948e-05
-1.66918690033774e-05
-1.50916879503353e-05
-3.62870193143625e-05
-2.07566409023225e-05
-2.88250548134378e-05
-1.5393779888926e-05
-9.35312032165682e-06
-2.99209829813117e-05
-1.19514338463122e-05
-7.65196517109184e-06
-3.57023936844877e-05
-2.33001050811929e-05
-7.56039063750613e-06
-8.09614203939101e-06
-2.2061514354739e-05
-1.07299468922552e-05
-2.45870563365032e-05
-3.09748761513902e-05
-2.3265018575733e-05
-1.27960067730821e-05
-2.38404449049825e-05
-2.93433997534366e-05
-1.25539180977457e-05
1.13464389855747e-07
-4.540850067789e-06
-1.24745645571085e-05
-1.23019571291356e-05
-2.48498459876599e-05
-3.23885982657029e-05
-8.59581513620183e-06
-2.43308808461184e-05
-1.79798859861533e-05
-2.55693388260995e-05
-3.66932094230473e-05
-1.04923631881124e-05
-1.31094221740757e-05
-8.30909462188509e-06
-1.90272102050176e-05
-8.40531682656202e-06
-3.21841030736654e-06
-3.52542558360162e-05
-3.42040086794262e-05
-3.01735063134511e-05
-3.37860454893093e-05
-2.31011545489376e-05
-3.45072338734495e-05
-1.64837924833963e-05
-2.41939881846379e-05
-3.12120017063775e-05
-2.50140596912406e-05
-1.14137585580408e-05
-1.43670787126175e-05
2.11831881356875e-06
-2.17201610690554e-05
-2.41343163259162e-05
-1.16450054277552e-05
-1.47572844683196e-05
-2.89663701510513e-05
-2.19760134728761e-05
-3.20217247452707e-05
-3.94544178784963e-05
-4.10320373087826e-06
1.03427206997822e-06
-1.30129409961338e-05
-3.36768323934833e-05
-7.31131690347062e-06
-4.17668551584124e-05
-1.03968341428659e-05
-1.18540499309788e-05
4.56767860073157e-06
-5.96440634779268e-06
-2.54552866360752e-05
-1.51290372096857e-05
-2.61533237737591e-05
-1.30643320916923e-05
-3.23331353426931e-05
-2.98936597156139e-05
-2.28526241343277e-05
-4.39296969474028e-05
-9.3586859614892e-06
-1.87365835085854e-05
-4.10136598295403e-05
-2.27256761248243e-05
-2.91539771234171e-05
-1.38566711279962e-05
-1.92055986080265e-05
-2.24095480988624e-05
-1.8297203179949e-05
-1.86384877412358e-05
-2.10190833274348e-05
-3.71100443530999e-05
-1.30548605460846e-05
-8.57927492707516e-06
-3.41202803417162e-05
-2.44773849077401e-05
-8.92997797779887e-07
-8.01596702660713e-06
-2.86119819388266e-05
-1.6698485384818e-05
-1.02912842390337e-05
-2.23162412117964e-05
-6.21165865394869e-06
-1.25346646026633e-05
-1.69254359070338e-05
-2.70991856398537e-05
-3.1023057544149e-05
-2.2031765054772e-05
-1.00491618336232e-05
-2.33692852726956e-05
-4.04486923544131e-06
-4.1597840295062e-06
-2.45997339560918e-05
-1.9073661049139e-05
-1.46423212590613e-05
-4.21412693862893e-05
-1.01581729488343e-05
-1.27105768685679e-05
-2.13934956032402e-05
-1.47969989523093e-05
-8.95498638735864e-06
-2.69576020597631e-05
-2.63909370203619e-05
-3.29352859664055e-05
-5.36200966247189e-06
-2.15412871110378e-05
-2.36621453562246e-05
-1.08190373363783e-05
-1.70080358926181e-05
-3.01548297766021e-05
-4.04489852790708e-05
-3.02193955031775e-05
-8.0207794412081e-06
-1.64167431296457e-05
-2.53451275319857e-05
3.16482574247563e-06
-2.76543224073702e-05
-2.71811419178214e-05
-1.26476372910999e-05
3.55791130312355e-06
-6.21997450812305e-06
-5.5109371423094e-06
-2.33441979750434e-05
-1.75306281041645e-05
-1.45995364518021e-05
-4.00188065152311e-05
-2.62308105496631e-05
-1.93780893928933e-06
-3.72604202393118e-05
-3.15566151095841e-05
-1.95456404601157e-05
-8.45608286198961e-06
-2.79528379858972e-05
-2.76267447617697e-05
-3.20706012254776e-05
-1.78127554428857e-05
-3.14452424056887e-05
-4.54058425577958e-06
1.54897605049662e-07
-8.64212867490289e-07
-2.11561839968898e-05
-1.30599558641859e-05
-1.58680745042537e-05
-2.99521550660708e-05
-1.92773087961419e-05
-4.00599420651431e-05
-1.62894678180443e-05
2.58337465215125e-07
-3.31709589012928e-05
-1.8999141258651e-06
-3.44948899783914e-05
-1.24285236168476e-05
-2.27777396909377e-05
-2.24964101051956e-05
-2.99643893817116e-05
-1.75276656695345e-05
-3.14861547039468e-05
-2.63487690002803e-05
-1.68151866005224e-05
-2.12855811518908e-05
-6.50397497279622e-06
-3.00401932436109e-05
-1.92148196907755e-05
-2.92963301889188e-05
-2.94727661604554e-05
-2.98429468267752e-05
-2.72698441478879e-05
-2.25686829988506e-05
-2.26535345055809e-05
-1.45991222058701e-05
-1.58338639121979e-05
-6.85980341507867e-07
-2.39790178577979e-05
-1.85684946768299e-05
-1.22257030738619e-05
-4.19571812152327e-05
-2.30033571787648e-05
-3.32096669776854e-05
-1.10002737804113e-05
1.75320918132635e-05
-1.27997020234738e-05
-2.13486699522831e-05
-2.24781891689406e-05
-2.85994081857375e-05
-1.77571645107686e-05
-5.76412640458614e-06
-1.37547072556351e-05
-3.29678924264409e-05
-1.48157115358986e-05
-2.08037592491189e-05
-2.65420211678883e-05
-5.18448110426652e-08
-9.41426812403606e-06
-2.00914300273073e-05
-1.33723139146404e-05
-1.4081112602756e-06
-1.21744373761867e-05
-1.44813257769845e-05
-2.93316668344313e-07
-2.09329581059893e-05
-2.04380872554086e-05
-6.83410699824563e-06
-2.45676412074674e-05
-3.82894308372066e-05
-1.25571212250375e-05
-5.68588797575686e-06
-4.03224648799163e-06
-1.64031050618648e-05
-3.5941741923782e-05
-1.48392760845861e-05
-3.05787752761835e-05
-1.42859615947672e-05
-1.97138947081549e-05
-2.89044206568797e-05
-1.68710435060995e-05
-3.37062679911834e-06
-5.09980790438139e-06
-5.40188105221918e-06
-3.43457756201984e-05
-2.02023957684024e-05
-3.86188830334398e-05
-2.82185701835008e-05
-3.30245706380601e-05
-2.66681045056985e-05
-2.02275243613651e-05
-7.29524438386302e-06
-1.5844040735439e-05
-2.43974364987287e-05
-2.45919363196332e-05
-3.20297043759815e-05
-2.69349078763709e-05
-1.11610257856917e-05
-2.95847285789485e-05
-3.58910581082957e-05
-7.64223709210821e-06
-5.63204940690657e-06
-2.8795335218404e-05
4.39393597966e-06
5.86959527992138e-06
-2.63417119463085e-06
-2.26347826092197e-06
-1.89702818421814e-05
-5.14573523919013e-06
-1.4019750862757e-05
-5.90311017943484e-06
-2.39130444804665e-05
-2.9241574709236e-05
-1.12534050184696e-05
-1.48885706313652e-05
-8.31654104473734e-06
-4.93706883267093e-05
-1.60852521779114e-05
-1.35703514138347e-05
-2.95935675540382e-05
-1.69563321411281e-05
-2.32996867162131e-05
-2.52469280279475e-05
-3.31341483989124e-05
-8.55064058004785e-06
-2.46310332456276e-05
-3.69704649689192e-05
-1.69451857241536e-05
-1.96590712548842e-05
-1.43359166024521e-05
-1.98588966139724e-05
-1.77884423827573e-05
1.34932492095559e-05
-1.51233894337294e-05
-2.6927660460269e-05
3.62417761263863e-06
-2.04738906836284e-05
-3.36071912738837e-05
-3.01525869062858e-05
-5.09015986822129e-05
-1.18691516473684e-05
-1.7655700697481e-05
-2.91804814961603e-05
-1.52019419075221e-05
-1.77841353333569e-05
3.72238485433435e-06
-1.75295238651476e-05
1.8456149018154e-06
-1.9031323680945e-05
-1.39621964021636e-05
2.48667717005956e-06
-8.78162397810355e-06
-2.54807405527635e-05
-1.69307625397457e-05
-2.56050413512679e-05
-4.77614561069041e-06
-1.64259461353277e-05
-2.42158831362902e-05
-2.58554148966767e-05
-9.04965503448243e-06
-5.93679427972714e-06
-2.58159038379383e-05
-4.2746126569307e-05
-1.75813230565899e-05
-4.00324131391293e-06
-3.25403050960248e-05
-4.12154797422348e-05
-4.00564271459145e-05
-5.35882921980608e-06
-1.35224202259468e-05
-1.4594154599254e-05
-3.36782912562233e-05
-2.35538259192297e-05
-4.56848351642975e-06
-3.17174276646982e-05
-1.61798275076812e-05
-2.91438742187439e-05
-2.85625788033839e-05
-3.48700028770885e-05
-5.24706942152332e-05
-3.7246411653605e-05
-4.46375444669386e-06
-3.26773460391671e-06
-2.59950073438314e-05
-2.14679253092052e-05
-3.03258337996841e-05
-8.68455963026646e-06
-1.528477930532e-05
-2.4699553350066e-05
-1.21914731241385e-05
-1.9677270822779e-05
-4.17848688904605e-05
-3.19480785904504e-05
-2.58921863049428e-06
-2.25441573565844e-05
-2.35289611905891e-05
-1.26002326990668e-05
-1.48235668834797e-05
-3.23424209754649e-05
-6.37415212191424e-06
-2.4878911025019e-05
-1.34835391301837e-05
-2.14858578588621e-05
-1.04304908747653e-05
-8.97755895582737e-06
-2.75197587478254e-05
-1.59235057498896e-05
-3.047381835285e-05
-2.57845810809084e-05
-2.40571513111375e-05
-1.48156076314423e-05
-1.06581792396983e-05
-2.50220031292471e-05
-2.38702423063775e-05
-1.10653850943605e-05
-1.87790193428999e-05
-4.68424093794569e-05
-1.66563749696812e-05
-1.32190610174888e-05
-3.54888571501755e-05
-1.58690488865666e-05
-1.89508219617358e-05
1.99592967739402e-06
-3.14326338355052e-05
-2.30301962414373e-05
-1.90013025630514e-05
-1.6754130415056e-05
-8.12815072923499e-06
-3.72287555750686e-05
-4.33506011669073e-05
-2.46758567586938e-05
5.25488681640771e-06
-2.18185802280617e-05
-5.05208678855798e-06
-3.32143621076048e-05
-9.34221507189619e-06
-1.40990869185205e-05
-8.47370470496721e-06
-1.95442016998438e-05
-3.22324359377671e-05
-2.32121442902655e-05
-1.8017063086012e-05
-7.85153407508712e-07
-2.90865864625596e-06
-3.11810091400283e-05
-4.81603300795776e-05
-1.19613401513274e-05
-1.68943954002634e-05
-1.05041695911553e-05
-2.2425249408175e-05
-1.63519000308497e-05
-2.06919370791575e-05
-1.39584905350295e-05
-2.05165527243254e-05
-2.87523262889457e-06
1.02832762390483e-05
-1.20905822193608e-05
-2.74338581812007e-05
-3.20880109257932e-05
-2.68337612877928e-05
-1.30402720628513e-05
-3.09310011185178e-05
-1.26360533240964e-05
-1.96740595841259e-05
-2.3522805276144e-05
-1.78300616893347e-05
-2.17986894006675e-05
-1.35274895678954e-05
-1.34941646681609e-06
-1.06773246506245e-05
-2.81177854332546e-05
-2.4581360985835e-05
-2.2240906690879e-05
-2.47329857139486e-05
-2.55195553108222e-05
-4.20245887264816e-05
-1.33919472109783e-05
-2.10873886003046e-05
-1.73764198903155e-05
-4.5960578539529e-05
-2.01730852467695e-05
-1.80982656962074e-05
-2.26658010412045e-05
-1.83820091259018e-05
1.28570978103029e-06
-2.14375857258821e-05
-1.68322410745784e-05
-2.35233709413569e-05
-3.4199503963418e-05
-1.71409997158466e-05
-6.75613527057975e-06
-2.52755265576137e-05
-1.18756951529478e-05
-4.37793313188904e-06
-1.00988060696309e-05
-1.89185583574567e-05
-1.66507325448508e-05
-1.7117524274775e-05
-1.46917466916065e-05
-2.54645872060851e-05
-1.03618086105957e-05
-1.18972190851256e-05
-3.30319990028709e-05
-2.00253016687924e-05
-2.74235069281688e-05
-3.50156798575155e-05
-6.45993124662026e-07
-8.50766871003475e-06
-1.23868969464133e-05
-1.00087906900221e-05
-2.5062797701582e-05
-2.02228335605838e-05
-9.92884836509601e-06
-3.25047157665856e-05
-2.02272276543895e-05
-1.30082308667734e-05
1.34007762046032e-06
-2.77139544054552e-05
-1.92012200480069e-05
-9.69605778516151e-06
-1.99089893747861e-05
-2.76327520087377e-05
-2.2751663932904e-05
1.0652328385842e-05
-1.98845677677804e-05
-2.35019832505117e-05
-5.61127374537172e-06
-1.03913291283345e-05
-2.16940348477785e-05
-7.61677737988929e-07
-2.24419772035874e-05
-1.71754283990069e-05
-3.95002898278291e-05
-2.13064680378155e-05
-2.9940287940157e-05
-2.11114113505195e-05
-3.93024243079593e-05
-2.28273693197674e-05
-2.96773258001066e-05
-2.94621767036268e-05
-1.2652685379094e-05
-1.49466943892129e-05
-1.85320728042962e-05
-6.16988475403341e-06
-4.41535698464682e-05
-1.28292780727717e-05
-1.25828639509019e-05
-2.58534275956759e-05
-3.22645896891203e-05
-3.29697669666555e-05
-8.62507893330005e-06
-1.76869254841892e-05
-2.34779669754242e-05
-7.12924782191667e-06
-3.25057165722193e-05
-2.39521042163088e-05
-2.64798143309339e-05
-2.01128676497898e-05
-2.49095502285266e-05
-9.11133681363281e-06
-1.3069283737423e-05
-4.04631560499834e-05
-2.10002928808564e-05
-2.45451404163063e-05
-1.88805931862493e-05
-4.14031885134399e-05
-1.73409634625525e-05
-1.37782243304831e-06
-2.41959839465068e-05
-5.89164048423734e-06
-2.60147868833257e-05
-1.95893062430907e-05
-1.37056848558672e-05
-7.46236539779937e-06
-1.65830562245775e-05
-1.53091066635537e-05
-2.23478032248177e-06
-6.83360795839812e-06
-1.09029840393165e-05
-1.59134581631093e-05
-6.18095192168115e-06
-2.41037363512517e-05
-8.50926282569344e-06
-2.05254176808655e-05
-4.33035157241007e-06
-2.37286372663417e-05
1.05054039612723e-05
-2.3808459852968e-05
-1.34671814784885e-05
8.12963157029754e-06
-2.95497129823223e-05
-1.58656693541196e-05
-5.67674646589053e-06
-2.36214441291477e-05
-1.79647572990472e-05
-1.58990602857781e-05
-3.17253052584888e-05
1.46270186086812e-05
-9.89400518133688e-06
-1.34020234040651e-05
-5.41106968456317e-06
-3.14949405151e-06
-2.32101994539753e-05
-1.78825340948303e-05
-1.43690238637319e-07
1.99973531188975e-06
-3.42031061665838e-05
-1.89295897711979e-05
-1.54751835616473e-05
-3.09656142809914e-05
-3.03497744094758e-05
-2.04044561529356e-05
-7.23485907349934e-06
-3.12791139728093e-05
-1.36110894620033e-05
-1.39222754030937e-05
-3.42183224976193e-05
-7.73456966715145e-06
-2.65022408964235e-05
-2.21808241255187e-05
-1.98118582697328e-05
-4.31756049054332e-08
-3.7787442137514e-05
-2.97364173912e-05
7.14844486497919e-07
-4.91934261341564e-06
-4.75402263233654e-05
-1.27876610039348e-05
-3.20562773902147e-05
-1.96296466761598e-05
-3.11794612576844e-05
-3.46362841304651e-06
-1.5401523222688e-05
-5.53785057930296e-06
-9.01466228383601e-06
-2.94320130025002e-05
-2.38376656927868e-05
-1.58056686946675e-05
-3.02687374386629e-05
-2.39799852951977e-05
-1.81078647676185e-05
-1.23552898709165e-05
-7.59993536263004e-06
-1.02844731974807e-05
-9.93120474438906e-07
-2.80027300123522e-05
-2.30229596558381e-05
-1.63417118777031e-05
-1.29519604422843e-05
-1.24019262228548e-05
-1.26488303863043e-05
-3.21018383564215e-05
-2.98033464282272e-05
-4.4726878584637e-05
-1.55465928207508e-05
-1.78027355817447e-05
-1.80679806835193e-05
-3.28998530645716e-06
-1.97769444121703e-05
-2.43411570535145e-05
-4.99431954006857e-06
-9.66542334015483e-06
-1.88614439911115e-05
-2.69098829783623e-05
-2.83727929268652e-06
-1.86433155793666e-05
-1.9482280177926e-05
3.17682152221306e-06
-1.9844387832644e-05
-7.54805094286887e-06
-3.13967809996776e-05
-2.44796149319534e-05
-2.38635741287701e-05
-2.82696513879986e-05
-3.09887028195702e-05
-9.11664019911174e-06
-2.56666215317073e-05
-2.03248371941789e-05
6.15417470466159e-06
-2.1859549370873e-05
-2.42981096565449e-05
-2.5552457034088e-05
-1.98806942866408e-05
-1.34944769846746e-05
-2.17290465264252e-05
-1.42382324313476e-05
-1.74150392474324e-05
-3.55218782649082e-06
-2.87828054821422e-05
-1.48945570117419e-05
-4.17947603271878e-06
-9.9750722699608e-06
-2.42786690958255e-05
-4.39584935532469e-05
-2.57012272943793e-05
-1.91212188365562e-05
-1.83152771023029e-05
-1.42224804861563e-05
-8.33334155108069e-07
8.27968212243629e-07
1.00676473252305e-06
-1.03611867516126e-05
-2.25466801208031e-05
-1.363244965575e-05
-3.56636974740529e-05
-2.58451698843183e-05
-2.05398323951315e-05
-2.01315060080982e-05
-2.38568574585741e-05
-3.22142263269001e-05
-1.43708424246327e-05
-3.0460781537455e-05
-2.71338693414198e-05
-3.82448460101017e-05
-1.18683423620819e-05
-1.22874820119561e-05
-1.85513583379138e-05
-2.77973829977267e-05
-1.33792879954313e-05
-1.37301289022164e-05
-1.02982895181685e-05
-2.47437741424173e-05
-2.2464317667919e-05
-2.49914528772947e-05
-2.17276662696355e-05
-6.11011727956572e-06
-3.66982942719788e-05
-3.06707045704091e-05
-1.39601272089944e-05
-9.16410598667002e-06
-7.99183423049462e-06
-2.60903706907952e-05
-1.83362317260351e-05
-3.47789693119073e-05
-1.5280971510028e-05
-2.94697605947222e-05
-2.97710627939978e-05
-1.94325806582927e-05
-2.79077057173648e-05
-3.42102569761094e-05
-4.51473206575775e-06
6.77621017336304e-06
-1.38615334099795e-05
-8.80411548527367e-06
-1.66404088466162e-05
-9.03035068946716e-06
-2.17935467901838e-05
3.94416093935393e-06
-3.60896504819259e-05
-1.80672060120893e-05
-8.50354894655828e-07
-3.35271894341221e-05
-1.26252053247312e-05
-2.33918775611941e-05
-3.07727884964106e-05
-8.57616015058891e-06
-2.39101354226695e-05
-9.16956608850906e-06
-9.5139819055997e-06
-1.86754511754324e-05
-2.12468477171053e-05
-2.55231846325163e-05
-2.10640663808648e-05
-2.09610072655231e-05
-1.85493000348294e-05
-4.08378001710449e-05
-3.98861386746846e-06
-1.08971899871786e-05
-3.39754066140141e-06
-4.4993719452536e-05
-2.43565845145646e-05
-2.7816819861096e-05
3.68353856661993e-06
-4.39820893269655e-06
-1.190230756294e-05
-8.67956155747506e-06
-8.62755839172757e-06
-2.04656362996953e-05
5.69473162472467e-07
2.04141521137259e-06
-2.16918992951621e-05
-2.62239771376761e-05
-7.1552539281786e-06
-2.7579169330136e-05
-3.30938887748876e-05
-2.76941049229999e-05
-1.86033289350506e-05
-2.51525843720049e-05
-1.32654941805544e-05
-4.48335889740549e-05
-2.50698476050324e-05
-3.03280686681918e-05
5.17454684637888e-06
7.20821635316065e-07
-2.5516396922198e-05
-1.72948031752477e-05
-2.13860251010221e-05
-3.31926823395602e-06
-2.74966756943557e-05
-2.41828788269399e-05
-3.08834968065147e-05
-1.27146312628745e-05
-1.08914753946086e-05
-5.86988196532818e-06
-2.52794919485525e-05
8.93505166205961e-07
-3.84886160460995e-05
-1.09978286289212e-05
-3.42077376373945e-06
-1.15889018961086e-05
-2.33041603055373e-05
-1.70556525324665e-05
4.57274245585225e-06
-2.71094346437033e-05
-2.05445444197671e-05
-2.22169173229031e-05
-2.71049113676459e-05
-9.29843711640587e-06
-2.79036245878195e-05
-8.11653942969912e-06
-1.50785512432704e-05
-1.86464101658813e-05
-2.64675361454451e-05
-2.02068879928792e-05
-1.62381711621916e-05
5.32967787840126e-06
-1.79407730935148e-05
-2.48395920338833e-05
-1.23907643889582e-05
-2.24297000700079e-05
-2.90903966013889e-05
-3.3058449009396e-05
-1.84940715850019e-05
-2.52871275306169e-05
-1.14566383600293e-05
-1.81797462867153e-05
-4.95893921025704e-05
-9.42567976340448e-06
-9.9673075317015e-06
-3.02076979969999e-05
-8.13158817672379e-06
-2.19904210721062e-05
-1.67025797079049e-05
-1.39025907260788e-05
-6.75121176314315e-06
-1.79127951561956e-05
-2.30119417761032e-05
-2.58129890559904e-05
3.75816512607675e-06
-2.71754700778943e-05
-3.28359336897143e-05
-3.17229767646049e-05
-3.87581448228227e-05
-6.14384767883952e-06
-8.62744980369951e-06
-1.19037692491061e-05
-2.61812274646022e-05
-3.63068180828928e-05
-7.74236082635079e-06
-2.31936124004204e-05
-1.74697997025655e-05
-7.83687196065245e-06
-1.8197788891691e-05
-3.39722161068779e-05
-9.24307271236271e-06
-1.62727720122049e-05
-2.66680180102538e-05
-2.14927296793177e-05
-2.6166752387032e-05
-1.91387146519337e-05
-1.61401863734914e-05
-1.06694156104282e-05
-1.88148850499184e-05
2.99225391658037e-06
-2.8090826258957e-05
-1.38750544014507e-05
-1.21077903649377e-05
-1.54838815984138e-05
-2.63915128615105e-05
-2.47717193094756e-05
-3.25014325501166e-05
-2.81981764314172e-05
-2.34646028861542e-05
-2.95113273121996e-05
-1.50249051286287e-05
-1.21141983628096e-05
-1.58121200680733e-05
-9.37765869426276e-06
-3.98129354759052e-05
-1.98065149630873e-05
-7.44124881643843e-06
-1.62558909815782e-05
-3.71822745156351e-05
-2.22786117648833e-05
8.23873030268898e-06
8.91013736861196e-06
-2.03599308908218e-05
-1.86535244935655e-05
-1.02109567075013e-05
-1.72160353700514e-05
-2.20211203662688e-05
-1.95508700195902e-05
-1.1436823550292e-05
-2.70858154987195e-05
-2.36261711172348e-05
-1.06921884225491e-05
-3.16538392951514e-05
-2.03492333961218e-05
-1.01622404660757e-05
-2.91867124947325e-05
-1.72898392264742e-05
-2.27686856001897e-05
-1.11494024233701e-05
-2.24253770042607e-05
-2.2761044146023e-05
-2.32338445982309e-05
-5.28306690449774e-06
-2.62501111635079e-05
-2.01249955745149e-05
-2.16790684433967e-05
-3.79833643881524e-05
-3.2809945518052e-06
-1.35151254321821e-05
-3.88841961344007e-05
-5.50140352564149e-06
-6.4177473720716e-06
-2.32833743041632e-05
-3.70698261847988e-05
-4.25873159469791e-05
-2.19043353112961e-05
-4.87027838982863e-05
-1.11666073063205e-05
-3.18872450282044e-05
-2.44240944178853e-05
-1.05727919452897e-05
-2.70360798351995e-05
-3.21214539801151e-05
-7.79512133332576e-06
-1.45601393908975e-05
-6.74082646793604e-06
-3.1318535043062e-05
-1.63843788055324e-05
-4.03357137280574e-05
-2.95710003542268e-05
1.32070538282774e-06
-1.49407604682792e-05
-2.30903251848673e-05
-3.04709271170603e-05
-8.5366146238464e-06
-3.46817737683098e-05
-1.89902142699923e-05
-2.57423662845008e-05
-1.81851860471415e-05
-1.7582936710374e-05
-2.00990083247483e-05
-2.40031278960542e-05
-2.84949373463777e-05
-1.43097853115908e-05
-3.34074296022357e-05
-6.23089325004803e-07
-3.24224634894088e-05
-2.13411915784226e-05
-5.9738418284358e-06
-1.16110518987828e-05
-4.18505460010871e-05
-6.44960791866292e-06
-2.78525415885073e-05
-2.69890781942821e-05
-1.69598638731495e-07
6.22089703919303e-06
-1.42363770294711e-05
-2.83887916132349e-05
-1.12329755843909e-06
-2.01665386624971e-05
-1.45970175858183e-05
-2.83549709165401e-05
-3.9040464205983e-05
-1.70179131432773e-05
-2.81238069724896e-05
-2.08212851955407e-05
-3.58825126792196e-05
-1.6389948912125e-05
-3.20306753786962e-05
-2.65813285876915e-05
-2.77321282691948e-05
-2.9429245816199e-05
-5.47596931151933e-05
-2.28565919223791e-05
-2.07592826198113e-05
-1.34479627408158e-05
-4.3666056987009e-06
-1.85233583147711e-05
-2.60165320570204e-05
-4.45149091524108e-06
-1.02163759463711e-05
-2.33764470066314e-05
-2.33076003985133e-05
-3.0722533429449e-05
-2.62281744332906e-05
-3.20091871508934e-07
-1.94967193515873e-05
-3.71540837609469e-05
-1.82083956753169e-05
-2.93998370198156e-05
-2.8762399245331e-05
-3.98251105036963e-05
-1.22728530624756e-05
-8.80276519014486e-06
-2.32779106951321e-05
-2.2104352821702e-05
-1.29583697282731e-05
-2.22778197367394e-05
-1.11544829389339e-05
-9.40025088320947e-06
-1.30033483553995e-05
-2.32948581156228e-05
-2.89453324655448e-05
-1.7802757647005e-05
-2.56656820397294e-05
-3.19844279502112e-05
-1.20851855964731e-05
-1.77254013497725e-05
-1.32218075909381e-05
-2.15437781818781e-05
-4.88246587143652e-05
-3.17958771129767e-05
-1.01399136742522e-05
-1.70036169299416e-05
-7.60016134758299e-06
-3.39344633441293e-05
-1.36575219688636e-05
-1.13605518442703e-05
-2.10743154436789e-05
-9.22832754562721e-06
-1.82769686709877e-05
-2.52333456316759e-05
-1.91088607600836e-05
-2.96603133622893e-05
-2.67561881653465e-05
-1.94380090676957e-05
-2.10171416120243e-05
-1.06551489308352e-05
-1.41757016508385e-05
-3.13994477499052e-06
-2.49078509112919e-05
-2.2946711401635e-05
-2.20451171711188e-05
-9.30396271775973e-06
4.590160223075e-06
-1.4573954525433e-05
-1.81307409154966e-05
-4.27523727787967e-05
-3.02416467880797e-05
-1.90212122105538e-05
-2.50623876854317e-05
-2.45696504421665e-05
-1.21898008600682e-05
-3.47209672459329e-05
-2.3101392809241e-05
-1.78340147382361e-05
-3.62978679458085e-05
-7.06663815589504e-06
-1.61136368297382e-05
-1.86926345421063e-05
-1.93627000193795e-06
-3.10085575882897e-05
-2.06368518965031e-05
-3.59936562367393e-05
-1.14639881557441e-05
-3.04859816348443e-05
-1.2644141603292e-05
-9.55751321277905e-06
-1.43956226713022e-05
-3.23439699225687e-05
-3.04538128524318e-05
-1.45145502149563e-05
-2.04071842286731e-05
-1.30266367222788e-05
-3.93686608048584e-05
-1.73901593246601e-05
-2.60999644782094e-05
-8.09956187648945e-06
-1.90872347285228e-05
-4.60787540195074e-05
1.73122407245934e-06
-2.89381895397671e-05
-3.87497088312923e-05
-3.27928181197414e-05
-3.14125211606188e-05
-3.26608343776802e-05
-2.36378567029278e-05
-1.66851908821403e-05
-1.40881103206815e-05
-3.33378915666753e-05
-1.09707863527289e-05
-3.21111635988967e-05
-2.34039306696458e-05
-2.66154573791025e-06
-1.85827718703133e-05
-3.33580672052341e-05
-3.84441014172295e-05
-2.53031573493729e-06
-2.98822441405521e-05
-5.29219864677065e-06
-2.44577419229745e-05
-1.71727497630595e-05
-9.57831679257405e-07
-2.17944970832038e-05
-2.2913049728938e-05
-2.03639933729144e-05
-1.69116260939277e-05
-1.54789410568622e-05
-3.23421345869521e-05
-2.49765264887829e-05
-1.91170012210202e-05
-1.98558129191029e-05
-8.53555408865773e-06
-1.32673683648624e-05
-1.85394238832018e-05
-2.60873173095251e-07
-3.32612501086363e-05
-8.82605996652094e-06
-1.11479055625611e-05
-1.43918375501104e-05
-2.21512807082066e-05
-2.97281629537908e-05
-1.88058085026246e-06
-1.92994182650707e-05
-1.95347180470991e-05
-2.28555220123858e-05
-2.049767367742e-05
-3.38746755033133e-05
-1.35649489748404e-06
-2.02694497294557e-05
-2.03886776835888e-05
-7.72249294113508e-06
-1.84456572646752e-05
-2.42087719622322e-05
-4.41061749724604e-05
-2.08863589126398e-05
-2.82104430348179e-05
-1.08348307928847e-05
-7.05315957789664e-06
-1.02223330181389e-05
2.17552102736324e-06
-1.52236986483455e-05
-6.74402880152784e-06
-2.68668768990952e-05
-2.18066839792739e-05
-1.9151685334129e-05
-2.79750999043777e-05
-1.03643859958848e-05
-2.45076791620294e-05
-3.47496356615604e-07
-2.64966341969608e-05
1.4295963182559e-06
8.32637406167074e-06
-1.47982186120612e-06
5.62044913632109e-06
-6.67447039653995e-06
-2.08987753387014e-05
-1.82710034469271e-05
-2.9821554636024e-05
-2.70694220867677e-05
-8.05788676510213e-06
-1.35363747513621e-05
-6.11255482613729e-06
-4.66216334806379e-06
3.2884437801688e-06
-1.7502497934014e-05
-5.87829412408955e-06
-5.79152781618233e-06
-2.30216137950798e-05
-3.14819673231535e-05
-3.55261102050489e-06
-2.89039660101196e-05
-2.49396102515101e-05
-9.76929946567984e-06
-1.84047989143937e-05
-3.72262598449336e-05
-2.67804833845111e-05
-2.77595656012742e-05
-1.90641647599421e-05
-6.85182812041066e-07
-9.11644268973606e-06
-1.3565720768398e-05
6.18795514273761e-06
-1.16491330338514e-05
-7.2790477610696e-06
-2.50373835477881e-05
-2.57756657275101e-05
-2.00531651975945e-05
-1.85904423504232e-05
-2.02460765107906e-05
-9.40992400130064e-06
2.46274498101218e-06
-3.17406713058687e-05
-1.60750160140992e-05
-1.51920112226795e-05
-1.00934404127962e-05
-1.12806170908219e-05
-1.65794983315086e-05
-1.21373248417014e-05
-3.07285807998083e-05
-3.99514079262723e-06
-1.86971272979542e-05
-1.57804925788253e-05
-1.85907291411975e-05
-2.68000180532513e-05
-2.72959720702193e-05
-1.42961053796473e-05
-2.20265574383494e-05
-2.10258711216674e-05
-3.16325990938495e-05
-5.84335569063719e-06
2.78519239394978e-06
-2.49527653180752e-05
-2.31532899112634e-05
-3.16904980536301e-05
-2.3510106727782e-05
-1.27650735146695e-05
2.80851028567997e-07
-2.76419074991572e-05
-4.98146657433047e-06
1.66130827673644e-06
-2.03349976735153e-05
-2.2091085061647e-05
-3.31661762292313e-05
-8.34191841049172e-06
-1.1027650683628e-05
-3.62512004823808e-05
-2.11590124048485e-05
-3.43231116871868e-05
-9.07375797145393e-07
-3.95589145316408e-05
-7.44233784367117e-06
-2.64631486801402e-05
-1.28628009179722e-05
-6.58134891509882e-06
-3.13529329528697e-05
-2.7093805929792e-05
-4.05553784519924e-05
-1.84369304912838e-05
-3.06633119040375e-06
-8.363157861412e-06
-1.78738539428448e-05
-2.99106742996761e-05
-1.71006917124407e-05
-2.03517871263607e-05
-1.36196381182363e-05
-2.9487892610662e-05
-1.41816874873118e-05
-1.56148966062717e-05
-2.55988695081678e-05
-1.36977613339535e-05
-3.61115388123086e-05
-1.79308934644808e-05
-3.03972231940649e-05
-1.27636511582059e-05
-2.69726059737637e-05
-5.19268394523153e-05
-1.56029242493491e-05
-2.1139537840539e-05
-2.13356282141884e-05
-8.68503225865611e-06
8.89498318558609e-06
-3.11309164405943e-05
-2.57842021991401e-05
-1.5003244014153e-05
-1.92687109049098e-05
-2.62881115849731e-05
-1.66426996148594e-05
-2.62075282867579e-05
-2.31100600234443e-05
-1.84787976841313e-05
-9.50715048281028e-06
-1.51654850366522e-05
-3.8474642011398e-05
-3.606072277543e-05
-2.69190062707262e-05
-4.79198331973139e-05
-3.46353256384922e-05
-2.41204903797359e-05
-2.79327347080656e-05
-2.84485236579588e-05
-2.10636389342254e-05
-2.82565051355838e-05
-1.43923970622197e-05
-8.90140375926592e-06
-1.02929755001161e-05
-9.98170256115258e-06
-1.57967694058833e-05
-1.02607978840388e-05
-1.21843348243409e-05
-1.220208377656e-05
-3.21736447934005e-05
-1.8617833623368e-05
-3.38455121682421e-05
-1.68027224918447e-05
-2.58370135873758e-05
-1.4547598452433e-05
-1.53562708803544e-05
-1.47193465716363e-05
-3.64425262042243e-05
-1.86940656044619e-05
-3.5703611623634e-06
-1.25410235360199e-05
-2.36029023783135e-05
-3.04949505222506e-05
-2.00718474144729e-05
-2.71662193525084e-05
-1.51103778243967e-05
-4.11513738558305e-06
-2.80535601457534e-06
-2.42187319889414e-05
-1.98931078451805e-05
2.56229737494428e-06
-1.16174484697788e-05
-1.25259474205969e-05
-1.10992607018738e-05
-1.69128891136925e-05
-2.9815024657075e-05
-2.0470292170596e-05
-1.92590129263986e-05
-2.79765109983374e-05
-2.39776138593555e-05
-4.62667076547988e-05
-2.63486936972865e-05
-7.37621313176532e-06
-1.73413768245787e-05
-1.22035360984188e-05
-1.85272156537644e-05
-1.51583079494806e-05
-7.31627030505357e-06
-1.89851398199212e-05
-5.01685800391877e-06
-1.51774640925667e-05
-2.15254525221973e-05
1.06816456221581e-05
-1.82351432329506e-05
-1.64016918837518e-05
-6.69007976871267e-06
-5.25636235713305e-06
2.48602617517584e-06
-3.0904864094964e-05
-4.0316167751454e-06
-1.52335275179995e-05
-2.35645123722691e-05
-3.17189914516627e-05
-4.03394007993058e-05
7.95852900381322e-06
4.02170981955787e-06
-2.39959743662706e-05
-9.04722702836871e-06
-1.66900038778894e-05
5.24314206582296e-06
-1.99317045389456e-06
-2.92587628135812e-05
-3.28533322885235e-05
-1.23526840006471e-05
-2.20736444100289e-05
-7.48720310347404e-06
-6.47699397147884e-06
-1.14301060567708e-05
-1.67000616800133e-05
-1.27831179405141e-05
-6.00317980273363e-07
-1.71894186819261e-05
-4.20816183588452e-05
-1.86943618143593e-05
-3.44481713780578e-05
-1.79115625444566e-05
-3.520391999375e-05
-5.93408944264489e-06
-1.87378352630606e-05
-2.37013675731925e-05
-1.80100237654888e-05
7.68714760510165e-06
-1.03538378155601e-05
-6.37142315576417e-06
-2.7195354763708e-05
1.27336889792537e-05
-7.68780913162505e-06
9.7478227803142e-06
-2.13077902740004e-05
-9.97503252700208e-06
-2.92142076983274e-05
-1.8951115415896e-05
-2.09961478933348e-05
-3.07225044555467e-06
-1.22443270012929e-05
-1.81799482605649e-05
-2.04700142706607e-05
-2.02352453233869e-05
-3.09039102271816e-05
-3.88923731187328e-05
-9.09298885286595e-06
-1.18445835968676e-05
7.18049710651152e-07
-1.90108451951174e-05
-3.84973956173535e-05
-2.68247102254889e-05
-3.11416500346854e-05
3.48931140744743e-06
-2.17237775981754e-05
-2.4871298273827e-07
-2.93337590784068e-05
-2.35680786893493e-05
-2.1732804986339e-06
-1.97916569936977e-05
-3.7616720234988e-05
-1.16494926067987e-05
-3.28994339084446e-05
-1.94837614910529e-05
-2.15722532562385e-05
-2.62795837082863e-05
-2.61217408001353e-05
-2.00502353248185e-05
-2.4591518232161e-05
-3.52031823790051e-05
-9.61802533797212e-06
6.91231412400558e-06
-2.39804055783317e-05
-1.10696150650718e-05
-1.85618074839458e-05
-2.38339308632052e-06
4.31227945471216e-06
-2.92291230264954e-05
-1.72439323268742e-05
-3.17696700513224e-05
-9.71372969361862e-06
-9.21156042102588e-06
-2.37002282969485e-05
-7.43599810929556e-06
-7.89378724776708e-06
-2.30800703604239e-06
-1.43565056422697e-05
-1.42078775604265e-05
-9.00407178143718e-06
-3.14857919722825e-05
-1.99416153580053e-06
-3.149498269887e-05
-1.61066026031711e-05
-2.12280606895145e-06
-2.44138019600896e-05
-8.89555592680603e-06
-1.89992236161534e-05
-2.38928752833792e-05
-2.78139060068512e-05
-1.66764634526807e-05
-3.8959087039398e-05
-3.67685139672146e-05
-2.48234079223807e-05
-2.24333368258781e-05
-9.38111312117888e-06
-1.94978464023864e-05
-2.35297490355933e-05
-1.66880016912882e-05
-1.40301339038878e-05
-2.52130592247671e-05
-2.90322404452351e-05
-7.38603358868778e-06
-1.04696623943867e-05
-2.40582852406552e-05
1.22807932097385e-06
4.71711269008826e-06
-1.02313296671566e-05
-7.91387280291527e-06
-2.00679563781169e-05
-2.7115287694831e-05
-3.7567477235823e-05
-2.30543351220405e-05
-2.23038625588756e-05
-2.53404603945617e-05
-2.40864766685337e-05
-1.54828300045615e-05
-2.13161641407893e-05
-1.96541239274455e-05
-1.99208254546945e-05
-2.66351838884433e-05
-1.39926480233467e-05
6.76260132458759e-06
-4.23255253445912e-05
-2.81089173672257e-05
-3.56023260119976e-05
-1.84105177711279e-05
-9.14448404529233e-06
-2.3053480268567e-05
-9.14773253223656e-06
-2.16458453268711e-05
-1.17537659578925e-05
-1.89044856668582e-05
-7.64409705510681e-06
-3.8076341431624e-05
-1.55451644019283e-05
-9.05306450938283e-06
-9.1895236615026e-06
-1.15330954700926e-05
-2.75892956952543e-05
-1.99923070127736e-05
-2.63070724191995e-05
-2.57812878714401e-05
-1.26967891921506e-05
-1.1597736103722e-05
-1.04939572021533e-05
-2.72126319239684e-05
-2.33462023110852e-05
-1.57869906213296e-05
-2.39837586210519e-05
-1.8411166396944e-05
-1.42106097447448e-05
-2.29269790295531e-05
-2.71914338154456e-05
-2.01698865107215e-05
-5.80236471658883e-06
-1.10230059231054e-05
-1.60545668790694e-05
-2.47947308715309e-05
-8.6250692309702e-06
-4.47172800064986e-06
-3.29796100766416e-05
-2.46086492634893e-05
4.44577348468524e-07
-1.79494497778301e-05
-2.66422409917127e-05
-4.58330477340655e-05
-2.57708496868258e-05
-2.63976878053698e-05
-7.54931251324844e-06
-4.08856982775921e-06
-5.23760247307216e-06
-9.95391990328388e-06
-2.49163935882943e-05
-1.46620992134437e-05
-3.0917776255311e-05
-1.22818176184903e-05
-2.09310990706863e-05
-1.75065088529179e-05
-9.14946528373051e-06
-1.52282533187283e-05
-2.60125736670531e-05
-1.65046977774723e-05
-1.85027818025576e-05
-3.46157001516009e-05
-6.19983344229913e-06
-1.90382335280971e-05
-2.41023904420705e-05
-1.26099361239367e-05
-2.30486533616085e-05
-5.36100091335041e-07
-1.45205686831907e-05
-1.55162003512708e-05
-3.20824005825661e-05
-1.5197799436687e-05
-8.23714143555677e-06
-5.72374019509947e-06
-1.3083539160558e-05
-2.60097817615377e-05
-2.224419368027e-05
-1.61707338731757e-05
-7.67252931405988e-06
-2.90718543386169e-05
-5.11434330683385e-06
-3.27866946486397e-05
-2.28384164243941e-05
-8.28491593028452e-06
-3.89036264708972e-05
-2.14795552652126e-05
-2.39358453792656e-05
-4.92405848596306e-06
-1.69440937541478e-05
-1.82518804397143e-05
-3.3703763102322e-05
-2.86274915676418e-05
-3.6735459799074e-05
-1.94636424320897e-05
-2.57259456639371e-05
-1.55875049320288e-05
-1.20805664438118e-05
-1.34319012284358e-05
-3.76849741259244e-05
-3.61510119802461e-05
-1.43633586346348e-05
-3.49570192404703e-05
-1.03594262156234e-05
-3.42363602421357e-05
-9.96473830404766e-06
-2.01169886420249e-05
-2.64914499588572e-05
-2.15379179156045e-05
-3.27841303764518e-05
-1.641908382956e-05
-5.49963464760275e-06
-5.49825247179465e-06
-3.37876682568691e-05
-3.22622022390762e-05
-1.22383780022957e-05
-2.43128011785024e-05
-9.89841024201705e-06
-2.52491672348364e-05
-1.76287939784597e-05
-6.36456225474233e-06
-1.87059027885076e-06
-2.0438177064017e-05
-2.62094478558004e-05
-1.39958171415004e-05
-1.35333536629344e-05
-2.36179132783108e-05
-1.99955038450921e-05
-1.47655669165274e-05
-4.53656120582954e-05
-3.52395100758153e-05
-1.44758446410938e-05
-3.2852649975593e-05
-4.11543521765398e-05
-2.88621865341759e-05
-1.88218797199293e-05
-2.80017920082019e-05
-3.25587415811025e-05
-1.2185288327757e-05
-1.13510513002793e-05
-5.90262475911777e-06
-1.02976113450411e-05
-2.29331431774303e-05
-7.13384227351556e-06
-2.00172438444325e-05
-2.22975325150395e-06
-1.9955025280123e-05
-1.96944073302696e-05
-1.73457151858839e-05
-6.2418141784838e-06
-6.07297893241308e-06
-2.78977368332854e-05
-1.43279294073939e-05
-3.00742414175709e-05
-1.01319416226899e-05
-4.226861835328e-05
-9.59910118563125e-06
-2.85322072441417e-05
-2.86129606794101e-05
-8.22895746937475e-06
-2.65659264943478e-05
-1.50777556066779e-05
1.88987810205709e-07
-1.70658284474646e-05
-1.45697026678522e-05
-1.05115002622206e-05
-1.98717412233392e-05
-3.05565075799854e-05
-1.95606320925682e-05
-2.48451139923218e-05
-3.34398525433401e-05
-2.90019956861034e-05
-2.28862300263274e-05
-6.40069877323917e-06
-1.87910355156156e-05
-3.97154821819377e-05
-2.03919592992587e-05
-2.5426494458073e-05
-1.65360056743056e-05
-1.68349276236753e-05
-1.63319777943487e-05
-2.51446859671392e-05
-2.21292505642188e-05
-2.97004737974368e-05
-3.4264717533587e-05
-3.98208873081495e-05
-3.44872243562838e-05
-3.30743772353651e-05
-2.18063568905111e-05
-1.41107060376921e-05
-2.58183387146384e-06
-2.7551424604774e-05
-2.61868037572998e-05
-1.23025784233696e-05
-1.92919739888612e-05
-7.86812119179765e-06
-1.96280282138523e-05
-3.60220262170169e-06
-1.59106699530838e-05
-4.3148929449421e-05
-1.07349674227955e-05
-2.5210342522655e-05
-2.92059256141829e-05
-1.75847035545902e-06
-9.56085137838472e-06
-3.19171726034931e-05
1.4168432603699e-06
-3.36703768774132e-05
-3.13133618899752e-05
-8.22155779411959e-06
-2.58704194602334e-05
-3.18747157318697e-05
-4.42885406662102e-05
-1.30973386378258e-05
-3.07701591059023e-05
-5.30423192307473e-06
-7.02440382806312e-06
-3.03202806076012e-05
-2.35355531779635e-05
-1.55020920338117e-05
-4.13131295740265e-05
-1.50633889760142e-05
-3.97512587056254e-06
-1.80594038376325e-06
-3.54358205820046e-05
-3.43107414793284e-06
8.3234675984084e-06
-1.6913039353099e-05
-3.59908816220034e-05
-1.06183540285774e-05
-2.08389967748775e-05
-2.38262612879238e-05
-1.39495075191918e-05
-1.19516966379277e-05
-6.45177133323652e-06
-1.26122733041369e-05
-1.61488844158843e-05
1.56585308929204e-06
-2.18937276195801e-05
-4.16381253752163e-06
-3.85610378988543e-05
-1.49638421238042e-05
-2.85539212559492e-05
-8.74620225394725e-06
-3.78264542471587e-05
-1.61607945147118e-05
-2.24801424789258e-05
-9.99039878729568e-06
-2.41608060355598e-05
2.92989762466585e-05
-4.2229782321507e-05
-2.38521884900108e-05
-3.54581466381787e-06
-5.96729932440817e-06
-3.05867390403677e-06
-7.54530228696447e-06
-1.26120709659145e-05
-2.87034791799421e-05
-1.78391554983259e-05
-1.15959660435063e-05
-2.84582684237009e-05
-3.90374585378134e-06
-6.95322838095233e-06
-3.39634819023163e-05
-2.94936986991931e-05
-2.27957405184529e-05
-1.4507659354555e-05
-1.92951563720761e-05
-2.92034449443033e-05
-3.57688519275741e-05
-2.97883005326375e-05
-3.01596116746384e-05
-9.44362209798229e-06
-2.46345013060285e-05
-3.02908437516026e-05
-2.77794556671943e-05
-3.84961537342165e-05
-2.04793488723735e-05
-2.43730018826687e-05
-1.53990684299547e-05
-8.61918213491885e-08
-2.66877343624105e-05
-1.58844218189106e-05
-2.02971497730846e-05
-1.38478711225547e-05
-4.27379859322824e-06
-3.90285234479249e-07
-2.45003667268173e-05
-2.44118920635961e-05
-3.10727378510957e-05
-2.59156241439853e-05
-2.66012385492592e-05
-3.33089327762918e-05
-1.80693397417777e-05
-3.01979255551816e-05
-2.3077363380543e-05
-2.61722396149519e-05
-7.77000961809386e-06
-3.24801746567308e-05
-1.0758311185953e-05
-2.545208887575e-05
-8.22147182855748e-06
-2.13724750393523e-05
-2.51011821253806e-05
-2.2228946394428e-05
-1.57172070784284e-05
-2.80020766910386e-05
-2.74439481400941e-05
-2.34240192818751e-05
4.24544501350787e-06
2.13117115449593e-06
-3.28840559250002e-05
-1.80917215621208e-05
-9.20727028580207e-06
-1.29779523549044e-05
-2.80359537986941e-05
-2.72878094600454e-05
-1.09264590632507e-05
-2.55788272230123e-05
7.12466046873924e-06
-1.41740152005166e-05
-1.97040751331841e-05
-2.15920751403703e-05
-2.82145438090194e-05
-2.32963403187768e-05
-5.65432023627062e-06
-3.02893625384797e-05
-5.58577936463548e-06
-3.182654449371e-05
-2.64088241229691e-05
-9.00918354758333e-07
-2.07438132524715e-05
-3.48878442252254e-05
-3.22277359212977e-06
-2.87666483537844e-05
-1.78162564473863e-05
-4.36037036572589e-06
-1.46092243316278e-05
-3.95943920985697e-05
-1.92186569010843e-05
-1.58687070287877e-05
-9.41215140110319e-06
-2.20757829529509e-05
-2.92633458232151e-05
-1.61216160111971e-05
-2.52180139879747e-05
-2.54180221722704e-05
-6.18153164061382e-06
-2.02177954301974e-05
-2.17134495419876e-05
-9.10582320271325e-06
-3.24876731898117e-05
-3.25818678967482e-05
-8.08280417661029e-06
-3.5032707364754e-05
-2.27340518915803e-05
-7.86448169026857e-06
-2.28151653830408e-05
-1.71964271331102e-05
-1.31014435039738e-05
-9.34982613157098e-06
-4.96073894376177e-06
-1.9189345458816e-05
-6.76197663107291e-06
-1.04055879915488e-05
-2.56926396332394e-05
-1.18776695348079e-05
-1.82812959216772e-05
-1.26169041770664e-05
-2.17332848923758e-05
-1.21035630650089e-05
-1.37283103433754e-05
-1.81829413411272e-05
-2.39741436885981e-05
-3.97466875243669e-05
-2.30441729522278e-05
5.20006895850068e-06
-1.23275688014139e-06
-1.46396666423422e-05
-1.43129682395567e-05
-2.21268589583956e-05
-1.79542603059451e-05
-2.83688078100849e-06
-1.74350629250427e-05
-1.11432444007393e-05
-7.95300891777583e-06
-1.15721824908365e-05
-2.15166792411216e-05
-6.55120967554827e-06
-3.76386460574566e-05
-3.25923477573967e-05
-2.95008942923678e-06
-3.04829219703914e-05
-5.44687045795219e-07
-2.22999194814792e-05
-3.78644452174115e-05
-7.65489118645424e-06
-1.45084138320661e-06
-4.85141164664244e-06
-3.85863080143991e-05
-2.83524013989854e-05
-2.84627559255607e-06
-6.15296437792384e-07
-1.80097526964058e-05
-1.67348175557024e-05
-8.7216684586262e-06
-2.10607394328597e-05
-1.69804616263103e-05
-2.65179996667472e-05
-2.72805449969207e-05
-2.58362555442076e-06
-2.7502645496088e-05
-3.84915379162687e-05
-1.74688188119109e-05
-1.86776621662749e-05
-3.42350022854334e-05
-2.75362302849989e-05
-8.37579436012734e-06
-3.1668811858543e-05
-1.74554183663867e-05
-1.59642414411667e-05
-1.46157009728928e-05
-1.69365322342252e-05
-2.73233533699565e-05
-2.59518599595318e-05
-1.24380550697924e-05
-2.05412425207375e-06
8.02342712817757e-06
-1.61857656004753e-05
-1.95135400132924e-05
-1.82231047945359e-05
-2.28466984384054e-05
-1.76469374435047e-05
5.2987973426581e-07
-1.66024333181707e-05
-2.47668256571917e-05
-3.23343776265507e-05
-1.14261671432546e-05
-4.02055801096859e-05
-1.81726955961341e-05
-1.96691036579401e-05
-2.39142787076756e-06
-1.6090384216574e-05
-2.38794622342463e-05
-8.93970945417173e-06
-2.39168608350776e-05
-3.15718802700431e-05
-9.04567254832586e-06
4.21279299900097e-06
-2.35830813755627e-05
-1.50163004256677e-06
6.43950378958646e-06
-1.82297685131736e-05
-1.78624096945936e-05
-1.58853220295401e-05
2.72106121914221e-06
-1.66076505721511e-05
2.18663532276791e-05
-2.0402056816538e-05
-1.44057001906108e-05
-1.83678890798539e-05
-9.08899537245356e-06
-2.66215448680136e-05
-2.76689950726556e-05
-2.98590118347795e-05
-4.91506729463639e-06
-2.32768637082791e-05
-1.25200950098116e-05
-1.23770724707194e-05
-1.42262385124261e-05
-3.44558033725469e-05
-4.37153538230001e-05
-4.11106726574816e-06
-5.83672450500421e-06
-1.88364723329006e-05
-3.4024527485038e-05
-1.36927586239495e-05
-1.97432285512511e-05
-4.54555695765363e-06
-1.45458812567519e-05
-2.4549457413504e-05
-8.10593126608296e-06
-3.55143729469893e-06
-5.26184110674579e-05
-2.16808410760346e-05
-1.64899198271781e-05
-5.16329747653003e-05
-9.27091430545189e-06
-1.7762874423813e-05
-2.38034858683687e-05
-1.48419481961572e-05
9.80482356149944e-06
-1.31469327494122e-05
-1.70296936647001e-05
-2.36765480699199e-05
-4.50561031133655e-06
-1.68812539839927e-05
-5.78211456647331e-06
-3.09956652696768e-05
-4.30622717500675e-05
-2.34096157663716e-05
-2.84584142765218e-05
-3.98119159923556e-05
-2.04445132392993e-05
-3.37251738602322e-05
-2.0796749568305e-05
-7.39750120942189e-06
-2.16471522030327e-05
-2.09250286972182e-05
-3.30443002499132e-05
-2.66829127248228e-05
-2.83781774668824e-05
-1.82904796503362e-05
-1.98851900003063e-05
-1.18957711930855e-05
-3.40556024859119e-05
-1.04464625439118e-06
-2.70091708417763e-05
-1.17063290061576e-05
-2.05083268572044e-05
-5.10461685021908e-05
-2.35176938267782e-05
-1.08769652362308e-05
-8.73056135670815e-07
-1.29933525360265e-05
-1.73439621732272e-05
5.65583247130919e-07
-1.99518247864237e-05
-2.04454623508537e-05
-2.19906922927434e-05
-2.22604710563574e-05
-2.73224073988167e-05
-4.68280916869566e-06
-2.28555013851347e-05
7.53841508644049e-07
-7.15024061234682e-06
-8.2646033012736e-06
-1.55004132862293e-05
-3.09568707993034e-06
-1.12572651621266e-05
-1.35356253506577e-05
-2.2086278337044e-05
-1.54698988352751e-05
-7.1721720156635e-06
-5.56998630191572e-06
-1.22069460902569e-05
-1.82330637225875e-05
-1.58591995170906e-05
-3.46013117269372e-05
-3.6982620910374e-05
-1.48502468098474e-05
-1.4126964013426e-05
-2.07139550476604e-05
-1.98727098113049e-05
-2.46122005363278e-05
7.2157516851883e-06
-2.09930004625761e-05
-2.03114700676906e-05
-1.67256190468652e-05
-1.27038544772591e-05
-3.50322333981173e-05
-2.15011566057927e-05
-1.73307474756459e-05
1.12419565983681e-05
-4.39871638077589e-06
-8.17241004463157e-06
-3.26643831626222e-05
-3.56496542355293e-05
-3.05352133268686e-05
-3.22028284118834e-05
-5.47272680551681e-06
-9.0595532482618e-06
-1.95254998559888e-05
-2.61649791558727e-05
-2.02863367600137e-05
2.54690211495005e-06
-1.70971626375134e-05
-1.92636947373145e-05
-2.04915794094907e-05
-2.66759821688357e-05
-6.86062541852221e-06
-1.0265978056536e-05
-1.54454504540278e-05
-2.28117327597727e-05
-3.4288218929273e-05
-1.53338775536531e-05
-3.77588063007087e-05
-2.96106874422446e-05
-9.88931461705449e-06
-7.49385077015299e-06
-1.32659601906208e-05
-3.24979714040824e-05
-1.23537849751799e-05
-2.85527223323217e-05
-3.17801908307427e-05
-3.74043604859463e-05
-2.14869288418709e-05
-3.86630962367647e-05
-5.87713197054708e-05
-3.256685526247e-05
-2.02019832436344e-05
-1.0528993745019e-05
-2.3978064586692e-05
-1.82169552032823e-05
-1.33117250930381e-05
-1.66588829058159e-05
-1.66672632048754e-05
-1.93247785163005e-05
-1.47941599774778e-05
4.74430825074503e-06
-3.23566864660818e-05
-4.19461615277944e-05
-2.4511555793977e-05
-2.21420419000366e-05
-8.15113482928715e-06
-9.44737138723773e-06
-7.81264651113688e-06
-1.9566132770796e-05
-8.43434116530567e-06
-4.00065430133908e-05
-3.92017924706963e-06
-2.13690002638326e-05
-2.69837896870578e-05
-2.19292986002902e-05
-3.01963668531894e-05
-1.96169348363497e-05
-1.77967143007081e-05
-3.42051473987742e-05
-1.29913773157093e-05
-4.22363729562551e-06
-5.06440935197802e-06
-1.70937751239715e-05
-3.26398059490621e-05
-1.25163830106748e-05
-2.09221131212666e-05
-2.26357100449521e-05
-1.32508639641611e-05
-2.07739644439818e-05
-2.23775447110976e-05
-3.37025123633606e-05
-1.67847615091082e-05
-9.7349293645285e-06
-1.17255347756941e-05
-3.58769015389453e-05
-3.02050314907741e-05
-4.16364010207409e-06
-2.96425555152453e-05
-1.36549621998421e-05
-2.27679454987537e-05
-1.65710242341278e-05
-2.58316424819761e-05
-1.70154459425522e-05
-1.41732460151944e-06
-1.16677547412308e-05
-2.16834274647585e-05
-2.166234898234e-05
-5.17143261715629e-06
-1.40571840973162e-05
-2.8904257981018e-05
-2.52551562446709e-05
-1.51773164954266e-05
-1.51487694326491e-05
-3.14873990100188e-05
-1.13423289613884e-05
-2.52135344687852e-05
-1.60858773447455e-05
-1.59248491779195e-05
-1.36743413854016e-05
-2.25397499603985e-06
-1.74548610704595e-05
-8.60735788099315e-06
-2.33502565177937e-05
-2.32960126468879e-05
-1.32135525162829e-05
-2.31298305860036e-05
-3.4615284001724e-05
-1.58429689194495e-05
-2.11870087503534e-05
-3.26955700945943e-05
-3.20614365343739e-05
-5.23037962507166e-06
-2.52696099484738e-05
-2.46553975688504e-05
-1.21774163751566e-05
-1.33870821903709e-05
-1.85776390405346e-05
-5.29516955390076e-06
-2.44877880320312e-05
-2.96841246524555e-05
-3.22400093343918e-05
-2.30285949166072e-05
-6.96651130840634e-06
9.50201625946498e-06
-1.22961885368534e-05
-1.59619433616964e-05
-2.42522260533575e-05
-1.62651611086335e-05
2.75425049785913e-06
-3.59698154731143e-05
-4.05041588896749e-05
-8.10110769110668e-06
-6.27863898346568e-06
-1.24201171680698e-05
-2.51690667385396e-05
-2.35572493028183e-05
-2.30957059979035e-05
-2.89402350919693e-06
-9.85651873377659e-06
-1.14481419041929e-05
-6.72289267914442e-06
-7.44188829358512e-06
-2.00533439605166e-05
-2.66653743737083e-05
-1.68564661643756e-05
-1.96483596080278e-05
-1.5209226553556e-05
-3.35577734093745e-05
-9.6572579930794e-06
-1.91380152120701e-05
-2.04685803797602e-05
6.64841608993161e-06
-2.21254370234911e-05
-3.0085935353939e-05
-2.15190714837798e-05
-3.0430261967526e-05
-2.81942287532686e-05
4.07856868545385e-06
-2.58543869565486e-05
-1.69711670604668e-05
-2.48723498824043e-05
-2.15136904920183e-06
-4.34582033409269e-05
-4.01650600405128e-05
-1.1997695066298e-05
-2.45577620597446e-05
-1.74523015649319e-05
-1.89105500414901e-05
-2.11477369234923e-05
-3.97962580391602e-05
-3.84217664314231e-05
-2.60323121154856e-05
-2.62879132160755e-05
-2.00900011611387e-05
-2.65058875213801e-05
-7.88806546666852e-06
-2.91742646899666e-05
-3.17593295491527e-05
-4.6414949373856e-05
-2.91484061328128e-05
-8.53749212346113e-06
-1.57919063248923e-05
-1.66742027183917e-05
-2.08134871462161e-05
-4.49709454018299e-05
-2.37381480677027e-05
-2.5538815603202e-05
-1.86256405380974e-05
-2.78154677871755e-05
-1.09766793061667e-05
-1.88255673529644e-05
-1.18515966269325e-05
-2.00803262864925e-05
-1.87823237098591e-05
-1.86024835960906e-05
-2.61985639647206e-05
-3.21870139318902e-05
-8.74799654033361e-07
-2.55734491494928e-05
-2.33366635746672e-05
-5.31340772806873e-06
-2.83004142786663e-05
-1.86782757862624e-05
-5.52426967314136e-06
-5.25531728200112e-06
-3.60307704509594e-05
-8.9793166630566e-06
5.37950056405616e-06
-2.56182790804432e-05
-1.71183044779987e-05
-2.59428121802424e-05
-1.3243113762685e-05
-1.61869717453885e-05
-2.79409768687378e-05
-2.3012045668412e-05
-1.50664235061654e-05
-3.27353768343504e-05
-4.50693949593985e-05
-6.68877407652334e-06
-2.7111276514734e-05
-1.57401565906828e-05
-1.61310782501311e-05
-1.33105359825592e-05
-2.10366046831748e-05
-3.1166800266706e-05
-3.84689870007808e-05
-2.92678798510697e-05
-8.8767532224982e-06
-6.54682031357844e-06
-4.54276940961472e-05
-2.26014397047618e-05
-2.45237004228096e-05
-8.46094791296259e-06
-1.671530147742e-05
6.13205055349323e-06
-7.07119750997229e-06
-1.79887466784456e-05
-2.8402474992288e-05
-1.40237811875249e-05
-2.1962884445294e-05
-1.75787456350264e-05
-3.01305231271624e-06
-2.76091304395087e-05
-1.69577919976316e-05
-2.41981646983155e-05
-4.40082621654525e-05
-1.44867008114297e-05
-1.7451296399519e-05
-2.39940869089024e-05
-4.29400989400459e-05
-3.64371581253004e-05
-4.83945101871438e-06
-2.92209495173226e-05
-1.31175455031662e-05
-4.43475157449439e-05
-2.28118111935146e-05
-2.90225191528883e-05
-2.7328384587565e-05
-5.05408728809774e-05
-2.15523148581268e-05
-1.90983661286053e-05
-2.30591370295363e-05
-2.61766916639397e-05
-1.23890971618343e-05
-1.72588888295708e-05
-2.27574227511503e-05
8.46029387921474e-07
-3.69931287457917e-05
-3.06449322727419e-05
-2.82123666450044e-05
-2.86229766017201e-05
-1.13321008445838e-05
-3.41365840604648e-05
7.33130956077236e-06
-2.99240884022191e-05
-4.19464631837618e-05
-1.10162740852273e-05
-2.22315484438633e-05
-5.79698994303414e-06
-1.50400823314352e-05
-1.15515151459564e-05
-1.66566363907992e-05
-1.7133479243191e-05
-2.47370818801671e-05
-7.64053759669999e-06
-1.31648870376302e-05
-6.91103767757981e-06
-6.84484996231174e-06
-5.93407080825055e-06
-2.71327933942496e-05
-9.70730344303216e-06
-2.04707692312093e-06
-2.52392425178591e-05
-1.01697834241402e-05
-1.81694750277496e-05
-1.92460031357236e-05
-7.19189420116894e-06
-2.64433173864345e-05
-1.21919274700367e-05
-2.64884701510821e-05
-1.4063450809365e-05
-1.59664016734356e-05
-4.64288394868188e-06
-1.10553685946079e-05
-2.05068786406063e-05
-2.06258818871498e-05
-1.63727311305088e-05
-2.79347941768104e-05
-1.34450700797038e-05
-1.3567212756618e-05
-9.38961580597269e-06
-2.47501021352559e-05
-1.76108533269242e-05
-1.3592003092012e-05
-1.91214217435471e-05
-1.59542896648061e-05
-1.08885755747997e-05
-2.44952362061435e-05
-2.74093258739176e-05
-1.35764727808625e-05
-3.19247032775968e-05
-4.13008752139735e-05
-3.38996184340437e-05
-1.56090683682285e-05
-1.53125349362718e-05
-3.01756722169189e-05
-1.33850302453149e-05
-1.87592434187768e-05
-2.03197040736887e-05
-3.72752833077561e-05
-1.97057931777797e-05
-3.90601006751721e-05
-3.39232084915621e-05
-3.54506852210098e-05
-1.91624930026663e-05
-1.08951719812534e-05
-8.09446324497967e-06
-5.91496437548226e-06
-2.2538494584771e-05
-2.06011799305319e-05
-1.39408303836529e-05
-2.9418708539741e-05
-1.28119051773855e-05
-2.52249565852799e-05
-1.84906864849091e-05
-2.57134658775143e-05
-2.105645800941e-05
-4.63273203220521e-05
-1.77665369444758e-05
-2.4398778737112e-05
-1.7846256024081e-05
-1.7120496633068e-05
-1.66968931305028e-05
-9.09101423419077e-06
-3.08645645314846e-05
-1.54526134515134e-05
-2.77554519284054e-05
-1.5396851863766e-05
-1.6643451087997e-05
-3.97727783189566e-05
-1.19373754253412e-05
-1.71738459275781e-06
-1.87413119796265e-05
-8.92143807714364e-06
-2.17220905948943e-05
-7.78732984314387e-06
-3.59394219427086e-05
-1.72297089878376e-05
-1.05410554541955e-05
-1.96505557921627e-05
-2.70773561774638e-05
-1.80107012307185e-05
-1.1145481191788e-05
-3.85833547839873e-05
-2.93047673886576e-05
-2.88084884088197e-05
-1.00366122727638e-05
-1.04867544043462e-05
5.06893616603202e-06
-1.95730472538898e-05
-3.04518728306616e-05
-5.417254246715e-06
4.15374346295696e-06
-1.91448109563617e-05
-2.26671394435643e-05
-4.38149410180559e-06
-3.04642513230846e-05
-2.44455434843115e-05
-8.15245994553726e-06
-1.99651972423881e-05
1.41683681673667e-07
-4.98739504034403e-05
-1.98378599686853e-05
-2.04013335479349e-05
-1.79421381785156e-05
-1.70010583899391e-05
-2.67319488767736e-05
-1.56039055786528e-05
-1.86592384129293e-05
-3.0393125942169e-05
-1.58813754464226e-05
-1.05463471800198e-05
-8.03810774696813e-06
-2.23000702699753e-05
-1.27448364289282e-05
-3.50900365983264e-05
-1.56915160503155e-05
-2.52748024386776e-05
-2.08076337386676e-06
1.50340543362955e-06
3.21280019846651e-06
-2.01217885219321e-05
8.11102458583917e-06
-1.31817976447071e-06
-1.79608446373953e-05
-2.65556461523638e-05
-6.33915357769754e-06
-1.0102323115454e-05
-8.75713355968033e-06
-2.96695468049583e-05
-6.0752467729541e-06
3.85973351833101e-06
-1.85398061433714e-05
-5.17395223306044e-06
-2.03300055477074e-05
-1.97856400670692e-05
-1.80153421136467e-05
-1.4465330730178e-05
-1.75930856797558e-05
-1.56328903267133e-05
-2.21931538181668e-05
-2.29494126726813e-05
-2.73418943918322e-05
-2.14458011201706e-05
-4.01169400492248e-05
-3.22284731832477e-05
-1.07303056785351e-05
-1.5971373577865e-05
-1.62507674707892e-05
-7.30378990067257e-06
-1.99362649890035e-05
-9.72133314972221e-06
-2.75902454825216e-05
-1.31754311992974e-05
-3.1190698230459e-05
-3.39398268293989e-05
-2.38792228037499e-05
-3.26768833817239e-05
-2.75607729962965e-07
-2.3509159864409e-05
-1.747869507942e-05
-1.42295332686308e-05
-2.52363866338321e-05
-2.79649164449823e-05
-1.24816597404213e-05
-1.13857156991061e-05
-2.71120084508838e-05
-1.81617433301723e-05
-1.15549621148297e-05
-2.4204596705357e-05
-1.20278201106002e-05
-3.08483419924413e-05
-1.11506421368445e-05
-1.13763280013442e-05
-2.10948059659906e-05
-1.44948772779865e-05
-8.22750567978986e-06
-2.65313764582131e-05
-1.93144747052663e-05
-5.47573107619829e-06
-4.52628396255772e-05
-2.86634796903272e-05
-1.32073830186529e-05
-1.62079462423818e-05
-1.31647820076431e-06
-1.88892628371182e-06
-2.08242100844105e-05
-4.1345219877707e-05
-4.97755511624231e-06
-1.32612888297027e-05
9.90773959930761e-06
-2.18604986140843e-05
-3.11280525976681e-05
-2.19307156301887e-05
6.63306829369452e-06
-2.40342346189675e-05
-2.4731339746714e-05
-2.32264996658436e-05
-1.30052351762146e-05
-2.03082512220422e-05
-1.80514982125692e-05
-1.7178652687376e-05
2.84884261891306e-07
-4.44394212727628e-06
-4.24833270894402e-05
-1.89321290756534e-05
-1.92053486671228e-05
-2.24376171239262e-05
-2.10441437830617e-05
-2.21070211534546e-06
-3.24182151767454e-05
-1.65478017993346e-05
2.324102343837e-06
-2.64347242498901e-05
-3.45743334779885e-05
-1.98752787443622e-05
-2.68590166186432e-05
-1.18392738032686e-05
-1.79859175828024e-05
-4.28931025621143e-06
-2.17777837954797e-05
-2.11644810455158e-05
-2.18691685613056e-05
-4.36737860583659e-05
-1.05838031557576e-05
-2.44755954611962e-05
-4.39693391151736e-06
-3.12829794398944e-05
-4.21024925971269e-05
-2.22842224636135e-05
-7.51298208152044e-06
-3.01686543026668e-05
-4.58807017210534e-05
-7.76083014286719e-06
-2.17858144685531e-05
-2.49554373104538e-05
-3.5989681044723e-06
-1.06304318397433e-05
-3.00782582650694e-05
-5.52896221846189e-06
-8.20748359551443e-06
-1.40093415925649e-05
-1.3145109598244e-05
-1.65932769945554e-05
-1.27931630305746e-05
-2.54177484330831e-05
-2.38093506797892e-05
-1.23237509873501e-05
-1.69743516158928e-05
-2.25721650023684e-05
-1.18481568406423e-05
-6.48130651178987e-06
-2.89361565072004e-05
-3.6900118419488e-05
-2.47757500660079e-05
-3.89087773798877e-05
-2.74958796828606e-05
-1.91409004122053e-05
-2.24179510267963e-05
-2.0466010691173e-05
-3.04035254697381e-06
-7.2732063513119e-06
-2.20270406512424e-05
-2.24045610589121e-05
-1.13890699798556e-05
-2.10826364806623e-05
-2.76912101927062e-05
-1.28193304673937e-05
-1.71482051214922e-05
-2.25499010091385e-05
-2.65385349124979e-05
-2.14192579575792e-05
-2.40662903352381e-05
-2.21899618019623e-05
-4.04293435287996e-05
-2.07906319025181e-05
-1.90562762667725e-05
-2.86903008960848e-05
-1.29543264273128e-05
-4.9428781112837e-06
-1.510507890497e-05
-2.55932394925885e-05
-2.45645013251009e-05
-1.76556072522589e-05
-4.15636334721681e-05
-3.93302447069203e-05
-3.35288141508211e-05
-1.26594074603775e-05
-1.82563147977852e-05
-2.3870073996833e-05
-8.1452140460435e-06
-2.37750050079835e-05
-2.16626510443587e-05
-2.52676169325958e-05
-1.0722265112542e-05
-2.78093209184544e-05
-4.26464784678739e-05
2.41176596808202e-06
-3.02781873687049e-05
-4.96999973666026e-05
-3.18493004767775e-05
-1.54002433869181e-05
-2.76971554644933e-06
-4.0824537212454e-06
-5.06877272205665e-06
-2.92037439696978e-05
-1.9618901903325e-05
-1.44083684688491e-05
-4.59444800182639e-06
-8.71184963296965e-06
-1.28686088980906e-05
-1.63569603775282e-05
-1.61135438306764e-05
-2.36143611036944e-05
-1.90223075559775e-05
-2.73809108706017e-05
-9.18482096191377e-06
-8.98183118394366e-06
-1.41233221273444e-05
-2.4161363304959e-05
6.94474257062339e-06
-1.45950693499443e-05
-3.5161772125875e-05
-1.76648369044308e-05
-1.16457218695448e-05
2.55578181982119e-06
-7.98647572300567e-06
-1.94653868651126e-05
-2.82462243755639e-05
-3.64163367901529e-05
-9.23986807727918e-06
-2.16886076489473e-05
-2.15953055840787e-05
-7.00905694822977e-06
-8.64363504526915e-06
-1.63070368529325e-05
-4.44886494637381e-06
-1.42913136002063e-05
-2.58794152350225e-05
-1.90550051275163e-05
-2.50567789465532e-05
-1.50979610664004e-05
-1.52370885688657e-05
-1.54183562843151e-05
-1.49053226694532e-05
-3.0859120223088e-05
-2.28888176175771e-05
-3.18404866720791e-05
-6.80508481445925e-06
-1.82140178476493e-05
-4.37766999420972e-05
-6.88437377263951e-07
-4.28478047394804e-05
-3.45786578436931e-05
-2.47638508879226e-05
-1.88866684406886e-05
-1.18682321575939e-05
-2.91042382807444e-05
-2.50692634985057e-05
-2.79022955700372e-05
-3.74720225608217e-05
-5.54679150734774e-06
-1.35196310029992e-05
-2.92338590138071e-05
-1.81059376944646e-05
-2.42164147460789e-05
-8.4114723490494e-06
-1.21118499314341e-05
-2.07217724323245e-05
-1.49694221444442e-05
-3.36352364217607e-05
-3.38679701832808e-05
-3.21268845075844e-05
-3.23133341183883e-05
-1.87727062819022e-05
-1.95855873202222e-05
-1.73196264658971e-05
-3.08957744978398e-05
-7.99337852140053e-06
-1.21509473137843e-05
-2.94993995743045e-05
-4.32340385544403e-05
-3.1206315932242e-05
-2.31336720794459e-05
-3.2018038874394e-05
-1.17913816444015e-05
-1.48402118804124e-05
-2.01198899995503e-05
-2.83876937201373e-05
-1.01617363735384e-05
-2.43477197443011e-05
-1.63906062247129e-05
-2.37328895634125e-05
-2.75231564750498e-05
-2.87333293044846e-05
-2.8962321616905e-05
-3.21214601024018e-05
-2.37893057698223e-05
-8.75227229601085e-06
-8.88097917041341e-06
-2.50450032238597e-05
-3.36372198976705e-05
4.58320356558793e-06
-1.27511959154691e-05
-1.82343779226307e-05
-1.15311138086154e-06
-2.84013364590192e-05
3.4586128810191e-06
-7.06074017638303e-07
-8.61023630782365e-06
-2.50930974234653e-05
-1.40297152056543e-05
-1.59134255574945e-05
-1.33906666048267e-05
4.70580649814719e-06
-1.09564428181181e-05
-8.97025938711124e-06
-3.82949573479809e-05
-1.84140284526556e-05
-2.01809097924653e-05
-2.32359675513573e-05
-2.01777669833088e-05
-2.65729326088159e-05
-2.70726777234211e-05
1.13819165511235e-06
-2.10403962872261e-05
-2.7626323411385e-05
-3.44297461216938e-05
-1.55770672301594e-05
-8.80286286087626e-06
-2.45720022526837e-05
-2.19518404251593e-05
-1.81620094344936e-05
-7.82794492608315e-06
-1.94974507850269e-05
-1.47060972316015e-05
-3.47951474556338e-05
-2.98863227521807e-05
-1.69114617261424e-05
-2.18466109739734e-05
-1.64636724549367e-05
-1.79995296783682e-05
-2.49387389558742e-05
-1.02072745885214e-06
-1.4779172720126e-05
-6.68359010607444e-06
-1.27340158076686e-05
-1.58337926201755e-05
-2.70630770164083e-05
4.93817717179679e-06
-3.42515584100623e-05
-1.6160519581687e-05
-3.97246830442959e-05
-1.79963676959736e-05
-5.54669452159917e-06
1.03916838816491e-05
-2.39980052122575e-05
-2.04798315352577e-05
-1.15990001161662e-05
-1.85895391687419e-05
8.04219566278625e-07
-1.43613688157697e-05
-1.22480601005597e-05
-1.55424281865108e-05
-2.58794798264726e-05
-3.06292972165288e-05
-1.85379871312864e-05
-4.19872329986664e-05
-1.05197373335585e-05
-2.81417869140286e-05
-1.28041408534941e-05
-2.25621253893558e-05
-1.08126934601597e-05
-2.56321949293851e-05
-1.03052368745312e-05
-1.96109304373991e-05
-1.61824569306549e-05
-3.38864352635424e-05
-1.64677641836731e-05
-3.09005339177199e-05
-1.36834802727985e-05
-3.27030899008632e-06
7.85585049732308e-07
-2.89698052618998e-05
-2.61422093352885e-05
-1.61410688852354e-06
-1.0130543274373e-05
-1.91131334427063e-05
-1.37748058432849e-07
1.11986037029617e-07
-3.27235926902745e-05
-7.60066730501266e-06
-9.11591233574067e-06
-2.76288234308934e-05
-8.13146146156718e-06
-1.67872402949001e-05
-4.72422926532037e-08
-3.24377217999815e-05
-1.84891220921061e-05
9.50622902867066e-06
-1.92215511039619e-05
-2.54749818852029e-05
-2.4221726721053e-05
-2.20227698352811e-05
-2.62928957175764e-05
-2.56833222141805e-05
-1.54383587778851e-05
-3.35355958696233e-05
-2.84136895321525e-05
-2.07110976858204e-05
-2.86317439636726e-05
-4.18256653514095e-06
-3.00770112399842e-05
-3.08371533951721e-05
-6.80518587119006e-06
-2.02664253440859e-05
3.51316111055033e-06
-1.65803638585211e-05
-2.51087029257417e-05
-2.74466059694082e-05
-2.05847433867763e-05
-1.03972168403284e-05
-8.04102506453285e-06
-3.41516017287135e-05
-3.40190732359096e-05
-3.469960138237e-05
-2.55720838775688e-05
-2.66504111726181e-05
-1.62108690573025e-05
-4.80944467978424e-05
-1.93780339716475e-05
-1.175122706898e-05
-4.2093641465856e-05
-2.46067936585978e-05
-2.79563675094415e-06
-1.56647651926742e-05
-6.820787397637e-06
-4.30177084024172e-05
-2.70542526413476e-05
-1.60206318445504e-05
-2.39022118195055e-05
5.51423947265094e-06
-3.09754472277934e-05
-1.65465796619902e-05
-2.14272381768886e-06
-3.84811858925716e-05
-2.56700832794899e-05
-4.4340310372095e-05
-1.95365867996502e-05
-1.00103645989547e-05
4.3252794194627e-06
-2.28433891457402e-05
-3.45721894353578e-05
-1.46365053395498e-05
-1.98859149246153e-06
6.08123418515342e-06
-5.05213808516297e-05
-1.63017083531053e-05
-1.95940493792443e-05
-6.5052048134837e-06
-2.01981906022783e-05
-1.29083154852173e-05
-1.1682177201581e-05
-2.72000185836316e-05
-2.47655561972476e-05
-9.02051106091582e-06
-2.00071976462943e-05
-1.94260106693522e-05
-3.01277728393705e-05
-8.38879008709402e-07
-2.84918125023786e-05
-2.08300596227607e-05
-4.35521365052082e-05
-1.91140163644626e-05
-8.15126542353329e-07
-1.51052533874932e-05
1.97711374657645e-07
-2.49195872438036e-05
-1.65653669108034e-05
-2.09847594800034e-05
-1.95714073995235e-05
-2.14070205772438e-05
-5.47407074569889e-06
-1.09785611103498e-05
-3.93580325075898e-06
-3.60222907781019e-05
-2.45398388326037e-05
-2.02653856140678e-05
-3.01776830815669e-05
-1.43329423904204e-05
-2.70315879351924e-05
-9.73282505148839e-06
-1.20427847350529e-05
-2.66410913252281e-05
-2.91350863734537e-05
-2.02224389790168e-05
-1.85915067674635e-05
-3.57820462900375e-05
-1.88609509779179e-05
-1.42751221756144e-05
-2.77296926215149e-05
-1.76228954312533e-05
-5.62180946741365e-06
-1.6086066746227e-05
-1.44690073841564e-05
-2.23280993863752e-05
-1.95032626453748e-05
-1.56180801287934e-05
-7.43342862860163e-06
-2.52885085863632e-05
-3.49567229278243e-05
-2.92354779388108e-05
-2.06148877161017e-05
-1.09385559129444e-05
-3.86836911648368e-05
-6.0553117989253e-07
-2.59519124936742e-05
-1.73949644513397e-05
-1.70951091403721e-05
-1.91445775852549e-05
-3.12528587759982e-05
-1.6227932328038e-05
-2.73868341553453e-05
4.15968578601786e-08
-3.81924823218054e-05
-3.87416620612363e-05
-2.59064130016407e-05
-3.82713215098994e-05
-3.14176151864153e-05
-2.09987021162018e-05
-1.5118192709521e-05
-2.3346772702775e-05
-3.0173331793472e-05
-2.78305182866183e-06
-3.76030049785787e-05
-1.54866469710281e-06
-1.66798467201852e-05
-8.02118349099413e-06
-4.9610117758194e-05
6.00441208814464e-06
-1.44817987644545e-05
-1.9834376428139e-05
-1.04112310707259e-06
-2.14553763854709e-05
-1.21453283583804e-05
-1.34518127647182e-05
5.89760638606726e-06
-1.60519120167579e-05
-4.47262646489799e-05
-3.51821970370777e-05
-1.72057175333815e-05
-3.20224789282693e-06
-4.10769468316394e-05
-1.19332558542609e-05
-2.08247474790674e-06
-2.12579910224889e-05
-1.22001732778228e-05
-3.12161219819195e-05
-1.67152508704209e-05
2.72094982625147e-07
-1.4740430466815e-05
-1.59042281588891e-05
-8.93716172907197e-06
-1.80324530672679e-05
-3.14388319770729e-05
-2.04664251015191e-05
-7.66205704366018e-06
-2.16219432382191e-06
-3.97382532709032e-05
-1.83863010802407e-05
-2.96835099783519e-06
-1.74574050429972e-05
-2.53091102190142e-05
-1.82256706112386e-05
-4.09333644460723e-05
-8.29268041293284e-06
-2.14913028679396e-05
-1.6983974433e-05
-2.41692212255604e-05
-2.28695381659355e-05
-1.19797659875711e-05
-3.77350279450628e-05
-2.27098915355663e-05
-2.77541001851978e-05
-3.43127093124859e-05
-2.77148460307823e-05
-2.8806432413107e-05
-2.40045666647016e-05
-4.12176678691789e-05
-5.29076237221247e-06
-2.1620157482439e-05
-1.54174190880784e-05
-4.95708375096992e-05
-2.88443149815632e-05
-1.90684972544291e-05
-1.12381987209305e-05
-2.17968631086261e-05
-1.16359506639923e-05
-1.40365463364728e-05
-1.85498786457786e-05
-8.77834916409497e-06
-2.66167278586786e-05
-1.30032673650246e-05
-2.37913895889496e-05
-3.21278868022104e-05
-2.29390244197328e-05
-1.1581844530295e-05
1.29176660078548e-05
-2.07856818458763e-05
-1.52439139995156e-06
-1.71411098108249e-05
-2.38519737872135e-05
-3.84218101488492e-05
-1.52331527336019e-05
-5.54908191254565e-06
2.62349943733839e-06
-1.67062685765196e-05
-2.63337260356475e-05
-6.36441053270626e-06
-7.33498225698704e-06
-2.53919480970019e-05
-2.3323297192396e-05
-2.81973763671807e-05
-5.74487344682882e-06
-1.62329671319138e-05
-1.34917633062399e-05
-1.30299632855708e-05
-1.3659146892734e-05
-1.37727154423621e-05
-3.16491423132534e-05
-1.59900689842866e-05
-2.60746818250501e-05
-1.43475579018836e-05
-6.77645557541172e-06
-1.6225442945991e-05
-2.32131061206345e-05
-1.62858049230209e-05
-9.07146183514401e-06
-2.77819316342793e-05
-4.85106822825795e-08
-2.83192743960511e-05
-2.66651545785315e-05
-5.86326182934927e-06
9.80368315666919e-06
-1.08187785151715e-05
-1.46592181225081e-05
-2.1536624582142e-05
6.3948211182825e-06
-2.44904002239054e-05
-7.28103863075824e-06
-2.07042340838296e-05
-1.60551196550893e-05
-2.2237382126385e-05
-2.77459889558415e-05
-1.82662410697852e-05
-4.61920670245032e-05
-1.86335989442823e-05
-3.05054171332867e-05
-1.634694104507e-05
-1.44922279048855e-05
-1.4395315948866e-05
-2.49512802900785e-05
-2.65909225971041e-05
-1.16569952088944e-05
-1.85282320809569e-05
-5.0243238539897e-06
-1.55911166989958e-05
7.05590132137232e-06
-9.71319263122011e-06
-2.04265573458631e-05
-2.37067576721834e-05
-3.73150768425745e-06
-1.63706123467702e-05
-1.35234535180196e-05
-1.01516052313335e-05
-1.74509867664023e-05
-3.99682514266735e-05
-2.87567256508692e-05
-9.53046884310714e-06
-2.81909635560254e-05
-3.9377993388586e-05
-2.24025211268835e-05
-6.50919763212106e-06
-4.764329239985e-05
-3.49374988120095e-05
-2.78558657968351e-05
-1.83734241242893e-05
-3.39100925524218e-06
-3.69499149787205e-05
-5.01148996888223e-06
-2.59675483993e-05
-1.64288168188752e-05
-4.99668892277098e-05
-2.45342049564417e-05
-3.15557988227023e-05
-6.46567207231601e-06
-1.51069345330138e-05
-1.53868873367779e-05
-3.30199988724325e-05
-9.05885855318325e-07
-2.94735987844019e-05
-1.59654990519686e-05
-1.50491164812383e-05
-1.42338635558139e-05
-2.10878060798033e-05
-4.13021261388113e-05
-3.51068598225872e-05
-2.05494257238524e-05
-1.58097582005447e-05
-1.97902943840956e-05
-1.17377302378393e-05
-2.18828594644857e-05
-7.42284685125848e-06
-1.73543776877922e-05
-1.09863591120337e-05
-2.45405437517863e-05
-1.3330811594287e-05
-1.81099241759614e-05
-2.50061146124955e-05
-1.76056198736473e-05
-1.11577595821844e-05
-2.71480250165421e-05
-3.38908728821342e-05
-1.06773382714362e-05
-9.26821582037183e-06
-2.06918937243603e-05
-3.21172074412477e-05
-2.36022936506677e-05
-2.52359248770446e-05
-9.50989248861544e-06
-8.3422474570844e-06
-3.05048327390755e-05
-1.34216388255621e-05
-2.45830043386498e-05
-1.16994241759224e-05
-1.364927933783e-05
-1.43356862737014e-05
-1.69729936067953e-05
-2.77889711116664e-05
-2.52671796463511e-05
-2.37772821257803e-05
-1.27878083879635e-05
-3.04575310380895e-05
-2.05471760349999e-05
-3.83595979259136e-05
-3.47428910462417e-05
-3.60122682464453e-05
-2.64178671151511e-05
-2.8154599426794e-05
-1.25242901281173e-06
-1.29018172557103e-05
-3.53932749623453e-05
-1.31553590329161e-05
-2.89721952173741e-05
-3.3567072541134e-05
-1.85072483853413e-05
-3.29036001513857e-05
-3.7168220760321e-05
-2.1336294271615e-05
-2.29531827236481e-05
-6.81279486055397e-06
-3.36493339459482e-06
-1.7947381410723e-05
-2.1786030253882e-05
-2.26216695929161e-05
4.14915488821257e-06
-9.50582804314492e-06
-2.06636659194513e-05
-2.15198776755819e-05
3.07453698535787e-06
-1.36147608679202e-05
-1.39521707302848e-05
-2.42160139380762e-05
-9.78175131309878e-06
-1.12048831454231e-05
-1.16172276052746e-05
-8.86969598634386e-06
-1.93430707102244e-05
-1.06165912972892e-05
-1.14769284587693e-05
-2.82826550762837e-05
1.01878346414699e-05
-2.36493416687426e-05
-2.0765466304706e-05
-1.52309411448958e-05
-1.5530910952003e-05
-7.33005842306963e-06
-5.73470648086764e-06
2.00106526094274e-05
-1.09499487818544e-05
-1.36339450715375e-05
-1.06430209065996e-05
-1.59342699521724e-05
-2.71772767996965e-05
-2.0541927475906e-05
-1.64729151211309e-05
-3.11584004865724e-05
-1.46017310668127e-05
-2.96477110067363e-05
-1.65711909631723e-05
-2.41744702782637e-05
-1.59832239576018e-05
-2.66590961083151e-05
-2.37851884828612e-05
-5.85515764085806e-06
-4.07347927795909e-05
-4.22182068768601e-07
-1.6845666820103e-05
-1.39281987129471e-05
-2.22635036541978e-05
-1.54062849807215e-05
-1.78662453128457e-05
-3.99747888396108e-05
-1.27596990466965e-05
-2.22969812020357e-05
-1.45586921344107e-05
-5.22386556366455e-06
-1.87588263201582e-05
-1.59773795529707e-05
-9.07021355325334e-06
-1.94809284811156e-05
-2.15447128697268e-05
-1.99307465040919e-05
1.52581147781074e-06
-2.79160058088486e-05
-2.01861333195048e-05
2.73161125436765e-06
-3.26638060113335e-05
-2.58878778937597e-05
-2.12343110801088e-05
-1.3640066628569e-05
-1.35769460692971e-05
-2.93669272968746e-05
-3.16639617358171e-05
-1.87513560430093e-05
-1.01327334673747e-05
-2.58205963493172e-05
-2.08358271047449e-05
-1.40636557926052e-05
-3.76319892394237e-05
-3.21244701319575e-06
-1.4110790264811e-05
-2.79509732812745e-05
-2.9033876127364e-05
-1.23260759606947e-05
-3.55530299525952e-05
-2.01837783711701e-05
-2.2984078404172e-05
-4.24547417179623e-05
-2.35774235673743e-05
-2.4965947883541e-05
-2.8652663191124e-06
-1.72376646673109e-05
-6.80664592343319e-06
-1.10437661225749e-05
-8.76054378174606e-06
-1.31819271246722e-05
-2.39501588553997e-05
-2.46518957544169e-05
2.59504259811436e-06
-7.93858316695398e-06
2.30536866465289e-06
-1.56017056843254e-05
-7.8194188427714e-06
-2.51137007866783e-05
-2.43637460958415e-05
-1.49193853771033e-05
-1.18539505045755e-05
-7.68524114724755e-06
-1.40380186898575e-05
-2.41930703778554e-05
-2.77529968073202e-06
-1.35620359208266e-05
-2.51141051852255e-05
-3.26905644289011e-05
-3.35891623231082e-05
-1.53459953393715e-05
-1.62114230711462e-05
-1.26866002332711e-05
-5.7192957887415e-06
-6.20873216599101e-06
-9.23324352083821e-06
-3.6342868050717e-06
-2.31684029991154e-05
-4.11765481866432e-05
-2.20415191505633e-05
-2.40217710417587e-05
-2.51223502700994e-05
-2.77231500529635e-05
-1.15208267390877e-05
-2.23622293546136e-05
-2.15906005753468e-05
-2.62402808215374e-05
-1.30885900157766e-05
-3.2064058001348e-05
-2.56083486571943e-05
-9.15303742304924e-06
-1.02971997048362e-05
-1.92888059319423e-05
-4.31305992433039e-05
-2.30382595023722e-05
-7.64191158180278e-06
-1.00711972009502e-05
-1.33125787466693e-05
1.2015452627397e-06
-4.61559481242832e-06
-1.71423704331508e-05
-1.47018258355354e-05
-4.63694471006232e-05
-2.10173337363595e-05
-1.40533446082391e-05
-3.52150940296395e-05
-2.0452619230475e-06
-1.3742569076656e-05
-9.09355284878606e-06
-3.48306037010686e-05
-9.60477794548753e-06
6.28240037255894e-06
-1.67141315939879e-05
-3.21997684286395e-05
-6.61514358863796e-06
-1.81557762303262e-05
-2.19921631271045e-05
-1.50641738400472e-05
-7.38023206649547e-06
-1.95604832022065e-05
-2.435073187355e-05
-1.97268698982795e-05
-2.17897672854193e-05
-1.73558493982164e-05
-1.05347747683347e-05
-2.50890620927087e-05
-1.32159962619951e-05
-2.96518848434039e-05
-1.09661671169538e-05
-2.76651929691112e-05
-6.56700469788009e-06
-1.97986847252623e-05
-3.0317597489969e-05
-5.57868337606868e-06
-3.18684993097097e-05
-1.31620119362712e-05
-1.56185340387986e-05
-5.12581134856966e-06
-1.28432427552056e-05
-4.54468296116681e-06
-2.46540090693621e-05
-1.64005029120053e-05
-1.53631414279029e-05
-2.9788208126333e-05
-8.26420529457739e-06
-2.52512763683442e-05
-3.88247017400616e-05
-1.37012158108604e-05
-2.86962032224065e-05
-2.40258194957847e-05
-1.2511494447166e-05
-1.10863030702388e-05
-6.03614862767515e-06
-1.67232666757867e-05
-2.56712605626531e-05
-6.4330578905908e-06
-8.52493800012785e-06
-3.01296755103332e-05
-4.19171323910156e-05
-1.89150736411196e-05
2.05188000337803e-05
-1.62130049784733e-05
-2.01085199080732e-05
-2.31531840158721e-05
-1.64827930868686e-05
-2.05267321833903e-05
-1.979964030399e-05
-2.33122121778474e-05
-1.87305188175767e-05
-1.48842062384284e-05
-5.8146011046558e-07
-1.21971933072292e-05
-3.22752925403117e-05
-2.12711458064078e-05
-2.14725220421465e-05
-1.78873826227369e-05
-2.3905344669676e-05
-3.97745229737112e-05
-2.20966019285834e-05
-3.42528637610681e-05
-8.13119967367153e-06
-4.63411553912523e-05
-1.90779897238454e-05
-2.56127155575359e-05
-2.44779624976852e-05
-9.20565892934821e-06
-1.54907240436028e-05
-1.62849561905016e-05
-1.3792625720078e-05
-2.79012127896608e-05
-3.84808183409382e-06
-4.76402774575842e-06
-1.66107890405712e-05
-3.51925758124115e-06
-3.06009098676038e-05
-1.56199351741247e-05
-2.72269958878863e-05
-5.74561601524377e-06
-7.61280065095072e-06
-3.15388064827553e-05
-8.12847961523319e-06
-3.27181304966005e-05
-8.80961377435109e-06
5.54489661509928e-06
-2.39769902564979e-05
-2.02702674215038e-05
-1.44753255850377e-06
-1.79593075783305e-05
-1.36123443800967e-05
6.2988168514103e-06
-3.53553427601852e-05
-9.43499848674406e-06
-2.13128554384266e-05
-3.9896095849462e-05
-1.55006503084188e-05
-1.66948285382746e-05
-3.75559536689179e-05
-7.85207935382196e-06
-3.07875526750277e-05
-1.48941883733706e-05
-2.47012000485244e-05
-1.59217536462301e-05
-3.14641289015049e-05
1.45698345802882e-05
-2.42896222623552e-05
-2.42729273131606e-05
-2.307704732328e-05
-1.57231243304331e-05
-1.96765085055749e-05
-3.05662546419977e-05
-1.91567250256855e-05
-3.81098913054609e-05
-2.74246271998556e-05
-8.75297348256206e-06
-2.0763946736989e-05
-3.86760909035658e-06
1.48581481955828e-06
-1.60206616946945e-05
9.53999280055087e-06
-7.21374417432405e-06
-3.40171783359809e-05
-2.23144640428119e-05
-1.54527805121599e-05
-6.90695174545179e-06
-1.56986252012406e-05
-5.16429993900579e-06
2.22413706966439e-07
-1.25938197353428e-05
-2.46170582754247e-05
-3.38030256519048e-05
-5.3175105337765e-05
-3.87328372752411e-06
-2.55638483763265e-05
-1.57266498907763e-05
-2.66616748673585e-06
-2.98994793158941e-05
-3.06332447547449e-05
-1.0642174876583e-05
-2.38756995719509e-05
-3.08573537269076e-05
-1.70700902359027e-05
-1.57982024382097e-05
-2.00381954521882e-05
-3.30523244411008e-05
-5.85739941852733e-08
-2.46260361355148e-05
-1.22140107543205e-05
-2.46494033830539e-05
-1.32669980383198e-05
-2.97732180877232e-05
-3.15225605419369e-05
-1.86184946294764e-05
-2.01764050121183e-05
-2.27173406192215e-05
-2.93091989442645e-05
-2.51166913381399e-05
-2.607741484602e-05
-6.14186602010416e-06
-1.78154020965339e-05
-1.55804092923691e-05
-1.94267041431586e-05
-2.58809380863806e-05
-1.76178254663268e-05
-3.10510306401566e-05
-6.33774059232537e-06
-1.35446852558277e-05
-2.61757649454804e-05
-1.80129490300763e-05
-1.03950463991141e-05
-3.1423064310294e-05
-2.74046264860724e-05
-1.8601051212209e-05
-2.10746354596902e-05
-3.79620893903737e-05
-2.4207753620099e-05
-2.02551736150123e-05
-2.82460258277343e-05
1.47261692371158e-05
-1.64059438835763e-05
3.05198500991307e-06
-1.88077379246998e-05
-1.96045326324624e-05
-2.04341065649803e-05
-1.3228359506665e-05
-3.20805254847529e-05
-2.48154138061179e-06
-2.13722530028005e-06
-1.53704870249033e-05
-1.75505674992069e-05
1.60104110289174e-06
-3.44991988866985e-05
-1.71633893294565e-05
-1.56934762723317e-05
-1.68542947606448e-05
-1.76137065431541e-05
-2.70643739619557e-05
-2.9315341352768e-05
7.02400215654499e-07
-2.35464445462404e-05
-4.40984976149117e-05
-3.53764406211365e-05
-2.86572101386556e-05
-1.01749162673862e-05
-6.82587277573026e-06
-9.33058893426743e-06
-1.23334090544109e-05
-1.12868787975001e-05
-2.34229904059559e-05
-1.31305538705425e-05
-2.16449448414919e-05
-6.65938891429124e-06
-3.02827444951176e-05
-1.61039160487042e-05
-1.66989346134398e-05
-1.96923744533921e-05
-1.36417005275365e-05
3.71396619213548e-06
-1.63142989247449e-05
-1.51253903960617e-05
-1.84701860342237e-05
-9.15348920564606e-06
-2.06157167631809e-05
-2.44027837540128e-05
-2.2680330253332e-05
4.64234025277624e-06
-3.72017739735016e-05
-2.60785083514545e-05
-3.73180515437014e-05
-6.68631176132632e-06
-2.44283016454932e-05
-2.35781286483239e-05
-1.96589884896538e-05
-1.90955077842815e-05
-2.00739614855209e-05
-3.45591715425721e-05
-1.18258394227298e-05
-2.50671633817726e-05
-2.48300955969829e-05
-2.54520759821291e-05
-2.64690739722599e-05
-2.7770950400765e-05
-3.50527736615436e-05
-3.17556230897689e-05
-1.79615846192111e-05
-2.71801413156722e-05
-2.034642643497e-05
-2.46105388820312e-05
-1.48322254420925e-05
-2.16358649717896e-05
-1.92001308163109e-05
-2.91999729731482e-05
-1.29209542180347e-05
-2.1467240699417e-05
-1.87412427330514e-05
-1.70120060747611e-06
-2.2850702156161e-05
-3.09442732685009e-05
-2.37575339724129e-05
-1.85949893569417e-05
-1.47575148708781e-05
-3.50467383104936e-05
-2.29816754020539e-05
6.04758170248362e-06
-1.79190003683795e-05
-3.60326100101123e-05
1.29397247466953e-06
-3.89221812757686e-05
-2.96269743752146e-05
-1.83048503826159e-05
-1.09141204085171e-05
-3.93378076955958e-05
-1.42594307565894e-05
-4.20811355332254e-05
-2.71539385726659e-05
-1.27158161713151e-05
-1.74423219376787e-05
3.11426726179137e-06
-9.0661952159544e-06
-1.39312719840994e-05
-1.76617231645075e-05
-2.08379594602157e-05
-1.30727140706053e-05
-1.05608839347777e-05
3.53650670967041e-06
4.44555634769712e-06
-2.41495677205153e-05
-3.03417053206364e-05
-3.74524458443628e-05
-2.50972737127068e-05
-1.91804001498686e-05
-2.405121488909e-05
-1.02208214677436e-05
-3.02391553387141e-05
-2.25157101838685e-05
6.94456236075268e-06
-2.92233039588265e-05
-2.92254564879904e-05
-2.58542398076222e-05
-1.65467339626049e-05
-4.23665355971286e-05
-1.6600455921569e-05
-2.25859925553802e-05
-3.00100196598849e-05
-4.01310843260896e-05
-3.37181515865011e-05
-3.19767408038998e-05
-2.34876653139762e-05
-4.43496024078836e-05
-1.73119147526501e-05
-2.12350293361406e-05
-3.41723669543161e-06
-8.6161929549286e-06
-4.0708497809211e-05
-1.70581920866471e-05
3.91106989077938e-06
-1.18485078164585e-05
-2.41721047862688e-05
-1.625512132735e-05
-3.6866820355934e-05
-2.09448883101989e-05
-2.59623610292001e-05
-2.15379255513468e-05
-1.92560275869419e-05
-1.29164136165468e-05
-1.32535012711237e-05
-1.13453970629366e-05
8.13945412292119e-06
-3.85613714754706e-05
5.59555606427087e-06
-7.24302010561279e-06
-2.13658965502663e-05
-3.08460680115229e-05
-2.8967750301137e-05
-2.57158741122383e-05
-4.50176881322125e-06
-3.10070367518695e-05
-8.13909119755319e-06
-2.00670246917068e-05
-7.1139247914024e-06
-1.63636209274301e-05
-1.02690315583669e-05
-2.9226296563493e-05
-2.05036051909366e-05
-2.28021716235701e-05
-1.69465405424609e-05
-2.7461867040918e-05
-2.81099459509676e-05
-8.08898942868878e-06
-2.22652456664351e-05
-1.22483647226278e-05
-1.91897797568403e-05
-9.71693118608114e-06
-1.54960473325029e-05
-1.46530253062545e-06
-2.32275539635655e-05
-9.30260435971117e-06
-3.63370689173872e-05
-3.23097666454347e-06
1.3057711505717e-05
-9.67412580211202e-06
-2.62186333477985e-06
-3.21209278945358e-05
-1.14494349391429e-05
-2.83418749325452e-05
-1.32047607372221e-06
-1.6871456738033e-05
-5.76099247146073e-06
-2.51438568881972e-05
-4.91129654027359e-06
-1.68219802310985e-05
-2.06771390772283e-05
-3.31066386518899e-05
-1.03179338400076e-05
-1.78359704334105e-05
-1.18896529558864e-05
-6.06755767282254e-06
-2.03340858130573e-05
-2.09384163014649e-05
-3.00122854185776e-05
-2.48557506821977e-05
-2.46089737740979e-05
-2.72915763493016e-05
-2.48129023654931e-05
-3.14193063751859e-05
-1.12537934768179e-05
-1.37481861940172e-05
-1.12004227005398e-05
-2.09455174514837e-05
-2.08138102364186e-05
