# Supplementary material for: Research on computational propagation and identification of mine microseismic signals based on deep learning
Source: PLoS One. 2025 Oct 22;20(10):e0334641. doi: 10.1371/journal.pone.0334641 (PMC12543183; doi:10.1371/journal.pone.0334641)
Supplement: S2 Data — (ZIP) [file pone.0334641.s002.zip › 000100500001983.xlsx_0.txt_24.txt.txt]

-9.13094013807451e-06
-4.7840488510427e-05
-3.68963887497721e-05
-2.14785675015293e-05
-2.7580443134049e-05
-1.71996473279014e-05
-1.72303211631554e-05
-3.55550791669426e-05
-3.39283313973743e-05
-3.08555884260437e-05
-3.46598736411471e-05
-2.2314455600165e-05
-4.784942793639e-06
-2.21893949199842e-05
-2.3780165379325e-05
-3.20598211111376e-05
-4.09287502045167e-06
-1.25190978691135e-05
-6.80432395493439e-06
-3.01291069768438e-05
-2.93147013408659e-05
-1.07069611845821e-05
-1.21367900677809e-05
-3.26626940438518e-05
-2.32064706179483e-05
-3.15203424130606e-05
-3.86973638553451e-05
-1.01500817409704e-05
-1.72970110381805e-05
-1.27387684114436e-05
-4.95453073961571e-05
-3.65069056257233e-05
-1.67202141322983e-05
-1.65661734702344e-05
-1.4319576475431e-05
-2.06895442326978e-05
-1.07478075493432e-05
-1.46374797175062e-05
-4.47348402278967e-05
-2.08570781942992e-05
-2.44740952317619e-06
-3.22195398748558e-05
-2.58418239375063e-05
-3.86261460882281e-05
-1.81279615914933e-05
-3.49183955737545e-05
-3.70794438922426e-05
-2.82337410749649e-05
-2.35031423491939e-05
-7.2775371725889e-06
-1.0097338658535e-05
-2.13846130287017e-05
-2.14910236860482e-05
-2.30374989603338e-05
-2.93217954205445e-05
-3.01752937698505e-05
-2.58799520593555e-05
-7.23220127030216e-06
-7.28681319298437e-06
-1.17549189874839e-05
-2.52637691444722e-05
-2.45643794124749e-05
-1.87916815817779e-06
1.49142129800961e-05
-2.25081102873894e-06
-1.47599639159087e-05
-3.3950796105628e-06
-1.31354710449562e-05
-3.124648572713e-05
-2.81626510776192e-05
-1.7649350298074e-05
-1.71619464781367e-05
-2.5272572350411e-05
-2.17950531611523e-05
-1.93782733188358e-06
-1.61623066588938e-05
-2.52254023271312e-05
-2.42404253565446e-05
-1.38823243461522e-05
4.42832552804651e-07
-1.63547604614405e-05
-1.7407983592514e-05
-2.84116332031269e-05
-1.25995393850773e-05
-9.98054422068514e-06
-9.94839301481702e-07
-1.83341309268576e-05
-3.72386730363004e-05
-1.0896266605657e-05
-1.22007254846733e-05
-1.38683391947645e-05
-2.12732676113655e-05
-2.67118872788293e-05
-2.50262590922063e-05
-2.24449509783355e-05
-3.42843980462376e-05
-2.58174809456954e-05
-2.85303609794369e-05
-1.93184103253264e-05
-2.02709081756862e-05
-1.642931081902e-05
-3.44633199505145e-05
-2.18287529266966e-05
-1.23490418379491e-05
-2.11998771418642e-05
-3.60288146701629e-05
2.35641637930562e-06
-2.3447781032824e-05
-1.64751107831037e-05
-1.72035581282947e-05
-4.34013949635835e-05
-1.20678624646814e-05
-2.12821789247226e-05
-2.55365363026623e-05
-1.67131792448892e-05
-3.61637623544777e-05
9.95338664603475e-08
-1.02841574642483e-05
-3.27080299188877e-05
-2.40514745387366e-05
-2.33207801560234e-05
-3.03997950076483e-05
-1.66496116502219e-05
-1.96829344614737e-05
-1.46797485502184e-05
-1.02034289797589e-05
-2.56146938055813e-05
-1.35738603953022e-05
-3.08514760517877e-05
-2.97407025768615e-05
-3.04097328780752e-05
-1.46035075604591e-05
3.14080043661407e-06
-2.49675178603535e-05
-3.06486255990957e-05
-2.06659799305206e-05
-1.03934008074612e-05
-2.62625475474228e-05
-1.90727990093263e-05
-2.17592147170789e-05
-1.54483981143834e-05
-1.80822288194405e-05
-2.17150293606738e-05
-1.69292680034415e-05
-1.88323156948703e-05
-4.52948464538748e-06
-1.08598477531461e-05
-1.3222390661747e-05
-1.02424616997865e-05
-2.06164159145452e-06
-1.2330662019644e-05
-4.65282342532469e-06
-2.37662495260554e-05
7.70162307007487e-06
-1.07485647105117e-05
-3.15186194980334e-05
-6.92437606117215e-06
-3.27555666757353e-05
-3.58429680018518e-05
-1.52732039619501e-05
-1.97258656464756e-05
-4.67863730988208e-05
1.17267296438533e-05
-1.63097879957606e-06
-3.0622378675003e-05
-2.51926436720615e-05
-2.61492509518123e-05
-8.37079000022434e-06
-1.88396966642201e-05
-1.5705416923889e-05
-1.65235607931522e-05
-7.89600209389485e-07
-1.82132838777613e-05
-3.58021526065458e-05
-4.86772202588145e-05
-1.70054541084302e-05
-2.07568947832618e-05
-1.86602155191539e-05
-2.71722367323631e-05
-2.184703728035e-05
-2.09061022444275e-05
-1.82541875317996e-05
-3.4186859924391e-05
-7.62865284489883e-07
-1.57106368489761e-05
-2.72977523564942e-05
1.89049722318843e-06
-3.67602511619925e-05
-2.60713418473716e-05
-8.499442380814e-06
-7.44156315398097e-06
-4.34505288119964e-05
-2.93283409958093e-05
-1.59604417279169e-05
-3.27691421585607e-05
-1.661747429459e-05
-2.08238051530185e-05
-2.52110488596697e-05
-8.27538722273127e-06
-4.05377215458163e-05
-2.75637536526923e-05
-3.18622534955637e-05
-2.26233267830116e-05
-9.84227997513568e-06
7.21481881296763e-07
-2.71350632004344e-05
-9.42174676321727e-06
-2.75297577200874e-05
6.34333727784337e-07
-2.93195484664098e-05
-1.95744673792611e-05
-2.70528396939753e-05
-1.44155055048114e-05
-2.72061247652945e-05
-2.54475377219839e-05
-2.24585472334749e-05
-4.86551344880241e-05
-2.04123662162913e-05
-3.00920910960671e-05
-4.40096715326613e-05
-7.74988962878311e-06
-2.28441723386117e-05
-2.36631152137046e-05
-1.50186446404734e-05
-7.19608844980815e-06
-1.81404658760462e-05
-1.20174333052121e-05
-2.4395745804737e-05
-3.47107473149324e-05
-1.8520913597431e-05
-2.26648543158786e-05
-2.19155640908915e-05
-1.79936809066325e-05
-2.81820235204829e-05
-1.79161316477585e-05
-1.71354944401025e-05
-5.7040434144415e-06
-1.53868535251514e-05
-1.09131929645436e-05
-1.03856304981827e-05
-6.35232964683972e-06
-3.1368187618562e-06
-1.35642139483952e-05
-7.43281429300929e-06
-2.10250803393129e-06
-1.57150676979815e-05
-5.52646412597108e-06
-2.7989797198584e-06
-2.08488837480373e-05
-3.18929516047915e-05
-1.60659984349863e-05
-1.75218594655166e-05
-3.8234453581504e-05
-2.64797677015942e-05
-1.43734949181173e-05
-2.90776161825405e-05
-1.12033108890719e-05
-5.75588581708799e-06
-1.17961527735764e-05
-1.31737114178078e-05
-2.81978751173899e-05
-2.20960117390046e-05
-2.00836000499666e-05
-7.27142541101857e-06
-1.78847823490489e-05
-3.92366910308426e-07
-2.26526476817816e-05
-4.67019736762179e-06
-2.66838851638543e-05
-7.92117564447643e-06
-3.04561049812107e-05
-2.06033320163117e-05
-2.6523234145002e-05
-2.05423047637192e-05
-3.09700400619333e-05
-1.96297418978335e-05
-4.83735841590859e-05
-3.44447178678066e-05
-1.72590988564403e-05
-1.11452400790111e-05
-6.0144626950798e-06
-1.44459690776279e-05
-1.61527175869001e-05
-1.34424544464661e-05
-2.57752445686103e-05
-3.86573333104433e-05
-1.80563513624898e-05
-1.04520129471232e-05
-1.28378579294162e-05
-7.62562663584237e-06
-9.65171982929185e-06
-3.7457648955987e-05
-1.68431053026875e-05
-6.53502546074381e-06
-2.57492077119859e-05
-1.90550489786947e-05
-3.54918859166769e-05
-3.1927626041805e-05
-2.09654540444234e-05
-2.22257906124465e-05
-2.29859440342541e-05
-9.6151038340669e-06
-4.02942111528483e-05
-2.27367081007917e-05
-2.03450960736751e-05
-3.66229614811238e-05
-2.07166387498018e-05
-2.09902166940849e-05
-6.72650917607713e-07
-1.93319038554759e-05
-2.10141143398752e-05
-1.63565389214155e-05
-2.45295842886363e-05
-3.19304638058349e-05
-2.54763371962313e-05
-3.27147480602201e-05
-1.45938245130554e-05
-1.31507329295521e-05
1.44279979282321e-06
-3.66306055426258e-05
-9.49503881008542e-06
-2.94942224625416e-05
-6.04011138141244e-06
-1.31264162544268e-05
-2.57816828883944e-05
4.55586320723587e-06
-3.01442863643253e-05
-1.37266330632434e-05
-1.53680463314943e-05
-9.5818178514778e-06
-5.59776126649189e-06
-6.08190389802728e-06
-1.10674287985542e-05
-4.11433036379662e-05
-1.97526343832858e-05
-6.66843956723838e-06
-1.42898128886116e-05
-1.03440444127683e-05
-1.30660803832332e-06
-2.16599861162499e-05
-2.83365755392342e-05
-2.59575965588371e-05
-4.77002926376729e-07
-1.85308907459013e-05
-1.43976584070834e-05
-1.09611883702136e-05
-2.04628867563792e-05
-2.76481392605424e-05
-2.07127304406182e-05
-1.34851019902448e-05
-3.18742730426105e-05
-3.84928404596361e-05
-3.1181466226269e-05
-2.56561132747076e-05
-2.27494103126174e-05
-2.02094951492316e-05
-1.31011558379845e-05
-4.20659018783767e-05
1.40473296735746e-06
-5.86270579863891e-06
-2.49542074154687e-05
-2.27471716668693e-05
-1.28787554767829e-05
-2.98448818550825e-05
-7.14782775083884e-06
1.15972772993421e-06
-4.28980640502681e-06
-2.04797398710152e-05
-3.20969668325839e-05
2.94650906097478e-06
-2.84846999224841e-05
-4.10633567143153e-05
-4.44719464420868e-06
-4.16002395292638e-05
-2.97606283355606e-05
-1.60604674798536e-05
2.12604371372109e-06
-1.92751239273748e-05
-1.11603630023571e-05
-3.60359056162156e-05
-1.51210035230007e-06
-2.93752634630323e-05
-1.309371425505e-05
-1.85148341238063e-05
-3.44565674040611e-05
-3.25233759172414e-05
-6.69169928910725e-06
-7.83421416150916e-06
-4.40664337616162e-05
-2.18197243737429e-05
-2.18211686674782e-05
-4.58483625447894e-05
-2.0173227032515e-05
8.28360885649264e-06
-1.27995149180471e-05
-2.52878107307728e-05
-2.29276030961344e-05
-3.60360827345883e-05
-5.44571273875585e-06
-1.72062786391555e-05
-2.62532022760539e-05
-2.35884036581022e-05
-1.62872085731032e-05
-3.28646513631118e-06
-6.8561717099986e-06
-1.68417845749794e-05
-8.24002048741571e-06
-2.08294452632553e-05
-9.67122275633572e-06
-9.4432254875637e-06
-1.17866587451121e-05
-1.69528791286312e-05
-1.22906496792091e-05
-3.23380922452772e-05
-8.1261581268413e-06
-9.50286673978754e-06
-2.35212568753357e-05
-1.2246129258057e-06
-4.42743952978302e-05
-2.79291458100032e-05
-4.11197125669773e-05
-2.44673392679546e-05
-1.58146172974338e-05
-3.89650769785181e-05
-1.57093603306317e-05
-3.44975958336683e-06
-2.03953646682014e-05
-2.63943578719647e-05
-7.37092181957492e-06
-2.20162887390401e-05
-2.6791992595874e-05
-1.51946726459271e-05
-1.49659158779551e-05
-1.20850592262466e-05
-2.03931858473243e-05
4.68844732238055e-06
-1.51500487445215e-05
-2.29365966715547e-05
-2.54301658062482e-05
-2.01478852432863e-05
-1.36496739993679e-05
-4.06960220975264e-05
-2.22587059918589e-05
3.82936544236474e-07
-3.19714190576236e-05
-3.99429266599425e-05
-3.1430212675705e-05
-3.04822751964513e-05
3.02977610426617e-07
2.54427349665763e-06
-1.70353939988838e-05
-1.24338969352296e-05
-1.81905801663093e-05
-1.89282070239765e-05
-1.52705698462788e-05
-1.69905271420388e-05
-1.64636435501624e-05
-2.86151041755583e-05
-2.51649017958607e-05
-3.48268715251189e-05
-2.58889791712797e-05
-9.05242023338641e-06
-2.75907580415127e-05
-2.57540182773835e-05
-3.6257443637715e-05
9.03997338007376e-06
-1.63987338681568e-05
-5.16994864053071e-06
6.48587502110057e-06
-2.17046192894592e-05
-6.27507848558074e-06
-2.00917100497295e-05
-9.04522657633247e-06
-1.05186238917087e-05
-1.31526596398823e-05
-1.26557092063546e-05
-2.0411280571255e-05
-2.27017640141085e-05
-1.31240393725444e-05
-2.31825943942342e-05
-3.89639153733153e-05
-9.05043115818977e-06
-2.39037951057777e-05
-3.53471635759259e-05
-6.45500463278403e-06
-1.1340244981984e-05
-1.22621640640865e-05
-9.20805570045776e-06
-3.29082151604482e-05
-1.5741564658263e-05
-3.30671170304711e-05
-2.76834760104006e-05
-7.21180384031063e-06
-9.32095853960555e-06
-1.90975274352759e-05
-2.10385593779372e-05
-5.13850190123707e-05
-2.09746971909357e-05
-2.71485900276907e-05
-1.92129766295215e-05
-7.62397714634361e-06
-2.59121527798484e-05
-1.38304872943833e-05
-2.04175814492214e-05
-1.18375862712201e-05
-2.49539152817305e-05
-1.37488328750255e-05
-1.32187029464049e-05
-1.3594424592902e-05
-1.04382883715572e-05
-1.72976797731394e-05
-2.04983727837647e-05
-3.40131302513684e-05
-3.87841035881114e-05
-1.00438151044485e-05
-3.08186268197084e-05
-1.43434252081238e-05
-1.73086282965363e-05
-9.44325853553022e-06
-1.28741983473484e-05
-2.23229904786062e-05
-1.74016497930156e-05
-7.38285328152271e-06
-3.85585742904991e-05
-1.21302613783883e-05
-7.07492806271543e-06
-2.05230988348615e-05
-3.1146304552927e-05
-1.35854474734589e-05
-3.16956897642714e-05
8.39328592657607e-07
-3.23707415094468e-06
-2.00086509929625e-06
-3.6858625251995e-06
-2.2105627363957e-05
-3.82429542789977e-05
-1.09451763629949e-05
-1.43267255690617e-05
-1.21088693539814e-05
-2.83268275975903e-05
-2.39987351384251e-05
-1.47151275494732e-05
-1.2252367397225e-05
-1.66436972218569e-05
-1.56706524070267e-05
-2.77189667606472e-05
-1.54848464971152e-05
-2.518277475105e-05
-6.63107310263706e-06
-1.60007724267251e-05
-3.1637515959854e-05
-3.44246137081379e-05
-3.76312787207684e-05
-5.56084867069281e-06
-3.53521014508456e-05
-3.19248026298235e-05
-1.02120750135347e-05
-1.79935886399682e-05
-2.50382159797312e-05
-1.84785145684897e-05
-3.2282795236658e-06
-1.47670007010549e-05
-2.71516409718012e-05
-1.42668514621896e-05
-1.38600382916651e-06
-6.070159714636e-06
-9.15352394103886e-06
-2.21108636238089e-06
-3.87222377301513e-05
-1.91508933487718e-05
-2.67916862147999e-05
-1.24515581728558e-05
-1.96210298458036e-06
-3.79696577107196e-06
-2.53497565895981e-05
-2.74422084473659e-05
-3.63128947871253e-05
-1.17326090184014e-05
-1.29268147341554e-05
-2.09384868341451e-05
-1.20444445468809e-05
-2.43174564343997e-05
1.28145143544037e-07
-3.96399723058609e-05
-2.32621900018622e-05
-6.29239859368428e-06
-1.98105883004343e-05
-1.01597920842315e-05
-1.73743823351369e-05
-1.49815299918552e-05
-2.68543074704422e-05
-9.71491098330817e-06
-2.14277387976132e-05
-2.89388125784669e-05
-2.05534772143606e-05
-8.26072533340182e-06
-1.98561235528382e-05
-2.32812559883556e-05
-2.07877191820288e-05
-2.91208198588731e-05
-8.95874418118457e-06
-3.26223179165074e-05
-2.00228644719247e-05
-2.00399010582748e-05
-1.81318404875561e-05
-1.31008815584367e-05
-3.58875864142386e-05
-2.33796212893154e-05
-2.31643644038807e-05
-3.28849978695487e-05
-1.38147207448704e-05
-6.97165459678502e-06
-1.27421594441342e-05
-1.23857973702809e-05
-2.28968917456035e-05
-2.60397286601299e-05
-2.32261503334026e-05
-5.87050210735172e-06
-1.3249741756299e-05
-1.17675164212627e-05
1.3619569990268e-05
-7.94263757117492e-06
-2.14569513010039e-05
-5.95901515654446e-06
-7.92297837461241e-06
-2.51827081928275e-06
-3.27924518742602e-05
-1.56718803066152e-05
-3.18633771128331e-05
-1.31967255950353e-05
-5.31004432112553e-07
-1.63821536545454e-05
-1.22764697774139e-05
-3.91010082709841e-05
-2.23758117476763e-05
-1.28641176337413e-05
-2.80006873658644e-05
-3.8349106590057e-05
-1.02665528739025e-05
-3.04103089305997e-05
-7.12312699629869e-06
-3.40037876711681e-05
-2.64865290563178e-05
-2.53292110750543e-05
-1.18613059471081e-05
-3.45855821939928e-05
-3.04544154471727e-05
-9.88757216156503e-06
-2.10245395304242e-05
-3.19101104031478e-05
-3.09407718244654e-05
-7.15469372547034e-06
-2.31992821602192e-05
1.22648370211977e-05
-1.10275777232986e-05
1.38702738655564e-06
-1.47815200758581e-05
-3.28860055482673e-05
-2.74121181151936e-05
-1.13314735474427e-05
-1.7798749503641e-05
-2.34946778131864e-05
-3.80678648534655e-05
-1.26278542415128e-05
-3.6194732118582e-05
-2.28022391449756e-05
-7.91784267825428e-06
-1.61975316852664e-06
-1.34091519309363e-05
-3.02003756183603e-05
-4.39981440818908e-06
-1.85011566484103e-05
-1.29264200243053e-05
-1.0946921226409e-05
-1.79834466010206e-05
2.55672436584216e-06
-1.48320408547435e-05
-6.20925078680965e-06
-2.17817598221014e-05
-1.54393287524024e-05
-3.94267356527418e-05
-2.27685148285224e-05
-3.55782028558451e-05
-2.68689181524533e-05
-2.84589284703542e-05
-2.01310086036665e-05
-8.4770919235015e-06
4.77851942506379e-06
-1.91825309110227e-05
-1.11294777057847e-05
-1.52068125055232e-05
-7.91147064615223e-06
-1.95183235048188e-05
-1.61072934436694e-05
-2.06180028801294e-05
-1.12231975299094e-05
-1.28528928711486e-05
-3.13816454456356e-05
-3.35682149462984e-05
-3.39479076068133e-05
-7.24361464813503e-06
-1.90999379606361e-06
-1.12422705152094e-05
-1.25078114179138e-05
-6.69326547201857e-06
-2.99539497509037e-05
-1.29431642731732e-05
-2.16407483940529e-05
-1.16735627560784e-05
-2.45829819321511e-05
-2.66186770369151e-05
-3.14231494221531e-05
-1.2373789840572e-05
-1.05360771764967e-05
-2.41871656158572e-05
-1.17257677100038e-05
-1.91445015258913e-05
-3.65086880863784e-05
-1.91217294512519e-05
-1.04548311628804e-05
-1.24716589789567e-05
-2.15062922257551e-05
-3.27741782093018e-05
-6.8601999293789e-06
-2.14644971705094e-05
-2.10672495265604e-05
-5.1760664780075e-06
-1.69455281085387e-05
-3.25098575014602e-05
-1.68525388174174e-05
-1.58200803798738e-05
-2.25588190651773e-05
-1.39324665088756e-05
-1.89891285859045e-05
-1.02058456056756e-05
-1.19709101768939e-05
-3.25265668857541e-05
-3.76851271694616e-06
-4.49624902026673e-05
-2.12729969046359e-05
-9.742052573015e-06
-1.82144322446228e-05
-2.32309246943994e-05
-5.64488356650922e-06
-1.608053886008e-05
-8.16789730400494e-06
-2.33284538132149e-05
-4.03663278249672e-05
-9.35662932507178e-06
-1.48785443693208e-05
-1.86801673274529e-05
4.49336023910087e-06
-1.58445426813274e-05
-3.52865917680448e-05
-2.33685673378526e-05
-3.2483184229999e-05
-3.77138627122588e-05
-2.23818663736506e-05
-2.27658172160279e-05
-2.2496678785542e-05
-2.51483591678408e-05
-1.95422402765578e-05
-2.66756594175279e-05
-1.91494360345727e-05
-5.55911794175059e-06
-3.76689417368058e-05
-1.1727086421441e-05
-9.05396664929572e-06
-3.45996322350395e-05
-1.41300722903506e-05
-2.15920535270969e-05
-1.74971508434609e-05
-3.11634747193982e-05
-5.68006941294437e-06
-1.51691285764585e-05
-1.11895243581516e-05
-3.24035137488915e-05
-1.85906516391066e-05
-3.39276176872362e-05
1.96379451442184e-07
-3.17881598025924e-05
-2.36664546452203e-05
-1.02851921979237e-05
-2.726322654771e-05
-1.62997536847472e-05
-2.96233750796854e-05
-9.38513293914434e-06
-3.91746572346265e-05
-1.64914256809427e-05
-2.56479689273867e-05
-2.73926583930319e-05
-7.7635197708108e-06
-1.98839837899269e-05
2.58774709035708e-06
-1.94783310122166e-05
-8.14246965143773e-06
-1.97572341901054e-05
-3.05518139840165e-05
-2.53861873462936e-06
-2.8106270415279e-05
-2.13743019100594e-05
-2.00682520328811e-05
-2.25080635996874e-05
-2.22834249115901e-05
-2.87580323950255e-05
-4.82120978327849e-05
-1.92375987836326e-05
-2.64082206194642e-05
-2.39223328047769e-05
-6.33592344890141e-06
-1.72218408501733e-05
-1.84550119457063e-05
-2.71797373562213e-06
-1.24869211599281e-05
-2.28353676946128e-05
-8.99958163861296e-06
-2.61556147486467e-05
-2.16872233525923e-05
-1.75671229808026e-05
-8.29085114669798e-06
-8.87229317283175e-06
-1.95926004557593e-05
1.5511188173541e-06
-2.68838730880333e-05
-2.26002639716575e-05
-1.87527993075881e-05
-4.17965133424551e-05
-3.92043439718182e-06
-9.14423279780837e-06
-1.858458136554e-05
-1.97307855581251e-05
-2.29102352907944e-05
-1.78606165036582e-05
-1.30722840160967e-06
-1.97893377640774e-05
-4.12172155625283e-05
-1.77663345823893e-05
-2.04920670775997e-06
-4.37286483966053e-05
-2.70020111171919e-05
-3.0893541929242e-05
-1.50178190947522e-05
-1.15310898852442e-05
-2.59887662650263e-05
-3.38455848190565e-05
-1.71674944672535e-05
3.98243744165347e-06
-4.53515134917386e-05
-4.76215434294434e-05
-2.76138320039959e-05
-2.21485549980505e-05
-1.6084019727585e-05
-3.40547120023609e-05
-3.64244038538405e-05
-1.48259694253186e-05
-5.35996200065949e-05
-1.12947886218366e-05
-1.88225727581291e-05
-2.06032410567195e-05
-1.50099647287564e-05
-2.21236912351063e-05
-5.39142432184495e-08
-2.63850188728019e-05
5.28237721556286e-07
-1.30648819850365e-05
-1.28343361235145e-05
-7.55964093223225e-06
-1.40187603445335e-06
-2.17187521048295e-05
-2.39178339772632e-05
-2.35351464400205e-05
-2.86914416583138e-05
6.48110765212157e-06
-1.6126734735588e-05
-6.39932358120256e-06
-6.72577810121431e-06
-8.6316795703178e-06
-3.91584997116402e-05
9.82016805990475e-06
-2.08721962624481e-05
-1.12803252814549e-05
-2.32844901797094e-05
-2.2720976004311e-05
-1.75687792981164e-05
-2.37880575818805e-05
1.3354107254278e-05
1.88968371158184e-06
-8.28040273406579e-06
-8.74546998469116e-06
7.60021272840746e-06
-9.82075588251877e-06
-1.30658313361706e-05
-1.48935994274314e-05
-1.71397752506548e-05
-7.13803172148764e-06
-2.64848772757492e-05
8.40161184149468e-08
-1.57822310550198e-05
-1.68214969345371e-05
-1.25662192372004e-05
-3.21052863263334e-05
-1.72571166914735e-05
6.96470001541407e-07
-2.32573740782807e-05
-2.66553396929726e-05
-2.85790256324625e-05
-2.23359480910505e-05
-1.58377484804986e-05
-4.48102704108233e-05
-1.6424510530286e-05
-3.41801728358051e-05
-4.0413895936116e-05
-3.01499780607382e-05
5.89312455691692e-06
-6.53250464026736e-06
-3.43078324714345e-05
-2.50136317865236e-05
-3.2276799163131e-05
-1.7170479419278e-05
-2.40353068711087e-05
-1.70039547964821e-05
-1.7548880436818e-05
-2.82213768876984e-05
-2.68020051646276e-05
-3.49677816758514e-05
-1.45879368281169e-05
-2.17055393262766e-05
-6.3103731449483e-06
-1.49075791722965e-05
-2.59162761779088e-05
-8.61465254623183e-06
-1.93824824934419e-05
-2.15169565311324e-05
-2.15669734450404e-05
1.05753517671626e-05
-1.67240463975338e-05
-2.89922927661751e-05
-1.98816193394147e-05
-2.9470836879032e-05
-2.00105600602775e-05
-2.19732442145043e-05
-1.88307570014703e-05
-3.33586995170852e-05
-6.65844995406461e-06
-5.92750678338025e-06
-1.49073199723819e-05
-1.30527403238851e-05
-2.16027697833045e-05
-8.07537893913119e-06
-3.89328896422941e-05
-1.92135355319002e-05
-2.01172348039216e-05
-1.6604272718551e-05
-3.33548287875028e-05
-3.7620404025476e-05
-1.72030839624117e-06
-1.3911321910867e-05
-3.2952409795078e-06
-1.99519416753654e-05
-2.8150577614911e-05
-4.20224919665717e-05
-7.42187137841844e-06
-1.95156175315368e-05
-1.42928620916534e-05
-2.93559775992252e-05
-2.07971059116186e-05
-1.94595398414007e-05
-2.89746951053138e-05
-2.90996123508708e-05
-5.03017218356842e-06
-1.86430301920558e-05
-9.57617206446516e-06
-3.86941912385652e-05
-1.5921443149701e-05
-8.57592490521547e-06
1.48836628778289e-06
-1.99480232531674e-05
-9.84205222756403e-06
-2.11410772455874e-05
-8.36937194983237e-06
-2.20691372957607e-05
-1.62378863526605e-05
-2.24263534711439e-05
-3.14578752707351e-05
-1.8919660424187e-05
-2.77626960266283e-05
-1.39403437665365e-05
-1.15875006241133e-05
-2.5556991813741e-05
-2.40067517086279e-05
-3.71254001116134e-05
-2.06158164368571e-05
-5.34253995116559e-05
-9.36988865789003e-06
-1.26950238582509e-05
-6.14117056039952e-06
-1.70499914912439e-05
-1.39621244853789e-05
-8.87815535938314e-06
9.96234044772288e-06
-3.46765928949831e-05
-4.53266872270649e-06
-2.38515136619495e-05
-1.78213230426428e-05
-1.82364739039085e-05
-1.04154867991758e-05
-1.69838716851465e-05
-4.1086630548702e-06
-6.49108334687807e-05
-2.12761110210196e-05
-2.13655821335563e-05
-1.56609105675402e-05
-1.33637141709284e-05
-3.16893770486344e-05
-2.50008569536706e-05
-1.59277803972091e-05
-3.4367072655793e-05
-2.67152028158528e-05
-2.57196861305353e-05
-1.40305504883255e-05
-2.24873968051932e-06
-1.79082576075702e-05
-2.97264895175719e-05
-3.24261742427778e-05
-2.43342116972118e-05
-1.29214033740338e-05
-2.5747361111957e-05
-3.13232858932644e-05
-3.31169746544429e-05
-3.49825380783744e-05
-3.18586242048509e-05
-2.55294445248322e-05
2.06820399272992e-07
-2.92365817450286e-05
-1.4676248267876e-05
-2.65358047285057e-05
3.43808279391698e-06
-2.81889457388737e-05
-1.21963074021775e-05
-1.03858291902257e-05
-1.50825588711477e-05
-3.49581531277774e-05
-3.06554473212858e-05
-2.92065712017627e-05
-3.25313251612701e-05
-7.5552297193009e-06
-3.85467543237792e-05
-2.81143189184646e-05
-2.79213350329688e-05
-3.95138118959567e-05
-1.32651945323266e-05
-2.03701145080236e-05
-9.36508809133803e-06
-3.66595190242325e-05
-3.3178598798792e-05
-1.53675389601683e-05
-1.21951849007437e-05
-2.25862395309663e-05
-1.78688447463021e-05
-2.14330213562293e-05
-1.93805004743743e-05
-3.59454843947453e-05
-8.04982999714249e-06
-3.05070723880824e-05
-3.26228527844719e-05
-1.7107097560989e-05
5.2900139986398e-07
-1.6294201578455e-05
-1.65341974569151e-05
-2.69050867397827e-05
-2.20208725919582e-05
-2.96618965243864e-05
-8.25655985675293e-06
-1.40033997484943e-05
-3.07723237379979e-05
-2.60686515032689e-05
-5.23206767904726e-06
-3.30805289316163e-05
-1.8883914265834e-05
-3.44921828424645e-05
-1.23979768065568e-05
-1.90666068949001e-05
-2.73195794393457e-05
-3.11910446617134e-05
-3.06687328625304e-05
-2.10007081819996e-05
-2.54257466539674e-05
-2.29628266473618e-06
-2.64722970789675e-05
-3.1329210591958e-05
-1.09955560116633e-05
-1.77740555242295e-05
-1.37171333502643e-05
-1.45781405922067e-05
-3.88602156555454e-06
-2.72525243616691e-05
-2.63017900198739e-05
-2.02127559528995e-05
-2.50882146672058e-05
-1.3010215719691e-05
-1.8528842717971e-05
-3.49156208690626e-05
-9.03499072186247e-06
-9.48716715462997e-06
2.75763276919778e-06
-2.43307335559601e-05
3.57564253568476e-06
-3.01353990290751e-05
-9.07852419105055e-07
-1.00376536649961e-05
-3.00863309207583e-05
-3.48293373482067e-05
-2.73594211496161e-06
-2.77448216642878e-06
-2.55546282497624e-05
-2.89560015450368e-06
2.75296548476739e-06
-1.760949168955e-05
-2.39513163520472e-05
-2.18810169968967e-05
-2.3753246834397e-06
1.79761430673616e-05
3.32118852678134e-06
-1.90411178854661e-05
-1.90135175291106e-05
-3.31449829624546e-05
-4.04883063427939e-06
-2.3961164242611e-05
1.1402593241851e-06
-8.68538045968526e-06
-1.55976687386972e-06
-1.32483892177299e-05
-3.19024637913712e-05
-1.38208029442593e-05
-3.4895901675479e-05
-4.59153320535114e-05
-3.21535505811524e-05
-2.01990854086738e-05
-1.86876812343023e-05
-1.1998856257711e-05
-2.42865635156459e-05
-2.94368569388111e-05
-2.7817411819234e-05
-1.74484026122442e-05
-4.68428310031234e-05
-1.54834465589128e-05
-2.88395500222317e-05
-3.53290049817076e-05
-3.18661130380279e-05
-2.67284091667577e-05
-3.79411164910093e-05
-2.70715983655627e-05
-2.685567966283e-05
-1.97514191430038e-05
-1.09018443600928e-05
-1.567969732221e-05
-1.70330228020656e-05
-2.85171986590179e-05
-2.07241021774588e-05
-1.94159536825875e-05
-2.9089858036803e-05
-1.24110775428807e-05
-2.31023494143161e-05
-1.37824780153833e-05
-2.93976318814621e-05
-5.05632137080064e-06
-2.35501895775943e-05
-6.2111074727884e-06
-2.45097318182619e-05
-3.05228478976095e-05
-2.84109163056854e-05
-8.62779821424851e-06
-2.01654386528806e-05
-5.38554788546984e-06
-2.22705989240229e-05
6.62510230152333e-06
-3.29836796863125e-06
-1.13865736689819e-05
-2.0254983921849e-05
-1.80126281125395e-05
-6.41486525812706e-07
-3.19054468070599e-05
-1.75901925735924e-05
-8.52987655191867e-06
-2.51934146165407e-05
3.87395618923661e-06
-6.13891057218565e-06
-1.68966913372712e-05
-2.39636282217955e-05
-2.14768354409346e-05
-4.96689905600294e-05
-6.33820995272851e-06
-7.84534572873187e-06
-3.45879441183813e-05
-8.70535461290504e-06
-2.70494881824071e-06
-2.0230193548423e-05
-4.33661646669963e-05
-2.62081283984247e-06
-3.53885322298023e-05
5.56516510382196e-06
-2.56220484352552e-05
-1.39759962744385e-05
-1.16798695996573e-05
-2.77555089891915e-05
5.27900185487667e-06
-1.09741305530487e-05
-1.37675451068166e-05
-2.1170529647864e-05
-3.01987588159983e-05
-1.67314296308587e-05
-5.98810276399326e-06
-2.06411678168487e-05
-3.17083152921343e-05
-3.20305041630924e-05
-9.41199292834657e-06
-2.89994028872472e-05
-2.49739498267134e-05
-3.38477196423523e-06
-1.39257774087976e-05
-1.42863558324453e-05
-1.26803963679108e-05
-1.16452763496153e-05
-2.26921345053491e-05
-1.95196441637404e-05
-2.6068084841615e-05
-3.83487239329953e-05
-2.90503818568634e-05
-2.70029266013468e-05
-1.88047040606163e-05
-1.09372138580739e-05
-1.56032646729904e-05
-7.09125274837413e-06
-1.83206496172931e-05
-2.23934873655485e-05
-3.05082561639336e-05
-3.61506350076616e-05
-3.30275642655453e-05
-1.90932975950617e-05
-2.63406404807264e-05
-1.2292071362308e-05
-1.73108401299409e-05
-2.46802169619598e-05
-3.94267257587141e-05
-2.30883715586605e-05
-4.82635064529258e-06
-2.96852365034822e-05
-2.9205420901743e-05
-1.88471166290672e-05
-9.95264619422032e-06
-7.74376606921655e-06
-8.19496756279791e-06
-1.72717039789375e-05
-2.26098207641346e-05
-1.00491976115098e-05
-1.83951577477154e-05
-2.30472338828578e-05
7.16788223910142e-06
-4.89999460576855e-06
-1.77302828908148e-05
-1.8757879121836e-05
-3.89165121716612e-05
-1.21434928917236e-05
-1.04090659903779e-05
-1.95549384536301e-05
3.40298781720219e-06
-9.08801763749049e-06
-2.97655732306046e-06
-2.57025458702571e-05
-2.5761436356935e-05
-1.68277011476981e-05
-1.97282473375014e-05
-1.49857400134447e-05
-1.49983421407835e-05
-3.88237602694904e-05
-1.98450957035499e-05
-3.64421116316218e-06
-2.55220666614497e-05
-1.45639614093218e-05
-1.47973791820355e-05
-1.05755410259724e-05
-4.49071212818136e-05
-1.02138954466619e-05
-3.26229519359819e-05
-3.02404946111712e-05
-3.20892006760765e-05
-6.94514300477259e-06
-4.06209156734902e-05
-2.88968150691473e-05
-2.48068954315337e-05
-1.10811549965384e-05
-3.88756163132397e-05
-1.36761777705297e-05
-2.50931347069191e-05
-2.97205160510818e-05
-2.19505278493689e-05
-1.55250718397854e-05
-3.91655104448247e-05
-1.90894056334749e-05
-1.43875626199369e-05
-2.4899031939658e-05
-3.42067945454964e-05
-1.96437615031239e-05
-2.57284446661034e-05
-3.04997866631771e-05
-7.43177872045341e-06
-2.36535607358199e-05
-8.03224209985653e-06
-1.73842976027842e-05
-1.29670343720905e-05
-2.69361373456294e-05
-3.09612705733914e-05
-3.11827664167188e-05
-3.05553221976957e-05
-7.70606762005785e-06
-3.60983794118239e-05
-3.74220627756085e-06
-2.09287011357022e-05
-3.67711950651413e-05
-2.76464292153318e-05
-2.25775969073429e-05
-2.20645577143599e-05
-2.53374331529236e-05
-4.39983246782867e-06
-2.99957042307937e-05
-1.54268218337961e-05
-1.06730234574484e-05
-2.54948356465228e-05
-2.14454994674721e-05
-1.61298191200447e-05
-2.0766180562263e-05
-1.67927132880341e-05
-8.30032130732186e-06
-2.72659393126558e-05
-2.715510907274e-05
-3.08214401620496e-05
-2.29857953206659e-05
-1.06756925225051e-05
-1.75456298304179e-05
-1.91318313520965e-06
-2.55265065417271e-05
-2.03688914746193e-05
-1.14506817096237e-05
-1.96015003587147e-05
-3.03984850904018e-05
-2.68947543897404e-05
-3.27573940425313e-05
-2.23437464262792e-05
-2.13746928628945e-05
-1.32638433098664e-05
-3.3731360127265e-05
-9.0695559831926e-06
-1.99099173203733e-05
-1.70987846225646e-05
-2.6133959814071e-05
-3.47999541364273e-05
-1.46592853953141e-05
-1.9341375052106e-05
2.1690885445119e-07
-1.04979501685301e-05
-3.15860196262569e-05
-3.23002226255264e-05
-3.6401900462513e-05
-2.0111746951281e-05
-3.18836242811494e-05
-2.68235936731286e-05
-1.77157817520017e-05
-3.76445022425614e-05
-1.70922152368486e-05
-9.90005810940142e-06
-1.26586088352674e-05
-1.28373423629886e-05
-1.93070845978455e-05
-2.1230571544503e-05
-7.7802932294252e-07
-1.53179890231459e-05
-3.60856518569872e-05
-2.38227149043863e-05
-3.36003838186111e-05
-7.2969602304694e-06
-2.83099399628008e-05
-7.47281614711317e-06
-3.09398394550195e-05
-1.82625759245722e-05
-1.70375123151807e-05
-2.60582290910907e-05
-4.88962524112442e-05
-3.79845986612514e-05
-3.88995678429315e-06
-2.76054566327132e-05
-3.25198153224073e-05
-2.05553570157581e-05
-9.49244141361111e-06
-2.41948137970304e-05
-3.40861909142296e-05
-1.17509045473193e-05
-2.47955624278863e-05
-1.46159554879432e-05
-9.43000070425874e-06
-2.55126895559226e-05
-2.78494906434783e-05
4.01525176386894e-06
-1.20623677189202e-05
-2.44186321031055e-05
-2.62895807653714e-05
-1.11965130819735e-06
-2.46962983638344e-05
-9.310857200008e-06
-1.26116248593823e-05
-4.90142088093152e-05
-2.79176541330727e-05
-2.77432007690227e-05
-1.96353024248243e-05
-7.6243867422575e-06
-2.91776909769217e-05
-1.92270803936462e-05
-2.09701264009971e-05
-2.50156202460292e-05
-2.09672407408539e-05
-2.01926901759681e-05
-7.54239077817546e-06
-3.62161898038586e-05
-6.41720108509201e-06
-1.17225213865738e-05
-3.17041127279801e-05
-1.84254339590502e-05
-2.19064727491672e-05
-1.97891496654749e-05
-1.30174794408675e-05
-3.26124848212789e-05
-1.30960984056868e-05
-2.31922475518981e-05
-1.73622480376759e-05
-1.81914174958494e-05
-1.69453213495765e-05
-1.22365988173469e-05
-1.42558941508556e-05
-2.02469394332123e-05
-8.06705558170622e-06
-8.65762413538741e-06
-2.69744827330775e-05
-2.87380082838468e-05
-2.54571696634247e-05
-1.6477550223415e-05
-1.38361266557547e-05
-2.44670491110301e-05
-3.20027004621957e-06
-3.1425859086348e-05
-2.57134643185985e-05
-2.6939630222511e-05
-1.16964516578113e-06
-2.04400666173268e-05
-3.60905925496911e-05
-5.41285943623968e-05
-2.29373620944482e-05
-1.16076623470885e-05
6.6130191194077e-06
-3.29901538962657e-05
-1.88712039406169e-05
-3.03563360167691e-05
-1.09899439411934e-05
-4.2161925387755e-05
-2.12330968961059e-05
-3.51560175122496e-05
-2.4605932134978e-05
-2.69666089440548e-05
-1.31096512809237e-05
-2.03116317705504e-05
-2.50151745756232e-05
-1.10791707962431e-05
-2.97146188044823e-05
-1.98969902731601e-05
-7.05102551470132e-06
-1.31082019040629e-05
-2.45907818090167e-05
-2.91822769118281e-05
-2.46909732308396e-05
-2.12591299080473e-05
-1.6870566953393e-05
-1.6200547676691e-05
-4.14117082940489e-05
-7.76013941611443e-06
7.16196121121748e-07
-1.96898311021461e-05
-2.63568150394123e-05
-2.51681900902215e-05
-1.67954729466015e-05
-6.25054550644929e-06
-2.57140563003176e-05
-1.87664562633346e-05
-2.69200461002453e-05
-7.06979613724987e-07
-3.00265066070071e-05
-1.7369326296414e-05
-1.51477120782246e-05
-9.92773461567244e-06
-6.54003418326844e-06
8.81663291407432e-07
-2.71058901129593e-05
-2.3693836288414e-05
7.10782825167639e-06
-1.21845731027256e-05
-1.97364455109165e-05
-5.94743391859141e-06
1.81602852777706e-06
-1.94341184476345e-05
-3.00820961068814e-05
-9.79320664630793e-06
-1.48928113116489e-05
-2.95529839407318e-05
-2.89272987881772e-05
-2.01421535363255e-05
-1.09858103626741e-05
-3.85786412551882e-05
-1.87258451641649e-05
-3.35196565793428e-05
-3.4479062647816e-05
-1.78786275693546e-05
-1.38513548454696e-06
-2.90653575597022e-05
-2.29451276310269e-05
-3.68510088892608e-05
-2.39854949393199e-05
-4.73388506879284e-05
5.11098843335919e-06
-1.38789176057175e-05
-1.86246640059382e-05
-1.53754160375034e-05
-1.74658187165008e-05
-1.21236617708291e-05
-2.1643452647382e-05
-1.57450844497666e-05
-6.55935333868147e-06
-1.29034535423871e-05
-3.43120475475222e-05
-2.10909031840398e-05
1.69397608906488e-06
-2.08089776178549e-05
-1.93592011902327e-05
-1.70685718920573e-05
-2.23093397750847e-05
-2.21791505771235e-05
-3.5759084593041e-05
-3.67201403506275e-05
-1.66639517359182e-05
-3.6691813889625e-05
-1.31455396029798e-05
-5.82941521723383e-06
-6.75851438829686e-06
-2.90404714361259e-05
-2.20734662589154e-05
-2.23857211030331e-05
-2.01370707606469e-05
-3.83507017762768e-05
-9.94104397692689e-06
-2.01343974682013e-05
-1.57327865571092e-05
-3.63409305757927e-05
-3.88211581120386e-05
-2.48286223808887e-05
-3.65627459605452e-05
2.75630088007626e-06
-2.75466596805978e-05
-2.60325164806633e-05
-1.68943442412757e-05
-8.20443466786327e-06
-4.8083657974206e-06
-3.94281821743603e-05
-1.41459764904052e-05
-1.89661539417083e-05
-1.49854191147463e-05
-1.91586050973709e-05
-1.9477715783178e-05
-1.69593909149769e-05
-1.23483405238163e-05
-3.09407537874389e-05
-2.29563575897219e-05
-1.77433061571298e-05
-2.90097969644645e-05
-1.84345587492837e-05
-2.29042201094326e-05
-2.97581374971347e-05
-1.13318171723641e-05
-2.3190487059075e-05
-1.20607309986847e-05
-3.59290000424843e-05
-1.8529066845883e-05
-8.75564359594126e-06
-1.44167043090349e-05
-2.69184810557603e-05
-1.65411435335731e-05
-2.54485201690718e-05
-2.562117050684e-05
-5.61796481181876e-06
-2.38929838742233e-05
-8.35609110673913e-06
-9.94959640929216e-06
-3.35081655944946e-05
-1.57773992336187e-05
-3.43262895663899e-05
-1.93273565575171e-05
-1.12327943714733e-05
-1.71836612503765e-05
-6.45961869678178e-06
-2.41417273848303e-05
-2.97562175990789e-05
-1.48761004237742e-06
-4.09460375256015e-05
8.67393405768716e-06
-2.30771243993322e-05
-2.78668393840461e-05
-3.7289340676022e-05
-8.49060700859897e-06
-2.27890327699689e-05
-3.68137993538883e-05
-1.29439909471246e-05
-3.62138375222918e-06
-1.18584880707229e-05
-2.09080901489142e-05
-2.28763918895426e-05
-2.78407817665942e-05
-1.2222458170937e-05
-1.51480045810719e-05
-3.74931467491408e-05
-1.62911059097241e-05
-2.08426422646379e-05
-1.93598342047207e-05
-8.63114470670433e-06
-9.3677411622418e-06
-2.28423018455714e-05
-1.98461436280662e-05
-6.40830903247722e-06
-2.3502640658428e-05
-1.06158730046671e-05
-1.95284586818318e-05
-2.66093983973748e-05
-2.31390567211221e-06
-1.05699194202019e-05
-3.36077808716481e-05
-1.80187963016962e-05
-2.40666542161005e-05
-1.51944024094815e-05
-2.62607167512359e-05
-1.10352683054931e-05
-8.81368074224754e-06
-1.52354923671897e-05
-1.08062784768697e-05
-2.5583203540957e-05
-7.9743139758701e-06
-1.82644915949346e-05
-2.33504399274366e-06
-1.8939188705213e-05
-1.95099287648963e-05
-1.30520745933302e-05
-2.07156119602164e-05
-1.89375894938869e-05
-9.64674288741943e-06
-2.16964759185931e-05
-1.03539882755005e-05
-2.17336972972699e-05
-2.10628499594992e-05
-2.36561826411131e-05
-1.62016203222601e-05
-9.24977930537633e-06
-1.552121204752e-05
-2.33906763072612e-05
-2.68801272184019e-05
-1.50807563191151e-05
-2.52739287917236e-05
-3.04266297846862e-05
-2.35164918320712e-05
-1.33942641705841e-05
-2.94992524972923e-05
-1.74686473423226e-05
-1.10087966419794e-05
-2.64950516067903e-05
-2.09364218116992e-05
-1.32041844135194e-05
-2.70877979864345e-05
-3.12757330318006e-05
-1.93764787873511e-05
-3.87330456407544e-05
-8.88132303242433e-06
-3.79116412200196e-05
-2.99802432256118e-05
-2.06522729487703e-05
-1.07878932944001e-05
-2.78304020224469e-05
1.27370336261285e-06
-8.81117901987333e-06
-2.68926324074812e-06
-1.65082936965176e-05
-2.69617029453069e-05
-1.712159852244e-05
1.55797450447418e-05
-1.75517483781076e-05
-2.70598986377136e-05
-1.33150136441251e-05
-3.58737899233056e-05
-1.19667199861892e-05
-2.42519924655483e-05
-8.41061414777374e-06
-1.82051474477624e-05
-2.80649337111618e-05
6.36284196563769e-06
-2.18747088333159e-05
-1.64650785598099e-05
-3.29243682693487e-05
-2.04914902541253e-05
2.98127406994393e-06
-1.81255421485515e-05
-1.60743439580393e-05
-2.00728763709653e-05
-2.27507724721664e-05
-3.17935276165638e-05
-3.35968255637907e-05
-2.81884970428475e-05
-2.82569804182587e-05
-3.4536393297477e-05
-3.78892095670572e-05
-3.84975401955883e-05
-2.39209228112551e-05
-1.54580649849229e-05
-2.85947672669367e-05
-2.74509525788975e-05
-8.61956018368636e-06
-3.29918897790337e-05
-2.99259143881551e-05
-9.87669358463417e-06
9.05414380048435e-06
-2.88211959412885e-05
-1.26212994775922e-05
-8.1985637562126e-06
-4.01933035031821e-05
-1.76612435746994e-05
-2.06972602500088e-05
-1.62913605734367e-05
-3.01270414423453e-05
-2.61665851783831e-05
1.05784672696502e-05
-1.32156129516605e-05
-2.16883104490127e-05
-5.54595955046188e-08
-1.75127020547288e-05
-4.35424619894551e-06
-6.09020796783066e-06
-1.18978240942388e-05
-3.19737552863873e-05
-3.26513677978011e-06
-1.20067804879462e-05
-2.09416408181875e-05
-5.10162798516639e-06
-1.46496983538968e-05
-1.51653353222211e-05
-2.06440951829486e-05
-1.85580919009869e-05
-4.13419061355088e-05
-3.20970550356319e-05
-1.05305733339211e-05
-1.69192176832307e-06
-2.41698988823968e-05
-5.34420132859046e-05
-2.62219076075764e-05
-1.5674823757769e-05
-3.40926302058816e-05
-4.2911812317868e-05
-8.02183388070987e-06
-1.66031261849411e-05
-2.05064165323998e-05
-1.13819892678681e-05
-1.6495961763036e-05
2.97525457075749e-06
-1.47193699264801e-05
-2.02613030025637e-05
-1.35764919483293e-05
-1.80839635725582e-05
-2.59024063239647e-05
-1.42427405173527e-05
-4.79941056285924e-05
-2.93730715191615e-05
-2.31483222242202e-05
-2.97048571938659e-05
-2.18087888112839e-05
-1.51847612196759e-05
-1.42959252451681e-05
-1.24064121486732e-05
-2.30785748848815e-05
-2.92464525677862e-05
-2.00026605034075e-05
-3.53758203975069e-05
-6.08665123281737e-06
-2.42995325459058e-05
-3.38294889391171e-05
-2.05810640451662e-05
-1.88888245658821e-05
-1.61237298730102e-05
-1.40498196700625e-05
-4.19892752206373e-06
-3.53713168499057e-05
-2.14144188611517e-05
-3.29028507093154e-05
-2.26768906632085e-05
2.97855988526357e-06
-2.82417143311746e-05
-3.78838193811737e-05
-2.50698757685703e-05
-1.74755617154075e-05
-2.23599815760154e-05
-1.32868861027904e-05
-2.27797345023904e-05
-2.04291789565718e-05
-3.63117732929346e-05
-9.20943274397696e-06
-1.31016942551054e-05
-3.46116857778102e-05
-1.02096751999233e-05
-1.2340219026598e-05
-1.07037660298948e-05
-3.87863708059362e-05
-2.19816186201084e-05
-2.42497129276401e-05
-1.49302115825525e-05
-1.45011025645492e-05
-2.28537258300736e-05
-3.70450306244384e-05
-1.89363068122298e-05
-1.43615978828521e-05
-5.72331522156317e-06
-1.62029477827149e-05
-2.74137555844197e-05
-2.26447627231407e-05
-1.36841971517338e-05
-2.01477508464721e-05
1.37701769677834e-06
9.12407995738265e-06
-2.75120572322789e-06
-1.61884943178561e-06
-1.99977515473004e-05
-1.48596504829937e-05
-2.88333120173316e-05
-1.82134970475106e-05
-1.25955304404027e-05
-4.2893767407751e-06
-2.21906889425927e-05
-1.16346416703592e-05
-2.07491585697462e-05
1.95975721254845e-06
-2.37189037874091e-05
1.38844855011326e-06
-2.38043413391336e-05
-3.45464662133848e-06
-1.88283779080823e-05
4.22097027912821e-08
-3.52870456239575e-05
-1.71655784806606e-05
-2.60597616827597e-05
-1.50589877234486e-05
-2.80895724258962e-05
-4.28219050050287e-05
-1.43833303630311e-05
-2.97222646120642e-05
-1.37524160389373e-05
-2.59643005153031e-05
-2.53600121759455e-05
-9.1778803917021e-06
-1.64624959161438e-05
-1.22294749058648e-05
-3.03121412964041e-05
-1.41501471894899e-05
-3.11584797484741e-05
-2.19077788727418e-05
-3.99569922389448e-05
-3.25827993038603e-05
-2.00365230592596e-05
-2.278277838552e-05
-3.25339264272044e-05
-2.08244178952233e-05
-3.16419995776537e-07
-2.60477132315801e-05
-2.97557290600202e-05
-1.26553726203534e-05
-8.55587067169218e-06
-1.95486447624976e-05
-3.10841242889364e-05
-1.53967025721687e-06
-4.74606271956331e-06
-8.06161664353451e-06
-1.42361917194887e-05
-7.4391321624014e-06
-2.59808768857849e-05
-2.39317031372459e-05
-3.12275865499447e-05
-4.19348406104033e-05
-1.50208900231895e-05
-2.04254555530232e-05
-2.35230784224993e-05
-1.79938089324139e-05
-1.08353377561879e-05
-3.07304493655702e-05
-1.42786872372832e-05
-4.36450901101656e-06
-4.00870967041202e-05
-9.70232784544156e-06
-2.16612669704886e-05
-1.23716040986631e-05
-7.11294333414987e-06
-1.29022562633107e-05
-5.73572515200194e-06
-9.99796492887458e-06
1.15644721482047e-07
-1.43250738019042e-05
-3.66752138774982e-05
-1.91609080291361e-05
9.7981091921568e-07
-5.9410714755201e-06
-1.05890212899841e-05
-1.01870939351173e-05
-1.79101443393663e-05
-1.34963740352448e-05
-2.05260793616715e-05
-9.54245690404276e-06
3.80763790518734e-06
-2.73257839359896e-05
-9.26463915172799e-06
-1.71633564633198e-05
-1.79372516074098e-05
-1.4673111312111e-05
-1.12425953064603e-05
-2.93614687582929e-05
-2.50700872991236e-05
-3.14728706152511e-05
-2.19689445418375e-05
-1.44286466832266e-05
-1.08015997796929e-05
-1.31343358870757e-05
-1.21482241537541e-05
-6.43856866150709e-06
-6.14456905254338e-06
-2.7761662871659e-05
-8.21529113150614e-06
-2.91228383427244e-05
-1.05406433152545e-05
-2.02744611338941e-05
-2.28943013128575e-05
-1.8818468162075e-05
-1.36635595050359e-05
-9.75364412053724e-06
-3.46145688401709e-05
-1.68791908141777e-05
-3.50266329611667e-05
-3.59950287712908e-05
-3.36100304514787e-06
2.31426594278106e-07
-7.19318755976227e-06
-2.57984721855348e-05
-3.41067688739883e-05
-2.69009311101028e-05
-2.27438817101193e-05
-1.57003401601122e-05
-2.50504287693927e-05
-2.65789001642079e-05
-1.89063390956137e-05
-2.33980043066024e-05
-2.50099217878234e-05
-1.26091771053148e-05
-1.83439225286911e-05
-2.48228493223277e-05
1.80585315796511e-06
-8.18950381636302e-06
-8.43924335176583e-06
-1.3224333088119e-05
-2.89470212101526e-05
-8.48067875518373e-06
-3.07335781670668e-05
-4.32494977736788e-05
-1.7988355835961e-05
-2.4412717448836e-05
-1.92176937199859e-05
-1.05652792419872e-05
-1.21685764776678e-05
-2.19661135864797e-05
-1.40704610939341e-05
-9.73587184678386e-06
-8.74426221504322e-06
-2.8813166701375e-05
-3.43307756654496e-05
-2.95699291946081e-05
-3.34371824098484e-05
-7.99561675664546e-06
1.24244747166948e-05
-3.19073694948006e-05
-1.96722696248199e-05
-1.47566541142266e-06
-1.55535193769353e-05
-2.89297704080868e-05
-2.60526666727159e-05
-2.96637107585989e-05
-2.93931230910316e-05
-1.69373091425403e-05
-3.1964702345441e-05
-7.14228840851414e-06
-1.32199771350279e-05
-3.2157521020923e-05
-2.12186677579169e-05
-1.35295592259497e-05
-1.91666616443981e-05
-3.94024297001079e-05
-5.60917879408284e-10
-1.63220358060262e-05
-1.93879829513467e-05
-2.55755044729234e-05
-1.80004056465242e-05
-2.81996652165762e-05
-1.37506436509709e-05
-1.04596713805947e-05
-8.79301658854735e-06
-1.76860603232851e-05
-2.20597794551724e-05
-1.76840460839228e-05
-3.43662832015895e-05
-1.48335582048999e-05
-3.1870570486665e-05
-1.19834751035575e-05
-1.10183283184694e-05
-2.86705269974568e-05
2.09587310367247e-06
-8.32694501333776e-06
-2.67449951680728e-05
-1.12660649182338e-05
-4.55043195939038e-05
-1.64451228234742e-05
-1.27885602831541e-05
-2.28299453445364e-05
-1.8552514077384e-05
-1.83048820189547e-05
-1.88704051487459e-05
-2.10164179605374e-05
-1.50200219832821e-05
-2.20480991424879e-05
-2.85183889116655e-05
-3.494844097161e-05
-2.2146812412575e-05
-1.46224781028003e-05
-1.61569816383484e-05
-1.55339276159806e-05
-2.96649878288643e-05
-2.5754151061008e-05
-1.49020226508173e-05
-2.85375760255619e-05
-1.30254381167939e-05
1.19218417020384e-06
-1.63449527461207e-05
3.89068716320866e-07
-1.20243131900579e-05
-3.05481014576967e-05
-7.60466385380573e-07
-3.18656310473657e-05
-2.00678865493682e-05
4.95941425438705e-06
-3.7493723864763e-05
-1.70556424570841e-05
-2.49534397141823e-05
-2.74154994374478e-05
-2.50204542666124e-05
-2.4590759777009e-05
-2.01762844777855e-05
-3.77302712822649e-06
-1.36234174979848e-05
-3.32974857604073e-05
-9.3174645250157e-06
-2.1670942244159e-05
-1.70932413608911e-05
-2.30564402112388e-05
-7.16063843103229e-06
-2.76260418073491e-05
-1.12872287563542e-05
-2.2565189795277e-05
1.30852047521417e-05
-3.93346358013749e-06
-1.17629453289088e-05
-3.05682850056411e-05
-1.18763267853947e-05
-3.27058093262908e-05
-1.87373831568767e-05
4.90810837904465e-06
1.01182014287793e-05
-3.16186679449239e-05
-1.65282210085077e-05
-2.61852278799267e-05
-5.67173914364513e-06
-2.83721352514116e-05
-4.19725375628672e-05
-4.00226862667994e-05
-1.09191831623939e-05
-2.37226565876923e-06
-1.69002203868944e-05
-4.3185060554946e-06
-3.86673904279467e-05
-1.80589186883733e-05
-3.04815943215446e-05
-3.73043978587541e-06
-4.83064089988694e-06
7.71683868687246e-06
-2.71198879120214e-05
-1.28889813278939e-05
-2.02269242722619e-05
-2.23928595572683e-05
-2.19894771592705e-05
-8.73532884342309e-06
-1.47983221022187e-05
-2.28000440443307e-05
-3.25896865221639e-05
-5.82400098086092e-06
-1.02260602192231e-05
-2.91549839059926e-05
-1.32052699216165e-05
-1.85705455162549e-05
-3.20907433667365e-05
-3.26646307958534e-05
-1.71051800329399e-05
-5.31757650237917e-06
-9.16371558213254e-06
-2.14084485632834e-05
-3.51116007458373e-05
-3.36104061523574e-05
-7.38232227485746e-06
-2.6786373307834e-05
-2.62984448064663e-05
-8.58660170953978e-06
-1.1112323422591e-05
-4.91380611776624e-06
-3.93912386204561e-06
-2.31536485386103e-05
-5.67521967597046e-06
-6.5072197635049e-06
-5.99651415163753e-07
-2.56818231552381e-06
-1.58470736809711e-05
-1.3322490193977e-05
-2.02156616880678e-05
1.72142155514229e-07
-4.13619834877009e-05
-5.54866725478896e-06
-2.43669578914783e-05
-1.60822966655655e-05
-1.0873245157663e-05
-2.37749749712074e-05
-2.34423402982984e-05
-2.20000353892027e-05
-3.38892506494965e-05
-1.1297024036554e-05
1.98326276103246e-07
-1.48781308653353e-05
-1.91840074684917e-05
-1.85214414054383e-05
-3.46653989465522e-05
-8.81565319728275e-06
-2.73604415691992e-05
-1.76325287198401e-06
-1.26850790792621e-06
-3.55397262579021e-06
-1.9429673738263e-05
-2.45674034099039e-06
-2.11702423741233e-05
-1.82753793589937e-05
-2.58325958270517e-05
-1.30208692035881e-05
5.81337953461384e-06
-1.82938672853919e-05
-1.71982683183867e-05
-1.25256149150743e-05
-1.51453666937116e-05
-3.96085776953155e-07
-2.20378200078118e-05
-2.41217520973487e-05
-3.4465730232093e-06
-1.24534691770927e-05
-3.19810232932519e-05
-8.59801250281621e-06
-2.39771605759155e-05
-1.58644565267024e-05
-1.96071404529739e-05
-1.20108015995059e-05
-2.65476931555433e-05
-1.59826898487638e-05
-1.33344184033472e-05
-3.41865985729463e-05
-6.19920985143968e-06
-1.74576883487679e-05
-4.13487917113446e-05
-2.41969649555124e-05
-1.22533745265485e-05
-1.39015933385638e-05
-1.20510972708194e-05
-2.54917599480636e-05
-8.48902909641098e-06
-2.4104657598519e-05
-2.38456139939353e-05
-2.58209568351788e-05
-2.04861094232814e-05
-5.96985639456669e-06
-4.82369634470226e-05
-1.82077034404543e-05
-7.88113808840862e-06
-2.14961326735654e-05
-1.27459754014395e-05
2.7961315213954e-06
-4.045741302181e-05
-1.80643429386728e-05
-2.17089799106075e-05
-3.67571385371823e-05
-3.28067151969996e-05
-2.62135910295428e-05
-2.31548529888921e-05
-2.63902744468265e-05
-6.13847545314673e-06
-5.63920426995772e-05
-2.89564358764348e-05
-7.1726701119581e-06
-3.24987053933542e-05
-2.6883051119471e-05
-1.89061758760249e-05
-1.07553487531968e-05
-1.85601344473581e-05
-2.07658924244071e-05
5.87489701446966e-06
-2.02113575385601e-05
-9.8848354904885e-06
-4.6086379546176e-06
1.32987774117004e-05
-5.29963483021572e-06
-1.43785730195017e-05
-2.07031198482354e-05
-2.22646235146159e-05
-1.75473898790759e-05
-4.31229614811089e-06
-1.07976162671688e-05
-1.21826260037763e-05
-1.17726257526741e-05
-1.80659642263322e-05
-1.71975230234708e-05
-2.89557830822402e-05
-3.1354841604899e-05
-2.55452704622332e-05
-3.36756163240169e-05
-1.88661827392729e-05
-2.02832663892169e-05
-4.4051626447632e-05
-1.03522582630558e-05
-6.87018498125357e-06
-1.16001194457573e-05
-1.70635004096785e-05
-2.50553892233692e-05
-1.04251387114976e-05
-2.04247789167351e-05
-1.24478349460723e-05
-1.72642231004102e-05
-2.25769648192677e-05
-2.70626132806531e-05
-9.41629102776727e-06
-1.03545154550265e-05
-1.9244336028913e-05
-4.61457603144538e-05
-1.2476205883681e-05
-3.00474343856112e-05
-1.40044671170682e-05
-1.26241785693211e-05
-3.47294914506934e-05
-2.30501382982093e-05
-3.24994865317156e-05
-3.78967961102348e-05
-3.65953467930667e-06
-1.12933322439868e-05
-1.82504122432965e-05
-3.94216465843245e-05
-3.29470355209726e-05
-3.82927084023554e-05
-8.61279364361435e-07
-1.73872313561368e-05
-2.25086939420354e-05
-1.46788987941003e-05
-1.81116359849075e-05
-1.72284623697901e-05
-3.23610549127785e-05
-1.57396839473387e-05
-6.48407614647884e-07
-2.07851252109212e-05
-3.2923866606399e-05
-1.37420838979648e-05
-1.24142819591097e-05
-2.36195757489579e-05
-2.57630723472784e-05
-2.48193984332735e-05
-2.49414686861129e-05
-1.72218139336584e-05
-2.58473703245401e-05
-1.61025965693796e-05
-2.93310387202156e-05
-2.57195876035123e-05
-2.0041178750528e-06
-1.09520043705117e-05
-2.53255387878754e-05
-1.95868595788556e-05
-3.38585360050404e-05
-1.264262145016e-05
-3.15387346176075e-05
-1.67157481574056e-05
-2.52276770856802e-05
-1.75469670929476e-05
-1.45069618094886e-05
-1.83532884175497e-05
-1.17964610458572e-05
-2.71082933565471e-06
-1.71505581939911e-05
-1.38690015366047e-05
-1.8799156390262e-05
-3.8077993801855e-05
-1.9259346778153e-05
-1.56083913194612e-05
-9.50985632309021e-06
-1.92035930498133e-05
-1.44687226430157e-05
-1.0524225058833e-05
-2.28105905968753e-05
-6.1505409512766e-06
-2.39218950042181e-05
-2.26677570058439e-05
-3.68308517852708e-05
-1.05705903538762e-05
-2.58987422365396e-05
-1.31394499238637e-05
-1.74491311005892e-05
-1.32996603901974e-05
1.76759545974198e-06
-2.70011834314964e-05
-2.97562821992987e-05
-2.24257203486838e-05
-3.23924922754704e-05
-3.64509000091197e-05
-2.69840925347652e-05
-3.10299810778546e-05
-1.86116347195428e-05
-1.51825474338837e-05
-1.08409023142072e-05
-9.91130305201803e-06
-4.24282171106032e-05
-3.10741077120692e-05
-1.5794857973829e-05
-1.66361570579741e-05
-1.65522438586753e-05
-2.89875140321275e-05
-2.88510290062296e-05
-3.02478797569313e-05
-2.96545270060276e-05
-1.59529544498122e-05
-3.74002011823053e-05
-1.20364832588089e-05
-1.87896510755628e-05
-6.85958523395315e-06
-4.40035925460732e-05
-1.2794217289122e-05
-2.87383897548447e-05
-2.96010509023856e-05
-8.8976776471998e-06
-2.18524619149304e-05
-2.62000188225539e-05
-1.68040897345076e-05
-1.12432157343741e-05
-1.13584647477693e-05
-7.18149026227597e-06
-2.40309067259996e-05
-1.59009975143381e-06
-9.08742820302907e-06
-4.37170383471152e-07
-1.11447760826753e-05
8.48809241429925e-06
-2.11924129689787e-05
-2.35304609351271e-05
-2.29981713683097e-05
-3.75304379450391e-05
-1.26076252617303e-05
-4.61087588175285e-07
-2.28432547475565e-05
-4.14014013794045e-05
-4.06818915657248e-05
-2.4597653899538e-05
-2.37022803634811e-05
-2.70802424609887e-05
-3.0523462818668e-05
-2.10625894637269e-05
-3.05483052997379e-05
-9.00877163006056e-06
-3.0469032010883e-05
-9.76714514486399e-06
-2.34151288185555e-05
-3.56066920117461e-05
-2.19092252484321e-05
-1.68214538006327e-05
-3.4920685040308e-05
-4.40235254648597e-05
-2.37100319001499e-05
-3.26039396890747e-05
1.98222059090796e-06
-1.71269398929295e-05
-5.95962000359974e-06
-7.67685107923555e-06
1.49109361614475e-06
-2.15221320472022e-05
-2.13847124379236e-05
-1.10034604216695e-05
-1.40156647771669e-05
-2.58792347510959e-05
-4.78957438784803e-06
-2.18470077929826e-05
-1.00921832818505e-05
-2.50235276381767e-05
-2.04083299090145e-05
-2.55555392678807e-05
-1.84871765644695e-05
-1.7868358370106e-05
-1.51032653886907e-05
-1.59974999129503e-05
-1.27939656412353e-05
1.33889962990641e-05
-3.41104395050644e-05
-1.13684822564144e-05
-3.86763146798118e-05
-1.71504176790881e-05
-4.13730911006369e-05
-2.14098159801005e-05
-3.32548467781357e-05
-2.00506178533343e-05
-2.77938774646816e-05
-1.7224526555345e-05
-1.91732039484782e-05
-2.16650554235467e-05
-1.56289449854462e-05
-3.98526641417391e-05
-1.94187205904811e-05
-2.38474792876431e-05
-2.07768496307874e-05
-2.78645439654794e-05
-1.2199842327544e-05
-4.39996721361306e-05
4.43266789053396e-06
-7.62271028406997e-06
-2.63962853774699e-06
-1.23531639986239e-05
-2.0495793232463e-05
-1.4814415822784e-05
-1.71735401466495e-05
-3.26961606733709e-05
-2.08868678897099e-05
-2.93327406308339e-05
-1.75782898456012e-06
-4.34543193965948e-05
-3.88279685547349e-05
-2.18872736889794e-05
-3.37044310817937e-05
-2.63037234312912e-05
-4.11224464419064e-06
-2.00948446361033e-05
-1.03992348238566e-05
-1.58689640907223e-05
-1.3775477948499e-05
-2.04595490678184e-05
-1.10166797294822e-05
-6.93083326709798e-06
-9.14489903606967e-06
-1.70220497088911e-05
-1.35069408877645e-05
-6.21685262425728e-06
-2.05275010091137e-05
-4.29493513113473e-05
-2.02281502848074e-05
3.33032064267006e-06
-8.23844618016219e-06
-3.70514961447023e-05
-2.44694131905807e-05
-5.1919281931171e-06
-1.29846213063753e-05
-3.34081325981672e-05
-1.18029103965418e-05
-3.27105282265751e-05
-1.98561005991529e-05
1.42957756135871e-05
-3.06962667865096e-05
-1.49113510630831e-05
-2.79395623890073e-05
-7.35110062386756e-06
-6.34027513882191e-06
-1.63877017218933e-05
-1.26943432408436e-05
-2.80863492010193e-05
-6.41912047645908e-06
-1.9550668140136e-05
-2.53016053624587e-05
-2.801656853315e-05
-5.76990205602514e-06
-2.00525915908199e-05
-1.10022387647143e-05
-1.96047315153665e-05
-1.82347233428038e-05
-4.00327116598657e-05
-2.44785167590337e-05
-3.64019726206165e-06
-1.94397960966626e-05
-2.38577120865196e-05
-9.87461399755394e-06
-3.51210651228424e-05
-1.1612028026968e-05
-1.25777276015017e-05
-2.64027629043099e-05
-1.24876919018329e-05
-2.97405024034619e-05
-3.45342215701107e-05
-2.66012613618199e-05
-2.19163834376931e-05
-2.58461854101017e-05
-1.12162236344577e-05
-3.07961819383408e-05
-1.07017046847624e-05
-3.60330130349757e-05
-2.04145553335816e-05
-1.64714150012834e-05
-1.14310321892353e-05
-2.47958978964859e-05
-3.12399998009546e-05
-1.10458332509209e-05
-3.72969308848796e-05
-1.20818583317507e-05
-2.34954928587851e-05
-3.63911580309537e-06
-2.35166701745071e-05
-9.72149753321666e-06
-1.07804131798712e-05
-1.01420113013939e-05
-1.88024949391956e-06
-3.45484627703418e-05
-1.89857407247971e-05
1.22084952705881e-05
-1.73030861463117e-05
-1.55009034775376e-05
-2.0162770312163e-05
-1.19604718561383e-05
-2.42558412037566e-05
-2.12378930721642e-05
-8.94214815038558e-06
-1.73089262208123e-05
-2.07717046461644e-05
-1.51601984052152e-06
-2.1790568462254e-05
-9.19976225298848e-06
-4.05113902508702e-07
-2.27762359119539e-05
-2.03779115631861e-05
-1.59303069537159e-05
-5.00086064248269e-05
-1.939462899982e-05
-2.60501051520415e-05
-1.41142171913049e-06
-1.66761352062421e-05
-3.25958387309617e-05
-1.87123323415482e-05
-1.24354831051395e-05
3.95331971306973e-06
-1.20821367538075e-05
-3.07852024163987e-05
-1.78502835770489e-05
-2.38503024043843e-05
-1.28099582551122e-06
-1.98335118238159e-05
-1.48182824897239e-05
-1.96590369027789e-05
-3.66007771538259e-05
-4.11257833209861e-06
-1.39199913972927e-05
-1.01446261036267e-05
-1.44860759075099e-05
-1.42058535144501e-05
-2.67622225678038e-05
-2.33855067438445e-05
-4.21685143982528e-06
-2.55508962019338e-05
-2.89608656681697e-05
-1.6233454460687e-05
-9.07537098122081e-06
-2.17206939965727e-05
-1.90439558753143e-05
-1.8029614500115e-05
-2.62638093396801e-05
-3.20125575116068e-05
-1.62520496280375e-05
-3.79731712003398e-06
-3.17953842347954e-05
-1.49446497815766e-05
-2.47902238412971e-05
-2.20105201508277e-05
-2.68977571277198e-05
-3.97548089876667e-05
-3.0476156946939e-05
-8.78659158215721e-06
-2.44554567372838e-05
-1.26712270814546e-05
-7.28089972130599e-06
-3.95779817161692e-06
-1.42783181446511e-05
-1.26918215873254e-05
-2.85062544203155e-05
-1.46866120959908e-05
-7.90675565829803e-06
-2.10717062925963e-05
-1.40416950869353e-05
-3.4988612302602e-05
-5.35409393302588e-06
-7.77032941398378e-06
-3.65731226368214e-05
-2.64309262755653e-06
-7.30761924859252e-06
-1.33160640914819e-05
-1.63535769069101e-06
-2.41443825431618e-05
-1.82727132678055e-05
-4.35356529947823e-06
-2.73163326458376e-05
-1.73844521685671e-05
-2.35040797113744e-05
-8.35645029233107e-06
-3.10885817374832e-06
2.34090687362435e-06
-2.30258762232928e-05
-2.57640408891261e-05
-9.53880630475868e-06
-4.79965697609796e-05
-2.44726549347366e-05
-1.88706782953931e-05
-9.03293495301171e-06
-5.72522334967511e-06
-2.15730201826247e-05
-4.5541766498885e-06
-1.21416301561041e-05
-2.05959690746207e-05
-1.39344111798946e-05
-1.91866039895963e-05
-3.2758834644854e-05
3.66111171930266e-07
-3.2233994446371e-05
-2.77313706539781e-05
-1.48987676031872e-05
-1.2416451133057e-05
-1.79775898248418e-05
-5.49417803102786e-05
-3.58668162366197e-05
-1.33690520704562e-05
-6.18110079893113e-06
-4.21775584441405e-05
-2.03049185677661e-05
-1.56354617596437e-05
-2.92231813063248e-05
-3.94886792745581e-05
-2.25564774439501e-05
-1.63185340611274e-05
-3.29502601123136e-05
-2.32748413869266e-05
-1.70131837441714e-05
-2.16173708183387e-05
-5.06234001505018e-06
-3.26744871872007e-05
-6.02332574159086e-05
-1.38390815891492e-05
-1.52612848672919e-05
-5.52505902385161e-06
-3.02878536230208e-05
-4.565411832956e-06
-2.92594509014368e-07
-1.25604635738161e-05
-2.48781143434472e-05
-4.3188112542001e-05
-3.8953625101824e-05
-4.06763599135506e-05
-1.37173457325156e-05
-1.98087756570387e-05
-3.12247844506813e-05
-2.10446450403657e-05
6.60445193852854e-06
-2.48117286155108e-05
-2.46742847317837e-05
-1.66896658374968e-05
-1.59994724068924e-05
-1.63515723415224e-05
2.58128386929845e-06
-4.80999945542505e-05
-1.27837534307491e-05
-3.2365177224216e-05
-7.79116775720627e-06
-1.84037328711329e-05
-7.6975349795864e-06
-3.13670888081895e-05
-3.37286854615783e-05
-4.5101904285404e-06
-1.89900745560064e-05
-5.6349450678949e-06
1.71436956833416e-06
-7.83675098847235e-06
8.86519108482454e-06
-1.41382797652522e-05
-8.74587209924251e-06
-4.96129514311958e-05
-6.53091553357489e-06
-2.77883745360316e-05
3.94853786655617e-06
-3.86404122854676e-05
-1.79947227049922e-05
-7.10878093037457e-06
2.33617051571344e-06
-1.57953658613102e-05
-2.29525478527698e-05
-3.15547328465609e-05
-1.65705683248648e-05
-1.62320099657369e-05
-3.39944659239706e-05
-2.15846544969726e-05
-2.69402103116487e-05
-2.42709454739281e-06
1.52225622189902e-06
-2.02858917300916e-05
-1.24133168689992e-05
-1.84938347147483e-05
-2.33653575953925e-05
-6.25632038697991e-06
-1.042007655198e-05
-2.83078397445077e-05
7.40314726296941e-07
-2.38544960964477e-05
-2.16760149774524e-05
2.41535685882928e-06
-1.89533692770993e-05
-4.26518348399374e-05
-2.17264352416913e-05
-7.27643310413712e-06
-1.78919293547816e-05
-1.0987261323606e-05
-2.05061789206054e-05
-1.38639136635972e-05
-3.17917784454981e-05
-1.53272163512819e-05
-3.02264286783033e-05
-2.18027531531483e-05
-2.14823913560928e-05
-3.49418107959266e-05
-2.79011267073378e-05
-5.77448211736248e-05
-3.24537552131233e-05
-1.1115539578507e-05
-3.23115033625537e-05
-2.60223409182092e-05
-2.7401306469777e-05
-1.74910504833847e-05
-6.82364104295713e-06
-2.04269230747019e-05
-2.95516526592402e-05
-1.63270443999621e-05
-1.42485160533177e-05
-1.93680957423066e-05
-5.52646439996449e-06
-1.68865966272857e-05
-2.48701275871099e-05
7.96505088998562e-06
-2.31596954085524e-05
4.6178097953383e-06
-2.71745293352207e-05
-1.66385673502214e-05
-8.59024163216797e-06
-2.64857674076399e-05
-2.6727152051376e-05
-2.81887773309856e-06
-5.90979176131716e-06
-3.29866711953079e-06
-1.58211239717348e-05
-2.57942481228064e-05
-1.94780174188041e-05
9.09360116624673e-06
-2.68770718952691e-05
-3.13344901886985e-05
-1.46587308773824e-05
-2.93561274555539e-05
-1.12677764630653e-05
-7.79383286720568e-06
-1.06336972237125e-05
2.51243261054285e-06
-2.0521130281524e-05
-1.10697949792923e-05
-4.25626555098214e-06
-8.28046659994424e-06
-6.42428893184448e-07
-5.40768326222223e-06
-2.19709989564975e-05
-4.88573757026489e-05
-2.95061171700159e-05
-3.04016417723582e-05
-3.85418726677074e-05
-2.03632507865373e-05
-2.5305869382449e-05
-1.52060350555649e-05
-2.88828091978801e-05
-2.2556792529071e-05
-1.96796446147665e-05
-1.70313917951841e-06
-1.10724904025078e-05
-3.72450932850772e-05
-1.85743518098476e-05
-2.87497554161026e-05
2.52288693337557e-06
-4.52358847410811e-05
-2.07389938302899e-05
-2.34252643269266e-05
-1.57146939138503e-05
-1.22143619570203e-05
-2.11054272405283e-05
-3.16826361170229e-05
-2.60597219263558e-05
4.23197992566279e-06
-1.46767991093513e-05
-1.28191107585522e-05
-1.08533873282995e-05
-1.56764873780821e-05
-2.81184983290795e-05
-1.15711260097411e-05
-3.34151052817674e-05
-1.45833639728789e-05
-3.0656732961749e-05
-6.21779034482122e-06
-2.63181270500797e-05
-2.73581030791446e-05
-1.18953025262558e-05
-7.9358850622915e-06
-8.9479057642894e-06
-4.01353460347653e-06
-3.49487620981061e-05
-5.03396733036133e-06
-2.75871909770412e-05
-1.00168139541433e-05
-3.74307302185995e-05
-1.47830475550813e-05
-1.82917148630491e-05
-4.45950520600204e-05
-2.34631410342535e-05
-9.0434101105064e-06
-2.14175213867515e-05
-2.84635721482663e-05
-1.1089771541621e-05
-1.63282488623487e-05
-1.26495327555888e-05
-6.03249875448553e-06
-2.36877036727447e-05
-4.83732259556797e-05
-1.28727949751489e-05
-3.31541480650834e-05
-1.55311944828855e-05
-2.55839620943236e-06
2.05969308426249e-06
-9.02569258558882e-06
-3.83470886491251e-05
-3.91744968489549e-05
-8.19576816068876e-06
-1.32424113374994e-05
-1.97958747832058e-05
-2.78406923268636e-05
-1.38110171891234e-05
-2.2070488442457e-05
-3.22020490950688e-05
-2.62199420542227e-05
-3.25454745599977e-05
-2.67213823740801e-05
-1.05104233209648e-05
-2.09205225211272e-05
-2.60422010993319e-05
-1.58352016755058e-05
-3.55478976315687e-06
-1.9006868343943e-06
-1.12588835912211e-05
-1.87363822110053e-05
-2.17134099055963e-05
-1.40552411668765e-05
-2.77736526026227e-05
-2.54882133407291e-05
-2.29925002794432e-05
-7.62293955333664e-06
-2.34112295135826e-05
-2.26380412542241e-05
-2.13393882214091e-05
-8.42169004104722e-06
-3.5954756112689e-05
-2.9564781776054e-05
-1.83267657207398e-05
-2.25173267887159e-06
-2.49859152256662e-05
-2.31830888636585e-05
-3.28460779988385e-05
-4.32926628486603e-05
-2.69676509685171e-05
-1.54729187684188e-05
-2.64869942035437e-05
-6.0221047738555e-06
-3.68376906844107e-06
-2.67351884699449e-05
-2.2115001678783e-05
-2.48852996732361e-05
-4.16953470334605e-05
-2.54120548250964e-05
-9.55308825210371e-06
1.41786285564469e-06
-2.35169459784243e-05
-2.63055860041417e-05
-2.57448134242313e-05
-2.15872959185801e-05
-2.96170262933216e-05
-3.22136227705715e-05
-1.29940074711816e-05
-1.64049020577954e-05
-4.07052811997971e-05
-2.8089138300918e-05
-2.85162569617897e-05
-1.47944377738531e-05
-1.4053559663648e-05
-1.1346591489335e-05
-2.6084962297635e-05
-2.29721958893035e-05
-1.85944025655562e-05
-2.21186952407996e-05
-8.6577615672335e-06
-6.59231253235047e-06
-7.85402796189435e-06
-1.31039709152361e-05
-1.2143805038385e-05
-5.03665845814691e-06
-2.27516926332998e-05
-2.13654963676531e-05
-1.9421338667405e-05
-1.68439445258155e-05
-2.49310062776134e-05
-3.11339856673354e-05
-9.5667046621637e-06
-1.43881162813983e-05
-1.59182567928942e-05
8.76924456748938e-06
-2.27175121762636e-05
-3.18151668022957e-05
-3.04431651351204e-05
-9.95438022880939e-06
6.64375467654347e-06
-1.9432350068912e-05
-3.05635399200909e-05
-1.96622661801395e-05
-3.66546103894299e-06
-2.36735179088678e-05
-3.489135053968e-05
-1.84444593825977e-05
-2.51348917833064e-05
-6.01189751623699e-06
-2.0668293396387e-05
-1.57321008565289e-05
-2.79003376677673e-05
-1.19147217859102e-05
-2.48176774146934e-05
-1.56015125741877e-05
-2.88057946399139e-05
-1.40572482091182e-05
-3.28158585862496e-05
-2.4219134758758e-05
-4.15786679818249e-06
-1.62939990128065e-05
-2.22017534513068e-05
1.64799956330595e-05
-2.85637347337068e-05
-2.43148276239363e-05
-9.70373181795915e-06
-3.17649192113849e-05
-1.04635746816478e-05
-3.14240670376271e-05
5.13421504873714e-06
-1.43434555514687e-05
-2.84887212793887e-05
-2.84348979053878e-05
-4.55987985576488e-05
-2.68651116992182e-05
-3.71089532079155e-05
-1.80424392406424e-05
-3.54991481791392e-06
-1.36553484971465e-05
7.12122062549741e-06
-9.95195587284959e-06
-9.2237556315513e-06
-2.73149342935948e-05
-3.5965054959656e-05
-1.31009397875366e-05
-3.59139253405006e-05
-6.34484932709182e-06
-1.49889938038595e-05
-3.77520929745433e-05
-3.62140395969619e-05
-2.77867998709743e-05
-1.8424224586641e-05
-1.24117204502196e-05
-1.37646344178145e-05
-2.29520139186472e-05
-3.28096323615869e-05
-2.07968951873033e-05
3.89460752925483e-06
-2.29442935980691e-05
-2.06431655217198e-05
3.21002610085596e-06
-2.0213245003279e-05
-2.86434864502077e-05
-1.83302414639778e-05
-1.17177609449379e-05
-1.82796044407618e-05
-1.49035985049738e-05
-1.47149123893417e-05
-1.85415937784194e-05
-3.0953572734944e-05
-1.68890693887873e-05
3.79761233449798e-07
-8.1493093616219e-06
-2.63494326847825e-05
-1.20334707536556e-05
-1.04100280098183e-05
-1.27662138538941e-05
-6.52083247609333e-06
-1.73139482388377e-05
6.27381083825529e-06
-2.21449455270707e-05
-4.23105278301913e-06
-1.86889406746787e-05
-1.05419348835654e-05
-1.69628949949691e-05
-1.80730165750339e-05
-9.44816333353531e-06
-2.30295830847056e-05
-1.73116811949985e-05
-6.1337460936207e-06
1.06230305609808e-06
-2.53839634913218e-05
-2.52700504478178e-05
-3.07322762304167e-05
-1.49975381986233e-05
-1.73294463926991e-05
-1.44966281666012e-05
-1.89029068591193e-05
-1.50643459846186e-05
-1.3461260887595e-05
-2.00542042346649e-05
-3.86793078972513e-05
-2.3956597794242e-05
-1.86290312486036e-05
-2.36088760720964e-05
-1.47237187607041e-05
-2.30266417034839e-05
-2.3956286818678e-05
-3.21531205648754e-05
-1.08162916239155e-05
-2.38343518228411e-05
-2.69485519212355e-05
-1.45546872867135e-05
-1.72045632558081e-05
-3.79905177871232e-05
-3.07489363393658e-05
-4.3277003179602e-05
-6.985920929491e-06
-3.22866994881135e-05
-1.54815611154727e-05
-2.63128735546691e-05
-1.73126533521432e-05
-3.04419062058567e-05
-3.30833947575143e-05
2.50832894901511e-06
-1.46039407898096e-05
-1.82784818559216e-06
-6.89272710543579e-06
-3.71865556340801e-05
-1.37811578535065e-05
-1.77136948949327e-05
-1.39552177984327e-05
-2.740755453642e-06
-1.07838964091872e-05
-2.88540639161814e-05
-1.26829560517444e-05
-2.04668761928173e-05
-8.66425513284353e-06
-8.6952824247463e-06
-2.25611643692499e-05
-1.43864968768755e-05
-2.45907990261598e-05
-1.43296406407298e-05
-2.7393256537659e-05
-1.16269876495496e-05
-2.40861861574264e-05
-3.68763039973906e-06
-8.47174629987816e-06
-1.46650163563149e-05
-3.08313238498371e-05
1.52403297532671e-05
-3.45331101486494e-05
-1.90190206804228e-06
-1.51226473735118e-05
-1.0046033591194e-05
-2.198474786535e-05
2.29445600077762e-06
-1.4638137128482e-05
-1.17889250224622e-05
-3.32852809205881e-06
-2.22020897914532e-05
-2.00817093868777e-05
-6.54690666937802e-06
-2.8616345717289e-05
-3.36523191318549e-06
-7.40352637073749e-06
-1.46705291481517e-05
-1.26375000399695e-05
-9.59766801206586e-06
-1.3463492781656e-05
-2.70300752217325e-05
-1.80617888049727e-05
-3.17420926017039e-05
-3.61436882488254e-05
-4.89014783370812e-06
-2.11590188924849e-05
-3.32635157359355e-05
-1.45132508045928e-05
-1.97281775200773e-05
4.42069379278019e-06
-1.09937199296466e-05
-1.89817735800856e-05
-1.11925726230569e-05
-3.58563782060084e-06
-9.30291103803216e-06
6.21375854422269e-06
-2.29464503783726e-05
-1.69514345076695e-05
-2.23959477525814e-05
-3.55423113181743e-05
-1.89474669931077e-05
-1.85935289491472e-05
-4.6523435309293e-05
1.7277697353812e-06
7.90417360080118e-06
-3.55560644767955e-05
-1.3420714458607e-05
-4.2017292732596e-06
-3.81127455518197e-05
9.96774725291974e-06
-1.57125996666779e-05
-2.73130252943468e-05
-1.24657229194268e-05
-3.74735133491771e-05
-6.99256031956334e-06
-1.1492620682124e-05
-2.98852589254114e-06
-5.3001658079221e-05
-2.81840801642786e-05
-2.14978529140082e-05
-3.55103064070891e-05
-2.07232614604235e-05
-1.94749891172805e-05
-3.10764080444359e-05
2.36033358838697e-06
-3.61299136156647e-05
-2.05917636228665e-05
-1.89639978124791e-06
-2.04849283780916e-05
-2.12336486364152e-06
-1.91456040038568e-05
-3.03387215363659e-05
1.4056227648619e-05
-4.68854646221101e-06
-2.33542945976348e-05
-2.44794009964118e-05
-3.13780908280815e-05
-4.69968378851965e-06
-3.23205697393379e-05
-1.02454161350458e-05
-4.36940735153916e-05
-1.04091894996104e-05
-2.6967193141175e-05
-1.31814565621804e-05
-1.36028866155157e-05
-1.62560168229259e-05
-9.94366948412239e-06
-2.08808412252415e-05
-8.45032534847373e-06
-1.62691640673998e-05
-3.66256877851552e-05
-1.31241743063245e-05
-2.28160595922062e-05
-1.90371809597688e-05
-6.2817506472808e-06
-1.93900712945738e-05
-1.54771074568088e-05
-2.03066042734291e-05
-3.75689884386719e-05
-5.52006625294951e-06
-1.58064370080804e-05
-1.16402008676644e-05
-1.37832981616306e-05
-3.54203355283897e-05
-1.4991105187696e-05
-5.04058463577498e-05
-2.07988457213284e-05
-3.66697834142705e-05
-2.92990221307541e-05
-1.81021883774686e-05
-2.69325735588007e-05
-2.10278821981326e-05
-3.14627071944389e-05
-1.93165996744826e-05
-1.8492507961694e-05
-2.74006591579626e-05
-3.00248453190326e-05
-4.18341350867518e-05
-2.45173688900659e-05
-4.13741840128292e-05
3.7759354714648e-06
-5.20487762451541e-06
-1.54686321841419e-05
-2.01713790901566e-05
-2.35246651919635e-05
-3.29916348567113e-05
-1.05060066729423e-05
-5.23477810625756e-06
-2.19042471635285e-05
-1.97668342081465e-05
-2.22692641129992e-05
-6.39077283608787e-06
-4.23455728394845e-05
-2.25796006407627e-05
-3.35653689201129e-05
-1.82317520130744e-05
-3.10180126907001e-05
-2.92688836688296e-05
-1.02511369635532e-05
5.47042402060973e-06
-1.26215767978385e-05
-2.49042167773533e-05
-1.48211326471443e-05
-1.67868929944335e-05
-3.04967083025275e-05
-3.5933074694517e-05
-1.2422728325235e-05
-1.07085100435507e-05
-1.73335395594052e-05
-2.72133960826578e-05
-2.60007768171533e-05
-1.08751160610317e-05
-3.19521720098044e-05
-3.68402000176662e-05
-5.67599863634404e-06
-1.86464087912758e-05
-1.48477362216516e-05
-2.84587352201371e-05
-2.49007562103598e-05
-2.3922338950678e-05
-8.40687420929029e-06
-1.05396452500209e-05
4.58907276342098e-06
-1.7098625767679e-05
-1.31996046962757e-05
-9.98417376834302e-06
-2.43988854355732e-05
-4.12713818897145e-06
-2.65491312561571e-05
-3.20260705002888e-05
-1.99614478272307e-05
-8.49254999373399e-06
-3.46727944467654e-05
-7.05343721783957e-06
-7.0967110031562e-06
-1.08410679415588e-05
-2.34150427780426e-06
-3.77405386439292e-05
-1.6410616795539e-05
-1.14323418161304e-05
-1.73725100830534e-05
-1.47941586876643e-05
-2.06394929879129e-05
-3.37841193354455e-05
7.14451567415755e-06
-4.32166018203512e-06
-3.51135968502683e-05
-1.24071362841678e-06
-2.8151996573829e-05
-1.3783105597164e-05
-2.4783720985236e-05
-3.22495600724004e-05
-2.81220679980583e-05
-2.23435685112591e-06
-1.31059401641493e-05
-1.42133379525055e-05
-2.15714088562537e-05
-2.67797604510515e-05
-7.86617494266024e-06
-2.21510467391894e-06
-5.32071129379465e-06
-2.72286265828435e-05
-6.32799557870671e-06
-2.40650808431382e-05
-3.68133036989482e-05
-2.16009896137396e-05
-2.89170644620275e-05
-1.7263420336068e-05
-2.38972034642006e-05
-4.01433530834977e-05
-4.53298579198737e-06
-4.38002065255678e-05
-2.73091345702635e-06
-1.95846801458669e-05
-2.2890111600612e-05
-2.26499862439335e-05
-1.73804212786613e-05
-5.87508838741874e-06
-6.33252240520124e-06
-9.43189152162941e-06
-1.4620062285208e-05
-7.66381248145223e-06
-3.35742466262025e-05
-4.04569212197447e-05
-4.80327173093894e-06
-2.02793747318924e-05
9.11742594100052e-06
5.90448076179379e-06
-1.53932939256957e-05
-3.97571881171855e-05
-8.27073152876881e-06
-2.43189489633081e-05
6.33709865644756e-07
-2.24660502969787e-05
-2.48515344961872e-05
-3.00472915226556e-05
-2.89162759137491e-05
-6.47190908620809e-06
-8.07516196911106e-06
-3.32302837254404e-05
-3.05018268087921e-05
-4.29723112729943e-05
-2.24266958770332e-05
-2.13646238915067e-05
-2.79703145360688e-05
-5.38465790503669e-06
-6.52604430908118e-06
-2.5750857871794e-05
-9.23734266775126e-06
-1.2367198796066e-05
-1.64646105902465e-05
8.64002287480491e-06
-2.07949917273692e-05
-1.52277573754055e-05
-4.46564502060247e-05
-1.84842357973302e-05
-1.38920424714663e-05
-1.3172766059997e-05
-2.13419345431777e-05
-2.44436473759021e-05
-1.66829839316798e-05
-8.59550503225544e-06
-3.05551142035651e-05
-1.25102274819993e-05
-2.21289548084549e-05
-2.6767060102695e-05
-1.26957377510265e-05
-1.81781208127109e-05
-3.9181960721691e-06
-1.45945442912094e-06
-1.79249912698335e-05
-2.51736961641272e-05
-2.06230675617741e-05
-1.99485413067792e-05
-4.30064044642847e-06
-4.39789769713527e-05
-6.75417979653062e-07
-3.25490830846869e-05
-3.07698146642707e-05
-3.42300992576671e-05
-2.13798835754432e-05
-2.56278129749045e-05
-1.60767323671007e-05
-1.02584932015734e-05
-2.21725373503375e-05
-1.31025616344811e-05
-1.71618116116695e-05
-1.31721776178311e-05
4.34781111912672e-06
-1.03290228942615e-05
-2.70084217644316e-05
-2.85482421119176e-05
-3.12821663664402e-05
-2.84290053894278e-05
-4.10498370672042e-05
-3.26280801927102e-05
-1.5224307663358e-05
-3.1946896079365e-05
-2.03273836168021e-05
-1.57485138921291e-05
-1.35325817006748e-05
-3.92933991029259e-05
-3.66795762640869e-05
-1.8840175905278e-05
-3.19336499395186e-05
-3.05520598985113e-05
-7.39792509568137e-06
-5.04871697100538e-05
-1.65635974611713e-05
4.24417687720909e-06
-2.41826458963757e-05
-2.37114757441586e-05
-2.1245360205281e-05
-3.18758237970341e-05
-1.89780677804497e-07
-2.93711341300755e-05
-6.6590519960358e-06
-2.50657458752377e-05
-2.07341183314195e-05
-2.02395783276245e-05
-1.49628941820324e-05
-1.56240150791883e-05
-3.00436403255669e-05
-2.94731818451037e-05
-7.33235863606646e-06
-3.52744099472832e-06
-3.4261199853614e-05
-1.65314853980608e-05
-2.86659136204706e-06
-1.65804037302424e-05
-2.52450478508166e-06
-2.51578744597045e-05
-1.19950448255839e-05
-2.84708821674836e-05
-2.19113389134451e-05
-1.99093064777293e-05
-9.77448836157299e-06
-1.09899117188025e-05
-1.13589174629014e-05
-1.71857693590103e-05
-3.15882514508704e-05
-3.72525040007406e-05
-1.60336438054673e-05
-2.99975041436813e-06
-1.55570784850774e-05
-2.63976802165873e-05
-2.78838244183408e-05
-7.02484358817901e-06
-2.61922075644442e-05
-2.87128654631273e-05
-1.68557353085018e-05
-8.24749444671323e-06
-2.87240546123977e-05
-4.1803752110638e-05
-1.94766928296492e-05
-8.36112498379784e-06
1.20643124841082e-05
-2.83973208920422e-05
-2.63049854523572e-05
-1.08083185891215e-05
-9.0653318731227e-06
-2.3953955985405e-05
-2.17699809173558e-05
-2.29758379751411e-05
-3.23058836008658e-05
-1.51921035807347e-05
-1.60682581452718e-05
-2.1900583677985e-05
-7.59332445659717e-06
-2.87382231777733e-05
-2.4292308677051e-05
-2.70902910952889e-05
-2.44751067119241e-05
-1.23545107288078e-05
-1.95975996584116e-05
-1.86698100878825e-05
-2.60727236874545e-05
-2.94615515438757e-05
-1.79772922374311e-05
-9.687241287705e-06
-3.09351188185342e-05
-6.56913561013025e-06
-1.1511231428951e-05
-2.30919622396823e-05
-9.48511484148478e-06
-2.05176734369209e-05
1.29615972897142e-06
-3.09585182356252e-06
-1.08803025669013e-05
-1.95584409869889e-05
-4.06090437573614e-05
-1.44082937075955e-05
-3.58496261284595e-05
-2.44347442698161e-05
-1.46098356886245e-05
4.20616072956051e-06
-2.52034092096295e-05
-6.18033167088787e-06
-2.52235119174668e-05
-1.11369058045211e-05
-3.33449691905033e-05
-1.17451341282903e-05
-3.72562025199515e-05
-2.34302885228637e-05
-1.44968508001583e-05
-1.75015060643189e-05
-6.46100757745585e-06
-1.34825423648051e-05
-2.6553186618024e-05
-3.1392799609962e-05
-1.24354223574777e-05
-9.51987165611822e-06
-3.20859410968639e-05
-1.82467245443614e-05
-2.00487769044713e-05
-1.84735753620691e-05
-2.09818741547246e-05
-5.46135285683953e-05
-1.85016832212465e-05
-3.11561548787025e-05
-1.69425199045144e-05
-1.5805855986872e-05
-2.54131001894987e-05
-3.21239938131478e-05
-1.51059898186715e-05
-2.06750647970037e-05
-7.63975243864417e-06
-2.38044403848863e-05
-2.28053046089649e-05
4.9199386143108e-06
-5.12098771312687e-05
-2.53197050240727e-05
-5.04118111375964e-06
-1.37972445686396e-05
-1.4604087296738e-05
-3.24299900725421e-08
-1.04345210548683e-05
-2.80282877442506e-05
-4.05297991074849e-05
-1.94694552226117e-05
-3.27221084776939e-05
-2.45045205363479e-05
-2.7254519918427e-05
-2.38761786053447e-05
-4.71568826132227e-05
-3.84081925848577e-05
-1.84851084698357e-05
-3.00413517986979e-05
-3.38799427073493e-05
-1.24292526311389e-05
-3.23597715273544e-05
-2.78228510767378e-05
-1.192243409087e-05
-1.10510157022759e-05
-2.554473284092e-05
2.48774349022567e-06
-1.90073563978174e-05
-1.75268412854641e-05
-2.26570859630264e-05
-2.47383784818483e-05
-1.97273941623796e-05
-6.97359733839779e-05
-1.51677682221781e-05
-3.09080341934484e-05
-1.6279571514165e-05
-2.36264785766908e-05
-3.19216290562509e-05
-1.72244873527886e-05
-1.83485620377852e-05
-1.26693402580212e-05
7.44973132058485e-06
-1.91891710252422e-05
-2.08836792966323e-05
-1.83248097086911e-05
-2.35856467378289e-05
-1.5712234132165e-05
-7.69391500016722e-07
-3.09559840861863e-05
-1.54063464392431e-05
-1.66380928388409e-05
-2.1936401156797e-05
-1.46948175876077e-05
-2.9763424286698e-05
-2.18052188505509e-05
-1.95438759196272e-05
-4.49301173919179e-05
-1.31481478124201e-05
-4.27627978812129e-05
-2.5733977535864e-05
-9.22043759013681e-06
-2.16610750550716e-05
-1.17470550060942e-05
-2.06173778007318e-05
-1.94068605978289e-05
-5.37189324371071e-06
1.06067348091022e-06
3.77381381204283e-08
-2.82085874367911e-05
-2.55643150555434e-05
-5.23381450305907e-06
-1.68150507864658e-05
-1.22134690409211e-06
-9.52547410648584e-06
-3.34577905380599e-05
-1.39596576101583e-05
3.29325828295921e-06
7.41507571531786e-06
-2.92049578237627e-05
-4.67449647283552e-05
-2.3871259421312e-05
-3.26889738966841e-05
-4.94462325081077e-05
-3.00211200052551e-05
-1.48569053526815e-05
-4.70832332334476e-05
-2.24437184043388e-05
-1.57715616231626e-05
-4.53974462464267e-05
-2.52259547209351e-05
-9.28548520966683e-06
-2.2004635807086e-05
-4.10045797941211e-05
-2.35087480020667e-05
-2.86814237238188e-05
-9.39456928552559e-06
-2.31031416222825e-05
-2.64111852140857e-06
-3.1381960956303e-05
-4.22411818714215e-05
-1.03671322730754e-05
-2.49831041159283e-05
-1.87386398591569e-05
-3.05793287689025e-05
-2.51226030916385e-05
-1.42374634716236e-05
-1.98279593270634e-05
-2.90810497707605e-05
-4.78596307997854e-06
-4.66835855224706e-06
-2.15790633690482e-05
-2.21678418104068e-05
-2.55656208643321e-05
-3.96066732425789e-05
-9.8795123253602e-06
-1.6033617365219e-05
-3.42337576736998e-06
-1.45005935548682e-05
-7.38794001807208e-06
-1.6785398346517e-05
-6.04486168616091e-06
-1.74625784316069e-05
-1.81592367129166e-05
-2.80222395121678e-05
-2.48902443573235e-05
-2.0732699833091e-05
-9.22125802723854e-06
-3.93641144598051e-06
-2.82933721501978e-05
-2.24548357548492e-06
1.62318754732997e-06
-2.60113806690522e-05
-1.21326618946074e-05
-2.49148980034787e-05
-1.79431693428616e-08
-1.67899970153923e-05
-2.02964138689382e-05
-2.18651327635859e-05
-9.26354593283031e-06
-1.83225960734922e-05
-2.67262589204395e-05
-1.52309999134562e-05
-1.06559717492459e-05
-1.51219607953589e-05
-3.21537672093061e-05
-3.82314115893608e-05
7.12959023215329e-06
-1.4183760347407e-05
-2.59666451001585e-05
-2.38982578547952e-05
-3.75019575306598e-06
-2.05309423647512e-05
-2.06078895674605e-05
-2.61802820735996e-05
-9.43428604985372e-06
-1.85885058271519e-05
-6.80495576434573e-06
-2.67829846204703e-05
-2.89722166083242e-05
-1.53615032529413e-05
-1.95285149309071e-05
-8.32155258917693e-06
-4.06620824483789e-05
-3.47597148455498e-05
-1.54256662743714e-05
-1.95044720226554e-05
-1.2899181885064e-05
9.94706958286173e-06
-3.08115269014933e-05
-2.24609980519462e-05
-1.2533848555199e-05
-1.32261056071976e-05
-3.8620600142213e-06
-1.80530537866665e-05
-1.44586575650677e-05
-5.10767239387974e-05
-4.91700333914386e-05
-2.88836296367402e-05
-5.39306539479019e-06
-1.7329629346218e-05
-2.25460424854949e-05
-1.91722089119658e-05
-2.90593034318224e-05
-2.09958328829901e-05
-5.92941526546405e-06
-1.93593096070095e-05
-2.15887897915492e-05
-1.38863347843492e-05
-1.91142234222014e-05
-2.07422279191558e-05
-7.44404476103834e-06
-6.4964818324589e-06
-2.33027972608129e-05
-2.50696593076141e-05
-1.20705764511814e-05
-2.62410256027461e-05
-2.23606165044409e-05
-1.30334422040339e-05
-2.19807923160156e-05
-1.85582874804731e-05
-5.24192560056191e-06
-2.32314517485528e-05
-2.01928953755751e-06
-2.32112414492196e-05
-1.28457684743704e-05
-1.19439455979978e-05
-1.6860935070516e-05
-1.14958253260626e-05
-2.88135742902281e-05
-3.99354527904232e-05
-1.25223176092747e-05
-2.04766841927563e-05
9.30324359268261e-07
-3.47116402686343e-05
-4.04904280225456e-05
-1.69447729562936e-05
-2.015811392424e-05
-3.24174510417663e-05
-3.97986784439541e-05
-9.36451992649934e-06
-9.14087760140679e-06
-2.96678803106981e-05
-1.44628457390947e-05
-4.10047728494963e-05
-2.16083044711222e-05
-8.8533259107003e-06
-2.31598765974276e-05
-8.48756851100255e-06
-1.72916627056055e-05
-3.78823300597338e-05
-1.22622530080049e-05
-2.19481149637387e-05
-3.60691207338568e-05
-3.14306343808438e-05
-2.92251556305799e-05
-2.38089691627672e-05
3.96925473106399e-06
-3.08783169863315e-05
-4.62696151671681e-05
-3.81304312770238e-05
-3.2177332487192e-05
-2.97402474055529e-05
-2.32722454990032e-05
-2.26943784123038e-05
-2.29034348212313e-05
-2.30468305684679e-05
-2.58146652604405e-05
-4.42715154732924e-05
-3.00591183241047e-05
-4.15765484865256e-05
-3.65373674753276e-05
-3.00353203272089e-05
-3.1389866795879e-05
-3.13143716740982e-05
-8.12043708016603e-06
-4.89545460251863e-05
-2.46676641406538e-05
-1.47893325069667e-05
-1.70460132093561e-05
-2.69802535876772e-05
-1.01391055694601e-05
-1.65554584378994e-05
-7.55863600503895e-06
-1.94217002470943e-05
-8.08160525252003e-06
-1.82215827236746e-05
-1.03316598376064e-05
-2.85773076097307e-05
-8.09605385415746e-06
-2.06815505754903e-05
-1.90948203334294e-05
-6.12211942470584e-06
-2.77368576235376e-05
-2.54185330474374e-05
-8.09065723734034e-06
-3.31033126436363e-05
-3.1193682765857e-05
-7.92920803484554e-06
-7.0793455033306e-06
-1.55788915845101e-05
-3.01616349076403e-05
-1.76087021979573e-06
-3.41372338229675e-05
-3.276264992836e-05
6.46087675856095e-06
-1.34040554247159e-05
-7.60000720854117e-06
-1.84675595909332e-05
-4.2923518745484e-05
-1.48531883878235e-05
-4.38737665471492e-05
-2.98507909604343e-05
-3.02601962778433e-05
-3.34137809123369e-05
-4.53001190560017e-06
-3.01765026550926e-05
-2.65039187720036e-05
-3.90897252515931e-05
-6.93069960954557e-06
-2.00775438734269e-05
-2.41993097633699e-05
-4.11647832142199e-05
-1.79135908538058e-05
-1.28491511134873e-05
-2.89963572530327e-05
-1.38225196294244e-05
-2.72388559457496e-05
-2.41851433081802e-05
-5.5319298921068e-06
-1.65913189947009e-05
-4.40025004821701e-05
-1.45149278877532e-05
-2.80366577884316e-05
-1.07919140033969e-05
-6.41854132881824e-06
-2.51052306141415e-05
1.78080802656121e-06
-3.04326067841367e-05
-4.8931877546253e-06
-2.54608729210303e-06
-1.68899557694195e-05
-5.05142806967134e-05
-3.19454985015125e-05
-3.08595024469122e-05
-9.44899372949508e-06
-3.98400417581113e-06
-2.44131119197911e-05
-3.46137570525795e-05
-2.45740657152222e-05
-9.43429620079077e-06
-1.85057681940165e-05
-1.81613175203071e-05
-3.48870095910086e-05
-1.71495080525863e-05
-1.4201008411819e-05
-3.91834968797676e-05
-2.1401432305427e-05
-3.75790055297601e-08
-2.61480095124127e-05
-2.43847246061813e-05
-1.69161531154453e-05
-1.69356170841615e-05
-1.06782258140376e-05
-1.70171297787386e-05
-3.02701493911323e-05
-4.88374300818134e-06
-2.82412746664737e-06
-2.41230472909752e-05
-2.28165181253866e-05
-9.52206212601086e-06
-1.22180546125988e-05
-2.06241074091238e-05
-2.08935012459427e-05
-1.92923251450349e-05
-1.53570216340797e-05
-1.40423711332716e-05
-4.04618557330097e-05
-2.18849938191459e-05
-1.91210633783373e-05
-5.2522392786744e-06
-2.88689150532974e-05
-1.17538586844924e-05
-4.0169077184317e-07
-1.93571813533877e-05
-1.88894505445843e-05
-2.65028366157757e-05
-3.54383828344259e-06
-2.23340906387686e-05
-1.24081594044731e-05
-1.37527369590341e-05
-1.76398440409405e-05
-3.87769744497473e-05
-2.12647171194929e-05
-1.74786390466493e-05
-4.63411753571799e-06
-2.53620868754549e-05
-4.84872795889765e-06
-3.61192393457485e-06
-1.44136840505071e-05
-1.25452119699403e-05
-8.1420408413138e-06
-2.66353494629963e-05
-2.02164385238379e-05
-3.503530470881e-05
-1.3229857725524e-05
-2.4728076358325e-05
-1.33311719533023e-06
-1.75929256708961e-05
-1.06145183913438e-05
-1.53204745802415e-05
-2.02734262944531e-05
-7.2888708561674e-06
-1.56948734163031e-05
-5.9477703049872e-06
-2.22348666361101e-05
-3.44105861150905e-05
-1.79042979694684e-05
-6.06077281160948e-06
-3.50784923704043e-05
-1.36429684238282e-05
-1.62468938199563e-05
-2.74058378591051e-06
-2.99991960252248e-05
-1.53922205503973e-06
-7.65693442687218e-06
-2.68843511158542e-05
-3.01158210878156e-06
-4.34109405771869e-05
-2.74421527971537e-05
-1.77555858434807e-05
-2.51583641180885e-05
-3.31579307232705e-05
-2.6749118815698e-05
-1.42891005012395e-05
-3.31599298904752e-05
-1.09571241367645e-06
-3.09305335143069e-05
-1.43423593924528e-05
-1.47996488612518e-05
-5.13977031245334e-06
-7.39186700859143e-06
-3.4252084014087e-05
-1.20601291191175e-05
-1.23907439209325e-05
-2.53985857602669e-06
-1.95173311289315e-05
-2.82505895955515e-05
-3.86854256471966e-05
-6.26268517065692e-06
-2.04860788592442e-05
-7.053041052714e-06
-2.70558657071943e-05
-3.15209154178803e-05
-2.92116558097796e-06
-3.0635103089738e-05
-2.226501419823e-05
8.60227977539861e-06
-2.70177546789866e-05
8.18922907950464e-07
-1.45637827053332e-05
-4.30921991004338e-05
-3.14608924302002e-05
-1.37291673299609e-05
-3.82933447750045e-05
-1.72494349646799e-05
-1.15516819577347e-05
-2.7955830703737e-05
-2.33034546153344e-05
2.83000765101282e-06
-2.97999196973176e-05
-3.59217931653281e-05
-3.61913983424183e-05
-1.68978770337438e-05
-4.33347140203458e-05
-3.35322080132728e-05
-1.02011468159864e-05
-3.09515900750524e-06
-5.18879157408874e-06
-2.28887911016958e-05
-2.07695137242745e-06
-2.67332913627582e-05
-2.61380621061269e-05
-1.09151207194536e-05
-2.19470684508889e-05
-3.09975190920992e-05
-6.97670737016272e-06
-3.41453243481956e-05
-1.15926483888146e-05
-1.71382400180767e-05
-1.4543915598489e-05
-1.44568466754072e-05
-2.10943839841571e-05
-1.08282412037647e-05
-1.83366196781428e-05
-1.44602185116557e-05
-1.83740656478089e-05
4.62823640858844e-06
-2.68334095888419e-05
-2.00156992019303e-05
-1.69765693744715e-05
-1.18721755012631e-05
-2.55555364223703e-05
-2.1874706439306e-05
-2.14444276415643e-05
5.94258019714816e-06
-2.00730977593939e-05
-2.3431244446945e-05
-1.17592911834886e-05
-2.08752673203199e-05
-1.48429323391598e-05
-1.32227616109648e-05
-2.19946002257725e-05
-3.15932657262694e-05
-1.31341407409642e-05
-2.87581051138282e-05
-2.45829019956468e-05
-1.50336770186264e-05
-4.3542240210475e-05
-2.09993394702387e-05
-2.63958300916282e-05
-1.77514110872593e-05
-1.69340052694759e-05
-3.2289737542444e-05
-6.20835199633661e-06
-3.13616148006154e-05
-1.48274912297608e-05
-3.72592955064981e-05
-9.99295971432087e-06
-1.07417350447225e-05
-1.12212267672743e-05
-2.00222460736085e-05
-3.39368133730991e-05
-7.44184598800146e-06
-2.54396561560104e-05
-2.30962218429652e-05
-2.30986032467532e-05
-2.69022764587506e-05
-1.84942564512801e-05
-2.3566642822962e-05
-1.15551153427629e-05
-1.96017495721501e-05
7.7594110349059e-06
-4.43361794215663e-06
-1.57324372751561e-05
-1.45043285083174e-05
-2.03724807859437e-05
-6.74475865785811e-06
-2.05992563574156e-05
-1.767907828158e-05
-1.40268093870943e-05
-2.74890197280118e-05
-1.62532618616917e-05
-1.64076422121509e-05
-1.89020066619536e-05
-1.0045609070253e-05
-1.29872111575321e-05
-3.15823635253542e-05
-2.75668016236589e-05
-2.82415325315406e-06
-1.06550367172856e-05
-4.52390390192587e-05
-8.43905612171119e-07
-2.30746102344206e-05
-1.19152644039276e-05
-3.76697027452033e-05
2.99230556417259e-06
-3.56169517560488e-05
-8.57655454960681e-06
-2.04320176907654e-05
-1.97615675916348e-05
-8.67121574882366e-06
-3.23229123371332e-05
-2.07978979319331e-05
-2.33547293400438e-05
-2.76118179742965e-05
-1.05337818263781e-05
-1.48339182147443e-05
-2.13030838383377e-05
-1.27774953004583e-05
-8.77809722767865e-06
-1.76719379879518e-05
-2.08548519627248e-05
-2.59703999592278e-05
-2.10733417312761e-05
-5.59529359338012e-05
-3.36407282504035e-05
-1.92934787142394e-05
-3.58506061001359e-05
-2.14480602856846e-05
-4.16407959040739e-05
-2.78646360476429e-05
2.42739252824782e-06
-4.45138939809964e-06
-2.02359260372764e-05
-1.93266290849646e-05
-2.03777816961303e-05
-2.42275247994669e-06
1.29102602201079e-06
-2.24260052752923e-05
-3.62578761585899e-05
-1.93024478554804e-05
-2.26557893545907e-05
-2.37377253142047e-05
-2.65989805495182e-05
-3.87365042243682e-05
-6.79476853800518e-06
-1.26012787981394e-05
-4.62690936914726e-05
-4.299125165762e-06
-1.06837428812112e-05
-3.21860856134685e-05
-1.09928133100993e-05
-3.20510793994701e-05
-1.1804886174069e-05
-3.56369041039083e-05
-3.26617923960127e-05
-2.86093078919435e-05
-7.74037518967614e-06
-5.86492808775029e-06
-1.97366032119685e-06
2.33102685951029e-06
-2.12438248415115e-05
-1.84655324458352e-05
-1.8142435403876e-05
-2.54016864991035e-05
-7.66166991251398e-06
-1.07098504836982e-05
-1.20284512918851e-05
-1.22936831460391e-05
-1.7739706680261e-05
-2.01865823422075e-05
-1.8358862088252e-05
-1.37346893778845e-05
-1.50529241700389e-05
-8.34960857404694e-06
-2.61600367361685e-05
-1.4633702109001e-05
-2.44700454062659e-06
-2.32604485948939e-05
-1.88908722316159e-05
-3.71551665242087e-05
-2.99248880470265e-05
-1.99240756461454e-05
-1.44487070333676e-05
-1.33677281241455e-05
-1.19964059013119e-05
-4.20756754186078e-06
-5.00382073260676e-06
-2.05715106628476e-05
-8.61787235283922e-06
-2.94155716734224e-05
-6.6995143662302e-06
-1.74199984760243e-05
-2.72957763413322e-05
-3.39056079568044e-05
-3.73658497217241e-05
-1.26080292616806e-05
-3.08576319940635e-05
-3.08920110753262e-05
-1.2362512215287e-05
4.55648845966846e-06
-3.12071233134533e-05
-2.32488344833093e-05
-1.66177339638376e-05
-1.25213575823686e-05
-2.61101842251621e-05
-3.61391787524191e-05
-1.24762696225209e-05
-1.86544304973855e-05
-3.38126604104576e-05
-1.0849473803876e-05
3.90291457218289e-06
-8.98629829518569e-06
-4.01819720322482e-05
-2.35285182211052e-05
-3.28040279830344e-05
-3.65474944542136e-05
1.43429928892358e-06
-6.31874818584339e-06
-1.79078626067653e-05
-1.74181563379646e-05
-2.01661822289627e-05
-1.41241490521449e-05
-1.99152114390302e-05
-2.56914120827098e-05
-1.66713844297364e-05
-2.45799499851321e-05
-2.07626714462385e-05
-2.68770877989276e-05
-2.76049688864292e-05
-3.65797544166211e-06
-2.37977868367878e-05
-3.93994498059326e-05
-3.0246245264453e-05
-3.37232555915038e-05
-8.80468957437871e-06
-1.1608130920469e-05
-2.11589288743808e-05
-9.44029648139427e-06
-1.07475086642491e-05
-5.78850058705767e-06
-2.08993769046924e-05
-1.18984447678226e-05
-2.38522339155213e-05
-1.99735386380763e-05
-7.50524602929454e-06
-4.74987180563308e-06
5.84985954666474e-06
-2.71893937962829e-05
-1.90319022006355e-05
-9.41585819637326e-06
-1.57397116013223e-05
-2.28602689743732e-05
-2.81849956625026e-05
-4.05535579867333e-05
-2.23598497168661e-05
-3.54828093697307e-05
8.47268893889462e-07
-3.06354906911151e-05
-1.27973678430852e-05
-3.86918650595381e-06
-8.59285643930127e-06
-3.21184653822379e-05
-4.36693793491214e-05
-3.12427451191439e-05
-3.29389336685424e-05
2.83551333316234e-07
-1.49603437356735e-05
-1.3208020107215e-06
-9.41845522020387e-06
-1.56433291396518e-05
-1.60233845434923e-05
-1.42110173848631e-05
-1.98635184695758e-05
-1.69671660850475e-05
-2.13173222778636e-05
-9.71266679772913e-06
-3.01737517539439e-05
-1.77100950132885e-05
-2.3270634926337e-05
-2.74075078087285e-05
-1.08181694133908e-06
-2.77866409084756e-05
-2.79432708667854e-05
-2.36361754838966e-05
-1.37800366801384e-05
-1.82652094971202e-05
-2.45986134895817e-05
-4.59633811319745e-05
-1.06701008706007e-05
-2.56086789956105e-05
-1.46195600937992e-05
-1.46393942885435e-05
-2.37219842138392e-05
-2.98980576762259e-06
-3.38653792641964e-05
-3.13008879708528e-05
-4.13427065267054e-05
-2.71253080991935e-05
-2.26873680647825e-05
-3.44732406515855e-05
-2.3355941629027e-05
-1.48607426375983e-05
-3.44312411803413e-05
-1.60307195898688e-05
-2.69557718450963e-05
-2.38098634968197e-05
-2.61566061626878e-05
-3.60709159915195e-05
-1.25601115379405e-05
-6.03082487717251e-06
-2.18109802227495e-05
-8.0652420713956e-06
-3.11765572518287e-05
-1.65395516210491e-05
-2.04916028136516e-05
-1.59229378226494e-05
-2.69024107718129e-05
-1.85330704075038e-05
-2.16912822238641e-05
-1.11257454218147e-05
-2.02731763481245e-06
-8.14113223054465e-06
-1.92220263694117e-05
-1.71719568725514e-05
-1.42209106893137e-05
1.20087008545302e-05
-1.01393844527127e-05
-2.36878160862345e-05
-1.49405316487681e-05
-2.35424660685064e-05
-1.63789941576925e-05
-2.63081247323724e-05
-2.35104485469468e-05
-2.83805679995152e-05
-1.32922173458885e-05
-1.55003425743987e-05
-8.02130027748024e-06
-1.51490318646533e-05
-1.21191577646757e-05
-1.27588905192441e-05
-1.19358590792647e-05
-2.49232167368404e-05
-1.82628227194122e-05
1.69571776133748e-06
-2.65676027683829e-05
6.65031544830084e-06
-2.19485272084964e-05
-2.46183863695854e-05
-1.99124543057749e-05
-1.77298688743198e-05
-5.10352183046295e-06
-3.91440912107659e-05
-1.20002258990639e-06
-1.48389642258878e-05
-1.44300526309072e-05
-1.53491413609687e-05
-1.74439933977589e-05
-3.53560095306675e-05
-1.6206889351108e-05
-3.37609682679218e-05
-8.59534909236206e-06
-1.00962464410715e-05
-2.41022878855315e-05
-1.16653512600597e-05
-2.8474353538005e-05
-2.74973559978656e-05
7.86309848895269e-07
-4.29421199866423e-05
-1.33099132602091e-05
3.39497381258362e-06
-3.27127051330445e-05
-1.17737998949771e-05
-1.4273771310418e-05
-1.2004570541725e-05
-1.24649396610299e-05
1.28617150264756e-06
-2.93305317876774e-05
-9.09984783486308e-06
-1.38497932776564e-05
-8.87884368407792e-06
-3.07567621531911e-05
-3.52987024574085e-05
-2.81040700955698e-05
-3.00750787686849e-05
-1.97401038023591e-05
-6.19633828454432e-06
-2.16529824584893e-05
-3.00903786045395e-05
-3.60406830963188e-05
-2.65295531151384e-05
-4.06753778742091e-05
-9.80860080957847e-06
-1.38487810745483e-05
-3.99643335442803e-05
-2.83924472357951e-05
-2.53822984912948e-05
-1.12472437845492e-05
-3.07833955454534e-05
-1.35723891734202e-05
-1.49026999006317e-05
-2.54325731212616e-05
2.7147490264389e-07
-1.8832243522428e-05
-3.37431706282298e-05
-4.79803737739715e-06
-1.96078339126965e-05
-2.81211093640926e-05
-5.84256412892957e-06
-2.66852907571447e-05
-2.9130063886449e-05
6.10023639801446e-06
1.74304792186365e-06
-9.69805824492368e-06
-2.54299074466791e-05
-1.21453676630309e-05
-1.57852010303113e-05
-8.11835574638255e-06
2.27764594866523e-06
-1.84599122562677e-05
-6.00769602951395e-06
-1.50282047873629e-05
-2.62583147309081e-05
-6.67116059247109e-06
-1.03950827873081e-05
-1.31740191419898e-05
-3.4455260146285e-05
-1.77883186845074e-05
-3.66824331777399e-06
-6.90424539950568e-06
-3.45459529473155e-06
-2.04913308069662e-05
-7.46468440551639e-06
-1.92521909460318e-05
-2.11193284355911e-05
-9.39908529557033e-06
1.62124589175812e-07
-8.00832255725707e-06
-3.47971366316653e-05
-3.87130378275889e-05
-1.99929129352006e-05
-2.16420639785211e-05
-1.35719035117534e-05
-2.45110596849717e-05
-2.16462111324626e-05
-9.56731223347778e-06
-2.43354791856113e-05
-1.75212820435331e-05
1.4195092919329e-06
-3.02444792814125e-05
-3.22699349710855e-05
-1.78408159405506e-05
-2.29661378153724e-05
-1.7832452207414e-05
-5.78511159897247e-06
-1.07484108647404e-05
-2.42219221155173e-06
-2.47306864629013e-05
5.77794700405704e-06
-2.59082167623189e-05
-4.07480252273407e-05
-2.09299195069606e-05
-1.40161465814937e-05
-7.40785868894307e-06
-4.18848021025442e-05
-4.87025059481905e-05
-2.25293076905028e-05
-2.00201769073252e-05
4.08667382849833e-06
-3.79365190783268e-05
-1.82332479843611e-05
1.0837911429693e-05
-1.00028631074811e-05
-5.67781682160118e-06
-3.0656568493138e-05
-3.09213243206535e-05
-3.44811566091903e-05
-3.06110060125056e-05
-1.22085603777134e-05
-2.37956940528088e-05
-1.47092332981283e-05
-1.94143159403477e-05
-4.74943364256967e-05
-2.07489282170953e-05
-1.40733501765213e-05
-3.90204772756648e-06
-1.28464094002418e-05
-1.95104087353165e-05
-2.58689918558595e-05
-1.19333464295405e-05
-3.47549401560921e-05
-1.25862789694777e-05
-3.17332120295775e-05
-2.17552589538174e-05
-9.40398337778586e-07
-3.92732304851824e-05
8.4149573581299e-07
-3.23075499138058e-06
-2.01035564075066e-05
-2.07264179034145e-05
1.20500851099187e-05
-1.93791120895658e-05
-1.92753663545945e-05
-1.5698662246584e-05
-2.25089117123432e-05
-2.27915408044036e-05
-5.25712914739838e-05
-2.85428392485881e-05
-1.93860799871989e-05
-3.7846326266397e-05
-2.99907209190488e-05
-2.66772346959595e-05
-3.04478730815764e-05
-2.11313108436693e-05
-1.11146096207625e-05
-6.89687041396209e-06
-1.32681312962408e-05
-2.75459255622483e-05
3.71643645587037e-06
-3.05574038210535e-05
-1.93585738386356e-05
-3.67900901391478e-05
-1.59585206818557e-05
-2.7024824589644e-05
-2.84312027673348e-05
-4.5241221989495e-05
-2.48221679128811e-05
-2.21196682656322e-05
-1.70239363285266e-05
-1.40244725874934e-05
-4.7556102090043e-05
-1.15123861241358e-05
-4.82774875964544e-06
-2.69288793904136e-05
-3.62302959680508e-05
-3.77153585790977e-05
-5.85549640751674e-06
-2.10666308289754e-05
-2.07127000817684e-05
-3.71090858170573e-05
-1.79162786063083e-05
-1.13219334372907e-05
-1.42736667160659e-05
-3.27276383726837e-05
-9.71762017017512e-06
-1.7844206105126e-05
-3.63592354883111e-05
-1.0873323951623e-05
-1.29177077505981e-05
-1.77128807885868e-05
-2.36947609934975e-05
-2.84557864483514e-05
-3.15708259579689e-05
-3.12469270029145e-05
-2.37954090491175e-05
-1.25511977302374e-05
-2.46065119672972e-05
-2.55102846032196e-05
-2.90360839175193e-05
-2.05290458211375e-05
-2.89952834349009e-05
-3.56387549693016e-06
-1.53290931167396e-05
-1.46126520347504e-05
-3.13386290671183e-05
-2.80013118084911e-05
-3.36926232724194e-05
-7.26639191815361e-06
-2.8577117306507e-05
-2.21294668189334e-05
-1.17198399332389e-05
-2.09148165724664e-05
-2.08466090905163e-05
-1.97590555264508e-05
-3.05865486621046e-05
-1.66300496170102e-05
-3.08700054074822e-05
-4.95428575160445e-06
-5.61625621278503e-06
-9.12370785818341e-06
-4.72875081326908e-06
-3.57712981645886e-05
-1.95234559232231e-05
-9.94788363080102e-06
-2.12102158128651e-05
-2.39147485497143e-05
-2.07797062097024e-05
-1.94892550848794e-05
-1.84259899197929e-05
-2.74867637587536e-05
-3.37720146701866e-05
-8.34623986570602e-06
-7.18891562473192e-07
-3.19241764196443e-05
-1.90362547361552e-05
-3.93316276434175e-05
-4.40004835736248e-05
-2.78755472596379e-05
-4.08293042750404e-05
-1.57825463724958e-06
-1.32370734710621e-05
-2.16210731670194e-05
-9.54163103546863e-06
-7.19892432651267e-06
-8.56325601265647e-06
-3.40780688457882e-06
-7.63665293503303e-06
-2.12996124828691e-05
-1.62409130427243e-05
-1.03005816401767e-05
-4.0417886549387e-05
-1.87298006687758e-05
-2.27990486628827e-05
-3.56113015021176e-05
-1.48748600595241e-05
-1.48104672079624e-05
-2.97132635951293e-05
-1.60001381844551e-05
-2.54703451756786e-05
-2.01413945552328e-05
-1.44717677814659e-05
-1.46343086128188e-05
6.75088138482486e-06
-2.82900972965305e-05
-6.07462887977309e-06
-1.92375362305243e-06
5.72981368625662e-06
-4.41236035199517e-05
-4.54897914987972e-05
-3.35241125247589e-05
-4.23922743065772e-05
-4.60562855901458e-05
-2.11890799131089e-05
-2.32077098052839e-05
-1.31638427451162e-05
-2.34967216292549e-05
-1.79401077630625e-05
-1.94024577860226e-05
-1.53539978092392e-05
-3.08765106429702e-05
-3.24392985205305e-05
-4.2999545328853e-06
-1.5318439013109e-05
-3.2672311913693e-05
-3.48883802130645e-05
-2.53798409215468e-05
-2.35154581956852e-05
-1.72314651700956e-06
-2.81593663266151e-05
-1.08456914276782e-05
-3.52832064452196e-06
-1.19849933090115e-05
-3.8813857840312e-06
-1.84510962841946e-05
-1.96241464410797e-05
-3.27665334237814e-05
-3.35323669524821e-05
-3.49789861738265e-05
-2.1677410114904e-05
-1.95450396030043e-05
-2.27945874137462e-06
-2.32639611004598e-05
-2.98088517651414e-05
-4.2180362712229e-05
-9.88417747722959e-06
-2.34070042905519e-06
-5.97950156712527e-07
-1.96224567703403e-05
5.75075251290663e-06
-3.69891483017089e-05
-2.73475201252241e-05
-1.55626443639322e-05
-2.60142737260717e-05
-2.42622986526316e-05
-1.91339821748605e-05
-1.68192850456903e-05
-1.11159976694709e-05
-1.31022882066292e-05
-2.11148787102328e-05
1.0561407594877e-05
8.78231932604004e-06
-3.92566808181979e-06
-1.60852359501335e-05
-3.3449365470039e-05
7.78529105071189e-06
-1.73724449181556e-05
-2.52988887540711e-05
-1.54316265873469e-05
-1.41685186210061e-05
-2.58596970987762e-05
-9.03332359069611e-06
-2.34163904386609e-05
-1.20274527317816e-06
-1.63285301728248e-05
-2.8161792765689e-05
-2.69301546989698e-05
-2.64963508704183e-05
-2.71428100517568e-06
-2.06158182777646e-05
8.81305175534253e-06
-1.8331224195395e-05
-3.50261432574534e-05
-1.34350021588524e-05
-9.90585587292468e-06
-1.59334534118247e-05
-1.65090395641968e-05
-1.84106557091352e-05
-2.31828156658159e-05
-2.33493509747287e-05
-3.07106240395017e-05
-1.15073386021238e-05
-1.35313139582014e-05
-1.62540271922813e-06
-1.63860065936551e-05
-1.81900891182192e-05
-1.27163920242991e-06
-1.57650416191419e-05
-1.35272650872071e-05
-2.57240353414704e-05
-3.88045585426253e-05
7.42051294393883e-06
7.792014193159e-06
-3.59884219297576e-05
-2.23939459827132e-05
-4.2513156557152e-05
-1.83521055521424e-05
-3.49128874840948e-05
-6.62402627826567e-06
3.21427188775573e-06
-1.73439346241217e-05
-2.09200226050574e-05
-3.10783185779124e-05
-1.70354043212982e-05
-1.34328618300124e-05
-9.72287156655614e-06
-1.57635375185377e-05
-1.73160387572519e-05
-1.73427950537631e-05
-2.68549033057703e-05
-1.61384383926689e-05
-2.66221701389511e-05
-1.87813387432571e-05
-2.7299105761641e-05
-1.77640485159994e-05
-9.37849978543399e-06
-1.41575558425122e-05
-2.32202462285163e-05
-2.45564946873189e-05
-3.16396035087881e-06
-3.21236708618888e-05
5.43114090885401e-06
-1.81007560304175e-05
-2.34823710929212e-06
-1.40907939075814e-06
-1.21618206926918e-05
-3.65518209343425e-05
-3.27229948577513e-05
-1.75734435372874e-05
-3.5432219019182e-05
-5.54011444386008e-06
-4.55541687111292e-07
-3.89480209496748e-05
-1.64760289992327e-05
-1.52037461800524e-05
-2.04735078177519e-05
-1.84575876991273e-05
-2.42383316709733e-05
-2.14645724219946e-05
-1.41110649869021e-05
-3.42988471867231e-05
-2.18653647930757e-05
-3.74485592445525e-05
-2.81912636343939e-05
-3.28277056162778e-05
-4.85117337469392e-05
-7.53745979062592e-06
-2.85889303226063e-05
-3.40929347945577e-05
-2.21576312049417e-05
-2.42804047583347e-05
-1.70310864333105e-05
-3.81971765852431e-05
-1.04816913400378e-05
-3.15001167157604e-05
-5.93099582602617e-06
-3.51309338594377e-05
-4.21172206114422e-05
-3.13546328105697e-05
-2.09422482603061e-05
-3.35990833084145e-05
-8.39334998087131e-06
-2.25418051707173e-05
-1.20768725325328e-05
-2.95905348228093e-05
-4.70354584058274e-06
-1.32696679164973e-05
-1.68600459816596e-05
-2.87153693627045e-05
-7.4124223825211e-06
-2.30075538872821e-05
-7.76158913465869e-06
-2.62575137498444e-05
-2.50374999496461e-05
-1.30920816323049e-06
-2.70616441849983e-05
-6.19799230291894e-06
-3.74496074712275e-05
-1.40208260407516e-05
-1.31490405450312e-05
-3.14396347251091e-06
-1.44399363893203e-05
-1.89855665798953e-05
-1.66896368485076e-05
-9.47549610654136e-06
-9.56660822500725e-06
-1.86419553818044e-05
-1.76104102884411e-05
5.27828571483004e-07
-1.94459673400213e-05
-9.44351813556682e-07
-2.09781039861396e-05
-2.30793196591313e-05
-3.2839819598042e-05
-1.1900163350838e-05
-2.08268625451065e-05
-2.80822972106782e-05
7.57481027771543e-07
-4.32788377916632e-05
-2.21258604552815e-05
-3.02835813473313e-06
-1.90177729570504e-05
-2.19709843020938e-05
-1.55894611916826e-05
1.71119674884422e-07
-1.35412063666802e-05
-1.6427357043566e-05
-1.96407028150726e-05
-1.17170654478442e-05
-1.12474574974565e-05
-2.40845936219672e-05
-2.35882229199689e-05
-2.68249028385579e-05
-1.78104535324272e-05
-2.82270117347422e-05
6.06526622622787e-07
-3.98783553521094e-05
-1.69330625348091e-05
-2.53770692949215e-05
-1.03773664461476e-05
-2.85131282552356e-06
-2.68706122677871e-05
3.77712157028984e-06
-2.25061377175137e-05
-3.0534491476593e-05
-6.63595308163969e-06
-1.57618032581818e-05
-1.67945714853339e-05
-1.91069872089843e-05
-1.56696268060976e-05
-4.15159148696915e-05
-1.24231847033129e-05
-3.34735468323482e-05
-2.87943459953277e-05
-2.70857284626124e-05
-1.31283783929547e-05
-2.15503283450921e-05
-2.18730121548524e-05
-2.56061762643026e-05
-1.43544685001077e-05
-2.75663927489187e-05
-5.77813416812893e-06
-1.89410506307743e-05
-1.90370901170748e-05
-1.27183601500702e-05
-1.41155267562846e-05
-1.28597755618777e-05
-2.70851611531184e-05
-2.22086423351185e-05
-2.92936662868244e-05
-1.49580689238347e-05
-1.11376191457685e-05
-4.10451303393581e-06
-1.41895168383014e-05
-1.83189041949677e-05
-2.44538042619007e-05
-1.43250984141363e-05
-9.05955531234651e-07
-2.49737574660084e-05
-3.56580280956746e-05
-3.63454716991879e-05
-2.34789059068571e-05
-3.8979074194426e-05
-3.78050832728562e-05
-3.69158146714585e-05
-7.53740621890745e-06
-7.52847744504168e-06
-2.97134312869265e-05
-1.77746287358774e-05
-1.45602680590401e-05
-1.04437675198749e-05
-8.74692636609349e-06
-1.42873488142959e-05
-3.00500776885645e-05
-1.85059870082399e-05
-1.80996371016432e-05
-1.4743080563065e-05
-2.7160444357678e-05
-2.1058270353196e-05
-1.78933399602549e-05
-1.91787218999246e-05
-3.0192038716208e-05
-1.81250690944072e-05
-2.05891602147754e-05
-3.19112043802137e-05
-2.565890425586e-05
-1.90269247337239e-05
-1.51383873604834e-05
-2.79582046758136e-05
-5.45571906417994e-06
-3.04520861463868e-05
-1.19477898229347e-05
-4.26953057473192e-05
-2.65767163963606e-05
-2.57440573407545e-05
-3.68240907250031e-06
-1.70385182766152e-05
-2.99190850051215e-05
-3.31236365495068e-05
-1.54051940613353e-05
-1.07622138095474e-05
-2.61175802017303e-05
-2.63851623959403e-05
-1.03120982527314e-05
-1.16242537160208e-05
-1.60879017403876e-05
-2.19969071850642e-05
-2.88717221582654e-05
-3.03009317257143e-05
-2.61036698503313e-05
-2.65853368028883e-05
-1.60325923684718e-05
-3.09380659443051e-06
-1.36306796304706e-05
-7.92519643002954e-06
-1.42226793070808e-05
-2.98010892024516e-05
-3.49208894522472e-06
-1.69288540626946e-05
-3.26360429667486e-05
-3.04752276393367e-05
-2.39639788754058e-05
-1.65217321214839e-05
-9.50589454563819e-06
-1.64507770156503e-05
-2.68352252650334e-05
-2.94101659700454e-05
-2.05069090347788e-05
2.95937204836142e-06
-9.37870822608461e-06
-8.22949857564404e-06
-2.14274358148778e-05
-2.79154393594389e-05
-1.70631458849544e-05
-2.02844744106239e-05
-1.42505656775691e-05
-2.2247419597785e-05
-9.25678089433904e-06
-2.08816218594696e-05
-2.63147200371961e-06
-2.60933175046458e-05
-4.06441025857105e-05
-1.5103942188571e-05
-1.74129325212457e-05
-3.06504691475566e-05
-2.23883737812005e-05
-1.53716354549697e-06
-7.40117605193713e-06
-7.04205607365656e-06
-2.02891502542577e-05
-1.11837881846819e-05
-1.45077866088129e-05
-1.20488499330321e-05
-2.1934082203859e-05
-1.99245900093062e-05
-2.94845130919412e-05
-2.38406434931584e-05
-1.56794542743363e-05
-2.33631165092307e-05
-8.33508255867248e-06
-2.15828220296349e-05
-7.75759241537055e-06
-2.81849151737086e-05
-6.87194780037307e-06
-3.14995523591829e-05
-1.81883024268089e-05
-1.22481829121848e-05
-1.33555221862788e-05
-1.74903728397553e-05
-3.03321200637313e-05
-3.19254367450226e-05
-1.15943587611815e-05
-3.2118237568863e-05
-2.93618748098912e-05
-2.15673340060701e-05
-1.99909863998065e-05
-2.34443603760789e-05
-1.97789549627831e-05
-3.15972903272088e-05
-1.25439056031718e-05
-4.29205793618959e-05
-9.57790702360904e-06
1.00741602891455e-06
-5.9979409543803e-06
-2.67839633706247e-05
-2.56045219642946e-05
-2.85020915768232e-05
-4.19069036120762e-05
-3.67568844520863e-05
-1.05654712426892e-05
-2.41177846785874e-05
-1.55416438086099e-05
-5.86888501507174e-06
-2.62121860022973e-05
-2.10227572553219e-05
-2.40997463671032e-05
-3.26144007002838e-05
-1.30465085430461e-05
-2.89174765772621e-05
-3.76946791628565e-05
-1.86469708952548e-05
