# Supplementary material for: Research on computational propagation and identification of mine microseismic signals based on deep learning
Source: PLoS One. 2025 Oct 22;20(10):e0334641. doi: 10.1371/journal.pone.0334641 (PMC12543183; doi:10.1371/journal.pone.0334641)
Supplement: S2 Data — (ZIP) [file pone.0334641.s002.zip › 000100500001984.xlsx_0.txt_24.txt.txt]

-2.80368294478469e-05
-2.7828186116722e-05
-1.59717974773779e-05
-2.19445554350087e-05
-2.8797006900827e-05
-1.86721114288318e-05
-1.21417946745693e-05
-2.67452237897948e-05
-2.55398831869697e-05
-2.89891167022887e-05
-1.81933147983781e-05
-2.1161283938675e-05
-2.97430514581225e-06
-1.46717043377458e-05
-2.63921689282415e-05
-2.69872892402627e-05
-3.60465719324533e-05
-3.44133827440851e-05
6.5026311209985e-07
-2.00262271435058e-05
-2.4245281413595e-05
-2.90768228644324e-06
-1.76524360356427e-05
-2.97735981131322e-05
-1.82796337447404e-05
-1.70546296540251e-05
-9.46247160269799e-06
-1.06529725064086e-05
-3.53539803180773e-05
-3.37255058397052e-05
-3.45737091500745e-05
-2.60219764377582e-05
-3.95732717828566e-05
-2.2230882532986e-05
-1.01276037765781e-05
-2.37504453511525e-05
-2.09733453107757e-05
-2.02182078405722e-05
5.27618944873798e-06
-1.51891499196984e-05
-1.5147802035814e-05
-2.93782262964475e-07
-1.48058340270828e-05
-3.58742917381909e-06
-1.98459811937185e-06
-2.48606989859992e-05
-1.49776291878231e-05
-6.29479674735572e-06
-1.02981308871917e-05
-1.50207910227299e-05
-2.62877821586498e-05
-2.38753169338196e-05
-2.88506943123331e-05
-2.24097299549546e-05
-7.96592401931673e-06
-1.66770470355201e-05
-1.77353909386239e-05
-2.59358476704434e-05
-1.91463547991066e-05
-1.13768323193264e-05
-3.741003994718e-05
-4.54973839667585e-05
-1.79409938774838e-05
-4.19802111693705e-05
-1.32006100428015e-05
-3.51452272481035e-05
-3.6964277733819e-05
-8.65613675638235e-06
-3.14336173268258e-05
-1.13248434074731e-05
-1.39925497631367e-05
-2.53271546897263e-05
-1.43380410754928e-05
-1.11836988026508e-05
-2.49937703840886e-05
-2.26557978410619e-06
-2.85691180824401e-05
-3.34905501065135e-05
5.81663865867834e-06
-3.26592568511772e-05
-1.93171246894929e-06
-1.4315804647284e-05
-3.38491152620783e-05
-1.22009960554965e-05
-3.06103121746427e-05
-2.54971075996759e-05
-3.7115662899889e-05
-1.94934225352151e-05
-4.06840425971615e-05
-2.05262062405664e-05
-1.65208779530442e-05
-1.78107391100866e-05
-1.21135797870575e-05
-1.99234854002759e-05
-4.81763780459254e-05
-1.89022840874298e-05
-1.79006166437159e-05
-3.1164696909936e-05
-1.67225174703978e-05
-2.07979374698863e-05
-1.94235499264556e-05
-8.847596407287e-06
-1.80731288122642e-05
-3.2498127457197e-05
-1.62958444444667e-05
-2.13728577598437e-05
-3.07497539876244e-05
8.34275337542761e-07
-2.16386522820164e-05
-1.83049941961126e-05
-4.73787538515158e-05
-1.55426824744549e-05
-1.63369034304543e-05
-2.85541596395513e-05
-9.12843727142525e-06
-3.59254357827733e-05
-5.12605109232874e-06
-4.23827644638937e-05
-3.6639678768427e-05
-3.39260342970504e-05
-5.73006169948884e-06
-2.24088054833994e-05
-3.12921145804586e-05
-1.65613759931134e-05
-2.10426731997859e-05
-2.90578313776096e-05
-4.56084168185426e-06
-1.43984263869181e-05
4.98115995186536e-06
-1.0821026781333e-05
-1.80446930143272e-05
-1.40466498888913e-05
-2.66116843309849e-06
-3.29160636061665e-05
-2.35374995369625e-05
-1.44576648357708e-05
-1.12714108873898e-05
-2.27687464415011e-05
-1.91819021382347e-05
-1.26681417444368e-05
-1.80131205312553e-05
-2.58623391919349e-05
-2.39981145572788e-05
-2.93710217258164e-05
-3.38042669363115e-05
-2.93957891512161e-06
-2.38580242896444e-05
-1.35764608453072e-05
-2.06330173213232e-05
-2.59885755314588e-05
-2.9193417746916e-05
-2.27421822905959e-05
-1.40131654085588e-05
-1.87775285408183e-05
6.25098207284618e-07
-1.45149257903408e-05
-1.02244603972934e-05
-2.38724976882551e-05
-2.32029547811616e-05
-1.1294063801051e-05
-1.59428001200116e-05
-8.6240214330385e-06
-4.31023726504807e-06
-1.32384070315111e-05
-2.50408892935862e-05
-1.30801891671512e-05
-1.82694005844645e-05
-3.65441289876531e-05
-3.07566529467494e-05
-2.35144242207264e-05
-1.60638823700685e-05
-2.7779422918624e-05
-1.31147263365303e-05
-1.36302584898937e-05
-3.59764007026456e-05
-2.19743386424106e-05
-2.62129860474858e-05
-4.1896208658699e-05
-2.41485350925108e-05
-3.69049243462059e-05
-3.46675511837519e-05
9.30927213268207e-06
-1.87261486403896e-05
-1.496538350153e-05
-5.3454412600658e-06
-2.88229072360485e-05
-1.91552358224793e-05
-9.30938684500528e-06
-1.72589683258422e-05
-2.82310952893317e-05
-1.53818286202744e-05
-2.93592302298006e-05
-4.00612667146501e-05
-2.01106883964802e-05
-1.25774871129525e-05
-2.93311143311242e-05
-2.04085640361304e-05
-1.49754125218847e-05
-1.7741323382522e-05
-1.46674207880497e-05
-3.18282813772392e-05
-3.55112921129879e-05
-1.61565127366772e-05
-3.74627986091449e-05
-6.98122788833924e-06
-3.54201803209709e-05
-2.08236608769046e-05
-1.01410888265512e-06
-1.95680997367448e-05
-5.26906261192455e-05
-2.48157787840002e-05
-8.1562360834419e-06
-3.94059684998964e-05
-1.80152149889698e-05
-1.84337388536743e-05
5.8264950679919e-07
-2.0233858701698e-05
-3.69777919772608e-05
-2.93559185587025e-05
-7.88799214871364e-06
-9.14100350395632e-06
-1.02170634452255e-05
-1.73522481913113e-05
-1.24283069555718e-05
-2.03940496889031e-05
-1.41718833704774e-05
-1.53256640869685e-05
3.40356769512455e-06
-1.83469232564371e-05
1.36719208381604e-06
-9.94128476917374e-06
-3.77560890593742e-05
7.24793137712635e-06
-2.90167755556471e-05
-3.05962946304156e-05
-1.99852690097377e-05
-2.0201775620634e-05
-1.99736416574118e-05
-1.14402328457238e-05
-3.37309860954552e-05
-2.20767775225033e-05
-2.16864914610626e-05
-6.71542528004451e-06
-3.16543910235217e-05
-2.05278628674872e-05
-2.91450555279148e-05
-1.34699667706424e-05
-3.67336696529244e-08
-3.78513053545019e-05
-2.2059322704215e-05
-3.15307142322049e-05
-2.05400778130104e-05
-2.80826070463228e-05
-8.06940326265147e-06
-3.07852739755305e-05
-7.55360775455639e-06
-2.03548104150739e-05
-3.46741788299939e-05
-3.16036308361233e-05
-2.32199620267727e-05
-2.93597571522893e-05
-4.12704656620106e-05
-2.16663209384121e-05
-4.24582136477035e-05
-3.47610141795377e-05
-1.02015853613235e-05
-2.68904150506463e-05
-1.64219058140618e-05
-1.28734158670573e-05
-2.70318576505738e-05
-2.57530586048072e-05
-3.793222250075e-06
-3.342347999748e-05
-1.89304242422653e-05
-2.71180483373308e-05
-3.07606907851462e-05
-2.1908323591952e-05
-3.67405364434277e-05
-6.22263297610175e-06
-2.98796973924492e-05
-3.65851035610781e-05
-2.96618349843243e-05
-9.04546211834887e-06
-1.33054987007473e-06
-1.21715178255417e-06
-2.90383904497287e-05
-3.51362926260295e-05
-6.27247928572884e-06
-2.63804458995088e-05
-2.75284487348508e-05
-2.07045278819975e-05
-2.50072632072024e-05
-1.65473404475621e-05
-1.79005385607201e-05
-5.11597214601419e-06
-2.9120725489266e-05
-1.33716019099257e-05
-4.4948515974e-06
-2.39140570017265e-05
-2.71347419149885e-05
-6.24757295315211e-06
-4.93191122937437e-06
-1.59209827298218e-05
-1.94412168713229e-05
-1.16197133660727e-05
-1.98256885771271e-05
-2.39841145860073e-05
-1.97760090545033e-05
-7.05260141118536e-06
-2.51165627595305e-05
-3.02350988103414e-05
-1.10077640103855e-05
-2.29696142878238e-05
-9.25811946898967e-06
-2.65250228418514e-05
-2.51234826433644e-05
-2.50294711518211e-05
-5.92289713929618e-06
-6.40977785442238e-06
-2.95297879388437e-05
-1.63333632738814e-05
-4.56787974807336e-05
-3.57932316843005e-06
-1.43796367702317e-05
-4.2510243520872e-06
-2.7167162473956e-05
-3.73013389988797e-05
1.37065703792348e-05
-1.99685464900027e-05
-1.71628620312342e-05
-7.63728954810103e-06
-6.78108353935853e-06
-2.99573093607144e-05
-2.47143511394607e-05
-3.34513401229715e-05
-3.99319770180554e-05
-3.02943154936877e-05
-1.82141322926479e-05
-1.38159271725206e-05
-2.05697834343598e-05
-9.47403404957366e-06
-1.87814246253447e-05
-3.72803730330366e-05
-3.01709164715641e-05
-2.03999334223205e-05
-2.5364322665688e-05
-1.97740857797493e-05
-4.30924503374442e-05
-1.93715402411332e-05
-2.05001698411223e-05
1.72305408313784e-05
-1.55733398377157e-05
-9.69865427628571e-06
-1.80842326123465e-05
-1.37925820146427e-05
-2.02336623355133e-05
-8.60921387411789e-06
-1.67679410368098e-05
-4.03277961087877e-05
-1.84835594187087e-05
-2.04384292639743e-05
-2.28485593086716e-05
-8.71021413229133e-06
-1.35078039338714e-05
-1.00513413891555e-05
5.63165671468565e-06
-1.17502614270081e-05
-8.09732664195429e-06
-2.70508448917936e-05
-2.77776904485505e-05
-2.84192211038374e-05
-3.32237284505974e-05
-3.21707803339228e-05
-3.15403947576661e-05
-3.02815430591389e-05
-2.29511131531487e-05
-8.05565255823386e-06
-3.33886937284498e-05
-8.25762271661978e-06
-1.45624941815007e-05
2.71667343701337e-06
-4.56049373372169e-05
-2.60407300247437e-05
-1.13228140330104e-05
-2.01368173668979e-05
-3.52422660332559e-05
-2.2693677549061e-05
-2.55819766213299e-05
-6.62080298149006e-06
-2.16621139879487e-05
-9.32032493748487e-06
-8.0941502844515e-06
-2.4391820697242e-05
3.72082465570518e-06
-1.86586512775522e-05
-1.27944240845205e-05
-7.31340146786149e-06
-1.13028857494757e-05
-3.86581166766227e-05
-4.37635230623434e-05
3.49646278013817e-06
-1.5462140898821e-05
-3.67508542966097e-05
-3.00169183494915e-05
-3.49498677893704e-05
-2.74445370942867e-05
-7.86635080325286e-06
-2.14244232548714e-05
6.2358287523893e-06
-1.73807889930582e-05
-2.12393000741224e-05
-3.36092796042978e-05
-3.09347812230348e-05
-1.43014173647224e-06
-1.1415587249282e-05
-3.54795330678891e-05
-1.69108039384823e-05
-2.57430031586607e-05
-3.32334837103736e-05
-2.43199012619229e-05
1.37998862787152e-05
-1.96302080995404e-05
-7.33673795649776e-06
-1.89389528129459e-05
-2.28370912301036e-05
-2.39598325390152e-05
-2.75711138166074e-05
1.07366949612854e-05
-1.36107452219926e-05
-3.43429425844296e-05
-2.55384850594028e-05
-2.60206700782123e-05
-4.09931942314633e-05
-1.84727027615357e-05
2.62055537985083e-06
-2.84046644931751e-05
-2.53283348411641e-05
-4.49054280502873e-05
-2.45836710502387e-05
-4.5332538869413e-05
-1.65042329305001e-05
-3.09967392718048e-05
-1.15987319005389e-05
-2.71320704548108e-05
-1.16498688237497e-05
-2.53523830058063e-05
-1.19090360955659e-05
-5.76602523990306e-06
-1.91748100359302e-05
-4.31104368563309e-06
-1.54441224341173e-05
-4.63289801077214e-06
-8.6277822483733e-06
-5.33223675978855e-06
-1.55200491406492e-05
-2.52680202316288e-05
-1.04162304181381e-05
-1.19207760440654e-05
-2.85763032456409e-05
-9.50996469301336e-06
-1.52002130080459e-05
-3.89952690363992e-05
-4.23381462484361e-05
-1.38300006155257e-05
-2.54695568950843e-05
-1.71056611453502e-06
-1.27551635423843e-05
-4.97384689056084e-05
-4.00482689590134e-05
-1.67868765059763e-05
-1.46103693568449e-05
-1.23965472157067e-05
-4.28230761640312e-05
5.7127274560701e-06
-2.7628041213307e-05
-1.52768473637129e-05
2.39809170652006e-06
-1.0131723487028e-05
-2.09186057979556e-05
4.70144879032214e-06
-1.78047779259128e-05
-4.99964559658665e-05
3.25392678355691e-07
1.48984526133775e-06
-1.01146433767637e-05
-2.50896198516642e-05
-3.87229613549061e-06
-2.32288730904075e-05
-3.12007381474384e-05
-3.00956580103605e-05
-1.30044846532849e-05
-3.08068514159499e-05
-3.90722745916266e-05
-3.27181171706114e-05
3.75931020920464e-06
-3.4272734895989e-05
-2.67389506138163e-05
-2.53092774958675e-05
-2.56805597596657e-06
-2.30433719433378e-05
-2.7785553476166e-06
-3.59947363844036e-05
-8.97500078299394e-06
-3.67485977463459e-05
-2.15584569741912e-05
-1.76042981138194e-05
-3.34202170787729e-05
-1.53010704707341e-05
-3.65116453325718e-05
-3.73229260584585e-05
7.37363171451655e-08
-3.2798987608616e-05
-2.78948920768477e-05
-1.16326701264058e-05
-3.56178192369228e-06
-1.93770785573163e-05
-1.43576033106172e-05
-1.47176587161757e-05
4.39183072574836e-06
-1.5935467569414e-05
-2.34407349553237e-05
-2.5959882505183e-05
3.87767952669309e-06
-2.81740465462949e-05
-1.58145212183337e-05
-1.94536476437265e-05
-3.15207051067637e-05
-2.55630291301472e-05
4.3033295664209e-08
-2.44232248729308e-05
6.99546311867902e-06
-7.12967313430551e-06
5.36013090159612e-06
-3.6156955062082e-05
-2.79076510003571e-06
8.76341287557334e-06
-1.30834351214017e-05
-5.42087424510522e-06
-2.34371797548855e-05
1.97042579954815e-06
-1.23666909143384e-05
-1.75023889046234e-05
-1.33591005688115e-05
-1.25204833253419e-05
-3.07155629611452e-05
-2.30386823855454e-05
-1.13116509000386e-05
-9.7962575670589e-06
-2.14929271980662e-05
-2.7147712434611e-05
-2.20352639058341e-05
2.17867123226116e-05
-2.98719967540141e-05
-4.28320312202491e-05
-3.18386116607729e-05
-3.83899711458716e-05
-1.84372319555581e-05
-1.99849873169284e-05
-2.8625155181652e-05
5.70879736003017e-06
-3.50953165716926e-05
-2.19896131224522e-05
-1.50130220847574e-05
-1.78011754636331e-05
-2.8815617154394e-05
-1.6363230786391e-05
3.21171602776004e-06
-1.9584338353828e-05
-3.18052461237282e-05
-5.92405225375602e-06
-2.29073032906188e-05
7.73123243505654e-06
-1.66028120331031e-05
-3.61797489176184e-05
-2.64946716023898e-05
-1.30245767403699e-05
-1.22048241372566e-05
-5.44902379806133e-05
-3.80697550819503e-05
-2.38261425015166e-05
-3.86392687215989e-05
4.2850060484741e-06
-2.8364928949154e-05
-2.68874920093088e-05
-4.23178776246389e-05
-7.53915840738544e-06
-6.59775812511656e-06
-3.46475874245763e-05
-2.39699778558127e-05
-2.64996524015364e-05
-2.76881598164149e-05
-2.28224228550868e-05
-1.35883872554919e-05
-1.95803349813636e-06
-1.78996432340155e-05
-8.47818839469348e-06
-2.73869486757053e-06
-2.43022758611327e-05
-3.57412222299451e-05
2.22624665701546e-06
-4.00021675205405e-05
-3.78792725384677e-05
-1.07846451537598e-05
-2.7702040140634e-05
1.56779641842633e-06
-2.28022720674545e-05
-3.56607133275209e-05
-1.20538771523794e-05
-7.65023545292761e-06
-3.95689316632278e-05
-2.28488181492552e-05
-1.83999933255156e-05
-1.87121588045656e-05
-3.77403993366942e-05
-1.81212765346669e-07
-2.87060148306844e-05
-2.90858383373381e-05
-3.84220051325532e-05
-1.97933548718735e-05
-2.58461062592602e-05
-3.04767864405313e-05
-1.93244225951449e-06
-1.38468457999248e-05
-5.84008229901331e-06
-2.08301161942447e-05
-2.59427598333256e-05
-2.52959185224073e-05
-2.66792747641314e-05
-1.51902764400568e-05
-2.01588338385972e-05
-2.48230092573324e-05
-2.89985071516655e-05
-1.67164858737316e-05
-2.00905885112944e-05
-1.4284380318224e-05
-2.04139704268121e-05
-1.56709996990082e-05
-2.4623427661594e-05
-2.10694409362409e-05
-1.69739408126346e-05
-3.39810646528517e-05
-3.65134653454636e-05
-1.19449393949511e-05
-1.77979478606308e-05
9.82466497901918e-07
-1.8074323731842e-06
-3.00182346567622e-05
-4.75788355692172e-06
-4.01328858038535e-05
-1.24209271317622e-05
-3.41626253985988e-05
-2.40382341437549e-05
-1.28336025509938e-05
-2.82421050754173e-05
-3.33874932402774e-05
-3.95466375332562e-05
-1.9905443849355e-05
2.21028294216299e-06
-3.12047819539177e-05
-2.69865924380216e-05
1.05414342589333e-05
-1.74907795868721e-05
-2.73998619192757e-05
-3.32124209314047e-05
6.13019512772969e-06
-3.45258695628074e-05
-3.6202067173821e-05
-8.2939000820557e-06
-1.6979617467353e-05
-3.04649792094355e-05
-2.90751912532147e-05
-2.11131323538909e-05
-8.93005937631129e-06
-1.15346020044687e-05
-7.94062680432845e-06
-3.46498235338673e-05
3.48062958210458e-06
5.95903325165069e-06
-2.77910927243046e-05
-1.47090419007821e-05
-7.98541331598217e-06
-3.24361910141685e-05
-2.80765484781098e-05
-1.77556402752918e-05
-2.75993850934974e-05
-2.10596133379359e-05
-1.30629845502736e-05
-5.97416043756525e-06
-1.74250469415461e-05
-1.96643984313048e-05
-3.97684237668115e-05
-3.1148434348249e-05
-2.98261688045638e-05
-2.56809340804635e-05
-8.99734877826007e-06
-2.38035557275198e-05
-2.88770870353081e-05
-3.43916219888625e-05
-3.15631137051329e-06
-3.58250385299409e-05
-1.87481577843433e-05
-2.76158183670981e-05
-1.250819119245e-05
-2.02595768744931e-05
-1.53889529264766e-05
-1.72969902036957e-05
-3.41988202226524e-05
-1.82242396762813e-05
-2.06815475280599e-05
-1.07325836353744e-05
-1.98592678111278e-05
-1.48958003362146e-05
-2.10602101440536e-05
-1.26683466958238e-05
-1.83644981880602e-05
-9.45280984398678e-06
-1.21783026989321e-05
-2.97693552795572e-05
-1.65481706943294e-05
-1.65177662028207e-05
-4.90940852850387e-06
-1.13084523568877e-05
-2.36794946653462e-05
5.04268729718917e-06
-2.04982162880396e-05
-1.67161171344735e-05
-2.59778726054381e-05
-2.62876042631797e-05
-3.7375218407374e-05
-1.83736511115674e-05
-1.8406632263853e-05
-4.07054471088969e-05
-1.64356211159951e-05
-4.55637057291319e-05
-1.95236502768481e-05
-2.94447719991848e-05
-3.23179262760085e-05
-1.24055977558758e-05
-1.58989241621669e-05
-9.58394992773007e-06
-2.31898223778536e-05
-2.2809691866393e-05
-4.36332237481891e-05
-3.80454814791558e-05
-2.75346299243348e-05
-2.37674805085158e-05
-2.59926968000111e-05
-2.26207005630807e-05
-1.70646991324396e-05
-2.25706132598026e-05
-1.88638009913454e-05
-1.74065940515684e-05
-1.25427190057015e-05
-2.11163295060723e-05
-3.0763306690916e-05
-2.71964482180594e-05
5.35287118434069e-06
-2.56030354412853e-05
-6.77938581820078e-06
-1.07423363108782e-05
-7.55199222009036e-06
-2.0523298671607e-05
-2.76887909233701e-06
-2.97093912040628e-05
-2.21924200567469e-05
-1.907744158809e-05
-8.02248215212594e-06
-2.76301872762585e-05
-1.5066001287887e-05
-1.53940592697118e-05
-2.63323810506602e-05
-2.09245405348475e-05
-9.51497637716953e-06
-3.27696860405485e-05
-1.42092893041447e-05
-3.40791156984194e-05
-2.35234366745208e-05
-1.72484157340059e-05
-2.64560179983636e-05
-3.3913440147632e-06
-2.01709587452256e-05
3.63584468290579e-06
-9.50382636354761e-06
-1.67062064904822e-05
-3.14857759436077e-05
-9.96029808446423e-06
-3.62833152973853e-05
-2.30044937092855e-06
-8.67176358314281e-06
-3.32623869357124e-05
5.09958404541496e-06
-1.99021658937575e-05
-9.90956469778551e-06
-2.74298270789375e-05
-2.55791274715349e-05
-2.71798630616841e-05
-2.98896797756713e-05
-2.19946156824246e-05
-1.40610101522254e-05
-4.05486569050714e-05
-1.86822866511427e-05
-4.03963528549172e-05
-2.14115575318046e-05
-2.90373937364282e-05
-2.79787285676944e-05
-3.4649526383567e-05
-5.56194934925914e-06
-3.33012667404453e-05
-3.51236183737933e-05
-2.19936207537319e-05
-2.03690997222095e-05
-1.57727147870379e-05
-1.97208267725762e-05
-1.00111032590925e-05
-2.20558606053697e-05
-1.36661675571829e-05
-2.56009698635744e-05
-1.2233191076398e-05
-2.82462604569035e-05
-1.86422256131528e-05
-3.34158357863563e-05
-5.92721189772743e-06
-2.22771222590831e-05
-3.05489243563829e-06
-2.9793362666182e-05
-1.78391208514387e-05
-1.5970645953182e-05
-2.52380469492248e-05
-2.74501364065557e-05
-2.56828010798986e-05
4.12344673424381e-06
-2.19621481133223e-05
-2.85814374218176e-05
-6.30123693660152e-06
-1.50674612556197e-05
-2.56078142632426e-05
-3.71866662235922e-05
-1.89235158316689e-05
-1.69764929723254e-05
-3.166958105796e-07
-1.26028130098362e-05
-1.68938260366927e-05
-3.01977221359777e-05
-6.70553034950819e-06
-2.72860866395909e-05
-3.53133882941617e-05
-1.15209395776415e-05
-2.14320286169708e-05
-1.70385448968719e-05
-1.34808879746218e-05
-2.11431925860827e-05
-1.15363510775365e-05
-4.44995373254918e-05
-1.47378275039093e-05
-2.12147770363654e-05
-1.62964701766505e-05
-2.06688829421869e-06
-2.615042502591e-05
-4.13888750960629e-05
-1.29443228110187e-05
1.33197197397849e-06
-1.73376929737434e-05
-2.01497826564238e-05
-1.01335825625232e-05
-2.33947516092984e-05
-2.09401400388147e-05
-1.73167648109368e-06
-1.79487278302588e-05
-1.60727730957321e-05
-1.65512734769374e-05
-3.40879564088162e-05
-2.41703869382573e-05
-1.12305097811759e-05
-2.30685306323684e-05
-1.80203951019235e-07
-1.85281529449526e-05
-2.84466935916464e-05
-1.4482120848686e-05
-4.0586136395243e-05
-1.73187411862734e-05
-2.70964722056585e-05
-2.78555219433053e-05
-3.6227579743779e-05
-2.45913882702353e-05
-1.89646713490998e-05
-1.85091948750679e-05
-1.83670818005423e-06
-1.10094963781603e-05
-2.2993436653798e-05
-1.65641634014222e-05
-1.94030264330731e-05
-2.26134116469474e-05
-3.26700269319924e-05
-1.16231648945336e-05
-4.82640130795802e-05
-3.32118249119616e-05
-4.7428195890204e-06
-2.00843186619355e-06
-3.61330149390482e-05
-1.51162307339777e-05
-3.1171861406726e-05
-2.57723692360145e-05
-1.83520593363005e-05
-2.01602598628935e-05
-1.01735870350308e-05
-2.00742903686143e-05
-3.39223411945635e-05
-2.8168394570875e-05
-3.51232680626953e-05
-1.12965003873457e-05
-7.66825991801791e-06
-3.94186782826576e-05
-3.93927977458966e-05
-8.24680729529912e-06
-1.94011477360442e-05
-3.87506887821659e-05
1.09462269963931e-05
-9.40156883196822e-06
-5.78162610862769e-05
-2.39002870783673e-05
-1.91537194932469e-05
-1.21827915466737e-05
-1.59044638257411e-05
-2.15237155947959e-05
1.56756151696176e-06
-3.0605989363772e-05
-9.61894792069734e-06
7.01198510961156e-06
-3.72461446079187e-06
-2.07419328038792e-05
-3.22864785580856e-05
-3.45129238571839e-05
-2.35372205895872e-05
-2.74848562731312e-05
-1.44811745993711e-05
-4.0737173501755e-05
-2.01733059667615e-05
-1.03487941677734e-05
-2.81294514465733e-05
-2.64656066332783e-05
-1.92724237625909e-05
-2.23231068166439e-05
7.37379745973834e-06
-1.73154237556135e-05
-3.36057937816416e-05
-1.41144311476917e-05
-1.71407316682377e-05
-4.43232904192091e-05
-2.26457323687564e-05
-2.67869589238708e-05
-2.8498578266702e-05
-3.6712575701614e-05
-1.73946196466194e-05
-2.43764338615262e-06
-1.33605872543394e-05
-9.79427210345197e-06
-8.1545931122077e-06
-1.33899693659545e-05
-1.42655273386347e-05
-8.84615558770941e-06
-1.87519695275231e-05
-8.1403276313662e-06
-3.30933988171768e-05
-3.36199617795967e-05
-2.44658833577606e-05
-1.93763872468329e-05
-1.43693712237152e-05
-3.85881999028251e-05
-2.45303186219954e-05
-8.79736802580066e-06
-2.19938685181711e-05
3.79955413619074e-06
-1.47203621429222e-05
-1.31060498743261e-05
-6.52968665905518e-06
-1.91038757999644e-05
3.69513916493689e-06
-1.60390371091932e-05
7.73685247584757e-07
-1.52291973792774e-05
-3.51904823606394e-05
-2.74242092043473e-05
-1.99676170825612e-05
-1.01907154458561e-05
-2.93536850164287e-05
-1.03195819021805e-05
-2.96446347143551e-05
-2.69338604112577e-05
-3.29312112125605e-05
-3.1728716160915e-05
-1.99665786717575e-05
-1.93767760577614e-05
-1.46300226850748e-05
-1.47008735565653e-06
-2.33005278626238e-05
-1.59325998135771e-05
-2.62662386374541e-05
-2.4299938992459e-05
-1.55633638350021e-05
-1.06530444319051e-05
-1.51586278758724e-05
-1.66112362661635e-05
-1.24051997048236e-05
-9.7253412957622e-06
-2.4621534324486e-05
-3.12197393012801e-06
-3.24752548158759e-05
-1.08874862741455e-05
-1.33214414122233e-05
-3.81370646140381e-05
-4.62274020764063e-05
-8.35165852432941e-06
-3.50958784501614e-05
-8.61621997265211e-06
-3.12869585298603e-05
-2.22946600461019e-05
-2.61202075480022e-05
-8.66324832425194e-06
-2.88808595679319e-05
-1.58924762752302e-05
-1.52250758372464e-05
-3.11677782276981e-05
-2.30878464240944e-05
5.95714219986942e-06
-1.92027526700899e-05
-1.6876716928564e-05
-9.01900242737626e-06
-2.52935787252665e-05
-2.08001623201262e-05
-2.44834959562356e-05
-1.71806615806302e-05
-3.67337360327018e-07
-2.78734921957013e-05
9.33439784169228e-06
-6.25503446270382e-07
-2.2270352945347e-05
-2.28355857207603e-05
-2.85658508440207e-05
-2.29547447070728e-05
-2.54001485066073e-05
-2.67855681719506e-05
-1.94710367237818e-05
-2.67371539851781e-05
-1.21377770213752e-05
-2.75138052421884e-06
-1.73638626154588e-05
-2.30551575205116e-05
-4.13092828372651e-06
-2.37292234068844e-06
-2.98724083729602e-05
-5.82666636963107e-06
-1.68205776611739e-05
-9.76838970455303e-06
3.26748688405024e-06
-1.81377471602753e-05
-2.31717642706393e-05
4.37657317093199e-06
-1.29212545795322e-05
-2.94872924054205e-05
-1.4781523747766e-05
-2.23162685618671e-05
-2.29817866852948e-05
-2.18224149907063e-05
-1.53957135942632e-05
-2.17080235503831e-05
-1.75873709483682e-05
-1.61933878960311e-05
-3.6983345610401e-05
-2.08409941073215e-06
-2.17061965413636e-05
-2.41977453283608e-05
4.43405785298817e-06
-5.68630132061292e-06
-1.37260816133337e-05
-7.95654297091658e-06
1.20769697407437e-05
-2.25755976868861e-05
-2.41984148107173e-05
-2.13936752814345e-05
-4.2059713843384e-05
-1.62996455768494e-05
-2.98041951661251e-05
-3.07582696227777e-06
-1.11796510486007e-05
-2.65782826014401e-05
-2.50127732922208e-05
-2.39182868627081e-05
-4.27706275080458e-05
-3.02046001084667e-05
-1.10578194486485e-05
-2.94147034943104e-05
-3.12997442725043e-05
-2.42266504687536e-05
-3.1919306026799e-05
-2.19219485616701e-05
-3.85674744226546e-06
-3.52929427485153e-05
-3.76290390152354e-05
-1.62590613727598e-05
-2.78795449463642e-06
-6.76122223488919e-06
-2.90736670936911e-06
-1.95821900102785e-05
-2.85865411805603e-05
-1.3498868290523e-05
-2.67104837710539e-05
-2.16410117709111e-05
-2.97653683872098e-05
-1.0162264680317e-05
-1.85255208606489e-05
1.22839311648697e-05
-2.09558645579551e-05
-2.38466754442328e-05
-1.59688080265455e-05
-2.88293777910955e-05
-1.57187786122282e-05
-8.92179383576936e-06
-1.62756817879809e-05
-2.82904885846167e-05
-2.5772670947455e-05
-1.35771395379089e-05
-2.84808177993222e-05
-1.59766979273462e-05
-2.6965073832044e-05
-4.69624302060787e-05
-1.53498410556109e-05
-1.91226287319058e-05
-1.72939908054122e-05
-3.2769076533512e-05
-1.8571732739614e-06
-8.70799655167002e-06
-1.76969886548256e-05
-2.57466008175395e-05
-1.64004530939931e-05
-2.76877750811922e-05
-1.65098522684014e-05
-1.30159291144738e-05
-3.43102340592235e-06
-1.17973757383661e-05
-4.9967411169109e-06
-2.15943883527158e-05
-3.45813548110926e-05
-1.99281808744791e-05
-7.52803188754147e-06
-2.56595733882346e-05
-2.86422510450597e-05
-1.58794961289418e-05
-1.54559823983858e-05
-1.89765655566019e-05
-1.37584802994906e-05
1.97025872304562e-06
-9.91961671149599e-06
-3.14482683078044e-05
-3.48741894527452e-06
-1.89829393938142e-05
-1.76046294532344e-05
-2.21523506005647e-05
-1.44963290515703e-05
-3.32229106315196e-05
-3.58011142818416e-05
-1.61276950260607e-05
-2.48106331024845e-05
-4.47023341671016e-06
-2.760531661732e-05
1.02830399129566e-05
-3.03819392182666e-05
-3.42486621772697e-05
-1.41478927586978e-05
-7.46494116085713e-06
-1.71982866343699e-05
-3.96342492128692e-05
-2.01583454881671e-05
-3.73175931816586e-05
-1.24368156437169e-05
-1.94888788529472e-05
-2.74539149791828e-05
8.73504597359952e-07
-1.19506402509019e-05
-4.17531669897419e-05
-8.57478577992999e-06
-2.30070871093795e-05
7.69479760271885e-07
-2.31314941675719e-05
-9.35923796808168e-06
-1.64051286828234e-05
-1.21505561756638e-05
-1.3012625405667e-05
-1.12841777360523e-05
-9.46263991370583e-06
-3.9659330855307e-05
-3.15582971870838e-05
-2.76249298837745e-05
-8.5715866783737e-06
-2.64973678588583e-05
-2.93274478559812e-05
-2.12388448536394e-05
-7.76284054995949e-06
-1.50562059834684e-05
-2.85541091951966e-05
-5.48261650161064e-06
1.06553634524687e-05
-3.08636398998394e-05
-1.82655566255342e-05
-1.96745691397657e-05
-1.67039003075775e-05
-2.94011501096523e-05
-2.14753862125371e-05
-1.33449882284755e-05
-1.63352524594935e-05
-4.67305159679105e-05
-1.66254664119025e-05
-4.75712887078559e-05
-2.23788172415083e-05
-1.97603955333393e-05
-2.58683721160344e-05
-2.48971729551884e-05
-1.52195118942576e-05
-2.63855418286728e-05
-3.70193932376148e-05
-3.34921572215174e-05
6.12013041992645e-06
-3.70671680421307e-05
-1.14165428660796e-05
-1.57995533524666e-05
-1.68071485151217e-05
-6.61947223219099e-06
-1.30998985118613e-05
-3.02434082843883e-05
4.15315217392713e-06
-3.49429710364112e-05
-2.10353965971366e-05
-2.01591698153679e-05
-2.87395690125752e-05
-1.53251386143373e-05
-2.6139497691073e-05
-1.96268919317863e-05
-2.87301513822312e-05
-5.50899020675879e-06
-6.91296080939089e-06
-1.079700762835e-05
-2.42681547457777e-05
-2.97011495504783e-05
-2.5957850232322e-05
-9.84208421180791e-06
-2.78015792619257e-05
-2.45929235197539e-05
-2.76189552051477e-05
-1.75233901517055e-05
-1.85562112729653e-05
-8.41518420006085e-06
-3.69143404327578e-05
2.16242477710557e-06
-3.48188643575666e-05
-1.3799232519514e-05
-3.92325345936574e-05
-1.00614568874366e-05
-1.27080249336711e-05
-2.77685063249429e-05
-8.88585019466274e-06
-5.5249329726275e-06
-2.20365362329962e-05
-1.39204613577589e-05
-2.89121330461255e-05
-1.99118809861672e-05
-1.3692439139788e-05
-8.45869612419721e-06
-2.89596168461278e-05
-1.43013196230028e-05
-1.62461251951233e-05
1.09966955880043e-05
-1.66727813405551e-05
-8.45485147673006e-06
-2.11563595634221e-05
-2.15374226261491e-05
-1.69889121265012e-05
-3.00884291409808e-05
-2.79299646206177e-05
-3.17713785952397e-05
-2.15966151137865e-05
-1.09199579435761e-05
8.67025350718424e-06
-4.31461971003152e-05
-1.96888508356993e-05
-2.58400323305603e-05
-3.91148807068463e-05
-2.36031028010436e-05
-1.57865492859945e-05
-4.118927549363e-05
-3.35666777534806e-05
-1.68001949795177e-05
-1.81176184024574e-05
-2.22935162843656e-05
-2.32850023261014e-05
-4.76610004775798e-05
-3.46575603893619e-05
-1.49082785249129e-05
-2.19703709491695e-05
-3.24716667439827e-05
-6.36480096635925e-06
5.40164798303125e-06
-1.1159424912484e-05
-1.1269368832859e-06
-1.56209589915772e-05
-1.50525927347056e-05
-4.40385699589106e-05
-2.56843953246071e-05
-2.31804726335252e-05
-1.88977834782733e-05
-3.91901629804394e-05
-2.32810686763609e-05
-9.23523688719197e-06
-2.73730125522534e-05
-1.97182567844886e-05
-1.74407856296431e-05
-2.91188916206977e-05
-2.73218986124954e-05
-5.22061922137524e-06
-3.73171835678718e-05
-5.50398974090603e-06
-2.05670730848782e-05
-1.69166088355349e-05
-3.68268058662008e-05
-3.64098956534629e-05
-1.57126411990605e-05
-4.30292132181065e-05
-9.44047976291692e-06
-2.77727721181655e-05
-3.22617952323172e-05
-2.3459788347311e-05
-2.8130260189854e-05
-1.60195021973321e-05
-1.12435639286713e-05
-3.40259547178745e-05
-8.01638316125589e-06
-1.53794135435683e-06
-7.31189885552648e-06
-1.08389543280276e-05
-2.44372276052483e-05
-1.54758870314565e-05
-1.50210282735958e-05
-2.36999158229952e-05
-7.02689578284321e-06
4.73088704578212e-06
-3.94842518154911e-06
-5.49906282761311e-06
-5.66207173370464e-06
-3.31787498710046e-05
-7.65659853370272e-06
-2.19095679428361e-05
-2.0226942354125e-05
-8.29902038294069e-06
-1.70837072615274e-05
-1.03688209709386e-05
-1.18530191472827e-06
-9.81531175577106e-06
-3.82474144760657e-05
-2.19073035662732e-05
-3.55855513431027e-05
-1.6101314163228e-05
-3.24612372278638e-05
-2.43290797151302e-05
2.13042830119333e-06
-2.37680623047105e-05
-2.16354849465637e-05
-2.75812523767018e-05
-1.6465264948029e-05
-1.80311888546651e-05
-1.08380929285519e-05
-1.42810368068925e-05
-2.68863208161482e-05
-2.15044569943615e-05
-2.27700844121645e-05
-1.53083767436578e-05
-1.27525082064601e-05
-1.88098304404597e-06
-1.39268364146515e-05
-1.32191699948743e-05
-1.8427957217107e-05
-6.8972225526293e-06
-4.71375653790431e-06
-2.11817781584837e-05
-4.38138243771443e-05
-1.43187742869866e-05
-3.7041048512432e-05
-3.74990717259862e-06
-2.84897448834363e-05
-1.59580767954374e-05
8.69248610438741e-06
-1.68956063400594e-05
-4.94943934945978e-05
-2.64979901167705e-05
-3.96238817083245e-05
-2.84146915330257e-05
-2.09540680307597e-05
-2.34105239107051e-05
-3.1479803668445e-05
-2.82159510166409e-05
-4.46606309467391e-05
-3.3152863112049e-05
-1.47474885751623e-05
-8.56636981481517e-06
-9.47488079689864e-06
-7.51440600575145e-06
-2.75629266237761e-05
-3.86684887438632e-05
-2.46212104036169e-05
-2.23493244062686e-05
-7.9357521198109e-06
-2.72979206436941e-05
-3.3266251795813e-05
-7.48851221735284e-06
-2.52425111710745e-05
-2.36610766857352e-05
1.94320414470325e-06
-2.5083556722533e-05
-2.84989928901523e-05
-4.3974391962573e-06
-3.23175626910969e-05
-9.48275434982222e-06
-2.30004413729474e-06
-3.00506648937669e-05
-3.85050577940173e-05
-1.69645428800349e-07
-1.0252765521362e-05
-1.71598437181318e-05
-7.70419383480398e-06
-3.80218971506069e-05
-3.41992964598963e-05
-2.97892080471827e-05
-5.66737860189865e-06
-4.14427739012013e-05
-1.51708471966182e-05
-4.68968046976788e-06
-2.38337842870698e-05
-2.96024064915231e-05
-1.17496761243609e-05
-1.67197800841755e-05
-1.94048925341297e-05
-1.65940351407067e-05
-1.6929238995415e-05
-2.65439995185834e-05
-2.46350392603885e-05
-2.56698096383152e-05
-2.11474411383652e-05
-2.80147336945975e-05
-3.38136145595357e-05
-2.11204546276499e-05
-3.98846800477125e-05
-2.84150275486573e-05
-2.05585700898246e-05
-9.07268830148148e-06
-3.29724230626605e-05
-3.77455764099952e-05
-5.37597307566792e-07
-3.24380967508344e-05
-1.14079339313103e-05
-2.35572648558992e-05
-4.59162241701528e-05
-2.39311418643068e-05
-7.71141909814977e-06
-1.90226560669229e-05
-2.6104919765306e-05
-1.63126670899445e-05
-9.790732135896e-06
-2.20456931521208e-05
-2.70817354635398e-05
-1.37601115151577e-05
-1.27203818423681e-05
-2.45188837079889e-05
-2.74971941140166e-05
-3.95193966147721e-05
-3.08237984159411e-05
-8.74579483442246e-06
-1.15561489720891e-05
-3.77698273108208e-05
-4.67640418075391e-05
-1.63571512253387e-05
-1.93506522565259e-05
-2.91223086455909e-05
-1.92066443854509e-05
-1.44225398606306e-05
-1.35714432328434e-05
-2.04912593980071e-05
-2.34421074259959e-05
-1.31721231825414e-05
-1.36335252192089e-05
-3.91378435065579e-05
-1.89446793550034e-05
-5.97127793866302e-06
-2.97651488030346e-05
-2.2980580862263e-05
-3.55619204200055e-05
-1.95878492709577e-06
2.94557983407563e-06
-1.98325389013308e-05
-1.5204121802671e-05
-8.63434624703827e-06
-2.79775218990003e-05
-1.31883497804244e-05
-1.36010913728807e-05
-3.243843399216e-05
-1.37160858671682e-05
-3.07831218015529e-05
-2.26103548003662e-05
-1.04732096679208e-05
-3.12823687664693e-05
-1.22836203597124e-05
-1.81384128757137e-05
-3.21850475329145e-05
-3.00539266060461e-05
-2.29531620108475e-05
-1.96018545247374e-05
-1.77152555756416e-05
-7.68078705209059e-06
-1.01961040008304e-05
-2.76587277898305e-05
-3.65302634481695e-06
-2.61662573795946e-05
-1.54299701355775e-05
-9.33792333347902e-06
-2.72780551016772e-06
-1.89048669822373e-05
-2.87477222491073e-05
-5.92741536680063e-07
-4.83290624253904e-06
2.81838736423766e-06
-4.05632368401524e-05
-1.41368448675765e-05
-1.74325726672719e-05
1.28967367170232e-06
-1.36268355745509e-05
-1.09324161854633e-05
-1.85577966447113e-05
-1.70183979081672e-05
-2.49858897639383e-05
-1.44163075190531e-05
-2.50192354353091e-05
-2.60144682356031e-05
-1.47339375305598e-05
-8.10568850853513e-06
-1.059403462248e-05
-2.56242936230218e-05
-2.09304583101084e-05
-2.58516039869298e-05
-2.77988561435726e-05
-3.58179198913116e-05
-1.74884957640461e-05
-6.94504331247608e-06
-1.70525089793251e-05
-1.91955271301418e-05
-2.8833914636619e-05
-4.97196044899327e-05
-4.32534958856792e-06
-7.98568911878377e-06
1.26889454819249e-05
-4.30057338377462e-06
-3.31943566100261e-05
-1.72114458460273e-05
-1.96835244598804e-05
-1.70164147297515e-05
-2.13384695024139e-05
-2.49058856325418e-05
-4.85238522155561e-05
-2.22385854644621e-05
-2.69982535447856e-05
-7.50744499638157e-06
-2.31887783503062e-05
-1.78634101126946e-05
-1.33050169587794e-05
-4.03216218904778e-05
-2.57525456502408e-05
-2.10617780986164e-05
-2.89745856856554e-05
-1.547528308863e-05
-7.24823788509057e-06
-1.37672121340937e-05
-3.51252650524906e-05
-1.99783267649309e-05
-3.04359713440036e-05
-9.2868591361827e-06
-1.18299160000174e-05
-2.62858609347454e-05
-1.65003569704408e-05
-2.82135978288287e-05
-1.67477175732651e-05
-2.73587339816528e-05
-3.02200238151931e-05
-1.67380160951317e-05
-3.30463741622561e-05
-9.1838989907312e-06
-7.27896785887648e-06
-7.04329376681688e-06
-3.27491597476668e-05
-1.71547868016102e-05
1.39072371822635e-06
-6.14220084918075e-06
-3.49152728360406e-05
-2.40121998829589e-05
-1.89021990814111e-05
-1.00500583647788e-05
-3.43719920940015e-05
-8.23264843464727e-06
-2.71504076282771e-05
-1.80457270184384e-05
-2.28214660449983e-05
-1.07403626852907e-05
-3.52176056473202e-05
-1.26262105696727e-05
-2.66959548006356e-05
-7.17816129181747e-06
-1.19734203284432e-05
1.68286457850636e-06
-3.54351626252944e-05
-1.78020188076855e-05
-3.95891522296199e-05
-2.41331732318026e-05
-2.24784007265106e-06
-6.9706040844122e-06
-8.2653002728157e-06
-2.0341346146411e-05
-2.53345320827999e-05
-1.40687894474422e-05
-3.88965245887944e-05
1.14645462710127e-06
-2.27998202052214e-05
-2.39124561178217e-05
-3.43880174603006e-05
-1.7741616380571e-05
-6.52086442299344e-06
-1.90743836301659e-05
-1.74051941250207e-05
-1.08949728382239e-05
-1.66868871194776e-05
-1.40543887646594e-05
-1.69819333796699e-05
-1.08452816528982e-05
-1.36053852611493e-05
-2.69610916024846e-05
-2.07080601594448e-05
-3.1350517036958e-05
-3.86453095527635e-05
-2.43759238692481e-05
-1.17624243923456e-05
-1.86617591928649e-05
-2.44656653370397e-05
-1.6007710327499e-05
1.91299415909377e-05
-4.12536912029374e-05
-2.84882791058434e-05
-1.45395339799853e-05
-2.87481640952331e-05
-3.29608236956418e-05
-1.13789040185227e-05
-2.38012964726533e-06
-1.68055778611602e-05
-4.92271374206416e-05
-2.78059993758466e-06
-4.12552546230714e-05
-2.33291520837234e-05
-2.63622049488387e-05
-1.08103418998991e-05
-1.42233799679952e-05
-1.26006285641792e-05
-1.44427925874904e-05
-2.94306763907128e-05
1.92106961805138e-05
-1.09133638766332e-05
-1.9554603783399e-05
-2.77952721328362e-05
-4.17694552203181e-05
-1.94843008029211e-05
-3.07487946443016e-05
-9.20024291380584e-06
-4.31257014927091e-05
-1.05593053205363e-05
-3.56705431080903e-05
-3.06776441652205e-05
-1.74341524783491e-05
-1.57729266825492e-05
-4.14053635489834e-05
7.34190389258348e-07
-3.29676671953855e-05
-1.27552039674867e-05
-5.24704950184947e-06
-2.45311358734105e-05
-3.72476308326161e-05
-2.3932549544731e-05
-4.24060481816704e-05
-3.213725356544e-05
-1.63228927729646e-05
-2.32789614455692e-05
-3.2302345686637e-05
-2.86794448757306e-05
-1.984701880894e-05
-9.82192128915832e-06
-1.27735678705023e-05
-2.0848662992903e-05
-1.66304381135733e-05
-4.28561270310849e-06
-1.1495278719692e-05
-2.16740508660958e-05
-1.59957990364098e-05
-1.27090222165005e-05
-3.13899814564856e-05
-1.2613274428699e-05
-3.11722229229545e-05
-1.58777712846073e-05
-1.05765111266079e-05
-2.0120130238227e-05
-2.51419976627488e-05
5.93132938099968e-06
-2.6621256584631e-05
-2.62314553790357e-05
4.91866066746525e-06
-2.47783866088333e-05
-2.32212467273503e-05
-1.32124203876298e-05
-2.13915784970146e-05
-3.61031375209331e-05
-1.34897579722307e-05
-3.34797421946839e-05
-1.18166115054536e-05
-1.85960732294963e-05
-8.87997824616747e-06
-4.50281937700953e-05
-3.46848208491404e-05
-2.49026597293726e-05
-2.85924094338162e-05
-2.10005232467138e-06
-2.20495718970877e-05
-3.40103449602695e-05
-1.64322538220561e-05
-2.96127717852675e-05
-6.13069635687936e-06
-2.37727128745455e-05
-3.18749671496903e-05
-2.93662475572877e-05
-3.85822605410831e-05
-3.24545470490317e-05
-3.42782801352817e-05
-2.02935602787572e-05
-1.16294428589477e-05
-2.06131167309118e-05
-3.96329926088235e-05
-3.95477421030909e-05
-1.14181608801122e-05
-2.29929552428019e-05
-2.75899808586107e-05
-2.85402717494875e-05
-1.24539209602695e-06
9.2324399736899e-06
-1.81087949197179e-05
-5.66283601077355e-05
-7.55560544718284e-06
-1.56252154427142e-05
-9.22827106123439e-06
1.55859740163732e-05
-2.73734264251676e-05
-1.59327543602027e-05
-5.14142887109708e-05
-2.73893921410225e-05
-2.39746016879643e-05
-4.55160098373617e-05
-1.90239179305356e-05
-2.44977272149167e-05
-3.65472068231047e-05
-1.53234240212477e-05
-6.86706797750462e-06
-2.25631437435535e-05
-2.37614767707681e-05
-1.18704066186403e-05
1.90379952415104e-06
5.35170881070121e-06
-2.37715957670048e-05
-4.04985049844859e-05
-3.61227481874661e-05
2.4739485427609e-06
-1.14627956546732e-05
-4.41260055762615e-05
-3.70607345217634e-05
-3.13683520030118e-05
-3.47240855305819e-05
-2.00264421453149e-05
-1.97917975498829e-05
-4.30891137933532e-05
-1.48349031507959e-05
-2.64412283640016e-05
-1.57628470717049e-05
-4.55738416458683e-05
-2.16027709227653e-05
-8.95026614446108e-06
-3.67906437471958e-05
2.2632918846667e-06
-2.36203172695354e-05
-9.29182057297632e-06
-3.14715860497323e-05
-4.01492586967979e-05
-2.24791428472686e-05
-3.06489747247811e-05
-2.77307454880785e-05
-1.94339300277026e-05
-1.27115338143901e-05
-1.86049987952227e-05
-2.91486070025221e-05
-2.04284039972258e-05
-1.3450915879547e-05
-2.33211856448523e-05
-8.95179348876114e-06
-2.33500418663927e-05
-1.11878418793321e-05
-9.81120473279495e-06
5.34304425235379e-06
-3.46526414678037e-05
-2.60199128698123e-06
-3.67226536962911e-05
-1.99267798038549e-05
-1.63741102683061e-05
-3.26020744474273e-05
-2.42404254648174e-05
2.43858998879492e-06
-4.11386249763777e-05
-3.0186625421988e-05
-2.31647826239496e-05
-1.97593552136543e-05
-7.80832567874471e-06
-2.13962472111866e-05
-1.14500399884959e-05
-1.76488617655202e-05
-1.33597620789693e-05
-2.98604367467007e-05
-2.0698783069602e-05
-2.20476647490691e-05
5.47850299671126e-06
-5.01240293268296e-06
-1.20194366987769e-05
-1.17347760193058e-05
-5.21092468933923e-06
-3.30373711009838e-05
2.62295874525388e-06
-2.49529024859006e-05
-2.20877797608833e-05
-2.04580929162985e-05
-3.5908255014237e-05
-2.3528353183759e-05
-1.75652251103814e-05
-2.17357141127491e-05
-1.26000691144342e-05
7.77385069762328e-06
-1.79334935419924e-05
-5.97340763027625e-06
-1.23920554024273e-05
-3.18724389232937e-05
-8.57134408953796e-06
-8.38731399273887e-06
-1.44096930627214e-05
-3.13218534683106e-05
-3.10015273232799e-05
-3.42639344844596e-05
-2.56197228770413e-05
-2.91666677431455e-05
-3.80540473940104e-05
-4.45084046621538e-05
-2.55334342305315e-05
-7.86600978452238e-06
-2.37661254974932e-05
-3.5191819464454e-05
-2.53159607736567e-05
-1.3978480045631e-05
-1.0416167792285e-05
3.81713182171645e-06
-3.60432092888402e-05
-2.58653816870325e-05
-1.30368285911934e-05
2.59239504716592e-06
-3.05100577788344e-05
-1.89197628423893e-05
-3.92832033395779e-06
-4.06562668103723e-05
-1.00265761224976e-05
-1.08989605941419e-05
-7.08964390058103e-06
-3.36666607827587e-05
-3.83161433137008e-05
-1.55522887160435e-05
-2.13238471216362e-05
-2.69583722571178e-05
-3.54740885471266e-05
-3.22853908538889e-05
-2.96131214497225e-05
-8.41694368859485e-06
-2.78329840686199e-05
-4.27743558840868e-06
-3.01408319313123e-05
9.01874589260169e-06
-2.31865097130858e-07
-1.61187934561279e-05
-4.17122665421596e-06
-1.76120131852189e-05
-2.33797427368254e-05
-8.09496745566542e-06
-4.99011611207775e-05
-1.77603509047948e-05
-2.74094996999499e-05
-2.42117395883505e-05
-2.13177586396275e-05
-2.8466208586924e-05
-2.32610792421222e-05
-1.15786533861113e-05
-1.64810917511524e-05
-7.24528614310141e-06
-1.12958237716903e-05
-1.4110102238458e-05
-7.99991844001838e-06
-3.94088219811782e-05
-3.40673684703488e-05
-1.43424813826642e-05
-1.55558852935996e-05
-2.31055283267076e-05
-2.08736193228775e-05
-1.58863547391637e-05
-2.23624315115278e-05
-1.95550154582651e-05
-3.89245498314688e-06
-1.45164020658853e-05
-2.14105166284407e-05
-1.52584749846281e-05
-1.79365110667791e-05
-2.82913181672572e-05
-4.11472796543056e-05
-2.66504805473234e-06
-2.09600423321544e-05
-1.50440449203122e-05
-4.56345314974632e-05
-1.67338530092079e-05
-1.99529967978388e-05
-2.70170664623788e-05
-3.7119260768852e-05
-2.2547048754613e-05
-2.65770969504655e-05
-2.71982126188858e-05
-2.7938024974674e-05
-3.96779002949025e-05
-2.40305694862923e-05
-3.89233713252362e-05
-1.12954970667387e-05
-2.12097940433744e-05
-3.09482801248693e-05
-3.15775580915772e-05
-9.03507593187505e-06
-2.12329599404663e-05
-2.69774963146321e-05
-2.43195294843771e-05
-2.43237084117549e-05
-1.03372850078375e-05
-2.83739068715351e-05
-1.97333609932892e-05
-2.89742324960099e-05
-3.10848415117592e-05
-3.36781817127183e-05
-7.80731201774586e-06
-1.1132183291251e-05
-2.22442162591332e-05
-2.14363436383933e-05
-5.23639640883376e-06
-2.46155764078585e-05
-3.89077430318654e-05
-6.07174081847781e-06
-1.41251548290769e-05
-1.7303199215488e-05
-2.57791693508701e-05
-4.09419923287818e-05
-1.4694803599125e-05
-3.66339550996199e-05
-3.0187302096495e-05
-7.04242879539895e-06
-5.5479593987301e-07
-1.8742492770505e-05
-3.41534218078126e-05
-2.12172663885893e-05
-2.37100373272851e-05
-2.7115855709105e-05
-1.44555535261211e-05
-4.14334822433701e-06
-3.17783582914226e-05
-2.05214285421832e-05
-3.47307001573307e-05
-2.67105659082802e-05
-2.67500336634787e-05
-1.50494167047947e-06
-1.93070252709306e-05
-2.37792612870819e-05
-3.2781600203674e-05
-1.14667006930744e-05
-1.208617899937e-05
-1.92781182386284e-05
-2.12860497353576e-05
-7.20470454830392e-06
-2.42375930016654e-05
-9.77272663188461e-06
-2.57096292661775e-05
-2.66102625621109e-05
-1.72622158771974e-05
-2.04326896226255e-05
-1.86165442223639e-05
-2.49807860568374e-05
-5.7501492345747e-05
-3.65061465666529e-05
-1.26972015859482e-05
-4.49659347563457e-05
-1.54969586280129e-05
-1.76087195756899e-05
-2.50596122865839e-05
-2.69564181586682e-07
-2.94134203190658e-05
-3.02306633502922e-05
-2.42579718389627e-05
-4.313385024982e-05
1.08598454468425e-05
-1.39533439558809e-05
-1.88786014466967e-05
-2.75577631978574e-05
-2.9696273375494e-06
2.61519287975179e-06
-1.26280102642167e-05
-1.93044445313636e-05
-2.05682048004148e-05
-3.30919983077824e-05
-3.41301699736217e-05
-4.29514251319356e-05
-3.09699061236296e-05
-3.21758963121539e-05
-9.32282836589422e-06
-9.54497830698777e-06
-1.34506062751117e-05
-1.3115195363955e-05
-2.62044250988247e-05
-4.01222424047797e-05
-3.62841051703366e-05
-1.75530188485017e-05
-3.23966896281767e-05
-1.69411681381885e-05
-2.95855605544361e-06
-3.34446818365433e-05
-1.78778127345559e-05
-2.01373344850706e-05
-1.43774883891464e-05
-1.92593004649494e-05
-1.85676742962548e-05
-2.39385465553335e-05
-3.29527951250498e-05
-4.31468312512156e-05
-2.17585096395879e-05
-2.30308376947127e-05
-1.08206263489872e-05
-1.48709315387604e-05
-2.18270706364404e-05
-3.41730752212525e-05
-1.30514851769918e-05
-1.41507216659517e-05
-2.4210830393203e-05
-2.28219732217551e-05
1.98061435897515e-06
-1.01305043600812e-05
-5.36958943979917e-07
-1.80978735744837e-05
-1.83115219377902e-05
-2.64726597844824e-05
-7.11253067839464e-06
-5.4728494487509e-06
-7.90707721327608e-06
-1.84627121031871e-05
-1.58109075204353e-05
-4.9355949811996e-05
-2.460821477907e-05
-1.19302809042375e-05
-2.15326016655871e-05
-1.02155721934267e-05
-1.71728466218841e-06
-1.11894220081239e-05
-2.43429936360679e-05
-3.71706927548871e-05
-6.26049523722528e-06
-1.94192903045547e-05
-2.454076473995e-05
-3.15067191344436e-05
-6.51941916519393e-06
7.9925506726428e-07
-1.34851366788773e-05
-1.46143259523701e-05
-3.59289938233992e-05
-1.87424083805239e-05
-2.59778036100251e-05
1.56159291461091e-06
-3.6495631337151e-05
-2.68653900092729e-05
-2.24522104928572e-05
-2.31533866681349e-05
-1.93367400454241e-05
-1.11154860742605e-05
-4.37482662334134e-06
-1.30848969118805e-05
-2.6569345507021e-05
-1.21588492605186e-05
-4.82042768042013e-05
-2.79767793037395e-05
-3.50110209048654e-06
1.96265637258098e-06
-2.68114796485448e-05
-9.5804968971357e-06
-4.02779455840533e-05
-1.12049837876554e-05
-5.48761593786445e-05
-1.15276993931001e-05
-2.90087761879171e-05
-3.36504895726418e-05
-2.32078406949265e-05
-2.70781207500707e-05
-2.82419883478122e-05
-2.37598879821396e-05
-1.59821432253174e-05
-3.21208530423148e-05
-2.59884299192393e-05
-2.23495813089282e-05
-2.66301551162075e-05
-2.01519083260329e-05
-1.07490905223728e-05
-2.6464825312197e-05
-3.5872635460658e-05
-3.04106527694099e-05
-2.24133793690874e-05
-2.04839878842799e-05
-1.04765302574824e-05
-4.38290631742436e-06
-2.01998952045053e-05
-1.63574517052508e-05
-2.3585225867939e-06
-1.22599384175847e-05
-5.17899540716301e-06
-8.01072937304154e-06
-2.27659810679053e-05
-2.84733726077063e-05
-1.23859304956725e-05
-2.3599672582184e-05
-2.35187514577462e-05
-1.46869222411246e-05
-2.09879665737918e-05
-6.98381879469543e-08
-2.70964879706405e-05
-3.67030968866674e-05
-3.79794558482399e-05
-1.88692420859783e-05
-2.44324835293003e-05
-2.40534694064659e-05
-6.30557533102053e-06
-2.62237134590672e-05
-3.5320177397503e-05
-3.35925088145998e-05
-1.79426238025339e-05
-1.71294811967566e-05
-6.49276391514677e-06
-2.68243866589549e-05
-2.07379398203568e-05
-3.37703120388204e-05
-4.09946773886409e-05
-3.7666306202711e-06
-2.86972190056104e-05
7.69941614369154e-06
-2.37815110133248e-05
-5.47623418310216e-06
-3.80969710236448e-05
-3.41514686300584e-05
-1.08598426769974e-05
-2.4756973857025e-05
-2.16075560832529e-05
-1.62857694954795e-05
-1.73397479440203e-05
-1.47124499062912e-05
-9.11314360465525e-06
-3.18797341959086e-05
-4.1626858660612e-05
-1.63122441599201e-05
-2.68443160326831e-05
-1.25469930993607e-05
-9.51456155459328e-06
-3.02363789760411e-05
-2.93543902506661e-05
-1.29269406620891e-05
-3.216768551307e-05
-4.39448221979248e-05
-6.99929373020693e-06
-2.30368201514394e-05
-3.70485364119774e-05
-1.26368209552388e-05
-3.02607639756173e-05
-2.90870630809135e-05
-1.80961612163091e-05
-2.20927472321195e-05
-3.7355585021308e-05
-6.71534039590658e-06
-3.8096059385458e-06
-1.80829849823066e-05
-3.04553795583273e-05
-4.40721034421584e-05
-1.60262376541674e-06
-3.83673582608453e-05
-2.10833570798546e-05
-1.30864032833299e-05
-3.54946785577519e-05
-7.66136450411483e-06
-3.13012474146368e-05
-2.43380074011667e-05
-1.78882684202638e-05
-2.69656059336528e-05
-1.80697223022605e-05
-4.36344484855697e-05
-2.40317364916053e-05
-2.33349398476913e-05
-1.46675508585953e-05
-2.26518674939634e-05
-3.1361772759621e-05
-1.19028040638947e-05
-3.26034194445064e-05
-1.36596598143861e-05
-1.65482770099519e-05
-2.51386928534252e-05
-4.73055113829537e-05
-2.37866592649677e-05
-2.86210994130459e-05
-7.94662119177008e-07
-2.33120405774529e-05
-1.25807351722596e-05
-2.03090247581746e-05
-3.88949346708978e-06
-1.84520789178338e-05
-3.9767959696637e-05
-1.66067077634136e-05
-9.65421977565922e-06
-1.77027422001635e-05
-1.98327012988949e-05
-3.27627924655569e-05
-1.39036729319168e-05
8.7975675942905e-06
-7.91623062128837e-07
-1.64745304039865e-05
-3.62667813318434e-06
-3.04361820937995e-05
-3.35959186467243e-05
-2.88504172997301e-05
-1.56200380592994e-05
-4.55795144693409e-05
-3.5928615444132e-05
-5.12665423949583e-06
-3.477251338927e-05
-9.01598079410011e-06
-1.5405162639559e-05
-2.64331909230858e-05
-4.16204776145836e-05
-1.57088090286269e-05
-9.04573624943188e-06
-1.61217474289306e-05
-3.49255150344009e-05
-1.34314729819741e-05
-2.89615860768132e-05
-2.84764315929158e-05
-3.99520685722031e-07
-5.55593589826256e-07
-1.27689976122522e-05
-2.41749344895846e-05
-2.39855975132745e-05
-2.44838182871807e-05
-3.57987661748523e-05
-1.96320715324912e-05
-2.49898273291715e-05
-1.55849366415869e-05
-1.93875669675082e-05
-1.21694595975986e-05
-1.45869849835947e-05
-1.44360181893785e-05
-1.48721702064973e-05
-9.4951754321456e-06
-1.47438790797277e-05
-3.53522178464392e-05
-1.7297106974389e-05
1.94154564886525e-06
-1.61804759075458e-05
-2.50715221692688e-05
-6.97353971533032e-06
2.83171669343153e-06
-1.20494734607715e-05
-1.09457938793154e-05
-1.20228743093712e-05
-9.66792047173334e-06
-4.15235415849966e-05
-8.81791697239836e-06
-2.36938143124655e-05
-4.13306800062007e-05
-2.4722326027715e-05
-4.46216391274998e-05
1.05436224487799e-05
-2.48889632781252e-05
-3.6332771618724e-05
-1.9429081472001e-05
-2.63816171898799e-06
3.70978091302775e-06
-2.50292741362012e-05
-2.188116484232e-05
-1.64874840784164e-05
-4.30976205976582e-06
-2.87217577086948e-05
-2.73136838013203e-05
-1.13880362425951e-05
-2.852180021336e-05
-2.23459752108415e-05
-2.43860555524334e-05
3.67546573329692e-06
-9.39624446051134e-06
-1.4118768794566e-06
-2.03614772071644e-05
-1.35480050692435e-05
-2.06194343980709e-05
-1.22603393443243e-05
-2.41413952939032e-05
-2.01882052619072e-06
-3.00368132145007e-06
-2.77994116677565e-06
-2.16272154215542e-05
-3.017459979577e-05
-1.84907915989035e-05
-1.51265142350046e-05
-2.90368454010971e-05
-1.4832927379892e-05
-5.28281750558863e-06
-1.80825087537858e-05
-1.24578900484633e-05
-1.74573768889273e-05
-2.79248412047187e-05
-2.27338921903827e-05
-3.67371158888716e-05
-2.26676156531524e-05
-1.66280125483795e-06
-2.50836689652661e-05
-1.58974552740609e-05
-3.4111291585983e-05
-9.98098644429559e-06
-3.6542974544642e-05
-2.35085122225601e-05
-3.62469927910105e-05
2.23435821181027e-06
-2.87026195103787e-05
-1.08650997297747e-05
2.04201733681062e-06
-1.66235020135437e-05
-2.7543404083188e-05
-3.09259522188166e-05
-1.82795206358617e-05
-3.89763523225927e-05
-2.08659197526316e-05
-3.32765832312599e-06
-1.30256498881496e-05
-2.39017719107821e-05
-1.86844972406428e-05
-9.69005132249884e-06
-3.14006953073482e-05
-2.65951524615374e-05
-1.39577634833777e-05
-8.56985316286809e-06
-1.64505772602548e-05
-2.66115506288211e-05
-3.24226616946426e-06
-8.0623432948598e-07
-3.20831969504541e-05
-1.15583248449554e-05
-5.87535384148671e-06
1.05868831194121e-05
-2.98019623431514e-05
-2.1099131098808e-06
-1.09596261587637e-05
-3.19182883323594e-05
-1.24907154974334e-05
-1.80553389217959e-05
-1.41099687954045e-05
1.0128259273124e-05
-2.87567280872907e-05
-2.18041110247307e-05
-5.17413246830942e-07
-1.67536527762689e-05
-2.36113821541635e-05
-3.41229891647042e-05
1.96478950959312e-06
3.51071643824608e-06
-1.27823109427105e-05
-1.26944092507805e-05
-1.99427792981268e-05
7.08215711421273e-06
-2.12802921589769e-05
-2.82566526119929e-06
-1.26694028186114e-05
-7.76058525558532e-06
-2.22479479509487e-05
-5.21342345990713e-06
-2.35776066886408e-06
-2.86778134707458e-05
-1.28656481899307e-05
-3.13757468580716e-05
-3.90658415446412e-05
-4.3236340799783e-05
-9.57202395039633e-06
-1.43656494040788e-05
-1.79236959453164e-05
-1.48830010542667e-05
5.07780050612929e-06
-2.9157209504185e-05
-1.63379307625146e-05
-2.47828811265557e-05
-4.1962579644367e-05
-1.3700889951135e-05
-3.9835419672875e-05
-2.93926952997332e-05
-1.38136163914617e-05
-1.52953272732963e-05
-9.16269583455655e-06
-1.7400890944603e-05
-1.54715668775774e-05
-1.08555509230069e-05
-3.53605025373672e-05
-1.36427952776919e-05
-3.76736854038931e-05
-1.70027928346471e-05
-1.8506525206131e-05
-3.91081296991698e-05
-1.81511524459453e-05
-1.60147843422016e-05
-2.68605473151894e-05
-2.48155504725454e-05
-1.85962157309351e-05
1.27875932252843e-06
-7.59603771858867e-06
-1.76025405451076e-05
-2.86295605346635e-05
-1.99621796444508e-05
-1.20388826785526e-05
-1.64643915152593e-05
-1.25675981921061e-05
-3.36887434717339e-05
-3.33403906864177e-05
-1.2290663777971e-05
-1.46072561654578e-05
-2.04271278182771e-05
-2.51071528062275e-05
-1.50181182462488e-05
-2.50521726726722e-06
-1.11132929303469e-05
-1.68111343724657e-05
-2.88717894464518e-05
-1.85870730140955e-05
-2.52181244999641e-05
-1.78219122900615e-05
-1.26562945280555e-05
-1.38847138381776e-05
-3.43029538627916e-05
-2.54821209157143e-05
-1.95066659228906e-05
-2.62630891979485e-05
-2.05711235422922e-05
-2.009129790035e-05
-2.20345510012957e-05
-1.46395691531384e-05
-2.51861903144105e-05
-3.67985139446373e-05
-3.65397191872868e-05
8.62560879448592e-06
-3.73615979350258e-06
1.1762811530379e-05
-9.0367880820333e-06
-1.10977352897359e-05
-1.17155341441431e-05
-3.07685135932526e-05
-1.47652936423642e-05
-2.81319785564588e-05
-3.78924430254549e-05
-2.5324234357101e-05
-2.23160420650757e-05
-4.10657724380991e-05
-3.99430506860607e-05
-3.20669022435293e-05
-5.30348212968544e-06
-1.30588841156591e-05
-2.75614995125857e-05
-2.34474308338425e-05
-1.24682673750866e-05
-1.16903843737233e-05
-2.19640377832882e-05
-3.59486500775715e-05
-2.24492788306942e-05
-2.54939073969081e-05
-3.04191489799851e-05
1.14158417689709e-05
-1.78937365067194e-05
2.08489287311006e-06
-3.69440293376709e-05
-7.64606463699892e-06
-2.30126536102066e-05
-3.23114457752078e-05
-1.89888250578261e-05
-2.53763051354284e-05
-2.12046573641633e-05
-3.30629611884185e-05
2.30913381106725e-06
-3.83844228306837e-05
-2.86232997021937e-05
-2.26327981336125e-05
-1.82474017126961e-05
-4.08656508488524e-05
-2.81491665531303e-05
-2.08522390884706e-05
-2.76474929440845e-05
-1.78098923889412e-05
-2.09514080864448e-05
-3.25288000168559e-06
4.70748366760481e-06
-2.67199227534742e-05
-1.17546964123171e-05
-2.63058481070428e-05
-1.40704529886193e-05
-2.94421270320411e-05
-1.27521542448217e-05
-3.42205295854099e-06
-3.48665592539991e-05
-1.3515433611423e-06
7.63368081741831e-06
-2.02668988320732e-05
-1.23205061128503e-05
-9.64896315949076e-06
-4.08754038113289e-05
-2.0637977832785e-05
-3.79719081389586e-05
-2.10928792883777e-05
-1.95137904922821e-05
-3.08830408867499e-05
-3.56560137005027e-05
-4.01094570679314e-05
-3.42397517741715e-05
-2.21399668817426e-05
-1.89441440054932e-05
5.86228669123084e-06
-2.3518944916352e-05
-2.59440133416264e-05
-1.62782876323225e-05
-1.1411288260492e-05
-4.14928853148409e-05
1.32519866141733e-05
-1.50924938576694e-05
-1.11338858392632e-05
-1.96097883420313e-05
-1.22650841384397e-05
-2.45869386419201e-05
-1.93269451762571e-05
-1.31166839991038e-05
-1.42668951494358e-05
-9.64310049253134e-06
-2.74356555203577e-05
-4.26683612089208e-05
2.28094988830588e-06
-1.01830169153678e-05
-2.73252625191947e-05
-1.82098565774164e-05
-3.53630701573577e-05
-1.22769505665518e-05
-2.9655957067636e-05
-4.21380581469753e-05
-5.64110019670522e-06
-3.33196112540099e-05
-4.1289808024266e-05
-2.1795117530496e-05
-2.77183145572314e-05
-6.75907074625078e-06
1.60851235853094e-06
-4.53905601916831e-05
-1.8105517303447e-05
-2.27059732086433e-05
-1.81636533052472e-05
-2.89643258781302e-05
-3.94246174948648e-05
-1.70859524367439e-05
-3.66941782663445e-05
-3.13983723143625e-05
-4.25701684562381e-05
-2.01151575534336e-05
-3.07174673690768e-05
-6.46726749710883e-06
-3.18485839571425e-05
-4.65808787526491e-05
-2.40726687562464e-05
8.98761775488522e-07
-2.71296653526052e-05
-1.60503380618098e-06
-2.66660522131549e-05
-1.20697494277053e-05
-1.94349435258023e-05
-2.20804936221351e-05
-3.51242058880008e-05
-3.41208843384182e-05
-2.87674199808358e-06
-1.91609825968324e-05
3.89552403277521e-06
-3.01104742589775e-05
-1.57393236521052e-05
-1.66023298766682e-05
-2.51333691378319e-05
-2.84335154841484e-05
-3.51991024631126e-05
-4.05574427701322e-05
-1.44767134481561e-05
-1.98830091076674e-05
-2.46909973795786e-05
-3.16956102994685e-05
-2.19948939740104e-05
-2.26736464616319e-05
-1.33815173448904e-05
-1.06284015318301e-05
-7.93074280499437e-06
-4.15180793970032e-06
-2.98097657218628e-05
-6.35353745736365e-06
-3.30877899321612e-05
-2.31645852216245e-05
-3.83568165389679e-06
-9.29374464741271e-06
-3.13139356845361e-05
-4.61652016298653e-06
-5.84268402359721e-06
-1.03437137627316e-05
-2.61204666854397e-05
-3.05980076535503e-05
-3.09935740815281e-05
1.57925024777345e-06
-2.54329304183085e-05
-9.58390020478669e-06
-2.47064644308603e-05
-4.97420352030206e-06
-2.09812217377182e-05
-2.62771853306466e-05
3.28309735727349e-07
-4.93022782654955e-06
-1.30421061451923e-05
-3.71624000145871e-05
-1.77320400906443e-05
-1.29850170053579e-05
-1.34078506170819e-05
-3.56850815888792e-06
-1.16036006913003e-05
-2.40838982668649e-05
-2.42389470220905e-05
-3.3008906236464e-05
-1.46924358340208e-05
-1.58556734926571e-05
-2.25529137713788e-05
4.89732959325838e-06
-2.96380805148606e-05
-1.69798401149072e-05
-3.67767278600611e-05
-2.75839588825769e-05
-2.79066361894347e-05
-3.95368708811706e-05
-2.43515461384374e-05
-3.05436669055195e-06
-2.44710769699958e-05
-2.3015850895178e-05
-2.21314613632683e-05
-1.43226778208686e-05
-2.24280977251487e-05
-1.25606197251271e-05
-2.44471819351521e-05
-2.10209072143895e-05
-9.0045197473069e-06
-2.63051628818134e-05
-1.97781164447056e-05
-1.37301424056534e-05
-5.67086490346569e-05
-2.51954551795437e-05
-5.53196780640912e-07
-2.89408673400238e-05
-3.7089594650869e-05
-1.39646776538239e-05
-9.15968129827873e-06
-2.7027092619997e-05
-1.42131469230562e-05
-4.54369072201426e-05
6.01607943527925e-06
-3.44088638893289e-05
-3.21165861579546e-05
-1.4389811441191e-05
-2.3468740749426e-05
1.6853016582105e-06
-3.5302515476307e-05
-1.66358418331085e-05
-3.12791784729927e-05
-4.35444021591218e-05
-8.83313830901189e-07
-1.96922514151217e-05
-3.47711866466207e-06
-2.01859656070627e-05
-3.92524147511836e-05
-1.04149277465202e-05
-4.04758630287348e-05
-4.40753194534697e-05
-1.34911479515714e-05
-1.97570490046938e-05
-1.30112125867832e-05
-2.33932307105755e-05
-2.13528131429634e-05
-9.88616742859319e-06
-8.09435852232231e-06
-2.1548172671037e-05
-8.88017402544056e-06
-1.55712237429956e-05
-3.60612563555329e-05
-1.30953649466005e-05
-1.13659415322267e-05
-2.10705415479775e-05
-3.21850635365467e-05
-2.79633377081167e-05
-1.71288789555497e-05
-2.46257647833223e-06
-1.13734221537492e-05
-5.39386644866823e-05
1.9187382403445e-06
-2.43316780491375e-05
-1.94104498083447e-05
-3.09414006297193e-05
-2.06312547855381e-05
-1.51266747303189e-05
9.34377849325663e-06
-2.18648363248178e-05
-1.65216171929427e-05
-2.19846735104752e-05
-2.15853417645878e-05
-3.64492013328085e-05
-1.8529924911219e-05
-2.50710561833639e-05
-5.43805709115404e-06
-1.85625952043507e-05
-3.07199860513217e-05
-2.83510606927304e-05
-1.81626509985729e-05
-3.13760892437571e-05
-3.34062841862587e-05
-1.53976420598935e-05
-2.17264070178688e-05
-3.34987194599228e-05
-3.32180014289408e-05
-2.00807641990704e-05
-3.70815658964422e-06
-2.94788928981563e-05
3.22158980791558e-06
-8.69574064982788e-06
-1.66757337455394e-05
-3.68368817957542e-05
-1.37535428885642e-05
-4.72356010955963e-06
-3.45608966094754e-05
-1.38505610513073e-05
-4.47055408651438e-05
-1.30755901722809e-05
-1.27297634535564e-05
-1.92511913935675e-05
-2.21967284139604e-05
-1.35940067037289e-05
-8.87096728202092e-06
-1.45506425414625e-05
-6.81515781242233e-06
-1.82735554252677e-05
-1.98410947381883e-05
-1.15056864295766e-05
3.27435464554555e-07
-2.94335109067783e-05
-3.1679659560338e-05
8.07263948611638e-06
-4.73651025762228e-05
-2.90013746568807e-05
-1.53942690748737e-05
-2.64471382159802e-05
-7.07866283578448e-06
-9.64264812072537e-06
-8.71872644670975e-06
-8.93750977727154e-06
-1.01958778052409e-05
-1.24732897604852e-05
5.86296763223297e-07
7.11509406522629e-06
-3.21914887824696e-05
-3.00125812440332e-05
-1.7817404744962e-05
-1.93833875883497e-05
5.56261193294497e-06
-1.55380823247223e-05
-2.4424423088607e-05
-2.26774166929513e-05
-3.99043964701671e-05
-3.74256938105352e-05
-5.4124310905735e-05
-1.7040571846761e-05
-2.3667084963432e-05
-9.0328123440975e-06
-1.13389753031712e-05
-1.17651773520785e-05
-9.15042578807443e-06
-2.52721899742904e-05
-1.94640472822505e-05
-1.62565707301158e-05
-2.18578325712415e-05
-1.87710805364495e-05
-1.62734264511989e-05
-2.60696343140529e-05
-7.97336114940473e-06
2.94250329714153e-07
-4.90894349182167e-05
-1.55193396668366e-05
-1.64573111187191e-06
-2.01158865157382e-05
-9.5717030732081e-06
-4.03579755619459e-05
-7.55535535841667e-06
-1.82920920363467e-05
-3.53024958304342e-05
-2.07369584341931e-05
-2.0262698338725e-05
-1.10667465865082e-05
-5.95659940206955e-06
-1.19426657920677e-05
-2.29124208863233e-05
-2.0038043844955e-05
-1.4823893530421e-05
-6.12381445697989e-06
-2.30106624261957e-05
-3.37244047373886e-05
-8.9873953627099e-06
-1.3684205042611e-05
-3.35352564487662e-05
-7.55787574010316e-07
-3.39064025256105e-05
-1.24490878823267e-05
-3.24018496697314e-05
-1.96666469855412e-05
-2.45689001444476e-05
-2.00587980692458e-05
-2.14046981515171e-05
-3.55088789827287e-06
-3.08155263390316e-05
1.66259290445662e-06
-7.98442523357986e-06
-1.96446998041829e-05
-3.01450568071054e-05
-8.0785025183855e-06
-4.13482151428795e-05
-2.37987728380662e-05
3.98470163135989e-06
-1.75378698401204e-05
-3.57393303532475e-05
-2.48954668340222e-05
-1.71916115971532e-05
-9.42532786642421e-06
-1.89631367745923e-05
-6.18828046112855e-07
-1.75361356603016e-05
-2.38342389758043e-05
-1.91246640238562e-05
-1.85436806421314e-05
-1.49685580259551e-05
-3.68620530698953e-05
-1.67478616663759e-05
-3.21503308111444e-05
-1.04961884950501e-05
-1.34558493919801e-05
-3.48987545492641e-05
-1.66675409402653e-05
-2.18721652657857e-05
4.96027767286823e-06
-2.190331283851e-05
-2.05795644591982e-05
-1.78507548189952e-05
-2.85119891329866e-05
-2.41458616281232e-05
-2.09532043241651e-05
-1.46621591352111e-05
-2.59711838550557e-05
-1.641599781249e-05
-2.10064761246958e-05
-4.83867967765707e-05
-4.80430964452766e-06
-1.48876110684005e-05
-4.20190099025838e-05
-2.53545168001089e-05
-4.11029545046848e-05
-1.74925513426816e-05
-3.9040902058614e-05
-2.80644592443444e-05
-6.65147563664043e-06
-1.84954750613763e-05
1.12793462798358e-06
-1.30013801265096e-05
-2.43550222851152e-05
-1.94806320884621e-05
-1.64813709510326e-05
-9.09533405837326e-06
-2.10021495149591e-05
-1.23320521992066e-05
-2.70217868590162e-05
-2.6697174753402e-05
-2.11843468672786e-05
-3.68871049146919e-05
-7.87848567883686e-06
-1.11911180843216e-05
-2.19947041957273e-05
-1.27843953593717e-05
-2.18505917700142e-05
-3.40550593492397e-05
-2.93481419550839e-05
-6.99823904835123e-06
-1.78560144265933e-05
-1.70637708114246e-05
-1.31635629766991e-05
-2.84026552832569e-05
-2.93997640240022e-05
-1.5350200498284e-05
-3.51015998786293e-05
-2.38490218160653e-05
-2.56087543624354e-05
-2.95475397683482e-05
-2.58214483721315e-05
-9.72066775905818e-06
-2.09916641811766e-05
-2.09096217286041e-05
-2.28932815939162e-05
-1.56140903417822e-05
-2.36224530044001e-05
-1.37362381437551e-05
-2.94874466534143e-05
-6.17958607659725e-06
-3.09663856517635e-05
-2.56416740427657e-05
-2.25167507045302e-05
-2.86352525943704e-05
1.83921915973224e-06
1.16642650152593e-06
-1.94509804527744e-05
-2.67173559437568e-05
-1.51474290162918e-05
-4.15435489633569e-06
-4.15977549327456e-05
-2.61796650253142e-05
7.49168067067184e-06
-1.86345360360818e-05
-2.05050852675441e-05
-3.39568210256349e-05
-3.50076476418535e-06
-2.41479025724055e-05
-2.3764392814483e-05
-2.71588762032758e-05
-1.38167911591125e-05
-1.59253855790513e-05
-1.40484132892834e-05
-3.39251159517882e-05
-2.0804116430055e-05
-3.22348389910273e-06
-1.11706563415862e-05
-1.74086452317579e-06
-1.82072237999241e-05
-6.44346413906097e-06
-2.77345583566243e-05
-1.65975148042715e-05
-2.58012214698527e-05
-3.76973800333102e-05
-2.2566662320575e-05
-4.09000905522357e-06
-1.25914183785887e-05
-2.4159802014625e-05
-4.65241176500634e-05
-2.52141978573703e-05
-2.25555164378233e-06
-3.89202655883902e-05
-3.51572053136966e-05
-1.91854243981645e-05
-8.29517825698349e-06
-2.00332721722557e-05
-3.67841411703525e-05
-1.00853253786522e-05
-1.39885148466792e-05
-2.56325790145318e-05
-5.6837817126079e-06
-3.28864063511379e-05
-2.82660006492193e-05
-2.4410290440632e-05
-3.98228941580921e-05
-1.48168126513933e-05
-1.40174767456869e-05
-3.24061290917222e-05
-1.72577855796897e-05
-2.61179821757855e-05
-3.33512528376607e-05
-2.91611712782171e-05
-1.08127745362578e-05
-3.23835436498635e-05
-2.77793023890155e-05
-1.77055210672734e-05
-4.19699980151117e-05
-1.0547825067079e-05
-3.51758951703e-05
-1.91053211260762e-05
-4.99720779562272e-06
-2.67130821961366e-05
-1.78556975432494e-05
-1.64423437370477e-05
-8.81511727546135e-06
-1.31471482496661e-05
-2.68875403309372e-05
-2.02975911164042e-05
-1.79579425826548e-05
-1.66870124494078e-05
-1.18290475339357e-05
-1.8249894471362e-05
-5.72517756674988e-06
-8.23751596247337e-06
-3.01264672940397e-05
-1.38627281579018e-05
-3.17380149243891e-05
9.6369666665351e-06
-1.06780434521149e-06
-2.65612291986257e-05
-8.08775354574075e-06
-6.7744825802418e-06
-2.74928966542088e-05
-9.88840017085076e-06
-1.12695145115467e-05
-1.87618810110075e-05
-1.50401433543088e-05
-2.0086861897936e-05
-1.55592498709394e-05
-8.72591049410614e-06
-3.94193440810197e-06
-1.49963525458818e-05
-3.48641701824638e-06
-2.5101421610035e-05
-2.23615576613281e-05
-1.27679914913428e-05
-2.23713097740767e-05
-2.23693546324912e-05
-2.19042982360429e-05
-1.79934222775538e-05
-1.60360274317311e-05
-2.32550404195648e-05
-1.59423420165467e-05
-1.66849817223341e-05
-3.17211316934098e-05
-1.88241924374722e-06
-2.69895063952209e-05
-2.45258074935931e-05
-2.89952239570048e-05
-1.35579841395563e-05
-1.95696255039705e-05
-2.03106476711645e-05
-2.88736425108569e-05
-1.54706895849239e-05
1.38695467667744e-05
-3.00613207036577e-05
-1.73490118286726e-05
-4.16447212145635e-05
-2.56920448515103e-05
-2.05829633244299e-06
-2.49233995241013e-05
-3.46825106156756e-05
-1.82071560212131e-05
-2.07245060311687e-05
-1.29248682480538e-05
-1.1275667019954e-05
-7.30144777872763e-06
-9.41521912795552e-06
5.83121542598637e-06
-3.96803975820666e-05
-4.20051293050144e-05
-3.03929002750356e-05
-4.57959874251073e-05
-3.8740863679299e-06
-1.84371899938042e-05
-2.92448981441063e-05
-4.60930797292713e-05
-1.32230600649697e-05
-2.37790732834502e-05
-2.45209276097694e-05
4.07732559135172e-06
4.99004348225848e-06
-1.44172607176613e-05
-8.51472256679307e-06
-1.96022527908716e-05
-4.47462313884431e-05
-3.34361025157757e-05
-7.58166388555732e-06
-2.42746708854949e-05
-2.82557757701587e-05
-3.86587680885835e-05
-2.78649970351441e-05
-7.61386516501148e-07
-1.87344136915374e-05
-7.18163961455862e-06
-2.50884342210514e-05
-1.15252823838505e-05
-4.08336858257804e-05
-3.46822446579719e-07
-2.20601664986583e-05
-2.99223997317312e-05
-1.58671590063355e-05
-4.08781438171937e-06
-1.0081161037125e-05
-1.20268103140973e-05
-2.93337424400916e-05
-2.90430043801051e-05
-7.88730073794681e-06
-7.84175826880971e-06
-2.42298361964744e-06
-3.41419153890778e-06
-1.8441012131013e-05
-3.08383416232116e-05
-2.59988833203081e-05
-9.09649968247505e-06
-1.55560920381505e-05
-2.04403225147462e-05
-2.07137513691316e-05
-1.48563276119831e-05
-8.91922631993016e-06
-4.15322462523996e-05
-2.34737111192657e-05
-3.09273616055705e-05
-2.00973705560645e-05
9.24419387528993e-06
-2.74693303746805e-05
-3.85242384339886e-05
-1.38550477338134e-05
-4.06509061423518e-05
-3.57560546869869e-05
-1.55474285752599e-05
-1.4943065675769e-05
-1.87122586974427e-05
-1.37304937405554e-05
-3.11810269868474e-05
-3.01061209602011e-05
-2.50767268447691e-05
-1.39647410216277e-05
-2.56151757405062e-05
-1.71574475054643e-05
-6.21684743264415e-07
-1.24382446394673e-05
-6.6116579431973e-06
-2.91641183524127e-05
-2.32631591154218e-05
-2.77554955430871e-05
-1.58932276304075e-05
-2.64751940592667e-05
-3.91349060920635e-05
-4.0293979046042e-05
-8.32348789399379e-06
-2.79930225609335e-05
-3.45270075804821e-05
-2.97452595892112e-05
-1.96349855965842e-05
-2.45502505097769e-05
-6.22973345557585e-06
-3.01107309225385e-05
2.25949268603949e-06
-1.79391192576014e-05
-3.2394627174077e-06
-1.7858409038259e-05
-8.85938939342794e-06
1.05203148231046e-05
-1.90887743252416e-05
-2.96221209303362e-06
5.96955169288646e-06
-2.41291165223253e-05
-1.51759502176853e-05
-2.17847831829032e-05
-2.56767507380365e-05
-1.74355781350856e-06
-2.32954454393152e-05
-6.24210942244167e-07
-3.02122552222854e-05
-2.35315887691372e-05
-8.63942449152142e-06
-2.25000291278275e-05
-9.68782833075242e-06
-1.98397056369142e-05
-2.49109652307096e-05
-9.54286554919081e-06
-2.31183358634871e-05
-2.1665472101125e-05
6.36645466826252e-06
-2.89178866587557e-05
-1.88039100586461e-05
-3.12804312633818e-05
-2.68876615426683e-05
-1.24974568053405e-05
-1.29402637949464e-05
-3.45396306258643e-05
-1.56341272371538e-05
-1.41387343797771e-06
-2.12262119666361e-05
-3.30042237402318e-05
-4.38585020591046e-05
-3.53000768226283e-05
-9.78640675645065e-06
-3.37266233910129e-05
-2.74201983303317e-05
-2.77822542055387e-05
-2.36483545004102e-05
-3.26209561194423e-05
-1.6072921557818e-05
-3.1549318814874e-05
-2.62530504684109e-05
-2.32935508706011e-05
-1.12561711665308e-05
3.67312021267759e-06
-2.36292479785456e-05
-1.71472208197586e-05
-1.94460493771532e-05
-2.34700430676063e-05
-4.33038635916052e-06
-6.15825275408682e-05
-1.76032954697532e-05
-3.85576993070084e-05
-2.33668881353773e-05
-2.96208993932821e-05
-1.8697943335242e-05
-9.30545380615319e-06
-1.2584105770417e-06
-2.76511099924687e-05
-1.98441751097925e-05
-4.97985206770263e-05
-2.27817775628215e-05
-5.18922501620956e-05
-2.65946780907264e-05
-1.51123013556036e-05
-2.02988440577033e-05
-1.44284665828565e-05
-4.73082780050433e-06
-1.03964103120505e-06
-2.25415801883788e-05
-1.96917804344372e-05
-2.37011182549349e-05
-3.04617434697728e-05
-2.17726569171599e-05
6.98618199897827e-06
-3.58491491157626e-05
-2.78962595456763e-05
7.12727765590103e-06
-6.06730904128508e-06
-3.08306013607075e-05
-4.13629510626154e-05
-3.10174350205022e-05
-1.88032586550255e-05
-1.93065477833927e-05
-2.76523526563998e-05
-2.12534189774228e-05
-2.52318466406218e-05
-1.73455948443907e-05
-2.4991239212375e-05
-2.82949146912757e-05
-1.7344901205962e-05
-2.49964249178327e-05
-1.95831838439411e-05
-1.615729704601e-05
-2.11947730692995e-05
-2.63463920098391e-05
-3.04363507451627e-05
-5.12094365876479e-06
-2.64662707609099e-05
9.22897524330648e-06
-2.63383776992204e-05
4.51322347706763e-06
-3.65680490195134e-05
-2.17926354241316e-05
-8.10227444993972e-06
-2.13334807975798e-06
-2.35745893284951e-05
-8.97371832717223e-06
4.25022200266338e-07
-2.54528535787597e-05
-3.6328527679738e-05
-2.76873843285692e-05
-3.53464963108083e-05
-3.93802804198239e-05
-2.44486195147892e-05
-1.79137629950522e-05
-4.86056472810762e-06
-1.76551765055108e-05
-1.70865101288871e-05
-2.46347330747061e-05
-5.822671534861e-06
-2.3010234366893e-05
-2.25326445065654e-05
-2.54779442555381e-05
-1.56461529189254e-05
-2.74924685022739e-05
-1.63193994523816e-05
-1.71302744436753e-05
-2.68853833830054e-05
-2.01864477463267e-05
-2.06931137154145e-05
-2.65662817389032e-05
-4.14637523723136e-05
-1.58923163105269e-05
-2.98187546700977e-05
-5.42511456896004e-05
-2.67090715072635e-05
-6.82513253036067e-06
-2.73254477765554e-05
-1.33963781450142e-05
-2.30142641075849e-05
-1.99145904727486e-05
-1.31103001356625e-05
-2.62357636384128e-05
-2.91320707810047e-05
-1.79566609937396e-05
-3.54215484981578e-05
-3.3375042633553e-05
-1.24249655287473e-05
-2.44889366732391e-05
-2.23655736088945e-05
-2.04934731013618e-05
-1.37534279661439e-05
-5.04862255908762e-05
-2.23962131812504e-05
-7.10076549732713e-06
-2.84642914066287e-05
-2.43607164340408e-05
-2.08905589867657e-05
-1.86128991917368e-05
-2.98488805179499e-05
-2.58588203614486e-05
-2.35782192650234e-05
2.26505041671305e-06
-2.15868238721881e-05
-2.65278546344385e-05
-1.78590000164664e-05
-1.3702234363015e-05
-2.5671751057709e-05
-1.7317315183808e-05
-3.74059368584562e-05
-4.41159807332529e-06
-1.52756937717763e-05
-3.28962077305039e-05
-3.12497568096521e-05
-1.06168863424548e-05
-1.10440510429226e-05
-3.4883515909994e-05
-1.10530581737165e-05
-3.01845059361728e-05
-2.62311076942081e-05
-7.30042330235078e-06
-1.37544554777784e-05
-2.81676996450719e-05
-1.17533628869851e-05
-1.0286364436524e-05
-2.20380448206453e-05
-2.81331610299641e-05
-2.21147525077869e-05
-1.13468562781316e-05
-2.62553318953175e-05
-3.28972972571824e-05
-1.68244405973659e-05
-4.97951241420845e-05
-6.15340816905368e-06
-1.3537731629858e-05
-1.34528267796202e-07
-1.45773503777615e-06
-1.60799206258471e-05
-1.4564346381146e-05
-1.48554770780887e-05
5.98808075183074e-06
-1.05540302199291e-05
-2.77363750816496e-05
-2.86581023571063e-05
-1.26921552847295e-05
-4.15787386182998e-05
-1.89593958662329e-05
-1.96109735020777e-05
-3.6077652807817e-05
-5.91231528606101e-06
-2.47469579633902e-05
3.24173153183368e-06
-1.48633587355542e-05
-3.39022330220173e-05
-3.19073327059807e-05
3.40679169471939e-06
-3.11008969425072e-05
-2.10317623358305e-05
-2.69628881952455e-05
-1.19416910452471e-05
-3.22359305806142e-05
-2.82042811444063e-05
-1.37380794330635e-05
-2.23968993365455e-05
-3.78314772308779e-05
-1.87092508088449e-05
-2.54429953268659e-05
5.2018286179069e-07
-1.41650635980316e-05
-1.33471647249604e-05
-1.18768548492387e-06
-2.7467490830548e-05
-5.73726813557441e-06
-3.95036127567421e-05
-2.6879296225549e-05
-2.87316838074116e-05
-3.17805736835269e-05
-3.76422877809519e-05
-3.43081345857195e-07
-1.33588015937306e-05
-1.81558958439584e-05
-1.45859530224843e-05
-2.5519555537294e-05
-1.99962322857872e-05
-2.0028857122768e-05
-2.68655882481542e-05
-1.94975196562191e-05
-2.36234737006596e-05
7.93881034684069e-06
-3.39154640684539e-05
-1.86133467344736e-05
-3.00048271410165e-05
9.27635849966775e-07
-2.56143131681739e-05
-1.39931504906437e-05
-1.67883691090431e-05
-2.2970072139588e-05
-2.50779123280477e-05
-1.12853793892336e-05
-7.25468714872708e-06
-1.3672875291573e-05
-6.02341614948247e-06
-3.57379727253637e-06
-3.89164034229266e-05
-2.54779115249222e-05
-3.69348828489875e-05
-1.93067507682646e-05
-2.49850093380554e-05
-2.77279610285196e-05
-3.31805657639417e-06
-1.7480058470748e-05
-1.12699816378664e-05
-1.65712193101935e-05
-3.24195593134185e-06
-2.8345475511365e-05
-1.02341523675537e-05
-2.32147533997894e-05
-2.22836638763574e-05
-1.46176657363315e-05
-1.3815212510135e-05
-2.77371724387784e-05
-4.28744752403885e-06
-4.61195661588691e-05
-4.19041819134451e-05
-2.82212269544924e-05
-4.53691633665022e-05
-2.64704510467324e-05
-7.696898662417e-06
-1.17293127841491e-05
-1.78849732757199e-05
-9.84384651835811e-06
-9.06227226242151e-06
3.0188662753425e-06
-1.81875445651792e-05
-1.57442202053849e-06
-3.20886229247952e-05
-5.72036112248691e-05
-1.0760874440994e-05
-1.43010371141364e-05
-1.95948187717055e-05
-3.26830485364819e-05
-2.39263041928478e-05
-2.17591857604545e-05
-3.11661079867119e-05
-3.95638907476389e-05
-2.11010093952438e-05
-1.27572620669763e-05
-3.03864810799778e-05
-1.61451211062827e-05
-2.80816873609226e-05
-2.30721307186528e-05
-2.05395589462703e-05
-3.2282218081497e-05
-2.54124539295538e-05
-3.11150726906983e-05
-1.92948256724112e-05
-3.86486458565493e-05
-1.65511129704634e-05
-2.93690578058003e-05
-9.95291370117545e-06
-1.29861534815127e-05
-2.60934890590626e-05
-3.73246714364573e-05
-2.20635636198984e-05
-1.65969511015965e-05
1.1396260203552e-05
-2.53482761835531e-05
-1.94501368079309e-05
-2.23559095741811e-05
5.99893448033858e-06
-1.75372507885677e-05
-1.78536535965997e-05
1.3482731058258e-06
-3.70595046082735e-06
-1.76744047282089e-05
-4.47887897664701e-06
-1.24203012041256e-05
-2.93424845929072e-05
-1.51995163718469e-05
-1.29234074245928e-05
-2.86554918084607e-05
-2.05290070798893e-05
-2.63989507601655e-05
8.16375897775307e-06
-2.50240027577027e-05
-3.12688620682524e-05
-9.48406043963018e-07
-3.44239498612485e-05
-1.83073155923554e-05
-3.05165171408129e-05
-3.15626324734639e-05
-3.04049036471661e-05
-2.94738619609166e-05
-2.95247719941108e-05
-1.30202132074144e-05
-2.96385414557169e-05
-2.32622754533251e-05
-3.15961711466875e-05
-3.43161661661778e-05
-9.93508603275439e-06
-2.89692893539002e-05
-2.3245860170906e-05
-4.28015109781989e-05
-1.34841216102817e-05
-2.03734519202715e-05
-3.03553919166642e-05
-1.81833355110643e-05
-1.60620555658573e-05
-3.46815847204029e-05
-5.72069233493795e-06
-2.20879367297314e-05
-3.56527331214235e-05
-3.01787464066181e-05
-2.43432221318429e-05
-2.15357369260779e-05
-2.51992892354417e-05
-3.28544268034419e-05
-3.2773593988578e-05
-1.12591020061159e-05
-1.49219630696921e-05
-2.25051097456126e-05
-1.37399898404598e-05
-3.91597841622866e-05
-2.33163405521755e-05
-1.90808923189228e-05
-3.56654584427145e-05
-3.68905992036393e-05
-2.24582230740296e-05
-2.85735650041835e-05
-2.94571047936861e-05
-1.18766294468459e-05
-1.98860117126434e-05
-4.00467713102795e-05
-2.25719737329272e-05
-2.67803924686303e-05
-1.57703929574643e-05
-2.74011896208737e-05
-2.74457428430936e-05
-2.77393534466827e-05
-9.18097694164536e-06
-2.40716926320735e-05
-2.82424880456012e-05
-2.53434343004944e-05
-7.4918349367015e-06
-1.57370884984584e-05
-2.89635741947292e-05
-1.01168673496691e-05
-2.64423904817803e-05
-2.46908407533136e-05
-1.11460264774186e-05
-2.52320556176504e-06
-2.54135392040285e-05
-1.95584012436692e-05
-2.20638872428813e-05
-1.29465956978215e-05
-3.37755755729559e-05
-2.53096139185791e-05
-3.56685172060519e-05
-2.03022430804336e-05
-1.46711841560503e-06
-2.01144698763506e-05
2.69031653033685e-06
-2.06341249503912e-05
-2.05520151228611e-05
-3.10077711880049e-05
-5.48773307812242e-06
-5.45938834736111e-06
-4.04476352686274e-05
-1.38964319581634e-05
-4.1367971796736e-06
-1.54680326083624e-05
-3.00017335394025e-06
-2.92426674159837e-05
-7.71702480580752e-06
-2.5452269405092e-05
-3.12588945683646e-05
-1.56298226082825e-05
-3.26955013597105e-05
-4.78572398924119e-05
-6.23533393717983e-06
-1.11154808043972e-05
-1.37902256873238e-05
-2.21439895556162e-05
-3.40209258024122e-06
-2.78402994948826e-05
-2.69741236330872e-05
-2.77482738583035e-05
-2.9666807004957e-05
-9.10725843895042e-08
-3.37103279073168e-06
-6.40540629711901e-06
-2.2971385020352e-05
-1.96542092597926e-05
-3.77158302783511e-05
-2.29234242396446e-05
-3.05251727480033e-05
-2.56066274057901e-05
-2.59349064354955e-05
-1.58442877845149e-05
-2.85988023857703e-05
-2.90752996499227e-05
-3.23086158269607e-05
-1.95469363766917e-05
-1.14092248327435e-05
-3.28618891949483e-05
-2.53927228219548e-05
-2.45502154372396e-06
4.2115510417752e-06
-1.74963067190415e-06
-1.28269333252024e-05
-7.2566240413751e-06
-2.18457012316424e-05
-2.60838064750816e-05
-3.59743630444035e-05
-1.78311292991874e-05
-3.14213612868411e-05
-2.14004862594761e-05
-1.9950235792038e-06
-3.0199418072685e-05
-1.88025743307904e-05
-1.47984255251286e-05
-1.97710046067376e-05
-6.70154842118391e-06
-3.98739704707448e-05
-2.30971952455598e-05
-2.61171218971637e-05
-3.14270530503912e-05
-2.40353253947944e-05
-2.34553874245906e-05
-1.57646234965826e-05
-1.07216480102525e-05
-2.10071161145729e-05
-7.41953467299659e-06
-2.15534735619029e-05
-3.47497204755539e-05
-8.35853268035387e-06
-1.78522288232371e-05
-3.01725686311658e-05
-8.75381411769639e-06
-3.1409592419513e-05
-2.2740602210363e-05
1.10445579377758e-06
-3.60803250296725e-05
-1.57007245212956e-05
-4.67051190685895e-05
-1.46032780286189e-05
-3.02438834959761e-05
-3.45646310187712e-05
-1.88326498432759e-05
-2.06077070857158e-05
-2.82332530913937e-05
-3.93955209316998e-05
-1.57000995503115e-05
-1.58504696380567e-05
-1.38450240989322e-05
-1.3023972996627e-06
-1.65076946853787e-05
-1.07850770822649e-05
-3.91443323593459e-05
-1.64311452901265e-05
-1.33747615879391e-05
-1.99875050152815e-05
-2.67539974288492e-05
-1.85461438568295e-05
-1.79318752464269e-05
-1.83962827307227e-05
-3.07618537777958e-08
-3.94645227576797e-05
-2.01472858862902e-05
-2.97619440564233e-05
-2.3901278865995e-05
-6.77443201578057e-06
-3.31999974406701e-05
-2.68095941589476e-05
-2.16915773724794e-05
-1.19680146421032e-05
-1.58443818888464e-05
-3.58825890322672e-05
-3.23177200444962e-05
-2.27119495125902e-05
-3.57352950200718e-05
-1.72560191821416e-05
-1.11646832177044e-05
-3.36923199591317e-05
-2.00666026920588e-05
-4.07890576381767e-05
-1.56983554602797e-05
-2.12506635951189e-05
2.04536145931225e-06
-3.52340255680584e-05
-1.81066841646558e-05
-3.05361142422158e-05
-2.61717824966782e-05
-4.3722562960901e-05
-3.52710055507224e-05
2.27108438311248e-06
-2.5010918357411e-05
-3.64224926953701e-05
-2.27363306711544e-05
-3.7706560205867e-05
-3.86135178631067e-06
-3.56934080699122e-05
-1.50776941523814e-05
-3.98123503292621e-06
1.50552595766779e-05
-2.4669449809317e-05
-2.27027929516269e-05
-2.49557245601476e-05
-1.65925724662357e-05
-1.18276339464968e-05
-1.96407524329713e-05
-2.05814506023794e-05
-1.36010361597543e-05
-4.15916257748081e-05
-2.32099697714883e-05
-3.74970816155523e-05
-1.33063894825735e-05
-2.76930976911327e-05
1.05820162565863e-07
-1.46402606725125e-05
-3.0631551006358e-05
-4.72855840362172e-05
-2.66005000853563e-05
-3.63954249084936e-05
-4.71512977860192e-06
-4.04928510826651e-05
-2.49880570194698e-05
-1.12126615443643e-05
-1.6757094518005e-05
-2.18656040455732e-05
-1.08772136823002e-05
-2.0498142096511e-05
-2.37912019146878e-05
-2.31439400607038e-05
-2.29845034961407e-05
-2.80848941102298e-05
-3.33217945414566e-05
-3.04531850340658e-05
-3.06655248485916e-05
-2.18422327352484e-05
-2.97784620316649e-05
-5.35177652175286e-06
-6.6440282000468e-06
-6.06184919810993e-06
-9.59168251391368e-06
-1.34002249570146e-05
-1.7252657450934e-05
-1.57301383013358e-05
-3.99827973432745e-05
-2.84871480899966e-05
-2.17704999620383e-05
-1.54138490217852e-05
-1.25132949989983e-05
1.26632782876088e-06
-3.30294018488139e-05
-4.82359252847393e-05
-1.46633593394914e-05
-5.81016817916061e-06
-3.99521988944164e-05
-1.95436003172943e-05
-1.73012783704338e-05
-2.47399820721875e-05
-2.89394210332096e-05
-2.41579833403001e-05
-5.20934131670883e-05
-2.11200989858597e-05
-1.67135662223081e-05
-3.31738662771835e-05
-2.00379779542862e-05
-3.0285309446846e-05
-1.47936641086656e-05
-3.42566344927783e-05
-1.00417045942128e-05
-1.66678617557137e-05
-9.22680900948318e-06
-2.54324566676173e-05
-2.38543982103888e-05
-1.56660713782201e-05
-1.43794953459181e-05
-3.39157968467406e-05
-1.42617938415312e-05
-4.24914629452089e-05
-3.45570441046712e-05
-8.80310276830276e-06
-2.82651187949272e-05
-3.07422944368586e-05
-4.6697884779619e-05
-1.48958338860062e-05
-2.49497430779746e-05
-7.04107090614257e-06
-1.99029440069975e-05
-2.63671076178686e-05
-1.59586431034336e-05
-3.96724755397118e-05
-6.00275921312689e-06
-4.25955419527388e-05
-1.81090542286955e-05
-2.31201189356688e-05
-1.30348671765395e-05
-7.29328801299221e-06
3.40726107607946e-06
-3.12908382509212e-05
-2.08207100932695e-05
-2.11845999528244e-05
-1.99694975253718e-05
-2.48096929708401e-05
-1.74192763762696e-05
-3.79346443862019e-05
-1.74253403084116e-05
-1.32498200311371e-06
-1.96567672705385e-05
-3.17391709769528e-06
-1.11465408976171e-05
-3.36545001698436e-05
-4.55669793913202e-05
-2.25552445865415e-05
-1.85022339612719e-05
-2.1734654670503e-05
-4.99966712898062e-05
-9.55367139185842e-06
-1.7355336013372e-05
-3.74779307164551e-06
-2.85627296381285e-06
-6.39721345928882e-06
-3.00339301523462e-06
-1.57266044675442e-05
-2.04928390246941e-05
-1.52958678273653e-05
-1.59507653948704e-05
-2.48070150301426e-05
-2.02342629653738e-05
-1.24942529274126e-05
-2.92499952622621e-05
-1.26652331513494e-05
-4.23105185652595e-05
-3.34521213746068e-05
-2.59982155239433e-05
-2.06448396590234e-05
-1.86543731286738e-05
-1.89332817028734e-05
-2.00401865880254e-05
-8.58757196611786e-06
-8.2300627113799e-06
-4.55054794313212e-05
-5.38481556528068e-05
-1.74133784304829e-05
-6.59919329156937e-06
-1.91570473017824e-05
-4.90375712800789e-05
-3.31825593518944e-05
-4.17825258990782e-05
-1.50576261565932e-05
-5.19634656400076e-05
-2.22405901238839e-05
-3.08260840317396e-05
-7.29145453810273e-06
-3.27145585361949e-05
-3.00694029591522e-05
-4.19085214993141e-06
-1.75885065553109e-05
-9.54407823256305e-06
-2.73687390867965e-05
-3.12953501289545e-05
-1.29457373784533e-05
-2.37496033359717e-05
-1.54739356455501e-05
2.40783769714238e-06
-2.61243399734476e-05
-1.45666138170553e-05
-1.12370097126677e-05
-1.11578587923082e-05
-3.42222194250367e-05
-3.20345235626208e-05
-3.28763377624187e-05
-2.01615009240203e-05
-8.4488720364755e-06
-1.95929547183082e-05
5.09035755778185e-08
-3.7941108472944e-06
-7.5802867058856e-06
-1.23210318195784e-05
-5.59647810098498e-06
-3.25366129054301e-06
-1.65148407586861e-05
-2.11592632931199e-05
-6.97286488109926e-07
-2.59541951103596e-05
-2.68388398935634e-05
-3.73671241067835e-05
-4.11880756868823e-05
-2.17437850586154e-05
-2.62126945653748e-06
-3.20279482273977e-05
-2.74775926762083e-05
-1.68401116823639e-05
-2.69597868101253e-05
-1.2870868346412e-05
-2.27937537694222e-05
-2.68383341090171e-05
-4.01918110893673e-05
-9.78969267162205e-06
-1.37928875464643e-05
-1.7110685114534e-05
-1.6996942768558e-05
-1.25995960283013e-05
-1.32036093319973e-05
-2.88633598070481e-05
-1.94558529796385e-05
-1.68278736910497e-05
-1.64821603889313e-05
-4.21021472506798e-05
-1.98240392542262e-05
-4.07126871066297e-07
-2.68703836887665e-05
-2.7927546207471e-05
-4.25862187278653e-05
-2.12410935844271e-05
-3.00091390037691e-05
-3.04485777530834e-05
-1.51455906505129e-05
-3.21351631077803e-05
-6.16772548889973e-06
-3.06283996468993e-05
-4.27399641271152e-05
-2.57727594929826e-05
-3.46762176664476e-05
-4.73555990134211e-06
6.62817477000759e-06
-1.67820749357304e-05
-6.58445564547999e-06
-3.74548819935168e-05
-2.44609897010693e-05
-9.51822961308364e-06
-2.45199330943789e-05
-3.38612758684422e-05
-3.88323243865169e-05
-1.11265381671031e-05
-4.32645631807234e-05
-3.99055604753642e-05
-2.68130306589905e-05
-2.84869257390007e-05
-1.5099976181726e-05
-3.41274609575081e-05
-1.38253897978956e-05
-1.76974957404027e-05
-2.84582263215798e-05
-1.34910979939573e-05
8.81415601735198e-06
-2.05555413289318e-05
-1.76959708272766e-05
-1.12279211363478e-05
-1.23128712590585e-05
-2.11134814725701e-05
-3.83517786859172e-05
-6.8209865849974e-06
-3.30775362612685e-05
-2.25542280456791e-05
-1.0454063997547e-05
-2.12992316736329e-06
-2.46951759918141e-05
-2.13063807469366e-05
-2.67857741772334e-05
-2.74737538862913e-06
-8.46590196449967e-06
-1.90636682845959e-05
-2.12892885395233e-05
-2.53510423947539e-05
3.1385864879964e-07
-4.35051698356903e-05
-3.59175956973393e-05
-1.53130152480269e-05
-3.54897285943847e-05
-3.76021535034436e-05
-2.81904085113028e-05
-2.02076883476808e-05
-2.54329108126495e-05
-3.29988862597892e-05
-7.29822100479641e-06
-3.70140330280658e-05
-2.51840000470942e-05
-2.56854192253223e-05
-3.08192431544189e-05
-4.30180732194587e-05
-3.27638690431488e-05
-3.70619002358224e-05
-8.26980839454284e-06
-1.52251529678442e-05
-2.05396696480384e-05
-9.23014454593886e-06
-2.51470311893089e-05
-4.11028359800004e-05
-1.73451155824909e-05
-3.67324094437149e-06
-3.15891367567529e-05
-3.75026798526257e-05
-1.10423621334354e-05
-1.21212050884584e-05
-1.6318870506416e-05
-2.70940358035634e-05
-2.75315997176042e-05
-1.50332878325616e-05
-2.07271127496991e-05
-2.61649488025663e-05
-3.30484044993709e-05
-2.25063233736917e-05
-2.74947467622873e-07
-1.7137928145257e-05
-2.1623339021524e-05
-1.03136646353685e-05
-1.7117387485021e-05
-9.47191705524099e-06
-3.37169274662257e-05
-3.00699973176051e-05
-2.31676547168388e-05
-4.51534339707982e-05
-1.95471902649889e-05
-1.39519341502035e-05
-3.19921748973267e-05
-1.86336078123048e-05
-2.48516543924024e-05
-2.10115719167568e-07
-1.6636247684376e-05
-3.17424793316337e-05
-3.07306406850085e-05
-2.57735149867079e-05
-1.98914264567892e-05
-4.74355777228856e-05
8.61936934054883e-06
-2.94420585807164e-05
-1.63935459678251e-05
-1.43148118149001e-05
-1.85225402391104e-05
-1.42752317097043e-05
-8.09890731437702e-06
-3.88311060586113e-05
-3.21762789519153e-05
-2.09581330760581e-05
-2.31932306541624e-05
-2.68764007822311e-05
-1.72544834885844e-05
-1.28567077178424e-05
-2.8713907458665e-05
-2.63921356125567e-06
-4.61064944872163e-05
-8.83403641690773e-06
-3.48323737887111e-05
-4.30143887925159e-05
-3.78692640772268e-05
-1.8874705387634e-05
-3.12565758727717e-05
-3.88896748679758e-05
-3.81303387222855e-05
-1.63900569605704e-05
-2.65350061301009e-05
-1.1328428516305e-05
-3.97170484741124e-06
-1.71055780729059e-05
-3.45841709911239e-05
-1.84227608206161e-05
-3.56979327069076e-05
-8.26139683269335e-06
-1.34488754385378e-05
-2.4750808935467e-05
-2.38295618818997e-05
-1.51770464197699e-05
-1.14454021651329e-05
-8.45024721387507e-06
8.72986036557281e-06
-1.34033553061442e-05
-4.39400270669162e-05
-5.84864812439901e-06
-8.81559486528381e-06
-2.04572706668973e-05
-2.88083424051788e-05
-2.01581521731012e-06
-3.30126523769753e-05
-1.65504237298289e-05
-1.75133102689245e-05
-1.52685818453898e-05
3.10749648774986e-06
-1.93387138742856e-05
-2.5365556626475e-05
-1.06951799657564e-05
-2.38017378333916e-05
-2.33400268998887e-05
-1.60787791266764e-05
-3.50667964138193e-05
-1.43379710387178e-05
-1.79018076278738e-05
-2.52130881529091e-05
-2.56397170532009e-05
-2.63926588646944e-05
-1.10769515229759e-05
-3.7025926691621e-05
-1.57663366791968e-05
-2.24968666737721e-05
-3.64208831277427e-05
-6.39339378087317e-06
-2.50880907827036e-05
-1.84381656192341e-05
-2.76522079481308e-05
-2.90573396426944e-05
-2.02516794742498e-06
-2.43742606536266e-05
-2.27498689718744e-05
-8.36319044060644e-06
-1.14662570351346e-05
-1.97416079036975e-05
-1.84005818107902e-05
-1.94810923631211e-05
-4.31541673351333e-05
-2.57437996561347e-05
-6.8014035740074e-06
-3.47069581277293e-05
-3.72256820934653e-05
1.54177133542269e-05
-2.44119919008326e-05
-1.81185038191809e-05
7.69431275626138e-07
-2.57290668032174e-05
-1.12104950048149e-05
-1.55405456556566e-05
-3.50153825430544e-05
-3.07374356851097e-05
-3.80208008086032e-06
-1.48624838420199e-05
-2.91807286876611e-05
-2.03190634259092e-05
-1.25813922102558e-05
-1.83321894099856e-05
-3.36936414532912e-05
-3.54013848956669e-05
-1.19440932517916e-05
-1.18096018949876e-05
-1.83847173193347e-05
-9.47137697292458e-06
-4.66887738511471e-05
-3.3546464962315e-05
-6.90967257971408e-06
-1.94266803444248e-05
-1.57568446695309e-05
-1.12691351679293e-05
-2.42124088436839e-05
-1.99270501893809e-05
-1.41395051582662e-05
-1.49054439526071e-05
-1.6490218612331e-05
-2.50553062251621e-05
-2.02750341425784e-05
-1.61035694406612e-05
-3.63579563357697e-05
-1.1636881524343e-05
-2.7689960208556e-05
-2.87283689683286e-05
-2.50179947928678e-05
-5.01558117735744e-06
-3.34793695701745e-05
-4.01693998464872e-05
-3.53981499692504e-05
-1.69580739549939e-05
-1.7617955275127e-05
-2.23732764251318e-05
-2.77956427489807e-05
-4.02416380802618e-05
-2.23906282293544e-05
-2.99435364885544e-05
-2.04980527388819e-05
-1.39242222321119e-05
-2.68933109161447e-05
-2.03777217461028e-05
4.70707056417848e-06
-1.83944753468999e-05
-5.94077612551533e-06
-2.04465153574755e-05
-7.84249418407247e-06
3.77416483281636e-06
-3.54299962443521e-06
-1.35884000547133e-05
-2.40782677758569e-05
-1.06435665696353e-05
-1.41194947056212e-05
-2.47925109373102e-05
-2.29774800276995e-05
-2.56228080956405e-05
-3.34364686343051e-05
-4.13770326002312e-06
-4.56849225635092e-06
-8.43268922199104e-06
-1.38150379644295e-05
-2.22908090173482e-05
-1.48534598871605e-05
-2.22349849953408e-05
-1.82149482085576e-05
-2.79373519600647e-05
1.00398999453629e-05
-2.81002407921919e-05
-7.81184641026861e-06
5.94116810285973e-07
-2.91532907148962e-05
-3.89778126376703e-05
-3.52511229964553e-06
-2.25997221783449e-05
1.75227923064787e-06
-1.84834067682789e-05
-1.42832455179511e-05
-5.16899648536383e-05
-1.97656260990565e-05
-3.58871947975027e-05
-2.76673634624862e-05
-3.81686185846075e-05
-1.24968086469315e-05
-1.72485028296411e-05
2.35298494696905e-06
-1.43910871819712e-05
-2.61761528474618e-05
-1.68593878044794e-05
-2.80527278292126e-05
-5.33226879883113e-05
5.25550211878289e-06
-3.13925194925331e-05
-1.89071302314549e-05
-2.01809734616862e-05
-1.66749784936384e-05
-1.51574866046238e-05
-1.24789853465398e-05
-2.9056475970612e-05
-2.17831370604107e-05
-3.42392893356748e-05
-4.18975702021538e-05
-1.9086294173421e-05
9.43553263274585e-06
-6.12646861989355e-06
-2.58016143733354e-05
-1.809011974523e-05
-1.92909107414958e-05
-3.47088745405686e-05
-3.1421717370869e-05
-3.05638941674737e-05
-3.39301950267374e-05
-1.57964342472238e-05
-2.88536751473407e-05
-7.97809888124625e-06
-2.24047444152313e-05
-4.56673364838927e-05
-3.22560813206222e-05
-2.5290614874194e-05
-3.43411070114758e-05
-3.63073694037397e-05
-1.06109336319219e-05
-3.72192023128044e-05
-1.8390057445889e-05
-2.34019646341977e-05
7.1357025702564e-08
-1.79331399565856e-05
-3.75103331145457e-06
-2.73114054395402e-05
-1.7837843426618e-05
-4.12084172697479e-05
-5.28806950735127e-05
-3.13322035314293e-05
-3.56127054904964e-05
-1.29249668543774e-05
3.01839820728779e-06
-3.71079045383793e-05
-2.83420870688502e-05
-2.60956968533054e-05
-2.55250980903322e-05
-2.31640868446041e-05
-1.76872460031514e-05
-1.71848250563849e-05
-8.37400922238008e-06
-1.17833397576524e-05
-3.60467066588809e-06
-3.14596769184811e-05
-2.25830316807971e-05
-3.14555274729923e-05
-1.33000030757956e-06
-4.84105698510858e-05
-2.0924789920099e-05
-6.29863727104249e-06
-1.35612384632136e-05
-1.50739038563546e-05
-4.85182136438566e-05
-4.05231829505144e-05
-2.56457189524286e-05
-2.17537537946793e-05
1.11521859457042e-06
-2.01529224763695e-05
-1.60480663102333e-05
-2.70353403361001e-05
-2.18590495056495e-05
-1.48397984930011e-05
4.13449530308288e-06
-3.3916567733646e-06
-1.64323139646035e-05
-1.91367503112579e-05
-9.89396688099757e-06
-2.45287970050681e-05
-4.46649236594803e-05
-2.19498736422327e-05
-3.68991945597295e-05
-1.23250321562581e-05
-3.06704913375024e-05
-3.7010737211341e-05
-3.5473297656579e-05
-1.8690153098971e-05
-1.24927526149764e-05
-2.79623251082332e-05
-3.37854839378404e-05
-2.8370559931609e-05
-3.64289157080674e-05
-7.42289032918667e-06
-2.10566061706259e-05
-2.36696055222824e-05
-3.01176977645186e-05
-2.65583518036046e-05
-7.14532380318688e-06
-5.50549843183585e-06
-3.1283473849906e-05
-3.70044650719555e-05
-2.44924057618561e-05
-2.39881743429085e-05
-1.60988563332262e-05
-3.09290002177576e-05
-3.70092848775824e-05
-2.17512710457459e-05
-2.89662336206151e-05
6.9361813452549e-07
-7.77016177226872e-06
-3.78692507972611e-05
-1.61416194388242e-05
-1.63900730735835e-05
-1.77221497834488e-05
-1.54184032797986e-05
-4.51124205426591e-05
-3.307494827687e-05
-3.93033633372947e-05
-1.80709009763336e-05
-2.3868347758823e-05
-3.41928753325689e-05
-2.28921780277249e-05
-7.33400799154116e-06
-8.14131813310078e-06
-2.09814028498607e-05
-1.7735169101678e-05
-3.10824738321518e-05
-2.25587605098834e-05
9.98608502591519e-06
-5.2243336533645e-05
-1.6029283814824e-05
-4.00300764212642e-06
1.71621860806274e-06
-6.75490501820547e-06
-3.29729787833929e-05
-2.26553620940834e-05
-1.89896530077443e-05
-7.16542457722803e-06
-7.09425336690737e-06
-2.09198316631077e-06
-7.15925134228555e-06
-7.6361798927828e-06
-4.25128429681551e-05
-2.16868462416432e-05
-1.99728768102435e-05
-2.51100045590579e-06
-3.36413832071087e-05
-3.49517706648766e-05
-1.37294795243759e-05
-1.90010028861324e-05
-1.15465678596679e-05
3.34480764896535e-06
-1.11366975991826e-05
-2.7196104856186e-05
-2.96553981400976e-05
7.25088857749593e-07
-3.00361220203193e-05
-1.84311630690477e-05
-5.30799948565398e-05
-2.50136268029107e-05
-5.15463406924826e-06
-2.0728856459188e-05
-2.1644851908565e-05
-1.43210049475443e-05
-4.22256573182684e-05
-1.36455232570518e-05
-2.59669739053187e-05
-2.28139769437285e-06
-1.44187543042254e-05
-3.05129909218855e-05
-2.5774412798791e-05
-4.46623695087514e-05
-1.0442696347854e-05
-6.96419123240668e-06
-3.04753848094563e-05
-4.36827267879678e-05
-3.43015745030782e-05
-2.59337699516533e-05
-2.72953277046798e-05
-1.17338084021073e-05
-2.80883400287091e-05
-3.26062609969652e-05
-5.01287463926766e-05
-2.55467469725514e-05
-3.67517149186415e-05
-5.3867400110206e-05
-1.43546626712441e-05
-1.92637140136385e-05
-2.76518583867282e-05
-3.19204273529666e-05
-1.87882079004133e-05
-1.60837032676715e-05
-3.02357752769567e-05
-2.17521230226392e-05
-1.54761856576754e-05
-1.92082987515452e-05
-3.93540054508265e-05
-3.79005202806562e-05
-3.16923188598745e-05
-1.5584923924924e-05
-6.00921710022894e-06
-3.15276431729758e-05
-2.01755784352371e-05
-1.49293950508295e-05
-1.58971458771643e-05
-1.84126709400478e-05
-9.56685790493258e-06
-1.30140765601216e-05
-1.5812762884359e-05
-1.61674262603002e-05
-1.49061673350423e-05
-1.68803165777862e-05
-3.12234656320511e-05
-6.36683390951795e-06
-2.66867600158877e-05
-3.60619373140239e-05
-4.23729624753505e-06
-2.08433469501097e-05
-1.64652042145516e-05
-3.34188013402525e-05
-1.31650350665258e-05
-2.4082718402717e-05
-2.16402773015673e-05
-7.77308831024396e-06
-3.68130934637724e-05
-5.10568306292819e-05
-2.61532632135954e-05
-1.77600167325798e-05
-1.53776867759168e-05
-4.51372844459232e-05
-4.07573918440677e-05
-1.85721718083964e-05
-3.14232848284159e-05
-6.98753372897646e-06
-1.28085155145945e-05
1.24654182367846e-06
-1.26641244060237e-05
-4.55279939610449e-06
-2.32042565990376e-05
-4.25920103997479e-05
-2.65085186409132e-05
-2.35446216245864e-05
-1.31592965528487e-05
-1.68064610318294e-05
-1.16618630093195e-05
1.89773336614681e-05
-3.85323518987101e-05
-1.93407790563142e-05
-2.47252924588331e-05
-1.12863719287061e-05
-2.81255065844032e-05
-1.59621161532425e-05
-2.90238696241637e-05
-3.73675165051087e-05
-3.72299035841197e-05
-1.6306386144235e-05
-2.72820750437012e-05
-3.10545181689824e-05
-1.55106337968812e-05
-6.61682892706219e-06
-2.09900227970742e-05
-3.45929411490142e-05
-2.0251562098454e-05
-4.48741265559152e-06
-9.76167435215966e-07
-3.19941803204058e-05
-7.56080589150753e-06
-1.85512248868003e-05
-4.5217153356306e-05
-3.18489462544427e-05
-2.76356296704615e-05
-3.9367476652164e-05
-2.14152215972662e-05
-2.5352658252632e-06
-2.70626322464967e-05
-9.5198780963167e-06
-2.44367169973867e-05
-1.68685178074153e-05
-8.10052684852815e-06
-3.10715193537041e-06
-2.73654856479138e-05
4.75723833308404e-06
-1.14076560024794e-05
-1.99363220755881e-05
-8.17090834627981e-06
-4.18159454878575e-06
-3.07489549957144e-05
-3.31951684004704e-05
-7.70154299421757e-06
-2.39999900974324e-05
-3.14243129351553e-06
-6.09963952608068e-06
-2.96363524346467e-05
-4.05827577461185e-06
-3.02259203884078e-05
-1.64700674708805e-05
-5.2692406372598e-06
-2.14785772993093e-05
-7.87146414319256e-06
-1.68876171700343e-05
-3.89340353423621e-06
-4.23040125971563e-06
-2.39250005234372e-05
-2.51582080707783e-05
-3.01821372470564e-05
-2.05197517133918e-05
-8.67259415803345e-06
-3.15158417851958e-05
-7.60567100326425e-06
-5.68421514576219e-05
-3.37715187849589e-05
-2.2260422796556e-05
1.94382651725272e-06
-2.49039944276478e-05
-1.23737728475901e-05
-2.90686683717421e-05
-2.06085522421386e-05
-3.68636108457068e-06
-4.90767341218786e-05
-4.4156898816528e-05
-3.60263719316489e-05
-2.69093169927861e-06
-3.26438327488982e-05
-2.58582174548638e-05
-3.24074531726835e-05
-2.13942245248382e-05
-1.18229374996158e-05
-3.32560404099682e-05
-1.15266786891568e-05
-5.37674493889224e-06
-3.09613116730905e-05
-2.30866039387786e-05
-2.06811257443663e-05
-1.06794997578681e-05
-3.24002254329672e-05
-4.16440005049982e-05
-3.33922286053523e-05
-1.58773245567108e-05
-2.17289236524695e-05
-2.05073990742494e-06
-1.50813847414754e-05
-1.88081465075079e-05
-1.93166811061522e-05
-6.15712397104602e-06
-1.72453541314138e-05
1.10548714262074e-06
-1.90495407711349e-05
-1.52497128086044e-05
-1.41593302196919e-05
-3.40649482732299e-05
-1.90594895828506e-05
-1.60307849983992e-05
-2.0182048878438e-05
-2.08507072937978e-05
-3.01939648667109e-05
-1.7688444191462e-05
-2.88374597237599e-05
-4.869273013272e-05
-1.78093917351785e-05
-1.71646218805662e-05
-3.16151391028676e-05
-8.42302837940704e-06
-2.30261901861405e-05
-2.23528839610274e-05
-2.35342374792166e-05
-3.97599086227748e-05
-2.40803887130421e-05
-2.19999559262794e-05
-1.81912611435766e-05
-2.33043513239456e-05
-3.91243303078242e-05
-3.91979154789101e-05
-2.97478220884019e-05
-9.35497043620404e-06
-2.64195898888478e-05
-9.06203179110885e-06
-3.46715597939429e-05
-2.51765791428411e-05
-4.90909481755166e-05
-6.38369555616772e-06
-1.07715039859193e-05
-2.06848753140747e-05
-1.14285942011197e-05
-1.35634706894315e-05
-3.59365052561745e-05
-3.13586342328998e-05
-2.11093575376149e-05
-2.06484263147975e-05
-3.80404219826503e-05
-1.88835346726137e-05
-1.573266072281e-05
-1.77906417134487e-05
-1.42942057817817e-05
-6.25642948472674e-06
-2.72199380590907e-06
-2.5214980530318e-05
-4.38529062559567e-05
-2.57120371962808e-05
5.56341178578532e-07
-1.04453464470137e-05
-4.58119844863518e-06
-2.43322362488711e-05
-4.00579539324277e-05
-2.29847960517975e-05
-4.30701726158937e-05
-1.29944503857272e-05
-2.35963350023386e-05
-1.97159627400361e-05
-2.98037955985185e-05
-3.50457218233933e-05
-5.20627518922213e-05
-8.41604530374019e-06
-2.987416556511e-05
-2.85728043360426e-05
-9.38899972102313e-06
-2.29269334071252e-05
-2.53323534608864e-05
-3.26449895423203e-05
-6.15970932002784e-06
-3.54603504282724e-05
-6.14304646941613e-06
-2.87627256668516e-05
-3.03761776738468e-05
-5.78467629108399e-06
-1.3904123671475e-05
-1.98491661880859e-05
-2.87110534944253e-05
-4.17420716130884e-05
-2.54291698342919e-05
-4.12630489993443e-05
-2.57654214559956e-05
-2.9039122972045e-05
-9.2338708822843e-06
-2.24496916756706e-05
-1.87978123758702e-05
-2.947604036484e-05
-1.93803765423317e-05
-1.8675689317693e-05
-3.64100474253853e-05
-8.37063224971186e-06
-4.25907193826895e-06
-2.30285387688583e-05
-2.88075780694817e-05
-2.45561123734207e-05
-2.9188703217676e-05
-2.07618291390014e-05
-1.8091619836672e-05
-2.76287702481784e-05
6.48352999877798e-06
-1.44701107801212e-05
-1.53440772778361e-05
-2.63367614196917e-05
-1.80633284502503e-05
-2.9137704046311e-05
-1.76452302529327e-05
-1.62535846510843e-05
-2.48183254680542e-05
-2.73545415091513e-05
-3.96501908476863e-05
-3.40566244412056e-05
-2.07878939681714e-05
-2.50029693416247e-05
-1.83404498444384e-05
-2.55754826859201e-05
-1.08320404758477e-05
-2.06347245493711e-05
-2.16509861773082e-05
-4.48579466737816e-05
-1.49814772146773e-05
-6.06372251554685e-06
-2.61390218551044e-05
-3.40443325875428e-05
-1.87050064449154e-05
-3.935954511255e-05
-4.60847518707428e-08
-1.89020112996219e-05
-3.30935372744698e-05
-2.94922704736712e-05
-1.17194239689524e-05
-1.14052239864303e-06
-3.16474092602839e-05
-2.49570154593097e-05
-1.79573225307925e-05
-4.77786976927131e-05
-1.43859549972511e-05
-2.29415879101429e-05
-1.52096135069886e-05
-1.07269401711033e-05
-1.79481532711193e-05
-2.02517558524096e-05
-4.56258270924604e-06
-3.21579579662831e-05
-1.40048764812969e-05
-7.72904731634898e-08
-2.88890095369372e-05
-1.63696595854216e-05
-1.05162639182392e-05
1.49178275994229e-06
-1.97796255826521e-05
-2.27246352465328e-05
-2.93881629101946e-05
-2.49211517346367e-05
-3.17565497044785e-05
-2.40321934048128e-05
-4.05432026642189e-05
-3.3281926911499e-05
8.82540425649386e-06
-2.89082122996237e-05
-1.611523920762e-05
-1.74296715149378e-05
-2.96218934020782e-05
-3.1629863909223e-05
-1.58540428622642e-05
-3.88470446327732e-05
6.25545113780493e-06
-1.0647318584022e-05
-2.05166777677339e-05
-1.58484006923961e-05
-2.31204731449654e-05
-2.74259157143701e-05
-4.76049637935271e-06
-1.50760786160724e-05
-4.02142767133616e-05
-1.72663237367562e-05
-1.68170142752225e-05
-1.67812158215097e-05
-3.37765026203151e-05
-2.0085727017926e-05
-1.70590284272788e-05
-1.43196510775263e-05
-3.67067847884223e-05
4.56152837801419e-06
-2.4692642250584e-05
-2.3097729362347e-05
-1.55708708439703e-05
-6.79868939364747e-06
-3.23346586033941e-05
-1.21901209956662e-05
-4.38992867820468e-05
-4.6141863621888e-06
-4.17346282947681e-05
-2.3140916052886e-05
-1.96968468824827e-05
-3.01637728226384e-05
-1.88808608386308e-05
-2.2676254449382e-05
-1.92205485432998e-05
2.28803005499655e-06
-5.62520447406484e-06
-3.2787378003374e-05
3.91414547913421e-06
-3.03132681084738e-05
-3.6626910071357e-05
-1.54666847204876e-05
-2.62927258666734e-05
-4.36613090712519e-05
-2.54964104006879e-05
-3.13932483528623e-05
-2.12281584213606e-05
-2.46930975529489e-05
-2.68519137383015e-05
-6.13359863206919e-06
-2.24498273334324e-05
-1.53497583847274e-05
1.16027151219217e-06
-1.45805046112032e-05
-1.61822312524264e-05
-3.6840299064534e-05
-1.76389974707434e-05
-4.3842887441679e-05
-1.17344153585054e-05
-3.18144745664253e-05
3.74596201758259e-06
-8.59572338884474e-06
-2.36115373945399e-05
-1.62330343096792e-05
-3.43523470355616e-05
-3.87729845023472e-05
-1.31218865460923e-05
-3.3358659264994e-05
-2.94865798520026e-05
-1.60459489002645e-05
-1.16354038945599e-05
-1.66138210695635e-05
-1.8167006845703e-05
-2.99784412060346e-05
-2.93378459126026e-05
-1.9916500528998e-05
-9.41777545417039e-06
-3.2573102835747e-05
-1.29582903736251e-05
-1.17707686733725e-05
-2.72850044736378e-05
-2.09339512227778e-05
-2.50193349668906e-05
-8.47202718406566e-07
-7.11103754692561e-06
-2.64469309920561e-06
-3.72607763995807e-05
2.66194333479984e-06
-9.32660529090912e-06
-4.69981867894658e-05
-2.73017445632411e-05
-9.62552946291695e-06
-3.44293868842723e-05
-2.60928297452645e-05
-3.51408348952361e-05
-2.58458090789699e-05
-2.55141298300279e-05
-5.71873726592224e-08
-3.27850003561107e-05
-1.12089138429756e-05
1.47255761582163e-05
-1.15291022447554e-05
-3.09909933753486e-05
-2.5608554403343e-05
-2.58676375777276e-05
5.02479411872592e-06
-1.08096009111504e-05
-8.06605603605269e-06
-1.14535058724798e-05
3.17912721150727e-06
-2.41981822483864e-05
-1.08547391326971e-05
-3.10895250932056e-05
-4.97563451550691e-05
-3.50493471654516e-05
-1.48136749093262e-05
-3.01009894331348e-05
-2.68843783290159e-05
-5.44493031491244e-05
-3.53033112246128e-05
-1.97451233194801e-06
-7.77853996190005e-06
-3.68160042086624e-05
-1.73413085159546e-05
-2.12237129592738e-05
-3.30601140723375e-06
-2.46773378012669e-05
-1.71229837374488e-05
-1.76358949512287e-05
-1.10504262052485e-05
-2.10659164390434e-05
-4.43098683251185e-05
-2.09357199076822e-05
-3.8709635694595e-05
-1.37880472326352e-05
-1.67709249945027e-05
-3.2023653313324e-05
-2.42196066785402e-05
-1.41003688004759e-05
-3.33214575778723e-05
-2.87582177789201e-05
-1.61274979969159e-05
-2.93383882126921e-05
-1.67457880648516e-05
-2.15151158481294e-05
-2.26128377851241e-05
-3.16657488780362e-06
-1.26463911636983e-05
-1.89793874272755e-05
-2.13551656729428e-05
-2.44841198732461e-05
-1.19932552101844e-05
-3.31632804635515e-05
-3.52549584209226e-05
-2.61425350222214e-05
-3.18078327931403e-05
-3.03981718261004e-05
-3.09687744378928e-05
-1.12487691661853e-05
-2.91880541314534e-05
-2.93087777270619e-05
-1.7412783336586e-05
-3.38208026538599e-05
-1.24660482492495e-05
-4.63676449262093e-05
-3.66058739868998e-05
-2.93666039359801e-05
-1.45280859369198e-05
-1.38756105647949e-05
-1.75056256238701e-05
-2.20802857706827e-06
-2.57783008342646e-06
-1.03562946980087e-05
-3.35647661041391e-05
-2.38519276613169e-05
-1.63717286189078e-05
-2.65924789785847e-05
-1.33309894374074e-05
-6.68274626410623e-07
-9.81926319004525e-06
-2.42434985049484e-05
-9.50089530052743e-06
-4.0550905777499e-06
-2.3378435045628e-05
-4.36030796169975e-05
-1.18719940061687e-05
-1.90382469098306e-05
-3.54581129144495e-05
-1.875569243822e-05
-7.8428951802565e-06
-3.98404304677521e-05
-2.25793416871015e-06
-1.61975501383889e-05
-1.92186017227201e-05
-3.04799957789995e-05
-3.32627280150128e-05
-1.46345193733773e-05
-7.40436738226781e-06
-2.24613823775025e-05
-2.3425808034027e-05
-3.49689081373121e-06
-4.82429432382562e-06
-8.92892482801029e-06
-1.63454039511072e-05
-2.99113969067354e-06
-1.44199571821172e-05
-2.83410305167457e-05
-2.81229417191949e-05
-1.32339408487806e-05
-2.60863092462026e-05
-4.3624707220906e-06
-1.50400238428657e-05
-2.27065706692003e-05
-1.70152192352669e-05
-2.20678578093382e-05
-2.52001164775412e-05
-1.72299084695194e-05
-3.17546113580881e-05
-3.84202962401461e-05
-3.475585968422e-05
-2.39813228159748e-05
-2.31432888201952e-05
-2.61991048516821e-05
-2.82457403705825e-05
-2.79960897962434e-05
-2.50328619905917e-05
2.45973217426523e-06
-1.68015443290946e-05
-1.99373737495493e-05
-1.93150675594661e-05
-1.84166925316034e-05
-2.21901850903949e-05
-2.03423941345702e-05
-4.99124134575272e-06
