# Supplementary material for: Research on computational propagation and identification of mine microseismic signals based on deep learning
Source: PLoS One. 2025 Oct 22;20(10):e0334641. doi: 10.1371/journal.pone.0334641 (PMC12543183; doi:10.1371/journal.pone.0334641)
Supplement: S2 Data — (ZIP) [file pone.0334641.s002.zip › 000100500001985.xlsx_0.txt_24.txt.txt]

-3.12896525254958e-05
-7.99465662749403e-06
-2.10010955810725e-05
-2.61124954368586e-05
-2.52763908130925e-05
-1.35000445727372e-05
-1.92411508692682e-06
-4.25055486406285e-05
-3.00337744606536e-05
-2.50461371255484e-05
-1.1381562358877e-05
-4.12530986891945e-05
-2.09002319354749e-05
-3.89529925622473e-05
-6.43951203681089e-06
-1.38625784490992e-05
-1.02692777947167e-05
-5.37298706791376e-06
-7.05982874022677e-06
-1.13911443598331e-06
-5.493034608006e-06
-2.64231271497717e-05
-1.11864709435598e-05
4.24940777592511e-07
-1.17511968539596e-05
1.73355591826084e-06
-2.21348315751784e-05
-3.23654554426012e-05
-1.83816070639088e-05
-1.17322617576008e-05
-2.74416296892516e-05
1.05311447345319e-06
-8.10858938227495e-06
-1.92548063914587e-05
-1.93011761873132e-06
-1.82363389279344e-05
-1.40372867732414e-05
-1.82737620769494e-05
-7.78908397968495e-06
-3.60918147884627e-05
-2.07077150761195e-05
1.65203444851478e-06
-4.31449402834931e-05
-3.58549154100409e-05
-1.80984579498989e-05
-3.28806271087819e-05
1.15781444002392e-06
-2.28770039637329e-05
-1.07910680572376e-05
8.74253283247555e-06
-1.38186516220211e-05
-4.11166899255489e-05
-2.4169351732236e-05
-1.97293678966211e-05
-1.95230795444935e-05
-3.47128163138285e-05
-1.83854801874693e-05
-1.63522867025527e-05
-2.16677685160348e-05
-3.65854158649847e-05
-3.53941405711357e-05
-8.96695526616211e-06
-2.99393800182429e-05
-2.07386533781714e-05
-1.5044431031702e-05
-2.23503401175646e-05
6.23987154160749e-06
-1.29684588992415e-05
-2.04780352486654e-05
-2.20489989728599e-05
-1.23767572349433e-05
-3.10145977860365e-05
-2.0979243943261e-07
-2.84023520791339e-05
-2.39978594211428e-05
-2.48621251322152e-05
-2.77765297679305e-05
-1.3922874920824e-05
-2.16179491200196e-05
-1.34166435863682e-05
-2.90935005834237e-05
-1.05991063180528e-05
-3.04767780559399e-05
-3.48477247877034e-05
-1.95079512663646e-05
-2.30248969175895e-05
-3.44265411936403e-05
-1.65409163603362e-05
-1.90686393029355e-05
-9.23282719281775e-06
-1.95360009053065e-06
-1.6082240566979e-05
-2.74923390318143e-05
-1.64155290814153e-05
-3.35751238962217e-06
-1.77192752582374e-05
-9.16801763332497e-06
-5.4361335526209e-05
-2.33832932917132e-05
-1.43218671974832e-06
-2.89030219766594e-05
-2.82781813957916e-05
-1.69967861541616e-05
-8.81249127318895e-06
-4.16184397210245e-05
-3.82236268146366e-06
-2.1157457726995e-05
1.23140534763884e-05
-2.66409218220058e-05
-2.20119931106426e-05
-2.20541479068541e-05
-5.11240510853949e-05
-1.37631434043314e-05
-1.45360753497488e-05
-1.47076895885176e-05
4.0345767105578e-06
-2.20582545791086e-05
-3.24262970223616e-05
-2.4859076144201e-05
-4.03209358581646e-05
-2.83717525129484e-05
-2.74414349992239e-05
-2.12237629457663e-05
-4.23794549089446e-05
-2.52881864049856e-05
-2.36403592402566e-05
-1.74341805773091e-05
-2.5287777423015e-05
-2.13446142472271e-05
-4.08129778305683e-05
-2.67521383837447e-06
-1.85940742530815e-05
-4.4452796671105e-06
-1.883779462424e-05
3.43496937413592e-06
-5.3860973120538e-06
-1.2326097080957e-05
-2.86055371853015e-05
-3.10867612973566e-05
-1.06198805912264e-05
-3.53834831371654e-05
-1.29000524418376e-05
-1.74854941371468e-05
-2.37660654745734e-05
-2.36076940791206e-05
-3.93858533251614e-05
-4.72993010551145e-06
-1.39653807248865e-05
-1.57035305554691e-05
-1.38184419090275e-05
-2.35545986362073e-05
-1.28451836925331e-05
-2.51866705809112e-05
-4.32792000441839e-06
-1.32143834056216e-05
-1.2751442755362e-05
-2.89213115658387e-05
-1.66545376956095e-05
-1.19988970927371e-05
-2.52652670944759e-05
-1.93567314176142e-05
-1.89194468903628e-06
-4.14088852788687e-06
-1.32277216742983e-05
-8.71836535796037e-06
-3.18339082917461e-05
-3.23202209564888e-05
-2.85167606559638e-05
7.5170355466314e-06
-1.78233535387462e-05
-6.62523077543291e-06
-2.99821503869094e-05
-1.65589822268946e-05
-3.79493905781057e-05
-1.54159515384992e-05
-3.33690981338639e-05
-8.37762651543826e-06
9.83607109460698e-06
-6.14785929449023e-06
-9.06246279549649e-06
-1.58828848731458e-05
-2.94032729530731e-05
-1.4173724808893e-05
-8.92623042492384e-06
-2.42781280970728e-05
-2.9496032578185e-05
-4.48503959751572e-05
-1.65173490074004e-05
-4.50955450209784e-05
-1.81216450827333e-05
-3.49335376457256e-05
-4.12787445060585e-05
-1.82137171838959e-05
-1.73731215243927e-05
-2.77868055473919e-05
-2.88232971819947e-05
-4.57552842162492e-06
-4.31069145120481e-05
-1.9149859141432e-05
-3.96797270419387e-05
-3.16696525298518e-05
-2.12649675946071e-05
-2.01375813474702e-05
-1.7339331218399e-05
-2.32684930453547e-05
-3.60874105357715e-05
-2.58724599290371e-05
-1.53225405534911e-05
-3.32680061181979e-05
-3.57863245174853e-05
-1.91825967589014e-06
-3.19972667168926e-05
-1.38149170576806e-05
-2.14884375705808e-05
3.24340130921465e-06
-8.6372391188781e-06
-9.98880596871073e-06
-1.00282254171974e-05
-3.57108548930513e-05
-2.9126519588636e-05
-2.05320987949644e-05
-5.59228925536555e-06
-1.13288000221207e-05
3.96103853562595e-07
-3.24204898508613e-05
7.35443775872394e-07
-1.67244502540788e-05
-1.97780909823978e-05
2.48083951970108e-06
-8.70994975642792e-06
-2.78050042772701e-05
-1.69581740134164e-05
-1.97791222735287e-05
-9.21710443421811e-06
-2.78291382820895e-05
-8.38606499503267e-06
-1.05362038113034e-05
-3.03234753041015e-05
-2.77128503245594e-05
-3.29565227424589e-05
-2.92320556690696e-05
-2.53322442849117e-05
-1.96895280098377e-05
-3.41432175392579e-05
-4.55048932916694e-05
-2.52114755147453e-05
-2.48135000198289e-05
-1.11162196919012e-05
-3.98870588719247e-05
-3.13816778141232e-05
-2.03092889265549e-05
-1.9868572264639e-05
-1.21141045897125e-05
-3.46899131822361e-05
-3.40911461890589e-05
-6.02760795560635e-06
-1.76335462506604e-05
-3.50929028965754e-05
-9.35302741131871e-06
-4.20668532864904e-05
-3.3074974123363e-05
-5.77641513879096e-06
-1.21007802107658e-05
-2.59081005993994e-05
-1.27909398369361e-05
-2.43806149502481e-05
-2.75683251146814e-05
-2.10854066142299e-05
-9.6539362021467e-06
-3.16891194511069e-05
-3.57867177838974e-05
-2.84441317039894e-05
-2.83599946145521e-06
-9.76248381121035e-06
-1.16169490590322e-05
-9.66814209416877e-06
-3.02486605615761e-05
-1.65063649994312e-05
-3.97111909218273e-05
-1.03166680481153e-05
-3.8928826277829e-05
-3.29364580476299e-05
-2.28704214180288e-05
-1.60163783836047e-05
6.79206303630292e-06
-3.00860457150181e-05
-2.00285241181657e-06
-9.4545381710875e-06
-2.741440753892e-05
-2.78576902625948e-05
-1.44906943262202e-05
-3.95954969056412e-06
-1.59968232924376e-05
-3.05100692362289e-05
-6.90058817010831e-07
-3.09933112898074e-05
-1.41935566754322e-05
-1.91430320406079e-05
-3.03030450556671e-05
-2.67237499363061e-05
-9.06217074004936e-06
-2.6098243955329e-05
-1.58668726517936e-05
-3.30190307070124e-05
-3.00132518564218e-05
-1.41692902079179e-05
-3.36728740690437e-06
-1.83040296833909e-05
-2.50112915002794e-05
-2.05399442426896e-05
-1.24262355465475e-05
-1.95449737045209e-05
-1.00096724327365e-05
-1.22261283277216e-05
-1.18690995654189e-05
-1.46517497411564e-05
-3.24090201699743e-05
-4.48916624281717e-06
4.41531517630812e-06
-1.97964401371057e-05
-1.73071090014933e-05
-3.26576189433643e-05
-2.92391810706819e-05
-2.79523119129493e-06
-2.33356671267435e-05
-1.42914723350243e-05
-1.9017365851205e-05
-5.36158052758205e-06
-1.92362191953786e-05
-5.44054940259564e-06
-3.02568433252086e-05
-2.58423495375573e-05
-7.4550072659455e-06
-2.64824965322973e-05
-2.08305371813974e-05
-1.89875509810637e-05
-6.80688645114017e-06
-2.33149744729861e-05
-1.44577299735516e-05
-2.09608400681442e-05
-5.24597864385206e-06
-1.65477760028473e-05
-1.55165237630989e-05
5.02058949576321e-06
-2.55223172247104e-05
-1.85637775638673e-05
-3.43855418051052e-05
-2.77161021797749e-05
-1.54340227167233e-05
-4.26855503265303e-05
-7.41682155043414e-06
8.20689369600297e-06
-1.91076438392217e-05
-3.55050786050612e-06
-2.11832891917266e-05
-2.80996321779475e-05
-1.73300900154617e-05
-1.5710755998406e-05
-2.35209835944469e-05
1.54738778260325e-05
-2.61465848680312e-05
-1.51093245847421e-05
-1.0408048677415e-05
-5.17483067904578e-06
-1.63818946108545e-05
-3.1599041175599e-05
-1.83248022708556e-05
-1.58071506084912e-05
-1.24572428520799e-05
-1.37480747438883e-05
-1.99020340165538e-05
-2.21582283297397e-05
-8.93595503724537e-06
-1.23658932088767e-05
-4.13031182396191e-06
-3.14988168102345e-06
-1.80100589849321e-05
-9.13652472446599e-08
-9.78446290586321e-06
-1.39128321353027e-05
-2.86464831624893e-05
-1.52216651470094e-05
-6.62616765372781e-06
-2.01903860455563e-05
-1.84508909770315e-05
-1.71551678443852e-05
-3.28603918122114e-05
-2.61102442023538e-05
-1.26895593332459e-05
-4.44559129422121e-05
-5.19586355693883e-06
-1.5302386483022e-05
-1.9664145091145e-05
-3.64289752563284e-05
-3.79560826399317e-06
-1.45507702912804e-05
-1.73513133576855e-05
-2.77008168604694e-05
-1.1456774398695e-05
-2.42065607553674e-05
-4.29035467188335e-05
-7.21333790378611e-06
-3.06757891600712e-05
-4.17106390783927e-05
-3.44515523247426e-05
-5.52921079496872e-05
-1.89009812148902e-05
-7.68496720518226e-06
-2.12610221327259e-05
-2.04558892528782e-05
-2.56181683647383e-05
-9.79930270470129e-06
-3.85549486795287e-05
-2.97284622857463e-06
-2.80985352243513e-05
-1.68895905791845e-05
1.39626909826602e-06
-7.58743330358881e-06
-1.12583668650928e-05
-3.12914323235792e-05
-2.90692319049887e-05
-3.27862425457527e-05
-9.48706948808153e-06
-1.93376395813665e-05
-3.31063811641062e-05
-2.08286943875463e-05
-2.3336006237231e-05
-8.64898358281947e-06
-2.43182610552815e-05
-2.8357314527036e-05
-3.42855286765325e-05
-1.62815394944991e-05
-2.06302750122244e-05
-2.34689844106306e-05
-2.64528490491497e-05
7.00372477247978e-06
-5.55892998039634e-06
-2.68397198037197e-05
-9.00626273709576e-06
-1.59875812801676e-05
-2.12439494267665e-06
-2.85661821361579e-05
-2.23591238851368e-05
-5.53821764198579e-07
-6.4746514957703e-06
-1.48603148880992e-05
-4.62746557175069e-06
-1.07584400826002e-05
-4.33438323464673e-05
-2.132618930307e-05
3.21806089830643e-06
-1.75593303086144e-05
-6.28227724893677e-06
1.35071574134957e-05
-2.40327891788173e-05
-1.23860898016228e-05
-1.63368398385393e-05
-1.62801483506757e-05
-2.61119442989216e-05
-2.26890323424877e-05
-7.25240846285991e-06
-1.37878506825054e-05
-3.75408338532379e-05
-2.18346784465855e-05
-2.7114788099398e-05
-1.44007475330668e-05
-2.28481718360108e-05
-5.99059256342916e-06
-4.42921201420989e-05
-2.7845382179186e-05
-1.6577980675596e-05
-3.82839871276351e-05
-8.8377849104441e-06
-3.32376943846341e-05
-3.57465910774427e-05
-3.59699180432332e-05
-1.89511213704683e-05
-3.00367011878228e-05
-3.1858812805781e-05
-9.96897004049292e-06
4.49650071746369e-06
-5.22127197076618e-06
-1.40438737265172e-05
-1.64844925358054e-05
-1.96043169240202e-05
-3.18228534131811e-05
-1.84721631661583e-05
-2.42993902174467e-05
-1.39567259885325e-05
-2.49848933549085e-05
-2.45024473222098e-06
-1.23547697746967e-05
-1.47272688773905e-05
-1.94343968189943e-05
-2.38034372372104e-05
-3.27240841458347e-05
-1.06113737947682e-05
-3.88976492788983e-05
-1.76545990043749e-05
-1.00183889733007e-05
-3.54682979623472e-05
-2.32600114110678e-05
-1.19553406843409e-05
-3.2573360693127e-05
-2.54154969838335e-05
-2.1789006059301e-05
-1.34124264082006e-05
-2.44895172007792e-05
-2.78204127410069e-05
-1.45246604606586e-05
-8.59038254752184e-06
-6.77845121365338e-06
-3.39672174253034e-05
-2.11865200927591e-05
-2.01048730066072e-05
-1.30896800527163e-05
-9.12496151198385e-06
-2.45966886481096e-05
-1.42268398883037e-05
-4.35314632484469e-05
-1.63866603108722e-06
-2.06209138870655e-05
-1.92412428469069e-05
4.02493087836714e-06
-2.55087006242346e-05
-1.45366606827096e-05
-3.30521967987404e-05
-2.41422481205801e-05
-1.41341346503795e-05
-3.49163908993044e-05
-7.80965648272484e-06
-2.66001032697992e-05
-2.81759155098331e-05
-1.2800389790694e-05
-3.52258448049232e-05
-2.68762526111252e-05
-7.32743523529472e-06
-2.69180757535164e-05
-3.66794593271464e-05
-1.68364050139272e-05
-1.66688785313078e-05
-1.64948330124253e-05
-1.19026824523336e-05
-1.44767292735112e-05
3.10056004229671e-06
-1.19074654613827e-05
-1.25935937929818e-05
3.69859723835273e-06
-3.16138132904222e-05
-1.23756161469874e-05
-1.64812674640064e-05
-2.15621219282875e-05
-8.76088618777113e-06
-1.92817183419759e-05
-4.86834517658357e-05
5.81931002916777e-06
-2.93798129793658e-05
-2.97527105873097e-05
-1.5589255200637e-05
-2.9349517977425e-05
-2.01198098921842e-05
-3.06399090655037e-05
-3.20247590003815e-05
-2.0876171082068e-05
-1.89647577783767e-05
-2.97828849952313e-05
-1.30250951206307e-05
-1.31452588118151e-05
-1.58523566821678e-05
-1.96701255641073e-05
-1.91642911648144e-05
-3.07737275039404e-05
-3.57635513579417e-05
-2.59418358832765e-05
-3.28620996429597e-05
-2.41928243001816e-05
-1.06212638798628e-05
-1.87907598525839e-05
-2.69874740631154e-05
-2.65017217519594e-05
-3.32547175414304e-05
-2.07407180023954e-05
-9.90425794343752e-06
-2.42754177809999e-05
-4.99718325765331e-06
-2.02222446960202e-05
-2.23737323127888e-05
-2.68789151719665e-05
-2.03452820815337e-05
-3.93140737499158e-05
-2.95822264331219e-05
-4.96652613258186e-06
-3.43340388093684e-05
-1.04078870799355e-05
-8.02030354467388e-06
-2.30984407581858e-05
-2.76944023170795e-05
-3.63098346391978e-05
-1.03035528480922e-05
-3.06854395899559e-05
-2.559179910586e-05
-5.53408540510764e-06
-3.52537320573839e-05
-5.74766957189904e-06
-2.22437389861519e-05
-2.26770172942037e-05
-3.25847428106142e-05
-2.15352987899651e-05
-1.77773251392435e-05
-1.4257648100349e-05
-3.56676658986181e-05
-6.34395829811117e-06
-1.31799656420694e-05
-1.14805008877402e-05
-2.6135269973424e-05
-5.3554458638682e-06
-2.39081076244313e-05
-2.41338667625854e-05
-2.46994872320834e-05
-4.26076628042244e-05
-1.00429112825351e-05
-2.87551622678835e-06
-1.93017520547383e-05
-1.24364923854093e-05
-2.14612562724049e-05
-2.50137064750818e-05
-2.60734051050898e-05
-4.0537803324697e-05
-2.54688450796307e-05
-4.59891464557799e-06
-1.98930859246915e-05
-7.3020906579614e-06
-2.13810004475849e-05
-2.09505332841963e-05
-9.31914605276857e-06
-3.17283357255978e-05
2.84255800364583e-07
-3.21563714517617e-05
-4.72195885320474e-05
-1.70689647249371e-05
-1.31768675534844e-05
-3.41663250085637e-05
-2.35467911200775e-05
-1.73163258167503e-05
-2.71208272256358e-05
-2.90046711604662e-05
-3.09573395305373e-05
-4.91407707741089e-08
-5.8919294027247e-06
-2.31197131468242e-05
-3.37675189554845e-05
1.23215176181329e-05
-8.43231615023865e-06
-2.9554829661353e-05
-2.23606373806727e-05
-2.92028497266756e-05
-2.26338194647801e-05
-2.13585089509674e-05
-4.17231504312541e-05
-1.53968523883598e-05
-3.03473390595723e-05
-2.16293983999375e-05
-8.88232877461343e-06
-1.60309906760399e-05
-8.81289262824839e-06
-1.77649349736596e-05
-9.93253617782816e-06
-1.59260817704294e-05
-2.4252765446727e-05
-2.25168010765271e-05
-1.45389877719476e-05
-1.44455149536044e-05
-2.19257673268273e-05
-1.96523903290744e-05
-1.8350537118192e-05
-3.67830548185513e-05
-2.22437970028564e-05
-1.84430806428134e-05
-1.29292236942776e-05
-3.46225660381167e-05
-3.09208783630721e-05
-2.70713285187266e-05
-1.76773737429886e-05
-4.09515054680838e-05
-2.92620386346428e-05
-1.36599957051465e-05
-1.78003260925065e-05
-2.29741278033244e-05
-8.44701195128889e-06
5.38890081328814e-06
-1.7055962704627e-05
-4.88925322563453e-06
-2.2448764791609e-05
-8.82339361999258e-06
-4.14549983185316e-05
-1.28908829932834e-05
-3.85001442332053e-05
-3.7411702327098e-05
-1.98411729461036e-05
-2.42648127625987e-05
-9.52744180889571e-06
-1.05584181671075e-05
-6.12744064412319e-06
-1.82000561886512e-05
-4.47096521319904e-06
-2.37807818145952e-05
-1.7590226508878e-05
-1.75603930708358e-05
-2.38970170499339e-05
-3.92641411439222e-05
-7.37473002982062e-06
9.90332588227692e-07
-2.0816994010467e-05
-3.02866038429801e-05
-1.13609021410011e-05
-1.96110464086946e-05
-8.0846301875559e-06
-2.26365415359966e-05
-2.92631100350215e-05
-1.83907678363501e-05
-1.41390403188201e-05
-4.52043738232862e-05
-2.07751248687375e-05
-1.86437000403671e-06
-1.68539601804925e-05
-2.95777914081315e-05
-1.15616576917982e-05
-4.89096122203299e-06
-2.35598940798046e-05
-3.69531890585212e-06
-1.5486921192411e-05
9.22971342821164e-07
-1.77545122063066e-05
-1.45550521068306e-06
-2.84405258515691e-05
-2.74161039441851e-05
-1.85852331969781e-05
-2.32925669942245e-05
-1.97141597775639e-05
-2.27165155214743e-05
-3.02319627819529e-05
-6.36663383455006e-06
-2.65659189318646e-05
-2.34101796166415e-05
1.32821741388919e-06
-1.63198630767331e-05
-3.44372304372376e-05
-1.44837680234386e-05
-2.30828718301781e-05
-3.08740011700017e-05
-3.15312864139903e-05
-3.03417486728611e-05
-2.24061708141379e-05
-3.83753925957527e-05
-1.16736619264263e-05
-1.87719795855379e-05
-2.63033294985306e-05
-1.68230449489962e-05
-1.34896004511745e-07
-4.03694526503292e-06
-9.52606056025438e-06
-4.95282623236261e-05
-3.54396240781756e-05
-1.76328569086492e-05
-1.18165008073331e-05
-9.51215535007505e-06
-2.01763432899151e-05
-6.28619703805022e-06
-2.73254850541148e-05
-3.83856108141939e-05
-1.97047356697931e-05
-1.32345449933352e-05
-2.2450119545774e-05
-7.64842885220047e-06
-6.73267579358239e-07
-2.25103182057483e-05
-1.36449946266852e-05
-2.37912664188573e-05
-3.20399605698738e-05
-1.1251495522965e-05
7.61067628175941e-06
-1.32939471518862e-05
-1.83135133350933e-05
5.46652841145401e-06
-1.35235676509567e-05
-3.67483029295833e-05
-3.41178104420449e-05
-2.47608038715843e-05
-3.19248572175529e-05
-3.10378028564585e-05
-6.79129479037476e-06
-1.00749985874912e-05
-3.22108778754795e-05
-4.72631114297728e-05
-1.57194590228836e-05
1.25659606718777e-05
-3.19713234589032e-05
-1.94593050426402e-05
-3.89923428079261e-05
-1.56029055542824e-05
-2.32773372775727e-05
-1.71291468367687e-05
-2.57115192418798e-05
-1.4209633266541e-05
-2.68033827173127e-05
-1.07913253751435e-05
-5.02547241571957e-06
-1.7060574252571e-05
-2.1363062347379e-05
-4.44643917063331e-06
-2.52548526512473e-05
-2.47649953371345e-05
-2.61521474532e-05
-6.66328860519105e-06
-2.28550851168798e-05
-2.57819754228852e-05
-1.18763216499991e-05
-3.1375141318587e-05
-2.36600472447467e-05
-1.03417888870994e-05
-1.8305676836006e-05
-3.34612498340136e-05
-7.51946594739667e-06
-4.07541181276051e-05
-1.98451736435653e-05
-2.30207011413866e-05
-1.30403378202694e-05
-2.52983447799467e-05
-9.45425168786292e-06
-2.79081525498101e-05
-2.33062008800596e-05
-2.43762918151104e-05
-3.34094782578405e-05
-2.916096200198e-05
-3.74294360991774e-05
-1.04175356730588e-06
-1.05802700310868e-05
-1.23824962247286e-05
-2.9343379250321e-05
-1.47178878934071e-05
-3.66700963802876e-05
-3.02873910350812e-05
-2.57351182692751e-05
-2.34711693113439e-05
-1.9605750936308e-05
-2.26322864591567e-05
-5.17005529315086e-06
-3.76238715715417e-05
-2.70878012942124e-05
-3.07969738409626e-05
-2.36085077292755e-05
-1.64308838887502e-05
-1.59915194888706e-05
-9.43619813804936e-06
-4.0132369334219e-05
-2.33663310046546e-05
-3.41889026015641e-05
-1.90781529597766e-05
-3.18964278319773e-05
-2.15728875775819e-05
4.65504416708251e-06
-2.78452576236997e-05
-3.15737135709497e-05
-2.74595147510023e-05
-2.1328362854009e-05
-1.74556079452368e-07
-1.26627828194074e-05
-1.57189573226813e-05
-3.10289288312234e-05
-2.04454040804876e-05
-2.78313363479691e-06
-2.08666426941675e-05
-1.89654373576058e-05
-2.22426679844303e-05
1.28330305139022e-06
-1.20077859871373e-05
-1.14177014626738e-05
-1.27252268977729e-05
-1.25798283266756e-05
-9.93646897021953e-06
-2.13719969171496e-05
-4.76906148335522e-05
-2.5153757754887e-05
-2.59229264004886e-05
-2.58082475132716e-05
-1.87895025118469e-05
-1.19190131749489e-05
-3.82846109537384e-05
-1.77569509775059e-05
-3.13803326026174e-05
-3.38485864289758e-05
-2.87296026683073e-05
-1.18277627951835e-06
-7.99443795169334e-06
-2.03629599353519e-05
-4.08038174922703e-05
-1.670445053905e-05
-1.52509600886959e-05
-1.624651918335e-05
-5.61328619950165e-05
2.92060453310445e-08
-1.39284418532702e-05
-3.67942214617517e-05
-2.62601837367617e-05
-1.03719863244415e-05
-7.21740635470695e-06
-1.19475203995855e-05
-7.02894090179496e-06
-1.16027714249427e-05
-4.56309417787969e-05
-1.65660225250066e-05
4.56724563809649e-06
-1.82650948346154e-05
-2.74861189759782e-05
-1.25703001534492e-05
-1.0090276858662e-05
-2.09650684979097e-05
-5.02502178664868e-06
-1.90055258396926e-05
-7.74025056124393e-06
-3.22613547136639e-05
2.69239704333445e-06
-5.92172344243355e-06
-1.88856341876264e-05
-2.63229349124472e-05
6.55927239467061e-06
8.00797183769537e-06
-2.99060215945202e-05
-1.57319129317456e-05
-2.18320107659265e-05
-2.45998343871423e-05
-2.27139908589857e-05
-2.6888586438665e-05
-1.55534754360574e-05
-1.89284925014342e-05
-4.57947394229815e-07
-3.33301317996096e-05
-2.18621479414242e-05
-2.10616318303814e-05
-3.61879438793369e-05
3.95938517172811e-06
-2.31284944112266e-05
-1.85617551484068e-05
-2.97110029536799e-05
-4.09825315197281e-05
-3.09505858458715e-05
-5.61708204136997e-06
-8.03922190442735e-06
-1.94041669973975e-05
-1.64803008036024e-05
-2.70541943718374e-05
-3.27835992369448e-05
-1.37007164599364e-05
-4.6761181612659e-06
-2.80841701167842e-05
-5.18595198158668e-06
-1.45073176340854e-05
-1.21604478537091e-05
-1.97477399167362e-05
-3.59860982945563e-05
-2.84689166579555e-05
-2.23317175820189e-05
-2.36333822744385e-05
-1.2628884543555e-05
-1.98377113142242e-06
-2.71803071654302e-05
-3.780478498474e-05
-2.09985940628097e-05
-3.62892942156262e-05
-2.70921787906881e-05
-6.4569683268686e-06
-1.15443983407492e-05
-3.32354486033422e-05
-8.98532908999443e-06
-1.66108741513155e-05
-1.58704313500638e-05
-3.06827122750339e-05
-1.07392743880995e-06
-2.16510213012785e-05
-2.07339110915169e-05
-2.08794622515199e-05
-2.65124942964559e-05
-2.51351675537037e-05
-1.00814231046003e-05
-3.1099812071253e-05
-2.67978730870647e-05
-4.39777504431436e-05
-2.69133305850192e-05
-2.96106014345198e-05
2.09091340792138e-06
-2.06332112591318e-05
-6.9344344237913e-06
-4.14227309715168e-05
-4.05125727264108e-05
-1.84791685592917e-05
-7.84572526651683e-06
-2.43869081315499e-05
-1.05455163626676e-05
-1.5094188321004e-05
-4.0743635464961e-06
-1.66643854745167e-05
-1.56519221160596e-05
-3.43647051737099e-05
5.62723185065519e-06
-2.29179128038663e-05
-2.74873797631866e-05
-3.51629557553234e-05
-4.96946200990485e-05
-3.19134292998923e-05
-2.0766971585973e-06
-1.67784881480972e-05
-2.16508317670506e-05
-9.5406891614595e-06
-2.55869130437558e-05
-4.9387795409081e-06
-8.0059474588853e-06
-2.12323757781132e-05
-2.60520544507614e-05
-2.99881256032465e-05
-4.50042265626884e-06
-3.23368430659249e-05
-1.91012492712483e-05
-1.61645942863709e-05
-3.57993767162399e-05
-1.20770891349148e-05
-3.25520863165729e-05
-4.1614951389665e-05
-3.85128810226914e-06
-1.86270283344667e-05
-2.69243913797151e-05
-1.22311467633135e-06
-1.35777243184457e-05
-3.73373100474156e-05
6.7733158123883e-06
-1.51440488540002e-05
-3.44172468929618e-05
-2.86179064566703e-05
-4.06860373024912e-06
-1.08952018123222e-05
-4.23031857746788e-05
-2.57365263957104e-05
-3.01779967549569e-05
-4.06780402134004e-05
-2.78184160660384e-05
-2.25643050372144e-05
-1.01549435715059e-05
4.18222822068279e-06
-4.05040459662415e-05
-4.53857000925949e-05
-2.83844623886794e-05
-3.32396862028109e-05
-3.8740839299341e-05
-1.36236985906268e-05
-1.89222289148543e-05
-1.30672109879157e-05
-2.613570426015e-05
-5.07258334417946e-05
-3.0749673324817e-05
-1.23149045955771e-05
-3.12924527782108e-05
-1.26865488578156e-05
-1.14925496165386e-05
-3.28828523943733e-05
4.05204644015473e-06
8.53931410134772e-06
-1.72320363976797e-05
-1.23681847690243e-05
-3.04643988459606e-05
-1.92702609877118e-05
-2.85569070875832e-05
-1.90423522634755e-05
-1.28413514322408e-05
-6.74881321676225e-06
-2.72245009690043e-05
-1.7045652802233e-05
-1.66408733793816e-05
-2.11061928372975e-05
-1.22165744777495e-05
-1.4072458290139e-05
1.50272435058447e-05
8.59693168913295e-06
-2.50823664882865e-05
-1.74207141063681e-05
-1.0521001422318e-05
-2.63529998637173e-05
-2.43805375632466e-05
-1.11778910657139e-05
-1.51230139172687e-05
-1.87981108437531e-05
-1.13680810226584e-05
-1.19769678868654e-05
-2.44047811264067e-05
-3.08754814440281e-05
-3.38219198033695e-05
-6.42561507523611e-06
1.82365750100856e-06
-9.60475573882893e-06
2.16764188276978e-06
-1.18342264863841e-05
-1.62524321154761e-05
-1.188461534358e-06
-2.6121865889087e-05
-3.21902948336156e-05
-3.86668474396592e-05
-1.50798861925758e-05
-1.39442362501972e-05
-1.33973164623731e-05
-1.19885979196233e-05
-1.27311110761248e-05
-4.28698139470891e-05
-3.2327006898125e-05
-2.74073783647117e-05
-2.1837099171417e-05
-3.36465922630662e-05
-7.47015508224866e-06
-1.16443151217376e-05
-2.40037917549877e-05
-1.56587269430519e-05
-3.21656141863561e-05
-1.88261321148231e-05
-3.13517775583343e-05
-3.75887073389605e-05
-6.52414656031567e-06
-2.78590960157073e-05
-1.91524056946932e-05
-1.65484534137832e-05
-2.45611086566786e-05
-1.41064126471539e-05
-2.95920510203855e-05
-9.81321508003463e-06
3.44929848615139e-06
-3.21361727455652e-06
-1.44813771243095e-05
-5.02643335725469e-05
-4.05750414818625e-05
-2.57699388021693e-05
-1.52164628231305e-05
-2.53529823243705e-05
-1.6446059620613e-05
-2.11960646404529e-05
-2.19326273517613e-05
-2.09414364701227e-05
-1.19412150828094e-05
-1.1234052449567e-05
-5.59688814840341e-06
-2.40656890087617e-05
-2.32656929534668e-05
1.21098807499873e-05
-1.58041102409454e-05
-1.04242823753426e-05
-2.36689110934186e-06
-4.81190543688705e-06
-3.50749387558698e-05
-1.92024700983256e-05
-3.61979791629062e-05
-2.63583480000479e-05
2.58425767452049e-06
-5.50562410794292e-06
-4.13234291061234e-05
-2.09012865959229e-05
-1.24639975090544e-05
-3.11627425959159e-05
-3.38465308075749e-05
-2.34562650114793e-05
-2.94812066992304e-05
-2.72255951645833e-05
-6.16197618994833e-07
-4.04099922039988e-05
-2.76408250875014e-05
3.59064880092165e-07
-1.30772824839263e-05
-1.21221127212406e-05
-3.58155088539282e-05
-3.61727671429188e-05
-1.47518885755038e-05
-1.98573455676884e-05
-1.70685980531443e-05
-1.06506126895194e-05
-2.38970494313487e-05
-2.96256316788843e-05
-2.23458461416279e-05
-2.71526743865762e-05
-2.50958859606995e-05
-7.73258917828234e-06
-1.99993102556654e-07
-1.84943551217008e-05
-2.03703806980603e-05
-1.42407985801971e-05
-1.47122643191713e-05
-1.7319907958529e-05
-1.79260412411555e-05
-9.707082184864e-06
-7.76159153567681e-06
-1.93164615980018e-05
-1.05906093415473e-05
-1.13970226839594e-05
-3.4188249032368e-05
-2.45476870908607e-05
-2.38776179086379e-05
-3.12710274042451e-05
-3.18895342663881e-05
-2.90755168257772e-05
-2.74697619215805e-05
-2.91926362539957e-05
-2.0220758783186e-05
-2.04510507357346e-05
-2.3217293999497e-05
-1.30598337965051e-05
-2.20828217688557e-05
-3.35456694321248e-05
-1.49978438781382e-05
-4.85995720329144e-05
-2.73237309622576e-05
-1.39298408056252e-05
-2.86297352798025e-05
-3.55627419177781e-06
-3.44242956880069e-05
-2.69974906816054e-05
-1.08612963585436e-05
-3.52546312531774e-05
-1.63165950992326e-05
-2.96064244157026e-05
-5.60103181697472e-05
-3.89059701531764e-05
-1.21608019068696e-05
-2.69641527629424e-05
-3.56951978335511e-05
1.09805717310374e-06
-1.88367771197634e-05
-1.58392942067423e-05
-2.41679246885278e-05
-1.76008361799747e-05
-9.675099863589e-06
-1.73522146650839e-05
-1.24664174517891e-05
-2.27404686888385e-05
-1.30666001450604e-05
-2.24321252555611e-05
-1.38372018627428e-05
-2.48186454998021e-06
-4.23533835755629e-05
-1.86996821864124e-05
-6.21428548046948e-06
-1.98325853480613e-05
-2.72052701159912e-05
-4.82358588179735e-05
-4.88110234834943e-05
-8.06752775078342e-06
-3.45789654447039e-05
-2.74442469738907e-05
-2.83156266244048e-05
-4.46273403326444e-05
-2.58463698518705e-05
-3.19644509553595e-05
-4.30481538872073e-05
-1.25376245521204e-05
-3.90300092159515e-05
-3.28907273791654e-05
-1.18245777028065e-05
-7.74657486995713e-06
-1.03438200980035e-05
-1.65727932507701e-05
-1.82436538558897e-05
-2.00270642042219e-05
-2.55045932085164e-05
-1.48926850696288e-05
-6.62486865107909e-06
-3.63631967616874e-05
-1.21888753764909e-05
-1.81660659659238e-05
-2.29065092626386e-06
-2.15791766881956e-05
-2.52694727492839e-05
-1.9144991200534e-05
-2.80996199796069e-05
-2.99414434862134e-05
-2.88115568569543e-05
-9.31950625941866e-06
-1.66780016332436e-05
-5.30398446246523e-06
-2.08606751191542e-05
-2.63850343481308e-05
-1.04345234013014e-05
-1.80419136068803e-05
-3.35102235012004e-05
-2.70349213223379e-05
-1.03502604928307e-05
-2.13249421938102e-05
-1.14759481685442e-05
-1.07611724935445e-05
-3.14528516534754e-05
-2.36224204624496e-05
-2.60877792724371e-05
-1.45960958556327e-05
-2.38889221462862e-05
-2.06023126205694e-05
-2.28408360966526e-05
-2.25107880283841e-05
-2.76934784357429e-05
-2.14542609537423e-05
-3.35562284316112e-05
-2.43020526544807e-05
-4.79848484492705e-05
-5.16559586964582e-05
-8.81919218725844e-06
-3.94997642707771e-05
-1.10657662441906e-05
-2.2627962568519e-05
-4.90787965476707e-05
-8.08362581017769e-06
-7.11934062918e-06
-2.44724719843261e-05
-1.26456745109776e-05
1.43480444334853e-05
-2.28521679584288e-05
-1.22454581392781e-05
-3.93443656550874e-05
-6.2030151105046e-06
-8.27846395622961e-06
-1.0535358401611e-05
-2.86652425905058e-05
-2.65902345148857e-05
-1.71390090524241e-05
-1.1130468903197e-05
-1.56365276148269e-05
-3.14606978220585e-05
-1.28076414102508e-05
-2.58928693023836e-05
-8.31964634770247e-06
-5.50602564002536e-06
-1.31210909839549e-05
-4.76873607582413e-06
-1.03835344547147e-05
-2.42475702427572e-05
-2.4157016672971e-05
-3.83006847837279e-05
-1.24072822680623e-05
-1.54286641857676e-05
-7.0764508961781e-07
-5.28717272156755e-06
-8.83934781626182e-06
-2.22955848927365e-05
-3.71367989295214e-05
-1.53027424984154e-05
-2.04632970390837e-05
-3.30637169245071e-05
-1.27167668002838e-05
-2.14966067434446e-05
-6.91303928768799e-06
1.13495731418307e-05
-3.7122446248924e-06
-2.33327500952055e-05
-2.79161111397804e-05
-1.31302289997095e-05
-3.99823617675632e-05
-2.1653783139832e-05
-4.32407441442447e-05
-1.31747731581127e-05
-4.01150466268128e-05
-6.53404451806576e-06
-3.33162609687726e-05
-1.66747175116978e-05
-3.58635394001433e-05
-3.82355286144343e-05
1.06147522196959e-06
-1.28854204774746e-05
-2.34822327024489e-05
-2.38321976428669e-05
-1.71785225465644e-05
-2.53089369770674e-05
-1.93657154733509e-05
-1.81530150672827e-05
-2.34291141303533e-05
-3.47402055174213e-05
-4.37147244675697e-06
-3.98382342773219e-05
-2.64901021794701e-05
-1.02507604740253e-05
-5.77695143727861e-06
-1.59535098152526e-05
-2.42433657416602e-05
-1.53646582864376e-05
-1.59224592300626e-05
-1.25371497582051e-05
-2.56340593267077e-05
-2.65381112111061e-06
-4.13725495678291e-05
3.69909363865874e-06
-2.12149382174438e-05
-6.61190885731444e-06
-8.28644714937075e-06
-2.75730714845914e-05
-9.7397030448393e-06
-3.89118456585585e-05
-1.52892020245708e-06
-2.60263165716687e-05
-3.69766813840387e-05
-1.16500346763875e-05
-7.73725584390826e-06
-3.32934980079864e-05
-1.94876566236038e-05
-3.46090930418648e-05
-1.73338019770015e-05
-3.80679987985816e-05
-1.42577037911145e-06
-2.18008220827951e-05
-1.71947863929471e-05
-9.31334166632158e-06
-2.1311830874259e-05
-3.06149943896283e-05
-8.99271220068415e-06
-2.44078854388924e-05
-8.59540055471404e-06
-2.82988998649896e-05
-1.15817173120928e-05
-1.25435991910697e-05
-1.66177709069953e-05
-7.04208671708648e-06
-2.12065631886111e-05
-1.60464446332872e-05
-2.75526128363181e-05
-3.59139648532021e-05
-1.91698347179145e-05
-2.04098997154754e-05
-2.25839688840345e-05
-1.90779525577056e-05
-1.53803657541647e-05
-3.27461544058977e-05
-1.60259202066099e-05
-2.7600122488218e-06
-2.07252208506883e-05
-3.82253904997702e-05
3.01536569253468e-06
-3.01452465636128e-05
-3.39503089368223e-05
-2.43327774161348e-05
-4.0156449751897e-05
-5.74326372799714e-05
-2.64954326885286e-06
-1.58701077069072e-05
-3.4342478105633e-06
-1.28899697181421e-05
-2.26911003549157e-05
-2.17716863502014e-05
-2.01714090357228e-05
-3.06624342948912e-05
-2.37702258204387e-05
1.24823862442879e-05
-2.077319581538e-05
-2.75354664762069e-05
-1.94633169652091e-05
-1.39550560618679e-05
-1.47966519232505e-05
-1.3567384741369e-06
-7.17614601634014e-06
-2.15486366199194e-05
-2.00186940156171e-05
-2.32083279662285e-05
-9.60368460725928e-06
-1.4485241265341e-05
-2.74984713591232e-05
-1.98208977622557e-05
-3.63518753643218e-05
-5.09476874694844e-05
-1.23238893791285e-05
-1.0005019461773e-05
-1.81641856312571e-05
-3.21759669228655e-05
-3.53405244501587e-06
-2.33967860028473e-05
-3.56214670356511e-05
-2.28223238300504e-05
-1.54347038095044e-05
-3.18336949964788e-05
-5.30540245092795e-06
-5.28437570296583e-05
-2.25330600290048e-05
-5.66259324525959e-06
-1.56300643256192e-06
-2.20475167700217e-05
-4.25540114141853e-05
-3.36786475588447e-05
-1.26043860132869e-05
-2.6322955233843e-05
-9.73608928198827e-06
-1.88697253137229e-05
-2.38303764014751e-05
-2.36437516443326e-05
-4.31671391378133e-05
-3.7012651950857e-05
-1.43020597088833e-05
-1.42720371615307e-05
-1.89910889270799e-05
-1.61764146888989e-05
-7.58555056954282e-06
-2.35481393278165e-05
-2.68103895665713e-05
-9.36115253133977e-06
-2.57006915629322e-05
-1.16976262480395e-05
-2.07366864548577e-05
-2.5921891506537e-05
-1.97621822122278e-05
-2.65996686568475e-05
-2.24579527842435e-05
-2.63144138208676e-05
-1.44742563198599e-06
-1.96736446027517e-05
-2.38057183310255e-05
-1.79212882540918e-05
-2.50699594136622e-05
-4.27128181059381e-05
-4.23453381690665e-06
-2.19437605452863e-05
-2.18255209772655e-05
-4.04109672027453e-05
-3.60232187997306e-05
-9.11326255242398e-06
-3.19582736615528e-05
-3.53731452569028e-06
-3.76486127480207e-05
-3.20524265420935e-05
2.8209417324939e-07
-2.95742735581015e-05
-1.85384836441918e-05
-1.1841607641635e-05
-3.03417306373165e-05
2.16206601791987e-06
-4.51593042616636e-05
-9.82381431427692e-06
-3.27746525539827e-05
-2.60046378178674e-05
-2.87229115078826e-05
-2.97311763780875e-05
-2.14181507582374e-05
-2.94392930058234e-05
-2.27222389672321e-05
-2.58789451063762e-05
-4.98571270131789e-06
-2.83214449882421e-05
-1.3886968867339e-05
-2.02608259748007e-05
-1.07597200301378e-06
-3.50513324236523e-05
5.14495329328272e-06
-1.88922949505135e-05
-3.83903792263845e-05
-3.17950062669807e-05
-3.08061987977207e-05
2.60622191165066e-06
-4.12942247382831e-05
-2.64723500911901e-05
-2.17415004974771e-05
-3.77770741085024e-05
-1.04390446677992e-05
-2.63587157349285e-05
-1.96069234331611e-05
-2.94387935700046e-05
-2.68398029166337e-05
2.9313887633418e-06
-2.81773706013296e-05
-3.41046057387597e-05
-1.89977001521595e-05
-1.67769391718697e-05
-2.62380267596553e-05
-1.96633839388056e-05
-1.55018323330712e-05
-1.59920493231304e-05
-4.30888344748609e-05
-2.65885284438794e-05
-1.19825922693694e-05
-1.78094605130948e-05
-3.12245317982769e-05
-3.42590412068036e-05
-2.64627940086251e-05
-3.85316485830669e-05
-3.90823057949759e-06
-2.6354134638467e-05
-1.92359746112232e-05
-3.03191333290638e-05
-3.17257881002915e-05
-1.46227270597728e-05
-1.69301153333251e-05
-4.58538404318979e-05
-1.67678833262163e-05
-1.64379216683223e-05
-1.63657324511285e-05
-2.10294415909923e-05
-1.15597208261354e-05
-3.2699140683922e-05
1.82192519466143e-06
-7.07033874830855e-06
-2.97349302088886e-05
-1.42806861381398e-05
-3.25729201723113e-05
-1.09111732069873e-05
-1.7271701790575e-05
-3.95728608785366e-05
-1.48273328040814e-05
-1.48635326846128e-06
-1.00665841485303e-05
-1.27249395045762e-05
-7.16710925711356e-06
-4.53978021351138e-05
-2.08269304550151e-05
-1.47911454832973e-05
-2.07940515513826e-05
8.87852421147147e-07
-8.61646629224487e-06
-2.54088516068262e-05
-4.145954247972e-05
-3.24030239232718e-05
-1.3434975922113e-06
3.05212055619798e-06
-4.37891553966106e-06
-5.77734923201542e-06
-2.94068889834391e-05
-1.57948248069862e-05
-2.16230101209758e-05
-1.7936496171375e-05
-3.21981825185132e-05
-2.93222691683536e-06
-2.89117554240808e-05
-2.48009291078831e-05
-3.40180555609952e-05
-2.02325467527606e-05
-2.89524423049133e-05
-1.79049558829482e-05
-1.90568444639597e-05
-2.50681499896436e-05
-4.73906024793296e-05
-2.01984922823238e-05
-2.42867607605304e-05
-3.62620761947414e-07
-1.11748101056034e-05
-2.79633745460331e-06
-4.42028293687907e-06
-1.05024155904068e-05
-2.49266092144043e-05
-6.80351217279814e-06
-3.21056002405322e-05
-1.95992473408441e-05
-1.4607503061507e-05
-1.4531556064992e-05
-1.33210372005347e-05
-3.94637569985422e-05
-1.98528302899153e-05
-3.27853646732399e-05
-1.21164897864846e-05
-2.11881680932357e-05
-5.64567795553759e-06
-1.76573304458799e-05
-1.11890982783523e-05
-2.72703331711509e-05
-1.63219039267111e-05
-4.44401631340054e-05
1.00561850275689e-05
-1.37654390392286e-05
-2.66379934026226e-05
-3.07590529869965e-05
-4.9439759776461e-06
-3.01381132235652e-06
-1.28681102176941e-05
-1.20168371017286e-05
-2.90016772817766e-05
-1.74749032366925e-05
-2.54398380333678e-05
-2.23969562867224e-05
-1.16696137100976e-05
-2.24013519313485e-05
1.15278157889051e-06
-5.07682377035879e-05
-2.10176892311408e-05
-1.95707904417903e-05
-2.56699185952191e-05
-2.36623853782576e-05
-8.57470837790219e-06
-2.61407593626203e-05
-2.77399355390951e-05
-1.75550393051751e-05
-3.3964222732502e-05
-1.19715590315706e-06
-2.30584392382e-05
-2.82150148788803e-05
-3.7609451043496e-05
-1.6897726259277e-05
-1.47145040098813e-05
-3.00215186396242e-05
-1.18361620051433e-05
3.71506291028467e-06
-3.75342185503731e-05
-3.17870395499926e-05
-2.69676574952418e-05
-2.53163939861259e-05
-2.23246680891121e-05
-1.35071871315005e-05
-2.19085996918166e-05
-2.31899707148464e-05
-3.23300855919606e-05
4.07123402472663e-07
-3.21851897930147e-05
-2.37464446875682e-05
-2.06446181636759e-05
-2.66238281779094e-05
3.48559279767596e-07
-5.14723848938903e-05
-1.32369635814852e-05
-1.55178501404445e-05
-2.34848081201143e-05
-9.6209519065762e-06
-2.46984511587843e-05
-1.13189257935342e-05
-1.9885228269234e-05
-1.45474590569368e-05
-2.54394151488347e-05
-2.71841412794035e-05
-8.79000676761615e-06
-2.14062710811791e-05
-2.60673432659134e-05
-3.15629486700347e-05
-1.16346756686281e-05
-3.42997754550943e-05
-3.99957263647952e-05
-2.73343428008135e-06
4.78025933767462e-06
-3.89782150244174e-05
-1.28138421228866e-05
-7.05622753936674e-06
-3.30268217707115e-05
-2.67276599139756e-05
-6.9944811891044e-06
-3.55357738430276e-05
-1.78478590017737e-05
-2.57589955234173e-05
7.41634755778441e-06
-2.16669680693806e-05
-1.43940406204343e-05
1.66781317814529e-07
1.16821401657362e-05
-6.81810578740942e-06
-2.29115608075752e-05
-4.67759930217297e-06
-3.56061623626866e-05
-1.62940420567774e-06
-1.10188330719938e-05
-2.59131587093675e-05
-7.0290906712907e-06
-2.84486807096312e-05
-2.52948530038135e-05
-2.39709454402652e-05
-1.37947180204468e-05
-1.10652571614519e-05
-3.10734708030096e-05
-2.63164830063219e-05
-1.64566962565702e-05
-2.29405772026167e-05
-3.74170590077576e-05
-1.13771021870917e-05
5.24806761551394e-07
-2.44012359095864e-05
-3.83310673046231e-05
-1.17372970090189e-05
-1.18113627738921e-05
-1.46682134495396e-05
-1.84923203889322e-05
-1.50090551868446e-05
-1.93208159048847e-05
-2.69513023320622e-05
-1.85163687086715e-05
-1.54906913968947e-05
-1.37300509620498e-05
-2.0597024633868e-05
-4.41058328889466e-05
-1.0139944964407e-05
-7.13207344783138e-06
-9.72719903291499e-06
-3.36124890307779e-05
-2.63035917883042e-06
-2.47495279542603e-05
-3.01027780369001e-05
-3.51619784686585e-05
-7.30359716621764e-06
-2.98506199194873e-05
-2.52082945582167e-05
-2.77893605985366e-05
-2.8418676342689e-05
-2.66061218603845e-05
-4.3949078150946e-06
-4.97391587600276e-05
-3.452030645246e-05
-2.01725375871402e-05
-3.32378121084961e-05
-2.47584086904148e-05
-2.21378446255287e-05
-5.24337606274135e-06
-3.10790316899457e-05
-2.71684763643848e-05
-1.92012800195788e-05
-2.67782498991798e-05
-9.96470635153051e-06
7.37992735689438e-06
-1.9329506239528e-05
-1.87207022318355e-05
-2.73213068229345e-05
-3.53840035702211e-05
-1.46170570097202e-05
-1.9170104898571e-05
-8.53043639900221e-06
-1.18204047964303e-06
-2.92881185214985e-05
-3.52525677556876e-06
-2.02650812077403e-05
-3.64349790669932e-05
-2.27189985461705e-05
-7.8775928418011e-06
-3.25051049874658e-05
-1.7339655181886e-05
-4.24020831385769e-05
-3.5296745035954e-05
-1.71235228220804e-05
-9.71097469383299e-06
-3.74694500525327e-05
-4.13293380125992e-05
-2.87571463129278e-05
-1.49126206221266e-05
-1.78447567954934e-05
-1.37360854020321e-05
-2.94939184081758e-05
-3.65399939771417e-05
-1.85373418934279e-05
-1.25467956569666e-05
-7.10628508293193e-06
-1.4215132848608e-05
-3.19672741008996e-05
-9.22783752957765e-06
5.61596108099993e-06
-7.70176256868181e-06
-2.5449272735109e-05
-2.57078640513625e-06
-1.40455902963794e-06
-2.46683548217477e-05
-1.32266028021636e-05
-1.04819871496022e-05
-2.02388717048759e-05
-1.91554342219541e-05
-2.40865619448958e-05
-2.40116108571689e-05
-1.61004228471309e-05
-3.04590980631334e-05
-1.72901321784514e-05
-2.43762005613382e-05
-3.9015890976729e-05
-2.30936823090648e-05
-3.40688236338857e-05
-5.11472115442603e-05
-3.07784942557092e-05
-1.69693826899571e-05
-2.85919635087453e-05
-1.65162404865144e-05
-1.49966555540319e-05
-1.32410903109085e-05
-1.36867494012628e-05
-2.19686214526629e-05
-3.82517859840486e-05
-2.68272581312278e-05
4.26216516292175e-06
-1.963940333715e-05
-2.43027574949115e-06
-9.70341096349753e-06
-1.44494188007669e-05
-2.8657166630168e-05
-1.91127486518778e-05
-1.96008031246584e-05
-3.58613098864669e-05
-3.02259144903323e-05
-2.23163401879665e-06
-9.9332470951474e-06
-2.02390687620298e-05
-4.72403869262885e-05
-1.33398722711071e-05
-2.01545572438315e-05
-7.59249609614423e-06
-1.10581653095644e-05
-3.45519475909003e-06
-2.23096068351374e-05
-1.47661159463984e-05
-3.27129605508749e-05
-2.80796999797757e-05
-3.07735748084837e-05
-1.56006208566052e-06
-4.52596001157274e-06
-6.96420615011208e-06
-1.89033389855077e-05
-2.77946099091376e-05
-1.75349264362351e-05
-1.60315494893418e-05
4.62915352464518e-06
-2.84393971318934e-05
-1.94995113443448e-05
-3.84905385987424e-05
-9.32611901688405e-06
-2.42524434862067e-05
-1.67336656107059e-05
-5.86392213401089e-06
-2.30134130753597e-05
-2.71956734001461e-06
-4.44590000658429e-05
-1.10576606855836e-05
-2.51909957481885e-05
-2.47664484951425e-05
-2.85533938363664e-05
-1.5448949907125e-05
-1.41817048590585e-05
-8.75388073133643e-06
-9.81261539804835e-06
-4.23773040098706e-05
-7.65611558311168e-06
-2.89550752533877e-05
-1.80245542948748e-05
-6.14651984919202e-06
-2.2445814394869e-05
-2.49027224531412e-05
-1.51667519300587e-05
-4.47817135382148e-05
-1.6167624035614e-05
-3.49227748187191e-05
-3.03932064584774e-05
-1.64149320264648e-05
-2.9211785752218e-05
-2.01226567032422e-05
-2.18303052317869e-05
-1.73276352944415e-05
-1.69790537497844e-05
-1.94556804655109e-05
-9.07555071276153e-06
-1.37544438910426e-05
-2.4642372854477e-05
-2.28259510814069e-05
-2.65742778482251e-05
-1.29955133110204e-05
-2.71964727744626e-05
-1.24617384375728e-05
-2.78370773436808e-05
-4.25697527523201e-05
-1.25981904835994e-05
-3.10620285092917e-05
-1.05098415826015e-05
-3.24532980301846e-05
-2.25402767210898e-05
-3.17877257266004e-05
-1.8157390424723e-05
-1.28207600873357e-05
-3.03913726871079e-05
-2.12446091796361e-05
-2.16809099124803e-05
-3.07991523697383e-05
-2.98643251450095e-05
-7.20258713186467e-06
-3.97429846994202e-05
-2.2658227186146e-05
-2.60298202489965e-05
-1.86477145789783e-05
8.81844281317886e-06
-2.00474117266706e-05
-1.74646293147495e-05
-2.16513544237502e-05
-1.29415695719669e-05
-3.10966242465843e-05
-8.390282454144e-07
-2.52648502208991e-05
-4.22208110660857e-05
-3.11947488512931e-05
-8.35897882769307e-06
-1.58034648024657e-05
-1.73218675257741e-05
-2.17202887614114e-05
-1.67116516034783e-05
-3.78636055283503e-05
-3.25648039249898e-05
-1.25464392332034e-05
-3.52166922294826e-05
3.86836887388847e-06
-1.73899133418342e-05
-2.48504409201006e-05
1.61105143426883e-06
-1.75552472716296e-05
-1.47484752473071e-05
-1.37259876221688e-05
-1.06050440909718e-05
-3.09107864976377e-05
-2.6680783402016e-05
-3.18443083379849e-05
-9.05925947368025e-06
-3.60158540445791e-05
-3.52297837272524e-05
-1.91411713111618e-06
-1.41531834851033e-05
6.7799732599184e-06
-1.40308360824451e-05
6.67053322264947e-06
-2.60288122178497e-05
-2.8828260429249e-05
-1.70068908398911e-05
-1.58433509254807e-05
-1.78807391657078e-05
-1.87130969292745e-05
-5.48753991717113e-06
6.88432272692145e-06
-2.9165897240458e-05
-1.84058284290541e-05
-1.73317378444261e-05
-1.76722702631722e-05
-1.46500659554028e-05
-4.25792940687138e-05
-9.05103099920784e-07
-1.90150261811825e-05
-2.39135023039938e-05
-1.48420661478818e-05
-1.08741191910192e-05
-3.45886225723174e-06
-4.83990337963821e-05
-2.52711685009602e-05
-1.8994871733156e-05
-2.95263212405465e-05
-2.71634239974311e-05
1.37831581798036e-05
-2.00765641268485e-05
-1.79002007172765e-05
-2.97825009438993e-05
-1.2448212347244e-05
-5.48499489744307e-05
-1.95389783846039e-05
-4.57400957593993e-05
-6.90118184988022e-06
-3.93891992874279e-06
-1.40775800685183e-05
-1.12223236641988e-05
-3.08232273487613e-05
-1.95011573863159e-05
-2.97011010929967e-06
-1.81802837497962e-05
-1.22771411780505e-05
-1.2456773517008e-05
-2.15051125973395e-05
-1.64329749107188e-05
-1.19423589448448e-05
-2.26427866339125e-05
-2.2343744993084e-05
-3.08610902967984e-05
-1.30333613525553e-05
-2.27752422969616e-05
-6.5348491566895e-06
-1.66340765797833e-05
-1.14258751083637e-05
-1.81269794710582e-05
-3.77191575746764e-05
-3.1854973640689e-05
-1.39448532479007e-05
-1.98766276248451e-05
-2.15997060971808e-05
-2.29815094036223e-05
-3.0812981589813e-05
-2.98456182493157e-05
-1.38148667348835e-05
-3.49944635657905e-05
-9.08447428506049e-06
-1.37475984155028e-05
-2.51516493357411e-05
-3.93038833140031e-05
-2.66213210541101e-05
-2.51525010349064e-05
-2.25104448625561e-05
-5.80088171391645e-06
-1.92836061169035e-05
-1.72828946575905e-05
-6.35661499344291e-06
-1.10552547744675e-05
-2.56735815932676e-05
-8.79255588275583e-07
-9.12629020691857e-06
-1.49181969923933e-05
-1.45737496855258e-05
-1.59238042167591e-05
-1.02708183265641e-05
-1.7050378776288e-05
-2.06667100433236e-05
-1.23576121608995e-05
-1.09487344279003e-05
-2.56843647471928e-05
-3.78811769323816e-05
-1.45993764567205e-05
-7.78118183461821e-06
-3.15129140610257e-05
-2.42598740601705e-05
-4.1765462729e-05
-2.08186735434769e-05
-3.80678116105513e-06
-2.66625300468061e-05
-2.07866658177671e-05
-4.27186001311351e-05
-1.78263084863969e-05
-1.48724844931934e-05
-1.82302778123838e-05
-1.96210882910394e-05
3.72522263266332e-06
-4.25537293894343e-05
-2.70416233789329e-05
-4.54163108065885e-06
-2.1845990855362e-05
-2.33020578996553e-05
-4.5553500824346e-06
-1.74762653108805e-05
-2.42978006000294e-05
-2.41162370532493e-05
-2.41231647803271e-05
-1.78695594701402e-05
-2.10725874290442e-05
-3.31973025647344e-05
-2.91559034062882e-05
-4.0180425563562e-05
-2.43648484034095e-05
-1.304932827303e-05
-2.60244593599052e-05
-2.74011746931213e-05
-1.21766755637992e-05
-2.37772900285689e-05
-1.04470629286309e-05
-2.04724370075279e-05
-9.89692734242628e-06
-2.13214516678726e-05
-1.64792845451911e-05
-3.52563270006277e-05
-4.52366679086241e-06
-1.54987167384991e-05
-1.66863852961105e-05
9.40715792512166e-07
-1.51451880542222e-05
-2.3977494277043e-05
-1.82477506930758e-05
-9.52771070667246e-06
-2.13279154520449e-06
-2.06176039109454e-05
-2.5443368655154e-05
-1.00432366727746e-05
-8.4443780877014e-06
-2.44852105695074e-05
-8.99075257629113e-06
-3.45725661330482e-05
-1.72844402058207e-05
-1.29087158648383e-05
-3.3114616915133e-05
2.35299556988469e-06
-2.48203260058552e-05
-2.27426309173668e-05
-1.79457800236412e-05
-8.14581893311768e-06
-5.19208783368308e-06
-4.18911208367464e-05
-1.81506321124219e-05
2.80784377916603e-06
-2.23109518585656e-05
-1.6878146300652e-05
-2.14425150155756e-05
-2.74281190515923e-05
-3.64459114360374e-05
-2.30255923632707e-05
-2.07787910430626e-06
-3.65258266498634e-05
-2.43686647581969e-05
-3.21015062988853e-05
-2.74955874900435e-05
-2.43146650889024e-05
-3.8200641300297e-06
-3.36548201023439e-05
-1.54978243458527e-05
-1.87311545214624e-05
-3.97459975948447e-05
-3.95081907218039e-05
-3.18872453543444e-05
-2.43069054536017e-05
-9.3332492955641e-06
-1.02861668688394e-05
-5.40002356141115e-05
-3.60331836728489e-05
-1.69955395440077e-05
-1.67836838862606e-05
-1.7409598300595e-05
-3.16858357918482e-05
-3.20780252573121e-05
1.91612865992154e-05
-2.22491139264325e-06
-6.32003507336565e-06
-3.38370826021558e-05
-3.63604278697415e-05
-3.0967905524021e-05
-3.36688668994687e-05
-8.55857007179397e-06
-2.04694414262059e-06
-5.15929464226242e-05
-1.40319647411786e-05
-3.59622562769891e-05
-2.37374327650991e-05
-1.80200972629566e-05
3.24209962048457e-06
-3.26258951351672e-05
-3.17590692927396e-05
-2.39490993582121e-05
-2.37830494948896e-05
-3.18961059154837e-05
-8.76869310709366e-07
-1.3843745443576e-05
-3.28697034529192e-05
-1.56602514577114e-05
-4.23281555557753e-05
-4.12152796168648e-05
-1.51150258225194e-05
-1.83884872737724e-05
-2.54612541636141e-05
-1.08274418744809e-05
-1.5694759113322e-05
-4.42802745415163e-06
-8.98510836670527e-06
-1.47209365466695e-05
-2.98155460351428e-05
-4.07854221296687e-05
-2.71742477262478e-05
-3.72203432388621e-05
-2.30660823503768e-05
-9.71426099728704e-06
-2.88161645485899e-05
-1.08082994276975e-05
-2.1730713289423e-05
-3.75492341507087e-05
-7.620762032756e-06
-1.54544756876417e-05
-1.77735235518452e-05
-2.2027819540583e-05
-2.48774059321266e-05
-3.07429916358302e-05
-2.58085669613584e-05
-3.0194999485365e-05
-7.07233154341226e-06
-2.81148586098098e-05
-2.56512714147368e-05
-2.56036089244121e-05
-2.80994948905859e-05
-2.63423169318761e-05
-3.1929335303452e-05
-3.09221244210216e-05
-1.42090731003868e-05
-2.11097256113712e-06
-2.76476870166725e-05
-4.33935430442067e-06
-5.7335072048202e-06
-4.93566990681338e-05
-2.92195564264306e-05
-3.36274558762804e-05
-4.95292544149499e-05
-4.73133078403244e-06
-2.77309056291485e-05
-3.48652474827753e-05
-2.09794488200526e-05
-1.7407075776778e-05
-1.30540095886055e-05
-2.95419190553323e-05
-3.30242033239945e-05
-2.78637382903342e-05
-2.71280033924085e-05
-1.88863873440723e-05
-4.72933557906799e-05
-3.3470750094376e-05
-1.41472790799426e-05
-3.63697956669232e-05
-2.35869782283323e-05
-2.21735275457845e-05
-2.24328849436962e-05
-3.73161885388588e-05
-1.83600347018632e-05
-1.87578776607864e-05
-1.61704446831329e-05
-2.3234624849626e-05
-1.35208501590631e-05
-2.66541937645937e-05
-2.65660323395625e-05
-1.96854020536242e-05
-1.51963387294964e-05
-2.79797565771436e-05
-5.94997364650008e-05
-2.15345754383128e-05
-2.362821526356e-05
-2.38786188926542e-05
-1.36162212870881e-05
-2.26386813728384e-05
-5.57878181821411e-06
-1.30943356248212e-05
-2.4475726426804e-05
-3.5425350042143e-05
6.10721568940397e-07
-2.27202836824372e-05
-3.07561185933547e-05
-1.26679099366845e-05
-1.25301114948346e-05
-2.02899914409633e-05
-2.34438732469717e-05
-8.62274486340388e-07
-1.43267730742322e-05
1.19663081882648e-05
-2.73782421392931e-05
-2.76633036539605e-06
-2.25067540772672e-05
-3.76266301848747e-06
-1.22391411026631e-05
-3.31824559630859e-05
-1.05459077445011e-05
-2.67943781665661e-05
-3.14896559136823e-05
-4.25413377065584e-05
-2.54256548654396e-05
-3.73631997531602e-05
3.44841277380838e-06
-3.1197882735581e-05
-1.95038020093146e-05
-3.7233457985551e-05
-1.13500457501518e-05
-1.92298925482594e-05
-3.96940445491953e-05
-1.39052601398413e-05
-2.16301637008905e-05
-3.81693296107518e-06
-1.1077372981857e-05
-1.6059113825949e-06
-4.43142387215777e-06
-2.67145453455857e-05
-2.46412248518308e-05
-1.9801336929783e-05
-8.49709901625091e-06
-8.39921739878848e-06
-1.78470469630559e-05
-1.38281915135801e-05
-1.56506955619591e-05
-2.90448689616892e-05
-2.38624742747237e-05
-2.72830703408953e-05
-2.62815305102694e-05
-2.6410526906293e-05
-1.5129985200924e-05
-1.67673474487154e-05
-1.54939045174346e-05
-3.80101288235701e-05
-2.96403318821518e-05
-1.67906010872857e-06
-4.92083548711446e-05
-2.4024037302676e-05
-2.59391655953874e-05
-2.10195100549026e-05
-1.25469030967264e-05
-2.48668273828376e-05
-1.62253947178862e-05
-3.13476784677333e-05
-3.84248532183732e-05
-1.94640611196321e-05
-2.43508193340227e-05
-2.57171829360142e-05
-1.29804310927945e-05
-2.60601917528564e-05
1.11339141892885e-06
5.38690633936233e-06
-1.63517091851433e-05
9.34141395005262e-07
-1.6824223885326e-05
-3.47043426257148e-05
-2.1069027852528e-05
-2.43758704987063e-05
-1.68183494023477e-05
-3.08411320246087e-05
-1.35849240347117e-05
-1.30825884587112e-05
-3.11470949111281e-05
-1.99185679264077e-05
-1.11445790947532e-05
-3.87499732426282e-05
-2.83043153366154e-05
-3.12934180097279e-06
-1.66055675010413e-05
-1.2234782834259e-05
-1.45425867722244e-05
-1.59765283030995e-05
-2.82790934993543e-05
-1.95719647004254e-05
-3.53940981755908e-05
-2.86852428987777e-05
-9.48180627261562e-06
-3.20907296508873e-05
1.60220479275554e-06
-3.27324853492499e-06
-2.16953809133652e-06
-3.17377185927179e-05
-2.77770009826044e-05
-1.57194444285426e-05
-1.05746695733595e-05
-2.53049999480468e-05
-2.83949508650952e-05
-2.47234989090092e-05
-3.15695175393411e-05
-4.2449922088289e-05
-1.65999042123578e-06
-4.52800564223165e-05
-1.09808272691871e-05
-1.55120344752002e-05
-2.13731977516661e-05
1.4778288361474e-05
-4.45606772608827e-05
-3.99398605061662e-05
-2.7623971172643e-05
-2.02758404481243e-05
-1.84765155814947e-05
-2.50860921803899e-05
-1.65457981178322e-05
-2.60825447039896e-05
-3.69173394765629e-05
-2.52007773847069e-05
-2.20634755186022e-05
-2.48816004301336e-05
-2.53254101048463e-05
-2.6093154986253e-05
-2.39085450651745e-05
-3.1359249915794e-05
-4.72036197012874e-05
-2.68398471226426e-05
-1.9433730961799e-05
-3.44190298913777e-05
-1.55542534890487e-05
-1.12900754138757e-05
-2.02809959219273e-05
-2.3445668531033e-05
-3.83484634744884e-05
-2.10613383244444e-05
-2.41951990770271e-05
-2.1496184769123e-05
1.96618327789119e-06
-2.7103710234896e-05
-2.60842709594239e-05
-3.04321989544267e-05
-1.61198182492839e-05
-1.91215426520322e-06
-5.97767624569767e-06
-2.02253178563139e-05
-1.24829729318064e-05
-2.95451250045543e-05
-1.16263234781794e-05
-1.33567879323114e-05
-1.82185154796739e-05
-1.47980264646359e-05
-2.71847031231653e-05
-1.66527057614894e-05
-2.85486516240192e-05
-1.09509255346157e-05
-1.3461173221579e-05
-9.1766636059547e-06
-1.54351961498835e-05
-8.89867420321313e-06
-1.40477970891587e-05
-1.84448399408524e-05
5.0236196632674e-07
-9.33838687243186e-06
-3.5389275149254e-05
-2.78637400798074e-05
2.34786787224193e-07
-1.12303664938472e-06
-2.46295508803402e-05
9.90755023763239e-07
-3.17283714517632e-05
-2.15559465419586e-05
-1.05508355954346e-05
-2.61014310322381e-05
-1.10090185055383e-05
-2.51142178458214e-05
-7.54136537430999e-06
-1.13506828460139e-05
-2.3984409229481e-05
-3.79522941097864e-05
-1.72346454015332e-05
-2.70135014034726e-05
-1.72982656480818e-05
4.09898949174602e-06
-1.2637033821859e-05
-1.02101556914703e-05
-2.74340481293457e-05
-6.26904631135248e-06
-2.02823130908509e-05
-1.47963475686262e-05
-2.82848746536579e-05
-6.7107370597253e-06
-6.24239832939065e-06
-7.85632760304317e-06
-2.72786521041132e-05
-1.93682212944411e-05
-3.31911844174993e-06
-4.28370647900801e-06
-1.63832266640706e-05
-2.04307793612725e-05
-3.54258284270942e-05
-9.52027787340259e-06
-3.5039293474052e-05
1.56405939140377e-06
-1.1540240948582e-05
-2.77993916180781e-05
-2.46434369160036e-05
-6.97884314383424e-06
-2.50297772082215e-05
-1.56536088286951e-05
-9.87227712360207e-06
-3.72272324865518e-05
-8.10563003958231e-06
-6.60454278137966e-06
-2.17637725703402e-05
-1.76037093130122e-05
-1.56384512238891e-05
-4.7859347741718e-05
-1.9194872592916e-05
-1.26068339547433e-05
-2.31225682661369e-05
-2.65016625027669e-05
-1.97573515913807e-05
-1.67371278420106e-05
-1.63182636333463e-05
-4.7235930659314e-07
3.64596445556824e-06
-3.53505827617023e-05
-3.03445763468994e-05
-1.7395230877499e-05
2.16912797172587e-06
-1.42332883770296e-05
-1.77688746925394e-05
-7.44640567804641e-06
-1.07880351699126e-05
-1.14193929383332e-05
-3.40340237032728e-05
-1.88192541812237e-05
-4.31086659295679e-06
-1.9110782385858e-05
-3.07003659177331e-05
-2.49344309510353e-05
-2.50594585652978e-05
-1.32452178440176e-05
-2.92140472405375e-05
-2.48289462365296e-05
-3.60882911298573e-05
-4.07067758110917e-06
-2.48472183473678e-05
-3.38403273757646e-05
-1.88069959560487e-05
-4.30548329917599e-05
-2.07865864114936e-05
-1.96931024450461e-05
-1.18296021377289e-05
-3.15043493931667e-05
-2.15250941925997e-05
-3.22542015038423e-05
-2.16745276517981e-05
-2.70628603817418e-05
-7.52077934200114e-06
-2.1501984648042e-05
-2.37634161729524e-05
-1.6124885809431e-05
-2.00487194734363e-05
-3.23975817070748e-05
-2.48017751969648e-05
-2.08872441975455e-05
-6.63718956567593e-07
7.50304472705157e-07
-1.16247361093129e-05
-2.09299613466965e-05
-8.55357530478492e-06
-1.71186047921067e-05
-1.91709479155455e-05
-2.58195550500542e-05
-7.35505760033495e-06
-1.22515419960695e-05
-8.56482358063284e-06
-1.2801294504638e-05
-2.08687089833668e-05
-3.47598820067626e-05
-1.66218252304259e-05
-3.36177113114741e-06
-2.92781382806082e-05
-1.62181224826927e-05
-2.33857040404983e-05
-1.71829871685862e-05
-1.06568604067891e-05
-1.67592067766263e-05
-1.27950958748309e-05
-1.16792142633929e-05
-4.63814174849528e-06
-7.86328270276668e-06
-3.44640182057403e-05
-1.98376584154814e-05
-2.32329693923978e-05
-2.55179594567856e-05
-2.84682276746997e-05
-9.72268706678456e-06
-1.19215041998659e-05
-2.06070625580576e-05
-1.24533092642468e-05
-3.19427913001837e-05
-2.87579735039278e-05
-2.1727175982914e-05
-3.29630569331393e-05
-2.58352000116898e-05
-3.11215193262095e-05
-2.94063116334456e-06
-6.09306672876296e-06
-1.37496196464568e-05
-8.59875777412396e-06
-1.08012562344179e-05
-1.75822998629166e-05
-3.7775645742351e-05
-2.35730289523954e-05
2.26237617724941e-06
-6.30938799376171e-06
-6.80666758400286e-06
-1.59590471289805e-05
-1.54961285479178e-05
-2.38786916338989e-05
-5.87141461197435e-06
-4.20288952654714e-06
-1.0623512398783e-05
-2.32927330348908e-05
-8.30813479858822e-06
-2.92547707101025e-05
-4.23232034426455e-05
-2.33269712289058e-05
-3.64309452453299e-05
-3.46336182667432e-05
-1.81298127629692e-05
-2.15091304795424e-05
-3.36585210682565e-05
-4.02323309188126e-05
-1.66594837805892e-05
-1.86420546802266e-05
-2.79411190791568e-05
-3.01568337362013e-05
-2.04160720335931e-05
-1.89685630220655e-05
-2.67625244337532e-05
-1.89029504438091e-05
-3.61688602546361e-06
-2.08776112411735e-05
-2.18947199244177e-05
9.78926399769482e-06
-1.77853724561624e-05
8.85578365656729e-06
-2.04850294388142e-05
4.07579969428181e-06
-1.61477754052373e-05
-3.50975633652874e-05
-1.70732366498601e-05
-4.43032792435477e-05
-9.93729166296577e-06
-1.82579408070852e-05
-2.17424757496084e-05
-2.72170655504626e-05
-2.40088655088097e-05
-1.82206235872113e-05
-2.4721515859588e-05
-2.18891713197897e-05
-1.93316976884174e-05
-1.16213839192189e-05
-2.70201595708675e-05
-1.0862094711655e-05
-1.54736358223917e-05
-4.5867862574823e-05
-5.74647525273258e-06
-2.06207726330094e-06
-2.43020317944695e-05
-1.42256116741937e-05
-1.46276871619031e-05
-1.933564253633e-05
-2.92886684086417e-05
-2.21655308584027e-05
-3.72779913940623e-05
-2.5605918846724e-05
-1.1145091402584e-05
-1.41533301385128e-05
-1.4633542033328e-05
-3.00583306257314e-05
-2.05105920514564e-05
-4.01555081877079e-05
-2.88400571465179e-05
-1.96977147421345e-05
-5.88678888464641e-06
-4.09900285316809e-05
-1.86383901509371e-05
-1.40054132395142e-05
-1.26748489738046e-05
-2.28296242500809e-06
-2.7337965680976e-05
-3.29359595090855e-05
-3.46450211710739e-05
-2.87889431122025e-05
-2.08504686839903e-05
-2.12515132233933e-05
-3.55165039422817e-05
-3.17994326478961e-05
7.16862075184902e-06
-2.76575213270701e-05
-8.03531885926e-06
-3.63175322959083e-05
-3.11601854309079e-05
-1.57383486140376e-05
-3.29784812774956e-05
-1.0512347173281e-05
-3.80913101931518e-05
-2.9478841605837e-05
-2.0037735225918e-05
-2.02976658221826e-05
-3.6764458202498e-05
-2.94083196171509e-05
-3.13787644255991e-05
-3.23086639202861e-05
-1.56753539111217e-05
-1.96711156413073e-05
-1.95439516256562e-06
-2.29026318273532e-05
-1.66539617578273e-05
-2.96979026714679e-05
-1.93610783942925e-05
-1.21007631907579e-05
-3.98986093533081e-05
-3.58619595251411e-05
-2.00252267654294e-05
-2.46571503085923e-05
-1.76062689407276e-05
-3.3188458867438e-05
1.64030138358045e-06
-3.47994056894538e-05
-1.44647934052971e-05
-3.62136454285755e-05
-9.63542333211288e-06
-4.05895777673604e-05
-3.62912864704107e-05
-2.21434525218874e-05
-2.16073336580645e-05
-8.33659707939925e-06
-4.04648951758867e-05
-1.72078971446129e-05
-3.33893864359086e-05
-2.4309786758745e-05
-7.45651992657183e-06
-2.02429035290848e-05
-2.33604312299894e-05
-8.15655470242078e-06
-2.92135355619847e-05
-2.04815985056948e-05
-1.86971985483122e-05
-2.02595065327564e-05
-4.78670228852136e-05
-1.12919983515381e-05
-2.72937160652868e-05
-2.14235636377469e-05
-2.19767745201171e-05
-2.08349514571618e-05
-3.16581499339593e-05
-2.3157481486496e-05
-1.60947980051653e-05
-3.57839260638743e-05
-2.15873782919577e-05
-1.61583995393934e-05
-5.69013683903068e-06
-9.90264214661549e-06
-1.97958282643405e-05
-4.29174537052067e-05
-1.6992763111772e-05
-1.65056266286493e-05
-1.21571129602276e-05
-2.58502124527475e-05
-2.87728282770977e-05
-2.55154896117729e-05
-2.58701258276735e-05
-5.02288508732619e-06
-2.40752194601344e-05
-3.01850250663498e-05
-2.26976165752687e-05
-2.57814651116854e-05
-1.33120804400546e-05
-1.5094733370861e-05
-1.68358988083098e-05
-3.51316871933492e-05
-1.51820267509982e-05
-2.6309834013483e-05
-2.64149001769086e-05
-2.41173045857788e-05
4.85986708274793e-06
-1.967134527812e-05
-1.10920471583141e-05
-2.41574263116763e-05
-1.70413354147609e-05
-3.52056334212141e-05
-2.62381172892006e-05
-2.83187374544442e-05
-1.23907864423672e-05
-2.08611580894737e-05
-1.94324009915531e-05
1.16029708374126e-06
-1.07528968959497e-05
-3.23563430634757e-05
-1.10723845597501e-05
-4.80070661163114e-06
-2.52800127859097e-05
-3.01837207413636e-05
-2.70850688648699e-05
-3.13412533589838e-05
-4.16153861419496e-05
-9.19393790994963e-06
2.33917721243225e-06
-5.84432850648653e-06
-2.17635270904826e-05
-4.38592745914743e-05
-1.5823000956361e-05
-1.20368237711012e-05
-2.49465749994498e-05
-2.56857191884537e-05
-2.12580090503396e-05
-8.36008531371699e-06
-1.00357183333048e-05
-2.7520766324585e-05
-2.48871254455108e-05
-1.51541447747999e-05
-1.54434628606974e-05
-3.33502260242686e-05
-1.90197252553257e-05
-2.44368652617439e-05
-7.33701472989923e-06
-2.00435723140427e-05
-2.83088984774769e-05
-1.73816186062062e-05
-3.06401409986417e-05
-3.19473897102529e-05
-1.31354575643144e-05
-1.78810821657458e-05
-1.07163280210456e-05
-2.93055190770995e-05
-2.87508261945016e-05
-3.11047035215421e-05
-1.95875737379269e-06
-3.43992118010147e-05
-1.37374997939086e-05
-1.09419873449972e-07
-2.64764875369943e-05
-3.464437701121e-05
1.15245956601797e-05
-2.97699374612513e-06
-2.39939029237002e-05
-1.34468413221635e-05
-7.59847875755537e-06
3.82960683383273e-06
-3.11620505095947e-05
-2.38603375945465e-05
-1.59070804657529e-05
-1.61706918410288e-05
-3.48076423108767e-05
-2.07473268847136e-05
-1.12660452962591e-05
-1.73598311613954e-05
-4.55548919428518e-05
-3.74509282409862e-05
-4.39624553189844e-05
-1.28348063799568e-05
-3.48169961494799e-05
-2.34321288797863e-05
-1.80236391235785e-05
-1.76906600614439e-05
-1.81078745833523e-05
-1.36017639214308e-05
-1.67196583192096e-05
-7.97219730300856e-06
-1.66098797402232e-05
-2.29379390502079e-05
-7.08920717934488e-06
-2.58426730036734e-06
-2.60272943986216e-05
-3.72558096131532e-05
-1.49202468167776e-05
-1.51823412371094e-05
-4.08009069256714e-05
-3.5463038071139e-05
-1.29296804457913e-05
-3.41111847377492e-05
-1.80502142667126e-05
-3.8777296669033e-05
-2.26538645195503e-05
-4.47632764691223e-05
-1.72280409326099e-05
-1.10090842539716e-05
-2.50615086155665e-05
-3.15398571594789e-05
-9.59268502847694e-06
-1.55851041619865e-05
-2.36432312668023e-05
-2.46767954647227e-05
-1.87002517471209e-05
-2.96295627062271e-05
-2.29052176860716e-05
-1.31013210213828e-05
-2.93605831574235e-05
-9.56586957441109e-06
-1.27000458171453e-05
-2.50209314390832e-05
-2.44865686502039e-05
-3.7483913866303e-05
-2.08598704701805e-05
-8.45037598408949e-06
-1.31251832321443e-05
-3.20410465709776e-05
-6.9241010179556e-06
-2.14781937739535e-05
-2.58151162576359e-05
-3.90738200596139e-06
4.46035034335945e-06
-1.52631846208509e-05
-2.39062822879679e-05
-3.12792902802361e-05
-2.9134778214448e-05
-1.79948133615869e-05
-2.92034345291659e-05
-1.91350251512405e-05
-2.80959661325929e-05
-9.96198977069782e-06
-2.10630471433296e-05
-1.227904713274e-05
-1.03944447580277e-06
-1.91986897461334e-05
-1.89982437671765e-05
-1.14236668100103e-05
-7.37065858875622e-06
-1.04460020732054e-05
-7.72599807156987e-06
-1.02413478001142e-05
-2.90222386981199e-05
-1.23924484993464e-05
-9.79821341516722e-06
-1.74513365664002e-05
-1.29562597346046e-05
-1.91490663945487e-05
-2.56611038659595e-05
-2.27898909768345e-06
-3.07736969015199e-05
-1.01953295828446e-05
-3.88026284710286e-05
-1.17765042386534e-05
-3.38818135231062e-06
-2.54976438459026e-05
-3.4236726119482e-05
-2.3576168494235e-05
-1.17148901996109e-05
-3.00084538099668e-05
-2.88649517637637e-05
-3.31995286839387e-05
8.26906886569917e-06
-2.56634372541427e-05
-1.72205254218166e-05
-2.332454048926e-05
-1.65081329865209e-05
6.12280313134714e-06
-3.85116278506937e-05
-1.60371577006482e-05
-3.47147641777841e-05
-1.80131951968044e-05
-1.20170760053778e-05
-1.97995396482271e-05
-2.74148385498446e-05
-2.74246566123429e-05
5.59725799432209e-06
-1.2724961254275e-05
-8.09205840567352e-06
-3.46487486968945e-05
-1.27070889029197e-05
-2.52703817360555e-05
2.79754707082267e-06
-4.08473503994151e-05
-1.55158761564941e-05
-1.96795055993144e-06
-2.89578613079753e-05
-3.66569703092335e-05
7.3548434906329e-08
-1.21520670283181e-05
-2.34625939477424e-05
-1.47778384991882e-05
-1.59478886280286e-05
-1.42458014503249e-05
-4.16245283318481e-06
-1.91275841623073e-05
-1.63449618393552e-05
-3.0305563925561e-05
-1.58530262039324e-05
-2.37943202667672e-05
-1.53171421434079e-05
-1.18900110624591e-05
-5.71139925576038e-06
-2.90199941213192e-05
-1.78510248686205e-05
-2.32537465718078e-05
-1.58979456375746e-05
-2.14818921260045e-05
-2.14337117974364e-05
-4.17974085966237e-06
-1.00346514008347e-05
-1.39760436207803e-05
-2.9666160945207e-05
-3.8871482334932e-05
-2.86054424337899e-05
-4.07375917452795e-06
-2.33468034168556e-05
-1.13213520538922e-05
-8.9316624067079e-06
-7.1924390245155e-06
-1.03144676572603e-05
-2.04003061526506e-05
-3.51004645022932e-05
-2.43611172180704e-05
-1.90418359457966e-05
-6.23657672059876e-06
-2.01942547596461e-05
1.9620541206659e-06
-2.49902710544249e-06
8.82540071498708e-07
-2.2042368991572e-05
-9.37948709913741e-06
-8.34668099245925e-06
-2.45772153967125e-05
-1.62758432667659e-05
-5.48977412067944e-06
-2.23195875458026e-05
2.98664168378646e-07
-1.72280524697882e-05
6.90798174972922e-06
-2.78714898236927e-05
-2.47891299635029e-05
-1.84052291052581e-05
-5.1600733756315e-06
-1.46240162441493e-05
-2.31175218758269e-05
-1.49938517603792e-05
-5.05881470130757e-06
-4.17044577661111e-05
-3.49626793172199e-05
-2.48896603776283e-05
-9.01260433544553e-06
-1.7196723010199e-05
-2.30382320908779e-05
-1.81094795830168e-05
-2.11946652040405e-05
-2.52608922237723e-05
-3.97284695115146e-05
-1.56055768583561e-05
-2.67255033011055e-05
-3.57226612501431e-05
-2.60875299209035e-05
-2.56965350496439e-05
-4.06838177149905e-06
-2.16763673890815e-05
-3.29375092474543e-05
-2.81377153912404e-05
-2.74174006849598e-05
-2.78151136043849e-06
5.9610714980227e-06
-2.11139223777003e-05
-2.26975399632632e-05
-1.25128889833463e-05
-2.09540856658264e-05
-1.2808499407752e-05
-2.15329044725104e-05
-1.46986304618082e-05
-8.07486869103669e-06
-9.09023871331968e-06
-1.14156415916022e-05
-1.50257676235335e-05
-7.57471291280427e-06
-1.12273388971243e-05
-1.88755797566402e-05
-1.99875059667602e-05
-2.85302854103717e-05
-4.02268386417475e-06
-1.86386042907096e-05
-1.94007787297976e-05
-5.41357575188095e-05
-3.92220937906826e-05
-1.70105178530439e-05
-1.87676657286102e-05
-2.9343287564946e-05
-1.60068137887369e-05
-1.18359834277815e-05
-1.81428715662012e-05
-3.06356448120479e-05
-2.33558418268898e-05
-1.42532237981852e-05
-2.46512745333921e-05
-1.97313642990571e-05
-2.37521149618643e-05
-2.02859554849309e-05
-3.07426289176388e-05
-1.17069832573384e-05
-3.38934959978222e-05
-1.44545858190298e-05
-6.82917271489543e-06
-1.07562503708597e-05
-2.64288181747645e-05
-2.26815909057123e-05
-3.49292566585362e-05
-4.15324499852222e-05
-2.40614954016546e-05
-4.38003942460004e-05
3.81383435509203e-07
-9.84024455926433e-06
-1.85342793307487e-05
-2.56456358365411e-05
9.23676547094441e-06
-1.40010270328778e-05
-4.79133148922729e-06
-3.48700215157455e-05
-1.66683955384637e-05
-1.35841273433111e-05
-3.09100970616403e-05
-2.14696019199864e-05
-2.74507663422101e-05
-9.73444813848213e-06
-2.1394493158857e-05
2.13214993407856e-06
-2.65951063649069e-05
-1.2608500218411e-05
-2.99738894274799e-05
-2.48997892567353e-05
-2.40245672912081e-05
-2.35814280705273e-05
-1.41979603042512e-05
-4.00123506880759e-05
-3.17909319377973e-05
-2.2357905187736e-05
-2.02557935949669e-05
-1.63911248869637e-05
8.89963943481999e-07
-3.80197156578006e-05
-1.85571021164048e-05
-2.87767611742127e-05
-2.90225651358937e-05
-2.52669300262167e-05
-2.4022483233336e-05
4.64355346419856e-06
-3.68424786916698e-05
-2.26034039523042e-05
-9.34554993248443e-06
-8.88068994024104e-06
-3.46967622103208e-05
-2.64333981411501e-05
-1.85801547610789e-05
-1.19010671636293e-05
-1.18499887506888e-05
7.45868302225728e-07
-1.77466209599868e-05
-9.40014231684912e-06
-2.80953558522184e-05
-7.79387943023337e-06
-1.77177317999345e-05
-1.02665732668789e-05
-9.50974208467852e-06
-4.17905149609571e-05
-1.62370646094984e-05
-2.11724673861737e-05
3.64378931922712e-06
-9.73732832426287e-06
-2.81074545663615e-05
-1.66631631267958e-05
6.22347519015702e-07
-2.6896613670219e-05
-1.39561595485998e-05
-2.69766312984817e-06
-7.65800629137093e-06
-4.64635773951185e-05
-2.34497708290653e-05
-2.69264159787815e-05
-1.41682010456589e-05
-3.63799223355355e-05
-2.10425548110663e-05
-1.31746352405421e-05
-3.2665344393321e-05
-2.9877428672872e-06
-1.66136667117213e-05
-2.60671264481134e-05
-6.19342123958315e-06
-8.88623527155067e-06
-1.85473470295529e-05
-2.5341836875579e-05
-2.73562194061584e-05
-3.88511799605819e-06
-6.01298985950324e-05
-1.76962276740374e-05
-2.38108557507723e-05
-2.0723803665736e-05
-1.95658037966973e-05
-7.3829542575177e-06
1.03034030736552e-05
-2.92936053604094e-05
-2.17651555010365e-05
-1.38374477187415e-05
-2.45621827511137e-05
-9.67353710542592e-06
-2.2752370536026e-05
-2.26584365140726e-05
-6.09780159367247e-07
-1.33702552856106e-05
-1.05933212278464e-05
-8.38836064956061e-06
-2.20433998440281e-05
-3.38981342070069e-05
-4.22452028092673e-06
-1.45685753423459e-05
-2.52729121173513e-05
-3.08103745634276e-05
-1.22110694456305e-05
-2.16578739914284e-05
-1.69388222171957e-05
-2.37762201998824e-05
-2.34468878631292e-05
-1.52862563385292e-05
5.61976862459736e-06
-1.50819917955294e-05
-1.18714663168588e-05
-3.2631422324295e-05
-2.36449193641151e-05
-2.62188933149164e-05
-1.20115168024402e-05
-1.0272961775434e-05
-4.47435107929893e-05
-1.27334281302172e-05
-3.83772731940062e-06
-1.44292324012605e-05
-1.62326051486363e-05
-1.44284134558996e-05
-1.07159086312167e-05
-1.94261217181167e-05
-1.50585942519718e-05
-2.11733187780981e-05
-2.15626954628346e-05
-2.08257281635554e-05
-2.43746331572029e-05
-2.04477459797405e-05
-1.88220406246117e-05
-2.4514065343222e-05
-1.2422603991244e-05
-1.94975135008858e-05
-3.69194664082873e-06
-1.04221038125945e-05
-1.37870878029019e-05
-3.19569395107134e-05
-1.89905776610721e-05
-2.38654053474129e-05
-3.83867446006339e-05
-1.14316538994746e-05
-4.58819332075093e-05
-2.0546747106508e-05
-8.59152763333725e-06
-1.0877890732869e-05
-2.00056079195854e-05
-3.43675939686052e-05
-1.94161236819014e-05
-2.23329891910695e-05
-1.15872111679017e-05
-1.91457207069412e-05
-2.92426358822117e-05
-3.17129110473676e-05
-2.77290661870219e-05
-2.62680699258286e-05
-1.0522208278749e-05
-2.74308723826754e-05
-2.67507747955512e-05
-2.11997418089844e-06
-1.10659611644231e-05
-3.0198730938464e-05
2.83414780145144e-07
-2.7602798206241e-05
-2.13322297802578e-05
-1.3561030833622e-05
-3.73206284954734e-05
-9.79859973297494e-06
-2.97618614068612e-05
1.51867773492446e-06
-5.39473692269287e-06
-1.92249701548627e-05
-1.86666245985126e-05
-1.45024177854901e-05
-4.87406149872896e-05
-1.95615817405152e-05
-2.34008645409716e-05
-2.85949268904511e-05
-6.36640976678028e-06
-3.19774929967725e-05
-2.62240058012738e-05
-2.11587991415065e-05
-2.86794768347804e-05
-1.92280652628436e-05
-1.02315161373805e-05
-9.05791026005276e-06
-1.96649421826197e-05
-1.33004757747904e-05
-1.91172124955846e-05
-2.81687011538153e-05
-2.16916115027059e-05
-1.23669721785429e-05
-3.29196129159172e-05
-4.89101217963027e-05
-1.23085251667701e-05
-2.65411653370397e-05
-2.97488160877768e-05
-1.16920337730249e-05
-1.9169078311866e-05
8.78099315608122e-06
-3.92691229775669e-05
-2.85085033122434e-05
-2.38908235832613e-05
-4.05900872392472e-06
-6.33576011421215e-06
-1.59576436298553e-05
-1.17620846574001e-05
-1.00621690163502e-05
-2.43077213339803e-05
-1.02556404953428e-05
-1.75328224875873e-05
-1.28020477097669e-05
-1.95132024223714e-05
-1.07364966850084e-05
-1.20308977407817e-05
-2.04760424835005e-05
-1.52087069122839e-05
-3.00377262426722e-05
-1.87931762828252e-06
-1.45361383540019e-05
-2.28980494876761e-05
-9.32030843600595e-06
-2.96432303112492e-05
-1.8195575057396e-05
-3.0607195846536e-05
-4.15410843060804e-05
-2.22423992288889e-05
-2.78208115833516e-05
-3.80301553600929e-05
-3.677289113645e-05
-2.05705338783382e-05
-1.34406038826841e-05
-1.34331178575611e-05
-2.18194977417048e-05
-3.27199921982723e-05
-2.30978145816775e-05
-1.40668894902536e-05
-4.09018136723867e-05
-5.4080980434604e-05
-2.72284566513188e-05
-7.43947189243397e-06
-3.01954551907793e-05
-2.95263867718906e-05
-1.15549152341018e-05
-1.61172665492286e-05
-2.48347638020253e-05
-2.93238046770912e-05
-2.27835379022943e-05
-3.33229410477329e-05
-4.79861350029748e-05
-3.47426846283575e-05
-9.7739676479595e-06
-2.92484251774084e-05
-4.12105844874855e-05
-1.85731597259502e-05
-2.22807675411748e-05
-1.44778053807325e-05
-2.10559397997868e-05
-1.54083545213236e-05
-3.03033896694151e-05
-1.08971899956389e-05
-3.5622533985922e-05
-1.18929267175714e-05
-4.97431161845291e-05
-1.20641766302816e-05
-1.45596405757255e-05
-2.76697383615094e-05
-3.43011505199399e-06
-7.81211201617957e-06
-3.31849324333694e-05
-2.13910338423523e-05
-1.42293196081199e-05
-2.30691787283879e-05
-2.3014155413426e-05
-2.13838269477634e-05
-1.26596277648815e-05
-1.38122243775509e-06
-2.983939783102e-05
-2.30075964607588e-05
-2.54085393381599e-05
-1.15271275554047e-05
-2.17205374758045e-05
-1.40699164043613e-05
-2.39975746252133e-05
-1.86850540924064e-05
-3.0476063227778e-05
-6.97819876644929e-06
-1.63527461763593e-05
-2.90009589802618e-05
-3.15280008314965e-05
-4.45797666431629e-05
-1.98915610703431e-05
-1.64741418890304e-05
-3.71658548456874e-05
7.95221582396389e-06
1.01995775728151e-05
-4.60607451678712e-05
-2.78132199390655e-05
-2.67150663211453e-05
-1.18061512957963e-05
-1.77631444848275e-05
-1.90066552165976e-05
-3.68351813258468e-06
-1.27714483021405e-05
-1.33885478693963e-05
-1.04895429293718e-05
-1.20980274093037e-05
-8.6810786609872e-06
-2.51749024976697e-05
-2.70594338302339e-05
-4.69160047451801e-05
-2.00962371938584e-05
-2.37562147476758e-05
-3.60814201769217e-05
-3.11903507760704e-05
-1.18367351554658e-05
-2.13396273921859e-05
-4.17565195113853e-05
-2.65958319318416e-05
-2.98391618933693e-05
-3.08946757469426e-05
-4.02504698769534e-05
-2.12934903038925e-05
-1.88521087740745e-05
-1.15892975066131e-05
-1.79582191414786e-05
-4.20678958305088e-05
-1.98839310328924e-05
-3.40670827334016e-05
-4.42616330497438e-06
-1.68519071581939e-05
-6.23482474623021e-06
-3.16490902962458e-05
-1.90917703477551e-05
-3.85019728381399e-05
-1.05540589016391e-05
-5.58427302115876e-05
-2.24932633166534e-05
-2.83775114502542e-05
-5.30844126106726e-05
-2.61413279206902e-05
-1.09012412674023e-05
-1.43071014908351e-05
-3.1751335242352e-05
-3.91369352456272e-05
-1.41474014942392e-05
-1.0767652049383e-05
-2.24283205529821e-05
-1.87055926152151e-05
-4.79868402978837e-06
-1.23774264961224e-06
-1.88768871106351e-05
-1.89624188963328e-05
-7.38702036979072e-06
-5.17131183197639e-06
-1.68858698477537e-05
-2.9824432386664e-05
-3.12313011506377e-05
-3.41876167752304e-05
-2.41757870883386e-05
-2.373887812867e-05
-1.90800419810568e-05
-2.47970689067733e-05
-2.08343694240754e-05
-4.27835349665516e-05
-2.28778751247153e-06
-2.45992693365745e-05
-1.93146946786728e-05
-4.49334158902677e-05
-2.79324912708842e-05
-1.57838237825779e-05
-2.30721032784916e-05
-4.91072745580435e-06
-1.08513810432056e-05
-2.67040976616261e-05
-5.40656782820506e-05
-2.08357831163348e-05
7.60019278756855e-06
-1.84040228063122e-06
-1.50487622197396e-05
-1.3056742279335e-05
-1.71644898245594e-05
-1.96135069553623e-05
-2.19173855553779e-05
-3.34051675983975e-05
-2.51208474535316e-05
-2.30469035377456e-05
-1.81679913606476e-05
-2.26444165246332e-05
-3.90298806754039e-05
-2.05623734550501e-05
-1.66900697688519e-05
-1.0381018973051e-05
-1.84216225397352e-05
-2.01251279952011e-05
-1.90346899383949e-05
-1.56247125310204e-05
-1.65145319800875e-05
-1.98873288224321e-05
-2.88954644299129e-05
-3.92834408877235e-05
-1.49044016552025e-05
-5.46805576476789e-06
-3.83242872268392e-05
-1.74485474528646e-05
-1.22640084192301e-05
-6.3375130676699e-06
-2.22648404914031e-05
-3.22038223575554e-05
-1.27813828426251e-05
-2.77832788454847e-05
-2.95517024881106e-05
-5.43191087715134e-06
-2.55491207557739e-05
-4.92470097540533e-05
-1.28529867538994e-05
-3.30143974680347e-05
-4.17545292070568e-05
-1.91280674138074e-05
-3.4085596494334e-05
-7.27653774088235e-06
-4.61593222855631e-05
-2.70284498781727e-05
-3.25507713152979e-05
-2.80960740204923e-05
-1.58138596798722e-05
-2.15870570958712e-05
-2.77535488816248e-05
-3.34054110626964e-05
-3.66121010879154e-05
-1.43430150322332e-05
-2.32148975905637e-05
-2.21301991197143e-05
6.03041596900194e-07
-2.43590179346661e-05
-2.52133568333044e-05
-2.12381631450077e-05
-3.50301890330835e-05
-2.01862987759004e-05
-2.61644863520574e-05
-1.07353541784065e-05
6.65837525498609e-06
-1.48430716713331e-05
-1.02616782989206e-05
-3.23039279333009e-05
-1.71892742465016e-05
-2.12255127006059e-05
-2.29001314177785e-05
-2.32052866108374e-05
-2.79051381013052e-05
-3.49309700547873e-05
-3.0678741287733e-05
-1.55279534537801e-05
-3.89771591460866e-05
-2.05047081758831e-05
-2.1504098351208e-05
-2.54379357747041e-05
-1.85751712802086e-05
-1.42186713013661e-05
-3.53256002053617e-05
-2.04776487539464e-05
-1.05462399636746e-05
-8.07006364786984e-07
-2.76000507981151e-07
-3.29253231795657e-05
-3.03825496314824e-05
-2.20712376354614e-05
-2.74422882755063e-05
-2.02551662592114e-05
-1.41377054746388e-05
-3.39228706364072e-05
-2.33771230862182e-07
-3.02852636234392e-05
-7.40230283621203e-06
-6.44888196467289e-06
2.29696080058839e-06
-3.11592386187942e-05
-1.32316210946714e-05
-8.13812857266345e-06
-1.62702970789574e-05
-7.78753603062001e-06
-5.37803818028628e-06
-2.03452769442943e-05
-3.44858048935727e-05
-4.65719418754757e-05
-1.13510060221059e-05
-3.89143422322292e-05
-2.85478809091016e-05
-1.91612642216673e-05
-6.32186704506749e-06
-4.31483632797536e-05
-4.14632583959037e-05
4.58913324863646e-06
-2.69314646566759e-05
-2.35709884168078e-05
-2.99010822006137e-05
-1.66627633511059e-05
-1.22112849138661e-05
-2.16532022192345e-05
-2.0871626147406e-06
-2.88846314388339e-06
-1.11996134374226e-05
-9.90551688603324e-06
1.21731121244943e-06
-3.90953059040288e-05
-3.42629591909256e-05
-2.83796074650268e-05
-1.44825745410146e-05
3.84447607953704e-06
-3.57228207055469e-05
-2.62059848640353e-05
-1.01180080319265e-05
-2.93469946130908e-05
-2.14661994910131e-05
-3.66624017489399e-05
-2.25327908619451e-05
4.28237687467212e-06
-4.23608635530267e-05
-2.85064590177993e-05
-1.50430836771955e-05
-1.50517951251439e-05
-9.39537414860465e-06
-2.5620429353444e-05
-1.71935725706185e-05
-3.70872822136394e-05
-1.49090264178548e-05
-9.43063954062517e-06
-2.05498524880915e-05
-2.71173707990776e-05
-3.89940167167656e-05
-2.75952849962746e-05
-3.20589644749868e-05
-2.37030281198275e-05
-1.22087331709723e-05
-1.97497811448513e-05
-1.98476343450258e-05
1.50840181872984e-06
-3.13870189543815e-05
-2.38057331435658e-05
-1.97458860201721e-05
-1.52663721973628e-06
-1.12155451747748e-05
-1.78346594450876e-05
-3.15687452132581e-05
-9.18199373977714e-06
-2.85243082002999e-05
-1.96367322300055e-05
-4.63672026204269e-05
-2.19597482888095e-05
-1.05361426980429e-06
-1.60799409712143e-05
-1.11384982447084e-05
-1.18044559573048e-05
-1.79035323598909e-05
-1.98155771169393e-05
-1.76991207555437e-05
-2.7670604877905e-05
-2.97226983602631e-05
-1.20751256320627e-06
-2.59503434767327e-05
-1.16186841864916e-06
-1.46878800305817e-05
-3.27031629622067e-05
-2.04862858680065e-05
-1.46032682629175e-05
-1.90190519419332e-05
-3.32059350408717e-05
1.63575594654287e-06
-1.85579422389259e-05
-8.38271329702979e-06
-1.05112046609193e-05
-3.26873641601589e-05
-1.4503553818471e-05
-2.57605745483392e-05
-1.46587561676774e-05
-2.24573964119506e-05
-7.76095645738352e-06
-1.50760415237662e-05
-1.63960926570486e-05
-3.84218857659036e-05
-1.81549265742607e-05
-2.24566311734413e-05
-2.95676625313504e-05
-4.44999907078071e-05
-2.03056782891385e-05
-3.39738789605744e-05
-1.68611289444635e-05
-1.59406886316039e-05
-4.87247004341302e-05
-8.39885008958535e-06
-2.75914106395341e-05
-3.21249607050236e-05
-2.43422577917e-05
-3.98893929249356e-05
-1.05832706463841e-05
-2.42518668234753e-05
-1.93457659654794e-05
-4.13283122721914e-06
-1.8465129574629e-05
-6.40704033468016e-07
2.36227651561205e-06
-2.52951255570761e-05
-1.19533699815823e-05
-3.35582209484517e-05
2.31112253686217e-06
-3.15262772941305e-05
-2.30523024439463e-05
-3.66933221878391e-05
-3.28615555403379e-05
-3.95470963534656e-05
-2.78497359048056e-05
-3.57472956383682e-05
-1.13808078733512e-05
2.84354552541353e-06
-2.15585280257375e-05
-5.84084882023506e-05
-2.17768623170317e-06
-3.9211531745607e-05
-1.37754667235793e-05
-2.88780463140147e-05
-6.7798103492034e-06
-1.61402438767898e-05
-3.10349451363054e-06
-2.38090388392868e-05
-2.78349569426574e-05
-7.32131345725942e-06
-1.75761227359968e-05
-1.76253599357086e-05
-1.57603761300393e-05
-1.6541028518302e-05
-2.36582768801178e-05
-1.49545532365374e-05
-2.08200224111471e-05
-1.31405275987027e-05
-1.98564921461369e-05
-2.94835523645392e-05
-1.91034884005848e-05
-1.67465138698681e-05
4.17439427496456e-06
4.01706336597763e-06
1.20797168516935e-05
-2.18160301296369e-05
-3.49265998263008e-05
-2.64374586830719e-05
-1.37679731651656e-05
-2.52664425381927e-05
-3.99580900387608e-06
-2.43500517036877e-05
-1.29649946026849e-05
-3.23910463302638e-05
7.21886792470922e-06
-2.98046704602524e-05
-1.45063989024789e-05
-2.49615640543531e-05
-1.75622846547889e-05
-3.9231494885978e-05
-2.65606967355253e-05
-2.20181683665443e-05
-1.31823506185222e-05
-1.00768075331222e-05
-3.54383510309394e-05
-1.78795210208493e-05
-1.44981220127076e-05
-9.84443436983922e-06
-3.28558248194125e-05
-3.89132274405819e-05
-3.34371949409557e-05
-2.39112043078701e-05
-3.14208413438987e-05
-2.59915556064059e-05
-3.00955816234994e-05
-1.7005402144564e-05
-4.97207562013299e-05
-2.69010597154334e-05
-6.97477519132111e-06
-8.18140775608606e-06
-2.20546421374608e-06
-7.31280594747568e-06
-1.32514166710477e-05
-2.10250657491199e-05
-2.30572040623877e-07
-3.12406659208151e-05
-4.41726255041626e-05
-2.03169371670244e-05
-1.95613996652001e-05
-3.97273102525572e-05
-1.97246149795276e-05
-8.10705187436133e-06
-2.04642840141238e-05
-7.56441692039523e-06
-2.00820030906106e-05
-1.72212615607513e-05
-3.7765503092392e-05
-1.25014220023551e-05
7.07724014945574e-06
-1.35021628166972e-05
-2.40640079234968e-05
-6.68707878274461e-06
-2.86136092355335e-05
-1.85947284461701e-05
-2.72354868746101e-05
-1.76983188121919e-05
-1.20131343905642e-05
-9.56962559940995e-06
-2.32940312432773e-05
-1.45396725951865e-05
-2.78277963499936e-05
-2.51668153182766e-05
-2.83502787248953e-05
4.63167774792036e-06
-3.60739261611933e-05
-2.34201877972561e-05
-2.45363904480746e-05
-2.0113808179249e-05
-3.97326453822629e-06
-2.62729418189054e-05
-1.39757517440535e-05
-9.12861581153534e-06
-1.56876129097899e-05
-7.36843558625376e-06
-3.70973745793884e-05
-1.34372050353403e-05
-8.93853580266685e-06
-2.76851014702885e-05
-1.21114175503062e-05
-1.98339303899816e-05
-3.39877436100914e-05
-4.59277294783487e-05
-3.63652384405218e-05
-1.73335005651622e-05
-8.55696927580768e-06
4.02490713242557e-06
-2.4498959592515e-05
-2.93032855085521e-05
-2.39035231532481e-05
-2.75466381829601e-05
-2.84736797981217e-05
-2.5333744688878e-05
-1.84276645582714e-05
-1.08047193989496e-05
-3.0796134378858e-05
-3.15530823725941e-05
-2.75376448457669e-05
-4.29606247829492e-06
-2.45103314037377e-05
-1.41920186916134e-05
1.8636866512181e-06
-2.13701193937703e-05
-1.46831151131463e-05
-1.85269342549013e-05
-7.98542699347278e-06
-1.79769619928344e-05
-1.87175250630149e-05
-3.88772922302337e-05
-1.71399756471078e-05
-3.13953014815143e-05
-3.27790715649075e-05
-3.28503362721491e-05
-2.79386586769927e-05
-2.91546239214928e-05
-2.39360986092288e-05
-3.29628747779609e-05
-2.23164372237287e-05
-1.6630576094011e-05
-2.45668005050604e-05
-2.64700727848216e-05
-2.77906469952376e-05
-1.7202747955246e-05
-2.53100859514032e-05
-1.95353095711988e-05
-2.27563955252729e-05
-4.53710753015394e-06
-2.68395059824441e-05
-3.20545722709192e-05
-4.52940589727915e-05
-4.08380237501115e-06
-1.02739073217481e-05
-4.00101086763676e-05
-2.59515079460968e-05
-1.56469249586197e-05
-2.60290269495066e-05
-2.27191397490956e-05
-3.68716809113011e-05
-1.42837007690021e-05
-3.1064407208389e-05
6.97819342909946e-07
-2.72769594545796e-05
-2.96395063380091e-05
-2.20479803283146e-05
-2.5080550168636e-05
-8.15428674477083e-06
-1.88974290728227e-05
-3.30313303937911e-05
2.97450967649252e-06
-1.76131115130324e-05
-1.94061430600206e-05
-1.75402687006483e-05
-3.38858087338156e-05
-7.44019816828392e-06
3.0740397224097e-06
6.07723770327168e-06
-2.53147410599615e-05
-2.75460540725697e-05
-3.01592072534157e-05
-3.9291582058113e-05
-2.15696839590506e-05
-1.55800270634914e-05
-1.75237213863906e-05
-4.91966783867857e-06
-1.26269533078305e-05
-2.07561562081086e-05
-2.12523797140627e-05
-1.59117389695444e-05
-1.69800145770936e-05
-2.17170935391972e-05
3.21614197182884e-06
-1.04340876377435e-05
-1.29494890992484e-05
-1.91491010729602e-05
-5.87508667240419e-05
-2.56655146106284e-05
-5.39867832696165e-05
-1.39324675523653e-05
-3.76750547302385e-05
-3.94795438708275e-05
7.80574657771127e-06
-2.58935188577824e-05
-2.65975042694226e-05
-4.27457028632675e-05
-2.81248469676284e-05
-4.12174176118072e-05
-3.28107447565291e-05
-4.13904606512839e-05
-2.58909164321125e-05
-2.37476528701587e-05
-5.9446511807408e-06
-3.12278352959945e-05
-4.72752012298029e-05
-1.67408381859352e-05
-1.22113196649768e-05
-1.67312693460552e-05
-2.93292397358231e-05
-2.19409107996167e-05
-1.37284057445279e-05
-1.35620840105314e-05
-1.24154420994798e-05
-3.99800802719607e-05
-4.6837439562808e-05
-1.472345053921e-05
-1.98788989500178e-05
-4.08748968970454e-05
-1.86678588207607e-05
2.72356549572537e-06
-3.80270183482988e-06
-2.49137922239905e-05
-1.58981632618857e-05
-2.96182037901294e-05
-3.3569980074152e-05
-7.77830373609367e-06
-5.96240464429442e-06
-1.31477057503464e-05
-2.44705398977947e-05
-3.18618184081543e-05
-2.73269150168083e-06
-2.00348903563009e-05
-3.72929668803321e-06
-2.19484544842445e-05
-1.23904619037387e-05
-6.46290586836711e-06
2.99747179293832e-06
-2.42968049315607e-05
-7.0656919663566e-06
-3.98686989298356e-06
-2.56758051105581e-05
-1.18988387745716e-05
1.05832471935617e-05
-2.05466500440704e-05
-2.09873034605782e-05
-4.20618622428848e-05
-9.25064746506803e-06
-2.24523921610429e-05
-8.80383197608043e-06
-2.32576227810356e-05
3.75052100978949e-06
-2.03937838530007e-05
-9.58677221044177e-06
-2.28010180740506e-05
-2.24843291149306e-05
-1.6387728040109e-05
-1.31578965408112e-05
-3.94041538385379e-05
-2.95090907312642e-05
-1.73929797590523e-05
-1.84683663370282e-05
-3.52667248854143e-05
-2.32631369456458e-05
-2.52646081228186e-05
-5.18020280590983e-05
-3.53179778720878e-05
-1.66213490286857e-05
-4.25728289669619e-05
-2.44421434987936e-05
-1.48872500131681e-05
-4.08255510204814e-05
-2.05482114403677e-05
-1.16147151185942e-05
-3.17916974045549e-05
-8.76277626286096e-07
-3.61571729229772e-05
-1.33500976382006e-05
-2.34355246407735e-05
-1.98758025016916e-05
-2.68228288559079e-05
1.61866049320252e-05
-1.16392305274656e-05
-2.00529908212177e-05
-3.06069202681189e-05
-3.96098634118351e-05
-1.24802744539538e-05
-1.1617822468387e-05
-2.22839860870577e-05
-2.41858435886538e-05
-1.10195175754704e-05
-1.97993457601179e-05
-1.65382184281159e-05
-4.11505596763644e-05
-1.54569321114359e-05
-1.42700144532775e-05
-1.80640119077578e-05
-1.24898974405267e-05
-2.17116735766647e-05
-2.553159784389e-05
-2.54308600879932e-05
-2.21336690674151e-05
-3.74839959248472e-05
-2.30258495996696e-05
-1.39711933070765e-05
-6.18033901215189e-06
-3.00248026417984e-05
1.28503906048539e-06
-1.08093522494299e-05
-3.02293166881681e-05
-1.48894673913577e-05
-2.84646274859702e-05
-2.01461939265902e-05
-4.76059791261834e-06
-4.53950464731968e-06
-3.31879836731575e-05
-2.69864191970997e-05
-1.49734520659596e-05
-1.87595899463198e-05
-2.057998874595e-05
-7.37836399089998e-06
-2.48750779495713e-05
-3.93411501559858e-05
-1.57302481104102e-05
-3.73601992197289e-05
-2.18686491864217e-05
2.68752174319478e-06
-1.64992623561251e-05
-4.13743459048192e-05
-8.78861548962865e-06
-1.59937151099542e-06
-1.51748048691426e-05
5.72366774271158e-06
-2.76315338813658e-05
-2.26806625956047e-05
-3.57031338561659e-05
-2.72900906991066e-06
1.02618597846975e-05
-1.25001739532166e-05
-3.91160360602147e-05
-2.02930010695423e-05
-3.11625420456912e-05
-2.04882870228727e-05
-1.11977395324563e-05
-1.25561973635628e-05
-2.32976650263384e-05
-3.7492830778259e-05
-2.38081512395241e-05
-2.17656784860649e-05
-2.8358471436164e-05
-3.01509323718588e-05
-9.00133050104381e-06
-1.13489066177619e-05
-2.59771143662651e-05
-1.43024088280026e-06
-4.17453328820972e-05
-1.60258615064015e-05
-5.97981169338918e-06
-3.398951053855e-05
-2.86483726705476e-05
-3.73943800448516e-05
-1.12786996951547e-05
-2.35107744782205e-05
-1.73785060844907e-05
-1.39192570455784e-05
-2.14681725589094e-05
-1.78950552800159e-05
-1.39075618000104e-05
-2.50200060754483e-05
-1.2861234704342e-05
-2.0980284965195e-05
-9.26602227245244e-06
-2.26387863044219e-05
-8.11114548470367e-06
-5.56806734433638e-06
-1.70049351556856e-05
-1.49629096023975e-05
-1.49389747403092e-05
-1.85974280368676e-05
-3.63355455913594e-05
-2.25792272986188e-05
-1.62174888868091e-05
-1.80153895096605e-05
1.52259561368502e-06
-1.50986640731041e-05
-7.06142319879583e-06
-3.32397566197748e-05
-4.13969242046185e-06
1.11097221902178e-05
-1.47320175697869e-05
-3.27559436922053e-05
-4.65020380192491e-05
-2.2942984934609e-05
-1.91482130951723e-05
-1.34190272593975e-05
-2.52227669900476e-05
-2.05307482266368e-05
-3.37919757556898e-05
-2.52091888041452e-05
-1.07267367937694e-05
-1.80860782995478e-05
-1.30162834255867e-05
-3.73524580433074e-05
-2.78353821690759e-05
-1.98682980145781e-05
7.88336632597603e-07
-1.25177799433655e-05
-2.51666231830494e-05
-3.41478641796175e-05
-1.83430388055183e-05
-3.3558347952805e-05
-3.41540280876012e-05
-1.32172305865995e-05
-6.52687900265476e-06
-1.97009557082761e-05
-1.02598953222589e-05
-6.21181155939502e-06
-3.55730666396397e-05
-2.940717699612e-05
-1.47598959211608e-05
-3.14903152833526e-05
1.02598981165188e-05
-1.43115332454428e-05
-2.5291216396141e-05
-1.1541845565247e-05
-3.6791237543112e-05
-2.22442446576682e-05
-1.70075743456505e-05
-1.31317204869927e-06
-4.83451094694803e-05
-1.64492263842288e-05
-8.92337213627768e-06
-1.13671669184253e-05
-1.54423702391839e-05
-9.07458996279763e-06
-1.47709004217445e-05
-2.6155724344751e-05
-1.42009837596381e-05
-3.46561746048416e-05
-1.08855177033916e-05
-2.39212285796793e-05
-1.36953735151831e-05
-6.64226117518086e-06
-1.45446113745319e-05
-3.20513081486588e-05
-1.48196895104818e-05
-7.99134084616762e-06
-3.0303621065692e-05
-3.27955647615878e-05
4.97463127800024e-06
-3.25741136403604e-05
-9.24664370344941e-06
-1.17209714662792e-05
-7.12285762102056e-06
-1.66417709707201e-05
-2.30287146659362e-05
-2.48431811400015e-05
-2.05267224315205e-05
-1.98933668784474e-05
-3.40043857100489e-05
-2.16048652835342e-05
-2.13095356465753e-05
-2.94684090447799e-05
-2.29346686387583e-05
-1.63862707486579e-05
-1.57465426614611e-05
-1.63050036458468e-05
-3.22512229332704e-05
-1.70981563970919e-05
-3.34719628652691e-05
-3.77723100452522e-05
-2.33209193583721e-05
6.70166849140101e-06
1.27302777705348e-05
-1.626345905801e-05
-9.96063911261948e-06
-5.55534771874506e-07
-1.32976331329824e-05
-2.10489416092347e-05
-7.52558727092218e-06
-2.22312095065082e-05
-2.18236747171078e-05
-2.37397324272815e-05
-1.66309200514716e-05
-3.8177731144523e-05
-2.46295682286854e-05
-9.68395545296853e-06
-1.2585426334805e-05
-1.78761911412459e-05
-2.37760820257597e-05
-1.44092640401917e-05
-3.03684989365076e-05
-1.24684567401393e-05
-2.2673979463772e-05
-3.47066326227394e-05
-6.42020758501632e-07
-1.68898582351152e-05
-3.12620350334965e-05
-2.16269139381111e-05
-1.98302724009716e-05
-2.17591973449667e-05
-1.29435821754207e-05
-4.03338303069704e-05
-2.62048108596616e-05
-2.20820445591495e-05
-7.22000877330365e-06
-2.23801240896454e-05
-9.14956136768266e-06
-3.13193509565479e-05
-3.75957961020285e-05
-2.87908933997741e-05
-2.37680359691247e-05
-3.82151141964334e-05
-1.56123664498203e-05
-3.74344540753626e-05
-1.02996133828331e-05
-3.00526634607326e-05
-2.48756620934333e-05
-4.23078418804491e-05
-2.79199166156529e-05
5.92346929877039e-07
-2.87867244161929e-05
-5.41735379073197e-06
-2.40418655146194e-05
-1.93621706930429e-05
-2.96082961306046e-05
-1.58479637833738e-05
-1.15035033154554e-05
-3.52426714872375e-05
-6.33060053532179e-06
-3.43123507368684e-05
-3.86823367216772e-05
-1.24818423827169e-05
-2.66347035020455e-05
-3.30494970277714e-05
-1.26914460891132e-05
-1.4478407695111e-05
-2.54385672082589e-05
-1.33683770235926e-05
-1.8766957022794e-05
-1.82219734180769e-05
-2.63079979447228e-05
-1.65388777319145e-05
-1.46531014542253e-05
-2.3439905866568e-05
-9.47464565721804e-06
-9.08522957946223e-06
-1.83812743326928e-05
-9.57743148246618e-06
-9.67485400039991e-06
-4.29745957070303e-05
-2.28507769272465e-05
-1.40803675237364e-05
-1.64804024126578e-05
-5.223934034701e-06
-3.85277500313508e-06
-1.61229559000999e-05
-2.05088012833797e-05
-2.13778242968718e-05
-1.51044875644376e-05
-3.6470013976731e-05
-1.85546560233383e-05
-3.54138459289327e-05
-1.25360178567821e-05
3.86172150903098e-06
-2.31389129198305e-05
-3.49135411237981e-05
-1.95851829994242e-05
-3.38951589405555e-05
-2.135215491996e-05
-1.05768125765109e-05
-8.80866160344614e-06
-3.60493264382322e-05
-1.82701864950405e-05
-1.25907041544196e-05
-2.37777847110165e-05
-4.63955772826464e-06
-2.28066342668111e-05
-5.37050371996798e-06
-8.06591740959375e-06
-2.03786231332224e-05
-3.97785987324547e-05
-1.37884925115682e-05
-3.3584200826794e-05
1.24546330535164e-06
-1.42353788340163e-05
-1.31784158352156e-05
-1.47226633502082e-05
-1.13929834793904e-05
-4.95298354739538e-06
-2.17788201823563e-05
-7.09661549180275e-06
-1.65610202102959e-05
-2.78759753687546e-05
-3.26956549476274e-05
-4.27268806884468e-05
-8.35959698362038e-06
-2.42758438481016e-05
-3.81626201548379e-05
-1.20816260197905e-05
-1.31661594517662e-05
-1.11279955543539e-05
-3.29990418923715e-05
-2.30615161400579e-05
-2.98049633164718e-05
-2.40497940964546e-05
-4.0413637731161e-05
-3.59320069968132e-05
-1.68797342046945e-05
-1.58051209075705e-05
-2.52774700181319e-05
-1.81526008872529e-05
-1.45338269654931e-05
-1.20949487259953e-05
-3.16275701557224e-06
-3.80223848229773e-05
-3.12580847366913e-06
-2.63335179068569e-05
-1.58765091560431e-05
2.64589277271713e-06
-2.95695857150756e-05
-3.0866125041764e-05
-4.22688729873575e-06
-3.03859819188325e-05
-2.22972859580163e-05
-5.61591629040761e-06
-3.7007636885698e-05
-4.04867411424425e-06
-1.51674245098717e-05
-1.9812405337283e-05
-2.7734856096198e-05
-2.21846868732719e-05
-6.96360448327053e-06
-1.31189901716925e-05
-1.88910117062492e-05
-2.23208893641307e-05
-1.25371106076259e-05
-2.37570620967597e-05
-4.15005363841269e-05
-3.14002165536644e-05
-2.30665152892674e-05
-1.71831255174073e-05
-2.34674610164152e-05
-7.3488513649088e-06
-3.68156249386879e-06
-1.71969099227115e-05
-2.46232286088116e-05
-3.20475062773658e-05
-1.36215732770687e-05
-6.22171591159056e-09
-2.68062211979457e-05
-2.94570591200099e-05
-2.43257617415417e-05
-1.48369362414703e-05
-2.58979360549005e-05
-2.69912687702186e-05
-2.05233813547352e-05
-3.1544576151108e-05
-6.73022612297147e-06
-6.2885529040442e-06
-2.44571727078322e-05
-1.60150069718456e-05
-3.05638694507444e-05
-2.86489808416324e-06
-1.95129932535908e-05
-4.18271730979025e-05
-2.25295783062196e-05
-4.33258981314618e-05
-2.38444806526872e-05
-2.56594020632078e-05
-2.59307264504436e-05
-1.30122488704019e-06
-1.19401086674941e-05
-4.31224434820456e-06
-1.2938616026136e-05
-2.67360100458586e-05
-2.16227288398481e-05
-4.12201074948065e-05
-7.14483650737917e-06
-1.19244952547146e-05
-3.78555128216557e-05
-2.53424911558251e-05
-3.10525517768762e-05
-3.18451230824176e-05
-1.65709346209121e-05
-1.62132353583627e-05
-2.89763753706859e-05
-2.15213945481662e-05
-3.86685473918879e-05
-3.68125615647658e-05
7.7670016679083e-06
-1.08642870972938e-05
-1.54955010048267e-05
-1.29360708862469e-05
-2.32227860114399e-05
-7.05128948524516e-06
-1.83295318817069e-05
-1.3781389430084e-05
-1.39579314039553e-05
-2.07984265083846e-05
-1.12030966153425e-05
-1.50423884418749e-05
-3.95855340377045e-05
-3.32230125172913e-05
-2.62501301857377e-05
-9.6903814847521e-06
-4.32641695635583e-05
-3.33214481060663e-05
-2.84344248468601e-05
-4.19580519035067e-05
-8.58584353984596e-06
-1.04986538378658e-05
5.60769820787731e-06
-2.52643541394119e-05
-1.32460076973384e-05
-1.90529861045449e-05
4.0589475675176e-07
-2.63789575108336e-05
-4.84679542408583e-06
-3.58788266105401e-05
8.72284773082652e-06
-1.93935194359927e-05
-1.86940219707597e-06
-2.29555917837177e-05
-1.4204161902283e-05
5.14383522154953e-06
-2.31437906284674e-05
-1.61194091855954e-05
-2.08181116543632e-05
-1.4704346018695e-05
-4.46402028813304e-06
-8.65536418573652e-06
-2.21940952531483e-05
-3.01859802877557e-05
-1.12692977144537e-05
-3.17886057969707e-05
-1.32363490002107e-05
-1.99813261393763e-05
-2.47446455263153e-05
-5.74406686417912e-06
-1.11416605071229e-05
-1.20988574239521e-05
-4.78112136636174e-05
1.63539388832429e-06
-2.20929305548331e-05
-1.05388643053162e-05
1.14995852633147e-07
-2.54931935967216e-05
-1.92304245630821e-05
-1.847589412974e-05
-2.80266508400366e-05
-1.04667419613546e-05
-2.40284708040295e-05
-2.85095998709453e-05
-3.18846641963511e-05
-2.8002516344621e-05
-2.61407267123814e-05
-2.06626876596271e-05
-2.82140381542425e-05
-3.34440063547473e-05
-1.33039173568863e-05
-3.00959662832647e-05
5.14510809643288e-06
-9.51151165810668e-06
-1.61860358609616e-05
-1.37899426630032e-05
-3.44679316000186e-05
-2.3730885452587e-05
-2.82923944070823e-05
-1.15553928321071e-05
-2.69574012945744e-05
-1.38347496236779e-05
-1.96253861815715e-05
-1.40897404786606e-05
-9.32597686152989e-06
1.8364040837554e-06
-1.89185350494722e-06
-1.59211608039847e-05
-1.56409026094508e-05
-2.22028594576593e-05
-2.18524701316607e-05
-2.6602894430827e-05
-1.35070975772394e-05
4.85196029548595e-06
-2.30067022598323e-05
-2.41347685243088e-05
4.11468809860163e-06
-3.80672830348114e-05
5.6034843261831e-06
-2.30234915115999e-05
-1.50861378656548e-05
-1.46528353949184e-05
-6.04949407844869e-06
-5.42772473067581e-06
-2.17866908064696e-05
-1.60152412993546e-05
-1.49440659124591e-05
-2.12074152066821e-05
-1.96763555991207e-05
-2.29304628580406e-05
-2.48623666216826e-05
-1.10788631601343e-05
3.40302865037593e-06
-2.50856525343825e-05
-1.10339593758578e-05
-3.05430491549251e-05
5.21502788769551e-06
-1.57636491708631e-05
-2.4213469915527e-05
-2.81213638927493e-05
-2.9129737306763e-05
-7.79983227534648e-06
1.17753417920023e-05
-2.6368756775265e-05
-2.74307333052663e-05
-4.66724721858982e-05
-2.53977320616028e-05
-5.12161443292482e-05
-1.91508850318291e-05
-2.95668434753669e-05
-1.26847696298991e-05
-2.47958340731001e-05
-4.85713701595799e-06
-3.48314628376092e-05
-3.07804502483606e-05
-1.24158229276025e-05
-1.42663718879038e-05
-7.17253829121075e-06
-3.5243387247056e-05
-3.11405990823407e-05
-3.23314362995707e-05
-3.29076132033923e-05
-2.23526945929467e-05
-2.82530070853987e-06
-1.98557108346354e-05
-4.24093874297627e-05
-1.28212284463839e-05
-4.45530399635975e-05
-1.34881840188439e-05
-4.16610433405928e-05
-3.15291286560964e-05
-2.74870672070985e-05
-2.84706503902694e-05
-1.78826578051577e-05
-3.48870587009092e-05
-2.66103214840424e-05
-1.54045628510409e-05
-4.14094927761604e-05
-2.2362908767891e-05
-3.22823680973216e-05
-1.1881025871448e-05
-1.49014062947978e-05
-3.29619994813495e-05
-5.10395155278748e-05
-2.33346236327306e-05
-1.01022952022967e-05
-5.57955842985948e-06
-1.76638971872449e-05
-1.33159322481502e-05
-3.7428481987122e-05
-2.1566459625369e-05
-3.6661783846719e-05
-1.13849335916432e-05
-1.8919113736457e-05
-2.84411080808661e-05
-1.04152851125995e-05
-1.59924375599598e-05
-2.21703498496111e-05
1.13718030641596e-05
-7.09278534875664e-06
-7.87423217262145e-06
-2.05959676321434e-05
-1.45111791623978e-05
-2.84715933317542e-05
-1.25986273044369e-05
-1.75598521983374e-05
-1.85083619802066e-05
-8.03983814964349e-06
-7.37733662165255e-06
-1.29788045429848e-05
-3.51466750504754e-06
5.64442930274532e-06
-7.37612614294828e-06
-1.7699968545364e-05
-1.66413128669212e-08
-2.16504103543836e-05
-1.21758865569484e-05
1.82886981400592e-07
-1.13775723542867e-05
-2.6117991723018e-05
-1.76972210555386e-05
-2.45744012655878e-05
-3.59607693665076e-05
-8.75722396337819e-06
-7.34484285288191e-06
-2.02722913343659e-05
-4.00623068522913e-05
-3.12548535084241e-05
-2.88984883433144e-05
-2.61735407684005e-05
-7.48708818268221e-06
-1.29089350971101e-05
-2.6313919022539e-05
-3.28483743830567e-05
-7.3883352925149e-06
-3.82247507188878e-05
-2.1700802158788e-05
-1.1112734533331e-05
-3.27640565384703e-05
-3.05059123869746e-05
-1.35035793699811e-05
-3.53521605225471e-05
-2.84287573807523e-05
-1.11877098080193e-05
-3.71213938742763e-05
-3.8630354157666e-05
-2.27911602243524e-05
-2.42873143953601e-05
-2.09649977773513e-05
-2.64960170720959e-05
-1.84858956783017e-05
-1.4496442675404e-05
-4.42601793749612e-05
-1.75609892659393e-05
-2.17600572488902e-05
-2.16190393536498e-05
-3.06694315109632e-05
-2.27646431398939e-05
-2.35706993095541e-05
-1.93037847446871e-06
-2.50061617865525e-05
-4.49151577015354e-05
-3.01566635705928e-05
-2.73408034676776e-05
-1.13227528464936e-05
-2.71511543667022e-05
-2.19543934086573e-06
-1.46502640670262e-06
-2.14840781479168e-05
-3.4256436283406e-05
-1.33861635438889e-05
-4.27071735960463e-06
-1.52761324915163e-05
-1.00852537120857e-05
-2.07797095731852e-05
-2.12934160327716e-05
-1.06257322352944e-05
-2.82523607940625e-05
-3.28384621605286e-05
-1.30860725022642e-05
-2.53437747518144e-05
-7.55726657854712e-06
-4.0076182934137e-05
-5.20821325224768e-05
-7.6901996213518e-06
-1.89441812057344e-05
-3.63652726313507e-05
-1.92470173498068e-05
-2.55775461668439e-05
-8.96795063815977e-06
-2.09432855103402e-05
-2.47885936967661e-05
-1.11757542582241e-05
-1.68544121775002e-05
-1.28904846106455e-05
-1.94718116749618e-05
-1.29261038639278e-05
-8.02073468009087e-06
-2.75366009156698e-05
-2.67342273058615e-05
-1.48409193896478e-05
-3.04077612414379e-05
-3.25109824485365e-05
-2.78810714170031e-05
-1.87318970873714e-05
-3.05166077390167e-05
-2.41151510647334e-05
8.16848183517843e-07
-1.03731973364076e-05
-3.78641490622752e-05
-3.7495284510592e-05
-2.64391425174183e-05
-8.87834834495036e-06
-2.7593531418818e-05
-1.69096365929722e-05
4.60499836363485e-06
-3.01209918630291e-05
-4.63160878341434e-05
-3.71190375242779e-05
-2.03961010952711e-05
-3.58428356836604e-05
-2.53372564149506e-05
-1.4259301747705e-05
-1.68649829046061e-05
-2.00989098451884e-06
-4.01470666174196e-05
1.21968065996071e-05
-1.29993603009117e-05
-3.72616669635162e-06
-1.17118671110839e-05
-3.27380481245242e-05
-4.40274968806051e-05
-4.3202531054366e-05
-2.96199277448146e-05
-4.80438729974922e-05
-1.29711495181512e-05
-2.99558130599519e-05
-5.90200425405495e-05
-2.59914645563747e-05
-3.40092310221647e-05
-2.8432791494714e-05
-2.36680669776963e-06
-1.93492543790868e-05
-9.88777057272179e-06
-2.69501839515561e-06
-3.08642307780447e-05
-7.03404553735287e-06
-1.77803607254263e-05
-1.41496998871136e-05
-4.37637742683916e-05
-3.46263499075992e-05
-2.90822958329715e-05
-2.27253657132699e-05
-7.57349727887874e-06
-1.70214557660039e-05
-1.06734469568908e-05
-2.30757078022057e-05
-3.25742284564635e-05
-9.458419502057e-06
-1.10581845754633e-05
-2.81967884645385e-05
-4.26503962981494e-05
-1.13735432806093e-05
-2.36322218546489e-05
-2.168369884524e-05
-4.03820172342627e-06
-7.22370116823496e-06
-1.47026251708269e-05
-2.84711640905627e-05
-1.96739961210017e-05
-1.59484464725748e-05
-4.01034819541173e-05
-2.13409275820704e-05
-9.21630979012163e-07
-2.53746679751057e-05
-1.77476589410234e-05
-1.37189284491953e-05
-1.24904636169897e-05
-3.06355036196857e-05
-2.51153004015057e-05
-2.91531243719357e-05
-1.07209802338936e-05
-2.0396328818148e-05
-5.23332664437287e-05
-2.60686745077969e-05
-4.42482507144849e-06
-2.32076167501799e-05
-7.48116931377042e-06
-2.26540974009651e-05
-1.5776234546703e-05
-3.73103954387022e-05
-1.83085393204185e-05
-1.88533658254213e-05
-1.78807259669174e-05
-2.78798810755959e-05
-1.41920914631373e-05
-2.63132756079164e-05
-5.92142437952596e-06
-1.51565604609191e-05
-1.75667315970451e-05
-7.27588456147499e-06
-3.53651634248945e-06
-2.70570050096494e-05
-2.28690156478626e-05
-2.82086000608676e-05
-9.1743403218407e-06
-3.20324085880173e-05
-2.5539334648108e-05
-3.25174462398524e-05
-7.38432989366283e-06
-4.93049642324033e-06
-1.14345609157344e-05
-2.40109476818669e-05
-1.99842377638962e-05
-2.5649968009909e-06
-8.33684004139504e-06
-2.82190285604419e-05
-2.41421370973112e-05
-2.6739526030352e-05
-2.06334161889167e-05
-2.18619055178572e-05
-2.64043287248252e-05
-4.52960893351839e-05
-3.86331687398694e-07
-2.61052233767114e-05
7.43631867129904e-06
-3.71476622157284e-05
-3.18100140101834e-05
-9.08318176883748e-06
-1.53473856620025e-05
-1.49173445762549e-05
-2.28666494781719e-05
-2.56719467878899e-05
-8.45330813006258e-06
-2.42720551474787e-05
-3.80256361505292e-05
-2.51828499895479e-05
-3.00546298860745e-05
-2.49225028179559e-05
-2.59295403416867e-05
-1.89331717540295e-05
-3.05031539147516e-05
-2.74078785692154e-05
-6.74610308261554e-06
-2.18415901980109e-07
-1.98629916674385e-05
-2.92269553790778e-05
-3.17066190225871e-05
-7.22098639985643e-06
-3.50514761458445e-06
-1.39877860438259e-05
-3.9127852244856e-05
-2.03288237965277e-05
-9.70134313853375e-06
-1.15401207345094e-05
-3.34037679809119e-05
-3.66067889881478e-05
-2.36852581800231e-05
-6.52637172470543e-06
-2.93624298812122e-05
-1.48112844827834e-05
-1.09678165979068e-05
-2.46474272365559e-06
-1.48425038836298e-05
-3.94838342683452e-05
-2.65948125832438e-06
-3.4706883050424e-06
-1.89608093349658e-05
-1.84100745051677e-05
1.54341804064472e-06
-1.81693743847506e-05
-1.67459070496066e-05
-2.59189449862737e-05
-5.15634571732435e-06
-2.45437396811793e-05
-1.45545124032526e-05
-8.2170639327725e-06
-1.46412371964245e-05
-1.29207923928477e-05
-3.05675516465007e-05
-2.49833141872238e-05
-1.12749340595067e-05
-3.96184425010294e-05
-4.1111678892805e-05
-6.01355202865043e-06
-3.07622563995275e-05
1.8770528039194e-06
-8.52447109185221e-06
-2.04021328741488e-05
-1.5119977647778e-05
-2.81043144857827e-05
4.37579657823236e-06
-2.08721488307502e-05
-3.86779464178698e-05
-4.52714171662445e-05
-2.03371173502375e-05
-1.66332823518852e-05
-3.66033442831712e-05
-3.01427871908003e-05
-4.45105806144951e-06
-1.38378827553061e-05
-1.56343140741849e-05
8.4983163430808e-06
-2.62524359919145e-05
-2.00081533616528e-05
-1.88524173280091e-05
-3.26768652140582e-05
9.85723982277216e-06
-2.9945782321097e-05
-2.47913284943411e-05
-3.09711674060947e-05
-2.72485469160796e-05
-3.36332288725724e-05
-2.84176275156782e-05
-2.57545254282833e-05
-9.11179575913157e-06
-1.5419462470082e-05
-3.35055851807083e-05
-2.74075345596812e-05
-6.45916602943591e-06
-2.90446496278918e-05
-3.00811597685173e-05
-1.78272917846499e-05
-1.11157883144782e-05
-2.82542125386703e-05
-3.13144688900141e-05
-2.6192669717732e-06
-5.08212169204636e-05
-1.45387628535595e-05
-8.40417439235253e-06
-3.57698732861991e-05
-7.16294915906594e-07
-1.89919290683743e-05
-2.54789529282916e-05
-3.61830242027694e-05
-3.28886556613733e-05
-3.2395611667854e-05
-5.7305786295601e-06
-2.27899190098492e-05
-3.33675466644083e-05
-3.23159664448367e-05
-1.03122867419938e-05
-2.14668913610205e-05
-4.73558087311277e-05
-4.23548750388661e-05
-2.55516814502233e-05
-4.81304459344107e-06
-1.04426249349039e-05
-2.87790251741491e-06
-3.45074090782985e-05
-3.16118191198481e-05
2.11612718058893e-06
-9.7092185405583e-06
-2.28625418989414e-05
3.02160948051617e-07
-2.80686899782999e-05
-2.27455535157503e-05
-1.11043931696743e-05
-2.09355622005822e-05
-3.82814246348497e-05
-1.72794934004055e-05
-3.13271502905437e-05
-2.09749533215625e-05
-3.48423402202907e-05
-4.16592457711714e-05
-4.07323854816561e-05
-3.86370401885912e-05
-2.63381781721721e-05
-1.79184659407321e-05
-2.4749021270549e-05
-3.25834647973649e-05
-3.84933728562918e-05
-1.64983128343598e-05
-2.0474604169372e-05
-1.26578204258915e-05
-8.33606053175893e-06
-5.84994219501175e-06
-1.75928313250796e-05
-3.19354227337116e-05
-3.45127335417246e-05
-7.18540875445793e-06
-3.53761197549128e-06
