# Supplementary material for: Research on computational propagation and identification of mine microseismic signals based on deep learning
Source: PLoS One. 2025 Oct 22;20(10):e0334641. doi: 10.1371/journal.pone.0334641 (PMC12543183; doi:10.1371/journal.pone.0334641)
Supplement: S2 Data — (ZIP) [file pone.0334641.s002.zip › 000100500001986.xlsx_0.txt_24.txt.txt]

-2.26521071871242e-05
-3.57840719460418e-05
-1.63901927358906e-05
-1.31091790901155e-05
-1.10115842265504e-05
-2.99736673554775e-05
-3.61316753003532e-05
-3.45872262613108e-05
-2.77387905885096e-05
-1.5642424066127e-05
-1.90723935858893e-05
-2.16101807264051e-05
-3.09186679901873e-06
-1.29111263101804e-05
-3.15483929237706e-05
-2.45825890579737e-05
-1.24821679167771e-05
-2.87304287825921e-05
-4.4222940388261e-06
-2.57571844647121e-05
-2.23782865949077e-05
-3.95680862680708e-05
6.52794566095963e-07
-3.17778718749936e-05
-1.43129324822264e-05
-2.15565336538447e-05
-3.28632296412589e-05
-4.77782298130006e-05
-2.90606756485818e-05
-2.32376041193198e-05
-8.80729917939283e-06
-3.03901090438945e-05
-9.24284108364902e-06
-1.55630490296677e-05
-4.77880361026808e-05
-5.87239828661393e-06
-2.94167871786101e-05
-2.62545089611757e-05
-1.80071533080422e-05
-3.44276054475055e-05
-8.5826859949768e-06
-2.61205889356715e-05
-2.99978323698238e-05
-2.24023846731237e-05
-2.4298242871096e-05
-3.13385659859159e-05
-3.31931610457074e-05
-1.29852698854647e-05
-1.76604420844925e-05
-2.0935488874417e-05
-2.42678638869275e-05
-1.74463189210683e-06
-1.55604422462521e-05
-2.89142881271416e-05
-1.04272706918119e-05
-1.85762424777772e-05
-1.37095469579607e-05
-1.38814740097982e-05
-2.40146099932668e-05
-6.6722593786851e-06
-2.57519766157147e-05
-1.95748789794955e-05
-7.26619650984148e-06
-2.24119099607366e-05
-2.25769407025915e-05
8.76145467195084e-06
-2.40196911335267e-05
-3.88237855632207e-08
-8.9117129209243e-06
-4.21952645019626e-05
-7.12110928802659e-06
-4.89888428808751e-05
-2.94621436533439e-05
-2.97723925803581e-06
-1.60034684365468e-05
-2.85366505578735e-05
-1.12560582729427e-05
-3.21239936049747e-05
-1.75897960219316e-05
-1.22585508651424e-05
-2.04511111420008e-05
-3.54385462983278e-05
-4.23574068677795e-05
-3.17465530672215e-05
-2.16987996904708e-05
-6.94428996362841e-06
-2.35854660811771e-05
-2.01245702516214e-05
-1.82212472655403e-05
2.61956322977256e-07
-1.61399574101877e-05
-1.90636102981797e-05
1.27238982177894e-06
-4.39246289152786e-05
-4.37925798011983e-05
-2.93055739490473e-05
-3.62731645227129e-05
-2.12184601478052e-05
-4.71035104812699e-05
-3.17053265066886e-05
-4.3200199065114e-05
-3.8532403584091e-05
-9.53204266977297e-06
-2.63522290227978e-05
-2.82822466615952e-05
-2.51092104384535e-05
-2.59509476002799e-05
-3.79428396768216e-05
-2.13939439625962e-06
-1.88047534374935e-05
4.32311488681242e-06
-2.29840906133411e-05
-3.43980221303254e-05
-2.02748672841288e-05
-1.56849993156122e-05
-9.32243462579774e-06
-2.26467541633355e-05
-1.82305817701139e-05
-1.2757849830144e-05
-2.11622028221375e-05
-3.35730252687585e-05
-1.28011048376234e-05
-1.74813657903096e-05
-1.57161574382065e-05
-2.82108204495892e-05
-1.41463563033397e-05
-1.66551312444826e-06
-4.15115859459146e-05
-1.7578691722688e-05
-5.5336013100482e-05
-1.1910670510802e-05
5.73927935587764e-06
-2.41968123220064e-05
-3.20123426722999e-05
-2.51224994790151e-05
-9.43048205072715e-06
-3.65995309001717e-05
-4.23212161104748e-05
-5.35608697937808e-06
-1.7994705916162e-05
-2.67928301162568e-05
-2.62647938710838e-05
-2.89346618693365e-05
-7.16010647811508e-06
-1.83340826346144e-05
6.81764278805286e-06
-1.63639018018479e-05
-5.38720979092251e-06
-3.47634458615833e-06
-1.45183731456226e-05
-4.14587864236279e-05
-1.07475048675432e-05
-6.50506323760877e-06
-5.71532426988032e-07
-1.45765880761931e-05
-3.94938312055971e-05
-1.62980175946656e-05
-2.55650783507102e-05
-3.04797187258084e-05
-1.71467895981056e-05
-1.59377263477829e-05
-3.90191561708253e-05
-1.97212700100991e-05
3.69747303587947e-06
-2.84909572480679e-05
-1.48638032687111e-05
-3.74650528689869e-05
-2.79038683006909e-05
-2.23623956661428e-05
-4.05754334791582e-05
-5.46491073895467e-05
-1.6648101990013e-05
-2.15266508834073e-05
-2.1109585228782e-05
-2.15453725800248e-05
-1.05712843211491e-05
-2.42573182433951e-05
-5.83162822306586e-06
-3.26733902866833e-05
-1.1657133802068e-05
-2.59275671887259e-05
-1.60469948397834e-05
-4.0042428575945e-05
-1.32686980770872e-05
-4.07790967014048e-05
-1.096174252488e-05
-9.8072844585895e-06
-4.59714937147155e-05
-1.13806802271126e-05
-5.18302234572366e-06
-3.04400954257896e-05
-2.72949717753532e-06
-2.3081539376096e-05
-2.66233319351075e-05
-2.9460247826946e-05
-1.96407461585138e-05
-1.69512916925323e-05
-3.36256907482691e-05
-7.19727680333062e-06
-3.47891517714475e-05
-2.36202134963653e-05
-4.00024629536304e-05
-2.64718022201552e-05
-2.3657204235446e-05
-3.03342463076339e-05
3.91912510630057e-06
-3.05338872724753e-05
-2.99984879164319e-05
-3.40556853331486e-05
-9.22803664726475e-06
-1.73237497727732e-05
-8.58921119377684e-06
3.17959772807821e-06
-1.54288183135984e-05
-1.98535032596687e-05
-1.82107957659602e-05
-1.84319667945229e-05
-9.38047420088481e-06
2.12166270668603e-06
-3.65397148926359e-05
-3.60589177948856e-06
-1.16135935574564e-05
-3.87971377696388e-05
-8.70293224511946e-06
-3.10900457327282e-05
-1.6311569240495e-05
-3.03592214034485e-05
-3.43061193343535e-05
-2.76821132102093e-05
-1.88396236627368e-05
-9.36275688862473e-06
-6.43742436908427e-06
-2.79900127134743e-05
-1.18042973162569e-05
-4.025774748139e-05
-1.67643488483319e-05
-5.63087718333009e-06
-3.50823491589285e-05
-2.00579171198666e-05
-2.77178547356371e-05
-3.05829192131965e-05
-2.61190703556157e-05
-1.61927876119856e-05
-1.1011998434971e-05
-7.5483927417516e-06
-7.67988374642237e-06
-1.34356820369038e-06
-6.5810943051391e-06
-4.10600984535949e-05
-1.7385874286882e-05
-3.46369184238009e-05
-2.19515145155014e-05
-1.39894664090681e-05
-9.88185938613895e-06
-9.02428946682072e-06
-6.3256208124362e-06
-3.71496953293434e-05
-2.13138826221871e-05
-3.16713264524241e-05
-4.94561236137145e-06
-1.25592082891921e-05
-3.01317700726364e-05
-2.60144670389244e-05
-1.56635069868626e-05
-2.59839541423447e-05
-2.7140493764611e-05
-5.90034643185937e-06
-4.6781636803544e-05
-2.40415971437075e-05
-1.79823224886452e-05
-2.98299015001241e-05
-1.39622418874118e-05
-3.84395681525829e-05
-1.39089507321125e-05
-1.43032813398798e-05
-1.27539885644987e-05
-2.74059999159901e-05
-3.80894834492566e-05
-3.63552347829473e-05
3.77538094274134e-06
-4.26881890516084e-05
-1.04348662427756e-05
-1.51256900450077e-05
-9.94994768524152e-06
-2.92585011150436e-05
-2.43310717834514e-05
-1.54221922644177e-05
-1.18429101095501e-05
-3.01073462123958e-05
-2.53431665237774e-05
6.30314559082374e-06
-2.51367436287989e-05
-2.16258894128261e-05
-2.8214427806469e-05
-2.12481074052508e-05
-2.14360528702908e-05
-3.13471384790716e-05
-5.57193986102118e-06
-2.2228665537604e-05
-1.59817961915831e-05
-2.16576767858169e-05
-2.55000337300796e-05
-5.47989563313536e-06
-1.11681186662148e-06
-2.94173624444895e-05
-3.01307371871645e-05
-7.01238370508508e-06
-1.5461578891018e-05
1.29664604770716e-06
-1.90817757235662e-05
-2.41426714230341e-05
-6.81484958571384e-06
-2.43596031098206e-05
-1.90626758813919e-05
7.64508947079863e-06
-8.20894368961569e-06
-2.29403310199552e-05
-3.57410184412306e-05
-2.42210039223861e-05
-3.49985656716306e-05
-1.17577545871047e-05
-3.70279158501955e-05
-2.25137639065179e-05
-1.65577974179122e-05
-2.30278450218404e-05
-2.07706790455258e-05
-3.455835754578e-05
-1.49731760187427e-05
-1.9828754190913e-05
-2.14164254633558e-06
-1.81144636392796e-05
-3.37714477243805e-05
-4.95797952074101e-05
-1.50318077786333e-06
-7.85696145346335e-06
-3.34959666765099e-05
-3.24657370752932e-05
-2.40032109722637e-05
-1.96633338252699e-05
-4.33444793868687e-05
2.9760886666671e-06
-2.25785527957521e-05
-4.05384302884997e-05
-1.71269726795103e-05
-2.35905944146438e-05
-2.66027820518484e-05
-1.20008307905467e-05
-4.81897279619162e-06
1.50489648681191e-05
-3.78758597870625e-05
-6.95608394722771e-06
-1.69665208609828e-05
-1.08998318532454e-05
-2.35843804112627e-05
-2.02060472046389e-05
-2.83537407446633e-05
-1.78600780289645e-05
-2.24582003442463e-05
-2.58243512749262e-05
-7.42995948914226e-06
-2.54802884516661e-05
-4.30892031650848e-06
-2.70494289965076e-05
-1.45507771006636e-05
-1.98700620745589e-05
5.22167942513001e-06
-1.47133340285757e-05
-1.44688817248005e-05
-1.82732190881621e-05
-1.15510391430301e-05
-4.63080608217115e-05
-2.82314625828547e-05
-1.20833438364711e-05
-1.56277633894857e-05
-1.38574489752576e-05
7.68817961523258e-06
-1.72999671251214e-05
-2.29367736153005e-05
-4.44933617584553e-06
-3.80625158295994e-05
-5.64049856237172e-06
-1.45182676169283e-05
-8.9077174347612e-06
3.94624392336299e-06
-2.72391989994767e-05
-2.81816670749577e-05
-9.49083272283418e-06
-2.00921780755041e-05
-1.89101736453332e-05
-2.08895409039948e-05
-8.09212106905069e-06
-1.22474497492495e-05
-1.04472025601419e-05
-3.23492788314808e-05
-1.94593223195684e-05
3.05774671463934e-06
-1.24865629682963e-05
-3.83086615535603e-05
-1.32210830118047e-05
-3.19404661228174e-05
-3.80361621596264e-05
-7.78796906424191e-06
-3.02057246252114e-05
-3.25815213573075e-05
-1.18797746628231e-05
-1.50332889265118e-05
-7.14165301444748e-06
-1.31370510304471e-05
-1.42659588998386e-05
-1.07556120130587e-05
-1.01278366129305e-05
-4.02194600306732e-05
-3.81791056238985e-05
-1.37793042592144e-05
-9.91283421467448e-06
-3.50642614040745e-05
-2.12840047655075e-05
-2.59359685071017e-05
-1.17541377766455e-05
-1.39060848433389e-05
-2.71786671910195e-05
-1.98338679951663e-05
-1.05247391550506e-05
-1.54834768033018e-05
-2.00038462815486e-05
-2.91005816396071e-05
-2.98235165959875e-05
-1.6912639228953e-05
-2.08406109960319e-05
-3.73763566159067e-06
-1.83300510420025e-05
-1.64601075767748e-05
-2.06934269395246e-05
-1.70857904201757e-05
-3.28449299071143e-05
-1.28472928656909e-05
-1.03369697349503e-05
-3.73423647026426e-05
-1.96924570284577e-05
-3.33753687575815e-05
-9.55303514555447e-06
-2.04661152619684e-05
-3.77665624565072e-05
-1.75798044449698e-05
-9.26250209556601e-06
-8.4085385052135e-06
-5.06481359527409e-06
-3.25486131266395e-05
-1.61417644020617e-05
-3.40560028563857e-05
-2.16933574371548e-05
-1.59178537189772e-05
-4.03860146485448e-06
-3.08878434295897e-05
-1.62681711717538e-05
-8.32208030823186e-06
-2.12256491161653e-05
-7.82432655324535e-06
-2.56373033830738e-05
-2.76076134448836e-05
-8.0390977866944e-06
-3.65567548964765e-05
-2.58342026006847e-05
-3.63935139722463e-05
-2.14426217754439e-06
-5.44977096742116e-06
-2.63133081284306e-05
-1.08183029507044e-05
-1.15140006408368e-05
2.54829661872283e-06
-2.8473294558923e-05
-2.27177313634339e-05
-1.47723509341225e-05
-2.4819458558037e-05
5.5413828464006e-06
-2.37502083523808e-05
-2.15852080220411e-05
-1.59254731972272e-05
-3.56002016429136e-05
-3.54374574178857e-05
-2.02056956937376e-05
-4.23544692630412e-05
-3.79470560697979e-05
-1.98243102931918e-05
-3.6726707527971e-05
-4.89218957955879e-06
-1.85382228687042e-05
4.86175510539277e-08
-2.3712456434297e-06
-2.62051125046847e-05
-1.2981736079229e-05
-9.5534344010168e-06
-7.72141242655388e-07
-3.0303347611271e-05
-4.03637656995081e-05
-5.15492967256458e-06
-1.80653083693232e-05
-1.73633039438868e-05
-3.53375968873682e-05
-1.26857328609559e-05
-2.97486895770529e-05
-1.44311122233936e-05
-2.68451258368337e-05
-3.67303152218227e-05
-8.28061454894467e-07
-2.3947456146077e-05
-1.63863993649089e-05
4.79760746060811e-06
-2.69901966858756e-05
4.8277661681447e-06
-2.67786505211333e-05
-2.57085490160527e-05
-2.9400747725766e-05
-2.96629875046473e-05
-1.29199601509185e-07
-8.91013014517328e-06
-2.87654354594256e-05
-2.27315291123777e-05
-3.55215631862386e-06
2.32097380419259e-06
-3.73586330862226e-05
-2.71945150228415e-05
-3.29098082207457e-05
-1.09073558960035e-05
-2.46367141606391e-05
-2.48690923268505e-05
-1.96990966812198e-05
-1.92747342493552e-05
-2.31829502395822e-05
-1.34921658824135e-05
-1.29330855302622e-05
-3.52611347552093e-05
-2.33531369835464e-05
-3.28343056203721e-05
-1.34094007017117e-05
-2.25048965973083e-07
-1.80225583253332e-06
-3.11533709791449e-05
-2.485810787221e-05
-9.01543821630576e-06
-4.07684533493165e-05
-1.34135309494352e-05
-2.75853431032022e-05
-1.79545472317519e-05
-1.87796889841103e-05
-2.08293128001975e-05
1.08406585905732e-06
-2.6794625536311e-05
-2.04146343013923e-05
-1.35811769666445e-05
-3.70080096135181e-05
-2.27020670947327e-06
3.53394280929394e-06
-9.85195223733346e-06
-1.28398211551869e-05
-3.35857626670635e-05
-7.83370004025861e-07
-1.88358278290229e-06
-1.69255949797072e-05
-1.19997963467542e-05
-3.91140350685673e-05
-2.68751261075342e-05
-1.24384118489894e-05
-3.31896600406576e-05
-2.29869806076986e-05
-4.32348140584905e-05
-1.30747249942137e-05
-2.83741849773393e-05
-7.5201494486035e-06
-3.92038773514788e-05
-9.30530019266947e-06
-1.86648935008224e-05
-1.36209923914335e-05
-2.23224919110117e-05
-1.49744632671838e-05
-1.49343777452221e-05
-4.09731826377197e-05
-1.40153773274929e-05
-1.65416383100441e-05
-6.30871896021233e-06
-1.56988604253841e-05
-3.67610624153196e-05
-2.95315456611443e-05
-5.97281429357683e-06
-5.71005564090409e-07
-2.85930908035072e-05
3.03046541715169e-06
-3.23893211045077e-05
-3.04400211195122e-05
-2.17066551093466e-05
-2.38704758212921e-05
-2.69773826750696e-05
-6.82693813122667e-06
-1.25302512723268e-05
-2.19108638477484e-05
-1.95635962168246e-05
-1.17870077557302e-05
-3.60603339122318e-05
-3.39008318002897e-05
-2.57157259588585e-05
-2.51364105326047e-05
-2.11111530493144e-05
-1.20345102455732e-05
2.06913500392143e-06
-2.37832638729299e-05
-1.43572037687486e-05
-2.03530567882032e-05
-2.30260839060281e-05
-1.57334836507644e-05
-3.30503816824121e-06
-1.10131528691526e-05
-9.96941275998372e-06
-3.27673707015281e-05
-2.77393225154365e-05
-2.10907340939996e-05
-2.27746196980648e-05
-2.46856403624389e-05
-8.25836211880189e-08
-2.68334031824229e-05
-5.23990321010803e-06
-2.73170612286906e-05
-7.95883659408842e-06
-3.04357285059328e-05
-4.31439595357111e-05
-1.61266217719779e-05
-2.53332329410703e-05
-1.33141904491598e-05
1.30624661582779e-07
-1.00687408743662e-05
-1.25409604973764e-05
-3.03744220940185e-05
-1.2776168699432e-05
-1.36192060588822e-05
-1.18291006840684e-05
-1.26188393572465e-05
-3.12614475199223e-05
-1.7731535009747e-05
-2.71950176895025e-05
-2.85233573306324e-05
-1.94074223645391e-05
-1.34173071770595e-05
-4.85886630544156e-06
-3.01309569626955e-05
-1.27226839160612e-05
6.59586657110652e-07
-3.48023391474005e-05
-1.44241159103353e-05
-3.15628120293812e-05
-2.03319333025521e-05
-2.27948775334812e-05
-2.02813866640759e-05
-2.51342122380673e-05
-4.07491843320874e-05
-2.19875276464401e-06
2.58268765861641e-07
-1.60980370975666e-05
-3.34159053840247e-05
-3.50357498270386e-05
-3.01331871529729e-05
-2.81921097280262e-05
-2.72955297444763e-05
-2.13930520674535e-05
-1.93426783040994e-05
-7.85976221592922e-06
-3.98780382931643e-06
-1.08726848423668e-05
-2.78390428422207e-06
-1.96085759348804e-05
-2.00873749299565e-05
-6.61840260897886e-06
-1.08535984369416e-05
-2.27364249237959e-05
-1.19726574733297e-05
-3.29125014956613e-05
-2.20305200551257e-05
-2.43764302296135e-05
-3.09275800881951e-05
-1.20364798637259e-05
-1.26139410444505e-05
-2.88098447189628e-05
-1.02647142702512e-06
-1.88479407678543e-05
-4.28689081423115e-05
4.74182105953583e-06
-1.34937689758717e-05
-1.60553511741233e-05
-9.32182300231253e-06
-5.98251660601053e-06
2.20901601580206e-06
-1.5523260839962e-05
-2.29669295232281e-05
-1.24891250018463e-05
-1.75181840735079e-05
-1.83942919327182e-05
-1.18053094439821e-05
-1.81505146003676e-05
-4.59828014732641e-06
-2.37873418417644e-05
-2.92782730727856e-05
-2.91451213227862e-05
-4.64784139760817e-06
-1.89493957024156e-05
7.25236343039917e-07
-3.95229898026505e-05
-9.24660240878222e-06
-2.89973593257609e-05
-2.75866898887256e-05
-3.90884796097765e-05
-2.5139133592595e-05
-3.91711030594167e-06
-1.88690121268856e-05
-2.5568542517196e-05
-2.35002195550595e-05
-5.70220881553818e-05
-1.27065230778428e-05
-5.07708374241366e-07
-1.42600732147524e-05
-5.03936778662099e-06
-1.77813885483688e-05
-2.18425818315425e-05
-9.2582364064222e-06
-3.96872292778069e-05
-3.78740854549958e-05
3.49356488001561e-06
-9.84382604039156e-06
-4.30930117088896e-05
-2.96384086501076e-05
-9.62936504480693e-06
-8.89486180529367e-06
-2.83180383584323e-05
-3.54301321027023e-05
-1.3062300879465e-05
-1.38031400254983e-05
-9.96881342581034e-06
-5.3390683254854e-07
-1.95796140000082e-05
-2.46112866051975e-05
-1.60620943749415e-05
-2.72178788087193e-05
-1.76142002039079e-05
-2.1257356117738e-05
-3.68372813015147e-05
-2.3898018180087e-05
-1.63403088407628e-05
-1.29037117894844e-05
-2.63419811538367e-05
-1.79792523875314e-05
-2.13601293227756e-05
-5.57974295533832e-06
-4.05584893110038e-05
-2.95436659569177e-05
-3.10870559450032e-05
-2.46486847979443e-05
-2.93388976435554e-05
-1.16517025248302e-05
-2.03383072311885e-05
-3.16584236506706e-05
-1.12953727062723e-05
-3.70281484883514e-06
-1.96528413322776e-05
-1.25405000525882e-05
-2.94602049976768e-05
-1.33939627639754e-05
-1.39495904964668e-05
-1.85573849394019e-05
-2.18527210893634e-05
-2.4496030393057e-05
-5.47668668739664e-06
-3.84043700333483e-05
-2.63202825780903e-05
-1.90701498515943e-05
-5.12394920583137e-05
-3.31627133881838e-05
-1.37914036323244e-05
-1.29249019667228e-05
-2.46808295101079e-05
-2.92596962781123e-05
-1.74378048197603e-05
-1.15752558013305e-05
-4.5921266355892e-06
-2.72221940197249e-05
-2.3973521374848e-05
-3.32883271689213e-06
-3.57799763683101e-05
-1.24185954197405e-05
-2.73602000558612e-05
-1.40498102084909e-05
-1.37896131914604e-05
-2.01020707190936e-05
-1.52924589018295e-05
-1.8096685146426e-05
-1.60428347230638e-05
-2.94826604904134e-05
4.57547003480271e-07
-4.97340036638696e-06
-9.72846096452351e-06
-4.69405799442894e-05
-3.13851250383385e-05
-2.83590884038299e-05
-2.20866097648844e-05
-2.5811581920212e-05
-3.03669081006072e-05
-2.77970728524617e-05
-3.68955630754879e-05
-5.80089659083147e-06
-2.57082553950054e-05
-3.5971995880208e-05
-3.19550885694248e-05
-4.64097715154438e-06
-1.66140495984894e-05
-4.03190555548377e-05
-3.73782266391583e-05
-1.7129597134564e-05
-5.12841787204227e-07
-2.85150888781002e-05
-2.11111680351705e-05
-2.3430477016138e-05
-1.63274239264453e-05
-3.10221019221138e-05
-4.15361251201741e-05
-2.74213466500875e-05
-3.81185913204532e-05
-9.90152253540832e-06
-2.87858206444484e-05
-1.94464736074501e-05
-3.23706610939475e-05
9.00832971472569e-06
-3.18834215992624e-05
-3.72780053684478e-05
-1.72383605584633e-05
-1.01026738624158e-05
-3.36180901415933e-05
6.1401275658329e-06
-2.38548361027129e-05
-2.56885650799956e-05
-1.20696884785709e-05
-3.58877090744972e-05
-1.14219151003128e-05
-1.4040100175851e-06
-1.6408055406806e-05
4.42027110880365e-06
-3.99864845597136e-05
-2.07893369613161e-05
-2.69808399591722e-05
-2.72708570336965e-05
-9.47866940294413e-06
-1.61954709477494e-05
-1.89670462108821e-05
-1.15572443085691e-05
-1.75002271262366e-05
-1.64647166415365e-05
-4.84707855596204e-06
-9.28123758112188e-06
-5.62335284625188e-06
-1.31476968885547e-05
-1.20771972447897e-05
-2.54797450653133e-05
-1.54822185291632e-05
-2.38852193466625e-05
-1.21048139723631e-05
-2.50696045747322e-05
-8.26215607379706e-06
-3.70066413453007e-05
-9.71143460835647e-06
-2.6370880315938e-05
-2.46915065544692e-05
-1.12418548509958e-06
-2.74842694312056e-05
-1.20642094247057e-05
-1.12756584569384e-05
-1.00778103406518e-06
-2.32185927864881e-05
-3.63607507649037e-05
-3.30084596483852e-05
-4.95437802613002e-05
-4.1860546878034e-05
-3.36731340779042e-05
-2.11953934855967e-05
-5.06656538121455e-06
-3.29166657501231e-05
-2.85822562163031e-05
-1.53208182878517e-05
-4.20315803641208e-05
-1.58684972431942e-05
-3.45747290820491e-05
-2.72342762884928e-05
-1.74290692452275e-05
-4.53563725715549e-05
-3.82078417531242e-05
-3.0663753293636e-05
-1.8445711943679e-05
-2.59863962836957e-05
-4.02777188669724e-05
-2.32413393550144e-05
-1.13511985326604e-05
-3.50080349772538e-05
-1.06875625787611e-05
-2.01252269884851e-05
-2.09020640018543e-05
-1.6408300230885e-05
1.08941547356056e-06
-3.12063385591375e-05
-4.2854169507984e-05
-8.16119804915215e-06
-1.50074224122934e-05
-2.29626002546461e-05
-1.87898146093009e-05
-4.14239044572553e-05
-1.34456358530876e-05
-5.40828305535238e-05
-2.91392858616146e-05
-1.53961841308824e-05
-2.1614401603196e-05
-2.32361454059037e-05
-3.17872747306388e-05
-1.59447881479052e-05
-2.920714365362e-05
-2.49283693550109e-05
-7.51808236001299e-06
-1.05680215715611e-05
-1.45676680740781e-05
-1.72832287213257e-05
-6.27854006067132e-06
-4.54771313872429e-05
-2.21244798981346e-05
-1.0305415730752e-05
-4.04381526069566e-05
-3.03405903210906e-05
-6.37682957886876e-06
-1.86712643507795e-05
-2.13022298388372e-05
-2.78693816640554e-05
-8.18637862388721e-06
-3.92256134893577e-05
-9.04638475472479e-06
-1.69267108436221e-05
-4.38932290367408e-05
-2.4864078340932e-05
-3.80749763674334e-05
-3.69197639904342e-05
-1.996563889511e-05
-2.89999366292797e-05
-3.94116186781388e-05
-2.87119328976934e-05
-2.63752410583408e-05
-2.49554450639755e-05
1.07227164057006e-05
-2.39203545009808e-05
-1.18648480978464e-05
-9.38370161741212e-06
-9.64062361952162e-06
-2.49577007273267e-05
-2.66826657267579e-05
-1.21197210277052e-05
-5.71749041695421e-06
-7.70784827022845e-06
-2.37842018963984e-05
-6.89259142223274e-06
-9.36078335358789e-06
-2.38609810734229e-05
-2.5531795393375e-05
-3.54033657046364e-05
-3.12401889696588e-05
-1.80253858926503e-05
-2.28902450412799e-05
-3.71833731923226e-05
-2.04631186706514e-05
-1.49858443055808e-05
-1.10501187301666e-05
-8.86370774614296e-06
-2.31057031332789e-05
-2.46710505351545e-05
6.52901219244007e-07
-1.21591217578962e-05
-4.03697339438e-05
-2.0119596482001e-05
-1.46143929514976e-05
-4.82146039630377e-05
-2.77873413778038e-05
1.96361139510839e-06
-7.89822843333833e-06
-4.03225352648899e-05
-1.75294832687331e-05
-2.96688639652912e-05
-2.13372338821254e-05
-1.84945284614317e-05
-3.14548375090085e-05
-2.3610687291224e-05
-8.56661506709037e-06
-1.66420529874712e-05
-8.87762806448207e-06
-3.47277823043873e-05
-2.72906236317615e-05
-1.92912532499791e-05
-2.09212031944987e-05
-2.82855902678198e-05
-8.18999139450879e-06
-1.31211617534387e-05
-3.01218633560284e-05
1.2700030823704e-06
-3.18815663427391e-05
-1.54427534677003e-05
-2.43875834348764e-06
-1.75438559162585e-05
-2.47360653807281e-05
-9.32110463243173e-06
-1.79226134991962e-05
1.21580863560165e-05
-3.87732517743564e-05
-8.89119758645104e-06
-1.45375968342416e-05
-8.3963626197174e-07
-5.23697270741684e-06
-2.72935322779403e-05
-1.75985688823335e-05
-2.4544720800883e-05
-4.20038247413142e-05
-3.44499418037181e-05
-2.49311559312896e-05
-3.02379162977004e-05
-1.66947105655352e-05
-1.03310679398019e-05
-2.07601712592023e-05
-1.32147556133848e-05
-3.68068242776211e-05
-2.9939771059555e-05
-2.37016834143503e-05
-1.44520376070084e-05
-1.27918458963516e-05
-2.3311343353663e-05
-1.0943980040475e-05
-3.22994442355061e-05
-1.29541972911335e-05
-3.2273682665959e-05
-2.8367553333444e-05
-3.01698158728092e-05
-2.52429612460085e-05
-4.27035813883042e-05
-3.1500159028245e-05
-1.99204846473265e-05
-1.53086727624394e-05
-2.05216189661606e-05
-1.02429247789515e-05
-2.60789401745615e-05
-2.21859063027993e-05
-6.99074353506152e-06
-2.66811518651328e-05
-1.44712016728066e-05
-2.34996732005463e-05
-2.18957153171949e-05
-3.47601901929333e-05
-3.48799687348439e-05
-2.55836206886308e-05
-1.97230883924658e-05
-4.80776933659275e-05
-4.37424261556514e-05
-1.94917898490143e-05
-2.96865587608002e-05
2.2135979409372e-06
-1.80050435304097e-05
-2.28606335717642e-05
-2.08108673110094e-05
-1.95173418667369e-05
-3.28149956686024e-05
-2.32977769786404e-05
-3.3349314997282e-05
-2.71873911341821e-05
-2.22303313411801e-05
-2.60701630587644e-05
-3.32256756451775e-05
-2.48833055844762e-05
-2.53055006307049e-05
1.46994493690319e-06
-8.99800632017599e-06
-2.93544408430544e-06
-1.87769820676264e-05
-3.72515741091782e-05
-3.5805282681037e-05
-3.25407321172857e-05
-2.27076434971734e-05
2.39859561103071e-06
-3.25260971255977e-05
-2.69865730802509e-05
-2.95129001731454e-05
-3.10998773078863e-05
-8.74165593306275e-06
-2.7229743089536e-05
-2.27620667945585e-05
-2.49238657707275e-05
-3.11604810868647e-05
-3.05793971445426e-05
-1.39695691784855e-05
-3.49924506228515e-05
-2.11813183554248e-05
-2.41077283132118e-06
-3.80849510113886e-05
-1.31547938993002e-05
-2.64935170296158e-06
-2.0304951696159e-05
-1.05112448832825e-05
-3.89803497762877e-05
-1.62680552847287e-05
-1.88863524273215e-05
-1.70377328568206e-05
-1.95768344516683e-05
-2.86030957491978e-05
-2.68694439185946e-05
-3.04747022056443e-05
-4.9497329635365e-06
-3.06392455179997e-05
-1.19685730910358e-05
7.38192386667556e-07
-8.68782643058935e-06
-1.43020201470785e-05
-1.62738290336997e-05
-1.24752329511735e-05
-4.24781233748298e-05
-2.96077235642357e-05
-2.6989316495051e-05
-3.54064334005305e-05
-1.41686157583098e-05
-2.33886657011723e-05
-5.64926402980481e-05
-2.00861978144456e-05
7.25089334641024e-07
-2.7314577928289e-05
-1.50848572272332e-06
-2.25521605690817e-05
8.86669781419967e-07
-4.49045882032977e-06
-3.19782352685155e-05
-2.26228412970429e-05
-1.45452514436206e-05
-2.32833286293924e-05
-4.8828331617523e-05
-1.62448600778861e-05
-3.34969290801924e-05
-2.83699002854238e-05
-4.328656410647e-05
-4.18984055814809e-06
-2.69033940498265e-05
-5.5643830812152e-06
-1.95116418759903e-05
-1.91336907683374e-05
-9.12000247816882e-06
-1.67834234176668e-05
-3.03308607546256e-05
-3.21109876179896e-05
3.92960183313333e-06
-1.45544292251841e-05
-3.88069050259888e-05
-1.38303488406433e-05
-2.3672889380998e-05
-1.94511626316089e-05
-1.50767018172685e-05
-3.03240585781801e-05
-1.10582544488971e-05
-1.35462664865387e-05
-1.48658347169104e-05
-5.36404715436325e-06
-1.38086418163674e-05
-2.12792962132008e-05
-3.12769841879883e-05
-3.24224640832081e-05
-2.46663725602939e-05
-1.875954062543e-06
-2.82054394381375e-05
2.15965582453679e-06
-1.88329279064249e-05
-2.31401238902253e-05
-8.08735752359553e-06
-2.10348724279868e-05
-1.46929007351672e-05
-4.40155963450136e-05
-2.41327027539656e-05
-1.58702843430262e-05
-3.27412867513225e-05
-4.35198531043481e-05
-2.65950188424388e-05
-1.17416369444825e-05
-1.61587432620284e-06
-5.803086160582e-06
-1.11141506628395e-05
-3.34206204179391e-05
-2.77107934830649e-05
-4.3514596249762e-05
-2.79137736433254e-05
-2.28000433336987e-05
-2.46076232882877e-05
-1.71042841487545e-05
-1.27413348549285e-05
-2.01870261723871e-05
-2.24682183619669e-05
-1.66971922153174e-05
-2.50800494721317e-05
-3.13797742126087e-05
-2.0031044130512e-05
-2.17941938891887e-05
-5.36740790965241e-05
-1.75893753349154e-05
-3.91286936891526e-05
-2.76225483727081e-05
-1.95368105944648e-05
-7.69820006429826e-06
-3.34534634249801e-05
-2.5740015568773e-05
-1.5779015656167e-05
-1.667657651955e-05
-1.39960649204781e-05
-2.39484388075874e-06
-1.42055318631232e-05
-3.34074851479097e-05
-3.76570927464083e-05
-2.0899314851852e-05
-7.88466212864146e-06
-1.45289896641646e-05
-3.37930082584371e-06
-9.79997721733178e-06
-2.36394452434461e-05
-1.57023923260286e-05
-3.06599809439672e-05
-1.58340092319559e-05
-1.55973487500791e-06
3.4527618079078e-06
-3.22237143882498e-05
-2.70521759064803e-05
-2.96289091972815e-05
-1.83916422642837e-05
-3.24388526574099e-05
-5.72394860964231e-06
-2.78034141502562e-05
-1.2115350253458e-05
-4.0705396280571e-05
-2.67524981923082e-05
-1.75522981709651e-05
-7.32480301425826e-06
-1.26069477751181e-05
-2.99397819009552e-05
-2.42467954621617e-05
-2.19734008220017e-06
-1.60960610211066e-05
-2.29769574730772e-06
-5.45707320500131e-05
-4.4947960484613e-05
-1.17614224813011e-05
-2.61896786410451e-05
-2.53047994179321e-05
-1.91946059608069e-05
-4.68606513917633e-05
-3.84961960170387e-05
3.80767596974022e-06
-1.51162590670913e-05
-1.70365309683725e-05
-1.39287101295675e-05
-2.01012522783743e-06
-1.99549418484241e-05
-9.27182884687803e-06
-2.76023322991326e-05
-1.57861340562991e-05
2.3794463654332e-06
-2.19744082284135e-06
-3.47253140683061e-05
-1.51740041135212e-05
-3.2767413617231e-05
-1.82496456972592e-05
-1.83054098792764e-05
-2.55324263168811e-05
-1.94457819976512e-05
-3.5877654585869e-05
-2.33201529179223e-05
-1.91276629909322e-05
-1.53877953250343e-05
-2.29791638901024e-05
-2.86911142255594e-05
3.78408244230148e-06
-2.03971844132364e-05
-1.51018254628893e-05
-3.01182495438977e-05
-1.1359206799311e-05
-1.45929318863717e-05
-4.63891413531299e-05
-3.0102478428863e-05
-7.79321063449329e-06
-1.37554373024754e-05
-2.42070191443119e-05
-3.02453432468659e-05
-2.69086138871685e-05
-1.98475427483823e-05
-1.69798753614831e-05
-2.79009727638904e-05
-3.25637231605134e-05
-4.50419857310082e-05
-5.25070648211751e-05
-2.58839053096461e-05
-3.18578934910639e-05
-1.16809164215978e-05
-2.47559598533711e-05
-7.73373649393408e-06
-3.32567529217883e-05
-2.67960743581949e-05
-2.51356155068201e-05
-3.30385198440069e-05
1.77200549254304e-06
-3.32273763706447e-05
-1.18098714093671e-05
-7.04026015210093e-06
-3.07487826053365e-05
-4.0242670999538e-05
-2.2047265074186e-05
-2.43289235149362e-05
-2.02379131051674e-05
-1.33944247211225e-05
-1.56036322696632e-05
-4.04590838834855e-05
-3.5090709457739e-05
-3.73921681062856e-05
-1.72028411767333e-05
-1.10480206568309e-05
-2.45727843590502e-05
-1.33897752291673e-05
-1.62021084046549e-05
-1.35750353875905e-05
-1.3791121428458e-05
2.712847585283e-06
-3.60828554228885e-05
3.25465419591246e-06
-3.52402256860866e-05
-2.06076047786184e-05
-2.30544066018012e-05
-1.76307551166982e-05
-1.35531142936723e-05
-8.58827331739754e-06
-1.30394352983266e-05
-3.04563467186928e-05
-1.4705454802071e-05
-1.3885887353512e-05
-1.63060534680281e-05
-2.1954573630197e-05
-2.17243429794671e-05
-3.32718766529317e-06
-3.53475287806796e-05
-2.25902018899031e-05
-1.07815895271514e-05
-9.45505525831542e-06
-1.66574346767354e-05
-2.9989958313376e-05
-2.7645192003471e-05
-2.60165932930256e-06
-2.10494880563813e-05
-1.5420630562257e-05
-1.32005487665299e-05
-2.29795986244534e-05
-2.62063165776446e-05
-2.81595266790838e-05
-1.9925977668424e-05
-3.43500276705506e-06
-2.31117249532014e-05
-3.05372232431319e-05
-2.25436153562347e-05
-2.43475453343508e-05
-2.27834542331724e-05
-3.25812099442815e-05
-2.6460853173258e-05
-1.84851947453613e-05
-5.38133902527885e-06
-2.78735000575093e-05
-4.00832119774686e-05
1.75195915066557e-06
-2.92017182046492e-05
-1.87328839781918e-05
-2.67814553836024e-05
-2.18885121991697e-05
-3.09835781358693e-05
-1.79381182840718e-05
-1.53242713737198e-05
-3.58445796913893e-05
-3.69941053820011e-05
-2.4788982134507e-05
-1.05421334330717e-05
-2.43612191845096e-05
-4.78285652346636e-06
-5.06789011806215e-05
-3.65473996360448e-05
-1.29500515629753e-05
-1.20981685952293e-05
-3.03234576951997e-05
-4.34668947249528e-05
-4.22987183911096e-06
-2.83939880849773e-05
-3.82436242089426e-05
-7.02408651440965e-06
-2.45695092458465e-05
-3.68796242266878e-05
-1.11606443256325e-05
-1.3737473164659e-05
-1.40811321144472e-05
-6.17010672505441e-07
8.24111127858635e-08
-1.47648061377618e-05
8.69333470937355e-07
1.34144654048023e-06
-3.83226454346563e-05
-2.66712906501449e-05
-1.12752156588318e-05
-2.76592838237869e-05
-4.30814102389072e-06
-2.45168529590733e-05
-3.00166667502518e-05
-2.78554480472027e-06
-1.20488592963702e-05
-3.80972250122214e-05
-4.13746745041317e-05
-1.38080133443091e-05
-2.84145921770245e-05
-1.32735849288235e-05
-1.69069598263004e-05
-5.69534466030981e-06
-1.34023535115535e-05
-2.03834235524012e-05
-2.20101590330907e-05
-1.53010803641489e-05
2.090097187472e-06
-1.18115533221122e-05
-1.66099422391142e-05
-3.36678493878718e-05
-2.21864875746294e-05
-2.41442008666694e-05
-6.23134863483297e-06
-4.21590366427812e-05
-1.44005208296708e-05
-2.00719154925704e-05
-3.56948405592246e-05
-2.71848488254408e-06
-1.75262477306195e-05
-3.71587312893427e-05
-3.28669037584183e-05
-3.42402863303872e-05
-2.60907596479711e-05
-4.37029317216168e-05
-3.14778301843837e-05
-2.00445331399716e-05
-1.63837200903928e-05
-1.13597784245832e-05
-1.95017810731766e-05
8.2755117947559e-07
-7.9734040078846e-06
-1.39114773544311e-05
-1.00135170119743e-05
-5.09826925102216e-06
-1.53153140023274e-05
-2.66778004332924e-05
-3.05508176208504e-05
-2.22468028630025e-05
-1.66824267617097e-05
-1.51733859848399e-05
-2.95560546459996e-05
-3.11400910865842e-06
-2.21998565377097e-05
-3.4879147232068e-05
-1.0101503198384e-05
-1.49565437151015e-05
-1.18870024173625e-05
-1.8015583413412e-05
-2.02199200393314e-05
-9.31822513529085e-06
-1.27053434036387e-05
-1.59121851155054e-05
-1.96229635017592e-05
3.29783935433968e-06
-1.64255112085927e-05
-1.86110181640312e-05
-3.54872330497895e-05
-2.26808720032124e-05
-6.53529943224467e-06
-3.1283471949394e-05
-2.91890253172323e-05
-1.37499003421912e-06
-2.12767583853375e-05
-9.88607645819307e-08
-2.23347712136952e-05
-1.04820621356312e-05
-1.18946816877694e-05
-3.97676317633419e-05
-3.77985540063216e-05
-1.7269883806287e-05
-7.04773600614726e-06
-1.90591227144499e-05
-2.08467336585502e-05
-2.76481684845315e-05
-2.8832679534331e-06
-2.73788565154775e-05
-2.53198973545506e-05
-1.5835828556412e-05
-8.04733932822151e-08
-2.77598009816925e-05
1.19202176114275e-05
-3.41316408955113e-05
-1.42740811209113e-05
-2.07556478440993e-05
-8.64799892519383e-06
-2.82344915428807e-05
-2.26498393886547e-05
-3.10312626242374e-05
4.62924587757338e-06
-1.32520731452139e-05
7.22891594761448e-07
-2.95379425869742e-05
-2.46883413301938e-05
-4.55049470249423e-05
-2.09019165400129e-05
3.61775213577129e-07
-1.25986203051448e-05
-4.33552470054136e-05
-2.54067806121885e-05
2.98044734760577e-06
-1.98496313135705e-05
-7.4941088225679e-06
-2.79773676209338e-05
-2.61056715806619e-05
-3.24514760859886e-05
-3.59203328644264e-05
-6.528463899322e-06
-3.97870990249926e-05
-2.9410881067368e-05
-2.35704427191061e-05
-6.00567913306671e-06
-4.50255056861061e-05
-1.78502538034937e-05
-2.87596001044017e-05
-4.41923465537979e-05
-2.84717536437284e-06
-3.40095026325456e-05
6.15086204299644e-06
-1.11676743101266e-05
-1.36207324877676e-05
-5.00396346203624e-05
-1.09288463691067e-05
-4.14987905127629e-05
-3.46756420030838e-05
-2.69419200086375e-05
-2.20329117910496e-05
-1.92314812371962e-05
-3.17808335144475e-05
-2.62133588981544e-05
-4.28595131412391e-05
-3.74324861433745e-05
-4.37620143723613e-05
-4.94946957780487e-06
-3.01074666587109e-05
-5.6702635008369e-06
-3.54914669663285e-05
-1.64330447029925e-05
-4.7709510040384e-06
8.0662707445464e-07
-9.89080629197886e-06
-4.24622129323712e-06
-1.27962606519445e-05
-5.35526681616391e-06
-2.19474159669341e-05
-2.80790540157502e-05
-1.2466637700441e-05
-3.00472820735311e-05
-4.19626451799937e-05
-2.15483271574533e-05
-2.01090467018019e-05
-1.23841164823167e-05
-2.00146663151738e-05
-1.20402134118482e-05
-2.82879872073168e-06
-1.3402740068664e-05
-1.57234471418152e-05
-1.75345537048414e-05
-1.96876991312565e-05
-2.37474203639094e-05
-2.02349066277454e-05
-2.25203037723906e-05
-2.27987393875901e-05
-1.54312798923445e-05
-6.49130865140014e-07
-1.39622125945914e-05
-1.47836194666538e-05
-1.11642715910326e-05
-9.49227412046296e-06
-1.4429949878088e-05
-1.41154631402842e-05
-2.92711249473102e-05
-1.00518819206248e-05
7.52353233981796e-06
-6.84043458496439e-06
-1.88723787101113e-05
-2.16578143107176e-05
-3.3893684864532e-05
-1.36035534924395e-05
-1.11660492709064e-05
-3.10907458741616e-05
-3.19839121001452e-05
-1.02269575316425e-05
-2.88269919582168e-05
-1.07914913340492e-06
-1.84169027713974e-05
-1.80479446016214e-06
-2.75247402192467e-05
-4.61029605315851e-05
-3.067658105847e-05
-2.428171254655e-05
-2.36266735047048e-05
-3.24830920558078e-05
-3.23176495816856e-05
-1.71455538850869e-05
-1.61271422128154e-05
-9.99113055352652e-06
-8.9127971032331e-06
8.42789522647797e-07
1.7729214321318e-07
-2.47557949445263e-05
-1.41442144657224e-05
-2.09970770052808e-05
-3.27134293475914e-05
-3.16330591804806e-05
-1.23771967850218e-05
8.17489417397704e-07
-3.18672730858307e-05
-1.39516135443446e-05
-4.39077583683688e-06
-1.90389662430826e-05
-2.72405129199594e-05
-1.081725960682e-05
-4.72782486002696e-06
-1.76449809853157e-05
-1.62326818968873e-05
-2.33831245688209e-05
-4.65470135877863e-05
-2.22825531231206e-05
-4.33928523243401e-05
-1.05491972191028e-05
-2.40127088548643e-05
-2.67307021127577e-05
6.19264778178974e-06
-1.15311944669909e-05
8.81678025733909e-06
-3.96859041892802e-06
-3.36595944991078e-05
-3.49496651792338e-05
-1.06732928840198e-05
-1.89399205646679e-05
-1.47256812651055e-05
-2.4270629239438e-05
-2.00056304480421e-05
-8.96641244925762e-06
9.73115286191287e-06
-1.11680829829193e-05
-1.08473924401137e-05
-2.17603562307296e-05
-2.96065966769195e-05
-8.89193817304002e-06
-3.52951108533855e-05
-2.79452018878476e-05
-1.99061676489524e-05
-3.3381119693446e-05
-3.29376162298308e-05
-3.32335127708869e-05
-1.54124788861002e-05
-1.80516991035266e-05
-2.10802015489313e-05
-2.1983348957449e-05
-2.09392377700693e-05
-7.54027138882383e-06
-1.55271693540331e-07
-8.33863035416773e-06
-2.84576824131537e-05
-2.26623594277616e-05
-1.44750605016648e-05
-1.10662477873266e-05
-2.16255072517037e-05
-3.01588226631529e-05
-1.27166282325806e-05
-7.8662982688132e-06
-1.43272766828807e-05
-1.32846527814762e-05
-2.25209652351344e-05
-2.74278881008454e-05
-1.75178314476303e-05
-3.08268105651304e-05
-1.37134599933731e-05
3.35549371956002e-07
-1.65329264158901e-05
-2.45222352406743e-05
-2.56141207076923e-05
-2.66033592685391e-05
-1.54929160225196e-05
-3.62693269942365e-05
-3.08440024940882e-05
-1.68201790858881e-05
-1.86705242944228e-05
-7.54288068569792e-06
-2.98663368633063e-05
-1.37093344280388e-05
-2.38911419599662e-05
7.51113779511945e-07
-1.88806641292833e-05
-2.5485674547273e-05
-7.29589149598469e-06
-2.18746139235215e-05
-2.18131774175751e-05
-6.80046819143777e-06
-6.72235916549282e-06
-2.94877056512206e-05
-1.83919667210413e-05
-1.86667116032278e-05
1.32771044243408e-05
-1.20564869016294e-05
-2.2193420040105e-05
-2.72188365915053e-05
-1.61446249101231e-05
-1.55190220489668e-05
-2.53286237968751e-05
-1.29085326805294e-05
-2.01681403136183e-05
-3.42414083106199e-05
-6.53977505920165e-06
-1.15832976776593e-05
-2.22107555391155e-05
-1.98977907145516e-05
-2.08349600321413e-05
-2.46402276033793e-05
2.46712883932078e-06
1.38785380072128e-05
-1.36853936382106e-05
-2.2036132282378e-05
-2.21473961035454e-05
-3.49733559438525e-06
-1.95604997058847e-06
-3.02061753490217e-05
-6.02924397520068e-06
-3.45855524454505e-05
-2.24052290225874e-05
-2.17394511332161e-05
-2.69963256131319e-05
-1.7510333022657e-05
-2.47666277650564e-05
-2.55390797212969e-05
-1.52543119211948e-05
-5.15588892466153e-06
-1.58016222834765e-05
-2.42087214326167e-05
-2.13120739206558e-05
-1.29923889110631e-06
-3.26717623560009e-05
-1.30914071711745e-05
3.37449975952807e-07
-3.1440066512894e-05
-1.99005713982678e-05
-1.09326124780778e-05
-3.48162476063986e-05
-9.82379231713068e-06
-1.80538957494316e-05
-2.61594217307422e-05
1.23058515912942e-06
-1.62405770502308e-05
-3.42377768975978e-05
-4.03747841459103e-05
-1.21576196499573e-05
-4.46430093292873e-05
-2.33733455418822e-05
-2.444632540806e-05
-1.56757672727249e-05
-1.02640144479029e-05
-1.26764428620065e-05
-3.13886374281628e-05
-1.89952468811119e-05
-2.39999245912975e-05
-3.47804086253189e-05
-3.110322088134e-05
1.82707015946236e-05
-2.94141337785676e-05
-2.28569992377149e-05
-3.06420527609204e-05
-2.20017918215182e-05
-9.72864254486759e-06
-9.71043905244061e-06
-3.34564366754267e-05
-1.4777994697434e-05
-1.59129865699638e-05
-1.17005755771906e-05
-3.03645901826685e-05
-3.65541107615674e-05
-9.8341187800326e-06
-4.39672546308975e-06
-2.69508771524372e-05
-4.74203175579523e-05
-5.91598487270549e-06
-1.37062199274265e-05
-2.05549165349154e-05
-1.61736016753269e-05
-1.70078063965161e-05
1.09130702211903e-05
-1.44568832316947e-05
-1.93024299420944e-06
-1.93349813417005e-05
-1.15128789263088e-05
-3.73103109358313e-05
-3.00872069057448e-05
-2.7967167092311e-05
-1.27759876810456e-05
-4.53990113904142e-06
-2.61747640107926e-05
-2.11043358855947e-05
-1.98161492656374e-05
-2.69008754484707e-05
-4.28827060014841e-06
-2.16647960375177e-05
-1.08830178771127e-05
2.16335657306766e-06
-7.94683000074994e-06
-2.64535506392409e-05
-8.17726164508525e-06
-3.96814143337986e-05
-2.57063702627257e-05
-1.07746879584326e-05
-2.74605701546143e-05
-5.38526372681495e-06
5.1940623238626e-06
-3.51419980568019e-05
-2.36060033917234e-05
-2.52644531871366e-05
-1.15080194546001e-05
-3.2683717500615e-06
-1.67613169889053e-05
-9.79675258270706e-06
-1.85365676083766e-05
-3.79097925082646e-05
-1.10048402036268e-05
-2.53455558322383e-05
-2.44558143232667e-05
-3.94442951913677e-05
-1.12689169813483e-05
-1.19099113231327e-05
8.0559613133839e-06
-7.5050018092771e-06
-2.12478292320657e-05
-1.67280649398674e-05
-3.93967444985361e-05
-4.84180729839646e-05
-1.39604429901703e-05
-3.60511663681707e-05
-7.2565302724649e-06
-1.46622693085731e-05
-2.46962369738834e-05
-2.31608832855641e-05
-2.11870782761785e-05
-2.33630810602078e-05
-2.24831675950944e-05
-2.45056080746713e-05
-2.63781052758239e-05
-1.73058816036986e-05
-2.95890919596061e-05
-9.2838213774992e-06
-2.35006379508506e-05
-6.54051198663395e-06
-2.7200231325084e-05
-3.45996959638715e-05
-2.90396132677162e-05
-6.84265482101183e-06
-2.48196969355407e-05
-3.94987459951132e-05
8.84902816073129e-06
-3.143360278182e-05
-2.74653365143862e-05
-3.9327315833957e-05
-1.54764285115601e-05
-2.32968180500405e-05
-4.39499202959268e-05
-1.08851976669779e-05
-2.05188460967848e-05
-1.78649798064014e-05
-3.33639148421574e-06
-1.61339111817275e-05
-2.302122530805e-05
-1.19162685227482e-05
-5.69885577324235e-06
-7.4210659899743e-06
-8.43017219639048e-06
-1.07839570967825e-05
-3.82120987734597e-05
-1.6896730032795e-05
-2.8541242980309e-05
-3.14823671604935e-05
-2.36605824206894e-05
-3.61421489583286e-05
-1.87934888256743e-05
-7.52261098841942e-06
-4.1359138437933e-05
-7.13969330837639e-07
-2.06100551764591e-05
-1.23193461559525e-05
-2.71672420352079e-05
-2.17602405126775e-05
-2.54888666121288e-05
-2.17354041952937e-05
-2.45573997820461e-05
-1.05215363921458e-06
-2.42087362994638e-05
-3.58776045408594e-05
-3.80535589451487e-05
-2.33491213289845e-05
-2.81752238428332e-05
-1.75120861959928e-05
-1.25350957684982e-05
-1.80478352871735e-05
-6.78858562064175e-06
-1.48068095067957e-05
-3.75030916609558e-05
-3.11989247669579e-05
-5.27341632694039e-06
-2.46622374637441e-05
2.73461862383165e-06
-2.6371839791093e-05
-2.52702268307858e-05
-1.21282016630262e-05
-1.37329482448386e-05
-2.49767089500196e-05
-1.23579674427075e-05
-2.66026995433486e-05
-2.71800618950326e-05
-2.30831247258981e-05
-9.18243781399902e-06
-1.68555422378621e-05
-2.27115472622478e-05
-5.18427443684977e-05
-3.13298894866128e-05
7.92668525439367e-06
-2.69854475717729e-05
-1.30762308727784e-05
-1.17199554325809e-05
-2.10288578033265e-05
-4.33975566053792e-06
-1.56456183838782e-05
-2.81857309889475e-05
-2.06116244100989e-05
-2.60692856481217e-05
-2.04785087079898e-05
-8.66475041225989e-06
-8.0300139592425e-06
-1.85354796195964e-05
-3.40409996232933e-05
-3.93704892277203e-05
-2.84619009384635e-05
-1.8283553345477e-05
-3.49302262497631e-05
-4.59780184471943e-05
-1.71586894896674e-05
-1.76923518971918e-05
-1.55233550787151e-05
-2.45949591687335e-05
-1.55205480560584e-05
-7.23087551532191e-06
-2.42516887071651e-05
-1.41345108941123e-05
-2.560415311908e-05
-2.14201767161889e-05
-3.07576725696482e-05
-2.58351430864271e-05
-4.31330798503312e-05
-3.1636120886423e-05
-3.51130044679684e-05
-1.48440816772652e-05
-1.82202156537404e-05
-1.28258790413101e-05
-1.72148212254481e-05
-3.4462562520818e-05
-2.27071449749645e-05
-3.75026189829237e-06
-1.43745892523439e-05
-2.05490894363031e-05
-6.23674186749677e-06
-6.35231395514606e-07
-1.56799840826715e-05
-3.56408569282317e-05
-2.79103513194551e-05
-2.42066449009641e-05
-1.00813699791114e-05
-2.26550846820973e-05
-6.33086715719935e-06
-1.80567439438909e-05
-2.42244675722306e-05
-1.73495764801354e-05
-3.13358654516914e-05
-3.02054437854858e-05
-9.42466649454158e-06
1.6840215145968e-06
-3.24790918852129e-05
-1.51012194684371e-05
-8.61488594049873e-06
-3.99187207869551e-05
-5.01747163038818e-06
-2.7717963126858e-05
2.39239394570441e-05
-3.25378262387344e-05
-1.82900450061654e-05
-2.60566682505872e-05
-3.22495818187021e-05
-1.04901546924185e-05
-2.00396235217067e-05
-2.46103960509417e-05
-2.3435983084633e-05
-1.77277055886969e-05
-4.03522040916234e-05
-1.61253930507456e-05
-2.09825907665078e-05
-2.98370377329918e-05
-2.33285290036592e-05
-1.14256600535801e-05
-4.53961806281228e-05
-3.86793196802177e-05
-2.07927184910418e-05
-3.22238790612964e-05
-3.13885468345864e-05
-3.11308024781042e-05
-2.10287778758032e-05
-1.85623541059845e-06
-2.03778470549358e-05
-4.28009878758589e-05
-4.30040414309988e-05
-1.84918398977538e-05
-5.30967985524909e-06
-3.71184193540074e-05
-8.99739118959894e-06
-2.8589286211914e-05
-3.69903341971115e-05
-2.37391585274024e-05
-2.11314661352387e-05
-6.50506589603208e-06
-8.67425899749727e-06
-1.95435302885874e-05
-3.13758928760049e-05
-1.45664437176727e-05
-2.01084814061952e-05
-2.05510405749189e-05
-4.67515773788927e-06
9.59485173154465e-07
-2.08735357709845e-05
-1.23941839032561e-05
-5.2883126597045e-05
-1.51423698827637e-05
-1.28632909572956e-05
1.24965096042777e-05
-3.50209442363866e-05
-2.34270701597114e-05
-1.61561510425062e-05
-1.18267516260026e-05
-1.64875476392298e-05
-1.94921971223192e-05
-3.48310630386563e-05
-2.53915897060101e-05
-1.73141772207756e-05
-1.99160900208043e-05
-1.73470742240422e-05
-3.31544203929546e-05
9.83171857702752e-07
-1.48384689327548e-05
-2.20046758685977e-05
-3.25760933565203e-05
-9.81801397192443e-06
-1.58896733328811e-05
-1.07204173543373e-05
-2.12270963587198e-05
-2.21262706458794e-05
-2.53609848468785e-05
-9.59091098854694e-06
-8.46766973784407e-06
-5.42255557909313e-06
-1.05826878691102e-05
-1.34199936853432e-05
-1.7365995949685e-05
-2.2493734313669e-06
-3.14395788894294e-05
-2.61203184521225e-05
-1.71360595699095e-05
-6.26430993947281e-06
-1.36606818404194e-05
-2.38370108193967e-05
-1.69019547505842e-05
-8.4961942245153e-06
-2.29029105864881e-05
-2.23307778331452e-05
-3.35961241259779e-05
-3.55734695331334e-05
-3.67059819090784e-05
-3.46212600656624e-05
-4.37782873734829e-05
-2.42101556882988e-05
-4.08643712927429e-06
-3.01896452544282e-05
-2.47426475510738e-05
-3.99556946919119e-05
7.11596754905454e-06
-6.2332784273441e-06
-1.69504629070683e-05
-2.13599263089137e-05
-3.99822349436132e-05
-1.51756019618296e-05
-1.75996187512458e-05
-1.5426166989947e-05
-1.87628923631051e-05
-3.54803579113209e-05
-2.47975952619157e-06
1.52583869303337e-06
-8.05939752998794e-06
-5.09703824164063e-06
-2.77941368584508e-05
-3.56395136961041e-05
-3.70450905199001e-06
-2.82511027240636e-06
-1.19084519725823e-05
-2.80117143849724e-05
-3.4519883928556e-06
-3.09670690037288e-05
-5.1613267759749e-05
-2.57342718781841e-06
-1.01220517553495e-05
-1.26511781730174e-05
3.04421740441682e-06
-2.21020761252513e-05
-2.42044426405979e-05
-2.72295645914808e-05
2.47146593644486e-06
-4.54039061239291e-06
-1.59197084696369e-05
-1.58400619321746e-05
-2.28582414745138e-05
-2.67350250351135e-05
-2.26008614499259e-06
-4.26674400828187e-05
-1.41981929633159e-05
-1.50945474847222e-05
-1.09112693960638e-05
-2.24526909641525e-05
-3.42222013357516e-05
1.20009272715516e-05
6.20124975199735e-07
-3.74039086898784e-05
-2.73512073331899e-05
-1.94828639955542e-05
-5.19292769020604e-06
-3.09809239530638e-05
-3.09580525427125e-05
-2.44033961675639e-05
-8.84683847418435e-06
-1.38561025455518e-05
-3.46903938871679e-05
-3.87786579873984e-05
-8.91031504309079e-06
3.18417003798025e-07
-3.86371641916029e-06
-4.34475719597016e-05
-2.5234938960521e-05
-2.29243988822535e-05
-4.14830540561255e-05
-2.15219098896431e-05
-1.6564249018379e-05
-2.568087690595e-05
-2.82301923028722e-05
8.91541508304525e-06
8.71245728671508e-06
-4.5275039050187e-06
-2.96703305844705e-05
-2.81390574866203e-05
-1.08016421397133e-05
-1.66534972476429e-05
-2.3541867268413e-06
-3.97732583116355e-06
-3.23782394388811e-05
-1.06904826412439e-05
-1.39893797408727e-05
-2.63829807605699e-05
-2.78212780639753e-05
-1.83310306355667e-05
-2.10846249293333e-05
-1.66841646882681e-06
-9.29478115843281e-06
-4.37087333190848e-05
-1.13772288641394e-05
-2.23887409150147e-05
-1.58337612497927e-05
-2.05085350419985e-05
-1.5691708540477e-05
-2.61243474393567e-05
-7.7994605522205e-06
-1.85526160393554e-05
8.46576338321317e-06
-3.07453396966491e-05
-1.66954416733612e-05
-3.22907740697087e-05
-2.28932704128188e-05
-2.09837943246516e-05
-2.30681823518963e-05
-4.49405823868422e-05
-3.40749654932292e-05
-2.17573305630986e-05
-3.67370371919602e-05
-3.0550937844132e-05
-1.03829224320079e-05
-8.97204977041226e-06
-3.94061487566244e-05
-1.70769492671423e-05
-1.68507017648262e-05
-1.1225840477767e-05
-2.36863356645089e-05
-4.41374274794077e-05
-2.36939290231041e-05
-8.34879000637467e-07
-2.4836024838631e-05
-2.32126823044028e-05
-2.95599241903598e-05
-5.16413132763118e-05
-9.02387940268834e-06
-1.33879669181716e-05
-2.30747865701079e-05
2.93734131503406e-06
-5.73864909557329e-06
-2.5471798655235e-05
-2.61969108592805e-05
-1.41257811334801e-05
-1.40461732704897e-05
-7.83185112689599e-06
-3.24390347688343e-06
-1.96223130305814e-05
-8.40636983011981e-06
-3.40291959078632e-05
-5.09483680166919e-05
-3.27634281239688e-05
-3.01583806031336e-05
-3.45735639290037e-05
-2.72528421241816e-05
-2.96730807475991e-05
-1.13616979567354e-05
-3.2708993572108e-05
-2.46621446644819e-05
-1.16815497773239e-05
-1.58113410894094e-05
-1.61372929468557e-05
-3.04824076651233e-05
-1.01037038092716e-05
-3.74352826959621e-05
-3.79321676620557e-06
9.9401080546449e-06
-1.5235479929458e-05
-2.41680246367692e-05
-2.55651766291321e-05
-3.02353957784153e-05
3.31171910495819e-06
-2.85376338505703e-05
-1.6547083191543e-05
-2.81463534831526e-05
-2.31760737341035e-05
-1.66601739420048e-05
-2.5685914003932e-05
-2.87480474015749e-05
-1.2087557648284e-05
-3.30112454575702e-05
-8.73532901864882e-06
-6.21743342279718e-06
-1.62401232481812e-05
-2.55428406119245e-05
-1.56012241122613e-06
-7.76582743408672e-06
-1.53434094349026e-05
-1.38737283107845e-05
-2.96837442534847e-05
-1.31058067641545e-05
-2.21302642358658e-05
-5.21237262994573e-06
-3.66066542850477e-05
-3.49322773763689e-05
-1.45512768278687e-05
-2.2069550525698e-05
-1.94203649871995e-05
-2.6743164962334e-05
-2.25432826689854e-05
-1.64728781167652e-05
-2.22068794471371e-05
-1.51488364460863e-05
-2.78448210904709e-05
-1.5278526488954e-05
-3.21248875384138e-05
-2.75553824451628e-05
-1.54048835804396e-05
-2.76295522959225e-05
-8.07058113529895e-06
-3.15174209874472e-05
-8.66408396791108e-06
-6.21241229482358e-06
7.58723273950337e-06
-2.89910460373068e-05
-2.1579194370168e-05
-1.37372250958135e-05
-1.47434688839655e-05
-1.51940777027615e-06
-1.74188067299692e-05
-2.93464545264306e-05
-3.20890060447899e-05
-3.65368196262832e-05
-3.42560130766608e-05
-1.92734136714058e-05
-8.19511337385396e-06
-1.58620607310004e-05
1.27383541395388e-05
-1.70450418736468e-05
-1.21216857727878e-05
-3.04319525217475e-05
-2.45660006838954e-05
-1.87474774112156e-05
-1.91118302541552e-05
-3.39947423333348e-05
-2.67908346416294e-05
1.2487785197381e-05
-2.82002093856991e-05
-3.85027239065652e-05
-1.30390324566073e-05
-5.79036747171705e-06
-2.38096404323853e-05
-1.75520855506157e-05
-1.13445270727614e-05
-2.70478383503342e-05
-2.99599461434816e-05
-7.96695559960886e-07
-9.85451426212386e-06
-3.89108322470236e-05
-2.605263074877e-05
-3.47473112471652e-05
-1.63845961091146e-05
-4.89203294632801e-05
-1.22004254781079e-05
6.52918476085067e-06
-4.02615679009459e-05
-2.77173456541064e-05
-2.66177219596791e-05
-2.29148445982237e-05
4.40761970510033e-07
-3.66990785462206e-05
-1.52783535975119e-05
-1.63152521803737e-05
-1.44566481655514e-05
-1.60514549455478e-05
-3.01375807103308e-06
-2.18855607878586e-05
-3.98598759425971e-05
-2.12728355644079e-05
-3.08511834648234e-05
-2.30313410008421e-05
-2.88816963330874e-05
-1.32702683900418e-05
-1.52241454604343e-05
-4.52174105725225e-05
-1.82678256415147e-05
-2.9313038479876e-05
8.29714414510712e-06
-3.82707187987626e-05
-2.52395376170603e-05
-2.41801386135834e-05
-2.47345526983001e-05
-2.97777801290693e-05
-2.82511785122514e-05
-1.8320515171659e-05
-1.03069131599598e-05
-3.38840588311036e-05
-1.42229608873954e-05
-1.66022698455965e-05
-3.95078536731469e-05
-2.07519609275361e-05
-3.9110846435766e-05
-6.61227684395399e-06
-1.12619746880753e-05
-2.07061467762996e-05
-2.03457469242749e-05
-2.77031290632352e-05
-4.40537671983936e-06
-2.13639837320301e-05
-1.5496930558401e-05
-2.37619729632105e-05
-1.29750768052115e-05
-1.63030627803106e-05
2.90999326152521e-06
-2.32941070910603e-05
-2.17833092777479e-05
-2.93924969270759e-06
-9.2985399305867e-06
-3.04226363904971e-05
-5.23389101238152e-05
-2.71948537868346e-05
-4.53094774576227e-06
-1.25881615761044e-05
-4.37285350819208e-05
-1.48759513781514e-05
-2.17344458584611e-05
-1.83702447884645e-05
-1.07705915399623e-05
-4.84368302263374e-05
-1.5906251029553e-05
-2.56693656324466e-05
-2.06623337969699e-05
-2.9764024718124e-05
-9.83487934475517e-06
-1.2051344398032e-05
-1.25712967373038e-05
-9.64266460144219e-06
-1.62312311389407e-05
-3.04608767707458e-05
-3.71029289824936e-05
-2.75549335352092e-05
-2.90455498383985e-06
-1.69487927488914e-05
-2.35194038230867e-05
-1.59695792149413e-05
-7.59339992104792e-06
-3.15652710925237e-05
-2.61765952944213e-05
-2.5725838298008e-05
-2.62683551531948e-05
-3.69767094819481e-05
-3.57470000885544e-05
-3.19049291218583e-05
1.66538255161291e-06
-1.93931471145198e-05
-1.16832468011227e-05
-1.54243899476622e-05
-3.08832603423068e-05
-1.17716754349018e-05
-2.37659810152187e-05
-2.4706043527385e-05
-1.24485644933471e-05
-1.35342652361037e-05
-3.57848951932619e-05
-2.85230632657556e-05
-1.18094521004179e-05
-3.50790891581193e-05
-3.00904341983437e-05
-1.94892834896201e-05
-1.46776093044096e-05
-1.1653993845208e-05
-1.67242777443227e-05
-1.5488293697879e-05
-1.41253202878138e-05
-3.67546311838343e-05
-2.74070107249442e-05
-1.57911791129975e-05
-9.42515283503234e-06
-3.33991599413064e-06
-2.19489555261017e-05
-3.85916030761544e-05
-1.78786613757717e-05
-1.83662347743684e-05
-1.98579378497563e-05
-1.88440107150116e-05
-1.74970292939255e-05
-1.65261942171013e-05
7.92107816601699e-06
-3.00927009284708e-05
-1.5893469090274e-05
-2.75836894758375e-05
-4.18846235697854e-05
-1.20907112586133e-05
-8.51672674597266e-06
-1.69174929860353e-05
-2.03814775170058e-05
-1.46858653084022e-05
-2.11717223252893e-05
-4.61021056180711e-06
-7.78926636858868e-06
-2.97931237821994e-05
-1.81672431225089e-05
-6.60345239306501e-06
-3.63182107730506e-05
-5.82299865166106e-06
-1.18073457184602e-06
-2.64005941427493e-05
-4.16808320277385e-05
-1.84416310719998e-05
-4.6466830579684e-05
-1.41364919337931e-05
-2.57264996314687e-05
-2.88453168334066e-05
-1.76851851537809e-05
-6.95782507122182e-06
-3.74177437715015e-05
-9.38971933915782e-06
-1.78451272380813e-05
-9.1990229000252e-06
7.17627329436225e-07
-1.23826567815907e-05
-2.37699552041623e-05
-1.55932016946486e-05
-2.64889586324158e-05
-1.90779116890802e-05
-3.55604540929843e-05
-3.14563837873011e-05
-3.43438740875743e-05
-1.20546740352184e-05
-3.74158719830943e-05
-2.01135835098299e-06
-3.18039208693686e-05
-2.26404519223104e-05
-2.41106636783469e-05
-2.85968999940263e-05
-3.26653850080928e-05
-2.1975209739905e-05
-2.21571295167088e-05
-2.92217757454324e-05
-1.08426974245913e-06
-3.23036732468464e-05
-2.93565293459185e-05
-2.40965355599205e-05
-4.3858751979917e-05
2.26408517790533e-06
-1.56792490182893e-05
-6.68583138815624e-06
-2.59581237503611e-05
-2.55071390708849e-05
-1.36479362451232e-05
-2.14767945570645e-05
-7.61232395637247e-06
-2.57432493760158e-05
-2.87976261298216e-05
-2.96317342746648e-05
-3.5680143086568e-05
-2.00932463184573e-05
-1.56873103250857e-05
-7.59008850215757e-06
8.1972276888059e-06
-1.01018120651325e-05
-6.97473189780333e-06
-2.55635166693765e-05
-2.96429222013765e-05
-3.0138950279572e-05
-2.48308970752339e-05
-2.16300395043345e-05
-3.11858182390322e-05
-2.72103491310872e-05
-1.14979514578371e-05
-2.67618162676838e-05
-3.87492807601963e-05
-2.11817504987504e-05
-2.55772832107335e-05
-5.73584956998028e-06
-2.0639388856192e-05
-1.35984914030333e-05
-9.66560571421134e-06
-5.52862936137528e-06
-2.6862128782575e-05
-1.27722261694361e-05
-3.16967594862323e-05
-4.09709531381425e-05
-2.0330196755429e-05
-2.30706539591958e-05
-1.48228284576138e-05
-2.32204269148233e-05
-4.07268691656086e-05
-2.44635537759943e-05
-1.79523661249267e-05
-2.26420494962061e-05
-1.04442228976037e-05
-1.79782078070529e-05
-1.27612657971982e-05
-2.1731501098721e-05
-1.32231389442088e-05
-2.57158661082835e-05
-2.07259572670864e-05
-3.61432423732478e-05
-5.4473781509313e-06
-2.39792100895811e-05
-4.25566663716207e-05
-1.57106021949772e-05
-1.4880070222622e-05
-1.187912544144e-05
-1.58999193391212e-05
-1.09629679977603e-05
-3.70270865270575e-05
-3.03849441260738e-05
-1.11308359394544e-05
-1.06328385565589e-05
-4.24904396551288e-06
-2.15104460315075e-05
-2.45434685218254e-05
-2.15268636843991e-05
-4.50584240953736e-05
-3.12785582993476e-05
-3.82704763226624e-05
-4.41547272428539e-05
-3.1709670507147e-05
-2.1875643310158e-05
-3.29146162184395e-05
-2.70687051567154e-05
-2.00938186659671e-05
-1.51768034696619e-05
-9.37111431468301e-06
-4.54480529101332e-06
-1.09349271084233e-05
-1.17468157083056e-05
-6.77945038850746e-06
-3.06323635478104e-05
-2.09294655246569e-06
-2.29679223488218e-05
-2.21041929489162e-05
-2.06434388450025e-05
-1.37380064472667e-05
-2.35523962402074e-05
-2.53434357633667e-05
-7.38887308479321e-06
-1.27953806915644e-05
-1.57471702881987e-05
-2.05805428364035e-05
-2.44920614212553e-05
-1.77465364610948e-05
-2.95657141008e-05
-2.04573732264495e-05
-1.43555615263764e-05
-1.35903890866043e-05
-1.69458269185459e-05
-2.08366795486458e-05
-2.53835767125597e-06
-1.41491279610372e-05
-1.75765122272486e-05
2.32757827016704e-06
-2.78232348519945e-05
3.69040006917765e-06
-3.04162928680919e-05
-2.33219005075986e-05
-9.01148023009098e-06
-4.67439148282583e-05
-3.88184511335465e-05
-2.91032938994746e-05
-1.05682369633005e-05
-1.82887031982431e-05
-3.85073362161438e-05
-2.78662209082128e-05
-1.77199273606302e-05
-2.90047094616546e-05
-9.61113182365851e-06
-3.29823529174549e-05
-9.84616743312959e-06
-2.19246888610417e-05
-2.47153809455087e-05
-2.97841145317937e-05
-3.32654125437363e-05
1.44129755836868e-05
-8.04260391135921e-07
-4.16897163766098e-05
-2.93108936159722e-05
-4.79117497492758e-05
-1.31304824983698e-05
-2.0475239515221e-05
-9.66545810577577e-06
-1.69191870197599e-05
-2.30620962559722e-05
-2.85151769654938e-05
-2.40505609242635e-05
-4.10492180152819e-05
-2.12527039457476e-05
-2.65290492431169e-05
-2.10779106140583e-06
-4.79658504932148e-05
-1.28204130266935e-05
-3.31324742791711e-05
-1.60691448793555e-05
-1.76636434034219e-05
-2.99126299896341e-05
-2.32789747883213e-05
-1.03593602463637e-05
-2.2816346146311e-05
-2.41808186466195e-05
-4.65890728463036e-06
-1.48541069445627e-07
-3.29929923464549e-05
-2.31122051615991e-05
1.49429455782245e-05
-2.1151953012832e-05
-2.90103671988424e-05
-7.60154286798281e-06
-1.31332686837239e-05
-4.73989845194116e-05
-1.93959928357605e-05
-3.94577936323398e-05
-1.98507781324695e-05
-1.74145378213904e-05
-9.4682044542109e-06
3.53567007014795e-06
-6.80894319488443e-06
-3.54721727820747e-05
-2.58635764595075e-05
-3.60906230337255e-05
-2.02496450651956e-05
-1.85767608417702e-05
-1.57226890376605e-05
-5.46917210082885e-05
-1.59080053642853e-06
-2.89975968427229e-05
-3.82423854140063e-05
-2.68409606508853e-05
-2.6241323681453e-05
-1.93696332095521e-05
-1.01911935280903e-05
-1.24599688227527e-05
-1.35947535213733e-05
-1.89676858835806e-05
-2.21179556606549e-05
-2.59957316563484e-05
-1.38249612201125e-05
-2.02138870501973e-05
-2.48298653628632e-05
-1.5843075769287e-05
-2.83213530114723e-05
-1.81402744020279e-05
-1.01216190382186e-05
-1.86618065187465e-05
-3.41095900348848e-05
-3.38675772611176e-05
-8.42220358711957e-06
-1.07031049080249e-05
-3.17453329969699e-05
-1.49251552009926e-05
2.05081370390323e-06
-1.28321502193882e-05
-3.29773520123779e-05
-7.24023479519204e-06
-3.34333549992234e-05
-1.10752300197772e-05
-2.91843523106522e-05
-3.16705875143928e-05
-1.71142806756749e-05
-2.55586941808947e-05
-3.05498455102692e-05
-2.91234577799544e-06
-1.82158279195444e-05
-2.94970636007178e-05
-3.32833019475314e-05
-1.40704671994e-05
-1.05855788045996e-05
-2.25273717239321e-05
-3.96826998640727e-05
-1.28842309793895e-05
-2.7036608419655e-05
-2.77145334192363e-05
-2.24717798124264e-05
-1.4058848459931e-05
-2.75351580443894e-05
-4.14208237456055e-05
-2.28477216707231e-05
-6.74790926689821e-05
-2.45149100701381e-05
-4.0843545566062e-05
-2.28174900767421e-05
1.92017109268667e-06
-2.01776619104985e-05
-2.10852885678402e-05
-1.07377448340059e-05
-3.57711501329453e-05
-3.03248860896902e-05
-2.64973763528093e-05
-2.78474236313078e-05
1.37579911849629e-05
-2.62303983155104e-05
-3.53986299095389e-05
-2.3128221586787e-05
-2.38022552459586e-05
-1.09981170573952e-05
-1.6756790702573e-05
-2.62774579146476e-05
-2.28020249046507e-05
-1.58133757121603e-05
-1.00902757175194e-05
-6.4452839508843e-06
-1.66004347681151e-05
-1.22565745488168e-05
-1.74754835412786e-05
3.78998365741412e-06
-1.66230791476579e-05
-2.79492984519136e-05
4.02536679201878e-06
-2.08345525181402e-05
-1.77656181108036e-05
-3.30524122050066e-05
-1.21826687707849e-05
-1.94123280400368e-05
-2.01252015886343e-05
-2.59527761427341e-05
-2.81919283893536e-05
-1.73619741417697e-05
-1.1971194438537e-05
-1.65880139691816e-05
-2.55552827534311e-05
-1.30549132192166e-05
-1.55092222669554e-05
-3.01257091350453e-05
-6.13417848452443e-06
-8.07057531626893e-06
-1.99685565826338e-05
-2.78328875727051e-05
-1.91309562677315e-05
-3.03949470303348e-05
-2.72796477218539e-05
-2.59463597292993e-05
-8.53384633322761e-06
-6.76224340738493e-06
-3.00120947652507e-05
-3.62627704248391e-05
-4.28297081047421e-05
-1.11794922008463e-05
-1.02415167674536e-05
-2.38725409177608e-05
-9.66286704663668e-06
-2.26869310459491e-05
-4.64838261272511e-05
-4.30714544684312e-05
-2.09320940580663e-05
-1.87726665764317e-05
-2.99537862295227e-05
-3.38978381229806e-05
-1.85732456778213e-05
-5.8963508779388e-06
-1.51331303933383e-05
-1.81916589338981e-06
-1.76394913232466e-05
-1.79856313044985e-05
-2.48515827776871e-05
-3.16890270814241e-05
-1.95211956108662e-05
-1.64307280080512e-05
-2.6973389388427e-05
-2.3183193525253e-05
-1.58672859229756e-05
-1.98100453207568e-05
-8.05913393658534e-06
-3.5637087038319e-05
-8.27121257237192e-06
-1.84858619036701e-05
-2.05926184863511e-05
5.30862778696229e-06
-2.65092409422969e-05
-1.54392033935726e-05
-1.41215819852144e-05
-2.09829147203289e-05
-3.96180258129541e-06
-2.07047856387887e-05
-2.95877718855162e-05
-1.50643341494475e-05
-3.8555306556825e-05
-8.05787898123147e-06
-1.32788887919403e-05
-7.32430730928673e-06
-2.00274444886161e-05
-4.57958383587301e-05
-7.9197992533816e-06
-1.9254987398432e-05
-1.70825137928333e-05
-4.24606767805559e-06
-1.231085344796e-05
-3.1385717125126e-05
-1.10736220533459e-05
-1.33420554907916e-05
-2.85818246525235e-05
-1.44400935297105e-05
-2.11152106375201e-05
-1.6705270237483e-05
-2.78474418532848e-05
-6.5370320515937e-06
-1.16661850015027e-05
-2.61934706606518e-05
-5.00760476899113e-06
-3.99928623480402e-05
-7.91275737052495e-06
-1.94667551353623e-05
-3.29555479945704e-05
-3.12474814366456e-05
-9.1866940002863e-06
-2.88386200961414e-05
-3.66806250188063e-05
-2.58163586768604e-05
-2.39389219658825e-05
-3.37636657832822e-05
-2.42140914222945e-05
-3.12501178170293e-05
-1.25510231685434e-05
-3.57486442937806e-05
-2.47824529964868e-05
-2.50633921497626e-05
-2.99612523276727e-05
-2.12340384310733e-05
-4.02158763726175e-05
-3.73039709445969e-06
3.58720483131091e-06
-1.77792792729519e-05
-2.64241145179636e-05
-5.74985985796916e-05
2.51972726711756e-05
1.12437344401036e-05
-3.19683331719117e-05
-2.03391523608972e-05
-2.19087371844584e-05
-1.55936920104659e-05
-1.66730848785914e-05
-3.49194859183293e-05
-1.95500815962866e-05
-2.56519197810925e-05
1.80506494839727e-05
-1.63093596706217e-05
-3.00081672433347e-05
-3.21872275241267e-05
-3.09508218726586e-05
-1.34139567228114e-05
-2.46232010134361e-05
-2.41408570387502e-05
-4.67043767918071e-05
-6.01711232698463e-06
-3.62188936102907e-05
-2.01791422648148e-05
-1.52149197533586e-05
-2.15710772422852e-05
-2.38429576266063e-05
-2.23328835069519e-05
-1.62122624389408e-05
-2.33705631176861e-05
-2.17438144828283e-05
-3.40880801105358e-05
-2.46676322140147e-05
1.47751099204425e-06
-1.15907833148284e-05
1.45211267191955e-06
-2.52394378535181e-05
-1.9268385592848e-05
-9.44659112269551e-06
-3.26250489393358e-05
-1.00555569640391e-05
1.68892317929657e-05
-1.2773129174634e-05
6.15371290356387e-07
-1.17389374601754e-07
-2.45583620466076e-05
1.44181098828027e-05
-3.4767773077035e-05
-3.2785579884216e-05
-6.55080805402121e-06
-1.70597602509941e-05
-2.57822082372093e-05
-1.10135860188522e-05
-6.92265423099158e-06
-2.10269582892475e-05
-5.03292326944472e-06
-4.02619423497913e-05
-3.59360347548864e-05
-4.11435530148892e-05
-8.34223066447846e-06
-1.35047688234445e-05
-5.26790221967997e-05
-1.97094615918829e-05
-2.50693970786615e-05
-1.71215532777105e-05
-3.00586152043544e-05
-7.28235541181726e-06
-1.39314209562243e-05
-3.00341037231395e-05
-3.0576244282254e-05
-3.17484314100593e-05
-3.89680111841359e-05
-3.77517901487388e-05
-3.90046657716974e-05
-2.82846474947979e-05
-2.5454036966457e-05
-2.67549381645627e-05
-2.87504206504559e-05
-1.39903530513709e-05
-2.67563253246401e-07
-3.45389959741099e-05
-1.48526721236743e-05
-1.75978731197359e-05
-8.60384673812366e-06
-2.28311773287499e-05
-3.50616413817975e-05
-1.32320830797431e-05
-2.20529729775617e-05
-1.53739848371401e-05
-1.55994627923937e-05
-2.9982870744865e-05
-1.68648778551774e-05
-6.61606748646272e-06
-2.20532588444703e-05
-2.44087811270576e-05
1.76188571536966e-06
-1.80692551478263e-05
-1.66106142030221e-05
-1.90640544426434e-05
-3.26706961601097e-05
-2.80024173372429e-05
4.0248206492634e-06
1.4361564275746e-05
-2.08360508473971e-05
-3.94633307676896e-05
-2.64324963248299e-05
-3.99630772742619e-05
-3.45978018126524e-05
-2.84433956632677e-05
-1.0666617073548e-05
2.42609129543076e-07
-4.07687022246281e-06
-2.49854584521698e-05
-1.64562649383904e-05
-1.08536078722072e-05
-6.89576079523056e-06
-3.28367495479668e-05
-3.03990615521196e-05
-2.38394855202872e-05
-2.72352609355952e-05
-4.63413029152064e-05
-7.13523928883238e-06
1.51184761144618e-06
-1.91134839653573e-05
-2.32724715367139e-05
-2.22347709065859e-05
-2.27065604516114e-05
-8.48589112463084e-06
2.4512565882425e-06
-2.11882658243505e-05
-2.66668146943624e-05
-2.64793384042614e-05
-3.42739889138616e-05
-1.55064893055781e-06
-3.5524120132895e-05
-2.15920501953196e-05
-3.10642045321392e-05
-2.43589195746464e-05
-2.31539771183784e-05
-2.15862520095394e-05
-1.94591128236561e-05
-2.75146185201815e-05
-2.30732820702187e-05
-1.26046761499609e-05
-1.45909581850265e-05
-1.88039370777685e-05
-1.56501424387568e-05
-2.37893119342572e-05
-3.32805339810137e-05
-1.43792061915551e-05
-2.76210315139279e-05
-2.44285691813408e-05
-2.68689453605255e-05
-2.59237790137065e-05
-2.13086186535829e-05
2.48262819064008e-06
-7.06895232870701e-06
-2.30940575996115e-05
-4.11717418122627e-05
-2.50478990588067e-05
-8.40855947699977e-06
-3.41506806400025e-05
-1.42165726935237e-05
-4.63728999164051e-06
-2.51053025022589e-05
-3.0697971609348e-05
-3.76784619345575e-06
-2.88982873196615e-05
-1.3787373274683e-05
-1.85072395812645e-05
-4.41331123888489e-05
-1.06180680176655e-05
-2.26749457590267e-05
-2.35332257037147e-05
-2.36380937772885e-05
-2.024582841997e-05
-1.16518541831011e-05
-1.739368527593e-05
-2.51926183115625e-05
-2.4597380865821e-05
-3.41060739943057e-05
-1.32095100245974e-05
-3.25071869870322e-05
-2.94281835302695e-05
-2.18777868943366e-05
-1.734909194781e-05
-1.26668359842128e-05
-3.82082838212498e-05
-2.94741758345157e-05
2.17238507828069e-06
-2.01453120852121e-05
-3.43002556009011e-05
-3.85007521214418e-05
-1.57331665826906e-05
-4.96195147527864e-06
-5.97822406267878e-06
-1.76516012397414e-05
-2.87424086483597e-05
-2.27098430325332e-05
-2.37094390635514e-05
-6.17987290133292e-06
-3.58930035296801e-05
-1.01575779652555e-05
-7.03040237196878e-07
-2.48090556488853e-05
-1.41452935451749e-05
-3.20521418837968e-05
-1.49933499775771e-05
-4.03493940952889e-05
-1.09494528529247e-05
-1.22880598060574e-05
-1.29568875975348e-05
-8.26846201165468e-06
-2.04981669128503e-07
-1.55264184391103e-05
-1.2472105035854e-05
-1.74867797981243e-05
-2.80942856461796e-05
-2.23658757410962e-05
-1.40558197115559e-05
-2.14111178930681e-05
-3.70348186032845e-05
-7.58336021802598e-06
-2.56558260006729e-05
-2.12871650602349e-05
-1.38833649825177e-05
-2.88909421135373e-05
-3.07241834429108e-05
5.74518238668277e-06
-3.64712547262759e-05
-7.33396473009972e-06
-2.73303120106849e-05
-6.03656537376806e-06
-4.75191097374241e-05
-2.11230091969898e-05
-1.78100094234641e-05
-1.19509821985671e-05
-3.42665768644741e-05
-7.64979652300691e-06
-1.35911671338786e-05
-3.30794168766999e-05
-3.56805226561553e-05
-3.94047247121912e-05
-4.10321664321102e-05
-3.05454183720227e-05
-1.74852936713252e-05
-9.90092781235896e-06
-3.10544036053496e-05
-4.33334462991436e-05
-2.64132655893959e-05
-4.69584259692076e-05
-6.08042945627821e-06
-1.19417139298648e-05
-1.18653420743459e-05
-8.94456620313339e-06
-3.9416319795115e-05
-3.35700839940286e-05
-2.33597027079671e-05
-2.47994317042545e-05
-2.93849558309845e-05
-2.36142490929469e-05
-3.097262622685e-05
-6.94774576949022e-06
-2.10329949968589e-05
-1.28752986575758e-05
-7.16529572776571e-06
-2.50803676834156e-05
-2.63590425018919e-05
-3.26189830155523e-06
-1.65364163559001e-05
-2.54625856883672e-05
-1.69875672851896e-05
-2.83561255611984e-05
6.76332360052912e-06
-8.64752727646976e-06
-3.79089552614887e-05
-1.58187324736683e-05
-2.48903865205981e-05
-1.6361588270266e-05
-2.26679481755781e-05
-2.19934806324731e-05
-8.99802691616867e-06
-6.74317300551191e-08
-1.92095843711612e-05
-9.57567687918982e-06
-2.80758018951366e-05
-1.99401513870842e-05
-2.01765069816744e-05
-1.45502240218415e-05
-2.27221235603288e-05
-1.89526683799414e-06
-9.73431684906381e-06
-4.00653599818504e-05
-5.0425610369061e-06
-6.29794633825382e-07
-2.77941762091156e-05
-7.34296180592331e-06
-2.87160007877177e-05
-4.53563822399046e-06
-2.19017268515135e-05
-2.49178599434589e-05
-5.89123774752814e-06
-2.94624766488147e-05
-3.64436637809438e-05
-2.37709467538907e-05
-6.46181913603777e-06
-4.78607832441908e-05
9.09698877907204e-07
-1.92090680972965e-05
-9.02803181147475e-07
-1.49465107955219e-05
-2.31361130451733e-05
-2.04924396299674e-05
-2.82069180990743e-05
-2.66681892983273e-05
-3.7826325192381e-05
-2.50980848492403e-05
-1.6864039876321e-05
-2.45182565773881e-05
-8.01804724680796e-06
2.36950994892938e-06
-2.34840123424991e-05
7.05029025345342e-06
-6.95555685402261e-06
-2.57276858693923e-05
-1.61845103306814e-05
-7.71622597364194e-06
-1.89794909514274e-05
-2.10568003732038e-05
-5.81015438978079e-05
-3.18648391363065e-05
-6.99826466469844e-06
-2.4923584199338e-05
-2.4203692243864e-05
-4.2291941770206e-05
-3.827536441871e-05
-8.60368138416072e-06
-1.37818929848856e-05
-1.26838896055219e-05
-3.47841023082376e-05
-3.30736779527245e-05
-2.75879489854152e-05
-1.40163678030016e-05
-2.68219812435743e-05
-1.80255276472414e-05
-2.29174990158418e-05
-1.30494652428697e-05
1.9029016914049e-06
-2.67351595383418e-05
-6.80733625637227e-06
-2.17135212184452e-05
-1.61329589143087e-05
-2.60877807639624e-05
-3.59916212595619e-05
-2.26753819649769e-05
-1.86096777779729e-05
-2.40002948755599e-05
-3.0492279062414e-06
2.38361994914072e-07
-3.9759492901519e-05
-2.35188858380072e-05
-2.30450492023817e-05
-2.39841426333584e-06
-3.44060181655199e-05
-2.03977936591709e-05
-7.90045377304411e-06
-2.18689486872901e-05
-1.57311892306062e-05
-2.66363848683274e-05
-1.19506793450795e-05
-3.26331948156494e-05
-2.22190291537615e-05
-2.24663989025249e-05
1.14250552144274e-05
8.93332775551636e-06
-3.14512241341111e-06
-9.68388667100613e-06
-4.05428342723586e-05
-1.89360607018209e-05
-3.88464141322815e-05
-1.37444654236749e-05
-1.90777130577882e-05
-3.3304333835855e-05
-2.46552749411858e-05
-2.38934576081289e-05
-1.5379363374354e-05
-2.45236752145473e-05
-9.55438425304165e-06
-4.48209090904255e-06
-1.15053030447107e-05
-1.05729708136563e-05
-3.82229981927566e-06
-3.15818939794116e-05
-3.12571836837541e-05
-3.32474831184489e-05
-4.07519537085309e-06
-2.5900122228859e-05
-1.69613247901271e-05
-3.48693032008452e-05
-5.27223304364751e-06
-1.88350395754092e-05
-2.38604959284117e-05
-2.19339410826974e-05
-2.50336757650205e-05
-3.74349220859354e-05
-3.30708457823073e-05
-1.73641945085253e-05
-3.22132682594946e-05
-2.06296529365954e-06
-2.23726987195313e-05
-1.34066057385478e-05
-1.19665396096452e-05
-1.77074846958473e-05
-3.30564834481512e-05
-1.9522393068744e-05
-1.34207765994837e-05
-1.27963725010081e-05
-2.32646979689877e-06
-4.4724425193057e-05
-2.31619051726205e-05
-1.00432589556255e-05
-1.66363167001027e-05
-2.58300036911936e-05
-1.84602640805017e-05
6.48672773203358e-06
-1.69957381438617e-05
-4.32569181057993e-06
-3.98924895098302e-07
-1.96764895799023e-05
-3.44973311895311e-05
-3.89688638484158e-05
-2.98377463806074e-05
-3.66775118824555e-05
-2.61361398479199e-05
-1.25340271586543e-05
-3.05690194265444e-05
-2.51506274908436e-05
-7.61319831559279e-06
-4.7511937414953e-05
-9.26268745955841e-06
8.60647733449425e-06
-8.24540803904081e-06
-8.23296418927503e-06
-4.43665139897041e-06
-1.37606744933786e-06
-2.62261050497496e-05
-2.1328424492085e-05
-3.91172620495126e-05
-2.70603885585259e-05
-1.18282241142056e-05
-1.94895577931969e-05
-1.27776079917518e-05
-2.83012539570022e-05
-1.25986397754843e-05
-3.28331425419479e-05
-1.35778008135688e-05
-3.51597682910442e-05
-7.05952607641621e-07
-1.74028708358605e-05
-2.32836555272963e-05
-2.29193282375464e-05
-3.66534976981569e-05
-4.19211654420882e-05
-1.34035773016528e-05
-2.25474955079608e-05
-1.55468323496946e-05
-3.50849583652158e-05
-2.46469458746712e-05
-8.20877688384592e-06
-2.5642543586617e-05
-3.04016532222004e-05
-3.94795054698437e-05
-3.63793151451974e-05
1.42587636455048e-06
-2.87579182551718e-05
1.56591567291642e-06
-2.75295608899747e-05
-1.56530796447401e-05
-1.92200315956145e-05
-1.53147541280515e-05
-2.11815280442928e-05
-2.12729194070788e-05
-1.90828120840767e-05
-1.06996046146764e-05
-3.74173896539355e-05
-2.80172133614025e-05
-1.23784522499538e-05
-2.55625914105e-05
-2.87500723176972e-05
-2.24483253086034e-05
5.00554624805076e-06
-1.78960993783173e-05
-5.19629463844383e-07
7.97580076547738e-06
-3.24451071367022e-05
-3.20410250908062e-05
-2.61532600286434e-05
-1.76612270624436e-05
-2.42554613438491e-05
-2.00352003789607e-05
-1.47550316428934e-05
-3.0544321912655e-05
-2.92081822508539e-05
-2.53473743546822e-06
-2.9718701286235e-05
-1.0716093482361e-05
-2.29666538715635e-05
-1.22501604041045e-05
-2.57893620989716e-05
-3.47459041611181e-05
5.37333378311274e-06
-2.73055420185784e-05
-2.26287357974911e-05
-2.0998178601442e-05
-1.68918865871473e-05
-3.19308076593739e-05
-5.65231043286389e-06
-1.1911396630446e-06
-2.67586795699618e-06
-5.58446286375626e-06
-2.30148636689522e-05
-8.3510962927558e-07
-1.09700682865256e-05
-2.78988476015143e-06
-1.1775284032805e-05
-2.25206282765595e-05
-1.25258535962086e-05
-2.71463419871738e-05
-4.46585994134235e-05
-2.15821663861547e-05
-1.74678094976947e-05
-3.87366509806442e-05
-1.1774051961764e-05
-1.18476638845093e-05
-3.80913496751472e-06
-1.56191575989709e-05
-3.38150201694282e-05
-2.85776908790055e-05
-1.78773216290231e-05
-2.24897449399889e-05
-1.27581983322552e-05
-1.22155527353464e-05
-2.94066257291834e-05
-2.8429810009365e-05
-1.85491081462598e-05
-2.93474530252357e-05
-1.85214722958044e-05
-2.4934227214474e-05
3.09619445009182e-06
-1.89051040888259e-05
-8.60616625232009e-07
-2.6512988543544e-05
-2.03376154674517e-05
-5.76379144821701e-06
-1.97214074228852e-05
-2.6852852717712e-05
-2.3166222552037e-05
-3.14234625310738e-05
-2.13252840391397e-05
-1.48970569919176e-05
-2.73266338571665e-05
-2.61266904933651e-05
-1.67819858034525e-05
-1.20733546560457e-05
-3.27307163302792e-05
-2.32009515802504e-05
-1.56503513549617e-05
-1.43528187349791e-05
-2.69280771284946e-05
-1.21906203490619e-05
-8.83525167620102e-06
-1.73947692469129e-05
-2.73899389920892e-05
-1.94110125553584e-05
-2.45847133344845e-05
-1.36595459807422e-05
-1.46861899579913e-05
-2.60509320446592e-05
-2.95413659236663e-05
-2.88284085963343e-05
-3.20379250952253e-05
-2.95704138123358e-05
2.72745338908704e-06
-3.23266990473107e-05
-3.05562047064564e-05
-1.99015444970638e-05
-1.49637670692603e-05
-2.88094878698803e-05
-1.37408149123035e-05
-1.31037927978149e-05
-1.89296313430395e-05
4.80027738304371e-06
-4.28427271341395e-05
-2.78135178748609e-05
-3.9500155742708e-05
-1.9426739013569e-05
-1.28429907169346e-05
-1.87626900516545e-05
-2.92292717568295e-05
-8.37193576425094e-06
-9.31725698659584e-06
-2.01395489470421e-05
-4.75802294082307e-06
-3.43261946002772e-05
-2.02730533573595e-06
-1.67656684201489e-05
-1.84544281201912e-05
-6.05581707311327e-06
-1.55469774770862e-05
1.19359120555637e-06
-6.3889820207955e-06
-1.55998064099137e-05
-2.83645963724585e-05
-1.06042484759998e-05
-1.68988080116625e-05
-1.04437451910027e-05
1.37204539940085e-06
-1.87504176612934e-05
-1.76782027993663e-05
-1.90330361269472e-05
-9.37976476185431e-06
1.80729094976433e-06
-1.13002838776243e-05
3.28868600623839e-06
-2.03985455906112e-05
-1.53795632081998e-05
-3.24300241130874e-05
-2.79809399035445e-05
-9.48903624066547e-06
-2.79363980138234e-05
-2.82444478634078e-05
-7.03967732459782e-06
-2.73774507430472e-05
-2.79693522982587e-05
-2.85932875579522e-05
-1.03656236158635e-05
-1.84249626965176e-05
-3.16706716071698e-05
-1.5970879188563e-05
-2.73131068286474e-05
-3.86244243439969e-05
-3.59439659036159e-05
-1.93838201092313e-05
-6.99244953326334e-06
-2.58564953427804e-05
-1.77161171881392e-05
-4.36294090580511e-05
-1.86070459215044e-05
-3.03182545539927e-05
-2.44255446644735e-06
-5.0627481357852e-05
-2.99246839140288e-05
-1.41784437155601e-05
-1.07119451933905e-05
-4.5821970088061e-06
-3.54633948205315e-05
-3.73191705899339e-06
-2.33728065556232e-05
-2.35129214068448e-05
-2.19395638834271e-05
-3.2031961638762e-05
-2.16692710682049e-05
-3.47266591642729e-05
-3.44139481701763e-05
-8.227235028126e-06
-2.75777036408682e-05
-3.46713222261859e-05
-2.06312318044498e-05
-1.74945149497636e-05
-2.22459110135345e-05
-1.41941700355513e-05
-3.1598269959412e-05
-9.93050111058525e-06
-3.57086124674562e-05
-3.45762947684726e-05
-3.15213390887659e-06
-6.3754112550687e-06
-3.16913305476905e-06
-2.74024223004731e-05
-5.22394108725387e-05
-1.99591654401323e-05
-3.03450385448443e-05
-1.84604140120836e-05
-1.06652796158728e-05
-2.81641209784712e-06
-9.6684445577159e-06
-2.24722056906335e-05
-2.79846938370979e-05
-3.503478712314e-05
-2.99431989712587e-05
-1.23295410363034e-05
-4.02339043087278e-05
-3.20483929821935e-05
-2.8007646559977e-05
-2.41680492754397e-05
-1.8864818297793e-05
-3.55940670038811e-05
-1.20490511772577e-05
2.58293630562208e-06
-4.00453301707376e-05
-2.52846451929728e-05
-2.61908504216754e-05
-2.11237782265561e-05
-8.28209628144484e-06
-2.58713563465942e-05
-7.23926077888792e-06
-4.7474723204863e-05
-1.57382331946684e-05
-2.33402212269131e-05
-3.26784633329742e-05
-3.13161177463102e-05
-4.12690986495735e-05
-5.08200282248761e-05
4.33569394353533e-06
-8.03747638496612e-06
-1.88122455621199e-05
-1.58906567675679e-05
-3.04680010354567e-06
-2.04827656143443e-05
-4.41563056253481e-05
-9.91507913952922e-07
-4.5273068606647e-06
-1.79937259612363e-05
9.94185889055501e-06
-2.69229992199104e-05
-6.3917645894581e-06
-1.20974626984413e-05
-1.35641467645713e-05
-3.48254144046877e-05
-2.90359217606145e-05
-2.29493544571174e-05
-1.23984384889394e-05
-2.43032042855192e-05
-2.28154556827114e-05
-2.34358641503111e-05
-2.47617543957122e-05
-1.48922110816978e-05
-2.43413851335483e-05
-1.20928526594054e-05
-4.83974273026236e-06
-1.53263955714019e-05
-2.46153256595951e-05
-5.48548208493766e-06
-3.08423775558734e-05
-2.64381806878856e-05
3.05306580991585e-06
-2.75469510612875e-05
-2.17277310906129e-05
-1.74116134814968e-05
1.24131006105486e-05
-2.04250219077985e-05
-1.47460552203967e-05
-3.11598774469858e-05
-1.94949173645197e-05
-3.50995930901669e-05
-2.41780819028516e-05
-3.54310139951897e-05
-2.05986105214942e-05
-2.59164435726239e-06
-1.15615797946129e-06
-2.47129746309144e-05
-1.61342595540952e-05
-1.74753189505727e-05
-1.98100811261253e-05
-1.92451886169198e-05
-1.25911377041293e-05
-3.73967428764725e-05
-8.76721591670952e-06
-2.09548412777943e-05
-2.37451876372837e-05
-2.4303937209967e-05
-2.61855800163424e-05
-2.35061190744169e-05
5.2144085853863e-07
-2.88589373300818e-05
-2.12656258293495e-05
-1.13618543264576e-05
-1.77262259637003e-05
-3.00956289693842e-07
-2.63439762996067e-05
-1.24906965765832e-05
-2.10381206321492e-05
-3.28756546665756e-05
-2.88880189958309e-05
-2.25697871378588e-05
-3.961630747976e-05
-2.7087369512848e-05
-4.15756076999512e-05
-2.72384455674065e-05
5.63677033172119e-06
-1.10317097024008e-05
-1.34959840721936e-05
-7.22480549868889e-06
-1.72769355417293e-05
-3.28676677322215e-05
-1.62708661507535e-05
-3.92886475001769e-05
-4.49557909104613e-05
-3.41813130595066e-05
-7.25582908935578e-06
-1.02514175244855e-05
-1.49572696088163e-05
-1.79253340347879e-05
-2.06035194820182e-05
-1.71968823320216e-05
-9.94731608436623e-06
-2.05011258363695e-05
-8.90766651885615e-06
-3.74392855623102e-05
8.00208261943378e-06
-7.17015669886339e-06
-1.7773139763921e-05
-3.45221294103967e-05
-2.57314359697358e-05
-6.02545464234697e-06
-2.19270182995794e-05
6.55268266897882e-06
-2.02079669988902e-05
-1.96673940993695e-05
-1.3037681431142e-05
-2.91638392427326e-05
-3.7050005708729e-05
-2.66184698622404e-05
-9.93952943737047e-06
-1.47122599569644e-05
-1.66993077783832e-05
-2.03116000029379e-05
-1.67658770708646e-05
-3.66681676467404e-05
-2.30795515884754e-05
-4.18348230044801e-05
-2.90673243398176e-05
5.92056575291527e-06
-1.04100769811323e-05
-3.51267329418921e-05
-2.41074771179964e-05
-6.17069034189635e-06
-2.22763319592205e-05
-4.36172496115154e-05
-2.9667652868387e-05
-1.54511534274523e-05
-1.69775888632019e-05
-2.00239851343162e-05
-1.13262118949501e-05
-3.2940464717921e-05
-1.52706564863438e-05
-2.30456587210537e-05
4.35218999381477e-07
-2.28701586021664e-05
-2.60950408753786e-05
-2.13708991801858e-05
-2.31595337781773e-05
-5.45693006676236e-05
-2.94125236295666e-05
-1.78168472314355e-05
-3.92017507580127e-05
-4.24810325738832e-06
-1.01227692730419e-05
-1.74020617089632e-05
-1.99373040892386e-05
-3.53812940410063e-05
-1.95384247571142e-06
-1.83624935637917e-05
-2.10945970151742e-05
-1.47331209843864e-05
-2.19259060257358e-05
-2.51584019693399e-05
-1.77969767510957e-05
-2.19768396728756e-05
-1.74759736795266e-05
-2.32997556269337e-05
-1.89874896860545e-05
-9.21113007218982e-06
-2.13698543207864e-05
-2.10463354395978e-05
-1.06073023235923e-05
-3.0589273939355e-05
-3.10446343493994e-05
-2.61174001533785e-05
7.86538267631922e-06
-1.65801890484754e-05
7.47084879976306e-07
-2.05004412867987e-05
-3.58100915999106e-05
-3.0715926885882e-05
-4.51247540844467e-05
-1.83985132722431e-05
-4.20748920391173e-05
-2.62618501430467e-05
-3.08671521875639e-05
-2.60996723971845e-06
-3.47004281781227e-05
-1.18064976946713e-05
-3.551179086784e-05
-2.56251578422223e-05
-2.1956567050394e-05
-2.51744326722049e-05
-4.089218920291e-05
-3.32748452005501e-05
-1.84957549415024e-05
-1.41337960745018e-05
-2.79881006383025e-05
-1.70694124553979e-05
-6.85401260151912e-06
1.01107242282526e-06
-2.31772213378545e-05
-3.76314862435508e-05
-4.75253749878161e-06
-5.30333719602497e-06
-3.17804162606909e-05
-1.68206896237857e-05
-2.18490448344991e-05
-3.06271187699169e-05
-3.07161710585514e-05
-1.5072236340143e-06
-1.70751803160417e-05
1.23965838923899e-06
-1.31530483150409e-05
6.16457440950328e-06
-2.48823719513318e-05
-2.79639679281545e-05
-9.03232853833453e-06
-2.00538016572729e-05
-1.77297980039322e-05
3.54805286117201e-06
-1.63938448091698e-05
-1.30873097522458e-05
-2.43266137212984e-05
-1.46663100130237e-05
1.74624273232453e-07
-2.27540681502399e-05
-5.92183007162851e-06
-7.80515526926475e-06
-9.95695003135301e-06
-2.15113482058319e-05
-1.01475149251112e-05
-1.38584397461474e-05
-5.64743210010748e-05
-2.17280358019902e-05
-3.15405870831978e-05
-3.09717027664501e-05
-1.04907597790943e-05
-3.32078742992696e-05
-1.07063338873372e-05
-3.95756893188291e-05
7.95060250057344e-06
-1.56670247937633e-05
-2.99796503501372e-05
-7.64720339511071e-06
-2.97149159974068e-05
-3.06464662436936e-05
-1.9839849367309e-05
-1.19530653495671e-05
-2.97461873747404e-05
-3.99373495807163e-05
-2.29451915874945e-05
-9.19062888712727e-06
-2.34096909854768e-05
-4.71940063071993e-05
-2.65212711037416e-05
-2.47190226517234e-05
-1.54826579230051e-05
-1.95778447045493e-05
-2.83356640781316e-05
-1.39614024460866e-05
-1.06323543577114e-05
-5.40771522281601e-06
-1.32392283861255e-05
-8.1713715771005e-06
5.31424414895624e-06
-2.23331598501349e-05
-3.24821236338898e-05
-3.11420064219233e-05
-1.43268603214424e-05
-5.06611554191988e-06
-2.0727712084274e-05
-1.97545493609041e-05
-2.67814631997434e-05
-2.09281296860985e-06
-3.68308325489551e-05
-1.94194788553014e-05
-3.13021481010082e-05
-1.92714910496907e-05
-2.42362053802893e-05
-2.76741699534765e-05
-1.47854190656976e-05
-1.67118767976444e-05
-1.17555006829041e-05
-2.45471380516593e-05
-1.29676551982234e-05
-3.18762043392091e-05
-1.77822884454823e-05
-1.79299336000265e-05
-2.61958420493117e-05
-3.75898643378683e-05
-3.47205396399128e-05
-1.73775799964895e-05
-1.4924255241141e-05
-1.79324966168141e-05
-1.19362195471276e-05
-4.21843392512567e-06
-5.99266252720513e-06
8.67791656317777e-06
-1.96446443911836e-05
-1.82601786589893e-05
-1.21533701159707e-05
-1.14884821233955e-05
-2.61016831140165e-05
-1.53886552206557e-05
-2.56874254537966e-05
-2.1572207614358e-05
-2.32547618317088e-05
-1.72020052289576e-05
-2.28169817077553e-06
-2.23989802451713e-05
-4.1806625596825e-07
-1.55548955578271e-05
-2.12194585364004e-05
-1.40882057618913e-05
-4.40984565550913e-05
-1.77834383129218e-05
-2.5667654091415e-05
-3.76813987685837e-05
-3.52896756774728e-05
-1.6920571679098e-05
-1.59593473961626e-05
-5.09440483749567e-06
-2.20680452456692e-05
-3.47866613780156e-05
-1.28926620183045e-05
-3.57537635492302e-06
-3.67096262497885e-05
-1.21900583281746e-05
-1.97319728037338e-05
-3.17214401527715e-05
-4.57111125384271e-06
-4.99627593766215e-05
-1.17500801529157e-05
-3.69622380171157e-05
-1.39406241311084e-05
-2.43323763721777e-05
-2.03369978018343e-05
-8.58119499861555e-06
-3.50994243922799e-05
-3.68620915279093e-05
-1.06018818989925e-05
-2.07158171356064e-05
-3.751094605615e-05
-2.30375453065857e-05
-3.89138914665622e-05
-4.33654167808755e-05
-1.16316761842787e-05
-3.5062690109908e-05
-2.96740653059932e-05
1.11035748428446e-06
-1.5204821823172e-05
-2.26637141961367e-05
-1.78418289951611e-05
-1.73342406555418e-05
-3.58340528445488e-05
-2.1342220847351e-06
-2.69745129107297e-05
-2.71405302976409e-05
-2.66765621564285e-05
-1.16602361625728e-05
-3.53353692591895e-05
-1.93375834664483e-05
-1.05003111651677e-05
-2.41125058664944e-05
-1.10454553562356e-05
-4.96132484438739e-06
-1.27551049300157e-05
-1.94867510410016e-05
-1.33912892038577e-05
-1.65945255510474e-05
1.46488842153569e-06
-1.70485012423322e-05
-2.46182414304896e-05
2.43211269679481e-06
-1.70409889189434e-05
-1.11615353063992e-05
-1.98055582197527e-05
-3.59818809868862e-06
1.59702903580312e-05
-2.91172642388929e-05
-2.38750895955177e-05
-2.13252642967623e-05
-1.50103574591258e-05
-4.2623510916261e-05
-2.71735735245256e-05
-8.35385972072538e-06
-3.26882917807388e-05
-2.28440555536053e-05
-9.81256335425706e-06
-3.70021409328994e-05
-2.62191022808253e-05
-2.15387466248694e-05
-2.72296506638932e-05
-2.36616851222697e-05
-1.86845937941012e-05
-3.06446677322028e-05
-3.33181900962884e-05
-2.35606698219291e-05
-3.54673790813939e-05
-3.06065111238411e-05
-1.00824284689225e-06
-5.79865195594085e-05
-1.51475926729267e-05
-3.34043028289236e-05
-2.35539959107449e-06
-4.26070653100046e-05
-3.12143286030336e-05
-1.00708497928705e-05
-2.14222529351494e-05
-3.38487578120947e-05
-1.29800061775573e-05
-4.2293381700378e-06
-2.85134848156727e-05
-2.92372560719651e-05
-1.1560465848722e-05
-1.58299552669028e-05
-3.06994061053497e-05
-1.40861119188088e-05
-2.52550980305244e-05
-2.50852659331519e-05
-4.00476462861978e-05
-4.27093518700559e-06
-1.12387474001423e-05
-2.00899549247629e-05
-4.14343244740914e-05
-2.44099569101554e-05
-1.91940371248896e-05
-2.39925219553941e-05
-1.11200567811156e-05
-4.03049795387366e-05
-3.19257270797363e-05
-4.12632185572212e-06
-1.03863726820181e-05
-4.6612927846755e-06
-3.34038558392691e-05
-1.17822392513376e-05
-1.25293951560661e-05
-3.88282786751049e-05
-1.23466881483147e-05
-1.0326584492355e-05
-3.23072167891316e-05
-1.58216841624984e-05
-3.04914134181921e-05
-9.56192042848767e-06
-8.78424407412847e-06
-3.23566996470448e-05
-3.71041400909742e-05
-4.08282119395126e-05
-2.28510436277316e-05
-1.2612527048591e-05
-1.42740129108611e-05
-2.96504479065422e-05
-2.57819544866291e-05
-2.04875337153804e-05
-2.45645113683079e-05
-2.9825793098329e-05
-1.58649963458124e-05
-1.3227558957791e-05
-3.37712152446094e-05
-1.41466244878461e-05
-1.40745212590163e-05
-5.12001799263838e-06
-1.38256843768228e-05
-2.10724450917841e-05
-7.63725042893704e-06
-1.59153956134077e-05
-3.30481750252134e-05
-8.90302821533373e-06
-2.8873578665698e-05
-2.66798768737624e-05
-1.49999464683578e-05
-1.0696917207985e-05
-9.40515504919589e-06
-1.91725935355743e-05
-8.78868110737325e-06
-3.20200948221901e-05
-1.07822482940065e-05
-3.82346270257738e-05
-1.27956856796627e-05
-2.60382207262261e-05
-2.53595871943063e-05
-2.01370925074628e-05
-2.38986997461341e-05
-1.84371375285271e-05
-2.93549629483692e-05
-1.46068733400254e-05
-2.68772880831625e-06
-2.17101465295447e-05
-2.71541783333026e-05
-1.1802548199373e-05
-2.5288541576022e-05
-1.86198720277061e-05
-5.00467616555145e-05
-2.62481733526678e-05
-1.39784235672138e-05
-2.32392436950903e-05
-3.12349339810459e-05
-1.11316870837796e-05
-1.86883738162032e-05
-3.59986890605969e-05
-4.18224891123318e-05
-3.48387503012309e-05
-2.6275692044443e-05
-1.24586336179243e-05
-3.98531769658527e-05
-7.44089730162335e-06
-8.34675951168396e-07
-2.74949743401788e-05
-2.88141781162942e-05
-3.39080524949263e-06
-2.62060711401829e-05
-2.97261221780811e-05
-3.12920377519272e-05
-9.81392897371602e-06
-2.44731395522914e-05
-2.32609554897623e-05
-4.04691753998347e-05
-6.76146482414038e-06
-1.34068886193035e-06
-2.63695876373639e-05
2.04002898123716e-06
-1.3617071292488e-05
-3.72907308117474e-05
-5.35291623002668e-05
-2.08157056882503e-05
-1.06477053320212e-05
-2.85259390938898e-05
-2.06105010499541e-05
7.2918083664256e-06
-3.35902007124341e-05
-2.59831048291764e-05
-1.23083717566929e-05
-1.18980739744747e-05
-2.73353599890939e-05
-2.12771416747137e-05
-2.17696457812677e-05
-7.33103325239534e-06
-2.21436170269848e-05
-8.08132838832583e-06
-8.73265406403384e-06
-3.41451871489939e-05
-1.79236009604785e-05
-1.2598679431273e-05
5.11985985497222e-07
-2.80590190023254e-06
-1.18507126406124e-05
-3.5230205135251e-06
-1.98395851168407e-05
-2.74731136991816e-05
-1.8751309463524e-05
-3.90035874658922e-05
-3.76806683787341e-05
-2.7562019616358e-07
-6.64253135864806e-06
-7.69775932770423e-06
-1.08805579850545e-05
-2.83706514868602e-05
-2.90321612184049e-05
-2.85051978787016e-05
-3.089526775824e-05
-3.36977713815715e-05
-7.58981218910674e-06
-3.71351289333897e-05
-5.11751834709461e-06
-1.30960766285888e-05
-2.18360439146814e-05
-2.01512230047365e-05
-2.00460785819346e-05
-3.37768492180445e-05
-2.96537806187395e-05
-1.90309605875639e-05
-7.35261702748183e-06
-2.0849653464781e-05
-2.62929200559588e-05
-3.69055986317881e-05
-1.67328511991482e-05
-1.27252684304655e-05
-1.72415159456537e-05
-5.81587683376061e-06
-2.89779486027156e-05
-2.33344767557654e-05
-3.95454839210565e-07
-1.41200306260717e-05
-2.10317953904797e-05
-1.45087109722976e-05
-2.17893635527008e-05
-3.73856097084297e-05
-5.04669501717958e-05
-1.93165588853562e-05
-1.43551986763992e-05
-3.86576545528387e-05
-2.42157645451372e-05
-1.51365285672964e-05
-3.19058343840256e-05
-1.75812294878445e-05
-1.99456380464737e-05
-1.47068987055115e-05
-3.58987249761871e-05
-2.58449765819389e-05
-1.24887600297704e-05
-2.26314581802258e-05
-2.01292246038541e-05
-2.21904090056228e-05
-1.04016464457647e-05
-1.19703553258033e-05
-1.68559900465071e-05
-2.59003178208542e-05
-2.61005042063785e-05
-2.77744612858926e-05
-1.52290147332382e-05
-1.98542902298895e-05
-1.13197068319391e-05
-4.0618914175569e-05
-2.34047193749284e-05
-1.85931634613221e-05
-2.66168779917728e-05
1.00673525398641e-06
-1.93778164392122e-05
-7.93062791116851e-06
-2.79180318438909e-05
-1.19097871980427e-05
5.63568113918343e-06
-8.36842675941641e-06
-9.35527688741539e-06
-2.1465306476595e-05
-2.78932022617645e-05
-1.80359871666849e-05
-1.82939826769884e-05
-1.69840128095801e-05
-3.85387873980686e-05
1.8421419185887e-06
-1.96497665065349e-05
-2.23276849674328e-05
-1.95716551042281e-07
-1.05637573906842e-05
-2.56236381705966e-05
-9.04123705624428e-06
-1.88748953499554e-06
-7.7423647079364e-06
-3.08780329665581e-05
-2.26473081768819e-05
-3.32827871394801e-05
-2.5441765406243e-05
-8.05157427198608e-06
-2.23973428862044e-05
-1.81409616666085e-05
-1.20656767360111e-05
-3.18440557278651e-05
-2.21247373714192e-05
-1.24598040797121e-05
-1.63980215544284e-05
-2.84549812628883e-05
-6.72454033056967e-06
2.69151938695867e-06
-2.98716915658538e-05
-3.13351372898605e-05
-1.26767628304969e-05
-9.00107888643451e-06
-1.76475222583638e-05
-2.12187119299712e-05
-1.73743686115911e-05
-2.5378248745121e-06
-2.14536897407934e-05
-2.15943014299465e-05
-4.70684532855488e-06
-5.13011729996615e-06
-1.20480521173742e-05
-2.63260543575101e-05
-2.92086312732237e-05
-1.48720370549187e-05
-3.48038340529344e-06
-2.00023393888505e-05
-1.98619195309027e-05
-2.48340257516817e-05
5.26217758665162e-06
-4.82973506757211e-06
-3.03958756673579e-05
-3.67525346934982e-05
-2.19555719156728e-05
-2.36309175445578e-05
-2.45358595114713e-05
-3.85226659944211e-05
8.40041547792291e-06
-2.96804794962926e-05
-8.79544409795946e-06
-2.85714189971346e-05
-1.67715850693729e-05
-4.52596120035794e-06
-1.806725473806e-05
-1.55886158777114e-05
-6.59657800138718e-06
-2.46179461281833e-05
-1.68465126000566e-05
-4.45837859510937e-05
-1.81938040149418e-06
-1.3147443611467e-05
-2.80897219751777e-05
-9.90979275512404e-06
-1.92635328081546e-05
-2.0786902712504e-05
-2.31510636516301e-06
-2.66360180556609e-05
-3.9104757148745e-05
-4.05590198062933e-05
-1.32072080896915e-05
-1.405460350126e-05
-3.52141049781283e-05
-2.14741098297342e-05
-1.94674697114209e-05
-2.16110873521063e-05
-3.93033215527445e-05
-4.30369003268885e-06
-1.07093775527979e-05
-1.12086392523403e-05
-2.74135950289722e-05
-2.33481929982697e-05
2.89718718736231e-06
-2.2696832355294e-05
-7.17515087629568e-06
-1.70397339900224e-05
-1.99919185534247e-05
-2.21295688127717e-05
1.09656881119762e-06
-2.77992990775372e-05
-1.82577865725152e-05
-3.35177344941104e-06
-1.5765303892086e-05
-1.53174139834399e-05
-2.57924907715053e-05
-3.30129071034203e-05
-1.69149076527845e-05
-2.38967628872339e-05
-1.26272776305714e-05
-3.86567530254324e-05
-2.46119044001162e-05
-2.60788918810928e-05
-1.88623368654108e-05
-1.61144869038157e-05
-2.84763149151411e-05
-2.11110720376926e-05
-4.32630229835521e-05
-1.42962604313876e-05
-2.73507225730728e-05
-2.64122795176128e-05
-1.6556693131928e-05
-5.53391145841056e-06
-1.47757308249457e-05
-1.68179224675009e-06
-4.51984476605203e-06
-1.23531737374805e-05
-1.13570087859737e-05
-3.83348583206628e-05
-6.91418267012123e-06
-2.50356134545516e-05
-2.52341671201483e-05
-3.10317142634249e-07
-2.60832075602365e-05
-2.77273994277686e-05
-2.91992698694026e-05
-1.39574358417531e-05
-1.10616654394983e-05
-2.74041041725845e-06
-1.08557940377466e-05
-1.83992700395172e-05
-2.65662046685939e-05
-1.92166516244882e-05
-1.304705707448e-05
-1.7273710352005e-05
7.80891631054336e-06
-1.66236335357659e-05
-3.12047490904641e-05
-4.18076971980828e-06
-5.04897220625307e-05
-2.96281569272593e-05
-1.46858194922754e-05
-2.70343952224933e-05
-3.07217209624263e-05
-2.25687038155114e-05
-2.43633783795958e-05
-1.96228841699687e-05
-1.18392328114128e-05
1.29025002711162e-06
3.48942297041358e-06
-2.78820548632548e-05
-1.88877219641326e-05
-3.43538936899925e-05
-3.4704020074653e-05
-2.17749083465348e-05
-2.36942882143566e-05
-2.69957775444479e-05
-1.42670565450759e-05
-2.27600103507532e-05
-2.53745234781314e-05
-4.92903123299418e-06
-5.35142580285562e-06
-2.24212842825439e-05
-3.62903584009686e-05
-2.7423630112672e-05
-3.14938491895638e-05
-1.3767765390548e-05
-1.82354217518461e-06
-2.19529901054612e-05
-6.36288710286657e-06
-4.61999698106012e-05
-1.00718033766011e-05
-2.18148240244458e-05
-1.32096772965078e-05
-3.11360044579732e-05
-2.94073124653728e-05
-1.21698923005031e-05
5.34328273247104e-06
-1.09183720166462e-05
-1.10340965840334e-05
-5.43249026208075e-05
-3.86333253680689e-05
-1.11666323631464e-05
-1.52224839078549e-05
-8.25878852389632e-06
-8.18877431828553e-06
-3.19642589198766e-05
-2.86278659439929e-05
-1.06966565243318e-05
-1.35694262950578e-05
-1.83746708144957e-05
-2.56610524219409e-05
-1.15019356034855e-05
-1.95609920443003e-05
-1.36160203699523e-05
-3.65431011658164e-05
-2.12337193444036e-05
-2.48662967735011e-05
-1.44673906890437e-05
-2.97368655726111e-05
-3.61588814312836e-06
-1.71330546571023e-05
-3.29211343223826e-05
-3.09589708804312e-05
-1.3296215291856e-05
-8.64356878367302e-06
-1.61086628948726e-05
-2.69921655390503e-05
-3.32288806805508e-05
-2.09067748527783e-05
-2.3763334465727e-05
-1.36475194203562e-05
-3.71208147513848e-05
-6.82879979478508e-06
-1.67261365636565e-05
-1.86779654784736e-05
-1.6693618017569e-05
-3.05820520069153e-05
-3.94078501952979e-05
-2.39237132203975e-05
-1.03052229907986e-05
-2.98311664213686e-05
-3.81200471379628e-05
-1.08340628132763e-05
-2.14188689623881e-05
-3.37453363765554e-05
-1.19658779804684e-05
-3.57350276438992e-05
-2.17857682821392e-05
-2.59368660916061e-05
-1.86906138554753e-05
-5.42670005076383e-05
-3.22131926706423e-05
-1.30412683364643e-05
-1.37959300961202e-05
-5.46142014100455e-06
-1.50325056694991e-05
-8.86684771628601e-06
-1.48032764926092e-05
-7.10865142919627e-06
-1.13165473479241e-05
-9.28735725234007e-06
-2.42247331620249e-05
-1.13379219654956e-05
-2.55041538099542e-05
-3.10077251941897e-05
-2.18400378193547e-05
-2.66986307263102e-05
-2.47623767040949e-05
-2.26506631899713e-05
-8.46844677876439e-06
-2.3069893425897e-05
-3.28534479484165e-05
-2.21434917523766e-05
-5.73021650428993e-06
-2.4279901068424e-06
-4.1267827379452e-05
-1.17044169145161e-05
-5.48606311619993e-06
-3.1093460662519e-05
-2.61468816021948e-05
-1.7780870624204e-05
-2.7524946452487e-05
-1.81109089503416e-05
-2.29471610979579e-05
-2.07631041953138e-05
-1.10101521273695e-05
-1.94507042198488e-05
-3.47824130445664e-05
-1.44045697175422e-05
-1.34215888361237e-05
-3.88344289610509e-05
-7.77015398854921e-06
-1.4634631317072e-06
-1.44047343415982e-05
-1.74651444837111e-05
-1.3975706527892e-05
-1.83129683586158e-05
-1.77298245558146e-05
-8.83541881189613e-06
-3.66437597643997e-05
-1.85321734833664e-05
-1.0551484732309e-05
-2.36173901309546e-05
-1.80284192420871e-05
-2.14521884859412e-05
-1.45660524963007e-06
-2.89826227324441e-05
-2.67195712700073e-05
-2.91104724741685e-05
-1.51711268673033e-05
-2.57722544956896e-05
-1.65514921588374e-05
-1.08608653084804e-05
-3.61024311020476e-05
-3.25065598149036e-05
-1.48729389324232e-05
-3.69744466402315e-05
-1.0029036651924e-05
-4.68785116534263e-06
-5.23114275715716e-05
-2.46069213399268e-05
-2.227932447428e-05
-1.87988636333805e-05
-3.2750700575195e-05
-1.29082361329161e-05
-2.25247435091351e-06
-3.19112493361843e-05
-2.20851303700598e-05
-3.87207874660046e-05
-3.79942208806597e-05
-1.78244749052668e-05
-1.87857440741838e-05
-2.98050330410098e-05
-2.83679673741132e-05
2.55288231189117e-06
-3.13969807121106e-05
-1.82120274762172e-05
-4.33003940894842e-05
-2.78000160536595e-05
-9.77120281789778e-06
-3.02508629617819e-05
-6.64312861904144e-06
1.12530751127016e-06
-1.9283082635398e-05
-1.11285052390178e-05
-1.899503037238e-05
-2.15108886493352e-05
-7.34984014675207e-06
-1.84174840377369e-06
-1.65098584357073e-05
-1.90806165707648e-05
-1.45168007845168e-05
-1.65207643030351e-05
3.55394258477049e-06
-4.17375008991631e-05
-1.66100548396978e-05
-1.64237283086997e-05
-3.10422074162969e-05
-1.98572395628502e-05
-2.93492081175178e-06
-2.39027437847184e-05
-3.97692131627441e-06
-2.8064424310961e-05
4.99557023248531e-06
-1.93557614395918e-05
-1.20754885910932e-05
-3.24995701104765e-05
-3.05384040813851e-06
-3.30704143790375e-05
-8.34911954251816e-06
-3.3230297365937e-05
-2.66196345439206e-05
-2.19197769736969e-05
-4.32803052790515e-05
-1.18706029884501e-05
-2.90193344553077e-05
-8.50190072748646e-06
-1.63048570622219e-05
-2.01473947577467e-05
8.73332369329062e-06
-9.87232030556872e-06
-7.80753741789078e-06
-1.90399921277857e-05
-1.24479560310725e-05
-2.51123858026395e-05
-2.97305227548321e-05
-1.53297925779767e-05
-3.46465897872489e-05
-3.95771683089186e-06
-6.97067015161901e-06
-3.96163044111521e-05
-1.58486437689249e-05
-2.46743777149625e-05
-1.30886034638417e-05
-1.15390744815065e-05
-6.63288992746877e-06
-1.7116439002632e-05
4.4571457373398e-06
-1.09573021550541e-05
-1.42736432503877e-05
-2.33903510222427e-05
-1.62241837521177e-05
-1.69744580683641e-05
-2.76642885408862e-05
-4.30546433684304e-05
-1.5668520757688e-05
-5.88368510096069e-06
-1.78694277049694e-05
3.38609320662822e-06
-1.32636486425277e-05
-1.27666386961055e-05
-2.63342979340628e-05
-2.5539657362339e-05
-3.15679159737292e-05
-3.27046398827795e-05
-2.09455674283175e-05
-2.07614220248627e-05
-3.24699103622166e-05
-6.01705881126534e-06
1.25785161740781e-05
-2.5589335304601e-05
-4.03862826371966e-05
-2.91430785812034e-05
-2.58704113933928e-05
-1.65776802746499e-05
-3.26947996121088e-05
-1.19842204862887e-05
-1.63883138126326e-05
-2.65274264738187e-05
-2.39295960607848e-06
-1.89470557442778e-05
-8.79960280982646e-06
-3.69074033780624e-05
-1.22393735783128e-05
-9.33974914913991e-06
-1.07883251005495e-05
-2.86127967922003e-05
-3.32599926971945e-05
2.78167337816152e-07
-2.91700952372318e-05
1.09559952011176e-06
-2.4991612805659e-05
-2.63841967707143e-05
-3.46278335921047e-05
-9.20926816025418e-06
-2.57123502603111e-05
-2.99794028645366e-05
-9.9483297708744e-06
-1.41901410565177e-05
-4.69223371198008e-06
-3.15847195906812e-05
-2.37522091398959e-05
-1.69010912683622e-05
-2.93858691679113e-05
-7.18559609866265e-06
-1.29090749973803e-05
-2.07321586594082e-05
-1.15119962813415e-05
-1.90194984027459e-05
-1.03785095153899e-05
-1.20271733611326e-05
-2.95185036001792e-05
-9.78385538324623e-06
-2.11761652065457e-05
-3.58731480319203e-05
-1.89619174155205e-05
-1.69137602838376e-05
-3.38728626974043e-05
-1.60155582461368e-05
-3.40634414239774e-05
6.47369936468205e-06
-2.14276951863341e-05
-2.93043617457683e-05
-1.59269923461558e-05
6.93911914158065e-06
5.57815299322383e-06
-7.66994711683111e-06
-1.92882658499326e-05
-2.26427817169827e-05
-4.37756224342434e-05
3.62363394040855e-06
-2.97260900625065e-05
-2.55816683016535e-05
-1.68412649249594e-05
-3.11357219655385e-05
-2.2373730742634e-05
3.26121970131625e-06
-1.45102494981666e-05
-7.4303987260305e-06
-1.05375643751386e-05
-2.79923423543654e-05
4.97880626964856e-06
-1.94230498644606e-05
-3.37866759032054e-05
-1.40395815356671e-05
-7.65761573819414e-06
-1.53894583971802e-05
-6.83368425350493e-06
-2.38414549684284e-05
-1.44022471940303e-05
-2.36365014780187e-05
-1.76325385962698e-05
-1.44315596769807e-05
-1.01258875717802e-05
-2.26806204355475e-05
-2.78740738753704e-06
-2.69963561407081e-05
-1.65792040830421e-05
-2.0309311454589e-05
-1.76411392816697e-05
-3.19817333030457e-05
-3.90484392638615e-06
-3.82245499564091e-05
-1.94530009001962e-05
-2.69756238494811e-05
-2.24498225402166e-05
-3.93903472462797e-05
-1.54269548076246e-05
-3.83599987473042e-05
-2.4902802663443e-05
-1.77412596755861e-05
-3.47437778717779e-05
-9.61110637427381e-06
-1.73773159776995e-05
-1.63944608113073e-05
-3.34717141071782e-05
-4.78132671609443e-06
-1.54713019145743e-05
-1.58431147605076e-05
-1.02780260447353e-05
-2.28011706411869e-06
-2.63501441898544e-05
-1.45268369575719e-05
-2.97073154042814e-05
-1.33544440205306e-05
-1.19112444524338e-05
-2.8142164763359e-05
-4.944514532226e-05
-2.57866290676632e-05
-2.00739052888186e-05
-2.06981701931934e-05
-3.56029266510088e-05
-1.79001501678321e-05
-2.5273705211219e-05
-1.27817847748243e-05
-3.04411656884351e-05
-2.73965985090853e-05
-1.35844628307039e-05
-1.031516406788e-05
-1.97928526175829e-05
-2.4639007202596e-05
-3.41780157722489e-05
-3.82822860013683e-05
-2.51975880521964e-05
-2.54713408888219e-05
-4.47975851624103e-06
-1.29461261039926e-05
-3.28348813570542e-06
-2.45944439354318e-05
-1.00300802508063e-05
-5.86368303376589e-06
1.64485634790596e-06
6.06036296526341e-06
-1.08702110828326e-05
-1.70457607818416e-05
1.89786535598692e-05
-1.90065520416347e-05
-1.13556182818835e-05
-1.82492996655376e-05
1.7470742340922e-06
-2.40033163151339e-06
-2.0749537130565e-05
-2.39234989434433e-05
-2.95645719939046e-05
-6.51489177014234e-06
-1.4926142996732e-05
-1.79863950179448e-05
-1.85052163786633e-05
-6.78333438948189e-06
-2.37063041753085e-05
-2.34335921151294e-05
-2.74120357312826e-05
-2.56410434150358e-05
-1.98436658273118e-05
9.0918436249586e-06
-3.32222463459711e-05
-1.58377577722826e-05
-2.47345077865448e-05
-1.80296250458167e-05
-1.07603815157343e-05
-4.468198014239e-05
-3.4605209602862e-05
-1.54139578862565e-05
-1.38995560003681e-05
-4.23391765193756e-05
-7.55283982127411e-06
1.63968505841591e-07
-2.44348479799267e-05
-4.2697632245428e-05
-1.52871218489787e-05
-8.19262869337132e-06
-2.33450897803075e-05
-4.86962668232981e-06
-2.92957904058283e-05
-4.95503818949337e-05
-2.0367324432329e-05
-1.36911706102412e-05
-3.32844210435e-05
-4.54194008453913e-05
-1.22244132023106e-06
-2.48969269424477e-05
-2.04775456948683e-05
-1.4251213633601e-05
-2.14986177928275e-05
-2.1106832449733e-05
-1.03800979604408e-05
-7.38374875954058e-06
-2.67480554830082e-05
-6.55011014961456e-06
-2.45879832895104e-05
-3.24039037476096e-05
-1.20361198948125e-05
-6.05695630756889e-06
-1.04467056653586e-05
-5.06767694348518e-06
2.58993885572052e-06
-1.11036842829244e-05
-2.07309999710771e-05
-2.10252533831928e-05
-1.07078330130656e-06
-1.42210341898089e-05
-2.1047811175054e-05
-1.78508983036752e-05
-3.52947746389765e-06
-2.50613940949176e-06
-2.28740476498425e-05
-1.31194892933744e-05
-1.03115143211362e-05
-3.82021297992019e-05
-3.69769023284076e-06
4.61530100659263e-06
-2.81727459268941e-05
-2.00265917746774e-05
-1.10665990018078e-05
-1.0781695874856e-05
-1.24769465430986e-05
-1.46856942436884e-05
-1.74382855279794e-05
-2.10325738362705e-05
-3.14040591546289e-05
-1.35633077990855e-05
-3.33979207878968e-05
-1.69915072920047e-05
1.05582743358955e-06
-3.9524591372095e-05
-1.66487856544003e-05
-2.06094770845989e-05
-2.89780329953044e-05
-1.98683944439848e-05
-1.80814154902444e-05
-2.15835754322323e-05
-1.25003991105899e-05
-3.32270459349652e-05
-7.92042746181022e-06
-3.19175284119785e-05
-4.48750417923134e-05
-1.39067390426115e-05
-3.64176437771235e-05
-2.86583860970466e-05
-3.85865133976641e-05
-2.44894585865677e-05
-9.14700043310575e-06
-2.27025947701909e-06
-3.10740925899896e-05
-3.09969051732256e-05
-7.72316967306005e-06
-5.78525043098991e-06
-3.28443911295982e-05
-2.88125236534984e-05
-1.54040081025694e-05
-3.62999181098759e-05
-1.76881450859821e-05
-2.65378505344969e-05
-3.18152223802982e-05
-2.35377939905863e-05
-1.72531831989623e-05
-4.7539281956819e-06
-1.078777946814e-05
-3.04582454973812e-05
-2.73862564432332e-05
-3.07643210034035e-05
-2.14373289620428e-05
-1.11029533708316e-05
-2.06084957512435e-05
-8.76517829645597e-06
-1.84261061149667e-05
-3.3698941628231e-05
-1.40534804036282e-05
-3.71793235043584e-05
-1.77643513362003e-05
-2.03489968912299e-05
4.88548275615368e-07
-2.89898436685071e-05
-1.2039767743156e-05
-6.03914756002799e-06
-2.46834968729429e-05
-1.2327977275732e-05
-2.15481226835217e-05
-3.5411951991878e-05
-2.06039353173743e-05
-1.5263010409672e-05
-3.72738581016907e-06
-1.39653812702252e-05
-3.2063522020397e-06
-2.29801378067277e-05
-2.76091668671811e-06
-6.32860958475278e-06
-1.43811918418493e-05
-2.7974025721461e-06
-2.17210950923789e-05
-2.56524367291885e-05
-1.71145222675693e-05
-2.33980973716802e-05
-1.51010010694747e-05
-1.65663225871273e-06
-2.36576806792787e-05
-2.55856640744331e-05
-5.00841623111527e-06
1.31701547028613e-05
-1.57059179168731e-05
-2.81786746377069e-05
-2.10152060584278e-05
-1.64237963667253e-05
-3.02639159817867e-05
-4.513384385838e-05
-1.54609448444875e-05
3.67508928321486e-06
-1.80581063477265e-05
-3.40222444308636e-05
-2.1343076629923e-05
-1.55142655789477e-05
-2.19268116578793e-05
-3.70200645040587e-05
-2.48439307281949e-05
-2.62134412706566e-05
-2.46583151563946e-05
-2.049239063774e-05
-2.4572099807133e-05
-1.62925107135666e-05
-1.73469199174288e-05
-2.1053163364587e-05
-2.22552383395354e-05
-9.91679279018573e-06
-2.47790830454089e-05
-3.02280105698494e-05
-3.9185426723969e-05
-3.51624290598594e-05
-2.63928057887981e-05
-2.39783659326636e-05
-3.37708702280282e-05
-9.43663895290694e-06
-3.24428027183057e-05
-2.92236853516901e-05
-1.65282862688989e-05
-2.13751383713601e-05
-1.01910966058228e-05
-1.06962518609705e-05
-2.52077584693897e-05
-7.97007118239002e-06
-2.57821199641956e-05
-4.72564896322323e-06
-2.34631149818707e-05
-2.02311459461755e-05
8.22564056940759e-07
-1.62513207457426e-05
-4.61914610378955e-06
-3.55457621963919e-05
-3.0147562729305e-05
-7.77356263623232e-06
-2.24251713426122e-05
-5.45490587837997e-06
-1.83104567297791e-05
-2.74731728126785e-05
-1.98617554374226e-05
-2.86618438285676e-05
-2.26940773845438e-05
-9.25799512923259e-06
-2.51647495197795e-05
-1.47198872748662e-05
-1.55396319473778e-05
