# Supplementary material for: Research on computational propagation and identification of mine microseismic signals based on deep learning
Source: PLoS One. 2025 Oct 22;20(10):e0334641. doi: 10.1371/journal.pone.0334641 (PMC12543183; doi:10.1371/journal.pone.0334641)
Supplement: S2 Data — (ZIP) [file pone.0334641.s002.zip › 000100500001987.xlsx_0.txt_24.txt.txt]

-4.64790277232387e-06
-2.12545094474223e-05
-2.44821607043716e-05
-4.4136681209572e-05
-1.0243402417714e-05
-1.69932550196438e-05
-3.25047522820099e-05
-1.83984576075089e-05
-8.53908974028887e-06
-2.23795884639473e-05
-1.75402819102851e-05
-1.75757600121331e-05
-2.11093471074192e-05
-6.43943771772132e-06
-2.80129548071845e-05
-2.29564584294319e-05
-3.29524094313937e-05
-1.39918869277166e-05
-2.42097180449856e-05
6.77296712550594e-07
-2.6897615426175e-05
-3.64008634222767e-05
-8.01885961287801e-06
-6.03258459532456e-06
-1.39916927294173e-05
-3.19410176426707e-05
-3.28718424018971e-05
-2.74879129354302e-05
-2.05638526223685e-05
-2.69245885238014e-05
-1.74208978175654e-05
-1.85284438983401e-05
-9.57038689742945e-06
-1.13109393883408e-06
-2.12156302361301e-05
-3.57216756079033e-05
-1.55353424952926e-05
-2.34209941195721e-06
-3.10811548726863e-05
-1.62938955467891e-05
-1.21501369031377e-05
-8.71424718943863e-06
-9.65315703707025e-06
-1.78243748555559e-05
-3.79538116729243e-06
-7.54804837462776e-06
-2.93517117246154e-05
-2.70952057260652e-05
-2.23739853817996e-05
-2.34118820029647e-05
-2.88218938117645e-05
-1.67507712415468e-05
-8.13379527553227e-06
-2.33408194037691e-05
-4.26002596289998e-05
-2.35741872334958e-05
-2.88823574625848e-05
-1.60838234133515e-05
-3.0182929916901e-05
7.15835212458326e-06
-1.73392076103773e-05
-2.86498314437667e-05
-1.39360320684211e-05
-5.10274836581332e-06
-2.33740020242143e-05
-1.41774165673604e-05
-2.95455054524272e-05
-2.83752196410691e-05
-1.69193258243209e-05
-8.6924093504483e-06
-1.03856796033912e-05
-1.83353199805492e-05
-4.23152984391862e-05
-1.57957882599661e-05
-1.36943097805945e-05
-7.75711793608885e-06
-2.89945465691065e-05
-9.95760040457477e-06
-8.38752767848083e-06
-1.76986473888588e-05
-1.9384031042021e-05
-2.54060151282639e-05
-1.71034057857356e-05
-5.05243942243928e-05
-2.13155149576533e-05
-4.01051617393934e-05
-1.67771327725252e-05
-2.82259073760644e-05
-6.6790692191986e-06
-3.15506799969694e-05
-1.81774980447636e-05
-3.98241013683321e-05
-2.60567937377511e-05
-1.07157132560545e-05
-2.32342000364375e-05
-1.06962117015003e-05
-5.96100713263791e-06
-2.46560687459127e-05
-1.87503294608511e-05
-7.85934271442448e-06
-2.71924242790398e-05
-1.10553520210518e-05
-4.05992431527035e-05
-1.1848440977747e-05
-2.44453725319903e-05
-2.04954724824649e-05
-1.68607311947785e-05
-8.97493114011697e-06
-1.48219051592698e-05
-2.40042138206816e-05
-2.00268346096461e-05
-2.62745392724413e-05
-2.99913566792533e-05
-2.792345758472e-05
-2.73257742699393e-05
-1.15450552249961e-05
-1.55134806508247e-05
-6.03002054317246e-06
-3.2306028607398e-05
-1.91686065767962e-05
-3.02589667834698e-05
9.29763287279422e-06
-2.13054724790462e-05
-2.48233336837601e-05
-1.843811675309e-05
-3.59501204540761e-05
-9.09678404463587e-06
-1.09165269547534e-05
-1.81402106625238e-05
-1.29228275339518e-05
-2.21954402408176e-05
-3.19908259900857e-06
-5.26578726704126e-05
-2.72766792690071e-05
-1.66090529528766e-05
-2.21162831216367e-05
-4.44464742201114e-06
-3.60041075944549e-05
-3.16729061629142e-05
-3.1869957786705e-05
-2.47396359706471e-05
1.04036863009287e-05
-3.44817630160325e-05
-2.62928516160559e-05
-1.36791138995878e-05
-7.18078245217286e-06
-2.6375070746232e-05
-4.00510402377873e-05
-1.84471858154965e-06
-2.03838551753105e-05
-2.46390763625314e-06
-3.34079862099917e-05
-2.01545399889276e-05
-2.72316147297394e-05
-2.55949995628831e-05
-2.84298609877905e-05
-1.54863470341385e-05
-6.24677300013602e-06
-1.97045152998363e-05
-2.86501179205547e-05
1.28111943170274e-06
-9.42848104795021e-06
-1.4537982210761e-05
-9.07194010445818e-06
-2.577191855119e-05
-4.25695249469543e-05
-7.69062064197472e-06
-2.66301510115331e-06
-2.26858648997811e-05
-1.23304375246879e-05
-3.17818381308243e-05
-3.7185803860894e-05
-2.39607035460003e-05
-5.31816127482216e-05
-3.78844139113207e-05
-2.76134356682611e-05
-9.60274273627328e-06
-2.47867870741887e-05
3.90103197801024e-07
1.023230995029e-05
-2.63145909052212e-05
-4.4842540401939e-05
-3.27724336434724e-05
-2.13952685499238e-05
-6.71648868687469e-06
-9.67920990563237e-06
-2.6469890919708e-05
-2.89911948779821e-05
-2.26342293206579e-05
-2.07740330266605e-05
-3.51495893411105e-05
-1.30110607620698e-05
-3.16508261516074e-06
-2.82404967615105e-05
5.73913741113487e-07
-1.81257045818672e-06
-7.82112331340596e-06
4.93488439034811e-06
-3.93207357368198e-05
-7.57073081499869e-06
-1.5211109397974e-05
-5.67232540852538e-05
-1.97178693109316e-05
-2.08918425319031e-05
-9.9080659053094e-06
2.36406814460395e-06
-1.57190512096737e-05
-1.96963527154163e-05
-2.24280954661989e-05
-4.27238753947126e-05
-1.78047151088732e-05
-1.67785127491171e-05
-1.75578618751769e-05
6.43349217148377e-07
-1.49226583615467e-05
-1.60743532000879e-05
-1.91202849484988e-05
-3.34048229835629e-05
-1.60155576260776e-05
-2.40649363542182e-05
-2.26995647472895e-05
-9.65460611239364e-06
-2.30904556921692e-05
-1.05610464289302e-05
-2.75590203967199e-05
-5.97588636757523e-07
-5.32033601992113e-05
-6.50867950558753e-07
-3.19729717251285e-05
-1.61960371533696e-05
5.26204157023649e-06
-2.26174951714904e-05
-3.42977583331968e-05
-2.49645402773671e-05
-2.37527146364647e-05
-2.05936693893962e-05
-1.3723101936584e-05
-2.79375050406356e-05
-2.6975293508451e-05
-3.193961308003e-05
-1.21394291634876e-05
-2.19421889249378e-05
-1.75667843809032e-05
-1.56931992007264e-05
-2.50750996129196e-05
-2.89024234240136e-05
-2.45210757371597e-05
-2.04038097495316e-05
-4.078894758118e-05
-2.40894790395701e-05
-2.40119971201901e-05
1.87074696533372e-05
-2.78044115364958e-05
-2.0799413993991e-05
-2.89653046709708e-05
-3.77505529013139e-05
-2.46903974281157e-05
-2.895972442845e-05
-1.6914547082961e-05
-1.70787934964756e-05
-1.50825317711036e-05
-2.9768897921794e-05
-4.38537273222618e-06
-3.26913912838218e-05
-2.67823650834784e-05
-1.61120781083003e-05
-1.60649421565553e-05
-2.64735916832534e-05
-3.76643885263959e-05
-2.82255692907247e-05
-9.24284616508304e-06
-1.73582119443295e-05
-2.18604047404128e-05
-7.3701785641147e-06
-1.96789230805451e-05
-1.77210265840164e-05
-2.17211427645429e-05
-2.78346638373573e-05
-1.45531451901304e-05
-3.55326941548345e-05
-1.26410779848395e-05
-2.43633812158068e-05
-4.63143963813285e-05
-2.68677151237334e-05
-2.01883307401602e-05
-1.49071641019659e-05
-2.09487732082045e-05
-7.98344715018038e-06
-2.24734879998354e-05
-7.99973221393339e-06
-1.49640714862918e-05
-3.04342362018838e-05
6.40961347937323e-06
-3.81108024459559e-07
-2.83543165917082e-05
-1.47930849370656e-05
-4.54922610651865e-06
-3.37080105856328e-05
1.59483058011011e-05
1.02264286288806e-05
-1.44936958216794e-05
-1.77488066305373e-05
-1.78740256261952e-05
-1.8764742354969e-05
-2.49221727143211e-05
-2.69025612415409e-06
-2.79787667157248e-05
-1.43654034762888e-05
-6.71251718055169e-06
-1.78429936379377e-05
-1.70523347777426e-05
-1.36571452643988e-05
-3.43230758885571e-05
7.93122249283089e-06
-2.04562760865014e-05
-1.17286814658443e-05
-1.81940393976586e-05
-2.25309891884794e-05
-1.46231649462851e-07
1.44963969909867e-05
-2.16602281899093e-05
-2.82245487389715e-05
-1.46504813823364e-05
-8.35325438981804e-06
-2.78046815926343e-05
-3.17149292935774e-05
-1.40371392908396e-05
-3.21845014996943e-05
-2.23651720240793e-05
-8.60740591634303e-06
-1.20910501063124e-05
-1.60199701308497e-05
-8.68739950849155e-06
-1.27971451461674e-05
-3.4312423535001e-05
-3.58228411352569e-05
-4.27896414031178e-05
-1.5025168384378e-05
-1.18090271936914e-05
-9.12982053950041e-06
-3.61947753220208e-05
-1.82232857014367e-05
-3.47167160172944e-05
-2.90831800226168e-05
-1.53043296635052e-05
-1.41116496009768e-05
-1.29202342429658e-05
-3.27406068491169e-05
-3.89437015554638e-05
-1.22638504735066e-05
-2.30446307334712e-05
-1.86593088187649e-05
-2.4743785361221e-05
-1.02499892096199e-05
-1.74238957220513e-05
8.30028511613281e-06
-2.98874233589263e-05
-3.6629041162216e-05
-2.185317310564e-05
-3.15863347980378e-05
7.50676961334597e-06
-2.01240052331417e-07
-1.17039804778671e-05
-1.01696721415636e-05
-2.98781811520646e-06
-8.35746853716137e-06
-2.48478025908679e-05
-1.00907721048502e-05
-3.05956115618273e-05
-1.18299837402511e-05
-1.17224722362396e-05
-2.15596385272367e-05
6.66901951984025e-06
-1.40292972388502e-05
-4.38969072197259e-07
-1.46449748183835e-05
-2.98312298137942e-05
-8.21853794185175e-06
-2.85493246993949e-05
-3.18622720966099e-05
-2.03514038485471e-07
-1.95819424748309e-05
-3.05140357287766e-05
-3.54844503973886e-05
-9.8278606861529e-06
-3.16708560397479e-05
-6.04271708385678e-07
-1.75646842211786e-05
-2.61932132626377e-06
4.98576641916902e-06
-1.67068631324158e-05
1.49638342876938e-06
-1.45459862255449e-05
-4.00908912086207e-05
-3.56672164590356e-05
-8.42082606018153e-06
-6.23380860117018e-06
-2.7294203862921e-06
-2.6038538239711e-05
-1.02631484654733e-05
-1.73851760078315e-05
-2.07603642691711e-05
1.00864923137287e-06
-2.2555672056903e-05
-5.43402894003721e-05
-1.19809767768363e-05
-3.14719546034703e-05
-2.27806313522502e-05
-2.01605805122474e-05
-2.42542981545225e-05
-4.22103735087087e-05
-2.06973461464226e-05
-6.87873115892526e-06
-2.54727464557463e-05
-2.8695743182598e-05
-3.24039237482512e-05
-2.19120349613356e-05
-1.13190202429678e-06
-8.80711578104321e-06
-2.71233777982765e-05
-8.7148989707505e-06
-3.05631598227654e-05
-3.16150283457662e-05
-2.94229386442811e-05
-9.63020858476159e-06
-1.45081887192439e-05
-2.85323821933515e-05
-2.7005711393405e-05
-8.71755103932383e-06
-3.87033609162878e-05
-1.91149524382467e-05
-8.19907818998994e-06
-1.30244611786953e-05
-7.39309386820374e-06
-3.21932273477638e-05
-3.70653867424708e-05
-1.95721317819325e-05
-3.44193256453366e-06
-2.09636456055039e-05
8.50062633441943e-06
3.19581159745779e-06
-1.52375550020801e-05
-4.40873697878418e-05
-2.233049147945e-05
-2.16449973629576e-05
-2.42405392376119e-05
-1.09992338059874e-05
-2.40849051561582e-05
-3.50121137779059e-05
-2.52925118641843e-05
-2.87225643810572e-05
-1.38221192307314e-05
-2.33867761436952e-05
-2.01231698186409e-05
-2.74673177531784e-05
-1.20587575203118e-05
-1.7826617852597e-05
-2.23697543989528e-05
-1.37310604036253e-05
-2.22820192115139e-05
-1.47268665996108e-05
-1.39032079356575e-05
-3.30580622193875e-05
-1.47534378929675e-05
-6.26726054945035e-06
-2.69878895522477e-05
-1.69192344186987e-05
-3.23157261480513e-05
-2.11113391152478e-05
3.3912916702658e-06
-3.12549336510967e-06
-1.70176067784765e-05
-3.22138547087835e-05
-1.35798322426327e-05
-1.17974838514076e-05
-5.5178445797178e-05
-1.98240945779615e-05
-9.52457149222525e-06
-2.80640983401582e-05
-3.35940857915192e-06
-1.90420508000079e-05
-1.04554819067315e-05
-7.98840609765796e-06
-3.11881265991789e-05
-2.66334658074147e-05
-1.66630009771979e-05
-3.58361426769241e-06
-2.65705151232378e-05
-3.93718291932416e-05
-3.42942070501973e-05
-2.59902472298196e-05
-1.70028604312112e-05
-2.9768374850153e-05
-7.98967916141463e-06
7.47680001615475e-07
-2.36013855747209e-05
-3.42852800086145e-05
2.31578817520271e-06
-2.47530671603092e-05
-2.65614615918579e-05
-7.80183141861826e-06
-1.82891967575942e-05
-2.17921300390282e-05
-2.5840210709706e-05
-3.06006210033908e-05
-2.6808859562145e-05
-1.84815897534544e-05
3.28768618583009e-06
-4.80437536802427e-06
-4.29053827607934e-06
-3.01120703119424e-05
-2.7808163975008e-05
-4.33940097625752e-05
-3.28685042505296e-05
-1.55457865427394e-05
1.88338520946286e-06
1.26717661441267e-06
1.69048943232558e-05
-2.22409004112698e-05
-2.34325241957887e-05
-2.36183524902628e-05
-1.55089125831999e-05
-7.27916049464772e-06
-1.03010381088443e-05
-2.15265542045958e-05
-1.55463668564526e-05
-3.76257396960365e-05
-1.97481270847401e-05
-3.35803530548672e-05
-4.19563773889852e-05
-1.99113349411718e-05
-1.51315414942673e-05
-2.26991940564753e-05
-2.50977886539511e-05
-1.78405878747506e-05
-1.5601769949574e-05
-1.38899972231889e-05
-4.23735454233253e-05
-3.8535332182081e-05
-1.58305018599277e-05
-1.62545818923601e-05
-3.91087413266037e-05
-1.5561542703965e-05
-1.43596006188513e-05
-3.98689242241923e-06
-4.61512989098859e-05
-1.51535220843358e-05
-3.3901946657042e-05
-7.88899768075887e-06
-1.16001833340928e-05
-2.66629723550404e-05
3.00045615338852e-06
-2.80481295717975e-05
-2.97490918388208e-05
7.68143613678568e-06
-2.17622078308603e-05
-2.80880172337919e-05
-2.88373267182159e-05
-2.28101544884728e-05
-1.87881203170479e-05
-2.44225948565437e-05
-1.4712899764398e-05
-1.41112287419724e-05
-2.75106004573663e-05
-1.61884629874583e-05
-3.19459645974315e-05
-1.54665133382195e-05
-2.51139525310954e-05
-1.29533453625019e-05
-3.08616714889025e-05
-2.17441102629406e-05
-3.03760918570546e-05
-3.26909524054571e-05
-1.59028347929959e-05
-1.3388635095144e-05
-1.93512589517496e-05
-2.78280888428655e-05
-7.03227594655723e-06
-2.16532416780484e-05
-3.75426785304121e-05
-1.19053678897915e-05
-2.45468191263004e-05
-2.95474267350202e-05
-1.93859670805176e-05
-1.66039036912301e-05
-4.40646160382656e-05
1.3062994306333e-06
-7.50111073036567e-06
-1.62965564974016e-05
-2.51962472901685e-05
-6.59537650446645e-06
-1.49353183913859e-05
-2.53648900936079e-05
-4.66746203473771e-06
-3.48709050430671e-05
-9.49708222024187e-06
-1.39413508912404e-05
-1.45849781150239e-05
-1.18195385338288e-05
-1.62430842432898e-05
-3.01629823000004e-05
-1.27572081755562e-05
-4.80122937730112e-05
-1.6803294730942e-05
-3.31688377222054e-05
-2.01799275475771e-05
-1.19158517490135e-05
-1.66052424347179e-05
-1.53158694545026e-05
-1.89324291710001e-05
-3.00969410169295e-05
-2.97608284405125e-05
-5.76503372316273e-06
-6.35448196865747e-06
-1.64961625767315e-05
-2.45527623041557e-05
-9.44954831443816e-06
-4.10578389049499e-05
-2.44153573480847e-05
-2.87512495830457e-05
1.04752369003982e-05
-1.84990885063656e-05
-1.2778887401364e-05
-1.34890112611272e-05
-1.28729879920289e-05
-3.58422350968684e-05
-9.11571094244484e-06
-1.98359121064031e-05
1.10030572113391e-05
-3.43991219806624e-05
-2.24804741751029e-05
-2.3545963472359e-05
-2.69399333871834e-05
-6.96085939813237e-06
-1.41354646829967e-05
-3.0359615083493e-05
5.66342211048111e-07
-1.74451808746273e-05
-1.63709502603365e-05
-3.47744242058946e-05
-4.23597641293862e-06
-1.36754781020636e-05
-9.16600605382591e-06
-1.82952808464871e-07
-3.25447050495723e-05
-1.8672991096347e-05
-3.13495732324372e-05
-3.2880391740672e-05
-2.15745888418876e-05
-1.51551001559608e-05
-2.91698007635439e-05
-4.69021455840845e-06
-1.51237654644448e-05
-2.18447131210602e-05
-3.24997476194392e-05
-2.58361214723027e-05
-1.99712486639815e-05
-2.64342723700918e-05
-2.93724377408026e-05
3.59402849268258e-06
-1.76578495016444e-05
-7.43798083581057e-06
-2.49292436636487e-05
7.29113848954592e-06
-3.74692858942938e-05
-3.44058431785755e-05
-2.60324947978954e-05
-2.63313987918125e-05
-7.46233149179318e-06
4.33350355586431e-06
-2.86180666072946e-05
-1.54337185863746e-05
-1.83642741189101e-05
-2.31640382333915e-05
-2.17196900042243e-05
-1.24105383114993e-05
-1.95465442788247e-05
-2.55938446184816e-05
-1.9740936893258e-05
-2.13441618284832e-05
-1.99483651347437e-05
-2.28373201569907e-05
-2.02936185878698e-05
-2.07763163048557e-05
-3.48331693159317e-05
-5.3034879221097e-05
-1.83075830806217e-05
-2.94534075453678e-05
-4.85423957159795e-05
-1.27522827789528e-05
-1.95240278152996e-05
-3.46538780938786e-05
-1.5964422466307e-05
-2.95751126060894e-05
-3.12135864238518e-05
-1.21047972598928e-06
-2.13598463782827e-05
-3.11119382670795e-05
-4.47913867336489e-05
-2.05174674215906e-05
-2.49154216461482e-05
-1.86505880280863e-05
-2.26034690969104e-05
3.30167540801196e-06
-3.85229419684404e-05
-4.25668674625242e-05
-2.85804777741404e-06
-3.800785312642e-05
1.58112437326068e-06
-1.9728910356873e-05
-1.73737712238659e-05
-3.42329820697604e-05
5.03578442821618e-06
-1.81552533308457e-06
-1.73052051540443e-05
-1.66834219836677e-05
-2.2288899908585e-05
-1.74902125603523e-05
-4.4187307661775e-06
-2.50820714937512e-05
-4.60124638136058e-06
-3.3510579461147e-06
-1.95034476277077e-05
-2.38690856254265e-05
-1.80555316942725e-05
-1.60181554315871e-05
-3.77907334819753e-05
-2.44610048209743e-05
-1.40365506698325e-05
-1.97611495216546e-05
-3.50828324257228e-05
-4.65135070915812e-05
-3.57055550351145e-05
-1.58035647600857e-05
-2.5992644904598e-05
-3.63568005182162e-05
-1.34489002377098e-05
-3.56901610889591e-06
-2.79695856899e-05
-1.32952616364834e-05
1.94376187065407e-05
-3.68383653551289e-05
-2.56920842383082e-05
-5.30313559367428e-05
-1.85504784179616e-05
-1.449090779071e-05
-2.7531855124011e-05
-1.71032837451528e-05
-1.20600284011136e-05
-3.00435892820001e-05
-1.15344968993668e-05
-2.43793423200995e-05
-1.57744739468517e-05
-2.05607532853662e-05
-2.35559710646412e-05
-1.00920555517139e-05
3.86975170030224e-06
7.35560961515736e-07
-2.65127012748124e-05
-3.31760634033244e-05
-2.76207862136054e-05
-2.13694873778198e-05
-2.5693083065958e-05
-9.38130090930489e-06
-2.42579586742126e-05
-1.21770808674613e-05
-2.92309498731962e-05
-2.58620243984958e-05
-1.74212848213326e-05
-3.31104195863794e-05
-2.45502892048333e-05
-8.25715309726982e-06
-2.1860232236901e-05
-1.97059220412949e-05
-2.02961326008512e-05
-1.78973362913753e-05
-8.89145990333649e-06
-1.63929963841703e-05
-1.21485012370809e-05
-2.11509871726138e-05
-1.80070932924582e-06
-3.12452347106754e-05
-1.47841602675085e-05
-2.6476586730438e-06
-6.76298237950302e-06
-3.12262829866203e-05
-9.33971881510137e-06
-5.28916213556901e-06
-1.38651327714635e-05
-3.64065099160498e-05
-2.74812868930864e-05
-1.22024674433026e-05
-6.81092858582941e-06
-2.74902049749612e-05
-2.11413557339216e-06
4.03000529728922e-06
-2.24174243879751e-05
-3.13737198122706e-05
-3.29594307782148e-05
-1.13992404277695e-05
-3.06304411437586e-05
-2.50528369219683e-05
-7.22953677214582e-06
-1.39728371710486e-05
-7.06303283771346e-06
-3.00351068942176e-05
-2.29046886712663e-05
1.19600827958481e-06
-7.93244736482296e-06
-2.530519318713e-06
1.62982112571107e-06
-1.79810349841646e-05
-1.85177900040377e-05
-1.68915672603913e-05
-1.54896809810503e-05
-2.24443896104691e-05
-3.52487202550387e-05
-3.50558095100492e-05
7.39939212039722e-07
2.59325297733957e-06
-7.69158261817307e-06
-1.80311737415216e-05
-8.30942108023013e-06
-1.3132735307223e-05
-1.03973884251048e-05
-7.49760321696967e-06
-1.76877281574522e-05
-1.35367703541567e-05
-3.15649602433329e-05
-1.69338785428841e-05
-2.15336654108257e-05
-2.15459981803822e-06
-2.07634571097739e-05
-1.93190470553258e-05
5.40651608239732e-07
-2.64803789737684e-05
-2.26381645596766e-05
4.59062349665893e-08
-2.5167092363842e-05
-1.36354489081485e-05
-1.24926335419243e-05
-6.454897399417e-06
-1.4140909170553e-05
-3.22318186095316e-05
-1.59652832741363e-05
-8.15069514015652e-06
-2.03738747492149e-05
-1.75454849023819e-05
-3.48672261329882e-05
-2.98900378975218e-05
-2.51388491904913e-05
-9.27024706542927e-06
-1.24205950192814e-05
-1.21410751524225e-05
-1.28569649228991e-05
-3.25030261142821e-05
-1.34943481497306e-05
-6.67954097901392e-06
-2.58056158181274e-05
-3.06564467196547e-05
-1.32475386379962e-05
-2.41859620981803e-05
-3.94789245945877e-06
-2.93349972194483e-05
-3.01211542732959e-05
-3.36270311896101e-06
-2.71987178669497e-05
-1.44120784822639e-06
-1.77846219661285e-05
-1.79394001634926e-05
-3.76964722209367e-05
4.22786105620946e-06
-4.52954763692154e-05
-1.63105250502917e-05
-2.73123071079738e-05
-2.41855029274051e-05
-1.76161415397307e-05
-2.16602154362605e-05
-2.3535195875317e-05
-3.48342645628449e-06
-1.92086636588022e-05
4.27078947869235e-06
-2.57558837544936e-05
-2.29562400802298e-05
-4.77044395129134e-05
-4.38026924882046e-06
-3.5496515520924e-05
-1.92477784405484e-05
-3.10583280094783e-05
-2.50670860404387e-05
-4.28054771340662e-06
-3.21375758576435e-05
-4.76868287366984e-06
-2.27369777689012e-05
-1.68534600233472e-05
-2.30897705524219e-05
-3.53566728468005e-05
-9.849629121349e-06
-1.84966766841733e-05
-2.13797704444488e-05
-7.92536323879104e-06
-2.95261060247409e-05
-2.19657730802719e-05
-2.91969004083916e-05
-3.02759242619085e-05
-3.01312388963353e-05
-2.30336268513232e-05
-1.58925330730858e-05
-2.41033356464181e-05
-1.59716768739824e-05
-2.59048552770547e-05
-1.87764545983734e-05
-3.05880173663392e-05
-2.03666435913361e-05
-1.53557085045452e-05
-4.53485684355417e-05
7.24258996874514e-06
-1.29216855011025e-05
2.1945144952531e-06
-1.70133328096749e-05
7.64903345031251e-06
-8.89082856385552e-06
-3.64059977763095e-05
-3.51845027640164e-05
-2.52860959501248e-05
-3.58251139427086e-05
-4.2206995367067e-05
-1.2845144605441e-05
-1.18364249125876e-05
-2.05650483460349e-05
-9.67880466499038e-06
-1.19398773021676e-05
-2.04095080954646e-05
-3.32306089864799e-05
-2.00154133769737e-05
-2.22461361359639e-05
-2.58396286324156e-05
-2.65407167018164e-05
-2.38831800335257e-05
-8.58443562450783e-06
-2.35010170648383e-05
-1.26774254629467e-05
1.21803455289727e-05
-1.21159480112206e-05
-3.81149867004512e-05
-1.64474150594532e-05
-4.48215779092164e-06
-3.06986439596962e-06
-2.84700070582305e-05
-2.42415434662447e-05
-3.16396316292759e-05
-2.32239303017484e-05
-9.17726964178572e-06
-2.32125212393654e-05
-3.08605755791762e-05
-3.38839499074431e-05
-1.18055127162515e-05
-2.40329119692983e-05
-2.94346568294265e-06
-2.14856500666764e-05
-4.20690565726293e-05
-2.73967902677214e-05
-2.03547740003126e-05
-2.91355627394148e-05
-2.60820716282671e-05
-1.32127170474448e-05
-9.16836187759341e-06
-1.93192519135338e-05
-4.50953981171654e-05
-3.72523265160724e-05
-2.83622034561204e-05
-1.57489286947008e-05
-2.26506408000443e-05
-2.08456987369551e-05
-3.34653672163033e-05
-5.7202588465099e-06
-1.84761496303578e-05
-1.64050440876715e-05
-2.76749243267297e-05
-4.59094174231641e-05
-4.14022957333669e-05
-4.31527741103607e-05
-1.73670013791117e-05
-2.12306368024966e-05
-3.10837155930347e-05
-1.13821413594142e-05
-3.46301887608032e-05
1.51376722903593e-06
-2.37050638240537e-05
-3.21059949083585e-05
-1.73086671387147e-05
-5.77279240222854e-06
-4.84939796993092e-05
-5.42175815690321e-05
-6.99632689241676e-06
-4.31289995962517e-05
-5.31973510785297e-06
-2.99590192140741e-05
-2.39817651547117e-05
-1.84682480472537e-05
-1.73355439564721e-05
-2.22449665758074e-05
-1.45558765891991e-05
-1.83961621017411e-05
-1.8943213745045e-05
-2.99545236942914e-05
-3.12936063604779e-05
-1.56697454476612e-05
-9.38736054093281e-06
-1.39284058600422e-05
-1.89577368051292e-05
-2.68386266107727e-05
-3.1533228439763e-05
-1.433313743513e-05
-1.49191784024203e-05
-2.11924164145643e-06
-5.39694069795559e-06
1.00939588286713e-05
-3.72761722042542e-05
-2.25074233780592e-05
-3.97649720991289e-06
-3.27884009238625e-05
-1.71445781349259e-05
-1.43796698975226e-05
-1.13189226719156e-05
-1.04627502927107e-05
-1.93303443281358e-05
-2.21157508406121e-05
-2.54968630530287e-05
-3.52725676681613e-05
-2.50800600999798e-05
-1.48136377622921e-05
-7.99566149944481e-06
-1.04543055452677e-06
-3.38563496492673e-05
-7.66952210730608e-06
-1.73787033569457e-05
-7.84589927283703e-06
-1.44856995431985e-05
-2.03832377465095e-05
-1.53825843519808e-06
-2.70111638385751e-05
8.04704056334688e-06
-7.91770568864574e-06
-1.58115201078839e-06
-2.88456987160234e-05
-3.58567544588301e-05
-1.67733901767495e-05
-2.47654550336606e-05
-1.84224613883229e-05
-1.97508913820232e-05
-1.32191847208313e-06
-7.83343967278899e-06
-3.11438678304839e-05
-3.71892446142507e-05
-1.73435503697711e-05
-2.34009672284136e-05
-2.52076088448244e-05
-1.57073787416653e-07
-3.34982631108923e-05
-7.83361271944592e-06
2.25854440402438e-06
-1.51983519596784e-05
-2.15249970260672e-05
-1.70899852397977e-05
-1.65971375897264e-05
-3.32637626383075e-05
-1.16920318337387e-05
-5.07040300034115e-06
-7.44709580655125e-06
-3.20626199214137e-05
-3.70419968672591e-05
-1.00728215296501e-05
-4.22260850473728e-06
-1.41404337895658e-05
-2.461140089507e-05
-2.1268795282929e-05
5.90894173430092e-07
-2.71399679565347e-05
-2.62149368026407e-05
2.75303811238792e-06
-1.72488221792342e-05
-2.74785271220458e-06
-6.71388660856133e-06
-3.10047613182175e-05
-1.60148570860699e-05
5.59504328677723e-08
-4.44974878842651e-06
-1.45006612402507e-05
-9.42896299299382e-06
-2.15475074463212e-05
-1.50916741192017e-05
-1.87585462143886e-05
-1.13009831325183e-05
-8.9436332580987e-06
-1.81683290193237e-05
-2.14873655414383e-05
-1.94311997009664e-05
-1.43676553578579e-05
-1.9134736512017e-05
1.49496139487396e-06
-4.97722771597889e-06
-2.65351121116635e-05
-4.0927648682385e-05
-6.97533292825478e-06
4.21523724334768e-06
5.92719949031708e-07
-2.95343050112726e-05
-5.11700126855494e-06
-6.02232988939802e-06
1.72917074199991e-06
-1.66159346002385e-05
-1.49056970825946e-05
-2.02744301195639e-05
-2.45850837881854e-05
-1.30207290636787e-05
-1.61289416524527e-05
-2.97554089417014e-05
-5.70460928719042e-06
-3.18696937397788e-05
-2.22617222318408e-05
-1.4030856717449e-05
-2.34270910199951e-05
-1.51779938407315e-05
-2.12449651852291e-05
-1.59047876378152e-05
-1.54550834792406e-05
-1.87540522689842e-05
-2.04501256402416e-05
-2.72323635623455e-05
-1.41290906654446e-05
-7.38192383306392e-06
-1.47215689780679e-05
-3.72736542641364e-05
-2.64125557866524e-06
-1.09196629182843e-05
-1.43890049404567e-05
-1.09507436882041e-05
-1.20695505334131e-05
-2.39680826758319e-05
-3.69907173402905e-05
-2.16578876760585e-05
-1.33469242419203e-05
-3.90998569230675e-06
-7.70797975987374e-06
-3.64647701307968e-05
-1.01570759800711e-05
-1.35692479901326e-05
-1.20851751728628e-05
9.61861024522659e-07
-1.77055761917037e-05
-2.99766533191785e-05
-2.84991306418712e-05
-2.09200836448356e-05
-2.15410848855368e-05
-9.21940612264262e-06
-1.96507883617886e-05
-3.25881024700794e-05
-1.69335819906909e-06
-1.76591265807524e-06
-1.08699708814568e-05
-2.82727895964809e-05
-2.53333930163915e-05
-1.31807781117929e-05
-2.495795127914e-05
-1.35984863373709e-05
-2.89786376515023e-05
-2.85280887958266e-05
-2.0517134439561e-05
-1.95652017452994e-05
-3.56349039703812e-05
-2.62355920092493e-05
-3.04917877918414e-05
-1.6381876410843e-05
-2.4746554517251e-05
-2.69868627853037e-05
-1.84337132446145e-05
-2.3501247894346e-05
-3.9296559723145e-05
-1.66387752286815e-05
-1.50408248850601e-05
-1.36933051788324e-05
-2.30450041274441e-05
-8.54878336005569e-06
-3.4138732052725e-05
-4.28113038924669e-05
-1.00773088676457e-05
-3.80294368940589e-06
-1.74295331562308e-05
-8.4694775063493e-06
-1.61279265698509e-05
-2.14103208110402e-05
-3.16163102989985e-05
-8.07802004019606e-06
-4.12646004818895e-05
-1.804323197379e-05
-3.5049435339812e-05
-3.26146777170941e-05
-1.1276148024069e-05
5.59845619045515e-06
-3.55569838554118e-06
-3.07842799034748e-05
-3.08338087002656e-05
-7.09389405457423e-07
-2.86827518226712e-05
-1.66486371053813e-05
-2.41820544817201e-05
-5.89247033682312e-06
-1.68292788686735e-05
-2.82388818871132e-05
-3.28690832236309e-06
-1.93126302260626e-05
-2.8683350835017e-05
-1.11161627757842e-05
-1.98216808298035e-05
-2.12787509262086e-05
-2.148389647033e-05
-1.33642927234946e-05
-3.43646184989306e-05
-2.76989604354653e-06
-1.73040226161166e-05
-7.69389355024603e-06
-7.89340354514974e-06
-2.33883362176024e-05
-1.49610319698522e-05
-1.33032146719659e-05
-2.44268190695626e-05
-3.75320720950963e-05
-1.23877664660099e-05
-1.00513669379529e-05
-2.0871812871781e-05
-1.0168560312375e-05
5.04393040705111e-06
-3.4423824419455e-05
-2.75881926350086e-05
-3.69609427629757e-06
-1.6653780733826e-05
-2.56978843059696e-05
-6.35439219964585e-06
-2.34001132139579e-05
-3.00538945958085e-05
-2.77007773541621e-05
-1.74839875337949e-05
4.24352382573774e-06
-1.67882226365268e-05
-2.65742111784646e-05
-3.94109272952877e-05
-3.95200379571355e-06
-2.03616936957859e-05
-3.21470759752723e-05
-2.30680563342931e-05
7.86501610949742e-06
-2.30689395331147e-05
-2.69851405120359e-05
-1.86977050197774e-05
-1.27272590010955e-05
-2.06317515971345e-05
-3.95372882399321e-05
-4.96842797976518e-06
-4.00414624359691e-05
-1.5758446458431e-05
-1.58007911141865e-05
-2.92886577713242e-05
-1.9393519665373e-06
-2.24793355706128e-05
-3.3799008761772e-05
-8.31800752971882e-06
-5.02839596623058e-05
-8.38069521911981e-06
1.42695851722934e-05
-1.04195338399701e-05
-3.93971459055007e-05
-2.61107418250228e-05
-2.91822132665719e-05
-3.58746334262359e-05
-2.52376331419988e-05
-1.33591391408598e-05
-4.01175163299481e-05
-3.22809159922517e-05
-5.92183734978538e-06
-1.4549138365032e-05
-3.19283906301534e-05
-2.98273144223072e-05
-3.50291769682264e-05
-6.11215553985878e-06
-2.08193432732509e-05
-2.01796840975165e-05
-1.82249461038185e-05
-2.99843142279995e-05
5.23203338349977e-08
-2.69481086663028e-05
-1.91042068890653e-05
-4.02920514717095e-05
-3.11089777303437e-06
-5.22612548281192e-06
-6.02382116620079e-06
-1.452304888078e-05
-3.09459097937518e-05
-3.27781337893007e-05
-2.02766300463811e-06
-2.46139401433312e-05
-1.36185995570709e-05
-2.12991896480175e-05
-4.54520652403439e-05
-3.61862025481776e-05
-1.48158675319098e-05
-2.80306224098032e-05
-1.97687667753672e-05
-1.46700656386369e-05
-2.04018854633436e-05
1.45804879424893e-05
-3.12352871839082e-05
-2.15009818920178e-05
-1.01748676958853e-05
-3.904755699883e-05
-2.17064137597826e-05
-2.62948675468866e-05
-1.50962106012757e-05
-1.33811483669887e-05
-1.34449697736378e-05
-8.08181314068234e-07
-1.70808630322641e-05
-1.07497012249014e-05
-2.67632637372048e-05
-3.29152690755357e-05
-1.11464323760034e-05
-2.63170102898076e-05
-1.07096501429284e-06
-5.05093440280296e-07
-1.99531536812568e-05
-7.03444290954357e-06
-1.50576099099735e-05
-2.45866495122748e-05
-2.72563525386132e-05
-2.32387420769257e-05
-1.33621126165244e-05
-1.54413634527159e-05
-3.47351079448231e-05
-2.04309007279922e-05
-2.99464157629334e-05
7.28629834033815e-06
-2.00312947207525e-05
-1.60490278356744e-05
-8.61902370848697e-06
-1.42901823599067e-05
-9.7865067448792e-06
-3.26519494403402e-05
-2.39366644590508e-05
-2.26295356528186e-05
-1.66017882739722e-05
-1.9164108971461e-05
-3.81003874973244e-05
-2.49935858711433e-05
-4.10651050989403e-05
-2.63127786778117e-05
-2.72191950322882e-05
-3.89409705115046e-05
-6.12978141647254e-06
-2.2525823457147e-05
-3.41671862387383e-05
-1.01418348981213e-05
-9.13673407523784e-06
-1.17091363128043e-05
-1.44856332157077e-06
-3.56614142577995e-05
-1.91852443252945e-05
-1.51329042353339e-05
-2.7353760559001e-05
-4.80644255830819e-06
-2.57614821146217e-05
-3.71998050731572e-05
-6.42927099564979e-06
-2.75077389863111e-05
-4.44232414811624e-05
2.72626855733346e-06
-2.29152928614442e-05
-1.78878277112368e-05
-3.00999237984299e-05
-1.74764906556642e-05
-2.57226964922019e-06
-7.41799494186662e-06
-3.62741644392559e-05
-2.4000877721255e-05
-3.09923566015193e-05
-1.23223269473654e-05
-1.20477668188658e-05
-2.52566470857427e-05
-4.12847917782301e-06
-1.04370121590193e-05
-2.55503238349922e-05
-1.52369762562771e-05
8.09933630592413e-06
-1.42084093873586e-05
8.96505142766062e-06
-1.20306048692503e-05
-2.38771685420863e-05
-4.48240185193323e-05
-9.66957104275029e-06
-4.50485913948018e-05
-3.30618434445159e-05
-1.39040149924149e-05
-2.28881298184922e-05
-4.16586567674439e-05
-1.42019833615105e-05
-2.95707227284642e-05
-3.14682107578312e-05
-1.38346486757475e-05
-4.85552548019005e-06
-2.86028542150875e-05
-1.48206345671521e-05
-9.34303979515064e-06
-2.3054146958226e-05
-1.78114138385443e-05
-2.54343645941549e-05
-3.88045404923723e-05
-4.04442612394641e-05
-2.31371509365779e-05
-1.87636449786588e-05
-3.39445077146833e-06
-3.63895455573771e-05
-5.44366891450577e-06
2.68549115541515e-06
-2.49135631498575e-05
1.54267462344083e-06
-3.51946392762322e-06
-1.29969822510926e-05
-1.61260401857291e-05
-2.04945604096405e-05
-2.5905080707182e-05
-2.5472597765218e-05
-2.79600524308555e-05
-7.74711152408499e-06
-3.80554835781955e-05
-3.64013855466807e-05
-8.09892895662784e-06
-1.96204272993139e-05
-6.04743508789476e-06
-4.9071242161274e-05
-3.64154704909228e-06
-1.20450628331286e-05
-1.18301195062167e-05
-2.41214655885985e-05
-2.66692494523369e-05
1.27339888406314e-05
-2.43889629054178e-05
-1.75945705526478e-05
-2.74623891241884e-05
4.91673638797369e-06
-4.21457436922104e-05
-3.84929112437879e-05
-2.54790902278295e-05
-2.37383949428186e-05
-3.10054954988661e-05
-3.51919414656869e-05
-3.38807566419531e-05
-1.88640516314477e-05
-2.06430433493182e-05
-2.51876428060744e-05
-2.64767919758913e-05
-3.19856922997777e-05
-2.90859408790155e-05
-3.11517028545396e-05
-4.91717735223626e-05
-1.76629177603949e-05
-1.69584390864639e-05
-2.08807659185705e-05
-1.63040332309306e-05
-1.48177396868727e-06
-4.19674407666052e-05
-1.57382350643076e-05
-2.60112799892362e-05
-2.19930066956106e-05
-1.54821988382161e-05
-2.76809506171083e-05
-2.42734977395169e-05
-3.31879015970243e-05
-2.43572950236806e-05
-1.26735458078498e-05
-1.18195862235594e-05
-1.82043781203073e-05
-1.39991334365475e-05
-1.85638739495131e-05
-2.94829165975309e-05
-2.4803409880882e-05
-3.069761454864e-05
1.85887345541696e-05
-2.13673120757758e-05
-2.11011401772529e-05
-6.23168649331334e-06
4.16927598845995e-07
-2.66422362837682e-05
-1.38177014863856e-05
-6.47012682058532e-06
-1.98806338447892e-05
-6.20002690404349e-06
-4.53449805177711e-06
-2.60109660716366e-05
-2.87481171685247e-05
-1.94466438815383e-05
-1.11223557962352e-05
-2.90891129531553e-05
5.19124490662494e-07
-1.80341285158306e-05
-2.47546809157933e-05
-1.46465546357439e-05
-8.40943614020716e-06
-3.45736537038409e-05
-4.31122484932573e-07
-1.10278364556436e-05
-2.92630878509737e-05
-3.14637342407153e-06
-1.65392987797906e-05
-3.124176503503e-05
-1.7907295127353e-05
-1.4319922118361e-05
-1.59560561004961e-05
-2.80571033314666e-05
-1.65064374124617e-05
-1.94341437775116e-05
-1.80637372292154e-05
-2.63435019666462e-05
-9.8155810175689e-06
-4.01935513065765e-05
-6.23753357709686e-06
-3.07559183685923e-07
-1.33486246693012e-05
6.61555647958117e-07
-1.61730392815878e-05
-1.23509717399695e-05
-1.96766457593372e-05
-4.02275050996679e-05
-2.14296388228009e-06
-1.77207438258106e-05
-2.52508057764638e-05
-1.28467377074413e-05
-3.08489346397249e-05
-2.28184407066172e-05
-1.16865387914714e-05
-2.15692108908472e-05
-1.5980408184236e-05
-7.19005771065274e-06
-1.46113368432845e-05
-1.83249533243875e-05
-8.16132551374336e-06
-1.69679454071518e-05
4.25953606962973e-06
-3.39173746689886e-05
-2.55121178477121e-05
-2.25920919493885e-05
-2.18646814033527e-05
-3.03804086606287e-05
-9.68979690127508e-06
-8.93947357497743e-06
-2.94756991287563e-06
-1.03155349181043e-05
-1.50055869707905e-05
-1.64329286818082e-05
-3.06547691999899e-05
-1.89808752159332e-05
-1.68561920876953e-05
-2.23609689501721e-05
-5.51354791035647e-06
-2.00269605815512e-05
-5.62087371295533e-06
-1.24295737665751e-05
-1.8914548681079e-05
-3.13971538391712e-05
-1.57959385890111e-05
-2.66409714896123e-05
-8.68424199467942e-07
-7.51276990278433e-06
1.16419965570148e-05
-9.20239413410702e-06
-3.4290687644569e-05
-2.49343534971844e-05
-8.18369558416909e-06
-3.81994212543625e-05
-3.96432743784401e-05
5.33081343119984e-06
-2.10627224768948e-05
-2.72001628367953e-05
-3.50345033278113e-05
-3.72551840218787e-05
-4.02897455954614e-05
-3.01010419535019e-05
-1.37666322429951e-05
-8.93718717586321e-06
-2.02451465606671e-05
-4.324274165957e-05
-9.1134048504978e-06
-2.54201598563099e-05
-1.37604030581927e-05
-2.76066933518359e-05
-2.02504575040036e-05
-1.63747221772462e-05
-1.35015728285533e-05
-2.48913408903139e-05
-1.80103899148743e-05
-2.51351313081772e-06
-4.9169078728561e-06
-2.97337006233133e-05
-3.07024954505401e-05
-2.84176424750325e-05
-1.54998020603244e-05
-9.75970732863472e-06
-3.06374306472459e-05
-3.12762202289546e-05
-2.90712909514085e-05
-2.56151370318642e-05
-1.75118859850177e-05
-9.44791761814121e-06
-8.59537501895794e-06
-1.58966676883732e-05
-3.66632698081575e-05
-1.08971128626022e-05
-2.01538267495286e-06
-3.98405171130023e-05
-9.44288706356111e-06
-6.1079122150263e-06
-4.46464579353627e-05
-3.6389956644098e-05
-2.14622443402595e-05
-3.76982764903729e-06
-2.95612794989621e-05
-2.96305967716955e-05
-1.84919931548425e-05
2.92637764439291e-06
-1.63981789389469e-05
-2.04419043386686e-05
-5.46033998269316e-07
-2.61278634875861e-05
-2.63638191710635e-05
-2.23197151024324e-05
1.15286812167129e-06
-2.60643823253891e-05
-9.4259379374576e-07
-8.5368150428059e-06
-2.43170808475489e-05
-1.1115399371754e-05
-3.13561505264661e-05
-1.05567442064523e-05
-3.56752744921001e-05
-1.22211982398597e-05
-2.38077737104928e-05
-1.8285734472963e-05
-1.81951434603906e-05
-3.16884104073795e-06
-2.38266463660247e-05
-1.36067109234328e-05
-1.92208912979784e-05
-1.59458757320313e-05
-1.84190754862784e-05
-3.26112135520711e-05
-1.66230562092199e-05
-6.09994905135706e-06
-1.08026681183496e-05
-6.29661641200843e-06
-3.30110685486325e-05
-1.62849529428742e-05
-2.04165036325886e-05
-4.3165990317733e-05
-1.04804194009778e-05
-1.40755644951755e-05
-3.72258554423302e-05
-1.11297507627639e-05
-2.1523866359675e-05
-1.70678334453483e-05
-2.34263010198254e-05
-1.13790801046699e-05
-1.59209201224632e-05
-1.75956504789294e-05
-5.20687581328149e-06
-2.68607416360936e-05
-7.00824476837634e-06
-1.56835111569131e-05
-1.61249010716197e-05
-2.63800124121766e-05
-1.19993062956688e-05
-3.79218413545869e-05
-5.72152335047991e-06
-6.83579467682976e-06
-1.35961329609537e-05
-1.16884777223658e-05
-1.67206651284555e-05
-4.13751179092009e-05
-5.85688819374178e-06
-1.30194388986753e-05
-2.10822670471515e-05
-4.29389665370931e-05
-1.69168760325332e-05
-1.13647459956514e-05
-3.1243258954236e-05
-3.63566949380363e-05
-5.32201076582268e-06
-2.99348585944043e-05
-2.85587984443565e-05
-3.34247936794357e-05
-7.6778917276904e-06
-3.72424249215243e-05
-2.30867217324576e-05
-2.34040960923972e-05
-1.15382432436016e-05
-3.4502431405151e-05
-2.1987072650884e-05
-4.311138648994e-06
-1.97763680273518e-05
-2.9954133461508e-05
-2.45048350266316e-05
-2.15515690497099e-05
-2.4010460613898e-05
-2.90471999018875e-05
-1.86424333127398e-05
-1.6466432224237e-05
4.08939831603072e-06
-1.0629653601708e-05
-1.33490635397651e-05
-2.32760645068438e-05
-1.87602845338131e-05
4.6649123025413e-06
-7.07610035645867e-06
3.82928966465407e-06
-4.44300952632805e-06
-1.37155635542138e-05
-2.38511347836165e-05
-3.04645246072892e-05
-1.66676867448464e-05
-2.22957188898434e-05
9.40690031746912e-08
-2.27946073346241e-05
-2.45362076121336e-05
-3.49890387838391e-05
-3.32669795773616e-05
-2.07331000172687e-05
-6.17709662539313e-06
-2.33477103768779e-05
-1.7256806570782e-05
-1.6303392692278e-05
-3.415329639679e-05
-1.29535691330565e-05
-7.26268639083435e-06
-2.67804432978372e-05
-4.112386137535e-05
-3.09121930621301e-05
-1.40137269570612e-05
-3.38366826944638e-05
-4.886805776282e-06
-1.78924923576178e-05
-1.76534133613701e-05
-4.00057650822754e-05
-8.90370110254967e-06
-2.57451614815689e-05
-1.04480907917654e-06
-2.00249734148234e-05
-8.9946893631035e-06
-8.33991198817476e-06
-2.22956839036931e-05
-2.87011038605428e-05
-1.89592943522655e-05
-3.01373191102023e-05
-1.98866096589933e-05
-1.90009424127569e-06
-1.15361397530812e-05
-4.62149229194706e-06
-2.2685399143692e-05
-1.61864170993749e-05
-2.33698343957124e-05
-2.13408262072071e-05
-1.79340374760579e-05
-1.32249243498231e-05
-1.09275004185152e-05
-2.6015320792652e-05
-2.22021058083083e-05
-3.42107609018285e-05
-1.67497916680455e-05
-3.49643364556398e-05
-6.18878664063983e-06
-1.43978572129403e-05
-4.13355281363424e-05
-1.85576004543958e-05
-2.4583893085033e-05
-3.290197997529e-05
-3.91417877939945e-05
-1.68390373333864e-05
-3.78580003925076e-05
-1.31888903633773e-05
-2.57770095332441e-05
-3.27076008636459e-05
-1.24093265954842e-05
-5.53830721398162e-06
3.32876559660793e-06
-2.62980605573992e-05
-9.60611514134166e-06
1.98171686893838e-06
-1.83202013904826e-05
-3.42111495890727e-05
-3.47565655540328e-05
-1.12588864381221e-05
-2.91393457496165e-05
-1.5509207273956e-05
-1.05389119784129e-05
-1.00543212692288e-05
-2.78872573551723e-05
-3.03429330935785e-05
-3.33606575850765e-05
-4.433918098275e-05
-1.77046582489597e-05
-3.35595258485106e-05
3.45152294801885e-06
-9.63137295237764e-06
-1.55925374294261e-05
-3.05348157918083e-05
-1.56797301739749e-05
-1.819961487389e-05
-1.37040468013111e-05
-1.6625905617708e-05
-2.54746971668269e-05
-2.38848234035015e-05
-1.68333609890347e-05
-1.85193237092795e-05
-5.9830992167011e-06
-5.3280163324667e-06
-2.45140490115367e-05
-9.9734577863795e-06
-1.30392749614033e-05
-3.03749012153675e-05
4.40448572461782e-06
-1.66578327368723e-05
-1.35488796238712e-05
-3.0855328717626e-05
-8.83685324746581e-06
-1.64630193844078e-05
-1.92854714125603e-05
-1.22966094373905e-05
-1.27393311247831e-05
-2.79299261521817e-05
-3.65788119275046e-05
-2.17728170804314e-05
-2.38472499015626e-05
-4.08784544946976e-05
-1.80370031186166e-05
2.13446491763636e-06
-2.30422326153591e-05
-1.89896588849654e-05
-2.0483912711545e-05
-1.85453305561972e-05
-2.00355999447939e-05
-2.72769269938717e-05
-2.56992273704078e-05
-3.07165566834407e-05
-2.42207929753519e-05
-1.44401674670423e-05
-2.28098352585459e-05
1.48674285382222e-08
-2.29735579819393e-05
-3.96113000502276e-06
-4.44101086306772e-05
-2.04830008721794e-05
-2.40239316388651e-05
-2.8142263660818e-05
-1.34716011175682e-05
-1.66035644376912e-05
-2.40194625842798e-05
-1.31434470614489e-05
-1.49518401800383e-05
-1.00603617202125e-05
-1.78173690100536e-05
-1.46744869553165e-05
-4.6837243135404e-05
-1.53335344318717e-05
-1.50559303858828e-05
-1.47638245762441e-05
-1.31422102870063e-05
-3.2917759790663e-05
-1.43326311916977e-05
-2.493784077654e-05
-4.19276264207504e-05
-3.00360359998313e-05
-1.4113291667766e-05
-3.97045886925951e-05
-2.22185166500068e-05
-2.02019157037051e-05
-4.49793317360446e-05
-3.86676169724082e-05
-2.50925404173127e-05
-1.08711963455721e-05
-4.35613756954587e-06
-2.59690703992759e-05
-2.15943935015415e-05
-3.02812769407526e-05
-2.65621477321716e-05
-3.03961397914886e-05
-2.66001656807133e-05
-1.77196020026153e-05
4.25354825622109e-06
-2.77014525788623e-05
-2.84425031839255e-05
-2.33989191358666e-05
-2.6106683289304e-05
-8.5198530945274e-06
-1.48891182586851e-05
-1.75372123865056e-05
-3.9449307663037e-05
-4.3247401784228e-05
-9.18286176515792e-07
-2.59796868516944e-05
-2.21869388309627e-05
-2.3190542419074e-05
-4.19169385338468e-05
-3.58919992745581e-05
-1.73024497620036e-05
-1.08903958400308e-05
-2.81936687705176e-05
-2.38721852396408e-05
-3.21025933105813e-05
-4.78868691340526e-06
-9.75772349620871e-06
-2.77363361577535e-05
-3.72830479449291e-05
2.9756421137782e-06
-4.73843005404621e-05
-2.52702912880327e-05
-3.21443654188046e-05
-3.43260053173813e-05
-4.04570096115326e-05
-4.64887386716933e-05
-1.57563347799022e-05
-2.04170428841061e-05
-3.09550475930152e-05
-1.14597722694446e-05
-2.39586915831301e-05
-3.59099724500182e-05
-6.0725507598239e-06
-1.80367943656725e-05
-3.53831760567079e-05
-6.23493097462569e-06
-1.8559842846887e-05
-2.26173904524975e-06
-1.34077505248185e-05
-2.33681206767302e-05
-4.36638129080103e-05
-1.85531221382626e-05
-2.71668309323045e-05
-6.78646726192213e-06
-3.04101561490488e-05
-1.93947051404656e-05
-3.28235306408761e-05
-2.22431095959115e-05
-2.65597193521474e-05
-3.42921731672849e-05
-2.84200536491357e-05
-2.90414507492524e-05
-1.7507649821166e-05
7.71442553806979e-06
-2.85788054885692e-05
-1.56242085639389e-05
-3.14203962377195e-05
-4.60305422553009e-05
-2.46037774570181e-06
-4.12401522130559e-05
-2.19669726501516e-05
-2.19966982615277e-05
-2.67967912888763e-05
-2.02080224996934e-05
-1.99487280984716e-05
-2.97698139742515e-05
-2.52582858502219e-05
-1.25610246585772e-05
-8.87699073185331e-06
-7.67347705587366e-06
-2.26535323173932e-05
-2.39643689229733e-05
-7.64118943273313e-06
-3.47688587178014e-05
-1.53172263395095e-05
-1.51496270140927e-06
-2.52375296679615e-05
-3.46373421757206e-05
-2.05588954017303e-05
-4.53533209100981e-06
-1.04437498766777e-05
-2.24411726429325e-05
-1.23376386970081e-05
1.16510981510346e-05
-5.38609766638934e-06
6.03280986046606e-08
-1.60302631485734e-05
-2.26587675843773e-05
-2.10326989403832e-05
-3.14879318282381e-05
-3.53761280048046e-05
-1.94515479847147e-05
-2.84315657366541e-05
-2.33977537513731e-05
-2.79755152720658e-05
-1.26738892614274e-05
-2.19824070081593e-05
-4.49556108012184e-05
-3.46753236799976e-05
-1.86906943039351e-05
-1.44283955302188e-05
-2.21809978574097e-05
-2.53914612908625e-05
-4.96773724289175e-06
-6.48658526727097e-06
-3.28450355304209e-05
-1.27620184445784e-05
-1.13722576712425e-05
-1.7341371589024e-05
-2.91805177947306e-05
-1.10152533157566e-05
-1.80501410915597e-05
-6.93536195746833e-06
-2.06369333399663e-05
-2.63862772223738e-05
-4.14443515790638e-05
-2.73973742121704e-05
-3.97553298835044e-05
-2.18952092748688e-05
1.94593764443e-06
-3.41035439211643e-05
-7.68091374473087e-06
-3.16510244887184e-05
-3.13035737224005e-05
-2.49003113959682e-05
-1.11246566322911e-05
-2.1860945844423e-05
-1.7557687644496e-05
-9.3723570779014e-06
-1.9884901451521e-05
-9.29664131175431e-06
-7.11470075409393e-06
-5.73590090422993e-06
-1.1481425218799e-05
8.75066678792847e-06
-1.18502253318172e-05
-1.72379738562005e-05
-9.6079813278602e-06
-3.67170387383625e-05
-2.41291402565966e-05
-1.21378084468718e-05
-1.58806164705716e-05
-2.97210210420189e-05
-3.0597158734868e-05
-2.69571474756847e-05
-2.83614882758274e-05
-2.84473876542681e-05
-3.14557569118584e-05
-3.72401942152589e-05
-2.60860210833576e-05
-3.68872416955187e-05
-2.41462433035725e-05
-2.19879495482052e-05
-2.29204001360749e-05
6.36737757782242e-06
2.74738852731614e-06
-1.41681205737072e-05
-2.50486385271588e-05
-2.50150403877935e-05
-2.79531204784735e-05
-3.85399018941592e-05
-3.05220257875149e-05
6.41082691276154e-06
-1.59753216556983e-05
-1.41653222282475e-05
-2.02577493917489e-05
-2.07147366493928e-05
6.85755127838192e-06
-2.18559496549155e-05
-3.72033733500698e-06
-1.74212761279253e-05
-5.25136852501883e-06
-7.83953850694961e-06
-3.17535300009518e-05
-1.57966277800324e-05
-2.80422634432182e-05
-1.7202882099732e-06
-2.12512619223691e-05
-3.26599172541364e-05
-4.61168904258987e-05
-3.31284227036652e-05
-2.73678358181856e-05
-2.24687603329024e-05
-1.75817579699526e-05
-2.31281555834352e-05
-2.6007804060404e-05
-1.64137615152982e-05
-2.03156917216639e-05
-2.65702645353435e-05
-1.20920781803425e-05
-1.09457883050726e-05
-1.86819297894829e-05
-3.30692155859417e-06
-2.58180220269148e-05
-1.94257428075527e-05
-4.17489751285046e-05
-2.77031606603438e-05
-2.88337236418882e-05
-8.13683499917804e-07
-3.97804411306086e-05
-1.87747179144116e-05
-3.35941901056068e-05
-1.31055543228153e-05
-2.51356224745462e-05
-1.93362493608477e-05
-1.35173610231092e-05
-1.04221350549049e-05
-3.54568729429723e-05
-3.25928130289679e-05
-2.04336047942141e-05
-2.51370772305339e-05
-5.49893187578383e-06
-5.57997358974246e-06
-3.42040362678071e-05
-3.60212043193294e-05
-2.12069680459666e-05
-2.54998189548125e-05
-3.95225074453177e-06
-2.35907918841561e-05
-1.15807936727795e-05
-1.81684231165592e-05
6.45744054510924e-07
-8.98400421432417e-06
-4.45020217556456e-06
-4.42827075294574e-06
-1.27644555220261e-05
-1.39046920895898e-05
-2.53416958377889e-05
3.87346792791237e-06
-2.16864030970345e-05
-4.64566010094715e-06
-4.21882728882736e-05
-3.09600515585437e-05
-1.97093015441011e-05
-2.08511678519861e-05
-1.55072346845358e-05
-2.06488598838578e-05
-2.08712383794868e-05
-2.29727295798129e-05
-2.03656377382811e-05
-2.1800336319152e-05
-2.40501306037295e-05
4.72542190690472e-06
-1.5204658685332e-05
-1.7578724835222e-05
4.35829254112144e-07
-4.82293359659025e-06
-1.12011398753296e-05
-5.25838051192651e-05
-2.14939998363279e-05
-1.57492835776751e-05
-1.25228042964137e-05
-1.7634680884747e-05
-2.52463091276017e-05
-1.42002186841816e-05
-2.65808941411991e-05
-1.2845696644466e-05
-1.73358347264376e-05
-2.5513809494671e-05
-1.90170369288184e-05
-4.39281281921056e-05
-2.23173931188952e-05
-3.6243810912404e-05
-1.36392342756312e-05
-2.11864776826555e-06
-2.48278070157359e-05
-1.50343868954174e-05
-2.94474154195315e-05
-2.21134298420599e-05
-2.25122257169058e-05
-1.01406390406249e-05
-1.89557910637804e-05
-3.34588967687834e-05
-3.44834323044539e-05
-2.63967686911033e-05
-1.71173566913852e-05
-2.61431007206695e-05
-2.92581464837828e-05
-4.71759078925199e-05
-1.92876079934994e-05
-3.84688870895115e-05
-2.09013384381997e-05
-1.32809811872412e-05
-8.77038519532568e-06
-3.43330102440022e-05
-6.22014346679108e-06
-2.61579091671238e-06
-1.9396736439211e-05
-1.76644254789737e-05
-2.76301063449392e-05
-3.24544006332109e-05
-1.66523906020567e-05
-1.60269148537665e-05
-1.61372990648176e-05
-2.93762473544866e-05
-3.37609811717051e-05
-2.00022872615404e-05
-1.45877484818547e-05
-1.07421786650017e-05
-4.11778599550119e-05
-2.71943473886908e-05
-7.16531772322575e-06
-1.56655609325071e-05
-4.07425339000132e-05
-2.75110964362056e-05
-1.24507328264587e-05
-1.68396222553786e-05
3.5608045799756e-06
-2.75178957652285e-05
-2.66415637784301e-05
-6.83112486991254e-06
-1.65632397704507e-05
-6.8969527937936e-06
-3.23916901177463e-05
-1.3610552350924e-05
-2.96872653490171e-06
-7.3650909069107e-06
-4.61610449342796e-06
-1.55054385808255e-05
-1.1988346536562e-05
-2.04327542356056e-05
-1.47684281126123e-05
-2.4605962190385e-05
-3.34023020702997e-05
-3.58759277188162e-05
-1.48937249308642e-05
-1.6578938694565e-05
-2.94189702848999e-06
-6.98195884018029e-06
-1.83603196325829e-05
-1.87480822911064e-05
-2.38762171824194e-05
-1.08061559107858e-05
-4.08604883406117e-05
-1.57014855066796e-05
-2.93068324155934e-05
-3.52961698696416e-05
-3.3873352050324e-05
-1.92599105404582e-05
-1.94303345149742e-05
-3.11623962430909e-05
-1.70128075932708e-05
-2.40303637923429e-05
-1.59809213212375e-05
-2.10632932773964e-05
-1.92952185571943e-05
-1.81147552804185e-05
-1.28845202252793e-05
-1.13097904801461e-05
-2.22143640575569e-05
-1.61150018999115e-05
-1.81207270158722e-05
-1.44240824643505e-05
-2.12734247379801e-05
-1.59114156971021e-05
-3.85068652807013e-05
-1.4688564039774e-05
-3.19242067185346e-05
-1.16249568001605e-05
-2.39026005932774e-05
-2.34805082669047e-05
-2.20104793628947e-05
1.10772815748527e-05
-1.11553380740703e-05
-1.46351323222927e-05
-3.63421800883416e-05
-7.75305076897903e-06
-2.65843369169831e-05
-1.92682579317903e-05
-2.46325185482537e-05
-4.92558205900243e-06
-2.68037112311615e-05
-2.31373180975084e-06
-3.32198829657839e-05
-9.42664562109838e-06
-1.90645757410155e-05
-2.45262485809685e-05
-2.02685893822955e-05
-1.15885901594332e-05
-7.1718396742254e-06
-5.72426447526471e-06
-2.20614351562078e-05
-3.34789565319578e-05
-2.46092903897279e-05
-1.72340576171644e-05
-2.08893538304172e-05
-6.61821705178787e-06
-2.38156011661493e-05
-3.45919237692445e-05
-1.42086004492356e-05
-7.36711486283047e-06
-1.50971039033783e-05
-3.00661354887952e-05
-4.32717163207524e-05
-3.6763205144152e-05
-2.81560043397717e-05
-1.46434543926059e-05
-7.0930292582888e-06
-4.78412037516845e-05
-2.07878657105758e-05
-1.98764927528396e-05
-3.65239690359223e-05
1.12973439642687e-05
-2.1862901416746e-05
-2.47166586265486e-05
-2.3962682526002e-05
-4.40103963303236e-06
-4.06970471118008e-05
-2.24755651212613e-05
-3.44251371890294e-05
-2.75012025805916e-05
-1.10447837962365e-05
-2.24949062836843e-05
-3.46757308933938e-05
-1.90169183163821e-05
-2.11000544362181e-05
-2.68776567739182e-05
-1.55490660221194e-05
-6.99615645181814e-06
-3.27771487834679e-05
-2.64829568460214e-06
-1.40436662216403e-05
-2.50290016133063e-05
-2.32179213024536e-05
-3.66888691858313e-05
-6.10269223929594e-06
-6.66087835457882e-06
-2.24186383848379e-05
-3.07123981497431e-05
-1.80931761168802e-05
-2.0576926924581e-05
-1.59631071650179e-05
-1.50431186074647e-05
-3.2423211521171e-05
-3.50295373360598e-05
-3.34174658035076e-05
-1.12517330095026e-05
-6.79226063041614e-06
-2.94045709534727e-05
-3.65581747293858e-05
-2.21472952971607e-05
-2.3801316855739e-05
-1.00436978154239e-05
-1.71216726304575e-05
-3.48243946700296e-05
-1.64232583634196e-05
-4.59992720465739e-05
-5.37089206321993e-05
-4.6463058418501e-06
-7.28091116078413e-06
4.61044086661122e-06
-2.34902517353431e-05
-1.76833802586105e-05
-3.49783164211982e-05
1.26640699603582e-05
-1.87343555371778e-05
-3.73207378179766e-05
-1.47493120580569e-05
-4.49283380726747e-05
-2.60544079410781e-05
-2.77403254062962e-05
-3.92398021420215e-05
-1.39164516569392e-05
-1.15231603461363e-05
-2.40598984311722e-05
-3.29844854921794e-05
-1.18000580944861e-05
-1.82255183688704e-05
-1.99761155855081e-05
-2.03581299726827e-05
-2.49923765692933e-05
-1.2184954594666e-05
8.75697848231213e-06
-3.08696903544424e-05
-3.20825129565334e-05
-1.3852968691226e-05
-2.56176399221101e-05
-1.16181601255524e-05
-1.60976542149391e-05
-2.42480723916202e-05
-5.11385885390697e-06
-1.49246208332306e-05
-8.65198087002689e-07
-1.33069097386448e-05
-8.40400557656252e-06
-4.31762697891533e-05
-1.2963529844651e-05
-2.20865161330662e-05
-1.46787317026025e-05
-1.59821395014432e-05
-2.23926165510723e-05
-8.92307488726505e-07
-2.01873397711254e-05
4.34315496909047e-06
9.45559690831721e-06
-1.53201769334226e-05
-2.17473055080087e-05
-1.59623851794479e-05
6.87542425425218e-07
-2.57095301961481e-05
-2.14371816921689e-05
-1.16028062829206e-05
-1.31117375507626e-05
-3.62235423097524e-05
-1.96057311210145e-05
-3.82392794490776e-05
-2.607433877521e-05
-1.69149659035272e-05
-3.78448215469082e-05
-5.23490109121468e-05
-2.09252071345242e-05
-1.48971181378791e-05
-1.86014318763691e-05
-3.22873170911259e-05
-5.3636948833073e-06
-3.67337825193075e-05
-1.41947870470014e-05
-1.61130940977922e-05
-2.50412157550464e-05
-2.75260514248855e-05
-6.29790395986676e-06
-2.3469607654165e-05
-3.32908103756668e-05
-3.49782693547014e-05
-1.56446361768465e-05
-1.67425232036049e-05
-1.9373161676577e-05
-2.00184377075114e-05
-1.94175781407876e-05
-3.69958822350088e-05
-1.14873895361368e-05
-1.47593480209314e-05
-3.31541174088347e-05
-1.34327982881876e-05
1.65112287989775e-07
-1.53016156330071e-05
-2.47166605614789e-05
-7.0798621833497e-06
-1.81232602994333e-06
-6.03090847638857e-06
5.1420457383244e-07
-9.7528575283724e-06
-1.12808993432728e-06
-2.30859958728749e-06
-2.69032793840707e-05
-1.14773343611642e-05
-2.00626912513333e-05
1.2689116769876e-05
-1.29341051734468e-05
-3.24944073010967e-05
-1.69041446372339e-05
-7.39502180664461e-06
2.36748903201893e-06
-1.00329489477307e-05
-7.81463228056874e-06
-5.13182644718736e-06
-1.93474140450051e-05
-1.65685514518115e-05
-2.15478664257351e-05
-1.53226626723871e-05
-8.24541678118473e-06
-1.90783310181004e-05
-5.37725382919009e-06
-2.34696814427445e-05
-1.69794973568697e-05
-2.63824092628154e-05
-4.91697467941831e-06
-1.47713800278605e-05
-2.41972821152412e-05
-2.58062855864558e-05
-7.3193540960584e-06
-2.16837787902315e-05
-3.58121562976013e-05
-6.25712873825549e-06
-1.73823527440553e-05
-1.95941969090087e-05
-3.42094121055029e-05
-2.327789396757e-05
-4.21157592906958e-06
-1.3554406305716e-05
-2.04166884380287e-05
-1.47607149934238e-05
-3.18497212540514e-06
-1.86194827521677e-05
-2.74057829705518e-05
-4.87870175898228e-06
-1.68555876500292e-05
-4.10175248727979e-05
-4.11649615074592e-06
-2.4565984019411e-05
-3.18321405667535e-06
-2.12748553181245e-05
-4.2979782085516e-05
-4.00245652403092e-06
-1.94472087791175e-05
-3.62314495056339e-05
-2.65438192814013e-05
-1.24751483118237e-05
-3.59321037197396e-05
-2.95851117515369e-05
-1.90355555034672e-05
-1.9431118400709e-06
-2.7603833820508e-05
-1.86840715555909e-05
-2.0995400699964e-05
-2.09349163728636e-05
-1.53262823297318e-05
-6.61789777741749e-06
-1.83071293227214e-05
-2.73526460143592e-05
-2.51951994281431e-05
4.94612967445585e-06
-1.06395589576844e-05
-3.24324146275117e-05
-9.69419200092235e-06
-2.14027585119231e-05
-3.81762922464921e-05
-3.73038744417551e-05
1.37860589371814e-06
-2.99107946472214e-05
-1.83966194608076e-05
-2.03937535236046e-05
-1.73279907605678e-05
-4.17787669110459e-05
-1.92839219984869e-05
-7.78122683214908e-06
-2.26885415708769e-05
-2.66280190402992e-05
-2.92059793090592e-05
-2.0934334091294e-05
-2.83017545554438e-05
-2.8914861539794e-05
-4.67086648980134e-05
-2.88676397403279e-05
-2.63835522582897e-05
-3.06526213763159e-05
-1.59524478477863e-05
-2.28624288779994e-05
-2.24394766268603e-05
1.70839969153223e-06
-2.50020005527787e-06
-2.18940202674569e-05
-2.45905319592656e-05
-9.77395100291278e-06
-2.57449565645658e-05
-2.54822804206271e-05
-3.50473567525507e-05
-1.47622199467964e-05
4.42540882246353e-06
-7.96397053682292e-07
-1.00325082788319e-05
-4.28821030405845e-05
-2.83367099173446e-05
-2.23910718374112e-05
-2.51679206779568e-05
-2.47516585476834e-05
-2.32025751951537e-05
-1.97650952782169e-05
-3.80286569232506e-05
-7.62913970538401e-06
-2.04448700761846e-05
-2.44482311843018e-05
-1.14736171162316e-05
-2.17289258850195e-05
-4.38218905308639e-05
-6.97847626394368e-06
-2.62184819103174e-05
-1.5710911135724e-05
2.88337956347326e-07
-2.43889213986815e-05
7.03854435877289e-06
2.057917826916e-06
-3.15245613480461e-05
-3.9210882595646e-05
-2.17080827160535e-05
-1.59916311318914e-05
-1.31744867900224e-05
-5.31242084860051e-06
-9.58619512084153e-06
-9.16138602159891e-06
2.69021457830241e-06
-3.70659761778555e-05
-1.58285843595946e-05
-2.74614703621048e-05
-3.22631187099024e-05
-1.73297330550745e-05
-1.44602004350942e-05
-2.85499995745611e-05
-1.55015417057196e-05
-1.68301904943654e-05
-3.2069338050096e-05
-2.53928929843989e-05
-1.54758590504012e-05
-2.61768918179768e-05
-3.56736041357359e-05
-4.6051889765587e-05
-1.28838580976332e-05
-3.84240938997889e-05
-1.29641841352871e-05
-7.96195168708293e-06
-1.45244925437042e-05
-1.03186523084793e-05
-4.18707402234531e-05
-2.16866475117974e-05
-2.39735421821626e-05
-1.09530663717594e-05
-2.92988140429988e-05
-1.64376066964132e-05
-1.64067931256402e-05
-2.28090302275246e-05
-1.50708335590146e-05
-2.25409372879299e-05
-2.18375346610115e-05
-1.38787530512165e-05
-1.49913178130156e-05
-1.75489304188778e-05
-1.63826992624571e-05
-2.71202114121632e-05
-1.09976080806283e-05
-1.12570907768374e-05
-1.46016872474269e-05
-2.56451287849511e-05
-4.21785404716029e-06
-4.25525335492e-05
-2.7375739123072e-05
-2.05124961642483e-05
-3.11960754658005e-06
-1.74238639196313e-05
-1.82957224685794e-05
-2.74002011112315e-05
-2.51717335394793e-05
-1.41517326303365e-05
-1.14174356169985e-05
-6.12202232718213e-06
-2.6437543378432e-05
-1.03265977906326e-05
-2.66619619633093e-05
-2.5220428934999e-06
-2.43027017805638e-05
-2.30566140529582e-05
-3.37273712158161e-05
-2.68557980458008e-05
-2.51529954731547e-05
-3.44414455493481e-05
-3.19246181606328e-05
-1.38199989550569e-05
-3.76971039121082e-05
-2.15046282139786e-05
-1.80842176888999e-05
-2.25250936029185e-05
-1.82283758491786e-05
-2.73796492503268e-05
-1.72402664011782e-05
7.46112911064175e-07
-7.42907908747381e-06
-3.90582530977221e-05
-2.63939054605722e-05
-8.83436152672667e-06
-2.1880871975137e-05
-4.57375375647204e-06
-5.70143220538408e-06
-9.50099269713459e-06
-2.13957283852461e-05
-2.20256820997819e-05
-1.88038263161947e-05
-2.44717715129828e-05
-1.93394266910887e-05
-1.88730736707293e-05
-2.11280258141553e-05
-2.57220820572878e-05
-1.35177231776036e-05
-2.64131296368408e-05
2.45557513150163e-06
-1.62196239523487e-05
-1.83868209743393e-05
-3.36061231710117e-05
-2.54524775743785e-05
-2.96372974072165e-05
-3.58508846623733e-05
-5.14049206410788e-06
-3.96314449745487e-05
-3.95023326764934e-06
-1.29249120427249e-05
-1.66418076077153e-05
-7.36962711473209e-06
-5.05454873090235e-06
-8.38732403643351e-07
-2.06235484682443e-05
-3.05951311822615e-05
-1.07890484405971e-05
-9.58681658601641e-06
-1.37177184510711e-05
-1.90148149114174e-05
-3.10677701523486e-05
-1.27894789362447e-05
-1.78426008247239e-05
-6.04762001964625e-06
-1.01624233173989e-07
-2.28938234993404e-05
-2.62716366030315e-05
-8.13908218329406e-06
-2.56259008222813e-05
-4.58476228365489e-06
-3.29831206143347e-05
-2.71727109899327e-05
-2.03289926148237e-05
-4.84777075124309e-05
-2.21664681215455e-05
-1.30620464983893e-05
1.69360561632683e-06
-7.75414009894313e-06
-2.21620307250636e-05
-6.0787462336357e-06
-1.97453125448326e-05
-1.52862862677162e-05
-1.53374482318865e-05
-2.36841010215897e-05
-3.12066870103619e-05
-2.39190607917403e-05
-1.34034462728512e-05
-2.1879433943815e-05
-1.91213462493078e-05
-1.57113211611837e-05
-1.6976706107245e-05
-2.58734009010233e-05
-2.32868151193547e-05
-9.79794782453588e-06
-1.66548755349962e-05
1.65468945148268e-06
-9.84409848172709e-06
4.67438291571347e-06
-2.08828011109052e-05
-3.12084950268804e-06
7.36883363992595e-07
-9.04816073676007e-06
-2.1259512297536e-05
-1.44753225704794e-05
-3.22419375039497e-05
-1.64622455248229e-05
-2.00573028133526e-05
5.96065479304269e-07
-3.69411791454377e-05
-1.124728208158e-05
-2.22988723935634e-05
-1.14158714936897e-05
-8.78522816390957e-06
-2.19144813652048e-05
-1.76556585520809e-05
-3.41471546386151e-05
-2.14107710558615e-05
-1.77566779767982e-05
-4.01437473190068e-05
-2.09529421861906e-05
-1.8565487900519e-05
-9.9586763194498e-06
-1.44472398203522e-05
-1.37596296345239e-05
-9.56011138870782e-06
-7.62463298482878e-06
-4.65393987590156e-05
-1.15979593123164e-06
-3.69412011542077e-05
-2.94749269376707e-05
-3.62712863428047e-05
-1.12331650238014e-05
-2.53307458515787e-05
-1.23581694671651e-05
-2.31632603733443e-05
-3.24824431699612e-05
-9.0901925209905e-06
-1.79893040813643e-05
-2.70864857146687e-05
-2.0001387753946e-05
-2.89024904152658e-05
-2.79724718909482e-05
1.28326458451182e-06
-6.39687261141216e-06
-2.65051374760689e-05
-2.90446044576439e-05
-2.82569870578437e-05
-2.48018020868953e-05
1.58695858412837e-07
7.51044415809138e-06
-2.14355405254392e-05
-1.92951325554156e-05
-4.2306577948922e-05
-4.72358859201018e-05
-1.39653446960281e-05
-3.03246353480244e-05
-2.18019980965706e-05
-1.72149108132275e-05
-6.47255492043266e-06
-1.93490751514847e-05
-1.51800725980001e-05
-1.52682101457264e-05
-1.08294171174399e-05
-2.73035987178455e-05
-2.48206134857881e-05
-1.88826609788747e-05
-3.14661698765099e-05
-1.26103148997115e-05
-1.9728368568367e-05
-1.17280770716978e-05
1.62487044279632e-06
-1.72248888177809e-05
-1.75749190581829e-05
-1.02588225758685e-05
-2.41506602139662e-05
-2.66519655244369e-05
-2.92357464228366e-05
-1.92053375849136e-05
-2.9024329626249e-05
-2.61852917457335e-05
-4.00454006828668e-05
-1.86361803079497e-05
-3.67377706923861e-05
-3.01572481974356e-05
-7.76944664024433e-06
-2.35910720323155e-05
-1.87081553888159e-05
-3.13639073696728e-05
-2.34811917569852e-05
-4.90226917900985e-05
-2.15070873609165e-05
-2.13224428451322e-05
-2.28851902153186e-05
-2.48329776340063e-05
-1.63309106853014e-05
5.49405538120333e-07
-3.01488950351028e-05
-1.5471340695157e-05
-1.86452091659058e-05
-1.13240219529218e-05
-4.86622937250804e-06
-3.69730366598622e-06
-8.15400980580558e-06
-3.96808883768408e-05
-2.49668858360499e-05
-1.97282193515493e-05
-3.32197395990278e-05
-1.71184801552967e-05
-1.42100512616025e-05
-2.19877462843291e-05
-1.734894051795e-05
-1.12858620698588e-05
-3.01618991924058e-05
-2.03906653136961e-05
-2.28185902743786e-05
-1.41520005658035e-05
-2.34710493563246e-05
-1.33473805165942e-05
-2.27101156302773e-05
-1.58781878244017e-06
-1.55050241648109e-05
-2.01475489080219e-05
-1.44252594068758e-05
-3.80089191977969e-05
-2.88751987835344e-05
-2.75887775259773e-05
-2.18747489284496e-05
-6.19983487338853e-06
-2.19965439293613e-05
-3.59099543098823e-05
-1.59895624120243e-05
-2.70235264571658e-05
-2.02568270989749e-05
-4.03344943460696e-05
-1.98366867396126e-05
-3.37276128825714e-06
-2.86011325361762e-05
-4.78538115756358e-06
-1.45878827435127e-05
-1.1431806728095e-05
-2.02603492809753e-05
-2.83619297552141e-05
-2.84290637518187e-05
-2.90024803054894e-05
-1.95895340151634e-05
-2.27034047482393e-05
-2.83671815648068e-05
-2.13366371544838e-05
-2.01083684524339e-05
-1.35188383545612e-05
-2.12945509635776e-05
-2.28986313824152e-05
-2.35501836693137e-05
-3.69171587964331e-05
-2.83154977012824e-05
-1.08695067770907e-05
-1.37506568032107e-06
-1.02913340921337e-05
-1.22675711085386e-05
-8.62925373613329e-06
-1.93410114976249e-05
-3.42664479668168e-05
-2.2080585219813e-05
-2.46215972561337e-05
-2.17940543613955e-05
-2.90961436994405e-05
-1.66729186621047e-05
-4.71226816016075e-05
1.79356184940601e-06
-1.89536308068673e-05
-2.12746224980065e-05
-3.46265251892058e-06
-2.78856269871252e-05
-1.37154541859337e-05
-2.58714488227381e-05
-3.2654699345952e-05
-3.64814790878154e-05
-2.16292122356039e-05
-4.50847452603631e-05
-1.0954915393835e-05
6.27771494380655e-06
-2.53038990069999e-05
-2.40732552744758e-05
-1.56742145160277e-06
-1.81874420194133e-05
-3.94487145053041e-05
-8.72434795613715e-06
-4.50195625210775e-05
-1.32730000118278e-05
-1.57138563509511e-05
-2.39338182963673e-05
-9.21051473186243e-06
-1.22888539511083e-05
-2.50932791281424e-05
-2.57556440731432e-05
-3.31736586910168e-05
1.1862930809764e-06
-1.25384891897864e-05
-1.89929601206048e-05
-2.89004091959112e-05
-2.69013676444559e-06
-2.02687057281555e-05
-2.08104540642456e-05
1.03719679189147e-05
-8.6264683245214e-06
-2.13162841702804e-05
-2.91668464255187e-05
-2.5827861121005e-05
-1.99897318077529e-05
-2.08952254109391e-05
-3.9614477838541e-05
-1.60107580105615e-05
-1.40779140410089e-05
-2.78262366062669e-05
-7.01024373689904e-06
-2.51178619260152e-05
-3.26387003578866e-05
-1.59356322683677e-05
-4.80806551184285e-06
-4.08150276018245e-05
-1.69386288815569e-05
-2.17168643440675e-05
-1.88630471097117e-05
-2.91857360513589e-05
-2.45442073289722e-05
-9.31002565279504e-06
-2.10797030364336e-05
-1.36104271965145e-05
-3.21587871586175e-05
-9.49310231784814e-06
-1.26137011582367e-05
-3.23027848124095e-05
-2.88690952705161e-05
-3.3129626474485e-05
-2.19704004564682e-05
-2.37685916171901e-05
-2.55143356664755e-05
-2.13264590065166e-05
-2.02974117963294e-05
-1.36259257794378e-05
-3.25178349949276e-05
-1.42191945892621e-05
-3.44609903487358e-06
-1.78912178905704e-05
-6.40706586645646e-06
-2.54128410753677e-05
-1.88952388677412e-05
-4.11144244642962e-05
-1.69237306185688e-05
-1.19593947574364e-05
-3.11863699842548e-06
-1.31729556838637e-05
-2.59795473094926e-06
-1.92309285351836e-05
-4.30555598611975e-05
-7.23648714104423e-06
-1.38630015397705e-05
-2.09097536571315e-05
-2.90857374398917e-05
1.10418834387008e-06
-2.18988958109886e-05
-1.25717332265534e-05
-1.19855853732573e-05
-2.42181176744005e-05
-3.26168675966699e-05
-3.27000895151506e-05
-3.99847238348762e-05
-9.02253880415534e-06
1.20304716710607e-06
-2.28829286310124e-05
-3.32549024703122e-05
-4.79840578128057e-05
-2.26617328442142e-05
-5.92453478822711e-06
-3.5305461953167e-05
-2.88079393431063e-05
-1.27778385327906e-05
-5.0856773506213e-06
-1.01983029598375e-05
-1.81372667157124e-05
-1.20325762448607e-05
-3.62768301702281e-05
-2.96739971870398e-06
-8.90372986923769e-06
-2.77289918477426e-05
-3.94658325591273e-05
-3.81882915376177e-05
-6.98496482587407e-06
-1.30635046511933e-05
-2.58408377933245e-05
2.46889061986881e-06
-2.43788501750688e-05
-2.02315569599864e-05
-3.53592202361435e-06
-2.80764420097055e-05
-2.3363586770296e-05
-3.58714871236337e-05
-2.50091147107688e-05
-1.55395155369709e-05
-1.00366376031429e-05
-1.73605842630648e-05
-2.76080778738292e-05
-2.79976999473506e-05
-3.4821245980045e-05
-4.41816529417954e-05
-7.62363030168975e-06
-2.77997790262698e-05
-2.76839800935389e-06
-2.47034032867745e-05
-3.6526657471719e-05
-2.24881018955509e-05
-1.97515768284784e-05
-1.53012190130125e-05
-3.02732608416745e-05
-1.72139917336057e-05
-2.28503483215378e-05
-1.05009310186384e-05
-2.21973908398914e-05
3.73724259241693e-06
-2.68357587521621e-05
-2.54688504867602e-05
-3.62859496262939e-05
-3.09363466060591e-05
-1.82255568485884e-05
-1.81968780153739e-05
-4.97662903390916e-05
-3.15934134507106e-05
-1.45783383361823e-05
-2.22728492286042e-05
-2.80939568611542e-05
-3.29571534225206e-05
-2.64885160910405e-05
-2.26081867655685e-05
-2.46757558693305e-05
-2.46664891107625e-05
-3.3361411989438e-05
-2.1420945886584e-05
-2.84532702420171e-05
-1.02125996195951e-05
-2.69843139252104e-05
-4.24485788211099e-05
-2.30131320878253e-05
-2.43743555480824e-05
-2.75303701298162e-05
-9.4475772670448e-06
-3.78595754919677e-05
-1.4293267647909e-05
-3.9630983363559e-05
-2.92569067831687e-05
-2.66167462611746e-06
-2.84896014755957e-05
-1.47174562785516e-05
-8.50337573200369e-06
-3.73387440926095e-05
-3.70674648563679e-06
-3.73211400497123e-06
-3.63975454879721e-05
1.17342548492591e-05
-2.1424258014712e-05
-2.78659223920302e-05
-2.08759274044815e-05
-3.52217758364506e-06
-1.19776985163758e-05
-1.71820441874593e-05
3.41730486077145e-06
-3.58354575104014e-06
-2.6284132678916e-06
-6.41507157588786e-06
-2.05207597237572e-05
-3.05709962733857e-05
-1.43265222283779e-05
-1.49618680885901e-06
-2.97020235016677e-06
-3.22664362458445e-05
8.6793969592214e-07
-3.17471914884081e-05
-3.74688686773284e-05
-1.18537810545387e-05
-2.2668640587098e-05
-1.75274066008153e-05
-2.58591409450607e-05
-5.6616267717233e-06
-7.14166785535856e-08
-1.19753595895582e-05
-3.3532305429605e-06
-1.02756063365253e-06
-1.21255609853221e-05
-2.60548705002704e-05
-1.72723553171412e-05
-2.82096691926418e-05
-8.93665617202472e-06
-2.53142305872771e-05
-3.34289871414973e-06
-3.67352852731943e-05
-1.8448893563974e-05
-2.30257198209867e-05
-9.17127164408027e-06
-4.70964919917355e-06
-2.39520712323219e-05
-2.41003173835462e-05
-2.40127123572318e-05
-2.62678893977734e-05
-3.11142519171379e-05
-2.21049194909827e-05
-3.08769631903867e-05
-4.863727893199e-05
-4.89156868709943e-05
-2.87778204429831e-05
-3.35157938877002e-05
-5.06097771725224e-06
-2.28787199750126e-05
-1.64009333153281e-05
-2.58268092378132e-05
-2.20809991304581e-05
-4.10965455919558e-05
-2.11888106939992e-05
-2.94300841128072e-05
-8.95930837102482e-06
-1.92566567918323e-05
-2.12946363593939e-05
-2.18565555906707e-05
-2.0941491101102e-05
-4.08721636722061e-05
-7.5335513685096e-06
-1.92037596639514e-05
-2.8344685360326e-05
-9.62848152587149e-06
-2.74992928064472e-05
-1.26874544370247e-05
-2.29443545159492e-05
-1.14592942568176e-05
-4.21542801216772e-06
-2.15395394530271e-05
-2.17396738286767e-05
-1.96921972733966e-05
-3.472137208374e-05
-3.73351219987136e-05
-1.73248938700617e-05
-2.62428320873361e-05
-8.24118616880971e-06
-5.89853376367479e-06
-2.56493760469184e-05
-1.26291050119336e-05
-1.35738837862249e-05
-1.06733397692025e-05
-1.33158250254734e-05
-2.56663959706578e-05
-3.02090307346008e-06
-4.60094937168337e-05
-2.92251955524191e-05
-5.77377094990453e-06
-2.61496556849005e-05
-2.06573831496306e-05
-1.67912372465604e-05
-1.0761643302747e-05
-1.29343127640633e-05
-2.1918878887417e-05
-1.56754926230635e-05
-3.99161267650518e-05
-2.73869349823629e-05
-5.26277627805984e-05
-1.80213843394429e-05
-1.09794987884287e-05
-1.90085576449717e-05
-6.68465092062211e-06
-6.64666899868073e-06
-3.1250565989989e-05
-1.80378965457315e-05
-3.11450352254812e-06
-4.61078644209613e-05
-1.84939907995472e-05
-1.84039203100453e-06
-1.86832205581656e-05
-2.56866716599621e-05
-1.33173088241044e-05
-2.89415636744912e-05
-1.5683359694784e-05
-8.36679518376081e-06
-1.23677717471053e-05
-2.56893298252412e-05
-3.6273024089664e-05
-1.97387210854616e-05
-2.67510931171464e-05
-2.67749528531405e-05
-8.32792286510935e-06
-1.30344853260091e-05
-2.800281465476e-05
-3.42344357797006e-06
-2.11890171944952e-05
-3.17979041721946e-05
-1.48970731012319e-05
-1.38101381910303e-05
-2.02609723324544e-05
-2.33180542244408e-05
2.24083759581844e-06
-1.9634190192808e-05
-2.22867907754978e-05
-2.4571322279729e-05
-2.62765023960508e-05
-6.08565114197679e-06
-3.24792824041135e-05
-8.81613709465278e-06
-2.70387342942336e-05
-2.23459967587007e-05
-1.21694918914173e-05
-1.99680077495243e-05
-3.27446774925752e-05
-3.1454704344204e-05
-3.43316026085014e-05
-1.57436008421479e-05
-8.74154944692233e-06
-2.42183048722436e-05
-2.4927452597487e-05
-2.14988619971825e-05
-2.33373605831285e-05
-1.76613176968257e-05
-2.27292655265266e-05
-1.26715388796726e-05
-3.62822387242756e-07
-1.73227815601946e-05
-2.61633396918174e-05
-2.21265610336045e-05
-2.40774976615999e-05
-2.29046616187737e-05
-1.0629327312867e-05
-2.42682060118228e-05
-1.66258999448133e-05
-2.84630465445793e-05
-3.46916886527159e-06
-2.49646719390744e-05
-2.65443334942578e-05
-8.44648639376358e-06
-1.80426183593509e-07
-1.5132604216694e-05
-4.3769025181186e-05
-2.68332941423913e-05
2.90574329526615e-06
-1.53425864652949e-05
-2.22338155588005e-05
-1.27447027350535e-05
-6.35129956786789e-06
-1.97758314049918e-05
-1.36495223802194e-05
-2.78313805103806e-05
-2.24052225286018e-05
-2.16880329915538e-05
-3.43000258114745e-05
-1.46304471080711e-05
-2.2528920090609e-05
-2.41418311621607e-05
-9.83198093089419e-06
-3.40991432827244e-05
-2.98792886125913e-05
-2.95816102873924e-05
-3.01236711722029e-05
-1.72736798128523e-05
-1.16247601643195e-05
-1.48550969168532e-05
-4.05690625865459e-06
-1.95315761593032e-05
-7.63133378158039e-06
4.68250597256596e-07
-2.71848109078694e-05
-1.00895179909033e-05
-2.93122622022529e-05
-1.48383750732494e-05
-3.1623944779427e-05
-1.36793217013906e-05
-2.73355894217089e-05
-3.08488785442054e-05
-6.57660532489978e-06
-1.52266486650233e-05
-2.8184150520926e-05
-1.49292404413369e-05
6.058135611533e-06
-9.65475397604603e-06
-2.78015951385727e-05
-2.7246737141416e-05
-1.38133279063896e-06
-3.20138898307462e-05
-1.91876587489902e-05
-1.94503010742667e-05
-3.92916023016681e-05
-1.48923190719399e-05
-1.71274489160818e-05
-2.60597248941533e-05
-1.31505471917974e-05
-1.11041305038297e-05
-1.05314722341375e-05
-1.97174540787025e-05
-5.96441596264521e-05
-8.62480934725676e-06
-2.91911643000676e-05
-1.4017751818274e-05
-5.30255497014227e-06
-1.82707489213405e-05
-1.41678363112253e-05
-6.04960889541e-06
-1.38984157287585e-05
-1.02612767484865e-05
-2.72768628276552e-05
-3.13949475449482e-05
-1.58434212209731e-05
-4.51603624027296e-05
-5.32922947842367e-06
-2.13604126276679e-05
-2.24342419856859e-05
-1.46155097982005e-05
-1.34579084059028e-05
-2.72719757628912e-05
-1.84994199487654e-05
-7.51485441857156e-06
-4.28199882078926e-06
-1.7751935544504e-05
-1.98015509056546e-05
-2.34839914507438e-05
-1.05132945945992e-05
-9.51726880742471e-06
-4.58131493065146e-06
-5.30155308297172e-05
-3.05681549277664e-05
-1.23877891413439e-05
-1.65790464889934e-06
-1.48605843400258e-05
1.17998819055163e-05
-2.3266184025242e-05
-1.84591490153051e-05
-2.51815694473376e-05
-9.78584837522163e-06
-1.82195685324722e-05
-2.40324337636979e-05
-2.21683335233764e-05
-1.00887043579761e-05
-1.65350792636052e-05
-3.17891372121256e-05
-7.53402247858965e-06
-1.77584755240157e-05
-1.14386879960176e-05
-5.14850446358143e-05
-2.35381523935379e-05
-2.50157503005943e-05
-2.27792565425222e-05
-2.4421140611189e-05
-2.13440435492257e-05
-2.31393351975328e-05
-3.36726768017628e-05
-3.73954816199763e-05
-1.91819303579275e-05
-3.84707587258982e-05
-3.07720496169938e-05
-6.19074733448797e-06
-1.50952226367561e-05
-2.05029249171338e-05
-1.48235331725124e-05
-1.57724179471736e-05
-2.46447245993129e-05
-1.64515059420114e-05
-2.06072406879748e-05
-1.2739060384965e-05
-1.1294796858617e-05
-2.68819851531849e-05
-2.78474029066703e-05
-1.56837807135383e-05
-7.52344956266633e-06
8.09603897641969e-06
-2.65645941906875e-05
-1.19546616137333e-05
-3.57244871254083e-05
-9.36229437152795e-06
-1.16879620672164e-05
-2.46760581431737e-05
1.90164573883033e-05
-2.43691450467325e-05
-1.55305108888703e-05
-1.21186474555175e-05
-3.51326452457075e-05
-1.46079047917937e-05
-1.28659499237003e-05
-1.07999104680368e-05
-1.21273252207046e-05
-2.88881818377962e-05
-3.92201969820783e-05
-1.73290216796047e-05
-1.72272361216717e-05
-1.90380067312874e-05
-3.42047039899104e-05
3.61342449617837e-06
7.83971267482534e-06
-2.28340801039594e-05
-1.09352908286363e-05
-3.85375155022289e-05
-2.70123235985842e-05
-5.16048865965846e-06
-2.27451762277877e-05
-1.80997179101196e-05
1.46084053705037e-05
-3.67411176926231e-05
-1.2586852013322e-05
-2.95907903351837e-05
-2.46286071953815e-05
-2.8474357729002e-05
-9.90327633403114e-06
-3.56572972712116e-05
-2.62007821204429e-05
-7.91643594145828e-06
-1.94815354683043e-05
-3.7880746066038e-05
-2.56369466696782e-05
2.87566557938451e-06
-7.30530847074439e-06
-1.20260425349147e-05
-1.83914894009858e-05
-2.09453299232692e-05
-1.52717314581297e-05
-1.82443808552804e-05
-8.04492331380669e-06
-2.7192568999788e-05
-2.87083041870311e-05
-3.09501032232645e-05
-3.63979052057265e-06
3.08452052248683e-07
-1.66426552963571e-05
-3.23989351700273e-05
-2.62090870205766e-05
-2.45563611075049e-05
2.58511376515135e-06
-1.86728243164182e-05
-2.07423707984842e-05
-1.7963474108024e-05
-1.88841074515136e-05
-3.07896165748983e-05
-2.98790877301598e-05
-3.0270460342967e-05
-2.56049610421388e-05
-3.32078788489863e-05
-2.7658253465199e-05
-1.12182152277206e-05
2.1742497933732e-07
4.27797021664631e-07
-7.90376901687863e-07
-4.15443117957331e-06
-2.36921772681379e-05
-2.44730146462916e-05
-3.70556064100246e-05
-1.85396766415087e-05
-9.4108435622974e-06
-4.48398185857199e-05
-2.72936753978934e-05
-2.11149965728936e-05
-1.09115362474141e-05
-2.36000307513406e-05
-2.08145828082266e-05
-4.14487903258236e-05
-1.68511584443236e-05
-9.15564683431951e-06
-3.53640103819149e-06
4.50043785251113e-07
-1.64181554531413e-05
-2.90539479181516e-05
-3.89033144888753e-05
-2.3304644975636e-05
-1.71896667062251e-05
-1.08721818053718e-05
-1.03180380941398e-05
-1.38718315759438e-05
-2.50063603435493e-05
-2.08965075136166e-05
-1.1440477610892e-05
-3.45919904056826e-05
-2.23059801274718e-05
-7.14833979219405e-06
-1.50326873477875e-05
-3.02186328369617e-05
-2.32250074198598e-05
-1.5872401182481e-05
-1.84983640616457e-05
-4.03705352617397e-05
-1.01939551789527e-05
-3.89829379629891e-05
-3.38025528547039e-05
-2.14717429602617e-05
-1.01468016314698e-05
-9.89352119722378e-06
-2.13443105115368e-05
-1.69479183340177e-05
-3.06839831527929e-05
-4.15683539150586e-05
-1.61412862377851e-05
-9.51159227834638e-06
-1.1979868112924e-05
2.56759449136576e-06
-2.5361122400676e-05
-1.22217797589207e-05
-1.8908731339799e-05
-3.18840830626011e-05
-1.63126444045517e-05
-1.78146065725233e-05
-3.5998858117167e-05
-1.10498434873893e-05
-9.03516184019016e-06
-3.14005807365717e-05
-1.61450844141443e-05
-2.44220294163117e-06
-6.29123143416164e-06
-3.39107594618851e-05
-6.44092012134704e-06
1.51411829715999e-07
-2.24800745122498e-05
-2.7827181908061e-05
-1.51092410192478e-05
-2.90605516296935e-05
-3.36048753109364e-05
-3.06825340880726e-05
-4.23101429633672e-05
-2.51889259220344e-05
-5.17445983354372e-05
-3.03779323076501e-06
3.45201530812267e-06
-2.61824586529779e-06
-6.4419363460469e-06
-2.00575524781778e-05
-1.76977170425264e-05
-2.28604511301587e-05
-3.6865505618027e-05
-6.96472219722559e-06
-2.52964999062156e-05
-1.03562038908347e-05
-2.84002122542934e-05
-1.15485664854321e-05
-2.46857196918424e-05
-8.45390482771886e-06
-8.65181088708832e-06
-1.46247495249114e-05
-2.27884424159148e-05
-1.25551514262734e-05
-2.67799298703244e-05
-2.17273241340521e-05
-1.63264790216821e-05
-9.17158656331098e-06
-1.08177071110985e-05
-1.95687537549622e-05
-2.48872816233202e-05
-1.48323765087603e-05
-1.97950132484981e-05
-3.09637455006729e-05
-2.67933278932287e-05
-1.49234225425312e-05
-3.29079133105007e-05
-1.06741783914423e-05
5.05319701012492e-06
-8.96603654685906e-06
-2.19661570870686e-05
-9.0256598177141e-06
-4.01180119549307e-05
-2.99982094636486e-05
-8.93905391713811e-06
-4.68125910824258e-06
-8.0354488534371e-06
-3.43213127663948e-05
-1.07715750088626e-05
-3.72172052939038e-05
-8.86586627999436e-06
-2.32122978793154e-05
-2.60794475911405e-05
-4.6987364028278e-06
-4.58767802113218e-05
-1.34610530365829e-06
-9.55713822990183e-06
-4.40399672596448e-05
-5.058247395704e-05
-1.61200070865543e-05
-2.15634960898869e-05
-3.96895268857845e-05
-2.72731922446016e-05
-1.55605888916158e-05
-3.46536533000876e-05
-2.65443714791875e-05
-2.26944067839801e-05
-1.85402967492267e-05
-1.11747026152516e-05
-2.11774509286379e-05
-2.3873215935464e-05
-1.7846617877114e-05
-1.32140845348309e-05
-3.64849572856802e-05
-2.05738517518291e-05
-2.78545568980656e-05
-2.07157197938146e-05
-1.97564894270652e-05
-1.66387726883007e-05
-3.44325151025384e-05
-3.08714252073134e-05
-1.9218182709273e-05
-2.91504312477033e-05
-1.35005617750282e-05
-3.41553972722581e-05
-2.22972299964813e-05
-3.01609130722835e-05
-1.29566137498492e-05
-1.60142834256367e-05
-1.69745913920821e-05
-1.09292950478959e-05
-3.28205073049865e-06
-2.45718619156158e-05
-9.35989722610396e-06
-2.23401311978947e-05
-1.94945499344909e-05
-3.18840959327482e-06
-2.58786264346581e-05
-2.1162717410539e-05
-1.65180263727606e-05
-1.23270771741821e-05
-1.9141179743536e-05
-1.64029205583452e-05
-2.1551714108467e-05
-4.22944789054587e-06
-1.67310178612129e-05
-2.09416794797545e-05
-4.45089543637081e-05
-2.38118062986259e-05
-3.25762324387182e-05
-1.56185496616989e-05
-1.09741881683193e-05
-1.72527500305113e-05
-3.01813800136128e-05
-3.21451511745145e-05
-8.30266096969324e-06
-1.0316209622323e-05
-2.1759584900292e-05
-1.30637187915582e-05
-2.51218795835628e-05
-2.38412809340035e-05
-2.33713791792211e-05
-3.77743550477306e-05
-2.65821938709894e-05
-1.89131624254354e-05
-1.23319687799024e-05
-2.82921880278592e-05
-1.62014532964971e-05
-1.96905320550882e-05
-1.48289612370806e-05
-1.9994242215363e-05
-2.94815616486191e-05
-1.73800268488255e-05
-2.78254667258469e-05
-1.23864536597126e-05
-5.29872739035179e-05
-1.88615004522469e-05
-1.15294855504398e-05
-1.7063701773926e-05
-2.77176515329002e-05
-1.79988504579961e-05
-8.45239059580045e-06
-1.92595868587494e-05
-3.17412682478233e-05
-2.54941070575333e-05
-1.98399875668578e-05
-1.58864250658734e-05
-4.54377179089112e-05
-3.79308715019735e-06
-9.05331833936835e-06
-1.63639369844631e-05
-1.52066749502523e-05
-2.28142454761459e-05
-9.92152362832911e-07
-1.327394601827e-05
-1.45751708900601e-05
-5.61586258758329e-06
-1.92461652288052e-05
-2.18059469495458e-05
-4.20518177175212e-06
-1.96275091541223e-05
-4.60456422497443e-06
-1.97397124591972e-05
-1.54645702255393e-06
-2.7602008938191e-05
-2.49454626241727e-05
-9.07643065877525e-06
-7.6605977837948e-06
-2.10758391575734e-05
-2.42397535154891e-05
-3.70968020154403e-06
-4.56651660376399e-05
-1.9665042135577e-06
-4.45306447133186e-05
-3.91751235952832e-05
-2.25641545560386e-05
-2.13558964988527e-05
-1.66269639651952e-05
-5.59158429791093e-06
-2.44416123645584e-05
-3.3388248346363e-05
-2.19117242960588e-05
-7.29897774814718e-06
-1.54132058721726e-05
-3.37011410148582e-05
-7.69675376435255e-06
-2.73448436732315e-05
-1.83671203349103e-05
-1.36703681151556e-05
-3.19633610053771e-06
-1.32152696592993e-05
-2.73050122618424e-05
-2.61763917180636e-05
-2.19654197873293e-05
-2.15496124052817e-05
2.44510687173472e-06
-2.15420378294417e-05
-4.19167731182642e-05
-3.49062939425637e-05
-8.87741567060659e-06
-1.10457783104913e-05
-2.05576646555857e-05
-1.03788650438228e-05
-1.77003440899597e-05
1.84087198938415e-05
-2.85174358158858e-05
-4.06897903907505e-05
-2.65439202041942e-05
-3.04827599693612e-05
-3.54925454924995e-05
-1.76419651075429e-05
-3.46872608271941e-05
-1.41706819686776e-05
-1.31182540640405e-05
-3.39926143700503e-05
5.56871481934342e-06
-1.83863218570825e-05
4.97477773762801e-06
-3.61945345105365e-05
-2.29297651227962e-05
-1.8416212524534e-05
-2.45793345103077e-05
-2.9697918079752e-05
-3.26153880202911e-05
-1.82252971984241e-05
-3.46604466978882e-05
-8.10680326088679e-06
-9.35836883729281e-06
-3.56555136604521e-05
-1.01042187113652e-05
-4.0236441866794e-05
-2.19269451894582e-05
-7.92798545397727e-06
-2.32301584184566e-05
-3.3375922966557e-06
-2.52804068091562e-05
-1.67310326754225e-05
-6.27553333707769e-06
-2.02255132967371e-05
-2.57926136657745e-05
-8.4045466099136e-06
-2.3215865932203e-05
-3.84805932446433e-05
-6.42833658264855e-06
-3.94334700669826e-05
-8.52951939223502e-06
-1.99675185224187e-05
-2.23067628813647e-05
-3.40344766397942e-05
-2.75896924171065e-05
-6.75905959838636e-06
-1.63088284243626e-05
-1.94917119164011e-05
-2.48679430551005e-05
-1.86023849925928e-05
-1.29669383150475e-06
-2.15759148063708e-05
1.68266856180168e-05
-2.64866669934738e-05
-3.09360728829067e-05
-1.97235640969221e-05
-4.83484183255752e-05
-1.37854773507048e-05
-2.69846647347716e-06
-3.4706586985384e-05
-1.93327549492912e-05
-6.39410740707709e-06
-3.412489565435e-05
-1.41021440598801e-06
-2.421400932803e-05
-1.20577157754338e-05
-1.4857196323743e-05
-1.94119185692262e-06
-1.40717729177872e-05
-7.64013822355058e-06
-1.29954221818547e-07
-3.22559715558343e-05
-2.4113570048244e-05
-3.92380993674584e-05
-7.34148763310218e-06
-3.85304834657387e-05
-2.55189553850855e-05
-1.85569762228117e-05
-2.07049459768071e-05
-1.85061777362768e-05
-1.20539291108294e-05
-3.93529077624916e-05
-7.73790999207185e-06
-6.51330782012081e-06
-3.04770448396561e-05
3.54218025814919e-06
-1.90758198451226e-05
-1.36517161147042e-05
-6.29654112208361e-06
-1.87155456112596e-05
-3.29175113965741e-05
-3.37993037380147e-05
-6.6602067278925e-06
-1.84492858802659e-05
-3.63175922425317e-05
4.19742549780687e-08
-1.15902769611036e-05
-5.01402343550136e-05
-1.31999229793004e-05
-4.52914431756132e-06
-2.51008560564423e-05
-3.12816545943417e-05
-3.90271040600397e-05
-2.90433273294141e-05
-7.6533962932546e-06
-9.84186065528398e-06
-3.26082974922766e-06
-1.34431008708601e-05
-1.3556585957079e-05
-3.05067769680034e-05
-2.96950533039298e-05
-2.25576206584245e-05
-3.59988777058508e-05
-2.11872827098864e-05
-2.4158479255581e-05
-3.16035397194485e-05
-2.60388951024389e-05
-3.80830345439127e-05
-3.11437778886251e-05
-1.79459799448545e-05
-4.01628134297078e-05
-2.30874756808025e-05
-3.04213517164798e-05
-1.59740937849807e-05
-1.21335001062803e-05
-4.15991292659193e-06
-4.62986761028748e-05
-4.24454939963352e-05
-1.44859216789769e-05
-3.06864601219675e-05
-2.06615666765303e-05
-2.57882019816472e-05
-1.30861347169573e-05
-1.22456976888911e-05
-2.05415981746319e-05
-1.51558837872373e-05
-2.83383692231217e-05
-2.64974066256585e-05
-2.41322535536694e-05
-2.72004102026856e-05
-1.08384888573472e-05
-1.32765166897459e-05
-1.36371100421825e-05
-7.1688124119817e-06
-1.64356936233421e-05
-1.9741871974638e-05
-1.93986698367372e-05
-1.28282564928071e-05
-1.10673693437542e-05
-2.21450092632195e-05
-1.60398573304698e-05
-7.00109737475682e-06
-2.01597596754162e-05
-1.90977836523173e-05
-4.8496684039029e-05
-2.91487583781543e-05
-2.87128512342085e-05
-2.8316534310409e-05
-1.87997273533215e-05
-1.95263896423754e-05
-1.95666338777047e-05
-1.19178050366753e-05
-2.65327057393035e-05
-2.38646603444032e-05
-2.17897853940853e-05
-1.56513452718844e-05
-1.79696550222156e-05
-3.35560271456996e-05
-1.24173205508692e-05
-5.09910491861283e-06
-3.44566314617018e-05
-2.62022457559472e-05
-1.38347113168045e-05
-3.19855665978833e-06
-2.43995032875212e-05
-2.57222655960814e-05
3.31104035857541e-06
-1.65666060521504e-05
-3.03973292582391e-05
5.76318698230829e-06
-2.67561799466606e-05
-2.7557722206559e-05
-2.6595896481466e-05
-2.14651015163044e-05
-4.4683141234753e-05
-3.40279102937375e-05
-4.66108222719559e-05
-3.82826337535153e-05
-3.22703149876546e-05
-9.29674414866374e-06
-5.81302047168677e-06
-2.17987562971968e-07
-2.98245137074865e-05
-1.36815831838364e-05
-2.53935089568377e-05
-3.86212646512278e-05
-7.97142803353568e-06
-2.27330766169298e-05
-1.94574954814567e-05
-2.06731316148729e-05
-2.38888717755889e-05
-2.81717168325752e-05
-2.43932343798646e-05
-3.18598789019388e-05
1.34801526687545e-06
-1.1232038058048e-05
-2.58988842143458e-05
-1.49310590292177e-05
-3.70203258233966e-05
-2.56789061737653e-05
-5.0901892935957e-06
-2.35525046384364e-05
-1.77316902177319e-05
-5.37168454829083e-06
-2.01642052020049e-06
-2.65546179984186e-05
-1.22301808157643e-05
-3.63279268773184e-05
-1.76448451734274e-05
-2.24858662534276e-06
-3.39018152931047e-05
-5.62125106755199e-06
-8.48430453249661e-06
-8.0314422554505e-06
-1.41963855411021e-05
-2.79426604925278e-05
-2.14250182947891e-05
-1.27276433940562e-06
-1.99411466045035e-05
-1.54931924819425e-05
-1.31230132521845e-05
-3.52599876659566e-05
-1.65385294495232e-05
-2.22910881257768e-05
-8.26149180361793e-06
-2.42329972887416e-05
-3.92981604324688e-05
-8.8546466968794e-06
-2.21367473860555e-05
-5.35332800099471e-05
-2.50459751789019e-05
-5.55455291591674e-06
-2.7042157908653e-05
-2.32239958522298e-05
-6.21248771931845e-06
-1.5621532985615e-05
-1.05019349533476e-06
-2.39344419866354e-05
-2.26207649448069e-05
-2.61259099157628e-05
-2.16100493320533e-05
-2.56385730653621e-05
-2.01812808848593e-05
-7.47414736433547e-06
-2.83059986618315e-05
-3.18121990290397e-05
-2.73608313257441e-05
-1.47695049260741e-05
-1.88208092540194e-05
-2.41353105578473e-05
-2.85514767046844e-05
-1.00591151070452e-05
-2.62599296556998e-05
-1.21877769478243e-05
-2.49121413397413e-05
-2.01161747085503e-05
-9.87110085435765e-06
-3.23774949729462e-06
-3.09735456136663e-05
-1.63186551482434e-05
-1.79624470661081e-05
-1.09433448588668e-06
-1.73119010675488e-05
-5.93503563205262e-06
-1.60596050244459e-05
-1.99141926131978e-05
-1.81610771892834e-05
2.40130698630021e-06
-2.46076197742859e-05
-2.72264784094284e-05
-2.1308995989319e-05
-6.41039097383633e-06
-6.22255606729232e-06
-3.76676442037062e-05
-6.78604674189595e-06
-7.53580483305614e-06
-1.5734396745585e-05
-8.51411786086483e-06
-3.18202106992158e-05
-4.25269359789127e-05
-2.24264893651789e-05
-4.64801295720411e-05
-1.02950265216705e-05
-2.66966068726253e-05
-3.56929870334294e-05
-2.00748637106818e-05
-2.21749180499312e-05
5.74837636054408e-06
-2.70449295974223e-05
-1.66099608063524e-05
-1.64688813614188e-05
-3.23578632614216e-05
-1.61941204029701e-05
-3.35001470934345e-05
-1.56004824197728e-05
-1.5315022851578e-05
-2.41416982493824e-05
-9.24492237885761e-06
2.38242128295057e-06
-7.9599359830752e-06
-1.47204430505393e-05
-9.50060616901427e-06
-2.47048142849934e-05
1.06530543677967e-06
-1.06393337393494e-05
-1.92286187737703e-05
-1.92552112744209e-05
-1.45539641130372e-05
-3.79403985504959e-06
-3.71841640995475e-05
3.71674232040922e-06
-3.45558628676614e-06
-1.28762144833725e-05
-3.53388146884828e-05
-1.7646961515396e-05
-2.53978872917402e-05
-8.78459329492652e-06
-2.264098766113e-05
-1.60364065380522e-05
-1.5167766085705e-05
-1.80704877306279e-05
-8.47281032453671e-06
-3.51613323948702e-05
-3.52811119421647e-05
-2.26585566576238e-05
-8.55361907559242e-06
-3.48922623801248e-05
-4.68247786400828e-05
-2.12488768106534e-05
-3.68119361259547e-05
-2.18370286813398e-05
-3.42467163900396e-05
-1.38907651505283e-05
-2.14809875177724e-05
-1.46762498998255e-05
-1.2084491562428e-05
-1.23740640680106e-05
-3.24941299208552e-05
-2.1458226877516e-05
-3.61341578135955e-05
-5.18957882692399e-06
-1.44559913233675e-06
-1.85997041412891e-05
-2.05650239478659e-05
-7.31492931617694e-06
-1.518866003225e-05
-5.1850289331249e-05
-3.99566597688363e-05
-4.38982953386221e-05
-2.55983378762876e-05
-2.90814294408034e-05
-2.68640758538934e-05
-2.21999265683231e-05
-2.10753599031201e-05
-1.7352996746637e-05
-5.17482571084715e-06
-2.77466761131807e-05
6.9202838272688e-07
-1.59071267311526e-05
-2.58410317505225e-05
-9.39785846863248e-06
-2.87033201428058e-05
-6.71330972134444e-06
-9.39137847046814e-06
-3.20498739546685e-05
-2.30867961591571e-05
-1.59175506782889e-05
1.15288963815004e-06
-5.1031901895333e-06
-6.03981809931652e-06
-3.58299596739296e-06
-1.99534410716329e-05
1.30859137314628e-05
-8.7710816289275e-06
-4.66934288744154e-06
2.46480692795873e-06
-2.75298936627772e-05
-3.74324460789951e-06
-4.28935934616469e-05
-1.52128072867426e-06
-2.75642154804941e-05
-2.34301878867196e-05
-1.53792869365475e-06
-3.30479803332447e-05
-1.00416172780559e-05
-2.39863865403671e-05
-2.28069697091037e-05
-8.84698229729959e-06
-2.45072109763531e-05
-3.13978051554925e-05
-1.52750580446478e-05
-2.06088955997402e-05
-1.70090737401037e-05
-3.79992414518383e-05
-4.16850795474866e-05
-1.98248106238804e-05
-3.71573253623585e-05
-2.01699438482828e-05
-2.01255675940441e-05
-1.30705745183495e-05
-1.26902701527994e-05
-1.19924364570414e-05
-1.37082932973771e-05
1.94008018124966e-06
-3.22075389442326e-05
-4.16899639737281e-05
-1.75878248483882e-05
-2.15722691941854e-05
-1.95766061160631e-05
-2.13576331623073e-05
-1.32695416121703e-05
-1.59741151196046e-05
-9.93249956971273e-06
-4.19858081857725e-05
-3.5461792492676e-05
-2.33422278752164e-05
-2.2641494906013e-05
-2.17413639435006e-05
-5.57390170115426e-06
-2.82794207344569e-05
-3.18267326971072e-05
-3.07671896448952e-05
-1.79900835811344e-05
-2.75984393785271e-05
-2.47244407817654e-05
-1.7102726650407e-05
-1.81193925369838e-05
-4.41751847091628e-05
-2.07491450817838e-05
-1.0275518901664e-05
-6.72532067157851e-06
-1.84838015742131e-05
-1.53502652707464e-05
-2.48867863563054e-05
-4.31603097630796e-05
-3.34494989255167e-05
-1.42535678626621e-05
-2.16614811972161e-05
-3.7999225700429e-05
-1.2798459385185e-05
-3.42928507594075e-05
-4.25625172336131e-05
-4.09440029296971e-05
-3.68824621315735e-05
-1.52907290679801e-05
-2.92964366744887e-05
-6.73141365221967e-06
-8.24949836344385e-06
-1.52392664870994e-05
-2.723393966381e-05
-1.38062822976167e-05
-1.37359046254241e-05
-4.33523797079343e-05
5.78809134313315e-06
-1.2793999548191e-05
-2.96125117612768e-05
-1.98192544024352e-05
-4.62591066282928e-05
4.38899439500806e-06
-3.79352948601593e-05
-3.36334838034488e-05
-4.72064503598999e-07
7.28133360845262e-06
-9.67977547838691e-06
-1.52226280903082e-05
-2.18029312854514e-05
-2.22749332517542e-05
-6.46878716826233e-06
-1.735724541279e-05
3.18784319727271e-06
-3.82028717636178e-05
3.40580679800757e-06
-2.06530257583649e-05
-2.96444954922995e-05
-2.17288401102389e-05
-1.76758372342728e-05
-2.75539800054339e-05
-2.30465667409749e-05
-4.30688062943624e-05
-1.73702400624415e-05
-1.60274157012139e-05
-2.19662291853622e-05
-3.66975616906683e-05
-5.31135217608204e-06
-2.28996090091485e-05
4.71269654241902e-06
-1.04760635173751e-05
-2.79084116879003e-05
-2.92934654671448e-05
1.35459165458715e-07
-3.68150213323608e-05
-3.44108289618539e-05
-2.61671218614357e-05
-2.62810234445736e-05
-3.18944110723581e-05
-2.85386471055327e-05
-2.73788717880822e-05
-1.0113461608683e-05
-6.45447555575413e-06
-1.86826614950819e-05
-6.94464395007085e-06
-4.55765687487546e-05
-2.10546830471306e-05
-3.21479362908547e-06
-2.3789228404864e-05
-2.59149004515477e-05
-3.48430846166778e-05
-4.10858178446564e-06
-3.04432072222001e-05
-9.27274808127465e-06
-2.05378711579628e-05
-1.99685178253634e-05
-2.46716893630385e-05
-8.18961538301459e-06
-2.49722728006628e-05
-3.57157101965646e-05
-2.27729244829996e-05
-9.20017923370294e-06
-3.06449671131198e-05
-3.45336464819301e-05
-2.9506180699869e-05
-1.52343773001451e-05
-3.02182078649962e-05
-1.76945771522959e-05
-3.23652690246933e-05
-2.06851023343847e-05
-1.23533489769529e-05
-1.96327725055553e-05
3.74774849446129e-06
-7.07223423356243e-06
-6.3890289706568e-06
-1.1986730574489e-05
4.59775187116528e-06
-1.57051940241553e-05
-2.87981082371172e-05
-4.18724458279273e-05
-1.60948397054298e-05
-7.26876440941114e-06
-2.55979946600413e-05
-2.89083887096044e-05
-2.30810239016733e-05
-2.80109141200391e-05
9.03266473842679e-06
-3.67337454786114e-06
-1.59984401215713e-05
-3.55358018308273e-05
-7.98069661775926e-06
-2.05900554005097e-05
-1.62209491296556e-05
-1.31400711299632e-05
-2.31018095414639e-05
-1.21224149604699e-05
-2.55183433532357e-05
-1.01580138522299e-05
-1.65383782972417e-05
-2.00710910568999e-05
-2.05783895474858e-05
-3.15391603046924e-05
-3.99009794369423e-05
-2.06644599373355e-05
-1.80568865552279e-05
-8.26136107772953e-06
-2.67349275541924e-05
-2.95721296937218e-05
-2.6550751652355e-05
-3.0166202764974e-06
-4.11944897957712e-05
-2.73639476410252e-05
-2.29269646846252e-05
-2.65114795910759e-06
-2.41170299701608e-05
3.76605014713792e-06
-7.93457037788769e-06
-1.95157072938912e-05
-1.35137843433267e-06
-1.73408395795438e-05
-3.09813903634332e-05
-2.26765019497879e-05
-3.38452927375102e-05
-2.46195020050572e-05
-3.09699545917123e-05
-3.38486978216844e-05
-3.10520462824552e-05
-1.91161571553689e-05
-1.33027523129368e-05
-4.15078197447895e-05
-2.06247490984517e-05
-3.76391978188975e-05
-2.36056481356734e-05
-4.60867035514198e-05
-4.29330484511041e-06
-2.47984915292795e-05
-4.2161168086043e-05
-3.43415155011152e-05
-1.96502927873876e-05
-5.22208102411007e-06
-2.06263083461221e-05
-2.54513319312332e-05
-5.46973440210733e-06
-2.1391240406492e-05
-1.84921077713858e-05
-1.41265011507539e-05
-3.4080928007982e-05
-1.99415198216252e-05
-2.18432843920358e-05
-2.65731206218825e-05
2.06099565952026e-06
-1.67168813681092e-05
-3.02543386342451e-05
-1.45561707488481e-05
-2.48143119337967e-05
-2.1112331554999e-05
-1.95776027706605e-05
-2.24345163038676e-05
-3.75148258900806e-06
-4.13478078383589e-05
-2.3144111224012e-05
-1.49979014285024e-05
-1.13202772806176e-05
8.12735781791899e-06
-8.03786341810756e-06
-2.95512554101309e-05
-3.24570506180119e-05
-3.4731487865568e-05
8.93610230668453e-06
-2.29740488961269e-05
-3.63047976205388e-05
-1.70591014928188e-05
-7.47354764333715e-06
-4.27245167056575e-05
-4.19672520384871e-05
-1.55516136291812e-05
-3.46894386595216e-05
-4.66343219526794e-06
-2.12734356193651e-05
-6.79583279912998e-06
-8.02278173626112e-06
-1.50776187749049e-05
-7.92034305605719e-06
-2.07676382688922e-05
-2.61553004336244e-05
-1.78840401439829e-05
-1.18111324413644e-05
-2.68285512221953e-05
-2.84781562150312e-05
-3.25924368609789e-06
-3.01436682468299e-05
-2.72265877948847e-05
-1.27903678882078e-05
-1.33879205947913e-05
-3.43976740270086e-05
-3.45544472968845e-06
-1.46402404946121e-05
-3.45178486151237e-06
-3.59232311894008e-05
-3.62780370892123e-05
-2.14770509177444e-05
-1.34800195392342e-05
-1.01434197296368e-05
-2.02737479587302e-05
-2.9550266194321e-05
-1.16522730126653e-05
-2.63351787281232e-05
-1.1041272224543e-05
-5.7027005156257e-06
-1.9911706358758e-05
-3.31570129836152e-05
-1.80321456309439e-05
-4.01387581081166e-05
-1.62070436393454e-05
-3.23973885184703e-05
-2.19235605152903e-05
-2.68625712154248e-05
-3.61405065062325e-05
-2.037037095375e-05
-1.90442812246616e-05
-1.08319685147892e-05
-3.19759506737652e-05
-2.79807084386342e-05
-2.64665323901066e-05
6.42711011941132e-07
-6.57033945518216e-06
-2.33134334965015e-05
-2.59809142891202e-05
4.04371225930685e-06
-2.69880142678114e-05
-2.18747728951582e-05
-2.14962142329723e-05
-5.72396950611927e-06
-1.04364969156007e-05
-1.77015456954072e-05
-5.38130400614728e-06
-3.04846671176939e-05
-6.83864542511745e-06
-1.81872119186869e-05
-2.67707340978499e-05
-1.52274018799255e-05
-1.32092021081853e-05
-1.43864194341864e-05
-2.70742519060495e-05
-2.06068451727146e-05
5.42448121543032e-06
4.36280735360191e-07
-1.88808779725393e-05
-2.82015576917821e-05
-2.39906172847848e-05
-2.00920189377992e-05
-1.77789038188831e-05
-2.50343346075705e-05
-1.28028363112603e-05
-9.36780425225074e-06
2.19816613703147e-06
-2.40471196903494e-05
-1.21195494465056e-05
9.13252681250858e-07
-1.12483283562837e-05
-1.40461918251308e-05
-2.79968049073798e-05
-2.11893496250661e-05
-3.7324002579456e-05
-3.78866284931588e-05
-3.38459822615054e-05
-1.79034262595484e-05
-4.56863252486307e-05
-5.54441611032706e-06
-2.38913783083122e-05
-3.76110621028576e-05
-2.09076676036069e-05
-2.46784144196719e-05
-3.23749092629885e-05
-1.46657397503141e-05
-2.07722255440005e-05
-1.80805640415536e-05
-2.51570818713391e-05
-2.47040116126966e-05
-2.57201770645767e-05
-1.31055265513906e-06
-7.62272950041489e-07
-4.733641262711e-05
-4.249685373794e-05
-2.30973111793764e-05
-3.32114052678908e-05
-1.92182542563801e-05
-2.68866495741597e-05
-1.38713735483529e-05
-2.34607550181153e-05
-2.86897892103242e-05
2.49434742567199e-06
-1.95091933095835e-05
-2.06642398070353e-05
-2.08261952043942e-05
-1.34488823844956e-05
-2.05466509396572e-05
-1.93046710278713e-05
-1.89549193452378e-05
-1.43583125606045e-05
-1.17218723665527e-05
-9.12633959562826e-06
-1.18512477363186e-05
-1.25363921160288e-05
-1.6497724112386e-05
-3.1665147323503e-05
-3.20362018228487e-05
-1.7779426946331e-05
-2.23583197112355e-05
-3.02524900406179e-05
-2.47873884553861e-05
-1.46021258724124e-05
-3.37529604053156e-05
-1.90981133213693e-05
-2.30647259754635e-05
-3.17848610286945e-05
-4.26384600549438e-05
1.70350631657208e-06
-1.03101195057539e-05
-3.19204013581661e-05
-4.1957116504088e-05
-8.1332694361256e-06
1.1310391896182e-05
-8.73843638863568e-06
-1.29320023454603e-05
-1.38392822371441e-05
-1.12772137112166e-05
-1.62123504737411e-06
-2.44248272901191e-05
-1.48550933023381e-05
-2.13030563131264e-06
-1.37070286342733e-05
-1.68726878265546e-05
-7.59500744314451e-06
-3.69131702505544e-05
-3.78254783774795e-05
-5.31771738256692e-06
-1.71682069210632e-05
-9.13362973497131e-06
-2.99164843913526e-05
-2.88274222386891e-05
-2.93485091753716e-05
-2.57963844351868e-05
-2.38334050470417e-05
-2.67146884902635e-05
-4.24613471108062e-05
-1.8653822331455e-05
-1.8736827756511e-05
-1.74456375788783e-05
-7.50891102253229e-06
-3.50556931398742e-05
2.73482298489273e-06
-1.77257549296221e-05
-1.79370918334927e-05
-2.34031451571462e-05
2.14744660733821e-06
-4.04523238098387e-05
-2.03793127056595e-05
-2.19559183407269e-05
-3.75653367882934e-05
-2.82719083037043e-05
-2.78533301607054e-05
-2.51065137228979e-05
-2.27897284787935e-05
-2.29097180017981e-05
-1.78028987347292e-05
-2.42763279725892e-05
-3.45804149000974e-05
-4.24261515504993e-05
-3.26633895994401e-05
-3.45750277165859e-05
-2.03995679899871e-05
-2.78491504575325e-05
-2.62635541308243e-05
-2.62909194512385e-05
-2.38834500359638e-05
-3.26363905794195e-05
-1.41000989019506e-05
-7.70295830528295e-06
-3.05922908440778e-05
-2.53318666299874e-05
-1.23360867222287e-05
-2.4227156555044e-06
-5.53163875077954e-05
-2.17727797915241e-05
-3.10438047741104e-05
-2.71024164221149e-05
-2.12023244075632e-05
-1.04090143406121e-05
-1.68999154090308e-05
-3.01592551619492e-05
-1.87631761181805e-05
-3.04620039767482e-06
-2.84097180248904e-05
-3.40678890369904e-05
-3.71521705762439e-05
-1.0824734603172e-05
-2.59259218620791e-05
-8.95573769971613e-06
-2.19013299410755e-05
-1.7752209389327e-05
-1.34011975103756e-05
-2.94786503328542e-05
-1.33544420652893e-05
-3.99273864037134e-05
-3.0535160306584e-05
-3.76132577517999e-05
-4.73510961838043e-06
-1.02050727568808e-05
-3.54961557836826e-05
-1.06138259877655e-05
-2.27753740183609e-05
-3.22616735193094e-05
-2.03140173117407e-05
-1.26935312161027e-05
-3.04790272192962e-05
-2.82001129441717e-05
-2.29703601533164e-05
-4.89650857655203e-05
-7.9212733112294e-06
-1.83395896145991e-05
-2.78066231294233e-05
-4.44768398608583e-06
-2.3157131459488e-05
-2.10268560041281e-05
-1.375798275952e-05
-1.82627119435607e-05
-2.66362099994686e-05
-9.33187579258347e-06
-3.7633755221135e-05
-2.96529254303025e-05
-2.95732118834975e-05
-3.50902077090222e-05
-3.76878506190519e-05
-2.26881617638073e-05
-1.69987780520936e-05
-1.67735038159967e-05
-2.89350012064395e-05
-5.59892250068331e-06
1.68702821061406e-06
-4.7617101344305e-05
-1.36976504885621e-05
-2.52725165684557e-05
-5.1530172336816e-06
-1.23471579694814e-05
-1.79749369161155e-05
-1.59815499653505e-05
-2.24863424663926e-05
-5.218547015619e-06
-2.81441843568501e-05
-3.55740139632638e-05
-1.68129071337148e-05
-1.02193190399899e-05
-2.29762675792592e-05
-2.59661991864142e-05
-3.49896002236889e-05
-3.34711463397578e-05
-1.59985239612718e-05
-1.79256694240587e-06
-1.93497648916783e-05
-4.06377805381521e-05
-2.73071567653914e-05
-2.14755177829047e-05
-8.8531911363377e-06
-3.07271911077174e-05
-1.1284075718608e-06
-1.3834617571542e-05
-8.75031029977798e-06
-2.27246794548621e-05
1.93761942247319e-06
-2.4192478026771e-05
-2.58919115256369e-05
-8.31039439988835e-06
-3.30561953692528e-05
-1.1931616917888e-05
-3.59430595908943e-05
-2.76048497431215e-05
-1.75750163284831e-05
-4.86462745755339e-06
-1.26363434296392e-05
-6.1153868710809e-06
-4.41312457410756e-06
-2.01519393089042e-05
1.93141165040332e-06
-5.34548145132703e-06
-3.30694676785256e-05
-1.62749689649446e-05
5.73225594952225e-06
-1.87088221731566e-05
1.88987966580823e-05
-3.47191884839502e-05
-7.82118507525605e-06
-6.70797437005997e-06
-6.5135540427127e-06
-1.21830468393711e-05
-1.82479920037521e-05
-1.90625581475999e-05
-1.426025225164e-05
-2.49593842418205e-05
-2.3180990702513e-05
-1.2516131306996e-05
-2.12357360713511e-05
-2.28708140331345e-05
-3.17727871152201e-05
-1.86097264339525e-05
-1.72655107447727e-05
8.3328088509373e-07
-4.72260527877523e-05
-2.79926324336701e-05
-1.26940052658791e-05
-1.05039661193584e-05
-2.96912559097946e-05
-2.3447705222719e-05
-1.58942027747396e-05
-8.70201643274825e-06
-2.86415049332895e-05
-5.73138424699272e-06
-3.74363603917625e-05
-2.12027842994657e-05
-2.61531904790462e-05
-5.77492769206118e-06
3.98325008136761e-06
-1.80611526201412e-05
-2.51803931635127e-05
-2.21095556889255e-05
-3.29749836992955e-05
-3.65340346897769e-06
2.90700988699503e-07
-1.97042442483202e-05
-2.72136513265247e-05
-2.19230033853202e-05
-1.90688922520324e-05
-1.01805371565481e-05
-3.02338088909632e-05
-1.6409846560384e-05
-6.37344260658012e-06
-2.03310035905196e-05
-2.01347967835252e-05
-1.19183871433143e-05
-2.30158886773317e-05
-3.01512803517591e-05
-3.37576119587498e-05
-1.61065739729283e-05
2.56005884933554e-07
-2.23600710904521e-05
-1.41916414796926e-05
-2.11215144902199e-05
-2.89869314131493e-05
-1.1696498932424e-05
-1.182494809717e-05
-1.30007047578147e-05
3.92578344498051e-07
-8.47349201748254e-06
-2.01583118344547e-05
-6.31125274171713e-06
-2.2021271375914e-05
5.53052292799454e-06
-2.05076552771951e-05
-2.73592478610021e-05
-1.93099326485257e-05
-2.01177161920328e-05
-3.16440051287861e-05
-3.37258875490508e-05
-3.48315264624287e-05
-2.51699734825675e-05
-3.51130252706369e-05
-5.8397662472634e-05
-4.56617926653815e-05
-1.07350133686796e-05
-3.2258009022672e-05
-2.76484297073242e-05
-3.20369485472538e-05
-2.68600459533317e-05
-5.177926417079e-06
-6.87377314437123e-06
-1.16137493759785e-05
-1.41824473727216e-05
-1.05933198498663e-05
-2.52222055808525e-05
-4.13636276689746e-05
-2.21429184486703e-05
-1.85829410856241e-05
-2.43801749352126e-05
-2.46573982249089e-05
-9.35097867547171e-06
-1.07495161877395e-05
-2.19103473796068e-05
-4.30795882156031e-05
-3.65025293554855e-05
-6.94638524772165e-06
-2.99392131629835e-05
-1.78829917813372e-05
-1.79865730900477e-05
-2.45628400004679e-05
-2.36702004262981e-05
-1.89080064937268e-05
-3.73735143543143e-05
-3.56443294136483e-05
-2.6456048646742e-05
-1.23668827705839e-05
-3.38150489203241e-05
-1.56518085349576e-05
-4.06431559405378e-05
-4.06704318453598e-05
-2.49079918079921e-05
-2.38226675943909e-05
-2.993364910037e-05
-4.16667865655005e-05
-1.376335563573e-05
-4.06828324832724e-05
-3.24847829448612e-05
-4.24712296008162e-05
-2.39650834743214e-05
-1.97956993029343e-05
-2.66875334930397e-05
-1.58959038786687e-05
-2.40862028261239e-05
-2.48741787312666e-05
-2.98854634128711e-05
-2.21866905829465e-05
-3.6802504058625e-05
-9.65912883652776e-06
-9.37691805165972e-06
-2.47866113400388e-05
3.97596193609202e-06
-7.93188357282521e-06
-2.07476054009284e-05
-5.72427591054337e-06
-1.91069825463671e-05
-1.33193530485429e-06
-2.13679878531009e-05
4.03790539059099e-06
-1.90789317076369e-05
1.38514818477021e-05
-1.78316086752077e-05
-2.0682533527766e-05
-1.6730058778291e-05
-2.08859782854226e-05
-1.50518710804112e-05
-1.509588829153e-06
-1.43590048399673e-05
-6.14037731627249e-06
-2.44897940658576e-05
-3.16858070948391e-05
-2.30682184202568e-05
-8.78846769620766e-06
-1.78919713681188e-05
1.36234576307067e-05
4.05248980226082e-07
-2.46578913245212e-05
-2.67596370992342e-05
-3.18424899827591e-05
-2.16211064951852e-05
-1.6215120478896e-05
-1.44306934213838e-05
-2.42134018997141e-05
-3.21886580890298e-05
-1.57987307505792e-05
-2.40958208372506e-05
-6.65244800951385e-06
-3.72081161606614e-05
-3.74338540913964e-05
-4.11573340617131e-05
-2.42760305367187e-05
-1.04530521030869e-05
-4.5694241800152e-05
-1.39735859287473e-05
-3.14883851484965e-06
-2.77171785681185e-05
-1.65990020970662e-05
-3.37772467604433e-05
-6.63527061398843e-06
-1.84802474062147e-05
-1.57269091419356e-05
-1.94187389077679e-05
-2.68162178052924e-05
-2.34820622439094e-05
-2.88872429836042e-05
-1.6808074921471e-05
-7.90512055781753e-06
-1.85366637237865e-05
-4.58604228322351e-05
-2.4143594570858e-05
-2.09387402879852e-05
-4.27321268589139e-05
-2.73592849978252e-05
-3.05609585923366e-05
-2.54289769090423e-05
-3.91766681666207e-06
-3.51194246219088e-05
-2.32929734590623e-05
-3.27076239506048e-05
-2.10056227457972e-05
-2.04442113580239e-05
-5.69163044705324e-05
-6.87981074629666e-06
6.90078358622014e-06
-2.9814769772578e-05
-1.06571426597241e-05
-7.61940492501777e-06
-4.39221442264473e-05
-4.58419775402572e-06
-1.71358308218208e-05
-7.72474177029482e-06
-2.9795179799568e-05
-1.80297313218702e-05
2.29952851165487e-06
-2.4286728953232e-05
-1.70544392221598e-05
-2.34473594258907e-05
-2.86305649780862e-05
-1.73852199386601e-05
-4.97395201024661e-05
-1.89351259495076e-05
-1.87272330010582e-05
-2.63614079413019e-06
-1.69828733079608e-05
-7.21485215267187e-06
-1.70598992281118e-05
-2.72502328412339e-05
-1.40833318085601e-05
4.51670049634559e-06
-2.96751361072569e-05
-2.17255157689787e-05
-1.31499033013559e-05
-2.34124910493785e-05
-4.2420614048495e-05
-3.20865881780666e-05
-6.84188999481123e-06
-4.03930649718856e-05
-3.13774258694872e-05
-2.66438080069499e-05
-2.45171181385877e-05
-1.71853945937304e-05
-3.81100848271042e-05
-9.8675957709911e-06
-2.2454443496167e-05
-1.56768844787914e-05
-2.46686139779096e-05
-1.82522442412987e-05
-7.84006279956746e-06
-1.39447136554662e-05
-2.4988347817434e-05
-2.8540999587958e-05
-9.15827006259573e-06
-2.17234878453731e-05
5.28912423791541e-06
-2.31808966745405e-05
-2.43613401739137e-05
-2.07733003332216e-05
-9.18626931365875e-06
-2.22842623864832e-05
-4.71856282528609e-06
-2.55226884831693e-05
-3.3221442321842e-05
-3.46491852303748e-05
-2.40246364745811e-05
-2.90559238653361e-05
-7.57779069204195e-06
-5.36589481696679e-06
-2.69258775793209e-05
-3.483986784937e-05
-2.70345257121139e-05
-3.15953725497165e-05
-1.95682774159151e-05
-3.1040041852957e-05
-1.10160668276428e-05
-2.18066613246636e-05
-3.77439468566024e-05
-3.46195708638332e-05
-1.75640320358193e-05
-3.5903278537628e-05
-1.30984986002615e-05
-3.73339439932579e-05
-1.22483207802792e-05
-2.49385458973739e-05
-2.17643411775078e-05
-3.01467619539777e-05
-4.06275138770506e-06
-4.27099076014729e-05
-1.50237588418704e-05
-1.21665069628831e-05
-2.65233227916032e-05
-8.30428867090917e-06
-4.11478829030157e-05
-9.50111764697537e-06
