# Supplementary material for: Research on computational propagation and identification of mine microseismic signals based on deep learning
Source: PLoS One. 2025 Oct 22;20(10):e0334641. doi: 10.1371/journal.pone.0334641 (PMC12543183; doi:10.1371/journal.pone.0334641)
Supplement: S2 Data — (ZIP) [file pone.0334641.s002.zip › 000100500001988.xlsx_0.txt_24.txt.txt]

-2.84322703347039e-05
-1.23171029654227e-05
-1.0837586355886e-05
-5.59680193187184e-06
-3.47205437774498e-05
-3.47785700193942e-05
-2.62219029645248e-05
-1.26873512633089e-05
-1.22098433757761e-05
-3.46572474793136e-05
-2.44431439966464e-06
-2.8741334954298e-05
-1.54892228458124e-05
-1.3853316202418e-05
-3.93642199070104e-05
-8.5468797562296e-06
-3.70237506491442e-05
-3.58358545533783e-05
-1.7252056219419e-05
-2.14801240967648e-05
-2.48611456777556e-05
-2.30948537630208e-05
-2.31043627902254e-05
-2.23083436758849e-05
-4.43215204347116e-05
-3.46278770749022e-06
-2.28294104124831e-05
-2.30341542148279e-05
-2.12216241016985e-05
-1.06777679571951e-05
-2.40734265849861e-05
-2.38824460733017e-05
-3.35559206362512e-05
-2.87722215601311e-05
-2.9421584147366e-05
-3.68615792226924e-05
-1.41089985748415e-05
-1.48456827213008e-05
-8.35898428479699e-06
-2.61213517748299e-05
-2.49009036351163e-05
-1.42608516988877e-05
-1.71378942257277e-05
-1.69529300757152e-05
-1.58865369071664e-05
-2.08577045457655e-05
-2.26960850692434e-05
-2.58847159056169e-05
-2.98999363811716e-05
-1.88166512621017e-05
-1.23463315235927e-05
-8.88093120638727e-06
-1.69685566749889e-05
-1.05548641773254e-05
1.10103207066784e-06
-8.75181753450132e-06
-2.35668237840062e-05
-7.63845859175004e-06
-1.18023291648899e-05
-9.65348086730649e-06
-1.49741830786108e-05
-2.24196927696254e-05
-1.88009374612219e-05
-8.76667611998605e-06
-1.08762704641781e-05
-1.89395751420231e-05
-2.84226683786623e-05
-9.48530009609035e-06
9.34834668515814e-06
3.83522216924628e-06
-2.30608652874002e-05
-1.0435282554733e-05
-2.28367409346103e-05
-4.58982555072692e-06
-2.71905402854945e-05
-2.57652557669862e-05
-2.04205872457413e-05
-9.47834661579354e-06
-1.2444323103024e-05
-1.75958568570634e-05
-1.46283586223359e-05
-1.48046416679284e-05
-1.36130391600089e-05
-2.43255228670667e-05
-2.94850986736471e-05
-1.31168341280948e-06
-2.31080224923589e-05
-3.47842674799705e-05
-2.30909462639971e-05
3.76905403046909e-07
-1.93505735577443e-05
-1.2410458222264e-05
-1.00619082707365e-05
-2.90663549149126e-05
-1.49515405720588e-05
-3.77632739226369e-06
-3.19508734183779e-05
-2.64776369900421e-05
-3.40826373764913e-05
-2.09704198967475e-05
-8.52479944187117e-06
-1.61811164857149e-05
-2.92262633442512e-05
-3.87921108273327e-05
-1.86101736141549e-05
-3.68963972869257e-05
-2.44694909970773e-05
-2.54839333063997e-05
-2.43278655788538e-05
-6.7375505364087e-06
-2.16291222721732e-05
-7.86563076724499e-06
-1.75566204656902e-05
-2.44752894057325e-05
-5.08050729260389e-05
-3.1138896750304e-05
-1.72354656464439e-05
-1.4182425420156e-05
-3.94313903521705e-05
-1.95432851570416e-05
-2.01310770441814e-05
-1.77840142324027e-05
-3.05767690747648e-05
-1.72513961053523e-05
-9.28109576947093e-06
-1.7146311318687e-05
-1.18802291190812e-06
-6.64130323328993e-06
-1.94993690740501e-05
-3.03698330656292e-05
-3.53223282112868e-05
-1.5361578767423e-05
-1.24510945299967e-05
-3.55929263145833e-05
-1.86070601882699e-05
-1.46390373438754e-05
-9.26587583683594e-06
-2.02591694130893e-05
-2.57035404292356e-05
-1.89053179474108e-05
-2.81947623891896e-05
-1.95872664854477e-05
-1.72084391045978e-05
-2.43261702243443e-05
-2.32760647328807e-05
-1.88421529290705e-05
-5.11589716801628e-05
-1.77918558825419e-05
-1.69327435425355e-05
-2.90430066265285e-05
-2.88686494027475e-06
-2.2058889923403e-06
-1.03842348648349e-05
-2.7318662592695e-05
-1.66374232760791e-06
-3.22002231947238e-05
-1.73640806163018e-05
3.0414820844284e-06
-1.06867178837327e-05
-2.38923231257706e-06
-5.16905414219668e-06
-2.50040507894598e-05
-1.68406307051424e-05
-1.8199317851388e-05
-3.74043048327539e-05
-2.48427202420509e-05
-1.46685953637799e-05
-4.54501389777339e-06
-3.78129088888548e-05
-1.88795211323429e-05
-1.66794659824139e-05
-2.36306701403911e-05
-4.5760461033756e-07
5.1987571256298e-06
-3.30249674174293e-05
-1.38169250668729e-05
-4.23040340375895e-05
-2.61604621129264e-05
-1.42266155707662e-05
-9.09979461600208e-06
-1.29727411736267e-05
-2.60095517184675e-05
-1.80674263791385e-05
-5.94004592215803e-06
-1.60159073740403e-05
-2.37793615179008e-05
-2.94776915054396e-05
-1.92278896628871e-05
-2.95460910632678e-05
-1.50058147285764e-06
-1.51714834026868e-05
-2.88663490107853e-05
-1.97183267958585e-05
-2.58258168862976e-05
-2.71774662703764e-05
-7.2475906252584e-06
-1.51868362518141e-05
-1.75073821012317e-05
-1.04087306706081e-05
-2.16272838390644e-05
-3.23490138558734e-05
-2.62586571898152e-05
-3.84953990813596e-05
-3.40615967140168e-05
-1.93445753136716e-05
-6.2551969345517e-06
-2.76560358523111e-05
-3.54392388637553e-05
-8.83323105468549e-06
-8.80308723743953e-06
-5.24542968710027e-06
-3.73922238358041e-05
-1.11680089385164e-05
-1.1092378683048e-05
-1.52343157230482e-05
-1.03400541948933e-05
-1.18639607646006e-05
-1.99120611623075e-05
-2.39780000697362e-05
-1.09910959117203e-05
5.69845193926477e-06
-1.76144584708459e-05
-1.41548474867194e-05
-2.41983468955638e-05
-1.18652736371364e-05
-3.23115977047442e-05
-1.71594005228777e-05
-1.69199066488253e-05
-2.80576035090605e-05
-3.01680328873146e-05
-2.13339691107157e-05
-4.14861852374634e-05
-1.34674772483922e-05
-1.67440634353201e-05
-2.67337784549437e-05
-1.80388485288438e-05
-2.44826823633692e-05
-2.85819932451216e-05
-1.97518748573653e-05
-1.74021770018412e-05
-3.45929932139957e-05
-1.02300790141265e-05
-2.64179836452248e-05
-2.73559993309073e-05
-3.07604212739364e-05
-3.63057805744783e-05
-2.39260607950556e-05
-4.31339555922063e-05
-2.90160629438488e-05
-1.14796275744526e-05
-3.11496247798992e-05
-2.40617856098543e-05
-1.46734705761085e-05
-1.88360858351219e-05
-3.39302977970544e-05
-2.83607756929589e-05
-2.5560133431017e-05
-3.86719293775101e-06
-1.21540934159509e-05
-2.10019601781969e-05
-4.51627940151991e-05
-1.07119384641348e-06
-2.97940367832729e-05
-2.01163642095957e-05
-4.21346366860634e-05
-9.6205930812245e-06
-2.92701178736207e-05
-3.47649823785699e-05
-1.65183321427421e-05
-1.0267440449501e-05
-4.81669558422475e-06
-2.76715883182244e-05
-3.96371663282636e-05
-1.48037114250136e-05
-7.36828123322884e-06
-1.47501890256355e-05
-1.29549668466777e-05
-2.08125415354771e-05
-1.95455898123675e-05
-1.11062726760943e-05
-3.65922267036203e-06
-1.53729097050069e-05
-4.93887221066608e-06
-3.40336807995616e-05
-2.05177589442968e-05
-1.43190249948095e-05
-4.40254754581069e-06
-2.25304243883675e-05
-1.35603982003285e-05
-6.51725900554244e-06
-2.39056529438753e-05
-3.28148551953835e-05
-2.05739447529794e-05
6.28554760304712e-06
-1.73099798103762e-05
-3.15996580126458e-05
-1.13946892960092e-05
-1.61670028533546e-05
-3.55328481432763e-05
-2.49887898949548e-05
-3.65725620984655e-06
-1.96285614429446e-05
-2.14620763134524e-06
-1.59109779435947e-05
-1.14296400026272e-05
3.19366311077279e-06
-8.97076300620961e-06
-3.80063686921287e-06
-2.6419027866599e-05
5.88053936533471e-06
-2.11393807650236e-05
-2.28206996309631e-05
-4.08582854999501e-05
-5.49903957373822e-06
-2.11803919577797e-05
-1.56588550149131e-05
-1.7107843827076e-05
-1.71203860015827e-05
-5.76978751801824e-06
-9.6423934105818e-06
-3.27355414043761e-05
-2.93880805013796e-05
-2.02451654355349e-05
-5.79138132557579e-06
-1.6831447388426e-05
-1.43686193007536e-05
-4.1744820875794e-05
-3.53339930377042e-06
-5.4424677148564e-05
-8.36751030540628e-06
-3.62552782973954e-05
-1.91243372231263e-05
-1.26394721866255e-05
-2.58743597884943e-05
-2.24299616234666e-06
-5.22128654122552e-06
1.28964268455475e-06
-1.77624382698783e-05
-1.80615688086024e-05
-3.18623635688139e-05
-2.2884082514344e-05
-1.53423971694461e-05
-4.5984678498875e-05
-2.4463949547313e-05
-3.07530544172827e-05
-2.22910694867231e-05
-2.58082426115955e-05
-5.87588725437939e-06
-3.65583321800941e-05
-1.03367837907763e-05
-1.69617997891095e-05
-3.41354045695345e-06
-2.90825337512914e-05
-1.81874684747943e-05
-1.69590676111655e-05
-2.45873578094435e-05
-5.88407632118583e-06
-1.7866403494578e-05
-1.44746974269671e-05
-2.41616243394077e-05
-1.84599194746107e-05
-1.44778431413685e-05
-9.57926810046113e-06
-3.0184155691335e-06
-4.7299630374673e-06
5.216501777125e-06
-3.39844877916266e-05
-2.54376495527568e-05
-3.9924456379828e-05
-1.25020787997862e-06
-2.79221098941123e-05
-8.97769077200673e-06
-1.75471429758343e-05
3.4416803621668e-06
-3.84907521720485e-06
-3.12432064651006e-05
-1.36779075495067e-05
-7.81031551079757e-07
-4.13982092940335e-06
-6.1654638979218e-06
-2.86568859946266e-05
-3.45991482079359e-05
-3.42201932944718e-06
-1.530470576468e-05
-1.90304542431048e-05
-2.50529501886148e-05
-3.84334920447363e-05
-2.87040941148693e-06
-2.20784567420939e-05
-1.22765275469094e-05
-1.85240357967269e-05
-1.87939838904634e-05
-3.0974275265503e-05
-2.80773901842318e-05
-2.3524694925048e-05
-3.95014022639798e-05
-7.49731357302025e-06
-1.91004047603242e-05
-2.17246711099338e-05
2.78210552467957e-07
-1.40169824224316e-05
-1.79525234415395e-05
-2.90481084722819e-05
-2.68303632568158e-05
-2.80184068757516e-05
-6.49426799448843e-06
-1.23285988424116e-05
-2.07080261072305e-05
-1.1938088304747e-05
-9.16708115297136e-06
-2.66423613548402e-05
-2.27740488832635e-05
-1.37149080121918e-05
-2.88895210990005e-05
-3.02075523062901e-05
-1.67856221281397e-05
-1.21834577015371e-05
-1.96760930326417e-05
-3.47971581063243e-05
-1.55182119613306e-05
-2.27603435592401e-05
-1.45466570690249e-05
-3.67402603397991e-05
-9.5201585683608e-06
-3.85127306869423e-05
-3.01350022004919e-05
-5.49936942378937e-05
-3.79067723658682e-05
-3.56640190817127e-05
-6.90009807296743e-06
-2.36010477385484e-05
4.95949523546672e-06
-1.0700780162041e-05
-3.50339550215733e-05
-1.52461992745563e-05
-1.42081156235168e-05
-1.59026620873575e-05
-1.27412539681598e-05
-1.84305190728771e-05
-2.56687015076888e-05
6.2421660222171e-06
-2.51355833631468e-05
-3.87313098139282e-05
-1.36119323248542e-05
-2.18412652069201e-05
-3.72729911393082e-05
-6.34187047026825e-06
-3.29076479886425e-05
-2.68090764805394e-05
-3.39764223287539e-05
-4.73357574865943e-06
-1.05662072332916e-05
-2.95652507283955e-05
-1.51441529335588e-05
-2.53788680684041e-06
-3.35275744496825e-05
-4.83701445048335e-06
-9.66632048455916e-06
-3.12248693046444e-05
-4.04478853548647e-05
-2.30176890108587e-05
-1.93147587741813e-05
-4.09670827383765e-05
-1.46810741106047e-05
-2.42085030331276e-06
-5.03712764598267e-06
-1.45769769747885e-05
-2.14077260445909e-05
-2.12143878494038e-05
-8.35059584273539e-06
-8.77387299073965e-06
-1.35602106224717e-05
-2.15790023249466e-05
-1.99635958180883e-05
-4.26952722748926e-06
-3.22208614550884e-05
-7.66945452013453e-06
-2.96272581162475e-05
-1.82310527471676e-05
-1.15302000332178e-05
-2.59640823713063e-05
-1.20780562382339e-05
-1.93251942017876e-05
-3.73688454220487e-06
-2.27993146528489e-05
-1.1507712174765e-05
-3.73976151677203e-05
-1.61782053227344e-05
-2.2365064384716e-05
-3.70809333075369e-05
-3.87574668087347e-05
-4.86418817303645e-05
-6.42548797863888e-06
-2.02078332836995e-05
-2.09037991042389e-05
-4.19661202623115e-05
-4.50690249041537e-06
-4.85628477336561e-05
1.20648722005646e-06
-2.33415593367483e-05
-1.74456020907274e-05
-4.17624565139759e-05
-1.56894659067174e-05
-4.72884516157131e-06
-1.801251828067e-05
-4.16674485232318e-05
-2.22523278901164e-05
1.29183732988642e-05
-3.58711045688025e-05
-3.45612380489238e-05
-1.92826824837064e-05
-9.6466419307092e-06
-2.86061076168963e-05
-1.22957151328356e-05
-3.6945872280973e-05
-2.6069242729359e-05
-3.34807521645617e-05
-1.28317741472045e-05
-1.96331975415648e-05
-2.4463399450057e-05
-1.86500445058936e-05
-7.8438888083159e-06
-2.10305050107392e-05
-2.77239871219165e-05
-2.994820041456e-05
-1.56142993004665e-05
-1.88109124532084e-05
-7.04562879917085e-06
8.08683098029212e-06
-1.21359387347349e-05
-8.32548267749426e-06
-1.81043908450851e-06
-3.16687824809826e-05
-2.50323326364536e-05
1.32481544957651e-06
-2.65709799903886e-05
-3.02522366290562e-05
-2.04850842042226e-05
-3.96349007471456e-05
-2.20016377423327e-05
-4.55991004526972e-06
-5.30157641121512e-05
-2.38502905261918e-05
-1.59544564973353e-05
-6.44090940310094e-06
-2.62655487950117e-05
-4.34564264010486e-05
-2.80297314210799e-05
-1.81030312746666e-05
-1.2421289444101e-05
-2.42014751934536e-05
-1.07361219382254e-05
-3.35344684648943e-05
-1.38528585846883e-05
-4.61372555620855e-05
-3.4786523944824e-05
-2.78242324938766e-05
-5.78005374284893e-05
-9.81230028932808e-07
-4.68976098414775e-05
-2.69571627262464e-05
-4.29775047933265e-05
-2.37002125846665e-05
-2.20977559371763e-05
-1.93972860451486e-05
-2.27233169917941e-05
-2.8267841770428e-05
-2.88471397897969e-05
-1.52594118310215e-05
-4.6471233277254e-06
-2.33226221296252e-05
-3.28885490565869e-07
-1.85355211237791e-05
-3.20437898360779e-05
-2.70167704494175e-05
-4.71164663261451e-06
-3.84958589373941e-05
-1.75125128424429e-05
-2.13594393436902e-05
-3.52557334043373e-05
-1.22159826768928e-05
-4.38121084767359e-06
-1.20999823459417e-05
-1.00989007349002e-05
-2.90453549981164e-05
-1.75544024493018e-05
-1.62889004049587e-05
-1.62523989591386e-05
-1.57228502265404e-05
-1.76259145906465e-06
-3.08731124877416e-05
-3.88281604283869e-05
-1.14436654226361e-05
-2.38296705202951e-05
4.97868655355013e-06
-2.11235812746059e-05
-1.45864004769593e-06
-1.27914073445855e-05
-1.73606535055241e-05
-1.84756471456545e-05
-1.01303446438637e-05
-9.27317352708836e-07
-1.73446954612643e-05
-3.46119088582077e-05
-8.74122227870826e-06
-1.74667427301787e-05
-9.5775672105289e-06
-4.83968837339476e-06
-6.90971059151962e-06
-1.35448036656831e-05
-1.42502691680344e-05
-2.67952789811795e-06
-2.10958589015737e-05
-2.66405108230073e-05
-1.32324892377297e-05
-1.69082003222855e-05
-4.2367956943626e-05
-3.49938706246245e-05
-2.15978568425511e-05
-5.44716043880507e-06
-2.32807223554075e-05
-1.70555009617043e-05
-1.06097937263372e-05
-1.80324754746044e-05
3.58806786201268e-06
-3.15813476961186e-05
-2.09138768554375e-05
-2.18160028287403e-05
-3.16231462591672e-05
-3.75286287393407e-05
-2.1174714542413e-05
-6.4385124026045e-11
-1.86328534838614e-05
-2.71619914275715e-05
-2.16111605790409e-05
-1.90592090456213e-05
-2.43783278811218e-05
-2.67116105306385e-05
-3.222896412924e-05
-1.66447291679467e-05
-2.84977624331369e-05
-1.93343273027068e-05
-4.46875554245824e-05
-3.61154163748055e-05
-3.5444885825687e-06
-1.98917216292871e-05
-2.98779786133345e-05
-9.30569267832341e-06
-1.40521471595407e-05
-3.21783965832064e-05
2.32890578382075e-05
-3.46637980224042e-05
-6.54151825747086e-06
-1.49516209751897e-05
-1.70394156737589e-05
-4.59385527028225e-05
-2.1914550714849e-05
-3.16402317803515e-05
-1.34121599939974e-05
-2.88773200257609e-05
-1.72746437242106e-05
-8.4942605244743e-06
-1.36339352136664e-06
-2.66670626597564e-05
-2.26755106227549e-05
-1.90627072316681e-05
-4.6911332585258e-05
-1.02810007703239e-05
-1.92421844388001e-05
-8.28599796881616e-06
-7.85532936312744e-06
-2.1101171142267e-05
-3.47263586389326e-05
-4.14438369642356e-05
-2.52079658915479e-05
-1.60866484446541e-05
1.1410475612934e-05
-2.41670840003017e-05
-1.61594669120792e-05
-3.58568269480107e-06
-9.3240838193249e-06
-2.61096304919928e-05
-2.20451623840585e-05
-3.55848950844352e-05
-1.59879366456206e-05
-2.14754589305576e-05
-2.45674914108346e-05
-7.96136818694345e-06
-3.20794906957393e-05
-1.68057527077451e-05
-4.27394415406479e-05
-1.679326599582e-05
-1.3589690694712e-05
-4.56747790185695e-05
-1.52458212963263e-05
-2.33689182556356e-05
-1.23186850676041e-05
-1.99575447836914e-05
-1.71976154474881e-05
-2.56949073762317e-05
-3.28004438969647e-05
-1.87378499775096e-05
-3.30970810514687e-05
-3.28602517862223e-05
-1.73485694836227e-05
-1.03335992612038e-05
-1.74915515989295e-05
-1.3108912453194e-05
-3.00446932367534e-05
-2.11262161685508e-05
-4.56729912437337e-05
-2.43366707579366e-05
-1.70073040592055e-05
-3.42138442058896e-05
-3.0875903854115e-05
-1.8688487018568e-05
-5.10634298684521e-05
-1.88873216247533e-05
-1.76345648864284e-05
-1.85576610917887e-05
-3.22984436069313e-05
-1.49992155347147e-05
-3.18068509887939e-05
-1.70809629952704e-05
-5.38038864625242e-06
-3.64510819898089e-05
-2.6353599381689e-05
-1.98043330846473e-05
-1.44703882485632e-05
-2.27764066107822e-05
-3.45649670380876e-05
-1.68638166471037e-05
-3.16899424294034e-05
-1.97066228185691e-05
-3.95591095137008e-05
-2.75342988208385e-05
-4.84169614623362e-05
-1.72384173500456e-05
-2.73753546859665e-05
-2.99673323251876e-05
-3.53266166919902e-05
-2.59484553404552e-05
-8.27321600519616e-06
-1.86845880029721e-05
-5.31017474647597e-05
-2.33085516700664e-05
-3.34905877605859e-05
-2.158100032715e-05
-2.95867447854423e-05
-2.7602487228977e-05
-1.20816699898162e-05
-1.43902981916498e-05
-1.56128360126284e-05
-1.40206440658952e-05
-1.71483914412192e-05
-2.4172019592692e-05
-9.88806011758669e-06
-1.29802471405077e-05
-2.10775778874028e-05
-2.15590378463812e-05
-8.93482347769123e-06
-3.48899884875968e-05
-8.75306442037975e-06
-4.03742439277109e-05
-1.96531466400348e-05
-2.61613471595675e-05
-9.81017156212797e-07
-2.20090379668385e-05
-1.06563541226802e-05
-1.42808627583581e-05
-3.51707519671714e-05
-3.89110572069578e-05
-2.17504192929561e-05
-1.5048302715855e-05
-1.22227684005303e-05
-3.15211156607027e-05
8.95927029311796e-06
-3.67016908376086e-06
-2.67923970851176e-05
-3.57358797596637e-05
-2.05031840109677e-05
-2.92518786261222e-05
-1.57983859348836e-06
5.25856877630113e-07
-9.96204881003251e-07
-2.51445716188871e-05
-2.9460303253237e-05
-1.62172100343031e-05
-2.25428763922901e-05
-7.17586312352943e-06
-2.30822056573942e-05
-1.77852103087697e-05
1.72898157598996e-05
2.79295959368421e-07
-3.27732044868647e-05
-1.10256925445729e-05
-1.90736962667016e-06
-3.3187056942869e-05
-2.53773439267559e-05
-9.79003819785139e-06
-7.98686003899001e-06
-5.86555864228655e-06
-2.35071816313616e-05
-1.14027621282346e-05
-8.3508106641275e-06
-2.42462675193929e-05
-1.60030375141502e-05
-4.00632585300819e-05
-2.8822876573254e-05
-1.5196836728022e-05
-3.70845583872293e-05
-3.20535166758663e-05
-1.87665214403188e-05
-2.11905717375101e-05
-3.80845575296291e-05
-3.7744573147076e-05
-3.30919545396399e-05
-2.87098188427724e-05
-4.02533202208809e-05
-2.37324003150311e-05
-5.12328928854121e-06
-8.42149314562279e-06
-6.16470631358864e-06
-3.6086598202831e-05
-1.56291182932548e-05
-2.90283761123669e-06
-1.76738578572598e-05
-2.45182557181277e-05
-1.55768392631237e-05
-1.45298381118421e-05
-1.12287146922258e-05
1.54659341389594e-06
-1.22771494552212e-05
-2.5778233445575e-05
-3.43058852489386e-05
-3.32775039773231e-05
-4.93243871727945e-06
-2.69994763765908e-05
-3.2426146493403e-05
-2.45992107927938e-05
-3.13661974341762e-05
-1.73077011385522e-05
-2.76458891573227e-05
-4.10276011208197e-05
-1.17199027214946e-05
-1.01415178505614e-05
-2.35310212935779e-05
-2.93450671185779e-05
-3.12410507949724e-05
-1.6550703379057e-05
-2.87355865019691e-05
-9.39476142943137e-06
-1.82561542129956e-05
-3.63691440514038e-05
-5.82832441939553e-06
-1.81866122438587e-05
-1.38288365757526e-05
-2.54305178141504e-05
-1.51836311537418e-05
-2.45767699040754e-05
-2.88656547140847e-05
-3.21518234363969e-05
-4.59771435107894e-05
-2.54873031145041e-05
-1.60761750517324e-05
-2.31539954363311e-05
-2.50195646279752e-05
1.57638216954028e-06
-2.67970685644807e-05
-2.78773179637876e-06
-2.17054438365816e-05
-2.27633681203941e-05
-2.05442820779588e-05
-3.03199320918589e-05
-1.16416903350489e-05
-2.78814927134342e-05
-3.17600926901697e-05
-1.87541294058818e-05
-7.21553357851487e-06
-2.05708643975165e-05
-3.06406705201701e-05
-4.59447632201925e-06
-2.38337721901856e-05
-3.35572097024868e-05
-3.44225192441978e-05
-1.5727062194537e-05
-2.37176093700159e-05
-3.49367518243809e-05
-1.89680926357037e-05
-2.57426289443893e-05
-7.72444880170467e-06
-2.99778407972778e-05
-1.71788486395116e-05
-4.06809998149014e-05
-2.04204326167416e-05
-2.47077437283165e-05
-5.72161779366915e-05
-4.81556252775064e-05
-2.68143517269185e-05
-2.9859394271254e-05
-1.70696185894606e-05
-1.54445525342758e-06
-1.95827602258083e-06
5.99314726405919e-07
-1.85928228125261e-05
8.35651923968808e-06
-1.23243882546677e-05
-1.41895683788577e-05
-1.97844479586117e-05
2.90686175917407e-06
-8.87190702068472e-06
-1.58251913822136e-05
-2.91724151557042e-05
-2.70372176636852e-05
-1.7626427104144e-05
-3.64405497240315e-05
-8.35183400107776e-06
-1.36963199180649e-05
-3.46114363839384e-05
-3.43324297964915e-05
-2.42024681397804e-05
-1.31692078161417e-05
-2.49569203036976e-05
-4.34912290860769e-05
-8.78373273924607e-06
-2.56781196611099e-05
-4.21421147333411e-05
-3.68671189633072e-05
-1.72910492050309e-05
-2.12537694651471e-05
-1.10545885217513e-05
9.61203208929187e-06
-1.21149407274548e-05
-2.38607673935656e-05
-1.43025799063974e-05
-1.3053306472426e-05
-1.75829091327498e-05
-4.02194645928981e-05
-8.10038741692005e-06
-1.71786862425293e-05
-1.548289525981e-05
-1.47956656049274e-05
-1.72825535379419e-05
-8.73664116303367e-06
-1.96669001611323e-05
-1.45396021754941e-05
-1.38255247482178e-06
6.03664094848322e-06
-5.35149397590816e-06
-3.55613064843787e-05
7.31076647699997e-06
-2.16728464784473e-05
-1.9223560756579e-05
-2.1006093743025e-05
-5.26219654106512e-06
-9.94496956987888e-06
-1.06579154160301e-05
-1.43836321216198e-05
-1.90932564339646e-05
-3.51145969348953e-06
-6.84221867683869e-06
-2.22833962530866e-05
-2.18984067658298e-06
-7.13158233804432e-06
-9.67754870041649e-06
-3.22824816331686e-05
-4.35468762543561e-05
-3.53614386643056e-06
-5.47357224448105e-06
-2.3707319632135e-05
-5.22821062734337e-05
-2.37519892029239e-05
-2.48303705530727e-05
-3.56436076601276e-05
-1.47995108938176e-05
9.48494393470443e-06
-2.80006623889284e-05
-6.05661977843934e-06
-1.57150879727112e-05
-3.90304304710139e-05
-1.58976233341215e-05
-2.59699302829632e-05
-3.81080990802481e-05
-1.91553989450345e-05
-2.84806623884235e-05
-7.24767031197609e-06
-2.80758866015241e-05
-1.18069937315738e-05
-1.03788030496436e-05
-3.26783212568045e-05
-2.95011644972133e-05
-4.97221820588486e-06
-1.55933177874982e-05
-2.5876104363984e-05
-2.08917351034482e-05
-1.22741275613667e-05
-3.52850151658437e-05
-1.8329170573304e-05
-1.12135781782756e-05
-1.78713257095353e-05
-1.79263183238926e-05
-2.54136098025408e-05
-2.62617935956895e-05
-3.3645219872759e-05
-2.97479855181013e-05
-2.09216923761778e-05
-2.22456743470277e-06
-2.34822077022569e-05
-2.33118215043367e-05
-1.94795851098724e-05
-3.0679892976995e-05
-1.0953973840864e-05
-9.79707353765513e-06
-1.61596914827607e-05
-1.61296754452613e-05
-2.53239650902834e-05
-1.13659941535301e-05
3.22375011785661e-06
-1.35609217233457e-05
-7.59116231645983e-06
-3.83930797702527e-05
1.46286592343803e-06
-1.27371560497447e-06
-2.2084280831507e-05
1.22699794218222e-07
-1.54169212512241e-06
-2.0316363867509e-05
-2.7233757306799e-06
-1.91674763520654e-05
-1.49501838917792e-05
-2.01564339177894e-05
-2.58754760205655e-05
-1.42888929910053e-05
-2.15396466601719e-05
2.36500987869235e-06
-2.92392315066354e-05
-1.27017278230844e-05
-1.91648897703483e-05
-1.38799806285994e-05
-3.20958428864457e-05
-3.14089446121642e-05
-3.62630111890934e-05
-3.86603323427018e-05
-2.98684959160519e-05
-2.08633665873755e-05
-1.8924763930137e-05
-1.07248948296321e-05
9.36681700577584e-06
-1.89951735147524e-05
-1.20819519544598e-05
-1.66744394009396e-05
-1.59752760042621e-05
-2.83512890955516e-05
-3.09739524907172e-05
-3.22796953106359e-05
-2.45076036901417e-05
-1.74875650970329e-05
-3.51115820243195e-05
-9.65583694218091e-06
-1.62034952642826e-05
-1.65026929256335e-05
-1.73427327469643e-05
-3.78235133573047e-05
-3.38918180398623e-05
-3.28389100967956e-05
-2.94197355767905e-05
-2.78066637042856e-05
-2.29790613397984e-05
4.40556774946451e-06
-1.5403640617116e-05
-2.57698575868061e-05
-2.07523271478281e-05
-1.26873594323479e-05
-1.04309368356858e-05
-6.46885916686245e-06
-2.89496631109801e-05
-3.65200962863514e-05
-1.07348183151414e-05
-1.39703150744218e-05
-5.13488336791533e-06
-2.49064692432253e-05
-1.50611918402227e-06
-5.92240388285978e-06
-8.38140524441174e-06
5.41481068471612e-07
-1.257764843038e-06
-2.50476983897005e-05
-9.04414992553093e-06
-2.72556022424079e-05
-3.66845574046195e-05
-1.86453540523988e-05
-2.69350837874312e-05
-1.39905405648613e-05
-2.37926227113475e-05
-3.40182641259249e-05
-1.07777552972567e-08
-1.39684617017146e-05
-2.77531380976467e-05
-1.73006354300614e-05
1.95778119692381e-05
-1.6306867110628e-05
-4.19719813544094e-05
1.41975429202944e-06
-3.61255366781268e-05
-3.6235449545217e-05
-3.81433244441887e-05
-1.96452371201052e-05
-9.7740985723791e-06
-6.29947627231887e-06
-5.02858630203219e-06
-3.57955859243307e-05
1.89380513569605e-07
-2.68922813763696e-05
-1.80450344291967e-05
-2.46637005701534e-05
-2.15791992201727e-05
-2.08452368348032e-05
-9.89090055797457e-06
-2.17085572805268e-05
-2.65385583693773e-05
-2.01147610307883e-05
-1.4944589739202e-05
-1.17057976277236e-05
-9.14236674153198e-07
5.15716369801109e-06
-1.19108487216547e-05
-8.32955848732924e-06
-2.36316052128427e-05
-9.18418575544897e-06
-2.94670798531094e-06
-9.99598790036096e-06
-2.20512046017611e-05
-2.68659003102799e-05
-3.18879372178173e-05
-8.3566119947796e-06
-2.02308973923375e-05
-8.7453989158752e-06
-4.30572647541863e-06
-1.5535248347256e-05
-2.8539248534216e-05
-2.78689144586294e-05
-1.68069155336845e-05
-2.79409307378308e-05
-1.89889384601732e-05
-2.19069466265002e-05
-3.46626101750466e-05
-1.36493622849205e-05
-1.36273772781964e-05
-1.52045172402522e-05
-1.97338747949224e-05
-2.88713813855912e-05
-4.27354274075309e-05
-2.64775656414266e-06
-2.22192235009053e-05
-2.89791829595825e-05
-2.72604508178546e-05
-3.92823976841347e-05
-1.63288240425037e-05
-4.20394139430662e-05
-1.76670639760288e-05
-1.827048477504e-05
-2.55554392336758e-05
-2.30835574787119e-05
7.18194748440086e-06
-3.60912105530972e-05
-1.95362339992011e-05
-9.35360111925465e-06
-2.13560190963989e-05
-1.75845205608479e-05
-1.74889656842639e-05
-2.66927771563834e-06
-1.80748747321988e-05
1.64255927472498e-05
-3.24400963990571e-05
-3.42429377382198e-05
-1.36360083036971e-05
-3.15974284841537e-05
-8.83091566783645e-06
-2.11149273134164e-05
-1.76550612662484e-05
-3.0700077290871e-05
-2.46557359308324e-05
-8.87369650767125e-06
-2.13752322108397e-05
-1.43669525566896e-05
-4.34522114231263e-05
1.49832789942051e-06
-2.42441899876105e-05
-2.40442993340282e-05
-1.48524281630761e-05
-6.32914251461549e-06
-2.54414419759654e-05
-2.88078252173296e-05
-3.57587592947333e-05
-1.35846922943489e-05
1.87834703674524e-06
-4.00152417682329e-05
-1.28579806155271e-05
-3.34987339156584e-05
-1.02676870655664e-05
-3.75626289038649e-05
-1.49179244551056e-05
-1.50664101231726e-05
-1.89735307771953e-05
-1.62852651397633e-05
-2.33371047974889e-05
-3.31966109941537e-05
-3.45379521760923e-05
-2.55910453376188e-05
-1.97937092081091e-05
-2.5802028605019e-05
-2.69904395298788e-05
-2.15922866814765e-05
-2.70484968319518e-05
-3.0450608927345e-05
-1.99391579206417e-05
-3.40662038393942e-05
-1.73628928558497e-05
-2.93045010922129e-05
-2.43565151798439e-05
-2.82447029931983e-05
-4.40125835212693e-05
-1.6625610110561e-05
-1.22333320246313e-05
-2.26760548349748e-05
-1.62352104169073e-05
-1.78160687086308e-05
-1.9682822413069e-05
-1.6070469954316e-05
-2.9524402132306e-05
-2.8940910539925e-05
-1.04573197920878e-05
-7.30143716949773e-05
-1.75905452535379e-05
-1.33380061824242e-05
-3.18210885400202e-05
-2.46005951280505e-05
-3.32487229617693e-05
-2.11295001309622e-05
-2.10142558694974e-05
-6.46279196702372e-06
-9.70159946642283e-06
-1.70546030542277e-05
-9.61057215306303e-06
-1.99092310831466e-05
-2.86482295601055e-05
-3.14813246250387e-05
-6.96538333354183e-06
-1.33162293431309e-05
-3.01506536959901e-05
-1.54548878209016e-05
-4.30233370564747e-06
-1.81975911999364e-05
-4.0614108099493e-05
-2.08695275412519e-05
4.46163533838955e-06
-1.98619209034543e-05
-4.7280192483003e-06
-2.54932760505891e-05
-4.11718409743509e-05
-1.70927027895385e-05
-3.37149103905864e-05
-3.19461177834136e-05
-3.58476723585618e-05
-1.07409163681929e-05
-2.93487386091696e-05
-2.04366565241728e-05
-9.55845382411673e-06
-1.92876574297341e-05
-2.51096616243839e-05
-2.96337358557216e-05
-3.56010750981909e-05
-2.81500052172465e-05
-1.12227636532349e-05
-4.90074643995708e-06
-2.80655322546176e-05
-1.2871598081483e-05
-1.73275265284851e-05
-1.33928322858677e-05
-7.94318651166061e-06
-5.46682285710304e-05
-3.0514618038692e-05
2.10350088031035e-06
-2.70644522707417e-05
-2.06201510983612e-05
-1.08838581062821e-05
-1.85598806966458e-05
-2.92380961387846e-05
-1.25939831379633e-05
-3.73284209833351e-05
-3.3653957444678e-05
-1.68092275625209e-05
-1.11952211025794e-05
-3.67944662093269e-05
-1.63657591802639e-05
-1.61798533282591e-05
-1.86723049813554e-05
-1.74455337529049e-05
-3.66921221665408e-05
-3.34029907017561e-06
-1.63074657318527e-05
-2.1810912082995e-05
-1.73809922238912e-05
-2.42538234984538e-06
-3.64153477390259e-05
-1.83145512558747e-05
-2.11907414768077e-05
-3.79901006555756e-05
-2.49412805040932e-05
-2.02023678511563e-05
4.07835207523173e-06
-2.46670810804659e-05
-5.95084135674744e-06
-1.18310805463934e-05
1.65151983509074e-06
-1.36405054123391e-05
-1.11461045962938e-05
-2.29672001156039e-05
-2.3456993018538e-05
-5.83556213424486e-06
-2.21570839803089e-05
-4.31172463856566e-05
-3.12514778374875e-05
-1.71351273104607e-05
-6.73976460974417e-06
-2.80558086461347e-05
-3.4124915362569e-05
-3.21206881815331e-05
-1.24398492735067e-05
-1.3305619771317e-05
-2.92765338715064e-05
-1.95415130530492e-05
-4.36854112209828e-05
-1.81230591417893e-05
-1.84429543169094e-05
-2.26703127098712e-05
-2.14490738122899e-05
-1.67018084094726e-05
-1.71495491228543e-05
-9.1462850468676e-07
-1.73710000864052e-05
-1.07772866930687e-05
-1.95520085468226e-05
-2.2010531873685e-05
-4.02545540525925e-05
-2.01438883742866e-05
-1.27769981408825e-05
-8.18820255595451e-07
-1.43861162511594e-05
-8.08260386100119e-06
-1.91291228042455e-05
-7.71997478408929e-06
-1.93223459641517e-05
-2.97844718920163e-05
-4.09184545396757e-05
-1.4086021497212e-05
3.76375885549876e-06
-1.28125254278076e-05
-1.55316466037215e-05
-7.95188045757189e-06
-3.51041388678429e-05
-3.92516651648003e-05
-1.57624259733992e-05
-4.8456322626298e-06
-1.86315454226319e-06
6.26557107969498e-06
-1.27695679697785e-05
-3.11291764365262e-05
-1.17517327215315e-05
-1.86671248227962e-05
-3.61374599918329e-05
-1.45919304802224e-05
-3.74890664763333e-05
-2.39422963878435e-05
-3.2647987751134e-05
-3.10461449972923e-05
-1.98434058787954e-05
-2.02339111606802e-05
-2.81186398156851e-05
-2.32301584222014e-05
-2.66286394961768e-05
-2.50075555452449e-05
-2.56637323738686e-05
-4.49754779144837e-05
-6.8221187670268e-06
-1.47478249706662e-05
-2.61380666492738e-05
-2.51395873943621e-05
-8.20587274529567e-06
-1.57047198774533e-06
-3.69782346868793e-07
-1.96094592813937e-05
-7.85385554503578e-06
-2.52495249837457e-05
-2.34791347629859e-05
-2.29153610035619e-05
-4.23877451133897e-05
-3.53108235286489e-05
-2.72664994940745e-05
-6.70797343570186e-06
-4.86856354731064e-05
-3.39865129728768e-05
1.08118245244146e-05
-3.17731233831709e-05
-2.71167833086492e-05
-1.7710623990206e-05
-5.07031357378811e-06
-2.13908062950052e-05
-2.25839120372e-05
-4.42411189003219e-05
-3.42582584777566e-05
-2.83324612168902e-05
-2.13481544799446e-05
-1.07056801710109e-05
-1.93716390065544e-05
-1.51462999128207e-05
-1.81970425431729e-06
-1.12573110201959e-05
-7.35656142904685e-06
6.83914044043572e-06
-2.31949026526661e-05
-1.41293731428244e-05
-4.39268893268566e-06
-2.09513790640301e-05
-1.62833915278959e-05
-1.24387008584433e-05
-3.06073970942092e-05
-1.97835154477238e-05
-1.77055127017839e-05
-4.84867380618389e-05
-3.04391723898752e-05
-4.60293624819006e-05
-3.13035848814223e-05
-2.33983414153374e-05
-2.17477878255786e-05
-1.74604130378189e-05
-3.25494733566531e-05
-2.42904946122999e-05
-2.69524952214966e-05
-2.65952106667922e-05
-3.68908237113047e-06
-8.84094208244911e-06
-2.23576602978128e-05
-1.4535619759149e-05
-7.6161302231376e-06
-3.86299948689789e-05
-1.23717417717314e-05
-1.3798862889488e-05
-5.02163670657154e-06
-2.92584218760083e-05
-1.78951078511152e-05
-1.84942782591073e-05
-4.46191859166779e-05
-2.70093351769523e-05
-2.98532837662832e-05
-3.17454748680136e-05
-1.58020079844512e-05
-3.63200774217638e-05
-2.12169856066483e-05
-2.2473366385266e-05
-2.91799025131147e-05
-1.22907667612686e-05
-1.63901663690556e-05
-8.99703055941567e-06
-1.49523638821949e-05
-2.12065222420296e-05
-2.33579495578688e-05
5.0499904352728e-06
-3.42426905849568e-05
-3.36769891204022e-05
-1.57759966568293e-05
-2.96216855697179e-05
-2.98240546929608e-05
-2.67865736900605e-05
-2.05179025807362e-05
-1.15402575444264e-06
-4.89216609008469e-07
-3.01818296714542e-05
-3.3742749372771e-05
-2.30468144179767e-05
-3.13989015277122e-05
-9.12599164435425e-06
-1.66117280013592e-05
-3.77844035053009e-05
-3.33667744034031e-05
-3.47048027186428e-05
-4.6208111121318e-06
1.64993709769636e-05
-2.05444009983429e-05
-5.8458534306213e-06
-2.37937345835601e-05
-8.08584405855895e-06
-4.0580390526455e-05
-1.82609396812021e-05
-1.81957030182599e-05
-1.13881136417958e-05
-3.13414927083579e-05
-1.64948642441854e-05
-2.90041796928675e-05
-1.48157003305965e-05
-2.15008874460913e-05
-2.18163856862082e-05
-4.17395605708305e-05
-4.12322682458697e-05
-1.0504394778456e-05
-3.00185860962065e-06
-2.55387135796915e-06
-2.46791104256044e-05
-2.07091782081202e-05
1.22785983581518e-05
-2.1842025663675e-05
-3.64130581719743e-06
-1.46546918713245e-05
-8.00522573009422e-06
-1.26382845780987e-05
-1.27517335250209e-05
-1.81396271456244e-05
-3.72356584066746e-05
-9.84471206478712e-06
-1.22551016194607e-05
-1.83628387996443e-05
-1.90533258639502e-05
-2.14026928154716e-05
-2.83851961546399e-05
-1.27338972944208e-05
-1.07773521943052e-05
-2.19918157138954e-05
-2.73993215267814e-05
-1.78110580647938e-05
-1.47233772739792e-05
-1.1645085028161e-05
-1.55806483252065e-05
-2.29181806217504e-05
-1.43532354062554e-05
-3.21453590201266e-05
2.95818040363075e-06
-1.152433677354e-05
-2.38282223798373e-05
-1.74429590411259e-05
-1.91527507016249e-05
-1.47700023777747e-05
-1.79291949571345e-05
-1.87831220743239e-05
-3.51714718205517e-05
-8.60845766876836e-06
-1.42616321842388e-05
-6.33231560645654e-06
-4.33593260125737e-05
-2.20088886220813e-05
-1.79605752607385e-05
-1.55529658650655e-05
2.29337145413177e-06
-2.29045815296496e-05
-2.52730051251979e-05
-1.48019612860701e-05
1.70884342517735e-06
-1.86072696457561e-05
-8.14986364163458e-06
-3.32252961529251e-05
-3.0874961187106e-05
-3.35808552338704e-05
-2.20927925314819e-05
-1.4943795574885e-05
-3.63801314654097e-05
-3.38661216760494e-05
-6.42122992672206e-06
-3.33114566686091e-05
-2.82895178952419e-05
-1.70359849886103e-05
-3.18011964507427e-05
1.12866926692856e-05
-1.66145083226616e-05
-2.2642140831175e-05
-5.1348130928395e-06
-1.5937563491967e-05
-4.71710743666997e-05
-1.02869429922202e-05
-1.6961270048302e-05
-1.76092857289984e-05
-5.65552928490153e-06
-7.8895912381448e-06
-2.3762952379084e-05
-9.63442782066854e-06
-5.18245921298027e-05
-1.49131960161489e-05
-3.39412249282286e-06
-5.20141084989647e-06
-3.86898445303366e-05
-1.70070775817239e-05
8.63496739086484e-06
-1.39535062016652e-05
-2.81314426093366e-05
-2.48991641161375e-05
-2.92289609559886e-05
-2.20013101404205e-05
-3.27320903801995e-05
-2.34163140725439e-05
-1.33670295906236e-05
-3.64100109545622e-05
-1.03073111471129e-05
-8.55823326831907e-07
-1.27546195905909e-05
-2.90021077097508e-05
-2.37094678347823e-05
-2.51381449393647e-05
-2.34805523171137e-05
-2.36501869659257e-05
-1.84359004615814e-05
-1.48740064201062e-05
-4.30442892494666e-05
-2.35357019646912e-05
-3.2404804127066e-05
-3.38390755343975e-05
-1.77361718118585e-06
-3.17017273786696e-05
-3.82496538742039e-05
-2.71369958184756e-05
-3.17604107581181e-05
-1.83172757372165e-05
-3.80747323759997e-05
-1.53148865701378e-05
-3.23193745292554e-05
-8.03737371149199e-06
-1.99522592003798e-05
-1.07937196836969e-05
-2.34761331789647e-05
-1.72626840081793e-05
-1.89484200007657e-05
-2.57024127011141e-06
-3.34425515767555e-05
-3.97224314274189e-05
-3.77265062048239e-05
-3.14462389716741e-05
-2.32096437963409e-06
-2.64415344802766e-05
-4.08640654178957e-05
-1.08253656872529e-05
-3.85788249478169e-05
-3.828818738646e-05
-4.91012412238404e-05
-1.58488143430133e-05
-1.53667093976163e-05
-2.14723415381397e-05
-2.21714108921997e-05
-1.81849544457684e-05
-7.78048325102521e-06
-8.90018828007131e-06
-1.07536292722473e-05
-7.3455829099807e-06
-1.34392951929101e-05
-2.48441515272607e-05
-1.25968188255163e-05
-3.47118648961736e-05
-1.40535020302319e-05
-1.84936695335208e-05
-2.38382506234106e-05
-1.56227773948773e-05
-9.04791634031523e-06
-2.21930395551005e-05
-1.08685105536715e-05
-1.79513986682763e-05
6.80187319013426e-06
-3.30286346927893e-06
-2.53783240517255e-05
-3.33188905508129e-05
-1.05959353562036e-05
-4.09469881605059e-06
-2.28363647871328e-05
-1.09664416306754e-05
8.82493977116972e-07
-6.70042493406276e-06
-1.44848234341042e-05
-2.25054499913641e-05
-2.03096999615666e-05
-2.66933763794987e-05
-1.81703597317807e-06
-2.03172544609517e-05
-1.93848535490198e-05
-2.77416263410459e-05
-3.3181065813734e-05
-2.40379778185981e-05
-1.64418175741811e-05
-1.78709105144081e-05
-1.82659854786589e-06
-2.17233874697658e-05
-2.43592212489188e-05
-3.31028839322725e-05
-5.0233265696577e-05
-3.59556590070324e-05
-1.59211475244939e-05
-2.44522592218377e-05
-2.34906994692867e-05
5.25381453881003e-06
-2.21046280945174e-05
-2.90141169946935e-05
-4.929054072009e-05
-2.98951611021746e-05
-2.22299252409725e-05
-2.5042670728944e-05
-2.42022089256443e-05
-1.39046780393857e-05
-1.99022440709222e-05
-4.96585985688374e-05
-1.7514416163439e-05
-1.44572019633008e-05
-1.6736844988172e-05
-2.49484482836076e-05
-2.12073731957064e-05
-1.6522545845277e-05
-2.29067005719052e-05
-6.82233713496605e-06
-1.50365182571668e-05
-2.40851389609651e-05
-2.05255085124592e-05
-9.3758639233758e-06
-1.21511365004482e-05
-3.646855274202e-05
-2.27968616536859e-05
-3.66619579664064e-05
-2.54645607578807e-05
-1.58304039366355e-05
-2.0851798884403e-05
-3.15397042773328e-05
-1.07651957712398e-05
-1.07796704004558e-05
-3.04533266718835e-05
-1.26230481093913e-05
-1.34802780061817e-05
-1.57959018706993e-05
-3.11084782783167e-05
-2.17845947745755e-05
-3.30259878964842e-05
-3.40216645621514e-05
-1.30257213053045e-05
-3.30107396352908e-06
-2.3391878696903e-05
-1.56960755308585e-05
-1.16525037710963e-05
-1.44616293542157e-05
-3.50353684428819e-05
-2.92039081408057e-05
-2.42902407762221e-05
-1.31147770618469e-05
-1.75894231881408e-05
-1.2970131167223e-05
-3.10071549614198e-05
-2.70069491957824e-05
-3.77768806944318e-05
-2.62450405106182e-05
-6.04145584764873e-06
-3.61655380298129e-05
-1.95143847000994e-05
-1.67882498944069e-05
-1.68433714243594e-05
-1.83274261817454e-05
-1.98951742607324e-05
-4.23446967421055e-07
-3.17984453968561e-06
-3.32956807359069e-05
-2.29853664488075e-05
-1.22700080147688e-05
-5.42380729459091e-07
-5.71849795388255e-05
-6.70329250186467e-06
-3.9203470036857e-05
-9.02347740006137e-06
-1.61951888775021e-05
-1.73515801236282e-05
-2.40039696775725e-05
-1.11940571431243e-05
-4.52336337461603e-06
-1.93189692445825e-05
-2.97531054052174e-05
-1.40411144653813e-05
-2.2994233150813e-05
-5.42907453194566e-06
-1.5952160626275e-05
-2.96106123613683e-05
-3.98561237952749e-05
-1.42236665737805e-05
-5.43536726654198e-05
-3.63033479671877e-05
-3.223380307985e-05
-2.76198076837242e-05
-3.84046489921933e-05
-1.26883738459401e-05
-2.00407337161783e-05
-1.72213117753055e-06
-1.32187601924306e-05
-1.23662283301785e-05
-9.11108331037354e-06
-3.33806442979159e-05
-7.29519872135851e-06
-9.39642394995177e-06
-1.25003871767849e-06
-1.18499333217812e-05
1.22650551279457e-05
-4.82244454226796e-06
-1.88320680156106e-05
-6.07411132096471e-06
-3.36505298232682e-05
-3.43845686072201e-05
-1.13814325431446e-05
-2.80007550368933e-05
-3.0501755181277e-05
-8.59955848261616e-06
-2.52244197484668e-05
-2.627586367634e-05
-2.39188862187983e-05
-8.62201967351122e-06
-3.79835268357669e-05
-1.94175835353682e-05
-2.01525482901157e-05
-3.24795721802044e-05
-4.25033398661782e-05
-2.22052618043267e-05
-2.41025911831776e-05
-2.19576911231317e-05
-2.5617280492653e-05
-1.37281997483301e-05
-3.29901921697857e-06
-3.17230825656759e-05
-2.3801326601365e-05
-2.78707501074253e-06
-2.01790593421457e-05
-2.89034200916084e-05
-1.44057162656283e-05
-2.45970154318084e-05
-1.89831460116609e-05
1.91662599002595e-06
-2.36226685841369e-05
-1.60294900213823e-05
-2.6692006601548e-05
-1.52956987051045e-05
-2.30629885202415e-05
1.51180140583829e-06
-3.25318644461538e-05
-1.91108735312432e-05
-3.2567980856528e-05
-1.67055208547572e-05
-2.97193639613872e-05
-3.4199942385112e-05
-2.24908468365031e-05
-2.08530617275526e-05
-4.8847105008452e-06
-4.23213593541527e-05
-2.93853822982452e-05
-1.78269725797656e-05
-1.80646744584455e-05
-5.32478600927974e-06
-4.40554566253752e-05
-1.77620748839505e-05
-4.50962491738153e-06
-2.82658606698752e-05
-3.43450504588631e-05
-2.71450188369203e-05
-3.43925024106581e-05
-1.1418945156404e-05
-2.03970672407299e-05
-1.35971764310262e-05
-2.9696748746544e-05
-2.60859579320257e-05
8.9295331864609e-06
-2.77385029773144e-05
-2.40282664280113e-05
-7.6158007189236e-06
-2.74100953308709e-05
-1.14397684987258e-05
-2.18102439258881e-05
-2.18078267530754e-05
-2.86585805252828e-05
-2.38730692879651e-05
-2.54332599854658e-05
-1.00200971126231e-05
-2.18337935104451e-05
-1.49046999411065e-05
-2.26298482891987e-05
-3.20251566559208e-05
1.14610196997258e-05
-1.44028538565065e-05
-2.94971459826117e-05
-2.20964014641845e-05
-1.36662984994119e-05
-1.67326065826521e-05
-1.02194634459032e-05
-1.75263208100202e-05
-4.41560847559733e-05
-3.48608490321391e-05
-1.13882312258529e-05
-1.71155600883417e-05
-6.62730731944773e-07
-1.07568172402835e-05
-1.96970986623148e-05
-1.87520000252071e-05
-1.00768818754824e-05
-1.35124658373654e-05
-2.12530303400466e-05
-2.29789826797802e-05
-1.40636697334193e-05
-3.22822364568911e-05
1.54912814739764e-06
-2.66684476114438e-05
-1.42737160426676e-06
-4.69695250861564e-06
-7.18568810899544e-06
-2.12530890136342e-05
-2.51019962067051e-05
-4.50815812080786e-05
-2.33238815403594e-05
-3.35725924471957e-05
-2.9334839111504e-05
-3.20020992167893e-05
-1.36953980369262e-05
-2.59682414065731e-05
-2.90640309592866e-05
-1.23737873827686e-05
-8.43044500010122e-06
-2.12106088283669e-05
-2.63485322402033e-05
-3.41882326307036e-05
-1.28328519477385e-05
1.77130154753607e-06
-2.66927788330171e-05
-1.28169320853036e-05
-1.96813068738982e-05
-1.3244013412223e-06
-2.98948732616025e-05
-2.27246548237993e-05
-2.2848738965983e-05
-2.27874679585959e-05
-4.16435443346967e-05
-3.64864278108007e-05
-3.45028153248636e-05
-3.74979640697932e-06
-1.68435328388754e-05
-2.53615833653862e-05
-2.69774179973662e-05
-1.86283767033715e-05
-2.47368938689314e-05
-2.20830454036405e-05
-2.35228561292165e-05
-2.83667395411911e-05
-4.03718746769524e-05
-9.09625230107272e-06
-2.42324024160666e-05
-2.01089899939041e-05
-4.40815212348144e-05
-2.27695993231975e-05
-1.97291805055669e-05
-3.51726179990776e-05
-1.37112386147988e-05
-4.29021979487325e-05
-2.14505701918212e-05
-2.77261286230975e-05
-3.46792631848862e-05
-2.9861148408718e-05
-1.64126263877921e-05
-1.68857536000938e-05
-1.35716369671398e-05
6.41698327409795e-06
-2.69337723960422e-05
-1.37820109061197e-05
-3.32616590819786e-05
-3.04751350440402e-05
-1.31125213699798e-05
-9.99621739054485e-06
-2.46406481953889e-05
-1.48569169633953e-05
-5.31350174828426e-06
-1.86557266703216e-05
-1.19742191464438e-05
-9.31270737486721e-06
-5.13796544540901e-06
-1.68071077905383e-05
-9.06542132376842e-06
-2.55052863474506e-05
5.08930211495817e-06
-1.82728359978871e-05
-1.82729064002029e-05
-1.70571575147313e-05
-1.90902085942182e-05
-4.10135081635431e-05
-2.46879841042377e-05
-9.7171050094462e-06
-1.97837360641383e-05
-2.79396952004481e-06
-1.88267356735011e-05
8.82870832791577e-06
-3.27833792141601e-05
-1.29803943157551e-05
-3.5666259055987e-05
-1.91262808811321e-05
-1.33811160948485e-05
-1.727031421774e-05
-2.57916663839066e-05
1.45758912462046e-06
-2.93100872954384e-05
-2.20758423595408e-05
-2.18300433695406e-05
-3.34162987840657e-05
-2.8626590899772e-05
-3.16024317430788e-05
-1.68392078184032e-05
-3.02167780077996e-05
-1.94212917529358e-05
-3.81863915856237e-05
-1.06225318412073e-06
-2.01699220919823e-05
-2.61152812000246e-05
1.16344783225384e-06
-2.4899700247391e-05
-1.83314867184403e-05
-1.79492655110764e-05
-1.63774898079946e-05
6.39263396977255e-06
-2.99643218905826e-05
-6.25246291943699e-06
-1.86115996334684e-05
-1.56764087724737e-05
-9.92682513002161e-06
-1.3217117562961e-05
-1.49054706110528e-05
-3.36503134045869e-05
5.08889913520953e-06
-1.38465062693604e-05
-1.67520049696623e-05
-1.94202565419196e-05
-1.43645362710734e-05
-1.32658372802447e-05
-4.21411257484948e-05
-2.54744584456208e-05
-2.31942249561647e-06
6.48152013979585e-06
-1.81356767390542e-05
-1.74072935016887e-05
-2.4491662361196e-05
-2.98623249830073e-05
-2.06195879367157e-05
-3.75782324901432e-05
-6.07800392569911e-06
-2.06753191775759e-05
-3.21699353247152e-05
-2.96368782544341e-05
3.29858064686304e-06
-9.86764064210677e-06
-1.94070170568531e-05
-3.84459965525863e-06
-4.13331479754781e-06
-1.63402800601301e-05
-1.63439392139534e-05
-1.09064992730249e-05
-2.71198104277649e-05
-9.80394213842529e-06
-2.47514191590728e-05
-2.55774084285812e-06
-5.74262923509359e-06
-1.3293429802721e-05
-1.30246868407959e-05
-1.52334252067987e-05
-3.24081425372264e-05
-2.60930101949796e-05
-3.11195149067687e-05
-4.33193499473306e-06
2.36942995897635e-06
4.49472660999802e-06
-3.04256383040921e-05
-1.9354559842914e-05
-1.24999036994367e-05
-2.59330847233689e-05
-2.23652491808067e-05
-1.94704728189006e-05
-1.5527663702359e-05
-2.63629689242417e-05
-2.13164035658201e-06
-9.78064470830385e-06
-1.31297653600211e-05
-3.4804533528768e-05
-1.35610541814472e-05
-5.4139900660308e-06
-2.41557654275315e-05
-3.24411626259187e-05
-5.52848826640536e-06
-3.10244363402746e-05
-2.21884736926043e-05
-4.01692694318171e-05
-1.8940184002681e-05
8.55542279178163e-07
-3.58120147058653e-05
-3.81654570990135e-05
-3.18353530799848e-05
-3.46302396002717e-05
-1.46486058546357e-05
-2.94287616782274e-05
-6.7375045591702e-06
-3.39731252859397e-05
-3.98219931591719e-05
-2.00478512937089e-05
-2.40652961040176e-05
-4.34897068896033e-06
1.09357893593103e-05
-4.11023367982384e-05
-1.3249571658601e-05
-2.44857840165186e-05
-1.98207617453847e-06
-1.86004612359867e-05
-9.84431560029522e-06
-3.02007580057615e-05
-3.60324514659769e-05
-6.3547216289361e-06
-2.29526635101888e-06
-3.49076714198556e-05
-9.36002156590213e-06
-3.78650709731796e-05
-9.76712669948067e-06
-3.45438868879593e-05
-2.34449019679645e-05
-3.02030405231788e-05
-3.97111680991569e-05
-5.61922400382123e-05
-7.47465168949122e-06
-2.77346967252041e-05
-1.10529789815484e-05
6.35785163834222e-06
-4.98390247399067e-05
-1.58384336623522e-05
-1.40799926534392e-05
-1.52964445759223e-05
-1.94757387972757e-05
-1.10878839866473e-05
-2.04024007739535e-05
-1.16165311734818e-05
-3.9357928768569e-05
-2.13652950763061e-05
-2.4795026936709e-05
-2.93582977716415e-05
-2.75866435550536e-05
-1.9621833467787e-05
-1.0071368567671e-05
-1.80739692280611e-05
-2.97064608211244e-05
-1.58400355143294e-05
2.93280804372817e-06
-6.35170307583565e-06
-1.1357339369835e-05
-3.88820036959423e-05
-2.19842761384218e-05
-7.43132174449749e-06
-6.76079712009088e-06
-2.30307723834991e-05
-3.83112312646137e-05
-1.17791410231233e-05
-9.47893620722628e-06
-2.6715757564557e-05
-1.80266436467115e-05
-9.17052791076835e-06
-1.72237776127652e-05
-2.44673420311824e-05
-3.07708597659936e-05
-1.43321820861937e-05
-2.12848472357907e-05
-2.32472150890438e-05
-9.57052018392267e-06
-4.27163056667193e-06
-3.16945049991089e-05
-7.29329001278856e-06
-5.1740340382596e-05
-3.08901504495831e-05
-1.20963465814792e-05
-3.17407325739784e-06
-2.27822999094846e-05
-4.74241377793804e-05
-2.66918033757869e-05
-7.12707667645162e-06
7.02924536986808e-07
3.33328021529452e-07
-3.24121183210597e-05
-4.37814074694537e-06
-2.48227069858463e-05
-3.29901461407865e-05
-1.97734998842861e-05
-1.00113601973292e-06
1.31773589807913e-05
-3.5826484104676e-05
-4.52819385283396e-05
-1.24674995459249e-05
-2.49002778490401e-05
-2.75179413525532e-05
-1.42877267937453e-05
-2.67185812088048e-05
-1.24263923803979e-05
-1.91298570850299e-05
-1.96003590557169e-05
-1.71661110794843e-05
-2.36341122407645e-05
-1.3628772117634e-05
-1.57781719395252e-05
-1.38531097109689e-05
-4.23715230730566e-05
-1.03506673241345e-05
-2.0123857982418e-05
-4.72430497299241e-06
-1.87910373682775e-05
-2.16791636303801e-05
1.85356791643938e-07
-3.24240437784181e-05
-3.07730891301522e-06
-3.04157445820876e-05
-1.73012675204568e-05
-1.80920385103675e-05
-2.12443319485704e-05
2.6432681781865e-07
-1.02087119745631e-05
-2.06866291956508e-05
-2.69386141913997e-06
-1.37964359851661e-05
-1.48663335238555e-05
-1.85204672196965e-05
-2.56210332368701e-05
-1.62447821246567e-05
-2.63223795229474e-05
-1.07651790490675e-05
-4.58144162599391e-05
-2.65921552978837e-05
-3.10506414706e-05
-1.52616166662479e-05
-2.29260177543481e-05
-3.8717550581971e-05
-2.89063925295843e-05
-2.95834812495915e-05
-8.69144256041663e-06
-1.78136438988495e-05
-1.66456768722108e-05
-3.34119527263774e-05
-2.69861547083398e-05
-3.82003072477882e-05
-3.7892058836868e-05
-3.47643680134671e-05
-1.69829153382505e-05
-2.55863220616018e-05
-2.64814392656385e-05
-3.92606464975791e-05
-2.65081468386093e-05
-2.40180410903264e-05
-3.93893850596303e-05
-2.35454195788671e-05
-1.10557978656358e-05
-2.00629031346935e-05
-3.52241446597232e-05
-1.76039253618269e-05
-2.33328541735784e-05
-3.71619114695305e-05
-8.84866983021202e-06
-5.21679464446994e-06
-8.30476309295427e-06
-2.22516912327526e-05
-1.68942237542608e-05
-2.16312486125934e-05
-3.15714997923548e-05
-1.79732296487986e-05
-1.21620797802237e-05
-3.54203837912844e-05
-3.06271013243336e-05
-2.44704545714158e-05
-2.95314082641613e-05
-3.21393129669997e-05
-1.46813034827324e-05
-2.91306529180076e-05
-9.00479258009923e-06
-3.19517115464621e-05
-2.16788440861052e-05
-1.65908447570958e-05
-3.58690171441879e-05
-2.70726812951781e-05
-3.39791701933001e-05
-4.26120708967987e-05
-2.82608608521501e-05
-2.75632321627976e-05
-2.85372309461953e-05
-2.20885230005173e-05
-1.32628422294003e-05
2.82195286695847e-07
-2.83918884368836e-05
-3.05110482613879e-05
-2.29801549934757e-05
-3.29550509183917e-05
-1.52587137401278e-05
4.66901000355578e-07
-2.74767791333833e-05
3.50732778497273e-06
-7.22642896544814e-06
-2.53026693472483e-06
-1.96890573368403e-05
4.23772136598518e-06
-1.42091248406531e-05
1.92939346500764e-06
-1.65680963486674e-05
-6.51219108147068e-06
-1.3974935406675e-05
-1.71488549638601e-05
-1.97572998975411e-05
-1.35764662781602e-05
-2.49065243881772e-05
-1.52814545865058e-05
-1.04727025865419e-05
-3.19928809706819e-05
-5.77847592485881e-08
-4.15933839901316e-05
-1.08426359567225e-05
-1.74715425619229e-05
-1.877003806436e-05
-2.34351041567246e-05
8.23281901053297e-06
-2.08055811539314e-05
-1.6569067164422e-06
6.09589634786497e-06
-4.82504419378857e-05
-3.17224346137915e-05
-4.08297409561232e-05
-1.31757149048247e-05
-2.78813675202678e-05
-2.91306324730032e-05
-2.79547386462822e-05
-2.30806028314264e-05
-2.85805049998783e-05
-2.32720026139341e-05
-1.88757534445691e-05
-2.78411466556942e-05
-1.96952558535779e-05
-3.57084457963044e-05
-3.65493426355856e-05
-1.50243359021832e-05
-1.38800195972809e-06
-2.14770439289938e-05
-1.38515914805313e-05
-3.68261577737732e-05
-2.18394336844693e-05
-3.74555280670413e-05
-4.7197712687536e-05
-1.83300984014544e-05
-2.26750553079027e-05
-3.9576359940903e-05
-2.56870604101571e-05
-1.59857155459574e-05
-3.17929214948693e-05
-1.15652731764478e-05
-1.32967819939662e-05
-1.36615504604235e-05
-1.6339524986361e-05
-2.58624622975903e-05
-2.46324417161331e-05
-2.41290621783111e-05
-3.13696563377798e-05
-3.12905289430747e-05
-2.40246937773463e-05
-1.12879067566484e-05
-6.43181605882191e-06
-3.0018513569942e-05
-1.85090162406404e-05
-9.18189691353667e-06
5.80910970722449e-06
-1.80883944804973e-05
-1.61125025571251e-05
-1.05339612158924e-05
-1.67205061523933e-05
-1.72419645561479e-05
-2.20895475488356e-05
-2.38696930678509e-05
-1.57683464423933e-05
-1.33444683334952e-05
-2.04222592872775e-05
-2.21373933852296e-05
-1.37183317298944e-05
-3.59736261728889e-05
-1.22682010777277e-05
-2.7521269369994e-05
-1.37581500274956e-05
1.26089677272715e-05
-1.86823462205365e-05
-9.93500757308839e-06
-1.76242687150187e-05
-2.01102282925467e-05
-2.76285281920751e-05
-3.49053971309518e-06
1.13520458941841e-06
-1.36793281960798e-05
-1.92465441916875e-05
-1.21043060344599e-05
-3.03594280007355e-05
8.10670148443363e-06
-4.41427771964992e-07
-1.43707615671747e-05
-2.65711504455156e-05
-1.96404597287947e-05
-3.97008930607608e-05
-1.60330722691987e-05
-2.18036487782258e-05
-2.31705838530408e-05
-3.13230237832149e-05
-1.65859438944261e-05
-2.54225078285003e-05
-8.05817960159706e-06
-1.33269179214386e-05
-4.65382174456626e-05
-1.69990801655241e-05
-3.98496460096338e-05
-1.96820938831586e-05
-1.24228249413296e-05
-1.1543096819242e-05
-4.82547470041536e-05
-2.9787320106866e-05
-1.73134469777002e-05
-2.21051888598886e-05
-2.96485984872138e-05
-1.28433386723605e-05
-1.62445005855881e-05
-1.53823658715517e-05
-3.2984080881776e-05
-2.53180922038483e-05
-1.83886999658702e-05
-1.78462626300235e-05
-2.46908062806058e-05
-1.82922634204732e-05
-1.96499422181502e-05
-2.63172302530176e-05
-4.13330818156274e-05
-1.42772328734096e-05
-4.78639099934497e-05
-3.37375490929677e-05
-1.13446652841138e-05
-2.04934614270898e-05
-1.35243020701178e-05
-2.60125420131295e-05
-1.53835611764997e-05
4.49201800081623e-06
-2.58208425352374e-05
-2.42577848588794e-05
-9.8072980755746e-06
-2.03213033543146e-05
-3.42027645828925e-06
-7.75282453438148e-06
-1.19586631874915e-05
-7.35394063696169e-06
-2.93067494021074e-05
-3.60758305063284e-05
-1.82805486361452e-05
-5.28418570470218e-05
-3.87524488563538e-06
-2.97979266857017e-05
-2.31445465087311e-05
-3.20600758421168e-05
-2.16266807161743e-05
-4.43417225241127e-06
-1.780825254358e-05
-3.82426694759258e-05
-8.46141549510777e-06
-1.22189735396839e-05
-2.92895994281122e-05
-2.11602553309217e-05
-3.75935202686786e-05
4.0445168925969e-06
-1.96342032578268e-05
-1.44645295465332e-05
-3.21744327235407e-05
-1.2790935628937e-05
-1.26749380468536e-05
-1.30642112425605e-05
-1.44975790494523e-05
-1.54478766244251e-05
-7.65008472018192e-06
-2.31273159702555e-05
-1.38514566896179e-05
9.69612067579444e-07
-1.29728760356961e-05
-2.79919234963852e-05
-1.47369885346443e-05
-4.63026375841297e-05
-2.44720310994754e-05
-9.07381289636495e-06
-1.19877145456152e-05
-1.65719162129254e-05
-1.42715102908619e-05
-5.14532123135043e-05
-2.00133693458683e-05
-1.97236867805344e-05
-1.0374673979212e-05
-1.29207656725384e-05
-1.98637027197678e-05
-1.57751817071682e-05
-6.1949048354182e-06
-1.50470100573336e-05
-7.98699547990553e-06
-1.4639620295974e-05
-2.2625691767506e-06
-2.38734473520025e-05
-2.06894380182747e-05
-1.00854840368053e-05
3.82607236494172e-07
-2.57532276947905e-05
-2.01393654677513e-06
-2.59047017765251e-05
-2.5588856238725e-05
-2.47852294441238e-05
-2.55587182625928e-05
-9.49025053184855e-06
-3.37302770937718e-05
-1.97977675651009e-05
-3.3086818792275e-05
-2.33300471548637e-05
-2.0055161234761e-05
-1.76655069875965e-05
-9.41549294467785e-06
-1.03049365476642e-05
-1.40188880474079e-05
-6.38625799746675e-07
-1.80804552224296e-05
-2.30024897828892e-05
-3.26117689862373e-05
-2.5473420725404e-06
-1.70005027521981e-05
-1.27679657543808e-05
-1.56290574651719e-05
-2.70971453839415e-05
-5.2005501265819e-05
-1.7417576877989e-05
-2.43793030236813e-05
-2.14496740687762e-06
-1.81108713824404e-05
-6.76744630678532e-06
-2.70703471336009e-05
-1.90656735168441e-05
-2.11292894837126e-05
-3.01225051843643e-05
-1.5675472003943e-05
9.79461802187779e-07
6.58071574653246e-06
-2.45195472272509e-05
-8.17225899477409e-06
-1.89852225068781e-05
-2.49505202256561e-05
-1.58851559532961e-05
-1.93610701654949e-05
-1.49915182527004e-05
-9.06494655491903e-06
-1.73292325381627e-05
-1.08842512869504e-05
-1.16656558323406e-05
-9.55766158209973e-06
-3.14789982788254e-05
-3.49945130911487e-05
-1.73534607194465e-05
-4.74241047146844e-05
-1.79002637926034e-06
-1.85439417930878e-05
-2.85044087506841e-05
-1.20991391144925e-05
-7.2658825519017e-06
-2.16230818642674e-05
-1.43360953508313e-05
-3.58537371537948e-05
-2.7980276396229e-05
-1.79832285877426e-05
-2.51660019662864e-05
-2.81686381858612e-05
-2.49703831778783e-05
-3.80343820257153e-05
-2.58520837047677e-05
-2.15857941236765e-05
-7.36377926610858e-06
-2.61035927852164e-05
-4.380956739e-06
-8.49539691050052e-06
-2.86230878088366e-05
-1.34644513896361e-05
-1.92562747695486e-05
-4.66152052730335e-06
-2.78318520033021e-05
-2.12136052664568e-05
-3.62707506705109e-05
-2.53708667268298e-05
-2.86807965082394e-05
-2.1963926035264e-05
-2.11740225774696e-05
-2.13682742276363e-05
-2.76942347501194e-05
-2.2301128022977e-05
-3.50133638377924e-05
-2.66108220592901e-05
-3.08712101036414e-05
-1.38089647398996e-05
-1.80408293323113e-05
-1.44481116102364e-05
-2.59407637610317e-05
-2.37980470150592e-05
-2.81430030286088e-05
-2.15953737867246e-05
-1.92135934636394e-05
-2.29898883001063e-05
-5.18081268186553e-05
-2.57225289487417e-05
-2.90646541487429e-05
-2.24842248607289e-05
-2.01030681217511e-05
-2.0819411261105e-05
-3.40624835726692e-05
-9.40819996555002e-06
-6.77024710507051e-06
-3.8277045975693e-05
-1.70605905956545e-05
-7.80893750116519e-06
-6.00640401117597e-06
-2.20364082812033e-05
-2.12105427229049e-06
-2.79047209675422e-05
-3.68095007470392e-05
-2.04183367815402e-05
-1.29797392728734e-05
-1.51199602369964e-05
-3.43159815667147e-05
-1.78858085734013e-05
-1.30509094251728e-05
-1.22696691408314e-05
-3.53453706182202e-05
3.43691810662242e-06
-2.6297145518161e-05
-9.08613326538031e-07
-2.0911218154537e-05
-2.76102384638937e-05
-2.1906110594785e-05
-1.25442107229393e-05
-8.1681301200577e-06
-1.35364779591683e-05
-1.91623655244862e-05
-1.02318717328529e-05
-7.47519785861542e-06
-1.42552630812573e-05
-3.92586785574491e-05
8.04544901028548e-06
-2.42236415264551e-05
-2.59196572127695e-05
-6.02734390566823e-06
-1.76314938194354e-05
-2.1192544163841e-05
-3.11547578375581e-06
-2.60336429590614e-05
-2.3912472369339e-05
-3.31662494567744e-05
-1.96865985012032e-05
-3.18093433391071e-05
-2.62288986458843e-05
-2.91934385319457e-05
-2.43216591072406e-05
-2.03919289053163e-05
-2.22095176030353e-05
-3.85338543737341e-05
-2.88462981495309e-05
-1.98584814065332e-05
-2.35014171676475e-05
-9.96607992173537e-06
-3.50702012822985e-05
-3.96858049886154e-05
-2.89035366293953e-05
-2.10195355563724e-05
-1.20537005021402e-05
-1.79362165288785e-05
-1.92767677943733e-05
-1.79213021343133e-05
-2.43630632438201e-05
-2.93498842049583e-05
-6.34345869596154e-06
-3.03058158713243e-05
-2.41879438578508e-05
-6.82019662906546e-06
-1.44027629949361e-05
-2.57877789148285e-05
-1.56680572511256e-05
-1.73263497821917e-05
-5.38551349903464e-06
-3.54074609575768e-05
-1.46902737159035e-05
-1.68405165670889e-05
-4.7801883950663e-05
-2.22878957186861e-05
-4.30162402109891e-05
-2.05756433397074e-05
-3.78180875470603e-06
-3.74809149013684e-06
-3.15509862438171e-05
-3.51175736886309e-05
-5.82379206855828e-06
-2.74407632433916e-05
-1.28379574923168e-05
-1.20891475611381e-05
-9.5843561376758e-06
-1.36167023939317e-05
-3.17147808603332e-05
-1.82128088900285e-05
6.66909797919421e-07
-7.60029462636358e-06
-1.28417572330828e-05
-1.36714485311206e-05
-1.55092292952734e-05
-1.39230255781099e-05
-3.0571921633892e-05
-2.20669705952243e-05
-1.58603731541436e-05
-2.44188404377025e-05
-1.62181912894829e-05
7.00226703726851e-06
-2.79574905111374e-05
-1.51756535427356e-05
-2.28128847820496e-05
-2.73423256622572e-05
-2.10911427616198e-05
-5.12571226467498e-06
-4.16350846231017e-05
-1.44621072473594e-05
-3.3906770945469e-05
-1.22857095271031e-05
-4.74463946204877e-05
2.37858345468688e-06
-2.4330423981586e-05
-3.17980908457133e-05
-3.31317062371218e-05
-8.8253119144681e-06
-3.17041215957503e-05
-2.68537498879413e-05
-3.95439390019415e-05
-3.60030249309211e-05
-4.46026063381187e-05
-9.22444629046406e-06
-1.04166258457127e-05
-1.14974475678701e-05
-2.31626894755459e-05
-5.31570511076232e-05
-3.06546354457136e-05
-1.60597111693996e-05
9.64372808844308e-07
-2.75069471446105e-05
-8.53945946358175e-06
-2.12086458787893e-06
-2.59667574475556e-05
-2.76316469200692e-05
-3.60788882779105e-05
-1.96871637868741e-05
-6.10638552482485e-06
-1.84646290504355e-05
-2.22778229990266e-05
-2.0249962839377e-05
-3.56862695449157e-05
-1.84386301759272e-05
-9.16714755084832e-06
-2.32909369647578e-05
-2.69718630401677e-05
-5.11925745867675e-06
-2.38391293257228e-05
-1.25594805785992e-05
-3.69788449430102e-05
-2.8194040966352e-05
-3.13827352484308e-05
-2.68487081805495e-05
-4.28293027971762e-05
-8.7001121763504e-06
-2.28411998340933e-05
-2.0780020149691e-05
-4.386191436486e-05
-2.41622656095069e-05
-3.82933539302342e-05
-3.57942631666689e-06
-3.72194525453099e-05
5.14951064635039e-06
-3.06073280469423e-05
-9.39040027408526e-06
-2.25071533816415e-05
5.82670176838242e-06
-2.46165538884088e-05
-5.47539790766759e-07
-8.32550979145244e-06
-1.5613338891866e-05
-3.8005660793022e-06
-2.01278361160452e-05
-3.11532303350626e-05
-7.3999324387307e-06
-2.46431641534879e-05
-3.60381244005682e-05
-5.81544865563065e-06
-4.11077290244882e-05
-1.54270267652967e-05
-1.68669714073481e-05
-1.36425687756538e-05
-3.6065727695248e-06
5.7528219253066e-06
-4.0911896611664e-05
-2.6847173470263e-05
-1.82128640935279e-05
-1.9354858147903e-05
-2.86923477522027e-05
-1.86683698280842e-05
-1.3175302324737e-05
-2.53696277663466e-05
-1.94717532391372e-05
-1.74055432525838e-05
-1.39570564375544e-05
-1.32284124057479e-05
-1.7048685900871e-05
-3.20798195357699e-05
-3.4744127750539e-05
-7.45296365822821e-06
-2.24556538893877e-05
-2.35486142809328e-05
-1.82666618910475e-05
-2.71562595896894e-05
-1.08958843273122e-05
-1.19345766269555e-05
-2.50320825062578e-05
-2.25045014722633e-05
-3.58113068076896e-05
-9.21623448196802e-06
-2.55004486056222e-05
-5.00488558951221e-06
-2.72140524057214e-05
-2.25225026253765e-05
-3.57902792998487e-05
-1.45697801035643e-05
-2.13680850443079e-05
-2.03375641256273e-05
-3.67271549483493e-05
-1.98000860712244e-05
-1.9410701368388e-05
-3.37328935266093e-05
-2.16420916704976e-05
-1.76326061852454e-05
-3.55396286411208e-06
-2.56460766791733e-05
-1.45987233126349e-05
-3.51203429288827e-05
-2.48844809675774e-05
-4.73513945817219e-06
-1.14449002531671e-05
5.95200308113367e-06
-3.0737151832513e-05
-2.06377593426421e-05
-3.89303040493143e-05
-3.0060931657725e-05
-1.6321341827715e-05
-2.92223318136229e-05
-3.00749746710897e-05
-2.50225048491019e-05
-1.45645098197521e-05
-2.1245242536133e-05
-1.45125114843183e-05
-1.40363395153654e-05
-5.74401487961276e-05
-2.93755928843588e-05
-3.65810710383746e-05
-2.0176217959991e-05
-1.69487655999879e-05
-2.71500746791378e-05
-1.51380923705637e-05
-1.41757094284279e-05
4.07648416931492e-06
-2.69578060173374e-05
-1.68209900573645e-05
-2.55365195641779e-05
-2.16478622459157e-05
-2.78381981618612e-05
-1.36563248231324e-05
4.43036551307411e-06
-3.65857913258348e-05
-2.23356988229842e-05
-1.30332194463709e-05
-2.07441160547096e-05
5.64388495601177e-06
-3.71424369512623e-05
-1.30902644881327e-05
-3.2870836081899e-05
-7.76707397606111e-06
-1.19349472021177e-05
-2.17492100013153e-05
-1.76291989729293e-05
-2.23969483246982e-05
-2.76650120556392e-05
-1.64196563898052e-05
-1.47934200449445e-05
-2.28594590769777e-05
-2.18773423061712e-05
-1.25551968394803e-05
-4.44299942395173e-05
-7.78692291543132e-06
-1.01094827376347e-05
-3.38355756529895e-05
5.55377534119249e-06
-3.65494116020122e-05
-4.83938361216443e-05
-2.42970033914992e-05
-1.17352759040627e-05
-6.81588771352959e-06
-1.08253460940926e-05
-3.30913264489015e-05
-2.74106258704006e-05
-2.33110236483618e-05
-2.6182099730622e-05
-1.40208186412532e-05
-1.45904649066836e-05
-6.19388138109351e-06
5.48740975516246e-06
-2.31857896620262e-05
1.54820598985099e-06
-2.75932953493664e-05
-4.66059229426802e-06
-3.81506946233629e-06
-1.6869882845739e-05
-3.44634555137571e-05
-2.35516502578378e-05
-3.39863818686256e-05
-1.48797994669215e-05
-1.76558592660878e-05
-1.9579530405776e-05
-1.04049307848367e-05
-8.42106971156282e-06
-5.85324154570883e-06
-2.04723575745336e-05
-6.13335920744731e-05
-7.39344722372901e-07
-4.64389360702463e-05
3.74605940730833e-06
-4.2067413556768e-05
-4.3366751851062e-05
6.90103134874663e-06
-1.42120285799814e-05
-1.94594865090535e-05
-2.3646798513529e-05
-5.12736381920044e-06
-3.08711187317602e-05
-2.39847961898241e-05
5.6794614120793e-06
-2.52871766257891e-05
-1.88962612334858e-05
-1.3712476340013e-05
-3.55110527430926e-05
-1.85946388443387e-05
-1.05977060569329e-05
-1.88611520939785e-05
7.39601855522962e-06
-1.70897215845626e-05
-1.38587107154986e-05
-1.22376161121129e-05
-1.98862885581887e-05
-2.61220683232851e-05
-2.2449878158134e-05
-1.69064106936123e-05
-6.69151525814359e-06
-3.61037029396132e-05
-2.71045212201901e-06
-3.3378188525962e-05
-2.37425318403243e-05
-2.89921668685716e-05
-3.26285123219244e-05
-5.64343782327771e-06
-3.69885546861351e-05
-1.25546072862615e-05
-2.75323291087697e-05
2.89335659708237e-06
-6.81477644554208e-06
2.47856940986212e-06
-1.49246860276727e-05
-3.24674748471374e-05
-3.8952279116946e-05
-1.52021992094386e-05
-1.966290640981e-05
-1.52969714958757e-05
-3.22897674516335e-05
-4.55710733158245e-05
-1.76657021168801e-05
-1.56840663644891e-05
-2.2091700243672e-07
-1.59509877462015e-05
-4.84132750801317e-05
-2.63867855870953e-05
5.80668906509123e-06
-2.33267235648703e-05
-1.92262659104619e-05
-5.56191411516155e-06
-6.30225819537435e-06
-6.2581114339626e-06
-2.42413862545003e-05
-2.53269117936992e-05
-2.03460339536483e-05
-3.04146934423644e-05
-3.37175778941021e-05
-1.54937286363775e-06
-1.0021897049548e-05
-1.90689602513134e-05
1.79185510008602e-05
-4.09446265979975e-05
-3.37997352129227e-05
-7.35246344591539e-06
-3.5690243391401e-05
-1.99669560096373e-05
-8.48931825442762e-06
-2.77663701688455e-05
-4.2590429073355e-05
-2.97720432874962e-05
-1.30348814248814e-05
-1.69216675809809e-05
-2.42802598608043e-05
-1.08343216894887e-05
9.86273672586942e-06
-3.36294283958723e-05
-3.2307658152079e-05
-3.1453731933801e-05
-1.64488841569403e-05
-2.54758580444438e-05
-1.15372447844992e-05
-6.0659626176805e-06
6.3435970388935e-06
-2.0932548440045e-05
-1.28127696501131e-05
-9.99467949917158e-06
2.32979607619219e-06
-2.58867242293319e-05
-7.12875194684285e-07
-3.03513818613806e-05
-4.36844235326879e-05
-1.93481715295434e-05
8.41023981501261e-06
-2.40326185572823e-05
1.21692805510941e-05
2.26199758689557e-07
-3.63582775041675e-06
-1.81458912675593e-05
-2.48753622187473e-05
-2.53201343944378e-05
-2.89924648611105e-05
-3.25910490788451e-05
-2.22845492682338e-05
-1.31075277422417e-06
-2.75731864177357e-05
-3.78439153045619e-05
-1.80259925699166e-05
-3.43763574719953e-05
-9.31859273274942e-06
-1.02740718144181e-05
-2.42108010570089e-06
-2.72323735532547e-05
-3.07286895421567e-05
-2.93380827751785e-05
-1.78525112030104e-05
-2.2601843851251e-05
-2.27316682675669e-05
-3.70371695336789e-05
-1.56419837655838e-05
-6.74926892900592e-06
-3.44577564382568e-06
-2.81552317666922e-06
-2.09296522415575e-05
-3.25840889800226e-05
-9.28959977886513e-06
-1.85258817424702e-05
-2.83465526100898e-05
-1.29646633648149e-05
-3.03428816332183e-05
-2.44282670923532e-05
-1.85389339944885e-05
-5.37657940245983e-06
-6.6638092518759e-06
-1.808198390963e-05
-2.97293680006692e-05
-2.5104202287337e-05
-7.01500292919758e-06
-3.9158841706782e-05
-2.02997062886974e-05
-2.493633934423e-05
-2.23651648964315e-05
5.2003276947989e-06
-2.4783096606356e-05
-3.1684577064308e-05
-2.99774400555663e-05
-1.95860015074296e-05
-4.12721219110121e-05
-1.69745386152688e-05
-3.94093587681116e-07
-2.3212077648047e-05
-3.47959879446247e-05
-1.35295694715524e-05
-1.05625828357002e-06
-2.90320449066421e-05
-2.23473770424702e-05
-1.11299487665867e-05
5.53699490237121e-06
6.66687438015827e-06
-2.65504298985194e-05
-1.06457930262835e-05
-2.67719194318456e-05
-1.46473206505904e-05
-3.06437112742058e-05
-1.20513350858522e-05
-1.39873626458876e-05
-2.14028433631187e-05
-2.89415281441259e-05
-2.13700115874251e-05
-2.68916575391801e-05
-3.09738422143869e-05
-1.08893467128435e-05
-2.95085035481034e-05
-2.93852722545875e-05
6.88887211161418e-07
-1.68130536157304e-05
-1.35460390404303e-05
-1.83641006324716e-05
-2.10895635121782e-05
-2.37155079907488e-05
7.97682174167165e-07
-8.21835227531541e-07
-1.7818684135767e-05
-2.74327960379139e-05
-2.68447785874481e-05
-3.11824193046205e-05
-3.57049727506601e-05
-2.48907866702338e-05
-3.89722105119181e-05
-1.7451531108929e-05
-3.93332236443328e-05
-2.89906993109894e-05
-3.46642116088389e-05
-1.46525302752003e-05
-2.68994958150384e-05
-1.13021375904678e-05
-2.29238529546231e-05
-2.63034435815228e-05
-2.28350789948098e-05
-1.71083089593054e-05
-1.48429214488889e-05
-2.22245237808262e-05
-6.57231594601001e-06
-1.85456491403582e-05
-2.32968367378969e-05
-4.41181611499434e-05
-2.29376664355053e-05
-2.07306353285996e-05
1.08621969264825e-05
9.05419207418345e-06
-4.44954043553378e-05
-1.54168323363484e-05
-1.71752599219071e-05
-2.77903786312288e-05
-2.61015963434143e-05
-1.78520730558341e-05
-8.3114735389907e-06
-1.71308747822479e-05
-4.20122376898569e-05
-1.23826062980669e-05
-3.30026962634986e-05
2.38640995571029e-06
1.58404549783194e-06
-3.2735884992134e-05
-2.39062021036873e-05
-2.67630550539266e-05
-1.54417294922279e-05
-3.20602146778856e-05
-1.35293471029162e-05
-4.05399082638597e-05
-6.60051369258461e-06
-1.5765873743332e-05
-6.50454796776959e-06
-2.10464538026925e-05
-2.72416761718693e-05
-1.0310560604598e-05
-2.67641465017842e-05
-1.97311922479286e-05
-1.11258191778948e-05
-7.40492310080491e-06
-2.42736701932805e-05
-2.29504301207308e-05
-3.29335872562875e-05
-4.72757553908571e-05
6.87574405162044e-07
-2.56641462205432e-05
-5.17944459861914e-06
-1.42479845429516e-05
-1.28237421153269e-05
-3.81618259574709e-05
-1.11564745255508e-05
-2.39383785151158e-05
-2.43296036615626e-05
-2.61601298418742e-05
-3.41621942557593e-06
-1.68938461996202e-05
-1.07516273364652e-05
-2.56598289203813e-05
-3.55507732664724e-05
-5.44378332475325e-06
-1.91126241605459e-05
-2.28655980832851e-06
-2.65456391131503e-05
-2.12654859472098e-05
-2.30691126929939e-05
-1.37197150280039e-05
-1.57640087645458e-05
-5.00956089075683e-05
-4.90258234655377e-07
-2.31654878499076e-05
-3.16074417963462e-05
-4.00901095488224e-05
-3.19613241306399e-05
-2.64298046254382e-05
-1.88328767916761e-05
-2.45937431455059e-05
-9.14933988864479e-06
-2.91528841526843e-05
-4.06212084787941e-05
-2.28382971564015e-05
-1.41017487304224e-05
-4.02136537154918e-05
-1.04667860075473e-05
-1.32003917960497e-05
-1.73231805164347e-05
-2.17560377633605e-05
-4.88971202664528e-05
-5.86368007507904e-07
-1.96639141637054e-05
-1.21306467902115e-05
-4.27449603908128e-05
-1.19241029211312e-05
-1.54615916550424e-05
-1.89105691892243e-05
-1.99337725198472e-05
-5.8221072526242e-07
-2.48157647943976e-05
-2.31497356771815e-05
-9.30590143714398e-06
-5.11988851336638e-05
-1.30454035129731e-05
-3.73000788350243e-05
-3.12503957556171e-05
-2.31913284496702e-05
-2.64369497268607e-05
-1.85448110054404e-05
-5.8471353537739e-06
-2.64907533960963e-05
-2.01833934800061e-05
-3.60195658641053e-05
4.01977572794473e-06
-3.21194770507811e-06
9.72679308418418e-06
-2.91311628441217e-05
-4.30388322201718e-06
-2.85460208876536e-05
-1.11699185673967e-05
-1.24865430679807e-05
-2.39891146429659e-05
-1.11231274552967e-05
-2.87869375349852e-05
-9.11876844072483e-06
-1.10175702597594e-05
-8.39479993081608e-06
-7.49426912052838e-06
-1.0110102289558e-05
-1.83404937354862e-05
-2.83729971897273e-05
-2.67491188492793e-05
-1.48920687245854e-05
-1.35932063895297e-05
-2.73176685675511e-05
-2.50727414770607e-05
-8.87426938030843e-06
-1.48341404775303e-05
-2.75319405533473e-05
-1.61690605321548e-05
1.75669964836031e-06
-2.63931036634559e-05
-1.55970388081603e-06
-2.29036034736999e-05
-2.25859818584705e-05
-5.32395771521015e-06
-1.56233764879094e-05
-2.68990545180679e-05
-4.00017989800395e-05
-3.72265620181704e-05
-2.83680728921788e-05
-2.61507677690132e-05
-2.13553940710225e-05
-1.84609702039954e-05
-1.00139942997593e-06
-3.310110345382e-05
-2.51782828494078e-05
-8.96563579497383e-06
-1.43599379431936e-05
-3.09758992936822e-05
-1.6909597369393e-05
-3.14680651716319e-05
-3.07631368575096e-05
-5.1990906134906e-06
-1.40310744227868e-05
-3.77620645354138e-05
-1.93043161960055e-05
-2.82580490250494e-05
-1.87030047735965e-05
-1.51107627111319e-05
-2.21162419717233e-05
-2.16142917899541e-05
-3.39550679859322e-05
-2.02749781673209e-05
-2.6918336892619e-05
-1.93817163263361e-05
-1.27848195719938e-05
-3.65950232022632e-05
-1.74395749089207e-05
-2.78975236202585e-05
-4.49807156599563e-05
-2.04265678986182e-05
-3.44672599893066e-05
1.67293189565078e-05
-6.83569080978132e-06
-8.75530317506674e-06
-1.9361561562319e-05
-1.64402314779879e-05
-3.24820949655039e-05
-1.58340959389234e-05
1.28590678885173e-05
-3.19905734477577e-05
-1.91196448514842e-05
-2.46228078288157e-05
-1.20751830907218e-05
-1.58913335458297e-05
-9.56371362441316e-06
-7.60549315775186e-06
-2.98308190918272e-05
-1.66159289611468e-05
-2.82191371358131e-05
-1.72062708394761e-05
-3.22085939940475e-05
-1.58077458289519e-05
-3.45969818261884e-05
-2.0662471265835e-05
-3.02139507143597e-05
-1.01127210730517e-05
-3.11127807624875e-06
-4.00932842037716e-05
-7.2788545725092e-06
-2.70940960690439e-05
6.96498531656189e-06
-4.34014296475117e-06
-5.40883550099391e-06
-1.2249648615669e-05
-3.8740242198143e-05
-2.03898627127842e-05
-1.32682060322666e-05
-1.53799634433543e-05
-1.87873487604838e-05
-2.38596007129253e-05
-1.31024267777423e-05
-2.81740721316585e-05
-3.3615017880904e-05
-2.0045446994726e-05
-2.23635469374027e-05
-1.31104047379929e-05
-8.34815862463575e-06
-2.23163926171202e-05
-3.35570461104318e-05
-1.77716256083907e-05
-1.72157702289426e-05
-2.30596994142973e-05
-2.31713337406373e-05
-1.59085350096109e-05
-3.28041020218357e-06
-1.05730529845848e-05
6.63509839558219e-06
-1.87049315540916e-05
-9.13285620222497e-06
-4.24042171793041e-06
-4.09773980070065e-05
-1.51463637885809e-06
-2.97731951724519e-05
-5.42905426289559e-05
-1.67070423304066e-05
-1.00560805285688e-05
-3.10055509815415e-05
-1.0118770092113e-05
-2.74336574809981e-05
-2.2084461144191e-05
-1.15882737398223e-05
-2.62005889737683e-05
-4.14833100857955e-05
-2.93153944038242e-05
-2.72419553447079e-05
-2.345811194293e-05
-9.09908512216303e-06
-7.00589325096149e-06
-2.49188721506167e-05
-2.95343952149279e-05
-1.6177327577501e-05
-2.92065149812112e-05
-8.39441805181027e-06
-3.09665401332079e-05
-5.25973104146366e-06
-2.40877182351722e-05
-1.85757171656899e-05
-2.19976442036937e-05
-2.41381705410691e-06
-2.79119358323375e-05
-3.44471463388926e-05
-2.23195748821903e-05
1.13821428501942e-05
-9.93168269451895e-06
-3.06049481178728e-06
-3.31259915299319e-05
-2.70123328517291e-05
-2.25875745670275e-05
-1.77045276791861e-05
-2.53432264193048e-05
-1.08586299394919e-05
-3.39798338478033e-06
-4.19664313572044e-05
-2.94132587092198e-05
8.92572911257403e-07
1.22405499417606e-06
-2.90280163461588e-05
-2.51051294017502e-05
-3.3388816432919e-05
-2.74455973555293e-05
1.6687176420299e-05
-3.8118064971654e-05
-3.02146418450198e-05
-1.3283728210247e-05
-1.74900894083534e-05
-2.08271054678766e-05
-1.68470653877551e-05
-1.72673527371672e-05
-1.17104283549031e-05
-2.22114085452404e-05
-1.15628223466661e-05
-2.72238608543359e-05
-3.13354476843164e-05
-3.22607759888481e-05
-1.56425524472611e-05
-9.5039005514281e-07
-2.72126490149413e-05
-3.57894142315901e-05
-8.8885047536684e-06
-2.26680629747697e-05
-5.77145621162762e-06
-2.80136165354111e-05
-3.24225885857242e-05
4.94877930511539e-06
-8.29517131836506e-06
-1.71324815557077e-05
-1.66777929664684e-05
-4.16585157882471e-05
-1.50252618598378e-05
-8.30602555538112e-06
-3.26270055410573e-05
-4.73187842770488e-05
-3.18224974057027e-05
-1.18720466133144e-05
-1.28156908069682e-05
-4.95834195952062e-06
-2.04613178672793e-05
-2.32848919271518e-05
-3.33577603035168e-05
1.07067232296105e-05
-3.97638027179947e-05
-2.65805251641951e-05
-3.6485945300213e-05
-3.54696326397497e-05
-2.29228751199848e-05
-2.49451830641474e-05
-6.36648251145625e-06
-2.3779267700385e-05
-1.75547986355936e-05
-3.64809292922339e-05
-1.50645271779776e-05
-3.7898171669391e-05
-2.33806381675079e-05
-3.64340006181523e-05
-2.33253464128255e-05
-1.67690961157951e-05
-2.52508089034299e-05
-3.26228350467797e-05
-9.74367514327034e-06
-4.64823531034899e-05
-1.65578105751227e-05
-1.60554281209342e-05
-2.23152394760697e-05
-1.10340920037758e-05
-4.01704495724482e-05
5.61498619805477e-06
-1.51994864715157e-05
-1.93945225697756e-05
-4.66047872921574e-05
-1.11804520367061e-05
-4.78290550148076e-05
-2.92950295043041e-05
-2.59944589974875e-05
-2.84344513672219e-05
-1.69832195375195e-05
-2.9424534609623e-05
-1.18391287142756e-05
-6.87482403179223e-06
-5.28310567197376e-06
-1.68135334648542e-05
-5.1612482508416e-05
-4.07591663494896e-06
1.34188447691126e-05
-5.49612295577891e-05
-2.03322064236647e-05
-2.28352452731462e-05
-1.3384201251968e-05
-5.06665165897069e-06
-3.52836940166428e-05
-2.08080164083167e-05
-1.49953564047353e-05
-1.50931307087711e-05
-1.02039159641955e-05
-2.04289019929153e-05
-7.05960495511061e-06
-1.91651343555111e-05
-1.56474731002803e-05
-2.49350538908377e-05
-1.58380410529907e-05
-2.5414355984742e-05
-2.40174068298068e-05
-1.03972851366139e-05
-2.7213184666978e-05
-1.57828237941191e-05
-8.35443729442286e-06
-3.91560353922703e-05
-1.25984376994406e-05
2.89682148047124e-06
-1.08360003592938e-05
-2.35116478406296e-05
-3.12127691427361e-06
-2.51979742605893e-05
-1.12896101723494e-05
-3.68819433205175e-05
4.03926345225216e-06
-1.14723820544312e-05
-2.02205879685599e-05
-1.6587128523436e-05
-1.0201072932496e-05
-3.25732214404196e-06
-2.90396350245142e-05
-3.46400627035942e-05
-2.87203524523369e-06
-5.60220232916041e-06
-2.99878844840951e-06
-1.51676917267484e-05
-1.26095290476199e-05
-3.44305788156212e-05
-2.09523957037143e-06
-1.21150888477554e-05
-1.17137007216117e-05
-3.02910723364349e-05
-2.70421237431329e-06
-1.31658545547483e-05
-5.16474594443749e-05
-3.06258130633196e-05
-1.00313775798672e-05
-3.51419246603873e-05
-1.4221154108455e-05
-2.24089163262657e-05
-2.89679596204913e-06
-3.0927603977197e-05
-3.40197525694637e-05
-2.69675521390564e-05
-2.61578679347621e-05
1.30786871883574e-05
-3.29574046266591e-05
-8.33220560166506e-06
-8.83772796832869e-06
-2.33260987185482e-05
-1.8053620057486e-05
-2.14038401596151e-05
-2.44040372864218e-05
-2.131887745327e-05
-2.3285186161266e-05
-2.30875361177234e-05
-4.71766101325431e-05
-2.12086767099645e-05
-1.21452389742019e-05
3.37676858468887e-06
-7.00060904467949e-06
-6.26433550424651e-06
-1.98935355835518e-05
-2.95976877510796e-05
-1.27734143592047e-05
3.51260041253386e-08
-2.47412528847618e-05
6.04213905390945e-06
-1.04713084502989e-05
-3.23154108118234e-05
2.72001050470212e-06
9.86789125995698e-06
-1.57614772682927e-05
-1.39187601087842e-05
-1.62855700079188e-05
-4.22530292357981e-05
-3.23259347794862e-05
-1.83104894422494e-05
-1.76375761910653e-05
-1.11159797194971e-05
-1.44043911675579e-05
-1.38011168079769e-05
5.26765601577057e-07
-1.72025110216924e-05
-1.07780395265547e-05
-1.51220207678043e-05
-1.86257582273309e-05
-2.36725571660898e-05
-1.90840594515144e-05
-3.71148752803044e-05
-1.40080830336956e-05
-1.92629099711927e-05
-2.07083029266726e-05
-1.09627635108862e-05
-3.17219930794366e-05
-9.73966350445989e-06
-4.00865923570937e-05
-1.64257871767566e-05
-6.85857478725188e-06
-1.15475842570783e-05
-2.79767986615106e-05
-3.18029267572833e-05
-2.41349444866597e-05
-2.81401374674296e-05
-9.66368962932663e-06
-1.65163471128608e-05
-2.60412808893666e-06
-1.3432492505e-05
-2.75467778065683e-05
-1.58463180524157e-05
-2.516949441723e-05
3.22260752410464e-06
-2.29779114045628e-05
-2.62076319747983e-05
-2.09462245415254e-05
-8.84767450940982e-06
-2.99016779426988e-05
-2.53384987913063e-05
-1.12400758044764e-05
-3.34483334592351e-05
-3.56939762411921e-05
-2.40445213532639e-05
-8.05139168741465e-06
-2.98647483830315e-05
-5.73532061318218e-06
3.76857496006805e-06
-1.86292136364255e-05
-3.40038748637817e-05
-9.512430284422e-06
-2.815606773686e-05
-1.72572975930458e-05
-8.89152351829191e-06
-2.93485470138678e-05
-2.12362361755026e-05
-2.65523950678549e-05
-2.36647514987072e-05
-1.70899395243985e-05
-1.06021898195375e-05
-2.36480674242879e-05
-1.29526072623272e-05
-3.58978253971401e-05
-4.08724491139981e-05
-1.05876164260624e-05
-1.83975027823118e-05
-1.57606711301565e-05
-2.33773923502118e-05
-2.77662451299608e-05
-1.828397714259e-05
-2.32528525573029e-06
-7.98684207934003e-06
-2.11508677616221e-05
-7.99649094713964e-06
-2.46842268348757e-05
-1.84929514372167e-05
-4.07940646072115e-06
-2.57914041273985e-05
-2.82942206807308e-05
2.26770901213392e-06
-1.38432384628201e-05
-1.49464008643292e-05
-2.51336162569493e-05
-3.00783460758375e-05
-1.48025977422662e-05
-1.03239022406825e-05
-9.11068786437482e-06
-2.36143144176946e-05
-3.2052513611123e-05
-1.75266044235775e-05
-1.27768514882788e-05
-1.94486370170497e-05
-1.90996675762283e-05
-1.83319280568762e-05
-3.29101320559329e-05
-3.15786984344734e-05
-1.58242561264692e-05
-1.16585004708482e-05
-2.76403539108439e-05
-2.62430308485707e-05
-1.87215132051651e-05
-7.3792469085776e-06
-1.18909258885385e-05
-2.58079628157894e-05
-3.53063625576241e-05
-2.56965371611762e-05
-5.87231679125407e-06
-2.76881591818633e-05
-2.64129009761862e-05
-3.98079516201268e-05
-2.28825013319436e-05
-3.10754444244236e-05
-1.80186346529507e-05
-1.75807883678752e-05
-2.12474265617748e-05
-4.92344748882268e-05
-3.16366061038067e-05
-2.69995671663403e-05
-1.42535917644292e-05
-3.34885304959447e-06
-1.54507129027886e-05
-7.78248541772069e-06
-1.26381285720097e-05
-7.86762784097156e-06
-3.16853492124359e-05
-7.23100453168992e-06
6.3839190760243e-06
-3.99863829183881e-05
-1.42160089615448e-05
-1.00013698598912e-05
-1.38055899687779e-06
-1.75960028435736e-05
-1.63366860037335e-05
-3.36150523473104e-05
-2.37153682261103e-05
-2.70934265292637e-05
-1.99046984798162e-05
-3.18825161012577e-05
-9.59412772136361e-06
-1.57546261923998e-05
-2.27126789592869e-05
-4.0166518585396e-05
-1.75021749287587e-05
-1.08875228569477e-05
-1.20677441240159e-05
-1.66800415082743e-05
7.03723442091831e-06
-3.08379672930992e-05
-5.6435121340293e-06
-2.35661590116146e-05
-1.22182996132626e-05
-7.98338555427927e-06
-2.85538469731206e-05
-2.88103321852971e-05
-2.53447689019543e-05
-2.46845000273117e-05
2.4438453744216e-06
-2.15898186267429e-05
-1.92579296423585e-05
-3.41739422643428e-05
-4.41443904147409e-05
-1.69150886766789e-05
-1.49386097892564e-05
-2.74386331178745e-05
-1.869837033926e-05
-9.80252712498301e-06
-2.65023178209249e-05
-3.00129261431572e-06
-1.49588893642353e-05
-2.5580677847254e-05
-4.05206056968068e-05
-2.24345264681196e-05
-2.01191028715036e-05
-2.31490023224367e-05
-3.78394338689399e-05
-1.36642763994465e-05
-1.1519432056441e-05
-3.52274897754668e-05
-1.97873424512633e-05
-3.27810637534101e-05
-2.104291860731e-05
-1.9790358520841e-05
-2.01670319842047e-05
-1.16764607471717e-05
-4.11187115411815e-05
-1.25060189473357e-05
-1.74092619689792e-05
-8.69208256977508e-06
-3.3142432475232e-05
-3.11210451450585e-05
-2.21223026747492e-05
-1.69133289795461e-05
-2.29538756706937e-05
-3.31870349913089e-05
-1.36858648469477e-05
-1.16934448901097e-05
-1.49601642724457e-05
-4.08413188987359e-05
-2.63909461758376e-05
-1.24056762218894e-05
-2.94378476533598e-05
-1.18104513392881e-05
-9.48120506102378e-06
-1.76208467255731e-05
-1.2977540503468e-05
-2.5566106905371e-05
-3.01712369255509e-05
1.03953706284707e-05
-3.27498781650096e-05
-1.83551192929768e-05
-2.89454012733767e-05
-2.99847933357318e-05
-2.81671472991121e-07
-3.52885981007363e-06
3.83908108760223e-06
-1.90671616278788e-05
-3.0828201825253e-05
-1.92803398129838e-05
-2.34196674305708e-05
-1.71952432011468e-05
-3.15266555764727e-05
-2.92653840513206e-05
-3.61926497907496e-05
-2.25432508260469e-05
-2.57228883449515e-05
-1.04269740947552e-05
-2.60619462883628e-05
-1.06919698990172e-05
-1.14137396492438e-05
-1.65703219930219e-05
-2.57282389151289e-05
-1.89541161458315e-05
-2.60001385535037e-05
-1.80307849241077e-05
-1.60580444562373e-05
-1.02351221671371e-05
-1.60735486624999e-05
-1.83955290382915e-05
-1.77591570794178e-05
-4.94626322423717e-05
-1.46236223986126e-05
-3.47817839670728e-05
-3.02798241863719e-06
-1.7149656859963e-05
-3.42389702447555e-05
-2.02774787428296e-05
-1.3961017390016e-05
-1.32673303411967e-05
-4.48105132452267e-05
-2.11367065302878e-05
-1.19355615830732e-05
-1.68641609295565e-05
-1.63167789500534e-05
-1.50393332233796e-05
-6.57876394161606e-05
-2.88134823430276e-05
-2.21329115312122e-05
-4.00582139331244e-05
-2.0795104730259e-05
2.17566868750504e-06
-2.91623976599065e-05
-2.55916813924825e-05
-3.89352317840841e-05
-2.98903766395127e-05
-1.31431095090515e-05
-2.7040762329259e-05
-2.09693369765737e-05
-2.48475760771619e-05
-1.65736709688761e-05
-1.91562182077758e-05
-2.08121225408006e-05
-2.55785314503504e-05
-1.133662157285e-05
-1.40303185248081e-05
-3.80019513248516e-06
-2.18164939690337e-05
-6.7309856964667e-06
-1.60708065508741e-05
-1.91994756061642e-05
-2.38281688349845e-05
-6.89621766287712e-06
-2.16208123184337e-05
-8.67520976237755e-06
-3.54293175584629e-05
-1.50966471368582e-05
-2.10479817674444e-05
-2.5778609296575e-05
-3.83301173395684e-05
-3.30461276048264e-05
-2.06309561833592e-05
5.74905520597164e-06
-2.33935251800684e-05
-1.41442495494029e-05
-1.66502760463758e-05
-2.35687925145775e-05
-2.01071909584557e-05
-1.28416247437321e-05
-7.8434242104964e-06
-3.29560799757017e-05
-4.77132910657925e-06
-1.15145236940248e-05
-2.20443412650831e-05
-2.43319223141933e-05
-1.81095838374871e-05
-4.14323830581683e-05
-2.06825961855591e-05
-9.85893156757829e-06
-8.79857471364605e-06
-1.14940096523001e-05
-7.65348297080402e-06
-2.66518520964941e-05
-2.71666183386371e-05
-1.01302743800398e-07
-8.15004178926503e-06
-2.02876156729593e-05
-2.7672365710778e-05
1.90139205717755e-06
-2.03736011874064e-05
-2.55622097181976e-05
-2.94920198252292e-05
3.69604471212538e-07
-4.41031440242104e-06
-4.37560880647135e-06
-1.44003425669978e-05
-5.71548792821887e-07
-1.64054765342404e-05
-2.42626686124779e-05
-2.1474861144452e-05
-2.99350437925961e-05
-4.07113793582866e-05
-2.84036750722356e-05
-2.83750218549938e-05
-3.05565444618396e-05
-2.1621601323316e-05
-3.21972647414606e-05
-1.33045562789e-05
-2.86179867901765e-05
-3.13356017172115e-05
-1.74588651421603e-05
-4.69549998644357e-05
-3.70624990298884e-05
-1.43017715803726e-05
-1.18261800071033e-05
-2.83802486336831e-05
-3.63800015163808e-05
-2.51013576483913e-05
-1.38337267479119e-05
-2.60815635022665e-05
-3.26618394703182e-06
-1.3910656786256e-05
-2.95424242072953e-05
-3.42823846684544e-05
-1.30411742907433e-05
-1.96442959230358e-05
-1.68371426056982e-05
-1.55011543783787e-05
-3.26436683521313e-05
-8.72167786485846e-06
7.01267942403415e-07
-2.41143248909358e-05
-2.56233622448743e-05
-1.92627974049713e-05
-2.05247644972392e-05
-1.65025657900454e-05
-2.66070553409483e-05
-1.47025118988649e-05
-3.43077188293391e-06
-1.49724695932232e-05
-5.37595935537427e-05
-1.03894681132974e-05
-3.34508153706731e-05
-1.16116873638577e-05
-3.75617042727722e-06
-1.77120082682e-05
-1.66316522226282e-05
-3.95653524383176e-05
7.64598647814964e-06
-1.93200901947261e-05
-1.93431782128815e-05
-1.25572310837916e-05
-2.9620698715667e-05
-6.76264242029427e-06
-9.92668024481635e-07
1.69191423898396e-06
-3.31661319942407e-05
-2.26490141345828e-05
-1.59078262490983e-05
-2.476400976968e-05
-3.2365603587682e-06
-1.41014250276443e-05
-2.70058707601415e-05
-2.1634663432208e-05
-1.61115964210641e-05
-1.79791754104833e-05
-1.02755142937564e-05
-1.87094498582885e-05
-2.49929921601544e-05
-3.94386363816621e-05
-2.05153531848616e-05
-1.34136935463763e-05
-4.23290869531475e-05
-2.18391961981145e-05
-2.33220883713862e-05
-3.84703434141372e-05
-1.56331544031955e-05
-1.66479433353871e-05
-1.85610740789482e-05
-2.77459242525596e-05
-3.69820797983783e-05
-1.80218796692821e-06
-2.329860546542e-05
-3.28914019523309e-05
-1.29610945060882e-05
-2.53576197025851e-05
-1.74516188419036e-05
-3.00817232884502e-05
-8.97221255680653e-06
-1.11606689857074e-05
-3.41293524718307e-05
-2.08260940839665e-05
-1.32547745327158e-05
-1.01242864875781e-05
-8.21080849237167e-06
-1.93535901597807e-05
-3.85388132702922e-05
-2.05230676144693e-05
-1.56079989766509e-05
-1.65144745537526e-05
-3.75185794080138e-05
-4.18534991864772e-05
-1.45449834289378e-05
-1.55121439466516e-05
-3.0717686843335e-05
-1.33354471375821e-05
-8.59111905635621e-06
-2.57937812997471e-05
-3.08610293288378e-05
-2.02704058708049e-05
-3.37437665106936e-06
-4.70952695274077e-05
-1.91069572307107e-05
-6.05196953968868e-05
-1.96786526065323e-05
-6.58649603767942e-07
-2.6731832248527e-05
-2.78411757832032e-05
-1.67744460641777e-05
-1.59225140715341e-05
-3.77345007333379e-05
-2.7671413951252e-06
-2.44299208624907e-05
-1.47773752085488e-05
-2.346513177935e-05
-3.2501837652025e-06
-1.94527395794874e-05
-2.04057502145004e-05
-4.50407657846547e-06
-3.34648117892002e-05
-7.50923906616237e-06
-2.29480846814442e-05
-2.50783041922172e-05
-1.08065585489741e-05
-1.05912745269357e-05
-2.11234185103463e-06
-2.80078610000072e-05
-3.08883882482725e-05
-2.95385706690752e-05
-1.13633638498259e-05
-7.98430400141287e-06
-1.81258458104521e-05
-1.80208501374541e-05
-1.57802572599666e-05
-2.18960806566209e-05
-1.96019128169264e-05
-2.2785307680756e-05
-1.30300604023184e-05
-8.65577486380994e-06
-2.54527043562591e-05
-2.7943304684195e-05
-1.75696096454905e-05
-1.89236427098244e-05
-3.74759292274489e-05
-2.24697252908316e-05
-2.61518767941259e-05
-1.9307304776783e-05
-2.64941670340436e-05
-1.94641359920593e-05
-2.19674128567453e-05
-3.13166944746023e-05
-4.48861048744053e-05
-3.4550612092778e-05
-2.96645460067572e-05
-1.26448784890336e-05
-2.19078244405923e-05
-2.96404090167085e-05
-1.91908692358067e-05
-3.62570264937878e-05
-2.13696950618926e-05
-3.26174000097537e-05
-2.39186616392914e-05
-2.26821662055341e-05
-1.39787704796107e-05
-1.73968812831428e-05
-9.80287274418937e-06
-3.72473195185949e-05
-1.55220789661244e-05
-3.21879407591189e-05
-3.82812565138386e-05
-3.44943298299672e-05
-1.65160747628621e-05
-1.90462705847547e-05
-8.80631081989717e-06
-3.59022414758333e-05
-8.74294433152377e-06
-1.7662500018334e-05
6.59542325604918e-06
-1.00249350731242e-05
-3.49707973250255e-05
-1.13809263150278e-05
-1.23101323067254e-05
-1.75099418168964e-05
-6.485304481266e-06
-1.12193426422613e-05
-1.47313935131907e-05
1.77031828075595e-05
-2.95880091864948e-05
-2.36596896831657e-05
-3.50063503055804e-05
-1.89352076158657e-05
-4.59091908988283e-06
-1.05897145140891e-05
-1.31703033684183e-05
-4.11583347981531e-05
-2.54381882363321e-05
-1.69782343768081e-05
-3.85557973058921e-06
-4.62101236498593e-06
6.68049829539617e-06
-3.87238137171051e-05
-1.51503684481741e-05
-2.05581325779032e-05
-3.03906563726889e-06
-3.9283560547699e-05
-2.28765961492869e-05
-3.44249530633721e-05
-2.2757568508921e-05
-2.5545332189943e-05
-1.83430597628144e-05
-2.57060568870984e-06
-1.10353274135478e-05
-2.28004136657827e-05
-4.37775698053448e-06
-1.09356668001499e-05
-9.99317465589615e-06
-1.19191127480859e-05
-2.18334996870295e-05
-2.32987060462771e-05
-1.24278057182761e-05
-1.39629235053296e-05
-1.6982704215965e-05
-1.13167125030431e-05
-8.26036259979315e-06
-3.07813623047454e-05
-5.30915440262297e-06
-1.23438505657789e-05
-2.2873804871949e-05
-1.8311742311894e-05
-9.56510231608202e-06
-1.49273943152657e-05
-3.29495473206236e-05
-2.62721420337834e-05
-2.44861044884445e-05
-2.27426787019555e-05
-3.67331826092473e-05
-2.72288505097981e-05
-1.61200047819388e-05
-1.86909153117139e-05
-3.45639287236567e-05
-1.4979439319021e-05
-1.61855738999142e-05
-1.55724114571335e-05
-1.5348718792108e-05
-3.22081274448587e-05
-3.96854669479116e-05
-3.78653459682251e-05
-2.700186967361e-05
-4.75774596569474e-05
-2.59989109290576e-05
-2.08772884143283e-05
-1.72264470234635e-05
-4.3556231269998e-05
-1.2729998222235e-05
-1.17957357079424e-07
-2.62186543026984e-05
-2.47524237498393e-05
4.58364155647077e-06
-2.97843530097145e-05
-2.32353733467729e-05
-3.72821089876864e-05
-2.73445852314944e-05
-1.82139165916836e-05
-1.3858026172601e-05
-2.31613197495454e-05
-9.3177256677162e-06
-2.06224607033698e-05
-2.44260600854616e-05
-1.40655914787901e-05
-3.93927651285662e-05
-2.61250599374735e-05
-2.94209146053221e-05
-2.02247603273302e-05
-4.37678506288315e-06
-6.98492287112759e-06
-2.70694980459213e-05
-1.1086204078869e-05
-2.4457928082405e-05
-1.41626100777975e-05
-1.36655272703455e-05
-3.34239484316781e-05
-1.19778637501643e-05
-2.63786146406751e-06
-2.60276523881873e-05
-2.7132754367692e-05
-1.55462898408314e-05
-6.82456169007291e-06
-2.69171151953923e-05
-1.52781225199529e-05
-1.77762645851599e-05
-1.61434495243233e-05
-2.8591736378465e-05
-3.12305713915119e-05
-4.24808710273472e-05
-8.93457391715249e-06
-8.30877424888824e-06
-2.13429770802081e-05
-3.42283469597282e-05
-1.95939523864287e-05
-1.16413952155724e-05
-3.22224070304278e-05
-2.85654382415658e-05
-2.2078452770966e-05
-1.92068235148989e-05
-1.11332187044135e-05
-1.12238440988529e-05
-3.74368556278881e-05
-1.19112982768459e-05
-1.46662977424217e-05
-2.56818629028248e-05
-2.15299770157182e-05
-1.11111905437546e-05
-1.5753216264845e-05
-1.36755326913813e-05
-3.42926229014776e-05
-3.0215331494642e-05
-4.25892116517289e-06
-9.17294947169061e-06
-3.08500678765516e-05
-1.4249980835548e-05
-1.03424072997069e-05
-1.66666966656897e-05
-2.30223650952698e-05
-2.59595540018045e-05
-2.99397126155717e-05
-3.24627504687521e-05
8.47372727138565e-06
-2.11771521491643e-05
-6.13059364485412e-06
-1.83596378624946e-05
-2.81681840596512e-05
-1.55039437352787e-05
-3.63789108619371e-05
-9.63013603103324e-06
-2.64887670995339e-05
-1.51374297630159e-05
-2.28767531265144e-05
-1.37696234544543e-05
-7.15548242441715e-07
-1.54150908778135e-05
-9.66382382540079e-06
-2.68468931456017e-05
-2.28078309764819e-05
-2.34263808486895e-05
-1.04191802464075e-05
-2.5345440055436e-05
-2.50349222123243e-06
-2.41932904501936e-05
-2.48272249722154e-05
-1.82555441804152e-06
-3.04018453229876e-05
-7.62446118339629e-06
-2.93828039688714e-05
-1.15976418599704e-05
-6.37570117042894e-07
-1.30235683604738e-05
3.79959581558622e-06
-4.34547158504882e-05
-2.12293259562826e-05
-3.30917820339409e-05
-2.71858887712999e-05
-1.30682888381252e-05
-2.85184635200756e-05
-1.48634156307388e-05
-3.04818047235667e-05
-5.46038415334023e-05
-3.56509965033005e-05
-1.03773753181495e-05
-2.65533521262171e-05
-1.87892616781962e-05
-3.17904699113542e-05
-1.53416356122908e-05
-1.69494403452675e-05
-2.29307006996944e-05
-3.65129071522257e-05
-2.09254630542088e-05
-1.95800381822164e-05
-2.48123564514702e-05
-2.81085950304744e-05
-1.80651257598068e-05
-2.99021166877616e-05
-2.35549127954108e-05
-2.78379162778292e-05
-1.074335826182e-05
-3.04337297897319e-05
-1.62092269520411e-05
-8.72980422050193e-06
-7.85544633871609e-06
-2.95748282138067e-05
-1.79155529455286e-05
-3.87686686944332e-05
-3.45004248424914e-05
-1.90409644918217e-05
-2.65159714020503e-05
-1.18922655853518e-05
-2.04820800116093e-05
-3.82783314147297e-05
-3.12896264039777e-05
-2.42414288953924e-05
-2.77502786646688e-05
-2.0293322630952e-05
-1.15941789017191e-05
-1.37380281061789e-05
1.42447925400304e-06
-2.11518863601728e-05
-1.52084000943338e-05
-1.22828083977698e-05
-2.28117861835799e-05
-1.62355205804562e-05
-2.87826595817604e-05
-3.13249624637965e-05
-2.021641177718e-05
-3.83506580295181e-05
-5.63694490280826e-06
-3.64240735020231e-05
-4.2243352665546e-05
-1.08047486310202e-06
-2.49691872615429e-05
-1.9704607915651e-05
-8.54703445763007e-06
-1.96064888719517e-06
-1.86068373346824e-05
-2.39250629267965e-05
-2.54905698314845e-05
-1.53158454283797e-05
-2.20074397992393e-05
-2.46709867487222e-05
-1.85417778582498e-05
-2.98123765226895e-05
5.81322795602703e-06
-2.40951844946669e-05
-1.18146922256931e-05
-4.08031544545032e-06
-1.73599139571134e-05
-1.82891164915146e-05
-1.89106272979518e-05
-1.05875427467391e-05
-1.01265073507649e-05
-1.71588596949549e-06
-7.20624587125521e-06
-3.9177240814222e-05
-3.22165564852179e-05
-1.86238484577092e-05
-2.39760814258094e-05
-1.29138890574888e-05
-3.24918500735076e-05
-3.01245379680492e-05
9.9684039043211e-06
-8.64484476877945e-06
-3.93826919523499e-05
-1.8208346228882e-05
-2.56662032739978e-06
-2.60422004799753e-05
-1.472207261014e-05
-2.60610276005361e-05
-3.21949247341067e-05
-3.24935326363314e-05
-1.08686681937756e-05
2.21910100201279e-06
-2.19227907855023e-05
-2.70957359154094e-05
-9.01869354479776e-06
-1.48329713450669e-05
-4.52835937415236e-06
-3.82625552713701e-05
-3.20262078059059e-05
-1.85933789292278e-05
-2.72477205057898e-05
-3.09715333723885e-05
-6.2855656888965e-06
-1.88513837203754e-05
-2.15609673375821e-05
-1.86775927491469e-05
-2.72784511271819e-05
-1.07166024878089e-05
-2.22771352928399e-05
-5.19765741523181e-05
-1.92691542951713e-05
-1.24020680926975e-05
-1.1996007846366e-05
-1.57645943125877e-05
-2.73292621494651e-05
1.74620487827252e-06
-3.53272966460256e-05
-2.83986039403986e-05
-2.5137560478717e-05
-1.40483361772132e-05
-2.57570452356749e-05
-2.12254616078725e-05
-4.14872107862963e-05
-4.3062569651494e-06
-2.62594423833344e-05
-1.92824476721151e-05
-1.62581569964379e-05
-8.0404838528613e-06
-8.08773731280112e-06
9.45244395791218e-07
-2.01151474635581e-05
-2.37150030123127e-05
-2.22301875044891e-05
-3.7503200517084e-05
-2.25738119986196e-05
-3.73881284311154e-05
-3.18231492624731e-05
-3.99676779751368e-05
-4.71655216091026e-05
-2.42539722616513e-05
-2.05922749848199e-05
-1.42925591064361e-05
-2.36299817579516e-05
-3.63285364494412e-06
1.3856386378538e-05
-1.91023252247071e-05
-1.92962254981421e-05
-1.34859490330771e-05
-1.22431390213075e-05
-1.39412188980286e-05
-1.55370951098259e-05
-3.28227368675385e-05
-1.96382495656614e-05
-1.50543816583692e-05
-1.11011507126829e-05
-1.74245531404751e-06
-2.50837056277366e-05
-1.82070786743669e-05
-1.53914463994861e-05
-1.16536419320666e-05
-1.54796364301636e-05
-1.1959526753414e-05
-4.56702458056226e-05
1.82499218951139e-06
-1.58679600101633e-05
-3.41911946055104e-05
-1.10497364499093e-05
1.22072584097736e-06
-3.12377385826636e-05
-8.46345783946376e-08
-2.10751032335132e-05
-2.53650159106283e-05
-1.00155204198602e-05
-1.71526288126902e-05
-3.76378568806736e-05
-3.67884288253363e-05
-2.86927254844907e-05
-2.12788852262891e-05
-6.03660872419295e-06
-2.1858768755388e-05
-1.77887388037251e-05
-1.99626662331137e-05
-1.80653229044885e-05
-2.12810965818482e-05
-1.89795447216125e-05
-3.0058468519265e-05
-2.25451585308477e-05
-3.89244862601278e-05
-3.30738283445672e-05
-4.53172569158391e-05
-9.10757296080481e-06
-3.3013756662214e-05
-1.04925074262658e-05
-2.61847278413136e-05
-1.89371917113186e-05
-1.469633528754e-05
-2.21298298427189e-05
-3.12252998142715e-05
-1.02201270585319e-05
-1.56693705151521e-05
-1.74143659903203e-05
-9.40365304026055e-06
-1.82642258780551e-05
-2.72920042908769e-05
-1.03576408756647e-05
-1.92058180666002e-05
-2.42670983919206e-05
-1.88756701556393e-05
-2.48612298088318e-05
-2.75328293368738e-05
-5.76591449646599e-06
-1.59713148025902e-05
-1.07682634417015e-05
-2.64169237745754e-05
-8.2231687662181e-06
-1.0854417747328e-05
-2.34020071469566e-05
-2.8452823372309e-05
-1.08751998150186e-05
-2.55538269034576e-05
-2.29276258916831e-05
-1.24779506774012e-05
-3.13493093414782e-06
-3.20187638012335e-05
-1.02242036917418e-05
-2.60796799053061e-05
-1.6162379910887e-05
-3.44797146787825e-05
-2.03908912629763e-05
-1.49335869533493e-05
-1.47621124000407e-06
-2.05785749235495e-05
2.1434452411679e-06
-1.12745837076186e-07
-3.30686268326075e-05
-1.45089070414339e-05
-2.05148811204533e-05
-1.22169994409662e-05
-8.90088989022131e-06
-1.65497097492174e-05
-3.34065942893672e-05
-1.47974125116677e-05
-7.4114610216432e-06
-1.01370677596408e-05
2.52649811697045e-06
-1.62150756820739e-05
-1.92092752826214e-05
-2.78809029226022e-05
-3.22655514063121e-05
-1.7091453603395e-05
3.73669292853632e-06
-2.59466508548385e-05
-4.25517877304792e-05
-2.02110471863324e-05
-1.65488900972354e-05
-6.90934334081031e-06
2.87227089778892e-07
-2.25108715544965e-05
-3.15118763620099e-05
-2.69545397230966e-05
-1.84343239111084e-05
-3.20672916714688e-05
1.09736643678076e-05
-9.76886352908619e-06
-5.0288990681019e-06
-9.60505390708501e-07
-7.33578294146893e-06
-1.05174956621056e-05
-9.85070372431777e-06
-1.98023371862964e-05
-3.83886180662557e-05
-3.33717586284418e-05
4.4816603159112e-06
-3.14603279443408e-05
-7.41709177365201e-06
-1.23993626255764e-05
-2.58331089242704e-05
-3.05526861576263e-05
-8.08026150200636e-06
-2.91139641693858e-05
-3.05588935767544e-05
-2.30281323046362e-05
-1.71795914813937e-05
-2.03961226223771e-05
-1.8341391391453e-05
-3.07577617303831e-05
-2.00588399381063e-05
-6.2935734958089e-05
-5.41470093080285e-06
-4.00590761308514e-05
-3.15008938500182e-05
-1.34559609107051e-05
-2.55860923357769e-05
-3.36656247197725e-05
-1.63938477104599e-05
1.54064222152306e-06
1.63953274305877e-05
-1.45221416295521e-05
-1.30063623440304e-05
-1.85416675445317e-05
-3.4435538552467e-05
-4.02693247194987e-06
-1.71771747882421e-05
-6.33162790827876e-06
-1.67792967346426e-05
-1.35869625969275e-05
-2.64329014731748e-05
-4.035047887493e-05
-4.45446218450078e-05
-7.91378584392245e-06
-2.93121422931348e-05
-1.16190100715739e-05
-1.08257137919578e-06
-2.550612178247e-05
2.10251736842292e-07
-2.03725047780995e-05
-1.59858083291733e-05
-1.73594570501274e-05
-3.61071380024042e-07
-3.70284097992776e-05
-8.33757040393746e-06
-1.78317275563783e-05
-3.96336689591737e-05
-2.71096193472869e-05
-1.848898357818e-05
-1.26663959617227e-05
-1.9920273438552e-05
-3.89052582136772e-06
-2.95139756804879e-05
-4.89241686395095e-06
-9.67482766692688e-06
-2.68496882549444e-05
-3.93242560407342e-05
-8.1239092180246e-06
-3.4806201033064e-05
-4.11908123526332e-05
-2.46435945223132e-05
-1.8786434896851e-05
-2.94451497042874e-05
-4.4093336214967e-06
-2.38692929999603e-05
-1.90187184247301e-05
-4.03181897952311e-05
-3.69884549678631e-05
-3.64442181854338e-06
-1.33625817558038e-05
-4.36866062823871e-05
-1.72646053050503e-05
-1.60348126718799e-05
-1.65526500120499e-05
-4.47289187341646e-05
-1.37814488155321e-05
-2.43930424921347e-05
-4.0737155260833e-05
-1.27446335509473e-05
-4.36375597685555e-05
-1.15978859154367e-05
-2.03905332739654e-05
-2.53968503813732e-05
-2.00340513882954e-05
-2.3933020379572e-05
-1.41343109602274e-05
-1.7054365078577e-05
-2.66045772267129e-05
-2.96696808324104e-05
-2.71374690399624e-05
-1.52415608702196e-05
-2.73582174647349e-05
-2.22601635305565e-05
-9.24774920444392e-06
-1.97793955935803e-05
-7.01837821736531e-06
-3.78110565682363e-05
-2.07946087307493e-05
-1.17438257244869e-05
-2.87783423752879e-05
-2.33219603436041e-06
-8.46387176891414e-06
-1.32083546807117e-05
-6.80005841305669e-06
-1.73288209394983e-05
-3.9653245905424e-05
-1.9521217314953e-05
-1.71332467593408e-05
-9.12667611276582e-06
-4.74132444675014e-06
-1.20247574277268e-05
-2.62331228263215e-05
-1.34509478787176e-05
-1.32896493263312e-05
-1.52297636909064e-05
-6.61999393178732e-06
-1.85025864977583e-05
-1.73453932822282e-05
-2.58478072826525e-05
-1.31849508376625e-05
-2.99207913042097e-05
-3.09243379291135e-05
-2.32630311843335e-06
-2.74970972675305e-05
-1.38613722362667e-05
-2.97722819230226e-05
-1.93140927786406e-05
2.85520267264531e-06
-1.34400435124352e-05
-2.58310858580849e-05
-2.06105587269912e-05
-3.60272165972865e-05
-1.9184439873724e-05
-1.50475308899602e-05
-2.57536505610333e-05
-1.9671600354525e-05
-2.28037571695067e-05
-3.40962037242817e-05
-3.22859466481895e-05
-1.92979968962951e-05
-3.52294309498913e-05
-7.63925013586019e-06
-3.34958813178741e-05
-1.16068276639003e-05
-2.44000941466189e-05
-2.20118629272974e-05
-1.05487339120971e-05
-8.30655201881479e-06
-1.65777408655616e-05
-3.72757606639478e-06
-2.13565187736943e-05
-1.81905463280267e-05
-2.30325680450801e-05
-1.55333065251297e-05
-2.30523750982603e-05
-6.62680406152325e-06
-1.27279034016141e-05
-1.5784278797872e-05
-2.81245017030161e-05
-1.55497816800816e-05
-1.5069371297049e-05
-3.70820978300029e-05
-1.679287664834e-05
-9.43784957156008e-06
-9.80764304241029e-06
-1.08741233101641e-05
-8.15437223524779e-06
-2.5585716592723e-05
-1.00291593520611e-05
-2.47509392122578e-05
-1.33336514661556e-05
-1.89097689403895e-05
-2.436787162801e-05
-1.73517029910151e-05
-2.72214876120369e-05
-2.53794869312158e-06
-2.69947209956505e-05
-1.51254959184551e-05
-1.27200173582749e-05
-2.92739981745373e-05
-1.08487080510426e-05
-2.92197930366447e-05
-1.84304209680222e-05
-2.34483130696475e-05
-3.60822881864265e-05
-2.65107774502749e-05
-1.15528875016697e-06
-2.0253505362375e-05
-2.39879083689794e-05
-8.631095330856e-06
-2.068600931233e-05
-1.36953571016848e-05
-3.07889572434532e-05
-1.61834971201568e-05
-1.94415012558597e-05
-1.87728971546806e-05
6.76525847517446e-06
1.44194583195339e-05
-4.14182130787015e-05
-1.26985298868566e-05
-2.96612253951499e-05
-3.08686874026097e-05
-9.12602178466624e-06
-3.16945657991846e-05
-1.3602332539338e-05
-2.14554391529608e-05
-3.56166112623111e-06
-1.9613601910369e-05
-2.40970356785971e-05
-1.29938173437475e-05
-1.84011160150762e-05
-1.9835751619122e-05
-2.64786150060431e-06
-1.34190265993958e-05
4.31199238195098e-06
-1.73510848079463e-05
-3.03111139007775e-05
-2.1464231045762e-05
-1.75151435061218e-05
-1.29774078767375e-05
-3.63805866115419e-05
-4.02127528439024e-05
-3.6618853016848e-05
-1.39883641711539e-05
-4.93177361542014e-05
-3.15475377488887e-05
-7.31264233501522e-06
5.01829039970929e-06
-2.9013696484353e-05
-2.74468997153222e-05
-3.37614558770928e-05
-1.1242037829784e-05
-3.4016617113264e-05
-3.19505751497349e-05
-1.30698965903731e-05
-4.62298398894591e-06
-1.74369012450102e-05
-3.0873867696212e-05
-8.97515557816085e-06
-4.95629253704715e-05
-4.23699229582794e-05
1.37023001126272e-06
-3.60186057466561e-05
-2.75899431547458e-05
-2.13435213756788e-05
-2.43117221680033e-05
-1.93492108177277e-08
-3.43177145955813e-05
-2.41201915812326e-05
-2.79706322612996e-05
-1.97786091719226e-05
-1.16492309272587e-05
-3.52501775265352e-05
-3.22268610970077e-05
-2.18083526299922e-05
-1.66805303979877e-05
-6.8904842366174e-06
1.65263539319448e-05
-2.15279964073702e-05
-7.19724670567233e-06
-9.58241916399723e-06
-5.84049149348008e-06
-2.15707534470658e-05
-2.18275239791945e-05
-3.01553517823818e-05
-2.7203054387006e-05
-1.80555930225632e-05
-3.25210186006379e-05
-3.65315906291635e-05
-2.33233517223579e-05
-3.35795578630478e-05
-5.23892584156979e-06
-2.65474806502103e-05
-2.60140455726458e-05
-1.66199087209694e-05
-2.13476289663969e-05
-1.70266291426483e-05
-2.36613798251722e-05
-3.45438575115009e-05
-1.10168241105967e-05
-1.62515523212277e-05
-2.18930572152934e-05
-6.69518561965428e-06
-3.66500377438466e-05
-2.88300626923402e-05
-4.55056551735791e-06
2.59345434785514e-06
-1.1320678759296e-05
-2.70470783743686e-05
-3.36096415867041e-05
-2.15663184235983e-06
-2.68207813862032e-05
-7.63132724004665e-07
-3.77840194717435e-05
-2.3625409684847e-05
-1.95111118732284e-06
-2.63191665248537e-05
-3.27141280930924e-05
-4.64904526314521e-05
-4.03803700648027e-05
-1.48325545170788e-05
-1.17346354850445e-05
-2.11724423004361e-05
-2.58109929974167e-05
-3.00018027245476e-05
-2.27406207847983e-05
-1.87994915564611e-05
-2.3938336436457e-05
-4.46722637094157e-05
-3.58723249651178e-05
-1.59262994804806e-05
-3.86237974326764e-05
-8.8371622805298e-06
-3.71591444401294e-06
-4.30960853990943e-05
-2.01070160555065e-05
-4.61041329358498e-05
-4.96559530035492e-05
-2.8015430000212e-05
-1.04685551796955e-05
-2.63868136291943e-05
-3.83520854597534e-05
-1.11594554296052e-05
-1.3200554789604e-05
-1.59061780160448e-05
-1.63909066065888e-05
-4.17299147759638e-05
-3.96378641888054e-05
-1.95930585331905e-05
-1.0136334169504e-05
3.91089008553189e-06
-2.63658863448766e-05
-4.08774002562625e-05
-4.18863599499502e-05
-1.76485852045135e-05
-2.93086169129326e-05
-1.78001517220984e-05
-1.0019582118617e-05
-2.76356532528035e-05
-1.85211320704897e-05
-2.49344370053018e-05
-1.10995868240377e-05
-1.99323121964607e-05
-3.27132552468221e-05
-7.72235005729899e-06
-1.66042105664866e-05
-1.93160572948178e-05
-2.72584372025428e-05
-1.14521503322141e-05
-4.06523033511559e-05
-2.11442720481088e-05
-2.93496345724685e-05
-2.09177310125703e-05
-2.0201434014557e-05
-4.0697753184965e-05
-3.28865038739851e-05
-2.93206429949585e-05
-1.00275547044368e-05
-1.65320613452329e-05
-3.1610520647416e-06
-1.53763477069132e-05
-2.60661562126627e-05
-2.03690338618482e-05
-1.85905601145561e-05
-3.00595746064651e-05
-1.51148549579471e-05
-1.84849504932252e-05
-6.94677108504745e-06
-9.48988067909565e-06
-2.4630368435691e-05
-3.41785150553926e-06
-2.66377446622123e-05
-1.68877808708574e-05
-4.66138111220809e-05
-3.42871919645986e-05
-2.96961914602022e-06
-1.34861306924741e-05
-1.78110404838963e-05
3.02678827657883e-06
-3.90104662502973e-05
-2.58837853460638e-05
-1.340958549034e-05
-1.68427948303761e-05
-2.08150552573048e-05
-1.5057040367849e-05
-2.44386456804935e-05
-5.96533292253395e-06
-1.45014436466541e-05
-3.92939500662025e-05
-3.82796210404397e-05
-8.82286355492604e-06
-3.15419992982845e-05
-3.11423674229385e-05
-2.04626241572379e-05
-5.62996751670265e-06
-3.33201279124079e-05
-1.77020927700726e-06
-3.80036346326324e-05
-1.9353161815145e-05
-1.0540591530453e-05
-2.27210664001276e-05
-2.70423866471654e-05
-1.75945381671099e-05
-9.4373578112218e-06
-3.64825286375552e-05
-6.47697860093509e-06
-5.90463183794604e-06
2.30576413726084e-05
-3.64073153989874e-05
-1.81561673930555e-05
-1.42507461695745e-05
-1.27181227456842e-05
-1.52143248498647e-05
-3.0271634367869e-05
-3.35940172848985e-05
-2.62004930993498e-05
-6.56144799947907e-06
-2.71497025554595e-05
-5.86006512427285e-06
-2.47480469346541e-05
-2.0894368689514e-05
