# Supplementary material for: Research on computational propagation and identification of mine microseismic signals based on deep learning
Source: PLoS One. 2025 Oct 22;20(10):e0334641. doi: 10.1371/journal.pone.0334641 (PMC12543183; doi:10.1371/journal.pone.0334641)
Supplement: S2 Data — (ZIP) [file pone.0334641.s002.zip › 000100500001989.xlsx_0.txt_24.txt.txt]

-8.69877307701414e-06
-2.07515531351007e-05
-1.94997720122453e-05
-1.32073111083325e-05
-2.8000453854989e-05
-2.87806965911346e-05
1.327582017109e-08
-1.93976597753563e-05
-3.81355195894247e-05
-1.61896816773853e-05
-2.43025153349613e-05
-1.05497989743129e-05
-3.36850092213293e-05
-3.56785734139435e-05
-3.60610128427978e-05
-2.81960073233956e-05
8.50516741923367e-08
-2.54606509085788e-05
-3.00930544489552e-05
-2.04998214591225e-05
-4.12545906792357e-05
-3.32178898304701e-05
-3.30202090953681e-05
-4.03718229002227e-05
-3.64689559117935e-05
-4.83072368028693e-06
-3.08809872144435e-05
-2.80599530370482e-05
-1.03184654556595e-05
-7.11539343136331e-06
-2.68503147906687e-05
-4.54069362917588e-05
-3.93394997586847e-05
-1.53538201299441e-05
-4.80824671632133e-06
-3.42535736014396e-05
-6.19678575559768e-06
-1.45373585935159e-05
-3.81645672279945e-05
-2.52015596297719e-05
-3.67451313811969e-05
-4.67439042400216e-06
-3.24270858353946e-05
-4.35139189314419e-05
-1.63958923716536e-05
-2.75728929095755e-05
1.86774351827443e-06
-3.54884496018039e-05
-1.870040361501e-05
-2.35830185904148e-05
-1.35001901152316e-05
-1.60260491969849e-05
-3.80401018203949e-05
-3.80544807840449e-05
-2.78226239427853e-05
-2.15067781344251e-05
-3.38948569714805e-05
-1.09049164065689e-05
-7.12476508638169e-06
-1.35543374448333e-05
-2.2241233992693e-05
-2.95098805362168e-05
-2.05215516980897e-05
-9.84289883951395e-06
-2.97876105157739e-05
-3.9105859042927e-05
-5.53429796944181e-06
-1.46779023326335e-05
-2.64071571057621e-05
-2.83985216192154e-05
-4.42799271502829e-06
-2.73577209711245e-05
-3.17435337758391e-05
-1.43057912612138e-05
-3.67732132016207e-05
-1.37447487217772e-05
-4.77730614967358e-06
-2.8952282053401e-05
-4.16844764133037e-05
-2.27604332887647e-05
-3.95646446907736e-05
-3.24089214816403e-05
-3.41147419180393e-05
-2.10267002140264e-05
-3.58934137021637e-05
-2.12013405881109e-05
-2.40510743575803e-05
-1.26874754741263e-05
-2.96886018736537e-05
-1.77093621567724e-06
-1.47826540982679e-06
-3.67163229187356e-05
-2.10723842790869e-05
-1.26122876268481e-05
-1.69691287416142e-05
-2.60247190518884e-05
-1.21377222046515e-05
-1.87573258549634e-05
-4.31416825736258e-05
-2.57555373760446e-05
-1.0148341798259e-05
-2.12690667425065e-05
-2.73654703339439e-05
-2.50543261509865e-05
-8.23556121806853e-06
-1.18306113532931e-05
-1.68232714242611e-05
-1.60043102077419e-05
-1.16910100769574e-05
-2.50509143088154e-05
-1.51254498886611e-05
-8.71558036702489e-06
-3.67671855985947e-06
-2.45074543706452e-05
-1.54219540355499e-05
-5.1412700190417e-05
-2.55783271387259e-05
-3.24363048956192e-06
-8.72767915524596e-06
-4.72306005664264e-06
-2.18065867999624e-05
-2.22307042321035e-05
-7.14073248397465e-06
-9.13603955659233e-06
-2.66252074537396e-05
-3.70807546956615e-05
-1.7287718065764e-05
-2.67627187090437e-05
-1.56491624186996e-05
-1.5418081446009e-05
-1.25487974974742e-05
-2.25727407870037e-05
-4.61753516744886e-06
-6.07382291485321e-07
-2.21163619276665e-05
-3.10646324842372e-05
-1.83843203331387e-05
-1.83686735723406e-05
-2.98363485276025e-05
-1.70872313783814e-05
-1.07013901908661e-05
-1.45671894369883e-05
-2.86667451453368e-05
-1.00935049156564e-05
-1.9045646482695e-05
1.32172528492297e-05
-9.01303663040515e-06
-2.33054019152597e-05
-3.2619864865799e-05
-2.79897517842938e-05
-9.75994687773459e-06
-3.03613116917992e-05
-3.75392632602917e-05
-5.02367256756315e-05
-9.05248478620821e-06
-1.96628287471887e-05
-1.79897819542401e-05
-3.43594366841988e-05
-1.86893002688513e-05
-1.78597058764445e-05
-2.27661239333337e-05
2.66341315912342e-06
-2.92781769496566e-05
-3.88424890352036e-05
-6.06078802007358e-06
-2.79600510621548e-05
1.34746074223784e-05
-1.37295094522256e-05
-1.03935190327315e-05
-4.04625975353245e-05
-2.37533062617241e-05
-3.2820058244568e-05
-3.68670454404432e-05
-3.65014512479056e-05
-2.70127327738224e-05
-3.16196994635989e-05
-1.14452768184113e-05
-7.04990650266679e-06
-3.43309599683557e-05
-2.56189283072359e-05
-2.04465940201015e-05
-6.25370618481307e-06
-2.34982920677073e-05
-1.17696189960433e-05
-2.43025098041096e-05
-2.49412977867366e-05
-1.80067437091419e-05
-2.10323521302516e-05
-1.5529642205457e-05
-2.54587129904946e-05
-2.58560376676275e-05
-8.70218622422768e-06
-1.92751823307735e-05
-1.53597385798863e-05
-3.12244351540343e-05
-3.52789693030796e-05
-2.49674465420415e-05
-2.96685768516565e-05
-1.10833250332379e-05
-4.29066031114991e-05
-9.50551845509421e-06
-3.65813141239648e-05
-2.35205650798781e-05
-3.66879451616234e-05
-1.98291130696601e-05
-8.39253293472108e-06
-1.20837876903084e-05
-3.58459912037056e-05
-2.91864777015951e-05
-1.29490716928531e-05
-1.48177234449646e-05
-1.09641455931657e-05
-1.35111139968891e-05
-2.37515127111347e-05
-5.18906339419852e-06
7.9622842083032e-06
-2.9395301556094e-05
1.76401986901732e-05
-3.5930750676068e-05
-2.63995606169706e-06
-7.20019569698704e-06
-1.2989506337803e-05
1.12716232875178e-07
-4.18259589233576e-06
-3.02124428764652e-05
-2.23248293392297e-05
9.97422212850404e-06
-4.02714813821234e-05
-2.55432697660243e-05
-2.48134278772824e-05
5.23379456621684e-06
-2.0179846535276e-05
-4.11389523117918e-05
-2.63825593309953e-05
-2.04406985151066e-05
-1.45293759762539e-05
-1.51359912609886e-05
7.98150535375237e-07
-4.37006420451312e-05
-2.74113438106353e-05
-1.87830463157039e-06
-3.15696641192379e-05
-2.28266659861161e-05
-1.86438868254136e-05
-1.33677504810977e-05
-1.46068065269026e-05
1.02230098072827e-06
-2.66045280127483e-05
-6.08349350996064e-06
-4.70848227546226e-05
-1.08538395916827e-05
-1.65199198650882e-05
-1.05273589864137e-05
-2.00671988911303e-05
-2.5584567997467e-05
-2.63639756980437e-05
-2.65810738997003e-05
-1.81608139047186e-05
-3.3516696306739e-05
-6.89509720615293e-06
-1.33213614449631e-05
-1.59553035124075e-05
1.30220827485506e-05
-3.25947167330765e-05
-1.97009251660483e-05
-2.27484717247881e-05
-2.19123284066298e-05
-6.58731522255977e-06
-2.04326959599665e-05
9.64467089059801e-06
-1.93991706057864e-05
-2.75354802284843e-05
-1.63907239610388e-05
-2.01941609849285e-05
-3.44381225423065e-05
-3.43156910901028e-06
-1.98889473226937e-05
-2.86954555283338e-05
-1.75068413776905e-05
-2.31954797766896e-05
-2.11944278040178e-05
-2.5885908172585e-05
-3.24378803495326e-06
-4.66337075177271e-05
-1.82498589552401e-05
-2.29578437112019e-06
-2.28066360878803e-05
-1.74062370927461e-05
-2.48935682553695e-05
-3.52789683309143e-05
1.85350790853681e-06
-2.82613499092527e-05
-2.78477002361159e-05
-2.74164791726191e-05
-3.16791554396966e-05
-2.15279878089145e-05
-1.80143247100691e-05
-8.37775793553437e-06
-7.62819122167931e-06
-2.24193542667822e-05
1.54854058286574e-06
-4.00136491803331e-05
-1.43334494936862e-05
-1.40083067820493e-05
-3.58404920653064e-05
-2.40668000139057e-05
-2.68262279004742e-05
-6.34524438476333e-06
-3.02398722469698e-05
-1.88486318695477e-05
-2.11632804726708e-05
-3.05344475878181e-05
-1.79214217851077e-05
-4.1608030939208e-05
-5.32501820591494e-06
-2.42328034420129e-05
-2.47592193402786e-05
-8.65425851434762e-06
-1.36002517007159e-05
-2.72967277870893e-05
-5.11787471718505e-06
-5.93982826981679e-06
-8.31138824176146e-08
-1.97275035931427e-05
-1.73928802011306e-05
-1.72447031675759e-05
-5.24111549205772e-05
-3.24947735381287e-05
-8.04194565368307e-06
-4.3175498447056e-06
-1.46713650124148e-05
-2.23185491903439e-05
-2.51568925781199e-05
-1.94317155628969e-05
-2.4057440428718e-05
-3.82388662432376e-05
-1.32870782342506e-05
-5.02886269126253e-06
-4.53432261581757e-05
-1.10822077409666e-05
-3.79067138124435e-05
-1.68203595878852e-05
-2.37755465375097e-05
-2.46606844496247e-05
-3.25282999230199e-05
-1.10437899162731e-05
-3.40808117255365e-05
-1.96457671430999e-05
-2.79396772335424e-05
-2.16685855480647e-05
-2.89211549988717e-05
-3.14885113588049e-05
-2.32019612031019e-05
-3.51560173191627e-05
-8.62311034699549e-06
-2.35390912627081e-05
-3.21937031829661e-05
8.44998761887529e-07
-1.51223998258776e-05
-1.13210324384662e-05
-2.01369192742777e-05
-1.02331669673686e-05
-2.0830066135862e-05
-1.42572740597965e-05
-1.84835454369939e-05
-2.43266777665303e-05
-2.87417757420817e-05
-1.79920224684139e-05
-3.14747303491301e-05
-2.52163798775142e-05
-7.61398621776697e-06
-2.19812633577444e-05
-1.50004149216619e-05
-1.67861347002065e-05
-1.48695652259448e-06
-4.88068949785287e-06
-2.48102086027945e-05
-1.20134620170138e-05
-7.02844489805129e-06
-4.57684316000977e-05
-2.72630600742914e-05
-1.36403486971279e-05
-3.15815330554117e-05
-9.01304205771401e-06
-8.06883286473048e-06
-1.80341511554017e-05
-1.72012611679173e-05
-2.0548608474487e-05
-2.2588587472102e-06
-2.23095085758712e-05
-2.75547695917749e-05
-6.00288375597253e-06
-1.96947910112303e-06
-7.28055956069779e-06
-2.80136363782965e-05
-2.41571429059201e-05
-1.27368695953357e-05
-8.44144876316322e-06
1.99875626510715e-06
-6.51004782419436e-06
-2.82138953442039e-05
3.06003918322744e-06
1.46319030324075e-06
-5.26533003225031e-05
-9.71858762812144e-06
-3.6277961353833e-05
-3.30423563255648e-05
-2.21934212365007e-05
-3.49537737775915e-05
-3.54756979717718e-05
-2.09331277331701e-05
-2.2730783097453e-05
-1.3170349210316e-05
-2.26958544951456e-05
-2.55153566156221e-05
-5.53807172831309e-06
-1.81086625791162e-05
-2.22672586300374e-05
-3.12653036786345e-05
-8.21211220920485e-06
-1.21656411535693e-05
-1.743009676333e-05
-2.70660603769534e-05
-1.32046316595119e-06
-2.28325711580056e-05
-1.88629388260462e-05
-1.57423074493296e-05
-1.41507265417654e-05
-1.60279061012289e-05
-1.04085039948742e-05
4.10953355770102e-06
-1.60056782359853e-05
-3.24412540697658e-05
-3.6573832759937e-05
-2.2587950764575e-05
-3.35458181412887e-05
2.86783792848296e-07
-3.03196040339371e-05
-1.00377831925866e-05
-5.46915031592193e-06
-2.37000460214017e-05
-2.39132034705702e-05
-1.39364606704662e-05
-4.02246529046972e-06
-1.79199962523625e-05
-6.86417592628884e-06
-1.42147378971851e-05
-2.71600279634125e-05
-1.04561568837646e-05
-3.0434602673681e-05
-3.33750592954888e-05
-1.58380076575656e-06
-7.59370988922684e-06
7.91071868804871e-06
-1.21246007679143e-05
-7.39023202704779e-06
-2.20086523875056e-05
-3.28693702209754e-05
-8.07823075508771e-06
-3.64785747860661e-05
-3.3805051824394e-05
-1.07971333831354e-05
-1.05307129442245e-05
-2.51799291626061e-05
-4.12745688447405e-05
2.49743352411584e-07
-1.66431704923308e-05
-6.68373309838711e-06
-6.84404616068621e-06
-8.39605258531487e-06
-1.64719043678091e-05
-2.06428843967686e-05
-1.25678617724744e-05
-2.94826738808306e-05
-2.11228286747736e-05
-2.10535958948478e-05
-4.29840050095888e-05
-1.2822604556375e-05
-2.63647520156154e-06
-1.5996475577365e-05
-2.14867684935876e-05
-1.13450035344563e-05
-2.71737309900821e-05
-2.44448393619411e-05
-1.71539625773354e-05
1.3055415497313e-05
-5.48595188250614e-06
-2.28341472437391e-05
-3.87337014895415e-05
-2.3985243441442e-05
-2.11636297134745e-05
-2.82404062008829e-05
-1.36570009105681e-05
-2.66632937427276e-05
-2.31891146981821e-05
-6.04484415963223e-05
-3.43747350178481e-05
-2.11378544667292e-06
-2.11356084555207e-05
-2.22164871227215e-05
-2.40467141027815e-05
-3.17055299085124e-06
-1.81563002125991e-05
-1.42150225355909e-05
-4.16739261003552e-06
-3.5351090413666e-05
-3.167443766627e-06
-3.06115470565182e-05
-3.50609686209129e-05
4.80559217607322e-06
-3.3163272274002e-05
-5.02537843887102e-05
-1.33141543079879e-05
-3.08268143985044e-05
-2.17850075544013e-05
-1.19595341146088e-05
1.3260834483861e-05
-1.92412004352685e-05
-3.95849150398617e-05
-3.34151956049123e-05
-1.30960134966471e-05
-3.04377986484363e-06
-2.28390964553934e-05
-1.07211822718035e-05
-3.15959419250559e-05
-5.67309741949754e-06
-3.07341921259997e-05
-3.18783911095215e-05
-2.0867396807333e-05
-1.39113716558099e-05
-2.97394973523157e-05
-8.25048566567644e-06
-1.09676983341889e-06
-3.16275841867782e-05
-4.28323997632496e-05
-6.95362007465092e-06
-3.45541521594362e-05
-3.21048445284869e-05
-1.34043095534165e-05
-2.31268393794601e-05
-2.57730546775446e-05
-1.04493660719341e-05
-1.1269315738108e-05
-1.91461020432778e-05
-2.54053552530056e-05
-4.93880384286009e-05
-1.74663610939915e-05
-2.60432145226241e-06
-4.10714896810522e-05
-2.43128602145227e-05
-2.47691911468976e-05
-2.00434979977126e-05
-5.95110676930033e-06
-1.4900994038081e-05
-8.7105314466804e-06
-3.27633861414299e-05
-2.90294345203316e-05
-3.82655965475049e-05
-2.55315878942273e-05
-3.28593879695632e-05
-2.3308756187718e-05
-4.07423149707031e-06
-1.10617395084672e-05
-3.73247379693665e-05
-2.47715039411622e-05
-2.51340943707607e-05
-1.68005280257862e-05
-3.44506374369283e-05
-3.19328767600619e-05
-9.08838999917378e-06
-2.27782531988087e-05
-3.45881798011012e-05
-3.30045654528392e-05
-3.47124258094782e-05
-3.62706631957545e-05
-2.49211934553405e-05
-2.10862190083638e-05
-2.8091206076657e-05
-4.15106677706119e-05
-4.36817949761018e-06
-1.94515966536691e-05
-1.97753528401169e-05
-3.85661799644517e-05
-4.42038475000159e-05
-1.87830657423517e-05
-3.66084612507667e-07
-1.80272419857537e-05
-1.29341605252855e-05
-1.95642867105073e-05
-4.55385919332221e-06
-6.84747076414263e-06
-1.42957182520479e-05
-3.61243250039194e-05
-3.76179116975468e-05
-2.28946237998768e-05
-3.13957271588845e-05
-1.75277841110893e-05
-1.03228837086501e-05
-4.05226210308011e-06
-2.17375061738828e-05
-1.17584115943333e-05
-8.95278673415618e-06
-5.22232528144586e-05
-7.49070280244628e-06
-3.53415379025059e-05
-1.82526501190962e-05
-1.15161360395822e-05
-4.03268426288654e-05
-2.87330797820541e-05
-2.99266158088536e-05
-8.42468635274483e-06
-3.15406442587635e-05
-2.80254636632674e-05
-1.16630446868154e-05
-3.2170764732135e-05
-2.58121281500617e-05
6.71027563579959e-07
-2.22039676695698e-05
-1.42876011632886e-05
-3.28611736969965e-05
-1.64985834469298e-05
-1.95769222328324e-05
-3.08052546435759e-05
-1.17690522079737e-05
-1.70576068745479e-05
-1.34013951515276e-05
-3.94311193964022e-05
-3.16613168641121e-05
-2.97720462229397e-05
-2.14712686093234e-05
-2.11152967837074e-05
-4.07713269193533e-05
-1.0009049333964e-05
-1.49024559054489e-05
-1.31480955401239e-05
-1.37702350529055e-05
-1.13139987391649e-05
-8.18911483648914e-06
-2.26468261242448e-05
-4.9824697034193e-05
-1.88051467140327e-06
-1.20870702441514e-05
-4.25019802473517e-05
-1.74296401875444e-05
-3.81598987159141e-05
-4.38323457938646e-06
-3.22837963725893e-06
-3.8679777805147e-05
-1.42010062935964e-05
-2.31809150138259e-05
-4.36157157111499e-05
-4.62736120638013e-05
-1.77852882954518e-05
-4.39168162326543e-05
-2.90499146159978e-05
-2.67880441735576e-07
-2.42246255973559e-05
-1.7618535104865e-05
-2.00633028054134e-05
6.01562416509736e-06
-3.15148648669843e-05
-2.09134117606098e-05
-2.47453267736548e-05
-2.223174544362e-05
-1.83891954245672e-05
-1.45336472882805e-05
-1.6499273023681e-05
8.93171488091141e-06
1.60018627437843e-06
-1.76722375077748e-06
-2.40117096118384e-05
-2.73421221975159e-05
-2.73834861543116e-05
-2.16479317129356e-05
-2.28322794887713e-05
-3.16439786199504e-05
-2.59808473553932e-05
-2.11747917736902e-05
-3.54811649774756e-05
-2.72288013243705e-05
-2.2823892202532e-05
2.65512696444346e-06
-3.33635547528657e-05
2.87346991335929e-06
-1.13682580520814e-05
-8.76402327720256e-06
1.63587731446058e-05
-2.55110432490644e-05
-2.1268075633499e-05
-4.86424859844137e-06
-3.25367930676505e-05
-2.41953254210492e-05
-2.27563219467394e-05
-3.60735565672762e-05
-1.2183515455617e-05
-1.12550063810945e-05
-1.51086590941743e-05
-2.12583092602791e-05
-9.85118469267293e-06
-1.30592288172982e-05
-3.20811586131181e-05
-9.40823748166061e-06
-3.25433551154962e-05
-3.70600673457822e-05
-2.7823496534854e-05
-7.3564685488156e-06
-2.29788240619971e-05
-6.74102570483861e-06
-1.05675069545702e-05
-3.70196906514084e-05
-1.38868107358573e-05
-2.02556925407177e-05
-2.5662950596984e-05
-2.19451350370625e-05
-8.04396335381174e-06
-2.33843682775967e-05
-9.15097445956023e-06
-3.48278532743097e-05
-2.36116470863094e-05
-1.88808173779447e-05
-1.66280805412309e-05
-3.34054644951655e-05
-1.79394255980445e-05
-3.42475338229416e-05
-1.88091009924217e-05
-1.85349207493904e-05
-2.95086810873115e-05
-4.82679381187596e-06
-1.84602917334267e-05
-2.98594154544017e-05
-3.39870327360166e-05
-2.20870606087876e-05
-2.55519700400291e-05
-2.66877803654291e-05
-1.75655880208425e-05
-4.19220689759313e-05
-2.93553369818962e-05
-1.46558384309143e-05
-2.46242007535725e-05
-5.16081440485867e-05
-3.22508616118736e-05
-1.989349656816e-05
-2.21573422646392e-05
-2.23586264838068e-05
-1.99065204501628e-05
-3.14727209834371e-05
-3.35295015389355e-05
-1.3813561319301e-05
-8.15556644686613e-06
-6.4611773375616e-06
-3.79834179664068e-05
-9.8084829613336e-06
3.16611775287088e-06
-1.13322751707806e-05
6.7520071113036e-06
-1.67694693037997e-05
-2.48778947266059e-05
-3.09091318154862e-05
-1.13394965151392e-05
-2.06027112587847e-05
-2.25579303362869e-05
3.03923450218346e-06
-3.12040213188224e-05
-1.14195381070718e-05
-1.62802992663322e-05
-1.95349863076059e-05
-9.97861618644095e-06
5.50842884853868e-06
-1.15856074512338e-05
-3.23429339472318e-05
-2.64125824312578e-05
-2.96770192060225e-05
-1.54722596771109e-05
-1.98366062070304e-05
-2.10650470928963e-06
-3.17847577718466e-05
-1.4651647517695e-05
-9.25308138472073e-06
-9.12245151711304e-06
-1.84202822914278e-05
-3.88157920645823e-05
-2.37201534483369e-05
-4.10386819730404e-05
-2.65314776217454e-05
-9.17538760272353e-07
-1.91402231775177e-05
-3.17169883769187e-05
-3.38928893461198e-05
-1.75546498981772e-05
-2.09472672021884e-05
-2.39416182584363e-05
-2.9447140707972e-05
-2.01641018420863e-05
-2.83856956505278e-05
-1.19170281991033e-05
-5.60717280115695e-05
-9.64086190505778e-06
-2.56801664168583e-05
-1.78841975988494e-05
-1.46257508941545e-05
-1.53556905789059e-05
-1.98911543908124e-05
-4.08485422239222e-06
-9.66304939645902e-06
-1.39498830690889e-05
-3.36245621957416e-05
-1.31151268892048e-05
-1.30766547898367e-05
-9.92533150034184e-06
-8.94931141804095e-07
-4.45890645218855e-06
-1.61626551300555e-05
-1.15564048449104e-05
-3.14117714329356e-05
-2.34493682143936e-05
-3.04143324751239e-05
-2.36830437418861e-05
-2.34402668145916e-05
-2.07200252380879e-05
-3.59742725014314e-05
-1.55154592684193e-05
-1.11391531077972e-05
-1.70943982681976e-05
-2.82263308582702e-05
-3.0450488684278e-05
-1.5598936506116e-05
-1.81597470088325e-05
-1.58410577846617e-05
-2.88549098817895e-05
-2.76778386228813e-05
-2.34117108230669e-05
-3.79369651648932e-05
-1.64667777272631e-05
-1.07118241541974e-05
-4.22110115806894e-05
-1.42409999342692e-05
-3.36198892933676e-05
-3.22967862286782e-05
-7.86421839469164e-06
-1.57819340315799e-05
-3.06297408413634e-05
-2.73464722850912e-05
1.29988644635184e-05
-2.53068456928585e-05
-8.64520107922556e-06
-1.20018921064484e-05
-2.59832387043899e-05
-1.68850187557913e-05
-2.2966727225244e-05
-8.48589526554282e-08
-3.06734778788195e-05
-2.14750959585101e-05
-2.83461332492542e-05
-6.94473547098942e-06
-1.21058046978292e-05
-2.82168008359927e-05
-3.1854388305965e-05
-2.27094912028485e-05
-4.6795941124936e-05
-1.29555480704679e-05
-1.25384882500707e-05
-2.92205639100404e-05
-1.91790372671677e-05
-3.27249534557282e-05
-3.51094272060141e-05
6.66773567031799e-06
-1.87937538378593e-05
-1.09577459747625e-05
-2.34515572418085e-05
-2.05261004064546e-05
-4.64367538324885e-05
-2.39476701967132e-06
-4.00319335960106e-07
-1.91965822410589e-05
-4.14796309796957e-05
-2.02216769810095e-05
-5.20068136168233e-05
-3.82075562326371e-05
-2.62058372089935e-05
-2.8379594855787e-06
-2.45890910657182e-05
-2.09727566220807e-05
-1.51971008588135e-05
5.11463472553002e-07
-2.81397339570605e-06
-2.97735084792537e-05
-3.86585994711462e-05
-2.62355163262795e-05
6.13909696369593e-06
-4.5483488604199e-06
-1.39509408818421e-05
-7.26578825803263e-06
-2.35464454418768e-05
-8.06950414108922e-06
-2.77615769431981e-05
-3.7643642699181e-05
-2.81669229139982e-05
-2.2060819112938e-05
-2.59954872285838e-05
-1.58400649931844e-05
-1.63726028592192e-05
-4.37234374095029e-05
-1.98617130326663e-05
-2.41948032083509e-05
-1.61704452476422e-05
-2.55118546124056e-06
-5.94928272145369e-06
-2.04200776092237e-05
-6.11122549760446e-06
-2.90136772908454e-05
-3.1812459971873e-06
-4.15744942645332e-05
-9.98011726677655e-06
-6.52428200800981e-06
-2.00675309234685e-05
-3.58344221757364e-05
-3.22186190945733e-05
-2.54851056677104e-05
-4.08860958133018e-05
-8.74299335032929e-06
-7.91722295475799e-06
-2.95647326525419e-05
-1.36446659318854e-05
-1.05480775477489e-05
-2.10788259738649e-05
-3.08963392598983e-05
-1.98358317060141e-05
-1.96492937439497e-05
-1.7396883019764e-05
-2.62977328323149e-05
-1.4594733009704e-05
-3.37328006747088e-06
-1.11607979143537e-05
-1.95007921483668e-05
6.43973702821941e-06
-1.42488662856141e-05
-2.64740082078188e-05
-2.36655943834627e-05
-4.4112435223802e-06
-3.22826106935549e-05
-1.86610580762276e-05
-2.03605028077897e-06
-4.79182897977117e-05
-6.00007069678138e-06
-1.7098386101557e-05
-4.26030121296446e-05
-4.023056456504e-05
-3.86495282478564e-05
-1.62772345467137e-05
-1.91907711457469e-05
-1.0210295980468e-05
-2.83913364660388e-05
-1.32914844331325e-05
-2.03415872682334e-05
-1.15300198025192e-05
-3.85337387731322e-06
-1.79415950780803e-05
-4.26238834641214e-06
-2.48576356192743e-05
-4.1008983486803e-05
-4.09287401356261e-05
-2.98302134413518e-05
-4.66985590895688e-05
-1.59526584062698e-05
-1.79323281821114e-05
-8.07633783666988e-06
-5.21967980535956e-06
-1.99901333777643e-06
-1.66773133001182e-05
-1.95019834394181e-05
-2.19637649477337e-05
-2.00021308799184e-05
-3.64860709131751e-05
-1.86603357502516e-05
-2.3318825386149e-05
-3.04306217730582e-05
1.91475940436834e-06
7.25569613112904e-06
-1.68717310563232e-05
-3.83197720607757e-05
-1.40011096945492e-05
-7.78570836617987e-06
-3.41579541263274e-05
-2.63389126458968e-05
-1.22874824445897e-05
-2.70313413589192e-05
-1.85491464219129e-05
-1.76690003540035e-05
-1.86102582956512e-05
-4.4292287420136e-05
-4.57140372147083e-05
-2.36355340036106e-05
-5.96440942252789e-06
-3.3574054026916e-05
-2.17030518436251e-05
-1.26624633533091e-05
-2.32556151308633e-05
-4.52316533624878e-05
-1.50140999325692e-05
-1.47472868463239e-05
-3.16770772369817e-05
-1.60723679712895e-05
-5.84588786812993e-06
-1.73256545166806e-05
-4.26909995172104e-05
-4.07202940050086e-05
-3.90117936192019e-05
-2.55610279283017e-05
4.19435211000339e-08
7.02183165874528e-06
-1.71447867231199e-05
-3.35193486713125e-06
-1.46926538308311e-05
-4.63405880699605e-05
-7.86938180197326e-06
1.11637089216482e-05
-4.12726318738736e-05
-2.57194422183245e-06
-5.94925736131175e-06
-1.8484399501076e-05
-1.54309106180641e-05
-1.84453133917215e-05
-1.12111125989004e-05
-8.83964777231567e-06
-1.85612438282455e-05
-1.89795184698656e-05
-1.20007583955951e-05
7.96177699181449e-06
-1.45174555216662e-05
1.16586581260863e-06
-1.41994662833756e-05
-3.30625254793247e-05
-3.39577704630205e-05
-3.00253684206914e-05
-2.46565620536611e-05
-3.22073132251402e-05
-1.23383266044445e-06
-2.68756544313419e-05
-1.21901951078594e-05
-2.85317984482985e-05
-2.59030403433993e-05
-2.59311821974371e-05
-1.60733438288449e-05
-1.74243965447523e-05
-3.14951089942586e-05
-2.5279372030211e-05
-2.62591831372019e-05
-1.94425996235645e-05
-3.86866210208765e-05
-1.30850989883917e-05
-2.88179841293666e-05
-1.10278122063603e-05
-4.10523228488517e-05
-3.34581989652113e-05
-3.57637340026093e-05
-1.16162650120748e-05
-3.23816128336502e-05
-1.6231705276575e-05
-3.91921777308181e-05
-1.92449772823281e-06
-1.26204672609318e-05
-2.53667350178812e-06
-4.77876873136e-06
-3.31172403729611e-05
-2.56228870410374e-05
-2.03816039186783e-05
-3.44922825183346e-05
-2.14030526414213e-05
-2.67139755927821e-05
-1.85190132088486e-05
-9.73448701051606e-06
-3.50330937611346e-05
-2.84361330542326e-05
-3.60468544566148e-05
-2.25120732020461e-05
-3.82698369002362e-05
-9.80143728406582e-06
-7.17187641396008e-06
7.04657138950946e-06
-1.5778543346298e-05
-8.70820978996746e-06
-4.77267976770149e-05
-3.73679719527692e-05
-3.1658739805429e-05
-1.55275913913443e-05
-2.25796856871436e-05
-8.79447337727465e-06
-4.520913286188e-05
-5.05457549787077e-06
-1.85296140201083e-05
-1.53827950285724e-05
-2.05227956569312e-05
3.82239619783183e-06
-2.92383686486111e-05
-3.37992812357845e-05
-2.77558183407349e-06
-5.36890257438877e-05
-1.40060386230975e-05
-1.98096178742132e-05
-1.81285022494282e-05
-1.89449010929027e-05
-2.74265286307836e-05
-1.41489289075859e-05
-2.18816493922817e-05
3.95253330169417e-06
1.95462534558418e-06
-1.70142844150365e-05
-1.66402821195258e-05
-6.11817550920098e-06
-1.76805095605142e-05
3.94912410197935e-06
-2.02652434609074e-06
-1.66608782985313e-05
-1.45315068280282e-05
-1.00549775775188e-05
-3.15317859431839e-05
-2.49155262179523e-05
-2.99928764993262e-05
-1.41833903941422e-05
-7.04807513763061e-06
-2.21077215770472e-05
-2.58735995230508e-05
-2.31807355374557e-05
-3.87840633822766e-05
-1.75421879001106e-05
-2.67832231091151e-05
-2.58359077889773e-05
-2.22347801640736e-06
-3.12892512123325e-05
-1.99255207884082e-05
-3.83134281039339e-05
-1.73609913682231e-05
-1.82992236283346e-05
-1.53459037965963e-05
-1.03189215939838e-05
-7.9346299024822e-06
-5.22268814557839e-05
-2.82987728797017e-05
-2.21514499872047e-05
-2.5998548607964e-05
8.89707445713933e-08
4.75040792914005e-06
-6.03524247416133e-06
-3.02194859481588e-06
-9.82169255018931e-06
-8.24472447260513e-06
4.0335980481332e-06
-1.81009232684923e-05
-2.93245640886692e-05
-1.74615284129312e-05
-6.0222073598903e-06
-1.70977003278179e-05
-2.14752984367989e-06
-3.19569057198491e-05
-1.04440042587355e-05
-3.03790939081556e-05
-2.02375907411379e-05
-3.21669581796539e-05
-4.26099208172484e-06
-3.53190909464887e-05
-1.06331208007513e-05
-2.29620310834443e-05
-2.98131320750888e-05
-1.61686931068813e-05
-1.81720887338929e-05
-2.55632594301698e-05
-3.89452126531458e-05
-4.22764476744394e-05
-6.93357105462266e-06
-2.48833182000218e-05
-1.93288704605745e-05
-4.33207299946939e-05
-1.02293223471533e-05
-1.2447920103533e-05
-2.53754932386508e-05
-1.81114568007748e-05
-2.61792825790661e-05
-2.79503146623373e-05
-1.61637836788033e-06
-1.96332416442859e-05
-1.56417412400266e-05
-1.58396509905503e-05
-1.1862144272001e-05
-2.51011860807046e-05
-3.56929651909688e-05
-1.71808446695067e-05
-1.42284263208175e-05
-1.5580069197815e-05
-2.42501692155965e-05
-6.67439497470639e-06
-3.77381252560119e-05
-1.85095749030441e-05
-3.40601705979506e-05
-4.00042288433013e-05
-8.52736850870572e-06
-1.77056185973695e-05
-1.06710305765508e-05
-7.72886428329453e-06
-1.21260952193798e-06
-5.08034989004265e-06
-2.84319832488571e-05
-1.56267608388152e-05
-8.17052399495038e-06
-5.0151283987835e-05
-2.47101634273248e-05
-1.44681903074722e-05
-3.17361142618893e-05
-2.14076659136541e-05
-2.19252278375472e-05
-2.3079732990362e-05
-1.97466767907967e-05
-2.13935524447206e-05
-2.72543613983403e-05
-1.53346869370839e-05
-2.38485526765333e-05
-3.14585908431929e-05
-1.6246775063916e-05
-3.83387026015803e-05
-2.119372031797e-05
-6.00372027460031e-05
-3.06795292005568e-05
-3.278717868535e-05
-2.39420016770173e-05
-2.34263944692099e-06
-5.4168295264964e-05
-2.65391302118168e-05
-2.75413066303848e-05
-1.79692715007869e-05
-2.44880497522558e-05
-2.04721801085403e-05
-2.86535762145417e-05
-1.65960506381995e-06
-1.77194432779627e-05
-1.4261850461475e-05
-3.03093703829624e-05
-1.46559898170981e-05
-1.33788057197757e-05
-2.04038559297377e-05
-1.54120322949548e-05
-7.83804049977026e-06
-3.14028525054205e-05
-3.00512657345008e-05
-3.48812229117421e-05
-2.70392961731682e-05
-1.75622412055052e-06
-2.24004261252259e-05
-1.76507041488247e-06
-2.12794206242403e-05
-1.89902416578418e-05
2.84750784365097e-06
-1.35370138475722e-05
-2.12336066842077e-05
-2.36663403955685e-05
-4.15348462134718e-05
3.64402438932364e-06
-1.97569162065353e-05
-1.35281670409052e-05
-8.24949855744989e-06
-2.79945508682542e-06
-1.45953902152779e-05
-2.67195825680748e-05
-3.23156916738444e-05
-1.28447447681733e-05
8.12665242466099e-07
-1.50420843681154e-05
-3.14058051783989e-05
-2.7068338997245e-05
-3.45626066986744e-05
-9.29913632977253e-06
-3.8985564741243e-05
-3.47450806491328e-05
-9.19108439591636e-06
-1.42572353203405e-05
-1.93335577596405e-05
-2.76149120243607e-05
-2.21835792495223e-05
-1.50296657152837e-05
-3.46859345328359e-05
-3.58531553867805e-05
-2.01728124048476e-05
-1.85646454818692e-05
-3.05636033172789e-05
-3.1125987977954e-05
-1.49077199382483e-05
-1.31689876421354e-05
-1.00855176407684e-06
-4.42674360229234e-05
9.7088176504624e-06
-1.05587853961715e-05
-3.42850545952612e-05
-2.75247920172791e-05
-1.59982261011094e-05
-1.93757355472587e-05
-1.45785684552549e-05
-2.57271290752816e-05
-1.35662407193163e-06
-3.19526407146803e-05
-9.1451675274512e-06
-1.12411969014547e-05
-1.41979392415509e-05
-1.55049169712272e-06
8.31928767643765e-06
-1.7226558349647e-05
-8.90750936848008e-06
-3.08364268709304e-05
-3.0893403284858e-05
-1.98251889226807e-05
-3.11134038981279e-05
-1.45750857342096e-06
-3.09664895207876e-05
-3.42384547198037e-05
-1.00832883296499e-05
-8.44586441282228e-06
-2.97137724081021e-05
-2.15340858239534e-05
-5.82350068314315e-05
-2.79373806139875e-05
6.31519411418361e-07
-5.13462241245009e-06
-5.93423588349068e-06
-2.0287426401683e-05
-1.7074412235738e-05
-1.33614333183567e-05
-3.42546113200074e-05
-1.75866410962871e-05
-2.52802529186589e-05
-1.638811528993e-05
-2.41596949185038e-05
-6.42912822387235e-06
-2.06130655922503e-05
-7.11307460224882e-06
-9.14706413800049e-06
-1.27256136902898e-05
-2.71874115940455e-05
-2.19367317078635e-05
-1.63846459446246e-05
-3.00020763798285e-05
-3.39713989036455e-05
-3.08854514071864e-05
-3.12363776089228e-05
-9.67626081631469e-06
-3.29258781191564e-05
-8.82675047346162e-06
5.9851944007769e-06
-1.16745957114491e-05
-2.69941766665276e-05
-1.17671614001774e-05
-2.29005440556847e-05
-2.02894274618963e-05
-4.67779389132215e-05
-1.10820364098724e-05
-1.4875992050114e-05
-2.69666360607899e-05
-5.01768300141038e-06
-1.91520741301602e-05
-1.85645705481858e-05
-2.07107753631882e-05
-3.89810735429619e-05
-2.3617079782692e-05
-1.58860854930381e-05
-2.47585433275318e-05
-7.64598766874155e-06
-3.84030173070705e-05
-2.2109476843972e-05
-2.22393213546295e-05
-1.89710630552762e-05
-2.32151239223016e-05
-2.58489188378554e-05
-1.95003928781189e-05
-4.26405524923866e-05
-2.27149819818787e-05
-2.27349952482133e-05
-2.54261158124722e-05
-3.32860929843073e-06
-4.64938529710826e-05
-2.89358043507179e-05
-2.30944147093156e-05
-3.33052585744248e-05
-3.28682976699621e-05
-2.64812033577773e-05
-3.52678427031011e-05
-2.64902168703438e-05
-3.6315122177989e-05
-2.24366756126087e-05
-2.35977569577861e-05
-1.80450955704001e-05
-1.53652118247385e-05
-3.84354433159496e-05
-3.43325758233795e-05
-3.42341384076616e-05
-8.52587185866649e-07
-1.93842370993463e-05
-2.24655403620191e-05
-1.04834744398741e-05
-2.52697084500825e-05
-3.01846015244102e-05
-3.78139935103599e-05
-2.55215339660793e-05
-1.43655269973252e-05
-4.24048643050032e-05
-2.68020433434685e-05
-2.40756125344697e-05
-3.57112040202684e-05
-9.27491174676587e-06
-3.74703268739445e-05
-3.0001932796289e-05
5.2903447168509e-08
-2.88044925580055e-05
-1.64557448953664e-05
-2.17687156313983e-05
-1.86118768826836e-05
-2.99105966718173e-05
-1.87177481947891e-05
-6.93714145486053e-06
-4.03501155423006e-05
-1.96589885821579e-05
-1.12075293976903e-05
-1.61229499658472e-05
-2.75717187968209e-05
8.91648781085001e-06
-1.92524945537591e-05
-2.15499342187441e-05
-1.40080582375596e-06
-8.37046247799273e-06
-6.97381850198864e-06
-1.16545471819781e-06
-2.81535648654747e-05
4.72233071642139e-06
-2.2214288688199e-05
8.45702350332317e-06
-3.42254180501964e-05
-1.31609310920398e-05
-2.64993633933804e-05
-2.60587533053813e-05
-2.77092345303728e-05
1.6064748642995e-06
-2.16357676317472e-05
-3.61133897327717e-05
-3.21455323839813e-05
1.13139781138251e-05
-9.2319687605584e-06
-3.22695624420561e-05
-3.00331121696226e-05
-3.20385704317911e-05
-2.33396260160141e-05
-2.36502100024416e-05
-2.55969554230077e-05
-3.20461032773384e-05
-1.50601001480858e-05
-2.74476009652431e-05
-2.38213648940733e-05
-2.07092383393067e-05
-1.56085334131655e-06
-1.40386022282914e-05
-2.45057789039409e-05
-2.74282016643753e-05
-1.05672115734904e-05
-2.14893315219463e-05
-2.3821991753929e-05
-4.42086754787891e-05
-2.2798708245874e-05
-1.36026889006037e-05
-2.32349002077717e-05
-3.89844388358645e-05
-2.51119947200273e-05
-2.77198769320128e-05
-1.82000831539031e-05
-1.73424558658281e-05
-1.777160284777e-05
-1.20309642908917e-05
-3.21392077583083e-05
-2.2404725632037e-05
-3.66591053235608e-06
-8.32439558535639e-06
-8.67107248047464e-06
-1.38719187819496e-05
-2.29196494395837e-05
-2.42867148876356e-05
-1.38177490522513e-05
-3.31551257343384e-05
-7.73829696666124e-06
-2.25229565794439e-05
-2.75436216975193e-05
-1.38040485311825e-05
-1.4541873189934e-05
-1.04960978157426e-05
-3.87919873436324e-05
-3.96668809262415e-05
-1.85219935456544e-05
-2.39559943221191e-05
-2.04454138127009e-05
-8.69190396071059e-07
-2.77980744132003e-05
-1.06280716548304e-05
-2.69277743235381e-05
-4.45724915507056e-06
4.98663151274338e-06
-1.03978044699516e-05
-1.61999980704428e-05
-1.2400382412136e-05
-1.22591680813741e-05
-1.78461966983926e-07
-2.95797120539163e-05
-1.04968821556395e-05
-1.77020168022202e-05
-3.16870196485166e-05
-5.12484260569745e-05
-2.67806651328087e-05
-2.54482027896497e-05
-5.15722213751508e-05
-2.19241493316649e-05
-2.26128642356111e-05
-3.41643060455367e-05
-3.24045078495418e-06
-2.8079990643617e-05
-1.10322518498356e-05
-5.45714675126975e-06
-4.89517615260609e-06
-3.022548169914e-05
2.85764411068744e-06
-4.78596518597252e-06
-3.00121360226374e-05
-3.12643052076115e-06
-3.7435847932025e-05
-8.27394997443746e-06
-2.27862371409858e-05
-3.78117713572066e-05
-3.06007366274939e-05
-2.47091022752425e-05
-2.18818014124245e-05
-4.58646338351541e-05
-1.3190737713613e-05
-2.18976693921049e-05
-3.58044276094857e-05
-7.63688398287349e-06
-3.98780763162065e-05
-2.14631584286309e-05
-2.81931049085756e-05
-2.63214025011412e-05
-3.18138839104702e-05
-7.77779293430503e-06
-8.16490130958727e-06
-1.13990912486023e-05
-2.07868505781066e-05
-1.68354342746054e-05
-1.1339908744198e-05
-3.27283139179434e-05
-1.66821796932437e-05
-3.19323681197003e-05
-1.70368796634221e-05
-3.03748327813076e-05
-9.09493138298677e-06
-4.25976119303738e-05
-1.37152913252431e-05
-7.92023747205495e-06
-2.43096324059719e-05
-3.66893172130963e-05
-1.23517691504731e-05
-1.20656989122735e-05
-3.72212274211412e-05
-8.64043995090583e-06
-1.01069637978568e-05
-1.57855641092693e-05
-6.4245129201635e-06
-1.40867070570052e-05
-2.40795750175136e-05
-2.77271336946084e-05
-2.83630857574289e-05
-1.06360585618911e-05
-2.06123025666433e-05
-1.81615346286883e-05
-3.65518576833448e-05
-2.26727314847418e-05
-1.1638241596153e-05
6.15778698419165e-06
-1.7904042641229e-05
-1.96878916965375e-05
-1.08359889914315e-05
-1.69424927296142e-06
-2.369432939887e-05
-2.27713984530549e-05
-3.70569659924029e-05
-1.35628334443331e-05
-3.29207714756152e-05
-1.50458751918246e-05
-4.33039834106409e-05
-2.48946112511585e-05
-2.18198467410518e-05
-8.30336524188278e-06
-1.62794805678381e-05
-7.95283411206518e-06
-9.71558686736774e-06
-2.33999668117255e-05
-4.07455158732451e-05
-2.8053160468422e-05
-1.20553537513266e-05
-2.04317026376636e-05
-2.86852192936455e-06
-8.91646499360125e-06
2.09638866072403e-06
-1.70439023711764e-05
-3.50377951016855e-05
-3.26037576436515e-05
-1.79451181002592e-05
-3.54200884950346e-05
-3.63321796876167e-05
-7.06459765677225e-06
-3.12971129299614e-05
-2.19236462320808e-05
-2.99394369587933e-05
-2.17490637498927e-05
-3.04044179083606e-05
-1.0873408953337e-05
-2.15030875630959e-05
-2.95938824906092e-05
-3.5053383031788e-05
-3.74781179473726e-05
5.93758039531647e-06
-5.80904191629792e-06
-1.47934937568862e-06
-2.28616455232182e-05
-2.68474518976562e-05
-1.26680901369823e-05
-1.02692605675776e-06
-1.97502441776628e-05
-3.35855919691668e-05
-8.42202634439328e-07
-1.58733596910008e-05
-3.29858512401013e-05
-3.47885201028089e-05
-1.66756992500537e-05
-2.0689765212615e-05
-2.86144377239773e-05
-3.87292907898687e-05
-9.48567622421729e-06
-1.42536784703437e-05
-1.67725760462989e-05
-2.47416802665926e-05
-2.89493780691072e-05
-3.26287052989597e-05
-3.81931802996171e-05
-1.91512635507786e-05
-2.53422857007002e-05
-2.53982678695921e-05
-1.49904663212457e-05
-1.09949204492679e-05
-1.37089660930139e-05
-1.23230511490917e-05
-1.41825217796608e-05
-2.58260747557363e-05
-2.63382398417894e-06
-1.67572017264029e-05
-6.56878624979664e-06
-2.55895782391801e-05
-2.2515328618114e-05
-1.86352366338551e-05
-2.86494748877887e-05
-2.24593598638849e-05
-2.70662125527098e-05
-1.38696783693494e-05
-1.89354647273019e-05
-3.67766810947242e-05
-2.94283632078683e-05
-1.06700967188101e-05
-3.90138098136007e-05
-2.11743256312444e-05
3.86019998477724e-06
4.55253867308359e-06
-2.01915112277281e-05
-1.60136704254608e-05
-3.0580434499128e-05
-2.11169456721098e-06
-2.53041323018724e-05
-3.66317710291418e-06
-1.93772396551222e-05
-3.05493419244378e-05
-8.71309585248368e-06
-2.05035222500482e-05
7.76441580360284e-06
-1.72498457998353e-05
-2.37622827439142e-05
-2.75975380729634e-05
-2.40000440308163e-05
-8.44893530802975e-06
-4.41065613523451e-05
-1.28811761255012e-05
-2.2473604224626e-06
-4.78888507425304e-06
-4.07225769063665e-06
-4.52173745721689e-05
-1.64213205153467e-05
-9.94266040845541e-06
-2.02471830723383e-05
-2.65463186925604e-05
-1.93534096183106e-05
-3.00628019357484e-05
-1.67872879812523e-05
-3.27592484152999e-05
-1.37451067714317e-05
-1.46164401679887e-05
-2.59048959858267e-05
-3.35706806865489e-05
-2.66573611410077e-05
-2.97682915002476e-05
-2.19353444231895e-05
-1.24499165613844e-05
-1.09738755893129e-05
-1.43799403249527e-05
-3.29883552517604e-05
-1.0902249948621e-05
2.90590136066311e-06
-2.92203102432533e-05
-1.92195374190498e-05
-1.4203409480843e-05
-2.53342555718079e-05
-3.9381170113416e-05
-1.88411295119223e-05
-2.96659165642722e-05
-1.0734820405858e-05
-3.06460304423847e-06
-2.66718361637098e-05
-3.86617887166829e-05
-2.49051984907699e-05
-1.53062816424917e-05
-2.73309200159464e-05
-1.60569717402249e-05
-2.52989744248934e-05
-1.53020666433266e-05
-1.30375461893557e-05
-9.54195117671383e-06
-1.88598105057211e-05
-2.28453202867653e-05
-3.67098343583345e-05
-1.73602659971984e-05
-1.90895254631922e-05
-2.25162126772952e-05
-3.49891201335123e-05
-3.90788431683264e-05
-2.72511649964794e-05
-2.77635790362231e-05
-1.23640708168185e-05
-3.16666219630333e-05
-2.80017758857576e-05
-2.93060469810313e-05
-2.06606562381518e-05
-2.16309104717952e-05
5.64513189967456e-06
-1.17234527675658e-05
-1.82712571875523e-05
-2.68616313149113e-05
-3.62694643507935e-05
-1.89191399380418e-05
-2.19905879117796e-05
-2.22110621574052e-05
-4.15618431587856e-05
1.24227915658749e-06
-1.67260662350393e-05
-2.65409483256513e-05
-9.15104384040275e-06
-1.28663974901297e-05
-3.39808045945975e-05
-1.64562894856069e-05
-2.33232785636719e-05
-3.11825646359034e-05
-1.22945316794479e-05
-2.22835757001662e-05
-1.03756323165743e-05
-1.54941507875432e-05
-3.2872595147762e-05
-2.41313652310314e-05
-1.01505184812904e-05
-5.22457091210472e-05
-2.88329307278176e-05
-2.64630695025084e-05
-4.29013630236099e-05
-2.20980229752241e-05
-3.69923851070433e-05
-6.45981282051201e-06
-7.68459847876137e-06
-7.9565378346443e-07
-3.49604174228745e-05
-2.5004206303221e-05
-1.79747220083872e-05
-2.98324793703434e-05
-8.15747869482419e-07
-4.06441960789274e-05
-4.94448064798851e-05
-1.85724025488868e-05
-2.50199683336991e-05
-3.34471235601851e-05
-5.12056131582804e-05
-2.39667607668648e-05
-3.93273587393067e-05
-4.26280670723767e-05
-2.45729986437696e-05
-4.60430516327167e-05
-2.11251145162133e-05
-3.32676177963694e-05
-6.70654966880747e-06
-2.57035260759149e-05
-2.13758776698125e-05
-5.42991139490984e-05
-6.73059311034977e-06
-1.7692376088124e-05
3.91357550338342e-06
-8.13103742962199e-06
-1.55134835112423e-05
-1.6243852558856e-05
-5.54152910371178e-06
-2.56738871591665e-05
-2.44730041469635e-05
-1.71291820483066e-05
-3.18231264235366e-05
-2.39787255930461e-05
-1.23762172298513e-05
-8.97082164969636e-06
-8.40711725297211e-06
-3.92324010022417e-05
-1.32163918361159e-05
-2.08193112994724e-05
-1.6638802781831e-05
-1.09293841873741e-05
-1.29471694876017e-05
-3.24971752140239e-05
-4.48260298067629e-05
-5.37067600959523e-06
-2.21086353741076e-05
-4.38799275614984e-05
-1.94162689402355e-05
-3.66530261925998e-05
-2.01800070524083e-05
-1.61187579132553e-05
-3.49234103986058e-05
-2.53843748906133e-05
-1.22223563043325e-05
-3.91772625761201e-05
-3.0509258725027e-05
-2.02823147339811e-05
-2.48381157797315e-05
-2.50523508469192e-05
-1.67177894024195e-05
-7.16755872345815e-06
-2.81732404445015e-05
-3.33940484392522e-05
-1.57361734165281e-05
-8.52803447899417e-06
-5.24061583793141e-05
-2.83736878716927e-05
-2.480770736235e-05
2.7553302622854e-06
-3.51125873713361e-05
-2.43121924709848e-05
-4.55272291177151e-05
-2.07336153410994e-05
-1.47054563039587e-05
-2.27156022660639e-05
-2.35041556131724e-05
-1.4992334641767e-05
-2.191387395013e-05
-1.04448163594416e-05
-4.24628266483268e-05
-1.41382318923972e-05
-3.52709220699368e-05
-3.1526631526011e-05
-3.7835539238197e-05
-2.29901911373493e-05
-1.49833153651701e-05
-2.79801840095968e-05
-1.57031486473678e-05
-2.01056082801775e-05
-2.17738167358595e-05
-2.50638164894696e-05
-3.65708179611212e-05
-4.08674402229155e-05
-3.6367533282249e-05
-2.23820614925196e-05
-8.94656634001142e-06
-3.15179071867638e-05
-2.59711511905324e-05
-1.97088510875764e-05
-1.21372047373158e-05
-2.20398770912492e-05
-5.81756049647145e-07
-1.76904686872743e-05
-1.55049834077343e-05
-1.98419089972396e-05
-2.93977389979537e-05
-1.20903738265845e-05
-1.43178722605354e-05
-1.0181730406923e-06
-1.91324386914182e-05
-2.63150476777565e-05
-2.25069790001701e-05
-2.04052462107477e-05
-4.09684073142068e-06
-1.51206651665022e-05
-1.55061707751034e-05
-1.92462642703565e-05
-2.75539399694388e-05
-2.35134876585758e-05
-1.61503277209556e-05
-1.18484504423603e-05
-8.1857951237542e-06
-1.49638653410936e-05
-2.12582794559893e-05
-1.5059440661969e-05
1.1674152162992e-05
-1.4875064342637e-05
-2.66771905403496e-05
-2.77968563450831e-05
-1.25018615884488e-05
-1.85840748054855e-05
-1.31584360403558e-05
-2.96127507820106e-05
-4.12054096975004e-05
-2.32899450821065e-05
-1.64241381016868e-05
-1.14141702940508e-05
-1.75750398346607e-05
-1.04856505031399e-05
-3.84274873008874e-05
-4.54542289188148e-06
-2.37961408819459e-05
-3.61882907156639e-05
-9.1615055424992e-06
-3.89151957621722e-05
-2.98372471676197e-05
-2.16233910175813e-05
-1.56673887313708e-05
3.93674878666649e-06
-2.77587845003188e-05
-5.87771805305748e-06
-1.39728993562491e-06
-2.84553262356202e-05
-1.55893101710402e-05
-2.61997903288981e-05
-2.24333449200512e-05
-4.2923923054119e-05
-1.93815416595032e-05
-1.56068044904777e-05
-3.0032768007743e-05
-2.96199738200069e-05
-2.34029703860919e-05
-4.05607991024456e-05
-1.77121155112463e-05
-3.32044605228319e-05
-4.27911013895899e-05
-1.22275302710831e-05
-1.75397302738669e-05
-1.13058700067262e-05
-1.88809832069439e-05
-2.41659172642692e-05
-2.2997347138212e-05
-2.87482744556363e-05
-1.18150916361052e-05
-1.02590214431346e-05
-2.97417360731967e-05
-2.51497797960086e-06
-2.14906387436796e-05
-2.06971255290266e-05
-3.19990795466001e-05
-3.03409490333536e-05
-3.3856685701984e-05
-1.00597880487329e-06
-1.45464285687045e-05
-8.39196509973763e-06
-2.3585211565746e-05
-1.4658908162725e-05
-3.74207050547355e-05
-1.3096898154856e-05
-9.55104188076652e-06
-1.07543947118115e-05
-1.1578958617442e-05
-4.27904203562518e-05
-3.81019418737927e-05
-2.07756701334289e-05
-3.77406293054231e-05
-2.23428233388376e-05
-2.74019899590621e-05
-2.14306959980375e-05
-1.26628234467981e-05
-1.42804386338629e-05
-2.27169980468854e-05
-1.48827714462981e-05
-2.21545693379132e-05
-9.11516171036173e-06
-4.86600475210496e-06
-9.774607780813e-06
-2.26238062780189e-05
-3.54352394873366e-05
-2.18003775318132e-05
-2.3825584724614e-05
-4.82414867950629e-05
-2.33511086279094e-05
-2.72830753671505e-05
-1.11014296866451e-05
-2.82559730099037e-05
-3.08805310905824e-05
-2.45885238513429e-05
-2.36865622590945e-05
-1.09488131568459e-05
-1.00284286277456e-05
-1.75444891578139e-05
-7.1832222839866e-07
-4.12448072864649e-05
-1.42590177170059e-05
-2.74372163637663e-05
-2.52683797116414e-05
-1.45381508640818e-05
-2.82250978523534e-05
-1.58755491915778e-05
-1.77474078221119e-05
-3.03167653785063e-05
-3.03656009248025e-05
4.66311342275774e-06
-1.92022421851564e-05
-2.23644802285323e-05
-2.60435299849412e-05
-9.19259083425586e-06
-3.21422704422738e-05
-7.93613241343538e-06
-6.94387165334065e-06
-4.6610066820689e-05
-2.90512023276457e-05
-7.06197427620879e-06
-2.66590680107552e-05
-1.89021262890784e-05
-3.89723525552187e-05
-1.54000738072559e-05
-3.54671453228481e-05
-2.79369046003181e-05
-2.94153700411104e-05
-1.28655763093417e-05
-4.44675180522519e-05
-2.22725615829934e-05
-3.05469278817436e-05
-1.19208899200677e-05
-2.59802467252356e-05
-7.66070706074836e-06
-1.4803546364905e-05
-3.34660559750095e-05
-1.1141161154904e-05
-4.81040280870629e-06
-1.55158971794519e-05
-2.46997980153971e-05
-3.02147357079916e-05
-2.03478601435415e-05
-2.8773310550573e-05
-1.72548156798013e-05
-1.13382865015679e-05
-2.41527409273185e-05
-3.22768376657882e-05
-2.15454149961014e-05
-6.29052310466326e-06
-3.02772800198116e-05
-1.75476137194601e-05
-1.12564357174204e-05
-2.47620258782994e-05
-5.71513648237072e-06
-3.71459711770728e-05
-2.64568824339796e-05
-2.65329725213769e-05
-2.9364000349688e-05
1.07125316561484e-05
-1.74512385421891e-05
-2.9872984321692e-05
-3.78886958805075e-05
-2.6710532704237e-05
-1.46021786732429e-05
-9.17366670956125e-07
-2.73829542673167e-05
-1.05244366691117e-06
-1.39772291069309e-05
-4.94010153438751e-05
-2.10212942777357e-05
-1.2202161644732e-05
-2.52731797528766e-05
-5.44712861987965e-06
-3.55879160758899e-05
-2.34213148588644e-05
-9.57377366011615e-06
-1.91859354779701e-05
-1.25177567125855e-05
-2.42704750419408e-05
-3.2639127823762e-05
-3.17990493512722e-05
-3.3877738288492e-05
-1.53806587131317e-05
-5.78822352385685e-08
-4.45102237241475e-05
-5.63055161556687e-06
-2.51773542456267e-05
-1.72210619486871e-05
8.49868651062997e-07
1.0669657246859e-05
-3.62852469599656e-05
-2.11412745244876e-05
-1.77984699053479e-05
-2.34139785096115e-05
-2.88147716369958e-05
-4.20704262109563e-05
-1.92290528918835e-05
-2.15870239322405e-05
-3.39651398421024e-05
-1.17557623436063e-05
-2.17191897218874e-05
-2.72201980288884e-05
-2.02098779312847e-05
-2.35030930205453e-05
-2.0913561593372e-05
-1.62053152596528e-05
-3.39935204962958e-07
-8.02748918825254e-06
-3.40494463377089e-06
-1.47270559865401e-05
-5.39071070844649e-06
-4.4513472456744e-06
-4.95535691503525e-06
-5.72258896765513e-06
-1.98418042682228e-05
-1.61347451472982e-05
-3.13124873786733e-05
-2.7970215627564e-05
4.51311113645341e-06
-3.87824677842491e-05
-2.08013835976313e-05
-2.56103758064346e-05
-1.35420788909464e-05
-7.562581619963e-06
-1.67780497144706e-05
-3.76266019798228e-05
-2.13417978870414e-05
-7.34618493373505e-06
-1.98014974364612e-05
-2.81971195603183e-05
6.88639335646496e-06
-1.46216023533846e-05
-2.8906979811716e-05
-2.52128745868806e-05
-2.56237285735783e-06
-1.99562919275758e-05
-1.45163525840021e-05
-1.57142741161896e-05
-3.82850226982666e-05
-3.06320381246038e-05
-3.9067086284731e-05
-2.64634606029437e-05
-2.44796198023864e-05
-1.5906090661973e-05
-1.40684350455657e-05
-2.51571766939343e-05
-1.50353310248129e-05
-1.81691181588543e-06
-5.31965781772644e-06
-8.71599468263364e-06
-1.71102522592454e-05
-3.14099843947e-05
-1.93883232327531e-05
-7.7648544291564e-06
-2.11673714259361e-05
-4.74349649761492e-06
-7.68160546562795e-06
-3.17820262854065e-05
-4.96276775040758e-05
-3.42146420837564e-05
-1.89909290737463e-05
7.67469853639951e-07
-3.94051331366262e-05
-3.98323877023751e-05
-2.87782086463447e-05
-2.60650185504056e-05
-2.23482498344518e-05
-2.87891399438187e-05
-2.88010346922096e-05
-3.47874390617397e-05
-3.55984204852244e-05
-5.31878357785347e-06
-2.33875971653395e-05
-2.18567583469284e-05
-2.75633063144749e-05
-2.4623438131224e-05
-1.66496339287109e-05
-3.98983725094188e-05
-1.54239608895103e-06
-1.78038495923111e-05
-3.60399425868966e-05
-3.70021757701586e-05
-1.14194184046616e-05
-2.46651533388168e-05
-2.86736214766674e-05
-2.93274835394575e-05
-1.46006126906268e-05
-3.21205391368317e-05
-1.72652616660414e-05
-1.05905455219631e-05
-2.78064619680431e-05
-1.27775699057484e-05
-3.14485394436085e-05
-1.01580387168127e-05
-2.32448207496548e-05
-6.47380266053941e-06
-2.12290281593806e-05
-1.40855189808124e-05
-8.19851667874654e-06
-8.02524661905528e-06
-6.13144130638707e-06
-2.05689599447769e-05
-1.00427628073901e-05
-2.06793376008643e-05
9.37784382943092e-07
-1.21943029620159e-05
-2.39908851547226e-05
-3.54312175587305e-05
-4.59693500986083e-05
-7.18969410751559e-06
4.48860612561316e-06
-1.29839317937149e-05
-4.2379241524195e-05
-2.13825453620683e-05
-3.49956843490984e-06
-3.22728623913638e-06
-2.53421858537199e-05
-1.87053793120978e-05
-1.49050725441989e-05
-2.58147771224251e-05
-2.67774946383727e-05
-2.49147640126692e-05
-3.57276644294003e-05
-2.7358785113277e-05
-2.0381537739383e-05
-2.17484931899948e-05
-2.48949975974734e-05
-1.13159979831821e-05
-2.43316634039071e-05
-2.79165765156419e-05
-3.11720891460659e-05
-2.29189951727063e-05
-2.10632316991604e-05
-2.34657437800631e-05
-3.2381771325821e-05
-3.64279315219847e-05
-2.15286876535252e-05
1.48044704195702e-06
-2.41229945218247e-05
-2.79925152426592e-05
-1.48567255662657e-05
-2.94019930579242e-05
-1.27682490712471e-05
-3.37957791537642e-05
-2.83316273534779e-05
-3.16737848960458e-05
-2.71440472982589e-05
-2.08351044448807e-05
-1.32800739287329e-06
-7.71629186900169e-06
-1.81615624024847e-05
-3.06706307292574e-05
-3.45358656619408e-05
-2.03134456782405e-05
-3.32292902844732e-05
-4.07156391985688e-05
-1.08918202409771e-05
1.06405438057566e-05
-2.84348043188032e-05
-1.2143786687875e-05
-4.71746618159156e-07
-2.92917185820138e-05
-9.57021364876097e-06
-4.19400740613804e-05
-2.21528764066449e-05
3.26648854723442e-06
-2.51270549174178e-05
-1.38195658016883e-05
-1.01327639518043e-05
-2.93687798434689e-05
-2.83375497771358e-05
-4.24653246524965e-05
-1.54839565435882e-05
-2.7579795875633e-05
-2.16258826604503e-05
-1.43633118711588e-05
-2.704413022789e-05
-3.06518604411103e-05
-2.4742214302785e-05
-3.40597640522134e-05
-1.0231207247704e-05
-2.80417213768148e-05
-7.0420100535507e-06
-1.04618130204266e-05
9.95722057433314e-06
2.27660932000581e-06
-2.55854528868267e-05
-1.14351849376442e-05
-9.21265031101406e-06
-2.38052227305351e-05
-3.29032617293667e-05
-1.08121559309516e-05
-2.98279652544854e-06
-2.70622752682306e-05
-1.75015433006158e-05
-1.1805173106888e-05
-2.51493630245692e-05
4.31731695445061e-07
-3.65222966427578e-05
-3.7829265777456e-05
6.1650949527695e-06
-2.65839847850579e-05
-3.34216769545331e-05
-2.85120648102604e-05
-2.63691501834051e-05
-2.86434413194541e-05
-1.60486518775038e-05
-5.34203987267432e-06
-3.13550421323303e-05
-2.76396224056142e-05
-2.47976669349011e-05
-3.59875544805086e-05
-8.87537781039062e-06
-2.08089725947351e-05
-1.72465078447725e-05
-2.58134414834945e-05
-4.17283998433509e-05
-3.47290148831536e-05
-3.43776822667732e-05
-2.16025573044321e-05
-1.0444019362488e-05
-3.00203070240115e-06
-3.09786842208954e-06
-1.42650213889254e-05
-3.71257677123356e-05
-1.08430109642076e-05
-1.58386011326892e-05
-4.23871663361579e-05
-2.68188213585239e-05
-9.68394746706689e-06
-1.3940810530705e-05
-1.05838731127204e-05
-2.40449003677394e-05
-1.5088053020425e-05
-2.2760065819104e-06
-3.15042122704204e-05
-2.57560746736506e-05
5.82974582767647e-06
-8.4985318855723e-06
-3.93096026199813e-05
-9.3608007011306e-06
-2.46212599770259e-05
-2.41673370506641e-05
-1.59628057607785e-06
-7.86955128113094e-06
-1.44930594426247e-05
-1.8000319675918e-05
-3.08283703544499e-05
-1.32335857577406e-05
-3.44426593757485e-05
-2.56547679219149e-05
-1.78548665865427e-05
-4.31803357517464e-05
-1.03467815572341e-05
-9.64767214677681e-06
-2.14716085227845e-05
-1.70381668664981e-05
-1.90227521532513e-05
-1.32025752183973e-05
-1.34627565472803e-05
-2.15208510702944e-05
-3.70246087272885e-05
-1.54610168265896e-05
-9.25443647035415e-06
-1.79317800443422e-05
-1.43620324588315e-05
-1.93576149079166e-05
-2.9941330431627e-05
-2.84835210283587e-05
5.62159359868372e-07
-2.00621871597506e-06
-2.26576498697254e-05
-1.58502477738394e-05
-2.47456741775543e-05
-7.96223900764872e-06
-1.02521753725854e-05
-1.2277903019958e-05
-2.49638107093877e-05
-2.51727363961635e-05
-2.76297012051985e-05
-3.69417711838657e-05
-2.51421958144199e-05
-1.60701287600596e-05
-2.21076103442252e-05
-3.39635022528692e-05
-4.37518166026259e-06
-2.05715510177338e-05
-4.54796033866775e-06
-1.41197522754458e-05
-4.06779971914686e-05
-2.61535140963228e-05
-3.74584395824039e-06
-2.07551519363559e-05
-2.23659245464728e-05
-2.31069753654083e-05
-2.423126824032e-05
-1.78460420955566e-05
-1.1970306539191e-05
-4.28380457832607e-06
-3.72248734085375e-05
-3.5721139333371e-05
-1.87215411400697e-05
-1.52426827849383e-05
-2.28571583362332e-05
-7.89577915872263e-06
-5.38190612368586e-06
-4.01961956339363e-05
-3.89587278274449e-05
-4.18455164701917e-05
-4.09521537492776e-05
-2.5774104537492e-05
-1.87583102421405e-05
-4.35284475533478e-05
-2.32215066307665e-06
-1.45801671258507e-05
-1.26646525313795e-05
-2.3620279880724e-05
-2.68609784322521e-05
-2.87042199749092e-05
1.93087772662395e-07
-2.25182678322357e-05
-2.43579116512384e-05
-9.52212985788524e-06
-9.52878187624115e-06
-9.47992189655448e-06
-2.66763846191953e-05
-3.72401388188315e-05
-1.83644480773805e-05
-1.34978334284311e-05
-1.89560327901006e-05
-1.85232624653159e-05
-2.4703074419486e-05
-2.45093768516396e-05
-1.42226712390132e-05
-2.91695318220872e-05
-1.57536541905545e-05
-2.27628047107954e-05
-1.72553257631651e-06
-3.32895194693574e-05
-2.8120151803949e-05
-3.39012153828598e-05
1.33753038225036e-05
-2.71548510888399e-05
-2.1079351078077e-05
-4.05927406619313e-06
-3.91904395484158e-05
-3.02643350272154e-05
-2.37074488752427e-05
-3.65760182989636e-06
-1.96804449426433e-05
-1.42668882368846e-05
-2.41240030219802e-05
-2.41899199607948e-05
-1.88245587454252e-05
-1.48789951986282e-05
-2.00164066733352e-05
-3.53726730530064e-05
-2.80610067013902e-05
-3.17433437340629e-05
-1.53175426709014e-05
-3.5855606073205e-05
1.61635099024248e-06
-3.40753750700569e-05
-3.8152927535203e-05
-2.54170997277115e-05
-1.01171615793781e-05
-2.40231217501716e-05
-1.53104997736507e-07
-6.97899490705657e-07
-2.03990471754242e-05
-3.39039843791875e-05
-8.80124451017382e-06
-2.18588980290635e-05
-2.47397116559016e-05
-3.05514045765322e-05
-1.47328168331641e-07
-3.17158005573023e-05
-1.64397519354454e-05
-7.37716980289996e-06
-2.11713768564181e-05
-6.61543338034447e-06
-2.14445192761165e-05
-2.79515933038079e-05
-1.68964993239542e-05
-3.22707187612042e-05
-3.24296188544937e-05
-2.45045423044356e-07
-3.02636594903348e-05
-2.9169362759285e-05
-2.01486638582549e-05
-2.62130512398169e-06
-2.34052074837174e-05
-1.82831068328291e-05
-2.13027532688909e-05
-8.14854006380698e-06
-3.56910700054297e-05
-8.38932941353589e-06
-2.0562009377168e-05
-1.9560809539736e-05
-2.94726282599549e-05
-1.71279282178445e-05
-6.43176421562522e-06
-2.58698342953805e-05
-2.35087590836732e-05
-1.86071641227831e-05
-1.00873990884298e-05
-2.10745636925979e-05
-2.64481106349062e-05
-1.98404809924618e-05
-1.93563085415162e-05
-1.33018111538432e-05
-1.18796787030216e-05
-1.38640165892278e-05
-1.34495973865134e-05
-1.44017491001299e-05
-1.45873646382217e-05
-8.96282799253216e-06
-1.09076015515255e-05
-2.34238207721667e-05
-3.93636852158504e-05
-3.28891607824792e-06
-2.250945364031e-05
-2.71081778432449e-05
-1.53437839116215e-05
-6.26239628722624e-06
-1.62417285459739e-05
4.0249014537847e-06
-2.17787207632395e-05
-3.76826463275545e-05
-3.09167166553724e-05
-1.3453295573522e-05
-5.05585095759321e-05
-3.05967500021196e-05
-2.20796041662274e-05
-3.95777276976887e-05
-7.04635391701456e-06
-3.10647509187964e-05
-3.04257271441432e-05
-1.77578240691183e-05
-3.02642516754392e-05
-3.34756814576728e-05
-1.34268503245304e-06
-2.90975086715321e-05
-1.17557298909248e-05
-1.87992812032717e-05
7.06209652825683e-06
-3.55145039914998e-05
-1.21743754793086e-05
-2.02143117154988e-05
-1.47302363554997e-05
-1.59827685615894e-05
-3.30476242713043e-05
-3.92710643100137e-05
-6.88904830412123e-06
-1.25636425518376e-05
-1.62340444693282e-05
-1.11361780620991e-05
-3.76506570055797e-05
-3.28875738988009e-05
-2.5709671175179e-05
-2.75517013854745e-05
-1.37568450629289e-05
-1.81749452657162e-05
-2.17666813778768e-05
-3.97636564558718e-05
-3.07610226866543e-05
-1.49489537887591e-05
-1.96349811252486e-05
-1.17873658172455e-05
-1.76573277998828e-05
-2.73018789250996e-05
-3.84110983032165e-06
-1.96308981635996e-05
-3.71437594773901e-05
-3.67684831607223e-05
-1.91837186934985e-05
-1.42239245863962e-05
-2.81141046852822e-05
-6.44612816145853e-06
-1.19732004885923e-05
-4.38997017986744e-05
-8.19187815725726e-06
-2.11582243007086e-05
-1.73714049131911e-05
-3.50779292258698e-05
-2.56386663332312e-05
-1.96568961903173e-05
-9.3957339091753e-06
-3.94748010058778e-06
-9.47727506273078e-07
-1.73886773207003e-06
-2.0590715067918e-05
-1.11447128141729e-05
-1.5874061892823e-05
-7.80605660876112e-06
-4.57468663163148e-05
-3.03536250978636e-05
-1.33308011736905e-05
-1.54464547551024e-05
-8.90636026571059e-06
-2.40862985756281e-06
-2.56735359647632e-05
-1.1916251649621e-05
-1.51392894326429e-05
4.59867695246781e-06
-1.99389848861701e-05
-1.14780438582881e-05
-2.12384189647904e-05
-9.13999387815545e-06
-1.25945361494829e-05
-8.3360061958352e-06
-2.88369946130736e-05
-1.73571069307978e-05
-1.84091309409407e-05
-4.5492150606593e-06
-2.14016692761676e-05
-2.55169022919239e-05
-2.41309767436525e-05
-1.04968455955693e-05
-2.09706765046917e-05
-2.60533925407702e-05
-1.17815036121282e-05
-2.4226965971302e-05
-2.31632272278067e-05
-1.16836800126314e-05
-1.79010983530376e-05
-1.63055932888143e-05
-2.06382953279091e-05
-3.56693955013927e-05
-1.37852792804469e-06
-3.12809030012329e-05
-1.4848128248193e-05
-2.04880105497305e-05
-2.36024869787222e-05
-2.42705057338439e-05
-1.07997561938768e-05
-1.17493455892101e-05
-7.62024190162296e-06
-2.22461608435552e-05
-1.77442906265932e-05
-6.97373155881642e-06
-2.81652409156473e-05
-2.19169700318684e-05
-1.93536761674033e-05
-5.63050831213757e-05
-3.52970725800108e-06
-2.30486575286754e-05
-2.9834896171966e-05
-1.75412899705272e-06
-1.25525623444221e-05
-4.48827771648745e-05
-1.94252831042209e-05
2.24752918426541e-06
-1.72406624963819e-05
-1.22315216163908e-05
-7.8735479686632e-06
-2.28900189398823e-05
-2.89082074274655e-05
-2.21622213571523e-05
-1.94511590488024e-05
-2.21930561458492e-05
-2.89117729700506e-05
-2.49883118846227e-05
-2.6216179687765e-05
1.26333585207708e-06
-2.66564902270101e-05
-1.71556089572307e-06
-2.33789236893694e-05
-2.61705641828503e-05
-1.80047838403142e-05
-2.15488613409229e-05
-2.56920095967372e-05
-2.11964888077243e-05
-6.23619431915773e-06
-2.88279442534686e-05
-3.65022408442579e-05
-1.04131617285842e-05
-1.0002071770187e-05
-2.97486133097169e-05
-1.32304060666393e-05
-3.99662391121539e-05
4.88127736564029e-06
-5.7770168270602e-06
-9.19524165963031e-06
-9.24929963834098e-06
-3.49537308365189e-06
-2.53032505137989e-05
-5.53954512157861e-06
-8.94602456752986e-06
-3.59237034216153e-05
3.89854769882083e-06
-1.00022353186471e-05
-3.56710713741533e-05
-2.38767501805335e-05
-1.90057825809739e-05
-2.153266820136e-05
-3.19624521796813e-05
-1.26364331253131e-06
-2.38041587077484e-06
-1.09965314090963e-05
-4.21846455542524e-05
-4.68552695963731e-06
-2.59126652010259e-05
-2.81294283392927e-05
-2.56582553150493e-05
-1.62607341782577e-05
-4.24134639532308e-05
-2.36573708769718e-05
-4.3384791032564e-05
-2.41680581700344e-05
-2.78248637872106e-06
-3.74082040476847e-05
-2.42469419598609e-05
-2.92876709640032e-05
-2.82292605890687e-05
-2.34335850188417e-05
-3.79284958128207e-05
-9.1602237327134e-06
-1.64221233062338e-05
-1.12718781800871e-05
-6.3676932820689e-06
-1.16113214564319e-05
-2.63058984514748e-05
-2.03978516051784e-05
-1.77554716178457e-05
-2.28382578385065e-05
-3.41390086393668e-05
-1.17163621118375e-05
-2.65659937243062e-05
-1.43066362205744e-05
-2.61240570625672e-05
-1.19460865178996e-05
-1.0537183021266e-05
-7.31840328207452e-06
-2.48638460553184e-05
-8.72224608325535e-06
-4.92769545680517e-05
-4.39315805952545e-05
-8.13013423380726e-06
-2.06515902102564e-05
-1.49627607360736e-05
-1.90653892559629e-05
-1.72693564396418e-05
-1.31320337643852e-05
-3.21125157247103e-05
-4.69846478538253e-07
-3.44525954907613e-05
-3.67636288429441e-05
-1.66303059743107e-05
-3.70204047669684e-05
-1.86014375734998e-05
-1.96738865415722e-05
-4.74831121843708e-06
-1.51087338452052e-05
1.75727413173929e-05
-2.68796963791193e-05
-3.08220002504999e-05
-5.60737551576442e-05
-1.76010300400596e-05
-1.14537883682811e-05
1.23561658422364e-06
-2.25449096448076e-06
-1.25456863722881e-05
-1.56496445704269e-05
-9.12273359187355e-06
-1.92120377703764e-05
-1.46429214821565e-05
-1.92911159605215e-05
-1.38886506751148e-05
-1.37901162047202e-05
-2.19150637359675e-05
-1.5368007856919e-05
-1.48172299436498e-06
-1.34407125788404e-05
-2.54932493251783e-05
-2.52413604087969e-05
-2.36852874193982e-05
-5.37216771017568e-06
-1.66584469360527e-05
7.99630072256702e-08
-2.54643969792415e-05
-1.91804379565071e-05
-2.13314728621266e-05
-1.68362156687342e-05
-1.04755464175323e-05
-2.72284546238398e-05
-3.75799234036107e-05
-2.8234361744807e-05
-1.60257773150801e-05
4.09943142168181e-06
-1.89698156741296e-05
-2.28009103971678e-05
-3.1610886018894e-05
-2.60386945866533e-05
-1.90257893987291e-05
-5.37147833763133e-06
1.36410403134537e-05
-6.12131625413456e-06
-2.53597745724037e-05
-1.69274111206098e-05
-1.03288918192997e-05
-6.33633689617864e-06
-3.25138535956804e-05
-2.42503251020586e-06
-6.9228176036199e-06
-2.99045442385843e-05
-1.21583116910316e-05
-3.32094734056583e-05
6.82478941717078e-06
-1.51717403540326e-05
-2.2577484691947e-06
-1.14082009104111e-05
-1.70683590140641e-05
-5.30643792929574e-06
-3.25665183869159e-06
-1.86734965220127e-05
-1.78728804842924e-05
-1.27208905013527e-05
-9.82296656724116e-06
-2.76457371276166e-05
-3.28940321073902e-05
-2.85323627133018e-05
-1.2532196963604e-05
1.42671307726814e-06
-2.8061482116423e-05
-1.74668990401788e-05
-1.23191606676313e-05
-1.18874037809725e-05
-1.9524163029571e-05
-2.80728904819849e-05
-5.07716795814451e-06
-2.39504318295523e-05
-3.48560695892461e-05
-1.08826080409029e-05
-3.18989055271198e-05
-2.34033283202798e-05
-3.14375536374013e-05
-1.20460254419649e-05
-2.44595725788564e-05
-2.207459552625e-05
-1.52030910936312e-05
-1.77908351964213e-05
-3.78955965585119e-05
-1.01923166708128e-05
-1.47652237048185e-05
-2.46799634763091e-05
-3.05496103835451e-05
-1.71200098614807e-05
-3.02203483700237e-05
-6.56348998040799e-06
-3.67186839773491e-05
-2.90321502405798e-05
5.001530318412e-06
-1.14363035930323e-05
-3.19355970812746e-05
-2.38548199862313e-05
-4.68623701112606e-06
-3.38766271632148e-05
-3.3795710379851e-05
-1.9989655968099e-05
-5.32427006124979e-05
-1.86518855459168e-05
-1.85876182901473e-05
-1.3402782843851e-05
-2.10266619687576e-05
-1.2044471451785e-05
-2.91007874431771e-05
-5.44192134274257e-06
-3.16343073762433e-05
-1.43542744048465e-05
-2.14784873580667e-05
-1.72086887161332e-05
-2.05227137697456e-05
-6.34068517370852e-07
-1.74946163695441e-05
-3.79026677789683e-06
-1.72002265387769e-05
-2.51934015791513e-05
4.2283654374291e-06
-1.20588854546101e-05
-3.77334873168772e-06
-1.18732669576364e-05
-2.61185990811666e-07
-1.00548215301167e-05
-2.86993280473305e-06
-2.7176310377214e-05
-2.52903328343983e-05
-3.00406157508015e-05
-8.31027901879585e-06
-2.0342838186246e-05
-2.50326322616804e-05
-1.08838511910967e-05
-8.55202144816463e-06
-4.31418633162722e-05
-1.95280671130374e-05
-2.43252162219613e-05
-2.20248991111985e-05
-2.62665827072481e-05
-1.76604653069399e-05
-1.13829377066296e-05
-5.08284416456415e-05
-2.34697416089928e-05
-2.47991735171174e-05
-4.04030290827388e-05
-3.21557891993098e-05
-1.64138660042518e-05
-8.4471288188763e-06
-2.24990345201785e-05
-1.45965656337712e-05
-1.26031197145724e-05
-2.54456152471729e-05
-1.68324222019462e-05
-2.55287430317443e-05
-2.99095645621063e-05
-3.54455978565882e-05
-1.28410350348194e-05
-2.5891368707492e-05
-7.61040570916144e-06
-4.88502772481964e-05
-5.34934967648777e-06
-1.84266750485237e-05
-9.05218738595064e-06
-2.27674004385435e-05
-1.60013330152705e-05
-2.46186569877473e-05
-1.27700300109906e-07
-1.64925972950431e-05
-1.01930446571775e-05
-1.47430657917759e-05
-3.14004868878282e-06
-1.36924179574954e-05
6.68813941395754e-06
-2.82636371242385e-05
-3.43981330366084e-05
-3.83895758564609e-06
-2.38509461321273e-05
-1.90892282094375e-05
-2.51936194922968e-05
-2.44505940363678e-05
-4.2636125655265e-06
-8.18662031693005e-06
-1.76739106757628e-05
-1.18014808065257e-05
-2.03173662623393e-05
-2.30384438792179e-05
-3.0466832343307e-05
-1.03180089961958e-05
-1.29860232118095e-05
-6.70867454009792e-06
-3.10297022441559e-05
-9.00239766891151e-06
-1.69041048750872e-05
-4.85028844928893e-05
-4.43739216577893e-05
-1.39355964543514e-05
-1.66473974967515e-05
-2.52742894252919e-05
-1.8184231359915e-05
-1.72344711904831e-05
-1.90053802147895e-05
-1.3226054727676e-05
-2.36281542881826e-05
-3.29849126953425e-05
-3.42280301332353e-05
-5.0248297300338e-05
-1.75966351472808e-07
-2.92966801460438e-05
-2.86770064902382e-05
-6.69004047557131e-06
-6.60252583951751e-06
-3.15183736050267e-05
-2.16324506646788e-05
-2.23753503529537e-05
-5.56909962210752e-06
-3.44663664574524e-05
-3.71427322217709e-05
-1.36499611314695e-05
-1.92737354956048e-05
-1.56452104326935e-05
-6.36196546780882e-05
-3.25704971386019e-05
-2.59518053836278e-05
-3.75406207674708e-05
-9.66784933436591e-07
-2.05734587056219e-05
-2.96147224628385e-05
-8.63864127187141e-06
-7.919214389189e-06
-8.88348086817353e-06
-2.08408091045068e-05
-3.18630532110274e-05
-8.24571795675662e-06
-3.49085652350861e-05
-9.88793428926117e-06
-2.58267989159282e-05
-5.62995806849375e-06
-2.01510184482988e-05
-2.17987387213139e-05
-6.28529975642587e-06
-1.89089362469552e-05
-2.4803401501695e-05
-1.80531126809936e-05
-1.02749842719171e-05
-9.69115649368675e-06
-1.36777775067153e-05
-9.91588467655963e-06
-1.68740342469548e-05
-1.03021476698252e-05
-1.01553582245084e-05
-1.09633048538115e-05
-7.84492479293888e-06
-1.32981038419287e-05
-5.20839460365719e-06
-1.74644877556089e-05
-1.8353142066008e-05
-2.07056910373291e-05
-1.78007470274296e-05
-1.33277276161338e-05
-1.71314174329969e-05
-2.11061613461434e-05
-9.95076637668472e-06
-2.98402582618855e-05
-1.36722794787887e-05
-2.16748320547969e-05
-1.13590900325353e-05
-2.1051462373449e-05
-1.24819945195163e-06
-2.33278605430628e-05
-2.36668237137566e-05
-3.87275503639181e-05
-2.21116403072296e-05
-2.98873119511185e-05
-1.49244532679093e-05
-1.1951019039359e-05
-1.26761547783636e-05
-2.78458654342036e-05
-2.62210629376057e-05
-3.11828627171802e-05
-3.11616360353082e-05
-5.75348298428674e-05
-3.49928379717693e-05
-7.70414365676607e-06
-3.91093907298496e-05
-1.4502260651648e-05
-3.00568519697584e-05
-1.80818468165956e-05
-8.1727823837127e-06
-9.90031039263045e-06
-2.37654379593995e-05
-7.07552202855185e-06
-1.81651037485627e-05
-3.73080503470348e-05
-3.50313785482101e-05
-3.11522012849391e-05
-9.12178033999085e-06
-3.62198421562075e-05
-4.26352624941405e-05
-1.02686723544638e-05
-1.34463737476613e-05
-2.76526452399753e-05
-2.74449266022215e-05
-1.2086470354761e-05
-2.0825769207899e-05
-2.09765747322047e-05
-1.30480144729393e-05
-1.74502242229519e-05
5.90416329023603e-10
-2.48279391639697e-05
-7.2198202015312e-06
-2.73490921387833e-05
-1.69438410619897e-05
-5.49593524690023e-06
-3.97525741955537e-05
-3.2262201243596e-05
-3.55583746622697e-05
-1.88494087240403e-05
-1.54093006250503e-05
-1.8039393771143e-05
-1.57669314844339e-05
-1.78537538486755e-05
2.72869038164514e-06
-1.62036479769418e-05
-2.73489958492072e-05
-2.56336933853561e-05
-2.44473806687151e-05
-1.60956459588124e-05
-4.28773098326178e-05
-1.96772543068763e-05
-3.24855796499534e-05
-1.3849283022551e-05
-1.93473540303116e-05
-2.46490893816263e-05
-2.47799463053195e-05
-3.52083189816336e-05
-1.31473524709746e-05
-3.5065530024495e-05
-5.54716169158834e-06
-3.43436221576663e-05
-1.48599083338568e-05
-1.70049781864229e-05
-1.56978220483935e-05
-3.08113442743278e-06
-1.05975218088299e-05
-2.75088428495052e-05
-2.33309710802452e-05
-2.75819158354189e-05
-1.09283396212324e-05
-3.83910935834874e-05
-2.2702047314993e-05
-2.29830121544339e-05
-2.26287877728292e-05
-2.94731635379744e-05
-9.10321596280502e-06
-2.12161987740908e-05
-2.50485815903239e-05
-1.89911767425259e-06
-1.39049022140407e-05
-1.85645610241505e-05
-2.03673455844478e-05
-2.9211087654522e-05
-2.27008790576761e-05
-2.06690069710506e-05
-4.01909744440796e-05
-3.71690730823698e-05
6.1624066115072e-06
-1.17414833867037e-05
-2.38047185878434e-05
-8.30079470551706e-06
-2.93600162120838e-05
-3.89457921950193e-05
2.19656779776114e-06
-1.72186902086985e-05
-2.49843478358671e-05
-1.50377990287548e-05
-2.75307433290802e-05
-3.00110789449832e-05
-5.0041796274115e-06
-3.56344470126294e-05
-1.12433936531723e-05
-1.5948646324478e-05
-4.2118216167057e-06
-1.98012987630175e-05
-2.56153997518772e-05
-3.84892885285604e-05
-9.97452406657042e-06
-5.19572066809549e-06
-2.97038797461896e-05
-3.4622176823773e-06
-9.73092864350282e-06
-2.17367116087913e-05
-3.11725871886909e-05
2.22462581927901e-07
-1.19312136878438e-05
4.29812454383569e-06
-2.98716199554991e-05
-1.03095547393123e-05
-6.33729238671975e-06
-2.17755378468797e-05
-2.75372573748693e-05
-9.50514732360247e-06
-6.87921050104676e-06
-1.16839371660242e-05
-2.65337070515588e-05
-2.60643150095226e-05
-2.67964991040097e-05
-7.10850175447388e-06
-7.79016473391936e-06
-9.99609853453634e-06
-2.65509529115057e-05
-2.16466968238372e-05
-1.619874347227e-05
-2.9584501117083e-05
3.14926877230035e-08
-2.18161518589485e-05
-8.09020908563115e-06
-1.53172470220127e-05
-3.8462305442761e-05
-2.01013332723712e-05
-2.00608252260637e-05
-2.48836756889468e-05
-1.72955297717097e-05
-2.69517479911233e-05
-4.0896828158169e-05
-7.83431746623121e-06
-2.96147242470567e-05
-2.28321087459849e-05
2.03474419475862e-06
-4.14250405489354e-05
-1.58190963400616e-05
-2.12385607193783e-05
-4.01024519237873e-05
-1.92095440381602e-05
-3.47540181161606e-05
-1.53327954672767e-05
-4.02543653562139e-06
-7.89742783795329e-06
-9.08050600889808e-06
-4.71456648068538e-06
-1.48184016705154e-05
-1.60189106575116e-05
-4.35437642568252e-06
-7.97660448599642e-06
-1.60348764430692e-05
-1.5714446505142e-05
-3.65410694455576e-06
-1.5043492320588e-05
-1.72396813420411e-05
-1.60416358340974e-05
-2.9646636401108e-05
4.92095001796002e-06
1.18291387655164e-06
-2.83200861575926e-05
-2.10176620208903e-05
-8.19291455131406e-06
-3.97901416801107e-05
-2.39346299074968e-05
-3.14836712598267e-05
-1.16173016609582e-05
-1.70104746171673e-05
-2.28041262760576e-05
-2.84154575347741e-05
-1.9357371617759e-05
-2.51836291866294e-05
-1.10372711495143e-05
-2.75470082519574e-05
-2.22218763413094e-05
-1.25617438825779e-05
-1.71515968443744e-05
-2.22118738142579e-05
-2.5156782319015e-05
-2.67561182004528e-05
-1.49980101962736e-06
-2.46636826407211e-05
-1.5638703067411e-05
-2.39219611579674e-05
-2.62079051106697e-05
-8.99345665340421e-06
-7.34687189028291e-06
-2.37336492491939e-05
2.15299353098745e-06
-3.73128912859374e-05
-6.14179791583737e-06
-3.86000139655618e-05
-1.0845073984316e-05
-2.50869312388957e-05
-3.11025814175473e-05
-1.06836697336877e-05
-1.18949974668308e-05
-1.30642058795373e-05
-3.49641162711124e-05
-2.86237425000773e-05
-2.51604942257908e-05
-1.99480730812846e-05
-1.91126236261281e-06
-2.5466970377493e-05
-2.95661673211117e-05
-2.47511736883521e-05
-2.91047724906621e-05
2.77556941491286e-06
-3.61399533425074e-05
-1.6320760647062e-05
-2.62281986523395e-05
-2.51595501892501e-05
-2.32007389807665e-05
-2.37545319928753e-05
-1.81396765659785e-05
-4.47620937758918e-06
-3.77757358910121e-05
4.64111685167282e-06
-1.2379123676971e-05
-2.28917822644661e-05
-2.79339036915838e-05
-3.26959716192777e-05
-1.71859755067161e-05
-4.91534669524244e-05
-2.17121880310629e-05
2.5480507628607e-06
-5.37890774719681e-05
-1.51348586837023e-05
-2.2100432051875e-05
-2.95322596659778e-05
-1.13904916730163e-05
-2.1205723697216e-05
-2.51991237920209e-05
-1.45388060984759e-05
-1.07230470611114e-05
-1.73079846707285e-05
-1.65378416847017e-05
-3.1608581794751e-05
-3.09085168668036e-05
-3.09242015314725e-05
-1.53258164528077e-05
-6.15956966386406e-06
-1.57225024019049e-05
-2.80605400131605e-05
-2.3219422218816e-05
-2.60782676374385e-05
-3.29141742099355e-05
-3.92022046249449e-05
-1.78157678999205e-05
-1.85742068541055e-05
-1.10436840182663e-05
-2.77149270112826e-05
-2.16366784333569e-05
-3.82876653321181e-05
-1.6217943124163e-06
-2.33810500747649e-05
-9.03340466994765e-06
-1.00158659532486e-05
-2.53272627640378e-05
-3.4227699105878e-05
-3.01371965836608e-05
-1.2400246403786e-05
-3.20485321787709e-05
2.37697990525067e-06
-4.31279181389913e-05
-4.59051753389079e-05
-3.63241950950845e-05
-2.17382233380988e-05
-2.51953214515092e-05
-2.28421681384367e-05
-1.15720157266581e-06
-3.42835080930188e-05
-2.06634650675715e-05
-4.41090568981508e-05
-9.53978222344986e-06
-2.32998603405358e-05
-8.10949025710421e-07
-8.78116818276451e-06
1.28191379947139e-05
-4.20235918599403e-05
-2.31908758128688e-05
-1.83834358206637e-05
-4.48798242688709e-06
-1.51300857608958e-05
-1.04958780480739e-05
-1.42519710868823e-05
-1.51183378716496e-05
-1.58166121685653e-05
-3.13282630900654e-05
-1.99817875627793e-05
-2.94143087824373e-05
-2.43755014367772e-05
-3.6134990361076e-06
-2.19627096189779e-05
-2.0779208028574e-06
-1.34958121656578e-05
-2.40115872869024e-05
-3.71904685175719e-05
-4.75017874404942e-05
-6.576769639411e-06
3.86479059861545e-06
-2.00723368465362e-05
-2.29225280338219e-05
-2.50489081762683e-05
-2.40367627023072e-05
-2.74590008206881e-05
-2.8035717785615e-05
-3.28085430171482e-05
-7.99425783904518e-06
-3.29146193448741e-05
-1.62509880439589e-05
-2.60526872656077e-05
-2.77681518474102e-05
-7.15708067657501e-06
-3.78082748954628e-05
-2.79344098667662e-05
-3.07030437115684e-06
-2.79491464657293e-05
-1.15181728060087e-05
-2.84653851952792e-05
-3.81398769084223e-05
-1.47358386464565e-05
-1.77514431946373e-05
-1.42363549404592e-05
-2.73110563109191e-05
-1.17564968166863e-05
-1.1110794734441e-05
-2.36120142263147e-05
-2.24282219137843e-05
-3.45282152405329e-06
-2.39538133045892e-07
-2.09617254926806e-05
-1.42207996098768e-05
-1.10036860268063e-05
-4.1878467729954e-05
-2.56606266021443e-05
-2.5546234893191e-05
-4.43766578252868e-05
-8.71136631595944e-06
-2.6912545420578e-05
-1.05108619379005e-05
-2.10489391745814e-05
-2.31344949245052e-05
-4.74869322685348e-05
-1.11840285957749e-05
-1.37559241136949e-05
-2.40437952575289e-05
-5.47866261799704e-05
-1.76472698871655e-05
-2.95550305183013e-05
-2.10454160963713e-05
-5.791133090871e-06
-3.47487948351146e-05
-2.28755746550315e-05
-2.00934815116549e-05
7.942765582957e-06
-1.44955231785419e-05
-1.9316981261123e-05
-3.25143166845948e-05
-1.32617197607123e-05
-5.22892838661325e-05
-1.75448038340528e-05
-3.17722668294724e-05
-2.70782463383254e-06
-8.86820932743285e-06
-1.24366163474775e-05
-2.96836828978998e-05
-1.51369102091933e-05
-2.24994137594111e-05
-2.89478564032004e-05
-1.93093463243453e-05
-4.79824082065626e-05
-3.22870267044583e-05
-1.82328270512257e-05
-4.89313377347089e-05
-2.68067761167015e-05
-2.66750085797284e-05
-1.61799078520253e-05
-6.63464300351248e-06
-1.63093469757314e-05
-2.58443750745547e-05
-3.2890854705756e-05
-1.41897121986075e-05
-3.00604757742542e-05
-1.56373512547971e-05
-1.6455559456961e-05
-2.04604326121551e-05
-4.18934200680274e-05
-5.14842263829748e-05
-2.9460513528953e-05
-3.41048565060623e-05
-2.48128584471314e-05
-2.40565002091403e-05
-3.34770781379108e-05
-3.37456703529824e-05
-2.24191244566834e-05
-3.44191755923072e-05
-3.01626397398694e-05
-2.69462808564792e-05
-1.66350107208967e-05
-2.12968826800802e-05
-1.98389606683381e-05
-1.91663574578323e-05
-3.82831567139703e-05
-3.22655250092612e-05
-3.91972671900716e-05
-1.40426551388803e-05
-2.87475442023131e-05
-3.18270873396505e-05
-1.19774071587244e-05
4.25111252397359e-06
-1.26497287522277e-05
-2.21162821281205e-05
-1.32917029286327e-05
-3.56621495929603e-05
-3.26867041864536e-05
5.71424034275697e-06
-2.62684699811284e-05
-4.36520273830855e-06
-3.21877335307305e-05
-1.99942917849768e-05
-2.63687415197513e-05
-2.80410695932869e-05
-2.03850656190337e-05
-4.01358065597647e-05
-1.28546602798752e-05
4.03936901815422e-06
-2.91715258151164e-05
-1.17279459406338e-05
-2.59308157005424e-05
-1.5026307719237e-05
-2.40889306098658e-05
-1.78987321386952e-05
-2.3995393775676e-05
-2.81985734208545e-05
-1.69487868914545e-05
-3.5558183779214e-05
-1.28577606536339e-05
-2.42301651390903e-05
-2.30485803202068e-05
-1.83566620174122e-05
-2.5749462533301e-05
-1.90191686825888e-05
-2.46018564905494e-05
-5.87762759226343e-06
-2.51147170562702e-05
-2.30995813988287e-05
-5.1746393480273e-06
1.09918514948908e-06
-4.44775109842344e-06
-2.30401550462238e-05
-3.50079387255626e-05
-1.08680996134883e-05
-3.0134945227598e-05
5.00531911901954e-06
-4.71852493085056e-06
-1.20327936997978e-05
-4.04562830933028e-06
-1.37686701613035e-05
-3.96971118015033e-05
-3.01707574153676e-05
-2.52298915887176e-05
-8.08771330109294e-06
-2.04636057793526e-05
-1.83133754087292e-05
-1.34898495091071e-05
-1.94130767649659e-05
1.30920255830898e-05
-2.59257738569283e-05
-2.81253502529933e-05
-3.17218608488686e-05
-4.02809399558457e-05
-2.75905980671573e-05
-4.7926372596033e-05
-2.82063142317944e-05
-2.00399230470713e-05
-1.01980482318909e-05
-1.1976724301552e-05
-1.82979931508103e-05
-7.81920852305138e-06
-8.58152546569839e-06
-3.38058526649851e-05
-2.39023769258619e-05
-1.15216764385915e-05
-9.77819999888036e-06
5.66438817860978e-06
-2.74898277452586e-05
-5.52804648120648e-05
-3.08687936768132e-05
-3.23435506971388e-05
-2.62003739556427e-05
-1.04857708777426e-05
-2.02987033185804e-05
-1.77002550845673e-05
1.44188994471254e-06
-2.00859656901954e-05
-2.49636255571612e-05
-2.17789178973753e-05
-2.75058309145447e-05
-2.37099213364972e-05
4.58512932576499e-06
5.49051618951218e-06
-2.6964619380921e-05
-2.07081801054281e-06
-2.52558459496506e-05
-2.7096367898131e-05
-2.35790670595149e-06
-1.56871434062377e-05
-1.40214624201581e-05
6.1655263866422e-06
-1.23733279666582e-05
-2.77103482046567e-05
-3.54123864841557e-05
-2.11421160638946e-05
-8.89814976657078e-06
9.09943799307778e-06
-2.82176172044164e-05
-3.30861167097925e-05
-4.53473345370284e-05
-3.20384074415814e-05
-1.94685705353089e-05
-2.83655583683694e-05
-1.32422975807842e-05
-2.21237217374751e-05
-1.04165590492886e-05
-2.83010063114717e-05
-3.34433910825049e-06
-1.69866839210164e-05
-1.35586772140842e-06
1.61604793327684e-05
-2.20969815012083e-05
-3.18752254697479e-05
-1.5523859188786e-05
-1.3454832199983e-05
-1.05046647963602e-05
1.10760994065251e-05
-1.92880377987691e-05
-2.6153020988024e-05
-3.14045080581395e-05
-2.61241313479788e-05
-1.39006387765865e-05
-3.25697214840946e-05
-2.09598501511382e-05
-9.61086829928573e-06
-2.18469885558334e-05
-2.16347677618138e-05
-2.9087717702294e-05
-2.57789642564957e-05
-4.14308735443381e-05
-2.55757696365693e-05
-2.86065427188623e-05
-2.76806633696156e-05
-1.39655517168437e-05
-4.57542026463809e-05
-1.73863542568833e-05
-1.14040526211679e-05
-2.5245308604637e-05
-3.42063259054171e-05
-2.93061492278655e-05
-2.35371583201187e-05
-2.79270614814975e-05
-2.41685609665676e-05
7.79125062033387e-06
-9.18585924121511e-06
-5.44598936975953e-07
-7.26314517799043e-06
-1.30080263360964e-05
-5.97421834569609e-06
-3.54109367604577e-05
-9.49432165079912e-06
-1.21568631357258e-05
-4.18056744730745e-05
-3.09123155067715e-05
-9.76353492135909e-06
3.23751202586843e-06
-2.15495612708647e-05
-1.37654860138963e-05
-2.62932108312878e-05
-3.19042738237472e-05
-1.95849812975883e-05
-1.54251486204395e-05
-2.04688439261474e-05
-1.3028095786693e-05
-1.64682663720022e-05
-2.71515001236079e-05
-1.76323899664975e-05
-2.19455821569228e-05
-3.05484497165549e-05
-2.59949145256162e-05
-2.19243531227047e-05
-3.98109608766542e-05
-2.62430766734785e-05
-8.3201147812115e-06
1.20523506953512e-05
-3.02008254899594e-05
1.02985298500466e-05
7.3949019896751e-06
-7.84045495287033e-06
-5.68024666086917e-06
-1.95493150725402e-05
-3.93640832510668e-06
-1.37645628633485e-05
-7.74561920568783e-06
-2.29723945689831e-05
-2.21584290752914e-05
-6.5798393491948e-06
-2.05531032736657e-05
-6.83520942304305e-06
-2.99180755309316e-05
7.86405267613829e-07
-1.84427529390246e-05
-2.14106356207838e-05
-1.46213266448813e-05
-4.92931852902212e-05
-2.57423935651083e-05
1.22527890302556e-07
-2.26292406869202e-05
-2.65996653070546e-05
-1.54368335419314e-06
-5.79392865317099e-06
-2.14237118334847e-05
-2.44457419113352e-05
-1.24599801833514e-05
-2.54457922423335e-05
-3.23919550085325e-05
-3.33325573041399e-05
-2.53943458000823e-05
-3.53223154467029e-05
-1.93207910628716e-05
-3.44757007313299e-05
-3.19315573039365e-05
-3.51950393043713e-05
-1.59889092140815e-05
-1.27651127423989e-05
-3.83930614667657e-05
-2.32069874800925e-05
-2.6196214998554e-05
-5.81731180740638e-06
-1.79419214600027e-05
-2.24713737105383e-05
-3.93234999322714e-05
-1.49736364915189e-05
-2.06422535599961e-05
-1.73332712619905e-05
-4.07757212792387e-05
-2.24931373750355e-05
-3.13250501267057e-05
-3.53218612697624e-05
-3.62086998390343e-05
-3.62676168884939e-05
-2.41163169739508e-05
-1.93284797154038e-05
-2.96463183053274e-05
-2.17251734495194e-05
-2.15697341836595e-05
-8.92283111722635e-06
-3.2491271449805e-05
-3.68980947300518e-05
-1.42846975924878e-05
-1.567747503187e-05
-7.37950745899917e-06
-1.71929318184467e-05
-2.20437104252584e-05
-2.29465170859124e-05
-2.58658231394723e-05
-1.84309450046085e-05
-1.78047503995844e-05
-1.15073120560086e-05
-3.20849227756434e-05
-2.39466333054179e-05
-2.63795007861852e-05
-8.42653067002766e-06
-4.04100641076679e-06
-3.36530386073466e-05
-6.57384310125428e-06
-3.17989565118943e-05
-2.20407927306747e-05
-2.14005918002827e-05
-3.53073232137151e-05
-1.77248469104153e-05
5.98717288950448e-06
-8.09783555154906e-06
-2.16965023086455e-05
-9.54199302647199e-06
8.3993742196423e-06
3.68719784915823e-06
-4.19921630202532e-05
6.17957886982903e-07
-2.21064080288992e-05
-2.66050070061975e-05
-3.80034921644378e-05
-5.35555447486339e-05
-1.23880811557778e-06
-4.28689922401894e-05
-3.22953451409569e-05
-1.80520057231924e-05
-3.92987628185583e-06
-2.28300489605953e-05
-1.2893027348601e-05
-3.39174217756011e-05
-1.92832212501678e-05
-2.37500142327073e-05
-2.62073738986801e-05
-4.00147271222684e-05
-2.3996415518556e-05
-2.05077972011532e-05
-1.25640023912982e-05
-2.77073545838483e-05
-1.59168258930415e-05
-1.52316757268892e-05
-3.44169802723962e-05
-3.56178131342196e-05
-2.00295769351997e-05
-2.08961553675152e-05
-1.55990211115625e-05
-7.90414690750697e-06
-1.78826794907962e-05
-1.37774578986443e-05
-2.62232953886716e-05
-2.41085685060024e-05
-2.37120208978129e-05
-5.14781254099451e-07
-2.41889227899286e-05
-1.67081711611644e-05
-2.34269917197223e-05
-6.52249760060492e-06
-1.12519306264381e-05
-1.73132327431994e-05
-2.94718794813243e-05
-3.8075740991179e-05
-2.35461671424529e-05
-1.28079398197206e-05
-2.41271063667499e-05
-3.09240323725234e-06
-4.43878256342618e-05
-2.98391788468928e-05
-1.88016695320125e-05
-2.28771764341542e-05
-3.78458139198946e-05
-2.48201549259143e-05
-3.05277750457926e-05
-2.76067887916764e-05
-1.91110277856698e-05
-4.21579608888229e-05
-1.13035775971164e-05
-1.16540242892094e-05
-6.97971016163318e-06
-1.50785172379579e-05
-2.61672654591176e-05
1.1315627287348e-06
-2.3366731647266e-05
-3.86292262122916e-05
-2.93974880452732e-05
-1.8376028475305e-05
-2.89496994686979e-05
-1.97794650357119e-05
-3.45025968161309e-05
-1.8886142373572e-05
-3.96386003773369e-05
-1.96637388011409e-05
-7.64291133731158e-06
-3.67616952869014e-05
-7.55734677469628e-06
-1.15410613837061e-05
-1.30650822413213e-05
-3.40550604231302e-05
-3.17869143748354e-05
-1.02791146340577e-05
2.58855537240814e-06
-3.02563669909397e-05
-2.15151291393122e-05
-3.28621906090177e-05
-3.83260149570442e-05
-6.3865002968189e-06
-2.7990119983442e-05
-1.07427611260092e-05
-1.37818927014814e-05
-1.8149657606763e-05
-1.89542054403965e-05
-1.07854248384149e-05
-2.28180680446839e-05
-1.63705778519939e-05
-2.70758025990542e-05
-3.88111026033146e-05
-2.15765801208598e-05
-5.09253082872157e-06
-3.63162911162199e-05
-1.05159302854529e-05
-3.85692394684466e-05
-3.37679939990202e-05
-6.58582858763478e-06
-2.09910802064705e-05
-7.84533903536387e-06
-3.46729680173342e-05
-4.46378500560023e-06
-1.4813987322197e-05
-2.50507446463891e-05
-1.61220447469413e-05
-5.75728486550939e-07
-2.58076979860196e-05
-1.63552579286041e-05
-1.9462779962625e-05
-1.14194127661232e-06
-3.01075079424652e-05
-2.03750767072194e-05
-3.48975181365763e-05
-9.9229884354503e-06
-2.69495542971644e-05
-2.12283313443804e-05
-1.32635060149042e-05
-8.18293853592937e-06
-4.36457787301209e-05
-1.30744841107752e-05
-1.932888660464e-05
-3.61666422078047e-05
-2.62196370166536e-05
-3.10254035542689e-05
-1.05145918225491e-05
-8.53838879566319e-06
-1.10276791588452e-05
1.85147365471442e-06
-1.3712388089083e-05
-1.95708176405615e-05
-4.45210180786326e-06
-1.52986295836504e-05
-2.43959984796128e-05
1.93249784682287e-06
-9.34227154317153e-06
-2.34574696628298e-05
-1.59962033059123e-05
-9.5535620028863e-06
-1.94285731006097e-05
8.09609849979893e-06
-2.36197489311538e-05
-2.27807268008451e-05
-1.04359317007993e-05
-3.936011310483e-05
-3.27553832663517e-05
-3.48739140418901e-05
-5.63558132952536e-06
-3.09336308546358e-05
-1.25519734266083e-05
-1.67721649526757e-05
1.79000361132294e-05
-3.10400329520705e-05
-1.42776920531806e-05
-3.42325157620872e-05
-1.51205210111269e-05
-2.15785899452651e-05
-1.77072208945323e-05
-5.45998513588939e-06
-2.05322561786198e-05
-1.44480671727786e-05
-6.93885446590734e-06
-1.95395960033033e-05
1.29315408128284e-05
-3.99450236156118e-06
-2.41573154388109e-05
-2.2802110387272e-05
-2.70100544416253e-05
-1.75815517568548e-05
-2.93491771129459e-05
-1.8011269714462e-05
-4.52843729864645e-05
-9.43696863392771e-06
-4.51321575200191e-06
-3.54290435350089e-05
-7.50987536996361e-06
-1.69931982890983e-05
-2.82608384640332e-05
-3.97356408012854e-05
-1.5263208034763e-05
-2.73778155013336e-06
-9.02551788186776e-07
-4.91170471873916e-06
-2.34531046621478e-05
-8.69313476207181e-06
-6.01839478930965e-06
-3.95882683992022e-05
-1.82672576667518e-05
-3.53349366342774e-05
-1.05278923387563e-05
-2.78931670642048e-05
-3.82667956009993e-05
-1.81086980616639e-05
-1.42360385862745e-05
-2.77026528765689e-05
-1.57085354651322e-06
-1.58909073602885e-05
-3.46700596426395e-05
-1.97236847613801e-05
-1.32484718965257e-05
-7.31689454512922e-06
-4.07476969687225e-05
-2.27156937964558e-05
-8.24299425814344e-06
-3.0478445846751e-05
-2.97343696118706e-05
-2.00570657782381e-05
-1.93469723307309e-05
-1.59356258932974e-05
-1.87687636765313e-05
-2.28458888404199e-05
5.40914737999146e-06
-3.35342625017665e-05
-2.18127752102803e-05
-1.94312667843132e-05
-4.34814000864623e-05
-3.70088312202475e-06
-3.62397722368379e-05
-2.17092049563386e-05
-2.83400424016628e-05
-3.66377145885234e-05
-1.52641567719336e-05
-1.27629476714029e-05
-2.81443048813428e-05
-1.21206590804246e-05
-5.67935819976315e-06
-3.77624685074915e-05
-1.29404825168897e-05
4.9178630880252e-08
-3.19712398853364e-05
-2.65506182705048e-05
-3.74678606036688e-05
-1.82247395668255e-05
-2.83006900728723e-06
-3.0973348486386e-05
-1.61794965423362e-05
-2.85805027581455e-05
-1.73990680599117e-05
-2.35757145389463e-05
-1.12700427623458e-05
-1.39492578417366e-06
-5.25578643920759e-06
-2.64377190372025e-05
-2.52825982982736e-05
-4.90620100984046e-06
2.25578920215398e-07
-1.32444092160389e-05
-3.25919390507851e-05
-1.09720812812071e-05
-1.96083874082941e-05
-1.49238890987228e-05
-1.383196630235e-05
-2.87480500644501e-05
-1.79493098628123e-05
-1.596967666954e-05
-2.36426724682791e-05
-2.42480124823785e-05
-4.43628998148018e-06
-1.93799619613292e-05
-2.03040858706483e-05
-9.43586703399165e-06
-1.19702264133912e-05
-2.76884850230327e-05
-3.23835080525996e-05
-1.32196533641523e-05
-1.71659230112666e-05
-1.41289647221821e-05
2.26029095359369e-06
-2.01042749998148e-05
-1.66230848903169e-05
-4.64391067254182e-05
-1.96189936875649e-05
-2.43937355068063e-05
-2.37061700554011e-05
-1.66870287027119e-05
-5.1523732454855e-05
-3.27295434974814e-05
-2.60834932846324e-05
-1.64207032350217e-05
-9.14663200403945e-06
-1.8225205061416e-06
-1.4467424914948e-05
-2.80003429401505e-05
-1.34443661731077e-05
-1.62739551124661e-05
-1.82716257622101e-05
-3.53456740920418e-06
1.90539958824452e-06
-9.61530999640981e-06
-2.50055234609144e-05
-2.09060972602224e-05
-2.64997747177745e-05
-2.51433181719055e-05
-2.91736784406414e-05
-3.10556558756229e-05
-1.15917738201615e-05
1.13796214637189e-05
-9.19529449666943e-06
-2.68569464901487e-05
-2.66622664798574e-05
-2.10124107419115e-05
-4.15414679890376e-05
-5.30954814900379e-06
-1.34582587833831e-05
-8.83607875290894e-06
-1.77611623790673e-05
1.38602101726964e-06
-9.05016559271287e-06
-3.3238166539702e-05
-3.33168665311778e-05
-2.65775993377522e-05
-1.81115428670515e-05
-3.32034382654501e-05
-1.45317876955821e-05
4.99654314484171e-06
-2.84853237940065e-05
-2.23414331201133e-05
-2.57742402655184e-05
-2.1687086494935e-05
-1.58804625870308e-05
-2.23350773389792e-05
1.708039770197e-05
-2.0092662983402e-05
-7.08728961633965e-06
-1.88166274639491e-05
-4.10346883495268e-05
-1.27968466892946e-05
-1.6195831619162e-05
-4.09530723313871e-06
-2.97759848217134e-05
-1.88785280597657e-05
-1.91261770370727e-05
-4.24886806468859e-05
1.85696498344952e-06
-1.51044688262436e-06
-3.63126884859422e-05
-5.45324997414218e-06
-1.63963895436153e-05
-2.04931565676866e-05
-4.1890825723841e-05
1.30024798640367e-05
-3.95137332268017e-05
-4.16318854118698e-05
-1.3523481045923e-05
-1.0474297288456e-05
-2.46040135679679e-05
-1.6383044104464e-05
-1.67679324746143e-05
-2.99682976315046e-05
-1.41446143113044e-05
-1.60898755117914e-05
-2.87010446621946e-05
-2.93149482756067e-05
-4.55921547788852e-05
-1.3969091261887e-05
-2.41111846985895e-05
-1.85158284676567e-05
-2.80836547917999e-05
-2.17931494249285e-05
-2.49519829811919e-05
-2.01103371751044e-05
3.50248592299535e-07
-2.24128911560193e-05
-3.35668638653627e-05
-1.87864610066421e-05
-2.14761328657323e-06
-2.39282867093255e-05
9.22633222879201e-07
-3.25085213405072e-05
-2.62593394315504e-05
-2.81018546396347e-05
-4.67257338858215e-05
-3.64259185877583e-07
-1.64780899999985e-05
-1.65592404063028e-05
-1.88190108184392e-05
-1.56022026515518e-05
-3.0197996356064e-05
-3.05832219890303e-05
2.9156919391371e-06
-1.50424716101194e-05
-1.8394914582469e-05
-1.1576039304541e-05
-2.03723535853854e-05
-1.03388050411666e-05
-2.06801510144584e-05
6.82116498299248e-07
8.4668081850012e-06
-2.39797382316038e-05
-2.24056572958877e-05
-3.19038833857592e-05
-1.95671911344888e-05
-1.5616053393733e-05
-2.91526085341691e-05
-7.62322099063393e-06
-3.36391527789896e-06
-1.08541481550981e-05
-6.05899883776871e-06
-2.77250622483618e-05
-1.34425915268539e-05
-1.52542139285051e-06
-2.06773775728527e-05
-1.81045420252024e-05
-1.09327094689057e-05
-4.52931499918678e-05
-2.61760129353165e-05
-1.3578200271475e-05
-2.23356188047309e-05
-2.72727706536047e-05
-4.48228296407442e-06
-2.06354501700524e-05
-1.31278206415942e-05
-2.16382556518587e-05
-2.15328643283554e-05
-3.82158500690393e-05
-3.48443744120659e-05
-3.61719915802013e-05
-1.80329497980559e-05
-3.58653478521434e-05
-2.96352531145502e-05
-3.77803423426524e-05
-2.8854507495797e-05
-1.92649154608186e-05
-2.50855556423385e-07
-1.46420999116961e-05
-7.43920077699364e-06
-2.98013480041528e-05
-1.94442645270233e-05
-2.73625562795919e-05
-2.84322411556597e-05
-3.59625190191332e-05
-1.56858766944232e-05
-7.45313589062729e-06
-2.03111479132483e-05
-3.70999200650448e-05
-2.82124854988215e-05
-1.35528235803169e-05
-9.90550568479923e-06
-9.43980321521646e-06
-4.04790804237003e-05
-1.57877765545694e-05
-6.49605938885333e-06
-5.05354127838892e-05
-3.94046571959224e-05
-4.299909744119e-05
-3.38452271720767e-05
-3.932796268575e-06
-2.48545964335176e-05
-1.36953815297966e-05
-2.45212940593231e-05
-1.625125587059e-05
-3.03259659057905e-05
-2.8006667278392e-05
-2.83460148155422e-05
-3.13389668258666e-05
-2.26201456038934e-05
-1.32027985125869e-05
-1.00179919149398e-05
-2.00054752674483e-05
-1.97236079874966e-05
-2.43182565310348e-05
-2.53586160300299e-05
-3.56878990746009e-05
-1.17175432505377e-05
-2.7788004194379e-05
2.41919823755866e-06
-2.21767973073196e-05
-2.10022422851298e-05
-2.96301943062808e-05
-8.92527353453327e-06
-1.48614303237784e-05
-2.01976179878345e-05
-2.59154021555499e-05
-1.02999244590853e-05
-7.8736436821964e-06
-2.84239692983e-05
-1.62888010507197e-05
-1.61829130073667e-05
-3.36312419016859e-05
-2.99409697174418e-05
-1.17343703941877e-05
-2.98506357701311e-05
-3.43210687465998e-05
-6.8604948653852e-06
-1.52293781845518e-05
-2.8740050903627e-05
-3.78382015691572e-05
-1.00281232021846e-05
-4.93126451088623e-06
-3.60501881190261e-05
-2.57724515339931e-05
-1.78834113968732e-05
-3.76665342149991e-05
-3.52340511975453e-05
-1.15249975027076e-05
-2.78598614644019e-05
-2.55487664360417e-05
-1.70281165147307e-05
-4.20894513724945e-05
-1.62453339096479e-05
-3.36063220949564e-05
-1.96243043391702e-05
-2.41579600646989e-05
-5.29881105681569e-06
-1.65136722616944e-05
-2.96566567288894e-05
-1.86055042155226e-05
-4.38906922301664e-05
-2.9609753354975e-05
-2.20767702944184e-05
-2.08112993582544e-05
-3.34878945125021e-05
-2.18157045740427e-05
-2.44791738784483e-05
-2.40522330747933e-05
-3.44554342012683e-05
-1.06521861229621e-05
-2.0134062035395e-05
-1.71785152230939e-05
-2.12233279605625e-05
-1.65966573438442e-05
-3.38338477150204e-05
-1.88039573519036e-05
-1.21502893570152e-05
-7.73009968106513e-06
-1.6552773496363e-05
-2.22252291729521e-06
-2.9871322197116e-05
-2.36398146558333e-05
-9.39235204555908e-06
-2.14429915567847e-05
-1.82882994692531e-05
-1.09786114680227e-05
-3.06927773257801e-05
-8.83285310013917e-06
-2.08640496713176e-05
-8.3004446792108e-06
-2.4261776892574e-05
-8.207778506372e-06
-1.04427538857747e-05
-1.73505318959697e-05
-1.95624311953853e-05
-1.65408475870828e-05
-6.60426340388075e-06
-2.08451398283721e-05
-1.958712773147e-05
-2.51892752807482e-05
-2.17139867837233e-05
-1.24565582488152e-05
-2.46569315292485e-05
-2.18280441759987e-05
-2.63783881733858e-05
-6.54127362527069e-06
-1.81946010897701e-05
-4.48143326173662e-05
-2.63810536189363e-05
-9.99015269751176e-06
-7.7676279102716e-06
7.60606509599763e-06
-2.1312199011798e-05
-7.08852605999696e-06
2.38402158402298e-06
-1.7198617349101e-05
-2.92323639037059e-05
-4.74668973300564e-05
-1.10568787809471e-05
-1.86938938329866e-05
-2.85833275038314e-05
-1.7496122987961e-05
-2.72209503693904e-05
-3.65438807050894e-06
-4.27500677140715e-05
-3.6331309509277e-05
-8.96109243919744e-06
-1.28012437190853e-05
-3.86516435790313e-06
-1.3916582682397e-05
-4.00378918659798e-05
-1.45261785152064e-05
4.23004526592318e-07
-3.71117423874808e-05
-4.94046265623353e-05
-2.89836246326035e-05
-3.72256449899268e-05
-5.18190228702046e-05
-1.43762308742878e-05
-3.07470255266798e-05
-2.1166799647508e-05
-2.00563400148122e-05
-1.68324422436832e-05
1.79874365355167e-07
-2.17188738002124e-05
-3.67091015076236e-05
-1.49815623718812e-05
-7.27523305874266e-06
-1.57346853543277e-05
-3.2833228412297e-05
-1.83163320701651e-05
3.16324548543976e-06
-1.51775325178956e-05
-1.01033709245736e-05
-1.70112792224684e-05
-1.34522118318325e-05
-2.301515354616e-05
-1.77922261027335e-05
-1.55946662125185e-05
-2.20615769949795e-05
-1.35013634764479e-05
-6.94314546502773e-06
-2.59589287253472e-05
-1.90878789732238e-05
-1.51736264599732e-05
-2.4086477372742e-05
-2.46334572888717e-05
-3.5132383261664e-05
-3.18072875858174e-05
-1.81689976570966e-05
-6.14795080847273e-06
-9.81566699727098e-06
-1.46187288675736e-05
-1.07462258058894e-06
-1.58689182605243e-05
-4.20415738454634e-05
-1.29983008794286e-05
-1.87793990874556e-05
-1.3120979837437e-05
-5.01329223503001e-06
-1.01281578808719e-05
-7.61651422340208e-06
-2.48703470749031e-05
-1.15655712432063e-05
-3.62235472604567e-05
-2.90622956932467e-05
-2.43136771054132e-05
-9.42534684366961e-06
-3.68903982133153e-05
-3.40274627365975e-05
-2.30037018991472e-05
-1.97089873686491e-05
-2.14851988032284e-05
-1.66263348200244e-05
-8.54901086466433e-06
-1.10676040917541e-05
-1.69563631846551e-05
-2.66979898870823e-05
-2.81138366762126e-05
-4.1963050060391e-05
-1.42159750358548e-05
-1.88086477543269e-05
-1.9195548672036e-06
-3.52144607020453e-05
6.72360991510016e-06
-3.46969128216238e-05
-9.95225560504255e-06
-1.20957877012908e-05
-2.82169984160762e-05
-2.56690108956298e-05
-2.81834540144356e-05
-2.95325898277808e-05
-2.39649422241775e-07
-1.78089334974317e-05
-1.65880074232386e-05
-2.40773798193501e-05
-2.6857547047727e-05
-1.14161347572666e-05
-1.99937305718751e-05
-1.74247238696262e-05
-2.01964017352075e-05
-2.36980309312893e-05
-8.78335069735197e-06
-1.35904567868472e-05
-3.4504585312909e-05
-2.44227706835792e-05
-5.07731898436907e-05
-1.15568303556607e-05
-1.92574442111378e-05
-1.66777893374501e-05
-2.81938749941595e-05
-1.79932031631698e-05
-3.04211252497052e-05
-4.81909014763691e-06
-6.33024230516518e-07
-2.10533654893911e-05
-2.50620671614902e-05
-2.72596289591622e-05
-7.69329112912497e-06
-1.37199118946654e-05
-1.45319993015439e-05
-1.41922751252898e-05
-1.27895251637286e-05
1.32910303909248e-06
-2.33183970359373e-05
-3.83602223218784e-05
-2.32901066344049e-05
-3.69702949916844e-05
-3.24255332642439e-05
-5.54247219025558e-06
-3.06244990123549e-05
-2.98696877599628e-05
-2.42523248174691e-05
-1.15091193905296e-06
-1.09282364969483e-05
-4.98221503326583e-05
-3.20815982372976e-05
-9.35409665137625e-06
1.44246114188064e-06
-1.33409417901355e-05
-1.15159231423629e-05
-3.75799813407689e-05
-2.7510515504467e-05
-2.4864477872077e-05
-2.17172159346784e-05
-3.43799475047629e-06
-2.48683573149244e-05
-1.43914482235341e-05
-1.0454833400156e-05
-6.61776559728402e-06
-1.06123858838382e-05
-1.58583012578956e-05
-1.73857580816243e-05
-2.48623301043221e-05
-2.18225979241534e-05
-3.73766033167483e-06
-1.25604373484377e-05
-1.68056914341449e-05
-8.8086553797485e-06
-2.52853663878204e-05
-5.72960601660784e-06
-1.35636323026163e-05
-4.35312921409731e-05
-1.3615284026783e-05
-3.40954980988479e-05
-2.58574156508392e-05
1.07909057105478e-05
-1.41136426783908e-05
-2.98236326732476e-05
-1.37636408365489e-05
-3.32034777110586e-05
-2.36043870022923e-05
-2.10484803942951e-05
-1.94919758440939e-05
-4.83015816454375e-05
-2.56171831511455e-06
-3.15731289862157e-05
-1.93249831322463e-05
-2.65313389709241e-06
-1.49002546111554e-05
-1.66238522973186e-05
-3.20499758479253e-05
-1.91123840849389e-05
-1.94916759913117e-05
-3.40693983422343e-05
-3.88338574214788e-05
-2.26364738847518e-05
-2.00400885610311e-05
-2.38542134868253e-05
-2.08882560619133e-05
-2.35836732095708e-05
-1.53250761956323e-05
-2.31283618747109e-05
-2.16467029183857e-05
-1.36983863107565e-05
-4.09926724309726e-05
-8.86437951231395e-06
-1.66067483630328e-05
-2.65085747076911e-06
-3.58609938122771e-05
-4.36199848170997e-05
-1.15843962926578e-05
-3.92965339717151e-05
-3.35867137806947e-05
-1.42701582445196e-05
-2.08316707820147e-05
-1.19107571183829e-05
-1.56932031340934e-05
-2.25474906500719e-05
-1.26406629856596e-05
-4.02465450528254e-06
-3.14556917145499e-05
-4.05638826491083e-05
-2.22749331244404e-05
-1.23399694156818e-05
-1.73370871599521e-05
-1.57474685901858e-05
-2.02339505326678e-05
-2.07680563262782e-05
-5.25159628871382e-05
-2.31809229595397e-05
-1.9155970002972e-05
-1.12211072833029e-05
-2.31811376112492e-05
-3.30949894624423e-05
-3.26795063463941e-06
-1.83423646977448e-05
-1.7880399004509e-05
-1.00709937237558e-05
-1.18939179539191e-05
-2.74168456285577e-05
-2.22606376078865e-05
-3.07042789762978e-05
-4.42899031830167e-06
-2.11712424865867e-05
-3.36053825845289e-05
-4.51657184269788e-06
-2.51233988479453e-05
-1.99484013551724e-05
-9.82176407410931e-06
-3.82496038597065e-05
-3.85933556826604e-05
-1.89697071567019e-05
-1.09641986367382e-05
-2.75870392943586e-05
-2.89414881114167e-05
-1.79166474259312e-05
-2.75182830192569e-05
-2.69916736224905e-05
-2.92689943192622e-05
-1.56351084791954e-05
-3.30169045690964e-05
-3.61002743689512e-05
-2.20306049937056e-05
-3.61652659184276e-05
-2.45661771556807e-05
-2.62925203640834e-05
-1.03794126829906e-05
-3.12657977750289e-05
-2.79977734360231e-05
-1.72722208237485e-05
-3.28149203431485e-05
-2.88275293945757e-05
-2.48441498623836e-05
-1.49833494569493e-05
-6.18806567483909e-06
-1.50232018210848e-05
-2.9146053594838e-05
-2.6498113347981e-05
-6.34659964310296e-06
1.88637798505573e-06
-1.1990688529042e-05
-4.02052007885353e-05
-3.5441605542163e-05
-3.2929450874537e-05
-6.63257431815714e-06
-3.73397906716003e-05
-3.55962378936047e-05
-1.05680981107553e-05
-4.16981176057506e-05
-1.54102951208253e-05
-3.00195328229279e-07
-2.05625533456766e-05
-1.28088582924477e-05
-3.33651573219367e-05
-2.63999911379308e-05
-2.76471626038193e-05
-2.37347461354286e-05
-2.08609024680826e-05
1.65843179726793e-06
-8.97414389622973e-06
-2.17973803334541e-06
-1.47732555554892e-05
-9.07031314453543e-06
-2.45979372541025e-05
-2.2889988030146e-05
-1.35333459671898e-05
-2.07908770662134e-05
-3.12667979006407e-05
-1.61526308356988e-05
-1.14035844776067e-05
-1.41590971799185e-05
-1.79610326413639e-05
-1.44742827166057e-05
-3.81967096123694e-05
-1.86794499112565e-05
-5.55210218157846e-06
-3.46188559860623e-05
-1.17501486289183e-05
-3.12242353365362e-05
-2.69631696197841e-05
-2.81563636990895e-05
-3.83670743358225e-05
-2.08382132052604e-06
-1.42155892816911e-05
-1.69710610770144e-05
-3.56380940333266e-05
-1.34201284179417e-05
-3.50288052768678e-05
-1.77584648883006e-05
-2.24053369284561e-05
2.86279760054552e-06
-1.98186228147692e-05
-5.04890561747477e-05
-3.52594673579966e-05
-2.90228190141327e-05
-1.0792748747888e-05
-1.87166747506441e-05
-2.70383399559501e-05
-2.40494826452994e-05
-2.37075343931997e-05
-7.75807941667936e-07
-2.23746572956865e-05
-3.08714635494379e-05
-2.24349385795357e-05
-1.1635951813061e-05
-4.25743544328302e-05
-2.19741340311212e-05
-1.50140093220201e-05
-1.21759408751678e-05
-2.17059111220909e-05
-2.62224530729491e-05
-2.72944863675282e-05
-2.2269165532199e-05
-1.55111475436665e-05
-2.11056383796777e-05
1.53404976452391e-06
-1.39067562617703e-05
-3.41546735227379e-06
-2.97361497201536e-05
-1.35363667026816e-05
-1.21687221865704e-05
-2.75814928107929e-05
-3.20642934499849e-05
-6.30541770010848e-07
-2.93577951904836e-05
-8.00115545778962e-06
-2.53830466911814e-05
-3.7897742270562e-05
-1.99852886468984e-05
-9.89710741014729e-06
-1.18266051706419e-05
-6.97603907212561e-06
-9.46618486420728e-06
-3.60948116074789e-05
-1.79027868906425e-05
-8.62445607000102e-06
-4.61245648991919e-06
-8.36416048836612e-06
-1.87586923655625e-05
8.40199065194905e-06
-3.17047092204076e-05
-2.81616772796122e-05
-1.43058248582889e-05
-6.98779627226338e-06
-2.35312622042423e-05
-1.82857844271063e-05
-7.71690696396098e-06
-3.25917884980205e-05
-6.52334582906732e-06
-4.39068248817772e-05
-1.69014973529797e-05
-7.79452967227912e-06
-6.00844145533229e-06
-3.33231511160099e-05
-1.85420997905121e-05
-2.60626883264256e-05
-3.42701446614617e-05
-2.38829893916144e-05
-1.57421557191993e-05
-2.98381977577983e-05
-1.49369592560452e-05
-2.50940447221145e-05
-8.17115568709867e-06
-1.54198975208732e-05
-9.65084777220501e-06
-2.21907045507866e-05
-1.719664844816e-05
-2.30171878549795e-05
-2.55349055851597e-05
-2.30919889751338e-05
-9.58421832426652e-06
-8.70731120643206e-06
-1.66656129518923e-05
1.3955215824484e-06
-7.24303576314205e-06
3.73158865749149e-06
-2.89402329710936e-05
-8.97471631574391e-06
-2.17043397865979e-05
-4.85724570475641e-05
-3.08898467319775e-05
-2.19888105325633e-05
-1.80426672746618e-05
-4.30421614752037e-05
-3.24891345175968e-05
-5.24313406081351e-05
-1.55409942159701e-05
-1.71657901179554e-05
-2.40347389909394e-06
-1.25365857177467e-05
-2.15320855934383e-05
-3.16329017863204e-06
-2.83007358803659e-05
-8.33007507257913e-06
-3.1630953255154e-05
-1.62332029360912e-06
-2.13862596166054e-05
-2.83408506944279e-05
-2.90339094980613e-05
-2.42305223886773e-05
-1.29347361915528e-05
-4.88151152000183e-05
-1.87897161779204e-05
-2.63684944070537e-05
-3.49857684423745e-05
-3.7859420660409e-05
-1.91398554299105e-05
-2.79859641994068e-05
-8.7952452939034e-06
-6.22739649254366e-06
-3.76300693395395e-05
-2.87107373700236e-05
-2.28453211873825e-05
-2.6967138850967e-05
-3.76132976561737e-05
-2.05860983262021e-05
-2.1172314291203e-05
-1.55815258989779e-05
8.82775235364052e-07
-2.0088820530475e-05
-1.7333367785928e-05
-5.0356362009467e-05
-2.8779573998426e-05
-2.07711305953098e-05
-2.39142671880192e-05
-3.48420877114436e-05
-2.48348027722765e-05
-3.05866635509118e-06
-1.54825627049108e-05
-1.30576253904916e-05
-3.65145083144501e-05
-2.12325633871068e-05
-3.37039521375803e-05
-2.8325886262204e-05
5.663198449349e-06
-1.01355115472862e-05
-1.83521954348419e-05
-3.09738770320741e-05
-2.04743719147853e-05
-5.13462023207634e-06
-1.31564715199379e-05
-2.37186214343909e-05
-3.9996023887806e-05
-4.36174824282595e-06
-2.99525810382644e-05
-3.46602854768103e-05
-1.92730133045214e-05
-1.17969134039212e-05
-1.41849789889143e-05
-1.41383238696171e-05
-2.00818853858519e-05
-3.14461141609295e-05
-2.5798335661452e-05
-1.12142737810585e-05
-2.00048692833942e-05
-6.63295340197617e-06
-1.40463100371079e-05
-1.25139978795202e-05
-1.38157664617692e-05
-2.58318628030453e-05
-2.55268442377916e-05
-1.42620105342869e-05
-1.21510803645218e-05
-1.9189461469887e-05
-3.68322365912257e-05
-3.82511430192623e-05
-3.23979758880786e-05
-2.09477892447784e-05
-2.34314703607404e-05
-7.48104049707121e-06
-2.16670247979515e-05
-1.57820675614321e-05
-1.73761392398803e-05
-4.17931190658496e-05
-3.62979969195494e-05
-1.36735624197889e-05
-2.77193375785523e-05
-4.34145830387373e-05
-1.44992371611967e-05
-2.35272745775502e-05
-2.01221422160509e-05
-3.67467571016946e-05
-1.09486533507246e-05
-3.09426047658923e-05
-3.21786954665101e-05
-2.68351457398229e-05
-1.62431529412813e-05
-3.47069014214651e-05
-1.248988338973e-05
-4.50416394236335e-06
-2.74013727367581e-05
-2.19344935948607e-06
-1.42851148122839e-05
1.52952356605004e-06
-1.36397172411901e-05
-3.24791143751991e-05
-1.62889483513612e-05
-3.73243616955369e-05
-2.72483460842688e-05
-1.0548486414699e-05
-1.49279925368195e-05
-2.21311476705257e-05
-1.81585157107323e-05
-1.2181032000271e-05
-3.43107549779717e-05
-2.40533527118467e-05
-7.1283615955766e-06
-2.11487820829044e-05
-3.03052047916577e-06
6.89718203954975e-06
-1.07336405478334e-05
-1.48759200508001e-05
-1.4055872964626e-05
-2.8410849879977e-05
-2.26228575257895e-06
-3.12247410681097e-05
-2.54501935088838e-05
-3.22216342909683e-05
-4.12722887508798e-06
-3.09267468084545e-05
-7.30090442043452e-06
-2.64244982787463e-05
-2.22049834800505e-05
-1.60994291455936e-05
-3.12433211233642e-05
-1.54807249481541e-05
-2.37153300936226e-05
-3.78787607599663e-06
-1.77863316456904e-05
8.90157937629492e-06
-3.51873648775391e-05
3.67111083986192e-07
-2.08716146488865e-06
-5.7138398039776e-05
2.95947041815565e-06
-3.07627525310913e-05
-7.86999755171399e-06
-4.09646004190787e-05
-2.69154164010234e-05
-3.27263706256678e-05
-3.24069737587794e-05
-2.16631684153773e-05
-1.64818959991692e-05
-1.44609373397475e-05
-1.53201304448651e-05
-1.0746481515131e-05
9.41000936351755e-06
-2.74542279557459e-05
-1.9398712116198e-05
-1.97222522356034e-05
-4.04830251585716e-05
-5.79784959450839e-05
-4.22152488253649e-05
-2.69433681029946e-05
-4.33849754618522e-05
-3.51236435918609e-05
-2.88671456354362e-05
-2.1194968927509e-05
-3.97862020647259e-05
-2.78485025551733e-05
-1.27215950820681e-06
-3.56037590384498e-05
-2.97437834979184e-05
-2.45041178797265e-05
-6.38593204166322e-06
-2.64887112896123e-05
-3.09364333685981e-05
-3.05311633538573e-05
-2.56670747332136e-05
-2.01827008145193e-05
-2.36116876754048e-05
-2.22675842909852e-05
-4.77054188085965e-06
-1.44967915484493e-05
-1.812064856372e-07
-2.08143446001462e-05
-1.87806663800296e-05
-4.67796571681558e-05
-8.06424000578478e-06
-7.94214697478504e-06
-2.60758891771415e-05
-3.95917966233384e-05
-1.8799897950484e-05
-7.17989089254874e-06
-1.72561333600863e-05
3.98851873847277e-06
-7.64324122451575e-06
-4.79272299513242e-06
-2.78425925663011e-05
-1.1926145133001e-05
-1.80732964528263e-05
5.96379956418873e-07
-3.14910553206993e-05
-2.50528530434123e-05
-3.84949725419437e-05
-1.28505275909647e-05
-2.40975187016931e-05
-5.60852073443498e-06
-2.31584934444423e-05
-4.72359006140972e-06
-1.47765912203925e-05
-4.33513234415385e-06
-2.54971742636132e-05
-4.23696600161632e-05
-9.29662372862619e-06
-1.51679639046892e-05
-2.09801963855864e-05
-2.46742436263454e-05
-4.39138628931301e-05
9.27953972768518e-06
-1.01425522448917e-05
-2.09776971494903e-05
-2.52738852405787e-05
-4.37076907021161e-05
-2.28838065639874e-05
-1.07852870417235e-05
-2.0035293916455e-05
-3.41814321496772e-05
-1.87256652292821e-05
-3.823889790353e-06
-2.27448488732845e-05
-4.48448453982065e-06
-2.82661852532739e-05
-1.89668009934608e-05
-1.06222123810927e-05
-3.52705416819193e-05
-1.96422134335822e-05
-1.78476173404213e-05
-2.22818629642955e-05
-1.38708366184717e-05
-1.88781767029224e-05
-3.03014346088286e-05
-3.23120270514554e-05
-1.87507247138257e-05
-3.1183259266045e-05
-5.1244802897151e-05
-1.06346180326573e-05
-1.71822948848337e-05
-1.90758902323898e-05
-7.32614085153918e-06
-5.32308423468709e-05
-2.20946457237471e-05
4.93611942668331e-06
-1.83269093158469e-05
-3.55773713360263e-06
-2.55895850611532e-05
-3.97479463197931e-05
-2.00985396986174e-06
-8.36910324910275e-06
-2.22894138605886e-05
-1.54381058535607e-05
-3.05808270815818e-05
-1.02477758565621e-06
1.90391029098816e-06
