# Supplementary material for: Research on computational propagation and identification of mine microseismic signals based on deep learning
Source: PLoS One. 2025 Oct 22;20(10):e0334641. doi: 10.1371/journal.pone.0334641 (PMC12543183; doi:10.1371/journal.pone.0334641)
Supplement: S2 Data — (ZIP) [file pone.0334641.s002.zip › 000100500001990.xlsx_0.txt_24.txt.txt]

-2.14419339758239e-05
-2.21608342030086e-05
-2.48199972614298e-05
-9.81257937851983e-06
-2.27137116225848e-05
-3.21845119214751e-05
-5.66991503803647e-05
-1.13949874606178e-05
-2.56683542132167e-05
-1.97071860489026e-05
-1.3774538024841e-05
2.14394849769304e-06
-1.77896960375518e-05
-1.67164117336677e-05
-2.09748560683442e-05
-3.53084879084139e-05
-8.077909345945e-06
-2.26677052599217e-05
-3.66425669364753e-05
-1.83249234724533e-05
-3.16249284591696e-05
-3.13015904327934e-05
-3.05198289822915e-05
-2.15079639145123e-05
-4.57875814609841e-05
-2.31076705134539e-05
-1.43562250714905e-05
-1.14179047790323e-05
-1.99026903537873e-05
-6.33950339066925e-06
-1.73390264853168e-05
-2.54343219808328e-05
-3.93967122018952e-05
-3.37147853818484e-05
-2.2260287562991e-05
-2.88126601861325e-05
-2.82810275561059e-05
-3.41979338713421e-05
-5.07955358458878e-05
-3.55266375536554e-05
-1.75249717478789e-05
-1.13396128810788e-05
-4.1600044352776e-05
-3.61702515546897e-05
-2.00320663780507e-05
-3.52535558256183e-05
-3.3842295620024e-05
1.41733854966305e-06
-1.55449418482426e-05
-2.21693271439334e-05
-1.37623299030869e-05
-5.01064310534828e-05
-1.79342138420356e-05
-5.42122150419707e-06
-2.36368536987848e-05
-2.62682018901294e-05
-1.45382445120224e-05
-2.17217170012397e-05
-3.55343007606019e-05
-2.42108059041414e-05
-2.34866497505888e-05
-5.97965164359146e-06
-1.41793457878789e-05
-7.4147398897577e-06
-3.43207906484426e-05
-4.84236210345575e-05
-2.08104070545842e-05
-2.0468909340635e-05
-4.25442199688132e-05
-8.83054245206139e-06
-1.38412319442849e-05
-1.76147188800556e-05
-1.9162095478482e-05
-4.24320282589357e-05
-3.83279117437138e-05
-3.28001651153722e-05
-2.58998228011349e-05
-2.2030931941443e-05
-9.58703707246933e-06
-3.55250902539727e-05
-3.15902941230873e-05
-1.73337839734044e-05
-2.7997557147221e-05
-2.20913483291118e-05
-2.26623237914499e-05
-3.29200729864918e-05
-2.89687736887244e-05
-1.44041837599287e-05
-2.79802029856513e-05
-2.0912981535021e-05
-1.80642062041703e-05
-2.22333228155268e-05
-1.12336165200345e-05
-2.53320002843912e-05
-3.50002287406265e-05
-3.93307518288399e-05
-2.56611595982933e-05
-1.61569745898005e-05
-1.04847642499871e-05
-5.33516836470587e-07
-2.07108026163643e-05
-2.86632562551427e-05
-3.21476702579912e-05
-2.11297882329047e-05
-2.94180923082828e-07
-9.56896040244475e-06
-2.4806986191926e-05
-3.30856749172912e-05
-1.76770587627993e-05
-3.2805404055223e-05
-3.0997394682433e-05
-1.8870405225335e-05
-1.56111612967474e-06
-7.14096689875544e-06
-1.90767996647678e-05
-3.33065328634699e-05
-1.56474571190471e-05
-7.15005373209826e-06
-3.1758446651411e-05
-3.65471526285608e-05
-1.18818114785176e-05
-1.47207355134837e-05
-2.51880884058672e-05
-2.59518237199218e-05
-1.17079544718391e-05
-1.72926378972539e-05
-1.59244342284977e-05
-1.13083282215412e-06
-2.37120062864507e-05
-2.32180594715557e-05
-1.54164610128502e-05
-1.27401904653397e-05
-2.27940834625194e-05
-2.01701268204877e-05
-9.45412658789513e-06
-1.06639749729824e-05
-3.463727151793e-05
-2.56195980907521e-05
-3.37411627243988e-05
-1.99426921887123e-05
-1.61680776343703e-05
-2.60845380864216e-05
-1.2646957701928e-05
-3.04469608787002e-05
-1.17486530212987e-05
-2.4155947470395e-05
1.02355623276806e-06
-3.0352505603146e-05
-2.59549153015992e-05
-1.24410735093742e-05
-2.12783020804342e-06
-4.47967786559282e-06
-1.03406448132346e-05
-1.00477882076116e-05
-2.68468546062369e-05
-2.21824072789593e-05
-7.51151184737502e-06
-2.95898701912688e-05
-2.75891529312641e-05
-3.0802837122324e-05
-1.40544665434753e-05
-2.90687436914733e-05
-1.15398391328772e-05
-1.9688540149784e-05
-3.08450421778077e-05
-2.06408214150245e-05
-3.34950405043285e-05
-2.70018769829637e-05
-2.66557997136686e-05
-2.94165251828389e-05
-2.08870534534526e-05
-3.90673647570992e-05
-8.24984294575745e-06
-2.94653899861627e-05
-2.90754406352674e-05
-7.41375341202908e-06
-1.37500436300995e-05
-2.60108845145155e-05
-3.8580020007538e-05
-1.90348427738744e-05
-3.79233587256874e-05
-1.99702648409542e-05
-1.93792525132165e-05
-5.11020587210877e-06
-2.07976309781616e-05
-7.29258496590995e-06
-2.23057043928453e-06
-6.87293349386419e-06
-1.34317693211819e-05
-7.65602246948512e-07
-2.32281150107486e-05
-4.66582263978408e-05
-1.79070865337081e-05
-2.42451434250798e-05
-9.37762005283183e-06
-9.85278796603206e-07
-1.39807533718449e-05
-1.08672359842419e-05
-4.19898376706557e-05
-1.25368699014655e-05
-5.05270367851578e-06
-3.97738406103439e-05
-2.72749726426949e-05
-1.78977343558595e-05
-1.1696190455894e-05
-1.39038215892214e-05
-1.36473277847483e-05
-2.43702653272615e-05
-1.04244902673414e-05
-2.61754570985284e-05
-2.75347100363586e-05
-4.16748878665747e-05
1.90769741446082e-06
-2.9712658723057e-05
-1.85418359580246e-05
-1.70915422257987e-05
-1.48168766033921e-05
-1.74685438274674e-05
-2.14029112324163e-05
-4.22785804405566e-05
-1.95669085832603e-05
-1.82271660647468e-05
-2.54526936251056e-05
-1.78491336843715e-05
-1.28135740361986e-05
-3.65564777819389e-06
-1.57751769558477e-05
-1.8636183367623e-05
-1.77925522252151e-05
-6.37478337863332e-06
-2.80435225605532e-05
-1.82749494976617e-05
-3.74640612546621e-05
-2.37629607126794e-05
-2.00966086049094e-05
-2.21160116855535e-05
-3.96461967036542e-05
-3.12616258729912e-05
-3.02531601904225e-05
1.0232121007023e-05
-2.01019772232459e-05
3.4753167713704e-06
-2.52977637604878e-05
1.29066945852317e-06
4.08060295801128e-06
-1.00775387812308e-05
-1.79051309298238e-05
-4.14816290012052e-05
-5.75480214430804e-06
-2.51791255542294e-05
-3.08887785799613e-05
-1.94395103985929e-05
-4.3829695776335e-05
-4.70336158698328e-05
-3.99544886371966e-05
-2.98986481991668e-05
-2.49738252242057e-05
-2.35819001049124e-05
-2.55194215008919e-05
-3.70848348232472e-05
-2.17463679666953e-05
-1.83454214356054e-05
-2.02676008195082e-05
-2.13153165255427e-05
-3.9648440981815e-05
-1.54554220979863e-05
-3.21122312377922e-05
-2.52036892204209e-05
-1.40347795630682e-05
-2.45059775930503e-05
-2.42839267676789e-05
-8.71462677421413e-06
-2.80112744106299e-05
-9.76887940991555e-06
-2.9956638061643e-05
-2.83561986571323e-05
-1.44614365232855e-05
-3.86243569532768e-05
-9.00362145562912e-06
-1.89768399063129e-06
-1.12440484045244e-05
-1.1206616745245e-05
-3.20984837102292e-05
-4.13392349973478e-05
-9.29347771770572e-06
-3.82668573869796e-05
-2.84181688167108e-05
-1.33760760879348e-05
-2.98585984516298e-05
-3.21929938925853e-05
1.3383829007447e-06
-1.8063052222624e-05
-6.88423789441095e-07
-3.52082243332753e-05
-2.1253624083425e-05
-1.81326753812682e-05
-1.52046617966892e-05
-6.93116495780757e-06
-2.02280766901873e-05
6.48963175866746e-08
-2.2996708136906e-05
-1.51778964124769e-05
-1.36719671024627e-05
-1.14570923198835e-05
-6.81156548541814e-06
-2.15377547838366e-05
-1.71613898305636e-05
-4.56447084247315e-05
-4.62764864918085e-06
2.28468337464968e-05
8.52393155166336e-06
-2.66486271663254e-05
-3.84824776550545e-05
1.15810660611743e-05
-1.70757528215449e-05
-2.74704137398193e-05
-3.63257268572302e-05
-1.51922647928484e-05
-1.28855954845875e-05
-2.92677857120794e-05
-3.36146694565686e-05
-2.92034132873078e-05
-3.82905362007433e-05
-1.77567065841481e-05
-1.68041004256297e-05
-1.50098961456172e-05
-1.65051669397449e-05
-3.00223078704961e-05
-3.83562002327174e-05
-2.38880974525255e-05
-3.17048943331139e-05
3.36484932804533e-06
-2.98073004954437e-05
-3.18860486335858e-05
-2.65140453454697e-05
-1.86026284807526e-05
-6.06867772838327e-06
-1.72122558863905e-05
-1.55284756776649e-06
-1.88640777462476e-05
-4.37757475995796e-05
-2.89282035969807e-05
-2.54606887427474e-05
-2.3237697844919e-05
-4.81741034509751e-05
-1.67331918519788e-05
-2.20479109079631e-05
-4.30864098547961e-06
-4.48686931408513e-05
-2.19258377214849e-05
-1.70829867551984e-05
-2.02393757396782e-05
-3.34659628563692e-05
-3.01665202872362e-05
-3.50766647781838e-05
-7.53482409857514e-06
-2.46319969378905e-05
-4.03905918391685e-05
-3.35136845298e-05
-2.74369541313375e-05
3.77751675156194e-07
-2.60903565694437e-05
-1.26747890197611e-05
-1.08510787716559e-05
-3.09288000171148e-05
2.36363084536985e-06
-3.43474215987526e-05
-8.12412150692039e-06
-5.83089529633392e-06
-1.85956485819866e-05
1.03558231501663e-05
-3.18941941653515e-05
-3.43047325564102e-05
-2.19116062099147e-05
-2.45291857435133e-05
-1.80837156199969e-05
-2.34287261465476e-05
-3.14855369886041e-05
-2.07724942161748e-05
-4.04217676782082e-05
-2.95363362768627e-05
-3.0173603154632e-05
-2.53981512349614e-05
-8.08944949339544e-06
-2.59990448427521e-05
-2.66728260359017e-05
-5.62700908063132e-06
-2.58852433431597e-05
-2.37349715120875e-05
-2.17764755616639e-05
-1.93162352470555e-05
-2.48947245614103e-05
-2.66054164720043e-05
-3.63246620803363e-05
-1.85158957796396e-05
-2.54752826593949e-05
-3.49028160467343e-05
-1.54324534815173e-05
-3.8494007895991e-05
-1.51662390941858e-06
-7.9453607063566e-06
-2.29685980245909e-05
-8.64595755985024e-06
-1.79646849689528e-05
-2.59101939301994e-05
-3.24267579795751e-05
-1.26066873179086e-05
-2.6068728218118e-05
-1.27678114638705e-05
-2.20430065778913e-05
-3.18814811836924e-05
-5.69269003162614e-05
-2.44243733955942e-05
3.14531725914328e-06
-3.31889471754182e-05
-1.41744022907647e-05
-1.89779282690505e-05
-2.10285529161051e-05
-8.6314240128531e-06
-2.18272493261242e-05
-2.80633551845959e-05
-1.45298362874815e-05
-1.8703960957403e-05
-2.12936852003836e-05
-1.86696276817196e-06
-2.88049448534763e-06
-1.09855442732911e-05
-3.58278097852432e-05
-1.79778079828299e-05
-2.5757392547211e-05
-8.87654315491287e-06
-1.26480646515291e-05
-2.6753307538975e-05
-2.50088377786575e-05
-1.94930275846162e-05
-2.92162569154721e-05
-3.08706273410806e-05
-3.07044717879832e-05
-4.08172741953425e-05
-7.15272894411875e-06
-4.01442187900782e-05
-7.18218293222003e-06
-2.83768569872891e-05
-1.00800343886637e-05
-4.37757751805284e-05
-1.57421485849204e-05
-2.25425712888593e-05
-1.28286477274802e-05
-2.16994590764049e-05
-7.38616072525699e-06
-1.77234394930312e-05
-1.9303232923354e-05
-3.11448384360553e-05
-1.86364313982922e-05
-1.85860267054982e-05
-4.0590176868349e-05
-2.20953582928948e-05
-1.0249325044084e-05
-8.74250175756448e-06
-6.43042284309206e-06
-3.20672533254566e-05
-2.57935348956028e-05
-3.66777539580896e-05
-2.08741851275112e-05
-3.31855439009574e-05
-2.21337763734318e-05
-2.45095719000993e-05
-7.33379544386474e-06
-5.6255686412901e-06
-4.32331408474495e-05
-2.71476832605194e-05
-1.21841534719411e-05
-1.75638826432329e-05
-9.79586326070413e-06
-2.04736587977389e-05
-1.76228613138769e-05
-1.50372049454053e-05
-1.6210530548166e-05
-1.03118334324266e-05
-2.59251443249219e-05
-8.61645759474697e-06
-1.81523478674763e-05
-2.04692760259725e-05
-6.50356053990807e-06
-2.65895307982272e-05
-1.52480385005174e-05
-2.30242651593841e-05
-1.99379760752063e-05
-3.99750221733111e-05
-5.82706773442728e-06
-1.13143884996396e-06
-1.22976802397181e-05
-7.28105968060583e-06
-3.06361253376585e-05
-4.48637343332645e-05
-2.97764318107977e-05
-1.22893893959754e-05
-3.03876283115406e-05
-2.29766176432126e-05
-1.57000087069838e-05
-1.46271702177044e-05
-4.29366175126944e-05
-1.26828929856192e-05
-2.78464368057213e-05
-1.93531449861996e-05
-6.53365743520133e-06
-2.72044474619079e-05
-2.49161528706859e-05
-2.05443282612274e-05
-1.32639290261553e-05
-2.02311507818857e-05
-5.11093654539428e-06
-1.93608051890215e-05
-4.87526492957771e-05
1.13128149908043e-05
-2.22879594564337e-05
-9.14568513271136e-07
-7.36907371906236e-06
-1.94615613872596e-05
-2.51608434594775e-05
-1.31663447419403e-05
-6.01317243303125e-06
-1.7664035375012e-05
-2.7102982225324e-05
-2.49446361538879e-05
-1.29676923748095e-05
-2.00739645892066e-05
-3.13787099510896e-05
-4.97786904898932e-06
-1.04838874303894e-05
-1.78289730111914e-05
-2.84098990698404e-05
-1.46731501046165e-05
-4.43075566223634e-06
-1.54362353745736e-05
-1.4269346349633e-05
-3.28941611996146e-05
-6.12878208769666e-06
-3.38321481720146e-05
-2.00340241559257e-05
-1.58012210037254e-05
-3.00065834831696e-05
-8.15208094902747e-06
-1.27478761130287e-05
-2.87340487330259e-05
-3.36022106434835e-05
-3.28883418497214e-05
-1.46938656255387e-05
-3.48391331500597e-05
-1.3879882971473e-05
3.30970091276302e-06
-2.34665763493333e-05
-3.56777959729663e-05
-2.158704668463e-05
-4.38733919561859e-05
-2.7651828830525e-05
-2.63278631171285e-05
-9.01746222127129e-06
-3.73535019433745e-05
-3.26783586412355e-05
-1.3846962797739e-05
-2.77284474889384e-05
-1.26438791511882e-05
-2.88367805987468e-05
2.58841665372154e-06
-6.2163863538145e-06
-2.17045618224687e-05
-1.47212467077755e-05
-2.56295005368416e-06
-2.90924677323326e-05
-3.01072219239957e-05
-2.95699233047083e-05
-2.99603949249359e-05
-2.78658822520973e-05
-3.81305832071324e-05
-3.71388670330153e-05
1.12336212172076e-05
-4.35221464767635e-05
-3.26923913347282e-05
-3.51336085423478e-05
-1.17418552011679e-05
-4.24966900733957e-05
-2.32575998911338e-05
-2.90759156279286e-05
-3.42781852161791e-05
-3.19819469983968e-05
-1.26260365401353e-05
-2.74543001077142e-05
-2.35537909723522e-05
-7.36301106410143e-06
-1.79875208566233e-05
-1.99157083761537e-05
-1.10524645698714e-05
-1.79681586349174e-05
-3.20080454527803e-05
-3.02063853691048e-05
-2.72877342534317e-05
-3.67579896927689e-05
-2.48675436058373e-05
-1.30604295033325e-05
-1.06003816096177e-07
-1.72916332266768e-05
-2.51345364145057e-05
-3.74488288616644e-05
-8.33476672465294e-06
-1.91474931451472e-05
-2.30210631124917e-05
-2.68326040785953e-05
-1.74562102798082e-06
-2.56455728513479e-05
-1.10713295966955e-05
-5.51639867516343e-06
-1.48110743196098e-06
-4.06403562030936e-05
-2.57344181500227e-05
-2.12115393948912e-05
-2.17911659152394e-05
-2.05023594129426e-05
-4.10166257046111e-06
-2.82854293775854e-05
-3.03096056786719e-05
-1.41600933659712e-05
-2.79477967211841e-05
-1.69747783773157e-05
-1.90205511092986e-05
-4.17860470377928e-05
-2.70337766066106e-05
-3.5118685726086e-05
-2.00836237031196e-05
-1.52111861068434e-05
-2.64865943594206e-05
-3.20529728700509e-05
1.4107548591401e-06
-6.18685196351669e-06
-5.99139160447483e-06
-7.95311863154099e-06
-2.31873167044583e-05
-1.9393486633541e-05
-3.06664311926209e-05
-3.38116602525944e-05
-3.30310598823119e-05
-5.09569948024691e-06
-1.31299760093774e-05
3.7098251188796e-06
3.92885243186988e-06
-1.43778673664267e-05
-2.62908450416678e-05
9.25553538501252e-06
-1.56891700245358e-05
-3.04220688242703e-05
-2.35424787094329e-05
-3.4380321952322e-05
-2.17063863498222e-05
-1.07103945873486e-05
-1.88634840888756e-05
-2.33528650114917e-05
-1.22260176806367e-05
-1.95980315350776e-05
-2.32821307799992e-06
-1.94987773933085e-05
-3.22898807744345e-05
-5.41987715799629e-06
-2.12329758531022e-05
-4.49495627499492e-05
1.08757335591222e-06
-1.65266885717522e-05
-2.82381452101525e-05
-2.09023887120763e-05
-2.69343041951673e-05
-1.76092968909927e-07
-2.5400981948853e-05
-2.104471016366e-05
-1.23215548513661e-05
-2.93039002735667e-05
-2.92095710304772e-05
-3.09934920773423e-05
-4.74892332662083e-05
-2.9452625014377e-05
-2.68288946864031e-05
-1.8289021139049e-05
-2.25177125524262e-05
-1.96017613643574e-05
-3.92770987041088e-05
-4.05317425595902e-05
1.35526255256796e-06
-1.21798833381425e-05
-2.26586260022502e-05
-1.2268355818186e-05
-1.72998558797704e-05
-1.19211694642803e-05
-1.50309918208961e-05
-3.15683253280385e-05
-2.42100150239294e-05
-3.14118801421375e-05
-3.47733296306023e-05
-1.9593375056207e-05
1.20603783625668e-06
-2.86396481135681e-05
-1.84395541850171e-06
-1.50894554587289e-05
-2.08478495314979e-05
-2.14004584471387e-05
-1.67427044709405e-05
-2.83240661225387e-05
-9.82380007918378e-06
-1.45487023474967e-05
-1.62488196912539e-05
-3.07901856892989e-05
-3.03293290433342e-05
-2.95840709701346e-05
-7.40130838299585e-06
-2.97788761519701e-05
-4.14250819533238e-05
-2.58798334711383e-05
-3.80421367102588e-05
-6.49117360572665e-06
-2.19757938759102e-05
-1.47065756921097e-05
-3.65842174335382e-05
-2.30260929166179e-05
-1.67715679848887e-05
-3.3613950648712e-05
-2.88620297674658e-05
-1.9831958144531e-05
-8.47769779257188e-06
-8.75713279825302e-06
-3.47400674935756e-05
-3.36356731663335e-05
-2.48180176138674e-05
-1.94435396449307e-05
-3.44799229592625e-05
-3.86256439461551e-05
-3.03429295170198e-05
-2.52318809453242e-05
-2.24436535255255e-05
-2.20058694337554e-05
-2.2752680599952e-05
-1.38951111773906e-05
-2.89373639738342e-06
-1.61036201657125e-05
-2.01703002624259e-05
-9.22835925582371e-06
-3.84470816029638e-05
-4.94407601214286e-06
-1.48874293098717e-05
-2.39402886832318e-05
-1.83390194062883e-05
-1.23558669694602e-05
-3.702156124339e-05
-2.26418002220467e-05
-1.87023333902119e-05
-9.20611292962841e-07
-1.0309017567356e-05
-2.70567372333006e-05
-9.0907330969453e-06
-2.11868815908654e-05
-1.2968970655746e-05
-1.80905400054925e-05
-2.30045928101789e-05
-2.03758705333891e-05
-4.382239599471e-05
-4.36986608582703e-06
-8.15907194313478e-06
-6.34387871287105e-06
-6.52285666225135e-06
-2.13442387527333e-05
-2.30833569618663e-05
-1.61810014624095e-05
-7.18538356713035e-06
1.94908275080712e-05
-2.49741368312251e-05
-2.77889098370667e-05
-2.3590155147601e-05
-1.44558466264012e-05
-2.73979421378152e-05
-1.71991835820614e-05
-2.49543852426284e-05
9.08907483246173e-06
-2.00310913838611e-05
-2.80945984161531e-05
-2.2420788576869e-06
-2.23154871000398e-05
-9.26955245584031e-06
4.62243284749544e-06
-3.19179397839045e-05
-2.92331304124465e-05
-3.41552843948338e-05
8.68131504163281e-07
-2.28460644358324e-05
-3.39800769530777e-05
-8.76351811224235e-07
-3.48821779631899e-05
-1.27984995462178e-05
-2.5828261378172e-05
-1.7833592763415e-05
-3.80014747720675e-05
-3.85713547546532e-05
-3.56232416735201e-05
-3.1139887198513e-05
-2.83159105207473e-05
-9.66249587118205e-06
-2.21883563134079e-05
-2.49980312381133e-05
-3.39163550277079e-05
-4.51495311722586e-05
-1.1298217200026e-05
-2.40244514514011e-05
-2.60191130178544e-05
-5.43496152699582e-06
-1.28687495374562e-05
-1.84029288107214e-05
-2.52307342204573e-05
-4.2535829072078e-05
-2.81002344290748e-05
-1.7261434808892e-05
-1.29954187913917e-05
-2.08506190739876e-05
-3.72523580686252e-05
-1.76796859129648e-05
-2.00929152625232e-05
-2.8771237444487e-05
-3.23329618149572e-05
-4.80363839532357e-06
-2.05533435197558e-05
-2.33195053422899e-05
-3.97865797668749e-05
-2.90507760279206e-05
-4.06396054252957e-05
1.37894717106247e-06
-1.74053644291362e-05
-2.02723143111225e-05
-4.0886443438191e-05
-2.42914632541363e-05
-3.37684766262233e-05
-2.43609317105046e-05
-2.68192777057376e-05
-2.89476989306207e-05
-5.12528934166649e-05
-1.89629215692368e-05
-1.48330086853953e-05
-3.87090935650723e-05
-4.40582700337951e-05
-1.54480380245251e-05
-1.49571499144768e-05
-2.03607345031114e-05
-5.19597963928185e-05
-2.9857017736549e-05
-1.84964758024501e-05
-9.13971450352611e-07
-2.88434094799406e-05
-2.3749221242883e-05
-2.13905045135357e-06
-5.28036322162689e-05
-2.98695209898686e-05
-2.25943551698944e-05
-2.6337429043687e-05
-2.4837871330917e-05
-5.81548689754924e-06
-8.54410816235408e-06
-1.6926475053561e-05
-2.07194434789271e-05
-1.86788143605678e-05
-2.03159036298554e-05
-6.35468005039516e-06
-2.20125065212745e-05
-2.01335183606553e-05
-2.26099605734038e-05
-2.24298438667523e-05
-2.9006577359053e-05
-2.71115826720649e-05
-3.12376479392039e-05
-2.56490759441052e-05
-2.01622918964539e-05
-4.16005992653569e-06
-2.52327181011264e-05
-1.99282422795648e-05
-1.75882225798604e-05
-3.17121018550343e-05
1.06600848320371e-05
-8.4598053326588e-06
-2.70234296979232e-05
-1.65482886699106e-05
-4.27766428382505e-05
-1.8625392090201e-05
-4.24872812234038e-05
-1.71076517829986e-05
-1.5688546196217e-05
-2.5101777590948e-05
-4.96278112556959e-05
-1.04003435015744e-05
-2.12749774887965e-05
-1.31657424752113e-05
-2.9551049266827e-05
-1.0658650449649e-05
-2.08845468069783e-05
-3.3531300012903e-05
-7.86102607625274e-06
-7.40871292736162e-06
-2.58792958525563e-05
-3.07950747417665e-05
-4.05198166644056e-05
-3.57820799602881e-05
-3.38816806277482e-05
-2.46159851438248e-05
-3.61809115352314e-05
-5.98441770103141e-06
-2.24513045251898e-05
-2.86745205948528e-05
-3.34166150718301e-05
-1.4227734724549e-05
-2.75271228292097e-05
-8.85310144860756e-06
-4.33779791679892e-05
-2.02243022645255e-05
-2.09257126698156e-05
-4.93096663982096e-05
-2.38138148850806e-05
-1.76558309331685e-05
-3.43399021315798e-05
2.41657302962702e-06
-2.28749294915747e-05
-3.63225211210072e-06
-2.21434449183585e-05
-1.98034169089495e-05
-4.08597313913051e-05
-2.9902523651044e-05
-2.41739586351812e-05
-1.70652494909527e-05
-3.45798002835975e-06
-7.07113363979456e-06
-2.14433579445825e-05
-2.78811127823338e-05
-9.20933390381761e-07
-1.63425238941902e-05
-1.07419221781156e-05
-1.31855229601647e-06
4.75882428023116e-06
-3.12350696193617e-05
-1.76591719861582e-05
-3.68374346117799e-05
-2.58138327545024e-05
-1.8364199682696e-05
-2.56996511240209e-05
-2.42445303481267e-06
-1.33618779971517e-05
-1.1910987476331e-05
-1.75634941192536e-05
-1.98897802228182e-05
-9.86597784291364e-06
-3.68945931534086e-05
-8.59964240350849e-06
-2.10549340402218e-05
-2.43149818415769e-05
-5.84493652712217e-06
-2.00134548690944e-05
-4.47951115440136e-05
-1.37887783345459e-05
-8.46702324325581e-06
-3.75270138696937e-05
-5.04757461267611e-06
-3.76464535413332e-06
-2.6202064630038e-05
-2.76717470774395e-05
-5.53691044930093e-06
-1.31463881569004e-07
-2.60930972808696e-05
-1.35040972135552e-05
-2.10949499084595e-05
-2.97735346074643e-05
-2.34619084974286e-05
-2.39452292906443e-05
-2.62425363145889e-05
-9.86800830582016e-06
-1.0519142953128e-05
-1.09367323042545e-05
-2.49746065341047e-05
-1.73557338151033e-05
-2.81115217207522e-05
-5.33265461323294e-05
-2.22815727214068e-05
-2.66891005524501e-05
-3.21479412823703e-05
-1.89928552441971e-05
-1.23387136457334e-05
-3.98339759178257e-05
-1.65013272467367e-05
-2.94967776889898e-05
-2.33227128592984e-05
-2.29043769826115e-05
-7.99255816207286e-06
-2.90250049922226e-05
-2.72425044648622e-05
-2.23591314951023e-05
-5.31500204301694e-06
-3.00842685309078e-05
-1.30413877185631e-05
-3.25671936727474e-05
-3.59663578441104e-05
-1.42039278838142e-05
-2.52738799988346e-05
-2.86243675639214e-05
-1.92135333992074e-05
-2.75653115283099e-05
-3.50958804047359e-05
-2.13178369201156e-05
-8.63159273996313e-06
-2.6137510485804e-05
-2.4072520444279e-05
-1.91399665112535e-05
-3.64739919245844e-05
-2.4972478441437e-05
-2.22311721652067e-05
-1.57169448750359e-05
-1.82140599647563e-05
-3.31606494756242e-05
-2.3619460341514e-05
-1.52585801888882e-05
3.85049412694541e-06
-1.90947708688232e-05
-1.77374210308014e-06
-4.99256090976571e-05
-2.38309174716712e-05
-1.11482184222306e-05
-2.24169631200498e-05
-1.27345621712812e-05
-1.36317258624343e-05
-1.68915167171789e-05
-1.19798296634026e-05
-3.03085437666533e-05
-2.26522915093803e-05
-2.40567530310264e-05
-2.40898482276784e-05
-3.92273381623084e-05
-4.66708002544207e-05
2.49236244480566e-05
-1.12884013908964e-05
-3.50876047044732e-05
-9.6500288631698e-06
-5.94615214852339e-06
-8.11619626365142e-06
-2.73079855825181e-05
-3.95563480114215e-05
-1.4284735209286e-05
-3.25505390142435e-05
-3.02041086041464e-05
-1.61353338375073e-05
-2.5445763233337e-05
-1.10751839270705e-05
-1.18989524413729e-05
-2.5885354997789e-05
-3.7866857639307e-05
-2.6584847421609e-05
-2.92677131821763e-05
-6.78282389094529e-06
-2.30022200488022e-05
-3.871203464615e-05
-2.05318520525891e-05
-3.04360684595915e-05
-5.2351572081888e-05
-1.99125489288727e-05
-3.25748526173531e-05
-2.2840467440269e-05
-2.90155014127009e-05
-3.21519006306078e-05
-1.30750187882947e-05
-2.31126479724253e-05
-1.24074597059353e-05
-1.64860810341655e-05
-3.44558946942253e-05
-4.28873335181852e-07
-2.84988791820831e-05
-1.51345964323072e-05
-1.659474360733e-05
-3.59078628061805e-05
-4.01143783823754e-05
-1.24010221787365e-05
-2.29823055689122e-05
-2.31918662418924e-05
-1.12444217252378e-05
-7.41152185436462e-06
-2.11016236629725e-05
-2.87701237647779e-05
-1.32608545320084e-05
-1.43288284466353e-05
-2.01584015005232e-06
-5.76866974706257e-06
-2.22220922393672e-05
9.02192057272982e-06
-2.79391460338891e-05
-7.46879779076791e-06
-3.03170616724029e-05
-6.25679457862731e-06
-3.49313459415981e-05
-1.12254369720993e-05
-1.15976692403406e-05
-3.59404299641469e-05
-1.84880689637118e-05
-2.43807002101342e-05
-3.21820319293199e-05
-2.74137655634123e-05
-1.36731551786671e-05
-2.11960047060312e-05
-3.64818048091692e-05
-2.16699958228644e-05
-1.34774248202293e-05
-1.91769050068463e-05
-3.55544664013593e-05
-1.4986241141842e-05
-6.81895262226949e-06
-3.10340868571541e-05
-3.33602535333963e-06
-2.68016541691885e-05
-2.87905414387881e-05
-1.7603172434697e-05
-3.08266597667419e-05
-2.50329590971547e-05
-4.33100143449528e-05
-3.12600476163362e-05
-2.64907859826319e-05
-1.15569176408674e-05
-2.68562884249918e-05
-1.22682121126607e-06
-2.48372451934871e-05
-2.0431114039459e-05
-3.4218553033899e-05
-1.73589232462962e-05
-2.84536461776296e-05
-1.16203435198218e-05
-3.56245665844138e-05
-4.10597343744104e-05
-2.56029251965235e-05
-2.53860154208739e-05
-4.5711830355712e-05
-4.3853579393064e-05
-1.61920350252218e-05
-2.61462930871262e-05
-2.84456294050012e-05
-1.65655339737842e-05
-2.12879982584537e-05
-2.215624177694e-05
-4.1125413226161e-05
-1.51203763651748e-05
-2.71065292039452e-05
-3.28888677044533e-05
-3.8897480100138e-05
-5.12574747445724e-05
-3.1591422376546e-05
-2.02037061870239e-05
-4.02630431516499e-05
-3.69962974880455e-05
-1.73285795156409e-05
-7.59037320608037e-06
-3.01015119303028e-05
-2.98652237683228e-05
-1.2471702250984e-05
-2.41320229469359e-05
-7.41924203554834e-06
-3.09706820900004e-05
-2.4311514766455e-05
-2.01880149330071e-05
-3.94858719412108e-05
-3.73130736150051e-05
-2.5448528663271e-05
-3.43179889761445e-05
-1.03705441262554e-05
-3.30988316358584e-05
-1.85633661282843e-05
-1.76910098748686e-05
-2.93403812755841e-05
5.27185755172766e-06
-4.2350781888972e-05
-7.0056138089033e-06
-1.20235059423417e-05
-1.63984957663222e-05
-1.16770447319906e-05
-2.87545795514368e-05
-2.21426385123772e-05
-2.4001475628269e-05
-3.23498808755214e-05
-1.93490515632258e-05
-1.97962572283997e-05
-1.41819788662868e-05
-1.19591594182911e-05
-2.24173064928133e-05
-7.86940315967705e-06
6.58726190638441e-06
-3.10432834800215e-05
-3.64038528571674e-05
-1.84572166582731e-05
-2.50919252892569e-05
-2.92206370296817e-05
-2.50591864658581e-05
-4.40307874926768e-06
-3.01842780027271e-05
-2.58832364592216e-05
-1.48740101701823e-05
-2.36048440982611e-05
1.33305412860408e-06
-2.86124576270161e-05
-8.35725033390411e-06
-2.19103293389082e-05
-3.04793263768715e-05
-1.20903562025576e-05
-1.83090001611171e-05
-1.8438009024476e-05
-2.79094255614598e-05
-1.9084289370364e-05
3.23671014331902e-06
-9.50804964851262e-06
-1.09641111946522e-05
-2.71713806343781e-05
-2.53419927175403e-05
-2.34372603173092e-05
-2.30318309811919e-05
-1.62533303178972e-05
-9.03032264304638e-06
-3.78555360047663e-05
-1.26917667512095e-05
-3.0927384514894e-05
-4.02874468707896e-05
-2.16262103523477e-05
-2.95909637900645e-05
-1.19001908034626e-05
-1.21533170556381e-05
-1.54366818837282e-05
-3.39025107466278e-05
-9.90892705799261e-06
-7.93958227611914e-06
-2.4075699491512e-05
-3.14901235698192e-05
-1.27935311522593e-05
-3.41846274603677e-07
-2.79662224858839e-05
-6.61906916876429e-06
-4.8463315945199e-05
-1.61569858909251e-05
-5.27472568656982e-06
-4.04449807117403e-06
-2.73868134423828e-05
1.4052919627157e-05
-2.95516468620872e-05
-1.61825324162475e-05
8.30802597142362e-07
-3.58491299637509e-05
-2.9825808332584e-06
-2.32871266082037e-05
-3.44650628705667e-05
-1.66195438090241e-05
-2.1576175292915e-06
-2.03065357851187e-05
2.24757721359056e-08
-8.56259188750703e-06
-3.58571461041979e-05
-1.86288259179024e-05
-1.80511073468631e-05
-9.53419036251858e-06
-2.12104602554444e-05
-1.97027795301745e-05
-1.50584384075868e-05
5.62431446901523e-06
-1.86481526536252e-05
-1.08782028756197e-05
-1.06263351291593e-05
1.07770549920987e-06
-2.99490130207178e-05
-8.60239960373545e-06
-2.41537268043006e-05
-4.71287495959752e-06
-4.38111673808799e-05
-9.70168601059342e-06
-4.00809239038665e-06
-1.75687332569573e-05
-1.93997185640637e-06
-4.60719010472647e-05
-5.72932255574292e-06
-1.04689801436099e-06
-2.07699986072736e-05
-2.95842815198157e-05
-5.71315605121753e-05
-2.6550619570782e-05
-1.80485631342831e-05
-1.04006765640203e-05
-2.15030579726982e-05
-3.64949455279819e-05
-1.80527543433019e-05
-4.12014721089121e-05
-2.77515219800074e-05
-3.84206185960326e-05
-1.44502261087236e-05
-2.99127524983939e-05
-3.19763289139502e-05
-1.18030166105063e-05
-4.25851089723705e-05
-1.86117458448086e-05
-1.10646379369467e-05
-3.7690726470438e-05
-2.22098489759226e-05
-2.533287518681e-05
-4.26468920528856e-05
-1.59855688920525e-05
-1.85527969880893e-06
-7.99819529888868e-06
-2.75437249148175e-05
-2.79110976756345e-05
-3.20466152606014e-05
-3.04731144838956e-05
-4.79136233172172e-05
-1.57354826331731e-05
-2.36743431413514e-05
-2.46393789875354e-05
-1.4857904018837e-05
-7.14416471462331e-07
-1.80810857002944e-05
-2.157477775688e-05
-3.76277088188397e-05
-3.21270830314493e-05
-1.22966675859887e-05
-4.1559025202634e-06
-2.46042879489226e-05
-9.86462876189962e-06
-1.80664441673148e-05
-2.85979768928225e-05
-1.57932229437418e-05
-1.65649069368185e-07
-1.57697083660055e-05
-2.23161871271855e-05
-2.97968144445894e-05
-2.5791402589027e-05
9.18404043485183e-06
-3.48002736809071e-05
-3.61237326295218e-05
-3.33410248574863e-05
-2.25469320930404e-05
-3.50545023740001e-05
-2.73146775671708e-05
-1.11950511507018e-05
-2.01059525896981e-05
-3.1969987782709e-05
-1.77405280604409e-05
-1.00741587514426e-05
-2.94329951995285e-05
-2.28288566764522e-05
-1.81748884864297e-05
-2.80583592044831e-05
-2.63225284146441e-05
-2.96149274928885e-05
8.32737429603031e-06
-3.06908158000056e-05
-2.22875561287218e-05
1.3837846979296e-06
-8.67176318661805e-06
-2.4403957224355e-05
-3.65424232502038e-05
-2.52175291246847e-05
-7.50711463306397e-06
-3.36629632777815e-05
-1.9690982709266e-05
-2.86433963597226e-05
-2.91820963310059e-05
-1.70363260680224e-05
-1.04780024899351e-07
-3.02595541313454e-05
-2.40953615285656e-05
-6.62124853815787e-06
-2.54497723361867e-05
-1.81548045188101e-05
-1.48819653665466e-05
-2.92669464880243e-05
-3.67488544871243e-05
-2.49608580396671e-05
-2.96410058995842e-05
-2.49078791573293e-05
-6.24528879016349e-06
-1.19758994176483e-05
-4.31031369440528e-05
-9.65053961929347e-06
-2.25825518899231e-05
-2.37071178863269e-05
-2.12611280971558e-05
-1.99569154428201e-05
-2.99751687210209e-05
-4.00311729098516e-05
-1.22144841163959e-05
-4.18191656462264e-05
-1.95215305242291e-05
-8.16021978489234e-06
-3.93047194917142e-06
-7.95415178731471e-06
-1.91050865870776e-05
-2.88785423556146e-05
-2.32888560873841e-05
-2.98808283382712e-06
-3.38044296164608e-05
-1.58338855976781e-05
-1.32774925196066e-05
-2.62098103429774e-05
-1.22969898753234e-05
-1.76011734049129e-05
-2.19948685617889e-05
-2.4616583249852e-05
-2.04119217528119e-05
-3.52866455767651e-05
-4.94017201014106e-05
-1.48025749536558e-05
-3.20307067397794e-05
-2.22593005737119e-05
1.21343071277591e-05
-3.36085867695538e-05
1.05966119909267e-05
-1.07065381270263e-05
-3.83112948052079e-05
-2.82077980621923e-05
-1.81449242262124e-05
-1.14487255186563e-05
-3.23054277111195e-05
-1.52340040980002e-05
-1.93284768027422e-05
-1.32577898145196e-05
-2.61700494690795e-06
-3.10233537187209e-05
-3.056395628629e-05
-1.73530311641529e-05
-1.43580727958048e-05
-2.20503622665826e-05
-4.92415889475148e-05
-3.12610247898798e-05
-1.32855239485204e-05
-1.7265764439048e-05
-6.27286395290909e-06
-4.02781868148166e-05
-1.73548223973391e-05
-1.52398857360853e-05
-2.20261495389025e-05
-4.41778739334287e-05
-5.24730058247371e-05
-2.37124350999674e-05
-2.83335799815739e-05
-7.34031987873899e-06
-1.27318902024044e-05
-1.95124313569237e-05
-1.6012768471266e-05
-3.84056283389384e-05
-2.05835474895018e-05
-8.25912160292858e-06
-2.48227455555558e-05
-4.17167289618615e-05
-1.28665781285731e-05
-2.47911813127708e-05
-2.75507384446111e-05
-2.48668854483812e-05
-2.29671322671121e-05
-1.170494484237e-05
-3.73703481104111e-05
-1.6723415246943e-05
-3.95151231677075e-05
-8.6178951322453e-06
-5.15915086789596e-06
-1.90138715920264e-05
-2.46327642473328e-05
-2.68572482082702e-05
-1.86187729017919e-05
-3.67615324547141e-05
-1.64280159470751e-05
-3.72806557336324e-05
-9.41589840155601e-06
1.10299379929234e-06
-1.09256462460427e-05
-3.10990465017175e-05
-1.16627476278311e-05
-2.16372283186807e-05
-3.86829383641403e-05
-1.79220373721465e-05
-2.32150293410247e-05
-3.24055239376067e-05
-2.89538779680528e-05
-2.52022924831784e-05
-1.65932518939256e-05
-5.17577098136171e-05
-3.3139909517922e-06
-3.99902618467989e-05
-2.76639476826242e-05
-2.2812236987899e-05
-1.13199609659426e-05
-7.13273226923731e-06
-2.89462998652829e-05
-3.26380452246084e-05
-5.42987235273597e-06
-2.39455465399005e-05
-2.44140478837785e-05
-8.5539759587399e-06
-4.78726808165212e-05
-1.22641451453194e-05
-2.50345127355123e-05
-9.16818897276568e-06
-2.86593392663628e-05
-1.73065000901311e-05
-3.80972978462479e-05
-3.23450978948927e-05
-3.55446765546444e-05
5.04194952176199e-06
-1.512982940017e-05
-1.83228581401948e-05
-7.04478557910394e-06
-2.09156893502575e-06
-2.57743139579079e-05
-1.1939492705265e-05
-1.30674885030205e-05
-7.26310477379599e-06
-1.77607005621481e-05
-1.30300024979114e-05
-1.47477764211772e-05
-2.1687103122991e-05
-1.92152816052756e-05
-2.99031366043516e-05
-2.55596590462029e-05
-3.02095709958429e-05
-3.11477212914322e-05
-3.17489739557371e-05
-8.49187003137876e-06
-3.52198142285981e-05
-2.043623623841e-05
1.07646404304746e-05
-4.21749157442661e-05
-2.60678811949119e-05
-2.44593816344776e-05
-1.85042243750882e-05
-6.89246971366761e-06
-3.21537542935376e-05
-3.34418901883712e-05
-1.15539644589214e-05
-3.71838894812938e-05
-3.61606196509715e-05
-1.77460907011594e-05
-2.4778387352915e-05
-1.25514474771591e-05
-2.58067110923796e-05
-3.78924073792496e-05
-1.86639088971244e-05
-3.5643164495542e-05
-1.24589399227157e-05
-3.36206865524647e-05
-3.62156222215391e-05
-1.17120267926266e-05
-3.89416879540091e-05
-2.25883600125037e-05
-1.93177406550615e-05
-1.45254039578985e-05
-2.7316489677415e-05
-2.20358336278541e-05
-2.49719630224886e-05
-1.44498940400268e-05
-1.30550978002635e-05
-9.83191430483601e-06
-1.28038593341203e-05
-2.64183138589598e-05
-8.20262139921008e-06
-3.77822317120303e-05
-3.00778319877532e-05
-1.64950193447865e-05
-1.1092484117757e-05
-2.08491444863484e-05
-1.05000337288114e-05
-3.15596996471452e-05
-1.75243623993747e-05
-5.03097953829168e-06
-8.56041314222108e-06
-2.20406924688364e-05
-4.76153714306192e-06
-2.00130619479272e-05
-4.46035635132238e-05
-3.25731706662033e-05
-9.29020411497518e-06
-2.74999042203364e-05
-4.09339444083023e-06
-2.03061926792004e-05
-2.26718574280976e-05
-5.04686625914518e-05
-2.04074133282089e-05
-7.9309735445999e-06
-2.55080624090515e-05
-1.43745356370807e-05
-2.14151030394991e-05
-3.22072107322998e-05
-3.8482346418317e-05
-1.72789708436895e-05
-1.83559849731171e-05
-2.99135693145584e-05
-2.33457307299873e-05
-2.04518258316445e-05
-1.47249059375622e-05
-5.88740170164363e-06
-1.46225230684428e-05
-2.14431154405292e-05
-3.25939708373033e-05
-4.21235100090636e-06
-5.90760930501386e-06
-1.40495284267825e-05
-4.23440865622406e-06
-2.19035349285247e-05
-3.96964508605192e-05
-1.66637751496801e-06
-1.90819526717608e-05
-1.86072774713107e-05
-3.1271321235665e-05
-2.54783251350761e-05
-3.23154469714465e-05
-7.79617318873641e-06
-2.90979777044704e-05
-3.25177866775378e-05
-7.40771574664585e-06
-2.40729471736502e-05
-1.76349435129521e-05
-1.11122054059602e-05
-2.43484090993133e-05
-3.30011108845446e-05
-1.10549488846378e-05
-4.04301818517413e-05
-1.45002016436722e-06
-3.10761344755427e-05
-2.19705383562301e-05
-3.21414347006589e-05
-2.47261738865179e-05
-1.39451391757138e-05
-4.58186204086265e-05
-3.68020959708244e-05
-2.86196098393814e-05
-5.84774487865437e-05
-9.17695864956628e-06
-7.32516833709377e-06
-2.50972330994102e-05
-1.32536304299004e-05
-3.05382400330496e-05
-4.63005437923062e-06
-2.28960200885432e-05
-1.02143053846914e-05
-1.02139076428511e-05
-2.16123541852832e-05
-2.02291442216324e-05
-2.7065619852127e-05
-2.20985497291344e-05
-4.35080836116794e-05
-2.74381052191242e-05
4.38353045867328e-06
-3.32676812699112e-05
-1.4016182200533e-05
-1.45765561537499e-05
-1.90168805261464e-05
-1.98677985358513e-05
-2.41640624320567e-05
-2.10424296323493e-05
-2.08926627949106e-05
-3.91759146936638e-05
-2.93068009198203e-05
-4.79866491431143e-06
-3.11741566959343e-05
-2.57672046340302e-05
-2.60010225974166e-05
-2.34935566106486e-05
-1.9113982500651e-05
-3.29186815727913e-05
-2.0506853547021e-05
-1.57129661272093e-05
-4.19675303977916e-05
-3.71561350817816e-05
1.85072596845814e-06
-5.20558653622903e-05
-2.81026052827983e-05
-3.2218467538908e-05
-3.97038351687593e-05
-3.00121568074875e-05
-3.75448470529508e-05
-2.50985653801537e-05
-1.90783597135585e-05
-4.69308179664907e-05
-3.38404429563244e-05
-2.69405560729121e-05
-1.23035473892529e-05
-2.40845333993757e-05
4.51952668851341e-06
-6.36325807201688e-06
-3.10500318391796e-05
-3.30551089641681e-05
-2.58150166604064e-05
-1.89512525273043e-05
-2.11586154540648e-05
-3.19868616979513e-05
-6.61753042023476e-06
-3.45533432392351e-05
-1.08805265219005e-05
-1.5230060126453e-05
-2.0213526590288e-05
-2.46465131152681e-05
-4.26057072251185e-05
-3.60271920121605e-05
-4.20349962776879e-05
-1.5362580652428e-05
-1.055969775057e-05
-2.9477826794461e-05
-1.44039530061436e-05
-2.19522192030752e-05
-4.30346919781279e-05
-2.26552720783151e-05
-1.36714027934527e-05
-1.6405809857218e-05
-2.96896549945355e-06
-2.62419809558491e-05
-2.03304315515677e-05
-1.67969920898465e-05
-1.41282118876821e-05
-4.0448719023049e-05
-2.61854196945831e-05
-1.47739544912206e-05
-2.4213054838908e-05
3.18777537093671e-06
-1.00890408297833e-05
-1.55244961526738e-05
7.88016697263548e-06
-1.12411878392619e-05
-4.37755430680536e-05
-2.1404425956425e-05
-2.75078383217749e-05
-3.13540002188955e-05
-2.32231908357089e-05
-1.15764308708845e-05
-3.86413157644524e-05
-4.85065491159347e-05
-3.11517391858117e-05
4.51308917951735e-06
-3.77324140908188e-05
-1.4571709180778e-05
-3.51876864074461e-06
-5.5573959314472e-06
-7.36257427918368e-06
-2.57476633946726e-05
-5.68730355451205e-06
-2.95220034920537e-05
-3.4667005778843e-05
-4.34804316435457e-05
-3.34593796944327e-05
-1.64919570272366e-07
-1.28456725181239e-06
-2.40795860974036e-05
-2.6768868534088e-05
-3.83872960258899e-05
-3.06765261300086e-05
-2.08981797690087e-05
-1.77227642394752e-05
-1.24517895085809e-06
-1.92068624092149e-05
-4.76599983470164e-05
-1.15354122124013e-05
-3.5117878926616e-05
-2.29514609644128e-05
-4.24316821579672e-05
-2.82215520806347e-05
-1.62286625853333e-05
-3.00372159246541e-05
-2.92662055722442e-05
-2.10803929218835e-05
-2.28335684776642e-05
-2.14057243965936e-05
-2.97694824669485e-05
-2.28044387270239e-05
-3.4011559480846e-05
-1.35856532135162e-05
-3.89584418432529e-05
2.07499968376577e-06
-1.80090232219419e-05
-2.14116845215311e-05
-3.42977952386503e-05
-2.1860101685511e-05
-2.01028691996061e-05
-2.29682389746959e-05
-2.40275237882404e-05
-5.12078923797893e-06
-1.43982479367526e-05
-3.63138503845123e-05
-4.19746855347212e-05
-2.23572416681364e-05
-1.66738054272128e-05
-2.10237701553184e-05
-2.2906144228334e-05
-3.85303033148322e-05
-3.81700063668667e-05
-1.87227503407248e-05
-2.77660467945972e-05
-1.07691755895644e-05
-3.47777983592287e-05
-2.76988919649672e-05
-2.78963031965239e-05
-1.59521421470133e-05
-6.83198774422326e-06
-1.60745305813871e-05
-3.36753793172677e-05
-3.30680925232633e-05
-2.35874541739377e-05
-4.38863156423439e-05
-3.3689450038727e-05
-2.57201125775147e-05
-3.2243149581838e-05
-4.6175061567694e-05
-1.87489021057248e-05
-3.91106642308038e-05
-4.30952080423334e-05
-1.67576342008006e-05
8.56619895213469e-07
-2.69628190365052e-05
-4.43142031722222e-05
-3.38431548021647e-05
1.67649407968427e-06
-2.28538360870064e-05
-2.65565013224439e-05
4.49709506129303e-07
-1.63815406804102e-05
-2.61628331729171e-05
-3.51118429936867e-05
-3.29790155075849e-05
-2.82625386005039e-05
-2.09742150788082e-05
-1.48481620533226e-05
-3.21358867038836e-06
-3.92460022535545e-05
-2.50885383851231e-05
-3.75530368631628e-06
-1.19348935457889e-05
-2.44317971054016e-05
-2.18350365572819e-05
-5.22142644216246e-06
-2.30418941470142e-05
-1.25604319997881e-05
-3.53315214771511e-05
-2.19616549491108e-05
-2.45083908920689e-05
-4.0021433339413e-05
-4.2611836798864e-05
-2.77039597193528e-05
-3.76713125988473e-05
-1.76562991407439e-05
-3.18718864212398e-05
-2.614261776398e-05
-3.33390442005613e-05
-2.1255183259903e-05
-1.85645524542675e-05
-3.16157509610574e-05
-2.53269774997396e-05
-3.89601373648923e-05
-2.56560519130217e-05
-6.16387449590318e-06
-1.51286123071676e-05
-3.13815355403908e-05
-3.3873109707549e-05
-2.94898168704967e-05
-3.51257331040055e-05
-2.44615139734478e-05
-3.30046804518526e-05
-1.948694959527e-05
-3.67797080755972e-05
-4.28109857795202e-05
-4.68676718437779e-05
-2.84755092529552e-05
-3.17941425840031e-05
-1.5572888979052e-05
-1.59835453667982e-05
-3.48811246189201e-05
-3.31281224530597e-05
-1.56652061000676e-05
-5.31329816773361e-05
-3.03837796252871e-05
-4.68847225987134e-05
-1.78309457914765e-05
-1.84546513640166e-05
-2.63925088290504e-06
2.9732996524012e-06
-1.55269772776884e-05
-2.69670918626822e-05
-2.6817790822347e-05
-7.16931481035187e-06
-1.41458125402483e-05
-1.94238316035891e-05
-1.6435273035046e-05
-1.37220424918975e-05
-2.05429718916869e-05
-1.64991485219747e-05
-2.03523880274329e-05
-2.64064463635993e-05
-1.14436680864861e-05
-4.83307233031263e-05
-3.03574440350701e-05
-3.7566953307165e-05
-3.14308068688189e-05
-4.47712814676037e-05
-2.29449182836045e-05
-2.08347401813456e-05
-9.23292612866782e-06
-2.37979598052085e-05
-1.02149066382442e-05
-8.5855520823315e-06
-1.80717635019831e-05
-1.49603936794027e-06
-6.76908419852804e-06
-3.3855585903439e-05
-3.47994009413267e-05
-3.98530768040906e-05
1.81518132914695e-05
-1.00875740982477e-05
-3.05935713626858e-05
-1.13336993580976e-05
-1.83590101238608e-05
-2.51807643396532e-05
-4.75433288313164e-05
-4.13243424301125e-05
-1.5975193332612e-05
3.17214406102267e-06
-3.13425362151913e-05
-1.66425934205769e-05
-3.27363490494451e-05
-3.48332733512345e-05
-1.11597074063884e-05
-4.68783133710569e-05
-2.1116081464253e-05
-3.73293122906866e-05
1.92286474627855e-06
-3.32666176281753e-05
-1.64164972090544e-05
-2.00847147580705e-05
-1.37594882267711e-05
-1.83768485377893e-05
-2.12765624131932e-05
-2.04856095826431e-05
-3.44859217590617e-05
-2.12373196059466e-05
-3.37205038855278e-05
-2.03616873999287e-05
-2.95067666347369e-05
-4.18582971964423e-05
-2.14881148825712e-05
-2.84974297552657e-05
-1.93097244390989e-05
-9.01481084229511e-06
-4.8217035392895e-06
-3.12958139006406e-05
-2.71846355552354e-05
7.72771760652017e-07
-4.42980273185647e-05
-2.20282456935182e-05
-4.36741409311684e-05
-1.70367815812107e-05
-1.87325002431398e-05
-3.06709893967785e-05
-1.7202290691463e-05
-1.63462695279839e-05
1.29148851315115e-06
-1.74365993635126e-05
-1.70317397277845e-05
-2.20998384448795e-05
-1.57119408238504e-05
-2.20967202098846e-05
-2.59654655808827e-05
-3.26604828770734e-05
-3.92113907443531e-05
-3.63111564296816e-05
-1.96272929003542e-05
1.17741092763176e-05
-2.12527319168293e-05
-2.9362571084133e-05
-3.12139386538794e-05
-3.88531066777361e-05
-4.70349927566887e-05
-3.4576201764309e-05
-1.60646515814356e-05
-3.11661407370162e-05
-2.76442397553171e-05
-1.8188692483082e-05
-3.31357055545829e-05
-1.7242908308436e-05
-1.40112691508278e-05
-1.43443767166476e-05
-2.59909346126544e-05
-2.94140619658252e-05
-1.37527383428253e-05
-1.88186180901207e-05
-3.56478148747416e-05
-2.33568206150623e-05
-2.89818886311379e-05
-2.52994545010212e-05
-1.73043609120109e-05
-1.9055617897857e-05
-2.50286648167473e-05
-1.25111866316315e-05
-2.33602794752894e-05
-3.876710369912e-05
-4.30913357677709e-05
-1.20161962241318e-05
-2.04948508548351e-05
-1.99861386683149e-05
-2.79748918750049e-05
-8.61654178073033e-06
-2.00002021648961e-05
-3.36422632018522e-05
-3.78186235048623e-05
-1.95631764460867e-05
-2.8608111805286e-06
-1.01965094788295e-05
-4.55955899013386e-05
-7.03365978731656e-06
-1.95812934834877e-05
-2.93225136533056e-05
-3.04035570008303e-05
-2.43314773674891e-06
-1.42313880025862e-05
-2.37083851086425e-05
-2.67003704299052e-05
-1.03368218534572e-05
-1.52407296382127e-05
-1.68952746306508e-05
-3.43547554692527e-05
-1.23959856566235e-05
-3.68102396677594e-05
-3.05670847378964e-05
-1.74035383159663e-05
-4.04666840509187e-05
-3.30027051739071e-05
-1.53411229782334e-05
-2.75634929061627e-05
-4.22291038516142e-05
-2.81992570912635e-05
-3.00816892505579e-05
-2.41726182279787e-05
8.26280230019011e-07
-1.24611393374211e-05
-1.95493623504178e-05
-9.77186925264276e-06
-4.59667079717971e-06
-3.42171495394931e-05
-2.57197383999148e-05
-7.44054646923796e-06
-1.84539664338302e-05
-2.57426585129858e-05
-3.85174611121322e-05
-2.1809390781619e-05
-2.16179987408069e-05
-3.07937337711069e-05
-1.52081461826493e-07
-2.49113354959785e-05
-2.66783463756974e-05
-4.50564721702866e-05
-2.68977468949172e-05
-1.44243309215248e-05
-3.84668748308658e-05
-1.93401949136892e-05
-2.29507785903578e-05
-1.55994268276415e-05
-1.73258839107152e-05
-3.62116895392379e-05
-7.4913146853556e-06
-1.38749746248144e-05
-1.7234903754064e-05
-6.20335609744301e-07
-2.85631269967719e-05
-1.24970724758389e-05
-2.15924449478918e-05
-2.22260171888017e-05
-7.32072668326875e-06
-2.81678419062246e-05
-2.16672584169698e-05
-2.02331405015892e-05
-2.71888756372398e-05
-1.70624528429601e-05
-8.35017178159196e-06
-3.28818509660247e-05
-1.6175601402484e-05
-2.42307989693396e-05
-1.27956069543386e-05
-2.87642211313395e-05
-1.47120961161935e-05
-2.90934835139218e-05
-3.03542232828973e-05
-2.41512030146879e-05
-2.90795033245855e-05
-2.9614223824178e-05
-4.15599975191748e-05
-1.19006331444895e-05
-4.19795416175286e-05
-2.34145917890636e-05
-6.24550346078759e-06
-1.85888445039994e-06
-1.33510518108214e-05
-1.70628522094254e-05
-3.04154223159314e-05
-8.69288648380348e-06
-1.65786901395109e-05
-1.63880868775923e-05
-1.00735334186967e-05
-3.65367155482068e-05
-2.41930044238934e-05
-3.78085685388441e-05
-4.25047121496239e-05
-1.53851096162599e-05
-3.22511246817285e-05
-2.45870890048324e-05
-5.23910380142896e-05
-1.67016189193352e-05
-2.69212413075714e-05
2.67429540904333e-06
-3.09403178366202e-05
-1.74450881815359e-05
-1.2605690850357e-06
-1.43583589174804e-05
-1.02363791494661e-05
-1.2673350363747e-05
-2.47918153173578e-05
-2.5733342783087e-05
-1.73708991216825e-05
-1.51706731214767e-05
-5.11487611952406e-05
-1.63466176350965e-05
-8.05910158010768e-06
-2.10452862245032e-05
-2.51409636801299e-05
-2.78178736899223e-05
-1.72927939221564e-05
-2.15842737191044e-05
-1.665589753274e-05
-1.32679999469363e-05
-1.76013418934273e-05
-2.75459370565187e-05
-3.99780022239296e-05
-1.27381506688754e-05
-3.07056916000485e-05
-2.27127261074796e-05
-2.49079839138066e-05
-2.30013333890084e-05
-1.36070837060209e-05
-2.95398672254853e-05
-4.2762779784304e-05
-3.30813656085243e-05
-3.82752752596903e-05
-1.96089973230446e-05
1.48251690285789e-06
-1.68938925675887e-05
-2.83785208704041e-05
-1.7958202536345e-05
-5.0832571224998e-05
-1.54025632271441e-05
-3.50414611498661e-05
-8.83065967963058e-06
-1.76156046671022e-05
-1.92103746654446e-05
-2.41431959942335e-05
-1.1802798886195e-06
-9.35083378300993e-06
-2.83424890958505e-05
-2.61263172059081e-06
-3.21983274373854e-05
-2.85734795736914e-05
-1.12237746681275e-05
-2.58131340433831e-05
-1.49753077174486e-05
-1.4461545768293e-05
-1.71373549587115e-05
-1.52158108456741e-05
-4.12050159791585e-05
-3.79400256225448e-05
-2.78928459480379e-05
-2.45600990961393e-05
-3.1737550612645e-05
-2.04843390104129e-05
-2.02259403764039e-05
-4.46877981162338e-05
-5.71741664051827e-06
-4.21693565874088e-06
-2.67998184111407e-05
-3.62025892881144e-05
-3.76225339167845e-05
-4.05359454317285e-05
-1.71788456528189e-05
-1.22867617167477e-05
-3.37050068206159e-05
-2.7361829260244e-05
-1.65773182654904e-05
-2.573045395232e-05
-4.59094698973122e-05
-2.22774022914745e-05
-3.88089496390337e-05
-4.13716273876857e-05
-1.24009308807612e-05
-1.8435207051178e-05
-1.9293644343755e-05
-2.50977956054882e-05
-3.02553285013926e-05
-5.89401870532416e-06
-2.33178951815864e-05
-2.96404069301384e-05
-3.45674454326884e-06
-2.02470443873718e-05
-1.00008842471976e-05
-1.51039933855718e-05
-2.98916775740977e-05
-1.83569102880493e-05
-2.87350567142468e-05
-7.43405513228454e-08
-1.58827418339462e-05
-6.6049857418764e-06
-1.46046643397969e-05
-3.83713589589104e-05
-8.39787127252165e-07
-7.23016011157317e-06
-1.08227640381581e-05
-1.46096989795275e-05
-2.52640280053439e-05
-1.35696291028964e-05
-1.76908944921609e-05
-3.28708449892512e-05
-2.77652587612168e-05
-1.59178936145673e-06
-3.27350451680747e-05
-1.96187090109703e-05
-2.31765333883835e-05
-1.58324529313621e-05
-2.31340215110546e-05
-1.65683694233893e-05
-2.8910473108577e-05
-2.30361378518316e-05
1.6973248825547e-06
-2.07193894262882e-05
-3.66147627829538e-05
-1.92891001106497e-05
-1.93254794405659e-05
-2.64605360214531e-05
-2.6371292284132e-05
-1.45686033698929e-05
-1.96521938905232e-05
-2.48321588828609e-05
-1.55818146661497e-05
-2.05703482974599e-06
-5.87023358571206e-06
-1.23530500236849e-05
1.77095984560216e-06
-1.93060245480023e-05
-2.67886861958809e-05
-2.00995288475144e-06
-3.02277579548887e-05
-2.98309039832537e-05
-5.01062103459453e-06
-2.18543771463107e-05
-1.03701503201381e-05
-1.39495199835368e-05
-9.94798739728452e-06
-3.76109687339548e-05
-1.44724167710511e-05
-4.41262367104702e-05
-6.53757809477104e-06
-2.25807124072619e-05
-2.00166036009347e-05
-3.75284601269568e-05
-4.54398465882835e-06
-1.58264874224082e-05
-1.60752985265434e-05
-3.76882829057825e-05
-3.0278691190177e-05
-2.06727796221609e-05
-1.59879862141995e-05
-3.01634349748016e-05
-3.45649123180149e-05
-2.23142008025602e-05
-1.90773741460772e-05
-1.55096442252663e-05
-1.12967025124225e-05
-9.9814704499072e-06
1.1714781265533e-07
-4.89974592637132e-05
-6.29248977608227e-06
-1.86855573415029e-05
-2.33445259796194e-05
-4.00619686621903e-05
-2.99975852352558e-05
-2.25628435084141e-06
-4.65166358747622e-06
-3.81027736628914e-06
-1.76152494508725e-05
-7.81784089114588e-06
-2.32682699418665e-05
-1.65153003876933e-05
-3.30332535977147e-05
-5.54259912884347e-06
-1.48180502147289e-05
-4.26099616620137e-05
-1.41738138783473e-05
-1.21641436059385e-05
-1.5317154824739e-05
-3.00792120903553e-05
-9.87887797481007e-06
-1.7350581013034e-05
-1.16171194292531e-05
-1.3195481442565e-05
-3.69196911272544e-05
-1.56592035186339e-05
1.01807996967472e-06
-1.56258791875302e-05
-2.9991702760528e-06
-5.18439986976269e-05
-1.42824673570733e-05
-4.05923287539338e-05
-1.71775036571805e-05
8.46720443874241e-07
-2.86189464351914e-06
-1.86660936062374e-05
-9.25742593945693e-07
4.30772222489859e-07
-2.85780887026467e-05
-2.23890642508357e-05
-2.70083497064637e-05
-1.76836078757648e-05
-1.71700575654343e-05
-1.41288108219517e-05
-1.87908028458522e-05
-1.79765787751393e-05
-1.85496084830344e-05
-2.46075494144297e-05
-1.21893994214209e-05
-3.43387815891417e-05
-3.77558560406095e-05
-1.1904217530758e-05
-3.78702478203434e-05
-2.10234733766824e-05
-6.22660616188328e-06
-1.88882626829733e-05
-2.89266983364673e-05
-2.89598163640679e-05
-4.08987425963303e-06
-3.86756912992138e-05
-4.27774003199205e-06
-1.29902589630974e-05
-3.73947755040247e-05
-2.88562978281289e-05
-5.94252483824809e-06
-2.35752115660235e-05
-2.19275064307661e-05
-2.63927601174191e-05
-2.11169282228992e-05
-2.4142125996214e-05
-1.65132985569548e-05
-2.75297040887932e-05
-1.54853423789006e-05
-3.88342489989804e-05
-2.33281277288937e-05
-9.57124824812969e-07
-1.10874047313541e-05
-2.48769687852049e-05
-3.23163996880294e-05
3.0655705828057e-07
-3.9141616875222e-05
-1.29326600164473e-05
1.29670812247891e-06
-3.90648194883626e-05
-2.45032751403716e-05
-2.21311208726798e-05
-2.30187197291455e-05
-1.08208999160146e-05
-1.54122378395298e-05
-4.27825531420541e-05
-1.04230044688139e-05
-6.2850297838056e-06
-2.17048443470684e-06
-6.96272855945962e-06
-1.9727878291336e-05
-2.45999383280955e-05
-8.15364463957483e-06
-2.02186155618021e-05
-1.99896509897664e-05
-2.56978992648392e-05
-1.05826055019091e-05
-1.00536272886665e-05
-4.34245757846961e-06
-5.38998888889273e-06
-2.57125061513945e-05
6.69818222084763e-06
-1.2116279056327e-05
-9.25408565731183e-06
-5.57020676089454e-06
-2.44122586779915e-05
-1.226631309663e-05
-3.9319521233207e-06
-1.57324884259467e-05
-8.4707160144876e-06
-3.50704133405934e-06
-3.47298654320122e-05
-2.47665211927985e-05
6.38338002411853e-07
-4.3894696170143e-05
-1.2880130254696e-05
-3.25330229894628e-05
-3.63039892681693e-05
-3.02615754134571e-05
-2.33584412403582e-05
-2.64694289027454e-05
-2.51805129831439e-05
-1.58658906436518e-05
-3.42136004382413e-05
-1.97494458808716e-05
-3.72106111615761e-05
-2.34195493777245e-05
-3.02417588718871e-05
-2.89113518417337e-06
-1.3800438353729e-05
-1.75437418449762e-05
-3.0209455005246e-05
-9.90972556994258e-06
-1.07439166210784e-05
-2.11899989868328e-05
-2.07976456104128e-05
-3.97787822696881e-05
-1.92106506928961e-05
-1.52276746489307e-05
-2.07681099949982e-05
4.18393640817528e-06
-2.01306349008527e-05
2.4425206472241e-07
-1.94100210606691e-05
6.63375105932267e-07
-1.53021603233837e-05
-2.51646100435911e-05
-3.08629067047689e-05
-2.9761227813042e-05
-2.93873594080757e-05
-4.03883052297942e-05
-2.06274764464054e-05
-2.32713265367591e-05
-3.50455317542207e-05
-2.07584771180645e-05
-3.29259631690305e-05
-1.32016556729562e-05
-2.21763151419336e-05
4.16716712093006e-06
-2.82720843959976e-05
-2.78368700821239e-05
-4.12176675074086e-05
-1.54912614220734e-05
-2.25333049309529e-05
-2.14682997110467e-05
-9.91921134789648e-06
-2.01776939433509e-05
-3.32922054807824e-05
-3.40350511950227e-05
-1.55874877356546e-05
-5.39927022486922e-07
-1.92874931406921e-05
5.53792917518037e-06
-1.37860609477686e-05
-3.85483091459505e-06
-2.74732336481549e-05
-5.30167008767371e-05
-1.13968437999206e-05
-3.47819399721614e-05
-3.85007282552355e-05
-3.62066968455837e-05
-1.48786468826228e-05
-1.46267822455676e-05
-2.38958910022154e-05
-9.73383446873839e-06
-5.02024187961941e-06
-5.70477844265928e-06
-1.25326364307682e-05
-1.82110165801383e-05
-4.02042488037046e-05
-1.59721186521865e-05
-4.59399556805737e-06
-2.63351012092115e-05
-3.30213418123511e-06
1.86410911348346e-07
4.49164242904356e-06
-4.48907864867512e-06
-8.88799471211927e-06
-9.66339644271878e-06
-2.35446840593936e-05
-2.73909746419969e-05
-2.32147751196422e-05
-3.43783755467356e-05
-2.31956520650281e-05
-2.67527001221312e-05
-1.15110924764619e-05
-2.15974727404749e-05
-4.18133392490759e-05
-4.20516209285114e-05
-1.77371233938889e-05
1.05449684994481e-05
3.14856334579739e-05
-6.31935085972484e-06
-1.36812656956714e-05
-3.69941750063597e-05
-1.86746780774836e-05
-7.73002782622011e-06
-1.84693689241632e-05
-2.99631745217741e-05
-2.26457731919624e-05
-2.29743405535977e-05
-1.94102975908703e-05
-1.06136312856568e-05
-1.71088634012135e-05
-1.9172525875426e-05
-4.46513097167933e-05
-2.3139133037829e-05
-1.26276665901764e-05
-3.3429418593706e-05
-8.13666824265429e-07
-1.92464505962078e-05
-3.39713748869435e-06
-1.77049526449093e-05
-3.20694825258226e-06
-2.18465265096851e-05
-3.59632779767026e-05
-3.475655720298e-05
-1.52689043554266e-05
-2.24650058002397e-05
-1.87447443814048e-05
-3.40957299702338e-05
1.99685866264309e-06
-1.57068611263628e-05
-3.41801809206514e-05
-2.91832352107192e-05
-3.81295095139455e-05
-2.86136838735303e-05
-2.59538766770894e-05
-8.99644470479705e-06
-1.27260473360834e-05
-1.16435440055771e-05
-3.27244752301811e-05
-6.55824620001563e-06
-1.51076255280992e-05
-2.94622701287482e-05
-1.35374281555943e-05
-3.23612541522443e-05
4.6834610272648e-06
-4.57801087862174e-06
-3.40323944179564e-05
-2.07741476673437e-05
-2.19517217908162e-06
-3.06223931382981e-05
-1.46157231774438e-05
-2.98095297411018e-05
-1.37912430643912e-05
8.28091762469777e-06
-1.95501980942582e-05
-7.42314134444737e-06
-1.62542010406166e-05
-2.5954115477341e-05
-7.59267435439803e-07
-3.15090626079687e-05
-8.47777211082348e-06
-1.13914522262696e-05
-2.67961984902471e-05
-4.11651532908515e-05
-3.35200280658489e-06
-1.27631679548109e-05
-2.95002307024492e-05
-1.69096409757825e-05
-3.91306754775073e-05
-3.05725401934893e-05
6.22375121874007e-06
-2.66638078446125e-05
-2.04875382569978e-05
-8.69605417823691e-06
-1.86785780625719e-05
-2.57054713199003e-05
-2.08894172764699e-05
-1.95032648079916e-06
-2.80909443609661e-05
-1.64303511221971e-05
-2.10560380843857e-05
-1.32074490058845e-05
-4.48776290389896e-05
-7.09506752139887e-06
-1.08832484941431e-05
-2.30523581353275e-05
-1.98095821894495e-05
-1.78520933588147e-05
-4.79926189376062e-05
-3.20974858043561e-05
-1.82971214745377e-05
-1.50042552735861e-05
-9.13470216076001e-06
-4.24796904995839e-05
-1.0571660343768e-05
-3.38671937011829e-05
-3.63516263496184e-05
-9.54502699713969e-06
-8.96257039139179e-07
-1.43657578336659e-05
-1.46264395788681e-05
-1.93429016947479e-05
-3.08854128833896e-05
-2.8652256276072e-05
-1.28546231145672e-05
-4.35087708496624e-05
-3.13555539188913e-05
-5.30368184418264e-06
-2.93374337105068e-05
-6.2285307527514e-06
-5.40468912919136e-06
-1.52086439979329e-05
9.97015219551385e-06
-1.93103783625166e-05
-3.6207993047626e-05
-1.29536587180126e-05
-1.27751397549371e-05
-4.95107827184016e-05
-3.95174345511977e-05
-3.36676060487105e-05
-1.47580344127728e-05
-1.36475778608964e-05
-2.99019411446906e-05
1.18909738440652e-05
-1.17944899337778e-05
-2.35195297095385e-05
6.71195430683638e-06
-3.20522727679641e-05
-2.97906542174319e-05
-2.71771693190554e-05
-2.14318400070522e-05
-6.9070885842346e-06
-3.23063609114965e-06
-2.67624354660912e-05
-3.08388697732802e-05
-1.5087496692981e-05
-2.36777562987636e-05
-2.60263640726411e-05
-4.3859715746458e-05
-5.22880363449259e-06
-1.43280132562035e-05
-3.56105391708259e-05
-4.50290998636922e-05
-2.65479674923182e-05
-1.71718207462354e-05
-4.2028793308607e-05
-2.91123571659057e-05
-1.59666595656001e-05
7.89852787584481e-06
-9.55414072050276e-06
-1.34579658950114e-05
-3.18309937895625e-05
-4.13410698783173e-05
-9.2146681913096e-06
-2.0823239143108e-05
-3.22790439455583e-05
-2.36336804799937e-05
-1.98660894678444e-05
-1.23777656117897e-05
-1.42144904286735e-05
-2.81298526239465e-05
-1.7022224872581e-05
-1.81091805310848e-05
-8.85349938586461e-06
-2.12747808198192e-05
-2.25781922160229e-05
-1.33765235771289e-05
-2.37388281936896e-05
-2.18363162317891e-05
-1.67472477806861e-05
-1.359219825593e-05
-4.0573361526328e-05
-1.48763419777908e-05
-7.36366310271554e-06
-3.22456243401633e-05
-3.13912048873753e-05
-2.42559719046408e-05
-2.49515367979202e-05
-3.42491520195241e-05
-2.34988265814965e-05
-5.24109504255752e-06
-6.6386982475417e-06
-1.25101376004396e-05
-2.17373009318864e-05
-2.52183258860165e-05
-1.72479408105063e-05
-2.22592546529744e-05
-3.06647040752128e-05
-2.8119837728381e-05
-1.08261622201842e-05
1.8995317843059e-05
-1.22104498798541e-05
-1.54700567427736e-05
-2.08792316539861e-05
-2.0605212955041e-05
-3.7550791912125e-05
-1.08278978628927e-05
-4.38247717224641e-05
-1.39129626623677e-05
-1.75727592820929e-05
-1.60865226193953e-05
-2.19293278137671e-05
-2.74958424771458e-05
-9.84630354986834e-06
1.14123938119548e-05
-1.74533175893764e-05
-1.65780847775913e-05
-4.60068905780475e-05
-1.56914061685195e-05
-2.79539871995089e-05
-2.18722967619601e-05
-7.61926665483766e-06
-1.85045732657688e-05
-1.9783403171432e-05
-2.70510067910551e-05
-5.58072713251726e-07
-1.36937354929123e-05
-2.55072690834255e-05
-1.45710437944543e-05
-2.38568114249424e-05
-1.53794718521299e-05
-1.7893689570757e-05
-1.23133166785849e-05
-2.42737409627519e-05
-4.92946655614872e-05
-4.42526566111798e-06
-4.20070303889888e-05
-8.00265689355536e-06
-2.68615896915108e-05
-4.77113837084728e-06
-2.96878686238622e-05
-1.18205499890379e-05
-1.32627178519254e-05
-7.51661760955296e-06
5.88217013327963e-06
-1.64262582114799e-05
2.19177042252904e-06
-2.59154624042489e-05
-1.12548652605776e-05
-7.86791675363984e-06
-1.14235323374328e-05
-4.66070403445098e-06
-3.74845316084003e-05
-8.54365267440137e-06
-5.4707819809536e-06
-1.91879314628266e-05
-4.79037808265259e-06
-4.34722742470153e-05
-9.1032397027987e-06
-2.87773750170056e-05
-4.07996827362207e-05
-4.63381035779412e-05
-2.20905624817544e-05
-1.89787911338929e-05
-4.3412880127936e-06
7.04356680951293e-07
-1.08307168972874e-05
-7.93816735267325e-06
-3.19090870848933e-05
-3.26392934591503e-05
-3.36952076291889e-05
-1.32001347651294e-05
-1.73135082731131e-05
-4.61368670216572e-05
-4.22456579141978e-05
-2.3213173806826e-05
-1.52660960676719e-05
-1.19106613279551e-05
-2.98944708082981e-05
-2.19120382019718e-05
-2.14290894599577e-05
-1.84579164690251e-05
3.34848796124113e-06
-9.14813279531621e-06
-2.25865833877406e-05
-1.61024166571178e-05
-2.85244635423812e-05
-8.05009209043561e-06
-3.68486309319372e-06
-3.74054111457e-05
-9.60594954324256e-06
9.03962739401371e-06
-1.30065816198502e-06
-7.30474360048999e-06
-8.11072675858378e-06
-3.69674126013367e-05
-3.46655555057311e-05
-2.34699099965361e-05
-2.49370431232461e-05
-1.26742314435107e-05
-2.59667588969124e-05
-2.69518898732751e-05
-8.22344069605742e-06
-3.07380209129753e-05
-2.93477871671191e-05
-1.11160298997481e-05
-5.23494560688236e-06
-1.91036569454165e-05
-2.58442820407285e-05
-5.41291667942073e-06
-1.51788588533671e-05
-1.05308321073745e-05
-1.08407966192908e-05
-8.18562202614808e-06
-1.20976560778557e-05
-1.97138320157444e-05
-1.62855254486299e-05
-1.77221874824436e-05
-4.23106603487821e-05
-2.62604677024223e-05
-2.94690512157036e-05
2.19619958141453e-06
-2.65351140519928e-05
-2.09707329711877e-05
-1.08032519106428e-05
-2.21506267102528e-05
-1.45601272185042e-05
-1.78282908914023e-05
-1.01813922938015e-05
-2.36699487940346e-05
-2.40340320245209e-05
-1.72507436589224e-05
-2.67766362330919e-05
8.01900561415727e-06
1.46471036390574e-06
-1.96010841511405e-06
-1.46177928191925e-05
-1.00411364789442e-05
-7.23635357026067e-06
-1.1183032807633e-05
-4.91847553593761e-07
-4.00943930152401e-06
-1.68012650164535e-05
-3.26567667566758e-05
-1.69157470768072e-05
-1.08012429580021e-06
-1.10804379401267e-06
-1.78627084152391e-05
-3.8326351605117e-05
-1.70897570073217e-05
-2.30861307419613e-05
-1.95512588791496e-05
-6.21739988700408e-06
-6.57343906161653e-06
-1.24512004114335e-05
-1.61819959704831e-05
-3.20488601901714e-05
-2.12653691975485e-05
-6.2735992081369e-06
-4.0387512825287e-05
-1.72845356540869e-05
-2.99008191469394e-05
-1.0855928384503e-05
-2.96585867736678e-05
-3.52695495944253e-05
-1.76652237530793e-05
-7.23858725996499e-06
1.33529505902714e-05
-3.33250896620796e-05
-2.37828012383692e-05
-6.52471789986185e-06
-3.27450118285191e-05
-1.75649470965336e-05
-1.20751409784573e-05
4.45295336958534e-06
-2.72078363989274e-05
-3.60978399020217e-05
-1.44898358778923e-05
-8.67295762091666e-06
-5.06164585249415e-05
4.3489047537298e-06
-3.76847925389894e-05
-3.01576673414081e-05
1.8718257441469e-05
-6.44710006955927e-06
-1.23733216236466e-05
-2.59454284432425e-05
-1.07040369029023e-05
-4.69422039813925e-05
3.99136544747108e-06
-2.35310452576364e-05
-1.94160689524005e-05
7.35086820548227e-07
-1.68174979316846e-05
-2.56138267140905e-05
-4.00710004275325e-05
-1.78780605560604e-05
-2.01299180592973e-05
-3.09243175720163e-05
-2.0462873405407e-05
-1.80986617798136e-05
-2.43827506299856e-05
3.11965474198573e-06
-1.97296465544065e-05
-2.10634586905643e-05
-9.16685651436722e-06
-1.18270310234188e-05
-1.36618387682338e-05
-2.59309379262503e-05
-3.07201294154862e-05
-2.12161697169862e-05
-1.90295589572109e-05
-3.93518170816085e-05
-1.72848227963275e-05
-2.07254138233739e-05
-1.88668827650846e-05
-6.77793846538117e-06
-2.07365387542543e-05
-3.4678447435279e-05
-2.17688421155321e-05
-2.38955255785224e-05
-3.69457573821592e-05
-2.24157537166586e-05
-2.27073559645693e-05
-1.230734527572e-06
-4.08071960581288e-05
-1.70211457723671e-05
-3.67114845950296e-06
-1.167177038975e-05
-2.79017348971608e-05
-3.04237709086669e-05
-5.02705332105635e-06
9.50678476801925e-06
-2.70710964775872e-06
-2.91379561555673e-05
-1.79248803825839e-05
-2.92248003468146e-05
-1.10368842045512e-05
1.05553038868864e-05
-8.99522975001912e-06
-7.17708607839307e-06
1.14442122534418e-05
-2.39098726684592e-05
-6.25653106471262e-06
-1.39329498873974e-05
-2.35487421467567e-05
-3.23463669407126e-05
-2.25024130028743e-05
-3.70435226600748e-05
1.38238426595801e-05
-2.85355874204835e-05
-3.7556860732241e-05
-1.8277902495394e-05
-1.17270650507603e-05
4.2748974806603e-06
-3.37671171803705e-05
-4.07807398362321e-05
-2.14898547585086e-06
-1.61083951814636e-05
-3.20974604348474e-05
-6.68934046360567e-06
-2.48225062008696e-05
-5.21620018962185e-06
-1.85381659732148e-05
-5.80456489613159e-06
-2.90391372836929e-05
-3.40465305153515e-06
-2.00171493095403e-05
-1.34692228569531e-05
-2.12418870846883e-05
-1.58138898587633e-05
-3.01192416287308e-05
-2.71747182189912e-05
-2.55713189614124e-05
-1.79534688881554e-05
-3.73818700865182e-05
2.13779875416052e-06
-3.11565339416712e-05
-1.21183620457451e-05
-2.80841987277779e-05
-2.26959194433152e-05
-4.30515589978522e-05
-4.57050597336486e-05
-2.37258661493972e-05
-2.13817281898612e-05
-1.34927886534077e-05
-2.83039960707065e-05
2.45002896633688e-06
-2.9772228619214e-05
-2.78368443233182e-05
-2.55332411847936e-05
-1.58041069149608e-05
-1.27604243301964e-05
-4.26880238411655e-05
3.54385408755154e-06
-2.14446035428632e-05
-2.57917928425517e-05
-8.69704162726816e-06
-2.50532651102686e-05
-1.79892831090802e-05
-2.31142830788756e-05
-2.45060599242006e-05
-2.98169715335452e-05
-2.08161149336348e-05
-1.72364326905539e-05
-8.94039385820955e-06
-5.73411280373314e-06
-1.49540475013653e-05
-1.62000046222565e-05
-1.85358120845383e-05
-1.1175212972949e-05
-2.98777526848575e-05
-1.92369844135957e-05
-3.78120837582353e-05
-2.47636236442537e-05
-4.16344931153146e-05
-1.11356897911352e-05
-4.49187886953928e-05
-1.42430906359659e-05
-5.17513200582956e-06
-1.45674966394595e-05
-5.93714136726317e-06
-1.91490082022332e-05
-1.02573647336567e-05
-1.23517847275002e-05
-1.41743113447342e-05
-2.98983199628824e-05
-1.21728939262273e-05
-2.08882886107443e-05
-2.66016739247663e-05
-3.54461342392234e-05
-2.51677490465441e-05
-4.6216222383409e-06
-2.36874359233502e-05
-3.20248517318122e-05
-2.1651376870065e-05
-1.26737844371522e-05
-3.0735224551926e-05
-1.68589384617026e-05
-8.72091655417041e-06
-1.00174993254335e-05
-1.08981094856644e-05
-1.54258628607194e-05
-1.25831137567391e-05
-2.05664093687865e-05
-3.66265667995654e-06
-2.10047145605467e-05
-3.50889547896098e-05
-1.91654734488968e-05
4.9676683341441e-06
-1.96327410658317e-05
-3.87476212292921e-05
-3.04052186040969e-05
-2.86923597220559e-05
1.58755885019962e-06
-1.46423554547126e-06
-8.21256315975795e-06
-1.91745827933614e-05
-3.15703804360908e-05
-6.38523928551114e-06
-1.88386528505239e-05
-2.41536293394261e-05
-4.64974921529723e-05
-3.12028211213868e-05
-3.05119796686926e-05
-4.70451593192623e-06
-4.0032860899621e-05
-7.88712271821659e-06
-3.05337450895269e-05
-1.92106510570901e-05
-2.17640076648573e-05
-1.00122690370837e-05
-3.79233982428145e-06
-2.17262632324853e-05
-2.14993984633331e-05
-1.29766776655061e-05
-7.55404543683023e-06
-2.85180010708026e-05
-3.72986123169984e-05
-1.53458339096792e-05
-1.28585389037155e-05
-3.17146526881536e-05
-3.46228650825784e-05
-3.99744282499165e-05
-6.48324369514233e-06
-1.55916141978622e-05
-3.38114024340077e-05
-4.0454957327597e-05
-2.27087423307605e-05
-3.13426440341874e-05
-3.64687333868799e-05
-1.86416555090879e-05
-8.89111467610267e-06
-2.06086986464066e-05
-1.71569495571534e-05
-3.31141661105962e-05
-5.90955294691268e-05
-1.29433326280945e-05
1.23493954786671e-05
-2.65609824985473e-05
-1.04355125281713e-05
-2.46935955466787e-05
-1.33064284662244e-05
-1.62080523847545e-05
-4.96487052521087e-05
-1.2265227955672e-05
-1.73562140198308e-05
-1.74653455189401e-05
-2.494207501023e-05
5.08252108939501e-06
6.719248142165e-06
-1.59032782111605e-05
-3.08718589400756e-05
-1.37759701063218e-05
-1.90107142913448e-05
-1.79446418834538e-05
-1.90950547369074e-05
-1.00139400944717e-05
-1.23099470679223e-05
-7.31882501092815e-06
-3.85588715033688e-06
-3.25558175180021e-05
-9.80417253606777e-06
-3.91310376121652e-05
-1.98663870010373e-05
4.13596787876483e-07
-1.65631889778083e-05
9.87312738195039e-06
-2.85020286646533e-05
-1.83105930646422e-05
-2.23683832727768e-05
-2.27882498190302e-05
1.43333135646494e-06
-2.66373723929101e-05
-2.02352635547837e-05
-5.7529240382279e-06
-5.93945185591151e-06
-2.89399335725735e-05
-4.07800564842483e-05
-3.62647037718664e-05
-1.82903527082463e-05
-1.72171705170928e-05
-1.20743920156098e-05
-3.35855962562595e-05
-4.62717521174292e-06
-1.31625364931396e-05
-3.04441101458616e-05
-2.66156721843655e-05
-2.56421039222942e-05
-2.38846808585673e-05
-5.75219592789716e-06
-6.46330361313576e-06
-2.66025204028582e-05
-2.83485340149382e-05
-2.33128422605701e-05
-1.14111457896966e-05
-1.98525700062026e-05
-3.52379234479608e-05
-3.92432161055655e-05
-7.89730516460822e-07
-4.27973353840668e-05
-2.72291747355963e-05
-2.06545976597492e-05
-2.40901062854376e-05
-9.69600827635088e-06
-1.48979692735375e-05
-3.24400854391427e-05
-5.9943017549459e-06
-1.06135508060492e-05
-3.09563426721766e-06
-3.45890657508049e-05
-2.93288560181339e-05
-2.36850236064089e-05
-1.53463288396821e-05
-6.0992268948179e-06
-2.30879878072585e-05
-2.05074933533738e-05
-3.38361456064849e-05
-2.64412403671955e-05
-3.3996341390113e-05
-3.20704310981057e-06
1.64596783223711e-06
-1.68770331540038e-05
-2.399358214695e-07
-2.70842324647719e-05
-1.71938125425603e-05
-3.66617389946495e-05
-6.91493417092752e-06
-1.05662162132047e-05
-3.17786970500438e-05
-3.26417588319428e-05
-1.16642784556058e-05
-2.0292006224342e-05
-5.7637065410278e-06
-1.62402814917177e-05
-2.61124731787949e-05
-2.93670245606698e-05
-1.11514039603497e-05
-2.82881966619595e-06
-2.22196389555165e-05
-3.42041737569087e-05
-7.26225600814527e-07
6.85085560206941e-07
-5.2914458228961e-06
-1.69602164195633e-05
-7.58010898380919e-06
-2.32024319989333e-05
-1.4311456680387e-05
-2.63325832591224e-05
-2.77687891631596e-05
-3.48468360531786e-06
-9.59106422741116e-06
-2.33585544080523e-05
-1.64960063410907e-05
-3.40209688099358e-05
-2.44619156986615e-05
-3.61377319445409e-05
-1.24398216364946e-05
-1.91383103310571e-05
-2.55871098419018e-05
-1.90319259816622e-05
-1.62305991752555e-05
-2.46576697309039e-05
-2.34926030150545e-05
-2.17051458774161e-05
-2.25801489270018e-05
-1.24426997473621e-05
2.01347645336709e-05
-2.55231961776888e-05
-7.4959531422163e-06
-5.51138788131417e-06
1.77014243011553e-06
-2.21039794508948e-05
-3.72910501640729e-05
-2.42294769053739e-05
-1.09594607002137e-05
-3.23260497932309e-05
-2.62202434711086e-06
-2.56632932405363e-05
-1.99630925728525e-05
-4.12006327629377e-05
-3.51307692698806e-05
-2.3553405093998e-05
-1.69220997860836e-05
-1.51105209740545e-05
-3.3014382544132e-05
-4.23930193905134e-05
-1.22393111383125e-05
-1.69457684339925e-05
-3.87348523648792e-05
-2.16081675295774e-05
-2.81028155208759e-05
-2.75185573896085e-05
-9.37696161744044e-06
-8.77796946078682e-06
-2.08101549731066e-05
-7.35363577984067e-06
-1.95304666045491e-05
-1.06597772075017e-05
-2.5201233719499e-05
-3.36709150383739e-05
-2.08512377420705e-05
-1.46235825420578e-05
-1.15173877550415e-05
-2.05534847740644e-05
-1.99476040914869e-05
-3.14526819059995e-05
-1.72261216565107e-05
-2.14666365078722e-05
-1.4605870407309e-05
-3.48929835115578e-05
-1.22772743843849e-05
-1.36856807863377e-05
-3.56472769363817e-06
-2.92787068292839e-06
-8.98898431737525e-06
-1.40384281464397e-05
-5.73412752005683e-08
-3.03708172147924e-05
-2.8234276158782e-05
-1.6090896629652e-05
-3.00609940935665e-05
-3.17467284846164e-05
-1.81692264790211e-05
-9.96704084482801e-06
-1.50204386790021e-05
-5.32959410458294e-06
-1.71987838973336e-05
-2.49888941086406e-05
-3.32965433404259e-05
-1.19661013754206e-05
-9.44587498129582e-06
-1.1857123190159e-05
-2.35111929768183e-05
-3.36691405480883e-05
-3.99091452731562e-05
-3.02267808327277e-05
-4.62550448640893e-06
-1.9457097591562e-05
-9.62739420082125e-06
-5.56361165762377e-06
-1.97290238741785e-05
-3.64673000971491e-05
2.57853100204172e-06
-1.25208295208982e-05
-3.78273507319557e-05
-1.21360129457452e-05
-2.76458101715469e-05
-2.03856266320806e-05
-4.48261563569549e-05
-2.89036554869183e-05
-4.46445752553585e-05
-1.48355112412418e-05
-2.11978560005126e-05
8.42579861978105e-07
-2.28812925375589e-05
-8.82779684869012e-06
-1.55089928293403e-05
-1.70986930120577e-05
-2.94549952059943e-05
-3.32166991995396e-05
-3.41263067895418e-05
-1.35737354528977e-05
-2.47877234325343e-05
-2.99836928314823e-05
-1.38117712957825e-05
-2.83689718818311e-05
-2.02692731449346e-05
-2.78281509075224e-05
-1.64384441101851e-05
-2.7688333674639e-05
-3.83690109453524e-05
-1.59113112673056e-05
-4.16914458336821e-05
-1.28847280527183e-05
-1.8227256784482e-05
-2.48843176774343e-05
-6.21727162325578e-06
-1.59980054034051e-05
-1.72831909126648e-05
-2.05208406164471e-05
-2.45525891300526e-05
-1.90909494350749e-05
-1.82090329004574e-05
-9.94409105168373e-08
-3.16387880539102e-05
-2.89962472002962e-05
-1.08840470650783e-05
-1.6024521150754e-05
-2.25226187880736e-05
9.50939148458864e-06
-2.07705744562816e-05
-2.08817392999765e-05
-4.50215537447281e-06
-3.23015596329293e-05
-7.3589283686767e-06
-2.05689392245076e-05
-1.27574693833668e-05
-3.27450572275874e-05
-8.56484975263887e-06
8.11690506085608e-07
-1.23513629146948e-05
-1.87690494169413e-05
-1.20599828181487e-05
-1.94761620577708e-05
-1.25482148429643e-05
-2.13297358693259e-05
-1.06656673687681e-05
1.61583213192279e-06
-3.03343595040409e-05
-1.19103701872194e-05
-1.58476827897367e-05
-1.30522063837631e-05
-8.40541603406466e-06
-2.22592439159626e-06
-4.0134500226999e-05
-2.07115361149933e-05
-2.98000734422703e-05
-1.99319363419358e-06
-2.46769152462224e-05
-2.9832276935752e-06
-7.31006869826858e-06
-1.2142744118783e-05
-2.73869529481228e-05
-1.96915110134142e-05
-2.5101502559656e-05
5.87699760133167e-06
-2.90162345827759e-05
-3.99160761924412e-05
-3.17302099753854e-05
-2.32111186939576e-05
-4.8148671926474e-05
-2.24690242787729e-05
-5.20091921822641e-05
-2.14496658042729e-05
-2.18612447091738e-05
-3.0334983411211e-05
-2.92525811942142e-05
-3.3626515888049e-05
-6.14735366109675e-06
7.82564611703803e-06
-3.38105185900182e-05
-2.1768298543223e-05
-1.97604947313086e-05
-1.207042873095e-05
-2.30228289713179e-05
-2.78209376446199e-06
-5.98906993553813e-05
-8.08061334653484e-06
-3.97202642605328e-05
-6.12193904009099e-06
-2.63069327325445e-05
-2.76077891391857e-05
-1.67165914488714e-05
8.6114775167677e-06
-1.81392647822841e-05
-1.28273737420085e-05
-2.72961222511958e-05
8.40249548140484e-06
-1.60227537075904e-05
-3.58644822219659e-05
3.97569150614786e-06
-2.93546117194352e-05
-3.06999668061239e-05
-2.4049400132053e-05
-1.59541537712308e-05
-9.17420849866234e-06
-2.28763812023428e-05
-1.07371707087435e-05
-1.08687171593727e-05
-1.92670842632455e-05
-1.47722321445779e-05
-8.34501713171918e-06
-2.19706406548798e-05
-2.45962669926884e-05
-3.16974447344819e-05
-8.10484340865038e-06
-9.21708420989526e-06
-2.96642929512857e-05
-1.3120365330368e-05
-1.13817846865534e-05
-2.41509601923317e-05
-8.51697187194728e-06
-1.42511920759521e-05
2.28680843978442e-06
-9.79524655472088e-06
-3.15191480287733e-05
-2.33001914320321e-05
-1.07987015914112e-05
-1.54093277399161e-05
-1.76326181363692e-05
-2.79005165311772e-05
-2.65999019848281e-05
-2.05994084951001e-05
-1.09666469297695e-06
-1.77777294652481e-05
-9.4157472215674e-06
-3.47058116243284e-05
-2.68025426800567e-06
-4.77992870280024e-05
-1.01799387614275e-05
-3.684467465086e-05
-1.65448897542642e-05
-3.62744945321907e-05
-2.98968967629127e-05
-2.75725239849118e-05
-1.67932391039843e-05
-3.37669376063477e-05
-1.52383697756748e-05
-2.0178857645608e-05
-1.08349594967397e-05
-2.05433773175786e-05
-1.58635315390483e-05
-5.07153838804358e-06
-2.25711505530764e-05
-5.48698563526382e-06
-1.01752786892824e-05
-2.61564201479148e-05
-1.5681426119645e-05
-1.73473636041113e-05
-3.34221113614018e-05
-3.57662416585176e-05
-3.11994561351022e-06
-2.68602259908362e-05
-2.65449998453e-05
-2.29659509276706e-05
-2.6834847234642e-05
-3.74623049018692e-05
-3.97817870956682e-05
-3.6658463064412e-05
-2.90723266428861e-05
-2.58853635506838e-05
-6.38658304960478e-06
-1.91478365607691e-05
-1.49925997270672e-05
-1.80258591860173e-05
-2.3645341427326e-05
-7.36296546880771e-06
-1.94958416099877e-05
8.09164072954175e-06
-4.90586236078112e-06
-3.71878037760019e-06
-2.3467375759196e-05
-4.14466472061758e-05
-2.57521156224164e-05
-2.26614145641912e-05
-3.71952872398929e-05
-1.73331883844449e-05
-7.78758618803442e-06
-2.16328526259311e-05
-2.19426044923898e-05
-7.3228000924032e-06
6.63872578938576e-06
-1.30823961307652e-05
-3.58710130784719e-05
-1.57684509453858e-05
-2.51633122177502e-05
-3.83158545717564e-05
-1.28421547392483e-05
-1.59483106490682e-05
3.88771960909275e-06
-1.75049058244336e-05
1.77498023938034e-06
-9.69908552472435e-06
-1.01202640203782e-05
-2.16105140706326e-05
-8.59485343551738e-06
3.27009304350627e-06
-1.16961262394256e-05
-1.77235341357972e-05
-2.25095423347099e-05
-1.73869428162985e-05
-3.07514066406729e-05
-3.50720162821692e-05
-2.96313043862657e-05
-1.49778718044808e-05
-1.31808568713466e-05
-2.495572495559e-05
6.83414744889726e-06
-3.45135979886505e-05
-3.1741231540863e-05
-1.36459478487686e-05
-4.2394431531404e-05
-1.18949923922724e-05
-2.69928006120923e-05
-2.86798295096499e-05
-1.13012892959618e-05
-1.44042389436097e-05
-3.60075421840145e-05
-3.71078334989033e-05
-3.41407685458263e-05
-2.15610556073078e-05
-7.99214979164302e-06
-1.57740082838599e-05
-5.2877406868129e-06
-3.65905357841847e-06
-3.26422581202801e-05
-8.56067741066055e-06
-2.01062581578895e-05
-2.43160252755018e-05
-1.41092723342444e-05
-1.13993491429922e-05
-2.18413879569846e-05
-2.00545522245892e-05
-6.07186285021478e-06
-2.31236381969229e-05
1.28268303112271e-05
-4.7207498494209e-05
-1.96645593946874e-05
-2.27914260289911e-05
-2.75184024035493e-05
-1.53576763646101e-05
-6.69009511507007e-06
-1.67551296454739e-05
-2.09900450420123e-05
-3.87203441846673e-05
-3.77644118602352e-06
-1.01684471010907e-05
-7.85004291533012e-06
-3.82803964460482e-06
-7.87404410499997e-06
-9.57140596230767e-06
-1.91051514000036e-05
-1.01897551212996e-05
-1.18816471713871e-05
-2.95594212267699e-05
-4.77051092020666e-05
1.21629453939993e-06
-2.78193821406789e-05
-2.68387597408347e-05
-7.24254500263695e-06
-9.32209394394413e-06
4.34163011929401e-07
-3.28407133939375e-05
-1.31515721683532e-05
-2.49592992690302e-05
-2.83680750055371e-05
-5.11400165070691e-05
-3.98220390338156e-05
-1.23420747029761e-05
-1.05915600244459e-05
-1.85098351485705e-05
-2.37158986077605e-05
-1.69592988472877e-05
-1.34148466408192e-05
-3.72722615593709e-05
-1.30926551488169e-05
-1.62341490097048e-05
-4.14096102393473e-06
-1.14491168188367e-05
-1.70099926926926e-05
-2.19636073269764e-05
-2.02075137656221e-05
-2.13371934454763e-05
-4.49222419640686e-05
-3.40693608284793e-05
-1.37049423850653e-05
-2.23518362759003e-05
-2.65837318215154e-05
-3.18985245744421e-05
-2.11995244343465e-05
-2.41374551292585e-05
-5.01607567333796e-06
-8.83946870837239e-06
-3.03114590933671e-05
-1.52049011592435e-05
-2.19862701726387e-05
-2.53445243208892e-05
-1.34651098108697e-05
-1.93075105465921e-05
-2.55675666074827e-05
-2.11437056623113e-05
-4.05501312461247e-05
-3.29728889859883e-05
-2.26637333339032e-05
-2.30889933025987e-05
-5.48360139858182e-05
-2.11870202812302e-05
1.24719265732934e-06
-3.00345585351009e-05
-2.72694204539663e-05
-3.52281614011366e-05
-1.02013761758263e-05
-2.05118862142604e-05
-2.54898669028621e-05
-1.5602462782218e-05
-1.99415905858383e-05
-1.92738687141133e-05
-1.77776485805241e-05
-3.96264995827489e-05
-1.14131100969353e-05
-1.46903903020912e-05
-1.4512627897645e-05
-2.62012125616225e-05
-3.09935920616502e-05
-2.3215417157496e-05
-2.62759540040995e-05
-2.11275535069207e-05
9.96006023702932e-06
-9.24633049398795e-06
-1.6184961104639e-05
-1.19381462908697e-05
-2.12519301688459e-05
-2.98438966323397e-05
-1.85195025235905e-05
-2.96202143710545e-05
-3.54820999034315e-05
-3.87024542964023e-05
-1.12157047507026e-05
-3.55653571171499e-06
-3.06467038512485e-05
-2.30521446688756e-05
3.26427407248259e-07
-9.00791147308511e-06
-2.43594863085988e-05
-1.45409750145708e-05
4.81370115436215e-07
-3.6204791851483e-05
-1.99365991348195e-05
-9.60974022664015e-06
-2.75419018433783e-05
-2.37858773134709e-05
-3.35854484185661e-05
-3.21752345604747e-05
-1.97334657901972e-05
-7.14243836148162e-06
-2.68727567632717e-05
-3.45338805406674e-05
-7.97427776306418e-06
-2.16509054023097e-05
-2.931822047244e-05
-2.96084464894973e-05
-2.90221155532973e-05
-3.11436811111007e-05
-1.75108360285808e-05
-6.59278943271309e-06
-1.61691821339657e-05
-5.39808320407174e-06
6.86320928929794e-06
-2.41407762857444e-05
-3.4187613079286e-05
-1.41479349941721e-06
-1.36166798305326e-05
-6.51256042381718e-06
-2.6037966264757e-05
-4.30114563671683e-06
-1.61633524083409e-05
-1.82729213743212e-05
-4.7774227936202e-06
-2.56780341512454e-05
-2.22377215375511e-05
-3.69492200860942e-05
-2.91856238800625e-05
-3.39274205612326e-05
-1.20752397235568e-05
-2.43280180600142e-05
-4.0008714883118e-05
-1.35481418047274e-05
-2.42654790087241e-05
1.77027979539199e-05
-3.20961973932165e-05
-1.62278163789092e-05
-1.66878853833365e-05
-3.81845197124303e-05
-2.34201472526811e-05
-2.53236794455593e-05
-2.80405417319723e-05
-1.27533073532981e-05
-2.21949364433026e-05
-1.21583656153324e-05
-2.32843228179573e-05
-3.19706461503136e-05
-2.72721764198047e-05
-3.96441349582763e-05
-2.37609336889024e-05
-8.56431559070827e-06
1.47462266693304e-06
-9.15668003601682e-06
-1.14064898327739e-05
-1.01387803657435e-05
-2.80709905570983e-05
-2.5556215681981e-05
-1.10917444691394e-05
-3.67882279656605e-05
-1.14699315826384e-05
-2.74513065949986e-05
-2.76846247440952e-05
-3.5916303106739e-05
-3.64269328413209e-05
-1.7963372066436e-05
-1.96268222044828e-05
-1.96633319858091e-05
-2.50822573416419e-05
-1.7584796667168e-05
-3.90966328431103e-05
-3.69296718340388e-05
-4.04437494589351e-05
-8.32621776551831e-06
-9.09758162984238e-06
-2.13850996362276e-05
-1.85720314224826e-06
-5.50255204624672e-06
-1.03513674652465e-05
-1.27321777868104e-05
-2.85731183671444e-05
-1.28130424634063e-05
-2.86783995737385e-05
-3.41260487176763e-05
-2.4047689917321e-05
-2.25190747782119e-05
1.88643060272496e-06
-1.53785908996821e-05
-1.00531731674535e-05
-6.86832216424515e-06
-2.09598702474181e-05
-1.91587155531547e-05
-1.10895003677809e-05
-6.34733832995992e-06
-1.49892753599794e-05
-1.89641146184203e-05
-9.12291427385839e-06
-4.23721482754319e-05
-3.41951968187681e-05
-2.97964562135665e-05
-4.32326021088967e-05
-2.11630566177136e-05
-1.37489747957597e-05
5.24336646578478e-06
-1.24643743406968e-05
1.01412707510968e-06
-3.95867923514532e-05
-3.10569879620938e-05
-2.94104290654245e-05
-8.1166212309762e-06
-1.712526902074e-06
-2.98027826556993e-05
-2.30699232810755e-05
-1.69238997929575e-05
-4.22731740822554e-05
-9.3477561189068e-06
-3.72115820819118e-05
-5.3011336764656e-05
-7.25280463027553e-06
-1.21058193311482e-05
-2.89331100817316e-05
-3.61504568367558e-05
-1.88443197790155e-05
-6.46409555462884e-06
-3.47586534995654e-05
-1.38023620779976e-05
-2.50855585868761e-05
-1.10976972720185e-05
-2.88922046598057e-05
-1.90423757327061e-05
-3.82921960224917e-05
-6.19305778938207e-06
-1.02370711667091e-05
-1.98757008542827e-05
-2.51012782038683e-05
-1.92083090031095e-05
-4.36676941227025e-05
-2.00263789074012e-05
-3.27613308620273e-06
-2.70059209990692e-05
-2.98331937190873e-05
-3.02372071872392e-06
-2.37198908606838e-05
-1.44043367951005e-05
-2.47384870247428e-05
-2.62653770918484e-05
-1.08719478019157e-06
-1.29899684417427e-05
-5.00603404665158e-05
1.09393330518503e-06
-2.0067759655376e-05
-3.38780835722577e-05
-7.76430875013336e-06
-2.33341562638494e-05
-1.15731370168631e-05
-3.00126005283123e-05
-3.27700159359996e-05
-1.88601185691716e-05
-2.83865767545782e-05
-3.29369730175233e-05
-9.01581395099538e-06
-4.06891432924029e-05
-7.91980674792596e-06
5.09865475597354e-07
-1.34193762188648e-05
-4.79011291848897e-06
-2.5558748855713e-05
-7.00647151248412e-06
-2.09234917798042e-05
-1.41181618637847e-05
-8.95422991521909e-06
-3.63308433404432e-05
-2.49026164339706e-05
-4.48557623378331e-05
-3.54575462412634e-05
-8.61043497074674e-06
8.33878549287025e-07
-2.68909378934004e-05
-3.38059835546064e-05
-4.2610486411528e-05
-2.00211534018588e-05
1.16674806349826e-06
-1.16039090619463e-05
-5.04747191251882e-06
-2.45480648943758e-05
-3.8146616193933e-05
-1.9356394012389e-05
-1.99273886894308e-05
-2.55266641723779e-05
-8.07980026379246e-06
-1.77775287397121e-06
1.95973449200525e-05
-1.64074948623527e-05
-1.75583192899131e-05
-3.55903140837224e-05
-4.41616210254224e-05
-2.89838872284813e-05
-5.46512289212071e-06
-1.57278641871679e-05
-1.18879826156464e-05
1.18259884807893e-05
-3.40596876866244e-05
-2.6045628035355e-05
-1.24043628411614e-05
-1.05760915263214e-05
-3.95268000991263e-05
-2.19008731753599e-05
-1.76800983753863e-05
1.29333860128556e-05
-2.81976945849509e-05
-3.09721834278278e-05
-1.52515268196025e-05
-3.00033157932156e-05
-2.92856779566345e-05
-2.10115641656714e-05
-1.79230635818726e-05
-3.52259323488073e-05
-2.33633651050088e-05
-3.70388409999936e-06
8.00739462371261e-07
-2.6529128842586e-05
-2.00981515301268e-05
-3.27811594297371e-05
-1.49534893716273e-05
-1.65226596803075e-06
-3.47127259238314e-05
-2.20931109906653e-05
-1.3156470550707e-05
-3.54341935029579e-06
-3.93008713289677e-05
-3.85091531998092e-05
-3.22164208199688e-05
6.37803141818559e-06
-1.08764593383981e-05
-2.80850664369458e-05
-1.97818893804236e-05
-1.05369182118235e-05
-2.05014088880246e-05
-9.00214341283279e-06
-1.81571592317223e-05
-8.97064263929885e-06
-8.91876271571476e-06
-3.78014904855788e-05
-3.26777196306236e-06
-2.64278992940142e-05
-2.19818091002923e-05
1.25818173909961e-05
-1.72562874795427e-05
-1.66706865720108e-05
-1.30995781614734e-05
3.69943799976778e-06
-3.13255906226256e-05
-1.93837330601655e-05
5.73704271788619e-06
4.94213220749746e-06
-3.76178931999249e-06
-2.68909999482291e-05
-2.19382652111356e-05
-1.4768607966885e-05
-4.18436785319594e-05
-1.75705353029062e-05
-1.92442709925028e-05
-3.31475539432831e-05
5.88231845402367e-06
-3.09805766453085e-05
-1.17288121933629e-05
-2.68777165066751e-05
-2.57211092409772e-05
-1.24429144867971e-05
-9.57493542593852e-06
-3.11683513659448e-05
-2.64238705063111e-05
-4.81632678008557e-05
-1.00194345998703e-05
-1.14051478831848e-05
-5.50460044131197e-06
-2.24777143688883e-05
-4.31243163648663e-06
-2.53232234266014e-05
-1.87533767626982e-05
-1.91504978849166e-05
-9.17178129070339e-06
-4.53626268006719e-05
-2.48567262855581e-05
-1.58614464173972e-05
-1.82625692527921e-05
-4.60884336499666e-05
-2.49477435527864e-05
-9.05892889832256e-06
-3.02951892130477e-06
-2.5076811856598e-05
-1.94587532730783e-05
-1.5017688132049e-05
-2.95283873464747e-05
-3.07713057786838e-05
-1.49122504869974e-05
-2.67588446190295e-05
-8.90150699185893e-06
-2.13365513102159e-05
-1.80899686594224e-05
-2.6824261765742e-05
-2.16711173817959e-05
-4.06133050292929e-05
-2.10823779380326e-05
-1.47064994203486e-05
-2.50928097584877e-06
-3.30790456949423e-05
-2.71186732943675e-05
-1.12227796575682e-05
9.41386036388751e-06
-7.95901103244331e-06
-3.01441431550795e-05
-7.68874581037547e-06
-1.81248005763633e-05
-4.131288853385e-05
-1.39293341783763e-05
-1.70936880470966e-05
-3.32389587398212e-05
-3.27181284420132e-05
-1.21072453028827e-05
-1.39016494696032e-05
-1.50330574062027e-05
-7.57576940542916e-06
-5.66237240149016e-06
-1.43723385792561e-05
-1.54249836996279e-05
1.45676100458701e-05
6.2774847952708e-06
-2.26854435865816e-05
4.83524644661453e-06
-5.61118384761637e-05
-1.76587767766501e-05
-2.2124357206978e-05
-1.41582566384304e-05
-2.27125378015925e-05
4.23350032784111e-06
-2.66097315520784e-05
-2.39690927807501e-05
-3.34899473602534e-05
-4.42467476898127e-05
-1.71983772240494e-06
-2.08248397134034e-05
-3.15462084712081e-05
-1.13378949965897e-05
-2.19588672640656e-05
-1.93496272061195e-05
-3.31539136061923e-05
-2.03970943958575e-05
-1.89746083155677e-05
-2.51485609116841e-05
-1.73809149488816e-05
-2.09091053737183e-05
-2.31100913442371e-05
-1.59131000990632e-05
-1.91407373718114e-05
-1.80319665887209e-05
-3.21502722955302e-05
-1.50003218776709e-05
-2.25986556216867e-05
-2.78120587634813e-05
-2.80187769443908e-05
-8.42015425063982e-06
-1.54289232762704e-06
-2.6327099834663e-05
-1.75281779792713e-05
-4.28199226813297e-05
-2.08496862562257e-05
-2.42139823184282e-05
-3.65605411023574e-05
-6.91263015395484e-06
-2.00260306095856e-05
-2.35775410566599e-05
-1.71802241814872e-05
-2.54362558521048e-05
-2.25342939346141e-05
-1.82491273781754e-05
-4.60872395589743e-05
-3.04688833132166e-05
-2.87980792037295e-05
-2.93826798921683e-05
-4.84785195552045e-06
-2.45246782847838e-05
-3.05457414871239e-05
-8.86289916251619e-06
-3.67707202626696e-05
-1.32478307768964e-05
-2.88524536039198e-05
-1.66633499725816e-05
-1.78756419706675e-05
-3.27180050305662e-05
-1.93682662364241e-05
-2.52862538644741e-05
-2.60702919815675e-05
-1.06559724708293e-06
-3.47816709871043e-05
-1.33325180478816e-05
-2.64688533506276e-05
-1.88559717170707e-05
-1.05470475919986e-05
-2.99894135161361e-05
-2.24314006896562e-05
-2.63804711854809e-06
-3.14571815350867e-05
-8.46853974886312e-06
7.61112291583556e-06
-2.05308422456353e-05
-3.03544115637183e-05
-8.11558521851736e-06
-2.51019762622438e-05
-1.8371541335032e-05
4.54179445745646e-06
-3.25149657826744e-05
-4.01586105023916e-05
-1.81540367990479e-05
-2.01979858733303e-06
-2.29679262513119e-05
-3.08420596110275e-05
1.03739477248766e-05
-4.83622089984945e-05
-2.37252120694661e-05
-2.15045252908736e-05
-4.49652649136074e-05
-2.00401746220245e-06
-7.69413786932536e-06
-3.04058979822967e-05
-1.99918022386077e-05
-3.56352020896628e-05
-1.73812678596405e-05
-1.04697044661439e-05
-2.29830992852317e-05
-1.7602162236736e-05
-4.55790806462774e-05
-2.74571831778948e-05
-2.64791151305138e-05
-8.02076554059975e-06
-4.76409371277063e-05
-2.60788346233061e-05
-1.85196848919909e-05
-4.06454118794731e-05
-3.76588984982484e-05
-3.18800898885803e-05
-2.37424381313872e-05
-2.79232377713984e-05
-3.02063439481247e-05
-1.54668097214453e-05
-5.92566100328704e-06
-1.54430170239121e-05
-1.22279168059035e-05
-1.92513497289257e-05
-2.5462104325122e-07
-2.52412411917567e-05
-2.41823738947545e-05
-3.10476806759056e-05
-5.83381204248824e-06
-1.94064905261206e-05
-3.71276912908919e-05
-2.09371654978653e-05
-3.20174616685795e-05
-8.68606818521856e-06
-1.33166594893701e-05
-3.16869232084153e-05
-2.43209307739404e-05
-7.05694024832972e-06
-1.29615849230485e-05
-1.94189915332712e-05
-1.44515241280116e-05
-3.47198144390325e-05
-1.17670185729895e-05
-1.72527332880589e-05
-5.86054438979358e-06
-3.56021063103459e-05
-1.42583235230315e-05
8.18044052677694e-06
-2.97009959630171e-05
-2.12373132031525e-05
-2.86662599025391e-05
1.50068201656179e-05
-1.91679830261745e-05
-2.50678365129808e-05
-2.31761882072779e-05
-1.39474505453905e-05
-2.092099587938e-05
-7.15452953182794e-06
-4.77602451567015e-06
-1.40787644278384e-07
-3.93471875256066e-06
-3.45421866121107e-05
-2.9206711671784e-05
-1.10162584379218e-05
-1.33531680390847e-05
-3.51738919129883e-05
-3.31660896365437e-05
-1.72700659041957e-05
-2.77232478998331e-05
-2.37919045277842e-05
-3.19709637509738e-05
-3.14498565825048e-05
-3.22531184981564e-05
-6.48680842386673e-05
-1.77264588566772e-05
-2.10308046621803e-05
-2.44394431290125e-05
-1.36957103205882e-05
-6.18022346443875e-06
-3.17253153144045e-05
-1.2791115979566e-06
-1.57730358273074e-05
-9.78621193687107e-06
-2.68653385423798e-05
-1.71312443734717e-05
-2.47996372327678e-05
-4.28684469692949e-06
-3.2860518461078e-05
-1.81287012804036e-05
-2.01845711651579e-05
-1.7038200891141e-05
-2.44362115911948e-05
-2.72981199346886e-05
-1.9831707454637e-05
-9.49617343325444e-07
-3.41402715759771e-05
-4.85501787411442e-05
-2.15024382392604e-05
1.63111127632618e-05
-3.45933464475747e-05
-1.05446460968139e-05
-2.21306218682382e-05
-4.90278816799718e-06
-5.50175714457662e-06
-1.00333349725503e-05
-2.19503374192534e-05
-1.92155568345356e-05
-6.38331235248621e-06
-2.04825093374809e-05
-1.87429544920726e-05
-7.38908171549968e-07
-1.85065982105761e-05
-3.45475495644221e-05
5.8721292111381e-06
-2.34591994503898e-05
-2.26537980006883e-05
-1.49368074955928e-05
-2.16190677487264e-05
-1.79990013251037e-05
-2.84361576672608e-05
4.04751314451627e-06
-2.92825229807118e-05
2.55545958703738e-06
-2.48552070818182e-05
-1.98077467720782e-05
6.26066847614239e-06
-1.94761427983899e-05
-3.38707110978356e-05
-1.01121041538455e-05
-2.55607036079524e-05
2.46434752684038e-06
-2.19228887982245e-05
-2.50174675431325e-05
-9.45443604312559e-06
5.17784105412043e-06
-3.97084317609752e-05
-9.30800559951376e-06
-3.47794646131178e-05
-3.03360102873612e-05
-2.04563596734452e-06
-1.06479434224788e-05
-1.76858312084032e-05
-3.19332732332286e-05
-1.00901469595117e-05
-1.16394980350671e-06
-2.06775378121282e-05
-1.19430227826293e-05
-2.49662171422987e-05
-1.40524239512764e-05
-2.25856680403816e-05
-2.25324053221762e-05
2.27676531356738e-06
-3.63428411468178e-05
-5.47720868335965e-06
-1.59812672630366e-05
-2.62411188072431e-05
-7.49950221542993e-06
-2.47521711363701e-05
-2.06172168027586e-05
-9.21003183506625e-06
-3.3349912555398e-05
-1.25622549046964e-05
-1.92309476680467e-05
-1.05171267275495e-05
-2.07775446988656e-05
-1.20711326852285e-05
-9.6813709337619e-06
-2.3141451355077e-05
-3.47294036655507e-05
-4.07791956049712e-05
-3.61419424391736e-05
-8.51923893799889e-06
-2.31886877733723e-05
-1.89676959645205e-05
-2.92786857458454e-05
-2.34970000076697e-05
-4.50226309863225e-05
9.11186221368748e-07
-1.59779782136723e-05
-1.09184266211498e-05
-2.07589081078919e-05
-1.62245779226607e-05
-1.59141486794667e-05
-1.88367136650825e-05
9.02483695663078e-06
-3.4398406127314e-05
1.12701573763939e-05
-3.3591101133469e-05
-2.63510634019615e-05
-2.17687755692664e-05
-2.67429718650189e-05
-8.98032533477774e-06
-3.48106789989945e-05
-2.68641527253365e-05
-1.35535793572337e-05
-2.52252412920408e-05
-2.06307413501757e-05
-2.02637094683091e-05
-1.57445028671007e-05
4.99533144315669e-06
-1.89037362434935e-05
-2.65463360783212e-05
-9.60593389753524e-06
-1.64018996746261e-05
-1.25947107427369e-05
-1.42845914995427e-05
-1.19535057616083e-05
-3.79713703110501e-05
-3.83888686379671e-05
-5.26734936701392e-07
-2.93237947292108e-05
-2.20334501719751e-05
-2.2203807767985e-05
-2.68859841973429e-05
7.13162092905171e-06
-2.11740757738615e-05
-1.67681167766309e-05
-2.77998330804288e-05
6.69259454092552e-07
-2.70738343959047e-05
-2.61257309723911e-05
-2.45298537885971e-05
-2.62362110423153e-05
-2.06341884438052e-05
1.24525350643898e-06
6.84139654349057e-06
-1.46921022535253e-05
-1.16124216705818e-05
-3.36462123761109e-05
-3.59072756925739e-05
-3.76661572962624e-05
-2.31952888975457e-05
-3.41174562125881e-05
-2.50125587536566e-05
-2.09115255345168e-05
-3.25528549688611e-05
-4.16315263806873e-06
-1.90299694478962e-05
-2.19612402781839e-05
-3.65052068235396e-05
-1.95848923010729e-05
-1.84099314802561e-05
-3.11489064760738e-05
-1.8819219486415e-05
-4.81027414128964e-05
-5.80493459878078e-06
-1.47623479991392e-05
-1.70743619253904e-05
-3.24330521962899e-05
-2.51115258148832e-05
-2.85616002232866e-05
-1.78895596982717e-05
-2.92651551390294e-05
-4.4563254173618e-05
-1.10862435460459e-05
-3.46974330338718e-06
-1.47854557050119e-05
-1.28143966532169e-05
-3.04114335488516e-05
-2.98036190180908e-05
-1.40178236448171e-05
1.15521923921389e-05
-3.1357688806621e-05
-8.21736869204264e-06
-1.55438815036067e-05
1.98022012264977e-07
-1.43476038638983e-05
-2.47200441018169e-05
-1.3998637043341e-05
-2.85337319371085e-05
-1.74110740654764e-05
-1.56050354154165e-05
-1.83607265766665e-05
-3.38596154543548e-06
-9.80183634990785e-06
-2.75178844635953e-05
-3.13551786400973e-05
-1.41840543248738e-05
-1.79521567796007e-05
-1.30467943369988e-05
-2.75986507662377e-05
-2.37401293617875e-05
-1.84108213987608e-05
-1.30087229507907e-05
-3.61934630279535e-05
-6.25517003913844e-06
-3.05541415558372e-05
-8.31643572422157e-06
-2.54947980067859e-05
-1.90618233695682e-05
-5.27109792811228e-06
-1.86374317145341e-05
-2.30023493755289e-05
-1.49383951946225e-05
-3.43392440765779e-06
-1.02087717297593e-05
-1.54747438782824e-05
-3.20844702895195e-05
-7.33487364210574e-06
-2.95323082777336e-05
-1.4703085100449e-05
-3.16622970911815e-05
-1.62442485531501e-05
-5.66932373926557e-06
-1.46400279294806e-05
-9.86515590863688e-06
-1.78648808133161e-05
-7.7566177809163e-06
-2.28680467306693e-05
-2.70476421214097e-05
-2.69167347052536e-05
-2.46065564533298e-05
-3.54609772159059e-05
-3.93336416513444e-05
-7.97396033265414e-06
-1.16450095184975e-05
-2.86152412293575e-06
-2.62612647004974e-05
-2.82969464308476e-05
-3.21273060542984e-05
-3.37872364671946e-05
-2.37407320135546e-06
3.09177211065277e-06
-1.58985124714025e-05
-9.0827711903008e-06
-3.16811844911044e-05
-1.26915687843718e-05
-3.82384716113691e-06
-1.86689445959745e-05
-2.82707365257601e-05
-2.00089579227525e-05
-2.87005454713975e-05
-1.97296163928169e-05
6.5892502718526e-06
-1.38891972257434e-05
-3.34428419129957e-05
-4.23971628470107e-06
9.60988206397786e-07
-3.63765265598919e-05
-2.50213569428564e-05
-4.47357666506615e-06
-1.48490794830844e-05
-1.90630637819541e-05
-4.70029076812521e-06
-3.28326722132037e-05
-2.27596159416088e-05
2.44549173405574e-06
-3.35936279806937e-05
-2.65724212802556e-05
-6.38811713341614e-06
-1.86861305636469e-05
-2.02570733267286e-05
-2.76864744136896e-05
-5.62636951441341e-05
-2.030191167076e-05
-2.53246715807367e-05
-1.71857625667503e-05
-2.17506056345604e-05
-1.40637297143198e-05
-2.311758308912e-05
9.21168234209119e-07
-3.59377866391151e-05
-1.60804315671859e-05
-1.89585781898681e-06
-2.39815779453304e-05
-2.64801505020338e-05
-8.26460774556431e-06
-2.7569505835137e-05
-1.73773096754279e-05
-1.27022713871531e-05
-4.23824919791163e-06
2.44312172419907e-05
-3.17242099496662e-05
-1.38059991876647e-05
-5.01337182667867e-05
-1.68271871490542e-05
-1.98311546912827e-05
-2.09096772375129e-05
-1.79100854160589e-05
-5.63122106731209e-06
-2.43153684590095e-05
-2.2078509868062e-05
-1.09520393300325e-05
-2.15262504573775e-05
-4.94443499244373e-05
1.15061910853026e-07
-2.8182525225185e-05
-1.3651901694578e-05
-2.33523632331727e-05
1.78240797342224e-05
-2.43481062615174e-05
-5.63760694238856e-06
-3.50217600095565e-05
-2.09589245211214e-05
-1.14495462603918e-05
-4.6449531326592e-05
-2.62821623307357e-05
-2.079843821135e-05
-2.19906154014202e-05
-9.7346691410762e-06
-3.33292338258484e-05
-1.54904385606523e-05
-1.79364553770099e-05
-2.06154866145987e-05
-5.27365316687122e-05
-1.90587602357146e-05
-2.624186924529e-05
-1.86420290758404e-05
-4.05492049727615e-05
-1.38625866015808e-05
-5.03171997407012e-06
-4.42213694912296e-05
-3.15045823462055e-05
-2.69956984615755e-05
-2.63462328620401e-05
-1.39677263331519e-05
-3.32236592531047e-05
-2.47000171076957e-05
-3.38091548785959e-05
-1.33592435469698e-05
-1.62688094933137e-05
-6.13692694014309e-06
-1.94254858952835e-05
-3.86019284214566e-05
-3.21728777659181e-05
-3.6744101486597e-05
-1.47951922566972e-05
-1.34710932973388e-05
-4.34671262728487e-05
-2.31819287043886e-05
-1.43948638791707e-05
-5.69052963678043e-05
-3.64542205428577e-05
-6.41258981965076e-06
-3.14218241620588e-05
-2.20411241955786e-05
-4.65669802820012e-05
-3.22828000440903e-05
-2.20196373519364e-05
-2.2778149191948e-05
-2.26974759742423e-05
-2.01261027421749e-05
-1.9796753394548e-06
-1.49365439001021e-05
-4.43040321874427e-05
-7.16824374762445e-06
-2.96618674249923e-05
2.88767830955718e-06
-1.1208604548643e-05
-2.59424962821492e-05
-3.39895810036471e-05
-2.60340696229563e-05
-1.78072110904042e-05
-1.71239814518871e-06
-2.85864865019313e-05
-2.87343774861839e-05
-3.20102002594988e-05
-2.2528570689471e-05
-2.52939198014419e-05
-1.61509878889222e-05
-9.37696850696806e-06
-1.33179191147557e-05
-2.30361488447378e-05
-3.29316091743128e-05
-1.82958206595546e-05
-1.05571056063545e-05
-1.18876558477872e-05
-1.3606039466219e-05
-3.08850460095801e-05
-2.26179705520003e-05
-9.52807510126033e-06
4.86233973176097e-06
-4.26138478415129e-05
-3.07435866903085e-05
-2.64808718233054e-05
-2.11114062879648e-05
-2.2088580072874e-05
-3.3433451502006e-05
1.85144323810416e-06
-1.34734504633223e-05
-4.29029160577993e-05
-9.95453735862193e-06
-1.64393291917196e-05
-1.58876652252225e-05
-2.34778209256229e-05
-5.42839790530128e-05
-8.55975096587899e-06
-2.73946874660616e-05
-2.89849745024906e-05
-3.55764739695104e-05
-2.06632732358292e-05
-1.33360472275416e-05
-1.82735377380209e-05
-3.3447317275042e-05
-2.34462267804457e-05
-1.836236356374e-05
-1.35248262300467e-05
-2.88206952849796e-05
-2.14332308500343e-05
-4.21250483051493e-05
-2.65140310331921e-05
-1.83246048844857e-05
-1.73255199595335e-05
-3.96889835983946e-05
-1.79848717511588e-05
-2.3172903608757e-05
-2.07316693876615e-05
-2.1672810349478e-05
-1.66578304001751e-05
-1.108279342082e-05
-3.35264750910989e-05
-2.21744477519844e-05
-3.05144608370921e-05
-1.79338213338248e-05
-3.35853086909368e-05
-7.00940313285605e-06
-4.51452267634623e-06
-2.36598051412852e-05
-6.03135118021731e-06
-1.5331434474123e-05
-1.49612129461074e-05
-2.20039445485249e-05
-2.00502039360712e-05
-3.31482101306533e-05
-2.21231897649956e-05
-2.03639854258156e-05
-1.14062389695511e-05
-1.58937380297594e-05
-1.08730973689121e-05
-2.1038341715672e-05
8.18501044153258e-06
-1.76503970372902e-05
-3.14951466771994e-05
-2.82260753186172e-05
-1.21504177234788e-05
6.64727588325207e-07
-1.5556465766967e-05
-3.76623336347327e-05
-2.07099277622889e-05
-2.77165329690747e-05
-1.48982018711665e-05
-5.43145687163852e-06
-3.14636055870856e-06
-2.07647060577222e-05
-1.32814145041841e-05
-5.98665766838032e-07
-2.63546157408654e-05
-2.02482574224344e-05
-3.43687902919652e-05
-4.84571096968432e-05
-2.12427468952088e-05
-1.27112565378423e-05
-2.23362787967414e-05
-1.34391716928442e-05
-3.25866947264819e-05
-1.3527660343742e-05
-1.56075486389535e-05
-3.55616310561911e-05
-2.9291119737709e-05
5.51499767364148e-06
-2.63879713493805e-05
-2.37288284363458e-05
-2.63638828427071e-05
-2.54414771565404e-05
-2.08605095530846e-05
-9.44484627740147e-06
-3.56903855377153e-05
-2.76954528476435e-05
-6.60392753494401e-06
-1.93622577364488e-05
-1.95472103785518e-05
-3.87789249843969e-05
-1.26728634555413e-05
-2.33698985247953e-05
-1.56782045895423e-05
-3.06916881348279e-05
-2.92598955640545e-05
-1.5570237004425e-05
-2.06967665630073e-05
-3.27810396970229e-05
-3.6627010931951e-05
-1.29092503393623e-05
-2.49331512813804e-05
-3.03729506306269e-05
-4.96177983170414e-05
-2.18731051080555e-05
-2.11445235911789e-05
-6.46513348277388e-06
-2.7066417614018e-06
-1.32116493693335e-06
-2.57193742288887e-05
-1.21144094506218e-05
-2.47312845194022e-05
-8.60751264812744e-06
-1.36099851932971e-05
-4.1642209323414e-06
3.43472629547711e-06
-2.28329654843282e-05
-2.45888491061464e-05
-1.39270931173766e-05
-1.14059780182956e-05
-3.36808196855171e-05
-1.52584912960505e-05
-3.00582808840885e-05
-7.87630372738356e-06
6.2780706942998e-06
-7.70694853447586e-06
-2.05984860485641e-05
-2.03451278551793e-05
5.63679889306383e-06
-2.39000461284419e-05
7.94268615281595e-06
-2.17523895657258e-05
8.43497802683798e-07
-1.71458545294378e-05
1.99914488106367e-06
-5.68511771539172e-05
-2.27635016500122e-05
-2.49426109590565e-05
-2.8308869210156e-05
-2.58929999846071e-05
-2.22359586469572e-05
-2.13942025197017e-05
-3.25788351712921e-05
-4.49775064991415e-05
-2.45630637274251e-05
6.38864359122823e-07
-3.12462974442469e-05
-1.68661377475832e-05
-5.89443610471831e-06
-7.23468856500915e-06
-8.32919318012863e-06
-2.93807761754726e-06
-3.92869962796042e-05
-1.44939866604583e-05
-1.66566732840673e-05
-2.59913451264073e-05
-2.10917305034401e-06
-2.3844583407264e-05
-1.28354329131718e-05
-1.98851538662978e-05
-2.7288184707323e-05
-3.6990902835289e-05
-4.14889554702805e-05
-3.47923848356578e-05
-2.69933516649904e-05
-1.92521413324442e-05
-6.24267959111263e-06
-6.6658915844979e-06
-5.1741370214918e-05
-1.70951815051451e-05
-4.42230339728543e-05
-3.65297680215037e-05
-1.2546618130624e-05
-2.55615309795857e-05
-4.28944282628791e-05
-3.02966086468104e-05
-1.04409743260394e-05
-3.16116351747469e-05
-1.70154087978954e-05
-2.81932774823767e-05
-2.03555846212257e-05
-2.05609726220982e-05
-1.86588429248901e-05
-1.16535850923876e-05
-5.21723825938832e-05
-3.99567308300432e-05
-8.58108874904011e-06
-1.74753551750588e-05
-1.43819374564625e-05
-4.00133523850306e-06
-2.11079947783004e-05
-9.34222376226152e-06
-1.64937098786626e-05
-1.54799055096321e-05
-3.08006028305961e-05
-3.31995182332204e-05
-4.71061032101411e-06
-1.64144659904085e-05
-2.88448802958577e-05
1.01776785952579e-06
-1.49255261927921e-05
-1.84650700957471e-05
1.64321053727681e-06
-1.81634749145468e-05
-6.19422422138713e-06
-6.38383314556797e-06
-3.38804183413305e-05
-2.35428573025039e-06
-8.42277839316812e-06
-3.26428701273602e-05
1.13298810358197e-06
-7.33395561313994e-06
-1.39597622990877e-05
-3.21128667300119e-05
-1.7125763120158e-05
-1.15812501317797e-05
-2.04401365599472e-05
-3.6741887864839e-06
-1.58186325811624e-05
-2.00320845292365e-05
-2.59418628445484e-05
-2.79983812687086e-05
-3.15936857588511e-06
7.79440207703799e-07
-5.40616629236678e-06
-1.53392315026231e-05
-2.17374365595427e-05
-2.5837030469812e-05
-2.55743995126838e-05
-1.81824364669376e-05
-7.67940661982072e-06
-8.8325234880274e-06
-3.65225088375872e-05
-3.05307797476963e-05
-6.94483170714014e-06
-1.03456861077019e-05
-2.08649314262512e-05
-3.66881285769522e-05
-9.37430802871562e-07
-2.2743464373836e-05
-4.80691625118902e-05
-2.10968590410819e-05
-4.79923619073044e-06
-3.06693254701567e-05
-3.09461807102778e-05
-2.0913943078074e-05
-2.66931807891469e-05
-3.03681607951797e-05
-3.99600262364252e-05
-1.86798266505977e-06
-2.97714864587629e-05
-4.26508767166997e-05
-2.48680618837122e-05
-2.12409523142275e-05
-2.84247449699599e-05
-3.76411955585411e-05
-2.74860927021535e-05
-2.2840384334528e-05
-2.71464332723555e-05
-1.01222921160991e-05
-7.80876948690866e-06
-2.8953537748388e-05
-3.69340356037205e-05
-1.52607716926235e-05
-2.56087347448842e-05
-8.87880646900753e-06
2.48396742701212e-06
-7.36819146017752e-06
-5.90584661135738e-07
-4.15200588096891e-05
-9.84455491723324e-06
-2.41556414018249e-05
-2.65622780995924e-05
-1.32421217626284e-05
-2.62104128369935e-05
-3.76732996902169e-05
-2.088358046476e-05
-1.92205482792022e-05
-2.39219863230935e-05
-2.4418183828141e-05
-6.71449381297551e-06
-1.95401577335241e-05
-4.02495124677004e-05
-4.20154403832829e-06
-3.2740813569271e-05
-6.75616076900959e-06
-1.5078127389104e-05
-1.96846104958453e-05
-2.5785387540422e-05
-2.23256155602207e-05
-3.55595112317727e-05
-2.2237499594415e-05
2.76592469474597e-06
-2.44250701109009e-05
-2.04782554234243e-05
-1.34699938971964e-05
-2.03648879914626e-05
-3.51613634707935e-05
-6.64738474174968e-06
-2.19303667057269e-05
-1.73782905766886e-05
-2.57066438513276e-05
-2.96067861002816e-05
-1.20405718235634e-05
-2.1319046878356e-05
-2.92468115168656e-05
-2.35218988277632e-05
-7.60469833719187e-06
-1.73625235042701e-05
-2.5388371727795e-05
-2.86079373079719e-05
-3.26646371057654e-05
-2.06571884406169e-05
-2.0680403808586e-05
-1.56726546611857e-05
-2.78312995722035e-05
-3.69679056791295e-05
-1.08236586643137e-05
-2.36410919865653e-05
-2.58138754354876e-05
-2.91599175229507e-05
1.13297565973307e-06
-4.01730607312249e-05
-1.54224771181499e-05
-1.75878553371301e-05
-1.97765663075344e-05
5.74979613148392e-06
-3.97215191321362e-05
-2.25371403686963e-05
-2.40645938990725e-05
2.24955196595373e-06
-2.13230957393431e-05
-1.70892408846217e-05
-6.14124180314344e-06
-1.15896228969858e-05
-9.76423363917905e-06
-6.52005792816426e-06
5.5356264766931e-06
-2.35397394464377e-05
-1.20294937204823e-05
-3.06857259851762e-05
-1.04780484114242e-05
-1.48419121442438e-05
-2.2611068171332e-05
-3.49790384417775e-05
-2.02280318518357e-05
-1.21331198955931e-05
-1.93890626256337e-05
-9.21203858402801e-06
-3.21801841331187e-05
-2.96299251494145e-05
-2.54393030666597e-05
-3.33356777204678e-05
-2.61290751642953e-05
-2.57939605157472e-05
-1.9684000336648e-05
-6.65629838874851e-06
-2.86369251902555e-05
-1.65829944244647e-06
-4.34686861437518e-05
-3.5025898943694e-05
-2.21634142799721e-05
-3.47600505237187e-05
-9.37658204764844e-06
-2.54010816186644e-05
-2.3364736276758e-05
-1.37917422293571e-05
-3.03136478349327e-05
-3.50718377608078e-05
-2.17813451452297e-05
-9.66330084584666e-06
-1.4171369244813e-05
-1.91439676082615e-05
-2.18187055953382e-05
-2.74091406735306e-05
-1.94861028654761e-05
-2.06405240599892e-05
-2.81913776888246e-05
-8.43055860149995e-06
-4.17446931218096e-05
-4.68470604230526e-06
-1.4477445664709e-05
-2.69385261128389e-05
-1.55754089923672e-05
-2.26845664239804e-05
4.17853216889498e-06
-1.1968695968499e-05
-1.61849797105917e-05
-2.78247773043786e-05
-3.94798940136388e-05
-1.43260796633071e-05
-2.391358993626e-05
-3.55363157254219e-05
-2.12351143688373e-05
-1.02036956295243e-05
-2.19517088812304e-05
-1.17755399322546e-05
-2.60677835891826e-05
-1.06463800969805e-05
-2.51634350337913e-05
1.92465098519487e-05
-2.41764033231378e-05
-1.63366977804145e-05
-3.31085866455344e-05
-1.63948237541411e-05
-4.22130306103081e-05
-2.61293782607675e-05
-2.02792825257344e-05
-7.91959496075391e-06
-3.05564778853048e-05
-1.59342734829185e-05
-4.21343372400006e-05
-7.91026765920262e-06
-3.54122813581551e-05
-2.3003795510675e-05
-3.1331402266234e-05
-2.46588566059843e-05
-3.44371984124239e-05
-3.81272143365744e-05
-1.80195607128779e-05
-2.65281216190096e-05
-1.98924812365847e-05
-5.67119444901659e-06
-2.59843949493747e-05
-2.25260512494927e-05
-8.83426139068936e-07
-2.26399302123697e-05
-4.7432777632112e-05
-4.95692925716451e-05
-1.50773323065354e-05
-1.72251335872922e-06
-2.33143059507527e-05
