# Supplementary material for: Research on computational propagation and identification of mine microseismic signals based on deep learning
Source: PLoS One. 2025 Oct 22;20(10):e0334641. doi: 10.1371/journal.pone.0334641 (PMC12543183; doi:10.1371/journal.pone.0334641)
Supplement: S2 Data — (ZIP) [file pone.0334641.s002.zip › 000100500001991.xlsx_0.txt_24.txt.txt]

-2.00156040437793e-05
-1.86431368718434e-05
-7.00764303351726e-06
-2.44427033448099e-05
-3.29439993071945e-05
6.5819595088233e-06
-1.38146527041584e-05
-2.8486454412399e-05
-3.96039132294759e-05
-2.16311596398607e-05
-1.67179596337437e-05
-7.80364493198304e-06
-1.4147442713342e-05
-2.5500017400108e-06
-3.24960745943817e-05
-3.42767401136647e-05
-1.97175226478231e-05
-3.50048704764141e-05
-2.38157466604218e-05
-3.13603814332526e-05
-4.84239106401111e-05
-2.85400263385417e-05
-2.85743510741095e-05
-2.61788963461197e-05
-8.54151632743464e-06
-3.00048706004005e-05
-2.99573615484752e-05
-2.11540749182293e-05
-1.86392354490081e-05
-2.8657410288693e-05
-3.65383654972069e-05
-1.79076961858282e-05
-9.21582361775611e-06
-2.46112543999144e-05
-3.07415257607961e-05
-2.66889718274328e-06
-2.19753560828568e-05
-3.45981616110475e-05
-4.21418237688083e-05
-1.54802618368257e-05
-2.67938166529407e-05
-1.31689082948248e-05
-8.8398045981249e-06
-2.69630429567071e-05
-1.85859352696094e-05
-1.82610342024278e-05
-8.37863280719649e-06
-3.36995306624177e-05
-9.78903939840131e-06
-2.868089226185e-05
-1.39202367518673e-05
-1.68764210210997e-05
-1.93649239660844e-05
-2.32706336522124e-05
-8.03261505351724e-06
-2.80012174444876e-05
-8.8547011591387e-06
-2.58179414901055e-05
-3.36557613177592e-05
-2.11755924288594e-05
-5.78608944216633e-06
-2.41582456137473e-05
-8.81410337072748e-06
-2.34147046881381e-05
-3.0796891976291e-05
-3.91164581646166e-05
-2.86358338788989e-05
-2.60158475726616e-05
-3.19524875282276e-05
-3.72615902771613e-05
3.02903317962254e-06
-1.24852589883526e-05
6.40916527010151e-06
-1.75153499583998e-05
-2.82628699220651e-05
-3.13002810576729e-05
-3.7257760461039e-05
-3.63456997649684e-05
-1.66972165403196e-05
-5.52879362734569e-06
-1.9141299460579e-05
-2.73474713150508e-05
-6.02973661538936e-05
-2.83904574138904e-05
-3.47861532020433e-05
-4.73101754251497e-05
-2.03159985599749e-05
-1.9008770717617e-05
-1.24634044102855e-05
-4.15467918743868e-05
-3.35124580654292e-05
-3.39123500554656e-05
-1.02141833739745e-05
-1.99029748893897e-05
6.34493458999181e-06
-1.62384643824412e-05
-3.29255821052437e-05
-2.27303737051797e-05
-1.85926452578307e-05
-1.56816564056847e-05
-3.20706573510193e-05
2.63072806145918e-06
-2.2367015908284e-05
3.17802518796069e-06
-1.58053601737698e-05
-2.1614184086107e-05
-2.19314601492074e-05
-7.67082912660253e-06
-2.97829012583743e-05
-3.53518857473441e-05
-1.13867550387173e-05
-1.18816309967143e-05
-1.69678738317927e-05
-2.10046760088654e-05
-4.4948181723791e-05
-3.22180962730201e-05
-3.54339368011358e-05
-5.01051776955325e-05
-1.74459521977259e-05
-1.86358380820194e-05
-2.38553622114558e-05
-1.85025123066667e-05
-1.1132702869662e-05
-2.24452190094303e-05
-5.24053291795289e-06
-1.95846301063369e-05
-1.08799819449915e-05
-9.70593852362135e-06
-1.44768576077984e-05
-4.74789500428561e-05
-9.93972901748404e-06
-1.98133364006041e-05
-2.54803258004308e-05
-1.96022022934915e-05
-2.80536053819589e-05
-3.34923190525093e-05
-2.39327697051439e-05
-1.11119486293686e-05
-2.77744611458974e-05
-2.73633642791456e-05
-2.69182197244368e-05
-1.74244647692373e-05
-4.42977760206396e-05
-3.23093595656755e-05
-2.80555321331622e-05
-5.04767739884473e-05
-1.527029867489e-05
-5.63090939585738e-06
-5.4300991743542e-06
-3.06935060417901e-05
-7.02806025030829e-07
-3.34152527463736e-06
-1.4808572260104e-05
-3.92268557828637e-05
-2.4099021506589e-05
-2.35428991728521e-05
-1.87405038696669e-05
-1.65973642303696e-05
-5.85282771503718e-05
-1.0948990364128e-05
-1.14911676238375e-05
-1.46535639845969e-05
-2.93752271091934e-05
-2.59560697020455e-05
-1.5533520661725e-05
-1.84429948155775e-05
1.3800363002228e-05
-2.55330926060301e-05
1.03009202386294e-05
-8.81569164177357e-06
-2.36999934527856e-05
-2.37263783707824e-05
4.23363845318286e-06
-4.16585671360166e-06
-5.56679305096541e-06
-9.0619126540018e-06
-3.68727620548322e-05
-5.86905691322654e-06
-1.95213663725711e-05
-4.23229668226407e-05
-1.16156106714027e-05
-2.4621703338727e-05
-2.82837842976512e-06
-1.42926069859661e-05
-1.51694982902789e-05
-5.8720216795655e-06
-3.24182085193142e-05
-2.2792379225416e-05
-5.2715314451526e-05
-3.16830749769256e-05
-9.59800790185359e-06
-1.56254904738901e-05
-1.52378720520951e-05
-2.34367195084535e-05
-3.46399966057384e-05
-7.17370618474288e-06
-3.1457277226362e-05
-1.54532032133044e-05
-1.81569401127308e-05
-1.85000931037122e-05
-3.27333576478945e-05
-3.70833933479269e-05
-2.24515637122519e-05
-2.53333261143821e-05
-1.09926181716031e-05
-2.43597213352731e-05
-1.31502489661335e-05
-3.69267766074433e-05
-3.93883818534287e-06
-2.02932608710957e-05
-2.4703728364806e-05
-2.41239371178662e-05
-9.2593962512055e-06
5.85182113973054e-06
-1.8512745094819e-05
-1.10468779557436e-05
-3.11282747715147e-05
-1.43471247053067e-05
-2.03485163698654e-05
-1.7939116573653e-05
-4.06640031051846e-06
-2.77892441547549e-05
-2.2257284156077e-05
-9.64383895080572e-06
-3.26867680939568e-05
-1.28111033913872e-05
-9.64632271007491e-06
-5.63219920697936e-07
-2.37203176906057e-05
-1.01527073439269e-05
-2.02280761506097e-05
-1.76186084019742e-05
5.5576340751779e-06
-7.35410173158349e-06
-1.93632407431584e-05
-3.29899457281459e-06
-8.4392492538935e-06
-1.04536821277311e-05
-1.88953955885896e-06
-1.8085844889787e-05
-2.72880306711219e-05
-9.76732843049665e-06
-3.56588595442149e-05
-2.4225114421978e-05
-1.71974044243604e-05
-3.21121123151769e-05
-3.40285961351466e-06
-1.70585001385495e-05
-2.22395884018861e-06
-3.70314979334567e-05
3.31685083864639e-06
-3.95931037122651e-05
-4.32479652643976e-05
-1.09143706317878e-05
-4.4025033709288e-05
-4.48807037502301e-05
-3.21781282650049e-05
-2.53247377345628e-05
-3.1015914431249e-05
-1.2274163676835e-05
-7.3332813449081e-06
-3.02296141026889e-05
-4.23151444644392e-06
-2.07319654742057e-05
-3.38523785273036e-05
-2.25915535610464e-06
-2.39217100374218e-05
-6.86854945285727e-06
-1.90059909454813e-05
-2.77031438881274e-05
-3.51375117353546e-05
-2.20081495802649e-05
-3.26510420851667e-05
-2.80126806471766e-05
-2.03556926283125e-05
-7.58244272532979e-06
-1.66651890351405e-05
-2.90447457719041e-05
-2.30599102087991e-05
-4.15607413520658e-05
-2.49915532088295e-05
-3.96271192553482e-06
-2.35613796987284e-05
-2.38504465869444e-05
-1.78795216154203e-05
-3.04582099256593e-05
-7.00573402660339e-06
-2.02634105558051e-05
-1.10301331194228e-05
-8.35270630071776e-06
-2.36318222620326e-05
3.42112653240983e-06
-1.67207951518641e-05
-2.02256235053303e-05
-2.50387898292537e-05
-1.81213991781069e-05
-1.43397581877471e-05
-1.87145466641471e-05
-2.9956987131357e-05
-4.19708468837797e-05
-2.24662773185429e-05
6.22514079578011e-07
-8.64381211305351e-06
-1.88828638601066e-05
-3.45382973382605e-06
-1.54854661383945e-05
-1.79863291432047e-05
-2.7569115813532e-05
-2.93387612754303e-05
-1.1494050410021e-05
-2.29805451277755e-05
-3.98641761856075e-05
-1.00979855957863e-07
9.53100975313078e-06
-3.49247527959854e-06
-2.94097554152541e-05
-7.44633207177032e-06
-6.89669954591146e-06
-8.97735510207895e-06
-3.55354992716373e-05
-2.60825864724859e-05
-2.70271631586635e-05
-1.11231612864049e-05
-2.182405236695e-05
-1.29386853693793e-05
-3.374151365717e-05
-1.86848393140461e-05
-2.60569782590737e-05
-6.79084048802426e-06
-3.51041207403588e-06
-4.5093462740335e-06
-2.39265102867314e-05
-1.18496315777079e-05
-1.27023930766285e-05
-1.96866804995154e-05
-1.16256909697674e-05
-1.79271002632563e-05
-3.62057586609159e-05
-1.05939068044772e-05
-6.04372974716503e-06
-4.4475145255355e-05
-3.54219549965382e-05
-4.03239744140971e-05
-2.66357185790416e-05
-2.12291941559123e-05
-1.22331832229177e-05
1.09678519002241e-06
-6.86392140075833e-06
-6.73574834876526e-06
-2.02661359435754e-05
-9.80209013494035e-06
-5.18845653410585e-06
-3.30179889759185e-05
-7.22677015976285e-06
-1.64805239467852e-05
-2.96378051611513e-05
1.29588604577518e-06
-1.83046053166944e-05
-3.46303316431791e-05
-2.63240901477377e-05
-4.4437893850633e-06
-9.36751373862125e-06
-1.54287663099958e-05
-2.52154811023016e-05
-1.53411895018139e-05
-1.13294641673643e-05
-9.38305596168295e-06
-2.23329892470572e-05
-3.70022783595139e-05
-6.35888510443923e-06
-6.89995303523613e-06
-2.17109645931014e-05
7.43494581875617e-06
2.41177366881793e-06
-9.77151522541167e-06
-7.60724648276479e-06
-1.2159646124985e-05
-3.20741967282172e-05
-2.19399944144372e-05
-1.51415564411732e-05
-1.24004507968169e-05
-7.96138960006544e-06
-2.86773232367856e-05
-6.62458771541022e-06
-2.76335986730276e-05
-1.410876609248e-05
-1.38333671464282e-05
-2.72761711458505e-06
-2.17602732517988e-05
-2.47742151235891e-05
-1.76809556232264e-05
-2.65016626955802e-05
-1.46953880037461e-05
-3.14798121055139e-05
-1.42644662001071e-05
-1.16361759674467e-05
-2.1021223608715e-05
-2.8582296886008e-05
-8.24781248123624e-06
-1.59771044328826e-05
-4.2240665026062e-05
-3.52986128595155e-05
-2.27650725095784e-05
-1.63171621025956e-05
-1.85125840312231e-05
-1.86802802943342e-05
-6.28142654265784e-06
-8.27941733042683e-06
-2.14657577432261e-06
4.70976481473448e-06
-2.20913756801891e-05
-1.41120526815151e-05
-1.07440842905008e-05
-3.98933481952047e-05
-9.49481248796186e-06
-1.53429963460823e-05
-3.14131286444084e-06
-3.2110717217877e-05
-3.31204180901512e-05
-2.98978754426305e-05
-3.90337483055944e-05
-2.10003252645567e-05
-1.52395023671216e-05
-3.39206822149916e-05
-1.51700775193022e-05
-2.07508196185704e-05
-2.50370171167588e-05
-2.55612777933341e-05
-1.51429724531133e-05
-8.73080310520901e-06
-1.85017681232054e-05
-2.00684954190877e-05
-1.24125315553842e-06
-3.80603109298686e-05
-1.03514933000646e-05
-1.46163027334836e-05
-1.52406300683095e-05
-8.66494958607093e-06
-2.30325045378924e-05
-3.52401707393676e-05
-2.25591835623127e-05
-1.92768374109386e-05
-1.3399609886945e-05
-1.2279275841174e-05
-8.16411690114215e-06
-1.35148239592118e-05
-2.06538236240111e-05
-2.95699581555638e-05
-3.731700334074e-05
-5.83582058703232e-06
-2.89352300736962e-06
-6.69415709772556e-06
-6.28823184257522e-06
-1.09777389307309e-05
-3.75481805212536e-05
-1.7153975822167e-05
-2.1540468351886e-05
-3.18918180316172e-05
-1.99920879718428e-05
-3.3243725398031e-05
-1.77233818972519e-05
-2.30049452016161e-05
-3.99207351417248e-06
-3.35765103415621e-05
-7.15227597654037e-06
-2.28680762562e-05
7.60113467474335e-06
-2.44369255682011e-05
-6.66238141315642e-06
-1.83674055386221e-05
-2.33230604525694e-05
-4.77820485056925e-06
-3.82793823520441e-05
-2.74139640372378e-05
-1.95031742411103e-05
-1.83683545249626e-05
-1.52236388138108e-05
-1.93502370934114e-05
-7.89286882863166e-06
-3.68018432679033e-05
-2.81610560549056e-05
-2.79921874783659e-05
-2.92932629799798e-05
-2.01936272551081e-05
-1.07379571314674e-05
-1.97267771930409e-05
-1.86942042059003e-05
-1.96552926442583e-05
-2.54087984573225e-05
-4.50337167655695e-06
-2.76526193260526e-05
-3.0619233562538e-05
-2.62003295656952e-05
-4.89225833530073e-05
-2.9223305898224e-05
-9.52230727646096e-06
-1.57183330470277e-05
-2.95551863463953e-05
-1.50100087369177e-05
-1.81599382365669e-05
-2.10184024515289e-05
-2.18359839669325e-05
-1.71805770585438e-05
-2.28924370389471e-05
-1.63680196566417e-05
-3.41127478691618e-05
-3.66936851933333e-05
-3.51670669527563e-05
-1.05371659599357e-05
-2.91006277362575e-05
-1.3835488852773e-05
-4.6958522521646e-05
-1.25326045238763e-05
-3.18260522791419e-05
-1.96253285252231e-05
-1.68105019133908e-05
-3.90560510510808e-05
-1.15548836005978e-05
-2.73176801454052e-05
-1.38724690645026e-05
-1.18460666566273e-05
-4.02365868258415e-06
-2.24127021583402e-05
-2.01100307277894e-05
-3.11831948622307e-05
-1.77296086896665e-05
-2.19113127802714e-05
-1.22949810407949e-05
-3.43159781735346e-05
-5.95822574434828e-07
-5.11269975329869e-06
-1.50359325432725e-05
-3.2822388200913e-05
-5.49427241429625e-06
-3.21424261291953e-05
-2.65390039067069e-05
-2.33793359276385e-05
-3.5502835124875e-06
-6.79643121236257e-06
-1.58162081420013e-05
-2.86130340408927e-05
-3.79442365891663e-05
-2.58006655009502e-05
-5.23725161955261e-05
-2.70980081788036e-05
-2.1507038774869e-05
-1.98425740270368e-05
-1.76023778240998e-05
-1.74419800159778e-05
-2.23750865075323e-05
-1.85602806001434e-05
-1.92386175052494e-05
-3.54764213050362e-05
-1.35759503238551e-05
-2.00966221596828e-05
-2.48988787854155e-05
-3.10553152403157e-05
-3.6459358935767e-05
-1.35115418848874e-05
-2.07212496372494e-05
-2.13626090508804e-05
-2.30446759870786e-05
-3.57689842835542e-05
-9.92759002777521e-06
-3.38772881145194e-05
-2.88258610196871e-05
-2.28191177863437e-05
-1.68033327494025e-05
-3.68595259658597e-05
-2.75421836331172e-05
-2.45219616156566e-05
-1.11928648523112e-05
-3.21535241155524e-05
-3.57643327330829e-05
-1.59264970151865e-05
-2.20108170880386e-05
-3.05870088202135e-06
-1.24688888021009e-05
-3.66342250129396e-05
-2.45769440613414e-05
-4.12052832421788e-05
-2.31017246187869e-05
-1.25256998435789e-05
-1.74716272407737e-05
-1.51491968923708e-05
-1.93174914374998e-05
-1.8833338501171e-05
-3.49114815793018e-05
-8.92220165156094e-06
-2.26049177021889e-05
-2.39720449758258e-05
-1.1000222215736e-05
-8.72218337269346e-06
-3.18351644632911e-05
-5.8647979550728e-06
-2.9191144222241e-05
-1.34196753114049e-05
-2.12668677639761e-05
-2.57750560560089e-05
-2.53354035044534e-05
-2.70190211128072e-05
-4.3912375142167e-06
-1.94918659918852e-05
-1.81315635277772e-05
-1.57815441016801e-05
-1.93353028628849e-05
-1.85589046910593e-05
-3.69172928742392e-06
-2.55495944369448e-05
-5.15731567827922e-06
-3.68109309452462e-05
-2.83294113937954e-05
-1.27797157979365e-05
-1.10774245579008e-05
-3.29679582950776e-05
-5.20347248876753e-05
-2.97975145133813e-05
-1.47714099859634e-05
-2.74109087104223e-05
-2.67138293712871e-05
-1.89428533067427e-05
-2.78385378472023e-05
-3.77554183634089e-05
-3.62347412885232e-05
-2.07991944926092e-05
-2.79941297076022e-06
-1.57291115179507e-05
-3.76418525837277e-05
-2.40305575132617e-05
-8.91958258775088e-06
-3.25825941998894e-05
-3.4850523708194e-05
-1.68048891461083e-05
-1.17332130411458e-05
-1.74016929512231e-05
-3.27778425062982e-05
-1.49746250588191e-05
-2.21303680522419e-05
-4.4942227922676e-05
-1.19576737875988e-05
-2.78982788397543e-05
-4.47375254804763e-05
-1.8437073213003e-05
-2.41314427990462e-05
-2.57794072830691e-05
-4.53049935632834e-05
-2.93100602274717e-05
-5.44380795393964e-06
-8.94806556976083e-06
-3.11108164447983e-06
-9.1197097860868e-06
-4.46382240899594e-05
-2.64707657151562e-05
-4.55729923986057e-05
-3.24780687669934e-05
-2.49689999267771e-05
-3.22706425733004e-06
-1.82848926838973e-05
-4.56318359788894e-05
-1.0506371255503e-05
-1.82394412783485e-05
-1.91899498336598e-05
-4.02449032928429e-06
-3.39015166322415e-05
-3.66178164088731e-05
-1.24861267697859e-05
2.27456184740458e-06
-1.28135219897828e-05
-3.3177136676366e-05
-1.68608747165516e-05
-1.32816134014622e-05
-3.20712713661356e-05
-2.62821726146651e-05
-1.50510336205433e-05
-1.19286795357619e-05
-1.40157154541775e-05
-2.55471387865359e-05
3.50625039143613e-06
-1.06090125720247e-05
-1.25350658470165e-05
-1.6944812299074e-05
-2.4955422656215e-05
-5.20833108466447e-06
-1.57787498568416e-05
-2.19009885841577e-05
-1.70711613407534e-05
6.6040813445974e-06
-2.51616532629124e-05
-2.49645202363776e-05
-2.19202067585099e-05
-1.93435824406157e-05
-4.1399526407527e-06
-2.04292955562803e-05
-3.1809171235579e-05
-1.14476611690996e-05
-3.28539506907504e-05
1.68767573585806e-06
-2.02558227570404e-05
-2.89623965741942e-05
-4.10084369841212e-06
-1.96699495575493e-06
-2.1238804438795e-05
-2.56083900762657e-05
-1.30256783672105e-05
-2.01464905779301e-05
-3.40700213204619e-05
-8.6377044611337e-06
-2.01007988460518e-05
-1.93164993097845e-05
-2.631463015369e-05
-2.98633033207509e-05
-1.44231022760479e-05
-1.53232659848422e-05
-3.69605484532994e-05
-1.54981346110635e-05
-8.41513921382581e-06
-3.19221873776289e-05
-9.42180756459512e-06
-1.1670377145926e-05
-8.97683898628124e-06
-1.39358485099165e-05
-1.44103517945814e-05
-1.85993041134354e-05
-8.17709961587556e-06
-2.00915605816603e-05
-2.03774557023836e-05
-1.89780218289371e-06
-1.07907168347491e-05
-2.09935264293993e-05
-2.61800023084533e-05
-1.35791088018497e-05
-2.767205570948e-05
-2.49985421154391e-06
-2.57172285487989e-05
-3.20115156798382e-05
-2.37119196125729e-05
-3.93711017475699e-06
-3.82492560343891e-05
-3.13830443362445e-05
-7.52426747785713e-06
-3.88182984631978e-05
-4.04208939353204e-05
-1.94062277612476e-05
-4.81761460195124e-05
-1.12419990028441e-05
-2.54523326852018e-05
-2.83132455985093e-05
-1.4636070840498e-05
-1.55781103985239e-05
-4.2511216633578e-05
-2.34883752312775e-05
-2.46037075932573e-05
-6.6963162177559e-07
-2.42881583880557e-05
-3.73253806702344e-07
-2.34893265980053e-05
-2.51853188664415e-05
-1.72126330814079e-05
-4.14468272365895e-06
-1.98579132582516e-05
-2.88450318083427e-05
-1.34052506510505e-05
-2.68508235941478e-05
-2.01729998115495e-05
-3.21613303311618e-05
-2.55356821548037e-05
-2.32038237796473e-05
-7.93468921460893e-07
-2.80967244565073e-05
-5.35871652327838e-06
-2.0406364365252e-05
-4.83095672908959e-05
-3.17105086410898e-05
-7.69771749646431e-06
-1.19153784783181e-05
-4.84101727165158e-05
-2.51975818119245e-05
-2.86125301909211e-05
-1.20588487270492e-05
-2.11762047985935e-05
-1.10527460492914e-05
-2.33872953285769e-05
-9.58336173876083e-06
-3.50678048416168e-05
-6.56509292090757e-06
-1.4092459207953e-05
-2.31158785864988e-05
-2.78912991924801e-05
-4.62564229152594e-06
-2.59238262450936e-05
-2.08210175889906e-05
-1.85120232123319e-05
-1.41827860069814e-05
-3.10645499595084e-05
-1.43166336011865e-05
-8.29636677651912e-06
-5.59921818337945e-06
-1.61438211102884e-05
-6.87347832062142e-06
-2.76434478748743e-05
2.0617198287797e-06
-3.96107630850552e-05
-2.89622995934291e-05
-2.94865096541972e-05
-1.07785814903974e-05
-3.16254412093361e-05
-6.45835338304514e-06
-2.89346569804405e-05
-1.0020426607322e-05
-9.213987749658e-06
-3.49244652304357e-05
-2.88573889381684e-05
-1.0153044122546e-05
-1.27648147442481e-05
-2.15791533601228e-05
-2.11256629260575e-05
-3.01253298289541e-05
-1.01333330148377e-05
-1.63480437282885e-05
-2.83598321104304e-05
-5.51300975895273e-05
-2.07657068449655e-05
-2.52534531514967e-05
-1.98286545152303e-05
-2.82348809668116e-05
-1.18205155627245e-05
-3.03799422655615e-05
-4.50580105777249e-06
6.13510886863002e-06
-9.56255447394973e-06
-3.63313984324222e-05
-2.86996720994701e-05
-1.02409832968368e-05
-2.20388923376809e-05
-3.0481624166599e-05
-1.25308789998383e-05
-6.84197985012077e-06
-1.15825407334143e-05
-2.39390605665659e-05
-4.39628906666915e-05
-1.65807499617823e-05
4.5762729540122e-06
-1.02550618094207e-05
-2.73783632864867e-05
-1.90174981475562e-05
-3.46582348458475e-05
-2.5779128571999e-05
-1.79045516111771e-05
-2.07455957313263e-05
-2.5620780850073e-05
-1.01338510131637e-05
4.37968752621385e-07
-2.55995912800518e-05
-1.62517697686579e-05
3.33554105343601e-06
-2.19044145950804e-05
-7.25351320747813e-06
-2.63916406131566e-05
-4.59564962822935e-06
-1.08635059947234e-05
-2.27226207827801e-05
-2.02140440173699e-05
-2.66721001370257e-05
-2.28582446772283e-05
-2.08077069110307e-06
1.04172847122119e-05
-1.51213198549917e-06
-2.76936630974823e-05
-6.797130041502e-06
-2.39560570977178e-05
-2.82321397157281e-05
-1.24051031116631e-05
-2.84969653681443e-05
-1.46286656619393e-05
-3.03720499581394e-05
-1.94982889201719e-05
-8.42794147964284e-06
-2.43520622566129e-05
-5.02816848637281e-05
-1.06777372705151e-05
-2.30866743432084e-05
-3.03270662359063e-05
-2.9887501118801e-05
-1.63110193269653e-05
-9.17614892257669e-06
-4.62697413438809e-05
-3.19804175429997e-05
-2.3276841443326e-05
-2.26400896417033e-05
-4.13096166345757e-05
-1.0878903745216e-05
-2.86716918208451e-05
-2.55570713703471e-05
-2.54628934372888e-05
-4.23596363048071e-05
-1.59819917232161e-05
-2.03095602277457e-05
-2.00673290871914e-05
-2.54509141665435e-05
-1.10396354021597e-05
-1.17359215908273e-05
-2.22355035595189e-05
-2.04799258304379e-05
-7.52123057726475e-06
-2.1955267072201e-05
-1.77340360614629e-05
-4.12541765685826e-05
-4.61044966717544e-06
-8.59310222174554e-06
-2.75817262504202e-05
-1.0697149493916e-05
-4.93497477206216e-06
-3.22040243168715e-05
-1.92557654903697e-05
-2.71278698936482e-05
-1.75412847958238e-05
-1.04017508450833e-05
-1.1150284346352e-05
-2.987925977625e-05
-2.09100875073743e-05
-3.20799454403916e-07
-3.62674026986425e-05
-1.99627481501364e-05
-2.76278528564922e-05
-1.90849934832227e-05
-2.33506161155613e-05
-3.27008609295309e-05
-1.53770308500393e-05
-2.33133454743547e-05
-1.19263806070395e-05
-4.48902038261743e-05
-3.74467471653403e-05
-2.41143007166288e-06
-5.56308897150617e-06
-1.28813257499893e-05
2.57371481602639e-06
-4.00223886766438e-05
-1.79444104763304e-05
-3.77695229628922e-05
-3.35463586026224e-05
-1.72812846297063e-05
-8.83309181561103e-06
-2.0238324783076e-05
-1.95687741778179e-05
-3.7530059607039e-05
-2.33919648424734e-05
-2.95050458410962e-05
-1.73095492321393e-05
-4.29531968377193e-05
-2.86366469351923e-05
-3.28348173779575e-05
-1.67706789158023e-05
-1.55808532054564e-05
-2.54245590666911e-05
-1.96677881703798e-05
-2.02562648691673e-05
-2.2486827284787e-05
-2.15646051418276e-05
9.37222714783555e-06
-1.08983108751526e-05
-2.96008552092067e-05
2.07047094107443e-06
-2.27609924051103e-05
-5.07933790383147e-05
-2.85549073658945e-05
-1.72930261809594e-05
-2.58602075330964e-05
-1.47733544154298e-05
-4.13471867779542e-05
-1.64708411907626e-05
-2.4935985757968e-05
-1.79974785045002e-05
-4.60954547262849e-06
2.2457828776658e-06
-2.49485799431768e-05
-4.07117878550849e-05
-2.78335637599173e-05
-2.00037685936983e-05
-1.92055905549735e-05
-4.77160824546644e-05
-3.86591577173283e-05
-1.26955528320594e-05
-1.33271673185983e-05
-2.66103512648378e-05
-1.6847558682121e-05
-2.40775369345506e-05
-2.25809478813879e-05
4.75994987319286e-06
-1.45353045312755e-05
-2.08397134828628e-05
-2.1562725978034e-05
-9.70110135289927e-06
-3.01734817675633e-05
-4.75144359624051e-05
-4.09052596400623e-05
-2.05056423908167e-05
-1.10863684865651e-05
-1.27046409630127e-06
-3.04657171957583e-05
1.27911117103878e-06
-3.01193025974096e-05
-7.4468029025425e-06
-2.78471745348157e-05
-8.46348415266929e-07
-4.75765874120991e-05
-2.73077331410847e-05
-1.34186135620072e-05
-2.38366378809553e-05
-2.01302672500596e-05
-1.70684158717736e-05
-9.46782580283915e-06
-1.33449728372324e-05
-2.03260955731674e-05
-2.15463614608187e-05
-1.16731173443304e-05
-1.81600555410617e-05
-1.68654160423321e-05
-1.70049023997938e-05
-1.50353368729023e-05
3.1913391343413e-06
-2.39515145991742e-05
-2.60727754934788e-05
-3.76557143474713e-05
-2.30376542297586e-05
-2.30792301924473e-05
-4.05810235758997e-06
-1.99536787989929e-05
-3.51911540681665e-05
-2.19174837796807e-05
-1.99245850023698e-05
-3.44446326447836e-05
-1.76081480157286e-05
-3.47291168821853e-05
-1.45001633047268e-05
-2.15130257189419e-05
-3.20750106295516e-05
-2.84548628233615e-05
-3.19255973812527e-05
-9.19993417700544e-06
-2.34152604038664e-05
-1.06400501538507e-05
-1.06468560623436e-05
-4.49870532755838e-05
-8.01812390473547e-06
-3.22840466076885e-05
-1.36411758341768e-05
-2.90350061363346e-05
-3.38482151532071e-05
-4.1088800347543e-05
-2.82766529240171e-05
-2.40503391118809e-05
-4.82445129974329e-06
-1.15346459836684e-05
-1.13554059205221e-05
-2.0079573005442e-05
-5.06628810091178e-06
-3.28196713431242e-05
-1.22116221753068e-05
-3.99009641499991e-05
-3.81347900572319e-05
6.14735780165752e-07
-4.05653814072742e-06
-7.28834051958945e-06
-3.74046378683983e-05
-1.67705067876069e-05
-2.85869599058664e-05
-3.79242014790847e-05
-1.39058504003543e-05
-3.51971459710578e-05
-1.50722874032135e-05
-1.16699047309079e-05
-2.54921260882548e-05
-2.28410047179226e-05
-2.32598010889387e-05
-1.45042751398925e-05
-1.48873268341207e-05
-3.36236075550504e-05
-1.00794873495389e-05
-2.09804062699649e-05
-2.58518978444903e-05
-1.96838239717982e-05
-1.93609220963423e-05
-3.13227773780091e-05
-3.18981087901911e-05
-1.20621203756614e-05
-9.47707548563202e-06
-1.27168722072388e-05
-7.76884909733629e-06
-2.68436286585847e-05
-3.80991336034258e-05
-1.05977950848128e-05
-3.2981991200503e-05
-1.48406834352674e-05
-6.02617962000555e-06
-2.1489525931e-05
-1.35311072881614e-05
-1.20356009741008e-05
-3.03499817510167e-05
-1.08374637342324e-05
-3.24202977383537e-06
-2.95441314453799e-05
-2.04543910315318e-05
-7.7994644290681e-06
-1.8038115832566e-05
1.35148784762407e-06
-1.37357141029532e-05
-2.27414348205966e-05
-1.17348871074338e-05
-8.20824877342638e-06
-5.35514075404386e-06
-3.35027341493956e-05
-1.88478143229865e-05
-9.86010992136968e-06
-3.59602670078007e-05
-2.99101325572251e-05
-1.14969947453678e-05
-6.95143537938081e-06
-3.19510371664888e-05
-4.36105093339367e-06
-1.14242024069455e-05
-3.20043845411156e-05
-4.53608575162807e-05
-3.59081899448456e-05
-2.43481563169732e-05
-1.29288562069548e-05
-5.07447317199734e-06
-1.62363104293869e-05
-1.00933729019806e-05
5.20871610323207e-06
-2.46305369447701e-05
-1.65414730385114e-05
-1.20154422286778e-05
-3.06034425097089e-05
-3.97580963904956e-06
-1.86488433138067e-05
-2.46186184600586e-05
-7.78274336106339e-06
-2.45991635107188e-05
-1.99575747285334e-05
-3.17875653854071e-05
-2.88734153131171e-05
-2.32166831395697e-05
-1.19906161550691e-05
-1.98838971273695e-05
-3.68426582618259e-05
-2.86562368827375e-05
-2.21178751098108e-05
-2.51937780789129e-05
-2.73251556538669e-05
2.03026247105011e-05
9.31812627347545e-06
-1.62415615799597e-05
-1.00846734442873e-05
-2.45331950415497e-05
-4.94059328872094e-05
-7.27123678665791e-06
-2.65817614935047e-05
-2.56811525436524e-05
-2.850607974368e-05
-2.11601635368861e-05
-1.885093036968e-05
-1.35131096844471e-05
-3.72871681887413e-06
-1.75281067559588e-05
-1.08323837317631e-05
-1.96328110801725e-05
-1.54123819456325e-05
-2.06034563335908e-05
-2.11743187082317e-05
-2.02349930737542e-05
-1.32933295152636e-05
-3.3361781869011e-05
-2.78715467578863e-05
-3.41980292457761e-05
-1.24194571810286e-05
3.35654233581236e-06
-6.5704173775617e-06
-1.30200220373919e-05
-1.90941634098847e-05
-2.06811727032939e-05
-2.45228974643085e-05
-1.63312015909457e-05
-8.51957621600152e-06
-4.32172555790605e-06
-5.40441395816688e-06
-2.65064988428928e-05
-1.58968710315413e-05
4.23430122115286e-06
-2.61863291504494e-05
-3.92344309891234e-05
-3.82530175941515e-06
-1.11206130796267e-05
-7.70956376035504e-06
-2.96596270602816e-05
-3.39770633769179e-05
-3.58689880880001e-05
1.33290493671779e-06
-2.05591832211391e-05
-2.35885462526317e-05
-2.96487319217073e-05
-8.59656518350549e-06
-1.14567341851212e-05
-2.70222875978287e-05
-1.26489736233776e-05
-1.88755453982178e-05
-3.27543237812955e-05
-2.24710276857914e-05
-1.26936033768687e-06
-1.25667412170394e-05
-4.51406258515136e-05
-1.08485444186003e-05
-2.75038919568886e-05
-3.12680512116356e-05
-3.74211208719509e-06
-2.12802708851786e-05
-1.63756830426481e-05
-4.67386395063635e-05
-3.34462049475162e-05
-4.1906238251443e-05
-1.06987865127125e-05
-2.86083999918441e-05
-9.51949813219247e-06
-2.27587577815678e-05
-4.31868098881559e-05
-2.47075497983051e-05
-3.15208625396676e-05
-2.38364462511159e-05
-1.77076597335019e-05
1.98652274560137e-07
-1.60835027082316e-05
-1.62541502901949e-05
4.52413721526467e-06
-2.71941132483246e-05
-2.93197300162883e-05
2.33187195310768e-06
-1.86112941308129e-05
-2.49258406516958e-05
-5.30562913954432e-06
-2.31428806982414e-05
-3.12003729015839e-05
1.92344423382804e-07
-4.17040503299353e-05
-1.63108656049259e-05
-2.53432452366069e-05
-5.26672164819315e-06
-3.41794723357402e-05
2.04043990649526e-07
-1.2812630063593e-05
-1.68140154640449e-05
-1.30872998529721e-05
-8.9964268573573e-06
-2.05515705424607e-05
-2.99322529322329e-05
-3.61805139553462e-06
-1.49052268487882e-05
-4.35194431514044e-05
-4.7085182198453e-05
-6.36638447997716e-06
-1.22751723421555e-05
-6.51699942166112e-06
-3.38086646086169e-05
-2.05784149296795e-05
-5.75319510165133e-06
-2.86938609842911e-05
-2.74678373988664e-05
-1.3159895210981e-05
-4.39705501598703e-05
3.35482149273567e-06
-1.42135392461994e-05
-3.25906998390371e-05
6.07039258220451e-06
-8.14356737625178e-07
-1.08550203056485e-05
-1.34534522840892e-05
-3.33506544980955e-06
-1.46841573385925e-07
4.40672766508374e-06
-9.54173623951195e-06
-1.78012336652743e-05
-2.29608737970884e-05
-2.6575346229971e-05
-3.24307230603635e-05
-3.34983585480697e-05
1.22612598474023e-05
-3.09459044377118e-05
-2.23917901993653e-05
-1.24476859981075e-05
-1.05496017747402e-05
-3.35087615292747e-05
-2.40779110274275e-05
-1.82544211003719e-05
-6.96218619751382e-06
-3.09738610288949e-06
-2.03097350205417e-06
-3.46198924126635e-05
-1.10780342161794e-05
-2.41005699626471e-05
4.88847347857003e-06
-3.72717846953034e-05
-2.08290552480416e-05
-1.70204097551594e-05
-4.3830841521703e-05
-2.42494482735379e-05
-3.86132720713619e-05
-3.10143558461272e-05
-2.033589165698e-05
-1.50217798089843e-05
-1.11742933531486e-05
-2.55954071725371e-05
-1.90503423094527e-05
-1.41389623043517e-05
-2.26280245431436e-05
-1.94258147448948e-05
-1.81959015482398e-05
-2.35521888050855e-05
-4.4864401084927e-05
-2.20479301561038e-05
-9.52891789202223e-06
-3.25259763242337e-05
-2.31354677581561e-05
-2.40693867901862e-05
-3.57265261769149e-05
-2.27452653748861e-05
-2.03634946257873e-05
-1.04000411032708e-05
-4.66595008303778e-05
-1.7707244549732e-05
-1.61685003069095e-05
-5.39979161498704e-05
-1.79516307218453e-05
-5.77513723050679e-06
-2.18840667334146e-05
-2.59909272225052e-06
-1.18355543457488e-05
-6.28942124178966e-06
-1.09721414048504e-05
-2.14279925363685e-06
-2.0295175122106e-05
1.41081469848232e-06
-1.41733565383586e-05
1.17603683306401e-06
-3.72386385056592e-05
-7.17614403767865e-07
-2.13205037626635e-05
-4.12121695032036e-06
-8.46982524626475e-06
-3.49547784973348e-05
-1.36547721987751e-06
-2.77457376249615e-05
-3.70127619957386e-05
-2.81801519537026e-05
-1.18906648414616e-05
-1.72003565208359e-05
-5.64241163058488e-06
-7.15765294250083e-07
-3.86957319908679e-05
-1.26699866227775e-05
-1.48849131822402e-05
-2.67461417347693e-05
5.83525129546848e-06
-3.50221530299962e-05
-1.78972294996188e-05
-8.33670675938785e-07
-1.80611040713328e-05
-2.69803308447119e-05
-2.06980826400877e-05
-3.13431762265029e-05
-7.06916426665058e-05
-1.49186860620873e-05
-3.32124840110016e-06
-1.64850943488726e-05
-2.76090891892118e-05
-2.84517132681851e-05
-4.13424937478366e-05
-2.72570914103102e-05
-2.76034365110014e-05
-1.19388991508452e-05
-2.892612869392e-05
-2.71539263454023e-05
-3.50800452544923e-05
-2.01985138854578e-05
-2.46741126436693e-05
-2.59834231973306e-05
-1.8973891090924e-05
-4.10316686053099e-05
-3.07585906119851e-05
-1.44445099751902e-05
7.28090809510792e-06
-7.29139808965354e-06
-2.70178465250654e-05
-3.93001344102115e-05
-2.4085000175739e-05
-1.43477802421092e-05
-2.6121294680013e-05
-2.27466962450872e-05
-1.44759365352708e-06
-1.11873770344487e-05
-4.2174073791213e-05
-2.79029094724119e-05
-2.39197414825935e-05
-9.27776946784809e-06
-3.13149837026965e-05
-2.5530407458108e-05
-2.9532507147794e-05
-3.0393806092163e-05
-3.03424763292302e-05
-3.92943254782469e-05
-3.03964246983875e-05
-1.2616224658784e-05
-1.105260801111e-05
-2.95230603720925e-06
4.38860241300365e-07
-2.34492770752409e-05
-3.39566377055847e-05
-2.08191673411898e-05
-2.73406730530301e-05
-3.19734447410299e-05
-1.06176595095649e-05
-1.08803206797038e-05
-2.45172122596194e-05
-2.34154534428564e-05
-4.58497772042077e-06
-1.37379959131804e-05
-1.15374955040473e-05
1.73475291527035e-07
-2.77383193394785e-08
-4.83339740543173e-06
-1.55984736426836e-05
-3.03318694634284e-05
-1.83437592071009e-05
-2.17270615729617e-05
-3.5410631487664e-05
-1.23737544345324e-05
-1.5464306185785e-05
-3.84535674173438e-05
-2.43066557658114e-05
-2.58280545089561e-05
-2.27025062587668e-05
-2.53406451105996e-05
-1.59110487791707e-05
-9.24141774519683e-06
-1.01053709729183e-05
-1.16497386574068e-05
-4.01595755599995e-05
-1.46620089081066e-05
-2.24435369253749e-05
-9.41776097157752e-06
-2.60053346886949e-05
-3.37785632697955e-05
-2.42336298705141e-05
-1.43865584085333e-05
-1.03964886761744e-05
-2.57899940600496e-05
5.08954386049508e-06
-9.99874619052794e-06
-2.30410852229384e-05
-4.11405647653198e-05
-1.0730066927317e-05
5.42784000886861e-07
-2.36808019300036e-05
-1.99142797421483e-05
-1.20641230411063e-05
-1.10073668905452e-05
-3.66106891568124e-05
-1.90849597290623e-05
-2.49196136684134e-05
-1.29673808081644e-05
-1.85453361898373e-05
-3.05131151606685e-05
-1.7581906595138e-05
-2.46922971063759e-05
-3.20143244236222e-05
-4.48058654007443e-05
-2.51699913592697e-05
-1.63918227106975e-05
1.67432605338031e-05
-2.94057289881231e-05
-2.47254990329806e-05
-2.74067723367056e-05
-1.59184819176312e-05
-7.87854699348804e-06
-2.1320744685312e-05
-5.84892262419968e-06
-1.70262483311988e-05
-2.42648545580837e-05
6.50108200098419e-06
-2.76351824104835e-05
-2.32880334213171e-05
-3.95910702980719e-05
-3.13566077210587e-05
-1.11122479460106e-05
-1.02397037540536e-05
-3.96393388350941e-05
-9.58292516241611e-06
-9.12279496897608e-06
-2.19484179240498e-05
-1.42369160473415e-05
-1.47001961894855e-05
-2.2676419976793e-05
-3.65835645212807e-05
-2.65114737282115e-05
6.51515311255339e-06
-1.97512013853622e-05
-1.5130295563146e-05
-2.90920551046184e-05
-1.96336479956616e-05
-7.75465227527904e-06
-1.43713306787139e-05
5.98340348179769e-06
-2.53565843338852e-05
-3.59843774077415e-05
-2.79145318041943e-05
-2.41287309132927e-05
-1.07823459690133e-05
-1.43171710553296e-05
-1.03271903264695e-05
-1.76330210216443e-05
-1.60728238578019e-05
-1.6130838085766e-05
-2.7108669076877e-05
-3.1497625406494e-05
3.08148623615645e-06
-1.03021733062187e-06
-2.62441195323665e-05
-2.39335740897457e-05
-4.07302757033908e-05
-3.24182433638511e-05
-2.4039302841045e-05
-1.27562071717671e-05
-4.72308206771506e-05
-1.81512440259457e-05
-5.42163303856995e-06
-1.87203364621924e-05
-1.36691642967686e-05
-3.3770143839037e-05
-9.62446676203966e-06
-1.0079368874366e-05
-1.20906134249409e-06
-1.76206108329324e-05
-3.62631932053925e-05
-1.32082975058092e-05
-3.33611205634213e-05
-2.05019738587326e-05
-7.97916796682611e-06
-3.32271915614044e-05
-2.53447270729004e-05
-2.09281489590589e-05
-1.29652118571322e-06
-2.25006850680116e-05
-1.18221683587366e-05
-3.53195044583778e-05
-3.43698795132074e-05
-2.98294372326816e-05
-1.87017386463351e-05
-3.71238823856297e-05
-2.0692916560258e-05
-2.46797307025495e-05
-6.41247919042263e-06
-2.74803723257739e-05
-1.67818318512164e-05
-2.40266782999754e-05
-6.14091399180213e-06
-2.03681308555259e-05
-3.67143893746434e-06
-1.00229681762239e-05
-2.61738173688317e-05
-7.71934802379713e-06
-6.4834379124341e-06
-1.11642943336075e-05
-1.65171181913901e-05
-7.21739161218574e-06
-1.97679090834484e-05
-1.45446643716663e-05
-3.8619979487915e-05
-2.75843851344801e-05
-2.42871168031531e-05
-2.02996668850159e-05
-1.01550738391827e-05
-2.73010401429855e-05
-2.59043084195088e-05
-4.24360408699639e-06
-2.69581131715244e-05
-1.81539568339321e-05
-9.56807548488786e-06
-1.86433960083311e-05
-1.44710947174073e-05
-3.3283136114029e-05
-9.55066383457157e-06
-3.93315153531581e-06
-2.01188006562949e-05
-3.51178331898325e-05
-2.04522125265726e-05
2.00663898419411e-06
-1.87266986456473e-05
-4.0524459458562e-05
-7.12809439997628e-06
-2.89169148728301e-05
-2.22261585185908e-05
-3.9161064647251e-06
3.47823901035594e-07
-4.46067407729406e-05
-1.26904008131083e-05
-4.71142336269936e-05
-3.2295464660659e-05
-3.92421013418529e-05
-3.01344406819292e-05
-2.18288884649936e-05
-2.25860848981689e-05
-2.92959710223286e-05
-5.78117021626321e-06
-2.34894714347863e-05
-6.29863781383352e-06
-9.1963975855198e-06
4.74954635025393e-06
-3.25477921574485e-05
4.71241262510348e-06
-3.67917929030513e-05
-2.07176938854394e-05
-1.1008142291713e-05
-2.10258275126601e-05
-2.99178698941519e-05
-9.29598323222284e-06
-1.29518611618986e-05
-1.93862575314732e-05
-2.10231249356529e-05
-5.61723676934634e-06
-1.96692792919561e-05
-3.47396836252818e-05
-3.09172794580685e-05
-2.30871139819975e-05
-1.02378439643724e-05
-3.8003083568278e-05
-2.54630828222456e-05
-3.48961557042671e-05
-2.06699584686959e-05
-7.64051062675484e-06
-2.07437818658701e-07
-2.51368085511573e-05
-2.96880219725842e-05
-6.89693262269511e-06
-1.13911762941589e-05
-5.27780471980812e-06
-2.63665201582025e-06
-1.67853831224896e-05
-1.52783928220881e-05
-1.8635699236017e-05
3.51580739114925e-06
-5.22597737414122e-06
-1.0783732794459e-05
-3.16443926305133e-05
-1.95293524492034e-05
3.4247813513944e-06
-1.02072001268996e-05
-1.7655513881934e-05
5.87068432781626e-06
-4.32176751671859e-05
-2.6203083476852e-05
-2.59512923849315e-05
-3.15849225282582e-05
-1.84381294190443e-05
-3.88230247599024e-05
-1.11761787957913e-05
-1.87293514810142e-05
-2.35397826421709e-05
-1.51331211872264e-05
-2.28490982557186e-05
-8.59051793456357e-06
-3.18958611474705e-05
-2.18091837424952e-05
-3.26376046473344e-05
-2.26909868612416e-05
-1.91365797244158e-05
-3.34598580142078e-06
-1.73172485003387e-05
-1.15610223701562e-05
-1.29041148651899e-05
-3.77251573673362e-05
-1.36572716118917e-05
-3.23719770503259e-05
-7.31781536773684e-06
-2.90498934587006e-05
-3.71895772690999e-05
-2.16566553367744e-05
-2.50184089576857e-05
-3.72841082854093e-05
-2.28708447331986e-05
-3.30724508613569e-05
-1.16358963360354e-05
-2.23078586161997e-05
-3.85134109299167e-05
-1.79584460452918e-05
-2.87661846701805e-05
-2.10914618351447e-05
-1.72097063122037e-05
-9.39689924357218e-06
-1.14455688276339e-05
-1.07989493254413e-05
-2.99445195907839e-05
-2.46475677794034e-05
-3.28969927816157e-05
2.36663099560336e-06
-2.56534271774099e-05
-1.25658223400532e-05
-7.96861834696211e-06
-2.45585585717569e-05
-1.48429518752578e-05
-1.74367075534289e-05
-3.49974911926822e-06
-2.40070377743739e-05
-5.20185217925388e-05
-7.62504803153525e-06
-1.26228948886676e-05
-2.59197583256521e-05
-1.451628055149e-05
-3.18785592338841e-05
-1.23425063567294e-05
-3.44316992865759e-05
-2.15465132461475e-05
-1.25578974452188e-05
-1.54450286884945e-05
-1.78030021695869e-05
-2.3606771286948e-05
-4.17700730887632e-05
-2.24514425286418e-06
-1.63186642678025e-05
5.52968840057102e-06
-2.70023136604719e-05
-4.49332118331809e-06
-8.43838802754094e-06
-1.70118684510843e-05
-1.10837747070278e-05
-6.84401135140317e-06
-2.88333595171807e-06
-2.48107715732977e-05
-2.93780684652714e-05
-2.41021402687087e-05
-4.07612315253221e-06
-1.98305693832073e-05
-1.96616045899573e-05
8.41581767545963e-07
1.69080747169823e-05
-1.00255129772507e-05
-1.79019045059783e-05
-2.89568337586533e-05
-2.14569282096526e-05
-1.90814469253869e-05
-3.2219790843665e-05
-3.16813532795321e-05
-3.56996189455301e-05
-9.76612766400743e-06
-3.5259796379715e-05
-1.75611019757063e-05
-2.98888179468717e-05
-6.17363456015098e-06
-2.97878628913102e-05
-4.14901852920479e-05
-1.46795165597759e-05
-2.59882394776066e-05
-8.03721093668628e-07
-2.61340956653452e-05
-2.14815396464516e-06
-1.59040341504092e-06
-2.83153285963868e-05
-1.26702006063063e-05
-8.79198362045788e-06
-2.41544167146115e-05
-2.02413068181481e-05
-3.41628042271621e-05
-2.05598726912396e-05
-2.22877259033375e-05
-1.37114222310596e-05
-2.75256635967678e-05
1.04994720700114e-06
-2.04332019924232e-05
-2.35082245312068e-05
-1.02610472548868e-05
-9.82370287180312e-06
-1.7775574791494e-05
-2.76688053521957e-05
-1.64793976909666e-05
-2.64554948375165e-05
-9.70297163904063e-06
-2.72130166261873e-05
-1.90571780909737e-05
-2.35467553863152e-05
-2.35444493050616e-05
-2.56691340747964e-05
-3.99830077027592e-05
-2.2412393917385e-05
-2.76421560102392e-05
-2.60797461091174e-05
-1.46063577479149e-05
-8.70119906027856e-06
-1.21593263325623e-05
-1.59676251537392e-05
-1.50685796401921e-05
-1.11427720195138e-05
-1.71323559498213e-05
-2.02981587987116e-05
-1.25914491206556e-06
-2.37136195870353e-05
-1.26482256210557e-05
-3.72473560085274e-05
-4.80378108988447e-05
-2.74019238223325e-05
-1.9860688010919e-05
-1.19292621033299e-05
-1.71247473497626e-05
-3.88860794767197e-05
-3.16221957245362e-06
-1.21026096308918e-05
-6.60778224059321e-06
-3.77548806527592e-05
-2.71185883731011e-05
-2.36917634231913e-05
-6.48599282062586e-06
-5.17371428933311e-06
-1.66290507184427e-05
-2.14309491193734e-05
-6.31553176560746e-06
-3.23708826962814e-06
-6.08514062311614e-06
3.07035386238349e-06
-1.87271459180278e-05
-1.64273047889108e-05
-1.43337860043273e-05
-1.1985687146079e-05
1.03389667306979e-06
-1.46152124110209e-05
-3.24092488638089e-05
-2.52184596011858e-05
-1.71020197983397e-05
-1.41932578945914e-05
7.5807376172363e-06
-1.23107629978787e-05
-1.71932467452169e-05
-8.14054831533798e-06
-2.60475744405037e-05
-1.93389691142929e-05
-3.42174757484739e-05
-2.28319197877837e-05
-2.36264737682831e-05
-3.08237635712097e-05
-2.85214301727213e-05
-1.23625652271782e-05
-1.35471623942293e-05
-4.26101995781123e-06
-2.0483250313578e-05
-1.75311300464225e-05
-3.14180464168367e-05
2.5451511058058e-06
-1.75135345895905e-05
-9.86746897948513e-06
-1.7317212447024e-05
-1.21359318194758e-05
-2.03860696172134e-05
-2.82748303236936e-05
-4.19387718022451e-05
-4.19599536224519e-05
-1.23318561962645e-05
-2.22587476580602e-05
-2.86582155882974e-05
-1.2439154953431e-05
-2.7695462047354e-07
-2.23897869345967e-05
-2.30652685373424e-05
-2.01349114109275e-05
-1.81589795172867e-05
-1.55201251769419e-05
-2.36664856320264e-05
-5.28342069558883e-06
-1.60455205975297e-05
-1.8170817649615e-05
-7.13487740980052e-06
-5.48054517034335e-06
-2.2945803698e-05
-7.19116239557377e-06
-3.93252616286501e-05
-2.65231262284344e-05
-2.28549524280427e-05
-2.60836677549115e-05
-2.44986417374206e-05
-1.82728408033658e-05
-6.65365601801702e-06
-4.47752076569463e-05
-1.05692877695143e-05
-1.90198188818368e-05
-2.74686030260547e-06
-2.04610289545155e-05
-2.03220003897678e-05
-2.45144965855535e-05
4.07937252538549e-06
1.00354534974784e-05
-1.70926439821486e-05
-2.7205835403382e-05
7.40370373201256e-06
-1.4699407665528e-05
-4.7482849962895e-05
-1.67419881182249e-05
-3.61463878922021e-05
3.21017927194922e-06
-2.18577876442734e-05
-9.76637980203132e-06
-2.1643300257642e-05
-2.17053760536782e-05
-2.4485710870297e-05
-1.82719689946366e-05
-2.26994902576064e-05
-1.95678840789704e-05
-2.37630747245214e-05
3.9500553175451e-08
-1.37358690336091e-05
-9.20331299513884e-06
-3.22504031549001e-05
-3.51971266089071e-05
1.00889139293714e-05
-9.33139407423788e-06
9.12404692539314e-06
-7.62749101290135e-06
-8.52993757864708e-06
-3.89598525087957e-05
-1.6494968802444e-05
-9.48438372151532e-06
-1.9068899099345e-05
-3.58443282044113e-05
-1.47726859747227e-05
-2.41374697184714e-05
-5.52434632695408e-06
-8.03204096720435e-06
-1.08812096546362e-05
-2.63399572019772e-05
-2.46765071860921e-05
-2.10047560450673e-05
-4.09145906130339e-05
-2.5074345143631e-05
-1.25176109312868e-05
4.58317611332663e-06
-1.57325447751913e-05
-4.40178446488539e-05
-6.66291655711321e-06
-4.64182939297401e-05
-2.69419946543234e-05
-1.61259689452667e-05
-2.83042012250506e-05
-3.42921968388816e-05
-1.84935751712617e-06
-3.28974194253855e-05
-8.81486371248574e-06
-1.33243096612382e-05
-6.11627229813179e-06
-1.75027894422877e-05
-1.79833849661802e-05
-1.90470148038251e-05
-2.56748740751888e-05
-1.99694051158151e-05
-2.84650533133806e-05
-2.41311418924188e-05
-1.55602581758668e-05
-3.75762242837815e-05
-2.45858397113361e-05
-2.36941284680358e-05
-1.00531113712831e-05
-1.54250573936797e-05
-2.39711649448535e-05
-1.92182150892608e-05
-3.00884536767121e-05
-2.54298519402408e-05
-7.82209593125282e-06
-1.30859645735983e-05
-2.13689380217167e-05
-1.24846917447267e-05
-2.32001362500966e-05
-2.56582929372859e-05
-1.59882176179294e-05
-2.24114979978876e-05
-2.76114704894765e-05
-1.51927561595088e-05
-8.43444600195315e-06
-3.5400838263061e-06
-1.27415806985823e-05
-4.71747341652928e-05
-6.46286904587142e-06
-1.99234150616002e-05
-1.70256490324837e-05
-4.23372776468551e-05
-4.09283992422165e-05
-3.68104340904608e-05
-3.90589249970187e-05
-1.99731935969824e-05
-2.69126758301804e-05
6.78466308026405e-07
-1.68495474095261e-05
-2.81658309029306e-05
-1.62900987611066e-05
-1.68163943957638e-05
-2.55104532549042e-05
-2.98350280350665e-05
-1.62900093108724e-05
-1.93740524672154e-05
-1.48823813122563e-05
-9.9787447078478e-06
-2.89917925359536e-05
-8.05345085798122e-06
-3.96077611239205e-05
-3.30162617184777e-05
-9.10263856181995e-06
-4.47150939718413e-05
-3.11997551586245e-05
-3.49305107975597e-05
-3.83562395474893e-05
-2.67353122383159e-05
-8.91410276523047e-06
-3.88096018495032e-05
-2.97784786210833e-06
-1.33728834076105e-05
-9.41678625238086e-06
-1.72627600037693e-05
-1.66032038342036e-05
-2.66590659828086e-05
-2.90463345626408e-05
-1.27892204426585e-05
-2.62643145076937e-05
-3.50201772340927e-05
-1.20535684512781e-05
-2.6008898579417e-05
-2.32884568472791e-05
-6.39876692218588e-06
-2.16902905963225e-05
4.13074576730595e-06
-3.18345275296313e-05
-2.94907408613809e-05
-1.98615771344437e-05
-1.56045719488746e-05
-4.43058734886718e-06
-3.48958909842077e-05
-2.89826570860459e-05
-2.63774224089195e-05
-3.8222792774646e-05
-1.14416762884832e-05
-3.13584912971708e-05
-2.24473091871759e-05
-9.7487188602961e-06
-1.25866917890316e-05
-3.02816778310688e-05
-8.88170054713855e-06
-3.94163895349681e-05
-1.8525611963579e-06
-2.35205905466913e-05
-1.38591311864616e-05
-3.7016666477541e-05
-1.08472276331444e-05
-1.30419540199545e-06
-2.17084002659978e-05
-3.79928173975399e-05
-1.21074534416397e-05
-1.78433071372816e-05
-2.0754280069691e-05
-7.79406513295243e-06
1.36742407573704e-07
-1.61320183960221e-05
-3.46813394952088e-06
-1.5979387507191e-05
-3.65984511907226e-05
-2.44198221567263e-05
-2.89316116136352e-05
-2.07287154978203e-05
-9.9759445779546e-06
-1.62949753906044e-05
-2.65684808483256e-05
1.15034495622605e-05
-1.65564923383187e-05
-3.57512169662309e-05
-1.0388118328922e-05
-2.90881265402444e-05
-1.04981619123004e-05
-2.29306232022022e-06
-3.50065658773921e-05
-2.12470474891914e-05
-1.08787557038693e-05
-1.30737644204558e-05
-2.82436186246327e-05
-2.63544520922372e-05
-1.05406418519888e-05
-2.93870760492981e-05
1.27651196801113e-05
-1.97896913320767e-05
-1.20019721484922e-05
-2.37069970707438e-05
-1.30126003709767e-05
-2.46853319863824e-05
-2.10976444968267e-05
-1.36430171463504e-05
-2.33797892129459e-05
-3.8759956515415e-05
-3.64467054609317e-05
-2.29194732060072e-05
-3.10860668441367e-05
-5.15479258796601e-06
-3.07668344173988e-05
-2.62738660712992e-05
-2.09837336801498e-05
-2.59709675938913e-05
-1.0450574151473e-05
-4.6371771521636e-05
-2.17404203522953e-05
-2.77000501264737e-05
-3.81030373463939e-05
-3.77442812151691e-06
-6.93947280103211e-06
-1.83729479167884e-05
-5.34032889575013e-06
-2.8174774591939e-05
-2.23188228285198e-05
-1.19772211803487e-05
-3.79588259013194e-05
-3.70982227623504e-05
-1.44317337001987e-05
-2.85359873076994e-05
-1.72239993721284e-05
-3.17727865233846e-05
-4.63047363333118e-05
-3.10183632154103e-05
-1.72825025514936e-05
-4.89788751049937e-06
-2.29247426596214e-05
-1.1716420162144e-05
-8.16652247096442e-07
-3.73520996843157e-05
-3.5343982414725e-05
-1.02711435439476e-05
-6.76175401915826e-06
-3.49195211007778e-05
-2.35876199456426e-05
-2.75157129957e-05
-6.10265092585221e-06
-1.58711213738002e-05
-1.32500025414697e-05
-3.26186588383395e-05
-3.09361671938171e-05
-2.20728437030672e-05
-8.03701469200341e-06
-2.1169261782307e-05
-3.47254198782132e-05
-2.59884075638717e-05
-6.40986313997396e-06
-3.22530707639356e-05
-3.09887198853784e-05
-1.35477355066138e-05
-2.13111314354351e-05
-3.40902522273587e-05
-2.73188104857606e-05
-1.33447006800569e-05
-3.18567608897135e-05
-8.77197788325964e-06
-3.36812675541031e-06
-3.32153584612868e-05
-2.97900922500636e-05
4.23418303705811e-06
-1.9197704293377e-05
-3.29025484971329e-05
-2.26072583405792e-05
-2.83892124745405e-05
-1.99682035168618e-05
-3.89658463284192e-05
-2.85503367125497e-05
-3.03060386470186e-05
-3.08658151310894e-05
-5.64018474867883e-05
-2.21546574083044e-05
-2.98108244424338e-05
-4.19087436802057e-06
-5.1283839222108e-06
-2.77751850326762e-05
-1.42976868171336e-05
-4.42699751610285e-05
-6.69998936495012e-06
-2.40243431346654e-05
-1.45793490513819e-05
-3.86444043764314e-05
-3.53509407133336e-06
-9.88514746597147e-06
-3.42433145871111e-05
-3.68565696144549e-05
-3.48021677885968e-05
-1.686306014515e-05
-9.07977913883199e-06
-4.65380459690346e-06
-4.08783458356656e-05
-1.82888934110604e-05
-1.83831632246639e-05
-3.47656112144512e-05
-2.18107314165998e-05
-2.63470158344512e-05
-1.89708643644992e-05
-4.28003906045108e-05
-2.68922611252317e-05
-3.4149213437672e-05
-2.89723290857228e-05
-3.80307396797094e-05
-3.07729301276162e-05
-1.00805745314332e-05
-3.46612353024355e-06
-3.38351756267564e-05
-4.897007730173e-06
3.54275852229938e-06
-2.16865889294061e-05
-5.0406667073475e-05
-2.03148233901235e-05
-2.90752999366463e-05
-1.04288468064404e-05
-1.0859700276338e-05
-1.10612662857032e-05
-1.24758883582679e-05
-2.44335031132686e-05
-5.87606636269801e-06
-1.77157120609979e-05
1.95869586550686e-05
-2.89368738390231e-05
-8.02523284144179e-06
-2.7149495456383e-06
-2.2606203992342e-05
-1.07966080162906e-05
-2.86841250885142e-05
-6.14591404862897e-06
-1.76852388222947e-05
-2.24590612219106e-05
-1.86222836584739e-05
-3.4841898192777e-05
-1.53588489971432e-05
-5.83218276344846e-06
-2.97543634559865e-05
-1.60095452423366e-05
-2.77300331002507e-05
-1.88499488198302e-05
-2.3896728437014e-05
-9.35629227079646e-07
-2.30592186746248e-05
-2.89126652805453e-05
-1.96656548777231e-05
-1.62922604040966e-05
-1.9690218583988e-05
-1.44861828880602e-05
-1.44356019435427e-05
-3.63688945804792e-06
-2.63802841573729e-05
-1.17237889359983e-05
-2.49110136571811e-05
-2.4364174945468e-05
-2.77213736237618e-05
-2.89406141891525e-05
-1.4589192492044e-05
-1.16157323405404e-05
-3.31557444183626e-05
-5.69092314467539e-06
-1.97200431164922e-05
-2.56607185913196e-05
-1.51006431914721e-05
-1.55518877299302e-05
-2.39045070174825e-05
-6.12838119226281e-06
-3.4545109342191e-05
-2.04186706164242e-05
2.36124125323124e-06
-1.01965055561398e-05
-1.24629156375496e-05
-3.59962487855246e-05
-7.47556192314716e-06
-9.55600154546587e-06
-2.19473725970532e-05
-2.08448394665214e-05
-2.97917205313415e-05
-1.46324229303106e-05
-2.56462904922248e-05
-1.47035448201538e-05
-4.72375447958406e-06
-2.54884851126386e-05
-3.86040294283692e-05
-3.87956162662231e-05
-3.31909179184993e-05
-2.90848476041756e-05
-1.35481664228265e-05
-2.50607601746058e-05
-4.04433811507206e-05
-1.94502500543602e-05
7.65765989396394e-06
-2.46715320652907e-05
-4.98869496671196e-05
-3.16173058223386e-05
-2.24240653196121e-05
1.06031364513296e-05
-1.34234272273515e-05
-4.4114733217864e-05
-7.68014284150981e-06
-8.68270108560833e-06
-2.1024712028931e-05
-1.66583212353702e-05
-2.36948266075135e-05
-8.0114982039243e-07
-3.5204929832371e-05
-3.78832384893213e-05
-8.27255517943998e-06
-3.05179739828205e-05
-2.5136000354974e-05
-2.20275429215324e-05
-1.81797490166268e-05
-2.72675476507758e-05
-1.92618849371768e-05
-2.70988258915189e-05
1.76206670496807e-06
-3.09339985592475e-05
-4.38465200287057e-06
-1.41986163993846e-05
-2.39864452668737e-05
-4.66651438148722e-05
-1.17607161937458e-05
-5.29464693276311e-06
-4.84935439798189e-06
-1.64347476792962e-05
-8.53590458230456e-07
-1.66758787074851e-05
-2.79536524474859e-05
-1.59816802207091e-05
-3.9593802627547e-06
-2.41956761518286e-05
-1.61964769730513e-05
-1.05253421906205e-05
-1.63455206723961e-05
-3.04800734867767e-05
-3.13778141381392e-05
-4.22351512589254e-05
-1.6635258084734e-05
-1.0312754982801e-05
-2.975272534419e-05
-1.72463377960068e-05
-3.08237127729348e-06
-2.47101183265324e-05
-1.80079980444303e-05
-2.78081693898599e-05
-3.15195825756266e-05
-2.02789911882538e-05
3.75575066767865e-07
-2.20381764599497e-05
-5.68010560577178e-06
-8.8039602057518e-06
-2.69256890896427e-05
8.6801757981436e-07
-1.71957491046564e-05
-5.25009441563267e-06
-1.71842258640779e-05
-5.60309377221581e-06
-1.56475834269563e-05
-3.81263518372992e-05
-1.67182488272589e-05
4.16509925892365e-07
-2.20269560019045e-05
-4.34286464961695e-05
-3.68262660955179e-05
-1.85996215855807e-05
-1.86345872479923e-05
-3.59922593557686e-06
-3.23091756999142e-05
-3.11734953133188e-05
-3.82474044257712e-05
-3.92639569015876e-05
-1.95681232457767e-05
-4.22382402335217e-05
-3.72362247574542e-05
-2.7906969061136e-05
-3.18657166967437e-05
-2.95117683515159e-05
-4.13408574076674e-06
-9.94589436102107e-06
-1.54597564665607e-05
-1.36767512380872e-05
-2.51032964356569e-05
-4.81430384914954e-05
-1.95860741819107e-05
-1.94068647934594e-05
-1.68327363358187e-05
-2.14962116141526e-05
-2.9922094149205e-05
-4.16061825957339e-06
-3.18475626090888e-05
-3.08967654027708e-05
-1.15600736136217e-05
-2.63009309293546e-05
-2.91693986404727e-05
-2.38257014717269e-05
-6.25986938091936e-07
-2.09676689101596e-05
7.64671275492482e-07
-2.28377865027368e-05
-2.92974501333682e-05
-1.21653053584462e-05
-3.34690472309965e-05
1.54826473222528e-06
-7.1525476053765e-06
-3.07533274215108e-05
-1.21522591700702e-05
-3.36068613877338e-05
-2.14975601770331e-05
-1.7879035259956e-05
-1.76381423429333e-05
-2.60283027558748e-05
-6.88408975225566e-06
-1.90099586873575e-06
-1.40024976268548e-05
-2.39063156031854e-05
-1.7680192843832e-05
-4.75996773027718e-05
-1.03994562847903e-05
-3.27275140827262e-05
-2.59842109699251e-05
-2.92576363939044e-05
-5.70397052620905e-06
-1.60315094978348e-05
-1.48811084625773e-05
-2.73781005155056e-05
-2.86686565859839e-05
5.48350896538503e-06
-3.18237470195694e-05
-4.75687409016485e-05
-3.02570124762907e-06
-2.2052263132603e-05
-1.43550459039194e-05
-6.76488138303863e-06
-9.59731365556689e-06
-6.11747215138319e-06
-1.45106694858338e-05
-2.23158578574687e-05
-3.18356238712585e-05
-1.82037520179101e-05
-2.07670776727847e-05
-4.66633327460977e-05
-3.65169772063923e-05
-1.86803238789234e-05
-2.41382572194708e-05
-3.17074973589238e-05
-1.68042659837093e-05
-4.25327461052138e-05
-1.46636308266653e-06
-1.26422885784025e-05
-8.44993844899499e-07
-3.7465599867703e-05
-4.04242335785777e-05
-8.02441008903372e-06
-4.44613876636819e-05
-4.06217082066789e-05
-5.28419907850327e-06
-3.6046113840883e-05
-1.7890768934953e-05
-2.17450664865475e-05
-2.18083201515817e-05
-1.66977524908452e-05
-1.44157315665053e-05
-5.0636981505673e-05
1.6191302095133e-06
-3.21821932467215e-06
-5.07094571438947e-05
-1.19065088260169e-05
-5.14954252395312e-06
-2.90277913317827e-05
-8.20050340413645e-06
-1.08690717997695e-05
-2.01815088058118e-05
-2.50511050935783e-05
-2.67728414103794e-05
-2.59893173168262e-05
-1.81113831215901e-05
-3.5277588929765e-05
-3.08342561991835e-05
-3.6500867392756e-05
-1.68607564617982e-05
-1.40283843887346e-05
-1.62702704703064e-05
-1.12627714779816e-05
-3.22154630262323e-05
-1.92727329550752e-05
-1.9943369374463e-05
-3.46813701641009e-05
-2.05988270873261e-05
-2.12630895723024e-06
-3.01031344064859e-06
1.00196670128419e-06
-1.25026538316665e-05
-4.336770554196e-05
-1.81656614853834e-05
-2.14309750306722e-05
-6.55338298349421e-06
-1.57161427260066e-05
-1.25716819231805e-05
-1.31229959627842e-05
-1.29828551094847e-05
-1.01482811251396e-05
-1.95972652138511e-05
-4.59082212728223e-05
3.77342528768586e-06
-1.32995702353571e-05
-2.70558501542489e-05
-2.88966542844737e-05
-3.67450889229485e-05
-2.02097941820667e-05
-2.87290316396625e-05
-1.1420091523107e-05
-1.07146598910384e-05
-1.03062683813816e-05
-2.29647421483474e-05
-7.78235743573468e-06
-1.62647726097973e-05
-3.50314247058941e-05
1.10481747139286e-06
-2.37987949727047e-05
-2.71749450995099e-05
-2.31346165465806e-05
-2.06355689905885e-05
-7.00878832780605e-06
-2.40576943626535e-05
-1.45514883351834e-05
-4.75396858323668e-06
-2.84040956581896e-05
-1.89367675602327e-05
-8.40445261858197e-06
-1.62708248198563e-05
-3.60768755654199e-05
-2.76509942696017e-05
-1.73675738735478e-05
-2.15362737032496e-05
-4.08890424894715e-05
-3.12476882164941e-05
-2.03891060319573e-05
-2.35508341551131e-05
-2.79938173750022e-05
-3.2886667563635e-05
-1.37951676792044e-05
-2.86782343230685e-05
-1.93572491354655e-05
-1.06557933955841e-05
-7.82054729960643e-06
-2.93781865254903e-06
-1.62564472943754e-05
-2.23356605997554e-05
-1.57372864985228e-05
-5.38424169011263e-06
-7.91714564811463e-06
-1.21187880920962e-05
-4.3771855210296e-05
-1.95628785444417e-05
-2.65894608449225e-05
-1.46038332071574e-05
-1.8653737427552e-05
-9.92352365573992e-06
-8.38383554814024e-06
-8.46547325082201e-06
-4.25431394179146e-05
-2.04006699661641e-05
-2.95817374485474e-05
-1.06634916486461e-05
-1.81589228902756e-05
-1.54373592842659e-05
-9.01332022900525e-06
-1.96476998340737e-05
-3.30779825183308e-05
1.36457796126167e-06
-2.39594851755967e-05
-1.98148629542614e-05
-2.75932213761404e-06
-1.72987144108183e-05
-2.9322465599854e-05
-2.29683670472407e-05
-2.85717379177173e-05
-1.98235297852877e-05
-2.84412621440931e-05
-3.40272854524128e-05
-1.38457000850168e-05
-3.57547012323899e-05
-7.11916688415093e-06
-2.75798482242351e-05
-1.8754143769987e-05
-2.06162738167191e-05
-3.20502498293044e-05
-2.87671602885928e-05
-1.38380262609853e-05
-2.58411156661003e-05
-2.66300445742622e-05
-2.96005346482658e-05
-2.38139927907245e-05
-1.71660321085785e-05
-2.01505274356507e-05
-4.02551114583174e-06
-2.45203028765612e-05
-2.58957684652041e-05
-5.26779192788177e-06
-2.61575293508543e-05
-1.24537323238014e-05
-3.45348088496851e-05
-1.76154873594912e-05
-1.08256236409582e-05
-1.425810418873e-05
-1.4741321306193e-05
-2.01085749573877e-05
-3.37869403035731e-06
-1.04552400651739e-05
-2.07635115858662e-05
-1.51970266004846e-05
-4.14400684585531e-05
-2.87788728378601e-05
-3.15042818411195e-05
-1.25980219418146e-05
-1.88819753897821e-05
-1.33588502892197e-05
1.23493261695505e-05
-2.44162326867906e-05
-3.03008566837546e-05
-6.29985902231834e-06
-1.0569374781496e-05
-3.12267880313685e-05
-2.30170178734081e-05
-2.06763959997683e-05
-2.52471855950611e-05
-2.17581968088426e-05
-2.00630361473549e-05
-1.75807168562481e-05
-1.82931122692732e-05
-2.84383393364564e-05
-2.48240830963694e-05
-3.00421335864445e-05
-3.81151135230551e-05
-2.12437909066178e-05
-2.9678594198758e-05
-1.00301808741331e-07
-1.7521668138278e-05
-1.34465765137028e-05
-3.3750133282312e-05
-2.43570150305572e-05
-2.05874836566292e-05
-6.35305348543635e-06
-1.3771043371025e-05
-4.03391352716538e-05
-2.14402447122453e-05
-1.77298439674543e-05
-1.65475421556986e-05
-4.0576919778349e-05
-4.22256269682102e-05
-9.12354384619039e-06
-3.05538782927496e-05
-1.75398840087992e-05
-3.41592623734869e-05
-1.92622782551765e-05
-1.7507804408485e-05
-1.82943695132077e-05
-2.25772927244775e-05
-4.94772822143843e-05
-2.3171347852402e-05
-9.19320679528159e-06
-3.50658875285573e-05
-1.83589873654144e-05
-6.35721257034874e-06
-1.9310363324742e-05
-4.68045068647111e-06
-1.51076247970284e-05
-2.53369976802401e-05
-1.4634940740123e-05
6.73099671953802e-06
-3.2755311087179e-05
-2.09330870651114e-05
-6.06148194280803e-06
-2.25271612565605e-05
-2.84204646322281e-05
-9.1577234577756e-06
-1.87307024330388e-05
-1.2350924344273e-05
-1.92698935465812e-05
-1.23289988136073e-05
-3.68034506580945e-05
-4.05642528102115e-05
-2.77073366190056e-05
-9.83575481696526e-06
-3.80658330050048e-05
-2.58589827234094e-05
-2.22228948699678e-05
-2.97108711251028e-05
-1.14051074659516e-05
-5.57143478266314e-05
-1.97547249615886e-05
-4.12622125549986e-05
2.40898485322063e-06
-4.69968644167706e-06
-2.75282539568284e-05
-9.18848509072397e-06
-1.52171226444805e-05
-1.85651430759572e-05
-1.3025282915237e-05
-1.8397406612685e-05
-1.79323026695233e-05
-1.9563381884088e-05
-1.68950122603798e-05
5.77415780535996e-06
-6.977868413752e-06
-1.73886011755397e-05
-2.08541064392258e-05
-1.79332616374884e-05
-2.95785498852004e-05
-4.14150454236938e-05
-2.27214430614152e-05
-1.28601048062258e-05
-4.5868016051574e-07
-1.12428746874577e-05
-2.69921764105358e-05
-1.7746992246873e-05
-3.6532244345031e-06
-4.05507532303048e-05
-2.52217374825433e-05
-1.44214115822462e-05
-2.47931193376898e-05
-2.51707105451336e-06
-1.21102363090036e-05
-2.40193772284328e-05
-2.44503061196902e-05
-1.71926406551182e-05
-3.35491199031322e-05
-4.05948816729049e-05
-1.4573411410461e-05
-1.69000176956771e-05
-2.48118854451517e-05
-7.4986832110543e-06
-1.26710883391203e-05
-1.81037839299521e-05
-1.50817745742684e-05
-2.55616838865558e-05
-2.52412699966253e-05
-1.69399548593577e-05
-1.02815863674964e-05
-2.97960561051447e-05
-1.23265377424449e-05
-2.88164119041426e-05
-1.59441377487212e-05
-2.50749550563005e-05
8.25492104917303e-06
-2.60630289508576e-05
-2.58188938837886e-05
-2.74534915094275e-05
-3.59507454870882e-05
-4.15412240223162e-06
-2.10317515796077e-05
-3.73932333234459e-05
-1.83332374878239e-05
-9.16859511601496e-06
-1.14575342076826e-05
-4.30422671843803e-05
-1.38569531167274e-05
-1.44029261586608e-05
-1.8067848522275e-05
-1.9512076679536e-05
-1.62726788258584e-05
-2.02668095877209e-05
-2.52769977867435e-05
-1.91566440004153e-05
-1.316579626537e-05
-1.36924708691926e-05
-4.26447401601462e-05
-6.03424009195715e-06
-4.36746549445601e-05
-2.23826316179565e-05
-2.12582233149449e-06
-2.38802472145137e-05
-1.45672134760185e-05
-2.16808501936441e-05
-4.86388853161792e-06
-1.96619323201833e-05
-3.17642328562535e-05
-1.31072032589669e-05
-1.69732643404949e-05
2.74770081136165e-07
-2.71451111424544e-05
-3.07818302333054e-05
-2.2811176171338e-05
-1.38283630843747e-05
-2.05977680578499e-05
-7.28265752295787e-07
-8.91074028800854e-06
-1.73840487994878e-05
-1.83277042330773e-05
-2.5101737121521e-05
-1.71177899688289e-05
-3.24593505968636e-05
-3.12533299533325e-05
-7.83836940842627e-06
1.02632960021271e-06
-2.99555677255206e-05
-2.04663669570555e-05
-2.91151823042129e-05
-2.31048229541702e-05
-4.13577861736925e-05
-1.38358108667346e-05
-2.17060500773178e-05
-1.01575108785998e-05
-3.57947128757286e-05
1.92622725643053e-06
-3.64267686541544e-05
-4.28172828260828e-05
-1.43279360742241e-05
-2.95143006933825e-05
-1.79876001772642e-05
-3.88244443961393e-05
-1.1847043165514e-05
-2.74909168476376e-05
-2.11372028867343e-05
4.63552481938451e-06
-3.6386840987659e-05
-1.88760731199933e-05
-1.51364282088111e-05
-2.11619638630053e-05
-1.84628162588799e-05
-2.95111645871179e-05
-2.69937410541139e-05
-1.29480723318152e-05
-3.40832413770629e-05
-1.22291806065818e-05
-2.16873893880912e-05
-2.36457780405096e-05
-2.44388183961457e-05
-8.56959635223336e-06
-4.45025221931701e-05
-1.35255851700429e-05
-2.10540064867737e-05
-2.84484355263765e-05
-6.27914677229461e-06
-1.90733747029292e-05
-1.31593823618106e-05
-2.84344972028544e-05
-3.23493647618895e-05
-1.64620528218945e-05
-1.93411609182778e-05
-1.43664092691288e-05
-1.58618396984525e-05
-1.68775898664036e-05
-2.56190698256423e-05
-4.57261859104745e-07
-7.52334762636606e-09
-1.96103960640083e-05
-1.95701806915472e-05
6.24156163263032e-06
-3.10705020930376e-05
-2.52744984821238e-05
-2.14148622128921e-05
-3.24654405850119e-05
-1.79577819180724e-05
-1.83680124833381e-05
-2.98662987642822e-05
-4.36050284530465e-05
-1.77443321651718e-05
-2.78392646797695e-05
-2.0038557339702e-05
-1.86575858634458e-05
-1.737836088363e-05
-1.27208600466424e-05
-1.59971586945909e-06
-2.17981273166759e-05
-2.12739713998572e-05
-3.02856477976393e-05
-1.53201241598144e-05
-4.27391843304881e-05
-1.80829273105963e-05
-2.74195864152414e-05
-2.18843340862729e-05
-1.48700721350755e-05
-6.32633413104724e-06
-1.83286076626709e-05
-2.26994717671557e-05
-1.45700044945842e-06
-4.07471423254563e-05
-2.14263428991276e-05
-2.26578364863804e-05
-2.55208410697225e-05
-7.93296387199069e-06
-1.96435936628312e-05
-2.10772469787664e-05
-1.29634961428454e-05
-2.18613640037027e-05
-1.23171236300966e-05
-1.26355107606791e-05
-1.11516350039787e-05
-2.31354033791046e-05
-2.85110038056614e-05
-7.62769415318505e-06
-3.40705361997837e-05
-8.12674014729407e-06
-9.77894546455264e-06
-3.69881365218002e-05
-1.54548933990385e-05
-1.1104565170977e-05
-4.61963100750167e-06
-6.14610433783327e-06
-1.39762451623524e-05
-4.15514444974785e-05
-3.54669893295531e-05
-3.39467635191993e-05
-1.69730168216324e-05
-3.91933564861693e-05
-2.67112885596584e-05
-3.25778116621545e-05
-2.79262241622859e-05
1.69375457494178e-06
-1.65558928047218e-05
-2.10841893735949e-05
-2.12837218508071e-05
-1.43293770176537e-05
-1.54134966951136e-05
-1.42878543356092e-05
-3.83888384540156e-05
-1.88274536047963e-05
-1.92460500545338e-05
-2.29325045239555e-05
3.75798254485408e-06
-1.60842209355443e-05
-2.190391600787e-05
-1.01292635024211e-05
-2.63933754023083e-05
-2.04224764950393e-05
-2.93768476751232e-05
-1.31139163681551e-06
-2.52793319726856e-05
-1.89156922511867e-05
-4.23264428861027e-05
-1.76134706211876e-05
3.96885774805483e-06
-2.39884407503373e-05
-1.69860412776895e-05
-1.39649884491342e-05
-1.59044806870515e-05
-3.45811477178476e-05
-1.16894472965283e-05
-2.24614885028653e-05
-3.06720355799455e-05
-3.3383652582169e-05
-2.6653666357116e-05
-2.09350149094502e-05
-7.91308104163592e-06
-1.98566132459905e-05
-4.02996645333024e-05
-1.40643711867672e-05
-1.33102451151869e-05
-1.73170544090775e-05
-3.33729608400816e-05
-2.56949276104164e-05
-2.2147430715626e-05
-9.71065002337522e-06
-2.01046064708642e-06
-1.81907997684529e-05
-9.33560691233524e-06
-2.52814830511017e-05
-1.9297892134062e-05
-2.28222324827861e-05
-4.3951929427221e-06
-9.61834790688342e-06
-2.84138659359378e-05
-2.76310565654032e-05
-3.20226298370855e-05
-1.31667609913573e-05
-2.80081728810832e-05
-3.71434268830194e-05
-1.45265658881336e-05
-4.28290726155375e-05
-2.76928379436568e-05
1.1918756525204e-06
-2.17357157616747e-05
-2.33208160629804e-05
-2.09650807341415e-05
-1.98915355350408e-05
-9.96672325725026e-06
-1.29756029236382e-05
-3.40677859676959e-05
-2.80610501542803e-05
-1.3688046587333e-05
-1.12528043724361e-05
-3.09589540330676e-05
-2.83392677906251e-05
-1.6581049301971e-05
-2.80381610900275e-05
-1.47044006199263e-05
-2.05777089600621e-05
-2.39219011197569e-05
-1.90044544897849e-05
-2.0317276393188e-05
-1.38650075298496e-05
-9.07119583485393e-06
-2.63302465859947e-05
-4.27181420442605e-05
-2.80701756206051e-05
-2.79788634034147e-05
-1.54646848953817e-05
-1.90522227497969e-05
-1.33941367062622e-05
-1.26169419025231e-05
-6.88340545481711e-06
-2.74048854474737e-05
-3.99252419922362e-05
7.6569524585479e-06
-1.44995747917289e-05
-2.76382388621776e-06
-6.18622117797937e-06
-1.88996680153153e-05
-1.2025325865677e-05
-1.87939005790143e-05
-2.24745836856777e-05
-3.52031111529525e-05
-5.07287816282842e-06
-2.91197487790816e-05
-4.60087805790375e-07
-1.11054973980054e-05
-1.27259696999444e-05
-2.25664227311049e-05
-3.46981813325359e-06
-2.64271023134764e-05
-1.82959417072847e-05
-1.83059792033672e-06
-2.58268371547512e-05
-1.42063450686143e-05
-1.42679590493456e-05
-9.14506301694896e-06
-8.59456839027345e-06
-2.82836715004781e-05
-3.41825874856926e-05
-1.15209788355457e-05
-3.15301540496915e-05
-1.41727957726904e-05
-4.60612557812869e-05
-3.803770283589e-06
-1.67814917467821e-05
-1.14019279549075e-05
-8.71157512326085e-06
-2.64117862136396e-05
-1.64524034846177e-05
-3.39114344120493e-05
-1.52720627371101e-05
-5.06060709036984e-05
-3.44210294761609e-05
-3.14179869400807e-05
-7.51910591240482e-06
-1.08769887324501e-05
-1.42580371462487e-05
-2.55952672074142e-05
-2.58438902416473e-05
-1.17322473339968e-05
-2.87083158178429e-05
-1.88653570332644e-05
-1.34246374798503e-05
-3.52769903573515e-05
4.15105556153441e-06
-2.59875886237434e-05
-1.37366241619628e-05
-2.02534674593601e-05
-9.2720354445464e-07
-3.51389024196837e-05
-4.115121354605e-05
-7.7069129634906e-06
-1.55866908951139e-05
-3.62670118800884e-05
-9.1414054292313e-06
-2.90280042881063e-05
-6.80787332116323e-06
-8.86371700627396e-06
-2.43417900870444e-05
-2.17740765410964e-05
-1.58976866152504e-05
-2.09444589285502e-05
-1.25733417511109e-05
-2.9063464299199e-05
-3.29521056631039e-05
-2.3053769537841e-05
-2.17127400543063e-05
-2.25877857337942e-05
-1.86316978370043e-05
-1.19846988755438e-05
-3.85211047976594e-05
-1.99975805071095e-05
-2.37863754261196e-05
1.35391692136595e-06
-3.69554981375165e-05
-2.76812685981714e-05
-1.37294857065093e-05
-6.4856724683218e-06
-8.81335036182354e-06
-2.47451591435651e-05
-4.03148535410095e-05
-1.63040471720311e-05
-1.2538583437399e-05
-1.71056077875254e-05
-1.30439507887372e-05
-2.87412155906762e-06
-2.55868159313511e-05
-3.57531729340002e-05
-3.82872089499501e-05
-2.67401859838503e-05
-7.17894081254314e-06
-3.21014014947935e-05
-1.55121014871581e-05
-1.27146829296144e-05
-5.1066148609615e-07
-1.49919346289299e-05
-2.56769657781735e-05
-4.11465222527046e-07
-2.05460553729318e-05
-1.04422509262161e-05
-3.35542436141836e-05
-1.02010676567518e-05
-3.02989150988052e-05
9.63327690569578e-06
-4.59590747523925e-05
-4.57753467410048e-05
-4.09990264891092e-05
-1.00231889818891e-05
-1.97148714477489e-05
2.20476052308309e-06
-6.36761167874528e-06
-3.77823368164415e-05
-3.22228542146337e-05
-6.2555511960109e-06
-1.44637543183183e-05
-1.4589634180096e-05
-1.06116276403325e-05
-1.72839190028789e-05
-2.21839601547465e-05
-8.73491286622031e-06
-2.29415460284019e-05
-7.27250946560187e-06
-2.48347142629783e-05
-3.02525639263014e-05
-3.77915792785369e-05
-1.56049108738028e-05
-7.37829801043903e-06
-4.98789639363689e-06
-3.49367165423416e-05
-3.65746944827923e-05
-7.96391747323085e-05
-2.18656474361256e-05
1.74525005439358e-06
-2.74566522791168e-05
-2.42588417565204e-05
-1.70804479462489e-05
-3.66734843988394e-05
-1.57023469928083e-05
-9.60232838136464e-06
-5.55300279205198e-06
-3.77251285203885e-05
-2.54442073848447e-05
-1.61755519948819e-05
-2.44662180290047e-05
-2.26702705282041e-05
-1.73403072823705e-05
-1.43834388916288e-05
-3.50216043692518e-05
-3.44794518175827e-05
-2.63960689122133e-05
-1.71963236994746e-05
-2.31562325459609e-05
-2.98641097416367e-05
-2.41330666757247e-05
-7.51695710241085e-06
-2.74149209506192e-05
-2.1648645239997e-06
-2.100304228893e-05
-2.98539967894218e-05
-2.93648228833819e-05
-2.84395022074304e-05
-2.99633113244918e-05
-2.36375092262209e-05
-1.18171256585224e-05
-2.69655773012541e-05
-2.09605757781657e-05
-1.96231959160431e-05
-4.71036065623486e-05
-2.46598414333758e-05
-1.40534492720407e-05
-1.42852539412398e-05
-2.83587923828738e-05
-3.38855476728969e-05
-1.33099596379159e-05
-2.8221333480833e-05
-1.40625258898054e-05
-2.07399765327035e-05
-2.26171037319177e-05
-3.37278997298159e-05
-2.93294710075275e-05
-3.18296394397182e-05
-1.94579672909816e-05
-3.62783142327966e-05
-1.40646610998511e-05
-3.33931319191529e-05
-2.81578985969145e-05
-2.55148465380868e-05
-7.75530107383125e-06
-2.39516888135923e-05
-3.26164607333728e-05
-2.53748486897417e-05
-1.68519719144489e-05
-1.70906996099553e-05
-1.62861454860489e-05
-2.42506364771457e-05
-1.52654058183077e-05
-3.08748406996038e-05
-1.27344962358353e-05
-3.15477897943036e-05
-1.18090092565693e-05
-2.13149884274744e-05
-3.29006824615438e-05
-2.55227328711898e-05
-4.76207768547519e-06
-1.92598411132908e-05
-1.01618188432634e-05
-1.65823329945129e-06
-9.8936266709171e-06
-8.34777908685398e-06
-3.09102116213903e-05
-1.7842707370083e-05
-1.70324930798516e-05
-3.73980636610066e-05
-2.73758216777568e-05
-1.55653658737118e-05
-3.88121770910878e-05
-3.20505233575958e-05
-1.34554146645874e-05
-5.8467198154487e-06
-2.94272899896779e-05
-1.75941439840388e-05
-8.2155646053128e-06
-2.00072913969651e-05
-1.0651159926428e-05
-3.80322515039436e-05
-2.28440757433592e-05
-8.73253294286621e-06
-1.69061469101566e-05
-2.10009920757908e-05
-1.64277573893107e-05
-4.65559486221785e-05
-3.15779823252243e-05
-4.03208768853248e-05
-7.60401168570929e-06
-4.95179381884942e-05
-2.79977362854796e-05
-1.47802288707861e-05
-2.22178150370484e-05
-1.58650775725606e-06
-2.15719782822245e-05
-2.36183708442694e-05
-1.76154075470291e-05
-1.13849802716562e-05
-3.11263863669273e-05
2.43892217751857e-06
-1.17242113241504e-05
-1.42417670402278e-05
-1.3360994575212e-05
-1.74239622275286e-05
-2.53816967374119e-05
-1.31804594187151e-05
-9.90016478295242e-07
-2.39400116489506e-05
-6.87533060827659e-06
-1.05626875419126e-05
9.5654922534653e-06
-3.52948157070623e-05
-4.42234147152375e-05
-1.99560320335183e-05
2.44680892263156e-06
-6.04286216770918e-06
-3.26668786352219e-05
7.3481338645088e-07
-1.68819663210187e-05
1.40088684771474e-06
-1.9227308136663e-05
1.08399502384182e-05
-1.65290775383362e-05
-3.48076872527425e-05
-2.67640268596333e-05
-2.14159621637974e-05
1.17292076989502e-06
-2.66210518223098e-05
-1.99336200685844e-05
-4.40784598556991e-05
-2.79425069019421e-05
-4.68892807349904e-05
-4.80300597767877e-06
-2.01392677829429e-05
-6.60858765362808e-06
-3.67723283914898e-05
-3.14749598734851e-05
-1.33029594015424e-05
-2.77124628941649e-05
-1.99368059443229e-05
-8.03334218642051e-06
-2.13689680284684e-05
-3.14556018341967e-05
-2.79205976255475e-05
-2.54204417971415e-05
-2.63355017965966e-05
-5.29720713629415e-06
-1.11486481943609e-05
-4.17879201177311e-05
-1.37595351369269e-05
-2.49394378823925e-05
-6.24634329430302e-06
-2.916542086859e-05
-2.05383231363906e-05
-3.54488205239791e-05
-3.04667309358498e-05
-1.93770082410433e-05
-2.84853321886986e-05
-4.78136199104807e-05
-2.73567491649288e-05
-1.45928199856231e-05
-2.44604790745756e-05
-5.81224074577825e-06
-3.27648743469534e-05
-3.75694053122372e-05
-1.94129590527715e-05
-2.95106766710351e-05
-1.14170867982462e-05
-2.62114850999717e-05
-6.67295102742247e-06
-2.52718422001855e-06
-6.82088910358426e-06
-9.91054913776225e-07
-9.22751969252036e-06
-2.01543091213914e-05
-2.79270926529903e-05
-2.22775810939567e-05
-1.99443093775258e-05
-2.07919225804664e-05
-2.63972173989681e-05
-1.93910883298557e-05
-3.70306595846423e-05
-2.46195986420307e-05
-1.89674306519963e-05
4.95267597163067e-06
-7.72857904380522e-07
-2.5521104356827e-05
-2.13984178821403e-05
-1.35784427853477e-05
-1.53723956125588e-06
-2.9324470047063e-05
-1.64990091531547e-05
-3.11481065508512e-05
-1.6538277280052e-05
-2.60390305354759e-05
-2.1260967300729e-05
-1.46328895371444e-05
-1.76730330759675e-05
8.30040395317162e-06
-1.52508574744374e-05
-2.05286528864372e-05
-1.24235409832833e-05
-1.32737674414331e-06
-3.19633244244088e-05
-1.3288224789607e-05
-2.97193649737582e-05
-2.41311914458948e-05
-3.37092914735275e-05
-1.63881552340275e-05
-1.68373541326201e-05
-5.50358987126714e-05
-3.97773810438116e-05
-1.56581848547428e-05
-3.76455246469547e-05
-2.66001181143913e-05
-1.74429523147298e-05
-2.197431956972e-05
-2.3027076695095e-05
-1.69384263419741e-05
3.12314274247672e-06
-4.27573824318619e-05
-3.38754374201558e-05
-1.84945705913732e-05
-2.07894676378181e-06
-1.71085837589147e-05
1.33639649219069e-05
-1.32386691679629e-05
-2.48216758208456e-05
6.70372991293438e-06
-2.10620370312443e-05
8.89004024069087e-07
-2.11162621927694e-05
-3.45810797665869e-05
-4.34049051409506e-05
-2.04493616095729e-05
-2.33732915052701e-05
-2.99267048020079e-05
-2.00402744635535e-05
-2.10258921095154e-05
-1.36159756738912e-05
-4.88303026972741e-05
-1.26118935760731e-05
-1.94723484566447e-05
-3.27336114642507e-05
-2.14227753125466e-05
-8.67541079783208e-06
-4.04180648220585e-05
-1.01278422731856e-05
-1.26607932588371e-05
-1.60400711241111e-05
-2.23661027584927e-05
-7.8377634210145e-06
-1.44550609130431e-05
-2.44845758451776e-05
-2.04807166758877e-05
-4.47233734118829e-05
-1.80626661004547e-05
-3.34326558964528e-05
-3.27043118622763e-05
-3.00956275044549e-05
-1.37298913716612e-05
-2.66991367418342e-05
-2.587919014659e-05
-1.97466985826241e-05
-1.16684468660023e-05
-2.57095898024716e-05
-1.08974967643013e-05
-1.92506542747915e-05
-6.67484508871589e-06
-2.93038368462633e-06
-2.94372904625022e-05
-3.35730391200201e-05
1.66968266433124e-06
-1.80711926366767e-05
-3.58142877261309e-05
-7.81622166073337e-06
-2.07231611221447e-05
-1.34454229905971e-05
-3.78607021101199e-05
-1.92043087891896e-05
-2.73661618215663e-05
-2.15432610461865e-05
-3.17329826153183e-05
5.95253770969191e-06
-1.5526908248201e-05
-1.73773939721013e-05
-6.36864602188801e-06
-1.32438252378509e-05
-1.76925847549731e-05
1.20503382919023e-05
-1.398471692414e-05
-4.83058190353657e-05
-2.05386652757529e-05
-1.60807836782117e-05
-2.0196330398438e-05
-1.4418000450839e-05
-8.20007207925345e-06
-2.70754572959742e-05
2.45446567068118e-06
-1.59419942517218e-05
-1.18064638262943e-05
-2.38197108350126e-05
-1.51276595470786e-05
-1.8634954300937e-05
-2.434517771994e-05
-2.90404290876673e-05
-1.67598453831381e-05
-7.60330664565668e-06
-8.85903091614598e-06
-1.74945012427438e-05
-1.29061593396371e-05
-6.54671548732809e-06
-3.21708799874967e-05
-4.27417330023866e-06
-9.96530471617062e-06
-2.19246703310362e-05
-3.00437163912347e-05
-2.55939735184802e-05
-1.65809525955451e-05
-6.32151837113184e-06
-3.51738481022315e-05
4.44260519105441e-06
-7.86494535883261e-06
-1.28200881231511e-05
-1.68851596224536e-05
-2.66390797900684e-05
-1.49185195679985e-05
-4.46850243215388e-06
-3.18740002739296e-06
-1.7285577178341e-05
-8.65327236906901e-06
-1.55350466734833e-05
-1.07121805188277e-05
-2.34966801302048e-05
-2.10803026965852e-05
-1.87784617735098e-05
-2.3445553312078e-05
-2.35810366512522e-05
-1.94948643331403e-05
-3.63415043426822e-05
-9.44342544099851e-06
2.53811641473664e-06
-2.75979148571705e-05
-2.44476940706927e-05
-8.70986125228322e-06
-2.24167748076061e-05
-4.31139507150839e-06
-2.96933312537581e-06
1.52295376547775e-06
-2.36611739552373e-05
-4.73948795323389e-06
-7.3711511605348e-06
-2.12698445994009e-05
-2.49996683183405e-05
-1.40746682431159e-05
-2.47392426691487e-05
-2.33763874361931e-06
-1.54310200609632e-05
-1.17624394258876e-05
-1.86649007822531e-05
-1.86695420895301e-05
-1.51566476815782e-05
-8.62062436185192e-06
-1.29519150075642e-05
-7.85544987017097e-07
-1.13511004677559e-05
-1.00933802199477e-05
-1.41661249373881e-05
-1.30634531319208e-05
-3.77076063780623e-05
5.70483883919379e-06
-1.51610911713182e-05
-2.56919660685192e-05
-2.26833457421229e-06
-2.60550054373096e-05
-3.02718641764302e-05
-9.39553391108705e-06
-2.23658949622198e-05
-9.42432560878036e-06
-3.40126856568121e-05
-2.78794918993823e-05
-4.04029600595297e-05
-7.38301119550208e-06
-3.18114212524356e-05
9.44175327374482e-07
-2.32804502029788e-05
-1.80556846532289e-05
-2.09756329525822e-05
-9.62765977238567e-06
-2.04038422447296e-05
-1.33653575048589e-05
-2.47115694343388e-05
-2.94040186155014e-05
-2.86244808233556e-05
-2.20305686703824e-05
-2.69010019009963e-05
-1.72209674807025e-05
-1.26920354724598e-05
-1.19671316697166e-05
-2.48762447960355e-05
-1.13763134863914e-05
-2.53012157290559e-05
-2.96443530810768e-05
-2.0734504282111e-05
-1.09139158501406e-05
-3.92174968123711e-05
-2.01205007946547e-05
-1.07494671587445e-05
-1.66139172109185e-05
-6.410656089584e-07
-2.08095558073942e-05
-2.79458765606321e-05
-1.66748323087998e-05
-4.0998666544405e-05
-5.04954697193093e-06
-2.12866531810253e-05
-2.31935009314001e-05
-1.29503235826137e-05
-9.14332401049173e-06
-2.97796042521525e-05
-1.71200767317683e-05
-3.18243196137555e-05
-2.77243167698514e-05
-3.90726367696919e-05
-4.08632773911154e-05
-1.88913164072135e-05
-2.17567818223185e-05
-1.91601205295174e-05
-1.05812952369546e-05
-1.13125131027477e-05
-1.72061990511942e-05
-2.19825199401712e-05
-3.23861985770984e-05
-1.05382788326697e-05
-1.72668567297188e-05
-2.20663583376211e-05
-3.19516735325742e-05
-2.12289849110725e-05
-1.30528615256165e-05
-1.34490745609977e-05
-2.1396762557202e-05
-2.42438586321184e-06
-2.84430100036224e-05
-3.12620773231454e-05
-9.88847511757341e-06
-4.91951933719976e-06
-2.02292772545367e-05
-2.37968656346654e-05
-3.16322473426236e-05
-3.4989801885516e-05
-1.90416496858294e-05
-2.30631667121135e-05
-6.94506552470507e-06
-3.284547878574e-05
-1.37151854402763e-05
-8.54646048369079e-06
-1.75687524995622e-05
-1.5656078380287e-05
-2.42336541695388e-05
-1.84077944944959e-05
-3.31054448627329e-05
-3.57231508700429e-05
-2.7146029608978e-05
-2.20735505024944e-06
-2.06135244594336e-05
-2.05244369299121e-05
-1.37800769861354e-05
-3.06782911039266e-05
-2.28829855845685e-05
-3.34047750200887e-05
-3.70117319286682e-05
-1.30749352353948e-05
-8.36210044634432e-06
-1.33970839556687e-05
-4.10940161201519e-05
-2.67239639301843e-05
-3.87554200028478e-05
-1.74370737048893e-05
-2.60473362581949e-05
-2.10249328889664e-05
-3.3547135122694e-05
3.61138009559725e-06
-3.60670068755476e-05
-2.34971614852675e-05
-1.51188466053485e-05
-8.01347390030957e-06
-3.09318040554174e-05
-2.48861791688765e-05
-2.05652993291364e-05
-2.24820132132533e-05
-2.30080735706415e-05
-3.8334260256493e-05
-1.97076955151104e-05
-1.70516800065104e-05
-3.19704822577577e-05
-2.45947140307763e-05
-2.87118551773799e-05
-4.03374337838855e-05
-4.91651403193266e-06
-3.52718927650529e-05
-1.25687166033045e-05
-1.62368870938573e-05
-2.33411891008786e-05
-2.44972789948697e-05
-2.71308237067199e-05
-1.77800872704253e-05
-1.16855173678604e-05
-1.73012291352955e-05
-1.72375284258474e-05
-2.7026102783027e-05
-2.01602448499359e-06
-2.4495275690951e-05
-2.48155012476505e-05
-1.13537015515899e-05
-2.99227041336041e-05
-4.59332524644175e-05
-1.77176797045047e-05
-3.09321094561885e-06
-1.0005477025204e-05
-1.81556715877322e-05
-1.91577913086548e-05
-9.41762300264839e-06
-3.53492509837116e-05
-9.51065814176509e-06
-3.0334174381648e-05
-1.1605534207984e-05
-4.64860024055827e-05
-3.50987318915131e-05
-3.49780070957712e-05
5.32462301145534e-06
-4.28533300661132e-05
-1.66354062004854e-05
-3.24598020537471e-05
-3.03581498277522e-05
-3.13334106153791e-05
-3.94297364528879e-05
-3.43372214473519e-06
-6.22927576932708e-06
-2.06124376948616e-05
-5.30956086060169e-05
-2.12352202402329e-05
-1.7743199662901e-05
-1.0201391413073e-05
-2.22862563580877e-05
-2.04605892995732e-05
-2.67341877998275e-05
-1.90172172810172e-05
-2.73412096065419e-05
-3.19234204647338e-05
-2.00120366186591e-05
-4.27368729851116e-05
-4.20465397191603e-06
-1.79279618724165e-05
-2.577082821661e-05
-4.00734497882206e-05
-1.81175971727922e-05
-3.28716282947866e-05
-1.85157419797076e-05
-8.6175783761988e-06
-1.70327328576975e-05
-3.43394341379474e-05
-1.36516458672964e-05
-2.54790958725849e-05
-1.5092854241175e-05
3.48688805077437e-06
-1.65387269559859e-05
-2.25209587083141e-05
-3.17396751796384e-05
-2.22878672029655e-05
-1.80429730827983e-05
-9.70939587216234e-06
-1.52609828621292e-05
-1.549260561366e-05
-2.12638075888237e-05
-1.12384053531057e-05
-1.22415625833161e-05
-3.54417121972189e-05
-1.67193930713849e-05
-1.38530054831672e-05
-1.92315717111979e-05
-5.87357467713514e-06
-5.13054131983516e-05
-1.89762578479674e-05
-1.6856986825774e-05
-1.95496502541873e-05
-2.46581353835498e-05
-1.10105095079025e-05
-1.11314843567944e-05
-1.29320473687023e-05
-2.56129850331479e-05
-1.72590288360442e-05
-1.33559849654255e-05
-1.36314285517583e-05
-6.53630885185366e-06
-1.26123405551097e-05
-6.92845818311536e-06
-1.36200849202207e-05
-9.27512419635156e-06
-1.59009211482435e-05
-1.4122222149356e-05
-1.82039272799577e-05
-7.89228606517143e-06
-2.36040027270688e-05
-6.82735539647038e-06
-1.66233856588796e-05
-1.65249451024157e-05
-1.41554279840319e-05
-2.13062769006395e-05
-3.09595359527367e-07
-9.00229478141907e-06
-1.74224271143597e-05
-3.0003465349788e-05
-2.09660949689797e-05
-2.35609448641674e-05
-2.47993737927887e-05
-2.67242242402177e-05
-2.46290043485766e-05
-1.71029838829239e-05
-7.55767785494936e-06
-2.44822958756191e-05
-1.98695943951514e-05
-4.31355824670046e-05
-2.18000094448113e-05
-4.77146820460915e-06
-3.10243350807407e-05
-3.21196308128672e-05
-2.68057203929516e-05
-2.63893338545153e-05
-9.95821081501454e-06
-3.14019491277888e-05
-7.90318494570422e-06
-2.1881873365373e-05
-4.11616487020325e-05
-3.20086570688174e-05
-3.50659991709046e-05
-1.98990511229952e-05
3.92268495499758e-06
-2.81574764320162e-05
-2.40431632208007e-05
-3.64840895970925e-05
-2.54039447095379e-05
-3.17569764437643e-06
-2.05661825273303e-05
-2.89859375660923e-05
-4.69767486625169e-06
7.51756291902994e-06
-2.14200380210122e-05
-1.96436368287001e-05
-1.84193338689311e-05
-1.25555071953671e-05
-3.26117466567241e-05
-2.16462901711308e-05
-3.08495579869887e-05
-2.56012605714525e-05
-1.62880976508354e-05
-3.58201778249356e-05
-2.43700043414116e-05
-3.66529520807777e-05
-2.0760391629745e-05
-1.33981565771268e-05
-1.61955257461837e-05
-1.45128640455005e-06
3.27157734158006e-06
-1.36597013790289e-05
-3.14320329460869e-05
-5.22289252267092e-06
-1.0332994869857e-05
-1.30713128429907e-06
-1.82141161256459e-05
-1.9485740248017e-05
-7.87484153890529e-06
-2.4078855128014e-05
-3.42883401813318e-05
-1.22663269714573e-05
-2.38254323312331e-05
-5.33683839812763e-06
-3.95851490021334e-06
-2.16866971738453e-05
-2.08521747519521e-05
-2.89405870120677e-05
-1.13238874926196e-05
-2.29002453570133e-05
3.82997187701099e-06
-1.85589764605766e-05
-1.13911985807302e-05
-7.77305674540468e-06
-3.71802771626456e-05
-1.06413406892996e-05
-1.30737854730159e-05
-5.11249894378117e-05
-1.3569356208432e-05
-1.98037025242416e-05
-4.27870723190231e-05
-3.0231977492887e-05
-3.5345312413338e-05
-1.98226941135965e-05
-3.86872142766089e-05
-1.19598955078464e-05
-2.40825542425299e-05
-3.22211032302409e-05
-3.83656639405951e-05
-1.17285025847287e-05
-1.51073939037311e-05
-1.12990920383862e-05
-2.13362981695984e-05
-2.36825972892912e-05
-3.75603629805998e-05
-1.81559660855944e-05
-9.68329516056559e-06
-3.41385734043868e-05
-1.36210463048696e-05
-2.28528049904493e-05
-2.97172667923342e-05
-2.43416802131806e-05
-1.99221982179148e-05
-2.29443188931855e-05
-2.11222473464152e-05
-2.62864121979326e-05
-3.70647593825988e-05
-9.65352589140806e-06
-9.20859118836517e-06
-2.23611030842433e-05
-2.41138823058835e-05
-3.71919958065926e-05
-1.3653592872647e-05
-3.6869095649559e-05
-1.31762422601532e-05
-5.6356155049231e-06
-1.17166470167425e-05
-1.36128839046768e-05
-3.36172002757694e-05
-1.59170728186249e-05
-2.05426140211986e-05
-2.47857927119751e-05
-1.57928337122993e-05
-2.41270055333931e-05
-2.51341173781619e-05
-1.28143394032917e-05
-1.52764262289278e-06
-2.70636943064555e-05
-9.4679537103553e-06
1.57354006103645e-06
4.29172127774693e-06
-1.79056673210561e-05
-1.15491206130198e-05
-2.90121147644598e-05
-2.78373569848817e-05
-3.41183587569503e-05
-2.84239401404924e-05
-5.37826759938776e-05
-2.72830899898192e-05
-1.23436480654032e-05
-2.44902119707456e-05
-3.59189785068847e-05
-2.57939867933891e-05
-1.85282901612856e-05
-9.41901122385836e-06
-5.79059898097075e-06
-3.98747305735653e-06
-2.05905230146667e-05
-5.42094092465938e-06
-1.96781544121338e-05
-7.56331267225947e-06
-3.5437130802857e-05
-1.92458531827062e-05
-3.23321865997705e-05
6.01279998083885e-07
-9.48226571751192e-06
-7.18029365512114e-06
-1.10008880810535e-05
-1.72044207114604e-05
-1.64926197671031e-05
4.34266613438822e-08
-4.20671784231854e-05
-2.85044475199313e-05
-2.69635813627752e-05
-2.33752829176665e-05
-3.68286227150286e-05
-1.70026930005235e-05
-2.20420831346132e-05
-2.26912391772229e-05
-1.32813549326919e-05
-1.46632443490937e-05
-2.26472859802397e-05
-1.42277655674565e-05
-3.9734394144193e-05
-1.0794347952278e-05
-1.9271598984674e-05
-1.99806527100041e-05
-1.54382046022669e-05
-2.27694362538462e-05
-1.31128378087742e-05
1.17922398022701e-07
-2.19029150353216e-05
-2.03251134594396e-05
-2.0186895031351e-05
-1.31409640014127e-05
-3.80161336453743e-05
-2.25824376180703e-05
-2.70838764527003e-05
-2.95238078181339e-05
-2.5500649905534e-05
-1.069543867635e-05
-2.35108090736885e-05
-1.58064010459568e-05
-2.68012005477291e-05
-1.67180910806128e-05
-3.01172034313355e-05
-1.28239668012225e-05
-2.42954327387627e-05
-1.3377454162009e-05
-2.22135973327948e-05
-1.13886806114098e-05
-3.3257739636601e-06
-1.15924986235062e-05
-2.62458780680214e-05
-3.34506557116476e-05
-2.61589048396263e-05
-2.32196957362392e-05
-2.26779696379501e-05
-2.62939368232505e-05
-2.98568894653069e-05
-7.65477707541702e-06
-7.3830629001085e-07
-3.94711981437854e-06
-2.35455726730377e-05
2.1886750250459e-06
-3.48497964272951e-05
-2.81617090609679e-05
-2.68396645891279e-05
-4.3068683628389e-05
-1.42138096893923e-05
-1.61863368951851e-05
-2.4049563970562e-05
-1.20436303432706e-05
-2.27694772026572e-05
-1.2224964441224e-05
-1.93800719873905e-05
-2.96633612657354e-05
-1.13482215050356e-05
-2.093021903162e-05
-7.61950344387223e-06
-3.74664043176711e-05
-3.50964311618939e-05
-6.10903298292484e-06
-2.40877920287441e-05
-4.84107098517336e-05
-4.29012941529079e-06
-2.43795843868992e-05
-2.45162285091226e-05
-3.43706459018734e-05
-6.01398259137106e-06
-7.03340352831137e-07
-1.83699562653664e-05
-1.86419877475127e-05
-8.42563268798786e-06
-3.63972307577808e-06
-1.86039189570135e-05
-1.33169442738521e-05
-2.4751234965651e-05
-9.6998791450737e-06
-1.84243172532126e-05
-2.36756352100099e-05
9.64458801993744e-06
-2.618646224206e-05
-1.06151595914883e-05
-3.02741371099052e-05
-2.9375010779498e-05
-3.6136595672406e-05
-2.57402614753965e-05
-2.39638553168093e-05
-1.44366953126736e-05
-3.0480923210627e-05
-7.87303210002394e-06
-1.82306349312663e-05
-1.97342574750322e-05
-1.96675196048305e-05
-5.00812915584841e-06
-3.76206808871796e-05
2.91766801596251e-06
-2.49892999782674e-05
-2.62347907754629e-05
-5.52351846801513e-06
-2.34123854991526e-05
-2.03862035015903e-05
-2.57470428658716e-06
-7.10928727209845e-06
-3.85305682284781e-05
-2.39283776654867e-05
-2.01178839993954e-05
-1.27642566948482e-05
-3.58416785118163e-05
-2.74426687330377e-05
-2.8829355378665e-06
-1.76066020855486e-06
-2.06294693718485e-05
-1.53711248965767e-05
-2.80626982348142e-05
5.64885692205239e-06
-4.25556474843812e-05
-2.39540439088562e-05
-4.71500196941704e-06
-1.49638398571137e-05
-2.77940503340939e-05
-2.4434976929697e-05
-1.22687963427038e-05
-3.0647528865625e-05
-1.62609240749923e-05
-1.80725309891805e-05
-6.85771388914155e-06
-2.80670876687758e-05
-1.24309149747603e-05
-1.44770979702867e-05
-1.78771678074375e-05
-1.89536770976333e-05
-9.45695899996213e-06
-3.28906222726569e-05
-3.6641392849036e-05
-1.41399068752712e-05
-2.36360289429719e-05
-1.07569930778653e-05
-2.33790322669751e-05
1.25267684728043e-05
-2.56868227133044e-05
-6.77774657928354e-06
-2.54468793669136e-05
-3.06792615327029e-05
4.32904467537116e-07
-3.13028703500406e-05
-1.18832167737471e-05
-2.89636620068769e-05
-1.70210942197756e-05
-1.48951659229394e-05
-3.36820940962768e-05
-1.84088359957374e-05
-3.18610576709062e-05
-4.99571073204811e-06
-3.18843937915226e-05
-1.2198117968612e-05
-7.3785505054442e-07
-2.81284764128082e-06
-2.20517124443992e-06
-5.6724687778384e-06
-3.54491251097909e-05
-2.52769245917801e-05
-2.12563189226814e-05
-1.76943928236313e-05
-7.10201446257162e-06
-1.93547944728204e-05
-2.13479341993678e-05
-2.89152674086378e-05
-7.19621331829856e-06
-2.12829458832507e-05
-2.87011570510424e-05
-4.03071701599358e-05
-2.87233773856001e-05
-2.01845412017897e-05
-1.71476571129458e-05
7.68763248363652e-06
-8.23001059259349e-06
-1.90777956322204e-05
-2.82054061958055e-05
7.36080241372497e-06
-5.28057461444429e-06
-2.21231209540616e-05
-3.67166647728306e-05
-9.97554048776438e-06
-6.6574849465624e-06
-3.13653314898278e-05
-3.38819291145046e-05
-2.35564158754195e-05
-8.97762035067123e-06
-2.65958019344546e-05
-1.58422618824677e-05
-1.20450842430892e-05
-3.2424544593093e-05
-1.79187404375678e-05
1.06811508806812e-05
-2.83752071064071e-05
-2.11853765425155e-05
-2.07157478147767e-05
-1.34399734779155e-05
-3.23127401005495e-05
-1.14091498391799e-05
6.91051703142995e-07
-3.71910382165897e-06
-2.64566173708427e-05
-1.27600335896688e-05
-2.93324058797797e-05
-4.84034182827702e-05
-3.25562068693746e-05
-1.45721292470775e-05
-1.52359708729491e-05
-4.93707330237794e-05
-1.78012126687192e-05
-3.12752129476591e-05
-1.39613201841748e-06
-3.9326103296585e-05
-3.03755802073845e-05
-2.02830198504163e-05
-2.11439707845729e-05
-2.80382839730428e-05
-2.8472868490503e-05
-1.01303193685149e-05
4.33388419834976e-07
-3.58824458694641e-05
-1.66484385395171e-05
-1.41797563594707e-05
-1.97598406499538e-05
-4.69076648618048e-05
-2.88913862700013e-05
-3.24493032166556e-05
-1.58403246986962e-05
-3.19549671052921e-05
-1.31878107325928e-05
-3.89238883960832e-05
-2.89104743577113e-05
-3.81616683930725e-05
-3.29056382392138e-05
-2.40502041824411e-05
-1.66597183380245e-05
-3.1326505074276e-05
-3.38012859010524e-05
-2.43403497801017e-05
-3.39606825653464e-05
-1.23449669438072e-05
-3.15543116394665e-05
9.32028994836259e-06
-1.5066841511645e-05
-2.08773470334293e-05
-4.886407630663e-06
-1.87841958308035e-05
-2.74362889839692e-05
-2.44203763215628e-05
-1.48817394692626e-05
-2.86742648256724e-06
-2.79299492241246e-05
-1.84061500839064e-05
-4.28418665722658e-05
-4.34587109702485e-05
-2.98849264044517e-05
-3.19877901149014e-05
-1.94024107986802e-05
-3.40405578205505e-05
-1.20460139651999e-05
-4.06712066340526e-05
-3.51085935932872e-05
-4.3132957076886e-05
-3.24011728478832e-06
-4.09344389842782e-05
-1.8866500441382e-05
-1.67055806070609e-05
-2.74367079938295e-05
-9.82440981353929e-06
-2.13285063569148e-05
-3.2337744168876e-05
-2.46891940722693e-05
-3.58034063001478e-05
-1.73044785651995e-05
8.96611741021313e-06
-3.59647179457971e-05
-9.45984374154085e-06
-2.02026460131663e-05
-1.81778743130703e-05
-1.5401991511921e-05
-2.49091210581405e-05
-1.04469674179999e-05
-1.83051953231993e-05
-1.61391776181027e-05
-3.13150677170125e-05
-2.26078235156935e-05
-3.06928850521544e-05
-2.91419862792121e-05
-3.08582494967209e-05
-3.38868471308747e-05
-1.77023254472867e-05
-1.31891499728365e-05
-2.30841672053483e-05
-2.4010624887419e-05
-3.30915280773997e-05
-1.4245804969281e-05
-1.41254472018531e-05
-1.16634300976821e-05
-2.02379031249558e-05
-2.7592572965415e-05
-2.0484609478867e-05
-1.066500381094e-05
-2.86125111408288e-06
-1.78020830393822e-06
-3.26695826999247e-05
-1.28054912659006e-05
-4.40392651496893e-05
-1.41955611210152e-05
-2.27937632911223e-05
-1.49400540222117e-05
-1.82343873834103e-05
-3.70447698908756e-05
-4.1682863462251e-05
-3.50738941753417e-06
-2.5400974326968e-05
-3.36406431472618e-05
-1.60172143368501e-05
-3.83037396884988e-05
-1.02203496371906e-05
-2.76486192427937e-05
-1.99511068453056e-05
-2.15447286677184e-05
-2.57311358588275e-05
-2.66807801820905e-06
-1.6325126778596e-05
-1.13212272568871e-05
-7.64799575021135e-06
-2.2819826421425e-05
-1.93055038772129e-05
-4.20219795688848e-05
-1.89086112532265e-05
-2.85059668850072e-05
-2.25527502558235e-05
-3.09229028887278e-06
-1.34262001597298e-05
-2.13614644856416e-05
-3.40089331312944e-05
-1.57495139031577e-05
-1.51762097268918e-05
-1.6350572745358e-05
-2.13814449539592e-05
-2.05147904971313e-05
-2.1627901546221e-05
-1.98953813499903e-05
-5.67694491776109e-07
-1.97859253644353e-05
-1.15303466352943e-05
-1.05382948851396e-05
-3.27440587558517e-05
-1.74218271810231e-05
-7.30129379696879e-06
3.9772475632982e-06
-8.9413243242186e-06
-1.72078429055369e-05
-1.12776917501114e-05
-1.88031343671134e-05
-2.81704777403244e-05
-2.09105458528196e-05
-1.22985396749271e-05
-4.16934971004773e-07
-1.88009991286334e-05
-4.18713178793847e-05
-2.08058564077904e-05
4.84287994642913e-06
-3.53101834049496e-05
-6.48293922836548e-06
-7.68103150067752e-06
-1.17122711028032e-05
-4.60771975995355e-05
-1.22765166824083e-05
-6.76219588716374e-06
-2.47214257294025e-05
-2.40464023575229e-05
-2.30067788948546e-05
-2.72066572351746e-05
-2.62998246717092e-05
-1.32444399235999e-05
-3.50248822465759e-05
-1.54748934679933e-05
-8.13733630142189e-06
-3.1728820661614e-05
5.55435540248819e-06
-3.17186395503761e-05
-3.00271738914715e-05
-2.77996314512966e-05
-3.1126945817617e-05
-1.97139821008544e-05
-1.80319456841104e-05
-2.46524810651597e-05
-1.8882272577085e-05
-3.76951256040879e-05
-5.59972202172872e-06
-4.12815002487749e-05
-2.45524353688829e-05
-2.71525141787405e-05
-1.22324454170522e-05
-9.62315239916844e-06
-3.1335950151206e-05
-1.98927141683676e-05
-1.54764255941548e-05
-2.77766346594647e-05
-1.53952071798578e-05
-1.37340511442478e-05
-4.05977458317983e-05
-2.39093914143555e-05
4.23503882665504e-06
-3.89726113103255e-05
-4.25465052919314e-05
-1.25641148762655e-05
-1.39276701498179e-05
-3.33243809693934e-05
-1.03033465655064e-05
-3.67445779964718e-05
-1.86484163887205e-05
-1.40257092494347e-05
-1.69666282721031e-05
-4.11010438672687e-05
-2.74726337785882e-05
-1.06263383239459e-05
-5.35722324101597e-06
-3.69668894151648e-05
-2.82605739008351e-05
-2.88896513416639e-05
3.02137286309163e-06
-2.15723712350667e-05
-3.2164837993656e-06
-3.10744970758724e-05
-2.57002251674365e-05
-3.99055350853303e-06
-2.48857165816368e-05
-2.76784632265015e-05
2.42792913017254e-06
-1.89681266640127e-05
-2.04934331183723e-05
-2.01265212869588e-05
-5.34312761026148e-06
-4.29965344787329e-05
-2.30045853800886e-05
-2.19091451560054e-05
-2.11060632269253e-05
2.482664828944e-06
-1.7748391421846e-05
-7.2242532755281e-06
-1.3938464163991e-05
-3.93317143293001e-05
-2.92382314106643e-05
-1.28313993332706e-05
-6.5167446371611e-07
-2.08961109086389e-05
-1.40235970267381e-05
-2.87389428034647e-05
-1.74330200257517e-05
-3.36881533065949e-05
-3.2695167809036e-05
-2.37962477971011e-05
-7.53781819911935e-06
-1.76919670185336e-05
-2.58432069595298e-05
-3.83922568806402e-05
-1.60296202757524e-05
-1.43031636387268e-05
-1.79653281293731e-05
-3.362074991458e-05
-2.51612194681147e-05
-3.21896781444366e-05
-2.93948823348154e-05
-2.32168528514738e-05
-2.04451441938335e-05
-2.81822509853478e-05
-1.44863073493759e-05
-9.39885416619448e-06
-1.55042224753995e-05
-1.2195629305125e-05
-2.02333471867196e-05
-3.54162132184011e-05
-4.35360373975053e-06
-1.92185686174098e-05
-2.20688670086025e-05
-2.28847703514389e-05
-3.68219636628298e-05
-1.82331501011306e-05
-2.0582099224647e-05
-1.09349560210998e-05
-6.26910867453388e-06
-3.81416608031665e-05
-1.6241321321048e-05
-3.25817746228026e-05
-2.30138254830501e-05
-3.95085446554366e-05
-2.39006966579429e-05
-6.52203533312782e-06
-7.64431135884362e-06
-1.04961316655653e-05
-1.96009301876413e-05
-3.50123751614993e-05
-9.96872720922463e-06
-2.01634681735386e-05
-3.51657362294854e-05
-3.15537741899619e-05
-1.57791593310962e-05
-7.70536201049629e-06
-1.64319607014098e-05
-1.82490128027403e-05
-2.28703779483244e-05
-2.61911985727312e-06
-3.23119191585833e-05
-3.2837525823806e-05
-1.53847287013599e-05
-1.43475910897509e-05
-2.57471030267631e-05
-2.13777535780684e-05
-3.34409922739369e-05
-3.74476348514245e-05
-2.07583901821668e-05
-1.48494831019622e-05
-8.11360279246195e-06
-6.82153014820701e-06
-3.50613684418274e-05
-1.7948343028311e-05
-1.18545356337198e-05
-4.3753770181128e-05
-3.95864083530135e-05
-1.39270426135047e-05
-3.68761822722233e-05
-9.74590695016659e-06
-2.22829471130736e-05
-3.10820523667903e-05
-1.98255687299426e-05
-8.69244661765724e-06
-1.4394852903214e-05
-4.10977419617118e-05
-2.48290075853921e-05
-2.18406635931842e-06
-3.26558579587698e-05
-1.77686224527282e-05
-2.58814889080041e-05
-9.60499983970201e-06
-3.29339982918139e-05
-1.03502096726503e-06
-1.89830029997747e-05
-2.02836421752238e-05
-2.76437952932982e-05
-2.65966837281562e-05
-4.00746833574832e-05
-1.16137038936719e-05
-1.54977463723285e-05
-2.70040250758102e-06
-2.40821676557584e-05
-3.60878457205302e-05
-2.12194906626565e-05
-1.43159360431892e-05
-1.3766639992805e-05
-3.15779629730471e-05
-1.43633958342394e-05
-3.44462191091861e-05
-3.0512903468519e-05
-1.51303193987205e-05
-2.85400745686475e-05
-2.41293180572715e-05
-2.00529402111636e-05
-4.32323745910247e-05
-3.42740133254722e-06
-1.73992324742803e-05
-3.83167436982042e-05
-3.32862112112505e-05
-1.56654790199562e-05
-4.95595253647627e-06
-1.6794645886718e-05
-2.43472853105493e-05
-3.3576066633653e-05
-2.09246458457991e-05
-1.08000437744862e-05
-2.4216419318639e-05
-2.23902669809198e-05
-3.1314359327122e-05
-4.61330828916597e-06
-2.76641185241333e-05
-1.77509628978242e-05
-1.23992933291839e-05
-2.30408088466753e-05
-3.7440504633557e-05
-2.45235399343021e-05
-2.16709412361973e-05
-2.1551029994589e-05
-3.24981450539242e-05
-7.24939719798694e-06
-6.94995627382123e-06
-1.32656725528285e-05
-4.53967354116669e-06
-3.67000911844676e-05
-1.83042835056036e-06
-3.82751382579905e-05
-3.46770143992888e-05
-1.73920049545252e-05
-1.47675527237055e-05
-1.55465371370785e-05
-2.79831588293803e-06
-3.28095890163382e-06
-3.322423339004e-05
-4.16219507536065e-05
-3.64302653517248e-05
-3.21538017031105e-05
-4.58432491922928e-05
-2.11690819531085e-05
-2.29854372043506e-05
-8.01766418081932e-06
-1.01121120143737e-05
-1.04815724625017e-05
-1.55664311471898e-05
-2.22526103808267e-05
-2.1947838310165e-05
-2.12569100579995e-05
-1.95797610122728e-05
-1.69734874980761e-05
-4.05941022036354e-05
-8.56230281957816e-06
-2.53508824921269e-05
-2.14841731443019e-05
-3.34712366179517e-05
-2.54778226010447e-05
-2.22134577260008e-05
-1.36669576317832e-05
-2.60027204623324e-05
-3.34807564729143e-05
-2.23631695712599e-05
-1.12915742975623e-05
-3.27563113805394e-05
-3.80336499060835e-06
-2.58150417513903e-05
-2.0691659632461e-05
-2.5655721490559e-05
-2.12275007608883e-05
-1.59515940073288e-05
-1.0679733606092e-05
-2.46671987090995e-05
-3.07897394520777e-05
-2.1616134496062e-05
-1.91892270228899e-05
-2.75570860828476e-05
-2.47679628815486e-05
-9.58987949933524e-06
-1.79963950372729e-05
-1.90116267006767e-05
3.70089080823077e-06
8.03204655382929e-06
-1.87178468230904e-05
-1.11964785346757e-05
-3.89560829656806e-05
-3.00692623699069e-05
-1.53882033403702e-05
-2.36342749521284e-05
-1.73245577762772e-05
-2.63281813043288e-05
-3.47794305416202e-05
-2.54149879375963e-05
8.31717976541866e-07
-4.35136203661854e-05
-1.80470451437813e-05
-3.15608936932775e-05
-1.3906233432772e-05
-2.1657672656558e-05
-3.21452365982918e-05
-1.83947965083711e-05
-6.11222202987493e-06
-1.80438235671392e-05
-2.1207512942925e-05
-3.59133158158083e-05
-1.13505724461141e-05
-2.05914890938669e-05
-1.73427911996717e-05
-1.89107887257499e-05
-2.03542315513821e-05
-2.89100790893678e-05
-2.93261779902424e-05
-1.47159793162212e-05
-2.00577218683243e-05
-2.21270031571751e-05
-2.62326271593116e-06
-2.3886521007799e-05
-3.12671328307679e-05
-7.0489480203358e-06
-2.41729767773191e-05
-1.21685610479574e-05
-1.23814419380888e-05
-2.21903410833623e-05
-4.18803617824661e-05
-1.84560855049805e-05
-1.81478721481691e-05
-1.57654990422622e-05
-3.19075601867595e-05
-2.99172518270459e-05
5.92789561585205e-06
-1.21366078820902e-05
-1.87587478371482e-05
-2.57839541336316e-05
-1.3456590635581e-05
-1.76831127837532e-05
1.35245113863929e-06
-1.31798685932836e-05
-1.03308663541493e-05
-2.86159984782138e-05
-2.6558439390142e-05
-2.91162247020973e-05
-1.7510097660661e-05
2.18408042065818e-06
-2.41258366184826e-05
-4.53705474250309e-05
-2.63304557100774e-05
-3.53135421413975e-06
-2.01451381376493e-05
-8.07265836602864e-07
-1.58994325408301e-05
-4.66967953846009e-05
-2.05610815020136e-05
-3.67668543381207e-05
-1.62687566897782e-05
-2.86097134053656e-05
-1.55732909080748e-05
-1.27251010401028e-06
-1.32024902997428e-05
-2.8399295570493e-05
-4.60150714783753e-06
-2.86576908396242e-05
-4.36362488077276e-06
-2.39354142417871e-05
-4.39986546364525e-05
-3.43837812827431e-05
-2.72206486265993e-05
-1.5926822250326e-05
-2.04374990291992e-05
-2.77212303835174e-05
-1.97404485332849e-05
-8.96221693568462e-06
-3.0762489374102e-05
-1.12945036841176e-05
-1.84825631136155e-05
-1.7092636041507e-05
-1.26205413211272e-05
-1.52895146763117e-05
-4.36090434575774e-05
-2.19898550740797e-05
-3.12397800936447e-05
-2.13264870304779e-05
-4.12278088684047e-06
-1.43957525725014e-05
-2.90689564441707e-05
-1.75181863616183e-05
-1.91264682544402e-05
-3.32219106050515e-05
-1.4569109235246e-05
-1.1772031146471e-05
-3.04582755754408e-05
-3.5917004772803e-05
1.31652775321564e-05
-4.27264885313832e-05
4.01490690804953e-06
-9.21908236064086e-06
-4.22743454314022e-05
-1.82060941862482e-05
-1.52989112379651e-05
-8.87281163034267e-06
-1.08893053837739e-05
-1.58278277811135e-05
-1.86457445234181e-05
-1.53833523187185e-05
-2.5994584617032e-05
-1.22362438162306e-05
-8.02033471703901e-07
-3.33902432942067e-05
-1.47270765386606e-05
-3.18955199027337e-05
-2.44240549332945e-05
-1.2321963309158e-05
-1.12738038074124e-05
-7.31711860650867e-07
-3.02380142986686e-05
-1.10570475741385e-05
-5.91648362338122e-06
-2.23670998675373e-05
-1.65928057652426e-05
-2.3839969286339e-05
-3.87754392915336e-05
1.93374775949711e-06
-1.00082941078948e-05
2.81971138715311e-06
-3.07690496403163e-05
-2.06536564401845e-05
-2.1113331237086e-05
-3.81198057688932e-05
-8.43326924948524e-06
-4.52537233562525e-05
-1.41819969871036e-05
-1.14227501304331e-05
-1.80674651054669e-05
1.15427253341622e-06
-2.33782124282685e-05
-1.70734015511943e-05
-5.83181280807375e-06
-1.95656419453625e-05
-2.65669704721733e-05
-1.95654202569081e-05
-2.65488503135641e-05
9.97384711425468e-06
-2.11600052934461e-05
6.69149498541212e-07
-1.24487234429313e-05
-3.22640049472765e-06
-1.7623579954264e-05
-1.43920776098592e-05
-3.49287833313804e-05
-4.57425064101536e-06
-3.52537465862135e-05
-8.56754823761124e-06
-9.56594289218357e-06
-2.05908009331625e-05
-3.09844839683151e-06
-3.13993336906373e-05
5.40811766520102e-06
-1.89980988476574e-05
-3.7586004744248e-05
-1.87492246268367e-05
1.47889698057966e-06
-2.62483600202655e-05
-1.60700429090942e-05
-3.11900998089289e-05
-3.31804795982096e-05
-4.16969188706762e-05
-2.41186800397368e-05
-6.34795655600944e-06
-3.01821202378353e-05
-1.94708510760233e-05
-1.17679704170681e-05
-5.41417372758556e-05
-1.63055764797607e-05
-1.36399167011432e-06
-2.46138687840118e-05
-1.84214876959878e-05
-7.40608916846398e-06
-2.73952628472492e-05
-1.21528151438416e-05
-2.08927212198627e-05
-7.14760220842069e-06
-2.21537351127442e-05
-2.37058684448648e-05
-2.79314117110612e-05
-1.37560999726671e-05
-1.84501766612507e-05
-3.71521979035717e-06
-1.14137892307012e-05
-1.31586063566394e-05
-2.58627794714771e-05
-3.0052558446925e-06
-4.9869261436851e-06
-1.46809891810322e-05
-6.0133573744328e-06
-3.5590748089513e-05
-1.91902915870789e-05
-5.31198064599185e-05
-2.13431107400126e-05
-2.91059965822628e-05
-2.55663381620344e-05
-2.32291580348274e-05
-3.13481723551133e-06
-3.52509885446639e-05
-3.55606562545827e-05
-4.50295387428173e-05
-8.3076912832067e-06
-2.82994610272028e-05
-2.63114791707719e-05
-3.31269929008491e-05
9.43897753136436e-06
-2.30453123547461e-05
-2.3597772211577e-05
-2.59803345497646e-05
-2.23416088653693e-05
-2.00030664205824e-05
-1.86397446695034e-05
-2.37782344082573e-05
-7.0055280086886e-06
-1.51879064999423e-05
-3.0314209836604e-05
-3.89817983691719e-05
-1.24949854676267e-05
-3.73863718028702e-05
-7.89895380895541e-06
-9.52096120521335e-06
-3.28785538829335e-05
-1.5485910501296e-05
-2.28441895051521e-05
-6.41135478385168e-06
-3.88972549396286e-05
-4.63560184099476e-05
-1.73753978107942e-05
-1.35624658696206e-05
-1.85438121888697e-05
-1.60123011993029e-05
-9.88783412176657e-06
-2.58670891415144e-05
7.00707433108251e-06
-3.33889936961076e-05
-6.49776895987396e-06
-2.36387445068227e-05
-1.47117851735173e-05
-1.96617813713791e-05
-1.98923396225314e-05
-1.28814601516342e-05
-3.03729316657176e-05
-2.3571437632642e-05
-2.40156253648319e-05
-1.98008825407001e-05
-1.78023026373045e-05
-1.63139917731876e-05
-4.32025346032877e-05
-3.87827497317121e-05
-2.14412826657208e-05
-3.85214849436771e-05
-2.96011031832039e-05
-6.08324855563108e-06
1.366808139425e-06
-1.76255365727791e-05
-3.27903204019545e-06
-3.9480706470234e-07
-2.76015651063114e-05
-1.96930465142314e-05
-1.99946823356335e-05
-2.47186402413348e-05
-2.50406391030707e-05
-3.79285216127324e-05
-2.02235976588047e-05
4.23724616258678e-06
-1.57926134084932e-05
-3.26289136807475e-05
8.67867657488978e-07
-5.71094944167083e-06
-1.70267498097871e-05
-2.87066701161623e-05
9.29784672515047e-06
-1.90037302263308e-05
-1.19120053131031e-05
-2.60067481030462e-05
-7.06381966501357e-06
-1.70270499140073e-05
-4.48044188293026e-05
-2.78851163571319e-05
-3.81014991576036e-05
-1.89978978397262e-05
3.27880230108967e-06
-3.76060315509174e-05
-2.04981754931791e-05
-3.64330278825092e-05
-3.13371473008862e-05
-2.10247835912608e-05
-9.20253050820613e-06
-2.37968123921363e-05
-2.83008060702747e-05
-2.97898025937694e-05
-1.91693736042578e-05
1.1709594509375e-05
-1.46854186359609e-05
-2.65670368306745e-06
-2.86128842198307e-05
-4.11255223123966e-05
-8.7463645658666e-06
7.00721098166108e-06
-1.3512443639902e-05
-2.28732084061815e-05
-1.33914964413595e-05
-3.08203681583231e-05
-3.78571431191768e-05
-2.8144531929078e-05
-3.8893978643081e-05
-1.34754730926921e-05
-1.56943215844827e-05
-4.11680909704574e-05
1.78798798355151e-05
-1.62873364854058e-05
-4.02379882782538e-05
-3.64205120470653e-05
-1.61387776206527e-05
-2.87268768306737e-05
-4.12940363715154e-05
-2.28909264573252e-05
-2.80876227073407e-05
-1.47483338072934e-05
-1.77203724205283e-06
-2.17825314383918e-05
-1.56363392515551e-05
-1.11463893408176e-06
-1.1730110983147e-05
-2.98643784548431e-05
-6.75566109253101e-06
-1.91707337704571e-05
-1.70238681037006e-05
-3.21843797716411e-05
-1.97183391323308e-05
-3.26366562418617e-05
-4.07505315028238e-05
-2.53963024381167e-05
-2.30101197378613e-05
-2.64930792458188e-05
-1.61254974291928e-05
-1.6810268016014e-05
-2.64272035740519e-05
-2.69302888179172e-05
5.60315322195566e-06
-1.74176469751079e-05
-2.47798985078265e-05
-2.9885752751578e-05
-2.81610899446414e-05
-1.58225974798574e-05
-2.54363395700017e-05
-1.99677894977078e-05
-2.70734414257163e-05
-3.45517286261329e-06
8.49009738321934e-06
-1.14107782972308e-05
-1.55076177929492e-05
-1.17913981429457e-05
-1.98749140948709e-05
-1.8288070573154e-05
-2.2164398598333e-05
-2.51354909423143e-06
-1.30438657347538e-05
-2.28717336987649e-05
-1.75212970876446e-05
-1.35449642421752e-05
-5.26212258866988e-06
7.47099647918431e-06
-3.99751293973235e-05
-2.64395093634819e-05
-9.74521932230594e-06
-3.49462816093432e-05
1.0538277350051e-05
-2.1090674101436e-05
-1.0381491218587e-05
-2.56564381144402e-05
-1.59327050191888e-05
-3.41683819213056e-05
-3.98836237101718e-05
-7.30900021754975e-06
-2.73111108222629e-05
-3.01651130565882e-05
-4.29673873476539e-06
-1.12961387765176e-05
-3.69212534850161e-05
-1.4168614580287e-05
-2.96019718085678e-05
-1.51245909558751e-05
-1.62154745112778e-05
-1.68942708173947e-05
-3.08557142030279e-05
-2.61131796744948e-05
-3.37697503554338e-05
-1.68571063380943e-05
-9.02737491191967e-06
-2.36001467173014e-05
-3.84083371526342e-06
-1.96196106937325e-05
-1.50803357163845e-05
-2.47791900834606e-05
-1.688295701923e-05
-1.55998897219289e-05
-3.07060459057378e-05
-9.19613006390809e-06
-7.11171987268259e-06
-1.77084977152367e-05
