# Supplementary material for: Research on computational propagation and identification of mine microseismic signals based on deep learning
Source: PLoS One. 2025 Oct 22;20(10):e0334641. doi: 10.1371/journal.pone.0334641 (PMC12543183; doi:10.1371/journal.pone.0334641)
Supplement: S2 Data — (ZIP) [file pone.0334641.s002.zip › 000100500001992.xlsx_0.txt_24.txt.txt]

-2.23162883949571e-05
-2.69594893774655e-05
-3.091314244655e-05
-3.45163397673426e-05
-3.45454337400185e-05
-3.07823306232367e-05
-2.54989710684207e-05
-4.17429942297547e-05
-7.99373572521668e-06
-5.57122198853633e-05
-1.2488978117072e-05
-2.06455514050356e-05
-2.12040046303504e-05
-3.02164772328829e-05
-2.24802680495373e-05
-1.42196550543514e-05
-2.15267836741103e-05
-2.92463649585856e-05
-5.66827666906967e-06
-1.01590591734211e-05
-7.69112761139386e-06
-5.01377576345271e-05
-1.9599949208926e-05
-1.49767346444504e-05
-2.06281637241663e-05
-3.31969450450049e-05
-1.09904893143262e-05
-5.07937375257598e-06
-1.31783450375738e-05
-3.14798003532312e-05
-3.37060299572958e-05
-4.74521796908433e-05
-2.00640832945578e-05
-2.22369501196844e-05
-2.59169667737745e-05
-1.96948794900885e-05
-1.31283610267997e-05
-2.81631337581818e-05
-3.82124550307203e-05
-1.88132969422391e-05
-1.72053156368121e-06
-2.92453609359122e-05
-1.05830250201634e-05
-2.66094159389401e-05
-1.88974988033219e-05
-2.46286678039906e-05
-3.65822020756097e-05
-2.40094777703713e-05
-4.66432767684557e-05
-2.10456913843973e-05
-3.3754201439747e-05
4.35678923149063e-06
-7.02278460593155e-06
-3.86367844116616e-05
-2.10817162322003e-05
3.21461606917184e-06
-1.30694297215057e-05
-2.14304721368661e-05
-2.06093710613233e-05
-6.54633220289362e-06
-1.98046233836232e-05
-1.16699360580142e-05
-2.21619152097217e-05
-3.94749082738867e-05
-1.98712244468265e-05
-3.55385012854956e-06
-3.91136143644819e-05
-1.69436523746004e-05
-3.91512475152042e-06
-2.39429355827624e-05
-9.22199002248052e-06
-3.34377433835617e-05
-1.45583910001669e-05
-1.19884989958828e-05
-1.00019204261811e-05
-2.76305320234163e-05
-1.04454571965789e-05
-1.66133975309389e-05
-3.76466707653145e-05
-2.42147203859727e-05
-3.16908832077615e-05
-1.04086187404728e-05
-1.46406044822731e-05
-4.52473766062701e-05
-2.23790068845184e-05
-2.770882692557e-05
-1.34743342995131e-05
-1.77314756619839e-05
-1.29237682699408e-06
-2.77441424743905e-05
-3.604430705311e-06
-1.62304126465784e-05
-2.09716762581724e-05
-1.33172968986271e-05
-5.38147978675601e-06
-2.82510151473081e-05
-2.113664350568e-05
-5.64847346059871e-06
-2.68849873498598e-05
-7.24417121418631e-06
-2.01711131032643e-05
-8.43174942487268e-06
-3.42604613171936e-05
-1.8340773467772e-05
-1.72460600456286e-05
-2.57775849809591e-05
-7.71404172284186e-06
-4.21637654091373e-05
-2.76267827079842e-05
-6.90635883304547e-06
-4.55565432293235e-05
-6.67242500420263e-06
-3.08685798692248e-05
-1.42029050890254e-05
-3.10698336842946e-05
-1.41704775654184e-05
5.01265161590846e-07
-3.01304025557332e-05
-2.96391770122436e-05
-1.11592776562409e-05
-3.09445388408254e-05
-2.27694218597346e-05
-5.27007783269533e-06
-1.45368111708294e-05
-2.44527480354249e-05
-1.38001312621245e-05
-2.4118111210218e-05
-1.21995393588837e-05
-2.17242918571994e-05
-2.33698945831149e-05
-3.49933832543098e-05
-1.63299026644387e-05
-3.54150358287405e-05
-2.72485170497134e-05
-5.3671278830183e-06
-1.19551139761045e-05
-2.67071934238127e-05
-2.020810641195e-05
-1.79589338623854e-05
-3.17565951747174e-05
-6.32035536099664e-06
-2.86892828862187e-05
-1.94933136778956e-05
-1.40976133894646e-05
-3.85272472958037e-06
-2.02356826141412e-06
-1.33162499660081e-05
-2.32922688273949e-05
-1.70715562561834e-05
-7.71637046313253e-07
-3.43451349350532e-05
-2.22543328062393e-05
-2.30691896260018e-05
-2.0027014404968e-05
-9.62910261735325e-06
-3.35203486800304e-05
-1.88222030299958e-05
-1.9785690378798e-05
-1.86943712273197e-05
-2.04512996128286e-05
-1.76090393256172e-05
-4.63938070298846e-06
-2.76731162645655e-05
-2.09354188094449e-05
-1.22297086276606e-05
-2.5685581927783e-05
-2.49886016912318e-05
-3.70202740486746e-05
-9.1747360063358e-06
-2.77925286806315e-05
-7.87367327167662e-06
-2.344094321566e-05
-1.93848909268125e-05
-3.04293381623977e-05
-1.26320030399338e-05
-2.63296659927277e-05
-2.40978751140471e-05
1.99060986475177e-06
-1.78917860536142e-07
-4.21190613591751e-06
-4.82016098492412e-05
-6.67600487272786e-06
-2.45213930467218e-05
-3.47723314763956e-05
-3.56448182830138e-05
-3.56326342565683e-05
-3.03209680418408e-05
-2.0863199291297e-05
-2.32825294776279e-05
-6.46299053087986e-06
-2.39150350754901e-05
-8.55027873799632e-06
-2.71969167071324e-05
-1.01105000809715e-05
-2.40727982354292e-05
-1.29781209887492e-05
-2.45722158515574e-05
-1.14978698785349e-05
-2.59178253497516e-05
-2.66014588452977e-05
-1.18897013968184e-05
-2.92221108668511e-05
-6.14193068420054e-06
-9.10230959990413e-06
-4.0580678768874e-05
2.8231947963686e-06
-2.39550899250972e-05
-1.48730426840506e-05
-1.94121343943395e-05
-1.04390338284534e-05
-1.18230565208968e-05
-2.42821030352489e-05
-3.37894773886072e-05
-2.75214873384652e-05
-2.55583737316158e-05
-3.51805015634697e-05
-3.17599964484055e-05
-6.97291948325255e-06
-3.47963555621866e-06
-1.67645577259645e-05
-1.6456242583982e-05
-2.26791707518816e-05
-6.3490531281287e-06
-3.21271444634143e-05
-2.96913848730946e-05
-1.63158490355957e-05
-2.93758269112856e-05
-2.03306635077862e-05
2.40834450690936e-06
-1.59807084741233e-05
-6.081247570287e-06
-3.46099020449955e-05
-1.9315124977475e-05
-1.48064632125951e-05
-3.28538858474092e-05
-8.60213247218832e-06
-2.07188204249619e-05
-4.95661298823165e-05
-1.26298568874819e-05
-7.5678068962023e-06
-8.85659456714905e-06
-1.43518447206215e-05
-2.96286169551524e-06
-3.41048493204886e-05
-9.12803358026534e-06
-1.46326400844944e-05
-3.31588241862931e-05
-1.71497154818276e-05
-1.47240692324581e-05
4.56091674964279e-06
-1.56831838489404e-05
-3.41027162776758e-05
-2.56379066099115e-05
-1.62452928407683e-05
-3.07435640548691e-05
-2.52829807497227e-05
-2.24248660706359e-06
-1.91119046366454e-05
-1.05312803236636e-05
-4.28603319813265e-05
-3.07566709868155e-05
-1.13532348914555e-05
-1.66337256917008e-05
3.25948755584412e-07
5.46633771269542e-06
-2.12725039144896e-05
-2.17479256239757e-05
-1.74628264119199e-05
-2.0704865903694e-05
-3.92311719431552e-05
-1.79073658282361e-05
-1.87980975742659e-05
-3.12796886276126e-05
-2.85834706710482e-05
-1.63629075289395e-05
-4.37949086929955e-05
-1.26356774896286e-05
-6.10684589920625e-06
-2.8133866035376e-05
5.45582394097949e-06
-3.02332862201466e-05
-3.07981265077609e-05
-1.34622501038512e-05
-1.76540080846142e-05
-1.47395507430279e-05
-1.79982127915899e-05
-2.57248011551193e-05
-1.44243405125918e-05
-7.41200033339789e-06
-2.48390779061406e-05
1.21372072541122e-05
-1.02760332703318e-05
-3.27132974941758e-05
-1.43302308287979e-05
-2.08128815840894e-05
-3.71597862941337e-05
-1.94073155660921e-05
9.08592175272094e-07
-2.7837657060836e-05
-2.77626597395955e-05
-2.85239583564768e-05
6.88563009902304e-06
7.09826125944135e-07
-2.42637724918597e-05
-1.36751515797863e-05
-1.8888623893868e-05
-2.13126723324107e-05
2.34181040261395e-06
-3.85894660228727e-06
-4.71049464473468e-09
-2.54031915726846e-05
-2.49080646865475e-05
-1.22830412620361e-05
-3.53707898213748e-05
-2.97736703358106e-05
-1.6367559960617e-05
-6.56558415778701e-06
-3.58395440859994e-06
-3.27124448997382e-05
-4.82175685908459e-05
-1.75774871621712e-05
1.23088540256752e-06
-1.66974235633388e-05
-1.0016565844299e-05
-1.59998409513738e-05
-5.05767351544656e-06
-1.30016511626688e-05
-1.15395282970658e-06
5.68734052843563e-06
-1.93190333718769e-05
-1.80396163310203e-05
-1.90363786059192e-05
-2.1645338287848e-05
-3.51688430915875e-05
-2.02994906259114e-05
-2.41131987827641e-05
-2.06480581911444e-05
-1.32918956500311e-05
-3.16021031531062e-05
-3.54775894510219e-05
-2.30481568605098e-05
-2.48371950751129e-05
-1.7345445780802e-05
-4.38129096640767e-05
-4.71987058976419e-05
-3.51020443778817e-05
-2.13343595584235e-05
-2.9933838383526e-05
-2.07076004066301e-05
-2.02041823644225e-05
-7.90579993324689e-06
-3.65710588753977e-05
-1.72805238604426e-05
-9.77973391174388e-06
-2.26852447008387e-05
-2.01345322147072e-05
-3.10665775867222e-05
-2.83955264383256e-05
-2.61391019046197e-05
-2.16276319568196e-06
-3.32293289902792e-05
-1.74348695223147e-05
1.13751392642399e-07
-9.97770462299279e-06
-1.7182562050912e-05
-1.58128513728193e-05
-1.50243894707577e-05
-2.72994468178032e-05
-3.34097024475286e-05
-3.23404782925965e-05
-4.02276304511592e-05
-2.43011276286206e-05
-1.87911177635215e-05
-1.96820912158613e-05
-2.2750129422531e-05
-1.32541294299849e-05
-2.43313341265714e-06
-8.73272922905103e-06
-2.30990232666561e-05
-4.1999283756292e-06
-1.2405411518209e-05
6.32138617398238e-06
-2.51547061370645e-05
-1.69054013232626e-05
-1.61820180719822e-05
-1.04203500777145e-05
-6.83296812624969e-06
-2.62098433669773e-05
-1.24315711774793e-05
-2.22990385039549e-05
2.0926076012883e-06
-2.37357469282008e-05
-4.90293654624555e-05
-1.95759341341451e-05
-2.47505948575885e-05
-1.62274417502785e-05
-3.24300343366953e-05
-8.51943555493918e-06
-3.0194618091906e-05
-6.93936792698867e-06
-3.18230115907678e-05
-3.17535643279956e-05
-3.52505788424446e-05
-1.60998659420974e-05
-1.37311363344512e-05
-1.20990303573529e-05
-1.18305183326606e-05
-2.69009396237965e-06
-2.43608509380213e-05
-3.12088203259688e-05
-2.99019283906248e-05
-3.96774990340259e-05
-1.29050422229841e-05
-1.39202416069291e-05
-2.59403100420481e-05
-4.79985598389294e-05
-1.14872851879352e-05
-3.39919466038161e-05
-1.56066275202335e-05
-1.1220177205654e-05
-1.48994337915314e-05
-2.37485578447163e-05
-2.49714645340108e-05
-1.86314756931258e-05
7.73657669210101e-06
-1.68317723693578e-05
-1.8434279138953e-05
-1.6112006297912e-05
6.30602979964282e-06
-2.0577174782061e-05
-4.2256426870251e-05
-2.5293046859564e-05
-1.7680403376419e-05
2.33354605441273e-06
-4.40127485893607e-05
-2.96232114749329e-05
-2.59090176636456e-05
-1.84181866302404e-05
-3.16235163633334e-05
-8.27503980124902e-06
-1.90838778418517e-05
-1.12289916716116e-05
-2.48621359979994e-05
-1.33355637759757e-05
-3.04468503943649e-05
-3.16439338696516e-05
-1.13736049378282e-05
-4.4899526045598e-05
-4.25845016252244e-05
-2.95813348877707e-05
-8.64619869836073e-06
-2.9900163576429e-05
-2.78975739086964e-05
-2.15019155737949e-05
-1.21710628288672e-05
-2.77311490168331e-05
-2.54927758756394e-05
-1.3132798335481e-05
-8.71637978387093e-06
-2.77577079152047e-05
-9.42994344594289e-06
-1.61654434883873e-06
-3.10432454164522e-05
-2.57663679997517e-05
-2.96649553535759e-05
-8.72238261594699e-06
-1.02057813208403e-05
-1.82338424952914e-05
-4.41362068193648e-06
1.26076487074732e-05
-4.62253415707986e-06
-1.45166146930961e-05
-2.23845406443565e-05
-1.70039853809478e-05
-2.83356342489339e-05
-7.51864643516088e-06
-2.29093669675604e-05
-4.02196255382413e-06
-6.57360981842656e-06
-5.43769876101809e-06
-1.33149402455756e-05
-1.40231718949571e-05
-1.11987236012793e-05
-1.82905737832843e-05
-4.38107987189553e-06
-1.3583043334978e-05
-2.53261059965021e-06
-1.06501308341842e-05
-1.28370656202297e-05
-2.03800280530093e-05
-4.14448022899257e-05
-1.08100551964521e-05
-2.62386198979227e-06
-2.70778220055855e-05
-3.53472858288427e-05
-9.95417412849912e-06
-1.94046651426981e-05
-2.13610023632776e-05
-3.79232154132262e-05
-2.54641198044588e-05
-1.66788861728197e-05
-6.48998846927117e-06
-3.44370695476156e-05
-2.37551740021366e-05
-2.62829788131313e-05
-1.96287558248836e-05
-1.16774004018203e-05
-2.70446017697509e-05
-1.950085428272e-05
-2.47274769815522e-05
-3.26781967412719e-05
-2.09981533460658e-05
-3.57014419608011e-06
-2.62676750487737e-05
-2.49576042849396e-05
-3.801491574131e-05
-2.43259499123841e-05
-1.95410366431522e-05
1.35379653993222e-06
-3.10845595887169e-05
4.77579356462371e-06
-1.93956575042864e-05
-2.17081593328026e-05
-5.04466212386325e-06
-1.5660747366303e-05
-3.36074999035463e-05
-2.57274642502957e-05
-1.20965206278046e-05
-1.92933868682064e-05
-5.78120939585318e-06
-1.41437152591571e-06
-3.59282811034949e-05
-1.12116150313913e-05
-1.42393053173388e-05
-3.56268856303626e-05
-1.44738999406701e-05
-2.06820799742336e-05
-2.84810667849237e-05
-2.70077071421975e-05
-2.30118778285708e-05
-2.64047735432887e-05
-3.52129699951441e-05
-1.85483992439015e-05
-2.45959556484318e-05
-2.36311019309839e-05
-3.55816033379288e-06
-2.14577189437133e-05
-1.51184272177517e-05
-1.4918545056411e-05
-2.24730803506029e-05
-3.2073353587961e-05
-3.37378711235505e-05
-9.83391297191823e-06
-3.54253857834343e-05
-3.52678212742932e-05
-1.08430463753283e-05
-1.10225354812166e-05
-1.63002197452543e-05
-1.37876306986348e-05
-7.99772441188369e-06
-1.02169047383861e-05
-8.93339772273518e-06
-6.34104521039359e-06
-1.01600080085954e-05
-1.50745372685891e-05
-1.90487293699161e-05
1.77341709814713e-05
-3.2307621047882e-06
-3.28494556833523e-05
-2.09701832009577e-05
-2.6571211826656e-05
-2.91310772806146e-05
-3.00776247819501e-05
-9.34173024617434e-06
-3.94171191021114e-05
-2.23386574446961e-05
-2.63163678304749e-05
9.61502992556179e-07
-2.13789456433092e-05
-3.4822727995978e-06
-1.8214313310432e-05
-7.2939459305361e-06
-9.87679389176007e-06
-1.18987821433627e-05
-3.02858726294748e-06
-3.36306550975763e-05
-6.57179069561376e-06
-3.25154248547766e-05
1.48824563560611e-05
-3.92024466622597e-05
-2.47134104408635e-05
-2.75314880078009e-05
-4.40829137468691e-05
-3.55170823314443e-05
-8.05053446498911e-06
-5.09322809850369e-06
-3.67945291705276e-05
-1.48787063740002e-05
-2.68993733252741e-05
8.04417002872877e-06
-1.84548553180213e-05
-2.93635164835449e-05
-1.68639521935157e-05
-1.88659524618935e-05
-3.2459692826588e-05
-2.35753676398474e-05
2.90915838611838e-06
-1.35127511069308e-05
-2.64161950268995e-05
-1.6757845405907e-05
-2.34983248264567e-05
-1.81540215386354e-05
-9.7381391880645e-06
-2.01994255813302e-05
-1.91009001604323e-05
-3.07393055430533e-05
-1.90985151067205e-05
-1.27633409955589e-05
-1.13997815597553e-05
-1.41865928608275e-05
-2.47432152714162e-05
-7.22995985890919e-06
-3.33652333838005e-05
-1.05592666659914e-05
-2.85934059078476e-05
-2.56991668344443e-05
-8.85815830407804e-06
3.86727720712586e-06
-3.42606370579773e-05
-1.76370813772715e-05
-1.98606257496872e-05
-5.28027863524924e-06
-3.67444930762388e-05
4.63510819052283e-07
-1.6884311639096e-05
-2.3213299633962e-05
-2.71164021541013e-06
-2.83047161307325e-05
-1.75840132124684e-05
-1.33340372311306e-06
-1.02785898646408e-05
-5.49052023125007e-06
-7.88216075584485e-06
-1.54465604328678e-05
-2.51690769542642e-05
-1.30314739111393e-05
-1.29806790980766e-05
-1.74767635161176e-05
-1.31018219484135e-05
-2.15854721243721e-05
-2.1714806199951e-05
-4.48186621562815e-05
-2.08276279491982e-05
-3.92728145181054e-06
-3.92126366789459e-05
5.00225469480551e-06
-5.55176485111559e-06
-1.53482116024017e-05
-1.74211458300074e-05
-5.22342348500991e-05
-1.47293283668294e-05
-3.0895545053588e-05
-2.02798288392341e-05
-3.08716516681416e-05
-1.23503237758778e-05
-2.6486082579483e-05
-1.87502384362579e-05
-1.57870636027325e-05
-3.34658548425974e-05
-2.04783318170139e-05
-3.61506467158601e-05
-3.80711286979349e-05
-6.85578713930549e-06
-3.20359014771135e-05
-2.42871841656916e-05
-2.49162035173995e-05
-1.1271814636662e-05
-2.81238451665959e-05
-2.30017824150143e-05
-2.28413558754397e-05
-1.24153994395156e-05
-1.8215468531405e-05
-3.60995541720459e-05
-2.73178338140184e-06
-1.84744602346576e-05
-8.77646643502256e-06
-2.03984551912184e-05
-1.50495952794097e-05
-1.32012382879865e-05
-2.25675563555262e-05
-4.11268882263449e-05
-4.41847014573101e-06
-1.60098374978981e-05
-4.62098584727528e-06
-2.12090459866363e-05
-2.8546980246823e-05
-1.98985535027598e-05
4.28621694346229e-06
-1.37778945296291e-05
-3.61108427332084e-05
-2.07273125065456e-05
-1.87230311071156e-05
-1.02849605932791e-05
2.9524565220414e-06
-9.72044613405517e-06
-1.17067556692324e-05
-3.30451721747634e-05
-4.14458453899422e-05
-2.79221582155641e-05
-3.80390689915761e-05
-3.0645945164177e-05
-1.56396339171947e-05
-1.54885005878041e-05
-1.43369490360472e-05
-7.84366219348478e-06
-1.87836825959051e-05
-2.95627422593391e-05
-2.93844566886124e-05
-1.56375065578546e-05
-2.2808754419533e-05
-2.62022889073799e-05
-2.4499982188154e-05
-4.31112824532376e-05
-2.50504464319987e-05
-2.88973076141227e-05
-2.64219083211164e-05
-2.85856330846078e-05
-2.66676536275833e-05
-2.71882683682108e-05
-2.13546774863939e-05
-2.85486853892688e-05
-3.4538560303361e-05
-3.6952855968332e-05
-1.99080191846911e-05
-1.0934129835785e-05
-2.59413951996943e-05
-5.51755533770157e-06
-1.14921763309899e-05
-3.01951979921729e-05
-1.09243020887317e-07
-6.65713579913156e-06
-2.74953561960337e-05
-1.32258461005569e-05
-3.656878351064e-05
-1.46043470715213e-05
-3.03787001017985e-05
-1.97120248503623e-05
-3.44411340776247e-05
-2.26789504142339e-05
-1.25119595588729e-05
-2.57924697066059e-05
-3.23767844669466e-05
-4.80668914824883e-06
-4.96443404619755e-05
-4.19816035780754e-06
-3.77365143570325e-05
-2.05635822791124e-05
-3.30854783299515e-05
-7.03008757346591e-06
-6.60737705204432e-06
-1.85605619603892e-05
-2.23351764357665e-05
-2.60303012880467e-05
-3.23054403824781e-05
-3.30395835988662e-05
1.23941008054288e-07
-1.74031541948824e-05
-2.88128331131129e-06
-9.9289881065358e-06
-2.54946456443561e-05
-1.64378379330219e-05
-1.43917128898581e-06
-1.56234614179447e-05
-4.03519265633655e-05
-1.65790971286493e-05
-4.50278635449273e-06
-3.76091417247122e-05
-2.5373771798858e-05
-3.49274293965021e-05
-1.4449920310879e-05
-1.28956074656149e-05
-2.57793320656254e-05
-6.22470807953089e-06
1.11188166109169e-05
-2.78771613917625e-05
-2.64070883873454e-05
-3.12277316166853e-06
-1.83513811064913e-05
-1.5232476543527e-06
-2.14816520445848e-06
-1.59303561229261e-05
-5.27734364057744e-06
-8.54499139071458e-06
-2.16012199487257e-05
-2.33890766379266e-05
-2.44836486497453e-05
-3.81278746011365e-05
-1.07023206144576e-05
-2.78793122204634e-05
-5.30211486217729e-06
-3.50402523232926e-05
-2.31413645149178e-05
-2.25242212039989e-05
-9.04654732629851e-06
-3.78304935939836e-07
-1.77223397049437e-05
7.58429261893052e-06
-1.9838280346832e-05
-2.51374577318578e-05
-3.77712313648956e-05
-1.63303717027239e-05
-6.66424272757699e-06
4.38183086210873e-07
-3.26609020976402e-05
-2.49721498620757e-05
-1.74465141345813e-05
8.72169145846175e-07
-1.40193755319556e-06
2.10648758034565e-06
4.87805880609141e-06
-1.01778294511508e-05
-2.23370330199221e-05
-3.0155219539576e-05
-2.91382927893651e-05
-3.36255970517153e-05
-4.47695758274262e-05
-7.91331507716668e-06
-1.49011432856185e-05
-9.46078487447345e-06
-2.81022004897657e-05
-1.45201344438991e-05
-1.58881501576082e-05
-1.71497175391072e-05
-1.48683403692451e-05
-2.84108896477336e-05
-3.33040879307497e-05
5.7901551370286e-07
-9.35507400959461e-06
-1.84359928194051e-05
-1.70619921131101e-05
-3.36256611859158e-06
-4.99702552843507e-05
-1.14526981756941e-05
-2.83038716385972e-05
-1.64756417035873e-05
-1.76716511283443e-05
-1.77904844703952e-05
-2.82465845277979e-05
2.37455595333201e-06
-1.11583514682774e-05
1.98334528681943e-05
-3.47905473266577e-05
-1.84393887459384e-05
-2.92841015875927e-05
-1.43031407151642e-05
-2.56926068745653e-06
-2.63789036003428e-05
-7.79624377059856e-06
-1.87390401101607e-07
-3.24057203473412e-05
-7.69360023362758e-06
-3.95339112558029e-05
-1.09461624248933e-05
-2.16389128609129e-05
-1.05364579884744e-05
-1.83970858477701e-05
-4.13972925237317e-06
-1.52018471349091e-05
-2.71258136666725e-05
-3.35051967183462e-05
1.04332442686778e-06
-9.1875293228958e-06
-1.94400387349148e-05
-1.49356125230348e-05
-2.08294787127271e-05
-3.12016963611302e-07
-1.29508145058056e-05
-1.48734052901812e-05
-1.61629638144216e-05
-1.2259927011247e-05
-1.63828467107061e-05
-1.96508306861227e-05
-3.05536070933563e-05
-1.79081064589448e-05
-3.90283648330837e-05
-2.37674298699161e-05
-2.88176075128632e-05
-7.49970615540694e-06
-2.1797546530698e-05
-2.63963385126725e-05
-2.66983283576931e-05
-7.62837419364624e-06
-2.97937743268204e-05
-1.10058040035528e-05
-3.83870909401365e-05
-2.21380745316808e-05
-2.15981901244644e-05
-2.15442756921114e-05
3.4356291410279e-06
-2.67253535693318e-05
6.19531241409977e-06
-2.82179861387444e-05
-2.86272778767614e-05
-4.91018549859023e-05
-3.84556047236899e-05
-3.39625991057907e-05
-1.59618688802829e-05
-4.3810411528069e-05
-2.55338674348865e-05
-3.53828273741917e-05
-2.12130521037863e-05
-3.67295695579381e-05
-1.32797914202628e-05
-2.65956022145873e-05
-1.47461270277621e-05
-2.22922155272029e-05
-9.06238367360902e-06
-4.83256489187007e-05
-3.95819466095161e-06
-2.66393263489552e-05
-1.24121114580712e-05
-2.14504026344498e-05
-4.04375984246115e-06
-6.20591193311437e-06
5.967104931092e-06
-1.96941373379437e-05
-1.30617078012976e-05
-3.90368354829377e-06
-1.58118069569349e-05
-2.60610081649189e-05
-3.47035211123688e-05
-7.87878716046201e-06
-3.47731872868811e-05
-6.92163783845052e-06
3.48949220063033e-06
-1.14047638118677e-05
-2.08826392534764e-05
-3.65923258048071e-05
-2.72085767632064e-05
-3.5695168341443e-05
-2.76449342171904e-05
-9.99308641079406e-06
-9.8355308459026e-06
-4.40888204062714e-06
-2.18214898913975e-05
-8.23448399058117e-07
-3.70018692263156e-06
-2.5167929410468e-05
-2.4292214284269e-05
-5.62610377307524e-06
-2.58201396293339e-05
-1.40429582138182e-05
-1.31373608088335e-05
-1.95394720975993e-05
-2.15898625937405e-05
-2.33301040158893e-05
-3.04423700501623e-06
-3.22004448664721e-05
-1.13370146428302e-05
-1.37576270616036e-05
-2.33542781428969e-05
-1.36753359778702e-05
-2.26852943008584e-05
-2.70541982942296e-05
-3.44056863999794e-06
-1.99767696485682e-05
-8.51909441027217e-06
-2.54078837560324e-05
-4.20611482255246e-06
-1.77899726167319e-05
-1.65667760396259e-05
-3.70190247052041e-05
-3.72032029117517e-05
-6.50228005679036e-06
-4.12563672150544e-05
-2.07167456581848e-05
-2.27176703041265e-05
-3.57822755814407e-05
-8.90493150606449e-06
-1.36862371146389e-05
-2.79887146133257e-05
-3.71939875001582e-05
-4.92268917149398e-06
-2.80580358362768e-05
-1.96220380843076e-05
-1.91674447658027e-05
-2.10637149044094e-05
-3.36391763333441e-05
-3.14925271998585e-05
-2.82575552716546e-05
-2.40248424679904e-05
-1.94232079724757e-05
-3.04769318155751e-05
-3.72322197329859e-05
-2.99797878828268e-05
-3.52010123652967e-05
-3.90085087344088e-05
-1.94421819780306e-05
-3.623592745987e-05
-4.85532806675501e-05
-9.58780637946025e-06
-3.11727860040854e-05
-2.95672761523202e-05
-2.0790155531222e-05
-1.0692775937954e-05
-3.37923136148296e-05
-3.21586412818501e-05
-1.64869473468003e-05
-1.95471452687741e-05
-2.63655186153959e-05
-1.61821647304094e-05
-3.79507261638468e-05
3.02086557954175e-07
-2.53967293341799e-05
-3.0376432429181e-05
-1.20852702311985e-05
-3.60536942525373e-05
-4.15661963880082e-05
-1.08010842675999e-05
-2.7310959108392e-05
-2.11927657678767e-05
-6.74666558933706e-06
-3.79498745563221e-05
-1.46032201215899e-05
-4.92383604310083e-05
-2.37829422436886e-05
-6.42946074182347e-06
-4.9336245748483e-05
-8.74853588816383e-06
-3.36760066042697e-05
-8.31486167357478e-06
-1.46071009533314e-05
-7.09213967296489e-06
-2.13544358410768e-05
-2.20780942663813e-05
5.90547566624277e-06
5.80451823421634e-06
-1.47826623362045e-05
-1.79517189379928e-05
-2.33272522272977e-07
-1.23734489398864e-06
-2.39647793242275e-05
-3.22863023483283e-05
-6.78423843676004e-06
-2.53934055285901e-05
-5.76261774197201e-07
4.79621968884522e-07
-2.33195611512482e-05
-2.10626885713874e-05
-4.22551490937476e-05
-4.71188565345948e-05
-3.0537634827374e-05
-1.44321600171879e-05
-3.36681599198687e-05
-2.52262509010417e-05
-1.20755673091394e-05
-1.53175714444178e-05
-2.50678526930966e-05
-1.46528400583729e-05
-2.46117352224335e-05
-2.52163451902288e-05
-1.37824726180592e-05
-3.25361859277594e-05
3.12346728118799e-06
-1.23414821062814e-05
-1.49312948035422e-05
-2.90140436894404e-05
-5.22693253373639e-05
-1.79767006553855e-05
-2.41379514830579e-05
-4.26337948665175e-05
-2.97440793252339e-05
-9.36392989156564e-06
-3.07998227427632e-05
-2.66177082036293e-05
-2.36748399071334e-05
-3.88819456115645e-05
-1.16207903636236e-05
-2.39878606324147e-05
-1.92532489382556e-05
-4.2869372987717e-06
-5.40719698889278e-06
-2.02859080809623e-05
-3.38413129379861e-05
-3.04103024028395e-05
-2.06334567219124e-05
-3.20929136098927e-06
-1.50832045446247e-05
6.84826356228924e-06
-7.86287616089844e-06
-3.01005724282016e-05
-1.8952298857402e-05
-1.53017188119338e-05
-1.36585061676821e-05
-9.31479057444062e-06
-2.44737342477832e-05
-1.36932225229089e-05
-1.18013896767218e-05
-2.43550801996172e-05
-1.66541497685978e-05
-2.56881052165683e-05
-2.03616611228687e-05
8.8134932221577e-07
-4.54884827886049e-05
-2.67724012530196e-05
-8.78627491805778e-06
1.43733169636564e-05
-2.06513686200397e-05
-4.17179108199731e-05
-2.0082361940351e-05
-2.49257416520818e-05
-1.61463665634642e-05
-8.44937065236167e-06
-3.41051994403788e-05
-5.03406626172224e-05
-3.69003065649433e-06
-2.46648816015712e-05
-1.27724042874488e-05
-1.73992392824884e-05
-3.33529712526915e-05
-2.18709968580333e-05
-4.75511646049413e-06
-2.22632710584322e-05
-1.42942600500345e-05
-1.24789802781494e-05
6.00793363356292e-06
-2.25146364345377e-05
-3.26528582236412e-05
-6.22778901241797e-06
-1.45849140877372e-05
-2.32887427193048e-05
-2.2821951524462e-05
-1.94099324138745e-05
-1.10599892738133e-05
-2.15679600616534e-05
-1.2245352738855e-05
-1.71026118247756e-05
-1.40288379638163e-05
-3.15825707291086e-05
-2.48742922354679e-05
-9.42864861599664e-06
-2.71237984877917e-05
-2.80477432657514e-05
-2.64023200312157e-05
-1.30958420041589e-05
-2.36151765503129e-05
-2.942074331372e-05
-1.84552282563065e-05
-2.6680114644944e-05
-3.22585873932802e-05
-9.94189715758382e-06
-2.99703591820887e-05
-1.50960716369923e-05
-2.88712470767067e-05
-1.35016674676409e-05
-1.28871660588423e-05
-6.54505566713044e-06
-1.2755446725143e-05
-9.57399954030266e-06
-3.18156492740688e-05
-4.96177438884583e-05
-2.94601935360981e-05
-2.53827688985272e-06
-1.0060061152637e-05
-2.34145202827466e-05
-1.05516151742313e-05
-1.79526748020694e-05
-1.15133149218947e-05
-8.63084900491948e-06
-8.73886283590379e-06
-2.90490361362616e-06
-1.04503203076182e-07
-2.07176596986124e-05
-1.140813274908e-05
3.49445662188988e-06
6.73263559864361e-07
-1.34057118801102e-05
-2.02244349004204e-05
-2.15596189129802e-05
-3.19953443647881e-05
-3.89224508997225e-05
-2.18512878939932e-05
-3.02877959225567e-06
-2.04347114789245e-05
-2.32799951971472e-05
-1.81470127328455e-05
-2.13499475917233e-05
-2.13198191136328e-05
-3.1741373377366e-05
-1.63116458000999e-05
-2.56053996263556e-05
-3.80920473630657e-05
-2.87299957402455e-05
-8.79774053405267e-06
-1.43020596281775e-05
-3.20194251252078e-05
-2.14517693155848e-05
-2.09274199859309e-05
-9.2080691229526e-06
-1.68414100164333e-05
-1.27906611239151e-06
-8.36983296979e-06
-1.53413186007953e-05
-1.26342199839612e-05
-3.63843151221589e-05
-2.09177779894715e-05
-6.16008824487799e-06
-2.10225046180332e-05
-1.98461584809185e-05
-2.29159719241307e-05
-3.02698070322314e-05
-1.30507709899107e-05
-2.16800932877969e-06
-1.37261117330063e-05
-2.95891125250655e-05
-9.95312239990723e-06
-1.13135428969733e-05
-2.2146181195718e-05
-1.9252069384566e-05
-3.06732957233051e-05
-2.04301870429206e-05
-3.04460790377411e-05
-1.94473284293016e-05
-2.58249523347532e-05
-2.02633263365033e-05
-3.93126200880032e-05
-1.69355705496363e-05
-1.87609580950104e-05
-1.60316683670635e-06
-1.47463410887124e-05
-1.20990630416725e-05
-3.78288362779506e-05
-2.20752830446999e-05
-1.85970794022314e-05
-2.18171929211623e-05
-2.51512665876237e-05
-8.79605296705576e-07
-9.50355378431166e-06
-6.70248228186617e-06
-2.15505674329531e-05
-4.0623867025315e-06
-2.9260277691097e-06
-2.32377461690712e-05
-2.50008151510543e-05
-4.0477516990148e-05
-4.58403352556216e-05
-1.5336217708623e-05
-4.45818498962964e-05
-1.3172182533689e-05
-1.7489450845382e-05
-2.72509321093199e-05
-2.76813732431049e-05
-3.29750737278129e-07
-1.01507054225896e-05
-3.29211662907921e-05
-1.56991956201567e-05
-3.7829711335072e-05
-1.19450096716677e-05
-1.76827856986373e-05
-1.20670199243641e-05
-3.10826688582546e-05
-3.38375173476233e-05
-1.10098367771585e-05
3.66762224209553e-06
-2.29256031957005e-05
-1.2162308916361e-05
2.74642370507422e-06
-1.1327870704517e-05
-1.48313063644667e-05
5.06444187050519e-06
-1.99962136324919e-05
-2.88899161911982e-05
-1.95590976927722e-05
-2.95912631184248e-05
-1.01114556380005e-06
-3.37453886880101e-06
-8.57673152373739e-06
-8.41531131751941e-06
-1.55752322210507e-05
-6.54399251636699e-06
-1.06275086070365e-05
-1.74516290556969e-05
-2.90439342828181e-05
-2.18529567977669e-05
-2.04127101599008e-05
-1.39918550417531e-06
-1.38828196085085e-05
-3.75159500725905e-05
-1.0795145207806e-05
-4.27340463568137e-06
-2.5729584912349e-05
-1.72537678995804e-05
-1.67358298858454e-05
-3.11102154682677e-05
-3.25735645614669e-05
-2.21446304229829e-05
-1.22160562832589e-05
-1.72587225370512e-05
-3.0849661019792e-05
-3.13461884830098e-05
6.65852532173875e-06
-2.36390592404996e-05
-1.02769893913925e-05
-8.43575713251736e-06
-1.12799421199244e-05
-1.10268166139508e-05
-2.5504906376954e-05
-1.55116851202479e-05
-5.21936881758476e-06
-2.64095717916799e-05
-2.71969109626306e-05
2.20690480773055e-06
-1.1220816375496e-05
-1.2458144979284e-05
-2.07243170708047e-05
-1.6153236564338e-05
-1.44674876653313e-06
-1.34229439963588e-05
-1.82855551628532e-05
-2.69886170459185e-05
-1.79012155075656e-06
-4.09977032572877e-06
-2.35309235992664e-05
-2.31097298809048e-05
-3.64533906603976e-05
-2.49846385499718e-05
-3.05149795264789e-05
-1.65621746830574e-05
-3.24101698789601e-05
-2.57608439519654e-05
-2.74695836535487e-05
-1.29029503135018e-05
-2.95602658206054e-05
-1.89089549754635e-05
-2.57457213293486e-05
-7.54237322668892e-06
-2.74765376881194e-05
-3.49922575570413e-05
-1.18580201228805e-05
-1.65132789252489e-05
-2.06084278369823e-05
-5.64742064043488e-06
-1.651907730977e-05
-2.61359109524057e-05
-2.66149087075663e-05
-8.31559688348221e-06
4.17220724777075e-06
-2.7244508095674e-05
-3.03181734030356e-05
-2.77781700182028e-05
-1.05758320988569e-05
-1.89270658078502e-05
-1.21542826222646e-05
-1.25522953303583e-05
-2.99641491447141e-05
-3.05178683977342e-05
-2.51104879595217e-05
-2.44212811587608e-05
-7.98464887437718e-06
-2.47947625578466e-05
3.24215110924814e-06
-3.0403808542702e-05
-1.88154949540167e-05
-2.94211278598621e-05
-2.31521206898363e-05
-1.58488223225542e-05
-1.58839796482802e-05
-2.16199806004225e-05
-7.10469639841452e-06
-3.01921604230337e-05
3.46190386353645e-06
-1.86642502158914e-05
-1.40178394506334e-05
-4.7553725728099e-06
-8.82612474025108e-06
-3.1154091889925e-05
-1.93053433906434e-05
-4.32278063129255e-06
-1.97919162587542e-05
-1.66515634598776e-05
-4.20961417705588e-05
-2.24249850588483e-05
-2.29317333070537e-05
-1.02709242794405e-05
-2.97932503797328e-05
-1.52927463924146e-05
-2.79242207415686e-05
-2.38558059514001e-05
1.27927852405368e-05
2.74874627240102e-06
-5.4176020520235e-06
-6.0368846774648e-07
-1.82176649937442e-05
-1.89555497042801e-05
-2.95746620113741e-05
-3.54192858885997e-05
-1.05831425689239e-05
-3.1428132460039e-05
-2.90105433022608e-05
-1.00597850634101e-05
-3.8494190548566e-05
9.85614683975387e-06
-2.20059061721311e-05
-2.49807303931646e-05
-3.20768805437275e-05
-1.37027058245983e-05
-3.33625774868022e-05
-2.53798363097799e-06
-1.34054275041612e-05
-1.55244960719976e-05
-3.38531659032795e-05
-3.56024170174532e-05
-2.09515614872353e-05
-1.22809021435401e-05
6.84267685789933e-06
-1.84630641742667e-05
-2.76313739315379e-05
-2.48755080182616e-05
-2.40955982986271e-05
-2.34786256477279e-05
-1.21999166441408e-06
-1.60727350463207e-05
-3.70547472956825e-05
-1.05981903823833e-05
-3.09629405643856e-05
-1.1831413731175e-05
-1.41812012308837e-05
-4.21532232048427e-06
-9.54223026204097e-06
1.06917308803597e-06
-2.13766990324487e-05
2.44530072312679e-06
-3.71098868664034e-05
8.77324407234718e-06
-2.93322626144463e-05
-2.22130619825156e-05
5.07313782584171e-06
-2.01210654400854e-05
-2.20587896435111e-05
-1.18155218274789e-05
-3.02770695003991e-05
-6.89586213374946e-06
-5.38155338781032e-06
-2.49623490462908e-05
-1.14945687498437e-05
-1.33192166012265e-05
-9.79660667231603e-06
-4.19757771995871e-06
3.84240196955711e-08
-1.2388347679233e-05
-1.97831948112528e-05
-1.86920554878895e-05
-2.63566286013669e-05
-4.3314021149105e-05
-2.33902351386875e-06
-2.38990190115257e-05
-3.69603345449983e-05
-1.39322513991113e-05
-3.84994483179425e-05
-2.95980696264012e-05
2.21542700394743e-06
-3.65435007040881e-05
-2.98250148137059e-05
-1.67406442710018e-05
-4.96679355674037e-06
-1.94507074488694e-05
-3.86662474281876e-05
-2.18719345267973e-05
-1.83826312302458e-05
-2.83386142740467e-05
-2.61419602493884e-05
-1.08077757972191e-05
1.24399043027925e-05
-2.64152866969418e-05
-1.13247785665343e-05
-3.58383500913389e-05
-6.84126367149149e-06
-1.60024738161611e-05
-3.08508664171718e-05
-1.56463984127099e-05
-1.9299135909752e-05
-1.54726086872347e-05
-4.44835897497278e-05
-3.03719365133074e-05
-1.13288461073383e-05
-2.42555998168539e-05
-3.16756816435113e-05
-2.93259592986521e-05
-2.62831371781179e-05
-1.61353336340789e-05
-4.80793442834496e-05
-4.03009758047056e-05
-2.59647472348389e-05
-1.41964145667328e-05
-2.92681560544408e-05
-2.39859399869565e-05
-3.25348595495046e-05
-2.30281058141082e-05
-5.8876535559711e-06
-2.17132319803097e-05
2.42975342444246e-06
-2.16689316633805e-05
-1.7812842577437e-06
-3.19398370783649e-05
-3.36264272179662e-05
-2.32769269758141e-05
-1.90016576721459e-05
-3.0140099196042e-05
-1.75703889339627e-05
-2.03089171877023e-05
-3.89111469875198e-05
-2.70171932974093e-05
-3.9337036437215e-06
-1.39940323124982e-05
-1.53227927463514e-05
-2.48227109252204e-05
-1.95195045747511e-05
-1.15311892946033e-05
-9.81055231445171e-06
-2.69313555885571e-05
-2.21378079098499e-05
-4.22720637763828e-07
6.83590560966994e-07
-1.09834741117609e-05
-2.93365602172045e-05
-2.47994402246291e-05
-1.0863801388996e-05
-1.54077043849465e-05
-3.75996997261662e-05
-4.40129456130937e-05
-2.59361326785148e-05
-2.52704185858818e-05
-2.59400014738492e-05
-8.25267724209213e-07
-2.43187023341384e-05
-1.92038859111996e-05
-2.03884405271926e-05
-9.24679768234658e-06
-8.98582230130414e-06
-2.53029101998929e-05
-1.37802510081465e-05
-3.51778159360399e-05
-2.44566229028839e-05
-2.34807494439526e-05
-7.88654596162531e-06
-1.60861986199816e-05
-1.2816900429507e-05
-4.40313794009279e-05
-2.2709190226742e-05
-1.95900529971118e-05
-3.89501068137915e-05
-2.86733152676761e-05
1.72168137698835e-05
-1.13951064126997e-05
3.75445194678258e-06
-2.41398062803829e-05
-2.61542733101425e-06
-1.31290333629658e-05
-1.96028989137458e-05
-2.75073524719958e-05
-1.63280370409125e-05
-1.68265098385382e-05
-2.38878341389726e-05
-3.16071571190655e-05
-3.7547748240788e-05
-3.52124250211294e-05
-1.62399891452445e-05
-3.29467524489304e-05
-1.35631804357506e-05
-1.58781135650726e-05
-1.67668763705994e-05
-1.3759010429749e-05
-2.17532195093233e-05
-1.06558079496697e-05
-9.71259929798825e-06
-4.5266328938984e-07
-1.07796156374829e-05
-2.48995325985115e-05
-1.07722793558388e-05
-9.43128839312707e-07
-2.32921173681625e-05
-2.64159247565918e-05
-2.92895717928206e-05
-3.72317285682237e-05
-5.83338981460727e-06
-1.31914280540203e-05
-3.40466302837547e-06
-1.85814862649442e-05
-8.48922726437882e-06
-3.0021866723875e-05
-2.40695201646055e-05
-3.22433369830881e-05
-2.54551375317387e-05
-4.88644184153604e-05
-2.80600622482907e-05
-2.69623686765775e-05
-3.23414117618535e-05
-3.53240734236615e-05
-7.76580668914849e-06
-1.7722328108915e-05
-2.49711661942799e-05
-2.4162212441737e-05
-2.60146239067109e-05
-2.25190173158779e-05
-9.04487037129629e-06
5.75676028836577e-06
-2.21622967515327e-05
-3.71560974013377e-05
-1.32018408550117e-05
8.53658195152581e-06
-1.95339840140098e-05
-2.93827598535116e-05
-3.85431416818595e-05
-1.84162117656675e-05
-1.40213296009514e-05
-2.99284223560851e-05
-2.14074165751017e-05
-3.53124922157064e-05
-1.57988283766568e-05
-2.45705236149948e-05
-1.29011622083082e-05
-1.67910368011817e-06
-4.95697737030223e-06
-2.02926228023995e-05
-2.04752563978236e-05
-3.83364621325832e-05
-2.06911022260726e-05
-2.19299688965785e-05
-1.41054205545285e-05
-3.21024985078922e-05
-3.65916954713231e-05
-2.62832989087246e-05
-3.76934939802686e-05
-6.80367889693996e-06
-3.16777240645837e-05
-1.88406681217119e-05
-3.86232106606563e-05
-1.03606399312383e-05
-2.57800332012344e-05
-2.84492324339013e-05
-1.56586944292162e-05
-1.28136092031317e-05
-1.23514138234183e-05
-1.48090336287643e-05
-2.6215261917105e-05
-2.1906554609757e-05
-5.32509793175196e-06
-1.83586746605845e-05
-1.74230699662343e-05
-2.26062660738961e-05
-9.91478430727319e-06
-7.83829906276722e-06
-2.34723472449048e-05
-6.99891811642953e-06
6.65742574332423e-06
-1.76701299410781e-06
-3.00501795477827e-05
-2.671391468159e-05
-6.99449122793479e-06
-1.55554616864058e-06
-2.63418025732718e-05
-8.80244174399031e-06
-1.02655025036803e-05
-1.35225641794326e-05
6.70060936407609e-06
-1.05029735209389e-05
-1.23146287409624e-05
-2.14759601370665e-05
-2.796924287803e-05
-4.28154873166313e-06
-1.63104712245179e-05
-3.57540216376159e-05
-1.23520002663534e-05
-2.71576951664823e-05
-1.9872163862338e-05
-5.14414698842679e-06
-2.7422461280383e-05
-5.17339792554251e-07
-2.60875634175202e-05
-1.54460312502729e-05
-3.12379725352219e-05
-6.57146246695762e-06
-2.89403047528962e-05
-7.46548210468355e-06
1.72559963290416e-06
-3.22540263354141e-05
-1.36591569020962e-05
1.01527806234246e-06
-2.44554785842848e-05
-2.80954689314224e-05
-3.18743620995599e-05
-2.0122185730815e-07
-1.71958386028288e-05
-1.19357710269325e-05
-2.3306633733365e-05
-3.41809343003865e-05
-5.26619109598123e-06
-2.08532445734031e-05
-1.45594006821842e-05
-3.70621114675967e-05
-4.04802991502678e-05
-2.23789456471123e-05
-2.18347452390209e-05
-2.5430608833327e-05
-1.95004793614893e-05
-1.68984724397389e-05
-4.95453215828576e-05
-1.2774752613496e-05
-2.96284441045553e-05
-3.84313122925349e-05
-2.16527520978492e-05
-2.89783355871843e-05
-1.0571051269445e-05
-3.7355413249603e-05
-2.94913660347341e-05
3.6152005019957e-06
-9.5129553569618e-06
-1.48494333914875e-05
-3.82734559003417e-05
-1.75309232731904e-05
-3.08039284178315e-05
4.08553860109e-06
-3.40857143445295e-05
-3.14047620778376e-05
-2.9233957064865e-05
-1.1753531777456e-05
-2.60564434844051e-05
-3.25729678306388e-05
-3.25968841937196e-05
-1.53328478857552e-05
-2.40155743744728e-05
-2.61439654705269e-05
-1.87473350906586e-05
-8.60887782588862e-06
-1.73999640417951e-05
-6.84256326315749e-06
-8.85603702789852e-06
-4.41013351138323e-05
-1.84622581444195e-05
-3.73516157460399e-06
7.57184990173853e-06
-2.05021530712956e-05
-3.52753206788594e-05
-2.42596332693397e-05
-1.07622946326055e-05
-1.56748275257073e-05
-4.37404278024517e-05
-2.03040322206277e-05
-1.52536412766428e-05
-2.30114188696784e-06
-2.06996505582225e-05
-2.09107911180198e-05
-4.07122369739547e-05
-2.98019694578489e-05
-2.46978315125043e-06
-1.03043255451418e-05
-2.39423524541219e-05
-1.03633596598723e-05
-3.17645370131276e-05
-3.59165264456468e-05
-2.09356852013683e-05
-1.65442280028978e-05
-7.09573329863096e-06
-2.32103029733249e-05
-1.71300599961846e-05
-3.26125636176529e-06
-2.79385017803232e-05
-1.70571963316402e-05
-3.49742668954195e-05
-2.40065992195077e-05
-2.64419441893362e-05
-5.99662742494269e-06
-3.31955258364983e-05
-1.46111706505106e-05
-1.46049057694261e-05
-1.47581151329023e-05
-7.79419306870245e-06
-1.9383984065515e-05
-1.91684360332959e-05
-3.32633557109819e-05
3.93131341456911e-07
-2.23418888626827e-05
-3.05491206977588e-05
-2.47197779206914e-05
-3.48163860436342e-05
-1.78722437820035e-05
-1.0849154249016e-05
-1.916642462423e-05
-3.14819602195345e-05
-1.01867252634373e-05
-1.68751126141512e-05
-1.16823828656024e-05
-1.74297529148285e-05
-1.7958206268268e-05
-1.83207313176641e-05
-2.32638626012224e-05
-2.56628013139061e-05
-3.27214700201603e-05
-1.11813324163219e-05
-1.50261669640331e-05
-2.94669796923217e-05
-1.37283568600731e-05
-3.89256299603316e-05
-2.19418524916826e-05
-3.7874630991706e-05
-1.964653507059e-05
-1.04808683446362e-05
-1.17198116098523e-05
-1.46122827936232e-05
-8.67918878274736e-06
-1.27714882018087e-05
2.78292936054718e-06
-2.55100450165732e-05
-3.66139028646062e-06
-1.79721236492339e-05
-2.19108050902494e-05
-1.21488818123154e-05
-1.12686034510685e-05
-1.3777384438855e-05
-2.2120057615975e-05
-1.21267937848251e-05
-1.4401793828208e-05
-3.7387861332796e-05
-1.17505507195233e-05
-2.69424142533557e-05
2.59760755967262e-07
-2.13593150995053e-06
-2.0298938648629e-05
-7.31239721551362e-06
-2.69195817368224e-05
-1.54330056468921e-05
-1.48569629827841e-05
-1.56121929554026e-05
-4.1552028470276e-05
-1.46053361182399e-05
-3.49980916210275e-05
-1.06613655051944e-05
-2.08493137981232e-05
-2.45734585862459e-05
-5.86453446836681e-06
-3.43046963057627e-05
-3.66179453192758e-05
-2.91539209796856e-05
-1.97973097529655e-05
-2.51639876129818e-05
-1.46666736234454e-05
-9.81869032485783e-06
-2.91616816402004e-05
2.09099299709313e-06
-5.07145648716439e-05
-3.2092861859956e-05
-2.2974073178638e-05
-2.94192647879308e-05
-1.2255009976608e-05
-2.97603913637151e-05
-5.21888109229435e-05
-4.18031637989889e-05
-3.25809785851849e-05
-3.34141414001994e-05
-1.38371913220574e-05
-2.11411614203921e-05
-2.23175878700099e-05
-1.60733575894372e-05
-6.00874393969691e-06
-1.74537688464108e-05
-2.57284391499428e-05
-2.24910717207069e-05
-3.71972585469522e-05
-2.23877818919194e-05
-2.56557997877066e-05
-3.50758078632906e-05
-1.47571225292364e-05
-1.20675225260861e-05
-2.09968023706519e-05
-2.79881137050456e-05
-3.80319852271651e-05
-2.43628750266471e-05
-2.16519882598158e-05
-2.38836356239881e-05
-1.28104499583181e-05
-1.00122014032103e-05
-2.53379762770927e-05
-1.89492496287716e-05
-4.38096095612187e-05
-2.30121678583331e-05
-2.71780197656642e-05
-3.29623725604056e-05
-7.759589902584e-06
-2.67948310535213e-05
-1.45327232254045e-05
-3.52076017735607e-05
-9.33377330494278e-06
-4.17722737217317e-06
-2.07601988751628e-05
-6.04903112480232e-06
-1.33410959875843e-05
-2.19695145385027e-05
-1.12778471925374e-05
-2.31221059608256e-05
-1.11371795547022e-05
-2.75664044041632e-05
-6.83108475105933e-06
-2.66162505348154e-05
-1.26408057318304e-05
-3.21326927742605e-05
-1.75600691956352e-05
-2.23179265822319e-05
-2.56019359000688e-05
-6.14039326144471e-07
-2.85123973691333e-05
-1.46318319956025e-05
-1.19169534728801e-05
-2.94204901450941e-05
-2.61593840449632e-05
-1.26130506894805e-05
-3.10602105705921e-05
-1.94766556384677e-05
-2.39642130952517e-05
-2.8696813596119e-05
-3.03631505998365e-05
-2.05091281317611e-05
-2.7845328665341e-05
-2.25089879730028e-05
-1.85536953133435e-05
-1.40441844222796e-05
-2.03505575906758e-05
-3.44927811417129e-05
-1.88916304347425e-05
1.30852194401401e-06
-2.06483089989549e-06
-1.30202459544212e-05
-5.9182905585608e-06
-4.08988288339946e-05
-2.97772947966339e-05
-2.22409594999928e-05
-5.07628823686792e-05
-2.83263912839329e-05
-1.10934671176468e-05
-3.30941938061207e-05
-2.46567655138911e-05
-2.41527648553137e-05
-7.35411512246254e-06
-7.71328655184882e-06
-3.41694436339342e-05
-3.14092659790993e-05
-8.12061298005696e-06
-1.64401921123304e-05
-2.81096764412069e-05
-1.84350989635225e-05
-1.8860010594654e-05
-1.76052699033689e-06
-4.0857216835176e-05
-8.41193407016052e-06
-2.10820562862947e-05
1.4566602397033e-06
-1.32934228896785e-06
-2.10861692035835e-05
-2.43600054033712e-05
1.87416177300686e-06
-7.79997668897041e-06
-1.89736389554999e-05
6.11792710408835e-07
-2.46758362055249e-06
-3.41450416789188e-05
-2.85243766750652e-05
-2.62152609425075e-05
-6.52010548233631e-06
-2.36575615062784e-05
-1.66519652987032e-05
-3.61940129772062e-05
-2.37584902214624e-05
-4.33847305553218e-05
-2.34299713055069e-05
-2.70556111396469e-05
-1.84423340926244e-05
-1.03882039428046e-05
-1.1436123755194e-05
-1.37244097329e-05
-5.48809503077444e-06
-2.30087471675161e-05
1.93535214829787e-06
-7.49438734398068e-06
-7.48091708703557e-06
-3.85875349713816e-05
-4.03847454963445e-06
-3.20595730796712e-05
-5.57112934117068e-06
-3.35613830019679e-05
-1.96819197073225e-05
2.6587897409749e-06
-4.04276997068916e-05
-1.80332125469321e-05
1.44974357185018e-05
-3.55523860928362e-05
-2.68380398842822e-06
-1.03139973714131e-05
-3.21317106955687e-05
-3.25871153106369e-05
-3.50306797287806e-05
-4.14629494161019e-06
-1.31102921811382e-05
-1.63515677964973e-05
-2.56504366633258e-05
-1.42146953284613e-05
-2.5741577287318e-05
-8.26698582060046e-06
-1.30986075316973e-05
-2.45953049211617e-05
-7.79212283417056e-06
-7.08597468739874e-06
-3.35791423845476e-05
-3.11690197908322e-05
-1.70183661885905e-05
-1.74834151101563e-05
-3.18667354847757e-05
-3.5944052705162e-05
-2.96474328237914e-05
-7.44888417955729e-06
-3.70985636936537e-06
7.06958708548617e-07
-2.08507822634181e-05
-3.45768240333083e-05
-2.69055877949856e-05
-4.72511637484551e-06
-2.25747368268836e-05
-2.84544848660292e-05
-1.66891330617375e-05
4.39550902086164e-07
-1.10787861832172e-05
-1.90976654785981e-05
-9.61999321454405e-06
-1.5956507343598e-05
-3.56526639209973e-05
-4.54148576282156e-06
2.15997197475802e-06
-3.65494102816288e-05
-9.39030598567211e-07
-1.62586242688734e-05
-2.42106621255916e-05
-1.01819721806931e-05
-1.08229267383642e-05
-3.55424905067527e-05
-2.72866231630663e-05
-1.0314007093265e-05
-1.98823034836668e-05
-2.95066353768285e-05
-2.59746115138972e-05
-1.60078268193279e-05
-1.65875364129977e-05
3.29786715403968e-06
-1.49960065711886e-05
-8.00085212324714e-06
-1.53029828980295e-05
-1.38858268823471e-05
-1.39282755511653e-05
-1.34374836660914e-05
-1.84456771858075e-05
-1.61686968188285e-05
-9.55579509621149e-06
2.49202244858667e-06
-1.16057773754494e-05
-1.09847722020015e-05
-1.06172036768123e-05
-1.89404994525459e-05
-1.98051786137171e-05
-2.22225230042799e-05
-2.54570502167784e-05
-3.54225537065016e-05
-1.71558508220814e-05
-4.52822382665383e-06
-1.06169483872088e-05
-2.61577890786806e-05
-1.38806572390229e-05
-3.71333162935046e-05
-2.05603065255355e-05
1.0770449244808e-05
-7.37915461716171e-06
-1.14450931186872e-05
-3.39315542235003e-05
-2.80989186712712e-05
-3.39666849011985e-05
-8.85637350936115e-06
-1.97586892383577e-05
-1.28800982648093e-05
-4.90514391445892e-06
-1.58717509821674e-06
-9.9024661637534e-06
-1.61200186240184e-05
-1.71859296405437e-05
-3.47746543970773e-05
-2.10282235266468e-05
-3.20418850989954e-05
-1.36889955697124e-05
-1.30036273505318e-05
-2.63413406318924e-05
-4.64209347013915e-05
-3.98999113147729e-05
-1.96805580383796e-05
-1.31027104546215e-05
-8.79887378941883e-06
-1.44703393278887e-05
-3.17210748831629e-05
-9.64584880115359e-06
-1.42641399168526e-05
-3.7500267443436e-05
-2.31145803223014e-05
-1.60440790979697e-05
-3.62818271214748e-06
-1.78573251709445e-05
-1.23055266375261e-05
-1.96813227626853e-05
-1.09199026596559e-05
-5.54465778977246e-06
-2.63115315791379e-05
-8.45797130440492e-06
-1.08498598757611e-05
-1.9298873203137e-05
-1.8157211426296e-05
-3.92243790028852e-05
-2.06853829535219e-05
-2.88324746403932e-05
-2.11840096159837e-05
-1.65692145294287e-05
-1.625492725773e-05
-2.27645860250989e-05
-2.32463265132618e-05
-2.96467010466429e-05
-1.92610547115149e-05
-2.62402966544171e-05
-2.35219573104676e-05
-9.76698083065998e-06
-2.52348640912008e-05
-1.97468597406761e-05
-1.50630491591951e-05
-1.52375000509103e-05
-3.11141668563043e-06
-1.99421140490682e-05
-1.51832594877554e-05
-1.01603756469678e-05
-1.56044674498105e-05
-8.80873472854423e-06
-3.17675242094519e-05
-1.69873923911639e-05
-2.59503231991291e-05
-2.48056776308561e-05
-2.08797063905662e-05
-1.32134775481026e-05
-1.43044957845546e-05
-3.7215719508298e-05
-2.90626096423602e-05
-5.89127308993627e-06
-1.43499297303187e-05
-1.34016409013984e-05
-2.15590824398632e-05
-3.87477111401152e-05
-2.85810737750403e-05
-2.14621810345682e-05
-3.22004791590767e-05
-1.7040767124495e-05
-7.05106260526735e-06
-1.16231327898661e-05
-1.20230868963059e-05
-2.49036588094592e-05
-8.50368326617716e-06
-3.25497843220021e-06
-2.16544552302551e-05
-2.21037123480779e-05
-1.53126800368498e-06
-1.90313190698649e-06
-3.72986237634883e-06
-2.01996481191957e-05
-2.18370340015562e-05
-2.25911940548572e-05
-2.90852883622707e-05
-2.2306199598464e-05
-2.22399878132339e-05
-2.31897079993312e-05
-8.7136447191204e-06
-1.65468907230456e-05
-2.77324869290988e-07
-1.70536179552319e-05
-2.90433810302949e-05
-2.71580624987159e-05
-1.98070903715325e-05
-2.293967100997e-05
-1.68592213791032e-05
-3.4557595893656e-05
-1.09533497954215e-05
-2.65524025551095e-06
-2.67232516805993e-05
-4.02926466838939e-05
-3.28862943595895e-05
-3.14228822822922e-05
-1.83924632092364e-05
-2.52052192305117e-05
-1.97784914700391e-05
-5.88428556955226e-06
-1.50709804950696e-05
-1.09579970943788e-06
-3.10403060901028e-05
-3.11432548988867e-05
-2.54656237356893e-05
-1.19331892007944e-05
-8.32313058328262e-06
-1.08053992891777e-06
-2.65305840440066e-05
-2.80784642404822e-05
-2.68126497532651e-05
-3.21077645539649e-05
-3.13595745072315e-05
-1.54995106278065e-05
-2.65143429436288e-07
-2.88588571781088e-05
-1.76395121927411e-05
-2.04460185301608e-06
4.82438718228872e-06
-2.08526719209825e-06
-1.13611746864092e-05
-3.75223572718484e-05
-1.46367331249978e-05
-1.87428449198618e-05
-1.41799723825706e-05
4.660721191414e-06
-2.54277417244052e-05
-2.03628640062963e-05
-3.5760329708104e-05
-5.03001428930166e-05
-4.98451952484127e-07
-3.94050894187356e-06
-2.55927749740196e-05
-9.1239845495033e-06
-5.06145863238875e-06
-7.59108192437097e-06
-7.34071369446493e-06
-1.91408374764419e-05
-2.44154178983634e-05
-1.28117209335056e-05
-3.31186933371969e-05
-2.16544167365941e-05
-3.31641136375207e-05
-2.5760270010501e-05
-1.68535854556666e-05
-6.17116767733664e-06
-2.4916603379827e-06
-9.012860557744e-06
-1.1679614630143e-05
-2.80910478501333e-05
-3.99369517024398e-05
-5.0472762076889e-05
-3.51825742206817e-05
-2.32097533027425e-05
-4.6378120884152e-05
-2.83785036404759e-05
-2.31420686194835e-05
-7.63222312754846e-06
-1.65828796023374e-05
-1.6617644281313e-05
-2.86483758450153e-05
-2.3352975322383e-05
-1.82776810557551e-05
-4.73267160563439e-05
-3.69806551053734e-05
-2.77325488476705e-05
-1.15610724038224e-05
-1.9128896529088e-05
-6.46975056631671e-06
-3.76666171187189e-06
-1.66561008991855e-05
-2.80805732848793e-05
-1.21563400251449e-05
-2.29160055840152e-05
-1.47752758048686e-05
-1.60746415193027e-05
-6.68049166629139e-06
-1.97740610711906e-05
4.35585110398976e-07
-1.03622154611334e-05
-1.91819017955307e-05
-1.18687688847476e-05
3.70024665097481e-06
-5.10008339829891e-06
6.17562981907738e-06
-3.50215555701854e-06
-2.83470396389531e-05
-2.98163718898387e-05
-1.22599099393493e-05
-2.34946337118569e-05
-1.83154087782941e-05
-4.30154165294415e-05
-1.28029640172692e-05
-1.24578622526106e-05
-1.6871819226505e-06
-2.40742229850274e-05
-2.0497228896488e-05
-3.64389149230201e-05
-2.50852722280949e-05
1.18532941906331e-05
-2.24105888090519e-05
-3.32198678224182e-05
-1.3814672014239e-05
-8.38238650638596e-06
-3.83857476585611e-05
-2.02267607519169e-05
-7.49365199430079e-06
-1.71012368124066e-05
-2.77380633283541e-05
-1.08205809570186e-05
-3.13578055664055e-05
-2.79651858709193e-05
-1.45441023331699e-05
9.30644284412702e-06
-6.90001906645005e-06
-2.19531044887754e-05
-8.21571319679632e-06
-4.59446547722283e-06
-2.48455807899804e-05
-8.58986668517287e-06
8.83050427880284e-06
-1.74598010703324e-05
-1.50493626388567e-05
-2.21368974459274e-05
-5.34350781746342e-06
-2.38444282122727e-05
-5.63535373680207e-06
-4.06067206765046e-05
-3.54179705463037e-05
-1.58235970683388e-05
-1.71185897741841e-05
-2.18221569650137e-05
-2.72027110108869e-05
-1.38770101538451e-05
-2.32506754904776e-05
-3.19120308940677e-05
-2.51835772196458e-05
1.26562629314116e-05
-4.17195290479374e-05
-1.60323637579453e-05
-3.81315171843733e-05
-4.19205278958612e-05
-2.08662748946826e-05
-1.58626381203589e-05
-1.49090913793636e-05
-1.4546254889347e-05
-9.29609757440785e-06
-2.25538307921407e-05
-2.40621635563773e-05
-9.55047181898027e-06
-2.97850988058321e-05
-2.72106576050835e-05
-3.84893955475484e-05
-4.54663598983741e-05
-1.79049831803229e-05
-1.52091313009319e-06
-1.40961998984569e-05
-3.81372780120586e-05
-8.44878655875949e-06
-1.86688503661762e-05
-2.16297717025942e-05
-1.77351510509943e-05
-8.92772912928071e-06
-1.65821396141713e-05
-2.51924638550714e-05
-2.7429795689532e-05
-2.12363354641077e-05
-2.35316777271869e-05
-5.80372289040071e-06
-3.85106139882584e-05
-4.54127234019275e-05
-3.72525939339847e-05
-2.22679349784353e-05
-4.45666499127936e-05
-4.07043313533038e-05
-1.65862063372747e-05
-3.18460362343784e-05
-1.78999314864831e-05
1.16117870526576e-06
-2.06764094504525e-06
-1.90237011189207e-05
-1.57222887668485e-05
-3.63444917084027e-05
-5.92186853838038e-06
-1.99993034510524e-05
-2.62881697191326e-05
-1.42786103687656e-05
-2.99934038757101e-05
-9.97523753434969e-06
-8.90228390020356e-06
-1.88198102138773e-05
1.17855170918384e-05
-2.61872570973397e-05
-4.63949719809124e-05
-2.40098902122139e-05
-1.95395757777274e-05
-6.73893523267625e-06
9.66596373824817e-06
-5.94293107325751e-06
-2.50600230228503e-05
-3.69972513561011e-05
-3.71422072951401e-05
-3.73772258234156e-05
-1.3687638899532e-05
-1.70445538362967e-05
-6.30515969632496e-05
-9.86522739035685e-06
-3.27941571601206e-05
-2.99056921536681e-05
-3.03453716899609e-05
-2.15129308319085e-05
-2.09253406715621e-05
-3.34838401000918e-05
-3.61437474654302e-05
-1.16477150259801e-05
-2.27959998846315e-05
-3.35976974908013e-05
-1.06537629771303e-05
-1.91594839116619e-05
-9.32334169085522e-06
-1.44396255868606e-05
-1.14448737720966e-05
-2.36873907762522e-05
-6.92884559193752e-06
-2.43446541994064e-05
-5.96751628776966e-06
-3.03302446901002e-05
-3.14519593128227e-05
-2.81000306421203e-05
-4.62635744090701e-05
-2.58649322557878e-05
-2.23315508546592e-05
-5.99638365613991e-06
-3.93884033655246e-06
-3.16838564176006e-05
-1.32511381149218e-05
-3.55281815771981e-05
-1.20436778364201e-05
-1.14500755292285e-05
-2.5621308144245e-05
-3.40849034508237e-05
-8.43106488835986e-06
-7.52417505163437e-06
-4.73755929876127e-06
-2.32186773412289e-05
-2.52423854178116e-05
-3.70323921004655e-05
-3.47276062494398e-05
-7.48812136487465e-06
-1.27905993183831e-05
-8.76575090588369e-06
-2.39812443437703e-05
-8.67338991476327e-06
-1.79235358415225e-05
-3.21214601533352e-05
-3.0878426395572e-05
-9.44947905138522e-06
-1.82988034565258e-05
-2.61022936024253e-05
-4.56653989640626e-06
-1.23831985795777e-05
-1.97123468351855e-05
-2.07797418136904e-05
-2.93374107338568e-05
-1.10315747676797e-05
-3.68458925059765e-05
-3.03687105685792e-06
-1.09268456899024e-05
-1.4160167956692e-05
-1.77371581188608e-05
-2.51100419435908e-05
-5.0846124300482e-06
-2.45264597999364e-05
-3.2357462283181e-05
-3.42283716995991e-05
-5.03746197831525e-06
-2.97959257752879e-05
-1.68501944961516e-05
-1.65020961924492e-06
-4.66217564682833e-06
-3.60135147393249e-05
-8.58895657476132e-06
-3.57358823746327e-05
-2.50429465390852e-05
-7.38226943322956e-06
-2.53468339155245e-05
-1.14122144362176e-05
-1.47693244545994e-05
-3.34102133466584e-05
-4.7943502272386e-05
-2.2121091590993e-05
-2.60639669428541e-05
-3.20915036464513e-05
-2.87500184759318e-05
-1.91121859314469e-05
-3.55303570907288e-05
-1.63952609371555e-05
-3.16145268830084e-05
-3.76738433779979e-05
-2.4470619502455e-05
-1.71903960121143e-05
-2.0915514274623e-05
-2.6687074293164e-05
-2.35486915399087e-05
-1.57494921264937e-05
-3.02314848217528e-05
-2.36941031549801e-05
-3.56948044710025e-05
-3.3604157291058e-05
1.22559628735913e-05
-3.49689203501286e-05
-3.45876921782418e-05
-4.22278936592986e-05
-8.80133746257501e-06
-1.2192930016888e-05
-2.87683631901237e-05
2.14965472137717e-05
-3.15688807703426e-05
-1.89034032085692e-05
-1.61211632640421e-05
-2.29487972689752e-05
-2.72696673812379e-05
-3.35005998403307e-05
-1.71004888467084e-05
-2.7440121302307e-05
-1.81403372771616e-05
-4.39128625913085e-05
-3.06420941863122e-05
-1.53109424575381e-05
-2.21920431074401e-05
-2.0607641613439e-05
-2.89835204820104e-05
-2.67040250777014e-05
-2.19151586748361e-05
-1.94343185946574e-05
-7.61794518906746e-07
-2.87099253123362e-05
-9.05967039392237e-06
-3.44057242317797e-05
-5.94660218516058e-06
-2.99080615710555e-05
-1.47197178590934e-05
-1.68132576622658e-05
-2.00817781322028e-05
-9.46385501252047e-06
-1.35509371261752e-05
-1.04514073718764e-05
-1.20576670116622e-05
-1.80638132133805e-05
-1.98483489700645e-05
-2.40834356495517e-05
-1.48823441547658e-05
-1.55064266100381e-05
-1.41521033935626e-05
-3.04191274292322e-05
-2.26219488242605e-05
-1.06632337091377e-05
-2.2803581722273e-05
-2.08955432073488e-05
-2.03756696705249e-05
-1.46330097312543e-05
-1.75400267026414e-05
-2.10102908951563e-05
-3.04784072249703e-05
-5.84447250582567e-07
-3.52460151629895e-05
-2.38455890712128e-05
-2.92582152687742e-05
-4.33482185180639e-05
-3.42120596931054e-05
-1.23120009599683e-05
-1.31960534318626e-05
-2.1532497368603e-05
7.69620562631992e-06
6.42206612633464e-07
-2.81072871718088e-05
-2.01733118129289e-05
-2.80015823786985e-05
-1.51680680756891e-05
-4.38027720722671e-05
-2.75809128676683e-05
-1.43888500974687e-06
-4.50661828738936e-05
-1.88644319427051e-05
-5.27906734418432e-06
-2.61831634894134e-05
-2.63613884099086e-05
-7.04914440653148e-06
-1.83973877543712e-06
-3.2001636432715e-05
-2.43499262004963e-05
-1.2780823844086e-05
-8.89210692964812e-06
-1.3212090078646e-05
-1.41490358249957e-05
-2.67999171035484e-05
-3.29313682642664e-05
1.03188124380689e-07
-4.32750602641527e-05
-1.74998607202615e-05
-2.39385839985218e-05
-2.58599973957012e-05
-2.03281985858249e-05
-8.07791436292845e-06
1.25312287582287e-05
-1.59430279633699e-05
-2.89378026513991e-05
-8.47212363551333e-06
-4.41619577422195e-06
-3.06746470395757e-05
-4.34434102800496e-05
-1.68080089788658e-05
-2.23846887644969e-05
-3.33111678836474e-05
-3.62280565951927e-05
-1.82130259730066e-05
-2.71108819814547e-05
-1.35999524321744e-05
-2.02961877934352e-05
-3.0066834513445e-05
-1.89120316257888e-05
-3.00807308382963e-05
-2.71348616451049e-05
-1.71186441668517e-05
-1.37706436804185e-05
-1.82697593894571e-05
-2.76630577070291e-05
-3.943989892072e-06
-1.20552943463036e-05
-1.16674143312624e-05
-5.68570977216053e-06
-2.65458359674688e-06
-2.98757112724001e-05
-2.37504832974791e-05
-2.68083363765268e-05
-1.67913187332231e-05
-2.37397714896891e-05
-2.49986617380975e-05
-6.28639215398716e-07
1.29421643167858e-06
-4.00281398225562e-05
-3.27760953844965e-05
-1.55210979074719e-05
-8.51563485730174e-06
-3.46633169772521e-05
-3.94940570893859e-05
-2.86378756254941e-05
-1.41948848610862e-05
-1.82925448636283e-05
-7.0096615207786e-06
-3.19117679012358e-05
-2.07234824025929e-05
-3.46164274357861e-05
-3.61075425716269e-05
-3.31267314821787e-05
-2.12550736197685e-05
-1.22491672920895e-05
-2.61268385964578e-05
-3.05062920383434e-05
-2.02430091090702e-05
-2.87320330731824e-05
-2.53169591993674e-05
-3.09436244303572e-06
-2.48099044229575e-05
-1.32197123306778e-05
-2.15888632976293e-05
-9.85912380091564e-07
-2.27316426004467e-05
-2.46902999348127e-05
-4.41131353348047e-05
-1.97552711288205e-05
-1.37587388647451e-06
-3.58792273860547e-05
-3.05902136033661e-05
-3.76671055437476e-05
-1.87647618878192e-05
5.8396163255531e-06
-2.25274798035304e-05
-3.01126666810296e-05
-2.31354375664025e-05
-6.29538369861162e-06
-2.64863302752272e-05
-2.69551849872728e-05
-1.87215055560354e-05
-3.39807075810143e-05
-2.93721651692953e-05
-1.27098029606901e-05
-4.73223498395064e-06
-9.46264895388753e-07
-8.27644937605205e-06
-2.34439041192598e-05
-2.02967217218861e-05
-3.28343518592603e-05
-3.73037915502282e-05
-1.88924389463263e-05
-3.46574051639742e-05
-1.52542856948751e-05
-1.3976821331256e-05
-1.23078151107327e-05
-1.01923557661007e-05
-8.12980484794917e-06
-2.82091715078829e-05
-2.93962668851456e-05
-2.11426068984564e-05
-2.30250482926826e-05
-2.34097218981427e-05
-2.41452452454536e-05
-2.55755589168546e-05
-2.84295602814441e-05
-1.3932672062052e-05
-2.43025584242919e-05
-2.27732166357192e-05
-1.64037320878841e-05
-3.90104864417271e-06
-3.31692909389642e-05
-2.75793081159442e-05
-2.30969514034594e-05
-2.42332666428699e-05
-2.21620061335037e-05
-3.52861753839592e-07
-1.47470765187091e-05
-4.09920407788763e-05
-3.54875378995815e-05
-2.87343021949895e-05
-1.35119452511743e-05
-3.60570387655407e-05
-1.16200520819883e-05
-3.59602277973172e-05
-1.63022567307512e-05
-2.87030074592206e-05
-2.48933634271762e-05
-3.15986813590644e-06
-8.6289555472568e-06
-1.31581879123252e-05
-8.62681064278272e-06
-2.97909445491836e-05
-1.23914144122272e-05
-3.1534883924827e-05
-1.09606299035598e-05
-2.17376873704277e-05
-4.9266432967705e-05
-1.15899050504286e-05
-2.56463979289115e-05
-2.9806165558604e-05
-7.39300389373726e-06
-9.38837167740798e-06
-3.216482600513e-05
-3.18154510202134e-05
-7.19516594041382e-06
-1.88931420926251e-05
-3.73108502912322e-05
-3.09426307582339e-05
-5.02245553131755e-06
-2.44243554783354e-05
-1.17317461266848e-05
-2.46382157914124e-05
-2.4149454896522e-05
-8.69865874198191e-06
-3.30482051205126e-05
-2.43093507483319e-05
-2.85629950241555e-05
-1.7857326992847e-05
-2.89614748345695e-05
-1.74604355008254e-05
-5.87218989234827e-06
-6.12293663241502e-06
6.69463516000158e-06
-2.77353193210293e-05
-1.30175012661644e-05
-2.10622777197876e-05
-1.59673276512698e-05
-2.36969330302249e-05
-3.62822259100396e-05
-3.65557905961989e-05
4.81716597312443e-06
-3.63878620217971e-05
-3.15541573554181e-05
-1.97193170197955e-05
-1.70747868097219e-05
-3.37589877635384e-05
-3.57206346831113e-05
4.04675406407686e-06
-2.55338180380982e-05
-1.66723155057327e-05
-3.39078730109997e-05
-1.80186799991061e-05
-3.24473702886616e-05
-5.39755784778141e-06
-1.85795774998608e-05
-2.93195167603719e-05
-2.38840513776792e-05
-9.07914671999172e-06
-1.21691429820643e-05
-2.64810502967031e-05
8.67869908657273e-07
-5.57124161992546e-06
-3.26492284925819e-06
-2.01188575455021e-05
-1.68751754597647e-05
-2.94799022979475e-05
-9.71670376159594e-06
-3.35697013853692e-05
-1.92721844686477e-05
-1.68114369225428e-05
-1.60307016727722e-05
-1.53043564556982e-05
-3.7394099281343e-05
-3.72568293426955e-05
-1.5854155485104e-05
-1.70085056726861e-05
-1.70199152092219e-05
8.06698713193509e-06
-1.77265811955674e-05
-2.47431115198414e-05
-1.91095973467344e-05
-1.95864384544808e-05
-4.63297709069596e-06
-1.81087741909983e-05
-2.77536033183328e-05
-1.92804748906744e-05
-1.92580526591075e-05
-4.2811019505922e-05
-1.5022171195136e-05
-4.28157551387626e-05
-2.62662972387492e-05
-3.9219047991705e-05
-3.55976875021903e-05
-2.32790811864398e-06
-7.13209317910785e-06
-1.82339400635676e-05
-1.7837429900883e-05
-1.85890920569216e-05
-1.11123585689508e-05
-1.78803718680412e-05
-2.98875114144491e-05
-1.68127432612214e-05
-1.1694732210939e-05
-3.19239981617884e-05
-2.03696807946687e-05
-3.30317878536942e-05
-1.27496589486208e-05
-9.23676762128854e-06
-2.67594929360557e-05
-2.65439623610527e-05
-2.08257920641947e-05
-3.3316856732233e-05
-9.70573108604654e-06
-1.90623237393414e-05
-3.56344518265266e-05
-3.1734463613165e-05
-4.39179858546061e-05
-3.07065516861116e-05
-9.55351930066853e-06
-2.37790195050444e-05
-4.11985909150662e-05
-2.39338251472615e-05
-1.20237592371831e-05
-1.11810607121552e-05
-2.96054482937288e-05
-3.76363153647176e-05
-1.65445866880746e-06
1.50936019719504e-07
-2.03608599753335e-05
-1.60515974051698e-05
-3.58919729280447e-05
-1.85351465449741e-05
-2.39389741683358e-05
-1.11467735793253e-05
-9.50024507689895e-06
-2.63420433344888e-05
-2.01533120767782e-05
-3.98050473680028e-05
-2.58837120908168e-05
-1.25089151439918e-05
-3.33221074102574e-05
-1.65774098339828e-05
-2.6865610731276e-05
-1.28442726060712e-06
-1.6765744580813e-05
-1.69745419037269e-05
-2.63720188360078e-05
-1.03022630601539e-05
-1.31520757646869e-05
1.05349472803585e-05
-2.47124864495623e-05
-9.53385572452687e-06
-1.54868326921159e-05
-1.88354405328937e-05
-2.18413065890489e-05
-1.23263201332967e-05
-1.49502326826912e-05
-2.49577881781939e-05
-3.37766132196453e-05
-2.93173218943944e-05
-1.76022455298436e-05
-7.14552447421772e-06
-2.13491510668765e-05
-2.17988003362048e-05
-8.67197040083232e-06
-3.46852013912495e-05
-2.48139114861896e-05
-3.38462529855399e-05
-3.8128349765284e-05
-1.54780891627121e-05
-1.84958500856924e-05
-2.61143724490771e-05
-3.37779198143275e-05
-1.49054559607765e-05
-2.00235226285552e-05
-2.19772156890632e-05
-2.91760358773917e-05
-1.91576829092125e-05
-1.30740034945697e-05
-9.75869959500427e-06
-9.55578491630916e-06
7.69073500635983e-06
-3.10691422459958e-05
-2.07327542869429e-05
-2.75243360635037e-05
-3.16748545581099e-05
-2.13678941765154e-05
-2.66801223026177e-05
-9.10479350875678e-06
-3.12544769256134e-05
-4.57905982903912e-06
-3.83141810888979e-05
-3.56348348814844e-06
-2.71249602004229e-05
-1.05067483452765e-06
-2.50846619849128e-05
-1.53367267857208e-05
-2.30984157296663e-05
-8.45388047091561e-06
-2.57454965051567e-05
-1.34612385840684e-05
-2.40550044714921e-05
-3.54666892598599e-05
2.34525900331449e-07
-1.29127468129413e-05
-9.80933099749667e-06
-6.27481863117935e-06
-2.49922165701109e-05
-1.79403100550864e-05
-4.02719312976801e-05
-3.60328585053355e-05
-1.14992391415341e-05
-1.10596689708451e-05
-1.41246448914916e-05
-4.21931174463732e-05
-1.39668593718351e-05
-4.97903769672255e-06
-1.5217526832208e-05
-1.78331387304114e-05
-2.64898936584712e-05
-3.36900242850307e-05
-2.7671252245838e-05
-1.12732950210237e-05
1.6938799732429e-06
-2.8863097156723e-05
-4.95829316839913e-08
-2.4896315865306e-05
-2.43613445138401e-05
-2.21001456121096e-05
-1.61710424155754e-05
1.83892805052611e-05
-2.88189668197618e-05
-2.90622272752694e-05
-1.27236258832922e-06
-3.05921567786747e-05
-2.6200538051839e-05
-1.06969899389924e-05
-2.50843222576818e-05
-3.16696421905452e-05
-1.89287051630426e-05
-2.1502018698085e-05
-2.74133629477948e-06
-3.15048912453366e-05
-1.05621255826697e-05
-4.58019184916608e-06
-3.62215377730974e-05
-3.00970228197849e-05
-1.01282597253413e-05
-1.66004045718963e-05
-1.65328002888215e-05
-4.15877636042709e-05
-3.782234009461e-05
-2.00180928883991e-05
-3.22616076650398e-05
-4.03439582963385e-05
-2.79868229092059e-05
-3.49647920968537e-05
-2.19735249197363e-05
-3.32546519184583e-05
-1.52119400732464e-05
-2.62002743439074e-05
-3.51585905669302e-05
-3.96049048479469e-05
-2.58414128071975e-05
-2.79097298906841e-05
-2.34497158171251e-05
-1.48012480010243e-05
-2.29843752651653e-05
-4.76532261984959e-05
-1.71792840243237e-05
-4.23629877672436e-05
-3.98695692947252e-06
-3.12735934078731e-05
-1.21686619997328e-05
-3.70875899568581e-05
-1.6537821109534e-05
-8.77927525618688e-06
-9.25777888461322e-06
-4.73401916852329e-05
-7.43818631847545e-06
-2.32161479088304e-05
-1.0486753696824e-05
-8.00868429924951e-06
-1.32742052689222e-05
-2.1533159135479e-06
2.92779362313948e-06
-9.85101491563279e-06
-2.7597764705951e-06
-1.00883462891359e-05
-2.25551854437384e-05
-1.17820382737207e-05
-2.85155060746863e-05
-7.3424523162254e-06
-8.30304682122161e-06
-1.7428111091627e-05
-1.81918635061827e-05
-3.31895159409437e-05
-1.64641057684054e-05
-1.87669584287473e-06
-1.82532395715539e-05
-1.82185658249182e-05
-8.50625734162633e-06
-2.24367448891975e-05
-2.32205508543391e-05
-2.53621245363199e-05
-3.83586831162895e-05
-4.62841527068399e-05
-1.86969923455991e-05
-6.37030144868756e-06
-6.18848273192101e-06
-8.75909460673909e-06
-2.01143925080356e-05
-4.19782525633604e-05
-1.84946561102144e-05
1.84268728945793e-05
-1.56571799130015e-05
-1.56493826086345e-05
-1.25479098475966e-05
-1.63102795330142e-05
-2.83592482223309e-05
-2.88182688435455e-05
-1.72036078809171e-05
-2.66286197887371e-05
-1.4426362900381e-05
1.35868316519251e-05
-1.77778446821189e-05
-3.9706394158058e-05
-3.40647391485303e-05
-2.37434019617882e-05
-2.66238620981042e-05
-3.33342460745022e-06
-1.72645225721508e-05
-4.28682442293354e-05
-1.69188058539816e-05
-1.77211551920301e-05
-3.125841591877e-05
-4.5619074963954e-05
-2.80679130023622e-05
-1.39393456429341e-06
-1.92491644906195e-05
-2.91281245392592e-05
-1.91737178983471e-05
-2.49209225279404e-05
-2.75624948427722e-05
-4.18189543393109e-05
-2.51246178395227e-05
-2.23292160920193e-05
-1.27284131512931e-05
-3.55057856662244e-05
-2.884927130105e-05
-4.12656678250194e-06
-3.39044756986303e-05
-3.57633784910973e-06
-1.88575936771052e-05
-5.57296414757922e-06
-2.50602982973603e-05
-1.99886436442752e-05
-2.03480585967278e-05
-3.13292915247131e-05
-2.8748691149489e-05
-1.26368269609494e-05
-3.2088317751597e-05
-1.71415696043158e-05
-1.9582353079198e-05
-3.46366319379737e-05
-7.42523614542529e-06
-8.21627481305809e-07
-6.55042472566328e-06
-2.76702460350627e-05
-7.79813799959725e-06
-1.76492429141095e-05
-2.02988557928249e-05
7.93581023628796e-07
-1.68214163298718e-05
3.56957046115302e-06
5.93922154595999e-06
-1.52924808641157e-05
-1.39667235691366e-05
-3.38018973724978e-05
-9.66373611197049e-06
-2.27944585188707e-05
-1.53292298394632e-05
5.03669871215813e-07
-2.51233685401319e-05
-3.88668756251928e-05
-4.5563835201229e-06
-1.63830978012135e-05
-7.71009819108518e-06
-3.10138660108204e-05
-1.4384198858466e-05
-3.65934587145741e-05
-7.71617039581458e-06
-1.52613790281305e-05
8.51024638108155e-06
-1.80659572285902e-05
-4.12431362999559e-05
-3.23772420521471e-06
-2.36615703233101e-05
-1.75962224150754e-05
-4.16997717907684e-05
-3.82095342081726e-05
-3.3433064965329e-05
-2.15347353070957e-05
-3.30183190014331e-05
-2.69912838364409e-05
-1.58660326105948e-05
-4.77436902839838e-06
-2.0458410761851e-05
-1.66586917010545e-05
-1.89724728924884e-05
-1.33379512485122e-05
-1.67034161925188e-05
-3.19062333290602e-05
-3.63164475918642e-05
-1.93919972722607e-05
-6.8625232893171e-06
-2.19140558523668e-06
-4.62485250042471e-06
-1.41288730119963e-05
-1.31169413772897e-05
-3.71731962931303e-05
-2.35121189925579e-05
-8.8528790596727e-06
-2.94790752214667e-05
-3.53447530179548e-05
-3.47680568594887e-05
-1.53177550532661e-05
-1.63483442041758e-05
-2.98400455525335e-05
-1.57148260004929e-05
-2.76547962752132e-05
-2.05774201553007e-05
-4.94428527278583e-05
-1.87795378566696e-05
-4.09976705209067e-05
-7.15106960496005e-07
-3.07317887033415e-05
-7.49446858252225e-06
-2.8264075506716e-05
-2.40873975427856e-05
-6.16105105548095e-06
-7.22138524740109e-06
-1.64874717583908e-05
-2.9727504211278e-05
-1.42497658134958e-05
-3.78896626166791e-06
-1.25856778429532e-05
-1.11587646153668e-05
-1.65288607524493e-05
-6.16368553470065e-06
-1.81693299379083e-05
-1.89861205165382e-05
1.34625270754766e-05
-1.21954793961373e-05
-2.95334374503753e-05
-2.66691222947565e-05
-1.49299669958175e-05
-2.14941141995762e-05
-2.56099196080337e-05
-1.48474652927485e-05
-1.47971573234285e-05
-2.31569869915787e-05
-1.36882538525813e-05
-1.4717256948934e-05
-7.95494710626757e-06
1.63517704101972e-06
-1.43566912424854e-05
-3.90782672169409e-05
-2.82000118887143e-05
-2.67763472532858e-05
-3.62880701598783e-05
-3.41842561876935e-05
-2.35086871221623e-05
-5.42928930502346e-05
-2.72762310250727e-06
-3.117771161705e-05
-1.98072292564712e-05
-2.19959334557952e-05
-2.10603671839147e-05
-2.42682716525412e-05
-2.47823761316993e-05
-1.85272264384801e-05
-3.73711380632156e-05
-1.38565108096092e-05
-1.31284696658502e-05
-4.75741572841696e-07
-7.52338476762203e-06
-2.79996128504987e-05
-3.45677434241128e-05
-1.94548083865892e-05
-2.59741911240845e-05
-2.27905296825786e-05
-2.41882450878773e-05
-2.17098103770178e-05
-3.76378806674668e-05
-1.5425568396162e-05
-2.01856783406392e-05
-2.57023615655349e-05
-1.71596879224812e-05
-2.83117402640439e-05
-1.28010313220786e-05
-2.20328581789843e-05
-2.50383466196055e-05
-1.53116490637116e-05
-1.96970521791452e-05
-1.43919787659126e-05
-2.07349752054295e-05
-2.54997265874283e-05
-4.65398511262739e-05
-1.80142934422074e-05
-7.86580910771439e-06
-3.68317845869307e-05
-3.2959280348398e-05
-2.85018354817214e-05
-8.44697185141133e-06
-1.1005699993955e-05
-3.22905986253597e-05
-1.44098718889758e-05
-1.40213232332901e-05
-1.35902847423953e-05
-1.39330335212118e-05
-3.49338301538366e-05
-2.30756146709109e-05
-1.34722381910531e-05
-4.41687916813406e-06
-2.80623615073123e-05
-2.44891335448873e-05
-8.74327550469457e-06
-6.50834953598892e-06
-2.65475552668908e-05
-1.92304993870415e-05
-1.81847576643366e-05
-2.47937158613931e-05
-1.8636954449479e-05
-2.11660460488394e-05
-1.60217659630431e-06
-2.2700837334348e-05
-2.21994302408374e-05
-6.10093931524163e-06
-6.80171359202579e-06
-3.0392136737293e-05
-1.05254397910102e-05
-1.69415087976607e-05
-2.15753761943212e-05
-1.87085575768872e-05
-1.13609449224889e-05
-2.47313215475259e-05
-2.10150731091471e-05
-2.81807349554974e-05
-1.62542406381364e-05
-1.55679431834475e-05
-4.08542822614864e-05
-2.41982214732393e-05
-1.96055307628466e-05
-5.32509379869676e-05
-3.32237864277096e-05
-2.61304400832819e-05
-2.47412648029352e-05
-2.18025243544562e-05
-1.610215323885e-05
-2.20928674983428e-05
-1.27736165032844e-05
-2.38285174901346e-05
-1.02801982531387e-05
-1.10032077965259e-05
-2.57158807330706e-05
-3.95474528511885e-05
-3.72852521493513e-05
-9.48693102801932e-06
-1.76785467143768e-05
-1.29264860052757e-05
-2.76192636394825e-05
-3.64099665498948e-05
-1.60013212084877e-05
-1.33984381472316e-05
-1.51388241126065e-05
-2.34852269318234e-05
-2.65590153554478e-05
-1.03962387243364e-05
-4.13726880617413e-05
-2.30619720481458e-05
-1.99903494530861e-05
-4.07416557167616e-05
-2.55715399058169e-05
-3.25976458847292e-05
-3.42162289444833e-05
-3.0120698860547e-05
-6.68119386827587e-06
-1.38546722838419e-05
-1.27456196970774e-05
-2.08521824845193e-05
-2.59038725798631e-05
-1.41084190618336e-05
-2.98308442207219e-05
-7.69258137573137e-06
-1.3682846597915e-05
-1.03529147133208e-05
6.48476354262253e-06
-4.05783455154429e-05
-7.91956954585504e-06
-1.35920849581291e-05
-2.40470700513993e-05
-5.27730594523995e-06
-1.97831582713001e-06
-2.98070818704008e-05
-3.65530684773999e-05
-2.19261738957152e-05
-3.55346504531673e-06
-1.66410989715681e-05
-1.9780133381389e-05
-2.13566400046537e-05
-6.67692778230365e-06
-2.2972045684497e-05
-4.18805438304106e-06
-1.4801719707275e-05
-2.03840952300458e-05
-9.78688218601277e-06
-1.9840551300809e-05
-3.17545672385822e-05
-3.05311670514505e-05
6.52498064372707e-07
-1.56082561417956e-05
-2.7101964472876e-05
-1.38991328407385e-05
2.7820433598406e-06
-3.1755874230969e-05
-1.46199321783819e-05
-4.98769270104456e-06
-1.88122156657038e-05
-1.41775464139687e-05
-2.51137064935529e-05
-1.78594100656485e-05
-3.29355835975879e-05
-1.74059253795002e-05
-2.7568631171625e-05
-2.80289941518049e-05
3.25055396089438e-06
-3.22986136478246e-05
6.54410857664738e-07
-4.78835669877989e-06
-3.52230404338138e-06
-3.69901382308652e-06
-3.98923682671098e-05
-2.17533626890452e-05
-1.10257518476652e-05
-2.32923236774412e-05
-4.18346333092881e-05
-2.09595676683945e-05
-2.72707801976857e-05
-3.80198417572624e-05
-7.91940859347934e-06
-1.70374982085249e-05
-3.315029631601e-05
-2.72326386257453e-06
-3.326650456273e-05
-1.57512310539645e-05
-2.04378699564436e-06
-2.48091463257985e-05
-4.0527413581418e-05
-6.14852029524274e-06
-1.59749970613439e-05
-2.48390436134639e-05
-3.47161798399335e-05
-2.82375393094376e-05
-2.55928139668917e-05
-9.1122009051433e-06
-1.19965530711637e-05
-2.9437264263677e-05
-8.05517773997163e-06
-3.35222081963815e-05
-1.97477301759508e-05
-3.24619687715503e-05
-8.48057788857208e-06
-8.14560984800303e-08
1.09276745740381e-05
-2.07290094254184e-05
-1.32820381797171e-05
-1.60239745091685e-05
-1.73581317126817e-05
-3.34805775822129e-05
-9.65555944941655e-06
6.90049347720661e-07
-2.65511493505208e-05
-1.73098533893704e-05
-1.93233998080423e-05
-2.11953845157666e-05
-2.35476190395209e-05
-1.77877478676439e-05
-2.42697528046111e-05
-1.90380746399657e-05
-8.62243440672228e-06
-5.89477589799538e-06
-2.34814272847592e-05
-3.21868710091937e-05
-1.48773579177903e-05
-3.08050398975012e-05
-2.06645532122165e-05
-1.72947928447502e-05
-2.51409936477048e-05
-2.22693159247484e-05
-1.04763533234064e-05
-1.08784706293845e-05
-8.06959078391827e-06
-1.45660662733418e-05
-7.38900836395217e-06
-3.29845345156087e-05
-3.46597675054324e-05
-3.80427496920941e-05
-3.84067240978266e-05
-1.68487665536006e-05
-3.32144424257543e-05
5.34272046851536e-07
-1.37906542759295e-05
-2.34587124417381e-05
-3.9438327506406e-05
-3.32891646653074e-05
-2.46757266978655e-05
-1.1370666223334e-05
1.17879459974866e-05
-1.20179364350676e-05
-2.42481294485448e-05
-2.97265124509621e-05
-3.29723091535955e-05
-2.60743143366631e-05
-6.3409032970969e-06
-2.03216097838871e-05
-1.4086964280995e-05
-4.77563464644272e-05
-1.57978172601158e-05
-2.15856328083999e-05
-8.12814548057291e-06
-3.04475479997679e-05
-1.53608371547605e-05
-2.14511927256634e-05
-2.28484252465062e-05
-3.26395739276553e-05
-5.95398522275094e-06
-1.09488903134098e-05
9.3685469276447e-06
1.04849322725384e-05
-5.31565723322884e-06
-4.65025154475546e-05
-2.65414392741675e-05
-6.42244605157175e-06
-1.78995412156406e-06
-2.8068984984604e-05
-2.53423548131922e-05
-4.25868409142362e-05
-1.96389873663967e-05
-2.2063907074455e-05
-1.10301202243445e-05
-2.97056576794153e-05
-2.33184765975382e-05
-1.985596424185e-05
-2.25847451138002e-05
-1.33807495662332e-05
-1.86593596400171e-05
-1.9433453357931e-05
-1.77167151662649e-05
-1.44067102771396e-05
-1.40410446429978e-05
-9.46222037499983e-06
-3.16523288036818e-05
-2.64106138764323e-05
-5.95491354869341e-06
6.27291902858868e-06
-3.50819769120678e-05
-2.05600497246884e-05
-2.53578431857296e-05
-8.89834904764247e-06
-5.51378887421673e-06
-2.27868320371157e-06
-1.83126755865369e-05
-1.75786759126828e-05
-2.00831230847385e-05
-2.72139600972288e-05
-8.47892606143728e-06
2.13061393694103e-06
-2.97476653930526e-05
-4.18857363058747e-05
-1.60489203774004e-05
-3.21303467082954e-05
-1.64506162438504e-05
-1.27044825060665e-05
-3.32734586532837e-05
-1.00238924592677e-05
-1.10611787157873e-05
-1.42309842450558e-05
-1.43965802674964e-05
-8.66395811859448e-06
-2.16896189504718e-05
-2.6209450360826e-05
-9.04064113413137e-06
-6.57409322165785e-06
-2.30227283310238e-05
-1.20800455202251e-05
-2.52623750302148e-05
-1.24385299102888e-05
-1.58225098331934e-06
-9.06702159618172e-06
-3.24381012428092e-05
-3.87841195960698e-05
-2.71061422471366e-05
-1.66074304227355e-05
-2.78261775213884e-05
-3.63840568254586e-06
-2.64164767455156e-05
-1.24468703488714e-05
-4.59483250458686e-05
-4.70564380305688e-05
-6.44386439666244e-06
-2.1155114116203e-05
-1.93365564765837e-05
-1.6945956039612e-05
-1.99084884685847e-05
-3.61223134191341e-05
-1.93268568548803e-05
-2.31198757585269e-05
-2.60273345111734e-05
-1.35418767462706e-05
-2.45176386405606e-05
-9.09638755909603e-06
-4.44389257681178e-05
-2.70102331473711e-05
-7.79122283225233e-06
-1.49704831746118e-05
-1.35325682346385e-05
-7.6373232115088e-06
-1.51127442609213e-05
-2.73711240250935e-05
-1.49502273754766e-05
-6.75513558537251e-06
-2.99443735758516e-05
-1.85811119968156e-06
-2.19599592331092e-05
-1.6004172578625e-05
-1.12135269810901e-05
-1.10737368960103e-05
-1.28133933208018e-05
-2.21650977138552e-05
-1.57143710105669e-05
-1.7150551619537e-05
-2.34432942326694e-05
-2.66399202784704e-05
-1.72285464553124e-05
-1.28565628428019e-07
-6.27791173409555e-06
-1.7993797399778e-05
-2.07966007213615e-05
2.95477274258665e-09
-2.02094634006317e-05
-2.19579283971948e-05
-1.441461790525e-05
-2.17604822753325e-05
-2.05274429354618e-05
-8.61745694437076e-06
-1.02712807057879e-05
-8.92333854929068e-06
-2.10744035668758e-05
-1.95840975109887e-05
-2.20632714147829e-05
-2.24939851741612e-05
-2.08021905561204e-05
-3.04840366898256e-05
5.59261400682199e-06
-4.53768120940462e-06
-1.40227497092482e-05
-1.93912407892623e-05
-9.99193368033417e-06
-4.45152556758855e-06
-2.35658134571524e-05
-3.37684405340424e-06
-3.03433828839257e-05
-4.41939384050454e-05
-1.46387077518715e-05
-3.40245487437865e-05
-2.5299620855694e-05
-2.58141917891013e-05
-8.46168175366926e-06
-3.736084405242e-05
-1.23478246130522e-05
-1.22533938892545e-05
-2.84109627009253e-05
-1.3613928141859e-05
-1.86371513147008e-05
-1.52253291019332e-05
-2.35841223075451e-05
-1.98869449523427e-05
-2.70527204768156e-05
6.91736429542988e-07
-1.42097870623047e-05
-1.03611406414902e-05
-3.26813551057536e-05
-3.91693081065366e-05
-2.28892373331565e-05
-2.11690887243538e-05
-1.22010698915911e-05
-3.00579001286838e-05
-1.1608849354687e-05
-2.17134866269743e-05
-1.34071764016267e-05
-2.464447005193e-05
-1.91010564375195e-05
-1.5852500578036e-05
-1.16952286122464e-05
-2.69339771008027e-05
-3.11927331062571e-05
-3.65605816223129e-05
-2.83051429218781e-05
-8.70056151418139e-06
-2.98268362473497e-05
-3.91516127347828e-05
-2.25989047406809e-05
-2.72761622189954e-05
-3.93407386416202e-06
-2.16862573753817e-05
-4.66556859854439e-06
6.59893909205365e-06
-1.12883286968431e-05
1.1839647033318e-05
-9.51098152381161e-06
-1.81621824841901e-05
-2.93511435272233e-05
-1.11728838789404e-05
1.68022028514939e-05
-4.43972989395039e-05
-2.29238212718047e-05
1.86829900033808e-06
-5.69798117191287e-06
-2.77583789169396e-05
-9.23603635460719e-06
-1.26282171549621e-05
-7.37728887163829e-06
-1.62364209951545e-05
-3.75874415588402e-05
-3.57757237988955e-05
-7.43265669722577e-06
-1.63005643833574e-05
-1.85449512970233e-05
-3.26112744055819e-05
-1.07218734166468e-05
-8.11273226983195e-06
-1.38240107267622e-05
-1.59347736986364e-05
-2.89457991404796e-05
-1.63473843068362e-05
-2.32028708114614e-05
-2.1297554132125e-05
-1.40075654068586e-05
-3.79621579916084e-05
-1.6033228894894e-06
-1.99961821206516e-05
-2.41247090718427e-05
-2.6651642800204e-05
-2.08091884654839e-05
-3.75504501066428e-05
-2.80476754734377e-05
-2.02312305172425e-05
-2.89149642795096e-05
-1.8932799862017e-05
-6.4102098602992e-06
-2.40146173508455e-05
-1.34175918786612e-05
-2.34164150763671e-05
-1.27568124373144e-05
-1.29956521593347e-05
-2.35301418296349e-05
-2.40830508582616e-05
1.97890820027943e-06
-1.39701385948518e-05
-8.08236780381659e-06
-3.26842208066724e-06
-2.3632191010185e-05
-1.97024105485995e-05
-1.89205778898529e-05
-1.0184411584683e-05
-1.24757352119858e-05
-2.12614061138804e-06
-2.92477811538843e-05
-1.67564993945628e-05
-2.1574288442605e-05
-1.16154733823372e-05
-1.49612814962977e-05
-3.11876170439303e-05
2.25272074795085e-06
-1.79357556535679e-05
-3.96800745689487e-05
-1.38492694294417e-05
-3.49712586233547e-05
-2.02683385382398e-05
-2.47827109737403e-05
-8.91694262719603e-06
-2.44600495846753e-05
-7.61015268963065e-06
-2.23508945271899e-05
-1.6569118619515e-05
-1.3544828696289e-05
-9.87098620441173e-06
-1.00116228578601e-05
-4.08576379838509e-06
-3.16383508442626e-05
-2.39785295564205e-05
-3.11206571060822e-05
-5.01978845281626e-05
-2.79965035385803e-05
-9.23233145294912e-06
-3.31601816771583e-05
3.94344005416869e-06
-5.68185429557966e-05
-2.51605861273903e-05
-1.17918779143068e-05
-1.79239076482956e-06
5.06948843182792e-06
-1.67671663472758e-05
-1.89559699465739e-05
-2.87954398733566e-05
-2.7060777760362e-05
-2.03267658619075e-05
-1.58486159320262e-05
-1.05696778339254e-05
-1.97118096395622e-05
-6.76958571021703e-06
-2.80565295158393e-05
-2.4077176203359e-05
-3.98233763624583e-05
-2.37414946976454e-06
1.81056082711365e-05
-7.36914891586138e-06
-1.04861843241533e-05
-1.25988770226487e-05
-4.90431377540023e-06
-2.21875865030272e-05
-6.65335427683431e-06
-1.09865842467604e-05
-2.06611000622605e-05
-2.69584945775826e-05
-2.12056478801014e-05
-2.14672268635256e-05
-6.70765099719726e-06
-2.18470420772241e-05
-1.78544507835398e-05
-9.06095967361175e-07
-7.28295838697689e-06
-2.29969045424565e-05
-3.7431115838907e-05
-3.95105955983979e-05
-6.72504605293842e-06
-2.41972557216917e-05
-2.24510377457364e-05
-2.89589216333671e-05
-1.21712706917383e-05
-1.07905074335832e-05
-2.32367819085236e-05
-3.3245723749014e-05
-1.77254458688092e-05
-2.34195284531316e-05
-2.56431180265248e-05
-3.19962444827318e-05
-1.77192252401219e-05
-1.78523408013378e-05
-2.80261574839167e-05
-1.82929308479094e-05
-8.8628730953237e-06
-1.83905920928985e-05
-3.74468317846792e-05
-5.71144709454064e-06
-2.13298939721787e-05
-8.06299138528729e-06
-1.57647992300406e-05
-6.22191959926049e-06
-3.23408938368973e-05
-2.74425680482681e-05
-1.06086436045657e-05
-2.75923315031149e-05
-1.06485658606749e-05
-1.34860653315855e-05
-2.37008359103993e-05
-8.89653117533637e-07
-3.40632472516479e-05
-2.26010559238972e-05
-3.32396476066299e-05
-2.05682710046149e-05
-3.12489341643768e-05
-2.0038609483635e-05
-2.02736361107384e-05
-9.89146398629226e-06
-1.33530185618052e-05
-1.21271627559323e-05
-2.9133656442834e-06
-3.39898796600086e-05
-2.60520812121087e-05
-2.0220294354613e-05
-3.26562608077321e-05
-9.11227347070784e-06
-7.97382667250406e-06
-1.8232418603654e-05
-1.70511481970752e-05
-2.90608813165711e-05
-9.09284180527475e-06
-3.51808990454542e-05
-2.24134826415143e-05
-1.1889095419668e-05
-2.27936711472276e-05
-1.69218180315694e-05
-1.87789903239319e-05
-2.23536375959958e-05
-8.61091630439163e-06
-2.37545199285522e-05
-1.27909459010745e-05
-2.77503371681655e-05
-2.54359221764922e-05
-3.66418311858751e-05
-1.29678839845988e-05
-1.24442048440383e-05
-7.21786537034474e-06
-1.55634317841595e-05
-2.55988024003284e-05
-3.73504791961298e-05
-3.50817100901196e-05
-4.10189208273065e-06
-1.85396237211172e-05
4.15622933231831e-07
-2.59306361878715e-05
-2.20504743848766e-05
-9.88723710260652e-06
-2.13174725124032e-05
-4.50294736976215e-05
-2.81088357585311e-05
-3.06370918674693e-05
-5.66135527602856e-06
-3.22591359845978e-05
-3.37753287008188e-05
-4.64662901316405e-06
-2.18232936036487e-05
-2.73750816024701e-05
-1.78963255137618e-05
-4.02352087800062e-05
-1.81344651010815e-05
-1.39859762553874e-05
5.01395229192698e-06
-3.32205366869259e-05
-2.09121142208736e-05
-3.69036962324721e-05
-1.9375866352415e-05
-1.1748009342869e-05
-2.07428202507087e-05
-1.15946464098887e-05
-1.07144971680851e-05
-3.88288731545381e-06
-2.51455348943638e-05
-3.12595371406236e-05
-1.17704847323236e-05
-1.86575837294396e-05
-1.04843237827064e-05
-3.47101069126502e-05
-1.65107398970373e-05
-2.13518510075134e-05
-3.06533127663728e-05
-3.64681189233049e-05
-1.32742003344003e-05
-2.73263840492799e-05
-2.28318630314136e-05
-1.88029012494616e-05
-2.77273344872686e-05
-8.64518796774501e-06
-3.41169365435849e-05
-1.32000252624027e-05
6.16906750163273e-06
-2.55615471365388e-05
-3.1894041007242e-05
-2.06659184150717e-05
-2.14854696691515e-05
-1.71175523213024e-05
-4.50033007325821e-05
-1.78137408357342e-05
-2.61342613838919e-05
-3.3959144947711e-05
-1.91021389753867e-05
-1.05916545784342e-05
-1.31924908496415e-05
-4.50431456117427e-06
-7.11910808432084e-06
-1.64284985445552e-05
-2.09744402120826e-05
-1.89898860434869e-05
-2.26186952315917e-05
-2.53878467558803e-05
-2.5779041106789e-05
-1.5522616114297e-05
-4.66735560811077e-05
-3.18780287641519e-05
-3.57277339717439e-05
-2.8831149794194e-05
-2.14074330148604e-05
-2.30951916338637e-05
-3.05654521779611e-05
-1.25531966563572e-05
-2.48748806229745e-05
-1.27540392032543e-05
-1.58437292865982e-05
-2.81326056200959e-05
-1.32545473497333e-05
-2.3525205097085e-06
-2.24641083219265e-05
-4.07438807135027e-05
-3.14783591456272e-05
-1.85421246350693e-05
-3.02513518036369e-05
-3.48450040897262e-05
-2.88418673150966e-05
-2.87938261539359e-05
4.37936048947303e-06
-1.14311229730451e-05
-3.4846948505282e-05
-4.05627955382287e-05
-3.16626735736235e-05
-4.15805036166374e-05
-4.55361158304851e-05
-1.95818759404159e-05
-1.79822237845374e-05
-3.32995295872137e-05
-1.86518339227832e-05
-5.00484415584625e-05
-7.02752767399551e-06
-1.44308194335287e-05
-3.0820444910422e-07
-8.08335461337145e-06
-5.5457063791642e-06
-1.02599518447035e-05
-9.30173172155542e-06
-2.8703810680888e-05
-1.78021498232325e-05
-1.04797078630684e-05
-2.40052800826155e-05
-8.07519590102093e-06
-1.84936268537631e-05
-3.27953830950605e-05
-3.9420467527412e-05
-1.5773931982209e-05
-3.21441394772983e-05
-9.44914922309401e-06
3.88381608429583e-06
4.56002259700441e-06
-7.2223434804804e-06
-2.76948024049747e-05
-1.87027860520355e-05
-1.63344518774112e-05
-4.31858041865022e-05
-2.01885257710334e-05
2.20598262747337e-06
1.64816818410584e-05
-1.42069355122263e-05
-3.76291569635453e-06
-1.0698720878684e-05
5.96857419352666e-06
-8.0111002584827e-06
-3.31766680010582e-05
-1.92248729316928e-05
-1.52030892472168e-05
-2.7762861437171e-05
-5.29972625169403e-05
-3.46311187600624e-05
-2.75569354210534e-05
-2.37174073454489e-05
-1.94622732545735e-05
-7.31310329021239e-06
-1.82663709707657e-05
-1.02261654513421e-05
-2.22021599883272e-05
-1.58680555776745e-05
-2.50409230555567e-06
7.15084855374259e-07
-2.60913428864484e-05
-1.79895430168492e-05
-3.52566681097442e-05
-2.64062442613123e-05
-3.69129421601899e-05
1.01463480262383e-05
-2.90345989765623e-05
-1.67105214201769e-05
-2.85327699447719e-05
-2.83990731219204e-05
-8.9606206864808e-06
-2.83601915419124e-05
-2.66295440707222e-05
-1.31644663986739e-05
1.14608725811956e-05
-1.93482418626704e-05
-2.88406564104778e-05
-2.69284048059417e-05
-1.99844147807812e-05
-2.13497937973232e-05
-2.34347448651461e-05
-1.24162262758632e-05
-2.40097403917279e-05
-3.4562847514847e-05
-3.05648737982793e-05
-9.85502912240023e-06
-5.2250250326306e-07
-8.3485117321804e-06
-2.07304450687001e-05
-3.16239645072748e-05
-2.87817398943062e-06
-1.63558840066867e-05
-1.47903679055039e-05
2.23879340787889e-07
-8.24057549249377e-06
-1.82724512432229e-05
-3.10105354657041e-05
-1.19375719284964e-05
-5.82456246275569e-06
-3.09056189879828e-05
-3.19956678050794e-05
-1.93150324634255e-05
-2.76069620193112e-06
3.22179832623138e-06
-1.80679260090474e-06
-1.81094037648928e-05
3.46478570741079e-06
-3.74328342806965e-06
-7.79953089132193e-06
-1.48925151465938e-05
-3.16217779497974e-05
-1.87507953395581e-05
-1.80328023983695e-05
-1.40443936345239e-05
-2.30684003345048e-05
-1.02099856313441e-05
-1.90482138922483e-05
-2.76748482774129e-05
-1.89730108465264e-05
-1.15872913410736e-05
-2.08829945242645e-05
-2.03581292872387e-05
-1.84345235790671e-05
-6.52462416568264e-06
-2.16772036674916e-05
-2.13121680607618e-05
-1.1635008163784e-05
-4.12044289451943e-05
-2.1562960393059e-05
-1.18553075786552e-05
4.46430054765371e-07
-3.1322587499406e-05
-1.9269416933817e-05
-1.74033461397166e-05
-1.01405320966829e-05
-1.36902571226047e-05
-5.69826812797177e-06
-2.25260254064947e-05
-1.073599695214e-05
-3.58665660389854e-05
-1.71554888803526e-05
-8.54381583922554e-06
-1.83363622770388e-05
-1.78328874190617e-05
-5.2943801234797e-06
-2.42648300424587e-05
-1.28416017370409e-06
-1.8366746156517e-05
-1.8087752842936e-05
-7.26890922121156e-06
-5.69240447474757e-06
-1.41047310079732e-05
-3.54110325195186e-05
-3.7487723742917e-05
-2.1441045653212e-05
-3.00486316744448e-05
-3.49083106922128e-05
-1.52865524606572e-05
-2.39697123742077e-05
-2.19918833496828e-05
-2.55776296557788e-05
4.68991016369435e-06
-1.85442564781081e-05
-2.35302636832086e-05
-2.26475971505055e-05
-3.84712844016708e-05
-3.02579240963665e-05
-2.20322194362992e-05
-5.94212324333636e-06
-1.30166795267526e-05
-8.78854663553104e-06
-7.44940670396884e-06
-1.43885460885343e-05
-4.5568678171347e-06
-2.38019648771269e-05
-2.68617853610066e-05
-2.30471436263607e-05
-3.42933449258565e-05
-1.59079717259157e-05
-2.16825905677594e-05
-3.00794262248061e-05
-9.38460150324162e-06
-3.18540835863775e-05
-1.00295265528249e-05
-2.80076715846576e-05
-9.08039320054954e-06
-2.32363003206609e-05
-1.73987329251941e-05
-3.70698415758772e-05
-2.61405189553794e-05
-2.48955037321474e-05
-9.79225571180023e-07
-1.73906316281641e-06
-1.63659904230064e-05
-2.35296809769527e-05
-1.10081425491082e-05
-2.19872121993761e-05
-2.11729062964577e-05
-1.82592432798754e-05
-7.51594160205354e-06
-3.47424951155657e-05
-1.38982671747581e-05
-1.12920332496366e-05
-1.57497877083769e-05
-1.68807105664594e-05
-6.03759645244838e-06
-1.12413294788422e-05
-2.20153515691375e-05
-2.6900314294235e-05
1.79491737140065e-05
-2.69302618226852e-05
-1.86109687077109e-05
-8.25916771803239e-06
-2.30402485816197e-05
-3.2153498425074e-05
-2.57434290871736e-05
1.71966572075937e-06
-2.66283055543149e-05
-3.17895719059358e-05
-3.19472354263716e-05
-1.30695711722077e-05
-3.23433881424063e-05
-1.30226444663693e-05
-2.60383376769887e-05
-1.18695132883848e-05
-2.20080800818758e-05
-8.02193208074249e-06
3.17678924034694e-06
-2.76587301639625e-05
-3.22297964898745e-05
-1.11062029596369e-05
-4.66879958119681e-06
-2.37207517913318e-05
-1.35121259531575e-05
-4.31216347677586e-05
-7.9006281594494e-06
-2.04890875322852e-05
-1.30196405414109e-05
-2.49407145957993e-05
-2.73421249894065e-05
-4.08779473202182e-05
-2.34425682867692e-05
-1.77710478105634e-05
-8.86408645813362e-06
-1.10787816853909e-05
-1.83113426648544e-05
-3.70167546610783e-05
-6.55905519206449e-06
-2.49664094712631e-05
-2.11690643269348e-05
-2.41284551426261e-05
-8.41307889875563e-06
2.62188942217652e-06
-2.12657979537091e-05
-3.22796119942011e-05
-2.71719341050281e-05
-2.60202722624015e-05
-2.38404308940382e-05
-3.06381194120271e-05
-2.80136369489221e-05
-1.66311473990902e-05
3.64489032962098e-06
-4.97651241507049e-06
-2.31928500460084e-05
-4.4851409692711e-05
-1.6941955233279e-05
-2.40344731891239e-05
-1.6146551514427e-05
-1.26395394474222e-05
-1.36798161878599e-05
-3.0584431721375e-05
-1.63723116229024e-05
-2.2401044227946e-05
-8.50359936857186e-06
-4.07698194626717e-05
-2.95186347386127e-05
-3.03718245533091e-05
-2.82264378402366e-05
-2.50850206156255e-05
-9.75355995245134e-06
-4.34666101373561e-05
-2.04165448590605e-05
-5.16288055977009e-06
-5.77999183336311e-06
-3.70361524386259e-05
-3.38236343235434e-05
-2.27490171601305e-05
-2.24321273814103e-05
-5.86235191369561e-07
-5.59718506831158e-06
-1.53237825128251e-05
-2.48216253935603e-06
-2.9577191178846e-05
-2.83667160546992e-05
-4.22702998730482e-05
-2.08148406047312e-05
-3.71941663676064e-05
-2.62416759101148e-05
-1.33836420312808e-05
-2.33994807571443e-05
-1.52440638004092e-05
-4.25756499131378e-05
-2.62348014741543e-05
-9.80160616237112e-06
-3.78000392646641e-05
-2.1515956139395e-05
-2.89337793315597e-05
-2.42159352484698e-05
-2.13617561191946e-05
-1.42157817057506e-05
8.2302204803981e-06
-7.78208736707002e-06
-1.51014777294559e-05
-7.90164387330089e-06
-1.54444447902207e-05
-1.11810381160703e-05
-2.70751211292234e-05
-2.92752322935784e-05
-2.1309488293515e-05
-1.82811316136565e-05
-6.96845109924771e-06
-1.09787772974854e-05
-2.81079627390173e-05
-2.2319961405561e-05
-2.11956683460134e-05
-2.89779008844539e-05
-2.53413852272243e-05
-2.5939504487957e-05
-1.65691545810488e-05
-3.59625660489417e-05
-2.09166316077647e-05
-1.30923408960538e-05
-1.74827512831349e-05
-3.40960193327523e-05
-2.15974597296662e-05
-1.97627400143107e-05
-5.27349134126934e-05
-8.83664602109773e-06
-3.46647201192046e-05
-8.99395086331651e-07
-2.20076603343567e-05
-9.29166484003413e-07
-4.05136932511859e-05
-2.48547428878863e-05
-2.19241943427744e-05
-1.06331055635116e-05
-4.15509737197612e-06
-9.4910141689293e-06
-3.65517868574671e-06
-7.70432030132611e-06
-1.47020852942966e-06
-1.76412667045388e-05
-2.71733893339437e-05
-1.99910746695594e-05
-4.99536416990019e-05
-2.43705191304195e-05
-1.91599099081904e-05
-3.1970593415272e-05
-3.35133196480938e-05
-2.67023750794957e-05
-8.27811308707616e-06
-2.19334252644395e-05
-2.2426876355843e-05
-2.45696752539355e-05
-2.87317990896571e-05
-1.72470559420571e-05
-3.2628665551168e-05
-2.66551042577307e-05
-1.36474483848256e-05
-2.07577804293698e-05
-2.80605830065616e-05
-2.92276744299888e-05
6.19279232208299e-06
-1.41195008200537e-05
-4.37502004231032e-05
-2.59562927601957e-05
-3.00896546783584e-05
-2.1196697420556e-05
-3.12349550901102e-05
-3.32336873819779e-05
-3.16401145205029e-05
-2.92094116981644e-05
-2.46867277074222e-05
-2.41404650490992e-05
-2.15916570260282e-05
4.9061871950201e-06
-1.82741155744896e-05
-2.95545571052386e-05
-1.92187871431199e-05
-4.50662683331445e-05
-2.62633626159321e-05
-2.38105247157531e-05
-1.96204421006567e-05
-3.13609236504659e-05
-2.56563278439976e-05
-1.82452918807638e-05
-2.49495803307387e-06
-1.212646241006e-05
-2.39122211254699e-05
-4.38391400794107e-06
-1.15383458481825e-05
-2.73053217127036e-05
-1.03896609869394e-05
9.56780890739454e-07
-3.06815327567629e-05
-1.53264003513002e-05
-1.09210568936404e-05
-2.31531521640512e-06
-5.19894400270455e-06
-2.40405479207717e-05
-1.00632464664135e-05
-5.29124773647889e-06
-1.75522181748579e-05
-3.04459733464972e-06
1.8571696209948e-06
-3.0888146657971e-05
-1.64943886562664e-05
-2.93526839697266e-05
-2.08386838951289e-05
-1.68255917846669e-05
-8.64774114230062e-06
-4.71955108207423e-05
-1.94696374303036e-05
-3.3065066183399e-05
-9.33018724861519e-06
1.78176526318569e-06
-2.91753597809597e-05
-4.99175730398004e-05
-5.56432672862381e-06
-1.66398010382463e-05
2.51570476404092e-06
-3.3845053407063e-05
-2.28842760413959e-05
-3.10260109414379e-05
-6.97640887917106e-06
-3.62148915578848e-05
-9.56466670345966e-06
-1.56603897265256e-05
-1.54725366728838e-05
-7.65294802311827e-06
-1.15801352844224e-05
8.48905906674746e-06
-1.80519779669433e-05
-6.5791510084249e-06
-5.32122017187315e-06
-2.98134374890873e-05
-2.28771840700536e-05
-3.33791798664345e-05
-2.72438650063916e-05
-3.13727473304066e-05
-1.47168014747852e-05
-3.98091278647732e-05
-3.94257369598331e-05
-2.5189948074026e-05
-1.39460728500779e-05
-1.56209323457583e-05
-2.14521005383692e-05
-1.2313783109091e-05
-2.48040328314869e-05
-3.26603112850719e-05
-1.28500490838297e-05
-3.24159074212883e-05
-2.81756217867821e-05
-1.78724874999912e-05
-2.99177470097573e-05
-3.45853573376992e-05
-1.94860670801359e-05
-1.93683469797002e-05
-2.17580704430656e-05
-2.70292911797698e-05
-2.85030878994522e-05
-1.89123402421237e-05
-3.09150646939484e-05
-8.47158489883849e-07
-2.62419869786808e-05
-1.59073832738709e-05
-3.32923299440497e-05
-2.64490772965269e-05
-2.09415017388996e-06
-3.54114653366911e-05
-3.21737197684154e-05
-3.93808557608068e-05
-1.60614963041241e-05
-3.0129180790326e-05
-3.84642375768838e-05
-1.35685724402686e-05
-3.13074169883614e-05
-2.26618104726452e-05
-2.27245455819028e-05
-2.91760937194184e-05
-2.44886230693206e-05
-2.87378919399101e-05
-1.6882636986718e-05
-2.48177128975506e-05
-2.92146477746106e-05
-1.76093799943844e-05
-1.93383246704953e-05
-1.64486689030523e-05
-1.61290538615692e-05
-1.57689153532102e-05
-4.04965039167181e-07
-2.63355722626285e-05
-1.06041368238862e-05
-1.97161992916254e-05
-7.08789742423022e-07
-3.93523496393975e-05
-9.82312173309797e-06
-2.20504374711807e-05
-1.97140756192208e-05
-1.40787180081775e-05
-1.61958086891668e-05
-2.27788078622881e-05
-1.88825027999584e-05
-1.46724653551612e-05
-7.47350752005311e-06
-5.56784484484485e-06
-1.82911382831719e-05
-2.78174841021813e-05
-2.25591116294015e-05
-1.86451483181361e-05
-2.587123740906e-05
3.72464111151147e-06
-1.26901371620027e-05
-1.7356739589277e-05
-1.15003743210557e-05
-1.13709288398931e-05
-2.83210736467185e-06
-2.63035610564359e-05
-1.56752210716988e-05
-2.22182661782447e-05
-2.01210230855186e-05
-2.95971223667369e-05
5.530422055259e-06
-9.10086637042697e-06
1.08843133122273e-06
-1.07238785125151e-05
-2.14653092304652e-05
-1.76299773437281e-05
-1.36886395596649e-05
-3.50190672903708e-05
-2.66787385122322e-05
-2.04364182717501e-05
-4.03657413264598e-05
-2.59977347056357e-05
-3.45601731610679e-05
-1.77550000854226e-05
-3.36307391745907e-05
-4.84077554281539e-05
-3.19607150280386e-05
-2.27286746824881e-05
-1.03074242598572e-05
-2.51980794400948e-05
-1.20963408046229e-06
-2.56822753496441e-06
-7.02974741247457e-06
-1.21970298085189e-05
-2.32227317581969e-05
-1.85873172895123e-05
-3.60388220603087e-06
-2.08859357995559e-05
-1.46206887318231e-05
-3.67086230035331e-05
-2.82553727488849e-05
-2.05821520822906e-05
-3.06975247353326e-05
5.5631829128039e-07
-2.26289484859604e-05
-3.1252939963889e-05
-4.47630325004763e-05
-3.39588497969473e-05
-2.7628397847853e-05
-1.55061835889077e-05
-2.72817681860574e-05
-2.69416181726609e-05
-1.08956707921862e-05
-9.35558871672082e-06
-1.5184635348287e-05
-9.91222143828271e-06
-3.05526636181709e-05
-1.35299862410786e-05
-2.96047848679575e-05
-3.6344616151569e-06
-1.37833801559153e-05
-8.62778120323821e-06
-1.69442331205338e-05
-1.56155055321042e-05
-3.76697517706875e-05
-1.71973004868027e-05
-1.80440478663521e-05
-1.96091192611073e-05
-1.08819610555937e-05
-1.79311569739345e-05
-1.94799199294755e-05
-1.92263474136937e-05
-3.8402903998988e-06
-2.18756964427352e-05
-6.59288095329068e-06
-1.81944850480077e-06
-3.48242499822948e-05
-1.1643362774244e-05
-1.9484444595614e-05
-1.62985406772392e-05
-2.03599376416032e-05
-1.77791386399072e-05
-2.08533542823957e-05
-1.80825052244597e-05
-1.18938862105037e-05
-2.40492363133647e-05
-9.44477014714723e-06
-3.37145786037541e-05
-4.21267200867348e-06
-9.76682391293679e-06
-3.04782474667027e-05
-1.58026908453408e-05
-8.73783641366465e-07
-1.66048497383541e-05
-1.63899123973077e-05
-2.71069508868844e-05
-1.27180306404429e-05
-1.60640134627228e-05
-2.60066588122431e-05
-3.17136868676248e-05
-1.50085701921686e-05
1.52707429265844e-06
-2.26256171367042e-05
-2.75140916722216e-05
-2.88802404876837e-05
-1.20960371224025e-05
-1.72356996026853e-06
-2.47753240042451e-05
-1.52194836915371e-05
-4.34460870923877e-05
-2.42649933163242e-05
-2.94343683036106e-05
-2.51989091613149e-06
-1.31633375770126e-05
-1.17922452819226e-05
-3.24796519688144e-05
-2.75811221912054e-05
-8.98879200879115e-06
-2.91401458669976e-05
-3.55132945926161e-05
-2.05191272801151e-05
7.49800160419853e-06
-1.70011020534514e-05
-1.76554388309736e-05
-2.15914272099835e-05
-9.44269562814888e-06
-7.07454577878086e-06
-3.88427537366324e-05
-1.92547002642236e-05
-3.42244828667065e-05
6.11255451207744e-06
7.87092254463697e-06
-3.24707641527225e-05
-1.83930869566459e-05
-2.53584336687544e-05
-2.84057367039927e-05
-8.7313087402176e-06
-2.22404065769393e-05
-1.98399961750494e-05
-1.7326623355395e-05
-3.46318909659604e-05
-1.49764030443647e-05
-2.51895791284687e-05
-2.17700810167231e-05
-1.18817794586914e-05
-8.3383790970206e-06
-1.1358224595008e-05
6.85928250615081e-06
-3.74388691591017e-05
-4.63494187383298e-05
-4.5517054542681e-06
-3.97008466891782e-06
-2.58263961041485e-05
-3.887589470412e-05
-1.45130679208092e-05
-6.43930054781851e-06
-2.05599152084648e-05
-2.1161771041211e-05
-2.76624352443123e-05
-8.37564773623681e-06
-2.58873288306516e-06
-3.85915224356509e-05
-1.77673938607281e-05
-1.63366454055659e-05
-8.51605056258695e-06
-2.49663169887553e-05
-3.9200486056749e-05
-2.06162058750383e-06
-3.36536082460225e-05
-2.5230116739976e-05
-1.21512739011472e-05
-2.07748330881689e-05
-2.66655364888425e-05
-3.30109399409648e-05
-1.62713444992684e-05
-3.9637813008556e-05
-2.57441375033537e-05
-2.30434350318444e-05
-2.68186967887839e-05
-3.78003262940541e-05
-2.86700475465236e-05
-4.30777041485268e-06
-2.55629387014467e-05
-3.53941749485843e-05
-2.37903764037459e-05
-3.94561889549862e-05
-6.9121155043462e-06
-2.24175174059629e-05
-3.15044813234763e-05
-4.75791616859867e-06
-1.61027927586323e-05
-2.82187222600914e-05
-4.45961037755952e-05
-3.53779236638152e-05
-2.05418200976473e-05
-3.75701751498405e-06
-2.0703623123851e-05
-2.95420504855005e-05
-1.36772751010021e-05
-1.38542427596968e-05
-1.55823701846443e-05
-2.71293574936025e-05
-5.83778187598205e-06
-2.07624607021488e-05
-1.12681883750245e-05
-2.53009301659762e-05
-3.44590522445937e-05
-1.22563958627177e-05
-1.40947325810862e-05
-2.9141671335969e-05
-1.96391451339495e-05
-2.38033333099295e-05
-1.04338367595483e-06
4.73601759405238e-06
1.67748328862402e-07
9.19325764374127e-07
-2.46988928871332e-05
-1.35676186638565e-05
-2.15532780597297e-06
-2.1964423071083e-05
-3.79534717264222e-05
-4.54768305641565e-05
-5.22137354325146e-05
-2.04049591359788e-05
-1.25001819280831e-05
4.54868657662178e-07
-3.30749837573508e-05
-2.26068522821943e-05
-4.19071443730927e-06
-3.33654831245785e-05
-1.96495744524995e-05
-2.2896547972382e-05
-1.86248505977461e-05
-1.6437697302185e-05
-6.56657638188375e-06
-9.14476325110568e-06
-9.0962108231608e-06
-1.72619921047442e-05
-2.41365868667339e-05
-1.65577897299605e-05
-4.94607093216538e-06
-8.57845737001493e-06
-9.61817863029042e-06
-2.30679575492918e-05
-9.03202900870073e-06
-6.15527085910726e-06
-3.2350334466816e-05
-1.9358720911574e-05
-1.19348847527417e-05
-1.88120148184404e-05
-1.73975620842268e-05
-2.69827283199109e-05
-1.92673502780856e-05
-3.86615589126476e-05
-5.33286413376497e-06
-1.84328970911241e-05
-1.70543370564398e-05
-2.03243946510402e-05
-1.46109317733628e-05
-7.74543194685273e-06
-2.80703365908405e-05
-1.19265159290779e-05
-4.27827516061791e-06
-1.79424442539661e-05
-1.61089440631504e-05
-3.31611065571991e-05
-9.05300697933159e-06
-1.87598723328398e-05
-2.96151114373854e-05
-3.90526935069002e-05
-2.92064353415609e-05
-1.32426022747252e-05
-2.7099122327502e-05
-1.41072562829969e-05
-2.41495399884945e-05
-2.71089897729036e-05
-2.58694945138776e-05
-5.40624949049881e-06
-3.41678826248888e-05
-3.14697080499483e-05
-2.01210416745401e-05
-2.53715467074027e-05
-1.82768892504574e-05
5.23898610883758e-07
-2.4534288810935e-05
-2.24387054876273e-05
-1.77311786689037e-05
-1.32983239819258e-05
-1.42419150724213e-05
-1.13815371142962e-05
-3.05407363251933e-05
-2.43835458874417e-05
-1.46708009548354e-05
-1.80544996183348e-05
-4.09678780885297e-05
-1.63025711683055e-05
-2.1469203154153e-05
-4.21491875068686e-05
-2.82147581268842e-05
-1.1106844852517e-05
-1.51642636428729e-05
-2.15321640556333e-05
-2.35804317595934e-05
-3.02107650368578e-05
-1.07207595803008e-05
1.25120819195693e-06
-2.07367511988711e-05
-1.99407552128301e-05
-7.76538623661106e-06
-2.4502307729676e-05
-3.06976492305646e-05
-3.81444648388582e-05
-3.04777585849281e-05
-1.45338900047361e-05
-1.05629833121766e-06
-4.07331611324143e-05
-2.48288316194087e-05
-1.84146128015085e-05
-2.06637533681545e-05
-6.94861941747101e-06
-3.66892266749459e-05
-2.08388940918434e-05
-2.42702193849139e-05
-1.87822021908842e-05
-2.81219618971594e-05
-1.14979598753242e-05
-1.41652353053773e-05
-1.4723848752871e-05
-1.31252301353367e-05
-1.99348018203028e-05
3.28830911914197e-06
-9.05792036021197e-06
1.89402949601843e-06
-2.95996003670061e-05
-2.50845408251274e-05
-3.30137854633162e-05
-4.02033515176302e-05
-9.25536461803435e-07
-1.36776231762555e-05
-4.00824311877076e-06
-1.70810375987045e-05
-1.84359062062702e-06
-2.71535033052515e-05
-1.5407148508439e-05
4.16139087213726e-06
-1.19375826209848e-05
-5.05965641232347e-06
-3.20576132283528e-05
-4.00288642604912e-05
-2.80686436977813e-05
6.83140595160006e-07
-4.39006791568052e-06
-1.89053603914085e-05
-3.20207360761094e-05
-1.45789665646935e-05
-3.69166030029718e-05
-2.70106578924842e-05
-4.3146248527716e-05
-2.03395333383334e-05
-1.81331943966654e-05
-4.44843690484566e-05
-2.46834968410205e-05
-5.29153333347227e-06
-3.81247878718331e-05
-1.93680841959819e-05
-2.53628861679133e-05
-4.30733061589536e-05
-2.16490872686792e-05
2.20488180798112e-06
-2.01366762988548e-05
-1.28493489842919e-05
-2.17975038073006e-05
-2.93469665460374e-05
-3.24456794434338e-05
-2.01445791704536e-06
-2.57306078554477e-05
-1.61217244314693e-05
-2.73075011814313e-05
-2.25055798730987e-05
-2.33768021870822e-05
-6.90685827792621e-06
-2.09068000451936e-05
-1.03367789925665e-05
-2.30260335610436e-05
-2.51891468694863e-05
-7.42540126741384e-06
-2.9378220021655e-05
-3.6306260370843e-05
-2.25210438793005e-05
-1.71660582714065e-05
-2.79149088711234e-05
2.79590171856582e-06
-1.72068490790736e-05
-2.94461770831983e-05
-3.61860091350781e-05
-1.22583239920785e-05
-3.07314054234852e-06
-1.64806347856005e-05
-3.06391086018039e-07
-2.0041302362361e-05
1.80445482857457e-06
-2.23029653427193e-05
-1.51962357866059e-05
-1.47041707911807e-05
-3.71959263190705e-06
4.78098027451595e-06
-2.91066077391171e-06
-2.72075107653318e-05
-3.63531139004479e-05
-2.04768896379367e-05
-2.71695145946266e-05
-4.26395701154156e-05
-1.96796142257601e-05
-1.81784071997702e-05
-3.9668296201681e-05
-2.91339015382053e-05
-2.22211845500463e-05
-4.00726278322554e-05
-1.60698047163709e-05
-1.24070980140192e-05
-9.49022895998839e-06
-1.44620592445792e-05
-2.26041205169224e-05
-2.7987710308511e-05
-1.36436793127001e-05
-1.79650635345227e-05
-1.58975476587891e-05
-3.54669100042409e-06
-4.45226312386222e-05
-2.10464579715125e-05
-4.25894919555188e-05
7.82749090044687e-07
-8.4527219533887e-06
-2.51828146836952e-05
-8.32997591613068e-06
-1.92123141566827e-06
-3.1439766860621e-05
-2.13929501814953e-05
-3.33190194018774e-05
-2.28612948101271e-05
-1.63476893572176e-05
-2.4090112486229e-07
-1.22240749635751e-05
-2.39485456973181e-05
-1.22336950769942e-05
-1.81539997223298e-05
-1.96676360974062e-05
-9.51414817629917e-06
-1.98892097077339e-05
-1.5000866081289e-05
-2.77540535480741e-06
-2.12085159826e-05
-2.52675032433084e-05
-3.91097462155342e-05
-1.94854357064896e-05
-1.88767094264243e-05
-3.31670862983812e-05
-3.93710991254039e-05
-2.75980963946511e-05
-3.07795083374643e-05
-5.73252593997854e-06
-2.5524307568131e-05
-2.17705515580841e-05
-5.21974696679025e-06
-2.70189687541521e-05
-3.47906157219656e-05
-1.81048920877663e-05
-2.68171460588457e-05
-2.15958510577479e-05
-1.81500668715698e-05
-2.71893966091955e-05
-1.97759839770539e-05
-1.19054517747747e-05
-2.90552483468968e-05
-1.73521292813922e-05
-9.82014098272946e-06
-2.39790135519963e-05
-1.54300863105614e-05
3.93642650827686e-07
-2.37415123125028e-05
-3.06809839502905e-05
-1.93132677888361e-05
-2.44790940823666e-05
-1.39199640504395e-05
-2.84789053507583e-05
-2.36502442751796e-05
-2.75894925735586e-05
-2.27255789004385e-05
-3.1262951110758e-05
9.48120938677277e-08
-2.48318658697765e-05
-3.79175398809657e-05
-2.8673834904408e-05
-3.72988486811227e-05
-1.98962149491273e-05
-1.33253072815559e-05
-1.97421192583921e-05
-2.01210760048028e-05
-2.76209202284149e-05
-3.44579218805632e-05
-4.05226116022291e-05
-2.98346339998371e-05
-9.21063029775843e-06
-2.54835710490005e-05
-1.09752193691835e-05
-4.18807465699642e-05
-3.09443711233338e-05
-1.78298260200626e-05
-1.8471209910496e-05
-2.59307964270677e-05
1.81043494457144e-06
-3.71668536594669e-05
-1.98159152041529e-05
-2.42778905416766e-05
-2.25183784458737e-05
-3.92120922485439e-05
-3.52033139897819e-05
-1.20801430468966e-05
-2.73714621268055e-05
-5.73960564821658e-06
-9.16908692233298e-06
-1.60554740816788e-05
-3.09503231791492e-05
-1.48928855140141e-05
-3.40456181675318e-05
-3.09899945933329e-05
-1.33399412548793e-05
-1.38437909934448e-05
-2.04146371586219e-05
-2.11141772495595e-05
-1.14219850569505e-05
-9.2595042977729e-06
-1.68832047276089e-05
-1.37753193297745e-05
-9.88101810984887e-06
