# Supplementary material for: Research on computational propagation and identification of mine microseismic signals based on deep learning
Source: PLoS One. 2025 Oct 22;20(10):e0334641. doi: 10.1371/journal.pone.0334641 (PMC12543183; doi:10.1371/journal.pone.0334641)
Supplement: S2 Data — (ZIP) [file pone.0334641.s002.zip › 000100500001993.xlsx_0.txt_24.txt.txt]

-2.911424598622e-05
-2.34255098108086e-05
-2.28583070892183e-05
4.94896405684374e-06
-1.04752185139718e-05
-6.98248836948306e-06
-3.57962288018477e-05
-2.14074719811722e-05
-1.89801013740047e-05
-1.01950308750211e-05
-1.16486746980226e-05
-5.1662484341414e-06
-2.44435267699621e-05
-2.74492118766562e-05
-2.89578133190306e-06
-1.12286032844577e-05
-3.59828650621358e-06
-3.11578815872604e-05
-2.92087628674281e-05
-2.5933338277916e-05
-4.18734035309951e-05
-1.94929975228754e-05
-2.61282935000908e-05
-2.91894440864393e-05
-1.03199981855595e-05
-1.57743491771161e-05
-1.99952518884737e-05
-2.70887784279143e-05
-2.77966916485078e-05
-1.45343864973961e-05
-9.26121591436473e-06
-2.728285566482e-05
-2.73412682545768e-05
-1.63023713037478e-05
-1.92550138127012e-05
-5.19004472626464e-06
-9.98807940961525e-06
-1.68801988693557e-05
-2.72514719703851e-05
-1.09913152994447e-05
-2.4286202091876e-05
-1.77570304110174e-05
-2.9583372864189e-05
-9.70223527042683e-06
-2.15947689004921e-05
-2.30016532848838e-05
-3.86876925116171e-05
2.59484501077168e-06
-2.35548612094747e-05
-1.92329823737691e-05
-9.21349274970365e-06
-2.67647346946487e-05
-3.0130372684542e-07
-2.38668397717666e-05
-3.71522630178567e-05
-2.83171924737867e-05
-2.6777940488608e-05
-1.90562563240345e-05
-3.20565701597316e-05
-2.26829663712115e-05
2.26017212701081e-06
-3.25792874038765e-05
-2.14437054695241e-05
-2.35136431004587e-05
-7.18685181620183e-06
-2.31567524758548e-05
-1.17582304812534e-05
-3.53697433281964e-05
-2.43559097496791e-05
-2.08983751450761e-05
-2.60062060059434e-06
-2.97515360325321e-05
-3.59737905096501e-05
1.74066408020628e-05
-6.80534845323706e-06
-2.64439441617472e-05
-1.34457200730446e-05
-2.7473327289434e-05
-1.32303259275696e-05
-2.04567247834693e-05
-1.68114667441579e-05
-9.08768602851288e-06
-2.2317410509184e-05
-2.48055993308947e-05
-1.27185708206533e-05
-2.62123241723159e-05
-1.02318006723588e-05
-3.73432452454138e-05
-2.18072358707132e-05
-1.44431133714414e-05
-2.66958531785339e-05
-1.14459502471246e-05
-2.62480622482498e-05
-2.11546563013955e-05
-1.26408096408897e-05
-1.7976776564556e-05
-1.91021612917995e-05
-2.33490891035563e-05
-3.03511224611926e-05
-2.63366393491244e-05
-2.6543141904228e-05
-2.31544476200184e-05
-2.67330673844388e-05
-1.02633037102445e-05
-9.60208860120085e-06
-2.2751267094902e-05
-2.29699100849074e-05
-3.1315111674262e-05
-1.03500347487668e-05
-1.49413585067694e-05
-7.32697081158053e-06
-6.50317348705146e-06
-1.55851006083722e-05
-2.23820546294248e-05
-2.24826871344163e-05
-2.40839947946549e-05
7.96110180696367e-06
-3.0389277412004e-05
-1.61059610110933e-05
-3.21934954608687e-05
-1.32135225221862e-05
-2.16562438294976e-05
-1.9915909694057e-05
-9.02599975353488e-06
-1.09174340087501e-05
3.01614465825926e-06
-1.4293799504733e-05
-2.55651383729748e-05
-2.97145073370102e-05
-1.50878485080618e-05
-8.36627237366592e-06
-1.6324792445682e-05
-1.45912632177962e-05
-1.68395386374117e-05
-9.66487302997947e-06
1.24674357499993e-06
-3.47831815242042e-05
8.66084016217519e-07
-2.11221679424031e-05
-3.98936171016305e-05
-1.4776548154771e-05
3.87296617087388e-06
-1.93219433043915e-05
-1.02361964097949e-05
-2.82073474674973e-05
-2.60359637783165e-05
-1.42739058073212e-05
-1.97629927242585e-05
-1.58229419003417e-05
5.48777542350279e-06
-1.27679669070887e-05
-2.88010510295058e-05
-1.07345464409414e-05
-9.16543964674456e-06
-1.21548245994896e-05
-2.92915471713898e-05
-1.97834456070797e-05
-2.59087754113664e-05
-2.34333874255815e-05
-7.56178422797784e-06
-2.04989761158094e-05
-1.13549667085129e-05
-2.33726442976248e-05
-2.76682703493545e-05
-4.09604728928515e-06
-1.66788726260952e-05
-2.63933850972175e-05
-4.40349767245125e-06
-1.45240723177666e-05
-3.4882813300735e-05
-3.02264812823615e-05
-2.13375310162895e-05
5.72332731802576e-06
-2.14539799485285e-05
-2.89156714320329e-05
-3.71699057455399e-05
-2.05252822594742e-05
-2.71764465819835e-05
-1.07956334966389e-06
-1.50353361469379e-05
-3.10612721099749e-05
-3.03960501314249e-05
-2.38318756364775e-05
-1.07991071991896e-05
-1.17123207576117e-05
-2.49031962189852e-05
-2.59445308053669e-05
-3.0379925098693e-05
-4.53673160665555e-05
-4.72813018164621e-05
-1.73010474988524e-05
-2.5613288351471e-05
-2.21562353660063e-05
-1.03602413818957e-05
-2.50940114716041e-05
-1.15231097777844e-05
-3.90949883571408e-06
-1.02201925606088e-05
-2.01099921234572e-05
-1.3004901115812e-05
-1.63484307905952e-05
-1.43293393990636e-05
-4.36415805557627e-05
-2.10015506400347e-05
-9.42139342261639e-06
-2.36316937796516e-05
-1.47472055969491e-05
-2.05994901326575e-05
-2.48523167596685e-05
-5.14997365017727e-06
-2.05469227632301e-05
-1.20922208794948e-05
-1.50703142232252e-05
-3.52029355874657e-06
-3.34239419580752e-05
-1.13092129009217e-05
-3.78144142479702e-05
-2.11200090168496e-05
-2.58184671869951e-05
-1.13716251302839e-05
-1.63242590590481e-05
-1.95219203499712e-05
-1.85416262880507e-05
-2.86023940598056e-05
-2.59902554927339e-05
-2.23687072280674e-05
-2.5274407122069e-05
-6.50713023377574e-06
-1.9407587493336e-05
-1.87561491249493e-05
-2.00316864643753e-05
-1.44662348203279e-05
-1.82358516545869e-05
-2.28489411524196e-05
-2.16831073922357e-05
-2.90505681850451e-05
-1.22204684377911e-06
-2.64268585077837e-05
-2.03318885718588e-05
-3.01550622812322e-05
-1.22104154591184e-06
-3.10685867929304e-05
-5.04066005177017e-06
-2.13250660268038e-05
-3.82329945353932e-05
-1.46642373132407e-05
-9.31437214133379e-06
-2.19453563530937e-05
-2.10676021472329e-05
1.9884761086523e-06
-1.21385421892632e-05
-4.79744050648604e-05
-1.36856751519256e-05
-2.05340441117516e-05
-1.30853823801292e-05
-1.89834078561873e-05
-2.66604062563098e-06
-2.74843527384058e-05
-2.76293175135691e-05
-1.40639435364218e-05
-2.43600329542486e-05
-3.65808714835706e-05
-1.64861354779204e-05
-3.16610568918752e-05
-3.5956939193834e-05
-3.5225094427688e-05
-2.6490156455105e-05
-1.05556806055037e-05
-4.19404998557534e-05
-2.92409329281217e-05
-2.09736824688032e-05
-1.17191052883242e-05
-2.16799852132885e-05
-2.94248250438647e-05
-2.23056155514663e-05
-4.21991623024543e-05
-6.94577917780618e-06
-2.73274410463383e-05
-1.18459642415518e-05
-8.70739279440345e-06
-1.13780728446818e-05
-3.84512543868278e-05
-3.24789562709768e-05
-1.82378345543101e-05
-2.94949520746322e-05
-1.41792581639818e-05
-1.25079364722152e-05
-2.08101615556739e-05
-1.48223039922426e-05
-1.9591733973148e-05
-2.9352550997632e-05
-1.90638648575377e-05
-2.04676231514202e-05
-3.05461648435388e-06
-1.05589706475563e-05
4.511947014351e-06
-2.00556682032725e-05
-1.93249063729062e-05
4.05134378044578e-06
-9.05636153988373e-07
-1.21966466849027e-05
-2.67274071308844e-05
-1.59643907924119e-05
-6.09632054016908e-06
-1.78701019432306e-05
-1.37268819031206e-05
8.74062134327666e-06
-4.30743332028401e-06
-8.52606756735574e-06
-1.2664742284126e-05
-2.16280494313992e-05
-2.36045836012836e-05
-2.33440362692837e-05
-8.00482888212761e-06
-2.87602843642101e-05
-1.9514112750725e-05
-1.73188470616768e-05
-1.83774628404667e-05
-1.01272613658945e-05
9.44047759288101e-07
-2.40705336347189e-05
-2.52960161178166e-05
-2.32235115797817e-05
-2.75928930049237e-05
-3.00857267340263e-05
-1.35852962401942e-05
-6.70008193521713e-06
-9.44981900283932e-06
-2.69441365442829e-05
-6.57077805353079e-06
-7.81761543215914e-06
-2.73211897826706e-05
-1.33790642865167e-05
-1.77100931520705e-05
-3.07245420539469e-05
-1.92323076170209e-05
-1.62940626821007e-05
-2.66219486910047e-05
-2.37664417128138e-05
-1.77627787984699e-05
-1.9506738394582e-05
-2.1123828594011e-05
-3.31272214674335e-05
-3.00569831688728e-05
-2.79569949405314e-05
-1.2565322811042e-05
-1.85944207708716e-05
-2.41303614952769e-05
-2.88245326553586e-05
-3.36953766120244e-05
-2.32455086621771e-05
-3.11106834447519e-05
-2.47293545223944e-05
-2.61296370870731e-05
-2.38454557501344e-05
-1.11418348637735e-05
-2.3911279171737e-05
-1.06511561492387e-06
-1.89703123469952e-05
-6.722809770237e-06
-2.96678082619266e-05
-2.47575696233473e-05
-3.01398855706272e-05
-1.36690165277483e-05
-1.55051282784678e-05
-1.32131331748348e-05
-1.93110425208039e-05
2.17276317335793e-06
-1.36071269639514e-05
-2.43805980330039e-05
-1.52256019371059e-05
-1.17960317029835e-05
-1.74435621594893e-05
-4.81220288824136e-05
-1.27683820919322e-05
-2.64239507750231e-05
-1.08250898035756e-05
-1.19755987965176e-05
-1.7446094279349e-05
-7.08758767266763e-06
-1.28889551840676e-05
-2.41399810033154e-05
-1.49340414995324e-05
-3.49046967429929e-05
-1.79423876995318e-05
-1.15423750792215e-05
-1.38426565087658e-05
-2.60274996096485e-05
-1.64320715707955e-05
-2.91544054646927e-05
-4.26977692231921e-06
-2.71657779759339e-05
-3.39119619836529e-05
-2.29329999630795e-05
-1.9988106346794e-05
1.53520663146489e-05
-1.18622414191316e-05
-1.01871407461456e-05
-2.08684788706089e-05
-3.00278737594067e-05
-2.06009323642233e-05
-1.55403486002139e-05
-1.55360008503232e-05
-7.99738212368084e-06
-1.27473937898751e-05
-1.90932368329946e-05
-2.03688388915176e-05
-2.2487271844074e-05
-2.11510651470018e-05
-2.16965518227681e-05
-2.11510818259725e-05
-8.43187148592669e-07
-1.87057162873746e-05
-1.70161658928041e-05
-9.30841737901037e-06
-7.87487615617919e-06
-1.54525357254212e-05
-1.37624416002506e-05
-1.5162332042489e-05
-3.75543361865817e-05
-1.40453460082311e-05
-3.09849075180253e-05
-1.60544278571646e-05
-3.6670298906025e-06
-2.32144576777218e-05
-3.89945645343099e-05
-1.15773454430236e-05
-2.84744931647421e-05
-2.98953675723428e-05
-2.19304044063805e-05
-1.49444351862341e-05
-2.52862175731568e-05
-2.81176973212962e-05
-5.09846596152377e-06
-1.27030120273237e-05
-1.06641815784498e-05
-6.85315747557717e-06
-2.6538007756939e-05
-1.34732454250578e-05
-3.42264173982668e-05
-3.98507846808622e-06
-1.30691932675375e-05
-2.33872288549335e-05
-1.65956355697513e-05
-1.40148167859519e-05
-2.75449836406719e-05
-8.73997408742198e-06
-1.70936379204846e-06
-1.76634851736756e-05
-3.98715357867685e-06
-1.0138346810834e-05
-6.87338921294221e-06
-1.28170702450189e-05
-6.90970122524475e-06
-3.1752365911164e-06
-2.74214402443311e-05
-2.79467363642198e-05
-1.93610280797088e-05
-2.13058976366196e-05
-1.60874174514791e-05
-1.52860557770872e-05
-2.4975152594479e-05
-3.02690141874561e-05
-2.50352148921296e-06
-1.51085764730304e-05
-3.05969177999432e-05
-1.57202119181401e-05
-3.17870914933978e-05
-2.88159948863755e-05
-1.06470597233166e-05
-2.72728407456754e-05
-7.51365015205907e-06
-1.52812847265362e-05
-9.64160834478857e-06
-1.26583046441689e-05
-2.26930714004162e-05
-2.0125349102457e-05
-1.42502102149549e-05
-1.19012019716541e-05
-1.97382146166628e-05
-1.74267215520414e-05
-2.35900729327785e-05
-1.72483321586829e-05
-3.35577295727387e-05
-1.04041939430145e-06
-1.86877844351208e-05
-3.49826929241496e-05
-4.01433541443218e-06
-2.22437209976117e-05
-1.98807046779726e-05
-1.47821160459829e-05
-1.70502499992352e-05
-4.52163775460957e-06
-3.07162398686016e-05
-2.87269290315427e-05
-1.12785297558539e-05
1.75671968063277e-06
-2.09577114181501e-05
-1.3990094718519e-05
-1.07177890732014e-05
-3.02663339296848e-05
-2.8239317026552e-05
-1.46047788854778e-05
-3.42716120493549e-05
-7.45001856253681e-06
-2.60895837689298e-05
-1.00380310773768e-05
-8.85033716205665e-06
-2.25568378734216e-05
-4.98832699686239e-06
-1.16418745368448e-05
-1.91045285403591e-05
-1.15987942793039e-06
-3.31918973413051e-05
-1.94199886005897e-05
-2.55056449553078e-05
-2.74741670601596e-05
-2.75582331042877e-05
-2.87787759455586e-05
-2.56715899130109e-05
-3.89381405700016e-05
-2.12978188881797e-05
-8.57703730332818e-06
-7.51354800827418e-06
-1.96747679716296e-05
-1.66464823640444e-05
3.68905918230911e-06
-5.71287897249165e-06
-2.33460106017916e-05
-8.08008454621593e-06
-1.59882091956759e-05
1.62933709238588e-07
-1.10807592139435e-06
5.90821795638015e-06
-1.4580974003398e-06
-1.86227206975618e-05
-5.49458417622148e-07
-2.18861995963026e-05
-1.55890535170855e-05
-1.1226981095868e-05
-2.87470142891151e-05
-7.67288548281615e-06
-1.04787864590878e-05
-9.36865773620032e-06
-1.68294045109051e-05
-2.1574306180488e-05
-9.04560942351592e-06
-2.11295109337692e-05
-2.06161096454146e-05
-1.36860147570035e-05
-1.31297518357648e-05
-2.26177192511205e-05
-1.33934956807491e-05
-3.9067695863133e-05
-1.35353777560893e-05
-1.12499599696565e-05
3.96119424670038e-06
-1.61020392494932e-05
-3.63852956640984e-05
-3.35957182970612e-05
-1.56238517759539e-05
-1.0194743509734e-05
-2.81752951613945e-05
-2.18284219540824e-05
-1.10306408350178e-05
-1.76860327295469e-05
-1.08626888283088e-05
-2.84771891486792e-05
-3.16196686270694e-05
-4.80571035201354e-06
-1.93346919263672e-05
-3.29620307268958e-06
-2.87020194234384e-05
-9.79570051527396e-06
-1.46873713520681e-05
-1.25983835884538e-05
-1.51051449634943e-05
-2.72904453406638e-05
-4.54202353020745e-05
-2.88499679685204e-05
-3.28157613455273e-05
-4.07692569095389e-05
-1.25832413535071e-05
-4.28858423098707e-05
-1.10590588333324e-05
-1.7288960411708e-05
-2.20448926500605e-05
-3.64512707435869e-05
-1.08968912216918e-05
-1.08062742470707e-07
-1.25456034591014e-05
-1.8878028523097e-05
-4.12180863877397e-06
-2.44595757088151e-05
-3.55535876408632e-07
-1.50550199080352e-05
-6.17082775442206e-06
-1.48542723384409e-05
-1.10532695632623e-05
-1.68577692819621e-05
-9.39176688392404e-06
-9.26109696255578e-06
-1.65915837877407e-05
-2.41036272268608e-05
5.17876622676692e-06
-2.06503941038677e-05
-3.36875517757426e-05
-2.32898037408669e-05
-1.28016713651017e-05
-1.36513417292497e-05
-3.79652723927122e-05
-2.41504756779661e-05
-2.18605179511635e-05
-5.04962493954275e-06
-2.80891915409938e-05
-1.46823635399355e-05
-1.04831442880228e-06
-1.34959507566855e-05
-4.64162984225486e-06
-1.29061709061506e-05
-2.72383997281117e-05
-1.37714652521375e-05
-1.141667952271e-05
-9.45425905618757e-06
-1.49583972476626e-05
-1.5999722079064e-05
-1.28803112027261e-05
-9.68366355423605e-06
-1.68244366574293e-05
-2.52160192885752e-05
-3.06864003882373e-05
-7.55050231949223e-07
3.06122260428703e-06
-7.68324002458191e-06
-1.13607964148772e-05
-8.89364522934933e-06
-2.23237275188112e-05
-1.67808699158468e-05
-3.21165920782136e-06
-3.23578490948772e-05
-2.20984579127122e-05
-2.59041313993653e-05
-1.74365696917737e-05
-2.05883944205455e-05
-6.47041170138126e-06
-2.84116711325944e-05
-2.65189482240212e-05
-2.65400750251092e-05
-1.56910357812516e-05
-2.73913387054183e-05
-9.87834417670416e-06
-1.05760422720755e-05
-2.15049514019811e-05
-8.35064742336768e-06
-3.00788328935299e-05
-8.91997638467842e-06
-3.29760530362911e-05
-9.49617041890266e-06
-1.49781519644316e-05
-2.16565387017195e-06
-4.30410876607931e-05
-1.39399920638568e-05
-5.53686440486821e-07
-1.39670468070726e-05
-2.95931219909599e-05
-2.3082834136994e-05
-1.34249857122895e-05
-9.18296541128243e-06
-1.04694731309287e-05
-1.63001076184862e-05
-3.39053126011673e-05
-1.66614628180326e-05
-3.04655112149467e-05
-3.50096742476353e-05
-2.27001396647818e-05
-3.33640648803009e-05
-5.54767912210023e-06
-9.79684924828066e-06
-1.85714283370611e-05
-1.44567151047218e-05
-1.28151705450298e-05
-3.23847878067059e-05
-1.55690250195041e-05
-3.08023736277209e-05
-3.62617679918839e-05
-7.98604850325975e-06
-3.37857176297319e-05
1.82738805576723e-06
-3.96795258007528e-05
-2.96525455550311e-05
-3.30780769870023e-05
-1.18442359919922e-05
-3.69674645794467e-05
-1.04263312048399e-05
-1.78337708815755e-05
-1.50583277543098e-05
-3.93436254331751e-06
-2.18983033654954e-05
-3.81765704030122e-05
-1.78018385269951e-05
-8.59842613170708e-06
8.14192477873757e-07
-2.66515039549215e-05
-1.14509538080488e-05
-1.81466331149413e-05
-9.40666807758399e-07
7.18870064796993e-06
-3.03114605404551e-05
-7.80731616676146e-06
-1.74107150902993e-05
-6.42635172636848e-06
-1.23187340519895e-05
-2.6667209501835e-05
-4.0591662823282e-05
-2.15680082768357e-05
-1.08995499227316e-05
-2.08483953134261e-05
-1.65591305955804e-05
-1.78108048347155e-05
-2.81834226047523e-05
-4.59282347271929e-06
-1.53223965390723e-05
-2.29486253183716e-05
1.07997824608457e-06
-9.77454288039055e-06
-4.96516515292868e-05
-2.30648996968458e-05
-1.16092710736183e-05
-2.79579281264758e-05
-1.4094477863111e-05
-1.28711402949417e-05
-9.79437136888294e-06
-4.03984307040225e-05
-1.56975276084171e-05
-3.73363696309539e-06
-2.02854506802209e-05
-1.7856466302631e-05
-2.81876738211999e-05
-2.76569342414322e-05
6.83561096403019e-06
-5.72862600180961e-06
-8.02593756434749e-06
-1.49431851758803e-05
-8.89059121683445e-07
-1.99668504311984e-05
-3.01447290383193e-05
-1.87651539531392e-05
-4.23405540910164e-05
-1.0963660530793e-05
-2.10351081326063e-05
-3.52260346583991e-06
-1.20267189033549e-05
-3.87863906469777e-05
-9.80293718853903e-06
-2.10711233147253e-05
-3.29858505392255e-05
-2.69823637751436e-05
-5.78947116716047e-06
-1.35046435798186e-05
4.77654672521789e-06
-2.14635449461603e-05
-8.06351733230901e-06
-1.52210179387061e-05
-2.91470758635298e-05
-2.83015001984043e-05
-1.20218806598754e-05
-1.98823834508035e-05
-4.14598334493369e-05
-1.87486820292736e-05
-1.07411632168309e-05
-3.70378033358455e-05
7.57311103396513e-07
-1.14003382994858e-05
-2.61378566637958e-05
-1.55044278807775e-05
-1.95858398893388e-05
-3.76800549094851e-05
-6.50361496935438e-06
1.81556234872503e-06
-1.82024600227789e-05
-1.32466141733146e-05
1.33902393081025e-05
-3.08449043381877e-05
-4.03624139951867e-06
-2.36328425528308e-05
-2.86460263618711e-05
-1.03560597934497e-05
-7.59015529181137e-06
-1.28329687127753e-05
-2.25475648358541e-05
-2.07224216268313e-05
-1.95893361695226e-05
-3.04204045743293e-05
-1.97298279954058e-05
-2.05722431873232e-05
-1.04362063126871e-05
-3.60677339454139e-05
-2.18917614885818e-05
-1.4548554366488e-05
-1.25667059742818e-05
-1.89139301166403e-05
-9.81752040946938e-06
-3.65667754127841e-05
-1.47035106029253e-05
-3.14939299643136e-06
-3.54821649749151e-05
-1.97588624672694e-05
-1.06150497381999e-05
-5.87172039319087e-06
-2.74725428629503e-05
-2.28745734060067e-05
-4.05940047300644e-05
1.00309527593958e-05
-4.15017963890556e-06
-3.72397171931656e-05
-2.11624989636678e-05
-2.37524169551677e-05
-1.78904311993854e-05
-2.97190296234481e-05
-2.56412677380691e-05
-3.7100053133077e-05
-1.38396211962929e-05
-2.04322194847746e-05
-2.3838503893477e-05
-2.96907787340401e-05
-1.62808790306976e-05
-4.10109086908769e-05
-2.07966855283502e-05
-1.84785606843952e-05
-1.60157995911042e-05
-5.0100968614207e-06
-5.75674063009567e-05
-1.89900241844903e-05
-3.04928069602353e-05
-2.94736990078718e-05
-2.54838647295391e-05
-2.81818866759366e-05
-3.07420043654831e-05
-1.42533449452616e-05
-2.78120286473057e-05
-2.47546883118583e-05
1.11957347620998e-05
-2.19452834824962e-05
-1.93741666496585e-05
-1.9088012382309e-05
-1.02299881100175e-05
-3.58090011638564e-05
-1.61011610243224e-05
1.71312280405303e-05
-2.46717843538036e-05
-3.50788540351069e-05
-1.25895954876782e-05
5.61284259427505e-06
-3.69601394854493e-05
-2.87141470308067e-05
-8.13700803631776e-06
-2.51116143285979e-05
-1.57273162579352e-05
-1.63939148176835e-05
-5.81633505508217e-06
-3.04885795018323e-05
-1.57571048857404e-05
-2.58229172606969e-05
-3.8229293321016e-06
-2.37099379584182e-05
-3.70562842820216e-05
-1.79369476565208e-05
-2.71795033700729e-05
-2.33019577300065e-05
-1.38598247399903e-05
-1.49799492170179e-06
-2.66669082726733e-05
-1.36067771098508e-05
-2.00103804611087e-05
-3.25029403368657e-05
-4.83850676660813e-05
-3.10006803257214e-05
-2.71794690237147e-05
-2.09834705114371e-05
-2.56192673048095e-05
1.54361083941444e-06
-3.45215021527394e-05
-1.58273449791267e-05
-1.13836316334938e-05
-3.02115364693562e-05
-1.86265763419686e-05
-7.7120279390405e-06
-2.09457194139769e-05
-1.72247460716107e-06
-1.51851250758851e-05
-2.08851707923435e-05
-2.91480399023614e-05
9.91642080361703e-07
-4.41117053562687e-05
-1.22798735019859e-05
-3.07940734173956e-05
-2.21753454147303e-05
-3.0026368321042e-05
-1.26284307240114e-05
-1.68339905961671e-05
-3.54878802177782e-05
-2.72152024181963e-05
-1.55224762123382e-05
-1.81165687757281e-05
-1.07210378408612e-05
-3.27034253444158e-05
-2.6685326635634e-06
-2.20145068933148e-06
-2.2339202219605e-05
-8.51134667989706e-06
-8.35681367343522e-06
-4.39498558643992e-05
-2.60000697983303e-05
-2.4353925607471e-05
-3.13742295267078e-05
-3.8502090431464e-05
-2.77113621649871e-05
-6.84249677769041e-06
-2.36116243028695e-05
-2.2838047301314e-05
-1.60509989361509e-05
-2.83928289835003e-05
-2.12646968224063e-05
-2.22415830215442e-05
-2.01541506877791e-05
1.16775970817806e-06
-1.60418666814468e-05
-2.33415225696568e-05
-2.47991775816152e-05
-1.23496774867007e-05
-2.60458649645854e-05
-3.00261884427451e-06
-4.45202230002498e-05
-3.07843936303167e-05
-2.24219319469341e-05
-4.38456445629553e-06
-2.19993478083305e-05
-3.22150667393412e-05
-4.54659948168554e-05
-2.70670764163777e-05
-1.49520068089188e-05
-1.79778628452176e-05
-3.263926786541e-06
-1.00821993811673e-05
-2.37238621580677e-05
-2.61556534993085e-06
-2.59756389551886e-05
-1.02933964765082e-05
-4.08525125876464e-06
-3.06110456833895e-05
-3.12417270552114e-05
-1.38006194185244e-05
-1.00828660746349e-05
-1.99069490901459e-05
-8.5944819740337e-06
-2.67793487688414e-05
-1.90665453671034e-05
-2.36376635596312e-05
-2.6516282778755e-05
-1.1284855401907e-05
-3.15677580530025e-05
-2.16449557411483e-05
-2.19129922808621e-05
-4.08517830286115e-05
-9.83353275739598e-06
-6.79340268036675e-06
-9.24890693776809e-06
4.64090948278759e-06
-9.01992414392853e-06
-8.44169304005713e-06
-2.24283042497191e-05
-1.40325469452546e-05
-2.03649759640777e-05
-1.58444064181645e-05
-1.59036119908452e-05
-1.32924442747688e-05
-2.4687538984906e-05
-6.35680371845698e-06
-1.63744109475578e-05
-2.2530992660773e-05
-2.53341271046843e-05
-1.55254819794055e-05
-2.06387351354388e-05
-1.19619874731034e-05
-3.92212215646945e-05
-2.50393616893698e-05
-1.4364947201644e-05
-2.75655942507466e-05
-2.58927336957664e-05
-1.73498067744231e-05
-2.53424114593078e-06
-7.10336334021423e-06
-1.75798371688871e-05
-2.17140602706616e-05
-2.68186504694969e-05
-2.79936659641554e-05
-5.94985020282247e-08
-3.94433340609215e-06
-1.93451340907422e-05
6.08699475488854e-06
-9.2131883596491e-06
-4.45582176564945e-05
-3.11694544691554e-05
-1.66317976767204e-05
-2.63350986939862e-05
-1.07034722574684e-05
-4.75069542860926e-06
-9.57716249472256e-06
-1.49864966561847e-05
-1.46900389666584e-05
-3.03013485849394e-05
-2.66301084972495e-05
-2.45824810765114e-05
-3.29405711421825e-05
-1.22623960852709e-05
-1.55822250547862e-05
-2.94555742383983e-05
-2.46932353930117e-05
-2.22122674915785e-05
-1.88916213787469e-05
-2.56752363408883e-05
-3.73284350578595e-05
-2.11312645152806e-05
-3.55717875086069e-05
-2.44738749595732e-05
-1.09310810164099e-05
-3.79326345113176e-05
-1.71174434069353e-05
-1.87840768412999e-05
-7.18250689277057e-06
-2.16226641153841e-05
-7.22290159647038e-07
-6.89701265877007e-06
-1.50320101844134e-05
-2.29952900050172e-06
-2.05782611006332e-05
-4.99714229737903e-06
-1.23794212399958e-05
-4.95796692076016e-06
-2.409949764199e-05
-2.35838979692951e-05
-1.72801279986626e-05
-1.32245896935196e-05
-2.41786311498865e-05
-1.54762872137439e-05
-1.19908380646432e-05
-2.45724909854171e-05
2.29508890515076e-06
-2.93527230485032e-05
-1.14249644195304e-05
-3.33385758621064e-05
-2.99417772658307e-05
-2.23217515113427e-05
-2.10237767853847e-05
-1.47225404040476e-05
6.02796579680507e-06
-1.22366814168705e-05
-1.17385839827767e-05
-1.13007451632061e-05
-1.69459501523395e-05
-2.1716235525602e-05
-1.91072193323727e-05
-6.99493156080248e-06
-3.69649165879002e-05
-3.77453507191189e-05
-2.70527242951662e-05
-2.94515285204502e-05
-3.37128653218336e-05
-1.05775542068689e-05
-7.93009320381883e-06
-3.30360865194345e-05
-1.16576306967311e-05
-3.01989546353081e-05
-2.81080395774394e-05
-1.20088686846123e-05
-2.74240890857433e-05
-1.70536723360266e-05
-3.4311115827805e-05
-8.25009307782893e-06
-1.96154979594582e-05
-2.1786271079083e-05
-4.03140682572992e-07
-2.6495552144723e-07
-5.01661477085336e-06
-3.42090919738369e-05
-2.19337058114539e-05
-4.41882474817504e-05
-1.33845358364337e-05
-2.84154095137286e-05
-2.02027199719786e-05
-7.54551902319923e-06
-2.26622462487459e-05
-2.70553270841657e-05
-1.76961669520404e-05
-2.29950279076221e-05
-1.76508296221812e-05
-1.51252603661415e-05
-1.21363512876365e-05
-8.95240019547851e-06
-2.27502943613638e-05
-3.20023265461554e-05
-1.24063114043386e-06
-2.06634151000612e-05
-4.64472031645147e-05
-3.00673189391766e-05
-1.213742057564e-05
-1.21450859080603e-05
-2.23038595490582e-05
-8.42086462099322e-06
-1.50630771293901e-05
-2.10475223754341e-05
-4.5501293901027e-05
-3.89449084858804e-06
-1.67061867045383e-05
-1.2230759822868e-05
-1.72064431821097e-05
-1.44444198152149e-05
-1.58637822715099e-05
-1.33924504727815e-05
-2.30087587897322e-05
-1.76035443688304e-05
-1.90633478847436e-06
-1.56966489968617e-05
-2.32505643126704e-05
-9.1932649293942e-06
-3.61373940954516e-05
-1.93738020661062e-05
-1.54216823147055e-05
-8.54965957088799e-06
-1.50643320525348e-05
-1.46457706385145e-05
-2.77282863426176e-05
-3.09091281160822e-05
-3.30674991772912e-05
-2.11409649699454e-05
-2.99608749788706e-05
-2.53808694739392e-05
-1.44667203839523e-05
-3.40562845729625e-05
-2.82582726504934e-05
-1.97833343801538e-05
-1.29382615831173e-05
-7.17868590079167e-06
-2.67733469916961e-05
-2.00138001873297e-05
-2.93910105540211e-05
-3.71874326743439e-06
-1.62555238842671e-05
-7.26913709352672e-06
-3.64548692207863e-05
-1.32112285921671e-05
-3.31112627689548e-05
-1.53205888534979e-05
-3.68897359975466e-05
-2.28364757338525e-05
-1.57742062409564e-05
-1.24906466122012e-05
-2.26391891083722e-05
-2.43710338463044e-05
-2.21588210573702e-05
-1.43961968698126e-05
-3.18834569301638e-05
-1.04632230569669e-05
-2.36539350661081e-05
-5.85779335002942e-06
-2.12675351026098e-05
-3.38081383316144e-05
-1.31441933163828e-05
-9.03732837801998e-06
-1.85089388994747e-05
-2.09294130548521e-05
-1.70870202865104e-05
-1.88213075664311e-05
-2.70006548280016e-05
-9.60640283912456e-06
-1.47895484673324e-05
-2.49371240563936e-05
-3.59553881324835e-05
-1.44792677006578e-05
-1.66434901068513e-05
-1.0271759872228e-05
-1.32925675606189e-05
-2.63780762485193e-05
-1.70329328229621e-05
-1.23557488549163e-05
-8.43322779959644e-06
2.14106672788307e-06
-2.77953862559344e-05
-4.94107112677295e-06
-1.0160318982399e-06
-1.06712206357495e-05
-2.07678506530431e-05
-1.08022319966379e-05
1.76165157493064e-06
-1.56973748516033e-05
-1.06923138696117e-05
-3.03718229250573e-06
-6.07151457492966e-06
5.50213817027333e-06
-2.41443787301533e-05
-1.35364787064571e-05
-1.74979894586766e-05
-7.11394188304423e-07
4.48398827098191e-08
-6.35798861352423e-06
-1.93588028348213e-05
-1.36737630972635e-05
-2.58804265440552e-05
-1.43245954271669e-05
2.15130504475671e-06
4.53496544334467e-06
-2.30863053830901e-05
-3.92723040196009e-06
-3.54674030326475e-05
-4.0091440083793e-05
-1.51121681970273e-05
-4.80652504426827e-06
-1.66228560517914e-05
-1.8663257262603e-05
-2.77356821049194e-05
-2.15377343936689e-05
-3.57749020879407e-05
-2.26319827542538e-05
-1.46754686422396e-05
-4.85183357384679e-06
-1.33038493517863e-05
-3.92430234583605e-05
-2.91724309131949e-05
-1.04854283286607e-05
-5.06100855447576e-06
-1.94592971628824e-05
-3.55305836999813e-05
-2.7602797368008e-05
-1.38567021044039e-05
-3.52382566085416e-05
-1.32415097892662e-05
-1.27631642419111e-05
-1.20077664340596e-05
-2.58970305635876e-05
-1.57715143503507e-05
-2.01023665040103e-05
-1.86257261282809e-05
-1.94703642668532e-05
-4.47597010263711e-05
-3.84579152955669e-05
-3.82408255331322e-05
-2.28936108387505e-05
-3.6111891281757e-05
-2.11694991727232e-05
2.77129711589324e-06
-3.88695930219074e-05
-5.45133571404263e-06
-3.28277560290288e-06
-8.77650335126116e-06
-1.06098723511175e-05
-3.17883422074926e-05
-1.62802985692841e-05
-3.33374618630155e-06
-3.14443745792433e-05
5.14462434990208e-06
-6.01247228158934e-06
1.91713753419142e-05
-2.31258657397373e-05
2.64419788515036e-07
-1.88692481548542e-05
-2.16060808919059e-05
-9.93353298553839e-06
-1.85631240512653e-05
-1.36956832471355e-05
-3.04275824551325e-05
-3.67156616261772e-05
-2.95391439600751e-05
-2.30297646039495e-05
-2.73918650991974e-05
-1.04837996212659e-05
-7.09703279763503e-06
-7.17673829364801e-06
-1.11454897403675e-05
-3.53062513898507e-05
-3.9660020636397e-06
-1.98557276752185e-05
-9.69103473799879e-06
-8.70032637553521e-06
-3.37168933297879e-06
-7.88691686545962e-06
-1.61500054265106e-05
-1.0004561884269e-05
3.36211079932562e-06
-1.83848054589053e-05
-2.37094527366029e-05
-2.21844542865816e-05
-2.01700356694395e-05
4.26984054700732e-06
-1.715769871226e-05
-1.06466497806023e-05
-3.59591667227937e-05
-2.29940017239318e-05
-3.25338855197132e-05
-2.60569603285224e-05
-4.75304872768206e-06
-2.87204717080245e-05
-7.70860934901777e-06
-1.60882448691482e-05
-2.48250697864642e-05
-3.87179292691387e-05
-1.84496758833973e-05
-4.58365735519347e-06
-5.30938451334669e-06
-1.93932231655277e-05
-3.11304110680017e-05
-3.04878775375246e-05
-3.86629121751196e-05
-2.1491662436175e-05
6.0286618395709e-06
-8.06018441428402e-06
-1.23612200206677e-05
-1.87517242118421e-05
3.64237392179429e-06
-1.61736678539866e-05
-1.36591510908704e-05
-9.43317197333645e-06
-3.62174332411115e-06
-1.63181833199114e-05
-1.52232448199347e-05
-3.10276080573411e-05
-9.5991953967774e-06
-2.86676113349287e-06
-2.06024747531106e-05
2.28023994214458e-06
-2.40989144422658e-05
-2.35735838392396e-05
-3.03225939378719e-05
-1.18581765294061e-05
-2.01887135604092e-05
-1.6699943975719e-05
-1.98827250294247e-05
-1.50928164128039e-05
-3.33365314056195e-05
-1.91170966934583e-06
-3.00787937642909e-05
-2.30314430974921e-05
-2.28827510934113e-05
-1.85813167594629e-05
-1.83237824756564e-05
-1.14800341109729e-05
-1.4647354865994e-05
-2.87208024114972e-05
-2.07402663441064e-05
-2.15582177984608e-05
-5.41411320687429e-06
-2.03397312134066e-05
-9.77650443306666e-06
-2.36043056770015e-05
-4.15667804741596e-05
1.81837565381471e-06
-3.41906338036285e-05
-1.06332392137521e-05
-3.54266884491131e-05
-2.38159078768979e-05
2.35665138141545e-06
-8.08866380630388e-06
-3.2972918360027e-05
-1.9129248087378e-05
-6.78254097572363e-06
-1.10281344125439e-05
-2.79144885122323e-05
-1.38629119026092e-05
-3.41262454114369e-05
-7.11190534816582e-06
-1.88044284075634e-05
-3.09267014755581e-05
8.64043530476923e-07
-1.94421932663414e-05
-7.57869659630914e-06
-2.61232287616356e-05
-2.13156591912245e-05
-1.83380450390262e-05
-8.22031659491158e-06
-9.39349484547679e-06
-4.10104074738327e-05
-1.86694852966136e-05
-1.78508761860555e-05
-2.3299292497484e-05
-5.62791992383609e-06
-5.84587539195261e-06
-1.74706296368773e-05
-6.14588545687893e-06
-2.49543450646021e-05
-6.57421655383048e-06
-1.98258247756691e-05
-8.55375526257093e-06
-2.19682221901844e-05
-3.29445052191502e-05
-1.27950036577194e-05
-2.78447256641104e-05
-4.32043767197756e-06
-1.53778231446153e-05
-2.10171154671553e-05
-2.12638381682606e-05
-2.36308378886395e-05
-1.91754507883993e-05
-2.23985442028692e-05
-3.32020227861541e-05
-1.05312478886497e-05
-1.30646998004651e-05
-5.49657941168639e-06
-1.19641331274683e-05
-1.43418914144025e-05
-2.24396999377012e-05
-2.69763107684586e-05
-5.73520840637202e-06
-8.70433494554711e-06
-3.2153837177406e-05
-1.99509324262293e-05
-2.58476073747896e-05
-1.95782148603511e-05
-1.58596800234456e-05
-3.63400044755493e-05
-4.141058499348e-06
-1.90938560108962e-05
-2.6408981871198e-06
-2.4620185208188e-05
-9.13211239990806e-06
-2.81489253441349e-05
-2.95896672863574e-05
-2.03114785081254e-05
-2.94677498287068e-05
-1.41761568342106e-05
-1.7083280965895e-05
-2.75928819142351e-05
-1.4573731424433e-05
-1.65953771922063e-05
-4.07342087204278e-05
-1.02825673351255e-05
-1.32750767309578e-05
-8.57802829595478e-06
-8.36538228520368e-06
-1.40418383528568e-05
-2.21195798864103e-05
-1.66425865329635e-05
-8.09049990700713e-06
-2.18133352193814e-05
-2.33520065623847e-05
-3.57214930409679e-05
-1.14722587984363e-05
-2.03728629849769e-05
-2.88556917468065e-05
-2.28369294286159e-05
-1.91903585817671e-05
-3.67881501582162e-06
-2.11442046491661e-05
1.0277659999173e-05
-1.95358927671018e-05
-2.97598622105592e-05
-1.28476743073871e-05
-2.86097017972992e-05
-3.20063252363716e-05
-2.28993949522252e-05
-1.36792474179992e-05
-4.05081253230036e-05
-3.17907292613709e-05
-2.13500099148887e-05
4.28691827062655e-06
-2.38146357339273e-05
-3.13231177455788e-05
-2.66911412836098e-05
-1.25494190192535e-05
-7.50106822446915e-06
-2.61630113725443e-05
-1.28864550085324e-05
-2.94792497543433e-05
-1.99164044956455e-05
-1.83335426763785e-05
-2.01959816085623e-05
-1.0072600244456e-05
-8.64661406664647e-06
-2.64513375128872e-05
-1.65305617760354e-05
-2.15171934942856e-05
-2.68602201586046e-05
-4.1572365080162e-05
-3.98376654113828e-06
-3.66565841114943e-06
-4.34155312762321e-05
-1.94156577504922e-05
-9.22384775243615e-06
-3.23100482514007e-05
-6.14326883652395e-06
-1.7498446248393e-05
-3.67212329445935e-05
1.23012524916836e-07
-1.13701720528855e-06
-3.74860102171316e-05
-1.71552733618492e-05
-2.2716025453337e-05
-1.28652084717174e-05
-3.01253370693639e-05
-2.02457193787295e-05
-1.00809155014415e-05
-1.95582912782787e-05
-1.01364953250624e-05
-1.93611010094003e-05
1.28549663334418e-05
-1.66011282230993e-05
-1.45501516117854e-05
-4.75530764627918e-07
-2.70890834105292e-05
-8.03426366337166e-06
-3.36392882439888e-06
-2.65376474201074e-05
-3.98639240095588e-06
-2.62781287249211e-05
-3.32728485702189e-06
7.68401272130587e-06
-1.4208199529191e-05
-3.29421237995749e-05
-1.54881254303444e-05
-1.14256308998708e-05
-6.64784883246784e-06
-3.93985911061092e-05
-1.79905460341505e-05
7.49656791656227e-06
-2.06280419666864e-05
-2.22689694192502e-05
-7.04962008328721e-06
-7.80088067608632e-06
-3.04107305979795e-05
7.84490152881711e-06
-2.97263609185117e-05
-1.67754696754332e-05
-2.1646157749781e-05
-1.37880345941488e-05
-3.08309969411448e-06
-2.80751152413901e-05
1.09349394193763e-06
-2.38379889351978e-05
-3.66779132116726e-05
-3.11367769992648e-05
-2.30168400167623e-05
-4.70287007621114e-07
-1.45192177579877e-05
-3.58059328477439e-05
-1.37377486467561e-06
-7.80031150857549e-06
-2.16534872617225e-05
-2.04196398529125e-05
-3.34851865594485e-05
-2.30550671741502e-05
-1.94805401147283e-05
-3.28733672459093e-05
-2.87775026073716e-05
-6.91797748194738e-06
-7.00406393464354e-06
-1.5731734543341e-05
-1.87931886784e-05
3.85756699120575e-06
-2.26674281348934e-05
-2.29367265842707e-05
-3.43285642338006e-05
-6.99200631940341e-06
-2.07836557200176e-05
-2.04827729887489e-05
-1.40472112955217e-05
-2.82783038684632e-07
-3.23617070163582e-05
-2.92511260892939e-05
-1.39329675242167e-05
-2.59460769291619e-05
-4.33959319890242e-06
-1.89965341696071e-05
-3.80760206563168e-05
-1.27747741592562e-05
-4.12271498745931e-05
-1.45413270279989e-05
-1.9506729063236e-05
-2.32121734281691e-05
-1.42151410091392e-05
-1.58484599741967e-05
-1.37958478134745e-05
-1.75502978614561e-06
-1.60864262387857e-05
-1.13680420774956e-05
-1.24115056206391e-05
-2.69854112459676e-05
-6.9463194850755e-06
-2.43788730891208e-05
-2.90784906661934e-05
-3.75974191502493e-06
-2.55637343913271e-05
6.4886513149488e-06
-2.32212766485861e-05
-2.36984873682123e-05
-1.77390442962605e-05
-1.29817876580919e-05
-2.02613972667019e-05
-1.67285550113335e-05
-1.5078444207757e-05
-2.16430438770225e-05
-1.0525415230788e-05
-5.34598139691459e-06
-2.8362137578352e-05
-1.82462263906988e-05
-1.19285455088972e-05
-3.00027998471386e-06
-2.51566158464506e-05
-1.71086822046323e-05
5.3952134311978e-06
-3.10277603769691e-05
-3.46691208500419e-05
-2.57463250372861e-05
-3.76456784334498e-06
-5.41212497664482e-06
-2.08081716593375e-05
-3.07977122816675e-05
-9.49729225426209e-06
-2.30460667044e-05
-2.9537039656992e-05
-1.34877837402966e-05
-1.03005455124912e-05
-8.65564916101344e-06
-3.99696310682225e-06
-5.43530727144964e-07
-3.53351357578542e-05
-4.27814786617354e-06
-2.29403384198488e-05
-2.67118236369681e-05
-1.89378492893564e-05
-1.26025586659178e-05
-2.53416761732452e-05
-6.69431269454866e-06
-3.07012560774251e-05
-1.42872458262917e-05
-1.11415724312824e-05
-3.39080789157457e-05
-2.40021771242766e-05
-6.1589229220941e-06
-3.04178973862761e-05
-5.78711240832246e-06
-1.04727708923939e-06
-2.11954129836624e-05
-1.71824596228796e-05
-2.66595743339076e-05
-7.04525326902742e-06
-2.4788055679778e-05
3.18012543972984e-06
-1.31489663634219e-05
-4.23283378451605e-05
-2.07398086700285e-05
-3.56027448249429e-05
-2.4122618418014e-05
-1.37743594536931e-05
-1.6675219746595e-05
-1.14865614828341e-05
-1.04897005518882e-05
-1.55916749614557e-05
-1.99564684489035e-05
-9.71504569896593e-06
-3.28467838165236e-06
-1.27893472699164e-05
3.86102424712916e-06
-1.06119108356642e-05
-9.16691709088102e-06
-2.50664661347126e-05
8.39929777386324e-06
-1.82878654071928e-05
-2.24786574465433e-05
-2.06503512431078e-05
-3.30757614509287e-05
-1.49410577754565e-05
-9.67728188309267e-06
-2.50465088382101e-05
-2.25557119009772e-05
-1.05578740172355e-05
-6.62696873453218e-06
-3.56193418596339e-05
-3.00228536268518e-05
-1.21602137456377e-05
-2.92546053995768e-05
-1.57636033412255e-05
-2.87677018329118e-05
5.84964222019755e-06
-2.78580998977797e-05
-1.32413164832866e-05
-1.68758579566618e-05
-3.55215279440709e-05
-1.77258373142428e-05
-1.98908448386906e-05
-2.55131110240399e-05
-1.75817158981106e-05
-2.16990664219514e-05
-1.55896298061473e-05
-7.35842805740141e-08
-1.14714188551917e-05
-1.84119635890518e-05
-2.43028378048138e-05
-3.29128799582855e-05
-1.14798352374312e-06
-3.90605514320717e-05
-9.24907972339461e-06
2.48198315061042e-06
-2.34976942504805e-05
-3.94142384183614e-05
-2.9135020440446e-05
-5.04570069916079e-06
-1.99371389385975e-05
-2.56626293810658e-06
-7.27308491463661e-06
-3.54547179129262e-06
-3.38594079933976e-05
-2.29186926727415e-05
-4.05539746620962e-05
-2.15258468223121e-05
-1.4605283111562e-05
-1.67252765492989e-05
-1.85358737611267e-05
-1.55036224813432e-05
-3.28932090003449e-05
-3.22762618424599e-05
-3.54786181620225e-05
-3.71893816981302e-05
-9.05380651315043e-06
-4.21917866989714e-05
-1.88597870884727e-05
-1.16981832306893e-05
-2.59622179933157e-05
-4.01576974212227e-05
-8.21548397022287e-06
-2.54450879735555e-05
-2.67365242279613e-05
-8.70472018370159e-07
-1.71203667782882e-05
-1.78951062070067e-05
-3.13336039972692e-05
-2.88757972231717e-05
-1.80687374390145e-05
-5.49198852265934e-06
-1.27574559181329e-05
-1.80272576755459e-05
-2.34916632828477e-05
-2.30645187665594e-05
-3.26573577071768e-05
-6.45145516705371e-06
-2.3511627312179e-05
-3.43995966744093e-05
-1.58809500264758e-05
-5.74837027708862e-06
-4.68138162217651e-06
-8.0475081357724e-06
-1.9543570741649e-05
-2.93755957848837e-05
-2.36901522630885e-05
-3.18104243541617e-05
-1.6575544012278e-05
-1.60927243475557e-05
-2.4259801740806e-05
-1.96874970513127e-05
-2.11330748445985e-05
-2.58567674494312e-05
-2.54106342994045e-05
-1.48321878049242e-05
-3.11484596757722e-05
-3.35306720813104e-06
-1.68409417397408e-05
-2.09731592449926e-05
-1.2188491536025e-05
-7.95202321795648e-06
-2.86620471542453e-05
-1.30240831273903e-05
-3.26131471598397e-05
-9.9069112024098e-06
-2.68516070565581e-05
-1.42143612679293e-05
-2.47453392911196e-05
-2.08859253687543e-05
-2.27760805436742e-05
-1.21447431165537e-05
-1.30201905825089e-05
-2.69221066205364e-05
-3.20625062452495e-05
-9.99937612699312e-06
-3.43745299144547e-05
-2.00254038230341e-05
-1.20579451720559e-06
-2.51379389551361e-05
-2.57456268029949e-06
-2.10604616906853e-06
-3.79186069401133e-05
-1.90309093967853e-05
-2.75730942645908e-05
-3.00665210546225e-05
-7.20885424772842e-06
-3.06408898692541e-05
-3.1446338939909e-05
-1.9504348553998e-05
-9.57893093451508e-06
-2.58095472345341e-05
-2.90876738591483e-06
-3.54031357895516e-05
-3.19470221450993e-05
-2.57990589152013e-05
-2.83688159080562e-05
-5.09107353053997e-06
-1.66988963679509e-05
-2.27620568214386e-05
6.56582096294388e-06
3.93323140520798e-06
-1.74632752955024e-05
-2.36158903861233e-05
-3.60160442959582e-05
-2.69554005897749e-05
-1.54160953782281e-05
-1.67575239654088e-05
-1.72461709123086e-05
-1.26005990928783e-05
-2.48773901047521e-05
-6.57026483581469e-06
-1.88574181680615e-05
-1.12761948793987e-05
-1.8549574539832e-05
-3.29292360518087e-05
-2.37180308379711e-05
-9.03208353434719e-06
-1.2521516557685e-05
-2.53502439043502e-05
-1.20273548813094e-05
-3.53519112249015e-05
-4.37304383611089e-06
-1.88805573027283e-05
-7.16972447543285e-06
-3.31773477889906e-05
-7.12988993971425e-06
-1.775583490682e-05
-1.9973452647135e-05
-1.38937089063584e-06
-3.76387274783562e-05
-1.13794613722567e-05
-2.77488309322073e-05
-1.34368552744989e-05
-4.31234741236625e-05
-6.57779708750171e-06
-2.45423684970473e-05
-2.80474490568391e-05
-9.27080302201062e-06
-2.39067872008482e-06
-1.30381317514101e-05
-1.4217104538952e-05
-2.51317299463257e-05
-1.74938716714274e-05
-2.27352322615738e-05
-7.6463613849989e-06
-2.5127495572304e-05
-2.30590874192687e-05
-3.02711860393847e-05
-3.11758934489947e-05
-1.84425446408511e-05
-2.629558578753e-05
-3.27269867467842e-06
-5.30254672086491e-06
-2.64867533405436e-05
-2.071853291484e-05
-2.17731721789229e-05
-2.63058406125015e-05
-2.4080996062029e-05
-1.63463745387421e-05
-1.33398320109075e-05
-8.25548994570642e-06
-1.33315708056781e-05
-2.39934455139611e-05
-1.8808817575491e-05
-2.9472410697363e-05
-9.59801430699247e-06
-2.1127629219469e-05
-5.29671591945259e-06
-2.15184611436516e-05
-3.09051922148041e-05
6.75937830303876e-06
-1.7153316725594e-05
-2.02385416444291e-05
-3.44639330699292e-05
-8.4437608696373e-06
-1.50099046500802e-05
-3.30042262747832e-05
-2.87180085350827e-06
-2.36108556779798e-05
-2.27793670537457e-06
-1.33875768765792e-05
-2.09306030725732e-05
-2.58975196223782e-06
-2.40007106081081e-05
-2.42481088536199e-05
-4.78072048933212e-06
-5.46195709885885e-06
-2.19126262181064e-05
-1.98380903927003e-05
-1.35862338372267e-05
-1.24175711795143e-05
-1.91124673138948e-05
-3.2848775183162e-05
-2.34483744950506e-05
-2.5975548779451e-05
-2.71818610844262e-05
-1.04713049631874e-05
5.33967626279816e-06
-2.20941293153608e-05
-9.41964124833496e-06
-1.98616328538661e-05
-1.96624795001495e-05
8.28622352791246e-06
-1.63476155434553e-05
-2.47891938257908e-05
-2.7233220020959e-05
-2.18905529140335e-05
-2.27890873646631e-05
-1.11173069609971e-05
-2.17085779512679e-06
-2.11125847529376e-05
-2.77289151242666e-05
-3.30870093784539e-06
-2.65734721112404e-05
-1.50860891904922e-06
-2.74731374076409e-05
-2.48645081033937e-05
-1.6461840458769e-05
-3.03189464724839e-05
-2.13084969314451e-05
-1.81590435859849e-05
-3.16267987827524e-05
-3.66988690722392e-05
-2.86226582350605e-05
-3.63465045081439e-05
-1.71662990191243e-05
-1.88560371284803e-05
-3.08962545049899e-05
-2.0633067901706e-06
-2.08518675348079e-05
-2.48684107313376e-05
-2.2187132291833e-05
-2.41957947162036e-05
-2.0793265531873e-05
-3.1396515982291e-06
-1.92051979628631e-05
-1.89958020862195e-05
-3.01214759819057e-05
-3.64711041865414e-05
-2.58051004353321e-05
-2.81225110072163e-05
-1.50328324922477e-05
-3.70037072981717e-05
-3.59940827862623e-06
-2.00871277211999e-05
-2.84933092892614e-06
-3.34416173105601e-05
-2.62004289173016e-05
-2.60321520929503e-05
-1.19964149664965e-05
-1.96751220076509e-05
-2.65444761606729e-05
-5.57061733370565e-06
-3.60651435712003e-05
4.26434077191672e-06
-3.6455314154773e-06
-1.03530028062416e-05
-4.99399391033338e-06
-5.19471682834092e-06
-2.23911479051932e-05
-7.94584596310557e-06
-1.21881357135104e-05
-3.28829966155698e-05
-2.27351338411379e-05
-1.83951191685062e-05
-1.84918502033559e-05
-2.44672909335019e-05
-2.05728589141427e-05
-2.40959284815661e-05
-3.39289933377387e-05
-2.0543437862549e-05
-2.39715512072617e-05
-2.26708603584749e-05
-1.63181453638528e-05
-1.91501668370521e-05
-2.02291025556481e-05
-1.27817074937129e-06
-1.74175509968739e-05
-2.39361741112303e-05
-2.80564024932186e-05
-8.723422720553e-06
-1.3940062481193e-05
-1.3153441911262e-05
-2.43928393978013e-05
-2.57692912100088e-05
-2.37205830359719e-05
-1.96696868001229e-05
-4.40545815600206e-06
-1.14330341310443e-05
-2.18580440549039e-05
-2.06024360994063e-05
-1.92790450851471e-05
-1.79854362464283e-05
-3.45063187100606e-05
-2.23897798826016e-05
-1.2727757751607e-05
-1.95971137012307e-05
-2.40562861162287e-05
-3.23969724230003e-05
-2.35887219847062e-05
-2.1297436162077e-05
-3.01712589539212e-05
-2.89060616329638e-05
-7.74368643138881e-06
-4.24566509122806e-06
-1.55941145905397e-05
-1.21685729182564e-05
-9.9044477843816e-06
-1.4899160279733e-05
-2.11773398113299e-05
-1.1906941107727e-05
-1.09961942274249e-05
-4.22851762811958e-05
-3.37489909127534e-06
-2.44495118492394e-05
-1.31721471005931e-05
-2.54082648759533e-05
-7.7735793592381e-06
-3.1025764634155e-05
-1.57603717795377e-05
-1.23509317310373e-05
-2.1054973956141e-05
1.02413924555663e-05
-3.13842614116237e-05
-1.57951865209622e-05
-2.76453358789722e-05
-2.34243733524257e-05
-3.2634111732227e-05
-1.06343347316358e-05
-9.85946830722495e-06
-1.2621573098064e-05
-7.14138783051835e-06
3.3345100071584e-06
-6.48830404394271e-06
-8.7001535537881e-06
-1.21839486347684e-05
-8.04608241724501e-06
-1.50545213522216e-05
-1.13862416493438e-05
-1.53365695116413e-05
-1.0757189397233e-05
-2.8189857412342e-05
-3.37770209653936e-05
-5.00832546126842e-05
1.40965402167089e-05
-5.76282620636287e-06
-2.04422366082643e-05
-2.07821540168861e-06
-2.87683443452327e-05
-1.82199794731987e-05
-8.75885282632006e-06
-1.91292889058114e-05
-4.45897813204225e-05
-2.34557120161577e-05
-1.79945794599432e-05
-1.61050181710129e-05
-1.79209577360875e-05
-8.37938236114273e-06
-2.92797579889824e-05
-2.43120386554065e-05
-3.0979071452512e-05
-2.49802086960816e-05
-7.54111429676469e-06
-1.91439284132523e-05
-1.11148020535619e-05
-8.79852338788592e-06
-2.59037614923752e-05
-3.3174328212548e-05
-2.48647384630958e-05
-1.25093565501875e-05
-9.50018961571187e-06
-4.61479290378133e-05
-5.24702002803505e-06
-5.00645398122156e-06
-2.96480099393418e-06
9.7104760321189e-06
-4.68624768329193e-05
-8.41130524834399e-06
-1.53929366938569e-05
-1.90796481161643e-05
-8.75682785056301e-06
-1.32465801745888e-05
-4.10334612265087e-05
-1.90610396586725e-05
-1.60822832095786e-05
-2.45448544471148e-05
-6.87244351537881e-06
-1.46459213146746e-05
-1.54783948607368e-05
-3.44496494804039e-05
-2.47085468732276e-05
-1.12756228417432e-05
-3.42158188607656e-05
2.9933453966151e-06
-1.88340093132727e-06
2.30497969870947e-06
-1.45818263304692e-05
-2.08876450129711e-05
-9.35381384507483e-06
-2.26299893437291e-05
-1.93168906384705e-05
-3.22411966267451e-05
-2.98938620774001e-05
-1.66370931921951e-05
-2.46522603458463e-05
-2.64060232307495e-05
-2.27648460932186e-05
-1.24052709282465e-05
-1.466310886984e-05
-3.33152730913159e-05
-1.94485158832343e-05
-1.77536908678834e-05
-2.54880518913211e-05
-2.64515251870884e-05
-2.91055223316609e-06
-1.52700545953792e-05
-1.04288721764664e-05
-1.93678622578128e-05
-1.9073159466357e-05
-3.18254074656107e-05
-2.58948377952452e-05
2.94979627177284e-05
-3.05719262899072e-05
-1.09064885060415e-05
1.74164988862645e-06
-3.15500761547212e-05
-3.63216483349377e-05
-5.19695351138792e-06
-9.20665092870581e-06
-9.11796834783024e-06
-4.28807711071911e-05
-2.91887729087247e-05
-7.5672674817916e-06
-1.44438835426217e-05
-1.28691585061511e-05
-1.51297943143417e-05
-2.91737109089807e-05
-2.55507275529517e-05
-6.16475145407214e-06
-3.5631789446367e-05
-3.75963668620349e-05
-1.33904882117279e-05
-1.48274685835401e-05
-1.38458696819752e-05
-1.42409639837528e-05
-1.25698956052273e-05
-2.21003694289012e-05
-2.82322509947732e-05
-1.0121040171465e-06
-2.29312362412873e-05
-2.85784815551164e-05
-8.19693576841455e-06
-3.17304690527088e-05
-1.35266748096737e-05
-2.89971042834005e-05
-1.52976217491364e-05
-1.8150713795325e-05
-2.37285640643375e-05
-7.44133280821239e-06
-1.53344651952362e-05
-2.15239915971315e-05
-3.45587179154109e-05
-2.57958875786391e-05
-1.71491954317004e-05
-3.71747812267328e-05
-1.90275801049548e-05
-3.73178653830791e-05
-2.92494475587594e-05
-1.55189731750979e-05
-6.51771856846088e-06
-1.33719210926422e-05
-4.39193650857938e-05
-2.60364734352221e-05
-2.78614020718478e-05
-2.74554376261546e-05
-2.90547716600099e-05
-1.88373118302085e-05
-1.73229607197582e-05
-2.25172218358224e-05
-1.21756923721959e-05
-3.57878260415644e-05
-1.00794237973218e-05
-1.4897637632538e-05
-2.28257808910735e-05
-4.37853459670654e-06
-6.72318284533141e-06
-1.5313482736247e-05
-1.68249999933577e-05
-2.31671687420711e-05
-3.84525863506758e-05
-5.6122385506943e-06
1.85449966612316e-06
-1.53598273237489e-05
-3.03845771897098e-05
-1.40308965224892e-05
-2.34200776768381e-05
-2.4644955808741e-05
-2.24207505731391e-05
-2.34666724574498e-05
-1.87214885567071e-05
-2.58985202149025e-05
5.98393768457707e-07
-3.34424977139246e-05
-2.10240559196717e-05
1.90633433427117e-06
-2.32559019784568e-05
-7.13403085754885e-06
-2.25311029169141e-05
-2.02385198406265e-05
-1.50701528671629e-05
-2.85177782603938e-05
-7.0690779363721e-06
-8.88662032816168e-06
-2.80365332007666e-05
-8.7814031324821e-06
-1.21436457809258e-05
-1.96633419790808e-05
-8.05812197754788e-06
-7.02690197708856e-06
-1.25375881605749e-05
-2.64208272043355e-05
-2.22206549704098e-05
-3.17833592989703e-05
-2.67896490354497e-05
-1.22269644492825e-05
-7.42586774710363e-06
-5.56368707838349e-06
1.26022328896464e-05
-1.17615975576547e-05
-1.07627629991032e-05
-2.11206904049485e-05
-1.78495529864376e-05
-1.49411573881971e-05
-2.03900414669958e-05
-2.99337607764499e-05
-2.65037260766275e-05
-1.66726635488738e-05
-3.72183127673009e-05
-2.26612153257813e-05
-2.17427972627303e-05
-8.92850001687373e-06
-1.82303295532416e-05
-2.69450507513004e-05
-1.57218825169816e-05
-8.16758757901039e-06
-2.20606693314049e-05
-2.56620856048454e-05
-1.81744496978811e-05
7.8856769399593e-06
-2.31839805716597e-05
-9.06855307256023e-06
-2.61293606601255e-06
-3.96786593840499e-05
-8.06517057608748e-06
-3.78352571070414e-05
-2.65439350440835e-05
-2.44426871667241e-05
-3.5692512214313e-05
-3.1182614239572e-05
-2.63910674725748e-05
-2.21683220480606e-05
-1.61276387576125e-05
-1.74503892922767e-05
7.72059311141089e-07
-4.27045546679732e-06
-9.26312946110757e-06
-2.46527562324715e-05
-1.75675941632957e-05
9.53216560305749e-08
-1.53962485075961e-05
-2.26287200991119e-05
-3.06279844681613e-05
-3.34383731829408e-06
-2.46140865817823e-05
-3.06831409550492e-05
-2.5406036426058e-05
-2.13469147876763e-05
-1.12000906478102e-05
-1.03696480871423e-05
-3.37294218911855e-05
-2.35899005687291e-05
-4.04433840445975e-05
-1.6739412560985e-05
-1.80869885818295e-05
-2.43402440956422e-05
-4.26800884854601e-06
-6.35320208570196e-06
-2.90088427624606e-05
-4.58679443772154e-05
-1.96635625887245e-05
1.08752208810539e-06
-1.09323693478718e-05
2.04461196190262e-05
-9.10671387392912e-07
-5.73252721639611e-06
-1.90768330796111e-05
-9.43605542145675e-06
-1.69867541657635e-05
-3.30198318327789e-06
-1.71787202959677e-05
-3.9826661998033e-06
-2.43782618040239e-05
-3.24865583471454e-05
-6.70803422591977e-06
-1.72439836588146e-05
-4.06865697478708e-05
-6.81398155802013e-06
-1.97856480702311e-05
9.62605961686588e-06
-2.27863872409438e-05
9.93243608479087e-06
-2.85672473030791e-05
-1.79102500505692e-05
-1.09528838856012e-05
-2.65211831285791e-05
-1.91021470945757e-05
-2.67365362113565e-05
-3.87122647771373e-06
-3.43645459134511e-05
-2.56586785515332e-05
-1.4360215691234e-05
5.27925282759688e-06
-1.3344205517141e-06
-2.29010451159407e-05
-4.08437586604127e-05
-2.42501271815593e-05
-1.20142499408474e-05
-2.72194244023289e-05
-2.71722409158258e-05
-6.10431371005355e-06
-3.99755625437606e-05
-1.1043292662857e-05
-2.02504244784506e-05
-2.60478947870413e-05
-1.10082482204023e-05
-4.37559765215285e-05
-1.97279609031308e-05
-1.50031438817799e-05
-3.47192160248544e-05
-9.3450931832253e-06
-1.89557607287289e-05
-1.66305143556069e-05
-2.22538964291612e-05
-3.71769471254099e-05
-1.68931028418272e-05
1.62493421125392e-06
-2.43559495470538e-05
-3.29689634937658e-06
-1.49535699716456e-05
-2.24605325007717e-05
-3.97517040727634e-05
-2.12636594314158e-05
-1.86386237813025e-05
-3.11256036470124e-05
-2.65085868584777e-05
-1.28466580806703e-05
-3.1969639216734e-05
-2.31665763941695e-05
-2.37565795211412e-05
-1.68577727881986e-05
-1.78138449130979e-05
-1.48997839846305e-05
-1.89366087872843e-05
-2.08756866925834e-05
-2.52026950104003e-06
-7.52077628793717e-06
-2.22168001728958e-05
9.56328548858769e-06
-9.46753727908169e-06
-2.30628559642449e-05
-1.11470090479522e-05
1.42962701911067e-06
-5.77321176415742e-06
-1.37338418397396e-07
-3.10436083923186e-06
-1.70167819025743e-05
-2.07472656972522e-05
-7.43035254587081e-06
-1.45543881309569e-05
-1.04422587081141e-05
-1.03289126359919e-05
-1.51980108956906e-05
-7.07698594464074e-06
3.86445769617578e-06
8.63796622755908e-07
-5.81948617564804e-06
-1.11320632888536e-05
-1.24851059409539e-05
-2.52052327011903e-05
-6.62173477857345e-06
-1.17580928838702e-05
-1.61454362986229e-05
-1.40856924294307e-05
-1.685656265034e-05
-3.62348506035364e-05
-1.53151855241689e-05
-4.25289087670132e-06
-1.91083659085002e-05
-2.66083181430262e-05
-3.23458957590552e-05
-9.03137864034688e-06
-1.02395080311032e-05
-2.77278986366402e-05
-1.94503826096098e-05
-1.30941349393208e-05
-1.86249982648868e-05
-8.99962512015161e-06
-2.22592327435765e-05
-2.65236017324724e-05
-1.51037248411599e-05
-1.4643340271077e-05
-7.70173521751241e-06
-1.88950403903201e-06
-1.14387182731592e-05
-6.62178975392278e-06
-8.35349682634117e-06
-9.37100130458761e-06
-2.10976726679188e-06
-1.60342291406705e-05
-3.72946723007249e-05
-3.6938683946789e-05
-7.67763111567419e-06
-1.38707830075055e-06
-3.22822066769717e-05
-2.31260672454884e-05
-3.77536938228408e-05
-9.1615464586152e-06
-2.14819357678616e-05
-1.8489441500114e-05
-3.17567866394777e-05
-3.16209721526626e-05
-2.72596709584308e-05
-3.38880312290123e-05
-3.94005867979655e-05
-1.99903594258024e-05
-2.48543054498007e-05
-2.07376405335949e-05
-3.81583695795097e-05
-1.36874133631838e-05
-2.60228105120368e-05
-9.31913637728912e-06
-2.10219878045344e-05
-3.40485968403067e-05
-3.5925165269512e-05
-2.39834272740421e-05
-7.6074413836077e-06
-8.08309964167055e-07
-1.71300764508009e-05
-1.60469395972148e-05
-1.62405703547678e-05
-1.52177472246949e-05
-2.46068602562134e-05
-2.48458224360849e-05
-1.26917905670741e-05
-1.47421309920796e-05
-3.6567321699646e-05
-2.32322462860684e-05
3.51364753612068e-06
-1.02545997192811e-05
-1.81062659334265e-05
-2.68247473387756e-05
-3.2400297674401e-05
-3.44163022309449e-05
-1.55629843832697e-05
3.18053703660143e-06
-1.89102136261249e-05
1.53092034485534e-06
-1.43652631619309e-05
-1.91365040109019e-05
-3.47677438887331e-05
-2.25251556720248e-06
-2.99972536821456e-05
-2.61972656741605e-05
-1.7011241091687e-05
-1.18483046136823e-05
-7.21342521275133e-06
-3.63432227056754e-05
-1.53110453308719e-05
-4.12521018324522e-05
-3.98070185923841e-05
-1.17262062127663e-05
-1.40533583108324e-05
-1.46736730749508e-05
-1.73567051605123e-05
-2.30293383355128e-05
-1.73072477630439e-05
-2.30881022809676e-05
-2.72022369581853e-05
-3.13773471515027e-06
-1.91733343888185e-05
-1.83529072077812e-05
-1.26731814468615e-05
-3.20248584261032e-05
-1.24631375458376e-05
-3.23774247677845e-05
-1.32065974269129e-05
-1.11945389812918e-05
-3.34813554663392e-05
-3.65662566093245e-05
-2.60029043666199e-06
-8.89472542826799e-06
-2.45822867572674e-05
-1.45990876102048e-05
-1.16326679139595e-05
-1.50954566534045e-05
-8.19832219529185e-06
-1.33949397451694e-05
-5.9304578110528e-05
-1.66494313155409e-06
3.07312515937764e-06
-3.61665024653892e-05
-2.61052217048789e-05
-2.35754370542643e-05
-1.9183280555989e-05
-4.72609932481775e-06
-1.05388776926286e-05
-1.4605304727601e-05
-1.84889341329723e-05
-5.67258908978642e-06
-2.72763610231662e-05
-2.91678694462207e-05
-1.88704237899038e-05
6.80355801422754e-06
-2.16068759859603e-05
-2.38335106991695e-05
-1.58025909454505e-05
-3.53263940994825e-06
-2.59758417733274e-05
1.30053794393914e-05
-1.24366442260144e-05
-1.92943695063718e-05
-1.83624219570094e-05
1.86857601455272e-06
-1.48436328033295e-05
-1.30417337361965e-05
-4.19215803729702e-05
-3.28698918000968e-05
2.12779311315195e-06
-3.47562073308983e-05
-2.42989410791151e-05
-2.9651553489308e-05
-1.22300183119539e-05
-8.8796882132429e-06
-2.48133908769839e-05
-1.41555819662167e-05
-1.57437960792927e-05
-2.06035542656423e-05
-3.40411983132298e-05
-1.28448557399559e-05
-3.45003477500508e-05
3.20486544400012e-06
-2.89620447601806e-05
-2.8125259067799e-05
-1.34738998317944e-05
-1.57308097123405e-05
-2.49448643281018e-05
-2.80007116823444e-05
-5.23771484715682e-07
-1.66473507786693e-05
-3.11250257206524e-05
-1.65270424039528e-05
-2.10604119209807e-05
-4.40204148357982e-05
-1.05261189487511e-05
-1.59825992967604e-05
-9.04928593776229e-06
-9.53298034057574e-06
-1.62238278288222e-05
-2.3106193098834e-05
-1.98787092165156e-05
-1.12405116071286e-06
-1.18537836829541e-05
-4.74149023726459e-06
-4.09702354995229e-05
-1.7560364800129e-05
-3.21260335629218e-05
-4.3462245584216e-05
-2.49604668792749e-05
-6.24861705921488e-06
-6.35507324706448e-06
-2.50631132018254e-05
-2.75837539448274e-05
-3.20177117781795e-05
-3.03067481923003e-05
-1.33347318369039e-05
-2.75015347139368e-05
-7.75316547752745e-06
-2.02393872035669e-05
-1.24249195187155e-05
-1.15484098862153e-05
-2.00429042079061e-05
-2.66049224410646e-05
-2.14841290461275e-05
-1.70281737386087e-05
-2.50862636745859e-05
-2.94963784631185e-05
-4.92542161040896e-05
-2.56404196383403e-05
-2.21693424389602e-05
-7.2088435638799e-06
-1.13257843231517e-05
-1.48948465228055e-05
-2.52251635114321e-05
-2.56206134606016e-05
1.03597935997049e-05
-7.43882990252862e-06
-2.44129182558865e-05
-3.49367572890024e-05
-3.77040183737246e-05
-3.04248419001743e-06
-1.8508476863662e-05
-1.49311231126307e-05
-1.30596704470855e-05
-9.17282567326653e-06
-1.15584833402759e-05
-2.81739576871529e-06
-1.82316648967491e-05
-8.65770121276232e-06
3.91614975907981e-06
-2.28573975753203e-05
-1.93288239537348e-05
-2.2417465007889e-05
-2.25579225415623e-05
-2.36519898962383e-05
-3.19239695813378e-05
-2.37564136197355e-05
-9.53272317771529e-06
-7.81056920292726e-06
-1.28646493248961e-05
-1.96432466252351e-05
-2.4998739992278e-05
-2.071738857294e-05
-1.66144342226496e-05
-2.60460179201089e-05
-2.75036728320937e-05
-2.57002668238113e-05
-5.91540075093728e-06
-1.64087055058731e-05
4.51538206509678e-07
2.5586570249387e-06
-5.9499295288063e-06
-2.13376420142149e-05
-1.89791827173293e-05
-1.18283965591281e-05
-2.04818337081068e-05
-4.95575823330076e-06
-1.79414822558488e-05
-1.28471267499402e-05
-2.97111068851656e-05
-2.7413577376034e-05
-2.44552239670308e-05
-2.71141367442765e-05
-2.97744809041653e-05
-1.6255658692215e-05
-1.57360926679604e-05
-2.76411900118298e-05
-1.53012696810681e-05
-1.86797813485501e-05
-1.94377269992292e-05
-3.7950292501686e-05
-3.41227190459606e-05
-2.36228966064438e-06
-1.77606328839031e-05
6.32370722552295e-06
-1.12649860063925e-05
-2.16313124648453e-05
-1.62986807876864e-05
-2.65669624165912e-05
-1.03563383843677e-05
-1.89871772729717e-05
-2.7754148256182e-05
-7.357923938791e-06
-2.61975234715368e-05
-3.39602387074308e-05
-2.27467428739847e-05
2.69839487319381e-06
-2.2878000557834e-05
-3.41427969943902e-05
5.1192637398091e-07
-2.50268774609483e-05
-2.15981820128917e-05
-2.98063013911932e-05
-2.52379145365358e-05
-4.39569571083994e-06
-2.67890162704227e-06
1.99553832979347e-06
-7.98409446895971e-06
-3.92543592825005e-05
-1.40392507702187e-05
-2.33171654231345e-05
-2.22365673843687e-05
-2.13742887271041e-05
-6.32096332213218e-06
6.32333716634626e-06
4.0670135930893e-06
-2.92448827566488e-05
-1.90969954639884e-05
-1.60909419269064e-05
-8.7353228289294e-06
-1.86592254648296e-05
-1.80882542779218e-05
-2.59923627697973e-05
3.36793339432448e-06
-1.59089113506429e-05
-2.11993875937661e-05
-1.58635447492893e-05
-3.2918612588233e-05
-1.28766593626453e-05
-2.21262858453966e-05
-3.49676699911977e-06
-2.69163357054061e-05
-6.58022231554719e-06
-2.82708634985295e-06
-1.07891217120779e-05
-1.99071486823474e-05
-2.46397415816202e-05
-2.64162917329517e-05
-1.84320884312674e-06
-1.11398103246178e-05
-2.38645923507288e-05
-2.87270560897666e-05
-1.68611176058538e-05
-1.64751214694794e-05
-3.40121828997247e-05
2.36652618845913e-06
-1.84019398711051e-05
-1.5960332971613e-05
-3.05687859309847e-05
-7.14928189084722e-06
-9.66530723430275e-06
-1.91986549371276e-05
-1.97424518551086e-05
-2.58125978307409e-05
-1.82459399837799e-05
-2.38929047096943e-05
-3.65909639923398e-05
-5.71389160341616e-06
-3.75835699115624e-05
-2.9881592497471e-05
-8.6340458453639e-06
-5.92263285291601e-06
-1.89461249247366e-05
-5.55298503885573e-06
-2.22143605546815e-05
-3.00937988106852e-05
-1.74502330940489e-05
-1.1724547791724e-05
-1.79605653575278e-05
-3.01867789758609e-06
-1.24706083778834e-05
-2.94121214265954e-05
-2.4199028461149e-05
-1.774579643065e-05
-3.24391210383324e-05
-1.68690512632038e-05
2.78767184339492e-06
-1.72429323276759e-05
-2.27440344684925e-05
-4.58029895935893e-06
-3.74347157285711e-05
-1.22286090604091e-05
-2.58600147182908e-05
-3.6276624055361e-06
-2.0078960483744e-05
-9.71973902467586e-06
-1.99900471134487e-05
-2.08308936540124e-05
-2.15992970592152e-05
-2.81701977530464e-05
-1.79206946520234e-05
-9.81615591941746e-06
-1.73088820880644e-05
4.754445222448e-07
-4.51158513125927e-06
-2.29120287080996e-05
-1.83266279583804e-05
-1.39127579466532e-05
-1.7183259473713e-05
-2.01380960893603e-05
-2.48112500612915e-05
-1.96622476877691e-05
-1.49979916417518e-05
-3.47070545601172e-05
-2.19212574528459e-05
-2.07267208886946e-05
-3.03460120173476e-05
-2.37650693599934e-05
-2.02329618633782e-05
-2.27052685823077e-05
-2.04406791114541e-05
-8.96286302215952e-06
-2.31163457001521e-05
-1.88907777648924e-05
-2.45095044969621e-05
-2.00221200166975e-05
7.33926466112331e-06
-3.99572007688161e-07
-2.50306679802064e-05
-1.44355107937847e-05
-2.77249686177137e-05
-2.66989188358584e-05
-9.12815286044285e-06
-1.76347515391945e-05
-2.5877025247714e-05
-2.68142836168942e-05
-2.62657201074657e-05
-1.66181032806651e-05
-3.11728590522052e-05
-3.59659796117306e-05
-4.07271047742263e-05
-2.89901756948648e-05
-2.24352391593953e-05
-2.76903896151363e-05
-3.22062505230899e-05
-7.74519016195495e-06
-1.62195645915918e-05
-2.9929778347588e-05
-2.4022480897396e-05
-1.49955652398797e-05
-4.60223366448657e-05
-1.28549493153902e-05
-2.18420707007779e-05
-1.50947133499041e-05
-2.41611403611451e-05
-4.77923342408797e-06
-2.43734183897295e-05
-2.97378982810448e-05
-1.89456905079554e-05
-2.7388557124851e-05
-1.24619750706875e-05
-3.02790014236864e-05
-2.75778977237015e-05
-2.18516345158076e-05
-1.84372631784506e-05
-8.44024017688841e-06
-7.61616164849583e-06
-2.82324288817835e-05
-4.71564268219599e-05
-8.92821759677783e-06
-1.19965038876327e-05
-1.87398177807692e-05
-1.34797051894645e-05
-1.85530952516533e-05
-2.78411908694808e-05
-5.66849199436748e-06
-2.50176467169208e-05
-2.23600845853574e-05
-2.8736293119655e-05
-1.83198149324047e-06
-1.54422581092777e-05
-2.63577099011522e-05
-1.67264648889138e-05
-1.60665231000448e-05
-1.72261846170813e-05
-3.81651980599559e-05
-8.90976397833295e-06
-7.8054455033728e-06
-1.60691716300499e-05
-1.65598814553326e-05
-1.76682563085481e-05
-7.54797304391037e-06
-1.15030665749197e-06
-3.76990352283441e-05
-3.14386360825775e-05
-7.9731123949666e-06
-2.94597108024623e-05
-2.24682578145564e-05
4.95423411788269e-06
-9.59833909140377e-06
-3.08491304536216e-05
-2.38866971238999e-05
-2.69566156248777e-05
-9.08621914207803e-06
-2.05120765211957e-05
-2.1628823543555e-05
-1.54578520388793e-05
-3.31350228319237e-05
-1.0903517920747e-05
-2.06068385980608e-05
-2.09500108553218e-05
-2.80268733593298e-05
-2.14048827834526e-05
-2.53283976139975e-05
-1.07219501391022e-05
-4.59756603550821e-05
-3.63679941027252e-05
-1.42114600197841e-05
-1.3955741045462e-05
-1.39813741104605e-06
-3.27392894026914e-05
-4.31365261303251e-05
-3.09154280569317e-05
-3.07940387439273e-05
-3.57794767982046e-05
-1.83855020135263e-05
-1.81945294047471e-05
-2.54724612820188e-05
-1.46314207042292e-05
-8.31126683023393e-06
-4.35118267366082e-05
-4.44812796983886e-05
-4.88950908718294e-06
-2.76303135908775e-05
-2.35364791732802e-05
-1.80814458805316e-05
-1.968846371076e-05
-3.33275082590331e-05
-1.68837110805866e-05
4.44651629758363e-06
-1.98549489754575e-05
-1.30438502319167e-05
2.28627009845139e-06
-3.55793055836491e-05
-3.35052869177642e-05
-1.0420627205133e-05
-1.83466556501026e-05
-2.59008917363725e-05
-2.00117591923799e-05
-1.95912351431278e-05
-4.61805714061112e-06
-3.5570524245725e-05
-2.96729820203494e-05
-1.42540720414678e-05
-2.19442082929979e-05
-1.68554479535976e-05
-2.98651724908701e-06
-1.46922050726992e-05
-1.72002319358316e-05
-3.35580924380943e-06
-2.12314239966902e-05
-2.58663818408981e-05
-3.82107771709844e-05
-4.31121513284396e-05
-4.8581937192659e-07
-4.12798567682138e-05
-7.67432377356581e-06
-2.69826305374146e-05
-3.12796196343772e-05
-2.66749654696567e-05
1.09180242785482e-06
-2.3855190646071e-05
-2.39522202049375e-05
-3.27686773938199e-05
-2.10976996755278e-05
-6.85636021813723e-06
-2.06326558040129e-06
3.42941017061602e-06
-2.2972698777205e-05
-1.72438392305802e-05
-1.43139543453695e-05
-1.46275907753423e-05
-9.60198044980604e-06
-2.27272373740129e-05
-1.18522209563413e-05
-4.7508874601518e-05
-1.79438428338804e-05
-1.76299499498074e-05
-2.56780526637206e-05
-2.02977065356753e-05
-2.60216962636329e-05
-2.89003076524088e-05
-9.63116201832569e-06
-1.92235957947787e-05
-1.93020935467835e-05
-6.00458230585561e-07
-4.00804594797477e-05
-1.5111671141761e-05
-1.69037433648682e-05
-3.51685692902718e-05
6.04436632494947e-06
-8.29747290771414e-06
-3.38780914489082e-05
-2.85751606570437e-05
-2.07122423300309e-05
-3.34315064266513e-05
-1.53093172100405e-05
-2.1388253822555e-05
-2.72467951781582e-05
-3.23645593021879e-05
-2.44499596520613e-05
-4.2134647409633e-05
-1.59150685398563e-05
-1.85632939865345e-05
-1.15357204475493e-05
-1.41011263565931e-05
-1.0315746699779e-05
2.07376514600964e-06
-3.97816237822528e-05
-7.74315220008768e-06
-3.29448998359704e-05
-2.82481600103259e-05
-2.71144692579218e-05
-3.53130460199757e-05
-4.50778602970791e-06
-1.43295403687582e-05
-3.23173024822509e-05
-2.9470384004032e-05
-1.97976769379114e-05
-9.97927202589169e-06
-1.86788150637434e-05
-2.9235747777293e-05
-4.02794596340195e-06
-1.24938529147575e-05
-2.5369605843065e-05
-1.33456178332843e-05
-9.39037206895885e-06
-2.75071417645561e-05
-1.60630474362348e-05
-2.45369227293171e-05
-3.1678357153162e-05
-2.13034029422732e-05
-3.38552689483334e-05
-1.44864154873011e-05
-2.28237954855551e-05
-3.25172035724269e-05
-1.9135432077721e-05
-1.97566898415128e-05
-1.9140184723211e-05
-2.1525331501462e-05
-1.5323511347691e-05
-2.14986403684376e-05
7.14638493933018e-06
-3.5491341632108e-05
-7.62803200289373e-06
-1.85497492890174e-06
-1.84707460235172e-05
-1.1700752605785e-05
-2.05389093234514e-05
-2.87066702613829e-05
-1.49361326503764e-05
7.83875539595019e-06
-2.34964202299948e-05
-2.68151039575183e-05
-1.19319159750201e-05
-1.03235720113903e-05
-1.77026299769079e-05
-1.42593732135086e-05
-3.03011628219415e-05
-2.45016084223563e-05
-2.65274210599312e-05
-3.06582694306652e-05
-4.35503413060072e-05
-4.92148428380898e-06
-5.90829373824621e-06
-2.918992949805e-05
-2.95200794591135e-05
-2.01743462095543e-05
-4.10821960822205e-05
-4.64152770058034e-07
-1.49829880442624e-05
-1.80958773270054e-05
-2.29075740818921e-05
-2.85983459037764e-05
-2.66623061607876e-05
-3.18970203624142e-05
-1.68201717047021e-05
-2.38888533025097e-05
-2.58628569645618e-05
-1.26012530281951e-05
-1.7790802565723e-05
-3.85874560062707e-06
-3.57919654761495e-06
-2.10239961795561e-05
-2.20938091097391e-05
-1.93908699331175e-05
-1.40720872964444e-05
1.12402740677712e-06
-1.69125726010147e-05
-2.05463368627677e-05
-1.5818611446402e-05
-5.82159307014836e-06
-9.76476029997933e-06
-1.23345846427129e-05
-2.55147797171757e-05
2.01481492509562e-06
-1.7714153517965e-05
-1.22710589440975e-05
-2.06120600914025e-05
-1.15823902753154e-05
-2.39730405461316e-05
-1.98394215816337e-05
-3.30325068644109e-06
-2.49798762349758e-05
-1.70945754821165e-05
-2.755961761143e-05
-2.55103286371752e-05
-9.54246781662445e-06
-2.26727266769208e-05
-3.61758179485512e-06
-2.90104400400339e-05
-3.83911698686623e-05
-1.66774906819349e-05
-2.24747104125494e-05
-1.25425162322368e-05
-2.18502213663389e-05
-6.06785277176065e-06
-1.34392769267844e-05
-1.46382887242858e-05
-2.12170788693119e-05
-1.56729899525861e-05
-1.77779239345769e-05
-2.49488716840285e-05
-2.37462631051777e-05
-1.93376150371976e-05
1.04214518849193e-05
-2.86857619610389e-05
-4.50263143438443e-06
3.17154995661799e-06
-3.69430948144961e-05
-1.33442792912417e-05
-8.45259596710628e-06
-2.40132012777276e-05
-1.3080430419944e-05
-2.78917973167474e-06
-3.41145945286185e-06
-3.34909730307934e-05
-1.69510526951808e-05
-1.05110744083605e-05
-8.26445211633432e-06
-2.90512372257398e-05
-6.13140336268273e-06
-1.48088910806053e-05
9.66013349821633e-06
-5.26451678853198e-06
-1.96658083578777e-05
-1.76773833122884e-05
-2.12176865678025e-05
-2.09887132432632e-05
-2.15321659876535e-05
4.45351947022136e-06
-3.38697663947394e-05
-7.86487751183926e-06
-1.36778896510028e-05
-3.22319200490137e-05
-2.14620100441007e-05
-1.5087928576761e-05
-2.88938647089699e-05
-2.81438843425377e-05
-1.79567240630479e-05
-2.63267373540485e-06
-4.13043313633327e-06
-2.435978052625e-05
-2.03149465954589e-05
-2.61191623755499e-05
-2.01885490340565e-05
-1.28804003570973e-05
-2.01122370661811e-05
-6.86365347697732e-06
-6.40729651705115e-06
-2.57184453762449e-05
-7.90599738525277e-06
-2.68615283412178e-05
-2.87889695034243e-05
-3.83430417493372e-05
-9.77832096084649e-06
-1.73280386954181e-05
-1.25108722114901e-05
-3.39609669358785e-05
-6.90556779521512e-06
-8.95441515475916e-06
-4.15230245090484e-06
-5.91756651661745e-05
-3.88884341297291e-05
-1.64855034685252e-05
-4.10112503455425e-05
-1.57657428249739e-05
-3.95045938612402e-06
-2.78473642660457e-05
-1.37131425624788e-05
-8.20935579194546e-07
-1.34864359384345e-05
-1.93107433460667e-05
-1.91487472638565e-05
-4.74467073053889e-05
-1.95639159774002e-05
-1.24481223275308e-05
-3.64952136296477e-05
-2.06558371266051e-05
-1.74236538556633e-05
-9.47260212593604e-06
-1.65033336495072e-05
-2.73817406837139e-06
-4.15120877503299e-06
-1.55735278437939e-05
-2.09949604049517e-05
-2.62265591033726e-07
-2.59903850922302e-06
-8.54949149876187e-06
-1.56626462535724e-05
-1.1240702847557e-05
-1.75438895246001e-05
-2.63229902477881e-05
-2.69247446897275e-05
1.17095289479084e-05
-2.18159042369846e-05
-1.03648398265721e-05
-1.74501617602886e-05
-1.97887727246153e-05
-5.55671973259355e-07
-1.72260282500158e-05
-6.71952438605064e-06
-2.62842644386642e-05
-2.70633988984994e-05
-7.81648029682084e-06
-2.63899687328388e-05
-2.39838204250464e-05
-1.46232589494607e-05
-1.51542165635212e-05
-2.3054071180119e-05
-2.51682526251042e-05
-3.8976986694602e-05
-1.27611992762204e-05
-2.10864078474453e-05
-2.41396572999263e-05
-2.57898206572984e-05
-1.66710172884268e-05
1.05661425889376e-06
-8.39570212378634e-06
1.577426322411e-06
-1.85382550644984e-05
-3.32667912764872e-05
-1.85878530967094e-05
-2.27575601616373e-05
-3.33433816031479e-05
-3.86828415541521e-05
-1.78244519448934e-05
-2.17181877114631e-05
-1.0244528537113e-05
-3.27928738679456e-05
-1.16044998273182e-05
-3.77531227227149e-05
-1.78121854845207e-05
-2.34169737083178e-05
-1.24852512892291e-05
-8.99199323660856e-06
-1.6469434231539e-05
-2.25996125766434e-05
-1.84197566868189e-05
-6.06630045428029e-06
-6.95965216050017e-06
-2.73932199225223e-05
-6.89183959304714e-06
-1.48574791790597e-05
-7.25340796479363e-06
-1.4590734332737e-05
9.5567922653099e-06
-9.95291723840237e-06
-3.47468725530189e-05
-3.78742219869539e-05
-2.24552395004805e-05
-1.45381733573446e-05
-1.71527010955451e-05
-1.68125182361726e-05
-1.46421975370829e-05
-1.00804361406316e-05
-1.89019192794103e-05
-1.7255952012312e-05
-3.51964313191974e-05
-9.24433174992863e-06
-3.66775364330021e-05
-2.81477765221999e-05
-1.74780131423068e-06
-1.91793415110373e-05
-3.80044408701915e-05
-3.33098969884857e-05
-1.33156149046859e-05
2.80186661667073e-06
-1.07432833498109e-05
-4.57142210472211e-06
-9.17243505336049e-06
-2.7725269276987e-06
-1.32409441810161e-05
-1.15222262695795e-06
-2.08966728740856e-05
-5.29435283420761e-07
-9.18848610988865e-06
-3.34700737518359e-05
-1.04931836570355e-05
-2.06567698140224e-05
-2.31336826378732e-05
-8.03167586428291e-06
-2.47270854159344e-05
-2.76813586676262e-05
-3.57511550421919e-06
-3.30103902429336e-06
-1.6288763623118e-05
-1.93739729517913e-05
9.71231568526403e-06
-2.11832790583205e-05
-2.63567461601591e-05
-2.18419637892791e-05
-1.08542054296955e-05
-2.93254710675995e-05
-1.77287668604456e-05
-1.22443479170849e-05
-1.03956182627197e-05
-1.43297497727501e-05
-1.65228695425138e-05
-1.67940891287645e-05
-2.02463894012204e-05
-3.74406450382354e-05
-2.42572308841037e-05
-5.80859710405317e-06
-2.36003829759726e-05
-3.64085455329025e-05
-2.04529934467764e-05
-1.76211702144584e-05
-2.33409158267769e-05
-1.81819930616317e-05
-2.06988015331827e-05
-1.08362083146376e-05
-6.37240337875405e-06
-2.29011933007849e-05
-1.5988804416969e-05
-1.695873843003e-05
-2.87318843061366e-05
6.39829338244725e-06
-1.44770450436856e-05
-1.38752502039823e-05
-4.27444796555812e-05
-1.76525428618937e-05
-3.30076728655135e-05
-7.13327354179166e-06
-1.80111169613576e-05
-4.28660627820243e-06
-2.17635738845439e-05
-3.03341047056312e-05
-2.38323923762077e-05
-1.59449854253239e-05
-8.57694708609081e-06
-1.85788146357994e-05
-1.67182155841387e-05
-2.35117482567893e-05
-1.60444251254199e-05
-5.13602574842512e-06
-2.35607089897327e-05
-3.35364866945164e-05
-1.64539683622081e-05
-1.02480522610309e-05
-1.947900567501e-05
-2.63633961217746e-05
-1.36687566754741e-05
-4.16870545380851e-05
-1.85593073731418e-05
-2.69023107939333e-05
-1.90959758596228e-05
-1.51566918015555e-05
-1.81343884052374e-05
-3.10139859436664e-05
-3.21924735832006e-05
-1.47097274301082e-05
-1.70691919481835e-05
-2.15340668656779e-05
3.09423806004295e-06
-8.80926287090183e-06
-1.74700137462789e-05
-2.42030750177568e-06
-7.62275287315164e-06
-1.08527430198645e-05
-2.32702415697741e-05
-1.38513519356629e-05
-2.15451552450549e-05
-1.82921207365088e-05
-2.2692453407934e-05
-3.19383608890008e-05
-3.10133427102191e-05
-1.52367633750307e-05
-9.38364534981242e-07
-8.60326887967316e-06
-2.42220852035702e-05
-1.72813068508946e-05
-1.64512606849296e-05
5.31604159963125e-07
-1.77036329621863e-05
-2.50333406411323e-05
-1.93983038957273e-05
6.95112631574663e-06
-4.16756861488242e-06
-3.37184894082556e-05
-4.68116968673413e-05
-3.58596971830454e-05
-2.74747255081654e-05
-1.26269629249146e-06
-2.04876876980358e-05
-1.765471000056e-05
-2.9401672420518e-05
-5.89772565070475e-06
-1.52163611839228e-05
-1.18945051897266e-05
-1.02352649448336e-05
-1.59165975808944e-05
-1.31485194347193e-05
-3.57710576897456e-05
-3.36443562856732e-06
-2.17736183884658e-05
-2.48518268128044e-05
-1.25892853984394e-05
-3.31794070690775e-05
-2.41628877017352e-05
-1.92957944258217e-05
7.47033257936335e-06
-1.98713213772273e-06
-2.05408629077906e-05
-2.28944567551149e-06
-1.55539974119194e-05
-1.86227954218713e-05
-1.17759293525746e-05
-1.3638842892519e-05
-1.60452093811923e-05
-1.36818611264666e-05
-7.77133994694405e-06
-7.19631669680546e-06
-7.73246967481086e-06
-2.15004697251517e-05
-7.23948263705304e-06
-2.88085789478529e-05
-1.20711874523783e-05
-8.96784282868844e-06
-8.92599637288313e-06
-3.12433956740231e-05
-2.16588023571878e-05
-1.42115196202812e-05
-7.77190394735861e-06
1.18226279319316e-06
-1.88162018166328e-05
-1.58266954439186e-05
-4.90652072643036e-05
3.55942803062284e-09
-2.19964748861768e-05
-1.84920986459728e-05
-1.76466309579315e-05
-3.033932128639e-05
-2.45835199223693e-05
-5.23384759542069e-07
-6.12595810205701e-06
-2.69921598180348e-05
-1.34526399430734e-05
-2.25342004125814e-06
-7.69482655877932e-06
-2.1240282652601e-05
-1.62513342803503e-05
-2.5060158124723e-05
-3.24944321155432e-05
-4.0300430745878e-05
-3.19875676213922e-05
-1.69428504276802e-05
-2.02103324745275e-05
-3.12974029672503e-05
-9.16493101025975e-06
-3.34785478958222e-05
-2.63387428799816e-05
-6.68598318691374e-06
-2.48917294419184e-05
-7.90888959431996e-06
-6.05860165263029e-06
-1.05210684693849e-05
-3.65528444630688e-05
-2.92110831940129e-05
-2.63747942824778e-05
-1.62260293176582e-05
-2.31537625080435e-05
-2.45033639709536e-05
-2.53571599496574e-05
-1.24373749011297e-05
-3.21465710084039e-05
-2.66454963221649e-05
-2.2865155478204e-05
-7.24737325723461e-06
-6.22498579650061e-06
-1.09626436493099e-05
-2.01577837904355e-06
-1.24601306971338e-05
-1.10361934579806e-05
-2.68457247523746e-05
-5.19809296654779e-06
-1.73914473600945e-05
-1.49684815713698e-05
-5.19044140196812e-06
-2.0644719285205e-05
-1.65426595746731e-05
-1.19165217979616e-05
-2.26250862478934e-05
-1.54419972274305e-05
-1.06123058826674e-05
-3.0208825704527e-05
-1.40523595804074e-05
-2.02470908852805e-05
-2.45549125031711e-05
-4.07856521827517e-05
-2.53974384384384e-05
-1.99305133854851e-05
-1.63968838110155e-05
4.69416832755726e-06
-3.62395469702837e-05
-3.160051699557e-06
-1.60217104555821e-05
-1.40964856489688e-06
-2.16056157240659e-05
-2.54408885057807e-05
-1.49196985553022e-05
-1.41651951843562e-05
-2.035647516342e-05
-3.73579402578903e-05
-1.11474405790112e-05
-3.26417407458297e-06
-1.62057663745412e-05
-3.51731059863085e-05
-4.96584448516656e-06
-1.81264326415672e-07
-1.49046943378398e-05
-2.83316852161746e-05
-3.0848014379917e-05
-1.91078012948491e-05
-2.14068541457493e-05
-2.77810092995498e-05
-3.94609197058792e-05
6.65797942347369e-07
-2.31956384358245e-05
-2.44125060514984e-05
-3.62350367579005e-05
-3.28871674842344e-05
-2.89475314504183e-05
-2.83930047656315e-05
-2.40154775685694e-05
-4.84771508124187e-05
-6.98650522963227e-06
-3.20219927212287e-05
-1.78374818177325e-05
1.28110615351732e-05
-1.80987696076412e-05
-1.47900975328418e-05
-2.51119566245815e-05
-1.55802644067486e-05
-1.74740826205258e-06
-1.61641347626918e-05
-7.88023217510749e-06
-1.51321069167921e-05
-4.59564685154355e-06
-2.6572246231334e-06
-6.33701499929577e-06
-8.34489013842893e-06
-1.17606454691214e-05
-2.89049073504529e-05
-2.84293987976329e-05
-1.13515084124175e-05
-1.78341709121834e-05
-3.26130388623199e-05
-4.30796427793657e-05
-1.21411451664277e-05
-2.30727337329985e-05
-3.19482113659252e-05
-2.73925291311087e-05
-1.97653338901609e-05
-2.5420318336239e-05
-1.62607583042961e-05
-1.48238996066435e-05
-2.610027730212e-05
-2.32214057595131e-05
-2.89354089437993e-05
-4.57507489882286e-05
-8.01376863663935e-06
-4.09451129719687e-05
-3.16801069632356e-06
-3.15590150923436e-05
-6.90188635731069e-06
-2.69205016358833e-05
-1.7660717446361e-05
-2.66564869862303e-05
-1.43298129754624e-05
-1.45245635986187e-05
-5.24479527932189e-05
-1.10710987607528e-05
-5.7862557878732e-06
-1.81750791347925e-06
-1.70303501085653e-05
-1.71657303175589e-05
-4.61760275692491e-06
-1.31196476947539e-05
-1.43320445483294e-05
-9.47868571389089e-06
-1.43951470405791e-05
-2.67957238738018e-05
-1.21246706541721e-05
-3.71848727002103e-05
-2.02885602820642e-05
-2.50290736478244e-05
-3.72740186578539e-05
-9.72638781922433e-06
-1.25470781004523e-05
-2.32855489751203e-05
-1.41580247829946e-05
-1.61081717319187e-05
-4.71062832843766e-06
-8.89363324965169e-06
-1.44932161202283e-05
-1.08408495592065e-05
-2.81578558014733e-05
-1.06907818019829e-05
-1.42726641717403e-05
-8.36201680768305e-06
-1.147617046866e-05
-3.41545529315761e-05
-3.57899448589823e-05
-6.11295533638511e-06
-1.23960831807693e-05
-2.77126822028719e-05
-2.02238080966942e-05
-5.27863639267678e-06
-2.51898287222863e-05
-1.51334815392313e-05
-2.03763677708444e-05
-2.68751740757993e-05
-1.91804259581453e-05
-1.85201884340831e-06
-2.66773655905188e-05
-2.01097399816018e-05
-3.42599448353902e-05
-9.67437918615824e-06
-5.61412302274081e-06
-3.88128855475379e-05
-1.09140634571401e-05
-2.47012308366278e-05
-3.46842252503042e-05
-1.93861219187636e-05
-3.70753134966876e-05
-1.37225181953893e-05
-2.72653290049699e-05
-1.76990205291791e-05
-2.7761862941016e-05
-9.48983787289098e-06
-1.66574891422561e-05
-3.17912468747928e-05
-1.65937966659305e-05
-1.40418999898488e-05
-1.63810518811771e-05
-1.52551089238021e-05
-2.97905529061486e-05
-8.68077579298908e-06
-3.02525719242142e-05
-1.98021937732068e-05
-1.97186674864051e-05
-9.05478422667953e-06
-2.35286770183473e-05
-2.81076185243358e-05
-3.19032272946955e-05
-1.19596424748339e-05
-1.04473051886284e-06
-1.51482136485866e-05
-2.94795470096429e-05
-1.73166657535411e-05
-3.57439764339991e-06
6.1851391409921e-06
-2.67221928857256e-06
-8.49140919197004e-06
-1.38105120941176e-05
-1.38768543240766e-05
-6.80318269580133e-06
-1.16540290643738e-05
-3.73615156231337e-05
-1.8366059221004e-05
1.4874896818645e-06
4.53779875853353e-06
-1.35765382274626e-05
-1.04096736325822e-05
-1.47825724697737e-05
-8.3066550594413e-06
-8.06904547582081e-06
-1.48934779287667e-05
-1.73602398393448e-05
-6.51980681052266e-06
-1.53106551386019e-05
-1.68977229013395e-05
-3.6293499091319e-06
-1.78362081328322e-05
-2.14777292227688e-05
-2.22713931034602e-05
-1.70394690286377e-05
3.4564585507105e-06
-3.24910327277314e-05
-2.94767940990609e-05
-5.09199187271352e-06
-8.09609576259381e-06
-2.22834317242961e-05
-9.18912418545545e-06
-2.79921155954209e-05
-1.66405314511983e-05
-1.83782278750035e-05
-1.4547150815365e-05
-1.00885441549297e-05
-1.54948770394176e-05
-7.99152330854914e-06
-3.53582265501927e-05
-2.69132001993749e-05
-3.5992767315456e-05
8.70240278902664e-06
-1.77786642666189e-05
-4.28005615936887e-05
-2.18527771207099e-06
-1.46062413157815e-05
-3.46905943998733e-05
-3.95614205475587e-05
-3.51826933735113e-05
-8.06034298717703e-06
-2.3713760937905e-05
-2.97215621358227e-05
-2.58772553149109e-06
-2.12837032475421e-05
-4.4831828563459e-05
-2.05040140384121e-05
8.14541267451442e-06
-2.22076094547221e-05
-2.89159519542197e-05
-3.52617194106951e-05
-3.28355856082962e-05
-2.56399376004046e-05
-1.90002490094099e-05
-1.6058901599421e-05
-1.31107591970234e-05
-1.13315284251219e-05
-1.60936528144991e-05
-1.35240746371658e-05
-2.08609834200217e-05
-1.23669352414808e-05
-2.16700545612045e-05
-2.38929677187286e-05
-1.11191170007676e-05
-2.93429403172996e-05
-3.56459550445149e-05
-4.37114502151762e-05
-2.28350606471475e-05
-1.08657107106151e-05
-3.37052023644117e-05
-2.31167078027083e-05
5.08353610572694e-06
-1.04441472151431e-05
-1.06648293641767e-05
-1.33923377693308e-05
1.01697645373356e-05
-3.78172466546881e-05
-2.63662340215408e-05
-2.05822272927179e-05
-2.36580079149393e-05
-4.34543327379001e-06
-1.70098195727834e-05
-4.64593977401356e-05
-1.26599491221591e-05
-2.09900612075932e-05
-2.04350826323363e-05
1.45836565572596e-05
-1.62988575975344e-05
-2.38626385112077e-05
-2.11484853011138e-05
-1.94929164350926e-05
-1.0543468711187e-05
-2.283073563714e-05
-4.10591581471884e-05
-1.89029398717795e-06
-2.03520459617566e-05
-4.59993519440503e-05
-2.77583682889055e-05
-3.12456634833954e-05
-2.13761256932412e-05
-1.60900534696404e-05
-2.2279193714435e-05
-2.90307498949652e-05
-1.60753783935812e-05
-6.00655200806635e-06
-2.54309155246208e-05
-3.25772594451595e-05
-3.07072622693848e-05
-3.31172301137776e-05
-8.35979245799297e-06
-2.00957619446086e-05
-1.47333626325754e-05
-2.80388164645747e-05
-9.77204823739164e-06
-1.60494619047941e-05
-2.48538613491107e-05
-2.10241149671077e-05
-4.45773818227184e-05
-2.26517564480006e-05
-1.09156527626946e-05
-3.404361644965e-06
-2.48929721569777e-05
-1.98521569993951e-05
-1.82051889717281e-05
-2.85255251229391e-05
-2.26531642501559e-05
-6.21913516449329e-06
-2.56426654808754e-05
-1.2707209924102e-05
-2.18998661874523e-05
-1.15141216393502e-05
-1.78176444486874e-06
-3.68530462383461e-06
-1.17280673796735e-05
-2.66417308976101e-05
-3.20299088654668e-05
-9.35414045306227e-06
-2.21860307086474e-05
-3.09730944756485e-05
-2.13438361025757e-05
-1.49130815344268e-05
-2.31505775167792e-05
-2.3855296729327e-05
-2.37761610728532e-05
-1.96868095390087e-05
-3.65628754429579e-05
-1.1045094072445e-05
-1.66632560384032e-05
-1.26220029513106e-05
-2.45564029713688e-05
-2.14767983319634e-05
-1.1020981028545e-05
-1.73857106210517e-05
-3.38381137652059e-05
-2.38186344350029e-05
-1.4169147771611e-05
-3.10041381333623e-05
-2.46298220130989e-05
-1.9805537757741e-05
-2.32427160339575e-05
-2.86321517407602e-05
1.14086131984506e-05
-3.42149432428933e-05
-1.29327995695593e-05
-1.48925608301897e-05
-2.86436140436365e-05
-2.55706313645903e-05
-3.98182908386614e-05
-8.94934898935558e-06
-1.17342604582461e-05
-7.52655578153218e-07
-2.09772283116324e-05
-2.84733771227092e-05
-1.23155177061402e-05
-2.80323327690982e-05
-1.73986549281562e-05
-2.73521035632136e-05
-1.02828513539422e-05
1.71947848088488e-05
-2.21383082001523e-05
-6.27632199158535e-06
-2.97636475917505e-05
-1.44330342365935e-05
-2.57717611402106e-05
-4.07559679078572e-05
-4.76910598125145e-05
-3.84909789326661e-05
-3.56348530939666e-05
-2.93738576776974e-05
-3.43030108941058e-05
-9.94600336646942e-06
-1.28896732094365e-05
-2.35951249032432e-05
-2.49800915840603e-05
-7.60212162089534e-06
-2.05943579737482e-05
-1.67728040321162e-05
-4.88270143090213e-05
-2.24655206505777e-05
-1.01706447375413e-05
-3.6897369003682e-05
-3.5000542299151e-05
-7.17200072255021e-06
-6.68982985133375e-06
-3.52494555713959e-05
-1.27430340042208e-05
-2.05319394270869e-05
-1.26186240511679e-05
-3.23426996963135e-05
-1.07344426059405e-05
-2.12941431930642e-05
-2.35442374067443e-05
-2.55321030110195e-05
-1.22907623226018e-05
-4.18576312703681e-05
-3.45156642794493e-05
-2.89077843929868e-05
-3.35129304439575e-05
-2.31615809004432e-05
-2.01702838137371e-05
-1.52844292744125e-05
-3.43279371999149e-05
-2.19592000305998e-05
-8.55906723431405e-06
-1.83795375552234e-05
-2.66164925025443e-05
-4.90188318122351e-05
-2.1303554813354e-05
-1.85386322357406e-05
6.07254725026116e-06
-2.1133366004761e-05
7.75324815708346e-06
-9.17150058521391e-06
5.55450324543183e-07
-1.52007492527317e-05
-1.51858463353227e-05
-1.53657818185114e-05
-2.33711145463656e-05
-2.090341455525e-05
-1.59344809210552e-05
1.66143904014914e-05
-2.93539652582677e-05
-2.15085482933002e-05
-1.20648004228996e-05
5.93258865023575e-06
9.69965468573892e-06
-1.97387852351738e-05
-9.68195692250305e-06
-3.00918262638059e-05
-2.30948756587473e-05
-1.58211130505434e-05
-1.71399813404676e-05
-2.87840467135777e-05
-5.1843741776232e-06
-5.4539263154575e-06
-5.07508505307608e-07
6.35725939860755e-06
-8.22314361771253e-06
-2.80974912521562e-05
-1.6796855280797e-05
-3.50700804097022e-05
-1.92544931863031e-05
-3.44355970451716e-05
-3.05449350768234e-05
-2.03963541478692e-05
-3.60709582440651e-05
-3.72353852749255e-05
-2.80430423805377e-05
-2.99586688030718e-05
-2.52821859396622e-05
-1.26460341403811e-05
-1.00325021130405e-05
-1.74014358074603e-05
-9.92211028873875e-06
-2.23860618970698e-05
-9.44534983741342e-06
-2.20109701144146e-05
-1.60907087798554e-05
-1.49732994087372e-05
-2.32211702145724e-05
-2.61345002043915e-05
-1.78238683888466e-05
-1.12186815607112e-05
-1.29625761415006e-05
-6.6394944850183e-06
-3.65487075123012e-05
-3.50382681908086e-05
-2.3386073969076e-05
-2.34919232210672e-05
-3.35348860176766e-05
-1.5028966836534e-05
-5.94121378701646e-06
-2.2189426415772e-05
-1.79655548917973e-05
-1.93075615797209e-05
-1.39121975592687e-05
-2.49984682184777e-05
-9.13416649229077e-06
-2.62395528519046e-05
-2.89761047913133e-05
-2.44918920299433e-05
-1.23398828870104e-05
-2.89818042804333e-05
-2.5968709007553e-05
-1.05057118733862e-05
-1.69976444929217e-05
-2.74510844704877e-05
-3.34532223636918e-05
-4.23144991061971e-06
-1.64175843789319e-05
-1.26733734524833e-05
-2.12434939869134e-05
-2.92650859283867e-05
-1.88720815575327e-05
-2.98828461041553e-05
-1.77403137668671e-05
-1.05509484377418e-05
-4.14252125253539e-06
-8.16525981141344e-06
-2.6495930611857e-06
-2.51692845096252e-05
-1.8608159545202e-05
-2.0287998341803e-05
-2.60069152052098e-05
-1.57023964526353e-05
-3.55197979101597e-05
-3.17141727448463e-05
7.54182776578326e-06
-2.78950725166925e-06
-1.68770768221647e-05
-2.23040382495138e-05
-3.53704958602668e-05
-2.33730909652052e-05
-1.79890472387267e-05
-2.20322781429467e-05
-1.33348919711556e-05
-5.61170714644922e-06
-3.47755297051565e-05
-1.64757919280572e-05
-1.83742997473014e-05
-1.86284433393198e-05
-7.84965534302786e-06
-3.33351652664117e-05
-9.61865259982407e-06
-2.96445113090952e-05
-4.28240404211258e-05
-4.98165658485052e-07
-2.75906869356269e-05
-7.9728399681072e-06
-3.3910323554465e-05
-2.6171598525518e-05
-1.51831939249017e-05
-4.98728631905556e-06
-2.27830634904308e-05
-2.56996745822315e-06
-9.49769641058552e-06
-2.90477482401677e-06
-7.53465159312081e-06
-6.7197693738937e-06
-3.29177262987643e-05
-3.25098638080921e-05
-3.1672973191387e-05
-1.48140833701999e-05
-2.49864100658441e-05
-2.33256287237344e-05
-2.75355828073197e-05
-2.09113075914699e-05
-7.92782586856095e-06
-1.80744340487229e-05
-2.9912075710332e-05
-2.23350426685958e-05
-7.96228993585003e-06
-3.36977084004132e-05
-7.05581711497342e-06
-1.11252283976786e-05
-2.51799886821077e-05
-1.52186898927069e-05
-1.70094166780626e-05
-1.83660742272009e-05
-7.83485835777929e-06
-1.96676124177376e-05
-2.05479262965439e-05
-4.15862047203379e-05
-1.01555790828525e-05
-9.43969612134035e-06
-1.95605911738609e-05
-9.0212818551622e-06
-2.07183790699771e-05
-1.26225752282283e-05
-1.27357445750032e-05
-2.76034158978868e-05
1.73782589601698e-06
-1.57542509699425e-05
-1.96070171581194e-05
-2.84584978914132e-05
-5.43510980568565e-06
-3.01578746168752e-05
-1.1489297008432e-05
1.36050175808583e-05
-1.23134107022471e-05
-1.58960044654135e-05
-3.16184035227222e-05
-2.33776502559246e-05
-1.53551593637913e-05
-2.16596830727714e-05
-2.65707212616294e-05
-1.24668713213576e-05
-1.86518382664655e-06
-1.42559741916614e-05
-3.40513116754943e-05
-6.73444991650432e-06
6.14359943371828e-07
-1.11607223620902e-05
-1.37807659587665e-06
-1.29475850220329e-05
-1.04295061174598e-05
-2.93480910665919e-05
-1.29261338029072e-05
-1.85920859538954e-05
-3.43827991331382e-05
-8.88695119065369e-06
-2.51718270024531e-05
-1.6442459043791e-05
-6.34378273697922e-06
-3.01141893665576e-05
-2.18593329048811e-05
-4.42760056101779e-05
-2.22516011007597e-05
-3.22828634187428e-05
-2.20666237466921e-05
-1.50680785918726e-05
-8.56829720538225e-06
1.03599534548254e-05
-3.02265056199948e-05
-1.63613615954983e-05
-2.81220193179421e-05
-2.07304204076447e-05
-1.05271755049719e-05
-2.00455963697957e-05
-1.58540369849914e-05
-4.18373368554762e-05
-1.50579964599827e-05
-2.48011218524469e-05
-2.74076030931774e-05
-1.68306015367636e-05
-1.09468659457549e-05
-2.21302915906581e-05
-1.14538447412307e-05
-4.63053732777298e-05
-1.9901016816286e-05
-2.99220824571531e-05
-3.1566237721551e-05
-1.6940376863739e-05
-1.73014306131265e-05
-1.95580770548158e-05
-7.30706303631878e-06
-1.39352500597597e-05
-2.19024653940391e-05
-1.09080540536174e-05
-1.84432586432356e-05
-2.19846329268508e-05
-4.06818330561954e-05
-1.17535196819487e-05
-1.1625580555941e-05
-5.21311451072822e-06
-3.5142240466727e-05
-3.42130957682295e-05
-8.31352935007341e-06
-2.01276650344547e-05
-2.01208433863442e-05
5.66402428033372e-06
-1.65889287069847e-05
-8.43060014800806e-07
3.89258954864528e-06
-2.05336918559888e-05
-2.21852061384317e-05
6.57085640776503e-06
-1.97837500261196e-05
-2.87889530840017e-05
-7.89387508865698e-06
-2.7137472717714e-05
-3.15859043194601e-05
-7.8673141653882e-06
-7.74475267707413e-06
-2.60628374011312e-05
-2.68074322977634e-05
2.49997013362102e-06
-2.06052009535221e-05
-2.52494234104443e-06
-1.78628997334115e-05
4.27517119701316e-07
-1.29100654739579e-06
-1.7302203214137e-05
-1.56210208255175e-05
-7.34457872428942e-06
-2.00063448100596e-05
-2.08429589260044e-05
-3.36449931356802e-06
-2.41511999733179e-05
-2.41923325111757e-05
-1.23131314652186e-05
-2.37214043750389e-05
-1.81577656634741e-05
-9.70137455597883e-06
-2.54598151020674e-05
-4.2744165493582e-05
-2.55218761413477e-05
-2.78864335563881e-06
-2.77841938551737e-05
-2.27878505867025e-05
-1.4727052745983e-05
-2.3290807436609e-05
-1.38302671986719e-05
-2.69112829913098e-05
-2.24128933934047e-05
-1.08171931942663e-05
-4.09343105442433e-05
-1.82379584922613e-05
-2.63507878906285e-05
-1.32190287799385e-05
-2.91074208724281e-05
-2.07903872684387e-05
-2.08318244710642e-05
-3.27017763442121e-05
-1.90467285229855e-05
-1.48879125028125e-05
-2.39507469164279e-05
-2.12571679523096e-05
-1.20059179694458e-05
-3.33459062028428e-05
-1.4011889418153e-05
-4.4144795858515e-05
-1.84606269174218e-05
-2.42313121509269e-05
-9.99476881563942e-06
-1.41904084931581e-05
-4.77018132677557e-05
-2.31551245908392e-05
-1.88136237109601e-05
-9.62135707657139e-06
-3.85920393406025e-05
-1.67841064620594e-05
-1.30942687763958e-05
-3.29033820632346e-05
-1.07741813708485e-05
-2.85178565057884e-05
-1.83247616884163e-05
-1.70739268794018e-05
-1.53157342555407e-05
-1.79929717667749e-05
-2.17166918492716e-05
-1.30065104175392e-05
-2.63647043254169e-05
-1.24314720343442e-05
-2.00344817440297e-05
3.21328687418956e-06
-2.7326120741302e-05
-3.65184533390519e-05
-7.67310560087835e-06
-1.84187129232633e-05
-5.33620339847673e-06
-3.08196050327702e-06
-7.13416155047522e-06
-1.47444542621939e-05
-2.83568417004285e-05
5.29287630944649e-06
-9.08386315062473e-06
-1.92235008568848e-05
-1.76129555868516e-05
-3.53997506612436e-05
-2.99585525958415e-06
-1.96840097984327e-05
-6.86390231400008e-06
-1.40483669727737e-05
-8.70204102537595e-06
-2.3613676548354e-05
-1.00501397243418e-05
-1.07988903652509e-05
-2.34945692530416e-05
-2.01088874198687e-05
-3.1696738520774e-05
-1.83483701885922e-05
-3.65195664285076e-05
-1.68230087661932e-05
4.49407292215698e-06
-1.18542835385661e-05
-2.23700154155862e-05
-1.57200054684364e-05
-1.45188745407599e-05
-1.92378919557922e-05
-1.98752631948238e-05
-7.00052353768674e-06
-3.56124168745324e-06
-3.35522777501986e-05
-3.24078867472534e-05
-2.18374203097855e-05
-2.14189946836171e-05
-1.41108487727987e-05
-2.96089874807094e-06
-1.23864448449597e-05
-1.60707876495918e-05
-1.5411722953073e-05
-2.54858621879668e-05
-3.70020320359942e-05
-1.68304208665758e-05
-2.57482135765154e-05
-2.60446276816339e-06
-1.85040193959971e-05
-1.29944638500102e-05
-2.44484239908069e-05
-2.16290977318441e-05
-2.21440044664877e-05
-1.59161047690216e-05
-4.36555215732866e-06
-2.82501613381175e-05
-1.67659847914443e-05
-1.10933754092555e-05
-2.23642081300915e-05
-2.81148352677273e-05
-2.23653920423319e-06
-4.3046523958321e-05
-1.08061947753929e-05
-1.58992898228492e-05
-3.5134144250545e-05
-1.25750750298304e-05
-2.36961468075281e-05
-1.5217990821266e-05
-1.87036656722437e-05
-2.52325963064914e-05
-1.08302520214151e-05
-1.75681959853095e-05
-9.47955207304776e-06
-2.37997650253219e-05
-1.34484574037931e-05
-3.09927569570697e-05
-1.71497185254072e-05
-1.57210765380763e-05
-3.39977753118624e-05
-4.61384571029834e-06
-2.69073813429107e-05
-1.52918294448284e-05
-3.14259940166653e-05
-8.27720420049595e-06
-1.31289501832423e-05
-1.13115297407907e-05
-1.1698369626309e-05
-1.86568254250594e-05
-8.79005432207748e-07
2.61387348683345e-06
-1.06943603821145e-05
-7.21027683039723e-06
-4.17554190733715e-05
1.50801364567216e-06
-9.50177977096909e-06
-1.58291318836819e-05
-2.34381721808021e-05
-8.36471601736777e-06
-2.50240178297891e-06
-2.15482484453031e-05
-3.18008058289218e-05
-1.64201031971756e-05
-3.88140487627815e-05
-2.55258967853737e-06
-4.71941729657834e-06
-2.69638062774089e-05
-1.32404219871228e-05
-1.86186583210052e-05
1.37797551154511e-05
-4.18115481881901e-05
-3.35070695071444e-05
-1.35527406613565e-05
-2.10300226772726e-06
-1.79646358872243e-05
-3.35325622961561e-05
-2.73632269209888e-05
-2.072363771634e-05
-2.32095133793328e-05
-2.4581024402359e-05
-4.59209855308402e-05
-4.61277900418279e-05
-3.43721681353844e-07
-4.39190112422184e-05
-2.76308908355109e-05
-2.3882554289756e-05
-1.13397099492654e-05
-2.01778503574581e-05
-1.06151383973495e-05
-3.47836818385596e-05
-1.94154430593398e-05
-1.21393373712417e-05
-1.36842967280669e-05
-4.38093019291556e-05
-2.59730367916092e-05
-1.41047090014372e-05
-2.24008635619958e-05
-2.27405576996455e-05
-7.56312289098766e-06
-1.69012920855157e-05
-2.73448481232928e-05
-2.66398238528574e-05
-1.4829966912703e-05
-3.89068248736372e-05
-2.06609151601102e-05
-2.5614947493485e-05
-3.42804490757656e-05
-2.3697643291526e-05
-2.34621310827131e-05
-6.12754499118068e-06
-1.05473758578436e-05
-1.55294096484307e-05
-1.18067238061738e-05
-4.76487943668102e-06
-2.56337710439293e-05
-2.05842424940987e-05
-2.72601425786257e-05
-3.38823033676019e-05
-1.54382472583982e-05
-2.54867216881121e-05
-2.87776083342756e-05
-1.9424432656497e-05
-8.49255357732931e-06
-4.26553524086942e-05
-1.01420305961215e-05
-1.40531709343504e-06
-2.03511741678488e-05
-1.45227292165837e-06
-1.46256944218371e-05
-2.79366534938847e-05
-3.76420878487945e-05
-3.11813857626845e-05
-1.18603670950142e-05
-1.09701544396337e-05
-3.36559239356196e-05
-1.6403219813199e-05
-4.25100383475229e-06
-2.76809141212495e-05
-6.31882855544485e-06
-3.94735689018652e-05
-3.12054890222705e-05
-1.24719794299904e-05
-3.35986106192538e-05
-2.92902545732756e-05
-1.68528558296748e-05
-2.66892140532303e-05
1.55374884696559e-05
-1.5369992822368e-05
-5.40926162189235e-06
-1.57667308532748e-05
-1.42563145410416e-05
-1.77780857074056e-05
-1.2368862948196e-05
-1.12101014215009e-05
-1.71810221732853e-05
-1.63732089070582e-05
-3.17749661853361e-05
-1.66352132505955e-05
-2.07098369684893e-05
-2.87301452520933e-05
-2.72390920229854e-05
-2.13890772837747e-05
-1.99919064169407e-05
-5.67898914200812e-06
-1.67856588349622e-05
-3.2948423488811e-05
-1.92760270855096e-05
-1.90858290539329e-05
-2.09061118357444e-05
-2.41445317107289e-05
1.08434580073287e-06
-1.24584915571318e-05
-2.4772947472299e-05
-1.18779719785464e-05
-3.90211828026161e-05
-2.78639391068925e-05
-7.91723905236454e-06
-1.47031116417058e-05
3.64212918077944e-07
1.48821817934653e-06
-7.81418555386274e-06
-8.05535904226092e-06
-1.3511101931907e-05
-1.14246584117108e-05
-1.98773069083768e-05
-2.09937507462514e-05
-1.90093311800267e-05
-1.475098155447e-05
-9.10913375135392e-07
-2.60003607219067e-06
-8.64990445622005e-06
-3.04621663997388e-05
-1.01803032997249e-05
-3.32440815130205e-05
-2.34732980653233e-05
-2.80385877208865e-05
-9.64702885156035e-06
-2.12108696159786e-05
-1.86650118847762e-05
-5.91918980459102e-06
-4.10739364291099e-05
-2.01004228307182e-05
-1.01012867001694e-05
-2.53732295149413e-05
-1.42943306544996e-05
-1.36866262740916e-05
5.78848487265321e-06
-1.9822399560598e-05
-2.10733249012711e-05
-2.97539442771458e-05
-1.79266354522586e-05
-2.11594675161427e-05
-3.62089484345159e-05
-9.70550437997032e-06
-6.64420005783839e-06
-2.81259026692254e-05
-1.98474445188989e-05
-1.20130291199131e-05
-2.16003337886346e-05
-1.04923372242999e-05
-1.55119943733018e-05
1.00691281395168e-05
-2.58797961174614e-05
-2.52493386971261e-05
-2.09885141995199e-05
-1.14546672617569e-05
-6.59391426129073e-06
-2.62147108460745e-05
-2.03169401001097e-05
-1.71036673628205e-05
-1.55984149032631e-05
-1.46534685251011e-05
-6.15815136370758e-06
4.30554785472576e-06
-1.02458158542279e-05
-1.81016974624951e-05
-3.26126197830272e-05
-1.7684071635783e-05
-1.85309707550556e-05
-2.94172096433626e-05
-3.05179756209084e-05
-1.11267014688252e-05
-3.00515831431631e-06
-1.74927110939157e-06
-2.22130817380801e-05
-1.54669465965535e-05
-1.30713081227193e-05
-3.24072840224077e-05
-2.37505778208762e-05
-1.69215856971224e-05
-2.66222917391335e-05
-2.86081335081524e-06
-2.57353658469724e-05
-8.64751870823852e-06
-2.6827539001958e-05
-2.04270013506382e-05
-8.36809870988142e-06
-1.99076310930535e-05
-5.08204812972496e-06
-1.96995420752266e-05
-3.11405623361911e-05
-1.06356954091912e-06
-1.04172781519537e-05
-1.63089636894043e-05
-1.20958058920569e-05
-3.6736065474472e-05
-5.96002024380622e-06
-3.0609541459597e-06
-1.51574076348089e-05
3.19536423703054e-06
-2.52644085214076e-05
-1.70521241599509e-05
-1.94306049089512e-05
-1.55140267402539e-05
-1.00773963020821e-05
-2.27591077198731e-05
-1.36655305365709e-05
1.50886186019957e-07
4.40098706273604e-06
-2.78216394857205e-05
-1.35471916631565e-05
-1.4255393939743e-05
-2.09679650633181e-05
4.90606980413099e-06
-5.22839222578098e-06
-1.3791053009889e-05
-7.91734283718119e-06
-3.08361371701066e-05
-6.45166575806593e-07
-1.22152217922024e-05
-4.31727611055012e-06
-9.32551107955652e-06
-1.51165420349529e-05
-3.46733228761365e-05
-4.3901915349922e-05
-2.30842525828428e-05
-1.40066511631809e-05
7.42983728127378e-06
-6.62515889612087e-06
-3.1122562420315e-05
-2.35562505803392e-05
-9.50120294366231e-06
-1.69889105129598e-05
-1.10658395960006e-05
-9.09812118520443e-06
-8.84680798257765e-06
-4.34161169791456e-06
-1.80601090059524e-05
-1.52800908009424e-05
-2.90568242840101e-05
-2.30606563471145e-05
-1.82435032913345e-05
-1.359497808714e-05
-3.10834341585818e-05
-3.21921537282546e-07
-1.66626252050334e-05
-4.53329646642256e-05
-2.67742744922139e-05
-2.56351038690095e-05
-3.04414333101751e-05
-8.13741610140292e-06
-1.33843843538991e-05
-4.44293219118727e-05
-1.89735690684957e-05
-5.82605353057335e-06
-3.89854605194274e-05
-2.43361312140054e-05
-4.32471415880757e-06
-2.48885840419042e-05
-1.52278569241856e-05
-3.31319407166529e-05
-1.10819031694655e-05
-3.364222068838e-05
-1.54319710286681e-05
-1.14949294222012e-05
8.31525603699174e-06
-2.4474847082849e-05
-1.12935843602929e-05
-1.96378122192185e-05
-2.51361606693278e-05
-1.41803695535633e-05
-2.1393569318308e-05
-1.62768822953457e-05
-9.71699155037566e-06
-8.9807358246265e-06
-4.00726570974524e-06
-1.52174276734076e-05
-3.10046385578618e-05
-1.21209792461769e-05
-3.30235233563668e-05
-5.27195668381206e-06
-1.1868949953629e-05
-1.16316923695377e-05
-8.89408851095315e-06
-1.80656120132319e-05
-1.39386357986752e-05
-2.37785419476434e-05
1.60815901764047e-05
-1.40232658701506e-05
6.21079080505793e-07
-1.2553524956353e-05
-1.01042446629138e-07
-1.32331632972232e-05
-2.25660684575829e-05
1.98480234712835e-06
-2.26067772563248e-05
-8.09090475754156e-06
-1.05168622871087e-05
-1.43418526454495e-05
-1.54531752320812e-05
-6.005155724753e-06
-1.23646022652456e-05
-1.54778664845985e-05
-3.05357093535761e-05
-4.51814303239354e-06
-3.66504918943137e-05
-1.4055699628223e-06
-2.63099180923524e-05
-2.17189736805536e-05
-1.58757689333434e-05
-1.0847799936899e-05
-1.19086027331295e-05
-3.11593350301036e-05
-4.83470288808975e-05
-2.58617966415056e-05
-2.37562371832832e-05
-1.7404309699834e-05
-1.45481984160554e-05
-2.46551468009984e-05
-1.35395544195517e-05
-3.49213614615646e-05
-1.8392659632886e-05
-4.26364644042131e-05
-3.14931296111721e-05
-2.4155391239937e-06
-3.40328195950486e-05
-4.37015921000653e-05
-1.65483633269724e-05
-2.86563926986744e-05
-2.42534030325989e-05
-1.36499676956738e-05
-2.01351639922589e-05
-2.56717592704171e-05
-4.26880893798946e-05
-3.1768725035915e-05
-1.29721033912696e-05
-2.76095791413705e-05
4.37776566489678e-06
-4.30554768317154e-06
-1.7466115142292e-05
-3.22734258600526e-05
-1.47964849224083e-05
-2.66384661366579e-05
-6.44858965201539e-06
-1.54945139360453e-05
-3.19463450973998e-05
-1.29323447498421e-05
-6.42014756795168e-06
-2.58572369889901e-05
-1.33674919673356e-05
-1.53548370270569e-05
-3.24983663424692e-05
-2.43253549806674e-05
-2.17627501629361e-05
-1.22007482295662e-05
-9.6307048934096e-06
-9.14842682183831e-06
-1.47141583895461e-05
-7.51943462154935e-06
-1.52992273122465e-05
-1.28015800016976e-05
3.02576258798189e-06
-5.67987606513718e-06
-2.22801761001715e-05
-1.07420342540086e-05
-1.41892166221922e-05
-1.8238100150342e-05
-2.13161585885502e-05
-3.02600803856652e-06
-1.75861071996694e-05
-1.98869795833697e-05
1.13721106231707e-06
-2.19884792223956e-05
-2.36682863474925e-05
-1.20814618264348e-05
-1.72467743129757e-05
-5.8451632041415e-06
-2.55281821476569e-05
-1.78343627689484e-05
-1.43246006581786e-05
-1.80245052682439e-05
-1.31194419200168e-05
-1.90803106312558e-05
-2.84297835166081e-05
-2.0534957045204e-05
-1.34225357397755e-05
2.16277235342818e-06
-2.60621232977424e-05
6.83761654154994e-07
-1.76338524497904e-05
-1.06202935302123e-05
-1.29056627832257e-05
-1.41229827543924e-05
-2.52249759367439e-05
-1.65435586611653e-05
-1.11488322587516e-05
-2.61307630172748e-05
-1.59398939056569e-05
-1.27763189946937e-05
-4.94900914280966e-06
-2.07428950320564e-05
-7.0370470083036e-06
-2.92268146753931e-05
-1.71743891570805e-05
-3.66383743602759e-05
-1.78326847123696e-05
-2.88513399353861e-05
-3.40960785324989e-05
-1.2966082100181e-05
-1.55830904660592e-05
-2.9542661805955e-05
-2.34271084087917e-05
-1.29435054658119e-05
-3.73444732937364e-06
-1.89010540598116e-05
-2.80993963795733e-05
-2.15110109515781e-05
-2.74161633935173e-05
-1.60542890172648e-05
-1.80161707850854e-05
-4.18343303993848e-05
-1.90141937302227e-05
-1.71825737158041e-05
-2.43148060793279e-05
-1.26896800931971e-05
-3.9485581298034e-05
-1.42441228618275e-05
-5.03777750739324e-06
-1.47566512085148e-06
-1.77566694681896e-05
-1.9013252502983e-05
-1.93369420332204e-05
-1.29819545528292e-05
-2.33647657837862e-05
-2.13333310670568e-05
-3.44025910551494e-05
-3.13658428091721e-05
-2.24275006351557e-05
-1.91787193003909e-05
-2.33843164282202e-05
-6.41416474419071e-06
-8.05678791904753e-06
-6.48676687537965e-06
-1.46604584008395e-05
-1.98871947407625e-05
-2.15262906015676e-05
-1.64695072707162e-05
-1.78625838340351e-05
-1.77871625955626e-05
-3.11963022862875e-05
-2.35483669613107e-05
-2.31146365550771e-05
-1.46806615051955e-05
-6.00594668961542e-06
-1.68479709282185e-05
-4.20442616088496e-06
-2.71286473864518e-06
-1.41818750602985e-05
-2.20341017682682e-05
1.14578073127718e-05
-1.45495174075036e-05
-2.09130718775589e-05
4.98032227064927e-06
-1.86917048815334e-05
-2.42735865969755e-05
-6.62835085461074e-06
-2.55276149361776e-05
-3.99914879928783e-05
-2.76312800660993e-05
-2.74100077470005e-05
-6.71626246565606e-06
-3.06392625865221e-05
-1.96807634394353e-05
-1.06890519464345e-05
-1.71384650816168e-05
-2.17523430964213e-05
-2.01769994864496e-05
-1.71932839527452e-05
-1.49151549705818e-05
-3.65171922344208e-05
2.46741353402859e-06
-2.39632806153992e-05
-2.39884846004114e-05
-1.76129578102532e-05
-2.3350507495004e-05
-2.72640433005526e-05
-7.60027840399522e-06
-2.91194646138759e-05
-2.61138278170596e-05
1.36452120156444e-06
-7.46925012183863e-06
-3.14830463006229e-06
-2.03671847227372e-05
-1.30110658586897e-05
-3.20211176277955e-05
-2.88319149225497e-05
-1.61737998259942e-05
-1.15509587255507e-05
-2.55721538506267e-05
-2.53320665781669e-05
-3.21856663538614e-05
1.32177148036862e-06
-2.29309739892234e-06
-1.56879330259813e-05
6.26579046890354e-06
-2.16486047450257e-05
-8.2699832765686e-06
-1.96898442159249e-05
-1.40020824199114e-05
-1.56268882699215e-05
-2.96235050959849e-05
-2.46311799866412e-05
-1.91048212135343e-05
-1.56770625025255e-05
-1.45317896229347e-05
-1.10862203247583e-05
-3.52995405878674e-05
-1.59505918540131e-05
-2.56169647730611e-05
-8.68409495636543e-06
-2.31878725234262e-05
-3.4463933130926e-06
6.03388924342304e-06
-5.88834242558934e-06
-1.28705552351434e-05
-3.56307107993713e-05
-1.17914444177819e-06
-2.89027802208277e-05
-3.14860964080175e-06
-1.34022090348643e-05
-2.56892753331103e-05
-1.20544418662714e-05
-2.11582140902118e-05
-1.45534484048538e-05
1.18398276401174e-06
-6.08223222240254e-06
-2.63759540468516e-05
-3.66710285230202e-07
-3.06229359923766e-05
-6.83103198054936e-06
-3.34090712957601e-05
-1.01140322769141e-05
-1.08990559378261e-05
-2.32471772349225e-05
-5.06192738023066e-06
-6.83099865377189e-06
-2.41262338686063e-05
-2.30170181942333e-05
-1.34544354445704e-05
-1.86968164455697e-05
-2.45259389302631e-05
-6.56376401779903e-06
-1.815074320353e-05
-3.613522489684e-05
-3.48789543591953e-05
-1.57676443911563e-05
-3.01017702984479e-05
-1.84189684391676e-05
-2.31380216206347e-05
-5.99719331447693e-06
-1.69794540468827e-05
-8.34359562479989e-06
-1.74337829609921e-05
-1.30622480830419e-05
7.14737258217606e-06
-1.68687143507362e-05
-2.30562510844484e-05
-1.5083728859714e-05
-9.89962480563351e-06
-2.58584822497034e-05
-2.67827967627877e-05
-1.29867957691308e-05
-2.14639202799937e-05
-2.82488258264464e-05
1.65825235185312e-06
-3.0578123916945e-05
-1.29889195135783e-05
-1.1268473635125e-05
-2.2075583068121e-05
-1.53928348942308e-05
-2.14159188080609e-05
-1.94608583826085e-05
-2.96115601243278e-05
-1.53447565091335e-05
-2.77752400446099e-05
-3.42181386880519e-06
-9.39643699950199e-06
-5.25616950768626e-06
-1.49974640516763e-05
-2.59811007632657e-05
-1.15753596361524e-05
-1.8456369295282e-05
-7.71139791295523e-06
-3.38940194025103e-06
-7.27859415896508e-06
-2.13396450914415e-05
-1.63110022703837e-05
-1.83122991930745e-05
-2.76768700702257e-05
-1.94818361418065e-05
-3.43732701084287e-05
-8.31114299791464e-06
-3.26956759134148e-06
-2.00088613866549e-05
-6.66941674649528e-06
-1.11644439113059e-05
-1.79935592259122e-05
-2.75201413849637e-05
-6.41674250364234e-06
-8.267107865736e-06
-3.06884487851843e-05
-1.79865745256778e-05
-2.60708377906189e-05
-2.50815100383176e-05
-1.92248617819535e-05
-2.42030836346131e-05
2.29854538281244e-06
-1.62304939699274e-05
-2.05432364907672e-05
-2.07134826375495e-05
-1.59313325699403e-05
-1.02174443259218e-05
-1.94381534873666e-05
-9.0109554588117e-06
-9.14912903910124e-06
-3.94655466776256e-05
-1.30431990653596e-05
-2.6050660923867e-05
-1.177495569239e-05
1.90144522342048e-06
-1.85256774564374e-05
-1.47487397219207e-05
-2.33552169047825e-05
-1.60690224565163e-05
-2.80005130595858e-05
-3.77188331247887e-06
-3.82914377350489e-05
-2.37305707820559e-06
-9.45121254098803e-06
-9.30754676414525e-06
-1.39352001943725e-06
-1.58151306191747e-05
-3.5133449691194e-06
8.34098307688697e-06
-1.80416987907432e-05
-1.98728295627693e-05
-8.34702643911681e-06
-1.59694983697551e-07
-3.81425326558246e-05
-1.07069387523772e-05
-4.01639127312556e-06
-2.16846489456551e-05
-1.14431733735354e-05
-2.44598761990751e-05
-9.42803943170844e-06
-1.05615316663872e-05
-2.53937873197767e-05
-2.8603257628293e-06
-2.51647829869054e-05
-2.49660172230515e-05
-2.26569999334889e-05
-1.42886266445917e-05
-1.51417237498235e-05
-1.44958614794034e-05
-1.11579158355803e-05
