# Supplementary material for: Research on computational propagation and identification of mine microseismic signals based on deep learning
Source: PLoS One. 2025 Oct 22;20(10):e0334641. doi: 10.1371/journal.pone.0334641 (PMC12543183; doi:10.1371/journal.pone.0334641)
Supplement: S2 Data — (ZIP) [file pone.0334641.s002.zip › 000100500001994.xlsx_0.txt_24.txt.txt]

-1.11217182765783e-05
-7.234737239472e-06
-1.91770214974272e-05
-2.6388678095073e-06
-1.81705766743145e-05
-1.5000918104935e-05
-2.15465457871438e-05
-3.98800155662309e-05
-1.68533058813304e-05
-2.27431945744423e-05
-7.85626526242376e-06
-1.79276025489201e-05
-4.39206374053782e-05
-3.4224221239444e-05
-8.73166256493401e-06
-2.12018953720674e-05
-2.78394176384249e-05
-1.71999363792833e-05
-2.52967152560239e-05
-2.05247314236806e-05
-1.7181574291553e-05
-1.79445921395287e-05
-2.09908674269951e-05
-1.1601007210774e-05
-3.60814131565543e-06
-1.53837951833887e-05
-3.17059360990306e-05
-4.02560354186207e-05
-3.6557266513136e-05
-2.93318535554877e-05
-2.7502223342992e-05
-1.78677305280219e-05
-2.48432866323624e-05
7.41133851111764e-06
-2.81781284247029e-06
-2.1923222224895e-05
-1.58051054453103e-05
-3.13258226183579e-05
-1.66162199757815e-05
-1.35859974502607e-05
-3.9251269003434e-05
-3.26234450851941e-05
-2.92684865141534e-05
-3.62570179481846e-05
-1.89780743020582e-05
-1.82236365184799e-05
-1.50481949379574e-05
-2.10274187157811e-05
-2.63729046269586e-05
-1.06649755819728e-05
-3.86606171402464e-05
-7.47364287116199e-06
-1.85955060034519e-05
-9.99586016255523e-06
-2.90140766465124e-05
-2.53018482483587e-05
3.67370876324474e-06
-2.82879860633713e-05
-2.94276117138228e-05
-3.52660088285599e-05
-1.67116997413215e-05
1.2786775823688e-06
-1.19385382730752e-05
-1.03507542913466e-05
-1.8838663440438e-05
-2.10651311454649e-05
-1.7150073833507e-05
-1.00393264109905e-05
7.78202286972371e-06
-3.23989644719181e-05
-1.48304075587586e-05
-2.2313300894897e-05
-2.1230999064991e-05
-7.6607673549209e-06
-1.42044360217419e-05
-3.25177707490761e-05
-1.45770077074542e-05
-3.55564686090529e-05
-4.14541091755011e-05
-1.26078013881614e-05
-2.78314264753114e-05
-2.08167584055351e-05
-1.52808989762575e-05
-2.36867848573067e-05
5.82314826048223e-06
-1.46003276167927e-05
-1.38033886159341e-05
1.14018832360306e-05
5.18567454116406e-07
-9.80168473146743e-06
-2.92208982697218e-05
-1.9377268992468e-05
-2.76023376499885e-05
-3.86260188890659e-06
-1.77440790602603e-06
-2.76076193831357e-05
-3.54627596500837e-05
-2.00701641759991e-05
-3.81154741312394e-05
-2.06683642037048e-05
-1.80685192787841e-05
-2.72857868259781e-05
-4.92986871028119e-06
-1.48494318805844e-05
-1.21443874431897e-05
-2.11197162295074e-05
-4.81217134184514e-05
-2.69240419540616e-05
-6.83585782644509e-06
-4.13611931354195e-05
-3.68707769634675e-05
-1.39904677109371e-05
-1.07983726240622e-05
-1.1257393148302e-05
-4.31484953540176e-05
-5.02549930039759e-05
-2.06611649223343e-05
-2.7943805419778e-05
-1.85621065356782e-05
-1.66769762662505e-05
5.90396830671746e-07
-8.30017154999137e-06
-9.64919979557633e-06
-1.01217097725562e-05
-2.82496266760584e-05
-2.52160190609484e-05
-3.15865383941318e-05
-3.44429457153777e-05
-3.86237326281073e-06
-3.05279058602936e-05
-2.43977219013092e-05
-2.75834814226775e-05
-1.51076719007476e-05
-1.20972328027723e-05
-1.84957354557297e-06
-1.36284010434954e-05
-1.89026653917385e-05
-3.00193305077355e-05
-8.6497121249429e-06
-2.19076660733689e-05
-2.48176145267073e-05
-2.88652391888017e-06
-8.4048753677012e-06
-2.16792686843352e-05
-4.40425834729593e-05
-8.33760772412365e-06
-4.58404171789017e-06
-1.37719473190813e-05
-1.83508108853657e-05
-4.04969660853017e-05
-2.12567283238388e-05
-2.03914578448107e-05
-2.66595441275894e-05
-6.25249392537023e-06
-2.33617901560357e-05
-2.83165095464812e-06
-1.15591610108922e-05
-2.07797910235334e-05
-2.67590347444203e-05
-1.58938375264603e-05
2.00408543871028e-06
-2.86531614226538e-05
-1.82225911446161e-05
-1.67588656853847e-05
-3.84322002333596e-05
-3.04413910273479e-05
-1.02658360316209e-05
-3.71182354032599e-05
7.4604037991306e-06
-3.53149808065545e-05
-1.05590944721198e-05
-1.89889441308758e-05
-1.55658456887927e-05
1.14007313869556e-06
-7.20162762342785e-07
-3.90018308713564e-05
-2.22148209220298e-05
-1.85241456371582e-05
-9.7984183575697e-06
-3.55655607156359e-05
-3.97896524395259e-05
-3.31331958780331e-06
-3.56523239874942e-05
-3.28450443736855e-05
-1.06983369130254e-05
-2.42747343710981e-05
-2.85872015421401e-05
-2.44845260576146e-05
-2.92752513956293e-05
-1.24486307450686e-05
-1.33254227004992e-05
-2.26906138771782e-05
-3.53464848147072e-06
-1.10260801190602e-05
-2.00368725021267e-05
-2.69601936132846e-05
-1.75765986186464e-05
-5.51937013038997e-06
-1.00102293520537e-05
-1.596629637482e-05
-1.69220500998184e-05
-1.91936493568886e-05
-2.50788970542611e-05
4.04309740589514e-07
-1.53532144369778e-05
-1.9400556488364e-05
-2.15963640538399e-05
-2.18555148160217e-05
-7.3902598458102e-06
-2.72769480443909e-05
-3.69499432550308e-05
-1.70228959648236e-05
-2.35522013459449e-05
-1.79344860089856e-05
-2.34774827147264e-05
1.98947610009437e-06
-2.39058554724593e-05
-1.57474198976261e-05
-1.57938273995644e-05
-3.02473397472032e-05
-2.215367588387e-05
-5.36325271917504e-06
-5.29460152263539e-06
-1.87884705797624e-05
-1.4659363487812e-05
-1.99285471252809e-05
8.20929717171071e-06
-3.1722074708046e-05
9.23911892752768e-06
-1.81835852415523e-05
-2.39659479368554e-05
4.10050809970436e-06
-2.3580367345178e-05
-9.65453198768523e-06
-2.31710351720687e-05
-7.74828358712515e-06
-1.47523960283894e-05
-2.92777877003108e-05
-1.72447321181234e-06
-2.61495119960635e-05
-6.34136229132676e-06
-8.76368637574219e-06
-6.83732836328816e-06
-2.44427929585272e-05
-1.0356113232732e-05
-5.76906462049404e-06
-7.16597013246706e-06
-3.12963386871119e-05
-2.02028134212862e-05
-1.97697247127113e-05
-2.05093189732906e-05
-6.63117080323456e-06
-2.68290983028396e-05
-8.10499239641403e-06
-6.49008582224159e-06
-1.48621937605225e-05
-2.27189671985906e-05
-4.35632155830261e-06
-2.3578208731678e-05
-1.24200674789159e-06
-3.11564650558575e-05
-1.73034369025577e-05
-1.76367880331439e-05
-2.50374875663451e-05
5.90391642295468e-06
-1.45022228401296e-05
-1.79098121375886e-06
-5.78444173477846e-06
-2.73234616254372e-05
-4.76640007815874e-06
-4.52584940005435e-06
-2.02953264844731e-05
-1.97718654572438e-05
-1.16855425637831e-05
-1.69361176975386e-05
-2.15488380121676e-05
-2.03292914665836e-05
-3.33018898726498e-05
-2.58748013566623e-05
-2.63686448976584e-05
-2.86257842228072e-05
-3.71968005498861e-05
-2.97116413072015e-05
-1.62715023450275e-05
-1.6307709103641e-05
-1.61575239214429e-05
-2.14170685071446e-05
-2.81539292108157e-05
-1.16577626801799e-05
-3.36710923357674e-07
-1.75073285212261e-06
-1.00707665345591e-05
-1.6112095372833e-05
-2.74478088995905e-05
-7.95857049483168e-06
-1.46263614844681e-05
-8.48192003492635e-06
-1.00515139146435e-05
-2.14437301913509e-05
-1.56383977160606e-05
-1.24768105047192e-05
-2.24697740167806e-05
-2.66353958223385e-05
-2.69630257549056e-05
-2.96142435601035e-05
-2.07678665731604e-05
-1.37985470042794e-05
-1.3366861513487e-05
-8.9963684676277e-06
-2.30896709522898e-05
-3.31495068665878e-05
-1.2108901579624e-05
-3.6843489095743e-05
-1.76761763904333e-05
-7.329766851164e-06
-1.96136629982634e-05
-3.03168274248009e-05
7.50096720795162e-06
-2.55558067803504e-05
-3.34384952846985e-06
-8.88774723769664e-06
-3.51397358095217e-05
-1.07548351221552e-05
-1.16636098209854e-05
-1.36046595192985e-05
-8.56692084759487e-06
-3.07863097710399e-05
-2.31928683958671e-05
-2.18568858403916e-05
-1.34426239098986e-06
-2.07465898812987e-05
-2.18346476081214e-05
-8.87705911037226e-06
-9.13805727288165e-06
-7.73422465397884e-06
-2.98303203502356e-05
-6.87366286776513e-06
-4.00345069692042e-05
-1.19053177361095e-05
-1.84937261175015e-05
-4.38119612029692e-05
-2.2831996959465e-05
3.31869718299309e-07
-1.74614345917413e-05
-3.05798294666315e-05
-1.69009920597807e-05
-1.61052009008473e-05
-1.89533402297748e-05
-1.92768782757518e-05
-1.76967971781093e-05
-5.52724167777777e-06
-2.75853350584289e-05
-1.57754116178525e-05
-2.90320689934142e-05
-1.68645398068484e-05
-2.36622579745398e-05
-1.67393631173188e-05
3.5923535862402e-07
-2.79406026959851e-05
-5.7663641095106e-06
-3.16063053236216e-05
-1.03613682110446e-05
-1.049525046576e-06
-3.73477460412415e-05
-1.52431003602415e-05
-3.18252305761411e-06
-3.06975958171551e-05
-8.35331654851506e-06
1.01511585382143e-06
-2.40267033413037e-05
-2.73459673583789e-05
-2.15073298502617e-05
-2.47278054476002e-05
-1.50186505825934e-05
-2.61645658103558e-05
-3.85141114480421e-05
-2.53391708388752e-05
-3.28997618047637e-05
-1.32924997597799e-05
-1.50897709273469e-06
-1.27456335838346e-05
-4.83393056962628e-05
-1.77888509133771e-05
-1.24142527958758e-05
-1.81901750768553e-05
-1.86434801003252e-05
-1.94168697298404e-05
-4.77216973912323e-06
-1.39748519272138e-05
-1.74516560746666e-05
-2.34149367860993e-05
-1.02921607542181e-05
-1.49532556583532e-05
-3.34544656637416e-05
-5.32751084304919e-06
-3.19172559565896e-05
-2.65333442377437e-05
-1.41523897823092e-05
-4.02982451993164e-05
-1.90324932128361e-05
-2.88838642275596e-05
-3.30294227064929e-05
-1.06608374567232e-05
-1.88334724659936e-05
-3.25724917810916e-05
-1.89290721078596e-05
-1.15027245939043e-05
-2.41099081435135e-05
-1.92338772038797e-05
-2.9851119564883e-05
-1.35962935435468e-05
-2.94848612903141e-05
1.28664493247737e-06
-2.64983811908205e-05
-5.8195159847601e-06
-2.495248286526e-05
-1.61921462709902e-05
-5.70340381499542e-06
-3.31962083749591e-05
-4.52353473498535e-05
-2.6220105386355e-05
-6.66372481784678e-06
-4.54141080945985e-06
-3.18812856536079e-05
-3.4749630076582e-05
-3.13834803770884e-05
-1.19959582432159e-05
-9.67560180408151e-06
-1.05209363252853e-05
-1.76959945967363e-05
-2.35692476216768e-05
-1.22515023223257e-06
-6.68404841441426e-06
-2.03493048570251e-05
-4.7603265236765e-06
-1.95653359327906e-05
-2.77638097743441e-05
-2.13469053681423e-05
-2.33469422370961e-06
-1.42390770216431e-05
-3.69561842121589e-06
-2.59806884080384e-05
-2.62275788034915e-05
-7.62085249372298e-06
-1.62223419698084e-05
-1.95962179187068e-05
-3.67884809272293e-05
-2.73185146603699e-05
2.49262724196482e-06
-2.4340776712983e-05
-3.28466025820518e-05
-8.90589807768441e-06
3.29029221505778e-06
-1.72444035184916e-05
-7.69631343934662e-06
-3.06253401830609e-05
-1.70460960041297e-05
-1.28334961810667e-05
-4.60021801062812e-05
-3.82794329409206e-05
-2.29961920266741e-05
-3.04407516274683e-05
-1.26170713531187e-05
-4.7042698079895e-05
-8.95012633351289e-06
-3.44914905916694e-06
-1.36690100756865e-06
-1.70643799914113e-05
-6.82976316679934e-06
-9.41259090774839e-07
-2.06321640229174e-05
-1.48300754335036e-05
-1.02257519319141e-05
1.91416315144522e-06
-2.18953650926905e-05
-8.34017727902373e-06
-1.64718756659179e-05
-2.64849129483493e-05
-1.34707973656025e-05
-2.72228973279812e-05
-2.86878652144573e-05
-4.52466705118531e-05
-2.61919077253788e-05
-1.35181722885439e-06
-9.87340712025836e-06
-1.44266159422794e-05
-3.36594392294185e-05
-4.23002917568831e-06
-3.25913087628475e-05
-3.80839731000311e-07
-6.38155176543709e-06
-2.59370407842353e-05
-2.04207715004113e-05
-9.41636876156377e-06
-3.31620053778251e-05
-1.99562448955013e-05
-1.51780552334069e-05
-3.6255474515288e-05
-1.64096033485073e-05
-1.02450118044585e-05
-1.43903736079758e-05
-2.87085407288466e-05
-3.44596093673496e-05
-2.52524162310495e-05
-2.2754472088641e-05
-1.19604805489804e-05
-1.90185791076032e-05
-1.37209930387162e-05
-1.53266133787396e-05
-1.75040312884352e-05
-1.15873656506048e-05
-2.61696340589595e-05
-2.88644601538841e-05
-3.48933288491019e-05
-1.67802974172702e-05
-4.82144507070358e-06
-2.93493366349631e-05
-3.78716993402633e-05
-3.22183220353332e-05
-2.53205404781429e-05
-3.28754058727598e-05
-1.51418399544956e-05
-7.42911950416227e-06
-3.85369691482367e-05
-2.35788717310003e-07
-2.41281195652903e-05
-3.78258549739964e-05
-5.18330925355596e-05
-3.01510750384859e-05
1.20991155941013e-06
-2.20090898042533e-05
-2.21038351119065e-05
1.68293886934511e-06
-2.5150608283093e-05
-1.94975088269477e-05
-1.94962800665509e-05
-3.44492443947832e-05
-1.04797171848843e-05
-2.88368618428805e-07
-9.40929801670371e-06
-2.73345137238853e-05
-1.04699281179782e-05
-3.07860173443317e-05
4.19609323475135e-06
-1.40597081374533e-05
-2.3370354462011e-05
-3.40362104198499e-05
-2.77740947238942e-05
-1.21876035864567e-05
-1.21866974474242e-05
-2.49712017806217e-05
-2.54846913695829e-05
-1.77225715917687e-05
-1.75387527821467e-05
-3.21205327657742e-05
-3.14950973318245e-05
-3.4006915783351e-06
-1.59748466579903e-05
-7.70492154796848e-06
-1.75551263078864e-05
1.37433744908503e-05
-4.4713471071382e-06
-1.89864781436632e-05
-2.7015598721407e-05
7.8066499703415e-07
-3.01995912547351e-05
-3.57669972799125e-06
-3.10948988166148e-06
-3.35191553731045e-05
-1.53881661479475e-05
-2.43512271066934e-05
-1.63622450568238e-05
-4.21525591462853e-05
-5.05196801953739e-06
-2.05785355588712e-05
-1.19964710112477e-05
-4.34059402205972e-05
-1.18252756907098e-05
-2.45148623230684e-05
-3.59198559518905e-05
-1.99520923187046e-05
-4.27878342730658e-06
-1.34728251904437e-05
-2.95839747826675e-05
-6.79163307570863e-06
-1.63897470007895e-05
-2.48792190454669e-05
-2.5392607304616e-05
-2.33451505011775e-05
-2.52233210465838e-05
-3.75059977254731e-05
-3.26885752461534e-05
-2.57971690838098e-05
-3.06820510503053e-05
-1.95905874080063e-05
-2.81076018095009e-05
-2.60459750592214e-05
-2.13775399626538e-05
-1.20437273732173e-05
-2.49517956719547e-05
-3.76643683924441e-05
-1.77090719923443e-05
-2.51798160991838e-05
-2.64323975149146e-05
-9.36602841371268e-06
-2.88285145361997e-05
-1.35181167626967e-05
-1.92968104629442e-06
-8.90493552403815e-06
-5.20285796570651e-06
1.51271210000649e-06
-1.13971258545588e-05
-1.36633038071249e-05
-1.03792348317703e-05
-9.26501492523875e-06
-2.52714230407875e-05
-2.14611785023493e-05
-1.90620173167133e-05
-2.09371274087782e-05
3.46354442470413e-06
-6.47856732857676e-06
-2.99915034345288e-05
4.76322733617655e-06
-2.22920205099857e-05
-8.51354784582251e-06
-3.11481629539876e-05
-3.25908166284618e-05
-4.97012576453389e-06
-1.45773092694107e-05
-1.33244804150898e-05
-1.49018177639693e-05
-3.28900825324836e-05
-3.27682673299193e-05
-2.23643163459331e-05
6.61141795255411e-07
-1.10258463655241e-05
5.00292284111937e-06
-2.0366588238472e-06
2.14253944239197e-06
-2.2251942047666e-05
-8.19091289067324e-06
-2.30626449676419e-05
2.7601869108154e-06
-1.7158495975387e-05
-2.76485659670111e-05
-2.1944351540735e-05
-2.00992751770624e-06
-1.51308179242228e-05
-3.20542789567251e-05
-1.92158696519329e-05
-1.40017831619594e-05
-1.98729608858326e-05
-2.2285709525657e-05
-1.69642091473151e-05
-3.83393022489493e-06
-2.35300120311669e-05
-2.00592990848059e-05
-3.76986496102692e-05
-4.69392887209203e-05
-6.72301399818284e-06
-3.0943162817894e-05
-2.58349090414169e-05
-1.79665095228451e-05
-1.02493330154325e-05
-1.56529389101548e-05
-1.47770031508508e-05
-2.15538916204717e-05
-9.57522200135612e-07
-1.18308342654498e-05
-2.4884995085362e-05
-5.51531277483621e-06
-1.92247234767149e-05
-3.21119717702532e-05
-4.3887016842148e-06
-1.82099335681751e-05
-3.08757117175581e-05
-1.68972922561003e-05
-3.26522401837623e-05
-3.59930238889968e-06
-1.07631984152238e-05
-2.97483165633614e-05
-1.48145222590284e-05
-1.64365017741573e-05
-2.87154719746267e-05
-3.20464686050741e-05
-1.80942192968685e-05
-3.73646981514875e-05
-1.0356749646716e-05
-1.48085720987287e-06
5.29402980776977e-08
-6.92912585924373e-06
-1.46247999578839e-05
-7.72991806968319e-06
-2.95001170107181e-05
-1.89669861422104e-05
-3.70177495127509e-05
-3.74904058872838e-05
-2.05892524623328e-05
-2.47170573882713e-05
-2.2301368565927e-05
-1.17040166083096e-05
-1.3328309333755e-05
-1.93674384410436e-05
-1.70358961447769e-05
-2.81478070415968e-05
-1.48209429377803e-06
-1.7620977033318e-05
-1.41512133838825e-05
2.43316855614072e-06
-3.09197251197143e-05
-1.23556131296425e-05
-1.34524907113571e-05
-1.88986601803122e-05
-7.81006642385358e-06
-2.52471347155767e-05
-2.53303412020381e-05
-2.65471931912881e-05
-1.88318043428463e-05
-9.03713365965445e-06
-1.69867847859731e-05
-1.15179908219616e-05
-1.24743790072746e-05
-8.14890742207535e-06
-3.36131489207482e-05
-1.79569845231995e-05
-4.11153682420013e-05
-3.12061777259398e-05
-1.2528929674829e-05
-1.4403150408091e-05
-1.30204718944094e-05
-2.564359473174e-05
-2.16861527493581e-05
-1.61163945212555e-05
-2.11831008715023e-05
-4.28255234562776e-06
-2.01337382395191e-05
-3.37371470997959e-05
-2.02513638687337e-05
-4.92741534955163e-05
-2.08207454874524e-05
-1.52448374139925e-05
-1.78848437837615e-05
-3.93452248448573e-06
-1.45592712967886e-05
-2.89541740432886e-05
-9.06247523621836e-06
-6.98714163576081e-06
-1.24029352503927e-05
-2.2413671154035e-05
-2.45782241971959e-05
-2.89359582895745e-05
-1.76409277177959e-05
-4.91195681604031e-05
-1.81035544677003e-05
-1.29622023457086e-05
-7.15544939729601e-06
-4.84276532175668e-08
-3.71550735348585e-05
-2.16908639711792e-05
-3.42224697360578e-05
-5.78099027644455e-06
-3.36755100159673e-05
-3.65471666640349e-05
-2.84426528282418e-05
-1.09458279648438e-05
-2.01218517593211e-05
-3.11901349431311e-05
-3.92681405133787e-05
-4.44054298877028e-05
-1.65437011738982e-05
-1.52846257275367e-05
-1.45250414092995e-05
-1.52554056105826e-06
-1.53010984786877e-05
-1.60595017804877e-05
-2.0765168418137e-05
-2.00577173150723e-05
-2.74294422751267e-05
-4.64092212095081e-06
-2.25453450242864e-05
8.29582821531882e-07
-1.44793839273233e-05
2.23756199278886e-06
-3.0577272289423e-05
-2.70711303776277e-05
-1.59903235135791e-05
-4.2630259611155e-05
-2.10826139574537e-05
-1.7811079615543e-05
-5.04650198489431e-06
-2.31922332758209e-05
-1.70979802679005e-05
-2.02652878227751e-05
1.97514492229477e-06
-3.38352599957116e-05
-1.78346754592876e-05
-3.78836102090703e-06
-2.33085280145556e-05
-2.71623098638578e-05
-4.0243188885723e-05
-1.46541487615495e-06
-3.65175709220102e-06
-1.80714341681005e-05
-2.03489761208557e-05
-2.78966801147313e-06
-2.159081160406e-05
-2.41305913987808e-05
-1.42618194695057e-05
-1.96504448914696e-05
-2.01472465076736e-05
-1.22370810887768e-05
-3.75769531168763e-05
-1.11635458051004e-05
-2.88869288384029e-05
-1.67525700751128e-05
-2.44425671468725e-05
-1.92777270951974e-05
-1.69919324491835e-05
-2.94746419295931e-05
-2.52667121176546e-05
-1.74044843674929e-05
-1.80757167603023e-05
-1.2839619492781e-06
-3.17638139058968e-05
-1.35322274054882e-05
3.89437648229582e-06
-1.21617143960533e-05
-2.43355253570732e-05
-1.7713681143983e-05
-2.94378545904651e-05
-3.53177392843757e-05
-2.46861331629297e-05
-2.87109428111497e-05
-3.89215849512051e-05
-2.96707556468295e-05
-3.39340055078544e-05
-9.16058542948284e-06
-2.55170495733237e-05
-3.45651575773386e-06
-3.83652092781385e-05
-8.94301847934686e-06
-2.1677302660522e-05
-2.28458974207103e-05
-2.44638146663904e-05
-1.95306869294725e-05
-3.35996244484239e-05
-4.78370869813408e-06
-2.74055355947698e-05
-2.85388410295897e-05
-3.61726630793532e-05
-2.52661092261679e-05
-2.09618327448189e-05
-2.06008686738217e-06
-3.06801350986639e-05
-1.16754539399467e-05
-1.01065758855229e-05
-7.93634631673545e-06
-3.38651087625103e-05
-2.19902308124135e-05
-2.47128822860134e-05
-1.14220541310106e-05
-2.31341506041583e-05
-4.0988352881303e-05
-6.0319406202901e-06
-4.45629526749872e-06
-1.33205246341157e-05
1.04803733986773e-05
-1.74535679709852e-05
-5.07983241320723e-06
-9.79233937742316e-06
-2.2942838577433e-05
-2.55985298681363e-05
-2.26572754881394e-05
-2.08258120715918e-05
-1.1594251823853e-05
-4.52891257758024e-06
-1.11643276955964e-05
-1.85541268644523e-05
-1.37564809526198e-05
-1.1549060346055e-05
-1.492580931491e-05
-1.79138150559593e-05
-2.8651412477576e-05
-2.1167435210276e-05
-1.46498765383267e-05
-3.91815582147587e-05
8.99097873135949e-07
-8.17819190564008e-06
-8.25395815198717e-06
-3.09161147597323e-05
-2.32737008746359e-05
-2.46394492209497e-05
-2.45119390043313e-05
-3.04650476912079e-05
-6.70879283435131e-06
-1.57465087025786e-05
-1.94860141471553e-05
-2.27899404491372e-05
-2.50481300023246e-06
-8.52739546530422e-06
-1.93929351162201e-05
-2.97503353999138e-05
-1.58343359408308e-05
7.25499677544667e-07
-2.78837265733118e-05
-2.30026888998476e-05
-2.69949116107534e-05
-1.98589452723571e-05
-2.22904719107545e-05
-1.4187993928341e-05
-3.38636559962228e-05
-2.86564821295994e-05
-1.50344983709446e-05
-3.7121902977599e-05
-2.31247994858045e-05
-2.22352411835877e-05
-2.74031290589034e-05
-1.44874250859704e-05
-1.56650374334316e-05
-1.31146254000761e-05
-1.25441312327182e-05
-6.57079626025717e-06
-2.07617143997808e-05
-1.40648113897091e-05
-1.4681250895525e-05
-2.15611056404748e-05
-8.52867712836757e-06
7.31456434658837e-06
-1.10106830735104e-05
-3.01509007464797e-05
-1.54358716045839e-05
-1.63110563343748e-05
-2.02546729912599e-05
-2.77254179285008e-05
-2.58371309074346e-05
-3.1110295700938e-06
-8.27523083205156e-06
-2.63310064283386e-05
-1.05504887074572e-05
-1.29969437194822e-05
-1.4271587933379e-05
-1.49905925188031e-05
9.2991693988438e-07
-8.78388569251107e-06
-1.82418809609327e-05
-1.17905939625658e-05
-7.38898510217265e-06
-2.33335769310934e-05
-4.98021904325988e-06
-1.46335395766267e-05
-1.03356144266568e-05
-1.07348651144764e-05
1.74585507691475e-07
-6.26423942906935e-06
-1.21636214407964e-05
-3.14747107682372e-05
-1.31061064568967e-05
2.2642470251405e-07
-1.66669946981676e-05
-1.75748013693391e-05
-2.75720209988884e-05
-3.5512849157836e-05
-2.0386533209231e-05
-3.4065477907598e-05
-1.15934022580629e-05
-1.59094523639215e-05
-1.76354413957457e-05
-1.7421353026522e-05
-1.74079406718533e-05
-2.0584226248576e-05
-1.09637232579751e-05
-2.7759127663169e-05
-1.17203802200826e-05
-6.92370510583344e-06
-2.60906773391178e-05
-2.06389015022427e-05
-1.81496408767841e-05
-3.25503193596389e-05
-1.12766255307958e-05
-2.97401357706718e-05
-2.55262244824353e-05
-1.30863135491386e-05
-1.84366693034316e-05
-1.47294169595684e-05
-1.84320276108218e-05
-1.33329447164066e-05
-2.23648006946026e-05
-3.61701811833852e-05
-1.92179339147251e-05
-8.92485288897659e-06
-2.83984347842782e-05
-2.3059490718683e-06
-2.56908528123512e-05
-7.60179063650225e-06
-1.64357939488298e-05
-1.98114373373561e-05
-2.98229497352582e-05
-1.77358481354064e-05
-2.89526690425488e-05
-3.98614591770629e-05
-3.32444783956763e-05
-3.64929017956197e-05
-1.84468829333411e-05
-2.23453980744163e-05
-2.32811092766684e-05
-1.24882541914279e-05
-1.44398485369827e-07
-1.74831559870798e-05
-2.09084093067976e-05
-1.23622617228769e-05
-4.65355845835093e-06
-1.61998897583467e-05
-1.38090968480394e-05
-1.49869652600367e-05
-2.57712731972695e-05
-1.87135736808925e-05
-3.90027555708015e-05
-1.05009217258736e-05
-1.26226301320376e-05
5.54333557796134e-06
-2.15245964759508e-05
-1.2018187797902e-05
-1.63199491955195e-05
-1.01157081681497e-05
2.49503617171528e-06
-9.97990900025703e-06
-2.57500973428021e-05
-3.20096194769802e-05
-3.88177494838155e-05
-1.66088961831824e-05
-1.43497590225737e-05
-2.14522384661727e-05
-5.14554769923674e-06
-8.73991291870882e-06
-1.16552440293594e-05
-1.44781601308477e-05
-2.00815105511789e-05
-1.60053459349992e-05
-3.37546991257724e-06
-2.69580940492954e-05
-4.44497703382943e-06
-7.1910027748705e-06
-1.51202060398024e-05
-2.50390212563197e-05
-1.99599287147668e-06
-1.33448060120073e-05
-1.97056324352527e-05
-2.56846486025735e-05
-3.2071660030775e-05
-2.93244759327477e-05
-3.85457986548254e-05
-3.79223424765511e-05
-4.61429330249811e-05
-3.92599840242153e-05
-2.29264838885885e-05
-2.74935630552855e-05
-2.95577688119542e-05
-2.56069094759978e-05
-1.65011260070597e-05
-1.45152770304319e-05
-2.82856127833633e-05
-1.63754229335585e-05
-4.24184749158873e-05
-9.69496638468291e-06
-2.59892820408999e-05
-1.49002599770553e-05
-3.79429875542055e-05
-3.2349641873122e-05
-1.24034982942128e-05
-2.73110996169393e-05
-2.38644878022174e-05
-2.83214302893547e-05
-1.43943742357571e-05
-1.17738859260756e-05
-1.90454326315635e-05
-1.60609789222087e-05
-1.55588026609024e-05
-1.07529976957746e-05
-1.65509460923067e-05
-1.90915448074728e-05
-2.17593444630371e-05
-4.16243351971241e-06
-1.90069665063833e-05
-2.01779192163388e-05
-1.55107862273563e-05
-1.08059962846483e-05
-2.06632235864782e-05
-3.92706473677745e-05
-2.44149209346283e-05
-1.18314072579591e-05
-4.06106582332645e-05
-1.30110828266072e-06
-2.44594000881861e-05
-2.94783494136063e-05
-2.17840718624673e-05
-1.72852099075793e-05
-4.15142039216581e-05
-4.42362339941063e-06
-2.86706395599859e-05
-2.04195617291834e-05
-1.78740458263029e-05
-1.52703149228508e-05
-1.4522548608588e-05
-3.15440377089615e-05
-1.05083627859677e-05
-1.13767055385493e-05
-3.46017653625222e-05
-1.8079757159331e-05
-8.80766610883929e-06
-1.41047333468365e-05
-1.27788660934269e-05
-1.04085465892962e-05
-2.2346282019889e-05
-1.83960997230458e-05
-1.60623737406263e-05
-1.60339236849155e-05
-2.34800316584805e-05
-3.1341241968859e-05
-1.26695308103502e-05
-8.43214090773322e-06
-3.16042789511401e-05
-2.54859605640343e-05
-2.19050925529892e-05
-1.76928146338429e-05
-9.07114267895356e-06
-8.74564687923897e-06
-4.23171401692805e-05
-5.34814612609766e-06
-1.01992785076163e-05
-1.29617817705378e-05
-1.89023206718525e-05
-1.64181980477414e-05
-3.17484266608955e-05
-2.52533877821658e-05
-1.49543112464297e-05
-2.2584286611949e-05
-2.36812086882799e-05
-3.46544790271787e-07
-2.20155804523177e-05
-8.84123878166003e-06
-9.2227699232745e-06
-2.89845024527601e-05
-1.69116911584736e-06
-6.82186117957991e-06
-2.0743553253703e-05
1.14302324474645e-06
-1.21039059928341e-05
-2.76918519160755e-05
-3.37550319259475e-05
-7.86765840855741e-06
-3.86192330476351e-05
-2.19316349555483e-06
-3.12494805261935e-06
-3.81705584544857e-05
-1.38063736750023e-05
-2.63140610326779e-05
9.80542594865798e-07
2.74188800504942e-06
-1.96283084059556e-05
-8.53754416218446e-06
-1.1998807711262e-05
-2.374722834485e-05
-1.44339150458455e-05
-7.01676752359947e-06
-2.61450845420287e-05
-3.01716825680744e-05
-1.30516482399931e-05
-1.81947496899033e-05
-1.23672659374156e-05
-1.89014019970506e-05
-3.21962777488486e-05
-1.78019475034767e-05
-4.00724865638571e-05
-2.68134872826041e-05
-1.70948420119925e-05
1.06338019446741e-06
-9.36976992537849e-06
-3.58433523504756e-06
-3.20068960125148e-05
-4.06251456926469e-05
-1.8675981536223e-05
-2.82863179871067e-05
-3.23309972271542e-05
-1.18082470603866e-05
-3.33684817005072e-05
-2.63206122378075e-05
-1.65037468703513e-05
-2.62067872254333e-05
-7.69303257023439e-06
-1.17460009843126e-05
-3.67910917963528e-05
-1.39128335021836e-05
-2.37380149069503e-05
-2.29947607530257e-05
-1.37219952601555e-05
-2.87525037641184e-05
-2.07989312809146e-06
-3.29664751913857e-05
5.90174894613629e-07
-1.74556152700176e-05
-1.16351570853195e-05
-1.56821761021788e-05
-3.02086474413709e-05
-1.69206537944714e-05
-1.21471801000364e-05
-2.13290223174721e-05
-2.85394393266889e-05
-1.97840054104688e-05
-2.82759333617868e-05
-2.78305026400557e-05
-5.38511759410987e-06
-6.59543357212198e-06
-2.20521731393468e-05
-1.76962038508788e-05
-1.00202255249334e-05
-2.05801348926485e-05
-7.81475523191463e-06
-1.51916616103049e-05
-3.37690665491436e-05
-3.1711590651516e-05
-5.70701928578029e-06
-3.69017938766329e-05
-2.00623377754438e-05
1.47039979158253e-06
-8.3120059119759e-06
-9.57836698896616e-06
-3.88609569261148e-05
-2.02695577241972e-05
-2.85773572696737e-05
-8.17299886196116e-06
-2.24778268497612e-05
-4.8371291786602e-05
-2.70908326887474e-05
-1.188688709298e-05
2.3154554014314e-06
-1.18610837257872e-05
-8.65881206738054e-06
-1.61549263500141e-05
-2.71365494018994e-05
-1.3186182494759e-05
-4.33385890294863e-05
-1.14084277155519e-05
-6.94465576827421e-06
-1.77692040956012e-05
-2.29374683246322e-05
-1.16743698420678e-05
-1.65227574901077e-05
-1.45318962673591e-05
-3.92271870802079e-06
-7.72051587189114e-06
-2.7317113117283e-05
-3.70175345985862e-05
-2.58696922783609e-05
-1.95717862344892e-05
-3.25218018540419e-05
5.49569434520612e-06
-1.63302542683619e-05
-2.09687867401684e-05
-2.28414566225438e-05
-2.893055408252e-05
-2.27319615769023e-05
-1.77941623468132e-05
-1.11643649228004e-05
-9.43794909706241e-06
-1.52475023706514e-05
-2.73787102814449e-05
-2.62306391605152e-05
-8.08863771806316e-06
-6.02527881951597e-06
-1.83339421359646e-05
-1.56806897882372e-05
-2.04802656625363e-05
-1.56800653435782e-05
6.51123159691278e-07
-3.61099534985413e-05
-1.40573099181222e-05
-2.27656214859565e-05
-1.12553684374991e-05
-1.6649357285878e-05
6.94916192245701e-07
-3.17908562044466e-05
-1.81144005139765e-05
-1.78281487901445e-06
-2.2539668788434e-05
-1.26538792165539e-05
-3.2486954571479e-05
-1.2525924716228e-05
-3.72200943650024e-07
-2.97561651041373e-05
-1.5433728204796e-05
-1.26178424030247e-06
-1.06551656522486e-05
-3.92005907705141e-06
-6.90554156884373e-06
-4.03586316393072e-05
-2.0007137669019e-05
-2.87574075197767e-05
-9.17973891540156e-06
-2.69272769215285e-05
-1.70283675455964e-05
-2.85159816285509e-05
-1.8523257889267e-05
-2.18725113946648e-05
-4.49574953682065e-07
-2.49953803102103e-05
-1.69724476446735e-05
-1.32275428774181e-05
-2.32060629679923e-05
-3.63128929626577e-05
-3.23698057997859e-05
-3.78480159044905e-05
-1.84449803435567e-05
-2.9407076823671e-05
-2.34110069382479e-05
-1.19531696434004e-05
-1.15315480426492e-05
-2.9627508722145e-05
-8.36312174823842e-06
4.34697590851142e-07
-2.67722534089579e-05
-2.71116262370016e-05
-4.29156464365735e-05
-1.50372603761792e-05
-1.64882723113803e-05
-2.03464306438588e-05
-9.18087009802823e-06
-3.14202752270727e-05
-4.54169123996952e-06
-1.24808119508161e-07
-8.38801650589892e-06
-4.66299850838165e-06
-1.29694229911183e-05
-3.37473798480647e-05
-1.71563118200316e-05
-1.19637039941945e-05
-3.56946259724727e-05
-1.48695751784761e-05
4.18970823534911e-06
-3.1471486651312e-05
-3.99380082752647e-05
-3.34711602319658e-05
-3.94416433778381e-05
-6.27679042739996e-06
-2.79710337133347e-05
-1.57310604333729e-05
-5.00392384162568e-05
-3.34488977039021e-05
-1.86556396608191e-05
-2.98754006941939e-05
-1.04999304795486e-05
-1.10964702553895e-05
-5.16688983399889e-06
2.8161106643365e-06
-2.14706315202955e-05
-1.81955344615949e-05
-1.50754212117611e-05
-2.29492695253914e-05
-1.45379003508425e-05
-1.80650836610519e-05
-2.74502562298444e-05
-2.63178596844835e-05
-1.8153762185223e-05
-3.22415505707196e-05
5.11036828395684e-06
-2.29076928020997e-05
-2.90431163052293e-05
-2.55817176848079e-05
-3.05026379897167e-05
-2.85748671472274e-05
-1.24282422275503e-05
-1.60965027746063e-05
-1.26861676090709e-05
-1.33697462737262e-05
-8.65178221158323e-06
-1.40889818370137e-05
2.22840307949716e-06
-1.15019687230153e-05
-2.90549977500272e-05
-1.98404494050327e-05
-2.62501327751826e-05
-3.2678006807943e-05
-2.05703396918377e-05
-1.84488871725711e-05
-2.29650328276652e-05
-4.1341231009198e-07
-1.55690699919651e-05
-6.11945722872567e-06
-1.44149449993184e-05
-1.17623993767869e-05
-1.92044108350871e-05
-1.60323920103664e-05
-3.65429917442506e-06
-3.8093141208095e-05
-2.49300452877025e-05
-8.03187683555519e-06
-2.46037900560781e-05
-1.67695331917239e-05
-2.0598160299336e-05
-9.30212161506321e-06
-1.27669998420454e-05
-1.0706470348037e-05
-2.03047117533208e-05
-3.14850284616672e-05
1.2626701383561e-05
-6.58059410404047e-06
-1.17843335567113e-05
-1.14479740664369e-06
-5.64370942649666e-06
-5.50449645472458e-06
-7.4736115071345e-06
-3.55018313883174e-05
4.62579007041081e-06
-7.45691070905773e-06
-2.69088330261477e-05
-1.16779876086332e-05
-5.87752153329137e-05
-1.51616828293604e-05
-3.83351567733741e-05
-1.71550548621822e-05
-1.03816013299137e-05
-1.40448249280952e-05
-1.91554549554511e-05
-2.36103399370781e-05
-7.86399373932309e-06
-2.35728441339237e-05
-1.32878646476739e-05
-4.12686776086619e-06
-2.18999159233056e-06
-1.96128068693495e-05
-1.69191667640101e-05
-2.46736521564271e-05
-1.6020628523174e-05
-8.30430496403721e-06
-1.8927763031095e-05
-2.26072297423451e-05
-1.36843109833713e-05
-2.87912722207925e-05
-4.33919188621156e-06
-5.3760267871048e-06
-1.59970021301595e-05
-9.16987179786732e-06
-2.1531892466766e-05
-1.31787664862714e-05
-1.87572418107777e-05
-1.45515106543931e-05
-1.2169454216853e-05
-7.33973276851632e-06
-2.79282648280163e-05
-3.42317934178567e-05
2.8609992127339e-06
-1.01150088810748e-05
-1.6049416729107e-06
-1.92498129582012e-05
-1.41374197454995e-05
-1.52191244097304e-05
-3.13802356796001e-05
-2.08231363552723e-06
-1.24569984942286e-05
-2.03724207124677e-05
-1.5794641222482e-05
-2.00985625343476e-05
-7.5396366664847e-06
-1.12581859908811e-05
-1.7392272362052e-05
-2.92677724766951e-05
-2.31032537130487e-06
-1.89251790254816e-05
-1.78970328537739e-05
-2.41313391827432e-05
-7.990387461543e-06
-3.16016443053399e-05
-1.73366914169001e-05
-2.23503855423395e-05
-3.11915171842744e-05
-1.73949159395344e-05
-2.65385416343206e-05
-2.020643278637e-05
-1.88747901818499e-05
-1.50634699654148e-05
-1.15983181760224e-06
-2.47941092442387e-05
-1.22443550810579e-05
-2.77498798726971e-05
-4.33360702922336e-05
-1.59026186936465e-05
-3.89609686626598e-05
-2.48010524041713e-05
-2.12861393866269e-05
-1.42929773479738e-05
-1.28620055707862e-05
-2.09245673901772e-05
-1.42746315648245e-05
-2.43050300693939e-05
-2.49049728925066e-05
-1.02432717354351e-05
-2.34172077786756e-05
-1.58981747912462e-05
6.731063470028e-06
-6.61383864438728e-07
-2.20162469634563e-05
-2.16481054365473e-05
1.91197750022017e-07
-1.16298818217914e-05
-1.44357141365028e-05
-1.67810527920611e-05
-2.46299473389829e-05
-8.57346341480911e-07
-4.50385613035877e-06
-1.34501839998278e-05
-8.6126965886487e-06
-9.69472357456032e-06
-1.18640350684067e-05
-2.90135394634695e-05
-2.64261607645164e-05
-2.44287720943501e-05
-2.13137846470986e-05
-4.69511705202425e-06
1.38017017796978e-05
-1.26505842204195e-05
-8.34575522847176e-06
-9.55946072409316e-06
-3.48800859929153e-05
-2.68488058260031e-05
-9.37169811380429e-06
-1.61523304024778e-05
-2.34979628257303e-05
-2.29809192869306e-05
-2.12470941118176e-05
-2.59896236484777e-05
-1.38805511285232e-05
-8.02479518184234e-06
-2.44808441869222e-05
-2.34154948542244e-05
-2.58984656606243e-05
-1.49462311593851e-05
-3.47707828658091e-05
-1.96755392513978e-06
-1.94691787564887e-05
-1.98726223186194e-05
-5.1931931803509e-06
-9.53956840632598e-06
-1.69034149373045e-05
-3.45792153513482e-05
-2.94441604615909e-05
-2.50729381069551e-05
-1.20774462628254e-05
7.21267094944935e-08
-2.71123956876443e-05
-4.28218928303228e-05
-2.06765001013836e-05
-1.70090108156988e-05
-5.0953365684229e-06
-3.52611574797888e-05
-3.79871676804929e-05
-5.94585866603975e-06
-2.47336038927676e-06
-2.01816732852331e-05
-2.30113219078457e-05
-1.45992187795301e-05
-8.66369849090386e-06
-3.91265447413656e-05
-2.2756299283203e-05
-2.13477328686411e-05
-3.98401658757251e-05
-2.71232109440297e-05
-7.05342170114361e-06
-1.86065570618012e-05
-7.59462036867081e-06
-3.59257511410206e-05
-3.6042520440603e-05
-2.20085373073648e-05
-2.2868206195026e-05
-1.82061379297459e-05
-5.31514460454565e-06
-3.28114801754132e-05
-1.28225183122277e-05
-2.32620261696761e-05
-1.72158580230282e-05
-2.77461778501507e-05
-2.45808722243976e-05
-1.78233814023294e-05
-1.60508935079325e-05
-1.47099313964917e-05
-3.43656910489221e-05
-2.04293003289942e-05
-2.01888363156677e-05
-1.32974014033132e-05
1.60302837761862e-05
-2.02585459985439e-05
-2.14016818936651e-05
-2.05506513929598e-05
-1.19280310587242e-05
4.28128987592297e-06
-1.312052588486e-06
-1.65039933766875e-05
3.59127947814572e-06
-3.94712107582898e-05
-4.99569461354506e-06
-1.16275517215351e-05
-1.72649279627824e-05
-3.30796918577965e-05
-3.09655854574371e-05
-1.5818183004067e-05
-5.41813362979233e-06
-2.98290874776652e-05
-1.77685592405034e-05
-1.81296849136127e-05
-2.72665822016185e-05
-2.29772101593726e-05
-9.2174494588293e-06
-1.57176303523275e-05
-1.31136597593959e-05
-3.38110995176172e-05
-2.01921001062989e-05
-1.54953720286353e-05
-3.03155877541721e-05
-2.05289513056306e-05
-3.97954665559125e-05
-2.42875327669617e-06
-3.59088225438778e-05
-3.89354254913098e-05
-2.95709664188697e-05
-1.4768097307846e-05
-1.37040704161108e-05
-1.71520825447804e-05
-4.28530791815735e-06
-1.6525737916417e-05
-4.43729644769173e-05
-4.07644063386411e-05
-3.40413636363967e-05
-3.92288982202042e-05
-1.96742055816645e-05
-2.12712656487992e-05
-1.94964260272247e-05
-2.18311222902853e-05
-2.28909465079555e-05
-1.68399126809211e-05
-1.2421292852121e-05
-1.37750142208169e-05
-1.38003912305607e-05
-1.41244838300407e-05
-3.66084626416774e-05
-2.40981356350113e-05
-3.46648374586705e-05
-8.62983685940446e-06
-1.38352198262501e-05
4.77393467373023e-06
-1.8642181513639e-05
-3.33893688237372e-05
3.65480257687298e-06
-2.84698896757136e-05
-1.61623740135124e-05
-1.89959620879394e-05
-2.27868000872773e-05
-2.4564462063965e-05
-1.67522230694894e-05
-3.32104906324129e-05
-3.99730929624359e-06
-1.80567506715002e-05
-3.35755904594276e-05
-5.42989656496876e-06
8.89700594461678e-06
-1.97209107428202e-05
-1.32262012448163e-05
-1.2508926094855e-06
-1.73156083196575e-05
-1.51675712772815e-05
-2.88638963602663e-05
-4.03871099896957e-05
-5.66236109021875e-06
-1.59117976354423e-05
3.24466270137962e-06
-1.54104617115799e-05
-3.80557713529096e-05
-2.64183507945008e-05
-1.44229396210127e-05
-1.0247969171712e-05
-6.54476159194935e-06
-4.20105225499799e-05
-8.67512761237371e-06
-1.38331441900648e-05
-2.52881523834039e-05
-1.087790579053e-05
-1.68431114982313e-07
6.4771581110849e-06
-6.87082541391268e-06
-1.03795158908638e-05
-3.67099851101459e-05
-1.98108558016228e-05
-2.80563299290855e-06
-1.4578631358574e-05
-2.53828937378244e-06
-3.7037763373172e-05
-3.16414177260645e-05
-2.00172512302732e-05
-2.15947478276651e-05
-2.28742282984662e-05
-4.08131545688956e-05
-1.89519648629817e-05
4.6237404965082e-06
-8.21683944403271e-06
-1.24105631992476e-05
-2.30312229096595e-05
-1.06289736592244e-05
-3.52942164521136e-06
-7.0461222988337e-06
-2.42934400033124e-05
-2.03137616216495e-05
-9.42836953190343e-06
-5.78231235492839e-06
-2.70379130912874e-05
-8.63160091763423e-06
2.9173954088179e-06
-2.2736423070745e-05
-1.23155905008081e-05
-2.83061036569512e-05
-2.19440144103562e-05
-2.21246703324051e-05
-2.44644065915602e-05
-3.72349353499391e-05
-2.54281769640783e-05
6.27296232433469e-06
-8.82102181766384e-06
-2.77158309183948e-05
1.35590373214497e-06
-8.26324984423782e-06
-2.67103322507282e-05
-1.4999642959607e-05
-1.25109713772841e-05
-2.46735276773303e-05
-1.94941337505049e-05
-2.81077560809676e-05
-3.12102459202969e-05
1.67177344837561e-06
-6.48605404016078e-06
-1.00541366519124e-05
-2.11647887817633e-05
-2.33840546550529e-05
-2.27005571250744e-05
-1.31014275623219e-05
-2.72221318254751e-05
-2.91408926937868e-05
-3.85865240844366e-05
-2.35005838455504e-05
-2.99959074236081e-06
-2.47383528704851e-05
-2.83329907286599e-05
-3.23264748281563e-05
-3.33123571078915e-06
-1.41989290432652e-05
-1.64184838943413e-05
-3.52848217691883e-05
-1.6947149338038e-05
-1.59308962787619e-05
-1.73894890253979e-05
-3.06435153758071e-05
-1.79423320215551e-05
-2.94311074673608e-05
-1.56270279711878e-05
-2.66580316016052e-05
-2.3033277657495e-05
-3.88414877768206e-05
-8.83007105642423e-06
-1.29598624152679e-05
-2.56850309411755e-05
-2.63646686262572e-06
-2.40115681850101e-05
-2.19614435775729e-05
-1.43519815771541e-05
2.89105627632718e-06
-4.06045228525117e-05
-1.0904826403626e-05
-2.8146372031793e-05
-1.74522533541164e-05
-1.13746626867312e-05
-3.69214555752627e-05
-1.58408864752747e-05
-1.77985931639832e-05
-2.78596728357171e-05
-6.85613744561214e-06
-2.02241974147306e-05
-2.71228033556826e-05
-9.0146531710091e-06
-2.12040977868248e-05
-3.09683825701132e-05
-2.42362022073518e-05
-2.54318656278002e-05
-1.02774806667703e-05
-2.95777248486296e-05
-1.84435614355998e-05
-1.6846354916344e-05
-4.02871433437281e-05
-3.82571023021341e-05
-3.53423160961606e-05
-5.85332158996039e-06
-1.00187493732259e-05
-3.54971537331844e-05
-3.42989128773125e-05
-4.96691246746708e-06
-1.2373923377189e-05
-2.39905710410838e-05
-2.01548542468489e-05
-3.08308159469068e-05
1.26852581346746e-06
-1.18831125331492e-05
-3.50454192658653e-05
-2.75202419988935e-05
-1.76132507870721e-05
-2.63437469449677e-05
-3.61445827210895e-05
-2.87854797847589e-05
-1.68307891166519e-05
-1.5392175899072e-05
-1.86398686558539e-05
-2.61969763077224e-05
-2.79432631917932e-05
-3.46435533712221e-05
-3.4159723403518e-05
-1.10037579290953e-05
-6.7056217900023e-06
-2.13238441492746e-05
-1.06864746628259e-05
-8.60861060752241e-06
-1.31962300074696e-05
-2.07836950428008e-05
-2.80632814201236e-05
-1.4931009199395e-05
-2.91756980013937e-05
-7.13155231032559e-06
-8.72872977173381e-06
-2.88589648490085e-05
-1.55188716494744e-05
-1.38532468079497e-05
-1.65789777988088e-05
1.0219301618922e-05
-3.22564907640909e-05
-2.96036365108285e-05
-1.74614229074148e-06
-1.3686279310742e-05
-6.7661435369082e-06
-2.207735466612e-05
-1.35889488206622e-05
-9.14546988807252e-06
-2.22194356872911e-05
-2.52581697099507e-05
-2.43147037879233e-06
-2.91906289727799e-05
-2.98802703203298e-05
-7.07924705039097e-06
-2.94082474528868e-05
-1.62429729483268e-05
-2.64731993321729e-05
-2.43099062921116e-05
-1.50454862151215e-05
-2.25118495306371e-05
-3.28022473647256e-05
-3.03025271625596e-06
-1.5444795332266e-05
-2.17002000910931e-05
-4.39031398855787e-05
-1.94758125604e-05
-7.2376501548005e-06
-3.62998589906448e-05
2.46498424397096e-06
-1.27859182612164e-05
1.24849264892597e-05
-2.14484131887731e-05
-1.5958090734467e-05
-1.96809390035605e-07
-2.38761630953992e-05
-2.60441377960466e-05
-3.39128394893362e-05
-1.59031884585737e-05
-1.27290769078307e-05
3.83200876225042e-06
-3.95431594054157e-05
-3.47382921224226e-05
-2.96643026493759e-05
-4.53539737974083e-05
-2.01950720121114e-05
-1.70918154238864e-05
-1.21960779516303e-06
-3.88509619050368e-05
-2.88719844446794e-05
-1.00614284918329e-05
-1.27530539043076e-05
-3.42994547039632e-05
-9.77521012687972e-06
-3.69821464034534e-05
-9.05224511874126e-06
-1.17756445063826e-06
-1.42038381524896e-05
-3.25772963989337e-05
-3.24415767696968e-05
-1.36809042609268e-05
-4.12834318111793e-06
-3.53844082407209e-05
-3.46224072159369e-05
-1.14575186566769e-05
-1.90756336432178e-05
-4.1911702183396e-06
-3.58468265067026e-05
-4.58303177969879e-06
-2.29419588198431e-05
-2.35707570871308e-05
-3.29308233875741e-05
-5.97944965862575e-06
-1.61022998501524e-05
-1.08449357002108e-05
-1.38532570124738e-05
-4.42490967500399e-06
-2.7419253734282e-05
-7.58892791919496e-06
-2.1552528237807e-05
-1.85351441205348e-05
-1.96812038836802e-05
-3.47296984896255e-05
-2.16078032154356e-05
-1.19016417474993e-05
-3.48241318734151e-05
-2.10419888848475e-05
-5.33658412085372e-06
-3.42843772351191e-05
-1.92287897097635e-05
-1.28125416096491e-05
-1.80496142161589e-05
-1.43984843298209e-05
-3.54322034332472e-05
-2.37483598066078e-05
-2.39586290922073e-05
-2.8285594660708e-05
-1.37775543348679e-05
-3.18798409295006e-05
-1.09311758400222e-05
-2.36399743822783e-05
-3.75200770999891e-05
-2.58912905571538e-05
-1.88298480301043e-05
-1.6895717635842e-05
-3.26113658413727e-05
-3.89352230353986e-05
1.88449114157948e-06
-1.33000870439796e-05
-1.03931308097657e-05
-3.34590542214805e-05
-2.29483009091958e-05
-1.41135105183467e-05
-8.91556421820036e-06
-1.77150245065029e-05
-2.51841262748832e-05
-3.43546664601552e-05
-1.87989485536718e-05
-2.23424154903168e-06
-1.93400293830695e-05
-3.16778026449923e-05
-2.65457121469912e-05
-3.31129414363203e-06
-1.86069761939619e-05
-2.43111686687412e-05
-1.10206000045091e-05
-2.46771520238363e-05
-1.69346912384108e-05
-5.61094349175305e-06
-3.03584136990534e-05
-1.13895079704668e-05
-2.8425383544313e-06
-4.18548384048785e-06
-3.26869603922535e-05
-2.38215519194818e-05
-1.37629942288954e-05
-3.22216722143875e-05
-3.01312244322729e-05
-1.40958763523252e-05
-1.69322375221713e-05
-2.9655950265798e-05
-2.04662112410524e-05
-1.52213248058226e-05
-2.0360352269522e-05
-2.01113576494544e-05
-9.13351915497903e-06
-1.59078746820999e-05
-1.67145103567798e-05
-1.51837606220286e-05
-2.88587749382959e-05
-6.99987542875305e-06
9.28872469714336e-06
-3.09049648592512e-05
-5.48098442405143e-06
-1.05813798299238e-05
-3.77972883902443e-06
-3.31781410633975e-05
-2.03146391214169e-05
-2.19649413885038e-05
-3.53110256047373e-05
-2.87576600777484e-05
-1.62008305595213e-05
-3.68212971140104e-05
-2.09768939804346e-05
-7.87935576420953e-06
5.42352037979804e-07
-1.62892922523325e-05
-1.96341160119532e-05
-2.09791647210361e-05
-2.37107816698758e-05
-1.13617557975298e-05
-1.33338369596728e-05
-3.78729184629379e-05
-2.30303349580762e-05
-2.07197381534349e-05
-1.95767490712436e-05
-1.98285810517421e-05
-3.19898364446242e-05
-5.63393161863519e-06
-1.55935365779936e-05
-1.90986008267336e-05
-2.89038803958499e-05
-5.95990907742087e-07
-3.86134752827747e-05
-1.08061809365112e-05
-9.85677039586813e-06
-4.10231654514854e-05
-1.19185437462996e-05
-1.37306748505831e-05
-1.54899178727151e-05
-4.76802535946407e-05
1.02612624483805e-06
-1.80471884958413e-05
-3.82409979729511e-05
-1.68717180560649e-05
-1.31289789351236e-05
-2.36162651188885e-05
-3.62913008705127e-05
-2.72608150631368e-05
-3.14340947831533e-05
-2.10796847859959e-05
-3.2679424623857e-05
-6.80942717054942e-06
-6.54919465156639e-06
-2.56764260184823e-05
-1.18395505063488e-05
-2.54466450521213e-06
-1.85708745554628e-05
-9.04745288679922e-06
-1.32112567015453e-05
-2.97837855460079e-05
-3.08105393320334e-05
-1.15434286105157e-05
-1.78906714774462e-05
-1.91326193816204e-05
-1.93722187780446e-05
-2.56365386887668e-05
-2.54195399322939e-05
-1.60956732316164e-05
-1.65073169511074e-05
-2.01557976646438e-05
-8.44228989351482e-06
-1.72948192908942e-05
1.24968691768526e-05
-1.56078182011409e-05
-1.36857483022879e-05
-1.87028076284924e-05
-2.1218305778354e-05
-1.57436037622981e-05
-1.29505233207278e-05
-1.02329908714078e-06
-4.07910333850907e-06
-1.91328385045857e-05
-7.70541635044899e-06
-1.24783256017068e-05
-2.0331069592163e-05
-1.05759353197886e-05
-1.23702329278925e-05
-3.19501032926018e-05
-2.72488188490634e-05
-3.62976335464039e-05
-4.70346856062631e-05
-2.03071599061536e-05
-2.51805397287315e-05
-9.26057989159522e-06
-2.10182141286412e-05
-8.7789633420669e-06
7.06261463647036e-06
-2.38888735497107e-05
-2.06243147281458e-05
-2.32861495210244e-05
-2.96671502988237e-05
-6.7280473633681e-06
-9.16670922553944e-06
-1.67952308758421e-05
-6.41999127556598e-06
-2.89809584535631e-05
-2.5130852452366e-05
-1.62998554630086e-05
-8.49463499464453e-06
-4.21359761441802e-05
-3.34113791023025e-05
-5.52083866234769e-07
-3.22799915150819e-05
-2.02387472765575e-05
-2.77174487805847e-05
-1.79422372723151e-05
-2.42853574720497e-05
-1.20597707746297e-05
-1.60208843102548e-05
-4.00127952760612e-05
-1.61307661031474e-05
-2.37389077430092e-05
-5.78062247637824e-06
-1.8913480579895e-05
-2.7614799290307e-05
-2.68253748122797e-05
-1.13729604664229e-05
-2.28233643341883e-05
-3.05012867797277e-05
-2.14160514745577e-05
-2.40191229085416e-05
-1.87314186623385e-05
6.6992380975228e-06
-2.96332061156373e-05
-2.41234857622107e-05
-2.21534317250068e-05
-3.07423823480771e-05
-1.2445124807209e-05
-1.50155731997385e-05
-9.75956385238982e-06
7.94578862346135e-06
-2.58174388433242e-05
-2.02810917423178e-05
-1.61567480700967e-05
-3.84144868783335e-06
-2.99468649096306e-05
-2.75459764295859e-05
-7.10530783046542e-06
-1.40893401197473e-05
-1.2378033389896e-05
-1.37412508580927e-05
-9.49978557155534e-07
-3.87065113803863e-05
-7.05747050002661e-06
-1.81523078884015e-05
-2.79645467923563e-05
-2.4458283214425e-05
-1.38041606358696e-06
-3.19560432285445e-05
-7.46510980359288e-06
1.34203032960088e-05
-1.80509077561658e-05
8.8222016250732e-06
-3.44511580581999e-05
-3.94324235273565e-05
-5.30289583594974e-06
-1.3186679133694e-05
-1.83612271131192e-05
-1.32789424337811e-05
-1.56753489266867e-05
-1.38643127000695e-05
-1.51880916599077e-05
-3.77478047421138e-05
-2.08776138067265e-05
-3.84899363013642e-05
-1.92294002237258e-05
-3.31340915291836e-05
-1.8595155682858e-05
-1.84642457626261e-05
5.79497902896283e-07
-1.58070488327649e-05
-3.6368393185725e-05
-3.18975982502559e-05
-1.13182048343136e-05
-2.11027207290748e-05
-2.57306307459305e-05
-4.51304673527123e-07
-1.14632740040047e-05
-1.84244607461531e-05
-1.28141318012431e-05
-3.3562197304205e-05
-1.99321821088117e-05
-2.65632443455899e-05
-1.46974738235058e-05
-3.71840461504001e-05
-2.14375882329426e-05
-1.15241810889215e-05
-2.69909327653549e-05
-1.56119660749552e-05
-2.13552173559417e-06
-8.69762225264405e-06
-6.69512842417744e-06
-2.4411718593328e-06
-2.08460940421325e-05
-2.34002284886209e-05
-8.88373391895014e-06
-1.46687740885624e-05
-1.12820089006928e-05
-7.20387196516409e-06
-3.99313204705558e-05
-3.25298405525243e-05
-1.65414767816901e-05
-2.76560626001625e-05
-2.31595588509435e-05
-2.75645563725342e-05
-1.19779230593781e-05
-3.30965415263415e-05
-3.05576772774792e-05
-2.38187341282549e-05
-1.96283222512543e-05
1.88529342942342e-07
-2.05962866365406e-05
-7.31392591297146e-06
-2.04097514651025e-05
-1.50116925096615e-05
-1.53348706349306e-05
-3.24663371684483e-05
-2.56202185524029e-06
-1.47078675152813e-05
-3.0075006105803e-05
-2.69501520413153e-05
-6.34936110653779e-06
-2.11869504473877e-05
-2.9911493200024e-05
-1.77143059175192e-05
-2.25465807504807e-05
-2.10552991035212e-05
-1.01488183606332e-05
-1.75253664299418e-05
-2.14690926457952e-05
-2.48471510772194e-05
-3.23787017542593e-06
-1.14545871336855e-05
-1.60862551236783e-05
-2.27153021983112e-05
-3.79290362386097e-06
-1.19104754108286e-05
-1.40720843491306e-05
-1.79300948268795e-05
-4.22359911048586e-05
-1.09309543021873e-05
-2.64426228976358e-05
-1.5320559730284e-05
-1.81841813105095e-06
-1.23695420658419e-05
-3.16773883478917e-05
-2.78894043203599e-05
-2.51064461761342e-05
-1.65617989909082e-05
-1.91006099808077e-05
-2.49207230448588e-05
-3.08041276745881e-06
-2.5098215447369e-05
-1.33348604195236e-05
-3.7236202544634e-05
-5.56733466763222e-05
-2.6909753901702e-05
-2.29996805540937e-05
-1.06284951629067e-05
-1.84797540630522e-05
-1.9749639822157e-05
-7.23614250747234e-06
-2.36663114126052e-05
-2.28876380053428e-05
-2.3977790705334e-06
-1.19248145556466e-05
-8.60131788918639e-06
-4.35258773251078e-05
-2.01190193862779e-05
-4.03677294162352e-05
-3.1687055034937e-05
-3.4639651323599e-05
-2.7231753822069e-05
-2.9849534604654e-05
-2.0475943397854e-05
-3.03728465579544e-05
-2.20414531866281e-05
-1.71725142533882e-05
-9.19461734924686e-06
-1.62396542283541e-05
-1.01166260408987e-05
6.91770655323425e-06
-7.02496983884967e-07
-1.51588574782509e-05
-2.39790843888808e-05
-2.09527410701091e-05
-1.42757055200509e-05
-2.16077276454442e-05
-8.46873616576462e-06
-3.1017027902697e-06
-2.60216838981621e-05
-2.47928907548808e-05
-1.60090667826564e-05
-3.4700415054751e-05
-1.71055698845855e-05
-1.75450138897285e-05
8.14380079295456e-06
-2.56493928729035e-05
-2.7127415165003e-05
-2.49131854583757e-05
-2.35274006218972e-05
-3.90086073593182e-06
-3.26494546986884e-05
-1.77484394548929e-05
-1.7974497273733e-05
-1.95730639294456e-05
-2.71180291476351e-05
-1.1090741055196e-05
-2.33857630315105e-05
-9.8725065064004e-06
-7.94419920789986e-06
-4.39397862744212e-06
-2.6439259744933e-06
-3.99786212889325e-06
-1.77163190846881e-05
1.82489707820505e-06
-6.64992035273654e-06
-4.1294056878728e-05
-1.2959149075649e-05
-1.32808269951678e-05
-1.97346509835206e-05
-2.8074296510641e-05
-2.18374391309199e-05
-1.95517041313205e-05
-2.69220517346775e-05
-2.31803585558233e-05
-1.07353823740451e-05
-2.56167949908085e-05
-2.07537797307846e-05
-1.90104793787913e-05
-2.71475071524519e-05
-2.54723497013686e-05
-3.49853472852401e-05
-1.37540275950724e-05
-8.60418385717235e-06
-1.80315206968754e-05
-1.06653875112271e-05
-2.76474328976428e-05
-3.21822035139663e-06
-1.64922645214827e-06
-2.35298965067033e-05
2.41156796811111e-06
7.10140177947685e-06
-2.8569092674526e-05
-2.23242984025561e-05
-3.16550949975629e-05
-1.34925724956838e-05
-3.42580902667784e-05
-2.35230386787997e-05
-1.29022838018413e-05
-2.44297356213522e-05
-8.89862081928163e-06
-2.28540578188071e-05
-1.82373329972896e-05
-1.95404888682182e-05
-1.06918565737083e-05
-1.37947398256747e-05
-1.24740615716639e-05
-1.26048140186239e-05
-2.14857614410235e-05
-2.12355562940154e-06
-2.88412583198312e-05
-2.74310571198884e-05
-1.30618997875892e-05
-3.45230552835461e-05
-1.49905347423995e-05
-2.62294929498977e-05
-3.17094743784682e-05
-2.75172844460308e-05
-3.45156350059511e-06
-1.97330664113107e-05
-2.18261520378509e-05
-3.30093376701124e-05
-2.36164465756254e-05
-1.38764741108118e-05
-4.10201346679157e-06
-1.00979222174802e-05
-2.79399583676963e-05
-1.87984364234451e-05
-4.76936757516441e-06
-2.50318392997974e-05
-4.51080521187193e-05
-1.35059616202014e-05
5.591075037032e-06
-2.38810973015188e-05
-1.60781825894289e-05
-1.92555867788988e-05
-2.75780841764421e-05
-1.07611126653655e-05
-1.40132607648162e-05
-2.89348898710372e-05
-1.7300813392882e-05
-5.8966659481419e-06
-1.68376112770423e-05
-2.26602359103088e-05
-1.08640564669099e-05
-2.05035542814057e-05
-2.43117588812101e-05
-2.77959020157663e-05
-1.18554428875107e-05
-2.42742137111207e-05
-3.72079293554136e-05
-1.46747689263886e-05
-1.84662537777077e-05
-3.86912965569548e-05
-1.21905017217709e-05
-3.76138123291471e-05
-2.30651598453119e-05
-1.25692943500346e-05
-8.44945678618739e-06
-2.36372713384958e-05
-1.47805053821483e-05
-4.51346904119137e-06
-2.53151605122798e-05
-1.83669095786244e-05
-2.27182491133106e-05
-3.20736328198791e-05
-1.91126236345821e-05
-3.01692221041659e-05
-1.60059535864547e-05
-1.15673179057667e-05
-7.84712984063698e-06
-2.58843432227222e-05
-1.38742087481659e-05
-3.24580942156146e-06
-3.40082324287414e-05
-3.0644201705094e-05
-3.13548658517903e-05
-3.30343074078141e-05
-2.61956071421759e-05
-6.75185926428431e-06
-3.39962539017057e-05
-2.07769853928124e-05
-2.67227371946283e-05
-3.69108511654833e-05
-2.78926181451959e-05
-1.77462483923723e-05
-2.4445662268235e-05
-1.17648745962517e-05
-7.13692364142262e-06
-2.47468191615082e-05
-2.43473505937872e-05
-1.33105470002701e-05
-2.27841911491699e-05
-2.59017622595238e-05
-1.54168803172089e-05
-3.24304810400484e-05
-2.88301815639711e-05
-2.83103600273624e-05
-2.04400938496563e-05
-6.4602775881987e-06
-4.68901584839442e-05
-1.79359971735015e-05
-3.48116999168523e-05
-4.14340476395255e-05
-4.6497301022305e-05
-2.76429138124988e-05
-1.50170969197109e-05
-1.79641703006502e-05
-9.66207138169395e-06
-1.17194168705269e-05
-3.44082444641614e-05
-1.8486182726514e-05
-2.38718602662823e-05
-1.16023210042673e-05
-1.28275047490428e-05
-2.06751441859877e-05
-9.24549078829107e-06
-1.7260546404112e-05
-2.07831317156805e-05
-1.24254080920376e-05
-2.49834626230272e-05
-9.58768485342027e-06
-3.6996265658208e-05
-8.58977112271648e-06
-2.18889209443646e-05
-1.37716717939205e-05
-1.47768315824751e-05
-1.91933176300203e-05
-1.20281938054271e-05
-3.50734074322033e-06
-8.16087058048157e-06
-1.35219839824648e-05
-1.06603784237692e-05
1.67038148268176e-06
6.41859244365584e-06
-1.83024957579201e-05
-1.25428559279142e-05
1.12286375223732e-05
-9.26584626271035e-06
-2.3690101151803e-05
-9.2273102609993e-06
-2.95521047610258e-05
-5.45288769187163e-06
-2.46588337249619e-05
-1.38459484064552e-05
-2.08659510723961e-05
-7.0016704548462e-06
-1.94083989155289e-05
-2.26431513438843e-05
-3.31952178373321e-06
-3.49501355597052e-06
-2.41562767533579e-05
4.75773281003114e-06
-1.96049134995919e-05
-2.14046252900991e-05
-1.18967715543525e-05
-1.81474735646452e-05
-8.68141221273578e-06
-2.58836683494136e-05
-3.16134263344323e-05
-2.52477850513765e-05
-2.38845356297712e-05
-1.82675227272447e-05
-4.21833271161666e-06
-2.19309712268509e-05
8.64753928337368e-06
-1.47012513751285e-05
-2.67002280386044e-05
-1.77937102935108e-05
-3.97006600890204e-05
-2.57816451345436e-05
-1.86640249926072e-05
-2.10706504881437e-05
-1.45478856896071e-05
-3.22778631097862e-05
-1.74625034234198e-05
-2.18088931836858e-05
-3.56848992192121e-05
-2.69881754325548e-05
-2.70105050318968e-05
-1.1484873351691e-06
-4.6555267927699e-06
-1.90696343189374e-05
-1.44847759786604e-05
-1.17666943217511e-05
-1.43469250016243e-05
-1.64179761646657e-05
-2.90032374794495e-06
-2.84067203097698e-05
-8.08505749822052e-06
-1.96779692035131e-05
-1.98066832043484e-05
-4.30789434145535e-05
-2.19799177233615e-05
-6.16015273225915e-06
-2.42149545790505e-06
-1.88567682600093e-05
-1.47039694861378e-06
-2.95672761840075e-05
-3.39464821063688e-07
-1.44187835785334e-05
-1.25822013193092e-05
-1.54668397888856e-05
-3.85594302278746e-05
7.84279519294982e-06
-3.28764594694766e-05
-1.44729641965126e-05
-2.00121420951747e-05
-2.79031886653454e-05
-9.22195685717165e-06
-3.08814656124624e-05
-1.93535201790253e-05
-1.71695733337726e-05
-2.87459670795524e-05
-2.27088865351193e-05
-1.34884518137294e-05
-1.85468949258399e-05
-1.65756645380544e-05
1.12662347447972e-05
-2.46373710759539e-05
-2.30590579842683e-05
-1.46334839958401e-05
-1.15607898271902e-05
-3.28141720251058e-05
-2.31981642224202e-05
-2.39734234721945e-05
-1.28355615912704e-05
-1.34953645780056e-05
-6.60422341854891e-06
-1.75923436146061e-05
-6.55538956646175e-06
1.90903606308343e-06
-2.49221843342522e-05
-3.87569987346828e-05
-1.84471330836781e-05
-1.55220712900313e-05
-1.99166356281533e-05
-3.0900715686516e-05
-7.23901935200537e-06
-1.51286443675163e-05
-2.66103115688148e-05
-2.28171708486799e-05
-3.36443434177811e-05
-3.2168623662331e-05
-1.00021418899607e-05
-2.64477803915266e-05
-2.72059632141308e-05
-2.58608046271819e-05
-2.35320498316401e-05
3.97591333316854e-06
-2.81774002603444e-05
-1.38669648122489e-05
-2.60403940336547e-06
-1.9105163155723e-05
-4.59891185441577e-06
-2.55399055903678e-05
-1.4151222068299e-05
-2.88561310837852e-05
-2.71155138485035e-05
-2.87711873073081e-05
-1.62586580800301e-05
-1.35270957436038e-05
-2.66705800858585e-05
-2.07526769912282e-05
-1.80066342238543e-05
-1.70873475448132e-05
-6.43290718012514e-06
1.23733871866216e-05
-2.0247412368535e-05
-2.35196475283109e-05
-2.78202436753655e-05
-1.08678044551136e-05
-5.93335768199755e-06
-2.14510510696831e-05
-2.0762470175012e-05
-1.94728351608334e-05
-2.14162998617302e-05
-2.18800139810986e-05
-2.91801827200324e-05
-7.48082943579656e-06
-1.02241683207667e-05
-2.13421477399283e-05
-2.79013433119653e-05
-2.63318580716031e-05
5.0108624727519e-06
-1.08204624570443e-05
1.49163244345756e-05
-2.73628167584683e-05
-1.81311488636967e-05
-3.2938644523882e-05
-7.71948313283876e-06
-8.34650468687132e-06
1.0469716245626e-05
-2.86790216476898e-05
1.43529077631515e-06
-6.34836074591976e-06
7.83417445573303e-07
-2.30150859813378e-05
-3.12900467527473e-05
-1.75397137264404e-05
-2.31122632836998e-05
-3.02692927802181e-05
-4.3090594905409e-06
-1.83457069901717e-05
-1.94266119747635e-05
-8.9368176216111e-06
-1.18014749345675e-05
-2.53726250290529e-05
-1.87486099264154e-05
-3.27485348557985e-05
-1.08345189460382e-05
-3.28013613608398e-05
-1.30110829999131e-06
-2.8577863419086e-05
-2.70110386720868e-05
-2.64942032873471e-05
-7.00617041227152e-06
5.59001971238905e-06
-2.61487133334639e-05
-1.5545461278732e-05
-1.54749473740404e-05
-3.40930603704139e-05
-6.41754407554147e-06
-1.65777451627215e-05
-9.55875586799599e-06
-1.5769596721015e-05
-2.75370747030573e-06
-1.6641584379442e-05
-2.91695623688905e-05
-2.58861460176172e-05
-3.94592081170064e-05
-2.59870910603246e-05
-1.72870171914049e-05
-1.8069980212416e-05
-2.09203983194692e-05
-2.62919918909474e-06
-3.69964273739068e-05
-2.44264564911273e-05
-1.04120105303154e-05
-1.3878196347779e-05
-3.6913473099582e-05
-2.20789829859252e-05
-1.93474270124954e-05
-5.58487012052248e-06
-2.05896728372349e-05
-1.15598888898909e-05
-3.05989951441481e-05
-1.19961524972352e-05
-1.99837993214053e-05
5.37169624344619e-06
-1.545006898798e-05
-4.97801097478125e-05
-1.91356445701434e-05
-3.42501613054021e-05
-8.25619015818938e-06
-1.07936909722091e-05
-1.70117271565606e-06
-2.3509823429327e-05
-1.98369482022349e-05
-1.91740977581974e-06
-1.07390331017835e-05
3.35720546843989e-06
-6.49409481336247e-06
-2.89809740699493e-05
-2.36176855413881e-05
-1.900556368425e-05
-1.27675732327408e-05
-3.11647707318028e-05
-1.34340728874954e-05
-1.69972092640942e-05
-1.70915779837221e-05
-1.93163164204842e-05
-1.9917362476348e-05
-1.84457300988886e-05
4.25385681952145e-07
-2.84347910814974e-05
-1.5740112670946e-05
-2.9630095267356e-05
-4.26604494498964e-05
-2.67437620601698e-05
-3.04869917483678e-05
-1.1004120432434e-07
-9.67452117888731e-06
-1.65854754928422e-05
-1.70471548070261e-05
-1.37894286636242e-06
7.79783269847947e-07
-2.29806852849799e-05
-2.20886156081624e-05
-9.06377826405142e-06
-7.72588161394598e-06
6.64732126364787e-06
1.76695212578269e-05
-1.71507871705276e-05
-1.86606575798153e-05
6.21555423316614e-06
-1.99432469149327e-05
-4.46352006025509e-05
-2.89834303763424e-05
-2.09809450510327e-05
-2.25515461255487e-05
-2.15687398539023e-05
-5.5133086761808e-06
-1.09457916928588e-05
-2.16124845199046e-05
-2.28317103240674e-05
-7.62055327412292e-06
-2.86501038656051e-05
-4.23998116409875e-05
-1.38070591495781e-05
-1.85613956180526e-05
-1.8127920073826e-05
-2.5936222247931e-05
-3.38351368207747e-05
1.75526388692853e-06
-7.65660394791515e-07
-3.80676591162521e-05
-2.2700220124511e-05
-1.38184502895122e-05
-2.97658539859436e-06
-1.7397241646244e-05
-2.02756845220653e-05
-4.17730855880988e-05
-1.75385193353373e-06
-2.87353767863608e-06
-5.01959508301831e-06
-1.33121555231595e-05
-3.40398458657337e-05
-1.9061236344127e-05
-9.69178555452573e-06
1.10274624441717e-06
-1.96341969257457e-05
4.87965627977438e-06
-1.6075445049237e-05
-1.69638211814427e-05
4.71035588464675e-07
-2.29683099411319e-05
-1.3975659521206e-05
9.52814259830195e-06
-1.79910054613218e-05
-3.3205382466841e-05
-2.573964030016e-05
-1.47064906864938e-05
-2.01253230505266e-05
-1.21437423625828e-06
-2.44295182285713e-05
-2.82243874629902e-05
-2.69365163405692e-05
-2.91268789223778e-05
-1.69988900481247e-05
-2.85677800715471e-05
-3.35772638279486e-05
-2.3805499641176e-05
-4.58611372115917e-05
-2.13093679152737e-05
-1.9673457796633e-05
-1.42077104578258e-05
-4.78967796411186e-05
-4.17319771026727e-05
-2.72724000681283e-05
-2.75159163470282e-05
-1.20716644808388e-05
-2.34604319224744e-05
-1.5198200064823e-06
-4.93131561843537e-05
-2.52883448442779e-05
-2.16627767454859e-05
-3.11364992250316e-05
-1.49075653171298e-05
-3.56584621971481e-06
-1.50220366398229e-05
-1.46899653966224e-05
-7.05029498897786e-07
-2.46570335047039e-05
-3.85542507284543e-05
-9.6347005713859e-06
-4.91876852640702e-07
-2.6673521540026e-05
-3.07471309206669e-05
-3.17450965748678e-05
-1.27566326720124e-05
-3.11410260067832e-06
-1.56254273979361e-06
-2.18986775815786e-05
-1.91923156613113e-05
-2.70360714030724e-05
-5.20344358231054e-06
-1.78921905343874e-05
-1.70666179921237e-05
-2.5592090260761e-05
-3.00432320431207e-05
-2.92016504705764e-05
-1.24885389841703e-05
-3.40237358621253e-05
-1.24769721428541e-05
-4.66652905618203e-05
-1.72985065737773e-05
-1.21988747531431e-05
-1.79339127704705e-05
-2.08764558395172e-05
-3.57088646425659e-05
-2.52511154333287e-05
-1.22648825411139e-05
-3.31183755704677e-05
-3.10588164236865e-05
-1.30464500874696e-05
-1.72970135775668e-05
-4.07835560901529e-05
-2.09998825474051e-05
-7.94514854377124e-06
-9.8532507702703e-06
-2.22764724957169e-05
-1.14477595006192e-05
-3.04010326225288e-05
-2.72354747117249e-05
-1.2263604240142e-05
-1.29937305422203e-05
-3.67075786772702e-05
-2.51408451802654e-05
-1.77759038187593e-05
-3.28354806450579e-05
-9.38644938494721e-06
-2.81350586011621e-06
-3.68966340483328e-06
-1.44466815921542e-05
-1.59812326145252e-05
-1.13155706132018e-05
-1.48849100244117e-05
-1.7675203092502e-05
-3.01483772464686e-05
-1.46705082252612e-05
-6.30042512158982e-06
-2.87443239219176e-05
-1.4383128879647e-05
-2.62236492624091e-05
-1.03979600894624e-05
-3.49694773162326e-05
-3.89437562396553e-07
8.91138955149561e-06
-3.4612559140559e-06
-2.16368257479367e-05
4.16178841498703e-06
-1.19976762417029e-05
-2.60929216946998e-05
3.10306417238746e-06
-2.22337116460675e-05
-3.63958695080375e-06
-2.16760235595275e-05
-3.76555691480667e-05
-3.58362817046315e-05
-2.09372197222612e-05
-1.80589715994766e-05
-3.05094410770451e-05
-5.82148281891452e-06
-1.45664186884993e-05
-2.56405120342988e-05
-2.7446402354863e-05
-2.78272541735694e-05
-1.39449362651669e-05
-1.23513981843344e-05
-2.39704504183633e-05
-5.65482437402646e-06
-1.81043950495389e-05
-3.59823325242411e-05
-2.77377284844005e-05
-1.5110658614531e-05
-3.98593152982593e-05
1.70790126117341e-05
5.39450868432957e-06
-3.16823276792315e-05
-1.0534245279321e-05
-1.94483190714075e-05
-1.25336993077594e-05
-9.08281496631617e-06
-1.97474683364951e-05
-1.92161986949944e-05
-3.1056336124911e-05
-3.40989933964901e-05
-2.23385616719054e-05
-2.32845568734484e-05
-2.35582319941826e-05
-3.90672532347927e-05
-1.30128456300603e-05
-2.83743225996315e-05
-4.01991665503016e-05
-1.36281771679093e-05
-1.09732668980753e-06
-1.43765043254399e-05
1.42413134116298e-06
-1.83220557242975e-05
2.58287839972703e-06
-2.3289516981648e-05
-2.31117338915049e-05
-7.29190219238745e-06
-2.78593607615186e-05
-1.80817672547018e-05
-6.96139077604871e-06
-1.86754473152476e-05
-3.89544950726554e-06
-1.70571844065549e-05
-7.03596072395867e-06
-1.82218341344047e-05
-1.0692403461473e-05
-1.40566846790609e-05
-1.03861885819529e-05
-1.85061490473333e-05
-3.25310519502607e-05
-8.0922201572865e-06
-6.46361960233431e-06
-3.51163309937462e-05
-1.8005968071064e-05
-2.50878265382146e-05
3.19414801696501e-06
5.4077847511342e-06
-6.11379602947666e-06
-1.91667991935487e-05
-9.51533118227879e-06
-1.20371952391583e-05
-1.89180121548932e-05
-1.92034237185961e-05
-1.84195285118868e-05
-1.8292296978873e-05
2.36455939794397e-06
-1.73098569232169e-05
3.25100085657089e-07
-1.06714103848919e-05
-3.21673420805779e-05
-6.75147488779434e-06
-3.545093388247e-05
-2.35489251529919e-05
-1.43596116669822e-05
-1.52819925166191e-05
-5.83414496480569e-06
-2.04589212390983e-05
-2.50361306314997e-05
-1.85216378170297e-05
-1.89640105841831e-05
-4.12561325748406e-06
-2.25220526814318e-05
-2.85818512222273e-05
-1.62219467637089e-05
-1.5404460657758e-05
-2.98839576667879e-05
-1.13674922063944e-05
-2.77632577543709e-05
-3.40691056485233e-05
-2.01977180547886e-05
-2.86136673019785e-05
-1.45108680670952e-05
-2.69048281109868e-05
-2.11580751096925e-05
-1.7124573438486e-05
-1.93059802033709e-05
-2.31488556371427e-05
-2.5867199633313e-05
-3.30398260167638e-05
-4.98942627196195e-06
-1.18079392340338e-05
-1.50252925123206e-05
-9.4766054009251e-06
-3.57591608007504e-05
-2.90608264697226e-05
-1.56157429345692e-05
-4.23372855068169e-05
-1.44586724287362e-05
-5.28772414355775e-06
-1.90912764776826e-05
-2.18624384232707e-05
-1.97222865204193e-05
-4.89202000694796e-06
-2.03751687746805e-05
-3.51635495242558e-05
-2.65608722238349e-05
-2.08632740649596e-05
-2.02519098191129e-05
-1.79870124171924e-05
-1.71249798006096e-05
-1.19913540352087e-05
3.50444034753966e-06
-1.28968482642613e-05
-2.41630564159818e-05
-2.58365884280092e-05
-1.31172686485434e-05
-3.74611384942164e-05
-1.72186444238769e-05
-1.28872700030087e-05
-8.54369541250669e-06
-4.64563254684019e-05
-1.13538653122257e-05
-7.58754253989778e-06
-1.66081929925926e-05
4.01223441867174e-06
-2.04634143206847e-05
-5.15647390190835e-05
-8.49135641537482e-06
-2.00569474017402e-05
-2.15523845345673e-05
-1.76088203617025e-05
-2.7133773306317e-06
-1.03750148496147e-05
-1.70117969668835e-05
-1.08966720442094e-05
-1.80161184081171e-05
-1.53325456645933e-05
-3.61997990801937e-05
-1.42558013304882e-05
-1.62924887421364e-05
-2.5865765289179e-05
-8.0398945626664e-06
-3.89552009998697e-05
-2.49128439428238e-05
-3.5995179996154e-05
-4.23733220075439e-05
-1.57806182305757e-05
-1.15819463676424e-05
1.07787724853833e-05
-1.43831549490695e-05
-2.48935810638816e-05
-8.20963645005962e-06
-2.18533757332929e-05
-1.92771299244963e-05
-3.17369449055842e-05
-2.81313547617497e-05
-1.06293466720038e-05
-9.36594200686386e-06
-4.65658086760205e-05
4.3160219836425e-07
-3.84574433045352e-05
-1.94416184026128e-05
-2.30255591659512e-05
-1.62627324864574e-05
-1.2041239438771e-05
-8.07666680100224e-06
-1.14389175408055e-05
-2.40315857546957e-05
8.74441444987239e-07
-2.62277613512881e-05
-2.35157500139229e-05
-2.91404318638336e-05
-4.24107649681587e-06
-4.1928398438279e-05
-2.4930852469905e-05
-1.38893934198864e-05
-1.57063267197182e-05
-2.07468817196789e-05
-1.55099143724797e-05
-5.16185439774817e-06
-1.46461670004062e-05
-1.83208337623262e-05
-2.68200234139383e-05
-1.63008861697225e-05
-2.03898433778549e-05
-3.7060771017025e-05
-2.73436295307014e-05
-2.29044492811398e-05
-9.15755308295725e-06
-3.1100573204102e-05
-1.96103578396836e-05
-9.14935357719366e-06
-2.07309544080523e-05
-2.65173530378105e-05
-5.63654483189871e-06
-1.86235464583922e-05
-2.82390420438683e-05
-4.06557201711038e-06
-1.83348721923894e-05
-2.27658120672326e-05
-3.18632147629241e-05
-1.91609065270775e-05
-1.67905457827662e-05
-2.37048591586788e-05
-2.04882365881982e-05
-2.20158717746354e-05
-9.40744823528832e-06
-1.65669175034894e-05
-1.45590892564869e-05
-3.75244645111987e-06
-1.72849034225443e-05
-1.34377834424113e-06
-3.11014764954258e-05
-3.92429566600812e-05
-1.76642119304737e-05
-7.99301072781991e-06
-2.4134482212281e-05
-2.61100388952024e-05
-2.12992352329336e-05
-2.31445104659955e-05
-6.76448428653598e-06
-1.00759132754507e-05
-4.31548475743669e-05
-6.30215797614918e-06
-8.12455142040932e-06
-5.80256501602529e-06
-2.32585000661087e-05
-8.1884471364293e-06
-2.40986043766171e-05
-1.27801802857837e-05
-2.11912284672134e-05
-3.18202467615915e-05
-1.69105702665463e-05
-1.82734847349018e-05
-2.03227533626347e-05
-1.97304097558314e-05
-3.52877481766817e-05
-1.98503276061053e-05
-9.23860771612521e-06
-3.65484389319863e-05
-2.05789747032801e-05
-1.33837978328189e-05
-7.7123135352787e-06
-4.76437962802377e-05
-7.53455948873698e-06
-2.00890735487175e-05
6.38078285170416e-07
-2.13020926528646e-05
-5.70482257535033e-05
1.24073500871208e-06
-3.8884656369491e-05
-2.71425981025535e-05
-1.53133261214809e-05
-1.84429194434926e-05
-3.02216869901451e-05
-3.09912034624789e-05
-1.66388554441696e-05
-2.23373763629873e-05
-4.16150736343915e-05
-4.85171009338203e-06
-9.76774769869693e-06
-2.39080325516024e-05
-2.91178617756038e-05
-1.45099160217493e-05
8.5886879029124e-06
-1.69628205405364e-05
-1.19541075064058e-05
-1.91930178334234e-05
-1.3442288484583e-05
-1.47380001820266e-05
-3.08785517805513e-05
-2.86008554853033e-05
-7.91747497725204e-07
-2.82088974548411e-05
-2.68645573323617e-05
-1.70337835201026e-05
-2.74882098203694e-05
-6.4311113228189e-06
-2.29082515493615e-05
-3.2936112436695e-05
-6.10604507155903e-06
-3.32005536130673e-05
-2.28159836944762e-05
-2.39880604983908e-05
-2.34741311116552e-05
-3.81301394031435e-06
-2.44520614403715e-05
-2.54176854480014e-05
-4.08758965965555e-06
-1.70425473653336e-05
-1.9179266849805e-05
-2.02384611522551e-05
-2.90186684428629e-05
-1.55410370813982e-05
-2.62983909101944e-05
-2.64988354378456e-05
-1.91336636051444e-05
-1.33508339186279e-05
-7.57492992332109e-06
-2.85111245951179e-05
-1.78984337541238e-05
-1.64572723439068e-05
-2.00439547453608e-05
-2.06089082920867e-05
-5.20510671069852e-06
-3.15951488134031e-05
-1.76909107626273e-05
-5.00034330378304e-05
-1.49577208537452e-05
-2.55568365870223e-05
-2.1584720779953e-05
-1.94242926460668e-05
-6.58142335842773e-06
1.11696207137849e-06
-2.55425022690212e-05
-4.29616562488658e-05
-1.59962357193587e-05
-4.44691540835656e-05
-2.18610078938356e-06
-1.68361673709193e-05
-7.85245020204656e-06
-2.32219095727735e-06
-9.93917825627414e-06
-2.93989065171152e-05
-8.47959357232483e-07
-1.00446300875513e-06
-1.27132430748278e-05
-1.5184994301871e-05
-3.06023746065325e-05
-2.17308138970934e-05
-2.17820396266048e-05
-2.14175598734259e-05
-1.07996185952867e-05
-4.52452334977883e-07
-3.57949306623679e-05
-2.55490279733358e-05
-3.35044587693082e-05
-1.34212408225372e-05
-1.66163023153763e-05
-1.52857894421534e-06
-2.05625259036861e-05
-3.06999333289376e-06
-1.86664408179898e-05
-3.03685616841508e-05
-2.84044042920184e-05
-2.15050031398124e-05
-2.49312264765445e-05
-8.91518958231985e-06
8.1955328596137e-06
-1.48863744474907e-05
-3.81944570598921e-05
1.12872016612312e-05
-2.15895302026009e-05
-2.55473096120506e-05
-2.09393771583093e-05
-3.75695239699812e-05
-3.73151196382824e-06
-4.07398619580997e-05
-2.28238727314084e-05
-2.42698560844623e-05
-1.59478317359266e-05
-1.14861101893882e-05
-5.75836968492966e-06
-3.50852285160374e-05
-2.351530952349e-05
-6.43445686266733e-06
-3.0087076745625e-06
-3.12100937599833e-05
-1.25462708590697e-05
-3.7703210940409e-05
-1.33127074798257e-05
-8.22312516996074e-06
-1.82269046006769e-05
-1.40840084827371e-05
-1.51762964994052e-05
-2.80991273804502e-05
-8.56510006856969e-06
-1.46476012662311e-05
-2.04063089119401e-05
-9.87383536399298e-06
-2.81365418094526e-05
-2.54112114345232e-05
-1.43304136064739e-05
-1.90969477419161e-05
-1.99514544786135e-05
6.62450978902938e-06
-9.51235002437099e-06
-3.13925405482648e-06
-2.8765980288228e-05
-4.42167907961906e-05
-3.8598480060396e-05
-1.51396415879551e-05
-2.17424700341913e-05
-2.258129372438e-05
-2.3519096699757e-05
-2.67093295837625e-05
-1.91355585050017e-05
-2.6569405084863e-05
-2.17842942488954e-05
-4.79258300553992e-06
-9.90880662856425e-06
-3.53126889574377e-05
-9.72991969887303e-06
-6.04986409516083e-06
-3.77472228746855e-05
-2.52132303090066e-05
-2.0160170887485e-05
-1.98600516946934e-06
-1.94526113171105e-05
-4.14182288551624e-06
-1.86293846969557e-05
-9.61436372530402e-06
-3.36020612446038e-05
-6.41349551856854e-06
-9.78248287556111e-06
-3.21699620346571e-05
-1.38540823135255e-05
-2.94401678037945e-05
-2.77205984274975e-05
-2.38355897290675e-05
-1.49635401826424e-05
-1.64787087323621e-05
-1.64614172282122e-05
-4.01080941484003e-05
-2.99081156581955e-05
-2.46824969340942e-05
-2.8351844419078e-05
-2.00616188401957e-05
-4.2531957192409e-05
-1.94920628149119e-06
-7.32743496187876e-06
-9.69230925630792e-06
4.95644859755433e-06
-2.13919541710236e-05
-1.16803713833974e-05
-8.24347646514649e-06
-1.09767461198196e-05
-1.48838464667634e-05
-3.33678422749257e-05
-1.80227660707639e-05
-7.7983841052625e-06
-1.22634921278876e-05
-2.11009946150561e-05
-7.33813457556363e-06
-3.88799461233498e-05
-2.85016852489851e-05
-2.46733570930012e-05
-3.18678236986893e-05
-1.75117231622371e-05
-3.62014377943884e-06
-1.03834722541908e-05
-4.08062833892292e-05
-2.84425061528208e-05
-1.52763381626501e-05
-1.01317042921263e-05
-2.83082569098971e-05
-3.21260212249405e-05
-2.52310996157476e-06
-2.54603794459316e-05
-2.27325628436028e-05
-1.80256879041837e-05
-1.90241052695615e-05
-3.55173715830981e-05
-1.53719565537165e-05
-8.02059155089928e-07
-1.66184044916582e-05
-1.30795289009948e-05
-1.33573873096456e-05
-1.55436879871605e-05
-2.02147684468187e-05
-2.71250783111293e-05
-2.06814876679464e-05
-2.94535555274277e-05
-6.63554242914456e-07
-9.42887207574628e-06
-1.1702854267833e-05
-1.44528524211488e-05
-3.07763823869866e-05
-3.97519308848174e-05
-7.94956518775517e-06
-3.13485639133556e-05
-2.17194042896918e-05
-3.34017300038204e-05
-2.25371123940731e-05
-2.08246570612975e-05
-3.97165834514138e-05
-3.42491707564398e-05
-3.42297399829647e-05
-3.0514415028115e-05
-2.48293694666201e-05
-2.26447124087968e-05
-1.82508252577137e-05
-1.97844336598949e-05
-1.76262643435305e-05
-9.3488199890706e-06
-3.4049309882362e-05
-3.04524800292152e-05
-3.35407263317395e-06
-2.08208599036921e-05
-1.2452455268784e-05
-9.48064145704067e-06
-3.44236259415921e-05
-2.41420916891093e-05
-2.34849495030658e-05
-1.04462308722881e-05
-2.22086837207361e-05
-2.89611351106698e-05
-4.32972433501941e-05
-1.2362893786081e-05
-2.02415686918509e-05
-1.32548286363792e-05
-3.33091769369866e-05
-4.63014928614417e-05
3.11066422122732e-07
1.36730453417119e-05
-6.0776528035842e-06
-1.94966684899996e-05
-9.39427686199486e-06
1.69531020644026e-06
-2.85951068475051e-05
-2.19414389422391e-05
-3.64510648616013e-05
-1.52124306830435e-05
-2.59455517253853e-05
-1.78278077205213e-05
-1.78641821071887e-05
-2.55118684329014e-05
-1.820465587201e-05
-1.36057729170693e-05
-1.81018461848738e-05
2.4549636370349e-06
-1.2727861138241e-05
-2.83016594765351e-05
-1.15629132490398e-05
-2.30434699166425e-05
-1.45654291113455e-05
-2.17320750440965e-05
-3.01711765056816e-05
-1.31802644910988e-05
-2.17931761315495e-05
-1.87910027457543e-05
-1.56866828656425e-05
-1.13589527532968e-05
-3.79591871954436e-05
-3.09452948721359e-05
-2.50703351910647e-05
-3.1879224058557e-05
-3.08842943387204e-05
-1.86142229069025e-05
-1.02601768702329e-05
-7.54100139105875e-06
-2.63302215600263e-05
-1.90726225700526e-05
-1.19206227796564e-05
-5.3215950364183e-06
4.83093556901035e-07
-4.32998120041369e-06
-1.23401800748125e-05
-1.94976053908683e-05
-1.17035652045365e-05
-3.10684469104342e-05
-2.59075013430243e-06
-1.98852525108195e-05
-3.31053601893685e-05
-2.0239191126093e-05
-2.16893900165675e-05
-3.06567573692348e-06
-9.55609108677321e-06
-7.64141303696948e-06
-8.79901169479649e-06
-1.39795219287373e-05
-1.41746702545664e-05
-2.69229519428898e-05
-1.0574090994233e-05
-7.24182565829369e-06
-3.30875823764372e-05
-1.3115290126248e-05
-1.23004009497273e-05
-2.01346803371231e-05
-1.85143451120896e-05
-6.13655944578776e-06
-1.67043908311808e-05
-4.9456422315195e-06
-1.4384663378804e-05
-1.21377987683013e-05
-2.77858711206452e-05
-8.3146584166518e-06
-2.09527328560065e-05
-3.12228389462275e-05
-2.01798241922371e-05
-1.35709853221943e-05
-3.76701545502345e-05
-3.31248871024133e-05
-3.06985455487323e-05
-2.59614379513376e-05
-5.25970799132238e-05
-6.45511555244694e-06
-2.47767665304001e-05
-1.73087597197255e-05
-4.61681260465793e-07
-1.13332111706342e-05
-2.95597435585682e-05
-2.14391122203119e-05
-1.75145262885234e-05
-2.29124805177465e-05
-3.04655366407565e-05
-1.5374370313232e-05
-1.87188407518758e-05
-1.66252244538657e-05
-1.5399728478423e-05
-3.57798219307249e-05
-1.19563734348215e-05
-1.13329127773992e-07
-6.21558349916257e-06
-3.35759289822545e-05
-1.07867953495638e-05
-8.13627480368645e-06
-9.31424499776457e-06
-1.09869144318303e-05
-1.26466800058437e-05
1.88135906001466e-05
-6.67567714849718e-06
-1.60906479774861e-05
-1.74690930947594e-05
-2.23579859293886e-05
-3.24829737557569e-05
-2.40066603752943e-06
-1.06992297744071e-05
-6.77456650310456e-06
-2.98445875063178e-05
-3.79242739308151e-05
1.08694623357544e-07
-1.53009719181433e-05
-2.12815769951366e-05
-8.94970118360368e-06
-1.11736567844445e-05
-2.0010019522241e-05
-2.69119993061528e-05
-1.44153330502571e-05
-1.73222348852375e-05
-1.92640501646713e-05
-1.46547400413857e-05
-1.73023687001682e-05
-3.34459293487434e-05
-1.70681222674079e-05
-2.95960865539123e-05
-1.16533508593361e-05
-3.29445194076282e-05
-2.42721036350603e-07
-2.48609609187897e-05
-7.28461519140049e-06
-1.07385519563568e-05
-3.7717215929528e-05
-2.22357508955631e-05
-4.33173372474676e-05
-2.64163324354529e-05
-9.55789298332448e-06
-2.49800446954802e-05
-2.10165006496742e-05
-2.20908285830123e-05
-9.46701193895813e-06
-1.23681291194673e-05
-2.32304517786911e-05
-3.35601638575044e-05
-2.96334596648964e-05
-8.98834569893571e-06
-1.69697080282779e-05
-6.53638599873795e-06
4.46021562450957e-06
5.88048548012617e-06
-1.40054791890217e-05
-3.55817088048991e-05
-1.47978281439417e-05
-2.68600882435448e-05
-1.92930168077885e-05
-1.73126889639572e-05
-2.17012908216453e-05
-3.81125097358705e-05
-1.9092609084246e-05
-6.68280740723735e-06
-8.97158772412711e-06
-6.17070173639392e-06
-2.94342761800493e-05
-3.36258428279719e-05
-2.84641038325205e-05
4.66157056419978e-06
-1.32644134759575e-05
-2.68893212501257e-05
9.73139385959777e-07
-5.36165244590338e-06
-4.1512626956139e-05
-1.60046991630469e-05
-1.53784255914683e-05
-2.52957552117915e-05
-1.49427859951817e-05
-2.01151254317139e-05
-2.06566834179346e-05
-1.67453756371889e-05
-2.69692020983784e-05
-2.18759915892103e-06
-2.85196152589298e-05
-3.02346015943596e-05
-1.90137136753127e-05
-3.00963139915596e-05
-1.40072065342043e-05
-9.98131729811113e-06
-3.39163294641642e-05
-1.78677253322546e-05
-1.92090846132733e-05
-3.9336777310287e-05
-3.82580421101066e-05
-1.98210640259426e-05
-1.78990907505452e-05
-2.05351189992029e-05
-2.55937300437612e-05
-4.46469914724343e-05
-2.52232160807444e-05
-3.45274294766021e-05
-8.93139003419079e-06
-2.73552093220759e-05
-2.33859753088059e-05
-2.3836507708496e-05
-2.01521537104692e-06
-1.52680758547615e-05
-1.97241363982097e-05
-4.019432672936e-05
-6.75483711775273e-06
-4.96475460139207e-06
-2.87425317825781e-05
-3.64403300718013e-05
-3.09236095330268e-05
-3.20574983873126e-05
-7.13866214726736e-06
-1.57646902529407e-05
-1.26535456934739e-05
-2.33070451122284e-05
-3.2404821957831e-05
1.2163923894778e-05
-1.38647909771524e-05
-2.19839852889407e-05
-1.80846451061446e-05
-2.90226746834781e-05
-8.40701348822932e-06
-2.06862401371726e-05
-1.3096350231175e-05
-3.32905848401212e-05
2.50443350490935e-06
-2.36699772508619e-05
-3.80913882322657e-05
-2.06340564013491e-05
-7.85663278098201e-06
-1.13777161295627e-05
-3.01558512093571e-05
-2.31624546755198e-05
-4.48929239249033e-05
-2.00000105577259e-05
-2.19457481859867e-06
-1.51599236270749e-05
-3.03497080208628e-05
-2.06357172766905e-05
2.85937077689028e-06
-1.36919699876051e-05
-2.8950952571921e-05
-2.59930887576511e-05
-2.06492402743019e-06
-1.36399929269528e-05
-1.01573306969013e-05
-2.47045299946924e-05
-3.32626167472097e-05
-2.96711981615258e-05
-1.10204295616995e-05
-2.59720569607157e-05
-1.81171657522939e-05
-1.61570024319921e-05
-5.60481325230759e-06
-2.35719127704601e-06
-2.1956549203206e-05
-2.61939191715767e-05
-2.39730867823213e-05
-1.70982819180617e-05
-2.29708391858608e-05
-2.99124567208121e-05
-1.11749104859533e-05
-1.90312641415119e-05
-1.60869787398134e-05
-5.88292828975412e-06
-3.52854937514465e-05
-1.07730093511864e-05
-6.60949212935429e-06
-4.91025307397046e-06
-2.43934474471825e-05
-3.12246964716657e-05
-2.04631153214282e-05
-2.06424779076586e-05
-1.39925431854022e-05
-3.20446929508058e-07
-4.06062617384162e-05
-1.740223084167e-05
-2.25562085687346e-05
-1.08462065586948e-05
-1.40221483130283e-05
-2.02679907355653e-05
-6.02392414855181e-06
-1.00274616388942e-05
-9.2477918495351e-06
-5.54107235769807e-05
-8.92225121801892e-06
-2.69816281995635e-05
-3.19564928865683e-05
-2.59838949533813e-05
-4.67910357638669e-05
-1.14587512979207e-05
-1.20302001292652e-05
-3.03379471566385e-05
-3.14860180934943e-05
-1.12945045094188e-05
-1.59677717878069e-05
-2.4561255097282e-05
-5.72388085194157e-05
-2.60053731458061e-05
-7.39238676867545e-06
-9.752862454705e-06
-1.54167674008882e-05
-2.35649076640779e-05
-3.55701277246247e-05
-2.88135767802068e-05
-2.72910593613484e-05
-3.95641854583316e-05
-1.6267021231686e-05
-1.85332302792809e-05
-1.1202526008773e-05
-5.90687195531999e-06
-4.5314018650874e-06
-1.65196078659597e-05
-1.68350053276961e-05
-1.18646056699642e-05
-8.96373582482895e-06
-1.9991011517186e-05
-1.21378345824881e-05
-3.03331850287049e-05
-1.90037980150359e-05
-2.07458919380489e-05
-2.19697139388347e-05
-2.88439353956415e-05
-1.19537789985963e-05
-1.14850257355207e-05
-1.32954423718747e-05
-3.25837798674534e-05
-3.20115595995811e-05
-3.37510561622658e-05
-2.32405821890006e-05
-8.024301756217e-06
-2.39472830367279e-05
-5.19441107872127e-07
-1.18543219565113e-05
-1.97103515616742e-05
-2.59400917525028e-05
-7.49156229508367e-06
-2.4428554562181e-05
-2.79059992017375e-05
-1.37312130343855e-05
-3.84408937368335e-05
-3.6100005269753e-05
-3.21544627557751e-05
-2.16452420240233e-05
-2.14249525266433e-05
-1.13289876338443e-05
-1.30655608147974e-05
-1.14946539549735e-05
-1.68645481655672e-05
-7.33013086135335e-06
-1.64597601187808e-05
-3.01315745931531e-05
-2.69147777585111e-05
-2.31458121370113e-05
-3.86367589221555e-05
-2.30849681756699e-05
-4.24881257570393e-05
-1.70488821820885e-05
-2.56245435762669e-05
-2.54057377015668e-05
-9.05676685335476e-06
-1.25420688451427e-05
-1.55801096888896e-05
-2.96457782965281e-05
-2.33540252598827e-05
-2.09992684031427e-05
-4.15960192589641e-06
-2.52834000890837e-05
-3.70618619617594e-05
-1.15495003518651e-05
-1.33311572390217e-05
-2.10734573886774e-05
-2.52502664679596e-05
-2.88937392338876e-05
-1.16278321897334e-05
-1.30282856726034e-05
-1.72017577358677e-05
-3.43669405548843e-05
-1.49264756280793e-05
-3.4170608304257e-05
-3.26154484826584e-05
-1.65491588593452e-05
-3.17116105942806e-05
-1.59659344559818e-05
-2.16058825795757e-05
-6.53788761210804e-07
-9.58326628933176e-07
-2.71097274042123e-05
-2.98524090474214e-05
-8.80062092079557e-06
-1.90901253713489e-05
-2.55509894128901e-05
-2.37271545016712e-05
-8.75656600670156e-06
-2.26644053342565e-05
-2.19622093291555e-05
-1.26920308413371e-05
-2.2298362791788e-05
-1.98759214417875e-05
-2.46327263214543e-05
-1.56896111863551e-05
-2.26908520293346e-05
-2.71594485865916e-05
-2.42728797202511e-05
-1.94550504691887e-05
-1.23553146602981e-05
-4.10424919587014e-05
-3.75717378599832e-05
-1.61271548378315e-05
-5.74345064456581e-06
-1.96526856068933e-05
-2.32955078976361e-05
-2.2298936356731e-05
-5.3602848304585e-06
-3.71975950372144e-05
-3.42819253876155e-05
-9.996127166462e-06
1.45892639608646e-07
-1.65175817503599e-05
-3.12810888699064e-05
-9.22187924685106e-06
-3.55697596503385e-05
-2.97832568501398e-05
-4.61353917052219e-06
-2.13138721049337e-05
-3.04648535027922e-05
-3.31998332786408e-05
-2.58077742950836e-05
3.0489264672684e-06
-5.37057984330095e-06
-4.61238501345785e-06
-2.17049875467175e-05
-2.96108141861716e-05
-2.01237946875243e-05
-1.49882221546649e-05
-1.01411245647383e-05
-2.25440285607757e-05
-1.11400801547771e-05
-2.69133083122425e-05
-3.0958640532325e-05
-1.20249354414855e-05
1.33758517369446e-05
-2.76145501019634e-05
-2.40921835694408e-05
-3.24836960819463e-05
-5.66149935593248e-06
-1.8780370612235e-05
-1.51643688191441e-05
-2.22587307169268e-05
-3.4273125778276e-05
5.12591102185418e-06
-3.57210198096933e-05
-2.49465895630031e-05
-2.05882048364506e-05
-1.93298949434061e-05
-1.19695084786986e-05
8.24307997444329e-07
-9.39235156235542e-06
-7.23002688577803e-06
-1.3568413499375e-05
3.80524960794265e-06
-1.98745703348121e-05
-1.84289197327021e-05
-2.11005906902408e-05
-2.33749161522471e-05
-1.28852490190874e-05
-3.27721474227914e-05
-1.43032788437781e-05
-7.15268177975627e-06
-2.99016842570336e-05
-2.46570549898596e-05
-4.32118604235984e-05
-8.00425730008026e-06
-2.34454923229987e-05
-3.51133162266244e-05
-1.29098314986283e-05
-2.30485697826255e-05
-2.70672308882484e-05
-1.02822805960905e-05
-2.27445305860293e-05
-2.32649946924513e-05
9.91403352569879e-07
-1.13279417383723e-05
-1.70442905127278e-05
-2.58635146844388e-05
-1.41856903066749e-05
2.74882832422859e-06
-1.79686026950982e-05
-1.02795707273993e-05
-8.8240245445383e-06
-1.88451963038385e-05
-3.85601280624959e-05
-2.62458747793719e-05
-2.64148138794375e-05
-5.70516446875862e-06
-1.77597048207961e-05
-2.65010671087412e-05
-9.06839175118121e-06
-1.90619060856892e-05
-8.84603939768153e-06
-8.04103493249025e-06
-3.34798898678222e-05
-2.08576019815661e-05
-2.96063158077309e-05
-1.78386870250717e-05
-3.26825612787565e-05
-5.61739071119359e-06
-1.21027701619849e-05
-8.99890248743856e-06
-2.22370319746429e-05
-2.04199604826838e-05
-1.56417693433495e-05
-2.24153918919889e-05
-2.84347983498584e-05
-2.21220259472476e-05
-1.64157487133913e-05
-1.15113208829094e-05
-2.52548797106173e-05
-1.13235086206329e-05
-1.6648033258836e-05
-2.11479944146382e-05
-2.71116211132389e-05
-3.38348043524579e-05
-3.21865011474109e-05
-3.16526027274215e-06
-1.81329764932978e-07
-1.56314052516017e-05
-3.66954005139098e-05
-2.63056611966203e-05
-2.25855059382826e-05
-6.84478248504653e-06
-2.24007109872197e-05
-1.51428968365674e-05
-1.72941997137957e-05
-2.55256903934691e-05
-1.4696689087576e-05
-3.67920064754807e-06
-2.84381660042573e-05
-4.43113062187976e-05
-2.1621421203386e-05
-1.10883593905195e-05
-1.32630834755809e-06
-2.68866331969782e-05
-1.77823190626745e-05
-1.29277981228417e-05
-1.17745895831886e-05
-6.22932626615925e-06
-1.88694493700517e-05
-1.32343013700501e-05
-1.16233654475111e-05
-1.2509463851669e-05
-2.45631169540495e-05
-3.41296727312976e-05
-1.43465144472277e-05
-6.17145182092817e-06
-1.85918759300398e-05
-3.23953744026642e-05
-2.93682130293917e-05
-3.69125990593102e-05
-1.80775197082693e-05
-2.9423301944133e-05
-2.03664125248765e-05
-1.71270920248428e-05
-1.64968519806799e-05
-1.98448041935212e-05
-2.02899638845886e-05
-9.38356269659914e-06
-4.42326684653233e-06
-9.12119281027945e-06
-1.50301898780334e-05
-3.14701683198256e-05
-3.36115883863316e-05
-1.09811106869382e-05
-1.32858458558281e-05
-3.03216035653776e-05
-1.67665888192009e-05
-1.27110636957815e-05
-1.85147496595825e-05
-1.88040344410548e-05
-1.4525784138788e-05
-2.2614434128168e-05
8.47662926521321e-06
-1.02232040790383e-05
-1.96270681209153e-05
-1.61235399121651e-05
-2.78162740456037e-05
-1.13770719756224e-05
-2.41175767840868e-05
-2.14165138152846e-05
-2.62858363303693e-06
-5.26144451415607e-06
-1.7598324078193e-05
3.32652293865417e-06
-1.83090004213487e-05
-3.58757433290711e-05
-6.61118111124167e-06
-2.93620895599243e-05
-2.6464917087694e-05
-3.00696166365874e-05
-3.0049657776815e-05
-1.99790000603989e-05
-1.52475469513956e-05
-3.71601223133381e-05
-1.36143276572887e-05
-2.08267048994858e-06
-1.28151762534592e-05
-1.27476499501943e-05
-3.09967220467728e-05
-1.64156168989713e-05
-1.03924241128833e-05
-3.18534550536444e-05
-1.85708530090478e-05
-2.64188249524897e-05
-8.15125051590195e-06
-9.836951981019e-06
-1.88481641461295e-05
-9.19219812280157e-06
-1.82638368282864e-05
-3.18647694156664e-05
-2.85289679282765e-05
-2.25776893609064e-05
-2.90607306265273e-05
-2.07726897266783e-05
-1.03001624833581e-05
-3.71320755695173e-05
-1.19217558652531e-05
-2.88469890686476e-05
-2.42767461387119e-05
-3.20324803890868e-05
-1.19448389320949e-05
-8.67938761467971e-06
-1.90731430248471e-05
-3.3085546571487e-05
-2.35791260768786e-05
-3.85642028069216e-05
-3.14987094434327e-05
-5.06720715143168e-06
-1.24094003868156e-05
-1.82915650694806e-05
-1.90109341130267e-05
-1.45967507664037e-05
-3.48136907352035e-06
-1.09181209052083e-05
-1.54346518290215e-05
-2.32060403873946e-05
5.50153886318739e-06
-1.60649713380857e-05
-2.23475655488629e-05
-1.25095074237773e-05
-5.62209712956078e-06
-1.92237149467933e-05
-1.40516622568936e-05
-4.21066469300765e-07
-4.14139358863111e-05
-2.09491173233655e-05
-1.51641437238404e-05
-1.27384069736435e-05
-6.52661770089329e-06
-3.00937511870975e-05
-4.26146680217777e-05
-1.83413436873791e-05
-2.72276870086039e-05
-2.70018535945724e-05
-2.50228196155074e-05
-7.30406382519403e-07
-8.47588488888184e-06
-2.06622676371888e-05
-2.52716858877954e-06
-2.23535758426867e-05
-1.09087012290173e-05
-3.25327938908994e-05
-4.30144396806839e-06
-3.13373727755472e-05
-1.23824361903549e-05
-2.89233033116019e-05
3.82315874277841e-06
-9.7117749674296e-06
-1.4921503234637e-05
-4.22943550816964e-05
-3.06854177036308e-05
-2.1926054911309e-05
-1.16763267595681e-05
-1.35633609039053e-05
-3.47587006342159e-06
-4.92073232988566e-06
-4.29035277894298e-05
-2.15569662174078e-05
-5.28461771056261e-06
-3.99598248043447e-05
-1.54407330719771e-05
-2.75834337311716e-05
-1.77862882185064e-05
-8.09058022790677e-06
-2.46624373294575e-05
-1.79591864837518e-05
-2.33456228013675e-05
-3.49579722917777e-05
-2.27327110622316e-05
-1.95729044781654e-05
-4.21235207605961e-05
-1.75907842934071e-05
-1.55482873061286e-05
-1.41124035284836e-05
-3.00332577475651e-05
-2.90196499505961e-05
-2.79120511140139e-05
-1.20269998781007e-05
-1.86188955912034e-05
-3.68880907059736e-05
9.49171338124624e-06
-3.14618735101473e-06
-2.59120370600023e-06
-2.46927802788426e-05
-2.80882779214225e-05
-1.51437700651713e-05
-1.26594278429355e-05
-1.02566512167537e-05
-1.85914227209367e-05
-1.36867737419516e-05
-1.94648125396551e-05
-1.74495659512966e-05
-7.91761586543662e-06
-2.97826021072548e-05
-9.0732196985216e-06
-7.8343728672153e-06
-3.73944336603753e-06
-1.76340670764865e-05
-1.26283632321546e-05
-2.628451905597e-05
-1.99529572543877e-05
-2.2254151187517e-05
-2.81190618987578e-05
-2.77306684042097e-05
-1.61258925059719e-05
-2.45314568530726e-05
-3.92589811792093e-05
-1.95915632754856e-05
-1.26288642770028e-05
-1.94935933371171e-05
-2.58035724394944e-05
-3.7580644036767e-05
-2.99074838290144e-05
-3.17172524820494e-05
-3.15275520210247e-07
-1.43050307498879e-05
-1.17946041641492e-05
-2.15496291097711e-05
-6.27721815174169e-06
-2.86435788403252e-05
-1.91170751152213e-05
3.05204877493336e-06
-2.15172135491735e-06
-9.86565786682546e-06
-1.44294544664198e-05
-1.58490031489424e-05
-1.66742763234141e-05
-3.99633422580975e-05
-3.29009416227904e-05
-2.56846298845255e-05
-7.77436834414728e-06
-1.06904360762049e-05
-1.72703405723326e-05
-1.28880465912094e-05
-7.98641114824351e-06
-1.35768177103618e-05
-1.83090939087791e-05
-3.41035257823132e-05
-2.37632426177325e-05
-2.47695344567811e-05
-2.20922938771348e-05
-2.78044085729202e-05
-6.22267632814104e-06
-7.7907288634505e-06
-3.07048954256511e-05
-1.34170135393306e-06
-8.2228412779542e-06
-1.87105409651023e-05
-3.65596818695244e-06
-2.60162469110575e-05
-1.78605862361771e-05
-1.37774586999568e-06
-2.60414160704947e-05
-2.30319502083623e-05
-2.62089157042332e-05
-2.38470339990346e-06
-2.21889684751295e-05
-2.11801396715198e-05
-2.39937522013686e-05
-1.35557153133955e-05
-4.82655580904403e-06
-5.75298937946169e-06
-9.6559872301113e-06
-2.936307924258e-05
-1.14354897836292e-05
-2.89765849890227e-05
-2.11615580200867e-05
-2.3701747938317e-05
-2.1688020836156e-05
-1.51416155078003e-05
-1.19039558924041e-05
-4.85156883074855e-06
4.11299303165969e-06
-2.22998918706476e-05
-9.92966720581231e-06
6.32770679667371e-08
-2.1841609265393e-05
-1.01812947847686e-05
-2.05184514411876e-05
-1.93900719483299e-05
-1.01007439076292e-05
-2.45547681529223e-05
-1.37101002885446e-05
-3.10227911334426e-06
-3.5278044803807e-05
-2.43160396045567e-05
-2.37731017963699e-05
-3.25944261541615e-05
-1.73160201582432e-05
-2.07054585907856e-05
-1.67652684834131e-05
-1.68196003420568e-05
-2.71660611476371e-05
-3.42688997724135e-05
-3.25670818582256e-06
-3.1439936402112e-05
-2.654149347182e-05
-2.30916457056655e-05
-4.06561000421488e-05
-2.27247842299556e-05
-1.56296938902497e-05
-2.76085350418605e-05
-2.5582032817247e-05
-2.95644379785387e-05
-1.4740654340135e-05
-2.95186483241929e-05
-2.98230652889175e-05
-1.80517311255712e-05
-3.26702705710385e-05
-3.69909538609425e-05
-2.18880769990495e-05
-6.31820417063756e-06
-1.41451410141055e-05
-1.52776213547284e-05
-6.12367844273488e-06
-8.61909114241893e-06
-1.2346282290576e-06
-1.29417045311801e-05
-1.64479330463642e-05
-1.91251311238662e-05
-5.3240343130999e-06
-2.58614075410514e-05
-3.50165773233404e-05
-5.98390102195451e-06
-3.5057651125817e-05
-1.47896494735291e-05
-2.94912744433617e-05
-1.27996415276464e-05
-2.59095237485061e-05
3.94523854593107e-06
-1.90438655321114e-05
-1.31207966339797e-05
-8.74074690849521e-06
-2.49196658433534e-05
-2.64491458724411e-05
-8.85843702942268e-06
-1.43079167834262e-05
-6.57817479082034e-06
-2.3076438745018e-05
-1.29852465433125e-05
-1.25994072823615e-05
-1.3758403724787e-05
-2.0870775866379e-05
-2.37507857739268e-05
1.80084140233555e-05
-2.42517607038449e-05
-1.13210858287361e-05
-2.58528545529267e-05
-1.7965482452522e-05
-3.00225773943703e-05
-1.43388621814589e-05
-3.16386196049355e-05
-1.70143683547351e-05
-2.15847253215468e-05
7.55288715961411e-06
-1.70373897515835e-05
-4.67670480023766e-06
-1.3194703935936e-05
-1.79388785615756e-05
-8.99887087987446e-06
-3.51376636544998e-05
-8.14404025498462e-06
-2.07308480106551e-05
-2.13445866989422e-05
-2.64321954041426e-05
2.04956207178912e-06
-1.39861584322509e-05
-2.70710501316253e-05
-6.83905276066086e-06
-2.2748765692169e-05
-1.64929901432517e-05
-4.01696212087179e-05
-2.07904316308717e-05
-3.9145537442054e-06
-1.3091658673905e-05
-2.67203216621211e-05
-2.34789124468406e-05
-2.56661617344644e-05
-2.34109368987303e-05
-6.16295745834821e-06
-1.70173918493497e-05
-1.72895364369116e-05
-2.12332320537058e-05
-2.19603064770532e-05
-1.92016425843829e-05
-3.6133337553234e-05
-4.79582057265796e-06
-1.71264980261982e-05
-8.75770834932924e-06
-2.62356671271882e-05
-2.0338444167198e-05
-1.00360651178042e-05
-3.22246057742629e-06
-2.71082429260665e-05
-6.87805247319369e-06
-2.89291761477952e-05
-1.54855206627103e-05
-1.83577375313984e-05
-2.73919743841686e-05
-1.39544581314574e-05
-2.26297875557429e-05
-9.07692003683228e-06
-1.21297282120591e-05
-3.15879047734446e-05
-4.6643421046982e-06
-2.2539978583104e-05
-3.13171505308823e-05
-2.26346968663977e-05
-1.28924890095335e-05
-2.29679140181854e-05
-2.59807891904357e-05
-9.55962443289546e-06
8.78562327187358e-07
-1.75326162997702e-05
-1.88429970055745e-05
-1.58185751949287e-05
-1.67337372395086e-05
-2.87365075552988e-06
-1.38675597590191e-05
-2.32781709506852e-05
-1.56436662654593e-05
-1.33814962342147e-05
-1.70129109005199e-05
-1.2265472207426e-05
-1.09220337403319e-05
1.24364482532801e-06
-3.18533561377884e-05
-7.48304896709311e-07
-1.82549380326671e-05
-2.55923477736258e-05
-1.18815388308134e-05
-6.29248934946543e-06
-4.3729647019619e-05
-2.03038860715578e-05
-3.71140659706369e-06
-1.35388424476696e-05
-1.47801030718141e-05
3.83467753326462e-06
-2.16909744446122e-05
-4.2371867248705e-05
-7.82692269707122e-06
-1.05289528240045e-05
-2.37533167782191e-05
-7.1318432332004e-06
4.59098958368599e-06
-5.57834840904936e-06
-2.58002444345072e-05
-6.9225906704404e-06
-8.16469001268491e-06
-1.82280926642169e-05
-1.97835638497765e-05
-3.01522641934755e-05
-6.39573663261964e-06
-7.13049697372053e-06
-1.85013775403414e-05
-2.11078275605244e-06
-1.56089673976001e-05
-2.68591548413689e-05
-3.90085937733634e-06
-1.39006982330684e-05
-2.85417720298725e-05
-2.01644979466412e-05
-2.4073744284771e-05
-2.78880262000197e-05
-1.96796890831681e-05
-1.72392614193065e-05
-2.20413991836446e-05
-1.76122361347082e-05
-2.79054818382125e-05
-1.63898492048767e-05
-2.84025392132407e-05
-2.41281747700182e-05
-1.98819776981802e-05
-1.80195943603583e-05
-2.48332644847877e-05
-2.92707453706087e-05
-2.78720415639766e-05
-2.12422048741905e-05
-1.31874875286077e-05
-3.74511226608103e-05
-2.03532617333145e-05
-1.23855034484945e-05
-3.18911636139464e-05
-2.12819288917959e-05
-1.28650547722313e-05
-2.49030777944967e-05
-8.33007793915549e-06
-1.36442748956926e-05
-4.55948481867254e-06
-1.23578966529611e-05
-1.34853901263979e-05
-1.68950990613839e-05
-1.89948625487527e-05
-1.66553040347196e-05
-2.92743846280198e-05
-8.34532657644837e-06
-2.04019283249005e-05
-1.95174243346087e-05
-9.31867358252927e-06
-1.94690756086547e-05
-9.74197479572389e-07
-2.36262233713558e-05
-2.19069690779891e-05
1.30908265106541e-05
-1.18581591952381e-05
-1.07749125484041e-05
-1.16361085144087e-05
-3.13399555198035e-05
-4.02263538239757e-05
-6.75731892328198e-06
-1.30865959932796e-05
-1.35441203406919e-05
-1.98111762445113e-05
-1.9060604548434e-05
-3.48587106940842e-05
-9.78551391343426e-06
-5.95754230298448e-06
-3.89016783302922e-05
-1.73232510359576e-05
-2.27162764167314e-05
-9.55901348476013e-06
-1.96675723242805e-05
-3.42165405938119e-05
-2.47773100510033e-05
-1.98549930816371e-05
-1.44818903046484e-05
1.8509295788654e-06
-3.70587073067894e-05
-2.93852531552213e-05
-1.29998357029497e-05
-6.32437634285728e-06
-1.0763744742665e-05
-2.86955630921543e-05
-7.69232195815425e-06
-2.07803543901446e-05
-1.11245895313938e-06
-1.89126246845149e-05
-1.01286518083733e-05
-3.59710383459028e-06
-2.36346666432089e-05
-1.56934961362494e-05
-3.68233852436594e-06
1.55815504914519e-05
-7.65605299507381e-06
-3.35197182615908e-06
-1.73009988342131e-05
-2.70203145074241e-05
-3.46690720081598e-05
-1.76842427122187e-05
-2.39114453817525e-05
-2.98411005393536e-05
-2.54741887971347e-05
-2.07140674384523e-05
-1.81576690715085e-05
-3.54670798669206e-05
-1.36115633387569e-05
-2.57045916995914e-05
-1.68130139029556e-05
-2.00635365155833e-05
-2.11094042606151e-05
-2.80031829582018e-05
-1.60351051676524e-05
-1.14931674771913e-05
-2.00216460245897e-05
-1.93797663186053e-05
-9.45353280014283e-06
-2.93034258342344e-05
-3.2520987022437e-05
-3.32613917527474e-05
-1.52425200762224e-05
-1.36159768207876e-06
-1.69459785966983e-05
-1.69951769984539e-05
-2.66746914793023e-06
-1.32050104241999e-05
-3.92113359860399e-05
3.03584126219447e-07
-2.84858858416564e-05
-3.67018990478821e-05
-4.31111324621884e-05
-6.61660221783368e-06
-3.28486644182434e-05
-4.06523262379534e-06
-2.93241453668339e-05
-3.23229433604602e-05
3.84498281360624e-06
-1.69159528725419e-05
-3.1120626353079e-05
3.57490423244405e-07
-2.44575919149711e-05
-1.58939030789911e-05
-8.13548742299618e-06
-2.45418281421363e-05
-1.38767878898776e-05
-1.77981902937632e-05
-9.69579175209704e-06
-1.01906975889683e-05
-8.14266782621315e-06
-2.98012160998729e-05
-3.36090353615792e-06
-7.50502080551839e-06
-1.97578262598918e-06
2.08634869237241e-07
9.76660713829042e-07
-2.05106620349109e-05
-3.14752484868348e-05
9.87171855678599e-06
-2.36735821699348e-06
-7.61376041871804e-06
-2.65807661029622e-05
-1.73656730228166e-05
-3.08790582557005e-05
-2.45683821448171e-05
-1.72867562319575e-05
-2.19838302078922e-05
-1.47658086400779e-05
-1.29392237699688e-05
-1.06303527546073e-05
-1.07259233415504e-05
-1.46531005102002e-05
-1.68445154518545e-06
-2.59985251059221e-05
-1.87548220640097e-05
-2.86619336987733e-05
-1.27169756737585e-05
-2.00808410589065e-05
-3.95932770143335e-05
-1.42818521115018e-05
-7.48511934928779e-06
-1.42684528996153e-05
-3.61129440593803e-05
-3.75312670429119e-06
-1.30514837686229e-05
-9.9861587994305e-06
-2.48930283252686e-05
1.19471114672981e-06
-1.62009132814299e-05
-8.68945823539098e-06
-9.47769885302877e-06
-4.00563429332204e-05
-1.06633598689738e-05
-1.52656207328586e-05
-3.88030880526192e-05
-2.00921266002757e-05
-2.66095170645406e-05
-1.44329020622801e-06
-1.5911661843388e-05
-3.19066350290856e-05
-2.71029030350501e-05
-2.13490870957796e-05
-2.47668482778708e-05
-2.16715040298229e-05
-1.92517671685309e-05
-3.00652958491682e-05
-2.85832774608632e-05
-3.83890951660492e-05
-1.21384937427814e-05
-1.26529007604053e-05
-2.86969664744849e-05
-1.80811555995003e-05
-3.74907248219129e-05
-3.11921260645941e-05
-2.33190611241258e-05
-2.0368455865137e-05
-8.39304277424262e-06
5.46063090002003e-06
-1.71086467123173e-05
-1.65218216526838e-05
-7.15188306556748e-06
-1.77396734988343e-05
-3.37720692600709e-05
-1.72198449940267e-05
-1.62807894997549e-05
-5.6547875546123e-06
-3.05643936638101e-05
-3.85464432504864e-05
-3.05028070442559e-05
-2.15378786323614e-05
-2.42058409499915e-05
-1.86770502577701e-05
-2.53159680116082e-05
-1.78613271791388e-05
-2.27502064041514e-05
-4.77165263917362e-06
-1.65546639450997e-05
-1.48162071228099e-05
5.43657777779716e-06
-2.09819652411475e-05
-7.40400049630346e-06
-2.32583476828397e-05
-1.48137385816858e-05
-2.80311713872918e-05
-1.71464394188621e-05
-2.0531337373593e-05
-1.62104724427994e-05
-1.76588578380547e-05
-3.06312410187617e-05
-3.03469500827941e-06
-2.39476139426855e-05
-1.29100095069035e-05
-2.0509781445595e-05
-2.06290803939979e-05
-2.06593953085555e-05
-1.93762729997922e-05
-2.05278655233768e-05
-3.16160789034032e-05
-2.11880378842733e-05
-2.35348149558452e-05
-2.16240703148429e-05
-2.35818293112938e-05
-1.31149320085771e-05
-1.88388024945192e-05
-4.55641768715371e-06
-2.75072351129146e-05
-1.95803431383183e-05
-1.86283785440246e-05
-1.23454808491654e-05
-3.38944150325784e-05
1.5876442247468e-06
-2.33044673088875e-06
-3.55920907918997e-06
-5.74939185078634e-06
-2.47686268125126e-05
-1.28684466961163e-05
-3.63359670081611e-05
-1.50876413979878e-05
-3.46562239392292e-05
-1.59673255151045e-05
-8.43619314139856e-07
-3.10192441593741e-05
-1.7887766562082e-05
-3.07876490128589e-05
-2.53484480765156e-05
-1.98438285498451e-05
-3.50817781414753e-05
-2.47690425601254e-05
-9.28697932969654e-06
-1.68009636632954e-05
-2.76027374267768e-05
-7.51374589780682e-06
-1.3695929222533e-05
-1.68332775481749e-05
-2.56554413650544e-05
-3.9686520238425e-05
-3.40433391705134e-05
-1.27458270559788e-05
-2.40969000124237e-05
-2.29007047807751e-05
-3.25365846521461e-05
1.04271091012652e-05
-6.63143117448847e-06
-7.99580646473727e-06
-2.04671048010516e-05
-1.8488600993996e-05
-2.57118438595089e-05
-1.36421390676722e-05
-1.50977883266805e-05
-2.68914119035555e-05
-1.41464636974927e-05
-2.14739838697178e-05
-2.63707600204158e-05
-2.99124037794209e-05
-2.79396037667931e-05
-2.44686574125111e-05
-1.96586667921152e-05
-6.80068546547925e-06
-2.26852245031436e-05
-2.96961951608345e-05
-2.83267791303973e-06
-8.57190267001997e-06
-3.11874763031491e-05
-2.7128884539294e-06
-1.77545945736181e-05
-8.92738465682807e-06
5.4452236393579e-06
-3.41217132485951e-06
-3.36462135089577e-06
-2.17666710410759e-05
-2.26049458631387e-05
-2.77549617886893e-05
-2.35326787469194e-05
-4.29361855147016e-05
-2.52676795259639e-05
-3.28597087478181e-05
4.90598565681992e-06
3.51251923089291e-06
-1.84235064719803e-05
-2.63458060116379e-05
-1.11074039999922e-05
-4.2004509876752e-05
-3.91009900768019e-05
-1.76287788203892e-05
-1.90576561190554e-05
-4.26493947409907e-05
-2.30764566076584e-05
-9.77154089436512e-06
-1.3245030684808e-05
-2.7184553109616e-05
-7.62621486524902e-06
-1.73443397769649e-05
1.01223208347174e-05
-3.80989229498879e-05
-3.00872458441357e-05
-3.96947399790857e-06
-4.08147773045367e-05
-2.33333030834762e-05
-9.09728341770568e-06
-3.10356309774181e-05
3.03492737602191e-06
-1.32851275418415e-06
-2.74759769239313e-05
-2.16946473355866e-05
-8.20306903040462e-06
-2.03572471293507e-06
-3.29564473092013e-05
-2.59272133566767e-05
-1.88685388557017e-05
-2.2090780424221e-05
-1.26757151346022e-05
-1.94170174471957e-05
-2.08327053899072e-06
-1.74065257738216e-05
-1.34628807064643e-06
-2.26717588839252e-05
-7.76987796522705e-06
-1.6922265552689e-05
-2.49065132036324e-06
-2.05124941082091e-05
-1.80611681094679e-05
-2.9234178865867e-05
-2.46331219112672e-05
-2.97927655506698e-05
-2.02765831203872e-05
-3.16062310745967e-05
-1.6586584251499e-05
-6.39152408218244e-06
-1.31424217006457e-05
-6.57112434165608e-06
-3.18415352489251e-05
-3.86210754881911e-05
-1.35631799649437e-05
-1.28352970103997e-05
-1.69959598714701e-05
-4.23007439967035e-06
4.01790752751876e-06
-1.52024632060506e-05
-1.63111123602568e-05
-3.83873161386742e-05
-5.95082672749348e-06
-2.62490646404607e-05
-4.45244520228639e-05
-1.7122611677293e-05
-3.06616984435625e-05
-2.54039615703558e-05
-1.96030251965386e-05
-1.72215300834738e-05
-4.45620351827916e-05
-2.56981681592905e-05
-2.37854062442801e-05
2.34222719182698e-05
-3.49530123586354e-05
-2.3900151801108e-05
2.56787919804017e-06
-2.29015839331849e-05
-3.3129791827114e-06
-1.85072392612732e-05
-2.39417297278237e-05
-1.74016740505871e-05
-2.39692548538835e-05
-1.99003111050571e-05
-1.09661507765254e-05
-1.78026101937283e-05
-1.75945963878575e-05
-1.45112952608831e-05
-4.60272807387817e-05
-9.43963447526106e-06
-2.30257344779566e-05
-2.65517968620521e-05
-2.23017214453944e-05
-2.20666158844139e-05
-2.95928571036112e-06
-2.36966482010187e-05
-4.30875783503928e-05
-2.5065070057864e-06
-1.5045853361753e-05
-1.80381374775888e-05
-2.93658916084552e-05
-1.91530812893367e-05
-9.54303788415869e-06
-1.24392948374498e-05
-3.2419903349804e-05
-2.64980440195444e-06
-4.44707214604512e-06
-2.93482191387913e-05
-6.24890925996721e-06
-3.28984969899748e-05
-2.73728212403083e-05
-2.12274904956312e-05
-1.75767298086067e-05
-1.50702476787315e-05
-3.49965118613612e-05
-2.57259063206156e-05
-1.63226382099604e-05
-1.09872744392704e-05
-3.59177987743701e-05
-1.84430844157971e-05
-1.24405263938536e-05
-3.55362118483265e-05
-1.23266851231668e-05
-4.60723705644042e-05
-1.16892347318548e-05
-3.16986719108859e-05
-1.42126739042541e-05
-1.16963571785011e-05
1.20770447375886e-05
-4.10483324691022e-05
-8.67635381182369e-06
-1.16867643890924e-05
-2.466940098269e-05
-5.11821533069752e-06
-1.10045306763855e-05
-8.10835261861221e-06
-1.74200376729768e-05
-1.34259848651476e-05
-2.27496443264542e-05
-3.42456478947903e-05
-1.33677057128397e-05
-7.44913729751979e-06
2.27507825919025e-07
-1.96083960434565e-05
-1.48937221645272e-05
-3.17097821935926e-05
-3.98665950954387e-05
-1.82712678899828e-05
-1.8518810544219e-05
-2.69626184672627e-05
-7.3484211505537e-06
-2.08493489728327e-05
7.44000963533732e-07
-3.36862641623204e-05
-2.69631978804045e-06
-3.86580636005752e-05
-1.4103390609837e-05
-1.84712848655577e-05
-9.48309450675689e-06
-2.51973889089016e-05
-2.51771222819024e-05
-2.78404445784362e-05
-2.92473240678099e-05
-2.99917562202484e-05
-2.66098670453547e-05
-4.16091209442218e-05
-3.55794958675561e-05
-2.71412654584461e-05
-1.8315064912044e-05
-1.26867783839089e-05
-2.27098676893811e-05
-1.94664968344069e-05
-1.76484938145446e-05
-1.05882121336163e-05
-2.03852919857047e-05
-3.04760914237022e-05
-3.99254466121886e-06
-1.91287939111529e-05
-2.95700575870498e-05
-1.22718948684791e-05
-2.21193768595554e-05
-3.37476276206135e-05
-3.40062389048872e-05
-1.96613996524843e-05
-9.22586103924713e-06
-5.38991617413482e-06
-1.39800154679278e-05
-2.91220352404347e-05
-3.40667475644411e-05
-8.23197302373049e-06
-2.33706539457146e-05
-1.17848325804349e-07
-1.77936715200732e-05
-2.14178456807214e-05
-3.34336680923456e-05
-2.0600764040928e-05
-2.51089361152337e-05
-1.0511638499657e-05
-1.05781690002833e-05
-1.15412456222656e-05
-2.81501633451366e-05
-1.34310352357246e-06
-3.30896015796859e-06
-1.47755655847346e-05
-2.83049273926076e-05
-1.50688264410298e-05
-1.91345401189187e-05
4.31843526876838e-06
-1.51319932153587e-05
-7.50381892364239e-06
-1.17505954441777e-05
-2.60926810831466e-05
-1.85196340166309e-05
-1.97266229188304e-05
-1.84903850531669e-05
-1.16373897376768e-05
-1.64462304271347e-05
-1.11304113987772e-05
-1.63461593090945e-05
-2.30356100551363e-05
-3.16371945746585e-05
-1.14410916180242e-05
-2.85636657644948e-05
-1.92649312467258e-05
-2.40859494076109e-05
-3.9427643241059e-05
-1.60877175199761e-05
-3.01423200253584e-05
-1.91789394158269e-05
-1.72235693178649e-05
-1.29825532261605e-05
-2.87408860864752e-05
-2.02186847195693e-05
-2.57875026862479e-05
-1.18455095725804e-05
-1.80191847411967e-05
-2.90867209587985e-05
-1.80594866307147e-05
-3.2094236890717e-05
-1.18512759297761e-05
-3.069672230894e-05
-5.37885511834704e-06
-2.11977321241503e-05
-3.11766397632496e-05
-7.30705919151981e-06
-5.50840667239563e-07
3.5679425991218e-06
-2.76805974159994e-05
-2.92390046670111e-05
-2.7351913586858e-05
-2.77446980846647e-05
