# Supplementary material for: Research on computational propagation and identification of mine microseismic signals based on deep learning
Source: PLoS One. 2025 Oct 22;20(10):e0334641. doi: 10.1371/journal.pone.0334641 (PMC12543183; doi:10.1371/journal.pone.0334641)
Supplement: S2 Data — (ZIP) [file pone.0334641.s002.zip › 000100500001995.xlsx_0.txt_24.txt.txt]

-1.20983529892635e-05
-2.0320944775963e-05
-2.16119655270215e-05
-3.12234984181843e-06
-3.32551737757194e-05
-2.86066484773991e-05
-2.13477330933083e-05
-1.23252760095265e-05
-1.74674530343466e-05
-4.13144014521704e-05
-2.11258450435799e-05
-2.29816724154661e-05
-7.96544527608682e-06
-3.78184459029276e-06
-1.31460427575672e-05
-1.20545533042236e-05
-1.06450941057502e-05
-2.66915721114498e-05
-2.75476205450454e-05
-1.22045616219193e-06
4.55673669936152e-06
-1.88370146802502e-05
-8.49063444001153e-06
-1.63879151585267e-05
-4.71593976807711e-05
-2.16034392783025e-05
-5.59888760607474e-07
-3.77413458347752e-05
-2.18293560897734e-05
-3.17302818646913e-05
-1.56097561114246e-05
-8.01480930107539e-06
-1.05220803706607e-05
-1.79430283204788e-05
-4.85201925717048e-06
-1.4810487549823e-05
-2.31283226055553e-05
-2.12273965723425e-05
-1.25094928675293e-05
-2.30665644202562e-05
4.52439762369728e-06
-6.92931572289334e-06
-9.02475019597925e-06
-1.91223645851937e-05
3.92326987867718e-06
-2.07127389849749e-05
-2.29872568571635e-05
-1.26045494049522e-05
-1.28986323689938e-05
-2.02545591603009e-05
-2.4991903880738e-05
-1.98148454765126e-05
-1.30211779666013e-05
-9.29537365753822e-06
-2.18419840788551e-05
-1.12641336350025e-05
-3.26591913762261e-06
-2.26424234266365e-05
-1.52386932232255e-05
-1.40633085840433e-05
-1.19580062195058e-06
-2.04971462380992e-05
-2.42054185236999e-05
-1.22170546369034e-05
-2.19135814311613e-05
-2.12617990944698e-05
-6.65617440832323e-06
-9.01849378867573e-06
-1.9827820290888e-05
-2.44015539930526e-05
-1.99555703633931e-06
-4.62420186999234e-05
-2.47348609237763e-05
-2.27234950380238e-05
-1.42027136118671e-05
4.49517480162491e-06
-1.03199092628568e-05
-1.5611040423507e-05
-1.78538681219312e-05
-1.12341157455384e-05
-2.82893992364856e-05
-3.04695398777299e-05
6.25980989589028e-08
-1.39124636598487e-06
-1.64218507133778e-05
-1.80896806017364e-05
-1.12066685920374e-05
-2.35635456367214e-05
-4.29141862624686e-06
-1.57168294906763e-05
-2.2420546731831e-05
-1.42845558221997e-05
-2.17172301402931e-05
-2.06434969089684e-06
-1.35726946170142e-05
-2.49668438568691e-05
-8.32336215213179e-06
-1.53486080361993e-05
-3.57271708629129e-05
-3.48042250857782e-06
-1.32547715403362e-05
-7.07377096433849e-06
-4.18847456755208e-06
-2.34812990772396e-05
-1.02986598565489e-05
-4.22883325225369e-06
-1.32677052687715e-05
-1.8467109374772e-05
-2.06044601357673e-05
-4.27319944732841e-06
-4.34155544540549e-05
-1.19022481262438e-05
-3.88927872217724e-05
-3.24403325844373e-05
-1.09265277021245e-05
-2.06552965581308e-05
5.61065984650748e-06
-6.88232170689785e-06
-2.71873312890381e-05
-2.76166756288018e-05
-2.98684063589534e-05
-2.29679907626532e-05
-2.26956042210783e-05
-1.82450707489747e-05
-3.46172692004078e-05
-1.41080689803891e-05
-2.6032984328667e-05
-3.48031477120396e-05
-2.37528877876473e-05
-1.7823949624318e-06
-6.17972356498071e-06
-2.78520671348111e-05
-2.35407377948852e-05
-3.66970933928914e-05
-1.61108812649825e-05
-1.6987653431702e-05
-3.33146521925319e-05
-1.99529058738031e-05
-6.40022280661064e-06
-4.62245206584342e-06
-1.53030566194027e-05
3.44244276425933e-06
-1.1897936028399e-05
6.76568254637432e-06
-2.74630902135297e-05
-8.52287623670343e-06
-2.37921927389715e-05
-5.26761843731228e-06
-2.50292745169936e-05
-1.37673351037825e-05
-3.09435962898301e-05
-1.8709318719251e-05
-1.68605729435299e-05
-1.71435201521151e-05
-5.59237916009429e-06
-3.15614350527191e-05
-1.72550063329179e-05
-1.58619473838996e-05
-5.10331608147293e-06
-3.10092224210123e-06
-1.39185606924788e-05
-1.80319093555625e-05
-1.39411900204899e-05
-2.00850895164991e-05
-9.33689124557036e-06
-5.36880436607553e-05
-4.5197621629616e-06
-7.04759601665478e-06
-8.60778568363521e-06
-2.43144229608615e-05
-3.01043444415848e-05
-2.85680058539e-05
-1.05227208342669e-05
-1.39668040156714e-05
-3.27080146809024e-05
-3.33130474963946e-05
-1.75169284278622e-05
-1.99589549260821e-06
-1.27131025986245e-05
-6.16590574475457e-06
-1.8535547472847e-05
-2.66606767132037e-05
-8.20048204332624e-06
-8.98943938402003e-06
-2.54342138392604e-05
-3.20734409523712e-05
-9.44919485946647e-06
-3.0181687044029e-05
1.65329358715231e-06
-1.98841581739774e-05
-2.27510562891507e-05
-1.45307286623638e-05
-9.24024858916698e-06
-2.68841800678444e-05
-7.32050449612989e-06
-2.83409641901735e-05
-1.38830076291048e-05
-5.89332292931699e-06
-9.76497790867846e-06
-2.59158297732283e-05
-2.60053686974594e-05
-2.16156721862139e-05
4.69678139099986e-06
-1.44464055605607e-05
-4.33519945082273e-05
-1.22490885935656e-05
-2.57324516457517e-05
-7.66335941541669e-06
-1.65526573461664e-05
-2.17799344421906e-05
-1.88875591516567e-05
-9.7244737839288e-06
-3.27970169541837e-05
-1.6632782583951e-05
-4.33390873442946e-05
-2.83723267243218e-05
-2.96864907913338e-05
-2.07343043211222e-05
-7.49475710981265e-06
1.26756051286818e-06
-3.21855709964836e-05
-1.57781804126259e-05
-1.17972484101966e-05
-1.4953803159083e-05
-2.39760599038545e-05
-3.18623119388084e-05
-2.16395490507668e-05
-2.8720498328063e-05
-2.4846919455305e-05
-1.46959339271735e-05
-4.33174568948977e-06
-1.8734675213827e-05
-5.40667602266002e-07
-2.71517263675139e-05
-1.39336864702733e-05
-4.39209323664717e-05
1.11527330236417e-06
-2.6221844634972e-06
-2.03169247347915e-05
-8.96096339859264e-06
-3.67490434013078e-05
-2.5720943032344e-05
-1.21076983449165e-05
-3.41030077090515e-06
-2.34180750163496e-05
-1.91380787495064e-05
-8.5878308370351e-06
-2.04820880409258e-05
-1.36223635495478e-05
-1.80794408309815e-05
-2.94202681973625e-06
-1.12174198173614e-05
-1.48481902516049e-05
-2.37782813527587e-05
-3.6281323772167e-05
-1.17536400511265e-05
-2.2016421040822e-05
-1.6562911048275e-05
-2.05281937776906e-05
-1.40899917448068e-05
-3.97529932356096e-05
-1.6933968516411e-05
-2.27625565401785e-05
-2.78881735738951e-05
-2.60912625492718e-05
-1.33931257981372e-05
1.27284935403395e-06
-2.10272446380228e-05
-4.75874162351641e-05
-4.08004099841437e-05
-1.18569581374322e-05
-2.13979495905805e-05
-1.72745357593807e-05
-5.23997716382291e-05
-1.32746196651927e-05
-2.36820515248116e-05
-4.01194926511626e-05
-1.88038224208404e-05
-2.30033676945569e-05
-3.82469681672914e-05
-3.45105425728697e-06
-6.53437986637592e-06
-8.1249009530977e-06
-1.27888597105746e-05
-2.52072769444419e-05
-2.16908654331528e-05
-4.73127378886544e-06
-2.16300662917452e-05
-9.27674292536126e-06
-1.57131256840649e-05
-1.66906370536277e-05
-4.02162450797177e-06
6.00729609343642e-07
-1.3795941203163e-05
-1.25871499331919e-05
-1.01267208514433e-05
6.52465798786899e-06
-1.72152386788429e-05
4.02094858571674e-06
-1.53450922415984e-05
-2.60992362504584e-05
-1.61531391180063e-05
-2.37122889627408e-05
-2.79408885405928e-05
-3.23706444456595e-05
-2.37612778315237e-06
-1.29183725912472e-05
-3.59936397202436e-05
-2.35331823219173e-05
-2.00499575925625e-05
-9.79661507799938e-06
-8.64962853464933e-06
-1.79159317252611e-05
-3.73276289340235e-06
-2.26828344612072e-05
-2.28049946613213e-05
2.28026367619566e-06
-2.72402280649417e-05
-5.14379559050969e-06
-2.51126926803504e-05
2.02347146785986e-06
-2.86997489396606e-05
-2.86930997557499e-05
4.90490137356828e-06
-2.43649048711078e-05
-1.22775397604736e-05
-1.90376881915854e-05
-7.40194913753184e-06
-3.32529515905106e-05
-1.94710772473522e-05
-9.81029403638869e-06
-1.63863821545541e-05
-1.48512647750933e-05
-1.61514762196598e-05
-2.68993732928525e-05
-1.68747059761089e-05
4.6096658583814e-06
-2.15068387537404e-05
4.41367647829984e-06
-2.71545274498406e-07
3.81276374583852e-06
8.82344499076588e-07
-1.71930552632811e-05
-2.50036799857926e-05
-2.04133382818766e-05
-2.36427529344545e-05
-3.74054991073815e-05
-2.31977324604635e-05
-2.67972668492064e-05
-1.88455949458844e-05
-1.25328505282092e-05
-3.2530619889072e-05
-8.56272182113977e-06
-1.18445955727676e-06
-2.54993718270151e-05
-1.31795883553529e-05
-2.22532203691104e-05
-2.0737926832e-05
-8.43555987953796e-06
-3.39984661829591e-05
-2.09092037454416e-05
-4.7164323425043e-05
-2.21015068732643e-05
-9.41658382815517e-06
-4.94087942302139e-06
-2.57445283930489e-05
-9.6719964303686e-07
-3.41842014595249e-05
-6.96703443194532e-06
-1.94007355968024e-05
-2.28811988918675e-05
-1.32812006114942e-05
-1.76982973704128e-05
-3.04217931971502e-05
1.22945160216759e-06
-2.81166848280548e-05
-1.2874795430959e-05
-1.15233930295925e-05
-3.12695345609492e-05
-3.61351815718127e-05
-2.66328389050935e-05
-1.41317547577053e-05
-4.94496575549906e-05
-8.37576392664098e-06
-2.46561384964229e-05
-3.36322604604581e-05
-1.41360546464931e-05
-3.46654954570548e-06
-1.41556108711006e-05
-1.85720513748554e-05
-7.01992930673301e-06
-2.74866538351029e-05
-3.85517501312047e-05
-2.29634985271975e-05
-2.45133220570946e-05
-3.63775527821455e-05
-5.355784865624e-06
-6.73130894058533e-06
-9.15807531258259e-06
9.74764118246406e-06
9.04438160430835e-07
-1.74952614790191e-05
-5.4720734564143e-06
-3.17033283649696e-05
-4.21851750360889e-05
-3.75884404419032e-06
-2.03709969444287e-05
-2.67769269634067e-05
-2.57967420920465e-05
-2.15150190091308e-05
-1.8689348381412e-05
-1.1437810191853e-05
-2.3211877063016e-05
-2.67281422628857e-06
-1.46224481550396e-05
-3.13258577230228e-05
-2.10111536493424e-05
-4.06689592322636e-05
-1.16551961684825e-05
-3.68416915060468e-05
-1.87938709227744e-05
-3.1297310597213e-05
-1.04330927394941e-05
-2.90742408320148e-05
-2.16115679406696e-05
-2.16681059302718e-05
-2.11683357466822e-05
-2.0114223744289e-05
-1.27317674060449e-05
-1.87319150413114e-05
-3.74463285564554e-05
-1.70218362184687e-05
-9.92927095793171e-06
-4.2137993527772e-05
-3.53769345323412e-05
-3.40144020291395e-05
-1.2893619449402e-05
-1.74961873172444e-05
-1.89164268183069e-05
-7.54656767769559e-06
-4.84856899793888e-06
-1.70026651495977e-05
-8.62050758011428e-06
-1.7112557402106e-05
-6.41935436471911e-06
-1.38752020630592e-05
-2.95698338404778e-05
-2.67780607238856e-05
-1.450880909559e-05
-2.07084221859951e-05
-2.57236976657963e-05
-3.86245346614662e-06
-8.31781942674755e-06
-3.73211421675407e-05
-1.93315002346258e-05
-1.6032955142493e-05
-3.75574139507008e-06
-1.6622229865189e-05
-8.15588892286181e-06
-2.57862262437991e-05
-1.33173327596937e-05
-4.08435867530782e-05
-6.03864033754717e-06
-4.36318316948731e-05
-1.48758340994005e-05
-2.44282431187122e-06
-3.06383012261836e-05
-5.61466653990192e-06
-2.57198349570628e-05
-8.70182482047197e-06
-9.67279625232985e-06
-9.74901055112975e-06
-3.29916809989914e-06
-2.60350433463364e-05
-1.89706250648685e-05
-1.48636573482804e-05
-2.62999243794258e-05
-1.10693619308756e-05
-4.84198892130698e-06
-6.8774466579405e-06
-1.33738711180897e-05
-2.40612912728968e-05
-2.79921398660675e-05
-3.30522218412165e-05
-2.01639374844278e-05
-2.15801298756077e-05
-5.52512421837195e-06
-1.78823034489788e-05
-4.06996312768115e-06
-2.33929668057086e-05
-1.31943409255813e-05
-1.06079097800769e-05
-2.2878543138351e-05
-1.26861038511628e-05
-2.97197859688202e-05
-2.82002729482829e-05
-1.33933231868372e-05
-1.47073316238916e-05
-3.72154093606502e-05
-4.73484072646091e-06
-3.11267242496547e-05
-5.21054375889529e-06
-3.91875234095232e-05
-1.28791911251117e-05
-5.89984555527226e-06
-9.62440381134961e-06
1.72947048581742e-07
-1.72352635202459e-05
-2.75124161057225e-05
-2.6916063955676e-05
-2.54992336159226e-05
-1.17460120730751e-05
-1.1786270200595e-05
-1.97794053612928e-05
-5.31312676875947e-08
-1.95517153165226e-05
-2.86516726615756e-05
-1.60473946824091e-05
-1.20618118918669e-05
-3.50000792861089e-05
-2.74602494042665e-05
-1.393046540953e-05
-1.72494481622203e-05
-3.65523491660381e-05
-2.412460299249e-05
-1.63155405224106e-05
-2.06987696387309e-05
-2.28381380269138e-05
-1.71905359860757e-05
-1.98748919167409e-05
-1.6979040672271e-05
-3.52161448698796e-05
-2.20962130765739e-05
-9.42974132511913e-06
-7.27763909552395e-07
-1.69320495023723e-05
-1.77590447485865e-06
-1.78697690663251e-05
-1.77814200307945e-05
-1.88495197627983e-05
-1.72402005897939e-05
-3.41415015361238e-05
-2.82285996865693e-05
-1.52774115884448e-05
-3.30293669149565e-05
-2.18865132231428e-05
-3.18977589773894e-05
-3.09356403967771e-05
2.06229715067141e-06
-1.31600421185462e-05
-8.40303437257843e-06
-8.0157503258009e-06
-2.8899185086658e-05
-1.91858015778887e-05
-2.69113476306426e-05
-2.07925229941899e-05
-1.81513754057683e-05
-1.37737199923619e-05
-2.1566800990902e-05
4.61632327442992e-06
5.79644375332228e-07
-4.03072410840005e-06
-9.0741627073783e-06
-3.00580424597213e-06
-6.47463253111697e-06
-8.44015981475857e-06
-1.55690654729616e-05
-1.24249269246771e-05
-2.19685891050567e-05
-6.39238577008682e-06
-5.37374554518886e-06
-1.81351152914785e-05
-2.16742026854596e-05
-3.95338439405818e-05
-4.20452438969229e-06
-1.19716547549409e-05
-2.29034454706986e-05
-3.85749308552834e-05
-3.51625883744204e-05
-2.09617611461359e-05
-7.05611381358343e-06
5.59381925838566e-06
-1.94466522040672e-05
-3.81223064373215e-05
-2.11060779847762e-05
-1.42321850510492e-06
-4.02286710855764e-05
-3.13806266414275e-05
-2.29802619492885e-05
-2.69236634238983e-05
-2.47770325597731e-05
-3.65025336500459e-05
-2.94836767286806e-06
-2.83733189849345e-05
7.15831397492346e-06
-2.17809306832745e-05
-2.70480885536789e-05
-1.251164075813e-05
-3.47472265485382e-05
-1.88279048987817e-05
-1.45788075597658e-05
-4.44486922497408e-05
-3.28125232230609e-05
-1.65476869540866e-05
-3.24014418102239e-05
-4.07832237040837e-05
-7.96773464822599e-06
-2.14778020407124e-05
-2.82430757307813e-05
-2.00019222770516e-05
-9.34894556715121e-06
-1.48487331039864e-05
-1.62377063180263e-05
2.23428367664468e-06
-2.86173252190176e-05
-1.79156969112612e-05
-1.13293794175123e-05
-1.16597468793839e-05
-3.84052429163109e-05
-2.05604591240593e-05
-7.06903483130826e-06
-2.64843520538521e-05
-3.82154763966914e-05
-1.0021103863119e-05
-3.40572280652902e-05
-3.14426217586647e-05
-1.42468378935175e-05
-6.06248812379592e-06
-1.50707275992645e-05
-1.66295657994868e-05
-2.83901809621873e-05
-2.2247434883335e-05
-6.85155416103057e-06
4.14962496526781e-06
-1.34604635537683e-05
-4.15799675922122e-05
7.93215851095578e-06
-2.21844902783209e-05
-1.2674841028439e-05
-1.13084303294743e-05
-3.46419285170264e-05
-3.82879097232209e-05
-1.47819448361395e-05
-1.3163119214867e-05
-1.36151833161094e-05
-2.73388721447823e-05
-2.34335637965115e-05
-2.99711721838551e-05
-2.2056470738668e-05
-8.49221842618929e-06
-3.53633158067022e-05
-3.17835598748415e-05
-2.4814537594314e-05
-4.69324499310423e-06
-3.11285542233198e-05
-2.23592851773366e-05
-4.97806845663683e-05
-1.82659295574383e-05
-2.02088101668223e-05
-3.52394880193508e-05
-6.01833225069569e-06
-7.25867132163372e-06
-2.27684787112019e-05
-3.35875419000183e-05
-4.13049156043569e-06
-1.79813464840213e-05
-2.16621355350005e-05
-2.89086934989296e-05
-1.93715763452118e-05
-2.72044889967687e-05
-3.0608114198609e-05
-1.28230288384678e-05
-2.3923608381823e-05
-1.94749028507985e-05
-3.00905622566041e-05
-2.88946571556021e-05
-2.07668995142584e-05
-2.08083448503321e-05
-2.06135382281756e-05
-2.12465200531027e-05
-1.16250023060408e-05
-3.52151671955682e-05
-1.75735987418035e-05
-1.62156161018405e-05
-1.07691261288952e-05
-1.83387142216032e-05
-2.18955500584577e-05
-3.15602330884977e-05
-2.6723781921822e-05
-1.5750513592514e-05
-9.57667819162551e-06
-2.18298003786256e-05
-4.04230945537764e-05
-2.03991896168167e-05
-1.37322242087977e-05
-2.24102927902715e-05
-2.49392505244942e-05
-2.16060153483003e-05
-3.35658131795834e-05
-2.05890425823788e-05
-2.97788104559236e-05
-3.85655391821773e-05
-3.1205410685977e-06
-3.29392518200075e-05
-2.0994250030767e-05
-2.62712258365958e-05
-2.01253879921381e-05
-2.41962934095146e-05
1.74783079232459e-05
-2.30906847025128e-05
-1.59627492551608e-05
-3.3880338413702e-05
-2.24727351820554e-05
-2.60272386265884e-05
-1.2142806052605e-05
-2.23975939005217e-05
-2.35978667334021e-05
-6.65711831516328e-06
-4.04366961765511e-05
-2.32527103434763e-05
-3.65262134642874e-05
-1.2192632042105e-05
-3.64963828616524e-05
-1.28971000965907e-05
-1.82125786176283e-05
-1.68382313728597e-05
-3.35181859648584e-05
2.51668845254173e-07
-8.07763125433486e-06
-2.45477146070272e-05
-1.45561556389544e-05
-2.43604423203427e-05
1.53451321534299e-06
-3.58239891545221e-05
-1.60209886007954e-07
-2.3870731644216e-05
-9.88486774964667e-06
-2.04621228300091e-06
-2.50095913690707e-06
-2.35143800601382e-05
-2.02931039733446e-05
-4.03573766085266e-06
-1.2527822427724e-05
-2.83907276446194e-05
-2.46027818977919e-05
-8.9842296195962e-06
-2.29397489911008e-05
1.04318549422405e-06
-3.03954342050475e-05
-2.36727513544816e-05
-1.85988533885556e-05
-1.79047343826368e-05
-8.29720553388433e-06
-3.37075477198068e-05
-1.48428373196678e-05
-9.39959003512078e-06
-1.38787541343624e-05
-4.32520500565087e-05
-4.38685498757575e-06
-1.15825872580658e-05
-1.97287177206343e-05
5.73750343515832e-06
-1.19300545031741e-05
-2.83246772216859e-05
-4.42805938023892e-05
-1.19350409304734e-05
-2.69620568333725e-05
-5.5458814363023e-06
-8.31840873474517e-06
-2.90469709858546e-05
-1.21425433552358e-05
-1.8932943528023e-05
-6.50100913038963e-06
-2.63814413523954e-05
-2.30960423665413e-05
-4.34889062277168e-05
-9.74441459856184e-06
-1.02501438528876e-05
5.28639603963552e-06
-2.72693665268843e-05
5.63015507232681e-06
8.27507378866723e-06
-5.04529456809472e-05
-2.56851382833197e-05
-1.70137640958037e-05
-2.03865440856898e-05
-1.62926033003055e-05
-8.65202727029841e-06
-1.55413144571298e-05
-1.31094327454619e-05
-5.89038164013227e-06
-3.58137586261768e-05
-9.81554866348865e-06
2.25686743932106e-05
-1.1586591704515e-06
-2.89691807214866e-05
-2.85937850068291e-05
-1.24772014430558e-05
-1.88880530410604e-05
-3.84615041774358e-05
-1.10674608958714e-05
-2.38441290318636e-05
7.40077924753062e-06
-1.08551808169584e-05
-2.50886289192053e-05
-1.55534757482834e-05
-2.82035931506689e-05
-1.94726397010553e-06
-1.73479457523811e-05
-2.1645151992608e-05
-2.11394305116465e-05
-2.7403101629985e-05
9.01676307862576e-06
-5.21279056300705e-06
-8.20578140771451e-06
-1.56207632356001e-05
-1.64778087289603e-05
-1.84567781418352e-05
-1.52917022043722e-05
-6.19640983781996e-06
5.37225329610888e-06
-2.31884320567732e-05
-1.20234147489079e-05
1.35290088602134e-06
-3.05337474621349e-05
-1.00057737814451e-05
-1.60983002148754e-05
-3.49280169290821e-05
-2.6177385283865e-05
-1.74684546188515e-05
-2.78720540082166e-05
-1.02494543911694e-05
-3.35640868784672e-05
-2.74102977270816e-05
-1.67219097149406e-05
-4.30063002016502e-06
-2.76412429095041e-05
-2.68576618507637e-05
-1.74928023365972e-05
-4.17252419805545e-05
-2.59940589616671e-05
-1.00323524338975e-05
-2.74183909066741e-05
-3.44697220520611e-05
-1.22918043228623e-05
-1.12465645687346e-05
-4.25363573362755e-05
-3.6062413865428e-05
-3.41985468640768e-07
-4.64672411367025e-05
-2.99813671964319e-05
-2.78000279848821e-05
-1.5725989194262e-05
-2.12192109103979e-05
-1.21069971930785e-05
-2.40893948899472e-05
-1.32199435847925e-05
-2.08247061130888e-05
-1.40238905691368e-05
-2.54149787355899e-05
-1.75430360432849e-05
-2.68685928761625e-05
-4.65013827791933e-06
-1.15115439434361e-05
-6.12340415384498e-06
-1.56305608197835e-05
-5.52461746176956e-05
-2.71353718656126e-05
-2.61387078002587e-05
-7.31770175852759e-06
-3.61540800816003e-05
-2.6185117631487e-05
-1.45271970423275e-05
-3.49899782285847e-06
-8.26820218531302e-06
-1.35871971397475e-05
-2.82793383010453e-05
-6.26353122291701e-06
-9.69105539523366e-06
-3.03738391434804e-05
-2.18736368992747e-05
-1.45753008920005e-05
-1.51889111270373e-05
-2.36880709939e-05
-2.65926819492892e-05
-1.58812175368029e-05
-7.40230041891166e-06
-1.61135755921919e-05
-2.43745993755875e-05
-1.09023771289693e-05
-5.03739908638467e-05
-2.64646782022784e-05
-3.45980276360746e-05
8.46731800888068e-06
-2.07150466741686e-05
-8.23971040544285e-06
-2.1440621587456e-05
-2.63637085546038e-05
-6.39063997554498e-06
-1.02226760646935e-05
-4.30641694515087e-05
-2.57985115360802e-05
-2.39966486218864e-05
-1.83305488964643e-05
-3.79159726552385e-05
-2.80649133015437e-05
-7.17409881473589e-06
5.09758025167643e-06
-1.88164450445224e-05
-1.78631738549235e-05
-2.13004962895734e-05
-1.91498521646885e-05
-4.5016551238992e-05
-3.75567024956137e-05
-2.22869331037288e-05
-1.68009179923563e-05
-6.18678529484632e-07
-6.15763723303872e-06
-4.63788974170875e-05
-3.23627447811349e-05
-1.03696786623791e-05
-4.75791962523349e-06
-4.08946118456961e-06
-1.76021266895078e-05
-2.00541486546343e-05
-3.55307257780649e-05
-3.0781917768966e-05
-1.5510797123182e-05
-2.41792549685572e-06
-1.61342772430305e-06
-2.83984960715845e-05
-2.26741367932464e-05
-3.22450033537343e-05
-1.33844322155011e-05
-1.57074869633069e-05
-2.5630307783215e-05
-7.62768145386496e-06
-3.2870990857322e-06
-2.78320274926479e-05
-2.5946465920765e-05
-2.30786238189696e-05
-2.99754120627986e-05
-2.23456758864014e-05
-2.41015276943709e-05
-1.41678283080895e-05
-2.39697992595376e-05
-1.14229519349026e-05
-3.77120185628383e-05
-2.16562111755709e-05
-3.27701169645899e-05
-2.43049921653676e-05
-3.01914158741523e-05
-3.59126525785922e-05
8.48768743006535e-06
-3.4736566620072e-06
-1.91211711230181e-05
-2.82709953230897e-05
-1.75646321123716e-05
-2.55670898457313e-05
-6.7676825736159e-06
3.68870733459001e-06
-1.3492085649195e-06
-1.72204788258168e-05
-6.90916334657071e-06
-3.61053106150705e-05
-1.0651361569939e-05
-1.13316064782213e-06
-1.81619210881497e-05
-3.22438357791213e-05
-6.52926089526093e-06
-4.5770179002243e-05
-8.97326954579966e-06
-2.98891255368602e-05
-2.24018015041124e-05
-3.18518190700349e-06
-2.30355478819097e-05
-4.09151770157797e-05
-3.16747020915281e-05
-3.75685528931661e-05
-1.14840658571439e-05
-1.88769979143918e-05
-1.42390074346856e-05
-1.26565590441385e-05
-1.90640958499516e-05
-3.00699049075729e-05
-3.76365457115376e-05
-2.95013557015677e-05
-1.89043455083318e-05
1.60375773790341e-06
-1.95500834501947e-05
-1.88199205166878e-05
-3.3702550629303e-05
-1.09852507178739e-05
-3.2714357678903e-05
-1.0788175484179e-05
-1.4690447095394e-05
-2.84952697944705e-05
-9.55141979299459e-06
-3.0865197557085e-05
-9.5973113863022e-06
-1.28710945411158e-05
-2.25549266997314e-05
-1.04935930881796e-05
-2.28104814553635e-05
-2.97679303167141e-05
-1.6868869510543e-05
-1.61883752214895e-05
1.38524269283386e-05
-3.44881276061556e-06
-1.70931537147544e-05
-2.97511510349112e-05
-3.91476750730995e-05
-4.08781105938445e-06
5.63801592572723e-06
-1.62893366059973e-05
-1.69334120020147e-05
-7.12988698115503e-06
-1.71215617981088e-05
-1.11840050120326e-05
-2.5086595313839e-05
-1.94081281103118e-05
-8.94759796284364e-06
-6.11591547952962e-06
-9.22878630983933e-06
-3.69571677805858e-05
-9.71219621080664e-06
5.54591013708837e-06
-6.97155273518459e-06
-3.28414718134798e-05
-3.04814430220976e-05
-3.46719271110191e-06
-1.67421647393858e-05
-1.21831727564782e-05
-3.05040081726568e-05
-4.93904585919772e-05
-1.95517301073732e-05
-1.30821072042648e-05
5.26975504945327e-06
-5.63593881419954e-09
-1.06473103372151e-05
-5.53199652584608e-06
-2.17289451758043e-06
-2.90021994442184e-05
-1.41492013351097e-05
-1.34819770192439e-05
2.14607004389973e-06
-7.78321753189086e-06
-8.11897777093535e-08
-2.63669083091483e-05
-1.05151803577189e-05
-1.78486946177881e-05
-1.05421053982854e-06
-1.72164339482276e-05
-1.54950418313895e-05
-1.82093913958925e-05
-1.5084003308559e-05
-2.72280533353312e-05
-2.12914429483907e-05
-3.5032826197321e-05
-2.99008481098721e-05
-1.39810529906764e-05
-2.38622428050466e-05
-3.77375795543254e-05
-2.18384804612081e-05
-2.66931945748892e-05
-1.66602541981612e-05
-4.10315509853524e-05
-2.44394814655228e-05
-2.00053124198199e-05
-1.04179205949636e-05
-3.27124900341336e-05
-2.20081410278395e-05
-3.0486608666901e-05
2.64868741546858e-06
-3.25323151693595e-05
-2.48358888334099e-05
-2.64649069477353e-05
-3.26196073423361e-05
-5.73966133215056e-06
-2.53314613417373e-05
-3.18788410824316e-05
-1.15739248721853e-05
-1.31330229385231e-05
-3.26639259974497e-05
-5.80956666665341e-06
-3.49866854834818e-05
-1.80209785977099e-05
-1.67360623609591e-05
-1.02754648167521e-05
-4.40589036043267e-05
-1.45506305716572e-05
-3.50162387989674e-07
-1.73188961721578e-05
-5.58070583686633e-06
-1.94449310368329e-05
-2.36982191437242e-05
-1.04084749312936e-05
-2.57847221097951e-05
-3.2212412631043e-05
-2.97066870474938e-05
-1.63599522600977e-05
-3.66441715936817e-05
-3.66997171287138e-05
-2.76622311832499e-05
-2.17482138371737e-05
-1.25932119261576e-05
-2.77048088580792e-05
-2.45279723704941e-05
-2.68390970879075e-05
-1.310049116591e-05
-1.59663140970486e-05
-3.13769012373953e-06
-1.43981643307045e-05
-6.6319209016896e-06
-1.49804297250798e-05
4.12658604686918e-06
-1.67580476713957e-05
-3.82251270728675e-05
2.26404594798947e-06
-1.81683852737154e-05
-2.96329307941675e-05
-1.74608961187078e-05
1.21703448758138e-05
-1.71596473635792e-05
-3.97701193206701e-05
-3.08905313704351e-05
-1.40355422602978e-05
-2.66985374858852e-05
-1.88212051768696e-05
-2.41025462552364e-05
-2.64712824716544e-05
3.37358443134099e-06
-1.19365067316208e-05
-1.26802179213506e-05
-1.81111892220278e-05
7.89757972336848e-06
-2.57029535341454e-05
-1.93212241949072e-05
-4.15783139763926e-06
-3.88819114671184e-06
-2.23124497154561e-05
-3.99716783276682e-05
-1.94080071962023e-05
-3.82586963076444e-05
-1.02977296755177e-05
-3.38412741326649e-05
-3.02953985715538e-05
-2.31711824649528e-05
-1.57352773789701e-05
-1.4582602913866e-05
-3.15252489769572e-05
1.00734086785113e-05
-1.45792667651195e-05
-2.11729604706966e-05
-2.16591450849626e-05
-1.73111651731579e-05
-2.8458189948999e-05
-1.72047787874748e-05
-2.6430175486418e-05
-5.28729348194307e-06
-9.8714219789663e-06
-3.37429911893891e-05
-7.81240835060939e-06
-2.01532910803709e-05
-1.79470892361221e-05
-1.72356449136506e-05
-2.07315598211898e-05
-1.00450845551395e-05
-1.84765520473204e-05
-4.65934806578607e-06
-2.20683857172752e-06
-8.53825582064479e-06
-1.16995748759222e-05
-1.69861557748104e-05
-2.29979929411462e-05
-2.78660940841084e-05
-3.18060466315878e-05
-5.62444585862104e-06
-3.03933937771012e-05
-1.39905831356326e-05
-1.57710473499059e-05
-5.03313771863084e-05
-9.49499534012667e-06
-2.14693061464286e-05
9.21592418381829e-06
-1.06560085577577e-05
9.969126987623e-07
-2.55791198415752e-05
6.62652259150561e-06
-5.31170352821698e-06
-1.49017104700948e-05
-2.22852501223727e-05
-8.97940948810347e-06
-1.46465050534126e-05
-3.50084539509878e-07
-5.83415309368306e-06
-8.43916105069096e-06
-1.94544639137813e-05
-3.80407218987292e-05
1.93867712156284e-06
9.09441205807506e-08
-1.72261705661654e-05
-2.4293776585938e-05
-3.36108331474292e-05
-4.61806085989786e-06
-2.82646173697141e-05
-1.87696845379646e-05
-9.61226643319871e-06
-2.33081953736165e-05
-2.70786103109591e-05
-2.71739343624305e-05
-3.56753400065929e-05
-1.74524255101633e-05
8.45260154455141e-07
-2.55426529162719e-05
-1.18113754855171e-05
-4.47073115203117e-06
-2.52934700438062e-05
-2.06445458831502e-05
-3.38358005083482e-05
-2.48377261730916e-05
-1.96985534951836e-05
-3.00851339795497e-05
-2.14218715809779e-06
-2.56934462612712e-05
-3.10448215233567e-05
-1.18539195644156e-05
-2.90239214831102e-05
-1.03818945035904e-05
-1.95392298437086e-05
-2.50147991228577e-05
-1.11073605623518e-05
-2.65684940283633e-05
-4.76643153570497e-05
-2.40663507501587e-05
4.25929345464424e-06
-1.60458684770474e-05
-5.78751583093748e-06
-1.67244713595348e-05
-5.3798805012702e-06
-3.83666142974873e-05
-2.89834581503756e-05
-2.66215655680339e-05
-2.04456677853946e-05
-1.91459739063366e-05
-1.49495229073862e-05
-1.28711600949857e-05
-2.40402477391744e-05
-1.13471142303433e-06
-1.49660196191677e-05
-2.56031285566527e-05
-1.28186517106571e-05
-1.17157773654951e-05
-1.92647818518186e-05
-2.16991678547723e-05
-2.25536066901031e-05
-2.16474772656883e-05
-1.66416795601335e-05
-2.07040728029288e-05
-1.76575625384928e-05
-3.67123884242966e-05
-3.55424861400857e-05
-3.90466319688745e-05
-4.89106953250672e-07
-5.98357606451292e-06
-3.22337578216927e-06
-2.60612608692608e-05
-1.71597999589131e-05
-4.75283630828829e-06
-2.29756265983615e-05
-2.63635034863957e-05
-7.83036697407107e-06
-2.30698540734074e-05
-1.36840716950713e-05
-3.17131699627331e-06
-3.57089545862376e-05
-2.87473436495254e-05
-3.21256855052492e-06
-1.95424842301179e-05
-8.16160837932383e-06
-4.24724134466719e-05
-3.30820547908455e-05
-1.16022635008069e-05
-7.83775361278107e-06
-4.99185654359597e-05
-3.43848879167221e-05
9.4520673714825e-06
-3.95857544763856e-05
-2.47565241997377e-05
-3.87413460091829e-05
-1.47573854432681e-05
-2.70361212617258e-05
-1.68817859799834e-05
-1.51957701583734e-05
-2.07044430963453e-05
-4.44469817176768e-05
-1.41703689115456e-05
-1.82495215933656e-05
-9.2720861026109e-06
-1.25332618549812e-05
-3.09693380165952e-05
-2.66404690069701e-05
-2.758800858869e-05
-1.40389762141687e-05
-3.34048746172696e-05
-3.40527751579944e-05
-3.07976565127831e-05
-2.00429046607703e-05
-2.54602399406975e-05
-2.7960279743001e-05
-1.58499658272317e-05
1.75455855288811e-06
-8.40022956682837e-06
-4.00773799477057e-05
1.2611223002109e-05
-2.19261946907905e-05
-2.86655742231407e-05
-3.51764263194788e-05
-2.93374565932713e-05
4.61038071160639e-06
-9.94449066648336e-06
-1.62689208358917e-05
-1.10145068290323e-06
-1.25300611033728e-05
-1.35132872299735e-05
-2.10451500480435e-05
-3.94710846882738e-05
-4.6148456352254e-05
-3.83950912573216e-05
-1.0089328911716e-05
-2.4710307771864e-05
-8.19444389647532e-06
-3.93546854286046e-05
-4.09177952300372e-05
-8.88688505560033e-06
-1.95895798362079e-05
-1.19246937607802e-05
-7.14122316541843e-06
8.56276285392723e-07
-2.80095320079318e-05
-6.47943600418101e-06
-2.45406034413696e-05
-2.59095610047471e-05
-3.01535081537122e-05
-2.55069561443694e-05
-1.89020896934271e-05
-6.06095712841134e-06
-2.07984547718489e-05
-8.21276309419245e-06
-6.90437276490048e-06
-1.77684020976802e-05
1.37368148057418e-05
-2.03382660475836e-05
-1.96446369711912e-05
9.20002069634405e-06
9.74558733737795e-07
-2.77072022688624e-05
-1.45135185496743e-05
-3.06023236088423e-05
-1.91517667075733e-05
-1.27306498705666e-05
-2.36018109785433e-05
-1.30780096742887e-05
-1.62971485894133e-05
-2.52483160075937e-05
-1.63334574302369e-05
-2.79252522790757e-05
-1.49982133865148e-05
1.17546499993727e-05
-7.80201540645011e-06
-8.36642328853696e-06
-1.16794251470676e-05
-2.11931725355493e-05
-2.2881420031789e-05
-1.29235985685214e-05
-2.76532950899893e-05
-3.93251965462951e-05
3.12500992262192e-06
-2.03743844256591e-05
5.65425883029857e-06
-1.66758429411855e-05
-2.09301203286471e-05
-5.86699468825797e-06
-5.3305396253971e-06
-2.5784554942734e-06
-2.55528296855959e-05
-2.67993014796741e-05
-2.62386444935719e-05
-2.92699767532154e-05
-2.14097157184024e-05
-9.97937882426556e-06
-1.60820419475083e-05
-3.54693951044669e-05
-2.92439007829242e-05
-2.59162713560121e-05
-1.27664912927401e-05
-2.12727588242422e-05
-2.97463041183699e-05
-1.83902880664135e-05
2.33840260812154e-06
-2.00575200768001e-05
-1.4744664075741e-05
-2.82983173540461e-05
-1.90763958953827e-05
-3.02263616777722e-05
-9.53312477688346e-06
-2.37046106449869e-05
-2.66656092261106e-05
-3.80631242069672e-05
-1.03199821931468e-06
-1.81763533913905e-05
-8.03585774790641e-06
-1.86592586302731e-05
-1.44810743436132e-05
-1.88793719112917e-05
-2.46019464514288e-05
-2.54184421156737e-05
-6.60518078747301e-06
-2.44834942880189e-05
8.44283100361499e-06
-8.67774481293297e-06
-2.65639420969456e-05
-4.2826286725313e-05
-2.5225619159386e-05
-2.5544474430902e-05
-2.03873275691986e-05
-7.58565277126632e-06
-3.00096125843948e-05
-1.27673750915074e-05
-1.22056756151165e-05
-3.99888106690562e-06
-3.01920675696458e-06
-1.27189043726911e-05
-1.9386450760424e-05
-1.88201369169288e-05
-1.43820228388004e-05
-2.27622867918873e-05
-1.08400064712003e-05
-3.41755364552008e-05
-8.64101674944648e-06
-3.44631635009522e-05
-7.06932867064341e-06
-3.3253605524891e-05
-3.80753279204285e-05
-3.10291755998957e-06
-1.91403039901847e-05
-9.5845476038087e-06
-1.48303877000087e-05
-3.35705808529e-05
-3.82012941969837e-05
-2.28591435581692e-05
-8.84872166675103e-06
-2.11356343194259e-05
-3.15948381595656e-06
-3.04445116299877e-05
-2.88828340677208e-05
-6.12939018146108e-07
-1.86526566433142e-05
-3.70779517793833e-05
-3.08872540070387e-05
-1.31859972835803e-05
-5.435536777351e-06
-2.5484207100346e-05
-1.55312778846198e-05
-7.58773051296601e-06
-2.29234209588992e-05
-9.71400563442699e-06
-3.49477946151993e-05
-2.55860333562096e-05
3.1655962721185e-06
-3.71552860782119e-05
-2.21933315159662e-05
-3.14955107039015e-05
-1.47227736897428e-05
-3.03484201942045e-05
-3.39866337852072e-05
-1.53204540007536e-05
-3.27234513048981e-05
-3.38562875027497e-05
-6.2222958801021e-06
-4.10167992178533e-06
-1.99666689677389e-05
-2.22511259045299e-05
-2.13217318461602e-05
-3.78256447929668e-05
-3.43216641576752e-05
-1.96103452045329e-05
-2.5305850632034e-05
-1.23714043948021e-05
-1.72987659403251e-05
-3.14927438832842e-05
-1.52360596975403e-05
1.91663176846195e-06
-1.40725783752698e-05
-1.71212431894764e-05
-1.01857389523531e-05
-3.72158709157244e-05
-1.23527443714611e-05
-3.48702547775132e-05
-2.81218575678331e-05
-1.6650562452283e-05
-2.4788945382099e-05
-9.8144353225242e-06
-1.93610000920472e-05
-1.32531243245e-05
-1.99550528829293e-05
-3.01743043379096e-05
-4.79212103505333e-05
-1.60400786352899e-05
-2.54705703814704e-05
-3.03312596311899e-05
-3.12126042616113e-05
-2.77856308677121e-05
-1.1794762985443e-05
-1.91380747198836e-05
-1.14636428558618e-06
-4.80360190199107e-06
-3.70427176036273e-05
-1.91048654210334e-05
-3.70459733350074e-05
-3.12543292759912e-05
-2.15555766081876e-05
-1.43230325415907e-05
-2.51553337216546e-05
-4.83142320113247e-05
-2.16697849522312e-05
1.38980050834457e-05
-2.32202165760378e-05
-1.77053037600898e-05
-1.51193516652789e-05
-2.24152284140975e-05
-8.32138393123487e-06
1.37983810292644e-06
-1.72690870740627e-05
-1.39816962991643e-05
-4.47042104303834e-05
-2.29099516673987e-05
-3.35238614642631e-05
-2.26574935320111e-05
-1.88585606878398e-05
-1.59550965904192e-05
-2.1310605018753e-05
-2.27391890147626e-06
-2.34421822530795e-05
-1.86712771953296e-05
-2.76034077329705e-05
-3.12363420740482e-05
-4.80032514617793e-06
-1.54259249143395e-05
-1.91872941484505e-05
-2.33473168124989e-05
-5.90104914600897e-06
-1.26288377046027e-05
-2.45996001196365e-05
-1.10297619429707e-05
-2.19172870174055e-05
-2.90520401790105e-05
-1.38511074908031e-05
-1.32815564240969e-05
-3.37041453261835e-05
-1.69031259094228e-05
-1.36889116856908e-05
-3.1130183877147e-05
-1.03456299700481e-05
-1.74293817906278e-05
-2.09647936552682e-05
-9.14741818624429e-06
-9.96611304077487e-06
-5.11197471231831e-05
-2.20839155483863e-05
-4.17691922983691e-05
-5.63438449902164e-06
-1.27110529682441e-05
-1.62529337420269e-05
1.13700919727482e-05
-1.1682953528593e-05
-2.8278444915784e-05
-1.66583580457832e-05
-2.53679051604824e-05
-7.5688456282211e-06
-1.58117694879293e-05
-3.01483819759755e-05
-3.96054933391109e-06
-2.32532259274099e-06
-2.7672436875449e-05
-2.35218587621688e-05
-4.97087126794094e-06
-1.36621337982936e-05
-2.89192364358803e-06
-1.73676884934305e-05
-2.61450217381749e-05
-4.02665074011143e-05
2.1331510452074e-06
-5.22732453078024e-06
-2.29030840829031e-05
-1.82066948450622e-05
3.88888076646465e-06
-5.02704346806276e-06
-3.83692361135959e-05
8.5139831488074e-06
-2.24492712661786e-05
-3.03919855286627e-05
-4.04216390212849e-05
-1.16566484851073e-05
-3.5182047866684e-05
-4.24628057500912e-07
-1.69132989608351e-05
-1.14542855197693e-05
-1.71688708012963e-05
-1.80444065992861e-05
-8.1409839775042e-06
5.54010165223838e-06
-2.75319337685381e-05
-3.21918079225508e-05
-4.16609657174839e-05
-1.33817355279499e-05
-2.41576987624642e-05
-2.31031027114892e-05
-3.14359667762206e-05
-1.89497148578522e-05
-2.02058133618746e-05
-1.66392238963729e-05
-3.27153598697756e-05
-2.19918511409496e-05
-2.92790007784058e-05
-3.18707597216054e-05
-2.84285419662848e-05
-7.99983528906183e-06
-1.93233098905962e-05
-1.79618299673072e-05
-1.57242231473947e-05
-3.28143244921814e-05
-1.1445015872346e-05
-1.93167851701195e-05
7.55693075755934e-07
-1.83355180527865e-05
-4.56257935495185e-05
-2.99977386391998e-05
-1.93028038367046e-05
-3.13904727176039e-06
-1.42032405346126e-05
-1.97786739378766e-05
-8.32194047846927e-06
-1.95076085797279e-05
-1.71438797139798e-05
-4.54185013074525e-05
-9.04236310382725e-06
-1.2300034380451e-05
-2.69072982505417e-05
-3.1229428607863e-05
-1.29516211583334e-05
-2.07595324881013e-05
-3.23508454781389e-05
-1.51581148385312e-05
-3.83407745235319e-06
-3.64299189312293e-05
-1.39824154516458e-05
-2.7309188941322e-05
-1.56120065280463e-05
-1.81737370985765e-05
-1.84284389900786e-05
-9.28727012655567e-06
-1.61278362118264e-05
-3.3531869952561e-05
-1.13273074309604e-05
-4.33932166596177e-06
-4.14912381308062e-05
-1.30769233084751e-05
-1.15262137109317e-05
-2.58565772808966e-05
-1.84016968303835e-05
-1.14899938320506e-05
-3.2023547228634e-05
-9.08321083690461e-06
1.43970839523742e-05
-2.32394932353089e-05
-2.95319892009649e-05
-8.72227511988327e-06
9.42415454556513e-07
-2.67276693991275e-05
-2.94098828186546e-05
-3.16526547680227e-05
-2.59162234945377e-05
4.10212380923903e-06
8.98085296491228e-06
-2.88006060377705e-05
-2.20513973313235e-05
-2.70172463926277e-05
-2.19204965275342e-05
6.24078858181705e-06
-1.60809082679182e-05
-5.31227874576292e-06
-6.58785338855874e-06
-1.78978176922454e-05
-1.67454824621918e-05
-2.51242864474151e-05
-2.38153904046863e-05
-1.40207707996935e-06
-3.07328141910522e-05
-2.21304289988289e-05
-2.46551189778293e-05
-1.27885483817697e-05
-2.44180637120387e-05
-3.9022295119148e-05
-1.68480199810165e-05
-2.95365812786677e-05
-9.18984304319101e-06
-2.8933167393014e-05
-1.16500030192628e-05
-1.50586769938142e-05
-2.03156832833615e-05
-3.05401045103389e-05
-1.74670507347859e-05
-2.30665756389533e-05
-2.63435718717847e-05
-2.69008740249181e-05
-1.04265484987635e-05
-1.58288490847306e-05
-3.34157517212321e-05
-2.43283486852241e-05
-3.48055055795517e-05
-4.87441550382022e-05
-1.59368363193387e-05
-2.10226109702967e-05
-1.10837730240616e-05
-2.08211306478828e-05
-2.24604363792297e-05
-1.67107366893651e-05
-1.54090151005551e-05
-2.85191176368587e-05
-1.67260252228689e-05
-1.45093374580466e-05
-2.30435970784387e-05
-1.8521337198831e-06
-3.29672682507837e-05
-4.24260023100791e-05
-2.319150159775e-05
-3.68964378285804e-05
-2.13399889680564e-05
-3.04006483056158e-05
-3.07956466132649e-05
-3.14449524548976e-05
-1.79719127473638e-05
-1.21029833538711e-05
-7.40961769281108e-06
-2.501335188789e-05
-1.55108358576087e-05
1.21808628400778e-05
-1.58791519151605e-05
-2.56122867494179e-05
-1.99087835443422e-05
-3.58854031135905e-05
-3.50708172638916e-05
1.21150689448216e-06
-1.00954816391083e-06
-1.3802411133721e-05
-2.91717445361467e-05
-1.21649876254522e-05
-1.00525588645298e-05
-9.52473630920912e-06
-3.09653755835053e-06
-6.6556485611862e-07
-1.85337300199771e-05
-2.00230223364258e-05
-2.28662085756555e-05
-3.70483739244535e-05
-2.54576831048648e-05
-1.89371002917093e-05
-3.23828855836125e-05
-2.29553641131254e-05
-1.63789987312692e-05
-3.13084845745263e-05
-9.17030653670254e-06
-9.15000022110425e-06
-1.05473639194001e-05
-1.55704912042434e-05
-2.28571639105591e-05
-1.56795141723366e-05
-8.98233459910444e-06
-2.3734138026979e-05
-2.00015010286592e-05
-8.65307132110568e-06
-1.22877034219877e-05
-7.80739918325987e-06
-4.13067801000412e-06
-3.43196084741453e-05
-1.1867925238631e-05
-1.29802978166982e-05
-2.81899653186013e-05
-2.77937881862144e-05
-2.40962387872688e-05
-3.24123078075644e-05
-4.00704776739101e-05
-3.18583662139946e-05
-2.03510664429158e-05
-7.94436257122555e-06
-1.27088526100851e-05
-1.8882937167091e-05
-3.95195687597165e-05
-2.41891049797349e-05
-3.45972835064156e-05
5.84951711113314e-06
-2.03810431789738e-05
-1.43312639708995e-05
-2.11911896483861e-05
1.20184519350074e-06
-2.07578766650216e-05
-2.29925084342959e-05
-1.12607544943455e-05
-1.47993999512615e-05
-2.31006510253748e-05
-2.03329219425575e-05
2.98928647404443e-06
-1.6557809368853e-05
1.12218155241505e-06
-3.98804188673191e-05
-3.02674067375504e-05
-6.7213730957908e-06
6.72534232288558e-06
-3.68235927050754e-05
-2.52224904235304e-05
-2.4407817797851e-05
-2.65198307195005e-06
-1.42077408023698e-05
-5.24600066403626e-06
-6.34683421950394e-06
-1.00193857771043e-05
-1.0370676177208e-05
4.8749914185728e-06
1.6147632905987e-06
-2.68731207806805e-06
-1.17205807375285e-05
-1.03762272483879e-05
-1.52465949709126e-05
-1.64101557320325e-05
-1.16109263038979e-06
-1.23015016380455e-05
-1.53626713039311e-05
-3.43074579195673e-05
-7.74735990108695e-06
-1.43363367879254e-05
-1.89494673213e-05
-2.02759855639042e-05
-7.69959128958617e-06
-1.61208442091396e-05
-7.18809844278803e-06
-1.56740322244894e-05
-2.04401800987413e-05
8.59241576586326e-06
-1.94832864289185e-05
-1.25767976733983e-05
-1.41664257281132e-05
-2.87593265054719e-05
-1.7326354779048e-05
-3.61151916887719e-05
-3.31490815077756e-05
-1.25839885846586e-05
-3.35655292809861e-05
-2.4132692336103e-06
-5.23743532456217e-06
-3.28505295914323e-05
-1.73792097280479e-05
-1.07050613430175e-05
-4.30214417130102e-06
-1.95012677170422e-05
-2.49489010939104e-05
-3.1825807496905e-05
-6.29100515018925e-06
-2.14632788212365e-05
-1.85361136502296e-05
-5.2231153741669e-06
-8.24327737038277e-06
-2.56621253373242e-05
-3.23889417535469e-05
-4.29722603620099e-05
-1.85038709682758e-05
-3.48120912262796e-06
-1.20433519673027e-05
-1.79274590030065e-05
-4.49666301253125e-06
2.50799420038143e-06
-6.05471534456479e-06
-2.12507133073826e-05
-4.64746021329142e-05
-1.35680208656916e-05
-3.50359601455511e-05
-3.03614433262337e-05
-3.08353606397281e-05
-3.40027085042098e-05
-3.15783819104992e-05
-1.93555025327914e-05
-1.13718650072126e-05
-3.23023445136536e-05
-3.1196193449918e-05
-2.54647273837922e-05
-2.14560211056554e-05
-1.273085930849e-05
-2.36894646895539e-05
-2.09761309011982e-05
-2.14953883287421e-05
-1.37424431229746e-05
-1.52671020256484e-05
-3.17345658949907e-05
-1.54558108285221e-05
-2.18311423983455e-05
-2.27505300709273e-05
6.99866830917895e-06
-1.99900244186308e-05
-1.32649068045742e-05
-2.07595213232972e-05
-1.87479627828541e-05
-2.3141260858073e-05
-1.17190097475586e-05
-2.94121234951151e-05
-3.78494142696589e-05
-2.40622948090545e-05
-3.81410697016134e-06
-8.35080959994586e-06
-1.94487443152549e-05
-2.4717855891742e-05
-1.99287753707397e-05
-1.16679949593805e-05
-3.41892941419131e-05
-1.73468023356511e-05
-1.06920769264422e-05
-3.67323542887556e-05
-2.16369208978391e-05
-3.09545556194272e-05
-2.16027844221982e-05
-3.5017604629764e-05
-3.77857856973296e-05
-3.15938614123879e-05
-2.37642742475036e-05
-8.60178154337701e-06
-1.12038411286233e-05
-2.13108273295145e-05
-6.17254675900837e-06
-6.08444893667069e-06
-1.42072357019534e-05
-6.30282890242148e-07
-2.91300447461833e-05
2.30830943531846e-06
-2.34758227491952e-05
-2.42974241185365e-05
-3.73615657308557e-05
-3.26618279099786e-05
-2.41376075818007e-05
-2.74898721301343e-05
-2.60660092652748e-05
-1.70525737329775e-05
-1.78794851112341e-05
-2.51527066633254e-05
-1.36234642826014e-05
-1.72622926884618e-05
-1.48563929196493e-05
-2.10477539618726e-05
-2.8470507741461e-05
-5.99304774468317e-06
-2.46522083005472e-05
-1.66256623331966e-05
-2.14860324577921e-05
-2.2564616505164e-05
-4.4245381720513e-05
-1.7522739135609e-05
-1.69511351375693e-05
-2.50505790552655e-05
-2.39600112363814e-05
-3.36307092388889e-05
-9.46598401774632e-06
-2.7262934970761e-05
-8.43355793325052e-06
-2.27079641185287e-05
-3.69145525408251e-05
-1.80325321321084e-05
-2.77802678855394e-05
-3.99430064916071e-06
-7.75731004942781e-07
-8.17121831419135e-06
-1.32372955016038e-05
-2.22702722411147e-06
-2.82761646206658e-05
-3.60779580775393e-05
-1.74006165151124e-05
-8.46979978888049e-06
-2.77735744301922e-05
-2.20847638690366e-05
-1.47341854530762e-05
-7.76732464751054e-06
-3.07438698551638e-05
-3.37259095923478e-05
-2.13299492658786e-05
-1.41721934169154e-05
-8.9332795886115e-06
-3.63150999205507e-05
-3.87536515827377e-05
-2.95255511170536e-06
-2.21897840619151e-05
-9.46347485886786e-06
-2.11680569413321e-05
-3.29124918064983e-05
-2.01814256302707e-05
-2.1062504648171e-05
-2.92701249201387e-05
-2.31006632897104e-05
7.27730920609556e-07
-1.19922629640344e-05
-3.08920615174567e-05
9.84676561316587e-06
-2.79241309065632e-05
-3.07954918600014e-05
-9.1803562741059e-06
-3.33453361019845e-05
-1.76505999911873e-05
-3.13870839526231e-05
-1.89633577490777e-05
-1.1062989281991e-05
-1.18874758692525e-05
-1.57957955261846e-05
-5.28965479925944e-06
-3.78210626652403e-05
-7.49714751513502e-06
-2.28664286967049e-05
-1.67157231591272e-05
2.31238344878469e-07
-1.12138599071351e-05
-2.74751442969189e-05
-3.97769096585328e-05
-2.60367172309192e-05
-3.4789536783281e-05
-3.76551217094094e-05
2.49193368594229e-05
-1.5798759541451e-05
-1.11334098912406e-05
-5.01229711347797e-06
-1.76740977755009e-05
-1.54155746932259e-05
-1.37600621560477e-05
-3.10739013681173e-05
-2.12011428095022e-05
-4.34531376804747e-05
-2.08289257891357e-05
-2.07392980092983e-05
-2.32742967886096e-05
-1.25490954042834e-05
-2.05904871180088e-05
-1.25032035845298e-05
-1.58682970846151e-05
-3.29967057326293e-05
-3.25519737548727e-05
-2.24514763299105e-05
2.25567590806727e-06
-2.39564296036912e-05
-2.40874867813378e-05
-3.10188288954786e-05
-5.06124005711073e-06
-1.34782759993686e-05
-3.3645163909608e-05
-2.96530800695512e-05
3.31234648931694e-06
-1.58663112209793e-05
-2.63554029447816e-05
-2.21610837128519e-05
-3.49983767393934e-05
-1.77710307026435e-05
-3.38830970042009e-05
-3.35468001567391e-05
-1.68740353118184e-05
6.79467266086881e-06
-1.37328982489555e-05
-4.31139701516168e-05
-2.88645919694485e-05
-2.30043051367427e-05
-1.4045503919417e-05
-1.94102013511531e-05
-2.42900481540744e-05
-1.21988449591386e-05
-1.61416004945929e-05
-1.47361634408346e-05
-5.76609266201711e-06
-2.84393546467825e-05
-1.56839090021141e-05
-2.51309970260244e-05
2.01284027726614e-05
-2.40764285936067e-05
-7.81231009731314e-06
-3.66946910928958e-06
-2.1756529514855e-05
-6.52646428312282e-06
-1.46620535251419e-05
-2.66747985995434e-05
-1.00571050354195e-05
-7.45862589106102e-06
-1.42208698951973e-05
-2.48132852741769e-05
-3.3039462627812e-05
-2.20744075419933e-06
-9.56812123754745e-06
-2.24411572945332e-05
-1.41535114429243e-05
-1.44279078515908e-05
-2.8294823171688e-05
-3.59865660922846e-06
-3.42755075948883e-05
-2.40519747408089e-05
-2.83254817796969e-05
-2.19100541975523e-05
1.86884493714776e-05
-2.54541186717481e-05
-1.74714743862233e-05
-7.56272794219726e-06
-1.79080885460133e-05
-1.59376189233013e-05
-4.59471935860232e-05
-2.07445069869896e-05
-6.66143994070165e-06
-1.79758132346226e-05
-1.73606290453636e-05
-2.05235109743978e-05
-2.13075429289366e-05
-8.41727335254625e-06
-1.55283198153381e-05
-3.21255809146416e-05
-2.10730250264826e-05
-7.63083860567607e-06
-3.06315559409546e-05
-3.9267704699204e-06
-4.69182426418455e-05
-1.58396621859834e-05
-8.60761071367069e-06
-1.50440232610742e-05
-1.71389143025995e-05
-1.00644424299776e-05
-4.91957432202947e-06
-1.98808694112254e-05
-7.06242100314583e-06
-2.17189240006725e-05
-3.15474054835175e-05
-2.14279673505126e-05
-2.16976195370042e-05
-1.28778074032598e-05
-4.03225762812142e-05
-3.66123548845082e-05
-1.4694403372878e-06
-4.93869171089974e-06
-7.66923420773967e-06
-2.4533228671269e-05
-1.00033287347662e-05
-2.83657275031257e-05
-1.88256176203464e-05
-4.07420140735004e-05
-1.53258040153957e-05
-1.39314953730521e-05
-8.88258039321765e-06
5.27933796779401e-06
-3.08175892368444e-05
-3.2470442004414e-05
-4.17604444307609e-05
-3.12657716291751e-06
-2.50098340182583e-05
-2.91126999327447e-05
-3.03969111458964e-05
-2.62512128513826e-05
-3.0245824299062e-05
-1.46484718855303e-05
-3.28118214829338e-05
-1.17808002959758e-05
-2.2292736867203e-05
-1.7808026789004e-05
-1.72472048592181e-05
-2.3430461007572e-05
4.18296535196888e-06
-3.15188607774279e-05
-2.63281131860038e-05
-4.2118555643421e-05
-1.64964449370834e-05
-1.47875717363021e-05
-3.54587718456883e-05
-2.18022612428148e-05
-7.66544152272147e-07
-1.54910487534034e-05
-2.70896158447622e-05
-2.25735320811232e-05
-2.56575491924284e-05
-2.94982468969198e-05
-1.6650917961288e-05
-1.27715619570756e-05
-3.68311049144175e-05
-2.71656279592136e-05
-2.54471973144525e-05
-3.57146149945574e-05
-8.58944585441682e-06
-2.26144686715685e-05
-3.65406711591038e-06
-2.00091323721372e-05
-8.67667261232005e-06
1.53039406078174e-06
-1.75750076089683e-05
-2.03561096110336e-05
-1.10158192127068e-05
-3.67581394240762e-05
-4.73566734022822e-05
-6.24141322983968e-06
-2.75456145435585e-05
-3.23302273345033e-05
-3.24419617759203e-05
-4.85214554136889e-05
-1.95085280983147e-05
-3.13427869076712e-05
-2.66603403809379e-05
-3.51416177250602e-05
-2.6420739730923e-05
-1.26242389224547e-05
7.14554098822803e-06
-6.38634322548909e-06
-6.55689652464732e-06
-3.66942021410029e-05
-4.85850924762787e-06
-2.11557914909471e-05
-1.12791264687675e-05
-2.25585026733986e-05
-1.5179743281426e-05
-3.03812466968995e-05
-8.63981731154606e-06
-3.39410120581597e-05
-1.50739191873037e-05
-2.40345252061942e-05
-1.95361989336435e-05
-9.74586530328609e-06
3.70182008027581e-07
-2.52865773536322e-05
-1.81715832669684e-05
-2.34109898426794e-05
-1.61786963811498e-05
-1.51138747644094e-05
-1.24615691073063e-05
-2.4320560989734e-05
-9.86892029148485e-06
-3.0131043179043e-05
-3.17688979998198e-05
-2.81185586238952e-05
-1.14093696098496e-05
-2.54040960067629e-05
-8.66487931069656e-06
-2.76065271559932e-06
-2.47675592036065e-05
-8.15775216260306e-06
-2.31219944335816e-05
-4.0441715962518e-05
-1.99150894379248e-05
-3.96542466455873e-05
-3.86218402567895e-05
-2.77147908278395e-06
-2.47690088000501e-05
-1.58983954577834e-05
-5.24335049992341e-06
-1.82067936492275e-05
-1.88748542617924e-06
-3.374257517997e-05
-3.00647107274212e-05
-2.50203106294989e-05
-2.32996654588306e-05
-6.74590238907602e-06
-1.80257870582083e-05
-8.74308247330453e-06
-2.07415908929634e-05
-1.97656254344445e-05
-1.33156335428468e-05
-8.19363676235131e-06
-1.37775917299614e-05
-1.80118952651926e-05
-7.25579743392339e-06
-8.58970438059903e-06
-1.99241266770719e-05
-1.55314568109586e-05
-2.57851378867855e-05
-2.83704790779913e-05
-2.77866988786402e-05
-3.75692082781026e-05
-2.36650509141466e-05
-2.25215275889778e-05
-3.34649938105902e-05
-3.98167610445127e-05
-2.25033407745714e-05
-1.2341201243314e-05
-1.05504359112244e-05
-6.21230990343385e-06
-3.33274264708234e-05
-1.07066801037141e-05
-1.67835956674496e-05
-2.02972839256227e-05
-1.69617313845768e-05
-3.12291664129715e-05
-4.87678669292318e-06
-1.34139915855902e-05
-1.28048252229361e-05
-1.75975330641968e-05
-1.08921963406076e-05
-2.8595867966379e-05
-1.68250165095537e-05
-7.53919068850072e-06
-3.15133524432633e-05
-2.8496064134425e-05
-3.92205930027485e-06
-2.82887330584411e-05
-2.62352304891732e-05
-9.49962582278828e-06
-2.82373997406647e-05
-1.74187671779471e-05
-1.97576179958829e-05
-2.20105348175674e-05
-5.8674475852373e-06
-2.95904482572154e-05
-2.54598337686466e-05
-1.69386092475203e-05
-2.31834729284832e-05
9.940908045938e-06
-2.83240770329038e-05
-2.57477453299473e-05
-1.81491602846245e-05
-1.12166228602304e-05
-2.70198976932781e-05
-4.4021155480701e-05
-2.26323291903437e-05
-1.86137796486774e-05
-8.42442126380888e-06
-3.41112349552885e-05
-4.21134272657406e-05
-2.99053579859211e-05
-2.42172799924594e-05
-1.56213025514919e-05
-4.8423876042074e-06
-2.54517806978794e-05
-7.95410532607032e-06
-1.94211240343131e-05
-2.62813127863944e-05
6.03464405812587e-06
-8.92264488328361e-06
-9.99970290465759e-06
-1.48945458294589e-05
-1.94937552011848e-05
-7.58810661647922e-06
9.87671444989563e-07
-1.98890370262735e-05
-3.20975753327951e-05
-3.84495567912938e-05
-1.77097600456522e-05
-1.96747727215936e-05
-2.771626203738e-05
-3.87342092118705e-05
-2.18861236179928e-06
-1.06862809584824e-06
-1.87118298035048e-05
-2.96764472143488e-05
-4.60743430138019e-05
-2.22481553919054e-05
-3.44824594000624e-05
-3.0400143694491e-05
-3.06390437082442e-05
-3.40371873012297e-05
-2.01801963751496e-05
-1.37312791192345e-05
-3.16754138560612e-05
-2.88949198770743e-05
-8.8542800072283e-06
-2.43972118465641e-05
-1.19345123060933e-05
-2.79911311325851e-06
-2.1819697375378e-05
-3.04923818579832e-05
-1.89456066066304e-05
-7.86901126792955e-06
-2.31305252684909e-05
-1.4250434368577e-05
-5.95974829826424e-06
-2.31060035090599e-05
-3.67582833424063e-05
-4.41126187329336e-05
-1.83921075190796e-05
-1.26379142758119e-05
-3.59304861761391e-06
-2.22326970282275e-05
-4.02394077617587e-05
-2.94396559128489e-05
-2.95648701077585e-05
-2.07032110777431e-05
-3.42577628230533e-05
-3.23226611708867e-06
-1.35856392763589e-05
-1.38274606105896e-05
-2.1178070324113e-05
-2.270731164214e-05
-1.60488420456686e-05
-1.81116243273725e-05
-2.55221684635822e-05
-2.4001786251841e-05
-9.04190493468873e-06
-5.28330263795708e-06
-2.20311516830645e-05
2.7485997351173e-06
-2.22148776120484e-05
-3.0859483221224e-05
-3.20901617928724e-05
-2.62222587179962e-05
1.27135526154806e-05
-1.99508891165893e-05
-2.95102726892243e-05
-1.33775254001809e-06
7.56519055395501e-07
-1.39126065413949e-05
-1.28682531135834e-05
-2.17806771190497e-05
-3.63801180159833e-05
-2.46198806268999e-05
-2.38973989120223e-05
-1.48665721327277e-05
-3.56020374156217e-05
-1.78723389833541e-05
-2.47816676705699e-05
-1.26826266163751e-05
-2.56273307012644e-05
-3.16305072195963e-05
-1.31473296506036e-05
-2.53189567714939e-05
-3.57972100012164e-06
-2.34406272763386e-05
-1.82882783946406e-05
-1.68003922426473e-05
-3.90421300296722e-05
-1.68544261225057e-05
-2.67407425028524e-05
-3.84721522497598e-05
-3.83604006533306e-05
-2.1817733011425e-05
-1.50289862926318e-05
-1.76552166740535e-05
-1.51363667415389e-05
-3.83289227707025e-05
-1.83129441723734e-05
-1.67720567138952e-05
-3.47880852982874e-05
-3.32795740947103e-05
-1.03592870022907e-06
-3.50939099070702e-05
-4.79899318455527e-05
-1.9603618992089e-05
-1.15007728011596e-05
-3.66732205958377e-05
-3.08010470719734e-05
-1.04041522867279e-05
-1.3035875696097e-05
-2.92064946443173e-05
-2.3575492141905e-05
-9.18703458971721e-06
-2.08586963986938e-05
-3.01757413265797e-05
-2.58456703740822e-05
-3.22376561743619e-05
-3.83306575548673e-05
-3.1831912507425e-05
-1.58152342584264e-05
-2.88625590875718e-05
-2.97997849083859e-05
-2.82932252179751e-05
-1.58279771933161e-05
-3.92963045366773e-05
-1.98448825343571e-05
-1.92884318654161e-05
-2.45621492732515e-05
-1.27497275526413e-05
-3.83601651826757e-05
-2.30778829030256e-05
-9.36127913635956e-07
-3.23099596585815e-05
-7.0063417150438e-06
-2.6420770798457e-05
-1.55539449012872e-05
-2.17316631518427e-05
-8.75070043529507e-06
-1.66534681917348e-07
-2.22482134463044e-05
-2.30806355943017e-05
-4.04342310975982e-05
-2.10817065912518e-05
7.75073114218998e-06
-2.49348035071792e-05
-2.42383816262862e-05
-4.35248926991443e-05
-8.62138668012352e-06
-3.034092557206e-05
-3.80978629289527e-05
-2.87491429324122e-05
-1.26701158711208e-05
-2.6372107214448e-05
-2.19148601044769e-05
-3.93132823022124e-05
-2.25742102802792e-05
-2.42724851345434e-05
-2.11321562556951e-05
-2.73303095461325e-05
-3.21670184647672e-05
-3.69775548741299e-05
-2.84295596187058e-05
-1.40156180175478e-05
-2.35063687492986e-05
-2.6439116689971e-05
-2.00249217312632e-05
-1.61986461340742e-05
-3.47701833537483e-05
-1.60317080612609e-05
6.96918809192058e-06
-1.93051713011875e-05
-7.37957525763904e-06
-1.19462722162468e-05
-3.91593188820307e-05
-2.49416026075834e-05
-3.73868111465801e-05
-3.08065392810553e-05
-2.43820237217492e-05
-4.0472009981812e-05
-3.55541745618304e-05
-2.06931718165913e-05
-4.59665639327539e-05
-1.35917972815695e-05
-3.31953781172052e-05
-3.03861442570812e-05
-3.64543547623966e-05
-1.26682811520136e-05
-2.89010255013128e-05
-3.09814378623217e-05
-5.34835669653136e-06
-1.30628261015746e-05
-7.91741130399138e-06
-1.43682653966711e-05
-4.90656338431147e-05
-3.6710197551214e-05
-1.79116359696673e-05
-9.05436261043512e-06
-7.07030187356315e-06
-1.58000202843992e-05
-5.98441805911893e-07
-3.27655609132894e-05
-2.94698827280722e-05
-4.01774308643785e-05
-2.80489093716307e-05
-5.88177384308488e-06
-8.58089824503973e-06
-1.13159422158705e-06
1.32033232727995e-05
-1.0592244322217e-05
-2.00027124026013e-05
3.7069326676546e-06
-1.82317228437976e-05
-2.92459797437769e-05
-1.76838485829402e-05
-1.49593956292061e-05
-3.5363429297363e-05
-2.6718207417625e-05
-2.95859018502622e-05
-2.14790736104055e-05
-3.35013692316377e-05
-2.430565333368e-05
-5.6296957947912e-06
-3.29490966710796e-05
-3.79701928407007e-05
-3.33039758245607e-05
-1.71981024949591e-06
-1.03053092346035e-05
-8.68794994924817e-06
-3.08395566460039e-05
1.61704154928408e-05
-7.64115335875948e-06
-3.15102043193459e-05
-1.80308027625501e-05
-3.05438662675155e-05
-2.73582338062467e-05
-2.58083477101761e-05
-4.73184628765548e-05
-1.55865042829149e-05
-7.5463887300362e-06
-1.62095898183527e-05
-1.92596878365075e-05
-2.15332249703079e-06
-2.91612283349224e-05
-2.84120080904904e-05
-2.00868002934756e-05
-2.39760448409521e-05
-9.52064870906625e-06
-2.80723752446469e-05
-2.4675578289453e-05
-1.14194584359491e-06
-3.84694426584943e-05
-2.78668859909291e-05
-1.13371730317642e-05
2.28862052980385e-06
-4.8520814788448e-06
-2.43336437714714e-06
-9.21514908088134e-06
-3.08739374113353e-05
-2.11241361549462e-05
-3.68617754898627e-05
3.14707502052197e-06
-3.00014841565848e-05
-1.12239870247615e-05
-1.61074617676612e-05
-1.01549010808713e-05
-1.8552951672664e-05
-9.82802482495383e-06
-1.8645483877235e-05
-5.56646981920604e-06
-2.66295701681923e-05
-3.21113827026701e-05
-3.90537474702265e-05
-2.82598979642063e-05
-2.74252906006602e-05
5.68440974073116e-07
-2.6951971026099e-05
5.73928556768469e-06
-1.31852990465411e-05
-2.77334893765623e-05
-1.0153786553445e-05
-2.97004747389941e-06
-1.07674264095976e-05
-3.08155018710365e-05
-1.23556651546664e-05
-1.77879135130079e-05
-1.60699680717911e-05
-1.23038326360391e-05
-1.39516617162443e-05
-1.94123070856414e-06
-1.24304614519306e-05
-2.61958531330096e-05
2.6659333693326e-06
-7.44023912686866e-06
-1.81286520982787e-05
-1.82750797377829e-05
-2.25092514957704e-05
-1.70709204778469e-05
-2.73284683667312e-05
-1.72623659855382e-05
-3.1368545143006e-05
-1.91382438683639e-05
-2.82216007335204e-05
-2.46705537502878e-05
-2.73631033899722e-05
6.67949818374195e-06
-1.76016368269242e-05
-1.86631612757276e-05
-1.93059276929045e-05
-3.20361414225496e-05
-1.8607644628876e-05
-1.20801002666424e-05
-1.57037337890282e-05
-1.07487153317754e-05
-3.70215375787936e-05
-1.53738076060694e-05
-2.70577983249838e-05
-8.16092639516242e-06
-7.41010304710475e-06
-2.81970034266815e-05
-3.05467682659856e-05
-2.94354376181377e-05
-1.82759962014756e-05
-2.85043713687629e-05
-1.61686655600762e-05
-1.97648262610344e-05
-2.55366299101985e-05
-7.50039387357492e-06
-7.61443126412538e-06
-1.76430190017052e-05
-3.08644946926043e-05
-5.40111436110016e-06
-6.43811914961878e-06
-2.16933327304067e-05
-8.40968731587171e-07
-1.43233498318726e-05
-1.15564933959973e-05
-4.68973501923022e-05
-1.96760435330224e-05
-4.38962953687955e-05
-3.45430854465042e-05
-1.13404541937173e-05
-2.12288976197101e-05
-3.08207315470851e-05
-1.75551815432471e-05
-1.45448806161498e-05
-6.06189382767609e-06
-9.90768705222426e-06
-4.16384349681869e-05
-1.86978861133298e-05
-4.13331138187164e-05
-3.27433579877931e-05
-1.57178769289439e-05
-2.78617586014881e-05
-2.39040848263787e-05
-3.26654697076271e-05
-2.05505772953895e-05
-3.85439769776723e-05
-2.41842949853846e-05
-1.31539432262719e-05
-1.56732872631679e-06
-6.60904890056778e-06
-3.56382146699581e-05
-3.64634890443043e-05
1.12402745236962e-06
-1.47433421095736e-05
-3.62863775485666e-05
-2.62038637109361e-05
-2.82572449540772e-05
-1.77079067039771e-05
-3.13668775113554e-05
-3.40861306009504e-05
-4.53757415086726e-06
-2.14027014465665e-05
-2.60977543436552e-05
-1.94058825413318e-05
-2.26168937577946e-05
-2.42424798842867e-05
-1.49644849439186e-05
-1.17904321873647e-05
7.99629643279597e-06
-2.3420487780763e-05
-1.0114692410128e-05
-2.67603424037507e-05
1.09086665076342e-07
-3.22953879194815e-05
-2.96174846946201e-05
-1.60467247378857e-06
-2.78947827567572e-05
-6.82339046068501e-06
-2.1747426309348e-05
-3.68591909824751e-05
-4.08455980208536e-05
-4.45796088149364e-06
-9.66560371575358e-06
-1.50671918313002e-05
-1.06985240124503e-05
-1.07397100114486e-05
-1.51523813242296e-05
-3.2083130667659e-05
-3.57738384349167e-05
-1.42704541010773e-05
-2.36635086227308e-05
-2.94861568730639e-05
-3.25673541181464e-05
-2.33242608014856e-05
-2.60686161328625e-05
2.4470992592054e-06
-2.10844813273845e-06
-8.22908781258703e-06
-1.48296439695016e-05
-1.43913340973554e-05
-8.08301187513666e-06
-4.17261004222519e-06
-5.11149372538135e-06
-1.68447016448923e-05
-1.35162869439737e-05
-1.74708407888985e-05
-6.41515521427225e-06
-2.31980065170318e-05
-2.80926088341991e-05
-3.05332619806844e-05
-1.58030140292606e-05
3.92643738242182e-06
-4.29822340122469e-05
-2.92409477511122e-05
-9.53529887565075e-06
-2.94195616876779e-05
-1.11264683249081e-05
-6.03191766289335e-06
-4.05903304763847e-05
-2.91094907870751e-05
-2.8503529074847e-05
-2.02101152890923e-05
-3.83153879131977e-05
-3.42176613395818e-05
-2.33943649794336e-05
-4.58092438496472e-05
-1.50482361658724e-05
-2.97899950721054e-05
-3.60355917454587e-06
-3.07790473688011e-05
-1.7234084557677e-05
-3.26581983352674e-05
-4.07319940599405e-05
-6.27560486140329e-06
-2.33576389116422e-05
-4.3350981404065e-05
-3.15998413636889e-05
-9.47363172553153e-06
-2.25493227966746e-05
-2.8143650645658e-05
-2.96720086825994e-05
-3.23188951666395e-05
6.33581459803246e-06
-4.74582479336798e-06
-7.90874543704479e-06
5.6770323358051e-06
-2.29124187793618e-06
-2.14003345562753e-05
-2.9103170109405e-05
-4.09788553678058e-05
-3.81652270140221e-05
-1.9924761833477e-06
-3.18067251614618e-05
-3.61662208429472e-05
-3.43637439507406e-05
-4.51037699322984e-06
-1.82561219094807e-05
-3.0353778246819e-05
-3.68932978465755e-05
-3.59097908165365e-06
-5.32686696584416e-05
2.4148449618108e-06
-1.00957919077646e-05
-2.20385828265573e-05
-2.00520028443076e-05
-2.98506629116457e-05
-7.13627299325519e-06
-3.27961163828292e-05
-1.69920174638119e-05
-1.11470921683647e-05
-2.22325006620046e-05
-3.03011648027741e-05
-2.38131700007612e-05
-9.6594673723007e-06
-1.56005403769677e-05
-1.79123462867977e-05
-2.72607807671807e-05
2.40880098241833e-06
-8.52827496886849e-06
-7.37193532888677e-06
-3.24056564321896e-05
-2.98509716179612e-05
-1.76269271504699e-05
-1.96919780759007e-05
-4.08631111932336e-05
-3.77712141678034e-05
-2.10670865910638e-05
-1.63912263976724e-05
-1.46266090305136e-05
-3.79715967758049e-05
-2.3917570718838e-05
-1.69800713186323e-05
-3.67779560099998e-05
-4.80411135273072e-06
-2.98603858069283e-05
-1.34830478424985e-05
-2.87437573009478e-05
-1.33838345980491e-05
-1.85116797622089e-05
-1.96509555651898e-05
-4.64382655149788e-05
3.37892775080054e-06
-1.63596170115363e-05
-3.83716724534948e-05
-3.32876896395937e-05
-6.57049845682872e-06
-1.61577058780363e-05
-1.29242670628005e-05
-3.62767205742124e-05
-2.9426839972865e-05
-2.25554363878748e-05
-3.62447830705837e-05
-2.47200749700084e-05
-2.32926889577936e-05
-3.07143290557652e-05
-2.43624628063146e-05
-1.57612201486082e-05
-4.94617735524767e-05
-3.43331029871712e-05
-3.45714532410889e-05
-2.67966006206017e-05
-6.97364661092819e-06
-3.07833433020724e-05
-2.73392660011627e-05
-2.5387145417959e-05
-3.28711484194043e-06
7.81570787139546e-06
-2.57122405110126e-05
-1.31529589033928e-05
-1.84883082043362e-05
-1.64214111173622e-05
-3.2675040425808e-05
-2.26455737416284e-05
-1.28628643266282e-05
-1.17287714508966e-05
-7.07790937672122e-06
-2.31580072572276e-06
-4.90843310405671e-06
-1.89863702601781e-05
-3.38047927409356e-05
-2.20452806387607e-05
-2.13052560906826e-05
-3.44949865210584e-05
-2.24459931087691e-05
-3.14414569053068e-05
-2.36180001077904e-05
-1.09913690173563e-05
-1.73191851034347e-05
-2.3720527258502e-05
-2.73870511413781e-05
-6.93849803689946e-06
-8.13084518677223e-06
-2.83519651458825e-05
-2.05890135004585e-05
-1.46025879835771e-05
-8.05142449137428e-06
-2.2221942653995e-05
-2.98481364655036e-05
-3.47132165174608e-05
-1.9037440333434e-05
-3.66348324925493e-05
-2.24254423956377e-05
-3.1922585005415e-05
-1.27832111698622e-05
-2.70622541380551e-05
-8.04290566998723e-06
-3.98081121157948e-05
-3.8496648660331e-05
-2.78277132052754e-05
-3.12083925362125e-05
-1.14008443045602e-05
-4.8514082292993e-06
-3.33846602329499e-05
-2.92581798181811e-05
-2.22634630636488e-05
-2.59567718831903e-05
-1.69039292076448e-05
-9.01625412051307e-06
-4.18724212038076e-05
-8.18264710963664e-06
-2.76162348423501e-05
-2.04162484445879e-05
-9.83191407197122e-06
-2.51609421649003e-05
-5.18858883103605e-05
-7.62757568899831e-06
-8.44554901950597e-06
-1.72361944964988e-05
-2.18620281206845e-05
-7.35625969880116e-06
-3.40376761541844e-05
-3.26825822175376e-05
-5.45509453662791e-05
-1.22157047242337e-05
-2.66253174984282e-05
-4.36409030393461e-05
-2.92500080684165e-05
-1.71729505664169e-05
1.49348929747441e-06
-3.78624994272744e-05
-2.32383232157546e-05
-2.85441163046383e-05
-1.0260949738005e-05
-1.13016756145365e-05
-2.44104181521587e-05
-1.65683170846362e-05
-3.96611554580015e-05
-1.95456856153611e-05
-2.85088696575921e-05
-2.04167762522657e-05
-2.9757242330873e-05
-1.35436280422929e-05
-1.14035264391264e-05
-1.34029416261001e-05
-1.76463263610904e-05
-1.77851586814022e-05
-1.02771092370446e-05
-3.49972198634202e-05
-3.06918092021919e-05
-2.5059478934243e-05
-1.26843673730836e-05
-2.03435254805455e-05
-2.83438567276634e-05
-3.24598413829015e-05
-1.47277033922382e-05
-2.83696444770489e-05
-3.15792165696447e-05
-1.59180618046566e-05
-1.1992997316622e-05
-1.59564065911865e-07
-2.7755975811564e-05
-2.57006940066868e-06
-2.65690914820103e-05
-1.54284204120738e-05
-2.69326520703238e-05
-2.09467514318782e-05
-3.8944596401887e-05
-1.04855581557953e-05
-1.18261895647101e-05
-2.48668812264747e-05
-1.64733379744908e-05
-2.12327095292593e-05
-2.17653509683799e-05
-2.80453991528767e-05
-2.24231732355373e-05
-2.05914802214454e-05
-1.00374009530283e-05
-3.40521606425235e-05
-7.98670014299439e-06
-1.8825309304453e-05
-3.32576737321094e-05
-1.70411248681896e-05
-2.22446741893163e-05
-3.73567067462399e-05
4.93614897712942e-06
-3.12950633093197e-05
-4.07078585230961e-05
-3.43905110047485e-05
-1.34975763774294e-05
-1.05221154382824e-06
-3.4741674007832e-05
-2.59036980266828e-05
-1.19165328046139e-05
-3.55767338319692e-05
-3.27038605318092e-05
-2.34406563604743e-05
-1.23483487532607e-05
-2.10698526518175e-05
-1.30648627510571e-05
-6.52073137749818e-06
-7.91769176826029e-06
1.16278661906643e-06
-2.6842602847049e-05
-4.47306039967644e-05
-2.08919223647164e-05
-1.975984456809e-05
1.07294536842911e-06
-1.09091243361302e-05
-4.09501510324163e-05
-2.33199086694218e-05
-9.50035786860929e-06
-2.25136732391674e-05
-8.56032735514521e-06
-2.22739369740434e-05
-1.20938517603223e-05
-1.77354726617796e-05
-4.33778229041249e-05
-1.87963900170484e-05
-2.94351485527439e-05
-1.95536578381924e-05
-3.69206409775897e-05
-2.8168736584155e-06
-7.18274705403786e-06
-5.63324150260977e-06
-2.56185786671402e-05
-1.45190837361364e-05
-2.72736581377352e-05
-2.92132544339326e-05
-2.73870063870899e-05
-3.35283769283904e-05
-1.66333318235044e-05
-2.27930229071762e-05
-1.6589986511618e-05
-2.2215604504593e-05
-1.18398175933561e-05
7.09577793103719e-07
-3.18387889956397e-05
-2.39339855268382e-05
-1.9196910544991e-05
-1.42087377369021e-05
-3.0571037603867e-05
-3.8635661137474e-05
-3.89774124235802e-05
-3.79431320134395e-05
-8.82436783619754e-06
-1.29605906429547e-05
-2.7354219038722e-05
-1.32576833086424e-05
-3.94661588603682e-05
-1.64437325132886e-05
-3.55111236079971e-05
-1.91161270847597e-05
-2.95656632791642e-05
-1.77056998231941e-05
-2.45108547015858e-05
-2.95910017838003e-05
-4.14353004030207e-05
-2.9386186577082e-05
-3.02670122746634e-05
-3.04076704033288e-05
-2.19632619921641e-05
-3.26699960864305e-05
-1.40080874763968e-05
-2.22632974167404e-05
-2.3962188859955e-05
-2.17476163730165e-05
-1.87334095370496e-05
-2.64531858904105e-05
-2.12859328663167e-05
-2.42017247279026e-05
-1.472923320004e-05
-4.05252995007978e-05
-3.45210029105514e-05
8.43668257779275e-06
-1.59175397843037e-05
-2.68399037769724e-05
-2.93272315525823e-05
-1.61353687001941e-05
-1.16701455208027e-05
-1.21925678024652e-05
-1.5256087734016e-05
1.82478542080451e-06
2.29736208832552e-06
-1.35746031590945e-05
-2.80463018226253e-05
-2.27634275275009e-06
-1.99991187996744e-05
-2.13413369094841e-05
-4.56854159695111e-06
-1.62752643492982e-06
-1.32018861018624e-05
-1.1399077870973e-05
-7.57776254599207e-06
-2.52482888039671e-05
-3.37881213228536e-05
-1.90518533233479e-05
-2.43164643842126e-05
-6.00053937480525e-06
-2.44976753510381e-05
-2.05637503607513e-05
1.27943235817825e-05
-9.52879679221826e-06
-2.94173711698106e-05
-2.31325996020799e-05
-2.14149447568716e-05
-1.96191920021517e-05
-4.08230218532433e-05
-1.81458615330993e-05
-7.76538380297017e-06
-2.2743603158255e-05
-3.63356151634828e-05
-2.61945464912309e-05
-8.45627316346672e-06
-1.42622447081104e-05
-9.22927516073317e-06
-2.72084760582478e-05
-2.21148886244458e-05
-1.25096832958271e-05
-1.47079138859355e-05
-1.95642131597188e-05
-1.74537851164953e-06
-2.01870665702457e-05
-3.12557561076238e-05
-1.12833373786896e-05
-1.57818462205865e-05
-1.92370875851812e-05
-1.96099607447948e-05
-3.10014439079514e-05
-3.09319923306251e-05
-4.5966490869046e-05
-2.14860978881096e-05
-3.42772000580666e-05
-2.23692607259331e-05
-3.66929337962263e-05
-2.4594681479284e-05
-3.06202237908699e-05
-9.31503235654067e-06
-5.78104238970482e-06
-3.00984364857262e-05
-2.75909944130673e-05
-3.11783113540731e-05
-1.73483920321333e-05
-2.39536992427008e-05
-1.88414867068346e-05
-3.46951477521866e-05
-3.66170375789431e-05
-1.19617771826505e-05
-2.9399421965877e-05
-3.42573568515494e-05
-2.22246684737276e-05
3.63454174572358e-06
-3.52632283415776e-05
-1.54826507172067e-05
-2.38284041540668e-05
-4.83779874284564e-05
-8.92140840259559e-06
-1.90291443450719e-05
2.138656271582e-06
-6.25307464398157e-06
-2.02616159457507e-05
-1.36756758085916e-05
-3.47609774166642e-05
-2.92372056641656e-05
-2.02740212974778e-05
-2.90459108482054e-05
-3.15812479185605e-05
-1.08276793430376e-05
-2.49122026832921e-05
-4.14698503880525e-05
-1.46728964209152e-05
-2.13505540572618e-05
-1.3410064713617e-05
-1.30554341693002e-05
-2.84103254484184e-05
-2.80328204109999e-05
-2.144706246023e-05
-2.89248838950948e-05
-2.77303002221147e-05
-4.11832199812048e-05
-3.05058617029723e-05
-2.36969806150193e-05
-2.90784822093547e-05
-2.48971408941461e-05
-2.17267775209973e-05
-1.29443221836797e-05
-2.51846462000552e-05
-2.06399652815369e-05
-2.46790161629897e-05
-3.70503158526514e-05
-1.67819744308023e-05
-9.64596117486138e-06
-2.99207603870376e-05
-2.94363078453566e-05
-1.59703255727876e-05
-1.17031224790867e-05
-1.29814257642569e-05
-3.00272576583651e-05
-1.96309431047453e-05
-1.83888319173791e-05
-3.49111630358767e-05
-2.20844133450989e-05
-1.15877566268507e-05
-1.01787053125343e-05
-2.97633467222277e-05
-8.10309701042033e-06
-3.36117933667111e-05
-3.83997039001688e-05
-3.40106396843964e-05
-2.99974575089156e-06
-2.37368431264107e-05
-2.28522919053405e-05
-2.46658648274799e-05
-3.25995785434527e-05
-2.29583322435855e-06
-1.86900538825479e-05
-2.70452103444031e-05
-1.64331811060725e-05
-2.88129542517834e-05
-2.87677312416498e-05
-3.45583394647702e-05
-4.61507169762004e-05
-1.54543420615992e-05
-7.48740300357773e-06
-1.08035062675521e-05
-3.75522075520483e-05
-2.76187083979408e-05
-2.52661607344071e-05
-2.46417420651067e-05
-4.548845460042e-05
-1.64538611084656e-05
-9.58077023360475e-06
-2.70667424180709e-05
-5.69254893682995e-06
-2.93007545710114e-05
-2.06076325975283e-05
-2.06485033445287e-05
-4.14770615442857e-05
-1.79852491589772e-05
-2.43342747247739e-06
-1.02456931877949e-05
-6.2157909965392e-06
-1.45449245124623e-05
-2.2718717612771e-05
-3.43965096649129e-05
-2.20550927419292e-05
-1.37334552581599e-05
-2.9327398882819e-05
-7.84414564264777e-06
-2.03660277411728e-05
-4.38621440341429e-06
-2.1724962261782e-05
-3.070741832682e-05
-1.14491173750519e-05
-2.00879460523072e-05
-2.78060204852857e-05
-2.29362525745283e-05
-1.32841883671395e-05
-2.12378807480134e-05
-1.82615823826641e-05
-1.2745641797638e-05
-3.16068909815779e-05
-4.06583494983357e-06
-1.22006762829611e-05
-1.93915036029279e-05
-1.74421747967146e-05
-2.65495225051401e-05
-1.91171270085667e-05
-1.6891231793171e-05
-2.35330595278977e-05
-3.04740675058917e-05
-2.31331872146753e-05
-1.89830088987175e-05
-3.31765284632307e-05
5.4318440127585e-06
-1.18418157763809e-05
-2.21961777084465e-05
-3.12731712986402e-05
-1.57380793814631e-05
-4.19141467927595e-05
-2.12553287653514e-05
-2.17127769672814e-05
-1.18554484473178e-05
-3.56045265821694e-06
-5.09022281128682e-06
-3.42221655415291e-05
-8.90268849567407e-06
-1.29911539346209e-05
-2.86794043880387e-05
-2.32609232217449e-05
-3.32455842906968e-05
-3.94628164993806e-05
-2.08461947954204e-05
-4.41835032516151e-05
-9.92520120297694e-06
-3.22115447341522e-05
-1.87817898937112e-05
-2.1988970470202e-05
-1.6900658751351e-05
-2.19119910725989e-05
-3.63832381692813e-05
-4.04911948124753e-05
-2.3655300372436e-05
-3.18348882618814e-05
-2.46083353205245e-05
-1.58332803976924e-05
-2.99126846743214e-05
-3.73049316031027e-05
-3.68413390896939e-06
-1.26091948077611e-05
-3.82172962325716e-05
-1.83774513437252e-05
-1.79597656823437e-05
-2.07439296421619e-05
-2.42238801277442e-05
6.9611640508476e-06
-2.25925126775474e-05
-2.03714245036721e-05
-1.82455620326254e-05
-1.84301865368274e-05
-1.95868114601746e-05
-2.70816102319217e-05
7.77263618932824e-06
-8.59609145904369e-06
-1.18690613346761e-05
-1.6650654805068e-05
-3.83928959833078e-05
-3.00859255020284e-05
-2.83787270230682e-05
-2.27303401849884e-05
-9.21433598573953e-06
-2.67384727517372e-05
5.89081752977706e-06
-1.68117039264447e-05
-1.64720369749428e-05
-2.35075352158926e-05
-3.08034826781659e-05
-3.60279017162553e-05
-3.16261022342291e-05
-1.58980713706567e-05
-1.28603620813893e-05
-4.42932392107154e-06
1.72963016130821e-06
7.31175524098305e-07
-8.7300636956688e-06
-1.87555565412559e-05
-1.55255389970987e-05
-1.50688838659723e-05
-8.24247764040264e-06
-1.75987210803854e-05
-2.07875606540217e-05
-2.6627386812517e-05
-2.42233965763792e-05
-4.2676833664719e-05
-2.47883413355568e-05
-1.79383751927896e-05
-1.05343404200191e-05
-3.97944785320977e-05
-3.12411382457334e-05
-3.99923558878448e-05
-2.18216867458662e-05
-4.33874509602415e-05
-2.10892916649875e-05
-1.09466748304477e-05
-1.63875254026686e-05
-6.36983741428966e-06
-2.626259945579e-05
-6.32184923643576e-06
-3.24132053811712e-05
-5.86145742768873e-06
-9.61230501452068e-06
-2.50977670830914e-05
-1.33080083335603e-05
-1.7040581631776e-05
-3.84088545293414e-05
-5.92571031530772e-06
-1.80473383736234e-05
-3.05928811180356e-05
-1.6857436659026e-05
-1.98397010502943e-05
-1.01928936102627e-05
-2.33830592716591e-05
-3.90743796193887e-05
-8.12699103581226e-06
-1.22171275887924e-05
-1.34926046454653e-05
-4.01269580327067e-05
-1.29643832030088e-06
-1.82452589312229e-05
-1.52765345192437e-05
-2.20784388223715e-05
2.27031405344976e-06
-1.82258870088765e-05
-1.78096521178834e-05
-1.82641716941835e-05
-3.37578140344556e-05
-4.30332905164413e-05
1.19453014770912e-05
-1.1766088048699e-05
-2.0354779017913e-05
-1.81701420070406e-05
-9.89737488771532e-06
-1.54068659306556e-05
-1.88859084077332e-05
-3.79631011743662e-05
-2.77095275172274e-05
-3.10539311619529e-05
3.07212030105085e-05
-2.18714781930744e-05
-4.09566792384789e-05
-1.58435255618348e-05
-2.67907185197925e-05
-1.04681302532113e-05
-6.74000063120905e-06
-9.75864598637571e-06
-3.64469396622893e-05
-1.96943969701782e-05
-9.15926550152835e-06
-3.51841359998435e-05
-2.09902713098595e-05
-2.78876134083702e-05
-1.74290624794801e-05
-1.92743344364218e-05
-2.75565907321828e-05
-2.73460146726367e-05
-3.83207929386229e-05
-1.82879622115715e-05
-5.27147596104868e-06
-1.06659629998272e-06
-2.87933771842425e-06
1.22097457602859e-06
-5.08753061600271e-05
-1.73964854655882e-05
-2.0402244726962e-05
-1.5905013862073e-05
-3.80469602402361e-06
-7.10239180998566e-06
-1.79075049968861e-05
-2.67905943323206e-05
-3.3421216273107e-05
-1.1883838141589e-05
-2.95649631550671e-05
-2.33239735695425e-05
-2.3751763742016e-05
1.36830958706803e-05
-2.47028152339316e-05
-1.11683722811854e-05
-3.12650258908355e-05
8.21296009235185e-06
-2.35859143253142e-06
-2.61604690701621e-05
-1.91242513264742e-05
-2.80174187172519e-05
-1.91265778270449e-05
-2.0772990883e-05
-2.36558226997733e-05
-2.17138632144201e-05
-1.23836279054179e-05
-1.87914140330635e-05
-2.07425467049737e-05
-2.35525302139463e-05
-2.41134605154288e-05
-3.38848179989629e-05
-2.46200976335919e-05
-2.07614667680303e-05
-1.17993542221901e-05
-1.06162924772725e-05
-2.28765612617756e-05
-1.47252192187617e-05
-2.22530861629734e-05
-4.54068395114759e-05
-2.67511231596951e-05
-7.49061432682376e-06
-5.55632512294249e-05
-2.03923100907439e-05
-1.92471116784845e-05
-9.04636441838416e-06
-1.57135835104434e-05
-4.96236650623588e-06
-1.60185840292713e-05
-1.65224437651965e-05
5.14872790051042e-06
-3.93876872882241e-05
-3.79208541416525e-05
-1.17969159144821e-05
-2.21604651523413e-05
-1.98292088044233e-05
-1.15805723684066e-05
-1.2556152268037e-05
7.79857146122546e-06
-1.81573553735107e-05
-2.66536209222824e-05
-2.03070323074042e-05
-2.04064263094213e-05
-3.47443119911483e-05
-5.83333244018146e-06
-2.05507729179032e-05
-5.6926071516921e-06
-1.66960454665739e-05
-2.6939535366886e-05
-3.09981409314334e-05
1.60320898576459e-06
-2.53003733884037e-05
-4.25697032924746e-05
-2.90464864451554e-05
-4.08836585405594e-05
-2.86581418180871e-05
-8.27799060583288e-06
-2.21221226963255e-05
-2.50597527748165e-05
-2.75862470959217e-05
-2.13924311176627e-05
-2.18638975222262e-05
-1.33524097958795e-05
-3.63070771630722e-05
-5.71341630802819e-06
3.319715394654e-06
-1.52985893321798e-05
-2.29883064411025e-05
-2.39144306141332e-05
-1.8203511627811e-05
-2.9697003924932e-05
-2.10282138251933e-05
-1.50001125121789e-05
-2.5047533828502e-05
-2.52514608693477e-05
-1.34032918608188e-05
-3.63685964050638e-05
-3.61210771578051e-05
-8.84065711192648e-06
-1.66466597307185e-05
-2.47720070272321e-05
-1.17911035530487e-06
-1.87638933227033e-05
-2.46452632285169e-05
-1.56291376869896e-05
-3.67913475005814e-05
-1.15492691638169e-05
-8.29262416132772e-06
-1.42111594824667e-05
-1.97698460946001e-05
-5.96312822682995e-05
-2.45874085107199e-05
-3.0838499899906e-05
-3.23003527193184e-05
-3.72760382670596e-05
-8.04270599657293e-06
-1.73451709423498e-05
-6.34541516682332e-06
-3.50396737400121e-05
-7.95252103297393e-06
-4.16304466468455e-05
-1.24312419886453e-05
-1.13632065331506e-05
-1.24060003337433e-05
-2.29926641476446e-05
-2.35966802033999e-05
-1.59586634038269e-05
-2.44121877074091e-05
-4.07472216401035e-05
-1.07145262294344e-05
-1.47809677053963e-05
-2.31714621772416e-05
-2.05581767156194e-05
-3.15182512468704e-05
-1.72109574533584e-05
-1.41596175827141e-05
-9.74286919741776e-06
-2.53011230563324e-05
-1.50998984367537e-05
-1.47488513065776e-05
-5.78069689984789e-06
-3.19181557592033e-05
-1.17909990313787e-05
-2.89056422803839e-06
-1.42079058578604e-05
-6.33773037734133e-06
-8.7508215550846e-06
-1.66212815505829e-05
6.01998452184363e-06
-1.10196246644108e-05
-1.88521651175532e-05
-1.07069676166016e-05
-1.75860322467836e-05
-1.50350236440299e-05
-4.93077981864249e-06
6.19875896356771e-07
-2.32898714750342e-05
-3.57308137007972e-05
-1.15913282222817e-05
-1.24901950980501e-05
-1.47811058837178e-05
-3.8805828565785e-05
-1.32367890075746e-05
-1.79753493603329e-05
-1.84350706214081e-05
-1.76188492881526e-05
-1.62047309421373e-05
-2.68306013822215e-05
-3.2621868780638e-06
-2.08645998591363e-05
-1.78041454483916e-05
-1.56457620122221e-05
3.07588278003691e-06
-1.72483066597766e-05
-2.35574045894813e-05
-1.71227135442177e-05
-1.71925320003294e-05
2.37501957971343e-06
-1.96405925804461e-05
-9.09779060753574e-06
-6.29367704550429e-07
-2.9239599966963e-05
-7.944225402922e-06
-3.26146928240246e-05
-2.74465896096664e-05
-1.74395190765313e-05
-2.55882335120618e-05
-3.68752111513275e-05
-1.69895722630811e-05
-1.29881521695752e-05
-1.08292618520987e-05
-3.81119341579369e-06
-2.30835893469852e-05
1.75871828366603e-06
-1.69191210740006e-05
-3.10745264115375e-05
-2.93690069659708e-05
-2.34160959015623e-05
-2.50928201040405e-05
-3.23703555265158e-05
-2.98514325088304e-05
3.39386249303293e-06
-1.3099725757139e-05
-1.75487619452731e-05
-1.94095970609143e-05
-2.58198594964752e-05
9.47366110550086e-07
-2.10290077474072e-05
-3.17865456369495e-05
-3.02607533420799e-05
-1.80586541798218e-05
-2.76515724375718e-05
-3.67365054397638e-05
-3.64934451068346e-05
-1.3541293799098e-05
-1.19664718502707e-05
-4.29305893702731e-06
-2.44442992741217e-05
-1.60779615192712e-05
-1.25850638323319e-05
-2.9513558211542e-05
-1.90639055857756e-05
-3.1197779498071e-05
-5.39760248198495e-06
-4.95718547421689e-05
-1.55706440724339e-05
-2.87672918450106e-05
-1.73033131424014e-05
-3.23982671499287e-05
-8.6709218280649e-06
-2.90221168227661e-05
-3.60481626039094e-06
-2.15428982435352e-05
-1.62468065188803e-05
-2.224942307332e-05
-4.01186521629222e-05
-6.9638296189874e-06
-1.46905667684961e-05
-3.30505175675233e-06
-3.62691221234943e-05
-1.58995231225426e-05
-3.51743847354266e-05
-3.46044254610169e-05
-7.60851256567913e-06
-1.33578164962781e-05
-3.92624190550019e-05
-2.6176144846392e-05
-2.02893542386566e-05
-2.148756427517e-05
-4.19021680904525e-05
-3.60621451817871e-05
-3.54618350938181e-05
-3.74660587927918e-05
-1.00478891942609e-05
-2.12778242177244e-05
2.92349666387922e-06
-1.64199646649934e-05
-1.95291895816515e-05
-3.25883599173809e-05
-1.86155585182272e-05
7.36608019031537e-07
-1.93619242682802e-05
-5.53249373045513e-06
-2.02937545866066e-05
-2.67553873973903e-05
-8.44007984757472e-06
-2.66918277529155e-05
-3.84357548417087e-05
-3.28458235396037e-05
-2.33904757977996e-05
-2.98931532541776e-05
-4.32183916621946e-05
-2.61941755849704e-05
-1.12809492560715e-05
-2.09899945835696e-05
-2.3895856899364e-05
-2.20544045635334e-05
-2.12997734175698e-05
-1.39993185492169e-05
-1.4970922528803e-05
-2.87351342592872e-05
-1.4930783247309e-06
-3.21948300347049e-05
-4.26619187528286e-05
-2.06607996514121e-05
-1.64600917076153e-05
-2.43263297328162e-05
1.72820311229366e-05
-5.77505564681644e-06
-1.93567945018163e-05
-1.27609536971444e-05
-3.81540459066218e-07
1.28101230519316e-06
-5.02316401901039e-06
-1.83833759567794e-05
-2.14011168562595e-05
-7.59746594246311e-06
-1.60293579769308e-05
-1.25810067107908e-05
-1.34936021494458e-05
-1.26682463092597e-05
-1.08997011518816e-05
-4.59672931531155e-05
-3.20097375270402e-05
-1.36528995897233e-05
-3.47822328449249e-05
-2.32943461921066e-05
-1.28391983610185e-05
-3.5166303079051e-05
-2.12061544793713e-05
-1.52814242197588e-05
-2.67405835791689e-06
-2.85933981490145e-06
-2.53288513527393e-05
-1.89739276266234e-05
-3.45759133139993e-05
-2.97519715526222e-05
-3.7218743707848e-06
-1.67619055798591e-05
-1.9860460750152e-05
-1.370247161947e-05
-1.20578941730146e-06
-1.40588946441448e-05
-2.25493739835213e-05
-1.13989017647195e-05
-3.28281858468653e-05
-1.1497881592693e-05
-1.10156389924908e-05
-1.44365476620857e-05
-4.54674415118265e-06
-1.89759963251418e-05
-3.37306353302316e-05
-4.06858709619738e-05
1.20670086241787e-06
-2.09891597404122e-05
-1.43369894546123e-05
-1.3083181104722e-05
-1.22337672937928e-05
-1.20327397315239e-05
-2.03807809534761e-05
-2.68674379574667e-05
-1.8168973823287e-05
-2.68101074031111e-05
-1.9449961498093e-05
-3.24322820647533e-05
-2.33806504556324e-05
-7.39362498720844e-06
-4.91859633721896e-06
-2.49469606240379e-06
-1.44649941855972e-05
-2.57702298832703e-05
-2.22880740760637e-05
-7.84396809280134e-06
-2.83296019971313e-05
6.41638572680443e-06
-2.93212243509377e-05
-1.94956298494213e-05
-2.79396781572996e-05
-2.70371997779317e-05
-2.82869758317655e-05
-3.20365262066888e-05
-3.24626333031614e-05
-2.15820074196883e-05
-2.25180693311745e-05
-2.21689744937154e-05
-3.66127397353536e-05
-1.59375207742419e-05
-1.07318491655981e-05
-1.81182271669638e-05
-2.53124484812453e-05
-2.85526189860191e-05
-3.43460413046655e-05
-2.36445979597144e-05
-1.20249529079913e-05
-2.99939865819621e-05
-2.5238729806051e-05
-1.24151352849141e-05
-1.07973799876248e-05
-3.54179561331815e-06
-1.54579196818628e-05
-3.22097417190948e-05
-1.68632589166139e-05
-3.4149739030296e-05
-3.5686423964333e-05
-1.29523941863293e-05
-3.57049911376268e-05
-1.64570586765683e-05
-2.0677986915703e-05
-1.97491622545822e-05
-2.27911789943855e-05
-1.09347467179838e-05
-1.75357241584029e-05
-8.00714129015212e-06
-9.0697754592099e-06
-9.63525874481248e-06
-1.09526132666384e-05
-1.20976069089954e-05
-8.61328518449124e-06
-1.84737005248598e-05
-1.02926451388134e-05
-4.18718849061192e-06
-1.62466055949904e-05
-3.25759308243832e-05
-4.40181183822455e-05
-3.24211567676928e-05
-2.8584335361403e-05
-2.59783605950681e-05
-2.84510668535558e-05
-3.15112729730465e-05
-2.26900992936291e-05
-2.16484513221863e-05
-3.41259051528751e-05
-1.94150502235736e-05
-1.41973858667429e-05
-1.41102925603653e-05
-2.3110087051467e-05
-2.35574617455927e-05
-2.9917157557813e-05
-3.42750738559057e-05
-2.02986084785043e-05
-2.65771831611591e-05
-6.48558342292159e-06
-4.51084063868865e-05
-1.42890867829078e-05
-1.71875548042147e-05
-1.27003153923557e-05
-1.46954275381877e-05
-3.91540016043699e-05
-3.01382377833879e-05
-1.2165094469272e-05
-3.10772079128484e-05
-1.86303707421861e-05
-2.19272030650133e-05
-1.59075333951007e-05
-7.81628179900658e-06
-2.41588888036519e-05
-1.31758700574867e-05
-2.51975998878718e-05
-1.58359394380919e-05
-9.152707889053e-06
-1.92508639942756e-05
-1.9063876564605e-05
-3.13250175775881e-05
-2.12541049591174e-05
-1.0689942987142e-05
-3.11450174197806e-05
-2.12713752679214e-05
-2.8885808931036e-05
-2.19251561639412e-05
-2.50172224316408e-05
-3.17652930479087e-05
-3.42569451077049e-05
-1.22866387679945e-05
-2.92028312577672e-05
-2.32384439454663e-05
-3.33491580819559e-05
-9.74287071496193e-06
-1.4824954227639e-05
-1.92253662720257e-05
-1.28029921435807e-05
-2.9013076427209e-05
-2.6936973123636e-05
-8.88795461158621e-06
-1.33985462041094e-05
-1.1559900677938e-05
-3.78810325632985e-05
-3.60304282381085e-06
-9.42352972365257e-06
-3.19575745337683e-05
-2.80096026870068e-05
-1.19198057444118e-05
-7.68738448405531e-06
-5.13409738008389e-06
9.89874438463024e-06
-1.31155480170027e-05
-2.22462207044976e-05
-2.51448825852807e-05
-5.17754386274056e-05
-5.60676772940656e-06
-1.19828275590709e-05
-4.71355400954315e-05
-2.05319580476712e-05
-1.36971406259128e-05
-1.46507264696025e-05
-1.73342653257596e-05
-2.24544600261641e-05
-2.35338033076666e-05
5.49860057865408e-07
-1.04847987941994e-05
-1.68332432762289e-05
-2.32465689635573e-05
-1.39947854628793e-05
-3.07013567934939e-05
-2.83489753339934e-05
-3.81404183540423e-06
-7.03375562538737e-07
-2.71468622797489e-05
-1.25579607487474e-05
-6.98096723163176e-06
-1.62610698450396e-05
-2.32076770973055e-05
-2.83030514554433e-05
-2.53865776788517e-05
-4.42005310743273e-05
-3.59964802352539e-05
-2.46685261839544e-05
-2.55906380103009e-05
-2.33512678054718e-05
-2.58950558809995e-05
-2.2736582889271e-05
-3.12388709142554e-05
-1.94567677082776e-05
5.13056285958648e-06
-3.41166913638706e-05
-2.59298483283282e-05
-3.79969170949099e-05
-1.04492668289995e-05
-1.36932008750384e-05
-4.15163424890244e-06
-4.42301450952922e-05
-1.16233512691873e-05
-1.76845659771924e-05
-1.32961982150602e-05
-7.57127556048171e-06
-2.01103117351517e-05
-1.87994342319478e-05
-2.55782525191339e-05
-1.80871075113232e-05
-2.60200307189666e-05
-2.47705864323839e-05
-2.1468746828979e-05
-1.95073200310903e-05
-1.35990390375757e-05
-1.71773616797936e-05
9.80537295896252e-07
-9.05885714337284e-06
-2.90878103864174e-05
-1.34818935318678e-05
-3.81507546929268e-06
-2.22527093404565e-05
-2.89377376662453e-05
-3.10171842734697e-06
-1.63266800873809e-05
-2.91374538907367e-05
7.8933434142345e-06
-2.27017121724798e-05
-1.57222720206141e-05
-1.28733857398723e-06
-4.61910152455742e-05
5.36576481759562e-07
2.84420925076088e-07
-3.29264818305806e-05
-2.11938419191249e-05
-3.1716525490314e-05
-3.4584175942734e-05
-8.14332756437381e-06
-1.51919843117584e-05
-4.15227972807034e-05
-2.15724105680183e-05
-2.04545106765645e-05
-1.15522848934116e-05
-1.60118539235883e-05
-9.2637511913793e-06
3.36288601471738e-06
-2.11817316303054e-05
-2.13530713684486e-05
-2.56930221950315e-05
-2.58747478576685e-05
-1.54836106970469e-08
-1.7600399674649e-05
-3.54324326537866e-05
-1.76659319438838e-05
-3.04265471876137e-05
-1.50786926689773e-05
-1.49716950510668e-06
-2.88232755754353e-05
-4.84495327416842e-06
-1.5325622736201e-05
-4.22212877701039e-05
5.79904928958866e-06
-3.02133412244326e-05
-1.78269136333269e-05
-2.17608337523496e-05
-2.77599010723225e-05
-5.90706661212831e-06
-2.49290108159158e-05
-1.76506159107e-05
-1.31589997476989e-05
-3.91597645337369e-05
-2.62031958488077e-05
-3.14651397780441e-05
-3.82154690404036e-05
-2.4590155433022e-05
-1.19710626694513e-05
-2.97367894443951e-05
-2.97641622142943e-05
-1.50615008083691e-05
-1.89428037746148e-05
-3.6951594401872e-05
3.92887733428467e-06
-3.623280868494e-05
-2.43096368713794e-05
-2.49535940459617e-05
-2.81987415188594e-05
-2.6700977402961e-05
-3.02909123517942e-05
-4.16533846685579e-05
-2.80655099982311e-05
-3.9842401970697e-05
-1.18391485724666e-05
-1.30232764939072e-05
-2.19314729466154e-05
-1.24731855158062e-05
-2.78061055972728e-05
-3.18501775636217e-05
-6.69585966766434e-06
-3.01209627924429e-05
-2.68458972654836e-05
-2.76543730868643e-05
-1.49126423493587e-05
-1.22481206111549e-05
-2.15857718680437e-05
-1.17541163718108e-05
-1.2770717729289e-05
-7.4894070722085e-06
-4.60251194885047e-05
-5.20095592494256e-06
-8.22145891132196e-06
-1.83748553897568e-05
-3.84623048636526e-05
-4.52306369369664e-06
-1.187933120066e-05
-2.4496726975403e-05
-9.65193295030838e-06
-1.39704989526328e-05
-1.16623906693958e-05
-2.06410999518036e-06
-2.44063320231305e-05
-4.56785024972894e-05
-2.40335255794151e-05
-3.6519708017319e-05
-2.44446996301071e-05
-1.4748695448395e-05
-2.50498534022969e-05
-2.97722268986878e-05
-1.82261708605959e-05
-4.05798483373967e-05
-1.8896876830228e-05
-9.8114638519512e-06
-3.43583498838095e-05
-3.43878436626527e-05
-2.61127372199685e-05
-8.71498231906714e-06
-1.95087946198766e-05
-1.58317217009088e-05
-1.16921171336646e-05
-1.99343223897004e-05
-4.32587956363422e-05
-2.13211178738719e-05
-1.67975368605791e-05
-2.55183206265273e-05
-2.02310493161801e-05
-1.98635112168428e-05
-9.95323149906859e-06
-5.49529509483028e-06
-2.19666538248193e-05
-3.1379404133258e-06
-3.06426120405346e-05
3.79188248343777e-06
7.77466214141883e-07
-1.70654841135762e-05
-1.75211098468008e-05
-4.33726245710414e-05
-6.51868073731361e-07
-1.76419003591717e-05
-3.10922968901227e-05
-1.95386043562637e-05
-2.84974671061381e-05
-3.03588007473651e-06
-1.69266253032807e-05
-7.79134617838343e-06
-4.97053698009083e-06
-6.13613956473447e-06
-2.1404548148317e-05
-3.53001722910227e-05
9.213282240904e-07
-1.37524924203964e-05
-9.10348846901703e-06
2.28914579583253e-06
-2.33018786789326e-05
-2.63791936498415e-05
-1.40474574909359e-05
-2.94232846685616e-05
-4.30606779739299e-05
-1.67170469807379e-05
-2.61448289811494e-05
-2.0663197771198e-05
-1.11529926008572e-05
-2.20237036593118e-06
-3.17237550264614e-05
-2.52606088178007e-05
-1.6405100613204e-05
-2.31546432601776e-05
-6.2466914998608e-06
-3.83291908801182e-06
-2.33438097486526e-05
-3.78205439871595e-05
-1.48909164690893e-05
-2.56576537706043e-05
-3.49570493763674e-05
-2.07698067267636e-05
-4.23237965686417e-05
-1.37031308834087e-05
-3.29131108114501e-05
-4.15043467900684e-05
-3.21000473983053e-06
-9.14783146000506e-06
-3.235791659035e-05
-1.54350421413568e-05
-1.53660345488835e-05
-4.39015600000234e-06
-3.96072521453826e-05
-3.53316022931866e-05
-1.73983640676998e-05
-2.18810370342527e-05
-3.02915419405774e-05
-7.39581397301387e-07
-1.12751329695493e-05
-6.32915721591333e-06
-9.20364884435484e-06
-1.15251552687131e-05
-4.47916526670824e-05
-2.37139984658748e-05
-1.96990723601104e-05
-2.08707892707627e-05
-3.32269777379053e-05
-1.48661396253683e-05
-9.89064758656862e-06
-4.88293607101439e-05
-1.75346013854254e-05
-1.51236884635528e-05
-2.76464137383505e-05
-1.75202155243878e-05
-2.71773984217885e-05
-6.48743837763502e-06
-3.33537890462361e-05
-3.05117253828539e-05
-2.06850833318169e-05
-8.02166825956817e-06
-1.89593502337109e-05
-3.52926628667476e-05
-3.8316517792184e-05
-1.40060211771252e-05
-2.50569459575672e-05
-2.44240167593486e-05
-9.52800839847861e-06
-1.11400841796105e-05
-1.6257872875593e-05
-2.59243122837889e-05
-1.46078773390539e-05
-1.48990917461061e-05
-1.60821941219122e-05
4.27948082333257e-07
-1.2989947154713e-05
-2.88549029428557e-05
-7.79736991754189e-06
-3.10624559284582e-05
-8.08204730128231e-06
-1.74366495692265e-05
-3.89089310720657e-05
-3.62285308245663e-05
-3.67723970342959e-05
-2.15161078682163e-05
-2.61485907375946e-06
-1.73992775468702e-05
-4.32096551641234e-05
-2.67243927107379e-05
-2.2113317232967e-05
-3.79296936961553e-05
-1.07262274377428e-05
-2.71065895557757e-05
-1.4361799892503e-05
-1.42918162217004e-05
-1.46190112218704e-05
-1.86188357674168e-05
-2.48029348061001e-05
-3.21758376310429e-05
-2.66754629539572e-05
-1.21309692863482e-05
-1.92610023991986e-06
-4.51467903728104e-05
-1.1818396416458e-05
-1.0128630835163e-05
-3.33715627764126e-05
-5.3562749048533e-05
-8.34158966638181e-06
-1.64099195314326e-05
-2.0396556753203e-05
-1.80631910814405e-05
-2.87185651545854e-05
-4.22724748630392e-05
-1.86066257726731e-05
4.4906220402975e-06
-8.16772253654822e-06
-3.65871909408708e-05
-2.46791875176909e-05
-3.09558836576105e-05
-2.51275019080274e-05
-1.45479725139332e-05
-2.4161362944796e-05
-2.79719257117778e-05
-2.73781968985741e-05
-3.08877045415196e-05
-2.23186483073792e-05
-1.3919699638291e-05
-6.54873127440219e-06
-3.43055791971505e-05
-2.56550345044575e-05
-6.74862762184556e-06
-4.50397248318178e-05
-1.36281089319188e-05
-2.68904333506513e-05
-4.16183196241232e-05
-1.19728888576838e-05
-1.37072529653689e-05
-2.6027962592614e-05
-6.91043970211215e-06
-3.23582282030954e-05
-5.00755761424664e-06
-1.37284223841479e-05
-2.97573667485898e-05
-2.21873133395539e-05
-2.2523898539092e-05
-2.84162136634509e-05
-4.74677580769302e-05
-2.38795785707003e-05
-1.2772056496918e-05
-3.7782101638551e-05
-1.08991499862314e-05
-3.60584012577337e-05
-2.03573741568014e-05
-1.90496487899045e-05
-6.52248053300465e-06
-2.41030611139123e-05
-6.83573904777438e-06
-1.23422075314304e-05
-1.29765819140132e-05
-2.74716744246751e-05
-2.112598231752e-05
-2.23919587125657e-05
-1.91124126596807e-05
-1.51735367561189e-05
-2.08097835584634e-06
-2.92533750834046e-06
-4.50033033352409e-06
-1.8951789808931e-05
-1.24297259934214e-05
-1.04314610145275e-05
-1.89506082080395e-05
-1.92068001964967e-05
-2.04893161683515e-05
-2.06841321474585e-05
-3.71566770117067e-05
-3.03540889691461e-05
-3.17790599841702e-05
-3.46683684717151e-05
-9.42829090180476e-06
-2.34258931969601e-05
-9.57647939430765e-06
-2.39332061459194e-05
-3.6267398717617e-06
-4.24653000954274e-05
-2.73337432454355e-05
-1.24691990803474e-05
-2.71880164820784e-05
-1.93020836908594e-05
-1.60146450152903e-05
-1.47965322388446e-05
-1.56139666905117e-05
-4.57103811709798e-06
-3.45503964122908e-05
-2.14965386618395e-05
-3.77477471636171e-05
-3.91001259303264e-06
-1.73039955924311e-05
-2.47565915648228e-05
-1.62500302514873e-05
-3.21222084032165e-05
-2.49076525806136e-05
-9.07407783698261e-06
-1.80919657761911e-05
-2.08026929998817e-05
-2.39364076368112e-05
-6.13796104998034e-06
-3.45157106962278e-05
-2.48947019444579e-06
-2.33298397602548e-05
1.33085124162778e-06
-7.10892292458137e-06
-2.15341472592973e-05
-8.18538987396135e-06
-3.09804997062299e-05
-4.44764375961658e-05
-1.10254833587913e-05
-1.87432938773609e-05
-1.64686605796574e-05
-4.62424724915226e-05
-2.83115838046926e-05
-3.55466856314962e-05
-1.21308535781133e-05
-1.70781319245312e-05
-2.19066746440111e-05
-1.63674142914769e-05
-7.5286843663211e-06
-2.49219466457926e-05
-1.83285708057546e-06
-3.77649219544569e-05
-2.67699516389057e-05
-1.08886817031337e-05
-4.30699850171958e-05
-1.26107421959808e-05
-2.97120120865164e-05
-9.82828293797337e-06
-2.54684646413967e-05
-8.34407501726242e-06
-8.42659357062267e-06
-3.34389585699443e-05
-1.14482139129973e-05
-2.05665451501183e-05
-2.55175216536633e-05
-3.50266993594741e-05
-2.29758857754668e-05
-2.72011344512178e-05
-4.00786648810563e-05
-2.93497535526566e-05
-2.23527073365621e-05
-1.64449636601719e-05
-3.65461248931536e-06
-2.06845104722987e-05
-6.56362907161945e-06
-2.24114124511867e-05
-1.44317510555696e-05
-1.04740022619813e-05
1.22661332402289e-05
-2.75981366865981e-05
-3.03899699690922e-05
-1.651964606407e-05
-1.30154527705135e-05
-2.4500558986982e-05
-2.25786329219402e-05
-3.03196178595015e-05
-2.64605709748925e-05
-8.81427380782996e-06
1.59619652077889e-06
-1.8221477243793e-05
-1.96180255323574e-05
-3.92715738954833e-05
-1.59972704073479e-05
-3.04386873635442e-05
-2.67113687663289e-05
-1.81219848429091e-06
-2.82307412797439e-05
-4.16621762663958e-05
-1.68724854804378e-05
-4.95851705364317e-06
-2.86720375945014e-05
-2.25415049563149e-05
-1.53660929377843e-05
-2.27272359648286e-05
-3.79492362024578e-05
-1.24247841675206e-05
-1.87715846345821e-05
-1.69411443718836e-05
-1.73572598796846e-05
-1.23167436893107e-05
-1.37765679670345e-05
-2.9936698941855e-05
-3.45783752655353e-05
-1.97184624911247e-05
-4.09959353775812e-05
-1.54599262164839e-05
-1.87118462925498e-05
-2.07647444693769e-05
-1.87326135665184e-05
-1.78978531110884e-05
-8.70840410430099e-06
-1.65508862829108e-06
-3.29527339147492e-05
-1.74209341770762e-05
-2.59148103813366e-05
-5.45675106362927e-06
-4.48323824936868e-05
-2.46215338014436e-05
-2.00861095715721e-05
-2.78961327599393e-05
-2.97387731134374e-05
-2.73784257294378e-05
-3.41973088677944e-05
-1.81828624966255e-05
-1.73059306064098e-05
-1.44242064142645e-05
-2.18224233647042e-05
-2.13098718316161e-05
-2.41424167003143e-05
-4.70795418749856e-05
5.97839928397584e-06
-1.76300300795341e-05
-3.06422722606248e-05
-1.21719385693728e-05
-1.26687004029776e-05
-2.55922156171565e-05
-1.21945028252868e-05
-9.82330516959603e-06
-9.78238896020664e-06
-1.21121159141399e-05
-3.73226126966908e-05
-2.4441351987608e-05
-1.50678037078108e-05
-2.66204119656205e-05
-1.68713302217789e-05
-3.15241270855785e-05
-4.09188762163018e-06
-1.86212325089358e-05
-1.92468003999831e-05
-3.14202506846824e-05
-1.48640386465658e-05
-2.09492238534227e-05
-8.15618846862154e-06
-5.36735449783047e-06
-4.01548722068191e-05
-1.22351487845702e-05
1.91441716005734e-06
-2.17293071581818e-06
-1.72007186789249e-05
-1.59274137711295e-05
-3.16569396553658e-05
-1.88456805827624e-05
-1.2300891872323e-05
-1.06477439408587e-05
-2.59156259208482e-05
-3.0631477005819e-05
-2.13332632372825e-05
-2.85452975414455e-05
-5.17788250372088e-06
-1.59790568467596e-05
-1.01691943090068e-05
-6.48410073510558e-06
-3.57204395720299e-05
-2.37957812884193e-05
-3.14569830900649e-05
-1.72038765204502e-05
-1.81224372358566e-05
-3.06858658900156e-05
-2.02933267064119e-05
-2.74908866766883e-05
-1.51887744718592e-05
-2.8391932600472e-05
-4.27338641965268e-05
-4.33605892814001e-06
-2.85980680831885e-05
-2.78708457744257e-06
-1.07916033279742e-05
-2.45468407762493e-05
-3.27145117590067e-05
-4.25120527352751e-05
-3.0087954941969e-05
-3.50565371081616e-05
-4.43058457145436e-05
-4.69923046265602e-05
-4.219182961631e-06
-2.99631273851472e-05
-1.15458899986752e-05
-2.09491618128524e-05
-2.978932274694e-05
-2.62508928619766e-05
-1.45986598628794e-05
-3.95078013490527e-05
-3.45810326727492e-05
-1.64142005995808e-05
-2.28815718399473e-05
-2.4907864725474e-05
-1.11822647200916e-05
-2.42214646993377e-05
-4.68079595842013e-05
-4.55235653085406e-05
-2.0575707447844e-05
-2.39192670336405e-05
4.09645887587798e-06
-2.58343987397591e-05
-2.23261327722339e-05
-3.39236295486212e-05
-2.67095663740586e-05
-3.84209879512829e-05
-1.3732684205477e-05
-6.20448465035312e-06
-2.05311124521875e-05
-2.04462461985257e-05
-1.97701210014477e-05
-3.1516758005934e-05
-2.99440884487157e-05
-3.75165896387637e-05
-1.5602195529971e-05
-4.05255697584074e-05
-1.67452560741727e-05
-1.4682376127838e-05
-1.91210814209647e-05
1.17700313618004e-05
-1.37112156831113e-05
-3.49012634884867e-05
-1.77481645678639e-05
-1.0476220495668e-05
-1.83815612904766e-05
-4.6817503314524e-06
-1.43089705243321e-05
-4.99184867535753e-05
-2.1782950035101e-05
-4.54401820172454e-06
-3.60556512827806e-05
-2.17653117559946e-05
-1.4302351820629e-05
-1.72460407222777e-05
-1.20902744783677e-05
-1.84930378156136e-05
-1.91631336655033e-05
-2.51988814451581e-05
-2.26060086405223e-08
-1.6993464133294e-05
-6.22235318648457e-06
-2.39759406763202e-05
-5.3106824819115e-06
-1.53172042294041e-05
-7.63772208951072e-06
-8.43606786967824e-06
-3.76226093358691e-05
-2.17342085489076e-05
-2.8638818859662e-05
-3.59736045142559e-05
-1.04472975908851e-05
-1.16752172054173e-05
-1.34933266185383e-05
-2.63284051069977e-05
-2.09267234888573e-05
-3.8314759565169e-05
-1.56545910861719e-05
-1.98519079078838e-05
-1.12589470751596e-05
-1.71840898518904e-05
-6.84780283874408e-06
1.12642015298993e-05
-4.16582763973514e-05
-2.39576899472716e-05
5.36824439207099e-06
-2.94707984655915e-05
-9.29751549862967e-06
-1.60158708639081e-05
-8.09300336315726e-06
-2.67458331941531e-05
-1.73094560094265e-05
-3.39225578522581e-05
-2.80118833236602e-05
-3.07567935688709e-05
-3.08218424352007e-05
-4.38311815315539e-06
1.79073413973251e-05
-4.72958130829223e-05
-7.89992378025082e-06
-1.12110718157429e-05
-3.0131083130932e-05
-2.005162286684e-05
-1.61684519765666e-05
-1.68231217032621e-05
-1.77729350790197e-05
-9.33237653122258e-06
-3.7712559207032e-05
-2.75502668992412e-05
-2.50977715805973e-05
-2.96204418336099e-05
-2.05491639187608e-05
-1.84546617136156e-05
-2.05546193568326e-05
-2.63475803460552e-05
-1.8860378116769e-05
-1.61648971726744e-05
-2.1294124171947e-05
-2.59323601179417e-05
-3.56043843334869e-05
-1.83227347635475e-05
-5.92212737649107e-06
-1.82649763964382e-05
-3.37524870981981e-05
-1.4737232128554e-05
-1.57075438562964e-05
8.36539915693003e-06
-2.26945739748039e-05
-1.88496046641606e-05
-4.13137271846628e-06
-1.72841714427763e-05
-3.09134552459958e-05
-1.81988399050814e-05
-1.51496827829701e-05
-1.51688552454191e-06
1.37951991864665e-06
-2.74830563938949e-05
-3.49249350355236e-05
-9.83213857245116e-06
-2.70409437133488e-05
-1.62196726516834e-05
-7.77290381517672e-06
-7.32516419643189e-07
-1.84665533100453e-05
-3.14994007535215e-05
-2.09111849777089e-05
-2.02349677011211e-05
-1.85482671785421e-05
-3.68223869081307e-05
-1.90948064219744e-05
-2.48987735365504e-05
-3.99591610594411e-05
-9.70581814961097e-06
-1.2991558247896e-05
-3.51191729111567e-05
-2.5788440369432e-05
-1.16086426220924e-05
-2.23135830303474e-05
-2.01399174029441e-05
-3.06680843557222e-05
-2.79712887981172e-05
-2.03307254436812e-05
-5.5858127869471e-06
2.87961377579405e-06
-6.65579629913369e-06
-1.0029765343918e-05
-1.93508190702227e-05
-3.16270024629831e-05
-2.33938834504555e-05
-2.82606149485651e-05
-1.39832215247444e-05
-2.94619224411683e-05
-1.87917000024623e-05
-3.22024359258832e-05
-1.71477353618654e-05
-5.12618596836652e-07
-4.3378017630174e-06
-2.60164586897855e-05
-9.36986023169089e-06
-1.53890770380242e-05
-2.15239486461888e-05
-2.11684507546039e-05
8.42993198839568e-07
-2.5987688059123e-05
-2.17849053078136e-05
-1.37733843787415e-05
-3.41086561578579e-05
-1.50519111867707e-05
-2.14075774694827e-05
-1.08685983710424e-05
-2.1844843125612e-06
-1.01778207098219e-05
-2.91015554662359e-05
-2.8089820070835e-06
-2.1130829000368e-06
-1.21786868698106e-05
-4.21792023618716e-05
-1.87638367375791e-05
-1.87674509827565e-05
-1.45899425920062e-05
-1.64779202825873e-05
-3.20104661076542e-05
-1.58191250439108e-06
-2.30432157257687e-05
-1.992329563117e-05
-2.06899842034143e-05
-1.28092856975512e-05
-1.2329251869015e-05
-1.59496474460333e-05
-1.00802506436804e-05
-2.94035417929942e-06
-2.35924501714199e-05
-2.28124999520344e-05
-1.67062197481404e-05
-2.75714447569809e-05
-1.48425923697268e-05
-6.43328807606887e-06
-2.29732852811813e-05
-2.02909807672988e-05
-3.28520161854332e-05
-9.81432114825987e-06
-2.34591060372354e-05
-2.3726642949798e-05
-1.87797346105174e-05
-1.85289146918384e-05
-2.49320545466996e-05
-2.52062699442836e-05
-3.12307933677447e-05
-1.92536262865634e-05
-2.86823704280957e-05
-2.09373838494155e-05
-9.27473925876843e-06
-2.1295752424792e-05
-2.46226553225836e-05
-1.68031525046896e-05
-1.3508218536146e-05
-2.41890190335428e-05
-2.5083041253788e-05
-2.72188434165979e-05
-1.32121355832746e-05
-2.0733774431309e-05
-6.02427982047358e-06
-3.31492896226798e-05
-1.72738924100804e-05
-3.15932320609544e-05
-2.21805285492539e-05
-1.88528646524929e-05
1.09912341196095e-05
-1.74162200741669e-05
-2.11861171503755e-05
-2.33642383795439e-05
-1.99338404198844e-05
-2.65850789960098e-05
-3.29530796489915e-05
-2.01626761971511e-05
-5.93568196189847e-06
-1.8586307750292e-05
-3.3348779244992e-05
-1.78819160303175e-05
-2.68719594244672e-05
-1.99809669180524e-05
-2.33101340769298e-05
-4.12307204364199e-05
-2.39179461451563e-05
-7.58843466011834e-06
-2.1054649142572e-05
-8.67060666770229e-06
-5.40541460950538e-06
-1.53276422374176e-05
-5.82451831516913e-06
-1.38881434238075e-05
-1.66075567642702e-05
-2.84363944352293e-06
-2.06813611122083e-05
-1.41938303468108e-05
-1.83474822852606e-05
-6.17740686480638e-06
-1.26505321149849e-05
-1.57522844894519e-05
-2.09928829523623e-05
-2.81543701224802e-05
-1.89213882683085e-06
-1.82393809820607e-05
-3.15385159144537e-05
-1.62419455776453e-05
-1.56137942319908e-05
-2.83465804809397e-05
-7.99460349597996e-06
-6.48807595630185e-06
-1.60943128354032e-05
-1.86924562382389e-05
-3.68737000276242e-05
-4.30485762274012e-06
-3.42693716674273e-05
-1.6646361693025e-05
-2.07738672475021e-05
-1.54784940134274e-05
-1.08331460636615e-05
-1.90492358062431e-05
-2.12743927195756e-07
-3.11577720912341e-05
-2.85744418026137e-05
-7.16997596127295e-06
-3.12985500003182e-05
-1.63283933443968e-05
-1.32567114672156e-05
-1.05006895598316e-05
-4.56009992301705e-05
-2.21344860923946e-05
-5.04482550476101e-05
-6.09298364495993e-06
-1.68463367987792e-05
-7.99687424831035e-06
-4.44554540661183e-05
-2.55487777848231e-05
-3.77527279372823e-05
-4.46151166002664e-05
-1.61210934994996e-05
-8.39033705414447e-06
-2.20902024762592e-05
-4.09352499849914e-05
-2.74231248560394e-05
-3.57071777331395e-05
-1.90638358739242e-05
-2.17976525433117e-05
-5.97728354253069e-06
-2.00357876602866e-05
-1.65955916021559e-05
-4.13392182659232e-06
-2.62397986384802e-05
1.98281688334149e-05
-1.42623974979508e-06
-2.46204089095295e-05
-2.07265176529444e-05
-2.22364175375807e-05
-6.7556476127466e-06
-3.20600915718117e-05
-2.99931425401282e-05
-2.21046638416326e-05
-4.10039646876095e-05
-5.46485144303095e-06
-1.15299652892274e-05
-2.71720346500236e-05
-1.58908720331371e-05
-2.33400631173388e-05
-2.94697568867333e-05
-2.04037865980272e-05
-3.7009086795014e-05
-2.00494549133755e-05
-1.40991054492694e-05
-4.52387968927903e-05
-1.93540765744655e-05
-9.64172121858525e-06
-3.84849843639395e-06
-4.10523316231927e-05
-2.8265420960449e-05
-1.25795854188063e-05
-1.82798301176934e-05
-7.72806795900708e-06
-1.4559407872683e-05
-2.40297699684484e-05
-1.91434554306704e-05
4.4843048324943e-06
-1.77513446038165e-05
-2.89481188386474e-05
-2.02232248136203e-05
-1.24783133576536e-05
-1.73219651420085e-06
-3.75037600074711e-05
-2.7160390351013e-05
-1.55215783660973e-05
-1.94663057351049e-05
-2.92549079474119e-05
4.10413067565026e-06
-3.06616882127304e-05
-2.04491720598097e-05
-2.63863849552197e-05
-1.29662581615854e-05
-1.00737221601456e-05
-8.39531028655159e-06
-2.8692375218068e-05
-1.94441261327598e-05
-1.94011633437552e-05
-2.76984057411292e-05
-8.44284937105646e-06
-2.31502523163408e-05
-8.84609645085561e-06
-1.47314218426739e-05
-1.7644651369678e-05
-2.11726276036041e-05
-1.42109526932178e-05
-1.64165482819947e-05
-2.76766241984035e-05
-1.78102614108192e-05
1.68774965358665e-06
-1.37937913264888e-05
-1.98563796626735e-05
-1.19093521710102e-05
-1.60660410937188e-05
-1.16752954148793e-05
-2.79506060946327e-05
-2.75265304821159e-05
-6.23710184310671e-06
-2.58262307074577e-05
-3.61914016871696e-05
4.85620473141117e-07
-7.16309538999443e-06
-1.61295517526814e-05
-1.8691220589511e-05
-2.23895323858346e-05
-2.71027330573135e-05
-1.24171407907375e-05
-9.26169078547695e-06
-2.04149052895175e-05
-3.1826920006861e-05
-1.50126762698973e-05
-9.33965978132112e-06
-2.49510851262753e-05
-2.25665247480999e-05
-3.21392703161563e-05
-6.79555827953364e-06
-2.19860723758031e-05
-3.42911769532063e-05
-1.58297884939656e-05
-1.83202434530516e-05
-9.64903070331302e-06
3.0219893514728e-06
-2.68807582647354e-05
-2.40352717657383e-05
-2.22245175095839e-05
1.05538145113535e-05
-3.33618200374695e-05
-3.6456811722221e-05
-1.04383319999461e-05
-1.7505633839851e-05
-5.54037898051307e-06
8.38282563028101e-06
-1.04370843507727e-05
-3.35170855098895e-05
3.048943970921e-06
-3.01855654368726e-05
-2.6016844759062e-05
-3.62855528735606e-05
-1.90196293566297e-05
-2.75701436817244e-05
-2.64767041229436e-05
-1.51669781228509e-05
-1.95661178373631e-05
-1.93366788977515e-05
-1.97578176390566e-05
-1.85439224927714e-05
-2.92607403553644e-05
-2.03724060303535e-05
-3.20085005770064e-05
-9.89409082500328e-06
-1.50964019052552e-05
-4.47883633742462e-05
-1.25577140361632e-05
-1.7577122485199e-05
-2.494469812864e-05
-2.30989192085688e-05
-2.65459814770706e-05
-2.57150966328757e-05
-3.09840406365197e-05
-2.42288536057445e-05
-4.79541109253264e-05
-7.42177177434635e-06
-4.64787588470661e-05
-2.96642916262016e-05
-2.84326925818151e-05
-3.96552292555027e-05
-1.78735043877568e-05
-1.01352338394135e-05
-2.45795675340487e-05
-7.22554946978891e-06
-2.9104756972463e-05
-1.58971673537262e-05
-3.05358860768098e-05
-2.56165172706786e-05
-2.4536258658658e-05
-2.95994605136384e-05
-1.16598746106873e-05
-2.0740856224057e-05
