# Supplementary material for: Research on computational propagation and identification of mine microseismic signals based on deep learning
Source: PLoS One. 2025 Oct 22;20(10):e0334641. doi: 10.1371/journal.pone.0334641 (PMC12543183; doi:10.1371/journal.pone.0334641)
Supplement: S2 Data — (ZIP) [file pone.0334641.s002.zip › 000100500001996.xlsx_0.txt_24.txt.txt]

-6.39229195968159e-06
-3.09702488216675e-05
-1.72655826596876e-05
-1.67512435431083e-05
-1.13684112437712e-05
-9.91067072872369e-06
-2.77549238726896e-05
-1.46304086356121e-05
-4.52497175030222e-05
-2.90183988772658e-05
-2.57275267161933e-05
-2.59360289977519e-05
-1.06915984134791e-05
-2.22074913781022e-05
-2.3304531084599e-05
-1.60718520142472e-05
-1.1919412671031e-05
-2.08262252862104e-05
-2.88894688033839e-05
-3.60122510099442e-05
-3.13429412093981e-05
-1.16712249443315e-05
-2.49008238186961e-05
-2.69310551997576e-05
-1.05083197862104e-05
-3.30633442093119e-05
-3.192055473319e-05
-2.86009969721371e-05
-2.84783089822905e-06
-3.25819595022226e-05
-1.16305695303356e-06
-1.43320702640934e-05
-2.08991958390841e-05
-6.9071224129326e-06
-1.73180462793023e-05
-3.15519495194609e-05
-3.61476759027409e-05
-1.48816934299975e-05
-2.1673015764701e-05
-1.78454970374872e-05
-2.30881310788618e-05
-3.1905530183158e-05
-3.18864144575489e-05
-3.13783989512852e-05
-1.90384620077035e-05
-5.62578255434036e-05
-3.23526793615922e-05
-3.54597403609045e-05
-3.62695458304902e-05
-2.67129466061977e-05
-2.98489994050363e-05
-1.85175427820448e-05
-2.81787835409087e-05
-7.54767319970857e-06
-1.56283646305142e-05
-1.12269368430851e-05
-2.91286913157818e-05
-2.71344551206581e-05
-2.95240005601919e-05
-2.39855355110486e-05
-3.24430561757054e-05
-5.0240396799411e-06
-1.60648041107368e-05
-8.28274744485698e-06
-1.49143013968736e-05
-2.7211503504875e-05
1.62980744029974e-06
-3.06381825087312e-05
-3.17174067912558e-05
-2.9146574260753e-05
-2.40439813342925e-05
-1.17331109995595e-05
2.04063561001887e-06
-2.4629118891233e-05
-4.30352345088197e-06
1.10668921429787e-06
-1.08473015549123e-05
-6.76053389276319e-06
-3.11151035700677e-05
-4.25271984087528e-06
-3.76750928086285e-05
-2.89590768656951e-05
-1.89202604420222e-05
-1.05077161369206e-05
-1.73869451649072e-05
-1.56156997498505e-05
-2.88894422886156e-05
-5.38638188243531e-07
-3.40596702076808e-05
-1.76123201108926e-05
-2.13162234528313e-05
-2.42507007224173e-05
-1.6719992447874e-05
-1.35275595115869e-05
-1.66878133471155e-05
-1.7861765765308e-05
-1.55208862667101e-05
-2.80380645135433e-05
-1.27845635015107e-05
-1.60343340715203e-05
-2.43649415281191e-05
-1.0049478874847e-05
-2.56134124152242e-05
-3.04076334501622e-05
-1.15367611816867e-05
-2.39779523470583e-05
-1.14848898794295e-05
-1.4597874669346e-05
-4.22825801181815e-06
-2.58009164015457e-05
-1.9645969796627e-05
-2.71103650003656e-05
-1.69796691107645e-05
-2.17283730845406e-05
-2.57631395456302e-05
-3.53002564058923e-05
-3.5136887414154e-05
-1.45549829018011e-05
-2.33359248019277e-05
-7.50146676132701e-06
-1.49507324259068e-05
-1.38179502427708e-05
-6.68393433859315e-07
-2.59196683279765e-05
-1.9466850623119e-05
-1.95300122510269e-05
-3.24299678399011e-05
-8.79674494231202e-06
-1.72827768944445e-05
-1.48745187414666e-05
-1.78814832449208e-05
-2.1675428279985e-05
-1.31071453476323e-05
-1.61938981877195e-05
-1.83799064081277e-05
-1.69489032785364e-05
-1.56750204002819e-05
-2.33505872942343e-05
-1.28277719203523e-05
-1.89073809064965e-05
-2.85185861622594e-05
-3.10758333045236e-05
-4.0286107150874e-05
-5.60869137603498e-06
-2.62446602638816e-05
-2.38467901087484e-05
-1.57373367016305e-05
-1.74032685023626e-05
-1.77646454879728e-05
-2.3720134922091e-05
-1.02839250508455e-05
-3.90057390557613e-05
-3.71027907980653e-05
-2.00521396724568e-05
4.49879227539023e-06
-1.2315012259738e-05
-3.34692814809514e-05
-2.56361128250954e-05
-9.94827474333961e-06
-2.48298125408368e-05
-2.74936251156007e-05
3.08875847738797e-06
-3.19052684822664e-05
-1.27359733309168e-05
-1.6132842269317e-05
-2.67296671067655e-05
-1.60798006385796e-05
-3.42445303216106e-05
-1.32197456588306e-05
-2.4071867488801e-05
-2.32163862935968e-05
-1.65501692397054e-05
1.04445294442238e-05
9.45523601512308e-07
-2.76336818480236e-05
-1.04045890256099e-05
-3.76687412606541e-05
-7.54800911068112e-06
-1.81574535061695e-05
-5.13469736509635e-05
-2.93156788271341e-05
-1.00551854689247e-05
-1.72196609265731e-05
1.0766587206901e-05
-1.3341945637002e-05
-2.09763845541305e-06
-3.25752256658554e-05
8.7099700456214e-06
-1.85261774074728e-05
-1.48023777886354e-05
-2.85576879356269e-05
-2.02676716208322e-05
-3.97864298390783e-05
-4.6634216703176e-05
-6.30722885269484e-06
-4.2085194377874e-07
-4.52075243739011e-06
1.05588819702514e-05
-2.63134002952074e-05
-2.22093426039649e-05
4.20994935384217e-06
-1.00105347346772e-05
-2.21205521287553e-05
-3.943382917598e-05
-3.44680197533483e-05
-3.95347575609802e-05
-2.72923014857477e-05
-2.91142599810844e-05
-3.77885737168254e-05
-2.03433203820913e-05
-3.42872028646232e-05
-9.54415183862802e-06
-5.73730151736693e-05
-8.59163798387811e-06
-8.25030130862455e-06
-1.64464651225944e-05
-2.60610136379358e-05
-2.2151964559186e-05
-2.20783356481159e-05
-2.68911649840601e-05
-1.60862101819756e-05
-6.92421057769889e-06
-1.13209760881336e-05
-1.79711701574633e-05
-4.60538648202855e-05
-1.6374922578391e-05
-2.70714422089938e-05
-3.0214294639733e-05
-8.00711861113702e-06
-1.06187682950394e-05
-1.95193146656124e-05
-1.53680579340782e-05
-2.30710891016221e-05
-2.60831045527655e-05
-2.32768941151439e-05
-2.10117258064083e-05
-8.80615852380822e-06
2.038855307602e-06
-2.06363166339867e-05
-2.16187769767973e-05
-1.8590648187167e-05
-1.7967599594265e-05
-2.125322682698e-05
-1.18438640938974e-05
-1.21160095561184e-05
-1.80048776409257e-05
-2.19645459239914e-05
-3.28058162569222e-05
-9.96099826789447e-06
6.72708909745938e-08
-1.93044973411395e-05
-2.65009296829864e-05
-2.91282576138271e-05
-2.19331688153431e-05
-1.37677929779831e-05
-9.47028467399346e-06
-2.24413646160653e-05
-1.10149798714765e-05
-2.41819450730243e-05
-2.20282432233293e-05
-4.17714885494851e-05
-3.6453203248795e-05
-1.62452845463703e-05
-2.16795763303177e-05
-2.83078954970576e-05
-1.18100699933011e-05
-4.22086260947183e-06
-7.51236561087109e-07
-3.19860656028586e-05
-2.81606949512766e-05
1.23524398964626e-06
-2.16409375820327e-05
-2.86423392102235e-05
-8.22671994225241e-06
-1.63624661407321e-05
-4.54827889003653e-05
-1.14357005451767e-05
-3.62422213124644e-05
-1.31035920273299e-05
-6.56585055931864e-06
-3.07453323285518e-05
-4.08303738993321e-05
5.43033608656943e-06
-4.77418743142748e-05
-1.70948068103071e-05
-3.13139893182791e-05
-5.88411445762177e-06
-2.26274773301645e-05
-3.06509231736979e-05
-1.52446883364836e-05
-1.75655070951885e-05
-2.44603761386207e-05
-2.65905476411837e-05
-1.04620547753364e-05
-3.60093567941295e-05
-4.57643680160691e-05
-1.52538640671276e-05
-2.15806018267097e-05
-3.79322075338207e-05
-2.09335145384826e-05
-1.44702966766406e-05
-2.31627216184399e-05
-1.19306649296617e-05
-1.13334674472963e-05
-1.6513063325005e-05
-4.95507345744997e-05
-4.31987615191702e-05
-1.45836226324488e-05
-6.28226250112188e-06
-1.65651032998234e-05
-4.34526133642274e-05
-2.3284834352247e-05
1.71963360755598e-05
-9.58065178038019e-06
-1.72152228173954e-06
-3.84164032931368e-06
-3.09934985319837e-05
-2.53005673019393e-05
1.26650864058544e-05
-2.43585624424357e-05
-1.17648578118286e-05
-8.5851596207393e-06
-1.70576772235305e-05
-2.17191436170346e-05
-1.54412213443574e-05
-2.9291162695628e-05
-7.5367441536144e-06
-1.55135048355909e-05
-1.8315948608486e-05
-1.56837287075335e-07
-5.52434888974006e-06
-6.7002954514538e-06
-1.25636089316856e-05
-2.26638548166688e-05
-3.00957105510342e-05
8.47273131125156e-06
-3.72021054821341e-05
-2.48001837802304e-05
-2.12225754233374e-05
4.90591836074236e-06
-8.95863979602771e-06
-9.30055361737482e-07
-3.14116154416921e-05
-3.16819872385463e-05
-2.04107904975001e-05
-3.88929133503594e-05
-1.58748573031723e-05
-1.80839456312464e-05
-6.08479996335072e-06
-1.13224066097192e-05
1.07257465703973e-05
-2.57297884695688e-05
-3.90596877920998e-05
-3.02246300782181e-05
-1.76165094798833e-05
-3.76452307856572e-05
-3.74802295548598e-05
-9.49523587856116e-06
-1.61143680962117e-05
-2.96510585881202e-05
-4.16972889261638e-05
-2.82506217356336e-05
-1.92996463001849e-05
-2.2801250260229e-05
-1.81464693332895e-05
-2.06419966938556e-05
-2.807773441813e-06
-1.21400330557713e-05
-1.64295143442936e-05
-1.77637627751808e-05
-7.26333913487206e-06
-1.47394365671848e-05
-3.37957190313761e-05
-2.351672169858e-05
-7.5101803342941e-06
-1.02383561423895e-05
-3.41704804937526e-05
-2.33549195541555e-05
-4.4722203699956e-05
-2.61301997400128e-05
-2.44007385533551e-05
-3.88125670273171e-05
-5.49426655892293e-06
-2.4867340128756e-05
-3.48187528777194e-05
-4.73157136922199e-05
-1.81095510937477e-07
-3.72142646556731e-06
1.06920028184958e-05
-5.31575198229776e-06
-2.38952306993455e-05
-3.00944469210247e-05
-2.73322664376179e-05
-1.54736707020408e-05
-1.5344352065343e-05
-9.37802863792433e-06
-2.41640850338768e-05
-9.45374473274121e-06
-1.89454680511345e-05
-1.28132164110462e-05
-2.96436672531085e-05
-2.0453010550861e-05
-3.03200540358435e-05
-9.90175972820885e-06
-9.01209549206871e-06
-9.82304786306301e-06
-8.87331247608909e-06
-2.56263588972388e-05
-1.58212156442569e-05
-2.11016999677451e-05
-1.76120182692936e-05
-4.57717764990559e-05
-1.16525321476613e-05
5.33237972224527e-06
-2.44734247637036e-05
-3.1060605626294e-05
-2.45654398422665e-05
-1.27445265236985e-05
-2.89698868676768e-05
-3.63676525226548e-05
-2.07597331762857e-05
-3.38579793462182e-05
-9.43487123410542e-06
-8.0894724349692e-06
-3.36622599931859e-05
-8.29232747121425e-06
-1.27503453607203e-05
-2.45673007190466e-05
-3.07327393586835e-06
-2.99723373248852e-05
-1.5316457387159e-05
-5.61031532685327e-06
-2.72869573550278e-05
-1.66620499878449e-05
-1.39966962972784e-05
-3.66010560271947e-05
-1.49554619460014e-05
-1.73104881339039e-05
-3.02744191120632e-05
-2.05882261257111e-05
-2.490652172996e-05
-4.04802513596779e-05
-9.62624666678911e-06
-7.36109753771988e-06
-3.0426881967907e-05
-1.86268164277084e-06
-1.59868409417949e-05
-2.89002262494537e-05
-4.30708253095103e-05
-7.50819141261801e-06
-2.32964632848196e-05
-3.00654176600579e-05
-2.96419323030528e-05
-2.2895565058767e-05
-2.33433480509702e-05
-1.49097213933991e-05
-2.74808290321095e-05
-4.11482863379774e-05
-2.30787706035058e-05
-1.86949328196677e-05
-5.37915006020862e-05
-2.0287893011236e-05
-4.45769688212282e-05
-8.7251471533555e-06
-1.6010343580488e-05
-2.96392343832147e-06
-1.79455900433647e-05
-3.61096398015044e-05
-5.88401479487091e-06
-1.64855705007584e-05
-1.13001270377121e-05
-9.28012242384733e-06
2.53542135878928e-06
-1.96882534154182e-05
-1.34764468577127e-05
-2.18729882902525e-05
-2.17549723549513e-05
-2.74048772275798e-05
-1.98508479530061e-05
-1.70311034723033e-05
-3.02383882754916e-05
-4.12140741568594e-05
-1.75443735919432e-05
-3.56502433228612e-05
-1.82987741747274e-05
-3.41129806591773e-05
1.00640719806638e-06
-1.13200004109148e-05
-1.35756884454194e-05
-3.46957337730143e-05
-2.73500229203685e-05
-1.68205702879827e-05
-1.16490693910377e-05
-2.36598776317814e-05
-3.42936457621564e-05
-4.5389876162677e-05
-1.22264721059166e-05
-1.06863782282382e-05
-1.23928937259464e-05
-2.92696685189482e-05
-3.72683595895982e-05
-3.12310323790481e-05
-8.25683018702403e-06
2.7316064065502e-06
-1.89960252734996e-06
-3.5633099006938e-05
-1.73669050637385e-05
-2.37983162714995e-05
-3.95095315916215e-05
-2.55090126454344e-05
-3.21080422630973e-05
-1.42716838539346e-05
-7.31836269237507e-07
-1.05939197615954e-05
-1.28591236801802e-05
-1.94416025370522e-05
-1.2010040456413e-05
-2.77695950249898e-05
-3.35047810602064e-05
-3.83683077880506e-05
-2.84912815801514e-05
-3.5741301132526e-05
-3.60913708105796e-05
-1.28733308227731e-05
-9.91574447197426e-06
-3.63280936332579e-05
-2.57381897856646e-05
-3.12290796234615e-05
-2.17567892297292e-05
-1.34267016766614e-05
-3.61519328746011e-05
-3.19099266959549e-05
-2.75112258872531e-05
-3.17106150258476e-05
-9.55415784994733e-06
-1.1623057192312e-05
8.74495618005995e-06
-1.38147891057883e-05
-2.67701408242496e-05
-4.28749081363825e-05
-3.77972753606882e-06
-3.32523061773355e-05
-3.79845038433239e-05
-4.27885264902479e-05
-2.03586787609191e-05
-4.24602331209087e-05
-2.9455366287572e-05
-1.10577409299876e-05
-2.81712297741485e-05
-3.8347438457961e-05
-3.99563588200191e-05
-2.52279540211428e-05
-3.65123962144101e-06
-4.87266156791395e-05
-2.7121545580964e-05
-4.47669029588545e-06
-1.85312027636497e-05
-1.7333416179412e-05
-1.46670743167837e-05
7.28190409956565e-06
-3.17336379682031e-05
-2.0975270306029e-05
-1.71855919474812e-05
-1.62694514160436e-05
-1.71130237406577e-05
-1.21711042004246e-06
-2.52683837555762e-05
-9.03986734549834e-06
-1.75228643901453e-05
-6.27319989651979e-06
-2.12685344106923e-05
5.62642981010277e-06
-1.15826185343508e-05
-1.1522495151796e-05
-2.52744481743326e-05
-3.20389481638442e-05
-2.51499165190851e-05
4.49909758285e-06
-1.05035320126535e-05
-9.90233401664694e-06
-3.43964718794461e-05
-1.02228669712953e-05
-4.43769885500033e-05
-1.27240686604527e-06
-4.26935777640123e-05
-3.98400822737922e-05
-2.94880660826279e-05
-2.73118079387425e-05
-4.5485903029526e-05
-3.548334940005e-05
-3.45258298417909e-05
-2.12746796562359e-05
-2.13457708097706e-05
-3.48052204928426e-05
-3.54067020036869e-05
-2.62637959595069e-05
-1.83002535432261e-05
-2.34700331039504e-05
-1.57081370196849e-05
-1.6013805524423e-05
-1.38919976397169e-05
-1.69905971751002e-05
-2.43116352693645e-05
-2.98229612782316e-05
-4.43700198388564e-06
-3.25799054608526e-05
-2.1215297487024e-05
1.34179352737547e-05
-1.3317754319237e-05
-3.518825916559e-05
-1.29580019669665e-05
-8.89420922016212e-06
-4.29540976484828e-05
-2.89995924603267e-05
-2.76806739636363e-05
-3.52826301633524e-05
-2.0289530838209e-05
-3.32028019433026e-05
-2.50572706972236e-05
-1.34922506479709e-05
-2.70227166467995e-05
-2.53158147402328e-05
-1.51430149658028e-05
-2.90416615852627e-05
-1.64546892722968e-05
6.58201837417415e-06
-1.58218750727204e-05
-1.91100476312586e-05
-1.4159555837276e-06
-1.20405507632856e-05
-1.63110274726363e-05
-3.05890116269221e-05
-9.65061401771597e-06
-2.3877555649255e-05
-2.71515837241727e-05
-2.33046137940855e-05
2.46726837187562e-05
-1.30326729325784e-05
-2.78128089074462e-05
-3.11672167171117e-05
-2.08001468894502e-05
-2.66253243611723e-05
-4.53317793119501e-05
-1.24329364574083e-05
-2.13712355960671e-05
-1.8729624776098e-05
-1.52681639739797e-05
-1.35174322673404e-05
-1.6014273684288e-05
-2.45560577930652e-05
-1.8387385074377e-05
-2.47914888654817e-05
-2.12880134069359e-05
-1.39695092237099e-05
-9.55111011257008e-06
-2.02767742527796e-05
-7.70219206185146e-06
-3.1354598628825e-05
-1.05904493640285e-05
-2.77591196693877e-05
-2.43383502431395e-05
-2.99469630495246e-05
-4.23352851196072e-05
-3.1353395025245e-05
-1.53040161894098e-05
-7.29547447679721e-06
-1.53506314781246e-05
8.84935608373809e-06
-8.94582554148701e-06
-2.0149956906275e-05
-2.59835612325405e-05
-1.12901030004477e-05
-2.60174190812408e-05
-1.98291181171524e-05
-1.59769648773237e-05
-1.60742084005297e-05
-1.77802520131134e-06
-8.61784555891081e-06
-2.49118784794284e-05
-2.77951344619987e-05
-1.20039232713578e-05
-1.74532611145753e-05
-1.29182380456389e-05
-1.46050248916114e-05
-3.09352708445791e-05
-1.75525277678258e-05
-3.83231805210521e-05
-2.16682847154076e-05
-3.25091000994665e-05
-3.40556460596512e-05
-2.98851688406066e-05
-1.24551535988308e-05
-1.52530959232842e-05
8.63936813554584e-06
-1.7190987873981e-05
-2.91129370988285e-05
-2.90450425613569e-05
-1.13421874112066e-05
-4.98288496257823e-05
-9.52791417281069e-06
-2.90846019274938e-05
-2.97006293433294e-05
-2.24896354441033e-05
-2.13639518600892e-05
-1.82511381628889e-05
-1.88213600526317e-07
-2.73752610895322e-05
3.45153727116972e-06
-4.53972248068607e-06
-6.22647613789689e-06
-2.10471204708199e-05
-1.18291264172156e-05
-2.97816075933062e-05
-6.91009406831335e-06
-5.48434025848938e-06
-1.54037999977271e-05
-1.87309659485335e-05
-1.69215617761726e-05
-2.93079981584792e-05
-2.18977105624396e-05
-1.99310108695421e-05
-2.21896819078264e-05
-1.58248623363925e-05
-3.34021499158029e-05
-8.09996272192146e-06
-2.43237591845904e-05
-1.68365043630521e-05
-3.89395840344287e-05
-1.40427014657912e-05
-5.26566405314736e-06
-2.21039145553852e-05
-2.3956363967559e-05
-4.31567264888367e-05
4.86859033649119e-06
-1.49598430926567e-05
-1.18982216210224e-05
-9.75516981879341e-06
-2.29147068613842e-05
-1.200234916789e-05
-2.5197890063196e-05
-5.31557894927281e-05
-1.75480591583624e-05
-1.00293453530499e-05
-1.78100509755277e-05
-4.23875082227608e-06
-1.24759116942319e-05
-3.01178258647522e-05
-2.68996446688809e-05
-1.09681764624413e-05
8.74836759017884e-06
-9.6130570240786e-06
-2.58224736951113e-05
-1.61105892567547e-05
-4.06996649865113e-05
-1.58869116695233e-05
1.96072648381275e-07
-2.38781629875616e-05
9.49029276132772e-06
-1.71236540750394e-05
-2.07087863270051e-05
-1.15769881578273e-05
-1.89329726361461e-05
-3.65380706257936e-05
-3.23997519525832e-05
-4.75563857434542e-05
-2.21611013643921e-05
1.00469428348e-05
-3.13164525479815e-05
-1.95208809597076e-05
-3.65732669200503e-06
-2.84385888856445e-05
-1.66710033588981e-05
-2.8639996439616e-05
-2.74533784356903e-05
-3.35873259798318e-05
-2.03737300256943e-05
-1.44303757750656e-05
-5.08294355948976e-05
-3.17298837807433e-05
-3.48438162202149e-05
-3.08382406881064e-05
-3.20840225026692e-05
-2.11098747861882e-05
-2.10431249531732e-05
-1.8837598890103e-05
-4.244628244106e-05
-2.6442627455197e-06
-1.02231509326251e-05
-2.6749538260641e-05
-8.04649358588602e-06
-2.76011989791829e-05
-3.75483930657221e-05
-1.22777631313415e-05
-2.62820399038834e-05
-7.24218171025601e-06
-3.01174380996627e-05
-2.65951919157003e-05
-3.03025208040983e-05
-1.37554787850926e-05
-2.09561140497113e-05
-3.10499790779613e-05
-1.1569135080142e-05
-4.20164130325695e-05
-3.46138022740894e-06
-3.51538321849851e-05
-2.40896149979818e-05
-2.77901551523472e-05
-1.89788384482563e-05
-4.11434943011948e-05
-1.91022060630105e-05
-5.26868602251508e-05
-2.64028626141409e-05
-4.34335053939083e-05
-4.08640119061465e-05
6.91282988752979e-06
-4.63176787785866e-05
-1.70093018874125e-05
-8.9993836589403e-06
-1.6413933990842e-05
-1.4708453379001e-05
-9.52373710824904e-06
-2.12542855833591e-05
-1.56495657956909e-05
-1.79778312163948e-05
-1.99498355074976e-05
-2.14747238972473e-05
-2.25545510466312e-05
-1.92175014917426e-05
-2.38363869243612e-05
-3.25013973766388e-05
-1.94930786784961e-05
-1.03072595290373e-05
-1.66474300149319e-05
-1.84921174386368e-05
-1.69340536101555e-05
-1.06738450548755e-05
-3.97296298696336e-05
-4.56833869380617e-05
-1.28645140802406e-05
-1.8321121580525e-05
-1.63249544514483e-05
1.89709134339977e-05
-3.91813747435729e-05
-2.58233344127267e-05
-1.0360886435201e-05
-3.02390510778462e-05
-7.55545563232953e-06
-3.07386802066681e-05
-3.68803565649853e-05
-9.7645719204573e-06
-2.63498977115767e-05
-1.1284370278271e-05
-7.98379074822564e-06
-1.99145949793973e-05
-1.44241880729935e-05
-3.39254057104488e-05
-1.458441812769e-05
-2.67911313270591e-05
-6.98386568180278e-06
-2.05841666472334e-05
-1.48808784103179e-05
-1.03982817618584e-05
7.36641880992455e-06
-1.09375190164201e-05
-2.79480924208683e-05
-1.95618653692257e-05
-1.17903548179352e-05
-8.22640751973701e-06
-2.79897690149405e-05
-1.45767956472851e-05
-3.58363045730018e-05
9.31744327920837e-07
-2.85004472410437e-05
-4.6564603361826e-05
-4.96816575617648e-05
-3.49622294959276e-05
-3.10032644529773e-05
-2.6070529816668e-05
-1.3869407523046e-05
-3.87673982466128e-05
-3.34140483164626e-05
-6.0271264155993e-06
-3.01275783271473e-05
-3.34174549433208e-05
-4.21797649784058e-05
-3.195024775835e-05
-3.89325323569278e-06
-2.32940770240733e-05
-3.08019654683081e-05
-1.90602049633587e-05
-8.55517114753659e-06
-2.17423330516054e-05
-3.32546137418857e-05
-3.32959868342525e-05
-9.75367308090538e-06
-2.47040165222603e-05
-3.41306616128033e-05
-2.45640238183436e-05
-2.53181743913096e-05
-3.8959952422467e-05
-1.14267803703537e-05
-1.15068738493047e-05
-2.57458851361257e-05
-2.89343462147172e-05
-1.45031221897461e-05
-3.01417767562555e-06
-2.5484473099978e-05
-1.03449865709652e-05
-2.08489858803035e-05
-3.6623298635334e-05
-2.67492436567721e-05
-5.92775081829202e-06
-2.64485740378439e-05
-9.01428828823273e-06
-2.51033641166208e-05
-3.41677032385964e-05
-7.45175046119675e-06
-2.89091212892849e-05
-2.67178304628161e-05
-7.95491571060402e-06
-3.49540546638528e-05
-2.05923121901204e-05
-2.07128222831566e-05
4.12087997305091e-06
-2.04114882596435e-05
-1.7286967759077e-05
-5.79204702674499e-05
-3.55976062783963e-05
-2.30178703191701e-05
-1.95273353094616e-05
-1.16718586043492e-05
-2.10951769918555e-05
-1.81657911832223e-05
3.09071664109787e-06
-2.71207137746139e-05
-2.45207045273815e-05
-3.48761331220931e-05
-2.46428004859957e-06
-3.7401213606182e-05
-2.80217705999578e-06
-1.12868860614233e-05
-2.68986911180425e-05
-1.00616049721087e-05
-3.22262215327135e-05
-8.39467153320961e-06
-1.87302516686772e-05
-1.46868533155976e-05
-3.84189170712519e-05
-3.8202158768547e-05
-2.58979910623464e-05
-5.55764472128021e-06
-1.47215538099307e-05
-1.77002029372304e-05
-1.95957009601914e-05
-2.50818851080595e-05
-2.61579976506026e-05
-2.28188241676034e-05
-2.26882679466683e-05
-3.31711285302663e-05
-2.4132669186319e-05
-2.26383323039332e-05
-5.71564135408329e-06
3.11416407370193e-06
-2.0199580660326e-05
-1.90745533210646e-05
-1.54384588003293e-05
-1.39027388711137e-05
-2.86922281916526e-05
-1.55782707962212e-05
-1.03422674490783e-05
-2.99942142748999e-05
-3.59828062728565e-05
-8.25500355473392e-06
-4.49973980952139e-05
-3.87276579412639e-05
-3.84397920427575e-05
-2.72839550816864e-05
-1.02053855519018e-05
-2.92569228072584e-05
-2.24149582712806e-05
-3.77960803457432e-05
-2.67089022020175e-05
-1.58929573504173e-05
-4.32997149868775e-05
-5.19792944450065e-05
-2.42332781107231e-05
-2.1558494607472e-05
-2.71037887766736e-05
-2.83524744699907e-05
-4.95702266580971e-05
-3.8516085876096e-05
-3.58944727562752e-05
-3.08888769337874e-05
-4.07363871405002e-05
-1.79592740539833e-05
-2.03111327042421e-05
-6.56422397297308e-06
-1.85435050183555e-05
-2.77395914800115e-05
-2.41283498844195e-05
-7.8495875413251e-06
-1.49206750875726e-05
-1.40753046877295e-05
-1.12543125216174e-05
-3.34387874892739e-05
-2.45618502706222e-05
-9.94490452554603e-06
-2.97841223351565e-05
-2.45443839587242e-05
-2.82514442703933e-05
-2.1488466224116e-05
4.26903908552992e-06
-3.35913466683386e-05
-2.50139175117983e-05
-6.67160015699527e-06
-2.00330551182697e-05
-2.36381879610288e-05
-1.71027660393111e-05
-2.89082787597393e-05
-3.17395899674395e-05
5.43032379661322e-06
-2.24098662250442e-05
-2.27704300625488e-05
-3.76472108359745e-05
-1.47051567898223e-05
-1.41244440130967e-05
-2.24405011620602e-05
-2.324604028105e-05
-2.62050650739216e-05
-1.57295175368202e-05
1.23663283163211e-05
-1.97325378260145e-05
-9.43189001461938e-06
-2.62391236102143e-05
-1.29158707063343e-06
-1.1908235999649e-05
-1.40176573000031e-05
-2.37649583196981e-05
-1.65140644614676e-05
-1.21855152381847e-05
-2.27438908436718e-05
-4.20330243020028e-06
-7.21728497914025e-06
5.98103136739692e-06
-2.23383665685351e-05
-1.85390149831004e-05
-2.09077673657195e-05
-2.78425125453327e-06
-3.13547557782484e-05
-1.08846204678386e-05
-2.06606697376461e-05
-3.09768777941383e-05
-1.61741203359829e-05
-2.00825491596835e-05
-2.79186528702227e-05
-3.18644908899496e-05
-5.18473790700616e-06
-3.53767404849459e-05
-1.65772182782103e-05
-1.42747686773205e-05
-1.22098695894589e-05
6.1584417780823e-10
-2.40148289524042e-05
2.25938216091635e-06
-2.20099492413889e-05
-2.25021633178587e-05
-1.80374912423452e-05
-2.92046950747154e-06
-2.6776968018052e-05
-2.28614700321092e-05
-2.08064933924036e-05
-2.26089871477465e-05
-3.32623792989026e-05
-1.82831440332772e-05
-2.7260654057323e-05
-1.59335242839474e-05
-2.37272606154947e-05
-3.42386300656299e-05
-2.20584986435397e-05
-1.40207438526797e-05
-5.13488205863486e-05
-2.98062197916555e-05
-2.32120533579333e-05
-1.42729407799556e-05
-2.08221822491743e-05
-2.84186838410363e-05
-3.21066075900865e-06
-2.88617044059303e-05
-1.73625908468323e-05
-1.69059269504814e-05
-2.72119408603139e-05
-1.37741788411399e-05
-1.27972167881194e-05
-8.00359054466357e-06
-3.55020809987547e-05
-1.92068690007939e-05
-3.87117724831771e-06
-3.13659542548278e-05
-3.38330212697017e-05
-4.97063400770055e-06
-2.29913940326703e-05
-2.73217944813033e-05
-2.30813645520161e-05
-8.49446422145122e-06
-1.32545775256344e-05
-1.34460551218626e-05
-6.71581094334278e-06
-1.08875755681021e-05
-4.05931581497649e-05
-3.52922221493971e-05
-1.94654411243836e-05
-1.7893442381349e-05
-3.49870932853457e-05
-2.92797451861524e-05
-3.47812627383386e-05
-6.8997474774975e-06
-2.31924658148579e-05
-2.11610878740294e-05
-1.99646292639094e-05
-1.76782482137872e-05
-1.01821839264643e-05
-2.99621557375767e-05
-1.75686575822025e-05
-1.75642547113801e-05
-1.87043042978267e-05
-1.08011608908837e-05
-4.6082406194172e-05
-2.64662963701254e-05
-2.22546617878137e-05
-4.23141129319356e-06
-4.28822521796568e-06
-6.79837416361403e-06
-3.10639111249382e-05
-1.96705251075693e-05
-2.70578745485445e-05
-3.63067266601205e-05
-2.81250678633351e-05
-2.62338924752374e-05
-1.94909015718595e-05
-2.71812804741739e-05
-1.75878423038606e-05
-2.07803175325079e-05
-3.03690486674316e-05
-3.57628955705385e-05
-9.05415142655112e-06
-4.44323464195429e-05
-1.51737660593985e-05
-2.0237662766185e-05
-3.05175715883954e-05
-2.81799949805592e-05
-2.31967028603437e-05
-2.47569367139273e-05
-2.25162527737323e-05
-1.89924553694789e-05
-3.37887182476897e-05
-3.07433972990178e-05
-9.81747546867303e-06
-2.04295503002964e-05
-4.78310701727535e-05
-7.36306984823252e-06
-1.65817427708241e-05
-4.37602169634303e-05
1.22255424695214e-05
-3.3700217351483e-05
-3.06767421588785e-05
-2.51004296571934e-05
-2.94376214925191e-05
-3.60722723153848e-05
2.03075288384913e-06
-4.31610177403919e-05
-3.50737855778353e-05
-1.23798341973068e-05
-3.34812454618093e-05
-1.59658063263391e-05
-9.32576932455675e-06
-2.91093200093763e-05
-6.58256555510355e-06
-3.38332329525501e-05
-1.2297963556795e-05
-2.59514258942314e-05
-3.07090362027224e-05
-1.17408307547765e-05
-8.66388520540649e-06
-2.45794130616589e-05
-2.19693298387236e-05
-1.0699891603773e-05
-2.34732021107563e-05
-1.12209407883579e-05
-2.89363112566047e-05
-2.6441609379704e-05
-6.91134452231439e-06
-1.32970801492643e-05
-3.01851833579027e-05
-2.93554259822114e-05
-1.9111197943599e-05
-1.22790509798874e-05
-1.622923541855e-05
-1.26653252970744e-05
-1.13994613733973e-05
3.94471576702043e-06
-1.61339512880555e-05
-3.01184141122629e-05
-3.33449986627076e-05
-3.06364934825055e-05
-1.99386466474635e-05
-3.63530958561705e-05
-2.89748709121781e-05
-1.9474204887595e-05
-3.74273354676939e-05
-4.2317585239169e-05
-1.72956929264259e-05
-1.18706074206138e-05
-3.0833948391451e-05
-1.40220811912579e-05
-2.42590486340227e-06
-1.83735819728366e-05
-2.12220086091896e-05
-3.40521954067319e-05
-2.2929762053974e-05
-6.55863526849722e-06
-1.68479996954612e-05
-8.98154389437216e-06
-3.05841230696912e-05
-2.53414016779139e-05
-3.77299309782864e-05
-2.70687208570946e-06
2.45651500559662e-06
-2.70952534340765e-05
-1.12745491432733e-05
-2.37479984383875e-05
-7.76022636188214e-06
-1.73480585810976e-05
-3.20406451843711e-05
-3.83418864015305e-05
-1.91062584131621e-05
-2.42032467983836e-05
-1.0277566423944e-05
-3.11329152223267e-05
-3.91066030841936e-05
-2.48469482694777e-05
-3.43470582504747e-05
-3.89704135421187e-06
-2.31341254274611e-05
-2.22214741046331e-05
9.13949485105041e-07
-2.67333777153353e-05
3.62409471382012e-06
-8.47109381870706e-06
-1.15479515576046e-05
-1.60612102155906e-05
-3.59667644564635e-05
-2.54916796647705e-05
-1.71187007290799e-05
-1.63169692370967e-05
-1.93953725303161e-05
-1.01482925406541e-05
-2.2750514940983e-05
-1.37610644369952e-05
-3.1156054139627e-05
-3.36827911668771e-05
-4.36894567607406e-05
-2.79292471818254e-05
-4.41618411113011e-05
-3.7118138096069e-05
-1.9998706063285e-05
-1.79113682442547e-05
-9.68691546087901e-06
-3.1761385718633e-05
-1.06843619667622e-05
-4.8044566497216e-05
2.3690378342246e-06
-1.90361280252937e-05
-6.11353127871885e-07
-4.49990583335699e-06
-2.5876762753545e-05
-1.77329328652506e-05
-3.2253855823912e-05
-2.44143954148556e-05
-1.24006088145061e-05
-1.58674834717388e-05
-1.66378658161111e-05
-1.92563171304061e-05
-4.62667194974525e-05
-1.37865466805317e-05
-2.18954532242284e-05
-2.94019174891019e-05
-7.84187071499863e-06
-2.10399273568459e-05
-2.7649942494306e-05
-3.09976306956202e-05
1.68084186289255e-06
-1.53191335002987e-08
-1.78153593011941e-05
-1.53987932448981e-05
-2.7232958509736e-05
-2.23464725363795e-05
-2.24431979911856e-05
-7.69741603662606e-06
-2.24716757072027e-05
-1.29374191847589e-05
-3.16314400979671e-05
-3.31451822787499e-05
-6.70353967993524e-06
-4.61339202717621e-05
-4.43423840108195e-05
-2.94849356052478e-05
-1.21321839343967e-05
-1.92364268410683e-05
-1.48747280540877e-05
-2.65387595151459e-05
-8.20258602376931e-06
1.4295351401942e-06
-4.37653651625766e-05
-3.15549517068321e-05
-4.23414083732628e-05
-1.07509333187665e-05
-3.3712192164477e-05
-2.20337855319847e-05
-2.5947486843558e-05
2.60354678563274e-07
-4.23659730935711e-05
-1.48787124469348e-05
-3.32194056028569e-05
-5.01626217628838e-05
-1.3818514085876e-05
-3.21069913735853e-05
-4.08834657100497e-05
-4.50776990156474e-05
-1.16731672123459e-05
-2.45042469895238e-05
-3.90102077078444e-05
-2.12268311532611e-05
-4.3795127550794e-05
8.65679001531554e-07
-1.57928130907717e-05
-2.02241230144551e-05
-4.10258842169247e-06
-1.97215450007801e-05
-7.53271329242573e-06
-1.13193581324831e-05
-2.00658733831073e-05
-3.58997554900273e-05
-2.94533470666478e-05
-1.95386271477287e-06
-1.54655905980375e-05
-1.55553753160833e-05
-1.70564938767323e-05
-3.18524730607891e-05
-2.32697028661264e-05
-2.2512299343212e-05
-4.07934350371476e-05
-1.44340280418273e-05
-5.59020773884957e-06
-5.99786535328182e-06
-1.64943319854598e-05
-2.76042116167805e-05
-4.65909180499933e-05
-1.38913501250732e-06
-1.24789209930751e-05
-1.15332147658941e-05
2.75307297099962e-06
-1.67250008870659e-05
1.33083716565065e-05
-2.8833291023512e-05
-4.23246720343798e-05
-1.90941580498353e-05
-1.16768609082908e-05
-1.86518037328058e-05
-1.06651646428164e-05
-6.9877237096808e-06
-2.08718837265287e-05
-1.70858295615652e-05
1.21586938430808e-06
-2.02645221160021e-05
-3.19523271557155e-05
-1.89564374542369e-05
-3.33710084813029e-05
-1.29923542832852e-05
-2.10822596222894e-06
-1.7602909815072e-05
-2.60728782774547e-05
-2.05908982384874e-05
-1.9118388112346e-05
-8.23837364157762e-06
-3.05957850808448e-05
8.58553738797353e-08
-1.8797205567579e-05
-8.71158528038705e-06
-4.0421055211258e-05
-1.80867240555622e-05
-2.74794470104111e-05
-2.85063637126441e-05
-2.05733620011251e-05
-2.23780285336453e-05
-1.55603043915353e-05
-2.31476708156459e-05
-1.01810202635115e-06
-3.56700458804809e-05
-2.81736971727413e-05
-2.41812030848815e-05
-1.03657448550437e-05
-1.26449613079076e-05
-3.10359724938131e-05
-1.70107427158653e-05
-9.786919061297e-06
-2.97864679314551e-05
-2.82064422055068e-05
-1.83841526871713e-05
-2.15986022086635e-05
-9.08498027876155e-06
-1.0074625944985e-05
-1.71387183507944e-05
-3.14557104612233e-05
-4.57306807875154e-05
-2.87703628050402e-05
-3.43267347944806e-05
-1.64675678479835e-05
-1.03502293215809e-05
-1.17923051488536e-05
-2.21501185254829e-05
-3.23233248496935e-05
-3.47877435934533e-05
-2.54987765194717e-05
-1.8678042194881e-05
-2.08465030247392e-05
6.01570573403208e-07
-1.60232762386334e-05
-3.67242845758557e-05
-1.35194850556304e-05
3.27359087178427e-07
-1.64388006168438e-05
-1.4618068750891e-05
-1.52907023210815e-06
-3.22204921098241e-05
-9.92105220988223e-06
-2.57767447061846e-05
-1.482587906624e-05
-1.69257088976224e-05
-2.30033781964369e-05
-1.47368638984738e-05
-2.07190082986214e-05
-2.62043360073726e-05
-2.38363823093e-05
-2.02156146862999e-05
-2.40741618575911e-05
-2.07472043368128e-05
-2.96272847854811e-05
-4.90278647592426e-05
-1.69023350056046e-05
-1.3921741045936e-05
-1.0118124863037e-05
-4.04237632977553e-05
-1.81973673509644e-05
-3.07249216399593e-05
-1.13591464013603e-05
-2.28673547029188e-05
-3.87155750060801e-05
-3.03289597518131e-05
-1.64364732711216e-05
-2.05939424006493e-05
-2.2200499293682e-05
-3.16607778864431e-06
-2.09314388651507e-05
-4.55854873621583e-06
-4.44322115534637e-07
-4.01181314310871e-05
-1.93829755533217e-05
-2.52896662544284e-05
-2.06999366092576e-05
-7.11424049002738e-06
-4.04746927212028e-05
-1.68426231510664e-06
-2.7493709941672e-05
-4.36075650308662e-05
8.43784099531707e-08
-1.60839821375133e-05
-2.48053718059442e-05
-1.69809602356073e-05
-2.79391677808249e-05
-1.45595349056858e-05
-2.09407632440924e-05
-1.5377746964031e-05
-2.27185480548938e-05
-8.51467486188035e-07
-3.53295860442259e-05
-1.78066767444499e-05
3.03526290895844e-06
-4.99614542412683e-05
-3.93586733630149e-05
-2.03397654963325e-05
-2.87432262198151e-05
-3.28719576746078e-05
-2.89968211862468e-05
-4.11657770375734e-05
-9.30941442664618e-06
-1.30982518745431e-05
-1.56324502806393e-05
-1.92196272142112e-05
-5.20739313492863e-06
-2.13724188336702e-05
-2.43281816596742e-06
-1.9281420906125e-06
-2.50654557745464e-05
-1.58209401036511e-05
-4.43148210433003e-05
-2.90551208977529e-05
-3.34108146334005e-05
-1.71747316713678e-05
-2.67134729434617e-05
-3.25694015027935e-05
-4.5406229747067e-06
-2.901854768907e-05
-2.30611426392158e-05
-3.73287536311673e-07
-1.69798130419574e-05
-1.41188635793652e-05
-2.33178958250547e-05
-9.05194212651905e-06
-1.87337817452038e-05
1.62654041279281e-06
-1.24288186412728e-05
-3.32453428596485e-05
-1.90725201907267e-05
-1.51477357547825e-05
-1.02213514526876e-05
-1.83041030329589e-05
-8.76932216739099e-06
-2.82721562107159e-05
-1.57490135426028e-05
-2.56735520364753e-05
-1.00411170870026e-05
-4.36701967582819e-05
-1.67622589251459e-05
-3.03273789933771e-05
-1.49142737852951e-05
-6.30238381053402e-06
-8.30840385615179e-06
-1.7008332518876e-05
3.50849130009302e-07
-1.53097685176247e-05
-1.57829708655048e-05
-2.75333297734869e-05
-2.07804040946257e-05
-1.43464238427212e-05
-1.20233164259763e-05
3.1380682107292e-06
-3.30705267287381e-05
-1.26008615871328e-05
-2.15094572916497e-05
-4.63436688062273e-05
-1.0600009140784e-05
-5.22514501220344e-05
-2.28651339042836e-05
-1.32994368634481e-06
-3.27830360224648e-05
-2.04457992299829e-05
-1.63826615839564e-05
-1.51741497973762e-05
-4.96493998706805e-05
-2.70891858243702e-05
-2.66863519246257e-05
-2.3299377030032e-05
-5.4949336982785e-06
-2.44639420108858e-05
-2.5205054309233e-05
-1.98982427646156e-05
-2.15149281692079e-05
-3.25481419561244e-05
-2.47687393181062e-05
-1.28425331676977e-05
-1.68073451105046e-05
-2.14553022730269e-05
-1.02309727340902e-05
1.45139168488663e-06
-2.47359050884816e-05
-6.92252863869382e-06
-2.36021352021495e-05
-5.96787887255789e-06
5.77208705244514e-06
-2.22467762019612e-06
-7.68484172485524e-06
-1.2759540035963e-05
-2.46146010803042e-05
-6.52893979008882e-07
-1.79674320958999e-05
-1.85286132425832e-05
-1.41208948044295e-05
-2.27339611954782e-05
-3.43295150926225e-05
-2.28799086907313e-05
-1.87393062885297e-05
-2.54900351338396e-05
-2.37328948703307e-05
-2.53156693242483e-05
-1.80258796488851e-05
3.24520537365487e-06
-6.55072362038902e-06
-2.69047085593495e-06
-3.36038074263764e-05
-1.46623676060932e-05
-2.04758993272388e-05
-1.65144543599986e-05
-2.69696414026835e-05
-4.02077836951285e-05
3.10120930407468e-06
1.63426818912517e-06
-3.22671810078401e-05
-1.04047301495761e-05
-2.22591998561879e-05
-1.76467840021181e-05
-1.89924890650842e-05
-2.17478198794213e-05
-4.02996675557186e-05
-3.58545719952484e-05
-3.37373680120814e-05
-1.33832544322416e-05
-2.66970825533348e-05
-9.43579079865432e-06
-2.23745296012655e-05
-1.15197499212317e-05
-1.84657230318745e-05
-7.79984370744253e-06
-1.25219680601206e-05
-1.54980141309224e-05
-4.72834614331752e-06
-4.49014345069631e-05
-8.19403135914337e-07
-2.40489458830204e-05
-2.47804528460984e-05
-1.96476298617992e-05
-6.10670195964865e-06
-3.43423307980632e-06
-3.5629387862496e-05
-2.38778164219849e-05
-2.65419921596855e-05
-1.86005195525755e-05
-2.51880717302975e-05
-1.84213097218053e-06
-2.56206233747889e-05
-3.77110852728434e-05
-2.03742172070279e-05
-1.6823351249677e-05
-1.76543587940232e-05
-2.67638152773181e-05
3.20677207998127e-06
-4.23064716925902e-05
-2.06413366711455e-05
-3.94584116112625e-05
-5.83849779473817e-06
-2.32389240283103e-05
-2.0976989096788e-05
-4.39451870527492e-06
-1.57660851380378e-05
-8.10815735407386e-06
-3.60901470608191e-05
-3.75819308278402e-05
-2.7261746116301e-05
-2.03834449731449e-05
-1.62575336665268e-05
-3.26063640479411e-06
-1.1416713317152e-05
-3.32718508724325e-05
-2.78635506193823e-05
-3.90165549746005e-06
-1.90979659452241e-05
-6.60537277443764e-09
-2.03183209039025e-05
-1.56327740758633e-05
-2.1919424136459e-05
-3.03505486745244e-05
-2.52664207829186e-05
-3.2275293363665e-05
-1.12549509189775e-05
-2.81124706303545e-05
-3.74257255118402e-06
-1.94663824161574e-05
2.96566701749275e-06
-2.9610950914248e-05
-2.0362887355358e-05
-2.15479986684175e-05
-1.53753979370918e-05
-2.53656276219491e-05
-2.37100077202856e-05
-5.88485117845625e-06
-3.47517809247478e-05
-3.46003536249159e-05
-1.46206651695839e-05
-3.06596811322585e-05
-8.84325286765706e-06
-2.5209638266741e-05
-4.86211511661859e-06
-1.53948455999083e-05
-2.52884307348519e-05
-2.64124543769417e-05
-7.40835031336811e-06
-6.47734372250219e-06
-2.09951028874959e-05
-1.96368721965648e-05
-1.85499342964901e-05
-1.4732478168743e-05
-1.251112530541e-05
-8.50727880033922e-06
-2.00354699369448e-05
-1.95395400266228e-05
-1.8777713783996e-05
-2.16565913777155e-05
8.05477920297805e-07
-1.89545968201387e-05
-1.91540466141028e-05
8.36504432637433e-06
-3.30590004902062e-05
-3.75504998519126e-06
-8.41107243947097e-06
-1.97448004444597e-05
-3.35536788267449e-05
-1.48008003674091e-05
-3.44488192150763e-06
-8.98453796963711e-06
-3.94765872075593e-05
-3.04320402749421e-05
-3.81801575370521e-05
-3.4435468921448e-05
-4.91302711458147e-06
-2.68150389951957e-05
-2.22678509003215e-05
-2.92288397753561e-05
-2.85392623122349e-05
-1.65685402666657e-05
-3.4472608639708e-05
-5.72694377646852e-06
-1.51741568862771e-05
-3.64961983823916e-05
-2.31946708317518e-05
-3.82348642386979e-05
-5.10050728096996e-05
-1.8481586325044e-05
-1.23123055770485e-05
-4.4415571402274e-05
-2.24112973873709e-05
-2.80580488549765e-05
-2.72840507233365e-05
-7.38989323787279e-06
4.29004441908676e-06
-1.10938274667428e-05
-3.1143978971911e-05
-1.33517171070208e-05
-2.36666882629553e-05
-2.07928859402371e-05
-1.5684934401124e-05
-2.29859249053728e-05
-1.55976684190346e-05
8.2136391541568e-07
-6.838670007762e-05
-1.54328617650468e-05
-7.09258351409838e-06
1.65783080984894e-06
-2.43624069056941e-05
-1.2524442512369e-05
-1.60791565424886e-06
-3.73058727363455e-05
-3.76537685361165e-05
-2.27906289736143e-05
-3.73728260865971e-05
-1.52289244771379e-05
-3.05011349831291e-05
-1.75581936523191e-05
2.52870665621567e-07
-3.88636497798414e-06
-2.37950909986856e-05
-1.78419885535441e-05
-3.77688497729924e-05
-3.29229231572333e-06
-9.93376611469237e-06
-3.61719836319212e-05
-3.37239492696744e-05
-2.63257434409729e-05
-2.41905911262203e-05
-9.60203655819431e-06
-2.53670623498323e-05
-1.92501035382141e-05
-1.8982689761697e-05
-2.49726968597498e-05
-1.92643739315828e-05
6.33216190934701e-06
-4.31597269997488e-05
-7.30989364309846e-06
-2.26677734849675e-05
-3.58306381289598e-05
-4.6192154224659e-05
-2.4185505168083e-05
-1.70199339366057e-05
-2.7603288250311e-05
-3.10896223543341e-05
-3.4141805493399e-05
-2.13765167396784e-05
-1.47172905790074e-05
-3.79723296465425e-05
-2.12533278649669e-05
-1.61736580450685e-05
-1.94978611057544e-05
-1.10921881660102e-05
-7.96942990455825e-06
-2.09760090223934e-05
-9.40513116718322e-06
-2.22037888387741e-05
-2.21569097279589e-05
-2.70619947525608e-05
7.05618945130802e-07
-2.86630454341812e-05
-2.49882269645323e-05
-3.37736228364266e-05
-3.74934326120716e-05
-1.99663620395258e-05
-1.65282310330048e-05
-3.0510493159091e-05
-4.57797230973048e-05
-1.03614219641915e-06
-1.86944885086278e-05
-2.03861641536356e-05
-2.53499562042694e-06
-2.33292520703105e-05
-2.86209851573551e-05
-8.4239278865985e-06
-3.07376154691983e-05
-2.14054012522871e-05
-4.88645925053615e-06
-1.54101183043007e-05
-2.93505704501739e-05
-2.85504847134723e-05
-2.21193242791222e-05
-1.23003137873894e-05
-1.91147340469832e-05
-1.51326439877091e-05
-1.40354705688283e-05
-3.01378274982654e-05
-4.18514320083178e-05
-4.56840305037845e-05
-3.88059882509546e-05
-2.22796333829949e-05
-1.58864783590492e-05
-2.26099352134129e-06
-2.83540330800374e-05
-2.71477154124691e-05
-2.35534171745607e-05
-2.61286020272044e-05
-3.83986441153825e-05
-1.23634114499817e-05
-1.99673014431143e-06
-2.0724675705789e-05
-3.49999045012549e-05
1.41440362296747e-06
-2.7246911103153e-05
-3.18518504464482e-06
-3.06999723198123e-05
-2.86132843673139e-05
-6.76423842391594e-06
-9.97997929249554e-06
-1.35266532835377e-05
4.03502305568723e-06
-3.03439806052201e-05
-8.17952160738726e-06
-3.24063393898079e-05
-2.04465994377694e-05
-2.37396347432141e-05
-3.72318916753598e-05
5.61347821949577e-08
-2.76317330057047e-05
-1.65439667645617e-05
-4.02395868570535e-05
-4.54085113743343e-05
-1.87073653453447e-05
-1.83373560654057e-05
-1.07202493735613e-05
-2.62759496274584e-05
-3.60520048100449e-05
-3.57877358828151e-05
-3.40243813469694e-06
-6.18362169701801e-06
-4.14766489904295e-05
-2.26772350524178e-05
-1.0855469145446e-05
-8.14879449916809e-06
-1.73917665556055e-05
-2.22409264254942e-05
-2.02261562459572e-05
-2.25715968722081e-05
-2.72802746207143e-05
-2.35526465263082e-05
-2.1953216124181e-05
-3.29525061247772e-05
-2.00955268653215e-05
-2.5370201508145e-05
-1.96467020891483e-05
-1.59951968124028e-05
-3.41611605927818e-05
-3.37106998315638e-05
-5.56605779932669e-05
-3.22924115829352e-05
-4.03635438764159e-05
-4.91397464940864e-06
-2.3220657947299e-05
-1.18305057351933e-05
-2.27565406979654e-05
-1.91719107983914e-05
-3.12863656456701e-06
-3.72649861391362e-05
-1.24195134495853e-05
-2.39010771048287e-05
-1.68232929382791e-05
-3.67018643864054e-06
-3.31707074050982e-05
-1.36021212100512e-05
-2.51136678894658e-05
-2.35112166752164e-05
-1.66370712418682e-05
-3.09625321860521e-05
-1.38421563963225e-05
-3.13782442428448e-05
-6.62630150835853e-06
-1.6112342503575e-05
-2.21175677534639e-05
-2.88661699264364e-05
-2.47238460904466e-05
-2.59651721652011e-05
-1.20975711735105e-05
-1.51264713746501e-05
-4.00898967367639e-05
-9.56439982145558e-06
-2.32552266009269e-05
1.35648216830062e-06
-1.32684112739824e-05
-1.58121779296104e-05
-2.18025100536135e-05
-2.40293972799513e-05
-1.48653884537801e-05
-9.61091403990123e-06
-2.61017068833206e-05
-2.01223873967454e-05
1.18383344767488e-05
-1.78100674813245e-05
-8.63246909087834e-06
-2.11961207084525e-05
-2.27725693062857e-05
-2.54874996572809e-05
4.82381916905633e-06
-3.22933145170302e-06
-2.63448075435338e-05
-1.99683303679615e-05
-1.92056941504252e-05
-2.32934156985232e-05
-2.36789906744681e-05
-5.89915639152562e-06
-5.10678563067084e-06
-3.56591628165822e-05
-1.11110301888702e-05
-5.04241226529504e-05
-4.73627896640812e-06
-4.10486800389854e-05
-1.91980836489353e-05
-2.18708154176924e-05
-2.87680042408985e-05
-2.82365666276927e-05
-2.46574507729123e-05
-2.12968938528739e-05
-3.41703379920624e-05
-1.0394833213944e-05
-2.34763092912285e-05
-1.1684562419144e-05
-2.5524744331838e-05
-1.98251524649352e-05
-3.45136140553525e-05
-9.70354510652622e-06
-1.66261252364905e-05
-1.44130136661616e-05
-1.74158071482435e-05
-2.08841112610274e-05
-4.03073138799647e-06
-2.91519831420563e-05
-2.63756198296586e-05
-1.50389139084195e-05
-8.93242816312026e-06
-5.43748302707796e-06
-1.56326417972695e-05
-1.91371227412516e-05
-1.87224801615243e-05
-2.56437576112761e-05
-3.92330561637946e-05
-2.56577219216672e-05
-1.44142470752606e-05
-1.62644242125402e-05
-2.53049966602171e-05
-1.66871761630042e-05
-2.61359385026454e-05
-2.78080979812296e-05
-2.44818331937141e-05
-2.65929371864163e-05
-2.67953773800131e-05
6.19328302623281e-06
-2.33966405653962e-05
-1.67190288780525e-05
-2.86586598600027e-05
-2.37224404342664e-05
-1.76475370483993e-05
-3.44374948857853e-05
-1.44770726278892e-05
-1.30765498416356e-05
-3.96299830416068e-06
3.10199844488554e-06
-1.55370597639375e-05
-1.66607474521601e-05
-1.47269127016085e-05
-7.60769159538199e-06
-1.97756734730931e-05
-2.91299159276568e-05
-2.48075828478519e-05
-3.67616368809553e-05
-3.38290088074992e-05
-2.78467651510146e-05
-2.78610635596825e-05
-1.54621577607602e-05
-1.78719179520483e-05
-3.83579817085114e-05
-2.21382555994908e-05
-4.36914874055723e-05
-3.93442008727011e-05
-3.62483282040599e-06
-1.56547800455146e-05
-1.37244141980431e-05
-1.70490857484067e-05
-1.26989388520173e-05
-1.83710375542782e-05
-3.10225306248306e-05
-3.17912973591065e-05
-2.3432737759175e-05
-2.22182327888224e-05
-1.603102103203e-05
-2.20702482911072e-05
-2.02886249618681e-05
-2.9631203610256e-05
-7.82060569155579e-06
-1.84966297671871e-05
-3.38456979331034e-05
-2.07201416033034e-05
-2.00590182283343e-05
-2.43485410952024e-05
-4.19463189600219e-05
5.05188289421143e-06
-3.41872850415084e-05
-3.65906618717527e-05
-3.26425222938738e-06
-2.23095009879021e-05
-2.53997051207398e-05
-4.80944507991972e-06
-3.09066851024588e-05
-2.78958008796473e-05
-2.95858131717206e-05
-1.13920938790606e-05
-9.81430038761149e-06
-3.73228306414935e-05
-2.38387104216958e-05
-4.66290724263376e-05
1.21092853101244e-05
-1.19689242486823e-05
-5.40845724156743e-05
-1.60128062869663e-05
-2.16894069756312e-05
-1.94974395251288e-05
-1.35055687414793e-06
-1.42741023570761e-05
-3.54524536291543e-05
-3.79148323141598e-05
-1.20399247859945e-05
-2.63886496933711e-05
-2.03498904571774e-05
-2.45687412223945e-05
-2.76232510590598e-05
-1.86574064029707e-06
-3.97743128663926e-05
-1.99211673308082e-05
-3.08830705185167e-05
-2.76556729630613e-05
-1.62588694674696e-05
-3.40502342960783e-05
-2.69831750215759e-05
-2.50054483369715e-05
-3.4350341598546e-06
-2.64134267845372e-05
-1.04877473160903e-06
-2.72369538818801e-05
-4.19965999685566e-05
-3.71775030198118e-05
-1.99553127238134e-05
-1.75400459700315e-05
-2.47050310080106e-05
-1.57387350469245e-05
-2.19172538401945e-05
-1.04864300851112e-05
-2.27602730417458e-05
-2.53090867139601e-05
-2.09437802646456e-05
-1.6605639463718e-05
-1.34201733140263e-05
-2.80693923533326e-06
-2.74426241039514e-05
-8.03772740312807e-06
-4.0812289428929e-06
-1.9492121076064e-05
-1.98965393662892e-05
-3.36273221654414e-05
-2.40831045152579e-05
-2.69008225181973e-05
-3.5322089061838e-05
-3.0440971368853e-05
-2.24004614719363e-05
-4.13945662970584e-05
-2.65436660181204e-05
-1.70582766593957e-05
-3.36032491132438e-05
-3.38296578973361e-05
-1.56348716788819e-05
-9.11706111385042e-06
-5.13328534965155e-05
-1.13958588803447e-05
-7.83836526984378e-06
-1.44893155456565e-05
-4.35664047260267e-05
-2.27084545432997e-05
-2.257067345265e-05
-1.28594538991749e-05
-6.4998861847768e-06
-3.67489545437622e-06
7.80380755882314e-06
-4.32643452367672e-05
-3.14948359625589e-05
-1.70082724067448e-05
-2.41756255358245e-05
-9.88624800870738e-06
-4.91241385776758e-05
4.01182832090959e-06
-2.91370887421651e-05
-8.31678571615329e-06
-8.88077742417675e-06
-1.93074226013123e-05
-1.98507159485464e-05
-1.07938296966832e-05
-3.76488638617367e-05
-2.46519759786572e-05
-2.29965538679844e-05
-3.41870397845547e-06
-1.08201127040385e-05
-2.1387477922525e-05
-1.32306472451319e-05
-3.77627777010599e-05
-3.22343958891242e-05
-2.60542883640051e-05
-2.38408147199817e-05
-2.02310514105582e-05
8.23098591235869e-06
-2.68313238007726e-05
-2.81401658379114e-05
-9.8191723433938e-06
2.00171483027623e-06
-1.28784322367175e-05
-2.73608004613139e-05
-3.07277273088e-06
-1.32561725471457e-05
-3.58454277648195e-05
-2.37292271024087e-05
3.65409432914882e-06
-4.54311103695073e-05
-1.1490734922019e-05
-6.18291046595672e-06
-1.6752360678011e-05
-1.25570017506111e-06
-2.46683241571249e-05
-2.69509104770955e-05
-5.22551527674475e-06
-3.9674709310657e-05
-5.66934550812874e-06
1.51776647477824e-06
-1.94670810887724e-05
-1.8278995790263e-06
-3.52214085379405e-05
-1.32995881347687e-05
-1.81099867827384e-05
-1.2866512448968e-05
-5.56868548768293e-05
-1.38360202897548e-05
-2.66557301514788e-05
-2.7113595185495e-05
-2.59686978295699e-05
-1.8354784603578e-05
-2.33210021902056e-05
-1.74766183165663e-05
-2.1201704461044e-05
-3.66057962442282e-05
-2.53358353271678e-05
-1.76206488047181e-05
-1.47725481493532e-05
-2.28865249863013e-05
-8.07175992910132e-06
-1.30651678833067e-05
-2.94034423930213e-05
-2.53711057328747e-05
-1.90206840610732e-06
-4.34719639651677e-05
-2.46660682156176e-05
-3.45544184690631e-05
-7.63059677652543e-06
-2.68922720023632e-05
-2.98140549678404e-05
-9.61747447710692e-09
-2.08057579541373e-05
-3.53763653954138e-05
-3.02416574208905e-05
-3.40274855208685e-05
-1.19603123897507e-05
-1.90091432439475e-05
-1.71784369369975e-05
-1.55540764107451e-06
-3.37011910936219e-05
-1.47268804838957e-05
-1.48677305223938e-05
-8.16893978490181e-06
-3.26241084282424e-05
-9.70837956021846e-06
-2.12604419854364e-05
-1.91546565341318e-05
-3.53329245825935e-06
-1.33526572047795e-05
-2.4213991887099e-05
-3.71444651449463e-05
-1.57629879864699e-05
-3.81421404966812e-05
-2.80423804824085e-05
-2.05832656290987e-06
-2.44187852441912e-05
-2.65622141996013e-05
-3.19731350093136e-05
-2.74558534338023e-05
-1.25788445561423e-05
-2.10926278568065e-05
-3.09603307581318e-05
-3.61933709631206e-05
-1.86184373063272e-05
-3.35269621380602e-05
-2.20720336008616e-05
-1.66103128916779e-05
-4.08909442593647e-06
-1.26782455115363e-05
-1.04337963699863e-05
-2.02127700462341e-05
-2.40613759991902e-05
-1.86656451914964e-05
-3.25735722001176e-05
7.25306740758533e-06
-8.35523348921732e-06
-3.65352304657122e-05
-2.31980898400604e-05
4.4936996594751e-06
-2.74819818694414e-05
-9.4510367357789e-06
-1.58116354400911e-05
-2.55075939095955e-05
-1.68065371097635e-05
-3.77856654062714e-05
-1.05363932517335e-05
-1.44066747976376e-05
-1.72024886527521e-05
-9.13126318989698e-06
-9.49085612104182e-06
-3.85756700667268e-05
-1.95486456320974e-05
-3.18965301787428e-05
-3.25999921612189e-05
-3.07964620082104e-05
-7.62799947270896e-06
-2.94590232183987e-05
-7.99471762772715e-06
-3.01343077155115e-05
-1.50499262959853e-05
-1.76116168505989e-06
-1.52251578980803e-05
-3.20601618927177e-05
-2.25325950642753e-05
-2.01497275800193e-05
-2.97594592558467e-05
-9.64396412592363e-06
-2.88666572714548e-05
-2.79304611717994e-05
-2.13823026483158e-05
-3.09667428463519e-05
-2.38633179121742e-05
-5.3202471834254e-06
-2.11397711872678e-05
-9.3366789100636e-06
-1.67289710071332e-05
-1.55287652051932e-05
-6.41323014724699e-06
-2.75589856035104e-05
-1.82968993358588e-05
-1.8983900566777e-05
2.76517138622268e-06
-2.28345577875892e-05
-2.62966767045292e-05
-2.26983944705708e-05
-4.0521419398821e-05
3.54641543977794e-06
-9.79191393755215e-06
2.30510564526295e-07
2.8477058508942e-05
-2.49440387737953e-05
-3.28577921719839e-05
-1.67453203382105e-05
-3.43608837041243e-05
-9.84798128958028e-06
1.71789005505804e-06
-4.49751323496341e-05
-2.1034518225481e-05
-5.39126349477338e-06
-1.60155005570192e-05
-2.67325749461066e-05
-2.69734963161552e-05
-1.13935369832268e-05
-9.18746929402702e-06
-4.47110796316273e-06
-3.1730574053911e-05
-2.69630122944369e-05
-1.14388260786399e-05
-2.41181583220903e-05
-4.97153634485636e-06
-2.35019903623743e-05
-7.87052574822231e-06
-1.96049062088211e-05
-2.24712280325422e-05
-1.45466436808372e-05
-9.97947412449649e-06
-1.14506710394186e-05
-1.84213085713671e-05
-2.11247886388107e-05
-3.48917159487292e-05
-4.11324343358868e-05
-2.61492078748949e-05
-4.60501630187602e-06
-3.35326596156691e-05
-2.46153868141905e-05
-2.55710587712851e-05
-4.51696522290749e-05
-7.71638979063357e-06
-3.28665552107315e-05
-3.90063793403213e-05
-1.91173455323667e-05
-3.89337744097684e-05
-1.52108005203369e-05
-1.97478537424131e-05
-1.80845553179282e-05
-3.18089250491872e-05
-1.81753058166262e-05
-3.27398581885587e-06
-1.34229529867761e-05
9.01477731567007e-06
-3.1501357436832e-05
-3.62723494817695e-05
-3.43566432478421e-05
-3.94786100591266e-05
-1.57963272782474e-05
-2.47378455567578e-05
-3.24745240681532e-05
-4.32109405492343e-05
-5.40431863414306e-05
-1.66282665645673e-05
-1.83450138771629e-05
-1.88646607696132e-05
-2.29539408696541e-05
-2.18773997148884e-05
-1.12660410751577e-05
-2.80627576766211e-05
-4.29452565776513e-06
-2.82874259538888e-05
-1.1637618544017e-05
-1.01123248261371e-05
-8.49709547379533e-06
-1.19708245322798e-05
-3.97717176353031e-05
-4.0804654729803e-05
-1.27295620598648e-05
-4.42878635605089e-05
-3.37132553103401e-05
-2.08890633118279e-05
-3.22098667169068e-05
-1.536601576903e-05
-2.08623186301968e-05
-1.87365624816934e-05
-2.28249975628685e-05
-1.35587608296755e-05
-4.1709337823277e-06
-2.09839104182796e-05
-5.87727088903372e-06
-8.1540056730031e-06
1.72861740437258e-06
-2.3824744341437e-05
-2.97798687165765e-05
-1.22556814523635e-05
-1.8004829019927e-05
-1.64740214595542e-05
-5.79026159450206e-05
-3.4473548164114e-05
-2.14681111013975e-05
-2.24137187567758e-05
-3.46265394258772e-05
-1.55542849272784e-05
-2.65606449019757e-05
-1.5884548323591e-05
-1.8910118656817e-05
-1.65133774038755e-05
-2.59161896916308e-05
-2.19510528274e-05
-1.36329099372968e-05
-1.86443090499267e-05
-2.07199473867521e-05
-9.61996615218248e-06
-2.63609741828028e-05
-1.31049460731985e-05
-1.99990414462732e-05
-1.80943550917912e-05
-2.35722728197682e-05
-1.55367868746006e-05
-1.86876965134863e-05
-2.15041397158093e-05
-2.36993180777792e-05
-1.72137809077763e-05
-2.16197725944918e-05
-1.84581630964585e-05
-3.27176650255746e-05
-3.07939934477924e-05
-2.58590483128321e-05
-2.64410631032202e-05
-1.1778315633813e-05
-1.25098747327116e-05
1.56034696506526e-06
-3.03118867246755e-05
-2.98848285935342e-05
-1.30014906779186e-05
-3.13000426167133e-05
-2.47031189085343e-05
-1.04789640445984e-05
-2.58745475942944e-05
-7.57646833466571e-06
-2.41143745258164e-05
-1.72788902292162e-05
-4.67077370488394e-08
-5.63730429016072e-06
-1.57387298473979e-05
-2.49770217575025e-05
-8.34472693453485e-06
-1.80023448422955e-05
-3.28343832739438e-05
-2.10188598188962e-05
-1.77848152082861e-05
-6.41660660723492e-06
-2.36543588711027e-05
-1.3507344367138e-05
-1.60433972884529e-05
-2.0301913804389e-05
-1.11649104767199e-05
-2.25509150080079e-05
-2.7607372697249e-05
-3.32893493184989e-05
-1.19527761712964e-05
-1.29091975076766e-05
-3.48659975266238e-05
-5.80387009873496e-06
-2.60758409876749e-05
-2.44477835948741e-05
-2.24577600501429e-05
-7.57771631882805e-06
-5.99686774992846e-06
-2.65715058838454e-05
-3.06422075318503e-05
-2.5292641867062e-05
-1.07390718728987e-05
-8.81314876601879e-06
-1.63984147020445e-05
-3.04387177891589e-05
1.370704837605e-06
-2.74742347404896e-05
-2.2454496024579e-05
-1.96536052458389e-06
-9.12324639880257e-06
-3.45143212899299e-05
1.61750629229233e-06
-1.1018307343759e-05
-9.91481857040129e-06
-3.03358849622007e-05
-2.87357346764197e-05
-1.79975462013849e-05
-3.07221283198894e-05
-2.19131231083188e-05
-2.36478593735939e-05
-2.28727198986329e-05
-2.76036265002584e-05
-2.13435147181382e-05
-3.43499988151059e-05
-1.78760131021909e-05
-2.17548039473641e-05
-1.20835013918873e-05
-2.96039390487747e-05
-2.26318110007573e-05
1.60130954076938e-05
-1.26958320516442e-05
-2.70718240865851e-05
-2.33515861242799e-05
-1.05396517381174e-05
-1.59958739733812e-05
-2.90208390720014e-05
-3.7233881747606e-06
-1.65721258938188e-05
-2.04711439149363e-05
-2.37816193814325e-05
-1.39928961546641e-05
-3.69457385644762e-05
-2.96317122770448e-05
-1.19620786894955e-05
-2.71842729606474e-05
-2.45859112433473e-05
-2.8913699257931e-06
-4.15650973757978e-05
-1.07777587316318e-05
-3.02694219889872e-05
-1.22054409213743e-05
-1.73154539233399e-05
-4.96895153946172e-05
-2.44507580985005e-05
-1.11978896582614e-05
-2.22183693077267e-05
-8.61043754214991e-06
-3.14247621172641e-06
-3.4915506352229e-05
-1.67741578231554e-05
-2.59645445461258e-05
-3.39600961008357e-05
-1.78865058142878e-05
-3.84041939765096e-05
-7.55985928892588e-06
-1.45793220858812e-05
-2.55799918529472e-05
-3.70907526800796e-05
-3.54672115553431e-05
-3.91379795061502e-05
-4.71312282698951e-05
-3.75413674957507e-05
-2.29277041729183e-05
-1.21832103882882e-05
-3.07539252119993e-05
-3.42562353833905e-05
-2.55677363285231e-05
-1.67552896264251e-05
-1.09418865375892e-05
-2.37315855033356e-05
-1.88611306660728e-05
-1.82302691509041e-05
1.1549329333137e-05
-1.22499027426839e-05
-2.18464452655024e-05
-1.62957297625241e-05
-4.08773380504511e-05
-3.04591392772279e-05
-2.15824143269363e-05
-7.42417524354354e-06
-2.13383123705072e-05
-2.06000383737755e-05
-3.478271758174e-05
-3.35416409394891e-06
-4.07073148923102e-05
-1.20226602305619e-05
-2.19124694885324e-06
-2.7642898029735e-05
-3.98264296531893e-05
8.09326257417748e-06
-1.93965970622737e-05
-8.37982593706906e-07
-2.14192776191955e-05
-2.40646963698673e-05
-2.80665090478531e-05
-1.12531239512597e-05
-1.13578319333717e-05
-4.35761970096332e-05
-2.78863195658469e-07
-4.03040705484804e-07
5.83858739016617e-07
-2.38382900974979e-05
-9.00785188361201e-06
-1.73494809266227e-05
-2.08301279953274e-05
-1.00775572003101e-05
-2.33039302011055e-05
-1.95671938875209e-05
-3.59220080883995e-05
-1.8778047564516e-05
-2.41347275466781e-05
7.61315720260325e-07
-2.51305395658866e-05
-1.67907480091217e-05
-2.36180978479617e-05
-3.16535934861334e-05
-1.53735788645913e-05
-2.64948338243595e-05
-1.44870647028542e-05
-1.66523149059199e-05
-1.25135322664489e-05
-2.23721956161794e-05
-4.77448861575994e-05
-3.41616855338503e-05
-6.41756135075207e-06
-2.87870892272619e-05
-3.08624336774358e-05
-2.20336087237118e-05
-1.88660000281237e-05
-2.44735582054954e-05
1.06199090126747e-06
6.22950600728838e-06
-4.83676217487922e-05
-6.43722063538151e-06
-2.91022546609449e-05
-8.05099489556836e-06
-2.40909759968542e-05
-8.93970202441028e-06
-2.00395616821745e-05
-3.28728745904315e-05
-3.07000234080096e-05
-3.63869042189666e-05
-3.05905486357186e-05
-2.94159218134176e-05
-1.20318380160366e-05
-3.45797031985126e-05
7.08303917841243e-06
-1.80397276739623e-05
-2.01080948676347e-05
-1.82128034979879e-05
-3.85617912905099e-05
-1.36766751048389e-05
-1.8049678897393e-05
-2.88798844640416e-05
-2.74181736871104e-05
-3.59658063927438e-05
-2.19441651050922e-05
-1.9240691325212e-05
-1.78022769789068e-05
-1.97152313047545e-05
-3.87921717916162e-06
-3.04968932817067e-05
-2.11804524567555e-05
-4.7149411755574e-05
-3.3469555049572e-05
-1.22739304367907e-05
6.93784500884716e-06
-1.97080285179363e-05
-3.56061743947968e-05
-1.87653200743803e-05
-3.949288250556e-05
-1.96148489026082e-05
-1.08812072162905e-05
-1.48531045774719e-05
-2.24551162051233e-05
-2.11424534182856e-05
-2.74421756377983e-05
-1.83889717031322e-05
-1.80793635044215e-05
-8.09270380523708e-06
-2.51250070345017e-05
-2.16513398046729e-05
-3.68409324174586e-05
-1.3468927642433e-05
-3.45530997389704e-05
-3.59919056547845e-05
-3.36999982791073e-05
-3.16991379730366e-05
-3.77845606706247e-05
-4.96840477872581e-06
-1.58570236541993e-05
-3.32685164046204e-05
-4.85594417881536e-05
-3.64819031295559e-06
-3.34850150369226e-05
-2.3197627131156e-05
-1.73288829640192e-05
-9.71286546772313e-06
7.25564195025804e-06
-1.79011293507565e-05
-3.08095132691437e-05
-1.38959274350662e-05
-2.26340222588599e-05
-3.42690666407512e-05
-4.21349305504699e-05
-1.86344509707855e-05
8.57560416436365e-06
-1.93744922152934e-05
-2.63620890263159e-05
-1.40031081872151e-05
-1.19077147852638e-05
-1.72664794187349e-05
-5.54724153222137e-06
-1.96178460638016e-05
-1.20383409853692e-05
-8.38046517394142e-07
-1.36608574742839e-05
-1.21611544044323e-05
-1.66603618556002e-05
-2.77553146604226e-05
-1.09850158110556e-05
-7.96827109841556e-06
-1.84093431200104e-05
-2.75139967503344e-05
-3.22474254795499e-05
-3.2434125405133e-05
-5.74273796811988e-06
-3.93221305821823e-05
-4.5009694352123e-06
-1.10234340244597e-05
-1.31919190598176e-05
-1.20487693392084e-05
-3.98736195050852e-05
-6.725355656883e-06
-2.33375779567726e-06
-1.73928328187785e-05
-9.68555572218061e-06
1.12204534543212e-06
-7.98157165254437e-06
-2.71107274211009e-05
-9.95326209108845e-06
-3.06431714594081e-05
-2.88528410363139e-05
-1.54385590200702e-05
-1.68432833038032e-05
-1.93249388009249e-05
-1.71489650389035e-05
-1.98977826900533e-05
-6.57351197126656e-06
-3.09871802838446e-05
-7.52942620859022e-06
-1.92936022866111e-05
-2.16609341850655e-05
-2.0704059593712e-05
-2.07989440691297e-05
-3.25736095848484e-05
-1.14276114378585e-05
7.08000832971024e-06
-2.70883982687854e-05
-1.63566395189038e-05
-2.14969084208393e-05
8.20607026245541e-06
-2.08758993231611e-05
-1.83869251064778e-05
-3.26896997760468e-05
-3.01867012991764e-05
-2.91634435192651e-05
-1.63716178393985e-05
-8.64972416373371e-06
-8.9330774019849e-06
-3.67199608192125e-05
-1.71533858401034e-05
-1.69462475434607e-05
-9.29192128496397e-06
-1.42598611949366e-05
-4.48096072761448e-05
-2.3971730043149e-05
-2.80806687814427e-05
-2.38057273391877e-05
-8.22462893364794e-06
-3.55995880451599e-05
-3.30866369285638e-05
-1.67084437701823e-05
-1.59418770212201e-05
-2.35260200170651e-05
-3.05237383768332e-05
-2.1259632617545e-05
-3.49645794246893e-05
-2.68609489527216e-05
-2.4598942150882e-05
-5.11574423624178e-05
-1.52917638438045e-05
-3.76010184724061e-05
-2.0914375512447e-05
-1.98067788366789e-05
-1.73743361098243e-05
-1.60840592304787e-05
-1.88760418501529e-05
-2.76451813678493e-06
-1.52085489302483e-05
-3.14938673336053e-05
-1.02057980911759e-05
-2.82659004114258e-05
-1.49366417672156e-05
-5.02615392286136e-06
-1.61771871491499e-05
-3.70192789001065e-05
-4.26934069596991e-06
-6.92571219123856e-06
-1.61918144333406e-05
-1.50746196705807e-05
-2.4636050844056e-05
-1.57195320663609e-05
-1.8589205988396e-05
-2.88246495717397e-05
2.85717324503145e-06
-1.2064564851756e-05
-1.31182296127462e-05
-2.01468472506678e-05
-2.09680546465857e-05
-1.36480862812958e-05
-1.88724366979307e-05
5.40139378995641e-08
-3.38571447815325e-05
-3.42471941376956e-05
-6.83847547216054e-06
-1.43570102075245e-05
1.52823913161687e-06
-4.06223874063611e-05
-3.847836391366e-05
3.60901457732289e-06
-1.7842889076855e-05
3.77126439235928e-06
-2.15355898466509e-05
-2.83384758950026e-05
-2.23687716371132e-05
4.91870423027322e-06
-1.46612921774602e-05
-2.85549338081229e-05
-1.74264396226147e-05
-2.04031077120195e-05
-1.56592155670478e-05
-4.49304732563802e-05
-2.74956041023038e-06
-2.74916796523179e-05
1.17957090708711e-06
-1.3989386760287e-05
-2.44202563808012e-05
-1.51046064604642e-05
6.98084289164338e-06
-2.69029923431978e-05
-3.02083733673673e-05
-1.41817711285836e-05
-1.23831975275666e-05
-1.45046635953534e-05
-1.83184434298297e-05
-2.7745230996795e-05
-2.54103158156648e-05
-9.77576950583453e-07
-1.73357320489557e-05
-2.4270682643336e-05
-2.4103314919795e-05
-4.35158078957899e-05
-1.79679455017301e-05
-2.01108797215831e-05
-1.30934961533421e-05
-2.74743959413275e-05
-3.03184878247832e-05
-1.81502808006472e-05
-1.01595916140335e-05
-3.28031052181436e-05
-2.83780503583083e-05
-3.40404515164062e-05
1.35762449766877e-06
-3.62657874894214e-05
-1.0738213559388e-05
-6.41030285299409e-06
-1.51588022695085e-05
-1.57521523804047e-05
-4.69414117372819e-06
-2.36465010676797e-05
-2.16637923768932e-05
-1.95429208143952e-05
-1.96907180310938e-05
-5.44531193109939e-06
-1.32446160396672e-05
-1.57497790286952e-05
-1.51577587770448e-05
-2.42887724304056e-05
-1.90934698110122e-05
-4.49978766543592e-05
8.81768889337999e-07
-2.14564684633462e-05
-1.7975419698923e-05
-2.9718141485235e-05
-1.80975023694969e-05
-1.64358507367092e-05
6.3278477346952e-06
-1.22130714867554e-05
-4.20905169222715e-05
-3.56772849264496e-05
-1.33872602322321e-06
4.80403345916437e-06
-3.08460200001271e-05
-1.61223817705994e-05
-1.045561206192e-05
-1.64466664636125e-05
-1.61884952663181e-05
-2.73763976350552e-05
-1.09645715035903e-06
-1.79967028323179e-05
-1.92259103493777e-05
-1.55063670266905e-05
-2.04373471390471e-05
-2.58195590756573e-05
-1.44941088371338e-05
-6.07994108118144e-06
-2.98095439709596e-05
-3.21722879238482e-05
-2.20608438271036e-05
-8.13913190506128e-06
-1.39826970668642e-05
-2.07293400739928e-05
-2.78377976095657e-05
-2.16908824187214e-05
-2.40366624944031e-05
-1.92698505126164e-05
-1.58048902915473e-05
-1.83898098971441e-05
-3.54275912730036e-05
-1.21104961202436e-05
-2.506051697711e-05
-2.7967952176571e-05
-1.99469370627527e-05
-5.51922751167295e-06
-2.32772377901803e-05
-6.75605360208924e-06
-4.87135056701338e-05
-1.52226847401607e-05
-2.88829337366772e-05
-2.11404626832614e-05
-2.40278649497908e-05
-1.49907486787488e-05
-5.56242655642506e-06
-2.03004234922962e-05
-3.82632915714977e-05
-3.6935152885744e-05
-1.75064228404944e-05
-4.20805612156597e-05
9.23701988778365e-06
-1.03396331982188e-06
-4.24195778147822e-05
-2.76268257725502e-06
-9.44305841571259e-06
-2.04983481963723e-05
-2.06006765581629e-05
-2.04721276396306e-05
-2.00930774069382e-05
-3.36055138251004e-05
-2.29954129060302e-05
-2.43257816069362e-05
9.24885539132501e-06
-1.98957668422846e-05
-2.06978371539223e-05
-1.37388515014784e-05
-7.13384493852343e-07
-1.59601163208935e-05
-2.12558977243646e-05
-1.10372511180657e-05
-2.98807784520613e-05
-3.11199004962239e-05
-2.48630191556108e-05
-2.50157848317314e-05
-5.67234557815343e-06
-2.6858356125773e-05
-2.95056917702866e-05
-1.079370073262e-05
-3.41217620509027e-05
-8.44237970528249e-06
-3.0243466413328e-05
-1.68982717706088e-05
-1.76470132306436e-05
-3.24698981756433e-05
8.1754907165167e-07
-6.13561466832133e-07
-2.52687207508227e-05
-1.7075947395507e-05
-7.41918943216622e-06
-1.39908968155047e-05
-4.51950248678746e-05
-9.87592654636924e-06
-1.16886757153144e-05
-3.31560192150542e-05
-2.94624973718585e-05
-3.06095684118445e-05
-2.92068833016225e-05
-2.90191637982337e-05
-2.61496394530042e-05
-2.86908961433263e-05
3.45122178756703e-06
-2.00514318461483e-05
-1.12601379342432e-05
-1.99910492999125e-05
-2.61931504755196e-05
-2.02132171373207e-05
-3.83829642416954e-05
-2.66886089253474e-05
-5.50173088369916e-06
-2.63400030897147e-05
-2.22056981726222e-05
-2.19994056656463e-05
2.4784782292092e-06
-1.54412994541068e-05
-2.80514021559272e-05
-1.58328151873921e-05
-1.45981283241261e-05
-1.97571330836863e-05
-2.9850591372559e-05
-1.90816898117724e-05
-3.41409493633503e-05
-2.72753597867556e-05
-3.0627697590317e-05
-2.43369430043485e-05
-2.73946362990349e-05
-1.14852861436769e-05
-2.99726751078925e-05
-3.71909238205481e-05
-3.62995354450385e-05
-8.71782313316216e-06
-5.73496746487071e-06
1.83320031390669e-06
-2.67250772627359e-05
-1.56570104553967e-05
9.60249192218148e-07
-2.07613679485283e-05
-2.52987544622361e-05
-2.61501701527395e-05
-1.43405185072568e-05
-1.57831094761726e-05
-3.71662196896189e-05
-2.45622905614039e-05
-1.66429138234155e-05
-1.71604072662011e-05
-2.52840097769651e-05
-2.3236641574787e-05
-2.99275289105179e-05
-9.29951459871974e-06
-2.08408203217564e-05
-1.5259111326546e-05
-2.11548299100633e-05
-1.65621106725294e-05
-2.11314442322729e-05
-1.22931659846579e-05
-2.32675045379424e-05
-2.24379186658002e-05
-2.96609959494142e-05
-6.97557897558654e-06
-1.84273480360396e-05
-3.87623432209611e-05
-3.69759234711975e-05
-7.73575646160216e-06
-2.07399208306355e-05
-8.58515770122026e-06
-3.90712116311402e-05
-2.15525472413339e-05
-2.47487596406192e-05
-2.10025789245345e-05
-1.67574457505335e-05
-5.02749344653776e-05
-1.84457772296875e-06
-1.4141015515595e-05
-6.20146003113909e-06
-1.84244304429492e-05
-1.86639681731299e-05
-2.37648969944207e-05
-2.62276589227741e-05
-2.52499843337148e-05
1.22958947193325e-06
5.02032316731319e-06
-2.45833701857728e-05
2.22104723362165e-06
-1.95173397589331e-05
-3.40348794104559e-05
-2.73984728849469e-05
-4.05379051920834e-06
-2.04604982928203e-05
-1.55781420548222e-05
-1.8370231633048e-05
-1.73419120499931e-05
-2.62110862094674e-05
-4.53129000297587e-05
-2.11620157029692e-05
-1.76342470640762e-05
-2.33709424095913e-05
-2.98152955806476e-05
-2.27270490745054e-05
-1.28122617605901e-05
-1.27214614810166e-05
-2.25585037619123e-05
-1.02362492273804e-05
-4.06287577310477e-05
-1.27028056611834e-05
-2.4880180230349e-05
-1.34239591571428e-06
-2.22076410202793e-05
-1.61688784683034e-05
-1.44541897254684e-05
-2.21230480952598e-05
-3.77666454292212e-05
-3.4649704949312e-05
-2.37984093374337e-05
-2.76248116851742e-05
-2.0597813802807e-05
-1.02036996613074e-05
-2.0703297820086e-05
-1.88419930440891e-05
-1.21302551166434e-05
-2.15112058520323e-05
-2.21611836498616e-05
-1.97362702500701e-05
-1.21553823778394e-05
-1.86139600110825e-05
-2.68466012253073e-06
-2.05477063836844e-05
-1.35830789920384e-05
2.9359796245102e-06
-7.91852359070903e-06
-1.08841158748932e-05
-7.97918574092575e-06
-4.97167836373053e-05
-3.62429878105941e-05
-2.55617234253998e-05
-3.230580081761e-05
-5.08743324635323e-05
-2.35167504271411e-05
8.65510049226756e-07
1.02425413010833e-05
-9.38557250704576e-06
-2.82474593894381e-05
-1.43641508088145e-05
-2.02808486643793e-05
-1.39219765919258e-05
-4.44643372867203e-05
-1.22309874447903e-05
-3.4397784407736e-05
-3.03548317381001e-05
-1.9278013950909e-05
-1.51973165813747e-05
-2.73211370660885e-05
-2.18525729673967e-05
-6.55142170732448e-06
-6.17237314403087e-06
-5.08247594113619e-06
-1.25086430292716e-05
-4.42606733446357e-05
-5.57485112559376e-05
-1.23015359607786e-05
-3.35515025634112e-05
-2.42947577266061e-05
-1.80365615165495e-05
-2.79798362014249e-05
-1.52098798531577e-05
-1.42179046887987e-05
-1.41290984951009e-05
-2.90768678821596e-05
-3.67479042991125e-05
-3.13475174027612e-05
-1.79481909632502e-05
-2.89861866581274e-05
-2.40909488137722e-05
-1.35049527404082e-05
-8.41036346433815e-06
-3.97936613183143e-05
-2.38391940067489e-05
-1.95052315810016e-05
-3.32110744527411e-05
2.51022414952026e-06
-3.44835788946344e-05
-2.40936603602749e-05
-1.69193401184938e-05
-2.07551289461596e-05
-1.70166766429966e-05
-2.46942287573877e-05
-1.1821701688322e-05
-2.04719199569094e-05
-1.16752251435296e-05
-3.27902948690017e-05
-3.30187042242393e-05
-3.87916367462357e-05
-3.74600590792741e-05
-4.45342666373823e-05
-7.93971373298233e-06
-1.03701409927606e-06
-3.23760304947136e-05
-1.61368291847323e-05
-1.40007279115438e-05
-1.11036939045925e-05
-3.02671995187117e-06
-3.57015976564193e-05
-1.45325525890804e-05
-5.62284774424246e-05
-1.36804776814772e-06
-1.16429511718947e-05
-4.03344806626471e-07
-8.54935770006508e-06
-3.065369532909e-05
-3.10104404250942e-06
-2.88843304125438e-05
-2.09995021221668e-05
-5.08510752536476e-06
-2.65357328534379e-05
-2.35473913178247e-05
-1.33772105964586e-05
-2.85980121173938e-06
-1.82644820403294e-05
-3.28811727209724e-05
-7.58164082251783e-06
-2.05281682141909e-05
-1.98065621592688e-05
-1.45840876910352e-05
-1.33116789204035e-05
-2.82025488149897e-05
-1.50126949000559e-05
-8.0483356000651e-06
-7.79769045694326e-06
-3.24273366312856e-05
-6.98931766923811e-06
-1.20173010056473e-05
-1.68286857079653e-05
5.36037091105521e-06
-1.64053130854637e-05
-2.26242802474379e-05
-2.10112566211781e-05
-2.69537056154026e-05
-3.36408004774438e-05
-1.62215464158587e-05
-2.55323532654712e-05
-2.46751691596726e-05
4.1166379573193e-06
-3.59794148424163e-05
-2.84021547765563e-05
-2.10202423954579e-05
-1.93628320846309e-05
-1.42987687184771e-05
-3.65212423949791e-05
-3.14929367040835e-05
-2.30339382187925e-05
-8.77687766063003e-06
-1.99014083720472e-05
-6.19628775856505e-06
-3.51476178699603e-06
-1.29641177833407e-05
-3.17818790009621e-05
-3.27867493649199e-05
-1.54365153429752e-05
-1.13355082523861e-05
-1.0664808072231e-05
-2.65825640230159e-05
-1.6574350427119e-05
-1.16716641684377e-05
-2.46882269666505e-05
-2.12342738059087e-05
-3.77745160830715e-05
-2.69978599125874e-05
-2.1592464502348e-05
-2.38632845057479e-05
-3.27280942711496e-05
-2.3220232354942e-05
-1.17029903865958e-05
-2.17048303762608e-05
-2.32357659877565e-05
-5.49131494523742e-05
-2.68355828285854e-05
-2.86137640129075e-05
-3.67174002810209e-05
-3.42651960227248e-05
-1.71166521010819e-05
-1.21279538969028e-05
-2.30039484190624e-05
-1.18002396490907e-05
-2.76288257912181e-05
-4.0675135959356e-05
-1.69993756665705e-05
-6.94326492397355e-06
-2.16345248185259e-05
1.2050554678455e-05
8.13361278807916e-06
-2.46931983178048e-05
-2.29979911088052e-05
-1.67722825625813e-05
-1.86574734166327e-06
-2.63851636906447e-05
-3.36629061126695e-05
-1.67479344332945e-05
-2.92893419781856e-05
-1.26067307731705e-05
-8.61126987855491e-06
-3.3694602678982e-05
-2.11040397895878e-05
-3.65916786466749e-05
-1.50558340777425e-05
-2.69880248779404e-05
-2.49512242660714e-05
-3.37253073570537e-05
-1.19348775157376e-05
-2.14408259681751e-05
-9.33585271844094e-06
-1.89421747950828e-05
-1.90160527493434e-05
-2.81423676025371e-05
-1.19174885611592e-05
-2.08484075161341e-05
-1.89218259023669e-05
-4.94136251223207e-05
-4.27325491602166e-05
-1.75003413780295e-05
-2.44593529954477e-05
-1.02235955443244e-05
-1.0214810953731e-05
-1.40230723373367e-05
-8.9347026714832e-06
-1.52292548344916e-05
-1.23071538435144e-05
-2.00124207913155e-05
-3.24387517945173e-05
-1.78630039787409e-05
-1.58869797275695e-05
-9.98918937978714e-06
-2.88392982518566e-05
-2.00246409572278e-05
-2.04473218083618e-05
-1.22851097523795e-05
-9.39251151182239e-06
-1.59941788104866e-05
-3.81015657961125e-05
-3.07294293736445e-05
5.54345158162885e-06
-1.2995063234176e-05
-1.91451594705835e-05
-2.03177425455294e-05
-1.84780034805064e-05
-3.11216520252734e-05
9.7588436340609e-06
-1.50873495835495e-05
-1.35670662135237e-05
-4.05880017612447e-05
-2.91984762679667e-05
-2.67297752083678e-05
-1.52406852528672e-05
-4.60222136290083e-05
-4.16350699761225e-05
-2.15432851255641e-05
-1.09166335674236e-05
-1.4431777241829e-05
3.01888316470351e-06
-3.29239458790127e-05
-2.68211867624032e-05
-2.68483128840364e-05
-8.73904426511974e-06
-3.21674718174009e-05
-2.226810333752e-05
-1.98767031437734e-05
-2.05822883861056e-05
-1.6029950986958e-05
-1.9880385240785e-05
-1.65161084571746e-05
-1.2739139830149e-05
-2.96738069871492e-05
-2.6948699487722e-05
7.99170025483495e-06
-1.20692310302867e-05
-2.37091080258245e-05
-7.48501963377463e-06
-3.60580189953008e-05
-8.42388416013695e-06
-2.0254401404131e-05
-1.51827939428181e-06
-1.23671397857496e-05
-3.5058292755949e-05
-1.3337895540003e-05
-3.38796235292932e-05
-3.98354029220787e-05
-1.80356002432538e-05
7.24274594250168e-06
-1.36599387056419e-05
-9.97563684200546e-06
-3.13838496735283e-05
-3.0306952005468e-05
-3.65100099726437e-05
-3.4300944426884e-05
-3.68415001473579e-05
-1.84517652825631e-05
-2.37493939205428e-05
-1.54681610609192e-05
-2.90600608956342e-05
-2.41531039183203e-05
-1.71655572355703e-05
-1.96074441988033e-05
-1.5185879181534e-05
-4.01754409420995e-05
-3.57661031729461e-05
-3.39942509648554e-05
-1.66049924921538e-05
-1.95195814227087e-05
-3.30909198321786e-05
-3.26543859495229e-05
-1.86140011817559e-05
3.81901835219746e-06
-5.37094138373489e-06
-2.7294138285331e-05
-3.5709344132518e-05
-2.07705909895621e-05
-3.3661219631976e-05
-1.77128512901035e-05
-2.62022411287974e-05
-2.8500626963528e-05
-3.40855605209989e-05
-3.07434151660195e-05
-1.76984836543997e-05
-3.66061764415196e-05
-9.27187833653264e-06
2.45652307603742e-06
-1.13451494480472e-05
3.16948787548928e-06
-2.1480618494371e-05
-3.4108336806989e-05
-5.8718501335947e-06
-1.22869959763032e-06
-1.66654082482234e-05
-2.61987091121772e-05
-1.13895337111241e-05
1.05349108171382e-06
-2.00413383748086e-05
-1.73203425998394e-05
-2.87295683034001e-05
2.37926539531492e-06
-1.24675508091834e-05
-1.1938559796459e-05
-3.16139272983023e-05
-2.08156119867117e-05
-1.65601494617417e-05
-2.48831065145656e-05
-2.71131077714318e-05
-3.59687754657012e-05
-2.72106318628976e-05
-2.85692679148776e-05
-2.13677551272042e-05
-2.22613250873844e-05
-2.57917958895751e-05
-3.78911866619761e-05
-1.45267386924736e-05
-2.00550986350023e-05
-4.56718589145966e-06
-3.15045691581833e-05
-9.3415984183605e-06
-3.89116840731518e-05
-1.52487231718416e-05
-3.02306916505289e-05
5.47334170444273e-06
-1.9369300831779e-05
-4.39649439012571e-06
-1.59612545937602e-05
-4.12374460113849e-05
-1.42525788500114e-05
-1.30325181654348e-05
-2.09713895580201e-05
-9.32841029550432e-06
-4.91531561298578e-05
-7.80922482362615e-06
-5.66943361706663e-06
-3.06522091057037e-05
-2.15155138302217e-05
-1.28307648207873e-05
-1.68906359241329e-05
-1.22852827382264e-05
-1.51353617848288e-05
-2.14943547746555e-05
-5.07616713253375e-05
1.45154808708195e-05
-7.97330525359248e-06
-3.09255363282412e-05
-1.41612864438629e-05
-3.48990856836053e-05
-1.59928994191079e-05
-1.59841362029e-05
-8.38412184369551e-06
-1.45945650038092e-05
-1.63023968392275e-05
-1.4609895161783e-06
-3.0568736029273e-05
-1.01959206049623e-05
1.54560218939557e-05
-3.48105160297522e-05
-6.14978474168645e-06
-3.42825476296902e-05
-3.1850768500802e-05
-3.24512713684283e-05
-2.11537442668901e-05
-4.44625585193169e-05
-1.73925482727027e-05
-3.46213196699766e-05
-1.89285493749745e-05
-3.1092053235145e-05
-3.08913296465371e-05
-1.42720266336886e-05
-1.00562211486553e-05
4.54019876181333e-06
-2.72143047367436e-05
-1.80387364043691e-05
-1.02771410639946e-05
-2.23389498392496e-05
-2.22931460017841e-05
-9.70526321133881e-06
-2.53668501095868e-05
2.24463492950844e-06
-3.1992729877187e-05
-1.61113273121638e-05
-2.99989529324239e-05
-2.51176692622176e-05
1.58802324448384e-05
-3.08224283496337e-05
-7.89246846272493e-06
-6.86938277535901e-06
-2.83345341245388e-05
-3.22448192785044e-05
-3.26948467762569e-05
-2.76297662844856e-05
-6.82145863486645e-06
-2.30854304933521e-05
-3.44665767309235e-06
-7.45962377687595e-06
-2.51461197690302e-05
-2.63980838094193e-05
-1.49950210036299e-05
-1.1292950437002e-06
-8.60399643604028e-06
-5.3764077780693e-06
-2.4599440517683e-05
-1.64655028519716e-05
-1.13503182933242e-05
-2.79784945421437e-05
-3.3876181256033e-05
-2.67705666667616e-05
-3.79811586401087e-05
4.31238208739641e-06
-1.91997662163357e-05
-1.37015457576439e-05
-1.15105676418251e-05
-3.28199608827332e-05
-2.13654158511993e-05
-7.31632941898713e-06
-1.70504732317759e-05
-4.3787286268662e-05
-3.86314405680363e-05
-1.29627512331635e-05
-1.41375895273964e-05
-2.11008234737672e-05
-6.5269091219446e-06
-1.91639502751557e-05
-3.27268737519685e-05
-2.52097579929107e-06
-1.95130277156721e-05
-1.30458365733099e-05
-3.24558133965297e-05
-2.5626427608612e-05
-2.87726150842661e-05
-1.48511870263583e-05
-2.88591908415034e-05
-8.99000846722855e-06
-2.55970377511361e-05
-1.30791143775592e-05
-1.3268040742643e-05
-1.49557358714039e-05
-1.30855378279738e-05
-1.67772094542828e-05
-3.04543184628237e-05
-2.183331523018e-06
-9.56881925512505e-06
-7.16979043181043e-06
-1.410514538228e-05
-4.57732089409941e-05
-1.89393400913342e-05
-1.65774327463213e-05
-2.97785845614531e-05
-3.00292553637231e-05
-1.83506982871954e-05
7.02250360931489e-06
-8.92342437876278e-06
1.0439209290678e-06
-7.25635221457605e-06
-1.27155106334846e-05
-4.93430359560957e-06
4.26605575919335e-06
-2.13016322127508e-05
-6.33141072827091e-07
-2.40847520798354e-05
-1.85164771931545e-05
-2.8440487174825e-05
-3.45979841680455e-05
-1.00685963458828e-05
-1.36758011089395e-05
-1.93877266511544e-05
-1.32155956360194e-05
-6.31164502741309e-06
-2.27485133690258e-05
-1.91460367710869e-05
-1.57972599495092e-05
-2.3900380420999e-05
-2.61337616054448e-05
-3.31546374361192e-05
6.17455389573102e-06
-2.23229406980033e-05
-3.1195978287088e-05
-2.34250089831977e-05
-3.36516127664221e-05
2.08506192087836e-06
-1.9019955832817e-05
-2.12134144265052e-05
-2.73952681751639e-05
-2.5788463985646e-05
-1.74608108200718e-05
-1.40824547209417e-05
-3.46034747007473e-05
-1.92152191780328e-05
-1.75256708938603e-05
-2.65612608338583e-05
-1.01202614695547e-05
-4.08708954975512e-05
-1.03517521206697e-05
-1.79916974707803e-06
-1.36589148183158e-05
-1.50678836165043e-05
-3.38199594611274e-05
-5.05347341628259e-06
-2.81049192612168e-05
-2.87114893132125e-05
-1.69972115701825e-05
-3.66207852620602e-06
-1.07613745617621e-05
-2.57999139572772e-05
-2.49630401947951e-05
-1.17050993549019e-06
-1.49245802052628e-05
-3.37863687729784e-05
-8.82301478541667e-06
-1.14927211987762e-05
-3.31124332466007e-06
-2.59679002299249e-05
-2.83560273300966e-05
-2.09791278367352e-05
-3.66665980672534e-05
-1.77083243957868e-05
-1.59988619055695e-05
-1.61208225735332e-05
-1.84730025190699e-05
-3.85716271092077e-05
-1.97714338033374e-05
-1.94005344747621e-05
-5.85163623387031e-06
-2.77190446074468e-05
-3.10338272462985e-05
-1.27687998165727e-05
-2.0860799744794e-05
-2.40024733560448e-05
-1.70695240997479e-05
-2.23334112292646e-05
-3.0066278235975e-06
-1.18533124261055e-05
-3.21887755235373e-05
-1.80619713534137e-05
-2.34172403906872e-06
-2.47179241847533e-06
-1.70169162650728e-05
-1.36917747821702e-05
-3.87798555295521e-05
-2.52879180317804e-05
3.30166880679799e-06
-1.4329937315174e-05
-9.779106717341e-06
-7.86065682282349e-06
-2.38165417567592e-05
-5.61719595092938e-06
-2.82485542494181e-05
-2.39103442828591e-05
-3.46041669413703e-05
-1.81784313246095e-05
-2.26313366043324e-05
-8.21940644989772e-06
-1.94146024017348e-05
-3.10912457979143e-05
-2.50362811903732e-05
-1.11390499571231e-05
3.53735482301312e-06
-1.3022220680493e-05
-2.87629542772223e-05
-6.84272933840561e-06
-4.37403778414464e-05
-1.01379384601635e-05
-2.233871758107e-05
-1.89505144564304e-05
-1.977947517755e-05
-1.25451248980658e-05
-4.11462363399382e-05
-2.11306342461485e-05
-2.46586210203892e-05
-1.70731118896856e-05
-5.72841345749743e-06
-2.49764073418994e-05
-2.18417178963263e-05
-5.13315808670062e-05
-3.71470420220137e-05
-2.80753456280169e-05
-2.33618253060795e-05
-1.37970173930423e-05
-2.65388152144447e-05
-1.97788574653526e-05
-1.48121261405443e-05
-1.95979289222255e-05
-2.95348611959902e-05
-1.62133474244233e-05
-2.58605073923576e-05
-2.82705098860519e-05
-3.63333654563067e-06
-3.88713971691276e-05
-1.20943115146148e-05
-1.91521300185849e-05
-3.5335008594644e-05
-1.38580729586586e-05
-4.25252309765501e-05
1.79552716532e-06
-2.06096068519806e-05
-1.82947911275294e-05
-2.10729997106128e-05
-3.30419234663804e-06
-2.01806447102014e-05
-2.33688205899444e-05
-1.98347932577811e-05
-2.27160779044757e-05
-3.96705761482394e-06
-2.58042536019818e-05
-2.01546294393753e-05
-2.2808828375643e-05
-1.59392951079174e-05
-6.43964639746327e-06
-1.17941871626633e-05
-2.76809472097302e-05
-3.30802356805281e-05
-3.6852439554056e-05
-4.0398214961112e-05
-1.44943326206844e-05
-4.4035853905659e-05
-1.98804957915834e-05
-2.35837347522318e-05
-3.94307631845292e-05
-2.36466546450799e-05
-2.95974500422413e-06
-2.44106852336251e-05
-2.42103167500355e-05
-2.06076662158992e-05
-3.39114116339736e-05
-2.29953178786032e-05
-3.2107767270124e-05
-1.23802633366034e-05
-5.93272606992118e-06
-2.36634907425114e-05
-2.58569923608178e-05
4.62577222092557e-06
-7.24829068965543e-06
-4.02811077492866e-05
-3.3283327715916e-05
-1.22995345967856e-05
-3.66689173719258e-05
-1.94714222557957e-05
-3.36885792209923e-06
-5.43756158080093e-07
-2.73352439066579e-05
-4.42817438351789e-05
-1.54017085545528e-05
-3.92431580284776e-05
-2.34558907965443e-05
-2.59203595389481e-05
-1.76476041632402e-05
-2.59741358895852e-05
-1.50446966016999e-05
-2.48387898428461e-05
-2.55268919651253e-05
-1.9048832364953e-05
-1.66743604714959e-05
-3.0625327318068e-05
-8.20294523101579e-06
-2.48074776367058e-05
-3.0551121693954e-05
-4.83397638806043e-05
-1.45261370987521e-05
-5.9300778109611e-06
-2.91645742350561e-05
-4.1042567962801e-05
-2.08079822674226e-07
-2.77894004683752e-06
-2.74564408284461e-05
-2.93831798060067e-05
-2.59837798367916e-05
-3.60974726734402e-05
-2.45322811666096e-05
-5.34085041293348e-06
-1.85706508894792e-05
-2.1754908786257e-05
-8.87649619577028e-06
-2.57345706024067e-05
-3.10402406104669e-06
-8.01646619114512e-06
-2.30434734674437e-05
-2.96080314577337e-05
-9.02235972811269e-06
-2.58162264807951e-05
-4.4084453080273e-05
-3.00106490113341e-05
-1.35375777696991e-05
-2.92492381105069e-05
-2.19134923851765e-05
-2.6620624801967e-05
-4.23386897787943e-05
-1.36531911733751e-05
1.55045216195992e-05
-1.24534600738938e-05
-1.25059957492737e-05
-1.46542157485803e-05
-7.88202185253812e-06
-2.56314890916853e-05
-4.52240566199841e-05
-3.83227419935641e-06
-2.37127461224867e-05
-1.59325163804056e-05
-4.55548086923539e-05
-1.98375775848588e-05
-3.17503103387667e-05
-1.7442596349638e-05
-3.12881839182145e-06
-2.20695143088397e-05
-3.53427511113666e-05
-3.05041244488929e-05
-1.07942956343371e-05
-2.0561677074129e-05
-4.45622218645756e-05
-1.52562942768026e-05
-2.63742784340497e-05
-3.11547761337328e-05
-1.59494409392432e-05
-1.17609056041898e-05
-3.17397158671291e-05
-2.0586906283401e-05
-3.47527617100572e-05
-2.51018892124351e-05
-2.37406865422963e-05
-1.20035713335424e-05
-2.88404785103533e-05
-3.3027363265913e-05
-3.76813129590475e-05
-3.68025644078981e-05
-2.44181283036012e-05
-3.68002045189232e-05
-2.10543395602693e-05
-2.65441512420288e-05
-9.05653379274734e-06
-3.20291705724866e-05
-3.05393413163087e-05
-3.07423419140535e-05
-3.23911981120258e-05
-1.26675295648437e-05
-1.63450629858745e-05
-2.77155374562188e-05
-6.21563839245298e-06
-2.88289522574841e-05
-1.67595044896983e-05
-6.59060215108462e-06
-1.41436868783801e-05
1.91891678154807e-06
-3.14780117251998e-05
7.46315127822579e-06
7.48812976613465e-07
-1.27115116771191e-05
-2.38860492410343e-05
-2.19046123038874e-05
-4.65822495726265e-05
-3.64718945769598e-05
-1.38266702634532e-05
-2.67017926718912e-05
-2.00265358553187e-05
-2.94212951249674e-05
-3.6818392860613e-05
-1.84994571705062e-05
-3.21317250778831e-05
-2.30396914529137e-05
-1.59089956089402e-05
-3.33398748573419e-05
-3.11123994070614e-05
-1.18843352403475e-05
-3.4897742001715e-05
-1.96681916937326e-05
-3.61605061363601e-05
-2.14285222475293e-05
1.57836720346565e-06
-1.81377563254819e-05
-2.45287101496682e-05
-3.30284499899362e-05
-2.37190718881988e-05
-1.10689627158155e-05
-2.71010334715034e-05
-3.3421640753649e-07
3.46001165104935e-06
-1.57948114642016e-05
-1.84648975790849e-05
-9.31604674921143e-06
-6.25994054581129e-06
-9.81076584669681e-06
-1.86035472710818e-05
-2.94141483141394e-05
-9.84827229215384e-06
-2.23699276039984e-05
-4.63780142993649e-05
-2.86825642505742e-05
-4.26801735447732e-05
-3.07031913596559e-05
-2.50007080796352e-05
-3.12772157795165e-05
-2.53822319379695e-05
-6.08669231405214e-06
-2.66738464609969e-05
-2.62232751363292e-05
6.03131160217222e-06
-4.07921335621526e-06
1.67720251847351e-06
-2.46834774385967e-05
-2.83608851525787e-05
-2.52453431974079e-05
1.40307354714264e-06
-2.56135368225298e-05
-2.80798634447843e-05
-1.38143073712443e-05
-2.77869523632858e-06
-1.80539830096954e-05
-3.37258061226372e-06
-6.89060670899758e-07
-3.15811114470452e-05
-7.91048702197738e-06
-8.91758076544223e-06
-2.87309047807136e-05
-2.10062727508602e-05
-4.85045173921868e-05
-5.30151042773026e-05
-3.52180498077179e-05
-3.96957379295233e-05
-9.38842644602599e-06
-5.13821952065451e-06
9.86301281033779e-07
-7.71911966959473e-06
8.49978759734507e-06
-1.52898743472721e-05
-6.08039096539955e-06
-1.25684127421201e-05
-1.15157043154719e-05
-2.02764714429114e-05
-5.98704360693914e-06
-2.04844375132785e-05
-1.54390305297692e-05
-1.88677165838253e-05
-8.94066860198397e-06
-4.41520253784695e-05
3.93616294954951e-07
-1.9032246221684e-05
-2.92500480597045e-05
-2.48835066051957e-05
-5.03434334767169e-05
-2.53465378807522e-05
-3.09347007996968e-05
-6.78633022071917e-06
-3.58596482949971e-05
-3.10340095723759e-05
-2.49826310586382e-05
-1.0098520303338e-05
-1.46758773685487e-05
-3.09037552991641e-05
-1.17846622906237e-05
-2.51581616397986e-05
-2.08306245008062e-05
-3.38678011656616e-05
-1.30664908245541e-05
-1.50650383835712e-05
-2.92751869805757e-05
-1.59368497167693e-05
-8.60298435919068e-06
1.98614049566345e-06
-1.02534985128937e-05
-1.70882568978896e-05
-1.52822159222003e-05
-2.47076136109981e-05
-3.70780558406257e-05
-3.50522714052923e-05
-1.72260655922742e-05
-1.67528615240451e-05
-9.54794111099515e-06
-3.59884951874772e-05
-2.37734695899106e-05
-2.81713095797149e-05
-4.23307127299275e-06
-1.687654154165e-05
2.46520557292578e-06
-1.69378106992489e-05
-3.69671548588628e-05
-2.8126240688369e-07
-8.09973139680778e-06
-1.13600543494445e-05
-2.4052980553828e-05
-1.61953482566832e-05
-2.66049848466506e-05
-4.19453956567251e-05
-1.6343499949394e-05
-1.58620574777132e-05
-7.51107607534288e-06
-1.31889296814623e-05
-2.17963243694047e-05
-3.84114690329078e-05
-3.00426760249273e-05
-3.10716602328696e-05
-2.90406552424312e-06
-3.44661626682941e-05
-3.75634900198616e-05
-1.2801618665257e-05
-4.28744205459738e-05
5.51249015910538e-07
-3.03892259041523e-05
-3.50446030864425e-05
-1.29624053837513e-05
-3.13086699724246e-05
-2.39522275831836e-05
-1.45986885423885e-05
-1.66517551320161e-05
-1.83306300944657e-05
-3.75041660168561e-05
-2.09556721085625e-05
-2.0914353890288e-05
-2.30469125627626e-05
-6.77309090988836e-06
-1.32732315643954e-05
-1.79692981072429e-05
-4.03656442909645e-05
-3.34784296702765e-05
-2.31545890856726e-05
-3.17479105047325e-05
-5.82177494170338e-06
-3.09494492131693e-05
-1.42006116852182e-05
-4.00310913375337e-05
-2.05665879131754e-06
-5.20604429059365e-06
-1.33867231972521e-06
-3.41861515377763e-05
-2.38903324429523e-05
-3.05774320718501e-05
-4.39244646133109e-06
-2.38252360388487e-05
-3.68532687241426e-05
-3.82726657009899e-05
-4.2835519116356e-05
-1.02011168251754e-05
-2.20579742485136e-05
-3.80708849613807e-05
-1.34927440381868e-05
-2.25667067170315e-05
-2.69514353342804e-05
-3.08390749963377e-05
-1.22654669682814e-05
-2.74022564272259e-05
-1.37696275954007e-05
-5.68161745329402e-06
-2.12096051096995e-05
-1.75181903642957e-05
-2.58142292590887e-05
-9.56668042763127e-06
-2.7751894753289e-05
-1.81098556130067e-05
-1.26324410373629e-05
-2.60775828997314e-05
-2.31737805836107e-05
-1.1757021297897e-05
-2.71705881549985e-05
8.80811018798283e-06
-4.12522813562561e-05
7.67546367083243e-06
-5.58431344699838e-06
-3.17877421802192e-05
1.39671241567843e-05
-1.55282874975092e-05
-1.27172198128069e-05
-3.28450077135741e-05
-1.15937350120646e-05
-6.05721413318249e-06
-5.91188051820353e-06
-3.05963436660483e-05
-1.90078572712802e-05
-6.63298517620895e-06
-1.69675748021262e-05
-2.42647226159909e-05
-1.73320193980958e-05
-2.43106337551935e-05
-1.92588706492335e-05
-3.67044887293707e-06
-2.70117435017374e-05
-3.89296040411694e-05
3.17224045559463e-08
-3.31540125843583e-05
-1.92960532263732e-05
-4.4686898258522e-05
-3.53758744433441e-05
-8.67441680518966e-06
-5.07465227919135e-06
-2.53087709933554e-05
1.10861601983879e-05
-2.83290618819432e-05
-1.6147709366953e-05
-3.16881537843305e-05
-2.00798021292511e-05
-2.81074380801252e-05
-2.54497360321046e-05
-2.39106871364475e-05
-1.62624046802389e-05
-1.99242446133604e-05
-3.06805633029897e-05
-1.10237036750359e-05
-4.48345267135517e-05
-2.63937071683225e-05
-3.16624838898752e-05
7.6205921273637e-06
-3.89799494679984e-05
-1.88005771423345e-05
-3.07722005543307e-05
-1.92146551255981e-05
-2.11277500432473e-05
-2.21478500366161e-05
-2.63640553316348e-05
-2.2246469847344e-05
-2.06894708837196e-05
-1.37330625190377e-05
-8.6130338978649e-06
-1.46720403984012e-05
-3.59005175170742e-05
-2.0634933673871e-05
-1.55365027228e-05
-3.09040395030672e-05
-3.99624825887784e-05
-1.83916321699664e-05
-2.07342237939651e-05
-5.11891362950148e-06
-3.13339627905093e-05
-3.24085606974316e-05
-3.52838968152826e-05
-1.13026535422625e-05
5.07472344914269e-06
-3.31090475554398e-05
-1.46008514594595e-05
-5.94905986484081e-06
-3.10572183485377e-05
-7.10018860831626e-07
-2.30647293701466e-05
-4.78833383231479e-05
-1.7834184976549e-05
-2.30495875986222e-05
-1.38702644408172e-05
-1.51867463743738e-06
-1.95253040092904e-05
-2.60035295226655e-05
-8.9274961238153e-06
-3.26932848454947e-05
-3.29939977935782e-05
-1.11903320372366e-05
-3.02817809038065e-05
-2.11731589741392e-05
-1.08126450811461e-05
-2.64364825199893e-05
-8.59725969372208e-06
-1.45048563023882e-05
-9.81885373024205e-06
-1.24165715473303e-05
-2.62419119391589e-05
-2.53506015681027e-05
-3.34605576194938e-05
-1.6321533977826e-05
-2.52433372869296e-05
-3.64243531872927e-05
-1.16739188364741e-05
-1.89333991749135e-05
-3.62177895153503e-05
-2.14569322562954e-05
-2.55450684309534e-05
-1.53312812997117e-05
-2.34241420455467e-05
-2.91061728306595e-05
-1.92032349562151e-05
-1.1598004694265e-05
-6.56473648500077e-06
-3.74059653518169e-05
-9.44621489940652e-06
-1.34434360016106e-05
-1.35941795131748e-05
-1.85899298884176e-05
-1.10623569111665e-05
-2.44470414038177e-05
-1.55366993933746e-05
-1.628923346564e-05
-3.95536780921138e-05
-1.50009863393629e-05
-1.54529390679234e-05
-4.13091092589004e-05
-4.4483770526905e-06
-2.09897825528616e-05
-2.50746619435115e-05
-3.44482356590153e-05
-4.12986302090152e-05
-9.42002352688669e-06
-3.74409183791306e-05
-1.82539257480894e-05
-2.07355909744347e-05
-4.20656577838274e-05
-1.37883870791713e-05
-1.24219079229192e-05
-1.65011845519503e-05
-2.43577078183324e-05
-3.83110577198459e-05
-2.70861686398062e-05
-2.43953483857745e-05
-4.1952901801237e-06
-1.92128500683081e-05
-1.36612665422075e-05
-2.66568916759924e-05
-2.60627984884116e-05
-1.01768948245868e-05
-2.35338007015955e-05
-2.83006365651304e-05
-1.87992477362135e-05
-1.53774764811027e-05
-2.3812719126093e-05
-2.05749685249542e-05
-2.80093067151731e-05
-2.04670694579748e-05
-2.0334941574622e-05
-1.26829163336283e-05
-1.11750208274436e-05
-4.27958701309693e-06
-2.21767937818177e-05
-3.49983836705489e-05
-2.08655047203925e-05
-1.12745275214236e-05
-2.24454019295389e-05
-1.91538165981352e-05
-1.92641335241252e-05
-1.20469117701785e-05
-1.35567267481196e-05
-1.52011034252334e-05
-2.19959692575224e-05
-1.81681799486256e-05
-2.85618777781453e-05
-3.46953094137027e-05
-3.19119284554078e-05
-5.60983182009651e-06
-1.89405784056277e-05
-5.28575039789627e-06
-1.93232863389849e-05
-2.72668718453275e-05
-2.43104447947061e-05
-2.62195161871827e-05
-2.75399219341585e-05
-1.44554429481427e-05
-3.92156086952647e-05
-1.6561521433546e-05
-3.13195286062033e-05
-3.34887198118381e-05
-1.74438723803117e-05
-3.36730102100384e-05
-5.81769615674339e-06
-1.30350870570828e-05
-1.25010626121391e-05
-3.40997763307999e-05
-1.31770017331304e-05
-3.67104516420847e-05
-1.08324149983765e-05
-1.57447100696586e-05
-1.48155305106617e-05
-2.45579429753256e-05
-2.75844192920292e-05
-3.36534734219533e-05
-2.45789009280517e-05
-3.22027950698897e-05
-3.01919283557195e-05
-2.25797231061374e-05
-2.63741316212932e-06
-4.64975035875136e-05
-3.27178387372035e-05
-1.62474069263031e-05
-1.10099860450035e-05
-2.70595008099687e-05
-2.63541678095691e-05
-2.62800339021798e-05
-1.94660727024945e-05
-5.48608892775808e-06
-2.19034055318762e-05
-3.06971220803477e-05
-2.49569411504044e-05
-2.36532371076373e-05
-1.35874035238634e-05
-4.90106630395629e-05
-3.38469823900825e-05
-3.6462423724285e-05
-2.84251568702845e-05
4.00967927205607e-06
-9.35722101320717e-06
-1.87950153554615e-05
-1.71674217802403e-05
-2.072311239947e-05
-2.49088924407516e-05
-9.27175230067548e-06
-1.44261799271394e-05
-3.05722348488356e-05
-2.873205980414e-05
-1.39988781572518e-05
-2.77345112193489e-05
-1.81254004651285e-05
-5.00048884702888e-06
-3.17863294867273e-05
-6.31695585461836e-06
-1.44717098394485e-05
-2.498741397858e-05
-2.42758744595655e-05
-1.098784412041e-06
-3.43462018247132e-05
-2.44697764500183e-05
-2.25897407543103e-05
-2.49454534742745e-05
-2.14486799814557e-05
4.48990284995325e-06
-3.58222452328188e-05
-2.08071143652916e-05
-1.93975669673058e-05
-1.38728920882822e-05
-2.05768358357462e-05
-2.55001344981335e-05
-3.36395306498475e-05
-1.43917482076381e-05
-2.53249836752067e-05
-2.49896210244678e-05
-8.99046511477262e-06
-4.59052981956255e-05
-2.25866084300222e-05
-2.11615924535393e-05
-3.57007840557319e-05
-1.90885338882684e-05
-1.62213023929244e-05
-2.99414695733175e-05
-3.43091474967716e-05
-8.68845369259368e-06
-3.50047054590764e-05
-2.04708173264042e-05
-2.63948851979391e-05
-3.52533687767623e-06
-1.82859157482138e-05
-1.75415467869708e-05
-2.94704739324324e-05
-1.77109900253751e-05
-3.22292882400459e-05
-3.07537718267635e-05
-1.15087912546528e-05
-3.50646381149022e-05
-3.6822168898111e-05
-1.41633344962059e-05
-2.62392052422049e-05
-1.41702509850664e-05
-8.12340432070458e-06
-3.9632616428263e-05
-1.58908612800376e-05
-4.22664391274179e-05
-1.29774604436922e-05
-3.11922333800006e-05
-2.08797325418168e-05
-3.26933283145761e-05
-1.02733864844104e-05
-2.73360781586581e-05
-1.85831935892544e-05
-6.22493608639129e-06
-9.20171594488727e-06
-2.10916681690237e-05
-1.68465754237176e-05
-3.61690849610931e-05
-2.23607015934502e-06
-3.44127572297332e-05
-1.69284287630317e-06
-3.65040307117324e-05
-3.82940633609119e-05
-2.43658698560601e-05
-2.67384537482781e-05
-6.26836465737919e-06
-2.79013130984369e-05
-1.3732600990242e-05
-2.84626761185837e-05
-3.33940422257654e-05
-3.50872086318727e-05
-2.78447689943754e-05
-3.41424784595927e-05
-3.09070288797114e-05
-2.42039386735835e-05
-3.37908166130809e-05
-2.52638125569401e-05
-1.58728146087235e-05
-1.52053668009822e-05
-1.23845654295241e-05
-3.15588520771265e-05
-1.24412146036802e-05
-3.93860928372444e-05
-5.85013213338119e-06
-3.10191305476531e-05
-1.00487481288352e-05
-2.77044607676734e-05
-3.47715410734917e-05
-9.33415123490986e-06
-1.77851086217748e-05
-2.43552529932815e-05
-2.87633539832732e-05
-3.3943992810647e-05
-2.38690022363844e-05
-1.60654466178901e-05
-3.06832461536589e-05
4.4503089576272e-06
-1.86970408036903e-05
-2.02839724519577e-05
-2.89519742063005e-05
-4.84150374753815e-05
-3.33784887042391e-05
-2.77250971879934e-05
-1.7185170559043e-05
-3.87802237382151e-05
-4.46105361077286e-05
-1.71976857602723e-05
-3.97839833192674e-05
-4.85721318629958e-06
-5.54350703368523e-06
-4.01291748081771e-05
-2.61691259355607e-05
-2.87232579132584e-05
-6.92523540060215e-07
-3.10422407878719e-05
-2.52806232098799e-05
-2.67344919653901e-05
-3.92550977151456e-05
-1.05023486669318e-05
-4.02053069121235e-05
-1.95265929206575e-06
-1.56307689239465e-05
-4.37807660478971e-05
-1.74634846702871e-05
-1.74995035790719e-05
-2.0168743491175e-05
-2.36680934919045e-05
-2.86052864497027e-05
-3.79255225649406e-05
-2.3067467854691e-05
-5.30049042866804e-05
-3.25527744469491e-05
-2.08026566552361e-05
-3.967818781462e-05
-2.49317779529937e-05
-2.57365234117404e-05
-4.41918949319385e-05
-3.12335845206156e-05
-2.77886059895646e-05
-4.30245819305729e-05
-2.19101471613511e-05
-4.39324056404811e-05
-1.67732766617405e-05
-1.40232086340371e-05
-4.70335949426292e-06
-2.95165760857528e-05
-1.82949222514017e-05
-3.23535585419949e-05
-2.89343573021282e-05
-4.01341562808384e-05
8.91545546013223e-08
-1.8069152426786e-05
-7.54493684095846e-06
-2.02699180157963e-05
-1.27950150422123e-05
-1.84915288132372e-05
-1.96261707087252e-05
3.79405481879482e-06
-8.45609997355614e-06
-8.18274176793924e-06
-1.42898403541438e-05
-2.17001590882451e-05
-3.50535575875521e-05
-2.68653032378633e-05
-1.41898866274606e-05
-2.21489183930093e-05
-3.80223195513469e-06
-1.9248815928957e-05
-2.30334069428735e-05
-7.4808167578136e-06
-2.39960295862292e-05
-1.28825713816919e-05
-1.80377908181643e-05
9.3747552560053e-06
-1.30195742555963e-05
-2.13581959714745e-05
-1.89181993566006e-07
-3.90099322057044e-06
-1.74119057631528e-06
-1.42855781208573e-05
-1.90789437168563e-05
-9.96279467056761e-06
-1.0875482719743e-05
-9.68584139093175e-06
-1.84753911688136e-05
-5.55388975129427e-07
-1.76660702233632e-05
-4.79645008251945e-06
-2.55477728686691e-05
-4.09123321434758e-05
-3.24673420388579e-06
-1.96441123076957e-05
-3.04085098385112e-05
-1.01392991856063e-05
-1.58483647975761e-05
-1.54947315470027e-05
-1.84655129757671e-05
-2.98778918204482e-05
-2.05207439947098e-05
-2.94219718022787e-05
-7.05665606141194e-06
-2.13739152319917e-05
-1.22545753216863e-05
-6.03259814948187e-06
-2.58635479753119e-05
-3.69536332585511e-05
-2.99888120734297e-05
-3.39437603585599e-05
-6.62292815446179e-06
-2.27253970506278e-05
-8.79218425318466e-06
-3.87064724953036e-05
-1.96369496785303e-05
-2.02526328452326e-05
-2.68910976311887e-05
-2.25692470402409e-05
-7.5020218826808e-06
-1.2100002490955e-05
-1.52433205853418e-05
-1.22995415895679e-05
-1.89876707824013e-05
-1.44207591511621e-05
-1.83680725719291e-05
-2.66789053703848e-05
-1.90945637969564e-05
-1.06872170059736e-05
-2.25116178037605e-05
-1.1467418873557e-05
-1.30760400090804e-05
-2.74932640297086e-05
-5.62264918369302e-06
-2.62686923365407e-05
-3.15513634014296e-05
-2.36747211886373e-05
-2.10374125286827e-05
-7.82106147579781e-06
-2.67192017821644e-05
-1.25848321816181e-05
-3.119621975e-05
-1.05930763836124e-05
-2.44435828945614e-06
-1.75093533654115e-05
-3.46757651239705e-05
-3.20939035363493e-05
-1.88986322958426e-05
-1.92545022516659e-05
-2.38552321229773e-05
-1.72779533068299e-05
-2.38486630414663e-05
-2.30213817242942e-05
-7.81971306096847e-06
-1.30061046279079e-05
-2.91830509924637e-05
-3.241124277059e-05
-2.58555989251206e-05
-3.24287633351108e-05
-3.25793120118122e-05
-2.40304520995809e-05
-6.84262813529285e-06
-3.16151433832037e-05
-3.06296878814277e-05
-3.4750661330288e-05
-3.22170292510604e-05
-1.39800887334407e-05
-1.15287049262219e-05
-2.00146470157459e-05
-3.35862555545162e-05
-2.47189613684367e-05
-6.6121974506774e-06
-4.02564607513246e-05
-4.4148696728306e-05
2.5682533943751e-06
-3.13679802133821e-05
-2.22102463485477e-05
-8.6206072324922e-06
-2.85084454048706e-06
-1.94049759042162e-05
-3.13343887443685e-05
-2.98195767109583e-05
-2.88916527658135e-06
-1.85001777123405e-05
-1.2633325345678e-05
-8.79773378352609e-06
-4.87791470636518e-06
-7.87201723758889e-06
-3.84915393135929e-06
-2.84824346798439e-05
-4.03348234231176e-05
-1.74175122116601e-05
-2.09545764629793e-05
-6.1884427371493e-06
-2.49456105274809e-05
-2.83087109314757e-05
-1.44334344468088e-05
-9.20054854963179e-06
-1.70699523114124e-05
-1.54095191241715e-05
-1.54064849446315e-05
-1.20980878276406e-05
-1.64212237567603e-05
-2.48602203606698e-05
-1.99056538250714e-05
-1.78858341722771e-05
-4.11315232417665e-05
-2.06624114135466e-05
-6.31385437032471e-06
-3.25691927183198e-05
-4.22317423725075e-05
-1.62181053257874e-05
-2.89979971799116e-05
-3.93347084538728e-05
-6.14264206482757e-06
-2.38771977827104e-05
-2.65790304371878e-05
-2.50780701217989e-05
-1.283620134019e-05
-1.3432841438285e-05
-2.49714303472135e-05
-3.39587048619874e-05
-1.87420062985742e-05
-1.60548078516826e-05
-2.07124808991864e-05
-2.25961473246639e-05
-7.82032192302015e-06
-1.76958086073889e-05
6.37362705179975e-07
-4.68353280586506e-05
-8.76376441097553e-06
-2.18302937561544e-05
-1.50485509506331e-05
-9.40112163297565e-06
-4.35033624076595e-06
-3.41330915219718e-05
-2.66174346882034e-05
-1.87372262132488e-05
-3.59322575899818e-05
-2.14009842427014e-05
-3.46082758051316e-05
-7.5896286695769e-06
-1.23235619404796e-05
-1.36895858543478e-05
-3.67296652026256e-05
-2.68296202778617e-05
-1.40205905351771e-05
6.61558645524673e-06
-1.44530432137311e-05
-2.10482398561254e-05
-1.79263222345182e-05
-2.55056251604104e-05
-3.69199908725213e-05
-8.2054405397183e-06
-2.37133357924545e-05
-7.78849944234347e-06
-1.62334701164248e-05
-2.4664380754978e-05
-1.05871145389537e-05
-2.67315332734142e-06
-1.67778364344963e-05
-1.62113360303273e-05
-1.7863089709304e-05
-1.47575816821641e-05
-1.55461935948068e-05
-5.09563222714619e-06
-1.63432456988284e-05
-4.23897429078772e-05
-1.86150049112119e-05
-3.48663640912164e-05
-5.37521957619155e-05
-2.39648010315397e-05
-2.59540033296853e-05
-6.68707284351792e-06
-8.27435719550663e-06
-1.0853041606958e-05
-2.94193672673928e-05
-2.49434575223548e-05
-2.05534697928236e-05
-1.11441070827181e-05
-2.22150527338184e-06
-4.2718674544622e-05
-2.25052534515382e-05
-1.1346512492729e-05
-2.89432628156541e-05
-2.84180930684945e-05
-1.16227362997303e-05
-4.38392693528505e-06
-1.36594179147357e-05
6.7983739660162e-06
-4.26827349733257e-05
-3.09761099991935e-05
-2.68028255598268e-05
-2.39498284674629e-05
-3.09323567939393e-05
-1.37773942588813e-05
-3.02836127503216e-05
-2.5670415722402e-05
-1.86416534128085e-05
-1.92326996463904e-05
-1.78824726471384e-05
-2.74435726267679e-05
-2.16057375513822e-05
-2.53315570471795e-05
-1.47915332829224e-05
-1.09810540129254e-05
-9.49753922218321e-06
-2.33501909641967e-05
-4.43616737247074e-05
-2.19692391337385e-05
-3.17275119362192e-05
-2.80586340194202e-05
-3.88702139968093e-05
-2.90642510635839e-05
-4.02213747439826e-05
-2.19598551066167e-05
-1.20676025375308e-05
-3.86794536071582e-05
-1.22229671474815e-05
-2.474073135218e-05
-3.71495567005946e-05
-2.64605637188395e-05
-5.39446346895913e-05
-1.59047898239374e-05
-2.93397797513709e-05
-2.13084917394866e-05
-1.56367746846431e-05
-1.19704790381805e-05
-4.35913182339238e-05
-4.11935314148889e-05
-1.32111147393487e-05
-2.11893731622204e-05
-3.50027625967493e-05
-2.8234775572301e-05
-5.11772996247204e-06
-1.21751934616807e-05
-8.43733308553179e-06
-1.4405344108474e-05
-1.46140973253517e-05
-1.86668543776348e-05
-3.94873855501901e-05
-3.06765392314568e-05
-2.57936219640961e-05
-1.96363169652351e-05
-1.26105274006071e-05
-2.17373659436647e-05
-2.12970021124617e-05
-2.18775046086355e-05
-2.74033386628287e-05
-1.78083557918776e-05
4.49350873021019e-06
-3.93385326985597e-05
-2.36897903068672e-05
-3.34483267165839e-05
-2.77514170468798e-05
-8.46913655046299e-06
-1.57329666203962e-05
-2.91772890306495e-05
-8.3460136062293e-06
-1.87542742915398e-05
-2.15816263506396e-05
-3.88524680710877e-05
-8.52541066510867e-06
-2.55437307114488e-05
-1.78697949206725e-05
-1.3615469114843e-05
-2.87421456582435e-05
4.16355432725153e-06
-1.96901169421185e-05
-2.38018699369721e-05
-2.14806069060222e-05
-2.31046867320362e-05
-8.01346921355751e-06
-1.15721252150107e-05
-2.85826722622035e-05
-8.99723203409859e-06
-3.48802603475092e-07
-1.73803334002624e-05
3.53408176838264e-06
-2.7448163920473e-05
-1.33973956065713e-05
-1.20280648574336e-05
-2.22931695915909e-05
-3.43448198676353e-05
2.14325209621651e-06
-2.02490434595444e-05
-4.02683659455706e-05
-2.69114528057527e-05
-4.48475078903509e-05
-4.43595625564948e-05
-6.42264619107844e-06
-1.89217341522151e-05
-4.54126475986861e-05
4.93295188324399e-06
3.86711565067363e-06
-1.52661052372951e-05
-2.67623855561732e-05
-6.56478635810719e-06
-6.68443129219951e-05
-8.77501969996659e-06
-1.10959193390036e-05
-1.28358175286797e-05
6.42957619567166e-06
-1.92674050180418e-05
-4.17054634179839e-05
-2.7042000336524e-05
-4.5903670889027e-05
-1.54872817372693e-05
-6.5581906146121e-06
-2.66923911481157e-05
-1.61342914598883e-06
-3.04001375837404e-05
-3.16994966862913e-05
-4.51239521511167e-05
-1.64527950678773e-05
-7.01413984969884e-06
-1.83265358197809e-05
3.35056847814935e-06
-3.89776282190992e-05
-3.44104287616017e-05
-1.74642929029936e-05
-5.23718955037958e-05
-1.18343930316781e-05
-4.65819064577279e-05
-3.68759629494144e-05
-2.1605829256266e-05
-2.88080207751776e-05
-1.80576127081066e-05
-4.09281432964551e-05
-2.93845864636951e-05
-3.9866343742359e-06
-3.32569534897663e-05
-1.81465528881527e-05
-3.02700929593241e-05
-2.49222241936839e-05
-3.08708479563991e-05
1.83024185902082e-06
-1.02326698841954e-05
-3.84193783008323e-05
-2.29546453796447e-05
-1.57269780390567e-06
-3.91658999931549e-05
-6.78312779864677e-06
6.21210552957961e-06
-1.85071552407568e-06
-1.19852220035893e-05
-2.40832106775424e-05
-4.64321852898373e-05
-5.502335436762e-06
4.18764116898487e-07
-2.74362446024666e-05
-1.47463279498583e-05
-1.64249945342867e-05
-1.02694510979207e-05
-3.03995982127576e-05
-2.37593543432601e-05
-3.67463730335504e-05
2.60633739574214e-06
-1.78161913054105e-05
-1.66618300582066e-05
-1.35831996919556e-05
-2.08533683839315e-05
-9.76437541535165e-06
-2.51110884038013e-05
-4.68480884219169e-05
-2.04196745394754e-05
-1.38853643929472e-05
-1.73302758797623e-05
-1.56082860302423e-05
-3.27215781636403e-05
-2.07182399779399e-05
-2.34267763135507e-05
-2.05219402133535e-05
-2.34197783810144e-05
-4.06394802975823e-05
-1.46187872728923e-05
-8.29023887705903e-06
-1.57984499613322e-05
-1.87212805788444e-05
-2.76936049393061e-05
-3.13657489029432e-05
-2.27135661349782e-05
-3.09066893230718e-05
-1.40852067180465e-05
-1.38549683114021e-05
-2.73367442288606e-05
-7.04346194918646e-06
-1.27608049393413e-05
-2.40509400678521e-05
-1.55337731875752e-05
9.25900295543379e-07
-3.68387784793309e-05
-1.66103457867266e-05
-2.56209155993435e-05
-1.01343091303475e-05
-3.0484482142066e-05
-1.16043995144573e-05
-1.60357617774516e-05
-8.19608249608943e-06
-2.02461344933915e-05
-2.63888794122496e-05
-1.59040094222013e-05
-2.52677841893439e-05
-5.2147044012202e-05
-1.83916541355339e-05
-2.51505143640643e-05
-1.40033255600819e-05
-2.40511184311158e-05
-3.44975485762802e-05
-1.24218118450742e-05
-2.39804029985368e-05
-2.03933582281268e-05
-1.03228784717466e-05
-1.48864135683552e-05
-7.83696121682566e-06
-8.13634002211812e-06
-3.78001364518002e-05
-1.30359871687545e-05
-2.56272531060363e-05
-3.4268582664867e-05
-6.47760129387887e-06
-3.16920838808936e-05
-1.08700544703722e-05
-1.73502539754155e-05
-1.83625775165975e-05
-2.30671546776471e-05
-3.56144450068667e-05
-2.90191559420971e-05
-9.33273866193288e-06
-2.82461406002753e-05
-2.53954106879503e-05
-2.71876463195647e-05
-5.46458295008547e-05
-1.55192355240368e-05
-4.49762514433206e-06
-2.71086263398613e-05
-1.93783382710101e-05
3.68454139484266e-06
-5.04947083557351e-06
-1.97954877242262e-05
-1.50113544475749e-05
-1.85973048765157e-05
-2.02064084858986e-05
-8.12035487823999e-06
-1.01473713736109e-05
-1.69779710923039e-05
-2.05527215072142e-05
-9.01181166120711e-06
9.71059469847258e-06
-1.92405911174503e-05
-1.13479376408511e-05
1.6368885044447e-06
-3.8762380407338e-05
-3.07448254770894e-05
-2.56927759347882e-05
1.3312581074323e-05
-3.08577312158249e-05
-1.90962006549888e-05
-2.63970485685325e-05
-1.59829206045224e-05
-3.1552710051032e-05
-1.96627676470704e-05
-2.15090683445009e-05
-1.41253674208923e-05
-1.02409993580209e-05
-1.16855210494795e-05
-1.38027210170365e-05
-1.70791965417777e-05
-9.70788204558385e-06
-2.87948754343762e-05
-2.12167395755967e-05
-3.57218010913711e-05
-3.99897427554647e-05
-1.66040000333454e-05
-3.14880237834576e-05
-2.28704541612542e-05
-2.44502113027396e-05
-3.62710147299461e-05
-1.80172527144467e-05
-9.40711746740065e-07
-1.5674942348817e-05
