# Supplementary material for: Research on computational propagation and identification of mine microseismic signals based on deep learning
Source: PLoS One. 2025 Oct 22;20(10):e0334641. doi: 10.1371/journal.pone.0334641 (PMC12543183; doi:10.1371/journal.pone.0334641)
Supplement: S2 Data — (ZIP) [file pone.0334641.s002.zip › 000100500001997.xlsx_0.txt_24.txt.txt]

-2.7123810635901e-05
-7.0179045699903e-06
-2.43918510229794e-05
-3.6466048928396e-05
-1.61614766826753e-05
-1.56786294428214e-05
-4.93193985617883e-06
-1.49325360913313e-06
-1.5701241502849e-05
-3.07439343810466e-05
-2.25101051111774e-05
-2.67693732122723e-05
-1.4991093141685e-05
-2.09064852471508e-05
1.3959168772053e-06
-1.29986694329863e-05
-2.15585575245683e-05
-2.21917814895258e-05
-9.11407336523051e-06
-2.75370939851854e-05
5.77054738330286e-06
-2.90040325240934e-05
6.79383938696514e-07
-1.40784349698955e-05
-2.15211371948388e-05
-3.08502357784212e-05
-1.56214552266527e-05
-3.45509158484745e-05
-5.32351927994511e-06
-2.38439276601423e-05
-2.61749117851087e-05
-1.91252041807523e-05
-2.42928741050889e-05
-1.72309172805861e-05
-3.21817740266495e-05
-1.91566699467653e-05
-3.32625246662738e-05
-2.05627955600675e-05
-2.31903081214515e-06
-2.74598848468073e-05
-8.46999017666615e-06
-3.23571244151168e-05
-1.48650048800016e-05
-2.10414863038471e-05
-4.33444635508403e-05
-1.82293086627947e-05
-5.64714110870003e-06
-2.39818725979381e-05
-3.41583324486838e-05
-2.51586732327627e-05
-2.17662391300523e-05
-1.80323903351804e-05
-8.41718425688137e-06
-2.88821895197859e-05
-2.65311762370324e-05
-8.56158958203895e-06
-3.17904729702499e-05
-1.80769310778718e-05
-2.45094794376705e-05
-2.2827246331739e-05
-9.12159410177777e-07
-8.59011020075676e-06
-1.23639449579223e-05
-1.11984324390712e-05
-1.9103869530286e-05
-3.78811624569388e-05
-2.19514311443931e-05
-3.18106749123607e-05
-3.5608114182667e-05
-3.15636258822233e-05
-1.65140468685548e-05
-1.27597834707318e-05
-1.46779109266838e-05
-4.93515132497395e-07
-2.45839000881662e-05
-1.76081422976842e-05
-2.02948127668173e-05
-3.30108234166496e-05
-2.85871370279978e-05
-2.80570720009347e-05
-1.66384857719486e-05
-2.60988119360938e-05
-2.35316693252266e-05
-2.91629808194648e-05
-1.82987919283977e-05
2.06427557269137e-06
-1.76532215257614e-05
-3.07174555267363e-05
-4.73377743780841e-05
-1.10654813788035e-05
-3.55787524392031e-05
-1.83758772830165e-05
-1.2144647768361e-05
-2.0847544367213e-05
-3.10670587549294e-05
-1.82053013310106e-05
-8.25645961769629e-07
-1.43396099332704e-05
-3.95785188981717e-06
-2.31061222191025e-05
-1.58084155562979e-05
-3.77615210955831e-07
-4.30827849626424e-05
-8.98540277902151e-06
-3.88851875537486e-05
-3.09432155517543e-05
-4.19457626674602e-05
-2.23310481571963e-05
-1.50899181878576e-08
-3.05854208886847e-05
-1.99222102863963e-05
-1.38092820893387e-05
-2.43988609215377e-05
-2.90810968929659e-06
-1.79548443395959e-05
1.25533730221756e-05
-3.19546101114264e-05
-3.78366273082434e-05
-1.47532116041211e-05
-1.91520906721652e-05
-1.92912220404938e-05
-1.39394156770351e-05
-2.48550899162408e-05
-4.96751414717133e-05
-1.34389383367052e-05
-2.31632563867769e-05
-1.1907604492562e-05
-4.24697007342154e-05
-2.29185283114996e-05
-3.87384783174057e-05
4.90173349670824e-06
-2.37008247499895e-06
-2.55550944994478e-05
-4.20105121438792e-05
-1.34127894450292e-05
-1.68906839949574e-05
-1.82857749969608e-05
-2.83378129103072e-06
-3.25712405093222e-05
-2.63992023824587e-05
-2.70541265271932e-05
-3.56645359933862e-05
-2.90528835904689e-05
-2.69739376572986e-05
-1.07798365580343e-05
-3.88457857239592e-05
-3.4012394113368e-06
-2.23260282390844e-05
-8.35842808248062e-06
-2.21094887954773e-05
-1.21680996627503e-05
-1.89090220938935e-05
-7.26125009219258e-06
-3.8758022801087e-05
-1.99350040043465e-05
-1.24520381955285e-05
-4.94697705409514e-05
-1.22274604194606e-05
-2.4967158383886e-05
-3.50518107953361e-05
-2.1169080935228e-05
-1.02131220208275e-05
-1.15624448561926e-05
-1.46422304353254e-05
-8.45325282562887e-06
-1.21192211599409e-05
-4.09180981267004e-06
-5.48892317721993e-07
-4.36925618403537e-05
-1.30278467116622e-05
-1.5985307540823e-05
-1.45598858660114e-05
-1.67694100117555e-05
-3.12994613956521e-05
-3.51618310534034e-05
-3.12076322747246e-05
-1.85417807273282e-05
-9.46616928951277e-06
-6.11946754611331e-06
-2.11911937997417e-05
-2.16797596996318e-05
-6.48101983792499e-06
-1.6410040245957e-05
-2.36715734345267e-05
5.73206269903975e-07
9.88192773818628e-07
-2.90797067886363e-05
-3.14832502978758e-05
-1.36758967720088e-05
-1.60291757081932e-05
-2.43666023602352e-05
-3.39838248164926e-05
-9.65010731654234e-06
-3.47150520523095e-05
-2.4767690814391e-05
7.68798449713037e-06
-1.9409864255556e-05
-2.42150364232648e-05
-1.52337277239037e-05
-1.61691729633779e-05
-2.00858554223446e-05
-3.05810516584132e-05
-1.99962567171327e-05
-2.37663164634558e-05
-4.35145832259225e-06
-1.35080784939742e-05
-2.02160904506408e-05
-1.14147461162654e-05
-2.10896577729283e-06
-5.12622627585778e-07
-1.88345893342205e-05
1.36086192092522e-06
-1.20015302759103e-05
2.17812223324164e-06
-3.19467042311553e-05
-2.91607559717824e-05
-2.11832318068316e-05
-3.34882225866358e-05
-2.6415096539581e-05
-2.42826034113849e-05
-5.44865891788698e-05
-2.19142206256438e-05
-1.46676530155496e-05
-4.10669330030008e-06
-2.5114391247085e-05
-1.99096564751155e-05
-2.27423550282564e-05
-6.19773089497327e-06
-3.29194018079776e-05
-2.84278542124749e-05
-1.99125243118182e-05
-2.93761226384365e-05
-8.95035846672218e-06
-1.72426146338242e-05
-2.37362087410344e-05
-1.35191710651688e-06
-3.99657509541275e-05
-7.98827791026683e-06
1.66534577963423e-05
2.30485561944525e-06
-2.15978869037876e-05
-9.6232463958315e-06
-2.89612987089752e-05
-6.53431616209262e-06
-2.0810970411703e-05
-1.56108543187543e-05
-1.33046224906258e-05
-2.34615143048646e-05
-6.81509799330559e-06
-2.20802425727027e-05
-9.97954422958672e-07
-1.24040380741073e-05
-8.84343088699269e-06
-2.99500387568944e-05
-2.33147200174607e-05
-1.87050204403012e-05
-1.12418945573245e-05
-3.49245792286378e-05
4.39441728604215e-06
-1.91976605396161e-05
-3.55685123060736e-05
-1.71558630557965e-05
-7.50570658291871e-06
-1.08526329455406e-05
-2.05430918371479e-05
-9.50520357334761e-06
-2.50679815142498e-05
-3.98827198035915e-05
-2.61580661841706e-05
-1.99878910759676e-05
-1.07320916655205e-05
-2.18100400663499e-05
-4.31502353621168e-05
-1.03776577638205e-05
-2.88836187823334e-05
-4.79213241497884e-05
-1.77101935999674e-05
-3.46787800055858e-05
-2.59411976644399e-05
-2.2983924779268e-05
-4.02861336251148e-06
-3.16327729905518e-05
-1.92325007647219e-05
-1.79272777002724e-05
-5.91483684925015e-05
-2.48625590050012e-05
-1.03158242922177e-05
-1.76633012679433e-05
-3.70342778595748e-06
-2.61798396165306e-05
-1.61229038759846e-05
-6.67158886021519e-06
-3.07291666019023e-05
-3.13405867839864e-05
-1.8195818489642e-05
-3.12384458152663e-05
-2.89915083172914e-05
-2.47878413216446e-05
-1.22004428390752e-05
-1.34833651912991e-05
-2.24767377925952e-05
-1.5019436763761e-05
-1.1814139131401e-05
-1.71917089555007e-05
-5.17728667974202e-05
-6.22546294544332e-06
-1.27278015874742e-05
-2.09214171633998e-05
-1.83148407196475e-05
-2.56866795137234e-05
-1.55773953757439e-05
-2.19363928616879e-05
-3.01043749259388e-05
-1.66085436767269e-05
-2.22822436687578e-05
-1.21671082868868e-05
-2.56558078600337e-05
-2.8188560309129e-05
-3.37912793514505e-05
-2.07291316534417e-05
-3.99781384331958e-05
-4.95416752059003e-05
-1.22330142813665e-05
-4.03577396657302e-05
-2.86032371912727e-05
-1.68018958211105e-05
-2.27133714163612e-05
-1.35919009815663e-05
-2.35045818728183e-05
-2.21562788619924e-05
-4.07535150545755e-05
-2.65828276549164e-05
-3.42181022998184e-05
-2.71674252893692e-05
-2.83553498101755e-05
-2.11969066919731e-05
-3.64898436653057e-05
-4.70853089927256e-05
-1.64801275078778e-05
-4.3612488701008e-06
-1.91375636597577e-05
-2.09021023068555e-05
-3.40266851085374e-05
-3.74215388800877e-05
-2.28173931446376e-06
-1.41901404203975e-05
-1.08350896805804e-05
-2.02106041211662e-05
-1.14384361707648e-05
-7.53146764893572e-06
-1.23002759643337e-05
-8.87531680660821e-06
-3.80395050735367e-05
-4.47475917615045e-06
-2.32601151238991e-05
-2.4101525157091e-05
-1.71080249878224e-05
-3.0024696534065e-05
-2.75342513359627e-05
-1.85661645136009e-05
-2.2058921607669e-05
-2.98543618528232e-06
-1.90982266871782e-05
-8.09114089434718e-06
-9.47052025426152e-06
-1.13814458728663e-05
-3.33039209769053e-05
-2.43316530797033e-05
-2.20368847816347e-05
-1.31780488543104e-05
-1.80566762869368e-05
-2.6274547887551e-05
-2.74613687517425e-05
-3.78285277305975e-05
-2.4660864961326e-05
-1.30342917986092e-05
1.10509860328344e-05
-3.29779919467985e-05
-2.27048975379254e-05
-4.30476617178222e-05
-3.61987737431557e-06
-1.53889456808034e-05
-1.43065858169542e-05
-3.79383417807727e-05
-6.4746871311365e-06
-2.91510166243222e-05
-1.60953338974511e-05
-2.18634430396631e-05
-3.00705647246638e-05
-1.57077131726543e-05
-2.50978995867837e-05
-3.00225684073413e-05
-1.30399641599617e-05
-2.9599776847743e-05
-3.14935092268093e-05
-3.01159146390305e-05
-4.69774048057679e-06
-9.00811767772753e-06
-1.34030092659133e-05
-9.58165277026112e-06
-1.5120708514324e-05
-1.35261258061144e-05
-3.40053552865118e-05
-4.65589278924357e-05
-2.72307022846561e-05
-1.93071392901417e-05
-1.24479631378369e-05
-2.33488966537608e-05
-2.8553141615103e-05
-1.47004813197795e-05
-2.57150167328031e-05
-3.51915480327133e-05
-6.52196099274568e-06
-6.61761888873168e-06
-1.38504598992408e-06
-1.13748184239704e-06
-1.54245648842669e-05
-1.94602042070324e-05
-1.95062999364696e-05
-2.23450464477786e-05
-8.3122787691118e-06
-2.06556629886638e-05
-2.16390405249512e-05
-1.78628980436948e-05
-1.84571214835192e-05
-3.19376971776414e-05
-1.88068004752946e-05
-2.79881188403835e-05
-1.89598945413486e-05
-1.52823573466224e-05
-3.83924705701974e-05
-1.6688234891379e-05
-4.7597722579768e-06
-1.45591751319451e-05
-1.60229869465011e-05
-2.84563743215402e-05
-2.39146962212253e-05
-2.4974769287252e-05
-1.5763136154364e-05
-2.06227698960667e-05
-2.9252112756253e-05
-9.09434361723081e-06
-3.15641668800887e-05
-1.16005374276986e-05
-2.54061067564997e-05
-4.13253132861433e-05
-4.77699631020063e-05
-2.11084111813359e-05
-1.86599783412615e-05
-2.97327069972742e-05
-4.65728596830513e-05
-1.55117021815999e-05
-2.62223474884972e-05
-1.269713894719e-05
-4.87078439421939e-05
-3.64134212647288e-05
-4.16057477982826e-05
-1.30301978224198e-05
-7.19559144232048e-06
-9.51463825931499e-06
-1.66308170649234e-05
-1.45849530598364e-05
-4.46055504361405e-07
-1.78892541652653e-05
-1.68487295548774e-05
-2.69763827812906e-05
-2.29658712522944e-05
-1.60561673326876e-05
-2.54428037715739e-05
-5.58203458135826e-06
-2.3491707483943e-05
-2.61729155721299e-05
-1.33996403360077e-05
-1.97886631890274e-05
-3.49685606565272e-05
-5.73314609704995e-06
-1.20771090838047e-05
-1.13054976852433e-05
-1.46005528616884e-05
-1.55042863712267e-05
-6.23083118474318e-06
-2.85428615540415e-05
-1.90836654359823e-05
-3.08365920811574e-05
-2.0133055541744e-05
-2.03997686054152e-05
1.84247842795678e-07
-1.16677321183074e-05
4.88944993720339e-08
-1.01749870223859e-05
-2.62391467278805e-05
-3.28316020637502e-05
-3.32223796713522e-05
-1.74506437897444e-05
-7.6434346568857e-06
-1.11916861401436e-05
-1.56912438751062e-05
-2.28666581207976e-05
-2.17053630059804e-05
-2.9224004345064e-05
-2.06463065765433e-05
-1.50254074351661e-06
-7.82166467629992e-06
-4.31110855176519e-05
-2.23233673059257e-05
-2.80424366232091e-05
-2.34485950757764e-05
-2.87238572020828e-05
-3.93632695685139e-05
-1.92117465471764e-05
-2.0267349811506e-05
-4.35953379767082e-05
-2.93195396193255e-05
-3.44229685379391e-05
-6.42110765083302e-05
-3.86760734898901e-05
-2.2463070065184e-05
-4.1293654554833e-05
-3.70067746625809e-05
-2.14667735211275e-05
-1.11999343948215e-05
-2.82961828140168e-05
-3.10248045912909e-05
-1.68789128848773e-05
-2.59499605741761e-05
-1.03369344442657e-05
-2.96910303600834e-05
-2.9184291305148e-05
-3.25065388575043e-05
-4.79614650090391e-05
-3.10617298538605e-05
-3.68114346385506e-05
-1.92042798442436e-05
-5.69622623596671e-06
-2.25197892386036e-05
-3.03808319948247e-05
-1.04964650050023e-05
-1.25200213940708e-05
1.64275799459539e-05
-2.15692699987559e-05
-1.17102244138301e-05
-3.3707844317602e-05
-8.12160092641045e-06
-2.86876941422253e-05
-2.50748483884927e-05
-8.75361010466018e-06
-5.85170376670065e-05
-3.23874592875554e-05
-1.60836178277899e-05
-2.10672103075264e-05
-1.82832365299845e-05
-3.59124164531904e-05
-3.94455495210084e-05
-1.18975859511057e-05
-1.33086992104878e-05
-2.44557177172901e-05
-1.85613431098169e-05
-4.68282824397263e-06
-3.39576371125321e-05
-3.19407600819847e-05
-1.71313946962139e-05
4.49785547567624e-06
-1.15613972706154e-05
-2.78982839296855e-05
-4.63628810949106e-06
-2.73778093126074e-06
-2.16100541221128e-05
2.86247642300058e-06
-2.91373648268659e-05
-1.45197778486736e-05
-1.8120912672215e-05
-1.49719866572775e-05
8.70756509302912e-07
-3.18706387326552e-05
-3.15884898011448e-05
-6.02332995562013e-06
-2.43734865117294e-05
-2.34252968374503e-05
-8.87770776177009e-06
-4.12434520457468e-05
-8.64437079767464e-06
-2.25317282119865e-05
-1.58467703508206e-05
-1.99199465724643e-05
-5.42694412799175e-06
-1.43101234357097e-05
-3.39395502906888e-05
6.86267357743627e-07
-4.6598466762198e-05
-2.67660508928207e-05
-1.72631621758905e-05
-1.57019410819324e-05
-2.09702965683551e-05
3.67413185990422e-07
-2.71037054883579e-05
-3.06538485511096e-05
-1.54568165912507e-05
-8.54508674751435e-06
-1.87052795396616e-05
-3.32314619154651e-05
-2.18584051175026e-05
-1.4892347744179e-05
2.3986602676373e-06
-2.83013344828377e-05
-2.198480509186e-05
-2.24184106116912e-05
-2.6403235813424e-05
-1.36869623990886e-05
-1.424541316861e-05
-4.25097890293625e-05
-3.66528047167111e-05
-2.58754469115064e-05
-1.32642307933507e-05
-4.11960435406767e-05
-1.17561080258384e-05
1.79357973698769e-05
-4.71736010595439e-05
-5.17876469685024e-05
-1.5889083631303e-05
-3.41416959384237e-05
-2.94435292803471e-05
-1.442875063733e-05
-2.17191024225527e-05
-2.7365094870525e-05
-1.74504789597308e-05
-2.52825318609413e-05
-8.74711492446023e-06
-3.88120848577722e-05
-3.01294409537867e-05
-2.40028254354572e-05
4.86655177661322e-06
-2.72751123025022e-05
-1.77879955922597e-05
-2.01358611778551e-05
-2.17626891306113e-05
-3.39452435838543e-05
-2.68693462813335e-05
-1.90711929005547e-05
-1.26601034462944e-05
-2.83483293286767e-05
-1.64531671080581e-05
-5.28245818033956e-06
-8.15239726193562e-06
-3.22054042001441e-05
-3.19533476017636e-05
-1.81955326371361e-05
-2.36857013999672e-05
-2.07421299494695e-05
-3.61135185263351e-05
-1.121955152632e-05
-1.62173946123247e-05
-1.32258860480209e-05
-7.89359057147813e-06
-3.00642622196093e-05
-1.80766911039475e-05
-1.23915669047428e-05
-1.72795313497328e-06
-8.27867258638731e-06
-2.57115127543633e-05
-8.97191458052225e-06
-1.38574764953631e-05
-1.88667597979821e-05
-4.3479262458791e-05
-2.31457590547968e-05
-9.16065209969235e-06
-3.03828870889526e-05
-3.87899201103503e-05
-4.53919069106293e-06
-3.53574396338357e-05
-1.51414677750549e-05
-3.73686546681452e-07
-2.67815769686912e-05
-1.24860125786323e-05
-2.27592068718352e-05
-2.91964295094594e-05
-2.6447380413063e-05
-1.1432164665507e-05
-5.2811495996453e-05
-2.2590764591778e-05
-9.69142021649249e-06
-2.75382967414959e-05
-4.72608790445891e-05
-1.46844355672808e-05
-9.92736955145512e-06
-1.98871997707404e-05
-2.58959270448982e-05
-3.18693655333702e-05
-2.72268128087643e-05
-4.82576857488269e-06
-2.47506673676745e-05
-3.59021117894428e-05
-1.1784377214458e-05
-3.33297901294715e-05
-2.05854760286571e-05
-1.92904866599036e-05
-2.40163103595392e-06
-3.98055516757919e-06
-1.03087190884459e-05
-2.5471938930345e-06
-1.08825049137465e-05
-1.77860877988351e-05
-2.21480167105543e-05
-1.96795188328976e-05
-2.80852008934528e-05
-9.7094241236133e-06
-7.11031372867343e-06
-1.29328980734339e-05
-1.45084773501295e-05
-2.60676797116798e-05
-4.03247373317698e-05
-1.95547490238672e-05
-1.45368743650958e-05
-1.96477346588735e-05
-1.99879797622824e-05
-2.39322668423473e-05
-3.97890312389886e-05
-1.45375732765309e-05
-1.84334697271902e-05
-2.15655618063647e-05
-3.90920177048166e-06
-3.52273466799942e-05
-3.11574801604036e-05
-4.25292166613952e-05
-1.09439561717466e-05
-2.25204701932615e-05
-2.52376264758632e-05
-2.02198042973149e-05
-8.51176425115039e-06
-3.11045156392685e-05
-2.45127664757286e-05
-1.44456822457835e-05
-2.18449911041127e-05
-2.25837762590213e-05
-1.89038182190142e-05
-4.24316567975778e-06
-3.14123441045196e-05
-2.16808966585101e-05
-6.19763147048137e-06
-1.36051878012585e-05
-1.1124461893844e-05
-3.36923079429291e-05
-1.13540949682183e-05
-2.49692283178477e-06
-1.56986796943639e-05
-1.1523931228439e-05
-1.85396269462133e-05
-2.92852139048993e-05
-1.25995877767345e-05
-2.39553258857245e-05
-2.87899074249163e-05
-8.66185292595616e-06
-3.07063005953652e-06
-2.41487544786323e-05
-1.33163638701531e-05
-2.02375235291441e-05
-4.64552161481316e-05
-3.32290756646288e-05
-2.60511681687228e-05
-2.34132494348594e-05
-1.71005948047515e-05
-2.06102838768263e-05
-1.04173215601605e-06
-2.57830460347345e-05
-2.69525140668336e-05
-2.11316135379626e-05
-7.71163701654095e-06
-1.68496494731004e-05
-3.67461777691837e-05
-2.42758413824393e-05
-4.40356209685174e-05
-1.21245614698361e-05
-2.96138739779061e-05
-2.10344052497653e-05
-1.16696123201656e-06
-4.58330780722344e-05
-1.98134985874545e-05
-1.36840538405943e-05
-1.77687628396026e-05
-3.39109156115197e-05
-1.79752812405285e-05
-2.17317881773217e-05
-1.66648811954367e-05
-2.98926128934161e-05
-3.63475147859258e-05
-1.34944596012433e-06
-2.43878517099018e-05
-2.10417881667778e-05
-2.05492302341673e-05
-3.07338820459841e-05
-3.15276814624039e-05
-5.40689098398503e-05
-1.21168494656616e-05
-2.17750104495185e-05
-4.23480788683015e-05
-3.75704688693902e-05
-2.46266518121633e-05
-2.09318732146222e-05
-2.574109183983e-05
-2.4763283968839e-05
-1.51968527800907e-05
-1.86774894394958e-05
2.37287448026662e-06
-2.17512724894732e-05
-1.65645027989842e-05
-1.41059659404124e-05
-2.55834487377448e-05
-3.87470010088165e-06
-3.76202293201327e-05
-2.68156585305801e-05
-1.29598208821713e-05
-1.5279677455545e-05
-7.70436484446222e-06
-8.58660370618511e-06
-4.01704959308848e-06
-6.30289100446828e-06
-2.01097001863291e-05
-2.08520300110913e-05
2.47058292340491e-07
3.13824792044999e-06
-2.2977864512797e-05
-7.11694188863979e-06
-2.29423852980215e-05
-2.75191996651666e-06
-2.38634885965639e-05
-2.85748236444984e-05
-1.50939379762216e-05
-9.5388631216906e-06
-8.76444973283439e-06
-2.67794432486772e-05
-3.80382579955647e-05
-2.62079022039007e-05
-2.72956350568409e-06
-4.39886002143241e-06
-2.07913141217606e-05
-1.89064042646243e-05
-2.61903574460988e-05
-2.87109713530903e-06
-1.70126290380886e-05
-1.06450300484455e-05
-7.89710060571162e-06
-2.81431680108505e-05
-3.05259096510774e-05
-4.37322961985321e-05
-2.26066660996664e-05
-1.86684861042116e-05
-1.59684136025737e-05
-9.35918147912144e-06
-1.62671710913374e-05
-1.87593159267637e-05
-1.44530953490655e-05
-3.21759140090907e-05
-3.96345585805655e-05
-2.21732846781269e-05
-9.15735802502061e-06
-2.6854904094177e-05
-3.94256612978871e-05
-2.36766813312587e-05
-2.90089856598825e-06
-2.5873708326483e-05
-3.48240455725762e-05
-3.0358559982853e-05
-1.84118570654706e-05
-2.72674032793819e-05
9.41370790142159e-06
-2.16219611229189e-05
-8.94279047735495e-06
-3.73857360571433e-06
-2.46181751125228e-05
-5.29184198879878e-08
-2.03159335806534e-05
-2.50197777022083e-05
-1.96369668243684e-05
-2.97766827595472e-05
-1.87843377574281e-05
-2.82315549867861e-06
-2.63111012648316e-05
-2.30983473472075e-05
-1.25626643951205e-05
-4.11052080334279e-05
-1.48134995063771e-05
-1.8359759635444e-05
-1.30277382976065e-05
-2.78054705914773e-05
-1.33970496226687e-05
-2.50034354194962e-05
-2.90406126184606e-05
7.09264987430331e-06
-2.34615636656942e-05
-3.64868797178649e-05
-2.58549641436588e-05
-1.34445036072243e-05
-5.40933518892541e-06
-1.88711766743881e-05
-8.23901165122977e-06
-2.45063775541873e-05
-2.62997037546158e-05
-1.90264100912994e-05
-2.20912306708652e-05
-2.78682729621666e-05
-3.75956843526036e-05
-2.4018551922897e-05
-9.40320464608085e-06
-2.5715096969343e-05
-1.06211600446758e-05
-8.86559445039551e-06
-2.03660083457542e-05
8.15177029534696e-06
-1.3784641101025e-05
-2.43983354794254e-05
-1.73146611945571e-05
-1.83965121249338e-05
-2.13241781002103e-05
-3.95823751642111e-05
-2.51890533256964e-05
-3.92008335656552e-06
-3.45165929373651e-05
-1.83912645761716e-05
-2.94457291919019e-05
-2.50406684956921e-05
-1.91068170028616e-05
-2.64935989221548e-05
-3.48403179546512e-07
-3.29619325173469e-05
-2.62424670490136e-05
-2.131255097133e-05
-2.24652667058405e-05
-2.68957025438079e-05
-1.0318639013931e-05
2.51353302890741e-06
-1.77939850149363e-05
-8.87961646019733e-06
-1.02162480923196e-05
-2.60727445728015e-05
-2.89961120627927e-05
-2.30847033668063e-05
-2.50491880003101e-05
-1.9822258876392e-05
-2.58244764381464e-05
-2.2339874986536e-05
-2.40258898911707e-05
-3.96476233974201e-05
-1.86247983070173e-05
-1.12618720371162e-05
-1.7778836648205e-05
-3.59869825589077e-05
-6.4502789577219e-06
-1.84072622554408e-05
-2.04694907478982e-05
-3.47706172088293e-05
-2.95459000591462e-05
-3.83000087779638e-06
-2.46786809479503e-05
-3.68547547608987e-05
-2.33625017733483e-05
-2.66200412175913e-05
-1.33966872991283e-06
-2.82316197822839e-05
-2.08994268614189e-05
-2.41624272699913e-05
-4.14719690200966e-05
9.04376174935499e-06
-1.06778752338114e-05
-1.86062465937212e-05
-1.57234156107024e-05
-1.04471151893844e-07
2.19718160316367e-06
-5.76728810457044e-06
-2.03515420798532e-05
-1.67398475038327e-05
-1.35519580537989e-05
-1.0175401865449e-05
-1.94961041958708e-05
-2.92580321488391e-05
-2.87130607700841e-05
-2.16675761875939e-05
-2.0447596710147e-05
-2.98304746480521e-05
-1.69976192087861e-05
-3.63700840545102e-05
-2.97689363239877e-05
-1.12188611957195e-05
-1.26202801518245e-05
-5.12901431411717e-05
-1.95856601904884e-05
-2.26608002238518e-05
-1.40628525908987e-05
-4.08610850188697e-05
-1.99971286103827e-05
5.25655665908584e-06
-2.11089930141963e-05
-6.98269345897983e-06
-2.49508582879756e-05
-2.09689832216073e-05
-1.97029290697616e-05
-4.76208816108238e-05
-2.48063547984675e-05
-1.64796144606762e-05
-9.3186515302128e-06
-9.70661152324007e-06
-1.46998454139538e-05
-2.11665505790511e-05
-4.28452447033766e-05
-3.10595702099732e-05
-1.25231661907732e-05
-2.23518964968213e-05
-2.16609864657751e-05
-2.63109652731882e-05
-4.66522506183143e-05
-2.47920761438105e-05
-2.81487912762174e-05
-2.75819402607445e-05
-1.77499005689101e-05
-2.42124549196706e-05
-2.10240702995201e-05
-2.52798228025657e-05
-1.18759113059827e-05
-2.21275912571009e-05
-1.07175085895814e-05
-8.60624760169485e-06
-2.4930357100488e-05
-2.14175370713465e-05
-2.06048776635601e-05
-5.11630906249223e-05
-2.34022067828737e-05
-3.06509976285651e-05
-1.27937061081308e-05
-2.82743808267982e-05
-7.70106597642515e-07
-2.33468353442402e-05
-1.67126805502719e-05
-2.53393991509512e-05
-1.30845663758649e-05
-3.1365043988505e-05
4.43061440290764e-06
-6.46969677658115e-06
-1.36360667551286e-05
-3.95238388256679e-05
-2.01541874006466e-05
4.68058635701611e-06
-2.99096424431004e-05
-6.21073531410545e-06
-2.12579620461417e-05
-3.00163118639194e-05
-8.34237261138718e-06
-2.50882030554572e-05
-1.81616334276953e-05
-1.32985387307191e-05
-4.78150835932322e-06
-2.83136994212217e-05
-2.25757720334966e-05
-2.33765643019071e-05
-5.28935615319424e-07
-3.07078558704858e-05
-1.60295741222602e-05
-2.2367823251502e-05
-2.57631700571085e-05
-2.7623901842828e-05
-1.46342141154392e-05
-1.66055980709564e-05
-1.79466197637401e-05
-1.86235918682607e-05
-1.26450080570884e-05
-1.44362011108991e-05
-2.65807716906397e-05
-1.99172222932086e-05
-5.01592033786646e-06
-2.78794260348921e-06
-4.30466090526049e-05
-2.46781061982449e-05
-2.53661307732723e-05
-4.33998924343743e-05
-7.31176736126616e-06
-2.15139695519827e-05
-2.54793369255149e-05
-3.35373870470659e-05
-3.05485809179406e-05
-1.73595238927163e-05
-6.96093372984723e-06
-1.54877113702494e-05
-2.75443351339951e-05
-6.02853667447655e-06
-1.09814791244239e-05
-1.6633394429129e-05
-6.98746849391137e-06
-2.39092256024586e-05
-1.28150843814121e-05
-3.80836201915756e-05
1.09664702661386e-05
-4.09727431340192e-06
-2.7102402625134e-05
-1.28185601252424e-05
-1.27222995846371e-05
-2.00670850466648e-05
-2.7787152401781e-05
-1.95808793515056e-05
-1.33323974714198e-05
-1.57078353107219e-05
-3.41910089711872e-05
-2.34660945653545e-05
-1.65460954841118e-05
-3.94134788570478e-05
-2.51726177810688e-05
-1.32443597507963e-05
-2.23489464380612e-05
-2.65221634203662e-05
-9.34447348464267e-06
1.45329016965279e-06
-1.86420326300006e-05
-5.68709646733607e-06
-2.54746411042267e-05
-2.82101754959166e-05
-2.18022093268984e-05
-3.77294837076859e-05
-1.79093523356888e-05
7.30597001418377e-06
-3.46056625259794e-05
-3.74562429905986e-05
-2.09334301752103e-05
-3.2886220456546e-05
9.23539682433725e-06
-3.13053062438614e-05
-3.16433462833477e-05
6.45906492065546e-06
-3.52789784488722e-05
-2.47887618310115e-05
-2.66611826830005e-05
-2.23015922061174e-05
-3.3509904518877e-05
-3.19770490522794e-05
-1.6073938653852e-05
-7.63898436389064e-06
-2.95887928841873e-05
3.98058612315411e-06
-1.96706162447357e-05
-3.83020237873435e-05
-3.27886779117681e-05
-1.59675649793992e-05
-9.19624302567395e-06
-1.55592154316319e-05
-1.8739272713285e-05
-2.04380398900902e-05
-3.14824106344936e-05
-4.81892796859816e-06
-3.00171831598441e-05
-1.72510676279312e-05
-1.85880503261874e-05
-3.72896810750298e-05
-2.82704026574194e-05
-4.17047471177602e-05
-2.50980099847542e-05
8.54933971603268e-07
-1.91017626929204e-05
2.19500649797021e-06
-1.69029856507048e-05
-2.0235187571068e-05
-2.51481541486989e-05
-2.69923188259374e-05
-8.50674873171933e-06
-1.45896644375348e-05
-1.0428717376447e-05
-8.76560932964189e-06
1.36239548942821e-06
-1.73081784228854e-05
-1.0477481376516e-05
-2.51151823892138e-05
-2.94035836406683e-05
-3.9322743239778e-05
6.95859078916588e-06
-2.74763080174465e-05
-1.51239188742627e-05
-2.13119799859546e-05
-3.61267137636451e-05
-4.42542546992955e-05
-1.23646172824201e-05
-5.11341700514847e-06
-4.00750133125902e-05
5.67398851059151e-08
-2.73697435128881e-05
-1.99778539409452e-05
-2.20638307212281e-05
-1.27536669156264e-05
-3.738497689161e-05
-3.12205658374188e-05
-2.26281177143647e-05
-2.27028024925278e-05
-1.15834745248814e-05
2.80738475046209e-06
-6.74314435775565e-06
-6.11078226767866e-06
-2.71837889263404e-05
-1.56387711820421e-05
-1.80527530506215e-05
-1.07701680874608e-05
-1.96889728474499e-05
-3.26856523630364e-05
-2.01108652973555e-05
-2.39537220590715e-05
-2.33744577423912e-05
-1.85699376240258e-05
-2.51943110043049e-05
-2.83843231721967e-05
-2.10551768015334e-05
-3.00642229260549e-05
-4.24283343416127e-05
-1.81442254267765e-05
-2.04215156853349e-05
-2.65332234248003e-05
-1.93955850197826e-05
-1.24332353040423e-05
-1.9720029340374e-06
-6.07558929341115e-06
-2.29786012760373e-05
-8.29452570580603e-06
-3.88703860017727e-05
-3.53238208176651e-05
-1.15330166254924e-05
5.06824259665672e-06
-2.36240095624912e-06
-4.71780915197228e-05
-1.28314385220945e-05
-2.47310577289076e-05
-3.25183901001464e-05
-1.4163483186489e-05
-6.75361363395888e-06
-1.33267516848011e-05
-1.66599611358353e-05
-2.02418470102827e-05
-1.33068151159554e-05
-2.93948092036174e-05
-4.08580106035263e-05
-1.44351239550551e-05
-3.84463283811661e-06
-2.20031609939257e-05
-5.04778676506724e-06
-2.39263081665608e-05
-9.08241239626879e-06
3.91520277662913e-06
-9.75194262791811e-06
-3.71918502778338e-05
-3.05213830045254e-05
-7.35044912393927e-06
-2.70787448008226e-05
-8.9320196195619e-06
-1.9149776188438e-05
-1.85732940661846e-05
-4.44796445437061e-05
-2.50520997262327e-05
-2.13929825004187e-05
-5.13018961457739e-05
-3.79840416354088e-05
-1.09893323643399e-05
-8.24980133853695e-06
-1.15001338070842e-05
-2.16915586454736e-05
-7.97758998889772e-06
-1.88143232448674e-05
-1.11170825699521e-05
-4.432315363214e-05
-3.67479590681338e-05
-1.77789130306306e-05
-2.52183102673842e-05
-1.98737353300267e-05
-6.17658705551218e-06
-2.29657895646765e-05
-2.05479633460184e-05
-2.61270289666645e-05
-1.13778951782866e-05
2.34126411239469e-06
-2.89296528963871e-05
-4.35216984396037e-06
7.15474008005199e-06
-2.79976709515128e-05
-2.27423989643634e-06
-2.7734534565635e-05
-3.00548492418788e-05
-1.2937064645357e-05
-3.15308599529321e-05
-7.54431471504989e-06
-3.59385333415935e-05
-3.04525639728023e-06
-2.07579690058787e-05
-2.97095791100983e-05
-1.20369129769226e-05
-2.20398476363622e-05
3.87431928038131e-06
-2.07514127120986e-05
-2.94732968923002e-05
-1.47713357385768e-05
1.99021345257772e-06
-1.98312906449724e-05
-1.35319332477624e-05
-9.15692261901268e-06
-1.70937850096349e-05
-3.64046756814709e-05
-2.76036423006165e-05
-2.70406064566668e-05
1.32976753256444e-05
-2.85722504134692e-05
-3.17321690435565e-05
-1.1938647038785e-05
-4.34299762325469e-05
-2.56502449299291e-05
-1.06838678623137e-05
-1.31430835648287e-06
-1.75419234342396e-05
-2.84593958466157e-05
-2.32539484738991e-05
-1.68416179782211e-05
-2.13925796036249e-05
-3.98153805940239e-06
-1.73117925528484e-05
-1.51495464727613e-05
-2.30329896346986e-05
-2.84260202067897e-05
9.78549791673501e-07
-1.55854398415105e-05
-7.71537714263873e-06
-2.6800090259231e-05
-4.13206860622076e-05
-2.26615994961953e-05
-8.85396905038256e-06
-2.98644268732376e-05
-1.45482902955009e-05
-1.68311119825353e-05
-3.17850906441426e-05
-2.82968732818016e-05
-1.82581026002973e-05
-1.27044686753743e-05
-3.01041317699842e-05
-8.56164215548322e-06
-1.25415212495916e-05
-2.54391252128487e-05
-1.21530476999408e-05
-2.95085541002351e-05
-4.44897640328156e-05
-2.64507848017289e-05
-2.44169570740976e-05
-3.09256558618845e-05
-6.13095565701712e-06
-2.26396537234143e-05
-3.01695135761466e-05
-2.44827003525075e-05
-1.15878680824195e-05
5.30838188020853e-06
-5.17949996546468e-05
-2.6336668007892e-05
-1.79391741649876e-05
-3.09398159264208e-05
-2.64003288733657e-05
-2.47361265237447e-05
-4.42302149202802e-05
-2.68770459388723e-05
-2.77003696924332e-05
-8.36358145542759e-06
-3.0485759278305e-05
-2.35560810057313e-05
-2.78351530417019e-05
-1.45396753985849e-05
-3.22331841005534e-05
-2.47637766502385e-05
-9.5400862012981e-06
-1.27806907290324e-05
-3.83760580055828e-05
-1.55325767568626e-05
-8.48772488801166e-06
-3.08894222696375e-05
-8.48399226376969e-06
-2.1668878040373e-05
-1.27596016499936e-05
-1.67424665038889e-05
-5.5422471736334e-06
-8.16820630785272e-06
-3.87036232519171e-05
-1.53197562274738e-05
-4.79509263755819e-05
-1.61893054467409e-05
-2.1822624780038e-06
-5.39451138855775e-06
-1.44355092208097e-05
-1.98714233494543e-05
-3.702930917409e-06
-2.01659957491351e-05
7.52959814532795e-06
-9.28758001051446e-06
-2.13814463460543e-05
-2.42724790433391e-05
-1.93295702820935e-05
-2.77116205138712e-05
-1.66087111077692e-05
-3.16524195182193e-05
-3.01689655139198e-05
-2.54095396130661e-05
-9.18228657295546e-06
-4.46199068990049e-05
-2.97214425016044e-05
-3.83818574647209e-05
-1.84479323389103e-05
-1.35673662907708e-05
-2.25691433513018e-05
-3.59962180384352e-05
-2.45568986013232e-05
-3.94003385376727e-05
-1.84884939602401e-05
-1.43839087434887e-05
7.67712755022108e-07
-1.6107378195193e-05
-6.91717054101198e-06
-9.36991236742306e-06
-4.46498025066261e-07
-1.626395583654e-06
-3.64293238221238e-05
-1.56596155299404e-05
-2.93345353234901e-05
-8.25629127757572e-06
-2.48866191204383e-05
-2.49124061880599e-05
-8.30389432758256e-06
-4.00706799345673e-05
-4.83544874221735e-05
-3.27082147578157e-05
-7.88001298661633e-06
-2.01162405549084e-05
-3.64071856929509e-05
-2.66355393984375e-05
-2.95995461430635e-05
-2.1529353819517e-05
-2.45743148751649e-05
-2.32095931630793e-05
-3.54591976178826e-05
-1.49657172048121e-05
-2.22351400539848e-05
-1.63761351749689e-05
-3.90365312394343e-05
-2.48042849837486e-05
-1.74206376042488e-05
-7.31865376000293e-06
-7.82387432437151e-06
-2.45448827389568e-05
-7.85044502081502e-06
-2.24747769204183e-05
-2.42641029824829e-05
-2.41686769771199e-05
-3.9187987441205e-05
1.36353375546185e-08
-7.98905312170615e-06
-3.40258940132074e-05
-2.24684450976367e-05
-4.3155165953278e-05
-2.49013390841557e-07
-1.16873648243432e-05
-2.49584314122627e-05
-2.13666268961e-05
-3.29123386828061e-05
-1.33004241560424e-05
-1.05659252382538e-05
-2.48850026685511e-05
-1.98376797912737e-05
-3.88750733126121e-05
-2.01868948541111e-05
-2.41376535972707e-05
-2.1363324569818e-05
-3.2543878186984e-05
-2.38802956575096e-05
-2.53308037551711e-05
-1.56200695634182e-05
-1.25156844539942e-05
-3.1662768593681e-05
-3.1833765267265e-05
-3.42438675120772e-05
-2.70993816475087e-05
9.6457208781903e-06
-2.27382784549932e-05
-3.69342006351e-05
-1.98772117651261e-05
-1.46252822370643e-05
-1.46742767908205e-05
-2.08288906228611e-05
-4.51731664075114e-06
-3.38018221553452e-05
-2.69200923138448e-05
-1.572274324929e-05
-1.78963498157835e-05
-1.64027459260103e-05
-1.14932592725955e-05
-1.83586374890932e-05
-3.29658556967674e-05
-2.22932244523791e-05
-1.99936113401667e-05
-2.08701643880343e-05
-2.75133282175939e-05
-2.08561279100692e-05
-1.37815919855023e-06
-6.41340975252739e-06
-4.08117350910558e-05
-3.85072252318644e-06
-4.18167164932371e-05
-3.28593967117387e-05
-2.25413338724503e-05
-1.97237242020133e-05
-2.08435943712337e-05
-3.35219038023805e-05
-1.78227827285656e-05
-4.52635048207201e-05
-1.74820869437245e-05
-1.0885178645415e-05
-1.74423329316052e-05
-2.68044419846438e-06
7.48703879472087e-06
-2.63371766538657e-05
-2.55015929164651e-05
-2.08152718092113e-05
-2.10798257095254e-05
-1.11478228480975e-05
-2.54683497194225e-05
-3.36730497735513e-05
-3.70249091424178e-05
-2.21505495078661e-05
-1.02719734891701e-05
-8.5652275757812e-06
-1.8792809915384e-05
-2.15142124675043e-05
-2.00791121459855e-05
-4.46940975865068e-05
3.73701486927882e-06
-3.34460205114124e-05
-1.25704842836585e-05
-1.44562333382695e-05
-2.55328980416612e-05
-2.22065394182553e-05
-1.21214603095747e-05
-2.44374551206404e-05
-2.52716343832933e-05
-1.05383198263237e-05
5.20025556936926e-06
-6.58677930929912e-06
-1.27405793046146e-05
-3.99020743900922e-05
-1.74332449364055e-05
-3.91162207593746e-05
-3.46982549836227e-05
-1.79713523598507e-05
-1.38117275622435e-05
-3.54876806092682e-05
-3.8203066702629e-05
-1.60326716976652e-05
-1.23212158519028e-05
-3.60589369993006e-05
1.20264182222146e-06
-2.56147625677784e-05
-1.53253390797139e-05
-4.30724845067661e-05
-2.81580512273538e-05
-1.14104322199906e-05
-2.53151657824386e-05
-4.16985559029912e-05
-1.93649982804283e-05
-3.29727147537188e-05
-3.55987250256426e-05
-2.94779871782523e-05
-1.40490276831081e-05
-5.27788310791448e-05
-2.47224775683998e-05
-2.07531799416817e-05
-3.99690852878352e-05
-3.7559211033596e-05
-6.20625971557697e-07
-2.91487208742232e-05
-2.73595493899439e-05
-3.80394634961623e-05
-1.64327482670695e-05
-2.86475652760826e-05
-1.62745287061395e-05
-2.77214953093315e-05
-3.16782704088243e-05
-3.11304734401666e-05
3.17419412420877e-06
-2.14749646354812e-05
-1.98860660475548e-05
-8.69897053572675e-06
-1.41583065351522e-05
-2.14242514227875e-05
-2.57938719118296e-05
-9.08317373191797e-06
-3.08969964391762e-05
-1.4424946716449e-05
-9.14759386070403e-06
-7.9976694698796e-06
-2.06568957671042e-05
-3.24263380216942e-05
-2.04778748315808e-05
-2.08619962081143e-05
-4.10444166867649e-05
-1.71773609130247e-05
-3.64597402358162e-05
-2.95219484784742e-05
-4.63346390261918e-08
-2.78215145150855e-06
-2.40755301477172e-05
-1.0924219287434e-05
-1.83453394899919e-06
-1.2777829691823e-05
-1.46892124665776e-05
-1.68739949787873e-05
-3.7550601246716e-06
-6.46186153626266e-06
-3.61081638881554e-06
-1.17699639331028e-05
-2.0806662257642e-05
-2.33159413358659e-05
-1.85904820089954e-05
-1.95522528310092e-05
3.33683182638287e-06
-1.48520831956253e-05
-1.84133731173668e-05
-1.31737298983715e-05
-5.35237662742696e-06
-1.13647478235057e-05
7.91788764869981e-07
-2.06993946487319e-05
-3.3117337896189e-05
-1.38405885848756e-06
-2.3303807069946e-05
-1.18291654409616e-05
-2.46906672797036e-05
-1.82652462802332e-05
-2.89563131716469e-05
-3.24053467559855e-05
-3.13773747072746e-05
-1.51233008626814e-05
-2.87356567890302e-05
-1.79496008343206e-05
-3.16282548847695e-05
-9.73744058165794e-06
-1.72223328127361e-05
-1.61495780248101e-05
-2.21661222516551e-05
-2.16927323545074e-05
-2.62070379178279e-05
-2.75406416986089e-05
-1.46160109601814e-05
-1.49992984339754e-05
-1.45168290986344e-05
-1.44634725689053e-05
-1.98480189116379e-05
-3.08927270931402e-05
-4.71364548995341e-05
-3.04294907052175e-05
-4.78562342720962e-05
-2.66906307448088e-05
-2.18991033601916e-05
-7.67359567264615e-06
-4.50966588323265e-05
-3.40115757186373e-05
-1.81225528877145e-05
-3.63837189439263e-05
-3.14430805566882e-05
-3.1392701809146e-05
-2.80333570645758e-06
-2.95232133380622e-05
-2.55177508618672e-05
-3.26168970621827e-05
-2.18305613173018e-05
-1.92751479808048e-05
-2.57437519058328e-05
-2.25190519460534e-05
-3.24667692497338e-05
-3.41767736090956e-05
-9.3740942974491e-07
-8.74621754567252e-06
-4.48889231366696e-05
-7.58622729240662e-06
-1.11509301149732e-05
-2.13133906193714e-05
-4.85192392109951e-05
-2.54611477051185e-06
-3.68664963917121e-05
-1.4703315678336e-05
-9.81568081646609e-06
-4.83577040947128e-05
-2.14269343907575e-05
-1.38673576408775e-05
-2.73262766440795e-05
-2.2120718861474e-06
-1.06527974346214e-05
-6.15732589611287e-06
-2.40064799849477e-05
-3.09642914718415e-05
-1.70769202983719e-05
-1.04002301059784e-05
-2.60432620450847e-05
-2.28554437991411e-05
-1.09803553618008e-05
-1.92986784412222e-05
-5.57576670488001e-06
-3.57655500788932e-05
-2.21211813058683e-05
-4.24355398097482e-06
-9.75732761788525e-06
-1.7225821061367e-05
-1.68940964358543e-05
-2.79603518424882e-05
-2.44194018138784e-05
1.44091172134861e-05
-1.52466724934979e-05
-1.76646714867643e-05
-2.06783039661333e-05
-1.87556717761119e-05
-3.04057254761541e-05
-3.68679289472438e-05
-3.07665120757294e-05
-1.73448164798845e-05
-2.42570906131523e-05
-2.06970850554211e-05
-6.31809272258497e-06
-4.20094579534392e-06
-1.51421549998835e-05
-1.76591211349459e-05
-2.31092932033125e-05
-1.56276691602067e-05
-1.65345732801771e-05
-2.74211004413577e-05
-3.34845551132684e-06
-2.78027193330707e-05
-1.40905903602163e-05
-3.36422045993496e-05
-7.03902841950535e-06
-1.20236384995103e-05
-3.1948770463867e-05
-1.95876530019066e-05
-5.03494120747601e-05
5.88039747495194e-07
-2.53786133218038e-05
-2.41066244912636e-05
-1.74540424742765e-05
-1.88966068927492e-05
-1.18124094889632e-05
-1.90528359342669e-05
-3.14984815476085e-05
-2.36447076022742e-05
-3.04432948411194e-05
-1.13140904537984e-05
-8.74840832983288e-06
-1.87009476451335e-05
-1.85026634075141e-05
-2.4686797485009e-05
-1.98095520528164e-05
-1.6258378585957e-05
-8.25148108650454e-06
-2.3462963457119e-05
-2.40933179161409e-05
-2.84317182822192e-05
-1.7794951399302e-05
-1.38011278557483e-05
-2.40632920495469e-05
-3.22773568090273e-05
-4.24132475878177e-05
-3.63951220230475e-05
-3.28914527325861e-05
-1.74025634352016e-05
-1.37833275874874e-05
-2.54368902522238e-05
-2.77711994825975e-05
-8.81783326589914e-06
-2.26058849736971e-05
-4.4763409497622e-05
5.95742277641677e-06
-1.51381674898128e-05
-3.30669913739448e-05
-2.22009367237967e-05
-3.79231055141912e-05
-1.58928955856663e-06
-2.40506355808104e-05
-4.01735291589688e-05
-2.87293055110729e-05
-2.29196847084741e-05
-2.75711032769555e-05
-2.5525833767309e-05
-4.33439883574831e-07
-4.97979606286044e-06
-1.07323045982913e-05
7.14382651243908e-06
7.25868671999825e-06
-9.30532092574431e-06
-2.08240505748468e-05
-3.47051275454263e-05
-1.6744511956208e-05
-2.38219016174778e-06
-2.12540005827444e-05
-3.65740327021055e-05
-1.58320037577871e-05
-1.57595996052522e-05
-1.7926476296408e-05
-3.58187784613819e-05
-1.53457726127346e-05
-2.930212094116e-05
-1.89402438733113e-05
-1.81594300400911e-06
-1.17476745366397e-05
-1.71257639978355e-05
-3.98485443755582e-05
-5.95429108010788e-06
-3.70524796366502e-05
-8.60405149544263e-06
-1.2529087944265e-05
-1.95914726997818e-05
-2.10578472828354e-05
-2.48822985564988e-05
-1.39048568719387e-05
-1.8683698394624e-05
-4.29888323830936e-05
-9.69008594731698e-06
-2.98713873603499e-05
-3.54741647142632e-05
-1.73485119786857e-05
-8.95483144658428e-06
-2.54585366347864e-05
-2.13543626682436e-05
-2.64088605355023e-05
-1.87166754660059e-05
-1.30778273864252e-05
-1.59586758425415e-05
-1.34298364237545e-05
-3.08334945742811e-05
-1.19098101488848e-05
3.32678346789859e-06
1.0502601210299e-05
-6.058842824141e-06
-2.8302117356043e-05
-8.39284622127403e-06
-2.89345689020613e-05
-3.08427585881702e-05
-2.15561448936608e-05
-9.03433853977327e-06
-2.67732280067603e-05
-1.66828446021747e-05
-1.81088665963673e-05
-2.09942650619502e-05
-2.31011499367752e-05
-1.13609329722418e-05
-3.44270287219503e-05
-4.65746301556134e-06
-3.86554291607502e-05
-1.78698496097513e-05
-1.50584128412485e-05
-1.79893198930495e-05
-9.3222021469269e-07
-2.69025229902139e-05
-3.08628555243333e-05
-2.08278918132447e-05
-2.91100700315732e-05
-3.12926301122827e-05
-2.65357096869719e-05
-1.24817195708287e-05
-1.26762798381282e-05
-4.00729857743892e-05
-1.51448562743716e-05
-6.23251875849611e-06
-1.77756706027479e-05
-1.63275993709271e-05
-2.23098289476152e-05
-1.33717346284311e-05
-2.17456577242347e-05
-2.8632421172664e-05
-4.90784361381063e-05
-2.2921039246718e-05
8.78467405934565e-07
-3.38706385151475e-05
-2.85538176636058e-05
-2.37077117218011e-05
-2.26148896276632e-05
-4.22944328178269e-05
-2.45185722425426e-05
-2.15672784609213e-05
1.05065481493558e-06
-1.57516847598549e-07
-9.94461610544471e-06
7.59155750093724e-06
-1.58853464306588e-05
-7.87650956943233e-06
-2.55493894360108e-05
-1.64059010656284e-05
-6.71849302378277e-06
-7.59175501666158e-06
-2.56794889850093e-05
-2.14695281675575e-05
-9.22988451341844e-06
-1.77359023754207e-05
-4.21552470226175e-05
-3.05484748033084e-06
-1.78170486633028e-05
-2.67693660078344e-06
-4.09448681273117e-05
3.17399809936497e-06
-2.4567249586975e-05
-2.33304150872109e-05
-2.12441411329429e-05
-4.47808592865466e-05
-1.80954995911173e-05
-2.68940008990485e-05
-2.97452296314767e-05
-4.12259141981236e-06
-2.50715399474098e-05
-2.48629861941151e-05
1.12213183391902e-05
-1.53560505406409e-05
-3.63678396091273e-06
-6.88443831827108e-06
-3.45782183193625e-05
-5.16502898594237e-05
-2.32154210108267e-05
-1.11050726301708e-05
-1.23267679116884e-05
-4.08155648872109e-05
-2.47695201523012e-05
-2.99219806772521e-05
-2.14464259977333e-05
-1.01387003019113e-05
-1.10471259159142e-05
-2.28560786624518e-05
2.24056989343081e-07
-2.46983256203268e-05
-1.87266075696543e-05
-1.75825428127739e-05
-1.30743379870706e-05
-1.69201923632368e-05
-3.15005836741476e-05
-2.09029466060046e-05
-2.6349234248421e-05
-4.44854031027661e-06
-8.18272618215109e-06
-1.90196474424614e-05
-4.7539049738713e-05
-3.03262420060865e-05
-3.21700425616897e-05
-3.24678450664748e-05
-2.13752230246271e-05
-2.16355994841177e-05
-9.91498420868638e-06
-3.54994713289587e-05
-1.50304324099861e-05
9.92732924176697e-06
-3.04783177005624e-05
-1.78262613588791e-05
-8.72520696247964e-06
-1.58143392166221e-06
-2.88742230524658e-05
-3.11263090631845e-05
-2.23890248049475e-05
-1.98363746108782e-05
-3.19600395207289e-05
-3.58068144991886e-05
-5.30791186742811e-05
3.40614509121924e-06
-2.6881549414458e-05
-1.93354271610111e-05
-2.63704362422505e-05
-1.83881699218813e-05
-8.30929990282187e-06
-5.24776686436849e-06
-3.10202059407398e-05
1.61655535111407e-05
-3.40037547419399e-05
-2.21536818954207e-05
-2.54823240054236e-05
-3.20551508623205e-05
-2.01597513351573e-05
-2.46484058244851e-05
-2.02662025832315e-05
-5.07672683018014e-05
-4.76853651771671e-05
-3.88717722596057e-05
-8.07565635329896e-06
-1.57200676908712e-05
-2.7612359995002e-05
-2.43371716633087e-05
2.04543787016531e-06
-1.23905304422628e-05
-3.66058618321504e-05
-9.0805905394694e-06
-5.91878334477745e-06
-6.88811477970129e-06
-3.28448574789805e-05
-3.0621462876832e-05
-2.04933203326976e-05
-3.31385397561537e-05
-1.46066213503621e-05
-2.06954249641008e-05
-2.42599005318613e-05
-1.06326475444948e-05
-3.75515255928414e-05
1.48507805444075e-06
-2.14943528274698e-05
-1.29514286411739e-05
9.25020668916051e-07
-1.28318659770212e-05
-1.83818518682989e-05
-2.65913527939654e-05
-3.10267067655552e-06
-1.6065183612329e-05
5.68361902149086e-08
-3.30276456125399e-05
-3.43845039469434e-05
1.00551511177923e-06
-1.77563756757296e-05
-4.28474754957315e-05
-2.59128947385639e-05
-6.94214303143819e-06
-9.81156931447462e-06
-1.08312348053922e-05
1.24890663832106e-05
-1.69074332500163e-05
-1.99937495390688e-05
-3.92119101744312e-05
-1.74185783474119e-05
-1.79491633683282e-05
1.89112617485175e-06
-2.56289053576209e-05
-2.59975027152661e-05
4.92521169149999e-06
-4.56933301051608e-05
-3.37627552881924e-05
-2.91812948174734e-05
-1.78323615044331e-05
-2.22271836534947e-05
-1.16869386802715e-05
2.86857648671476e-07
-1.36192901682683e-05
-1.07821937918007e-05
-1.07773968681706e-05
-3.17126029827347e-05
-2.53843097210278e-05
-2.71040075082613e-05
-6.93159915218628e-06
-1.88029166443812e-05
-2.09763479478547e-05
-3.53779445749512e-05
-4.16038585601753e-05
-1.47733330555244e-05
-3.03637206451625e-05
-1.4127895425444e-05
-2.38049095295506e-05
-1.0907333205882e-05
-1.8501489872832e-05
-1.31992252685521e-05
-4.05754065199049e-05
-2.59464536763845e-05
-1.03156016493298e-05
-1.61794977817756e-05
-2.09325301493314e-05
-1.75503881491918e-05
-2.22061184186771e-05
-2.46777353509642e-05
-1.77982088144614e-05
-3.25997017099806e-05
-2.9166283348085e-05
-2.61826270615916e-05
-3.83646007572071e-07
3.36981097927165e-06
-3.55132516168216e-05
-3.43589813249088e-05
-2.01902682062831e-05
-1.05315687635623e-05
-3.52659549841923e-06
-1.82855134619135e-05
-1.64050070472117e-05
-1.67764504365436e-05
-5.511192019137e-06
-2.12798038215309e-05
-1.95070428918628e-05
-2.86298016467853e-05
-3.21291411069164e-05
-2.62959321229602e-05
-3.16433054663281e-06
-4.20910341474061e-05
-1.07721351893233e-05
-2.22053006343981e-05
-3.53559097550168e-05
-8.81399300518271e-06
-3.04973232828151e-05
-3.88817689934597e-05
-3.60373395793013e-05
-2.66257233224582e-05
-7.48843701297946e-06
-2.54438354349129e-05
8.54465658102636e-08
-7.9422169449062e-06
-2.19618220328743e-05
-1.06687180734382e-05
-2.76562772297046e-05
-2.59321650934789e-05
-2.63931065327825e-05
-7.04011288115908e-06
-8.7113822787263e-06
-2.95485892935809e-05
-3.46873212879455e-05
-6.11040112531366e-06
-1.47508769581658e-05
-2.74620363947395e-05
-3.76861359230074e-05
-3.19734391223944e-05
-1.03573076991564e-05
-3.61120611934451e-06
-2.83509710853831e-05
-1.68330811094083e-05
-2.76521707104018e-05
-2.04253916653989e-05
-2.64620597550014e-05
-2.89783681105956e-05
-3.29048661728431e-05
-1.25423402686402e-05
-8.89414764330183e-06
-3.16742418021647e-05
-8.37532161153276e-06
-1.61482593707112e-05
-3.18332484890197e-05
2.46565412957147e-06
-8.32974586585485e-06
-1.85019534146973e-05
-2.84926991176907e-05
-2.07901629963094e-05
-1.74406382163201e-05
-2.33114447600059e-05
-1.75935303404985e-05
-2.57920933854981e-05
-2.09323241258015e-06
-6.47950753327724e-06
-1.34087368684815e-05
-2.32112090097641e-05
-1.88490985925877e-05
-1.59974341256748e-05
-4.30120544229663e-06
-1.38007461672325e-05
2.84812854802176e-06
-1.94993649759655e-05
-2.52896413655247e-05
3.31690061987564e-06
-3.54571673225401e-05
-1.11211150470004e-05
-8.17076854101224e-06
-4.78075119041759e-06
-3.31557889104055e-05
-3.01621595682724e-05
-3.00539468281014e-05
-1.57130773041939e-05
-4.93667253177683e-05
-2.59146532468535e-05
-3.53993330392603e-05
-2.03010618313847e-05
-1.63691817925989e-05
7.74167401538438e-06
-6.74831136595072e-06
-2.528976413433e-05
-2.25514342870181e-05
-1.42270330643942e-05
-5.69561120467382e-06
-1.6323421656006e-05
-2.80963026269187e-05
-2.24666692654974e-05
-3.71783025493615e-05
-2.64519653729095e-05
-2.99289572988308e-05
-2.70167100095428e-05
-2.75134598450782e-05
-2.72770095613189e-05
-2.14471694837299e-05
-2.58652429149156e-05
-1.86356564947319e-05
-4.05057567958553e-05
-9.1878666432051e-06
-1.69197008022851e-05
-2.31986290833432e-07
-2.38174893521613e-05
4.13310606245965e-06
-2.76408961705554e-05
-5.71916082744677e-06
-2.90960114941544e-05
-2.26781189939284e-05
-2.21065284766143e-05
-1.59473457701141e-05
9.02364404912243e-06
-2.78409375942794e-05
-1.94451686508556e-05
-1.6480793492926e-05
-2.09564630168217e-05
-2.72176548959833e-05
-1.60470202766745e-05
-2.03291729095917e-05
4.08334837895176e-06
-1.78681281551662e-05
-1.33589078919857e-05
-1.52926443273745e-05
-3.87433360974903e-05
-1.3335109079818e-05
-5.70030259414245e-06
7.05768860750461e-07
-1.43347103433127e-05
-2.88838714914284e-05
-2.81342361453349e-05
-2.6514494997875e-05
-1.32846137493116e-05
-2.72120423883615e-05
-2.79655553862637e-05
-2.16266474105916e-05
-5.10608474883744e-05
-3.86262098563672e-05
-4.50753393139833e-05
-2.59693968821817e-05
-2.48875714886869e-05
-2.25186706513737e-05
-2.15256745281502e-07
-3.61587589392027e-05
-2.23328682297888e-05
-1.22502870058892e-05
-2.69300239159159e-05
-1.27991374580938e-05
-3.47107275389144e-06
-3.30546784377699e-05
-4.05851830650506e-05
-3.25525258295561e-05
-1.4175864194792e-05
-1.31023759465581e-05
-1.86485193573537e-05
-1.77694346773194e-05
-4.55370287498441e-05
-1.91081510163671e-05
-1.31935976856203e-05
-1.3778865485849e-05
-1.80960394521379e-05
-1.13428227728732e-05
-2.06688109518018e-06
-9.09051291522988e-06
-3.09932263304519e-05
-2.96613542113073e-05
-1.11405471398227e-05
-2.10536283762765e-05
-6.13457930927507e-06
-3.73554338372714e-05
-2.54556374424891e-05
-3.48595183374179e-05
4.32116641935822e-06
-7.57844290541207e-06
-4.84866573409501e-07
-4.09542984801195e-05
-2.06201926431934e-05
-1.2089991633186e-05
1.0285442717168e-05
6.51154178257185e-06
-1.52269914447715e-05
-2.13228054323322e-05
-2.59013715283127e-05
-1.89431886618873e-06
-1.59787866343682e-05
-2.98944723820652e-05
-8.70908561058373e-06
-4.02166032916312e-08
-9.51946449676418e-06
-3.93160204596083e-06
-1.02904296905948e-05
-3.52614962450436e-05
-1.77482183372615e-05
-5.20537815863885e-06
-2.50828261723272e-05
-2.62985734429349e-05
-2.10953927022848e-05
-8.15309261609015e-06
-2.77778247166416e-05
-2.63265835070581e-05
-6.50005615406052e-06
-2.78182316337135e-05
-2.8704049626848e-05
-1.66978267316962e-05
-1.10984787945563e-05
-3.67510044351944e-05
-2.32904045385992e-05
-3.04144204770805e-05
-6.1292349064966e-06
-3.34286297839568e-05
-3.35080112334906e-05
-1.76730494370785e-05
-2.60933877758828e-05
-1.92213504817998e-05
-1.3003448501957e-05
-2.28959186147473e-05
-1.85847211055059e-05
-8.81695980621554e-06
1.61433725145521e-05
-3.63290054595607e-05
-1.15427854047409e-05
-2.41270765741042e-05
-3.50177496930874e-05
-3.99212499879309e-05
-1.77435861986719e-05
-1.32630959779008e-05
-4.18769574434824e-05
-1.43591526885666e-05
-3.54232539279546e-05
2.44486601485038e-06
-4.46104545170441e-05
-1.44418605134975e-06
-1.9723978873722e-05
-9.34209233969994e-06
-4.34770421432422e-05
1.1141858034844e-05
4.04586804509271e-06
-8.07550560417277e-06
-3.53383823910297e-05
-1.29690628968662e-05
-1.24224376648446e-05
-9.37235665564245e-06
-2.36019166973604e-06
-1.47711215845007e-05
-9.26710424548508e-06
-2.77783469475757e-05
-4.88141478776354e-06
-3.35987476829238e-05
-3.21833029932454e-05
-3.71798790727623e-05
-1.30999304648362e-05
-7.82116648582474e-06
-1.26583286515237e-05
-2.9211416497088e-05
-8.65464803141473e-06
-9.17968075836707e-07
-1.10829763716519e-05
-4.63791866501426e-05
-1.56311668066229e-05
-9.20244441085892e-06
-3.05377167164136e-05
-8.78013535035104e-06
-3.66430548885907e-05
-4.27893105755378e-05
-4.01724423437316e-05
-1.14922828390135e-05
-1.46972171083526e-05
-4.03931105615807e-05
5.31530990841724e-06
-1.64516018613484e-05
-2.12447718484581e-05
-3.44839710998398e-05
-2.10331225027303e-05
-3.11212266580487e-05
-3.20581506566749e-05
-4.34841489140483e-05
-2.74058874183567e-05
-2.04048994828576e-05
-2.10950568661943e-05
8.13661829750773e-06
-2.58952549464121e-05
-3.17107360447491e-05
-2.991475019352e-05
-1.0836750755753e-05
-4.07434173317883e-05
-3.45911493044507e-05
-8.654508150624e-06
-2.23991155593147e-05
-9.8517987596467e-07
-1.28270899443261e-05
-3.33033292746334e-05
-6.54220446750421e-06
-7.13747919918035e-06
-1.78376045992e-05
-3.93887243959261e-05
-1.62996694703551e-05
-3.65648258243965e-05
-3.50382857991574e-05
-4.26922508228811e-05
-1.68078412263814e-05
-7.09943116972142e-06
-2.75541140837023e-05
-1.09293583767713e-05
-2.50485055594435e-05
-3.70576723049425e-05
-3.06417209494827e-05
-3.50037100015669e-05
-3.08535851359349e-05
-3.47077736344667e-05
-2.15405625642e-05
-1.17123597874474e-05
-5.07441260246316e-06
-3.06810155150359e-05
-2.18518157525998e-05
-1.58679149897728e-05
-2.06689781304198e-05
-3.22954695470483e-05
-1.38870606793724e-05
-2.21625601069227e-05
-3.41926424941508e-05
-2.21840919477108e-05
-2.41552107070619e-05
-4.08331137899231e-05
-1.92213021932397e-05
-8.10442861957969e-06
-2.04899646476356e-05
-4.22863031810506e-05
-9.71772277061601e-06
-2.25991284755373e-05
-3.21070213507619e-05
-3.8811396322533e-05
-1.54239462219892e-05
-4.88313022184155e-06
-1.30728571255031e-05
-5.23747061125932e-06
-2.36656097939828e-05
-8.93511962046929e-06
-3.40413138290788e-05
-2.58348510120018e-05
-2.89310178414168e-05
-2.51382975704419e-05
-2.73545211352588e-05
-4.38579673559166e-06
-8.43979616605211e-06
-3.34954582636018e-06
-3.74429962130076e-05
-2.55672801649048e-05
-2.11287223019797e-05
-3.07448142007939e-05
-2.29406669534845e-05
-1.89503359726285e-05
-1.85510761955641e-05
-5.25362806919576e-06
-1.26367646950027e-05
-5.17194800127105e-07
-3.11236306089009e-05
-3.25880479355739e-05
-5.92014656818849e-06
-2.00078954125348e-05
-1.50781705407342e-05
-9.34659996132859e-06
-9.84225137687707e-06
-1.7506035279818e-05
-1.52684252760317e-05
3.76357168330982e-06
-1.73663272982661e-05
-3.20806763285334e-05
-2.62424905393038e-05
-2.43759789803015e-05
-2.80945607850179e-05
-2.07618628703305e-06
7.16512806084835e-07
-2.0336141429755e-05
-2.53297353302848e-05
-2.04612960196847e-05
-1.18775621241598e-05
-2.72358013235117e-05
-6.89162931392149e-06
-2.36285818033429e-05
-2.54599531457301e-05
1.00218461957713e-05
-1.72764810602622e-05
-2.24016284978178e-05
-2.48420272290871e-05
-1.53867890930463e-05
-4.33329018101028e-05
-1.25825142716126e-05
-2.75737471538503e-05
-1.85421512742784e-05
-2.08182558785577e-05
-3.3209907536487e-05
-2.39593805572904e-05
-3.23964833565976e-05
-6.77205993131532e-06
-2.34054670245452e-05
-1.87311445291763e-05
2.75487736272136e-06
-1.84092245217774e-05
-4.21184072223769e-05
-1.10308574166258e-05
-2.24347472242694e-05
-1.21554032223136e-05
-3.67759623658061e-06
-1.4138694510962e-05
-2.34423695900917e-05
-2.59392548677182e-05
-2.77518958509949e-05
-4.08967372459079e-05
-1.53741221248644e-05
-1.71136978083539e-05
-2.92397000951475e-05
-2.01004270118206e-05
-4.73431585644227e-05
-4.32088511579304e-05
-2.47253837307095e-05
-1.48274274951766e-05
-3.10454636932078e-06
-2.20825980397744e-05
-1.74601379429318e-05
-2.81282211198188e-05
-3.71120996371138e-05
-1.36140367971399e-05
-5.69521945291854e-06
-1.96606179503647e-05
-1.21370126170747e-05
-3.64062041255968e-05
-2.90466185055248e-05
-2.99130532621239e-05
-1.67174374481153e-05
-2.54701976096231e-05
-2.64306263932032e-05
-3.06746028795407e-05
-1.0296079072422e-05
3.41826869305722e-06
-2.01792007487368e-05
-2.05027771427612e-05
-4.12824264374927e-05
1.18638420901122e-06
-3.62200825742534e-05
-2.27117668851454e-05
-4.24489951400954e-05
-2.83969309755951e-05
-2.95900520722607e-05
-2.18452373001198e-05
-7.81398068464288e-06
-4.06591352870687e-05
-1.98274937677446e-05
-7.57550469874407e-06
-7.96527055917658e-06
-2.82241163281654e-05
-1.78686174610003e-05
-1.4665926869478e-05
-2.39967735176864e-05
-1.93006525059602e-05
-2.68527492117044e-05
-2.68414139061976e-05
-2.49522631991203e-05
-1.62563564818769e-05
-1.87186570016802e-05
-2.95253933670593e-05
-2.75158317323332e-05
1.51164463884473e-06
-1.12996250730258e-05
1.06239279005219e-05
-3.12372130283365e-05
-2.54038063876917e-05
-1.59413629417305e-05
-8.09592651799466e-06
-3.1230010909759e-05
-3.65590905643216e-06
-1.0603155066861e-05
-1.80541885184699e-06
-2.25808916867352e-05
-1.28211804362756e-05
-2.28828226971783e-05
-1.01093299860539e-05
-1.317480001001e-05
-3.79947564274239e-05
-2.13539038027832e-05
-5.3840615448155e-05
-1.93950368693249e-06
-3.44446786839867e-05
-1.62701768051977e-05
-2.46843476691556e-05
4.03863087736056e-07
-1.78939054234153e-05
-4.08066038010216e-05
-3.69338460264773e-05
-1.08888712128979e-06
7.6841038888189e-06
-3.18597560665769e-05
-3.00797956139963e-05
2.16382216094097e-06
-2.58093833379456e-05
1.85829349042437e-07
-2.59420094670684e-05
-2.32406994888756e-05
-2.09980666805292e-05
1.30152031347421e-06
-1.99305848976305e-05
-3.29909353554625e-05
-9.88374262605313e-06
-1.23818445311716e-05
-2.47238985404003e-05
-2.05583528969117e-05
-2.01716499275816e-05
-1.77158963981838e-05
1.14776204692385e-06
-1.85947983067409e-05
-5.36997162515021e-06
-1.11323216079366e-05
-2.24433819227667e-05
-1.73024438102211e-05
-3.6987448185185e-05
-2.13082973525825e-05
-2.03797323435805e-05
1.43365068334872e-06
-1.27793295076914e-05
-2.24830776333048e-05
-1.41836052304668e-05
-3.28234144889198e-05
1.15309628290624e-05
-4.21892644113164e-05
-3.47864345045982e-05
-1.80977451735023e-05
-2.67207584136366e-05
-2.0624137347748e-05
-2.29784417551872e-05
-2.83901906654804e-05
-3.80253036010175e-05
-1.07125519297115e-05
-2.68504703225548e-05
-1.69021592266333e-05
-2.86607715290461e-05
-2.26691217531981e-05
-2.04257482205365e-05
-7.81283969230299e-06
-2.98929911882622e-05
-1.40879203964268e-05
-3.21314140751321e-05
-1.8755569218573e-05
-1.60831616804797e-05
-1.29693842167404e-05
-3.19609274098802e-05
-2.10052006334367e-05
-2.77257058348127e-05
-2.23690087056062e-05
-3.33766915000393e-05
-3.24775279462456e-05
-2.96639283252212e-05
-1.56604296902583e-05
-2.78200659830456e-05
-1.57969766205115e-05
-2.956138382142e-05
-2.89660071501494e-05
-1.51414790141267e-05
2.02003512096605e-07
-3.80829545713505e-05
-1.76577214016568e-05
4.95761917792585e-08
-1.89842699862501e-05
-3.53470233178811e-05
-4.46745521581394e-05
-4.2984715341668e-05
-1.47884925876638e-05
-1.74552753810721e-05
-2.96528479092099e-05
-1.91545089665499e-05
-2.08064436596191e-05
-2.133932107088e-05
-2.41362273557586e-05
-4.30581847546936e-06
-1.73689612896937e-05
-1.37941643916847e-05
-2.19553876750425e-05
-1.73903807682297e-05
-2.74498795205801e-05
-2.46349872068297e-05
-3.95249435714551e-05
-3.07299468156188e-05
-2.22856181736634e-05
-7.85930057694913e-06
-6.08233151804981e-06
-2.54060643340272e-05
-6.16426776062461e-06
-3.52896901275549e-06
-1.94172967590552e-05
-9.62282540599725e-06
-1.34931621912951e-05
-1.08911165859352e-05
-1.90577409961376e-05
-4.77616804369183e-06
-8.22002217613513e-06
-1.81708069103312e-05
-1.03604374472706e-05
-1.89330039463878e-05
-2.57911817470064e-05
-1.82310946752885e-05
-1.02311415915752e-05
-2.47180276472155e-05
-2.97849176536647e-05
-3.76304363224366e-05
-3.76230106604448e-05
-2.42982049892241e-05
-2.37165627247397e-05
-3.58920362869361e-05
-4.1691468339644e-05
-1.45808680501571e-05
-4.0429093795983e-05
-2.14614943704889e-05
-1.32112680045889e-05
-2.1539939863808e-05
-1.96793739430388e-05
-3.31561180565254e-05
-2.05054831804376e-05
-2.68629849434458e-05
-1.88467814847784e-05
3.24840488672665e-06
-1.03339128757179e-05
-2.60173062707924e-05
-2.63839689419003e-05
-2.05487705945328e-05
-2.42175545302006e-05
-2.79349586726965e-05
-3.18198472279856e-05
-5.46482457431971e-06
1.15059408032592e-05
-2.36803318285309e-05
-2.18105497208424e-05
-1.93574835018036e-05
-1.08207115892238e-05
-2.53764719366204e-05
-3.99430017976137e-05
-1.92069674578399e-06
-1.22682918523141e-05
-1.84441351075444e-05
-2.04538185175206e-05
-2.70136931228487e-05
-4.24680235345613e-05
-1.61658604454007e-05
-1.72774778598797e-05
-1.15335117857656e-05
-6.75983574338781e-06
-8.76023537080478e-06
-5.4420026541085e-06
-2.85918705440505e-06
-2.76514348043633e-05
-1.78378052040319e-05
-5.61088051581726e-05
1.21197194376163e-06
-3.26094238589245e-05
-3.02784637559588e-06
-2.74356073893713e-05
-2.4190751554313e-05
6.07405887687466e-06
-2.51610145174296e-05
-1.29207773659303e-05
-1.6723136482675e-05
-1.1862629739396e-05
-2.74078897196822e-05
-2.55128918240033e-05
-2.92394621223778e-05
9.88484149311148e-06
-1.10039217360892e-05
-1.13967443676262e-05
-2.08548782545741e-06
-1.19112235561267e-05
-4.73521028596492e-06
-2.86063589218563e-05
-3.83766586899925e-05
-3.46848955695385e-05
-2.23783506322192e-05
-1.48785313068879e-05
-7.34485154540387e-06
-1.57172357084671e-05
-2.1093845729845e-05
-1.49882898805146e-05
-1.25515168799586e-06
-5.35982665351558e-06
-1.13572737140215e-05
-2.80521676213489e-05
-1.71338156684669e-05
-2.33602912575427e-05
-1.78334483774776e-05
-1.66008404834867e-05
-5.32828621790656e-06
-2.3667534117734e-05
-1.88881242231958e-05
-2.55303415242883e-05
-3.17887072020153e-05
-8.26736798489792e-06
-1.80098785431524e-05
-5.08021188719431e-06
-5.1962239027828e-05
-1.95285725406675e-06
-3.82160162057757e-05
-2.37731344481166e-05
-1.2881875821812e-05
-1.96951928656986e-05
-1.12669647820713e-05
-1.85866776386442e-05
-3.5617755913293e-05
-3.67536963231202e-05
-1.26731066383616e-05
-2.4796889945261e-05
-2.49687741266723e-05
-2.78681700910625e-05
-1.68853405786934e-05
-1.3090407217122e-05
-3.20808312904563e-05
-2.32877256099813e-05
7.13199394060591e-06
-3.69455608144533e-05
-3.56390965566444e-05
-2.48274793481172e-06
-1.14568485697315e-05
-2.80506173564561e-05
-3.31146108528296e-05
-1.24577420484034e-05
-4.31881161059758e-05
-2.7692347284375e-05
-2.02069718982799e-05
-1.28716940373274e-05
-1.25877916946842e-05
-2.46137514658248e-05
-3.42825243532311e-05
7.12156920696859e-06
-1.2765445832452e-05
-4.15886603365502e-05
-1.63498501195532e-05
-2.81874563196087e-05
-4.35359845050536e-05
-3.14888173666927e-05
-1.31232890982e-05
-1.5930305506439e-05
-9.0422954862913e-06
-1.52897692305184e-05
-1.0996365476031e-05
-4.01351910844248e-05
-1.32597327513516e-05
-1.93422309063988e-05
-2.12016473245002e-05
-1.6610337155276e-05
-1.47942453582438e-05
-1.52497483934139e-05
1.69731834876438e-06
-2.9456028732776e-05
-2.71930047304314e-05
-1.93273887122047e-05
-2.51301235951053e-05
-3.83338479279866e-05
-7.0587608314073e-06
-1.43241463576367e-05
-1.53276917058969e-06
-4.92703168884082e-06
-4.742437106554e-06
-2.15177600410948e-05
-3.57132924771457e-06
-3.84364492459771e-05
-8.9378359086963e-06
-7.45108826360764e-06
-2.64197313358648e-05
-4.30457598307879e-05
-8.94757234534208e-06
-1.54517777261992e-05
-2.71678810536467e-05
-6.82303568877526e-06
-1.76318912150744e-05
-1.27009127327039e-05
3.52566723283456e-06
-3.28536094029416e-05
-1.52081969100635e-05
-3.05071770832317e-05
6.1133217908206e-06
-2.06156051903765e-05
-2.21064296564987e-05
-2.61478903594277e-05
-6.94536599564931e-06
-3.3680133278185e-05
-1.72256800274475e-05
8.08917073845577e-06
-1.99507361247631e-05
-2.25820338013246e-05
-2.75253611051531e-05
-1.01600853632086e-05
-4.57581398666453e-05
-2.72245188158847e-05
-1.24199995979532e-05
-3.75222313940702e-05
-1.36391164764951e-05
-3.48500367211608e-05
-2.83411093001813e-05
-3.71051997662081e-05
-3.50691339167223e-05
-2.77458483244489e-05
-1.32429785984053e-05
-1.25441117213878e-05
-3.86536425046945e-05
-2.78940391081398e-05
-1.57177028265535e-05
-1.65396045637209e-05
-1.88348301047412e-05
-9.88635725636308e-06
-8.80993613814013e-06
-1.44460077668446e-05
-2.73980490213174e-06
-2.6826320710417e-06
-4.52394550828912e-05
-2.81126529386491e-05
-1.20142702651172e-05
-3.0616254705003e-05
-5.26347705296181e-06
9.51961232291783e-07
-2.11682066107062e-05
-1.96153641325386e-05
-1.80091866926734e-05
-3.08510533841237e-05
-2.87949014757332e-05
-2.70237703555147e-05
-3.55932768758485e-05
-2.35909807068712e-05
-1.79773970715557e-05
1.30589791903954e-06
-7.25473834257902e-06
-1.5527718085082e-05
-3.18856826063193e-05
-6.88507021166682e-06
-1.42000651299741e-05
-1.31461944514822e-05
-2.30171750102877e-05
-1.81497357596386e-05
-1.57183080554741e-05
-9.09786138729272e-06
-6.64025651201813e-06
-2.13862265793191e-05
-2.54451377364661e-05
-1.95922790093727e-05
-2.89841227095002e-05
-2.17251772266543e-05
-6.16554537744097e-05
-2.90928693159743e-05
-3.89416350971125e-05
-3.77557859380653e-05
-2.54045661733332e-05
-2.30805955433245e-05
-2.28763895247128e-05
-2.11731299009268e-05
-1.34171930786174e-05
-2.82671619842922e-05
-1.25914745306931e-05
-1.18486825871624e-05
-2.01045185131417e-05
-9.58933135422641e-06
-1.92953331839468e-06
-2.30445186868338e-05
-3.01134981082644e-05
-3.03842833337906e-05
-3.55210217181143e-05
-2.06537809441786e-05
-2.26848432086615e-05
-3.70956977316603e-05
-3.69105539622426e-05
-4.47504076614257e-05
-1.92750285274184e-05
-4.99518107120384e-06
-1.58293666989356e-05
-2.11995255021857e-05
-1.27838943649126e-06
-2.06341363711591e-05
-6.83550125305254e-06
-3.85702693187645e-06
-1.59187770487024e-05
4.76726802602317e-06
-1.15041392897183e-05
-2.62991135624677e-05
4.84420953511318e-06
-1.30201730726216e-05
-1.3908030894048e-05
-1.84400908560517e-05
-3.34830161954688e-05
-3.12126398467182e-06
-2.77253832644827e-06
-8.98965769356348e-06
-1.6524463140905e-05
-1.72726086321356e-05
-1.83424167386916e-05
-3.74373839770391e-05
-2.916239840994e-05
-3.74398782359872e-06
-2.2925892198874e-05
-8.98031681281711e-06
-1.71483045900026e-05
-2.05371629234319e-06
-1.96589165143939e-05
-2.23992327301973e-05
2.99085467823761e-05
3.79856700329769e-06
-2.30742971898466e-05
-2.63944813664354e-05
-3.94850808447634e-05
-2.9150162591509e-05
-3.23223195603406e-05
-1.43489230567324e-05
-3.56465320091176e-05
-1.79282059163276e-05
-1.27437989862511e-05
-3.37218528764188e-05
-1.96433507847426e-05
-2.91151033217103e-07
-1.24202408448043e-05
-2.15606502349274e-05
-2.95102187629034e-05
-1.2814821251648e-05
-2.29907610438982e-05
-2.95161014876969e-05
-2.23261751470606e-05
-1.0522812016541e-05
-2.11673553357948e-05
-3.9172566695777e-05
1.24176002187125e-06
-5.84033047446161e-06
-1.25310598890294e-05
-2.37642655473525e-05
-4.86104423617608e-06
-1.05744276588849e-05
-4.22162552883188e-05
-7.25490738582691e-06
-1.69085323141487e-05
-2.64260764029351e-05
-3.012571697315e-05
-8.10408731843395e-06
-2.5027975307975e-05
-1.81530986635234e-05
-3.93475989180138e-05
-1.2016276484947e-05
-1.17986288630026e-05
-1.56975180926976e-05
-2.64712802650862e-05
-1.85472724916469e-05
-1.28379750854989e-05
-2.80912411001312e-05
-2.65140254688569e-05
-1.55810786865273e-05
-1.39951813886442e-05
-1.93201577047951e-05
-3.97813269643545e-05
-5.30804755836221e-05
-1.17242770186113e-05
-9.92367806642672e-06
-1.9701020337865e-05
-2.09434623720374e-05
-2.38927777698348e-06
-3.60983756142923e-05
-1.74065736656183e-06
1.18274574247688e-05
-7.47415718132715e-06
-3.47884554915239e-05
-2.33483321520443e-05
5.94458781255792e-07
-2.63596486817353e-05
-7.9178791695075e-06
-1.00193937569635e-05
-1.64185959426464e-05
-5.08334675459104e-06
-2.01316838195354e-05
-3.72102618306264e-05
-1.18659231612508e-05
-1.72019822841879e-05
-1.84673536378118e-05
-8.2503452162251e-06
-2.07130928403039e-05
1.77749626383907e-05
5.06966139278577e-07
-2.03204451763388e-05
-1.98403966339326e-05
-7.22842064401207e-06
1.32470369265068e-08
-2.10770044023367e-05
-9.98133008728144e-07
-1.27058435329364e-05
-2.71378006001693e-05
-1.14837619444293e-05
-2.52778470094752e-05
-3.43415074155812e-05
-3.75743186632536e-05
-8.24066809329325e-07
-2.52756119881932e-05
-1.84517332504484e-05
-1.63861518539858e-05
-3.74573230827427e-05
-3.52441284517806e-05
-2.15822249702867e-05
-2.25953063245984e-05
-1.09902823741036e-05
-3.98277226021898e-05
-1.41530268875964e-05
-2.44542582917063e-05
-1.23483331806947e-05
-1.291170615405e-05
-2.02684520284507e-05
-2.69336562392525e-05
-1.23637686663856e-05
-3.8559285657034e-05
-1.87011514761883e-05
-2.04673822245433e-05
-2.79747894533978e-05
-1.98021137985624e-07
-9.38039329712006e-06
-4.52156374455772e-05
9.0619611648943e-08
-2.36893611820505e-05
-1.07849728291798e-05
-1.15326855343813e-05
-1.56901175235301e-05
-1.84854395818239e-05
-2.31708944688261e-05
-1.747137421354e-05
-4.18342770196119e-05
-2.35752338664254e-05
-9.29015514906162e-06
-3.34291664994379e-05
-2.48330948821107e-05
-2.08030723389609e-05
-3.8322517406665e-05
-3.36803539031076e-05
-1.24485966310252e-05
4.80542411319973e-07
-2.0333887449773e-05
-2.8629323121457e-06
-2.70418151118354e-05
5.50290745082501e-06
-1.17899866751548e-05
-3.30015876632648e-05
-2.24497151096574e-05
-2.06306986609209e-05
-1.57931446421234e-05
-3.13903834802457e-05
-7.23601379116549e-06
-9.65190950343305e-06
-1.88520769508422e-05
-2.15447946978695e-05
-2.01681651450392e-05
-3.33612051988385e-05
-6.27443591434552e-06
-2.94662906968216e-06
-2.9932823723076e-05
-1.16814668345069e-05
-2.00389967240961e-05
-2.0596845391388e-05
-2.60680310869343e-05
-1.06883023105517e-05
-2.83043009101632e-05
-1.56477170996398e-05
-3.79212838721733e-06
1.36120314533864e-05
-5.13166991636052e-05
-1.8110123734726e-05
-1.56248836033196e-05
-1.36298139786565e-05
-1.44211698103304e-05
-1.90995504002883e-05
-1.44686235115999e-05
3.98814253097633e-06
-3.00257582131967e-05
-3.03180380403527e-05
-2.37541488218256e-05
-1.53787190430742e-05
-2.80492004357282e-05
-2.39218405431863e-05
-5.56780085492667e-06
-6.10063303263846e-06
-2.46225100427551e-05
-3.69877530005656e-05
-2.56103982834156e-05
-3.2104400599975e-05
-1.14949645200852e-05
-2.21618881967276e-05
-4.35315798100855e-05
-1.6866541927021e-05
-2.29682474449584e-05
-7.93544517722266e-06
-1.26523094573318e-05
-1.98960287799299e-05
-3.37098344774626e-05
-1.51180857866568e-05
3.52971685598236e-06
-1.25010906444275e-05
-3.11749020152524e-05
-3.4881192398293e-05
-1.39398275694908e-05
-6.55572663722366e-06
-1.74389001091947e-05
2.4384887002993e-06
-8.5699001626815e-06
-2.89977321062009e-05
-2.43075210158598e-05
-2.30132546973475e-05
-4.58196464858479e-05
-1.36313313182315e-05
-2.71975925366074e-05
-1.44365237341381e-05
-3.03088387470629e-05
-2.28366025416055e-05
-3.55900271519986e-05
-1.6346504188979e-05
-2.35331841533568e-05
-3.05310847150214e-05
-1.90634883760885e-05
-1.92291707148747e-05
-1.0840671464867e-05
-1.05489259687189e-05
-3.77416633719624e-05
-2.56072135433155e-05
-3.63914474867427e-05
-8.6856952317449e-06
-2.84216395468693e-05
-2.7679849749634e-06
-2.69230413513218e-05
-1.47906711914019e-05
-2.27698680911106e-05
-1.34848575571926e-05
-3.57216572867921e-06
-2.9325506631619e-05
-1.10616839270121e-05
-6.85857883289431e-06
-1.63811934692154e-05
-2.89912905826959e-05
-1.48255830219438e-05
-1.80298598304072e-05
-3.76446444566222e-05
-2.96338722103931e-05
-3.226801238284e-05
-2.86925321589733e-05
-1.41861023907777e-05
-1.81596177445966e-05
-1.87214519260149e-05
-6.02630896126112e-06
-2.68301372528482e-05
-3.01084810390593e-05
-1.772885477963e-05
-1.11297976273819e-05
-1.81428892398935e-05
-6.23891709623294e-06
-1.49446916585027e-05
-9.46716255977143e-06
-1.35831303493111e-05
-3.22760860964574e-05
-1.82688804282215e-05
-3.08176758995865e-05
-1.90050177179888e-05
-5.19890750499922e-06
-1.03885059107912e-05
-1.16829038879245e-05
-1.69270509359607e-05
-2.65170025869289e-05
-2.77224592121957e-05
-2.48351329959069e-05
-1.21816708072726e-05
-1.64944910028366e-06
-1.15407152302188e-05
-1.36164284098482e-06
-4.42982406969444e-05
-3.29088312317836e-05
-1.3917269792698e-05
-3.14985565565805e-05
-2.82228816580759e-05
-2.4040734868036e-05
6.3306422524486e-07
-1.09212557459949e-05
-1.74740864086546e-05
-1.90910197594756e-05
-8.52772236205354e-06
-2.96191269654911e-05
-1.45526707098629e-05
-1.81803865202584e-05
-3.35423960165067e-05
-1.63494599330525e-05
-3.1234824556667e-06
-2.81945672108228e-05
-1.97857019613195e-05
-3.15002731550717e-05
-2.31871278950128e-05
-2.48162789739057e-05
-2.57255185178653e-05
-1.14013813142195e-05
-1.66205448519379e-05
-2.02558799351929e-05
-1.84630682337055e-05
-3.03965020157689e-05
-1.07337469433695e-07
-3.66474764979594e-05
-8.99991913615536e-06
-2.75115018143945e-05
-2.62029059493398e-05
-4.37454286678042e-05
-1.7516417458638e-05
-2.60783310062315e-05
2.75925727705975e-06
-1.81533733734667e-05
-1.56747306136323e-05
6.04637751408666e-07
-1.76610070695875e-05
-1.97780546064979e-05
-4.46079312533518e-05
-2.43364557381882e-05
1.11153164982481e-05
-2.91365087802798e-05
-3.56012937888318e-05
-2.11765720631086e-06
-2.26624853266226e-05
-9.92703596004822e-06
-3.90295388107032e-05
-2.55157252350061e-05
1.75670064366881e-06
-1.67455688224495e-05
-5.29768916041547e-06
-2.79898341722969e-05
-2.59258696307017e-05
2.86574954693337e-06
-1.29517118145251e-05
-1.722026730089e-05
-3.25190133212951e-05
-5.02745242562308e-05
-2.16759937110589e-05
-3.30584839236442e-05
-3.80713902022725e-06
-4.07288668846105e-05
-1.69963681978156e-05
-2.74069079220037e-05
-9.98333435854262e-06
-1.07584353801374e-05
-1.98565192753402e-05
-1.4142170825714e-05
-2.9945059606113e-05
-1.601664500543e-05
-2.97838661746099e-05
-1.79760200004612e-05
-8.27684289120093e-06
-3.9838570357443e-05
-1.51914963302199e-05
-1.54037679408671e-05
-3.07257154447529e-05
-1.20209703554775e-05
-1.0609419112955e-05
-2.71972705951532e-05
-2.97574624908163e-05
-3.73701606580163e-05
-8.85562863014205e-06
-1.79957505845625e-05
-3.53676155908039e-05
1.11826993177387e-06
5.24692127100759e-06
-2.73928695304267e-05
-3.06806553913196e-05
-1.34582450896829e-05
-1.47131891825618e-05
-2.51089215027353e-05
-3.05453446552023e-05
-8.59567434263588e-06
-3.29358876878733e-05
-2.83592161544724e-05
-3.20630536078921e-05
-3.32263341233395e-05
-4.10143358379828e-05
-4.32982133766939e-05
-3.77261827471255e-05
-7.90573645707034e-06
-1.80928189302255e-05
-6.26506831108425e-06
-1.10873893816933e-05
-1.53117730786026e-05
-1.47004723466241e-05
-9.21448433621955e-06
-1.28794443783467e-05
-2.3579986296957e-05
-1.78022105396856e-05
-1.62591117115545e-05
-1.51053634381735e-05
-1.32425086944883e-06
-5.3046504431427e-06
-2.78554690241969e-05
-1.51868921367432e-05
-2.82885094938244e-05
-2.95169336465245e-05
-4.0299379315783e-06
-3.64879098534361e-05
-7.99350099197976e-06
-6.41100797343546e-06
-1.66366987902244e-05
-2.29788215206936e-05
-9.20372624291686e-06
-2.04473022135108e-05
-1.35686319492877e-05
-2.89118243195468e-05
-2.22325516067777e-05
-2.26869275451178e-05
-2.60839481359169e-05
-2.08657582441726e-05
-9.20500778688059e-06
-2.63321086047072e-05
-1.4916751478755e-05
-2.62464519020152e-05
1.14565906896165e-07
-9.21806064908301e-06
-1.81815271927031e-05
-6.76556384190652e-06
-3.01286154717397e-05
-3.77118413112195e-05
-2.23346250565208e-05
-1.74965193080211e-05
-2.04715190896765e-05
-9.58315427735208e-06
-2.57324934264466e-05
-1.40675216988822e-05
-1.08031710434645e-05
-2.42680846993898e-05
-9.09481259522417e-06
-2.16016477192251e-05
-1.92391581228742e-05
-1.76731014086868e-05
-1.38666754158037e-05
-3.62759361130839e-05
-4.92484329732026e-06
-4.78042361920966e-05
-2.99892536327841e-05
-3.76081743146854e-05
-1.37399024962537e-05
-1.73042384661204e-05
-1.54644785646239e-05
-2.27961710925296e-05
-2.56624840178212e-06
-1.31451462016345e-05
-2.64083903123764e-05
-3.48126573088342e-05
-5.58884681389419e-06
-4.56110321703996e-05
-1.12141221335006e-05
-1.72360837297254e-05
-2.98712472498843e-05
-3.50597031767099e-06
5.2782679819114e-06
-1.38971555338837e-05
-1.92857010870219e-05
-4.55334428545882e-05
-3.23925723130739e-05
-2.62222241640858e-05
-2.55815596628994e-05
-3.92835216616864e-05
-1.08921355015903e-05
-1.84825425976872e-05
-3.81936088193176e-05
-2.08676720543205e-05
-1.46510061429417e-05
-3.98792034575763e-05
-1.97246465983553e-05
-3.79151099937745e-05
-1.86588507668136e-05
-8.1566855577447e-06
-3.06297176631418e-05
-1.54293675238517e-05
-8.9671110378911e-06
-2.48941096889128e-05
-2.87697941639525e-05
-1.77608560117541e-05
-3.51564741014242e-05
-3.97836763158316e-05
-1.73272237636328e-05
-1.71021259012505e-05
-2.63711100491876e-05
-1.26420773049135e-05
-1.82767195753692e-05
-1.44240547751179e-05
-2.36398316705848e-05
-8.10810744960586e-06
-3.57574792158477e-05
-2.71775812022818e-05
-3.27006876504481e-05
-3.86924719019534e-05
-1.86937245750506e-05
-1.912899708543e-05
-9.64667128927656e-06
-2.49976527037865e-05
-9.08315956108197e-06
2.28743590528926e-06
-1.93153503801964e-05
-2.99974831297363e-05
-1.74587654646894e-05
-4.31929662165156e-06
-4.26920081108401e-05
-2.83462280701455e-05
-3.33452424573478e-05
-2.68607015922579e-05
-4.59898211039392e-05
-1.41912381839395e-05
-3.55885072734807e-05
-1.16000412690622e-05
-3.26385141920565e-05
-4.20617500695969e-05
-1.89068603418492e-05
-4.53153717450515e-05
-1.91708573741877e-05
-1.0241729747079e-05
-8.88758232071019e-06
-2.61077877783579e-05
-1.88001339202005e-05
-1.76481372498515e-05
-1.03955369008388e-05
-3.26714813215936e-05
-2.40765501465737e-05
-1.48564471646281e-05
-1.02913836096086e-05
-2.46216896851828e-05
-3.91843022558127e-05
-3.13359349165275e-05
-2.01484098406199e-05
-2.9420370526184e-05
-5.51481496595345e-06
-8.60006771405523e-06
-2.30005596232167e-05
-1.26327354893341e-05
-1.58643862134312e-05
-2.04166786309715e-05
-1.16376515794807e-05
-1.64911883185377e-05
-2.22428539311093e-05
-3.69877091507077e-05
-2.56686825624176e-05
-2.29612178284012e-05
-1.8068009279862e-05
-2.46081085719116e-05
-1.41390762106054e-05
-3.42451101453675e-05
-1.92731898592444e-05
-4.37878575196506e-06
-1.35893529125312e-05
-1.93808127252767e-05
-1.0324270153383e-05
-2.26434864307406e-05
-1.80900378855254e-05
-3.32230028629862e-05
-1.24267983493655e-05
-5.41400426894961e-06
-3.10409432339535e-05
-3.6209264101969e-05
-3.71117549153337e-05
-3.44143448097787e-05
-1.67098443676705e-05
-2.14235048717927e-05
-2.67893348935484e-05
-1.70847934952813e-05
4.58933072190477e-06
-1.26295697349934e-05
-3.10770845456505e-05
-2.79906682490926e-05
-1.17205724650891e-05
-2.59417336555245e-05
-3.04309905254412e-05
3.96894315618925e-06
-1.98061408569313e-05
-2.1484293162227e-05
-2.17140199840389e-05
-3.67719195089352e-05
-1.58443947816478e-05
-3.63082618833751e-05
-9.60988620242369e-06
-1.64872722735535e-05
-3.27676492475039e-05
-3.32995574798194e-05
-3.60831773001688e-05
-2.11256892163998e-05
-2.20461348682503e-05
-4.05424825993443e-06
-8.74420360974051e-06
-4.3275571962956e-05
-7.34915466388144e-06
-3.01364131502039e-05
-2.60859310866028e-05
-2.31290032365073e-05
-3.05933863587917e-05
-1.07601073583772e-05
-1.28381406171573e-05
-1.54717166220339e-05
-3.34581230557208e-05
-1.20158282545623e-05
-5.97813809686937e-06
-1.38123275304398e-05
-1.474494362763e-05
-3.23126875517798e-05
-6.64703766644074e-06
-2.331136570589e-05
-1.46719932662662e-05
-1.61244697341366e-05
-4.00673186852239e-05
-1.34199926435106e-05
-3.09857621684635e-05
-1.19071880818584e-05
-1.30039961999609e-05
-2.07404782953845e-05
8.36254387124717e-06
-2.9951637871667e-05
-3.27764542729887e-05
-1.77353964920963e-05
-4.15775160606279e-05
-1.94949675466869e-05
-4.09715666571052e-06
-2.62655242201763e-05
-5.63211470733673e-06
-2.37580218019538e-05
-2.55680895482945e-05
-3.62051618059364e-05
-1.65164022724737e-05
-3.65987403979914e-05
-1.03354121134105e-05
-1.78947127730556e-06
-2.1100228376372e-05
-1.31605384713974e-05
-3.44730454368077e-05
-3.17628261667908e-05
-1.84445445325418e-05
-2.1508520593177e-05
-3.07964504782787e-05
-1.53911440279315e-06
-3.04484406106105e-05
-1.08185982826163e-05
5.81518272861917e-06
-3.3658316518255e-05
-3.0487917564773e-05
-1.50490984973496e-05
-1.25340072790774e-05
-5.94664315078253e-06
-1.93714813901829e-05
-1.49755791823041e-05
-1.17864776188616e-05
-1.79903001992351e-05
-3.93554150797602e-05
-2.7209730248904e-05
-3.98356722516571e-05
-2.61222747488651e-05
-3.71202399795242e-05
-3.36164793021219e-05
-7.50069752946373e-06
-7.15760532355292e-06
-5.92745702592922e-06
-3.99817621148297e-05
9.28374076998669e-06
-9.20741483180675e-06
-2.18898909252659e-05
-2.950264516273e-05
-1.90936292895089e-05
-1.65839845373057e-05
-2.11854502630744e-05
-2.49364260495369e-05
1.18269608921858e-05
-2.98203076227187e-05
-2.14341008822102e-05
-2.19229712343956e-05
-3.46984691902947e-05
-4.46840192575727e-05
-1.23577401851695e-05
-2.01512262251085e-05
-2.35353320354846e-05
-1.34726322158982e-05
-1.14026922114201e-06
-1.16166170341231e-05
-2.10837086446672e-05
-1.59422666085003e-05
-1.64270027204524e-05
-2.04058421844094e-05
6.30021302374451e-06
-1.62667362851199e-05
-4.15775418383051e-05
-2.31789836761282e-05
-1.99403203650316e-06
-2.05725886018318e-05
-3.22871703747879e-05
-1.08913127350144e-05
-1.13356419520647e-05
-7.95833228684368e-06
-1.29437058394256e-05
-1.07575516178771e-05
-3.68995003087389e-05
-1.92441085764198e-05
-4.31452067862881e-05
-8.78447735505668e-07
-3.26417374893756e-05
-1.81763004702304e-05
-8.5133599961288e-06
-6.29973748885255e-06
-2.68504374563001e-05
-2.31100793139739e-05
-2.79516390488422e-05
-2.21151876734535e-05
-3.29046793268364e-05
-2.20798327379781e-05
-1.29292941317036e-05
-2.97294835884341e-05
-7.68120091182123e-06
-3.14673921160714e-06
-1.94634293704873e-05
-3.72764072772232e-05
6.33288314817693e-06
-1.33398501517947e-05
-4.06633674216835e-06
-2.89949787572104e-05
-2.40808279627025e-05
-9.95142876100816e-06
-2.84758503003999e-05
-2.00428362808111e-05
-1.04395153170259e-05
-2.08130475700549e-05
-3.67391942703356e-05
-4.11934283087344e-06
-8.21100886395457e-06
2.88780223323691e-07
-4.53036853753926e-06
-2.30260625587193e-05
-9.00376449455719e-06
-7.61015627376863e-06
-1.43638603606772e-05
7.3034427908359e-06
-2.40548164465475e-05
-2.95381705211761e-05
-3.73689511691493e-05
-1.91666448437113e-05
-5.17489156686694e-06
-3.58564783268917e-05
-1.15367874960808e-05
-2.17797507667667e-05
-4.77250351484295e-05
-2.47811600775423e-05
-2.60209242815719e-05
-3.29146001556211e-05
-2.01821237742557e-05
-3.38644149433098e-05
-2.82319522608027e-05
-9.54042177742225e-06
-1.6565707253828e-05
-2.14737869635193e-05
-1.3525643836535e-05
-9.78267433006843e-06
-6.29229737016964e-06
-3.67127753951724e-05
-2.61555123958654e-05
-1.38242216700589e-05
-4.3673749598063e-05
-2.40716084183828e-05
-1.54212398860013e-05
-1.80572051550577e-05
-1.60231603002802e-05
-3.39411008805862e-05
-3.58147685599574e-05
-2.79169458763626e-06
-1.9490019951774e-05
-2.25240094303429e-05
-2.0687627563033e-05
-1.85644298397554e-05
-2.36926475265442e-05
-1.25851517404436e-05
-1.39311835513612e-05
-9.96431671591958e-06
-1.80573296024321e-05
-2.91686810048886e-05
-2.0911882248767e-05
-8.24345639601097e-06
-3.46646472597856e-05
-2.59385503670328e-05
-1.1689585650995e-05
-2.05002617987562e-05
-1.79486154133393e-05
-3.12689045242349e-05
-2.50250497055983e-05
-9.765789221477e-06
5.85546118737019e-06
-2.13985389423944e-05
-2.29247852732659e-05
-9.67040757969766e-07
-2.19979000561637e-05
-2.34392664496265e-05
-1.82903765218719e-05
-1.96451451973003e-05
-4.74555645768902e-05
-2.22960799226511e-05
-3.14056809397701e-05
-1.64795561412971e-05
-3.0359906449386e-05
-2.49462233017832e-05
-3.75500225851699e-05
-1.69075189142638e-05
-1.09854503570675e-05
-2.14752910501868e-06
-2.48249215519738e-05
-2.83385591797275e-05
-1.59116505368894e-05
-1.96342635529809e-05
-1.55323853292613e-05
-3.22762623875671e-05
-1.35633933107496e-05
-1.41670369889816e-05
-6.38617394758049e-06
-1.23307668751067e-05
-2.43739212478515e-05
-3.425464891887e-06
-2.06631018045692e-05
-2.03685433263078e-05
4.60318963643755e-08
-9.1631144053527e-06
-1.04084142595714e-05
-1.26608719015943e-05
-2.33980321559379e-05
-1.73130419051784e-05
-4.11100009294748e-05
-7.53165649729418e-06
-2.07313878833342e-05
-2.34462077141685e-05
-3.21793791466819e-06
-3.59824344787168e-05
-1.71364232781996e-05
4.51200581303299e-06
-1.36282225064051e-05
-1.95449634163299e-05
-1.56475957044521e-05
-3.56134377045896e-05
-2.38755115645163e-05
-1.50725097141775e-05
-3.83953908655134e-05
-3.21685452125492e-05
-4.11481286001388e-05
-1.56011675300678e-05
-7.05627215570598e-06
-2.03362092257492e-05
-1.92342632139509e-05
-3.27929733592302e-05
-2.42477279127994e-05
-1.31190217991641e-05
-3.64745300800622e-06
-3.16161760797877e-05
-1.89555173793256e-05
-2.07607464709321e-05
-1.59389646015081e-05
-3.87730230455777e-05
-1.78786180445992e-05
-3.47375356872648e-05
-3.31325130839118e-05
-1.52718753555423e-05
2.42336369062109e-06
-1.67271807679638e-05
-2.55368054691027e-05
-9.3227280888415e-06
-3.04292372727938e-05
-3.5540580076227e-06
-1.72407225735227e-05
-1.29244760680902e-05
-2.96610855013691e-05
-4.88906445576007e-05
-3.49049559337781e-05
-2.68001643792799e-06
-2.24526278207219e-05
-2.0759676961716e-05
-8.96299085061074e-06
-2.39018336040837e-05
-1.89047239953198e-05
-2.98332881256879e-05
-2.68978081084907e-06
-9.7824194577555e-06
-2.91319022869965e-05
4.83472546577103e-06
-2.96553063664686e-05
-2.03369450674132e-05
-9.37428380928023e-06
-2.88316410282618e-05
-3.534804703489e-05
-2.28977022104932e-05
-2.06111469427584e-05
-1.35854383656604e-05
-3.5816892918808e-05
-2.17533190831155e-05
-1.31776495267419e-06
-1.64480285771434e-05
-2.69990459428257e-05
-2.08239353379317e-05
-2.55962573533139e-05
-3.53916790772089e-05
-2.78893512560285e-05
-4.06505481718785e-05
-2.67198040879266e-05
-1.24962562559036e-05
-1.50666156577313e-05
-2.70875298178574e-05
-7.17336842834674e-06
-1.00128815229823e-05
-1.42559526428425e-05
-1.86363361324486e-05
-2.45847195583356e-05
-5.11956084993376e-06
-3.55449638845227e-05
-1.68707333183962e-05
-2.82325535437582e-05
-3.20659113782735e-05
-1.06860981432688e-05
-3.68326310856126e-05
-3.78093291484121e-05
-1.71122286329648e-05
-2.47976845241983e-05
-3.59527977272555e-05
-2.00177566987495e-05
-2.21293118580143e-05
-3.03366052741806e-05
-2.59322937082406e-05
-5.90097572899827e-06
-6.77496147217779e-06
-2.31720458714852e-05
-1.39663995454985e-05
-4.09100301032345e-05
-2.65955228586852e-05
-2.65533042007382e-05
-2.56079011556752e-05
-2.91062229653545e-06
-1.78290558645726e-05
1.01022080794791e-05
-2.28231592018563e-05
-2.12476392048715e-05
-3.0780214968793e-05
-3.46844850752996e-05
-8.63684936418035e-06
-3.79689465499215e-05
-9.5299513473859e-06
-7.3894855835846e-06
-2.00594220618374e-05
-1.47744976069462e-05
-2.28029274124713e-05
-4.12956227451907e-05
-5.00805367650275e-06
-6.75015144797828e-06
-2.94192489143341e-05
-2.49847942425304e-05
1.09837726245938e-06
-2.99713184311994e-05
-1.60230545755255e-05
-2.38334756482512e-05
-2.7580881123483e-05
-1.3419547462166e-05
-4.3108601657377e-05
-1.53673857314937e-05
-2.73982834987276e-05
-2.60610075437348e-05
-1.48085897621386e-05
-3.30305104611671e-06
-1.13895715452793e-05
-2.15374920987123e-05
1.40191464096038e-07
-5.845396727935e-06
-2.00847512174967e-05
-1.75936580905936e-05
-1.21687516439653e-05
-2.4258111770823e-05
-8.99419426707222e-06
-6.23995527937527e-06
-1.28816200771114e-05
1.86689387646197e-05
-2.32501930469458e-05
-1.39597747218172e-05
-2.32475887648379e-05
-6.80181606445943e-06
-4.1968721002781e-05
-1.69120527457091e-05
-1.62455458700039e-05
-1.61159799560313e-05
-6.67757952947465e-06
-2.75214598066461e-05
-2.39392394679223e-05
-1.39690012593717e-05
-3.33506857005697e-05
-2.28190467371556e-05
-5.07655235900687e-06
-1.56430604308981e-05
-3.10669992691495e-05
-2.64215314868961e-05
1.17402577910414e-05
7.79275174940568e-06
-7.18375245117417e-06
-5.70299267562557e-06
-3.08707382321549e-05
-7.79042725895925e-06
-1.0761192721355e-05
-4.64610744662514e-05
-1.88133956657592e-05
-1.35077541113444e-05
-1.7085108232977e-05
-3.3359717433933e-06
-2.21017195686228e-05
7.01320733128618e-06
-2.2066094024136e-06
-1.09589497350038e-05
-1.23319612226059e-05
-2.06896272027861e-05
-1.81532313228339e-05
-2.24255428060111e-05
-8.66029495034619e-06
-2.03088292524435e-05
-2.98733739720539e-05
-1.91945920500498e-05
-1.93412355128454e-05
-2.39762956746297e-05
-3.85135939676228e-05
-1.65395877922242e-05
-2.43901165197283e-05
-2.20899067782724e-05
-1.76127880422845e-05
-1.80870761066074e-05
-1.8120266847037e-05
-1.94343163266368e-05
-4.18314448355652e-05
-4.0427163623637e-06
-4.06534527459482e-05
-2.05339863935931e-05
-2.65159516978604e-05
-1.54672517840862e-05
-1.47472625761967e-05
-3.58294429417695e-05
-1.51521732393797e-05
-3.86174557237304e-06
-2.77239117660177e-05
-7.14428757319704e-06
-2.55950616638518e-05
-2.81152507388764e-05
-4.15031276817543e-05
-2.2851246547317e-05
-1.10440500131599e-05
-1.22494882033996e-05
-8.97257449438572e-06
-2.93793153406245e-05
-1.33060362317498e-05
-1.77795690413762e-05
-1.95510641411342e-05
-2.5411283418424e-06
-2.03692540750533e-05
-1.27885697870362e-05
-4.21484957236997e-06
5.16697883994299e-06
4.26605576186534e-06
-3.31304367189515e-05
-2.95211006042223e-06
-5.12699427687903e-06
-2.94893581284913e-05
-3.57747282754194e-05
-1.40825206181765e-05
-3.12183072134454e-05
-3.43374333962157e-05
-5.15169602819046e-06
-1.79634819601227e-05
-2.8463351876911e-05
-8.98010949774104e-06
-3.21665965624656e-05
-1.01753407465353e-05
-1.84298153841797e-05
-3.57493829631864e-05
-2.34238148700369e-05
-1.59960482536502e-05
-3.65683700134731e-05
-2.46515386041129e-05
-1.53647736582912e-05
-3.84175864036026e-05
-4.23200258071869e-06
-1.05139071657592e-05
-3.73243131492901e-05
-3.02304730392413e-05
-2.65714252258093e-05
-3.33508264874397e-05
-2.98363185832355e-05
7.15060176470319e-06
-1.41985698959568e-06
-1.35892144511416e-05
4.69700411933229e-06
-3.18364743446111e-05
-3.82707506753366e-05
-2.9608268611364e-05
-1.4249051158773e-05
-3.73864784615849e-05
-9.93517003852271e-06
-2.23977119482401e-05
-2.01457957881975e-05
-1.26897143256738e-05
-2.35697326737042e-05
-1.79451311765563e-05
1.05200670029755e-05
-2.32115294456841e-05
-2.45968845944709e-05
-2.93890484551344e-05
6.15861196191382e-06
-2.54702426028541e-05
-2.69597077658299e-05
-2.81469176641181e-05
-8.33241937867192e-06
-1.20285781365075e-05
-3.66175527207093e-05
-4.96910127479755e-05
-1.40034506627068e-05
-2.50630362087383e-05
-1.27769800604242e-05
-3.42865804647985e-05
-1.32066479898774e-05
-2.53277436141879e-05
-1.57541129682079e-05
-1.56367598977848e-05
-2.02327912837542e-05
-2.96531992393296e-05
-1.86476966510165e-05
-1.62166768210732e-05
-2.53988889883546e-05
-3.55193035572699e-05
-4.30737083462729e-06
-8.57246041278362e-06
5.60204913785384e-06
-2.84970771376902e-05
-1.29141947838907e-05
-3.70931118428732e-05
-8.33924211750896e-07
-2.51455522295502e-05
-2.95318657484675e-05
-2.80520870781953e-05
-3.66452511945125e-05
-2.68951244384624e-05
-2.95961947747376e-05
-1.60118412384085e-05
-2.45924851317614e-05
-3.58955351374983e-05
-2.97600583853439e-05
-2.86697076982865e-05
-1.36785098722161e-05
7.65048303183498e-06
-2.81130237819692e-05
-1.82830578274216e-05
-4.73820671683015e-05
-2.82060376271388e-05
-3.88931939407938e-05
-2.60371739573459e-05
-2.40561891124923e-05
-3.42818325383154e-05
-1.76546543037962e-05
-1.11716945418085e-05
-1.53702413595853e-05
-4.0266545482777e-05
-3.17088173794632e-05
-1.8352139661207e-05
-3.39745741719097e-05
-2.49671861605617e-05
-1.29167664856554e-05
-8.21790604542138e-07
-3.92977265842765e-05
-3.36329265981484e-05
-2.1236226866925e-05
-2.08250089435092e-05
-3.67417798707418e-05
-1.67561186439519e-05
-3.45296807353005e-05
-1.88016999197574e-05
-2.24692483716907e-05
-3.57086161640748e-05
-2.3827078971567e-05
-2.24432744442821e-05
-2.74014333588703e-05
-4.40889118632694e-05
-2.46652359892081e-05
-3.10798116260216e-05
-1.67258750245156e-05
-8.1187676188248e-06
-3.71321215758225e-05
-2.35256365477777e-05
-1.86889558243978e-05
-8.51944222953747e-06
-4.72281824485163e-05
-9.70708276335115e-06
-1.36207250797031e-05
-1.23954986763898e-05
-1.96132602996924e-05
-1.09121598267389e-05
-1.19527572271805e-05
-2.21041119486822e-05
-1.14144154201182e-05
1.6239286351908e-06
-3.3478136839417e-05
-2.75015791298212e-05
-2.03471261449961e-05
-2.32378162412026e-05
-2.60585460266141e-05
2.04108719169973e-06
-2.80717287750621e-05
-1.74548908257548e-05
-1.7271809058917e-05
-3.47703480186318e-05
-7.36898106666899e-06
-1.96213300134582e-05
-1.16116875492726e-05
-1.76737203658191e-05
-1.818696663253e-05
-1.48964666292366e-05
-2.39628496039668e-05
-6.85377560247213e-06
-1.55658599634494e-05
-3.27156717514677e-05
-4.04429177378867e-05
-2.30516034846928e-05
-2.60255837119741e-05
2.55203614892721e-06
-6.69281632240663e-06
-2.7142564415147e-05
-3.23818046766265e-05
-5.0562353512156e-06
-1.431523841239e-05
-2.40581655079423e-05
-3.06397398824003e-05
-2.30873146106647e-05
-1.38425559892254e-05
-1.13779137932204e-05
-6.15169122005805e-06
-1.5702979219848e-05
5.50911134127651e-06
-9.78925939858404e-06
-2.97799350569041e-05
-2.89625497144506e-05
-1.50540100128577e-05
-3.41287531950842e-05
-3.79274372628268e-05
-2.51624201177401e-05
-4.04217045327777e-05
-2.68172854811349e-05
-2.39441202742048e-05
-1.25942630231258e-05
-3.19355987901813e-05
-1.38385192757356e-05
-2.24606557773533e-05
-3.12255293592306e-05
-1.3443067316238e-05
-1.02295136957219e-05
-3.04431506326424e-05
3.69208775909423e-06
1.0782416678611e-05
-3.27370432230882e-05
-1.79149444267625e-05
-3.11184238582569e-05
-4.33168360735675e-05
-2.966008088118e-05
-2.35879398148687e-05
-2.18103505686335e-05
-2.09808135095761e-05
-2.77198917744719e-05
-5.13144514971173e-05
-1.52007510871524e-05
-1.86331985410237e-06
-2.12291409777633e-05
-2.50269543207971e-05
-2.38288982461259e-05
-1.62114970423478e-05
4.83446268774311e-06
-2.25529707696843e-05
-1.97849078366909e-05
-3.81780785683029e-05
-1.64169666324384e-05
-3.60458225170795e-05
-1.06147121536417e-05
-1.50016893452376e-05
-8.36271607120686e-06
-6.55095937154414e-06
-1.91328156513914e-05
-1.12561979700096e-05
-2.50315016037206e-05
-1.16430432812363e-05
-3.08110682266812e-05
-1.58618497915552e-05
-4.21569870858456e-05
-5.82674223399565e-06
-3.63234860940577e-05
-1.95896332123282e-05
-2.62163156963959e-05
-1.86610568462261e-05
-2.64245657349339e-05
-6.42066830493437e-06
-1.04817478302322e-05
-1.86120291430446e-05
-2.63776868475432e-06
-6.21827261801244e-06
-2.57307621855986e-05
-2.09808184991699e-05
-2.36430958649257e-05
-1.39331474023709e-05
-2.07840477665743e-05
-3.51886551365964e-05
3.50604104646463e-06
-2.43528990009713e-05
-2.68683352598468e-05
-7.66920002559011e-06
-3.46783843105076e-05
-2.29115459593695e-05
-7.67546996423221e-06
1.06710190959356e-06
-6.86951199840048e-06
-1.45359552654006e-05
-1.95482183306811e-05
-6.93119002987684e-06
-4.25331498259307e-05
-2.45072661565311e-05
-1.99674268073968e-05
-5.87923273288265e-06
6.96509387270024e-06
-2.67993886841668e-05
-2.20838528534267e-05
-5.2138326062676e-06
-1.68902456907976e-05
-2.99652925292242e-05
-2.79804681287848e-05
-2.87433565520536e-06
-1.79371925022412e-05
-3.13023826647835e-05
-1.18947854769467e-05
-2.19349170248965e-05
-4.29074071354012e-06
-2.38237086633154e-05
-1.34423035320038e-05
-4.14757199412282e-05
-5.9688332242337e-06
-1.19716510181087e-05
-5.98980098467819e-06
-2.41128477636084e-05
-1.43816410261883e-05
-2.72982387341767e-05
-2.41538916181081e-05
-2.08969395888545e-05
-3.26072882516227e-05
-2.52794333077907e-05
-3.70119378256095e-05
-2.2736016154213e-05
-4.32651514967891e-06
-3.30110507626395e-05
-1.74558558790609e-05
-1.12963716425437e-05
-1.2244722470377e-05
-2.27769040273858e-05
-5.93341178396742e-06
-9.50580316399483e-06
-7.82397699799252e-06
-4.17670620504202e-05
-1.78448768819185e-05
-3.47199870111333e-05
-1.0958134934844e-05
-2.73275789755065e-05
-1.8973690527739e-05
-2.11607634901451e-05
-9.55723613333793e-06
-1.48759952494911e-05
-9.82584755662774e-07
-7.63920829344078e-06
-1.72197349737484e-05
-1.07291034975024e-05
-2.41126882034512e-05
-2.33838626827472e-05
-3.00561815796289e-05
-1.93462619829884e-05
-1.68533004877133e-05
-1.08307676022324e-05
-1.46004742651694e-05
-1.09577069731472e-05
-2.10233534528739e-05
-2.55299405095076e-05
-2.24314339761276e-05
1.30785012692747e-05
-1.97758096739548e-05
-3.44086992186855e-05
-1.25341008651794e-05
-1.49031826467468e-05
-4.77354436806974e-06
-6.38342138694683e-06
-3.10814663311184e-05
-2.70923466771393e-05
-1.72040180029915e-05
-2.89083698532783e-05
-3.50771979598885e-05
-8.28456898509175e-06
-1.75408650163269e-05
-2.36880591325057e-05
-2.36312627106569e-05
-3.26799027656834e-05
-1.83590901885323e-05
-3.5089932033882e-05
-3.65642393428566e-05
-2.36548728822858e-05
-2.86228282772067e-05
-2.09625526012926e-05
-9.13812768628632e-06
-9.09735174430617e-06
-9.31475483248937e-06
-1.84943214626603e-05
-1.51303365818035e-05
-1.64932469975211e-05
-6.95455888005521e-06
-2.27478115910589e-05
-3.29013316231854e-05
-2.28563561413212e-05
-3.53631917489517e-05
-3.0734944204216e-05
-2.7568398804453e-05
-1.91338079270686e-05
-3.61594855129584e-05
-2.60269024226902e-05
-1.07050330917828e-05
-2.08661338309134e-05
-3.93953937497832e-05
-3.41040621943494e-05
-4.60109069120636e-05
-2.09812337769452e-05
-2.66878092099446e-05
-2.9983546915371e-05
-9.96440877708587e-06
-1.62192928211708e-05
-2.18686126715301e-05
-2.50876787815553e-05
-1.0660858073989e-05
8.69641365929889e-06
-2.17107382614528e-05
-1.57775500858151e-05
-3.26955830161523e-05
-1.64371491840038e-05
-1.78574417503816e-05
-3.3603113702335e-05
-2.412165259049e-05
-2.50199374181608e-05
-4.56509658512217e-05
-2.03134645982598e-05
-5.2177470140789e-05
-2.07474591832786e-05
-2.98297516679708e-05
-2.62307742495681e-06
2.74442066873777e-06
-2.61658466419847e-07
-1.45617532178295e-05
-1.67221165352973e-05
-6.43014993305724e-06
-1.82400030232746e-05
-1.37693225667524e-05
-9.6378418601262e-06
-1.5332464582122e-05
-2.51047283769172e-05
-1.04466810119877e-05
-3.49077157864027e-05
-5.5411246375592e-05
-1.37239619900965e-05
-1.99676411525747e-05
-2.17274679527639e-05
-9.48070513946308e-06
-2.19854010823928e-05
-1.62316911478354e-05
-8.5897834911557e-06
-1.93408432700563e-05
-1.00294058349544e-05
-1.04110083030527e-05
-2.48153788120301e-05
-2.84303042260633e-05
-9.96367977729708e-06
-1.59143835654396e-05
-1.29220041616432e-05
-1.39102901168038e-05
6.04017720671003e-07
-2.38647716290453e-05
-2.91081028701201e-05
-2.43012621301358e-05
-2.20858630789659e-05
-1.23961007371991e-05
-1.16719446681435e-05
-7.45459103568734e-08
-2.08733366507352e-05
-2.45708056523666e-05
-2.36876010608169e-06
-3.08018892146455e-05
-3.35519507216209e-05
-1.77081536762868e-05
-4.60438563898167e-05
-7.74947067716703e-06
-2.53132862293599e-05
-3.42306702411487e-05
-3.9327253532476e-05
-1.77644537722963e-05
-2.04954500509881e-05
-5.54787893521561e-06
-3.71934574732088e-05
-2.81636806463376e-05
-3.17537558558981e-05
6.31057967302206e-06
-2.47703012006325e-06
-3.85219989810312e-05
-1.50336320281751e-05
-2.89373572022104e-05
-1.6594161082844e-05
-1.63207882765226e-05
-3.8969342896013e-05
-3.00372989571004e-05
-2.02366501414994e-05
-2.96950034287341e-05
-4.37412611457939e-05
-2.78431763139355e-05
-2.14259841915531e-05
-7.18534515961581e-06
-2.84507665411287e-05
-1.86047242136838e-05
-1.29972528030489e-05
-2.93909432169862e-05
-3.55019270279095e-05
-2.89894466568198e-05
-5.18368451930918e-05
-3.20420602574758e-05
-3.01817807189658e-05
-2.26598246790003e-05
-2.319591182218e-05
-2.84555102464268e-05
-2.21302908977991e-05
-2.07467418024689e-05
-1.35651987907904e-05
-1.13569423921375e-05
-1.53805514798964e-05
-1.69600114714134e-05
-1.48930644246786e-05
-4.07724227638396e-05
-2.28055194182132e-05
-1.2598504678971e-05
-7.81527772192105e-06
-2.49789055431634e-05
-3.99600580465422e-05
-8.33040712228705e-06
-4.42686952357277e-05
-2.15476729352078e-05
-6.42348907199612e-06
-1.4295429534905e-05
1.03334556991309e-06
-3.48202431464668e-06
-8.95432986349759e-06
-2.29735698688575e-05
-2.84055863056941e-05
-1.21571071363854e-05
-1.12652548121608e-05
-2.64696628179997e-05
-3.47581958237291e-05
-4.09187581001961e-06
-3.20559819984038e-05
-1.64934245610611e-05
-1.64360722985289e-05
-3.10953572527625e-05
-1.71368140431774e-05
-2.62846994228975e-05
-1.72412342988432e-05
-2.64997249793882e-05
-1.27680930771295e-05
-3.04870037518207e-05
-1.84803273555451e-05
-3.4878495288211e-05
-1.67773704739145e-05
-1.29141416097555e-05
-1.80164148857214e-05
-2.54072968613934e-05
-2.80496847796671e-05
-1.78834638880096e-05
-1.15196084265311e-05
-2.49953963169477e-05
-6.46969176606232e-07
7.3908943051896e-07
-1.69854746646303e-05
-4.29493447260706e-05
-2.21756071499328e-05
-3.95679128550079e-05
-4.50489187647156e-05
-2.08039866300656e-05
-1.88970291653185e-05
-1.35917879492104e-05
-2.5656213816535e-05
-2.10861663742922e-05
-1.16428657857767e-05
-7.74225382153102e-06
-6.60982214996437e-06
-1.98087740588911e-05
-4.10920792540562e-06
-3.69710015737016e-06
-1.2543343863943e-05
-1.88614978701799e-05
-2.41791766454388e-05
-2.05753373724223e-05
-1.09499306474173e-05
-1.08984144542822e-05
-3.27431438267299e-05
-2.88618278372781e-05
-2.44476177143558e-06
-2.23453182351399e-05
-2.53728134218579e-05
-2.87351228231609e-05
-3.30942853885025e-05
-9.49450708156347e-06
-1.27872586420725e-05
-1.02196278040651e-05
-1.03312203169757e-05
-1.48941412933511e-05
-1.48171897062774e-05
-3.790654321585e-05
-2.40317889290673e-05
-1.17257004316586e-05
-1.58208422330879e-05
-1.57068207336163e-05
-2.03437230266494e-05
-1.59272349174438e-05
5.93692030190367e-06
-2.35194613388226e-05
-8.46300450064017e-06
-7.11569843142288e-06
3.78411128529489e-06
-1.65513686497706e-05
-2.65750082971362e-05
-2.71312336365292e-05
-1.65667719614357e-05
-2.86319057545568e-05
-2.14318895852737e-05
-3.24426049528405e-05
-2.53023266308839e-05
1.56635509988596e-06
-3.05577676836771e-05
-2.76610998089117e-05
-1.91363875503885e-05
-2.07572992112871e-05
-1.34284095641149e-05
-2.98009726268832e-05
-1.69053162452871e-05
-2.65216280442439e-05
-1.0969594823292e-05
-1.04315207354755e-05
1.30447649034325e-06
-2.7612747418506e-05
-3.10129105121472e-05
-3.23616465773426e-05
-1.27574349696433e-05
-2.24607327694553e-05
-1.84535815966866e-05
-1.61163983217802e-06
-1.66852193334626e-05
-1.96426335434708e-05
-1.22044574127508e-05
-1.6883035251488e-05
7.50649144236883e-08
-1.96912267885618e-05
-2.48008661239579e-05
-2.72153205912904e-05
-2.32119975598846e-05
-1.61166752962378e-05
-1.30474086416439e-05
-3.83011703633871e-05
-2.5129757094115e-05
-1.9085651105926e-05
-3.43930347838788e-05
-3.17538656637228e-05
-2.94848374619564e-06
-1.22893097871923e-05
-1.23175435314496e-05
-1.28477406215915e-05
8.89582354191767e-07
-2.0805826521539e-06
-3.70160409862936e-05
-1.28945010296007e-05
-1.51449235274378e-05
-5.08076824513885e-06
-1.80299797351535e-05
-4.6943460181684e-06
-1.18483478588713e-05
-4.36816633230172e-05
-7.72667924453728e-06
-1.94640133304968e-05
-2.29292786355043e-05
-1.9383274669048e-05
2.4354697747689e-07
-1.9323661967121e-05
-1.68926446903752e-05
3.28818247921154e-06
-8.96344511790924e-06
-1.14891274133075e-05
-1.64911690757505e-05
-3.58934046226585e-05
-2.23769669313961e-05
-6.18162721553859e-06
-1.50213995074424e-05
-9.5571412953842e-06
5.33434873077216e-06
-3.6534348317243e-05
-1.75360718759902e-05
-1.49608878452061e-05
-2.66695684750155e-05
-2.68743270807036e-05
2.82444429253183e-07
-1.91501901820373e-05
-3.26262028248611e-05
-1.0055140421264e-05
-2.4071983508833e-05
7.74317844927679e-06
-2.74022777590805e-05
-1.9928808578602e-05
-7.84621197719888e-06
-9.25973750636027e-06
-5.29755663853462e-05
-3.38928766257001e-05
-1.2603714223523e-05
-1.48023853262951e-05
-2.18875176636949e-05
-2.22286879870693e-05
-3.41989340022046e-05
-2.79181737437253e-05
-3.4592628910433e-05
-1.26083966281238e-05
-2.61592668093711e-05
-2.42186071883613e-05
-3.08329422230359e-05
-2.98710852196631e-05
-5.11603032417107e-06
-4.45563425650769e-05
-3.0956104289285e-06
-1.17122988950258e-05
-2.18271908113349e-05
-2.63033417389708e-05
-1.21058063993465e-05
-3.6574725777682e-05
-7.0808141803757e-06
-1.78476595492541e-05
6.17868286979537e-06
-2.51611544703711e-05
-1.30742503287083e-05
-2.50948913963925e-05
-3.37057898473485e-05
-4.23372327979834e-05
-2.76399890793383e-05
-2.79093737874341e-05
5.89677107250549e-07
-2.19044407215025e-05
-2.02269530556594e-05
-2.87320608493665e-05
-2.2260327291088e-05
-4.69889663808583e-05
-3.03483303286261e-05
-2.39240532348859e-05
-2.69480548148375e-05
3.39671260607518e-06
-1.05169399103856e-05
-1.64231650931811e-05
-2.03369989145991e-05
-4.09543836617801e-05
-4.00423951601953e-06
-2.77943143160557e-05
-3.06546598556235e-05
6.18196420283413e-07
-3.83438817297439e-05
-2.14798304808394e-05
-1.64337506557571e-05
-3.0051970495842e-05
-1.8999614010637e-05
-1.93749724180518e-05
-3.3547872543564e-05
4.88545626093121e-06
-1.46348447142096e-05
-1.1797554987839e-05
-1.90975085991525e-05
-1.85640477726786e-05
-4.30805236517594e-05
-1.88641365380384e-05
-2.35514374169065e-05
-8.74593551351353e-06
-8.92259792125238e-06
-8.39077042145479e-06
4.09471285791548e-06
-1.67933895191787e-05
-2.66729464978948e-05
-5.24777984705549e-05
2.40710566929407e-06
-1.55119196299741e-05
-1.13993143259339e-05
-4.90501116288302e-05
-3.40082698868146e-05
-1.80959801392309e-06
-1.40373151396107e-05
-1.48566583983607e-05
-3.07777085521617e-05
-1.58986441794174e-05
-3.01559270449299e-07
-2.03847345224035e-05
-1.85412847533896e-05
-1.76497692917378e-05
-3.45595332937729e-05
-3.2294337614337e-05
-2.34760338727906e-05
-2.36344590477127e-05
-1.20454538572693e-05
-3.3638378087602e-05
-2.28962351923376e-05
-1.37879433292664e-05
-1.34089216614802e-05
-2.92977350951402e-06
-8.4084640135921e-06
-1.09735333211566e-05
-2.16139756158823e-05
-2.67820748577552e-05
-1.38352821367073e-05
-1.97718739742481e-05
-1.74433551353079e-05
-2.73090012524298e-05
-1.67324406112791e-05
-7.1451045267873e-06
-3.56411883140739e-05
-1.70748394421991e-05
-3.31027080634061e-06
-1.96262029212522e-05
-2.33041453191746e-05
-2.42584463283667e-05
-4.00108238400683e-05
-3.86734296244768e-05
-1.63555174639839e-05
-9.94942411834891e-06
-2.2627249278198e-05
-9.44838162149461e-06
-1.45628523915137e-05
-1.06556454285519e-05
-2.8247302637139e-05
-1.00609663934653e-05
-2.02046051666948e-05
-6.8345969033312e-06
-3.29065407803572e-05
-1.08712875357287e-05
-1.91241765511659e-05
-2.68733709750703e-05
-6.87738768258653e-06
5.59175176472096e-06
-1.16643482728057e-05
-2.09292669642301e-05
-3.62335586620879e-05
-4.60735076214899e-05
-2.4855884996421e-05
-7.95246923644672e-06
-9.09455572620755e-06
-1.99543619366788e-05
-3.20973785240706e-05
-2.05040630597783e-05
-1.92094039924088e-05
-2.07783397095903e-05
-2.61696154766167e-05
-3.35897565163826e-06
-9.84499204090162e-07
-5.50011959390513e-06
-1.44280820672253e-05
-2.82334054615378e-05
-1.15678674338644e-05
-3.39998164204791e-05
-2.84799471233245e-05
-1.00489896967466e-05
-3.47614929921022e-05
-1.52634948149794e-05
-2.52060694310442e-05
-2.58684713845078e-05
-1.25488050245986e-05
-4.59691378487124e-06
-2.465205971019e-05
-1.85445874272765e-05
-1.92287241571942e-05
-3.46547877644591e-05
-1.27139539024619e-05
-3.66041147902808e-06
-2.30350096778795e-05
-5.2374715927207e-06
-5.41076896839134e-06
-1.14389608499989e-05
-8.46273918866017e-06
-2.20036673917001e-05
-4.67194611968948e-05
-1.60671297507275e-05
-1.85801652142445e-05
-1.98120591487662e-05
-9.62488028707622e-06
-1.12264684388083e-05
-3.98074202792986e-05
-1.42840802755424e-06
-8.82202278151433e-06
-1.52511806093876e-05
-3.90017592894977e-05
-3.58974239482412e-05
-2.8012097693728e-05
-6.54503295739581e-06
-1.19234855238903e-05
-8.58911434257212e-06
1.22554963866983e-05
-2.60335820034791e-05
-2.80039988163222e-05
6.14819324756284e-07
-2.84481900272988e-05
-4.46523497211075e-05
-4.30965677514991e-08
-3.0275368573745e-05
-1.37689497517581e-05
-1.10658611841485e-05
-3.99243114848137e-05
1.48688976839663e-06
-2.41373045913933e-05
-3.15521236526091e-05
-8.0666647578306e-06
-1.07536112057247e-05
-3.21437579691556e-05
-2.53311590896407e-05
-3.46324954363524e-05
-2.68794549204542e-05
-1.02681291965831e-05
-5.68941302201394e-06
-2.34646249825219e-05
-2.22594313566492e-05
-2.36167711132619e-05
-1.43443097781869e-05
-3.63523093125999e-05
-3.10220513580241e-05
-8.75816556220804e-06
-3.80372236661945e-05
-2.1554662544843e-05
-2.90636064912192e-05
-2.71427671781817e-05
-2.27479705066644e-05
6.77910558945695e-06
-2.57920417424886e-05
-2.45502177093716e-05
-1.49334312754168e-05
-1.36123979804408e-05
-2.85406610696668e-05
-8.51928758472187e-06
-2.4631647066304e-05
-2.83429167668895e-05
-4.99430808298445e-06
-1.8781998370381e-05
-7.53518906761086e-06
-2.80019154603045e-05
-9.88442320814222e-06
-3.82084322909792e-07
-2.69411001249743e-05
-1.27153432001026e-05
-3.11636267987194e-05
-1.55987033725336e-05
-9.49298007180724e-06
-6.62756159166805e-06
-2.05982294460923e-05
-2.85490543041616e-05
-1.64348222263547e-05
-2.82854978753254e-05
-2.77244143679333e-05
-2.26446302837018e-05
2.82556033422377e-06
-1.89653171167205e-05
-2.70177672052106e-06
-2.82124028742545e-05
-2.87578785755971e-05
-1.55209983169965e-05
-1.72884038366262e-05
-2.28176537986767e-05
-5.19769016866862e-06
-3.32321341465051e-05
-2.47354344082542e-05
-2.82111247885314e-05
-1.02950750383851e-05
-3.25342524824741e-05
-2.84254717071479e-05
-1.68049733012338e-05
-4.33597035519802e-05
-3.97611562949156e-06
-3.35285251370738e-05
-2.61966548580619e-05
-2.21301008151832e-05
-2.69491778166664e-05
-2.19794769244403e-05
-2.60974809141643e-05
-2.91122959818178e-05
-1.82771259304321e-05
-2.25845211322307e-05
-3.64179049593409e-05
-9.94762338154357e-07
-1.929122579927e-05
-2.46159868823603e-05
-2.44654000146297e-05
-2.52984547132208e-05
-7.14841437528196e-06
-2.71970769269246e-05
-2.31982518866035e-05
-2.80879869724155e-05
9.22655091897008e-06
-1.82259978233056e-05
-1.9984486482629e-05
-1.71868760910334e-05
-2.35803497740912e-05
-9.27922971896989e-06
-1.46887253612452e-05
-2.68436386032939e-05
5.01309045258427e-06
-2.69304563176611e-05
-1.46497761236325e-05
-2.17395782621153e-05
-1.22289392514639e-05
-8.54021521878218e-06
-1.46407382987368e-05
-2.03575247366804e-05
-3.53468771346761e-05
-3.06566108861987e-05
-4.3917587841442e-05
-2.74867262344007e-06
-1.30951961040011e-05
-2.41334204193483e-05
-2.23755605240365e-05
-2.13354117713315e-05
-2.9755732299922e-05
-3.12764167942479e-05
-4.98290459624063e-06
-1.10176836308306e-05
-4.07686802388623e-05
-1.63115131739661e-05
-1.40861087489603e-05
-3.55646948855052e-05
-3.17393928393345e-05
-2.0935160050508e-05
-3.24834567013582e-05
-2.8068352800542e-05
-3.07658095480816e-05
-8.41980767925007e-06
-3.59541989085586e-05
-3.45386610685833e-05
-2.45972429031939e-06
-2.29579591493269e-05
-3.65987236451355e-05
-1.41743735788637e-05
-1.26180151536968e-05
-3.60397377217801e-05
-2.52405922530315e-05
-1.41191324437648e-05
-3.65781912788256e-05
-2.71868563663806e-05
-1.02197204467938e-05
