# Supplementary material for: Research on computational propagation and identification of mine microseismic signals based on deep learning
Source: PLoS One. 2025 Oct 22;20(10):e0334641. doi: 10.1371/journal.pone.0334641 (PMC12543183; doi:10.1371/journal.pone.0334641)
Supplement: S2 Data — (ZIP) [file pone.0334641.s002.zip › 000100500001998.xlsx_0.txt_24.txt.txt]

-3.19619244740704e-05
-1.66576637199174e-05
-2.34937300446927e-05
-1.77812351095585e-05
-1.10407558169543e-05
-1.41393437505335e-05
-2.77737800372933e-05
-3.52235331900474e-06
-3.29506875037827e-06
-1.06785011224362e-05
-2.36367487032564e-05
-6.47218206286524e-06
-1.22748372671249e-05
-1.59910943429299e-05
-1.57028493358741e-05
-2.50800389805677e-05
-3.11081824219007e-05
-2.45018593302419e-05
-3.16586554315016e-05
-1.35565807574465e-05
-9.2974379905998e-06
3.3407972554247e-06
-1.21077954236337e-05
-6.95636348777939e-06
-9.02997307904504e-07
-2.93452371299399e-05
-2.6825358017778e-05
-2.41528490713058e-05
-1.33394945447348e-05
-2.59028490671323e-05
-4.17816972793435e-05
2.48857356726248e-06
-1.89675284783599e-05
-3.53900517138442e-05
-5.43901748672523e-05
-2.28515404792713e-05
-2.174905935599e-05
-3.92848196136361e-05
-2.59553945466837e-05
-1.46541167542095e-05
-2.12029956927917e-05
-1.6443827033182e-05
-2.73850235916603e-05
-5.54175350508896e-05
-1.24069332505043e-05
-2.96496066992643e-05
-2.52547509383588e-05
-3.16445243991347e-05
-2.36462779136183e-05
-2.22506011923084e-05
-1.76994255356681e-05
-7.9750337943842e-06
-2.6194368626692e-05
-2.49252786758754e-05
-2.65674562278614e-05
-2.82596454599409e-05
-1.09396838411069e-05
-2.10549448171296e-05
-2.39295819715924e-05
-3.99593450465419e-05
-2.89258999113853e-05
-4.13524870996659e-05
-1.83258298753625e-05
-1.5845051058824e-05
-2.27021878777908e-05
-1.32934631100168e-05
-2.40136149149112e-05
-2.50099452624936e-05
-1.5573109811797e-05
-3.30290696466439e-05
-1.81987648332389e-05
-1.16290919483111e-05
-8.36951123020849e-06
-1.04356468150455e-05
-1.76615097152081e-05
-2.55415034272199e-05
-2.54227846845696e-05
-1.80088447739095e-05
-2.45859054532711e-05
-2.02076644181198e-05
-9.19406744090251e-06
-4.20628475106674e-05
-2.30005614814629e-05
-3.07198838968274e-05
-3.90493364909172e-05
-1.22800277792502e-05
-3.41080277267801e-05
-2.2000421039359e-05
-1.6062006735259e-05
-1.55794873751838e-05
-9.29232567582985e-06
-3.10662335052778e-05
-1.89959179334144e-05
-9.30195117246166e-06
-1.35807402039922e-05
-9.84559525862204e-06
-1.72605778808414e-05
-9.04743843190548e-06
-3.12308309765997e-05
-1.29088306352507e-05
-4.79507779434477e-06
-3.64646357305777e-05
-2.82205969299799e-05
-1.53414592326955e-06
-2.57748844131864e-05
-1.19103951384343e-05
-1.08014350114896e-05
-2.62659409775951e-05
-2.37846454240058e-05
-1.70361522710326e-05
-7.10465685874397e-06
-2.09191965445905e-05
-1.00881995074082e-05
-2.01344540614444e-05
-4.35952915203538e-05
-3.79327763668868e-05
-3.60166823639998e-05
-2.41054941915962e-05
-9.0598230289461e-06
-1.87999206762424e-05
-3.19696046874678e-05
-1.77281908946877e-05
-3.16552447067966e-05
-2.19172240353436e-05
-8.19866314824624e-06
-3.56244747728149e-05
-5.70119127933119e-05
-1.47262168134915e-05
-3.31196498797584e-05
1.96165483788929e-06
-2.15694337880799e-05
-3.29877154602244e-05
-2.63200988895097e-05
-3.01573040503981e-05
-3.47850727641555e-05
-7.43183984893997e-06
-4.09644597105948e-05
-2.7601015497339e-05
-1.88480236359918e-05
-2.25352067173773e-05
-2.13189972050581e-05
-1.58990663207578e-05
-2.16298820568483e-05
-1.59735597721438e-05
-3.52825833992285e-05
-1.21890486524864e-05
-1.46951860741669e-05
-1.03625814370088e-05
-1.49668101322311e-05
-1.37545592146888e-05
-1.00610569072137e-05
-5.19294018497722e-05
-3.05766294906226e-05
-4.01495773334007e-05
-6.51397289928936e-06
-3.23038057149943e-05
-2.5458194064584e-05
-1.66210623632458e-05
-5.94702474942945e-06
-2.17126880769828e-05
-3.90507881716971e-05
-1.47933370838152e-05
-2.23376670354794e-05
-2.10290095799029e-05
-1.88623260826704e-05
-8.27169171747807e-06
-2.84227472730038e-05
-1.26470012475405e-05
-7.51400238649032e-06
-6.71003266556186e-06
-8.16832079728127e-06
-7.62507592634494e-06
-1.60133253799585e-06
-3.18957463678209e-05
-3.56579752697478e-05
-2.87226282766236e-05
-2.68300096508475e-05
-2.28631763909583e-05
-3.91898121031248e-05
-3.140577368409e-05
-1.89057878539527e-05
-3.28385463040955e-05
-1.44449167384591e-05
-3.27208085990555e-05
-1.87276281286147e-05
-2.06162863816684e-05
-1.26497651416577e-05
-2.12009946124746e-05
-1.79104018292501e-05
-2.12297556258759e-05
-3.54897221955393e-05
-1.76120286676776e-05
-1.17587036030474e-05
-1.21527488075299e-06
-2.65663164759133e-05
-3.69997425854267e-05
-1.51826203026246e-05
-2.7945155296973e-05
-2.98096554632466e-05
-5.74998134939912e-05
-1.63849775344584e-05
-7.09865593992542e-06
-3.76744576167574e-05
-1.10834206121268e-05
-2.01906519645501e-05
-3.9422011624535e-05
-5.71962633148332e-05
-3.08190777711866e-05
-1.2933594125375e-05
-9.24552044555477e-06
-7.43794413252675e-06
-3.46466622978156e-05
-1.1890628727368e-05
-7.92122810831083e-06
-2.31671615675443e-05
-7.50805725233182e-06
-1.72418529017022e-05
-3.5107208926195e-05
-3.04206920858207e-05
-1.95758412514053e-05
-1.54649301129212e-05
-3.2439193438585e-05
-1.47812043962633e-05
-2.0033149926698e-05
-5.64893380104115e-06
-3.72565931142486e-05
-2.06480524531298e-05
-1.33527315407497e-05
-9.80995148320881e-06
-4.67670675307953e-06
-6.57697990015982e-06
-3.6967649138992e-05
-5.56434779374375e-06
-4.94308570979192e-06
-3.08359664369056e-05
1.45441418986635e-06
-4.21290269847867e-05
-3.4824267733922e-05
-3.75278123146424e-05
-4.28722187532234e-05
-1.80875441900088e-05
-1.86428825030689e-05
-1.46873070204703e-05
-1.96173247005597e-05
-1.49550498526096e-05
-2.54482291687214e-05
-3.07562489167327e-05
-1.33072603219549e-05
-7.80755823554098e-06
-2.24667594985671e-06
-5.34536603547436e-05
-2.08459392880969e-05
-9.61639484822323e-06
-2.41415785220087e-05
-1.2773597875027e-05
-1.89060222935324e-05
-2.65565969697947e-05
-3.03382274681122e-06
-3.94805074419715e-06
-2.86420121393506e-05
-2.95445595528386e-05
-2.01160020900349e-05
1.0094746147754e-05
-1.32906454499297e-05
-2.30110024199443e-05
-2.42577025260804e-05
-2.43749297617851e-05
-1.65596718304503e-05
-1.98193042426744e-05
9.18249842975773e-07
-7.81365021551303e-06
-2.84691500634485e-05
-2.16981600258187e-05
-1.4533825727341e-05
-1.59625185909009e-05
-1.43764985812227e-05
3.27631732859011e-06
-2.77709246231968e-05
4.08502039773226e-06
-1.22856883319675e-05
-2.01890516093707e-06
-2.81645820526893e-05
-4.01864096836419e-05
-1.38121762178401e-05
-1.31656967780178e-05
-1.07585665602486e-05
-1.53124878251717e-05
-3.10767311602242e-05
-4.21891310417096e-05
-2.23425106728174e-05
-2.80165592072214e-05
-2.05203972227608e-05
-3.36746110147373e-05
-3.47350262254665e-05
-8.99851324006001e-06
-2.72597584113063e-05
-1.73659681841548e-05
6.22806076835048e-06
-4.25321325755089e-05
3.25869080940236e-06
-1.52437983456257e-05
-2.81149919729036e-05
-1.5317258033591e-05
-3.28675728796805e-05
-2.73595792607835e-05
-4.2052260258103e-05
-3.11147183260274e-05
-2.70954419891806e-05
-1.94136275784651e-05
-1.51190928073753e-05
-4.13190163550875e-05
-2.19792201331986e-05
-2.83999161285253e-05
-2.18672549045102e-05
-1.31143565939072e-05
-2.77515352103904e-05
-2.13016579824515e-05
-4.01348514868703e-05
-2.76033370447665e-05
-2.60408347351066e-05
-3.97648984542951e-05
6.97028651440599e-07
-3.38423948456594e-05
-2.04440562301137e-05
-8.02408291459396e-06
-1.24943607989641e-05
-1.65856626864077e-05
-4.81207075673229e-05
-7.85644167073886e-06
-1.49751527467238e-06
-1.09794512310797e-05
1.22560388559082e-05
-1.39772771253312e-05
-1.6983859366234e-05
-2.22149936607605e-05
-7.09702121121084e-06
-2.66267011993167e-05
-1.56566601831911e-05
-3.84318289418482e-05
-2.92966083808442e-06
-2.094208207228e-05
-2.27480707583483e-05
-1.22123618776391e-05
-2.1117666972248e-05
-2.41987789620017e-05
-1.47434886646837e-05
-1.24538482264909e-05
-2.00912412652994e-05
-1.05346879363234e-05
-2.61694156785122e-05
-2.05938194552206e-05
-1.75613556576547e-05
1.82709218263946e-06
-2.51112242836859e-05
-3.49097716316804e-05
-3.86909738872659e-05
-3.85918923223941e-05
-1.95276683966202e-05
-1.76408608804506e-05
-3.80970486303684e-05
-3.40410471049262e-05
-1.21645163145937e-07
-1.90542658562486e-05
-3.67629024518171e-06
-3.06321645130499e-05
-1.79626028558417e-06
-4.42133838573828e-06
-1.45102771460323e-05
-2.17382086349389e-05
-2.71922820749201e-05
-5.58577054162596e-06
-2.36695213686499e-05
-2.08124926460353e-05
-1.5478203299016e-05
-2.83962915552537e-05
-8.31624038219352e-06
-1.74272482280402e-05
-5.65003430790484e-06
-2.53635300101048e-05
3.03130347606228e-06
-2.02407871395116e-05
-1.55418537915541e-05
-6.8550439247111e-06
-1.47318436041247e-05
-2.47360048324249e-05
-1.47219186354073e-05
-3.33608593198924e-05
-2.9432418169742e-05
-1.93125010338881e-05
-1.26439154453137e-05
-2.86475153209438e-05
-3.77218901774132e-05
-2.82679137091966e-05
-7.32346344756131e-06
-1.36154746931008e-05
-1.78996705391391e-05
-9.29830891220471e-06
-2.12745243441735e-05
-2.0690513109826e-05
-2.06886297131695e-05
-2.67774332100131e-05
-4.90557851053797e-05
-1.62029357205156e-05
-1.46142661598209e-05
-1.63846390774651e-05
-2.2184174662669e-05
-1.76478458721217e-05
-2.98963326861533e-05
-1.41885764122006e-05
-3.75481386467165e-06
-1.86915063473612e-05
-2.02974814308473e-05
2.57842851917668e-06
5.81132116192673e-06
-5.8209237675436e-06
-8.42339373945146e-06
-3.56558634371714e-05
-1.05970961481783e-05
-1.95236366241193e-05
-1.72184687184101e-05
-2.9296380551701e-06
-8.96591861145705e-06
-1.45653616068136e-05
-9.96278338268601e-06
-1.70773297580604e-05
-2.19295966747808e-05
-2.18594264448606e-05
-1.64073781082548e-05
-3.1618762696508e-06
-2.49981036748669e-05
-2.08020492698574e-05
-2.34453244855291e-05
-1.11896448527835e-05
-3.47674887546386e-05
-2.17556997586237e-05
-3.1045443764664e-05
-3.46876700941222e-05
-1.04813771145023e-05
-1.13943705330557e-05
-2.92492911073393e-05
1.76227404784864e-06
-2.76383847015352e-06
-4.12571051020772e-05
-3.63816047435366e-05
-2.16737370474099e-05
-1.3834871632254e-05
-2.19621385964753e-06
-1.7476963055432e-05
-2.34639922715378e-05
-2.40357888617883e-05
-2.90298447234064e-05
-1.42621535264806e-06
-3.37872755373984e-05
-2.74812197453597e-05
-3.92744202156125e-05
-8.49282778521169e-06
-1.83204931199171e-05
-4.26317325219405e-05
-2.22273260612981e-05
-4.45022285082315e-05
-3.30597980835696e-05
-1.45562770597183e-05
-1.89305129877068e-05
-9.33329346210629e-06
-6.32929732711905e-06
-1.86795783862922e-05
-3.25371781036957e-05
-2.19095038063958e-05
-1.65160489470205e-05
-8.42135636411916e-07
-2.81235567648017e-05
-1.84221843784101e-05
-2.65546676671743e-05
-1.50650571345876e-05
-3.15260798211554e-05
2.43846642196727e-06
-1.64625781872584e-05
-3.25024748220977e-05
-2.8580900550733e-05
-2.34310058819134e-05
-2.18142542151007e-05
8.04467754989071e-06
-1.10878405224195e-05
-1.20125171591395e-05
-2.39926677400512e-05
5.27508222465968e-06
3.84032893300512e-06
-5.77254941446467e-06
-3.01041004194796e-06
-2.12902886556535e-05
-9.29572646992215e-06
-1.02471015976459e-05
-2.07196469106009e-05
-3.19158693585115e-05
-2.99792259883877e-06
-1.24990268429302e-05
-3.28187536394821e-05
-9.94487998458036e-06
-2.49946812718053e-05
-2.72394274674806e-05
-1.68118541589304e-05
-1.76123524495981e-06
1.21655113353678e-06
-2.64958147901148e-05
3.66741194011385e-06
-3.25533484029517e-05
-2.94103765470551e-05
-1.21048720490156e-05
-1.72274210569992e-05
-1.00380214397592e-05
-3.39150343952542e-05
-4.57143320753242e-05
-2.70886550109814e-05
-2.08406052575559e-05
1.71804452614018e-06
-1.34404711254009e-05
-7.7968411288576e-06
-6.33189547750828e-06
-1.51294742586427e-05
-2.2476238037846e-05
-7.71269786759363e-06
-1.60725218877214e-05
-3.03031346739536e-05
-8.54596630368735e-06
5.89610938847632e-06
-8.33488046151579e-06
-1.54942002166818e-05
-2.42609024535665e-05
-2.65706045415155e-05
-3.15042274671187e-05
-2.90144994419249e-05
-1.63715463602062e-05
-2.07835942576743e-05
-1.19389934584336e-05
-2.14357203250003e-05
-3.48455562016978e-05
-4.06891550803052e-05
1.11604504667035e-05
-1.57107371805994e-05
-1.37810087092276e-05
-4.60227501304804e-05
-7.27788498971337e-06
-1.75760282870161e-05
-2.88606311319773e-05
-2.93287097506137e-05
-2.70269111842015e-05
3.19982464470675e-06
-1.92726496206001e-06
-4.27801239734883e-05
-1.04784380085194e-05
-1.73771085827401e-05
-4.01059870819888e-05
-1.26381718028579e-05
-2.15516755980825e-05
-3.78334724146029e-05
-2.42827744272461e-05
-8.97836754271249e-06
-2.28771598008234e-05
-3.21432311131637e-05
-3.51420783403947e-05
-1.5743189340132e-05
-2.86476341884506e-05
-1.66142083287008e-05
-1.1890595387778e-05
-1.99232226686097e-05
-2.11926553339326e-05
-1.33002645975064e-05
-9.81020111496889e-06
-1.03501233481778e-05
-3.30734280981607e-05
2.00689907268194e-06
-1.09786667174314e-05
7.87518190669541e-06
-2.87049802228681e-05
-2.85517708372354e-05
-2.15627115677341e-05
-2.10220763005702e-05
-8.9180735753695e-06
-2.16098660833749e-05
-2.72981793519471e-05
-2.98060971828271e-05
-1.13012784552426e-05
-8.97410070064709e-06
-3.09399412871183e-05
-2.50821520313739e-05
-1.68857425902017e-05
-4.08645895603516e-05
-1.14982733210795e-05
-2.71593245340845e-05
-1.54153569734575e-05
-1.48679262953919e-05
-2.753008193783e-05
-1.77782336674962e-05
-2.48748946588469e-05
-3.47967068318705e-05
-3.29101179378363e-05
-8.05377530298015e-06
-2.16082759389097e-05
-4.05978387614924e-05
-1.45561435151898e-05
-1.48131863341117e-05
-1.27539368845415e-05
-2.81265737470862e-05
-2.75372006670151e-05
-1.8365387353438e-05
-2.22093339664027e-05
-1.07540870244299e-05
-2.7378739376063e-05
-8.45591173441285e-06
-1.82556830312169e-05
-2.05339452954188e-05
-2.49018040585644e-05
-2.58845734715897e-05
-2.61966384525971e-05
-4.21005263053867e-05
-1.46101822137742e-05
-5.33435083122372e-06
-2.74425755389254e-05
-3.34453750216402e-05
-3.40044855355993e-05
-2.6509555486748e-05
-1.74988974700043e-05
-2.90558557671512e-05
-1.58275000537018e-05
-9.26175997418229e-06
-2.32259567027348e-05
-2.24378821668146e-05
-2.07007496666e-05
-2.9879738033803e-05
-2.23321272681275e-05
-3.13615756108969e-05
-3.91003701546844e-05
-2.26182682937749e-05
-3.44828616305923e-05
-2.22649875078116e-05
-2.47650907766496e-05
-2.70700126237815e-05
-3.84570866618592e-05
-1.65287288827364e-05
-2.26830710910113e-05
-1.04632347490921e-05
-7.71265601480082e-06
-2.4176813500626e-05
-1.35681882159941e-05
-2.62592605278023e-05
-2.09560226977364e-05
-2.16440321717168e-05
-4.42139998420522e-05
-3.30682863230125e-05
-3.49936342141705e-05
-5.88884270896894e-06
-1.31612612465105e-05
-1.1436330401453e-05
-1.58385912555334e-05
-1.22053244010143e-05
-2.17628722229671e-05
-3.80845545071275e-05
-1.67937683735108e-05
-8.03237051018125e-06
-3.29003076044963e-05
1.0708517551684e-06
-3.14450599397573e-05
-2.52619596894555e-05
-2.69609421734741e-05
-3.30818446755283e-05
-3.16914843752224e-05
-2.57884102997869e-05
-3.76710471091405e-05
-1.64754213958002e-05
-3.37779876803237e-05
-3.01059222565699e-05
-2.47789073897737e-05
-2.75199720139541e-05
-4.14659777486167e-05
-2.16666808583528e-05
-1.38321447566233e-05
-1.07197137495459e-05
-1.94461180796622e-05
-1.39251243975738e-05
6.35822311160651e-06
-3.11159885522043e-05
-2.18190059203695e-05
-2.9854766593683e-05
-2.40259774768915e-05
-1.53130234532571e-05
-2.1311718894938e-05
-4.29557461200074e-05
-1.56833332336339e-05
-1.7244829147644e-05
-6.44389531681826e-06
-3.0709917412188e-05
-1.47230555672993e-05
-1.87383876022819e-05
-6.52745506562901e-06
1.96669103755432e-06
-5.38373453554173e-05
-9.88892716141291e-06
-2.21741238417909e-05
-4.32105865791112e-05
-2.56042680230199e-05
-4.31914584588558e-05
-2.40282537176893e-05
-4.8870211754526e-06
-1.50693095019656e-05
-2.05882393237686e-05
1.44794218119199e-07
-1.18224387984029e-05
-2.58620546406443e-05
-2.24755337765259e-05
-2.23797111525746e-05
-3.08228589439097e-05
-9.82623085633739e-07
-1.18304147209619e-05
-3.74390520352672e-05
-2.99353150087676e-05
-1.94429657956395e-05
-4.74499666280611e-05
-1.41966166060583e-05
-1.55050353002867e-05
-2.67191428775941e-05
-1.95932844421859e-05
-1.41617597406493e-05
-2.1659758975548e-05
-1.99397311365992e-05
-2.21100219553861e-05
-2.17351102777818e-05
-2.37661530504556e-05
-1.27032285639678e-05
-2.49526722471748e-05
6.53866385935057e-06
-9.67636260171027e-06
-4.1466150258811e-05
-8.29855701601257e-07
-1.93929784628006e-05
-1.42401816581321e-05
-1.16294262990892e-05
-1.94716473239712e-05
-2.3542541974582e-05
-3.78069566971784e-05
-3.11099595009739e-05
-1.53282713853986e-05
-2.30033775740733e-05
-2.15308744074507e-05
-3.08623037012555e-05
-1.61469200429177e-05
-8.78764231076949e-06
-7.02961826505666e-06
-8.56404442821235e-06
-1.4394783090857e-06
-1.53518886177445e-05
-2.24978152521846e-05
-1.48536919909837e-05
-4.52692929607621e-05
-1.70109930053208e-05
-2.32926563240685e-05
1.2067703732337e-06
-1.70178136946273e-05
1.78954664380047e-06
-2.50420309646801e-05
-2.29872011586886e-05
-3.11982009737955e-05
-1.75852658400574e-05
-4.81341170306606e-07
-1.34648505264451e-05
-2.41104566990642e-05
-3.34149701820746e-05
-2.62135822161746e-05
-2.37295101254163e-05
-2.62469160434905e-06
-2.88367339210184e-05
-3.45958469770688e-05
-2.10896397405331e-05
-4.20251614719672e-05
-3.57523021414573e-05
-3.6467077938052e-05
-2.14539867176854e-05
-3.14732532242385e-06
-2.91133672953866e-05
-2.72628142749133e-05
-4.16192402172969e-05
-3.6140531496745e-05
-1.40102809778604e-05
-1.66336149275406e-05
-1.14990567314709e-05
-4.01785706312444e-05
-2.50212598795126e-05
-2.40589990942583e-05
-2.6089627985648e-05
-2.0810953875759e-05
-2.38624376508883e-05
-1.81389371453626e-05
-2.92882245927942e-05
-9.11781505135713e-06
-1.54867377958325e-06
-2.02004387770492e-05
-5.59220152907053e-06
-2.32866453989596e-05
-2.95280589069053e-05
-3.45402771542559e-05
-3.62346258120378e-05
-2.2045311346057e-05
-2.24329023492565e-05
-6.19111863132706e-06
-8.37552907951355e-06
-2.29473075305722e-05
4.86320560399865e-06
-3.14935261618045e-05
-1.30448288549727e-05
4.46614317444665e-06
-2.10376657671702e-05
-4.45852496134571e-05
-1.67249097115725e-05
-1.4961615952163e-05
-2.54441010399741e-05
-3.42624427037268e-05
-2.55670754059933e-05
-1.91622280910639e-05
7.24070592248614e-06
-3.17327138024307e-05
-1.95450972864432e-05
-1.11690773785014e-05
-1.33583749253736e-05
-2.94366555648181e-05
-3.22334472725358e-05
-6.0748200501452e-06
-1.8433139367824e-05
-6.01390939485451e-06
-1.59253138900059e-05
-3.49298229188736e-05
-3.87848625556951e-05
-1.43195398846291e-05
-1.5217757280339e-06
-3.48142227170941e-05
-2.28149167611329e-05
-8.92536913676566e-06
-2.70996341833167e-05
-2.92067847794745e-05
-2.15076205897642e-05
1.6541624500675e-06
-2.17563900184563e-05
-1.03218037288758e-05
-2.41011427399493e-05
-3.66240831995912e-06
-1.82755611099323e-05
-7.7900592351905e-06
-2.26693999367653e-05
-4.73517989067397e-06
-2.41475726451324e-05
-5.38686548768007e-06
-3.43446045009681e-05
-2.95419267477236e-05
-4.13080232357864e-05
-1.8619077787708e-05
-2.79582506217849e-05
-2.47986301055059e-05
-2.28405540781409e-05
-2.19720524295041e-05
-3.77898911633869e-05
-5.36222060901207e-05
-3.77262555315247e-05
-1.98579936816626e-05
-2.42896846120706e-05
-1.43267938461254e-05
-2.34539318326716e-05
-2.29701486788687e-05
-1.03730014339147e-05
-3.43436081897155e-05
-1.77315841942001e-05
-4.02673707484646e-06
-3.07056414314996e-05
-3.85248857930719e-05
-3.22243009774564e-05
-8.06099557229819e-06
-2.32883680527244e-05
-2.70428206065363e-05
-3.49745799560528e-05
-2.73152656361372e-05
-8.57672522284843e-06
-9.76114215339655e-06
-2.21002047404427e-05
-2.54863892183857e-05
-7.83305857145195e-06
-3.09358186301975e-05
-9.48747047726374e-06
-2.61161011861254e-05
-2.97286605270081e-05
-2.57428535121623e-05
-2.09856735065598e-05
-1.17401375808179e-05
-1.68774279407514e-05
-2.01616180605476e-05
-1.48213003017062e-07
-1.47788475829224e-05
-3.02897594608049e-05
-5.49983064985066e-06
-7.31269840888476e-06
-1.81612783160582e-05
-3.26737135154152e-05
-8.4958932654082e-06
-1.12153291304414e-05
-1.56637440576801e-05
-1.36278934644006e-05
-2.64018057853185e-05
-2.66785635134948e-05
-1.80572617775263e-05
-1.82899360547324e-05
-2.66586927424741e-05
-2.83435691330869e-05
-1.57990037098958e-05
-9.94271240373588e-06
-3.06640168983032e-05
-1.27443826785062e-05
-2.29254669035788e-05
-1.42600034733037e-05
-1.05499999715389e-05
-6.12784390711929e-06
-2.08873641896185e-05
-1.26178938068646e-05
-1.95884184351433e-05
-1.40845349067904e-05
-1.0416482641844e-05
-2.64496307838933e-05
-2.2847651635734e-05
-3.33250173141424e-06
-3.35908379946132e-05
-2.68413213890385e-05
-9.30146041201318e-06
-1.02670606158706e-05
-6.0864044177781e-06
-1.61238202058916e-05
-3.11111987912375e-05
-2.52004519377753e-05
-3.45382324631945e-05
-1.71686438333461e-05
-1.04775372353618e-05
-3.94752695963169e-05
-3.09998519543319e-06
-3.63047095130814e-05
-2.15048672972214e-05
-2.60164590890921e-05
-3.42474180391398e-05
-2.72630718549295e-05
-3.21448024517371e-05
-4.19302894413761e-05
-2.71824002361316e-05
-6.05705665708146e-06
-1.3652078829636e-05
-2.13103315977683e-05
-2.57728521778615e-05
-7.77182526411453e-06
-2.98867190591829e-05
-4.37116518473416e-05
-1.43567177017763e-05
-2.87319365574965e-05
-3.18469411341412e-05
-1.91849751887834e-05
-1.87442025231836e-05
-8.17730263594254e-06
-1.62250109451463e-05
-4.85085829035449e-05
-1.04486040664735e-05
-1.6459546121135e-05
-4.20631846582389e-05
-1.40786703115603e-05
-1.2142626957781e-05
-2.18084070940833e-05
-1.93888998317121e-05
-7.40189622280016e-06
-2.16986369150341e-05
-1.88532249693715e-05
-2.11439478312816e-05
-1.43649743388407e-05
-1.69121784365937e-05
-3.433875170873e-05
-1.63456337781325e-05
-3.93848231540805e-05
-2.45652264492009e-05
-2.42716911919215e-05
-3.56525520544766e-05
-1.50937998574221e-05
-2.35302470659973e-05
-2.41902808224454e-05
-1.88984650634092e-05
3.37232812489236e-06
-2.12596404394807e-05
-8.33270123287102e-06
-1.0406469059835e-05
-2.23101779006858e-05
-3.35373465903199e-05
-1.43038480711378e-05
-2.17737154012552e-05
-2.98921779423883e-05
-2.63734457006481e-05
-4.17512822327455e-05
-2.05283769581967e-05
-3.96014272077033e-05
-1.76074070971346e-05
-3.73230660029631e-05
-1.94163014977576e-05
-2.00974643679733e-06
-3.14268281520138e-05
-1.06406430766523e-05
-2.9049073835108e-05
6.38951045210347e-07
-4.22144855765472e-05
-2.82040257069733e-05
-2.91057276762315e-05
-2.03865048775997e-05
-5.14877744638567e-05
-2.82042709157736e-05
-1.65254568307779e-05
-3.72952182677761e-06
-4.15148756407618e-05
-1.6834147133462e-05
-2.47302600575573e-05
-1.8046134015622e-05
-1.65208622126433e-05
-2.73766670216217e-05
-4.17497349150662e-05
-4.48432078362967e-05
-2.74214897113206e-05
-3.245973981695e-05
-1.51101168783433e-05
-3.45633340083316e-05
-3.21075136234103e-05
-2.88674260452233e-05
-1.43103287040704e-05
-1.05032421761641e-05
-2.9111099592545e-05
-3.46924977901657e-05
-2.20233167505391e-05
8.62050215500867e-06
-3.37391190949477e-05
-2.79592119922325e-05
-1.05398086117146e-05
-4.15706903032654e-05
-2.94232869584895e-05
-5.76171076680493e-05
-2.54133252022792e-05
-7.4482226499584e-06
-1.5761686123144e-05
-1.65818002386602e-05
-3.72401143951435e-06
-2.36463950580842e-05
-3.45903669776143e-05
-2.45362796783096e-05
-3.28181291121739e-06
-1.85403598161533e-05
-2.09368190289991e-05
-2.66035391106576e-05
-3.95686854836721e-05
-2.17179214735404e-05
-2.29874643652667e-05
-4.29622943986055e-06
-1.19149699311859e-05
-6.61571341264125e-06
-4.11176539463713e-05
-2.2369319924311e-05
-2.78204193034012e-05
-2.28701842758953e-05
-2.29251453065364e-05
-1.19249287765675e-05
-1.29369033366159e-06
-2.46420482278123e-05
-6.24912239836863e-06
-1.80449282016645e-05
-2.59300906456495e-05
-3.80621976942252e-05
-6.55259379952283e-06
-2.85334348812502e-05
-3.18238618041413e-05
-3.29035021946378e-05
-1.68186001181636e-06
-3.28701191872775e-05
-1.05887169872719e-05
-3.47255733845263e-05
-1.80151410300166e-05
-2.81185911239431e-06
-3.69369075656197e-05
-1.34459642002366e-05
-2.37117116962513e-05
-3.19601552584282e-05
-1.61839000066276e-05
-1.18202581433605e-05
-1.71821850855138e-05
-2.44498165050239e-05
-1.50991487246388e-05
-8.50973471119777e-06
-2.13104335398409e-05
-3.13993052053587e-05
-2.2979914334201e-05
-3.04947872474563e-06
-2.11329878903065e-05
-6.07155287546918e-06
-3.37581266933018e-05
-1.74167314590536e-05
-3.45476385180095e-05
-3.05730308548584e-05
3.4612078790269e-06
-1.40311217080913e-05
-1.87459520969768e-05
-3.95178375650781e-05
-3.84939657369191e-05
-1.46621164067522e-05
-1.93678256187351e-05
-2.24627975254369e-05
-6.11386866293483e-06
-1.86476114718887e-05
-1.04442042307015e-05
-2.36641377885613e-05
-7.46956086440965e-06
-6.6480256082499e-06
-1.08240456150507e-05
-2.76201639266398e-06
-1.78031969439499e-05
-3.41279555960642e-05
-6.87506502232575e-06
-4.68689664413749e-05
-2.91332102452473e-05
-1.82626498985276e-05
-9.30676670559341e-06
-1.45066205241018e-05
-1.56261257794616e-05
-3.54367763288376e-05
-4.68293445606049e-05
-2.37209857925475e-05
-7.38989900517884e-06
-1.56937175990398e-05
-3.79567494435673e-05
-1.57727899930342e-05
-2.77274488946928e-06
-3.78372411394533e-05
-2.91776360005834e-05
-1.14319055468625e-05
-1.35926551365314e-05
-2.78751205869523e-05
-4.74353975361512e-06
-1.49856342641028e-05
-3.38185690293234e-05
-3.1300330303285e-05
-1.41584754463746e-05
-2.5271330005594e-05
-2.36391986035982e-05
-7.9818600997832e-06
-2.99589874587829e-05
-2.59142587605609e-05
-1.45403225402053e-05
-2.46621883978606e-05
-1.72845741227045e-05
-3.86044866751304e-05
-3.49096112610617e-05
-1.67870651063731e-05
-2.34337917036711e-05
-2.92227676618204e-05
-1.87647412779603e-05
-1.47318600535622e-05
-1.11506585674048e-05
-1.46655789267333e-05
-2.62533039128255e-05
-2.35560099260356e-05
-4.68166508489665e-05
-3.12614925391198e-05
-2.89482639984934e-05
-4.63363291444378e-05
-3.4144490956377e-05
-7.53344408698823e-06
-2.75171522187621e-05
-6.22141959832719e-06
-2.89214581714957e-05
-3.80565655044121e-06
-1.31405053163312e-05
-2.0052913865932e-05
7.46966775523469e-06
-3.63097504926643e-05
-2.05484433778022e-05
-3.26555813645715e-05
-3.98733663367143e-05
-1.81503118558997e-05
-2.08748641670067e-05
-3.305308760752e-05
-1.32560924450536e-05
-1.21803548109498e-05
-3.61531957359897e-05
-2.23779649081315e-05
-1.38448879841303e-05
-5.54935125073282e-05
-1.09067089885215e-05
-3.85677048129611e-05
-2.50825288032961e-05
-1.82705356155933e-05
-1.72507624332892e-05
-1.53770943111377e-05
-2.57408584858668e-05
-1.44827516751028e-05
-2.80312707661865e-05
-3.18468581444927e-05
-4.59782228723388e-05
-1.55309673144246e-05
-5.54413106185902e-06
-2.78781137642857e-05
-8.87441285953604e-06
-1.59824247635955e-05
-5.63196480131452e-05
-3.21674430784594e-05
-2.2491284789417e-05
-1.65220560432371e-05
-2.595598492288e-05
1.8334462916476e-06
-2.36142854319664e-05
-2.44974180621056e-05
-2.40408663157958e-05
-3.95108468952715e-05
-2.64169134642014e-05
-1.60260992268427e-05
-2.05131690304023e-05
-5.26500863994206e-06
-8.68582229905221e-07
-2.86758157545549e-05
-3.54920714158043e-05
-1.52677067106086e-05
-2.03234774882722e-05
-2.48160161469774e-05
-9.70048385641291e-06
-2.94795866165674e-05
-3.4443828295481e-05
-2.41975181204501e-05
-1.02274693183533e-05
-1.50271488529792e-05
-2.33728904331795e-05
-5.9376571372821e-06
-2.26693526875174e-05
-2.49283949496738e-05
-1.20945620496554e-05
-2.71417566823083e-05
-2.07080756202925e-05
-3.0076202170256e-05
-2.29526711010386e-05
5.66819950888631e-06
-2.28230472126025e-05
-2.7262075045273e-05
-8.60350269530595e-06
-7.06345067946904e-06
-1.33430501228722e-05
-1.29722448254125e-05
-3.2827186380388e-06
-1.66719871011496e-05
-3.2857950596571e-05
-9.98397556784759e-06
-2.28994744533493e-05
-4.39978414757822e-05
-2.17571652661117e-05
-2.1507741422998e-05
-3.98624696766766e-05
-2.4911720345792e-05
-2.5785456502826e-05
-1.67136606975148e-05
-2.02108633381068e-05
-4.11997919343433e-05
-4.4148071105075e-05
-2.22721297950379e-05
-2.0748323722052e-05
-2.19204097540122e-05
-2.69670992834667e-05
-1.20662071864762e-05
-2.28660099392955e-05
-1.99643718222275e-05
-6.75540743679337e-06
-1.77893043702025e-05
-3.23083292252477e-05
-1.40344086690097e-05
-1.65629122907908e-05
-2.51163817249426e-05
-2.10287362676729e-05
-1.97978140906802e-05
-5.51549080035451e-06
-1.47421214845005e-05
-2.13781245571515e-05
-3.13782873278151e-05
-2.39087680880239e-05
-9.27136000756811e-06
-3.37272909514148e-05
-3.49343587987038e-05
-1.85727597557125e-05
-1.85363752008462e-05
-2.91091990472733e-05
-1.25399881561845e-05
-2.66083992800463e-05
-1.83820370535713e-05
-4.04364374102085e-05
-2.34324959331645e-05
-3.60789122397679e-06
1.68789897229198e-06
-5.00078029933468e-06
-1.11044430629354e-05
-2.27765636138338e-05
-3.58272490474042e-05
-2.64886097190476e-05
-1.03268455819065e-05
-2.06617866188988e-05
-2.19813680119196e-05
-2.22163967400594e-05
-8.42505123075273e-06
2.67290784379002e-06
-7.99830222866789e-06
-5.91676879479753e-06
-3.73015432673592e-05
-1.58508134537166e-05
-1.99620671363821e-06
-2.57861578114636e-05
-1.53560137727767e-05
-3.71994923549054e-05
-1.44129260401633e-05
-4.29250527740934e-05
-1.09831802582112e-05
-1.5529146307135e-05
-3.93762289507282e-05
-2.70379677852103e-05
-2.98612319882807e-05
-2.98123338851167e-05
-1.0583548999719e-05
-2.21866846330923e-06
-1.53744302780288e-05
-9.20107070102847e-06
-2.49151858514275e-06
-3.84493179870299e-05
-1.73206554804302e-05
-1.19450566615619e-05
-1.63823931005645e-05
-2.56828268925636e-05
-1.21386861278333e-05
-2.89597317380559e-05
-1.86646215161555e-05
2.65866504437062e-06
-2.8790593411519e-05
-2.02481861649347e-05
1.22311056461765e-05
-1.98874530344625e-06
-2.55075717170963e-05
-3.40930544516484e-05
-2.12380259733129e-05
-2.69122038652088e-05
-2.57586393977882e-05
-3.5283092372483e-05
-7.16697375560868e-06
-2.89266353637142e-05
-2.11492022907974e-05
-2.6669529142431e-06
-1.02544749997817e-05
-2.03269848022504e-05
-2.10863955299134e-05
-2.28038172733782e-05
-2.6744222512015e-05
-6.11156269249599e-06
-4.12668818723883e-06
-3.43003454852344e-05
-9.73561399164455e-06
-1.52180282435403e-05
-1.69867291519312e-05
-3.06847145589523e-05
-2.23586849719797e-05
-3.92388145756978e-05
-3.48050792437117e-06
-2.67496268018109e-05
-2.60148327215102e-05
-2.61626108292132e-05
-2.02139457265048e-05
-1.09608650209444e-05
-1.70364108018122e-05
-2.0634876168209e-05
-2.99051216944472e-05
-2.31411932245999e-05
-2.28235827375843e-05
-2.49166510427906e-05
-2.05983214166423e-05
-3.11679793404269e-05
-4.09250137714081e-05
-1.89502445160859e-05
-2.38370922745569e-05
-1.53373880563017e-05
-1.45767674467074e-05
-2.69332711733495e-05
-2.20847113149944e-05
1.84053662951837e-06
-2.94272717120384e-06
-5.35052884311722e-06
-1.37792378538177e-05
-5.25778354524402e-05
-3.01946859182285e-06
-2.33729440448065e-05
-2.52823360257381e-05
-1.74391220085172e-05
-1.17649112138513e-05
-3.57820828794743e-05
-3.58879578796781e-05
-2.74934601217925e-05
-1.30822208489931e-05
-4.07959790408509e-06
-2.17990430114672e-05
-2.09603149030718e-05
-3.69186695971948e-05
-2.12319295505856e-05
3.90458285912489e-06
-2.519777627482e-05
-2.4076983752041e-05
-1.22401014471083e-05
1.52776945505427e-06
-3.33076716040541e-05
-2.11285825497605e-05
-3.24918538809591e-05
-1.96735346757808e-05
-8.73329048741121e-06
-3.94789844867027e-05
-1.97610849382675e-05
-2.42943200379601e-05
-1.57487293417427e-05
-3.50294755680544e-05
-1.26832262047715e-05
-1.26154134758916e-05
-3.21172225988091e-05
-1.80998500161659e-05
-2.63257469972165e-05
2.98970734065742e-07
-1.0875703535418e-05
-2.50207778865712e-05
-3.11298609201626e-05
-7.6038989093722e-06
-3.19470756580523e-05
-1.31911351843773e-05
-2.43988718577519e-05
-3.77271537318976e-05
-3.55969116614631e-05
-3.82485761755102e-06
-2.41805585189632e-05
-5.27647782039498e-06
-2.56791463714438e-05
-1.72298331853334e-05
-2.72439552235805e-05
-3.02005745085507e-05
-1.3015087875469e-05
-1.54566229113975e-05
-2.30181391489999e-05
2.80009706596664e-06
-9.2422463241661e-06
-1.66021408781101e-05
-3.30508603423132e-05
3.35246800854111e-06
-2.64962004387914e-06
-1.77871376510577e-05
-2.40960454829558e-05
-3.51379678296542e-05
-1.43787293378172e-05
-3.22977704864836e-05
-5.74062147609899e-06
-2.05369897411585e-05
-2.96297777842682e-05
-1.88394572054068e-05
-4.81247037284884e-05
-1.10506782559591e-05
-6.93145189101728e-06
-2.4847676398568e-06
4.8885409129251e-06
-2.52830894512851e-05
-3.80753401671219e-05
-2.09914365476351e-05
2.46461041024314e-06
-1.32780090154137e-05
-3.27583071096503e-05
-9.67767862435153e-06
-2.03593583673064e-05
-1.73735158135876e-05
-3.69025265426546e-06
-2.31817252996818e-05
-1.15905411577316e-05
-2.62901509152599e-05
-1.88473940586589e-05
-3.9030630157676e-05
-2.59612062940268e-05
-1.62818479889885e-06
-2.93411278170527e-05
-2.38244256310794e-05
-2.04394312665506e-06
-2.46318353118074e-05
-1.52902986182641e-05
-2.64518252500069e-05
-1.08029787479582e-05
-9.07095738460007e-06
-2.1939454533712e-05
-3.98999980497915e-05
-2.72201068018917e-05
-2.40962679999137e-05
-1.73532631522547e-05
-2.52418340436651e-05
-9.09750345125851e-06
-9.11598887348559e-07
-1.65597512267872e-05
-3.64868572635086e-05
-2.54959483885843e-05
-3.32239392313878e-05
-2.22822573027249e-05
-1.09419984098706e-06
-1.47800778258175e-05
-1.03593442853078e-05
-4.36222000242223e-05
-1.85080597613929e-05
-3.41511299812386e-05
-2.31927546444567e-05
-4.12669746884441e-05
-3.93348412094629e-05
-2.83242280228874e-05
-1.28028237631188e-07
-2.24703939246669e-05
-7.224084432186e-06
-2.64255970761409e-05
-1.20081349911319e-05
-9.24353494047489e-06
-1.66511851243929e-05
-1.0006739799393e-06
-3.53348166194664e-05
-8.41095002190782e-06
-2.5706533123265e-05
-1.74298370436689e-05
-8.98882265743003e-06
-2.26737360007516e-05
-2.64269930707509e-05
-5.77314371745253e-06
-6.10692767137722e-06
-1.16509131534513e-05
-2.05049797676418e-05
-2.4068001990862e-05
-2.29907677776797e-05
-3.34183670406184e-05
-1.19351970250539e-05
-2.37731236974149e-05
-4.54799703619761e-06
1.73732670254176e-06
-7.58108440922824e-06
-3.17157468767678e-05
-2.11747019939316e-05
-2.55065540222046e-05
-1.07409676483203e-05
-1.94436736892289e-06
-1.16781237009375e-05
-2.20353254373842e-05
-3.95380190120413e-05
-6.86911093674236e-06
-6.50331272121477e-06
-3.19985494294757e-05
-3.81505234101969e-05
-9.76361357299309e-06
-5.6555020211953e-05
-1.91772525183309e-05
-1.78998892743388e-05
-1.34920814959436e-05
-1.28063527384989e-05
-1.56213545357368e-05
-1.47675549263202e-05
-1.30476684563859e-05
-1.19545826666044e-05
-1.81742905210419e-05
-4.57612268380232e-05
-3.59758579847853e-05
-5.22426578717143e-06
-9.42766821599465e-06
-1.03296554271642e-05
-2.44927017815846e-05
1.71917340999326e-05
-2.36776868540175e-05
-1.44042257663816e-05
-2.06259929746794e-05
-2.78936923721251e-05
-4.32913079568006e-05
-3.0523766201608e-05
-2.73879218159199e-05
-1.57291852649578e-05
2.77174777863029e-06
-9.63758344599211e-06
-1.34273494318485e-05
-1.3441142069304e-05
-3.42637151167642e-05
-1.78926704359369e-05
-4.64687045564665e-05
-1.47790375391631e-05
-3.11500945428329e-05
-8.68794540682353e-06
-2.10687007267353e-05
-1.79236576675987e-05
-3.81846817947197e-05
-2.94233563572503e-05
-1.67142516771866e-05
-1.73810333964685e-05
-3.69367139625931e-06
-1.41076073944806e-05
-2.78752509232762e-05
-8.04707937823348e-06
1.5352132680029e-06
-3.80116186816588e-05
-2.21046202978903e-05
-3.32452012031558e-05
-2.89940052223037e-05
-3.12370239924985e-05
-2.27897027487463e-05
-1.97869218321395e-05
-2.58989160149802e-05
-7.29904735035674e-06
-1.0207450451662e-05
-3.08081959736239e-05
-3.74395472007579e-05
-9.66728895654198e-06
-1.49035048090511e-05
-2.68403263353432e-05
-2.36475431033568e-05
-3.53331530737113e-05
-3.08556012595787e-05
7.89954675820567e-06
-1.33406363482144e-05
-6.86459429325828e-06
-1.2029619339379e-05
-3.10195846361527e-06
-2.54578732914051e-05
-5.25816163888342e-06
-2.8745656654229e-05
-2.25735959889091e-05
-1.28291057877943e-05
-2.3552202515384e-06
-3.45000248586578e-05
-4.45868593733082e-05
-3.14954316393102e-05
-5.43072620105058e-06
1.44589702522681e-05
-3.42969866151947e-05
-2.01291832174437e-05
-1.78464445326696e-05
-2.51018672196284e-05
1.03151139023625e-06
8.81801763025486e-06
-3.92948017712903e-05
-1.89212421231717e-05
-2.63910666203888e-05
-1.84614526240059e-05
-5.15548013370871e-06
-2.86982489054852e-05
-4.08415321229047e-05
-2.83721383140229e-05
-3.07401718393514e-05
-3.89143764882374e-05
-3.19392153833172e-05
-6.07600321519915e-06
-5.81637519566622e-06
-5.41761781938567e-06
-3.80679657267902e-05
-3.5058693936081e-05
-2.65924920800133e-05
-1.85560520599419e-05
-1.76759907325351e-05
-2.11378520170966e-05
-4.13709394559845e-05
-5.17407327086116e-06
-1.60839418106806e-05
-1.66192130029597e-05
-3.04299714152992e-05
-3.16503426081813e-05
-2.56777793889555e-05
-2.67100078039977e-05
-3.56052002764711e-05
-2.7042780609899e-05
-1.79990283069151e-05
1.90856474922476e-06
-3.00970219989228e-05
-1.50480106489938e-05
-4.54603482948671e-06
-3.04654770141873e-05
-2.52899091790725e-05
-2.76038068222431e-05
-1.18591990317279e-05
-2.210785071442e-05
-4.15160592023167e-05
-2.65540988456988e-05
-2.07246193479041e-06
-1.24086624382272e-05
-1.80987861204164e-06
-3.09139960758205e-05
-1.42889459817168e-05
-2.69282204777357e-05
-3.79677337990204e-05
8.77015610315901e-06
-4.00725423217612e-06
-1.9902318265416e-05
-1.92521151461136e-05
-1.46121588909599e-05
-3.42244261020056e-05
-1.58368674701349e-05
-1.91821828512817e-05
8.35696674001012e-06
-1.02828374475973e-05
-2.41649342928994e-05
-2.71928002970239e-06
-5.95826093203074e-05
-1.30226171068414e-05
-1.05872336597648e-05
-5.28117372570588e-06
-2.64942666388871e-05
-1.61433835574035e-05
-1.06989434788082e-05
-5.94685315387485e-07
-3.36312375869558e-05
-2.89570887552475e-05
-2.1612047054018e-05
-1.1474623919651e-05
-2.75673830113966e-05
-3.47573565268662e-05
-2.37219730486696e-05
-1.55626722387771e-05
-1.7914178763908e-05
-2.43026430815345e-05
-4.28134972092117e-05
-1.74143105932512e-05
-1.7497462932646e-05
-2.54451264808271e-05
-4.85435521102305e-05
-2.30890274310676e-05
1.40640048424072e-06
-3.18337505915435e-05
3.18131249903716e-06
-2.92285502081862e-05
-2.17981460203067e-05
-2.13087363508093e-05
-3.61710467940509e-05
-1.84714596581548e-05
-2.26077123585995e-05
-1.85041804487944e-05
-4.059123861939e-05
-1.87978019853542e-05
-3.10739739204159e-05
-2.34270199423503e-05
-1.31055214458038e-05
-3.75754326968261e-05
-3.37345485399588e-05
-1.21688642449687e-05
-1.30649282581366e-05
-2.02453848974961e-05
-4.6705284168941e-05
-1.53330028022704e-05
-2.01773285084615e-05
-2.9101850403764e-05
-4.13446795180493e-05
-1.95404409129112e-05
-4.32053003285817e-06
-8.1482423399114e-06
-3.268102803474e-05
-3.01707929619428e-05
-2.55520597594697e-05
-1.28345856919979e-05
-4.01322538067409e-05
-4.61472716385041e-05
-2.83343334189454e-05
-2.02108327763409e-05
-2.83145700535061e-05
-8.26612655356495e-06
-1.90827680970296e-05
1.21518281901571e-05
-1.40597524143277e-05
-2.33345960866578e-05
-3.70306725501582e-05
-2.24126477108135e-05
-3.01518047227427e-06
-1.42106825142228e-05
-7.39281619893087e-06
-1.80632524293436e-05
-1.84326896070792e-05
-1.33535731046757e-05
-2.24360911263725e-05
-3.65065164609527e-05
-2.89212473908125e-05
-2.65021451173465e-05
-2.44465824103804e-05
-4.33110000953947e-07
-1.5970506628653e-05
8.63843306973025e-06
-3.37707972625961e-05
-1.27151163328085e-05
4.21640460481599e-06
-1.27706978726441e-05
-1.06567958098135e-05
-2.87927464377484e-05
-2.44858814284008e-05
3.94145356717398e-06
-9.67720375270388e-06
-2.4488320712911e-05
-3.42911944920835e-05
-2.38145945812413e-05
-1.91707694610112e-05
-1.97255468594889e-05
-2.28231092799466e-05
-2.47962848692854e-05
6.80915547349241e-07
-1.66001228597858e-05
-4.7929128382237e-05
-1.91020083478441e-05
-2.65229241147722e-05
-3.72018060337989e-05
-9.72887366084122e-06
-2.40244470124469e-05
-3.21536402507174e-05
-1.5597739142364e-05
-1.91900430838229e-05
-2.08513398474052e-05
-2.85268407287457e-05
-9.79277119441992e-06
-1.32473641103519e-05
-1.51827267096232e-05
-3.53211475200452e-05
-3.94285494598369e-05
-3.4378974128564e-05
-2.46005666202512e-05
-1.34242220113993e-05
-1.59103224316122e-05
-2.86038582053033e-05
-2.7405380203584e-05
-4.83616743801657e-06
-2.81384351744634e-05
-3.08919485711228e-05
-1.24510002102866e-05
-1.28143946278291e-07
-1.28616005783204e-05
-4.33616487349842e-06
-2.13984322260241e-05
-9.0650740724588e-06
-3.17671200874542e-05
-4.1439528717329e-05
-2.01351914404115e-05
-2.75901938158561e-05
1.48503588974074e-06
-6.7891185460197e-06
-1.29131875185292e-05
-2.61788496374921e-05
-1.80854232644014e-05
-1.58691683756896e-05
-2.21775919055249e-05
-9.03195599228322e-06
-4.62706572796291e-07
-2.03521083363299e-05
-9.03928553211005e-06
-2.00465399550444e-05
-1.56487731230057e-05
-2.33012136044668e-05
-2.12361087033831e-05
-2.26204665745849e-05
-9.00019292809822e-06
-3.09014104341919e-05
1.60893721214499e-06
6.39181371436035e-06
-2.62789027126136e-05
-1.39418551809964e-05
-5.76244011405609e-06
-1.59560097780627e-05
-8.58779363067199e-06
-6.07215572574735e-06
-1.71761499166745e-06
-1.21262818884773e-05
-3.0008463138551e-05
-5.91771719954775e-06
-3.22969311397255e-05
-1.97305689567774e-05
-2.12754499198558e-05
-1.56294163552005e-05
-1.4950283413373e-06
-3.91092850106887e-05
-2.80874218592112e-05
-2.65165581157009e-05
-1.46515785083618e-05
4.18135838175846e-06
-2.83398182819249e-05
-2.85355138438248e-05
-2.90537792058104e-06
-1.98162340286302e-05
-5.14164407534482e-05
-4.57371619522023e-06
-2.07862557778373e-05
-2.02180247603927e-05
-2.58065770341698e-05
-1.15653355584565e-05
-1.20886209957584e-05
-2.22646638591893e-05
-2.6879413378448e-06
-1.72542880068808e-05
-1.1623597250679e-05
-4.87199346457483e-06
-1.63162189321721e-05
-6.66495251424206e-06
-1.19532749675544e-05
-2.77563176205357e-05
-2.91625130759029e-05
-2.05213730855971e-05
-3.15339088333375e-05
-2.13971697636074e-05
-3.09619616248596e-05
-2.09202463253802e-05
-2.14660016298047e-05
-1.27940933474057e-05
-9.22416495001009e-06
-4.50576057682322e-05
-1.88632879401915e-05
-1.62805296893266e-05
-3.98634215831977e-05
-1.90509735979378e-05
-2.32898858322782e-05
-2.32657939677357e-05
-3.04189522977718e-05
-2.17823086101164e-05
-2.1511171913998e-05
-2.41839616724242e-06
-1.93335278322939e-05
-1.65667239195336e-05
-2.27443222143515e-05
-2.36836232728784e-05
-2.58935029112793e-05
-5.97799462333307e-06
-1.99638811641655e-05
-1.58270035970264e-05
-5.78862135746057e-06
-4.50288178170017e-05
-1.68230545542047e-05
-1.0737164506002e-06
-8.48755594917072e-06
-3.28325068951636e-05
-1.53062122133378e-05
-1.64387005729081e-05
-3.15284186714373e-06
-3.87791723192834e-05
-2.42622144053745e-05
-2.3988115299728e-05
-2.50999243238249e-05
-1.66778633158994e-05
-4.0762521335446e-05
-1.68602694348807e-05
-1.61651668114266e-05
3.44226204532741e-06
-2.30304480862467e-06
-4.26669344162689e-05
-2.09183353713592e-05
-3.06311080940226e-05
-1.85975855741724e-05
-2.30083327873833e-05
-4.42710414665933e-05
-2.97501491810487e-05
-2.34811333662723e-05
-1.90903211344143e-05
-1.2417223510717e-05
-2.24086863049401e-05
-3.63843857920882e-05
-7.54449056998333e-06
-5.69761410799809e-06
-3.92683313960878e-06
-3.69086802238324e-05
-2.05056031197063e-05
-7.48719867952774e-06
-3.57147587297943e-05
-3.34890499614328e-05
-6.50036590559664e-06
-8.08299426216543e-06
-2.62897541078241e-05
-2.43349670853583e-05
-3.21845925047241e-05
-2.50544067175354e-05
4.22465927848766e-06
-2.64041065334156e-05
-2.30882745254064e-05
-2.57005850823308e-05
-4.74336629537243e-05
-1.26377113439191e-05
-1.89715988659989e-05
-4.18248961661294e-05
-1.30121089728207e-05
-1.32175685540789e-05
-3.0269731277291e-05
1.83771830475995e-05
-2.13059393674839e-05
-2.09524110780217e-05
-1.70880277072028e-05
-1.48908679931258e-05
-3.65170081189564e-05
-3.27261018797107e-05
-2.44564482702118e-05
-1.19436047729734e-05
-1.80357053572137e-05
-4.25372235369358e-06
-1.46586097350512e-05
-2.40431295211799e-05
-1.23721136587194e-05
-1.52661701071586e-05
-3.30670874199147e-05
-3.89579753006558e-05
1.20475788611273e-06
-3.2231555706793e-05
-2.06041803348189e-05
-3.2030226993404e-05
-3.26666690528226e-05
-1.77424242626691e-05
-1.8728099859518e-05
-1.96874152189787e-05
-3.56256110048769e-05
-9.40429070451774e-06
-1.83356662726244e-05
-3.1561508948271e-05
1.05588446642217e-06
-3.93431466734418e-05
-1.59904953461301e-05
-2.61273846032918e-05
-2.06446066299875e-05
-1.9801439178244e-05
-2.86985508064038e-05
-2.04579030577043e-05
1.25264034431705e-06
-1.3279391931686e-05
-3.5895918645815e-05
-2.31662294404314e-05
-9.1434453609807e-06
-1.88581551393468e-05
-4.67484839713641e-05
-1.31101006857485e-05
-3.77210349865985e-05
-1.89111543986653e-05
-1.01153768468359e-05
-2.64892360189754e-05
-2.12755327762475e-05
-1.77123903569457e-06
-4.35652585697373e-05
-1.45070624353277e-06
-2.92055169922785e-05
-1.20634989695064e-05
-1.09072219956832e-05
-3.42831630990997e-05
-9.78247654958978e-06
-2.21999814715497e-05
-3.89288802558535e-05
-1.70853924334494e-05
-1.30476224229912e-05
-1.28507424368119e-05
-2.13575580185256e-05
-2.16249832676145e-05
-7.15077963985874e-06
-3.20010388735443e-05
-4.04443475320361e-05
-2.67241943870495e-05
-4.43381246096075e-06
-3.17184929634867e-05
-2.80578616711079e-05
-1.93585627355713e-05
-6.74607596030727e-06
-2.75661612873242e-05
-3.35089036895888e-05
-2.61632031771609e-05
-3.82709251548547e-06
-9.27354373662262e-06
-1.91008990329814e-05
-2.37897249091626e-05
-1.82749913871019e-05
-1.73022913060391e-05
-1.96099916319758e-05
-2.38786250378955e-05
-3.78407358173338e-05
-3.31394591480617e-05
-4.27625978488971e-05
-3.98898192197616e-05
-9.66654598646924e-06
-1.35241936352967e-05
-1.69636578366327e-05
-1.51333379437695e-05
-2.94306718240859e-05
-3.21923554043942e-05
-1.73813696259758e-05
-2.89921153266017e-05
-3.62760664264569e-05
3.96652653920401e-06
-9.91919377103824e-06
-1.82764993255189e-05
3.97191022227868e-07
-1.66844238604106e-05
-1.68847481033951e-05
-1.07970333783901e-05
-1.50829039678279e-05
-8.82641435269899e-06
-2.3917088645314e-05
-9.76601040475166e-06
-4.17864745492819e-06
-1.37587946804792e-05
-3.00986146491748e-05
-2.65744147884026e-05
-6.79877361664407e-06
-2.76729478024121e-05
-7.13645778781499e-06
-1.64169879855294e-05
-2.43359050734066e-05
-1.07640804203763e-06
1.15292521302768e-05
-2.70664490377343e-05
-2.89507447328703e-05
-2.75324021072511e-05
-2.72205463544113e-05
-2.90851432791311e-05
-2.81029201585886e-05
-2.96654424338581e-05
-1.50293334978873e-05
-2.43016486167105e-05
-8.72649003551946e-06
-3.09385856755468e-05
-1.50069408094751e-05
-2.17490989030399e-05
-3.37688689368751e-05
-2.01549505948088e-05
-3.27527093107345e-05
-9.93078677780809e-06
-3.13714454444812e-05
-2.59440280659415e-05
-3.21103193857541e-06
-2.5427247228534e-05
-9.24878601789053e-06
-2.88813094108413e-05
-1.539217053645e-05
-2.03674694112365e-05
-2.22583775696843e-05
-1.88655511181767e-06
-1.54788803913891e-05
-1.64991383789564e-05
-8.24171941022352e-06
-3.19951205260576e-05
-1.13221854420051e-05
-1.59281984258595e-05
-4.4877704991408e-05
-3.37650464119113e-05
-4.15918979300293e-05
9.41686850929272e-07
-1.78427116121847e-05
-2.74052832351115e-05
-3.24852890831691e-05
-1.91040140472703e-05
-8.36980878600296e-06
-2.96248021468294e-05
-7.60346859050718e-06
-3.09113932961702e-05
-1.42631525297822e-05
-2.43187239190466e-05
-1.13444344941095e-05
-5.62183957207219e-06
-2.035662176944e-05
7.24054977568906e-07
-2.62595323636436e-05
-9.72198504079681e-06
-1.20368319781402e-05
-1.76600014256711e-05
1.75180097243956e-05
-1.63597013298553e-05
-4.7903007485266e-05
-1.42661503051818e-05
-7.58247145671261e-06
-1.18282085009147e-05
-2.91118251678549e-05
-3.54875321385724e-06
-1.64191255172857e-05
-2.08121284992168e-05
-2.43461446669956e-05
-1.78160035694618e-05
-3.96895255165945e-05
8.94002409417943e-09
-2.40826831543849e-05
-3.29085487166905e-05
-2.54234545031884e-05
-2.17979853822015e-05
-1.15328378940403e-05
-1.13881403167857e-05
-2.34215959801918e-05
-3.41991081618054e-05
-5.20011669194065e-06
-1.5332871192134e-05
-1.43338153550594e-05
-1.056527276754e-05
-2.87608524568761e-05
8.56536353560154e-07
-3.0639350272552e-05
-1.08024036645838e-05
-1.37828294237413e-05
-2.96552272154209e-05
-3.45794914777975e-05
-1.08301314809262e-05
-3.08408640516141e-05
-1.38439540098435e-05
-1.36007389742624e-05
-5.44498064209859e-06
-3.47995112818895e-05
-2.3233155383869e-05
-2.18045412611097e-05
-1.0086263707132e-05
-3.26328746396707e-05
-2.30728912529639e-05
-4.44940109216707e-05
-4.21102755102477e-05
-4.2188162229672e-05
-1.86030006405085e-05
-6.50918257271695e-06
-4.02385251422371e-05
-3.04298334756987e-05
-2.8743257560165e-05
-1.56777422392952e-05
-3.59214429631406e-05
-2.68732608991433e-05
-2.72159994667429e-05
-3.87709867097433e-06
-2.93851685730336e-05
-2.44423570464884e-05
-8.36660517499481e-06
-7.80041550077308e-06
-3.2613047226139e-05
-1.31027682521449e-05
-2.28051601003979e-05
-3.04764573291934e-05
-1.88827442814913e-05
-3.12485804758285e-05
-1.37197940631316e-05
-1.85793711133371e-05
-2.94670071967905e-05
-2.45173059942065e-05
-2.66273066671182e-05
-1.38081554350526e-05
-4.23548528966833e-05
-2.40174919938342e-05
-2.8707461498073e-05
-2.99390467231406e-05
-3.51882249029972e-05
-3.80474353899918e-05
-1.15692661308693e-05
-2.2927274285131e-05
-3.64287350885885e-05
-3.26679048193037e-06
-3.02507197857665e-05
-2.29837999998786e-05
-2.40931236353478e-05
-2.75842151392082e-05
-3.2587470707831e-05
-1.36253981930351e-05
-1.6520053975876e-05
-6.25059797083268e-07
-1.59400268815046e-05
-2.77237198459184e-05
-1.86370103905933e-05
-1.29810815952717e-06
-3.19283743063195e-05
-3.25488881188104e-05
-2.92875681195201e-05
-2.02442470976479e-05
-6.1092771766162e-06
-2.47996252263937e-05
-2.66429360962533e-05
-3.14369392473194e-05
-1.43006542346917e-05
-2.60389837838013e-05
1.41040349994586e-05
-1.29735812949753e-05
-1.96786787789995e-05
-2.41595495178917e-05
-2.07984998502387e-05
-3.94562050227246e-05
2.48492854701717e-07
-7.71435577132232e-06
-2.45061939444081e-05
-1.30301346197148e-05
-1.86667259520951e-05
-2.56176738312356e-05
-1.23056190395416e-05
-7.33430320334333e-06
-2.1355049575543e-05
-2.03246101986713e-05
-8.84174685751083e-06
-3.53093152728123e-05
-1.78697032159111e-05
-3.86776932919524e-05
-3.33483798482062e-05
-1.60190610885262e-05
4.19476800192124e-06
-1.0407988122867e-05
-1.28594532684806e-05
5.15858051571894e-06
-1.50964921555252e-05
3.03926040118773e-06
-4.61541836403855e-05
-1.80285580065344e-05
-2.57188231089418e-05
-2.87498941310042e-05
-2.79960410891097e-05
-2.58928866228718e-05
-1.1671858425265e-05
-4.80536790519791e-06
-2.06108881289962e-05
-7.6234341638335e-06
-2.61451523878787e-05
-1.18534322008421e-05
-1.9919853004786e-05
-1.36782965016069e-05
-2.65936902272641e-05
-2.95573333711651e-05
-1.60712654707114e-05
-2.2259494857747e-05
-2.76610649708525e-05
-1.10994657188706e-05
-1.04998954975362e-05
-3.50316737106344e-05
-3.52097104683592e-05
-1.82085578290065e-05
-1.61573357169827e-05
-4.12734298785666e-06
-2.87855434651413e-05
-2.01990409488503e-06
-3.43881632938902e-05
-3.25525886874461e-05
-1.06762642197196e-05
-2.25581490132331e-05
-2.66242437200081e-05
-2.89840575448045e-05
-4.65625219151993e-05
-9.83368590684212e-06
-1.30866077337488e-05
-3.93199715162112e-05
-1.80695768789063e-05
-1.38506684188516e-05
-3.88101214579534e-05
-1.6895773994704e-05
-2.46240088580589e-05
-3.05141036821846e-05
-9.0838840918506e-06
-3.42356144082015e-05
-2.09905530497518e-05
-1.09450645155858e-05
-2.23440853095416e-05
-2.35858716101703e-05
-1.5869408984151e-05
-2.15879470042172e-05
-9.53250919194416e-06
-1.84578701211778e-05
-2.36986915193672e-05
-3.35657283411594e-05
-3.77490687190874e-05
-9.44020521795952e-06
-3.53788402208809e-05
-6.56210079483611e-07
-2.52137482028422e-05
-2.12024055160585e-05
-2.30569747554936e-05
-2.00907690719575e-05
-1.06249206804308e-05
-9.340324394671e-06
-2.39916701552134e-05
-2.3437060227215e-05
-1.2251924703833e-05
-1.73610607065205e-05
-1.36527137651337e-05
-2.53141452338401e-05
-1.26507862199544e-05
-2.6295834505826e-05
-1.09438531599933e-05
-2.49949158962822e-05
-3.78866033491474e-05
-1.26332459330867e-05
-3.78505390582412e-05
-2.02914771056373e-05
-2.01254565986272e-05
-2.66686978775948e-05
-1.6672650507552e-05
-2.95872756703993e-05
-2.12134423483383e-05
-2.82729174799354e-05
-4.29498043764581e-05
-2.88900210320597e-05
-4.4910934184207e-05
-2.69348856307125e-05
-2.18786494338452e-06
-8.86210230968109e-06
-1.39460843148522e-05
-3.97904772657726e-05
-1.03479691333314e-05
-4.0703872487315e-05
-4.00077775975239e-05
-2.51707711104904e-05
-3.25476835737624e-06
-2.93469063243344e-05
-3.57531080457676e-05
-1.86957563692802e-05
-3.9228144123314e-05
-8.61621571065648e-06
-2.20281735473104e-05
-1.6277649863635e-05
-2.08420792183087e-05
-2.82875416747486e-06
-2.03525231561332e-05
-4.35919573159399e-05
-1.15166498077411e-05
-1.26926639485231e-05
-5.64581695195807e-06
-4.83170068137202e-05
-1.67967973137971e-05
-1.98471116270104e-05
-2.64721219054354e-05
-2.45890335823288e-05
-7.33371333042784e-06
-2.10227962186676e-05
-2.42142448446178e-05
-1.04490024196919e-05
-1.43416691947083e-05
-2.48247334954393e-05
-1.80031125215314e-05
-2.59101595598852e-05
2.54306962008249e-08
-1.36993821638109e-05
-6.39816087765907e-06
-4.32957742827652e-05
-3.62306099819875e-05
-9.97184593627725e-06
-9.93466047587812e-06
-1.54206039004712e-05
-3.43158271780013e-05
-5.40017599138767e-06
-4.72242232952682e-05
-2.06657996633612e-05
-6.6883673721732e-06
-7.06529481186218e-06
-1.22685339932305e-05
-2.18359649352079e-05
-1.86218838650955e-05
-2.53820645690001e-05
-2.92284025585636e-05
-3.14625610687223e-05
-1.75287969433527e-05
-1.36348292099885e-05
-2.64476156293549e-05
-2.73351317890446e-05
-2.44853814501845e-05
-1.73739799206179e-05
-1.89517069768668e-05
-3.4859783147325e-05
-3.53954011740922e-05
-7.93804195425148e-06
-1.93576613358532e-05
-9.77172337119733e-06
-1.81067067185979e-05
-1.16311759474731e-05
-2.12170414426286e-05
-3.17518899674185e-05
-2.83612230068575e-05
-3.81962950195142e-05
-3.07950693622332e-05
-2.13389479864292e-05
-3.75437712873996e-05
-1.98382418418961e-05
-4.01296934341423e-05
-5.42897441138271e-05
-1.9391165754894e-05
-2.16103071302399e-05
-1.60968174055554e-05
-3.85715759734028e-05
-2.39301199807692e-05
-2.35388355970441e-05
-1.34071308530753e-05
-6.92151425545339e-06
-3.57579404425107e-05
-3.98383753072496e-05
-2.89981634866738e-05
-2.74674089626428e-05
-5.19942413779174e-05
-2.72765607059014e-05
-2.81834467315024e-05
-1.71866490160539e-05
-2.43189947055e-05
-1.42659419174383e-05
-2.69710158855699e-05
-2.50386959581861e-05
-4.45975646142954e-06
-2.73430573453664e-05
-2.50730922388692e-05
-3.85634804621198e-05
-5.7735827745091e-06
-1.67648706582407e-05
-2.5915968559886e-05
-2.77502539556093e-05
-3.91567209343011e-05
-1.77583772272201e-05
-1.48890165515929e-05
-2.228075613739e-05
-3.05198739378686e-05
-1.62087074932551e-05
-1.46273190151472e-05
-5.65306007785893e-06
-1.43382465086006e-05
-3.55403377801376e-05
-2.56636293191762e-05
-1.44388050557681e-05
-1.27102865757036e-05
-1.7928635442656e-06
1.05104587207589e-05
-8.95477313862766e-06
-9.35476529498293e-06
-5.80800225623104e-06
-1.65100850850953e-05
-2.78545747211224e-06
-1.62548375246982e-05
-1.96481090233697e-05
-2.61457717503652e-05
-1.47952794919881e-05
-5.44771478007996e-06
-2.32000275932075e-05
-1.51750817819144e-05
-2.75996777354297e-05
-1.51190111343074e-05
-2.23244869113582e-05
-3.31786923868118e-05
-1.27868412955715e-05
-2.19379705248957e-05
-1.63743171209525e-05
-3.80798522008202e-05
-4.06578509171823e-05
-2.69651418899136e-05
-1.20053012258112e-05
-8.78217967181858e-06
-1.26975463674278e-05
-1.05022199916898e-05
-7.57916454599566e-06
-1.20801003047088e-05
-2.69451823863559e-05
-1.77290302727455e-05
-4.69442615843013e-06
-1.71336025426026e-05
-1.17441723828862e-05
-2.81875825549469e-05
-2.73737467077431e-05
9.80277516886598e-07
-4.39909642316716e-05
-4.46526191780096e-06
-1.17838380156114e-05
-2.74290813078923e-05
-1.28286303021302e-05
-2.65225988987341e-05
-2.48281739098824e-05
-1.85753227033386e-05
-4.77566650841364e-05
-2.61046271164213e-05
-1.16543525733033e-06
-3.39352050338458e-05
-3.17691999924415e-05
-4.12792181782922e-06
-3.24297374607516e-05
-1.9603659699481e-05
-2.66508718161275e-05
-5.1907985765486e-06
-3.37221792837881e-05
6.72546473668225e-06
-2.2350677061588e-05
-3.01996684617118e-05
-2.35806616929793e-05
-2.20932938806922e-05
-3.34984841175181e-05
-3.52322426013042e-05
-4.0187774734194e-05
-2.70957090417164e-06
-2.98917310141432e-05
-1.62336469598827e-05
-2.25631887801292e-05
-2.54594006445235e-05
-3.75104472353622e-05
-9.78276127468179e-06
-1.49337153146179e-05
-1.49584033395866e-05
-3.07634770658778e-05
-1.54744134781637e-05
-7.14451640733265e-06
-1.63694375736821e-05
-2.41082642597498e-05
-3.54765088834325e-05
-2.30101109570302e-05
-3.71351292580612e-05
-3.3991146934744e-05
-1.15896018732836e-05
-1.6066007347401e-05
-9.17308001867251e-07
-1.03978789221578e-05
-6.32899063416867e-06
-2.81954900133948e-05
-1.70388872235775e-05
-2.44196669810497e-05
-1.73601813464577e-05
-2.89225959124539e-05
-2.19792480800432e-05
-1.22761965647259e-05
-1.84943518450478e-05
-2.80194393074567e-05
-1.82014973841259e-05
-3.46487537682924e-05
-1.66261841340596e-05
-2.50922556947928e-05
-1.87171211881961e-05
-1.65231106187403e-05
-2.51789105475735e-05
-8.57862281586116e-06
-7.1116795451131e-06
-6.16248759599859e-06
-2.5343213050683e-05
-2.67843110857794e-05
-3.30444071784686e-05
-3.06873314856003e-05
-3.36550348050867e-05
-2.12260481571834e-05
-2.9813533134997e-05
-3.41106633323681e-05
-4.39186572194682e-05
-2.89324516205815e-05
-4.18145888155278e-05
-2.28594239725169e-05
-3.45543662121395e-05
-3.07107642101826e-05
-3.54925122840221e-05
-3.4814345411788e-05
-8.67762289655416e-06
-3.38182334076347e-05
-3.20777266562231e-05
-2.41824985008568e-05
-1.85839870127438e-05
-2.18240865015752e-05
-2.77432821678733e-05
-7.4707038625234e-07
-1.16062170215754e-05
-2.69243698079692e-05
-2.58385027308449e-05
-6.70237761730562e-06
-9.79350132060073e-07
-1.9659880440076e-05
-4.48578975112672e-05
-2.30945193762419e-05
-2.9963629527983e-05
-3.379321207655e-05
-3.43373926170283e-05
-2.10746781327761e-05
-9.84834722119366e-06
-4.04646660416616e-05
-1.09621624548664e-05
-2.3574564236332e-05
-2.27582319625954e-06
-3.38919668205067e-06
-1.43986913772117e-06
-1.40041062912597e-05
-3.73411282937026e-05
-2.29023673235707e-05
-3.41635428842914e-05
-2.18708849164548e-05
-2.10597636255379e-05
-7.11308202988513e-06
-1.74938047907995e-05
-1.69372461252048e-05
-3.95868063850102e-05
-3.93681499496295e-05
-4.11925846258326e-05
-4.2780097066886e-06
-8.96770307428896e-07
-1.75203916003005e-05
-3.24218130256187e-07
-3.86718017086574e-05
-3.01162791825967e-05
-5.81269751781866e-06
-7.37979273664938e-06
-9.38112746101971e-06
-3.52297333083412e-05
-9.77207076203513e-07
-7.38383634091096e-06
-3.91331810339794e-05
-2.01428980550609e-05
-3.5163710189987e-05
-2.06674864094026e-05
-5.51823215812682e-05
-1.92121387862132e-05
1.23030559888744e-06
-7.02293485527784e-06
-2.58344704554103e-06
-2.08604658769582e-05
-2.73626390670457e-06
-1.80469576457437e-05
-3.86732265560183e-05
-1.34359290656271e-05
-3.17974544080392e-05
-1.46396514113661e-05
-1.73842480442629e-05
-2.42154186736166e-05
-1.76754019782945e-05
-3.41537442502561e-05
-2.97947014551579e-05
-2.45189087498405e-05
-3.78293454204948e-05
-1.8483058179563e-05
-1.05805939976135e-05
-1.62745467793702e-05
-1.60557169918468e-05
-1.71724977866313e-05
-1.95525223089258e-05
-2.68358715098327e-05
-2.9133172084585e-05
-2.56690777009395e-05
-3.84760460807946e-05
-9.5043127289064e-06
7.44249142966015e-06
-4.79368132669519e-05
-4.10980894444458e-05
-3.82369868564648e-06
-1.59541755219489e-05
-1.85562300715095e-05
-4.98425048876366e-05
-4.10062508016699e-05
-4.11906393754139e-05
-4.43966692571854e-05
-1.34402935230923e-05
-3.85761959592073e-06
-1.56118508550931e-05
-5.70040802671019e-05
-3.60802202001327e-05
-2.3888122242827e-05
-3.45718702573683e-05
-3.49936147151495e-05
4.87993153302082e-06
-1.32088626845093e-05
-2.89108459341853e-05
-6.29076386841858e-06
-2.08373050395151e-05
-1.82806325431174e-05
-1.29556413896653e-05
-2.22077134275008e-05
-2.00278000900194e-05
-2.84164645873094e-05
-1.82993216465918e-05
-1.07800269107485e-05
-2.71457322846181e-05
-1.72068559170637e-05
-2.26314376325839e-05
-1.94014794711413e-05
1.60415945540377e-05
-3.27423603068358e-05
-2.86736825201341e-05
-2.24455442312266e-05
-2.00968345550674e-05
-2.50096635725204e-06
-1.87406307293778e-05
2.82991267882775e-07
-1.5079379553198e-05
9.12350493266857e-06
-2.79512504619104e-05
-1.94860372566181e-05
-1.51186103614354e-05
-3.52764099073826e-05
-1.65389648558997e-05
-1.97899497041849e-05
-2.26823136410782e-05
-2.78999533265918e-05
-4.19213240344134e-06
-4.1899818715051e-05
-2.00543962825214e-05
-1.9133828222553e-05
-1.69010487073568e-05
2.42810185135014e-06
-2.23923687797798e-05
-6.04146320497524e-06
-2.60176864744861e-05
-1.71147172330236e-05
-2.00360416104164e-05
-3.21812362810689e-05
-2.35249617627001e-05
-2.58146171078307e-05
-1.99003946740771e-05
-1.81296770768194e-05
2.98410228784306e-06
-2.91035399858759e-05
-9.93437728618753e-06
-1.84972977789571e-05
-1.57657068862577e-05
-6.85337925500503e-06
-3.19194605657513e-05
-2.20625182785661e-05
-3.72347756387577e-05
-1.63801798005551e-07
-1.49886744533118e-05
-2.80349509944832e-05
-1.31744631288302e-05
-5.86695559955899e-06
-3.31651430411284e-05
-4.83420453239825e-05
-1.93797233005687e-05
-2.37018792162767e-05
-7.92495487026824e-06
-2.97968144371304e-05
-2.94521830431429e-05
-2.71898926507903e-05
-1.77777109847425e-05
-3.23575687634867e-05
-2.25582497552673e-05
-4.9155422599572e-05
-1.57889804093655e-05
-1.16787535847317e-05
-2.51295837516485e-05
-2.16775047683187e-05
4.14856148009646e-06
-3.63133356165587e-05
-1.55017499195625e-05
-3.68777649982423e-05
-1.32466004383161e-05
-1.37396262560651e-05
-1.70322994657857e-05
-3.01072604010923e-05
7.40527472736173e-06
-2.24379795552751e-05
-1.62288133690564e-05
-1.11446733021017e-06
-2.61803919276591e-05
-3.85936502010057e-05
-6.20952183166464e-06
-2.8565477834507e-05
-1.56796304446507e-05
-8.68085087955281e-06
-1.34884985013161e-05
-1.0166748106142e-05
-1.53757957565708e-05
-3.30888866620563e-06
-6.50529204015084e-06
-1.06803161728352e-05
1.24149829170625e-05
-3.85087360029192e-05
-3.40757469372051e-05
-2.02708931213268e-06
-1.77714055048109e-05
-2.73663081362192e-05
-3.75577542920842e-05
-9.17854618122352e-06
-3.44959007218326e-05
-3.48025111911194e-05
-2.62591414224502e-05
-4.92191755650489e-05
-3.16356764105526e-06
-1.72492338360029e-05
-2.27296071367928e-05
-2.77888274303032e-05
-1.89110197154951e-05
-1.6710260290113e-05
-3.2018529634577e-06
-1.55898582108068e-05
-1.23044798236844e-05
-1.53534127636582e-05
-1.6398907886193e-05
-3.13018301364548e-05
-1.43603002063318e-05
-1.93605392921705e-05
-1.60849317413767e-05
-1.07307136840417e-05
-2.69176318477538e-05
-2.14706482720593e-05
-2.8466234382279e-05
-1.53815058806027e-05
-4.88961758947498e-05
-3.23259401257489e-05
-3.77086462767626e-05
-2.02596216673145e-05
-3.1242486334059e-05
-2.51567337761627e-05
-3.0881435457204e-05
-2.67270731751025e-05
-2.65999240941157e-05
-1.54019463095076e-05
-1.87732805611536e-05
-1.04418548315249e-05
-8.93222314045596e-06
-2.88991406050507e-05
-1.8778807974087e-05
-1.92580475151996e-05
-1.59864927129299e-05
-1.91251661089779e-05
-1.68850693395585e-07
-1.19381181510433e-05
-2.17015344399954e-05
-2.73383451849664e-05
-3.03920429577132e-05
-2.43303628848614e-05
-1.59458977016418e-05
-3.40164602068231e-05
-1.86346364319091e-05
-2.05263238079031e-05
-2.44250153721809e-05
-2.27961038413995e-05
-2.01544964613805e-05
-1.10492878207888e-05
-7.25987149868644e-06
-1.00835218246147e-05
-3.14819590659329e-05
-1.60861742129371e-05
2.9397298268101e-06
-3.28964726930598e-05
-2.11059881445929e-05
-1.79185462870214e-05
-1.00771077975296e-05
2.96893891964444e-06
-3.56194348110013e-05
-1.95707327478396e-05
-6.57584719336381e-06
-2.25274138942683e-05
-1.40878802359358e-05
7.30297897171842e-06
2.94071443312998e-06
-6.65006200280998e-06
-1.30737153612026e-05
-3.63064637844005e-05
-2.37963729641688e-05
-3.22000781035398e-05
-1.60193585393192e-05
-3.44175841310422e-05
-1.51098006374634e-05
-1.63590545265866e-05
-6.5373446969058e-06
-2.48318478448505e-05
-2.28916495945548e-05
-2.29800841246736e-05
-3.44037823635528e-05
-1.95816790595152e-06
-2.02590955755344e-05
-2.24445159970523e-05
-1.12229222005657e-05
-3.37558135517997e-05
-2.53535246713629e-05
-1.50433503810038e-05
-2.5360569503538e-05
-2.12402716187337e-05
-1.07428453691102e-05
-7.66790525547239e-06
3.81582414898417e-06
1.3009218475711e-06
-1.50588231081076e-05
-3.069744921697e-05
-7.62026501702907e-06
-3.56090116748906e-05
-2.92477579907266e-05
-2.2921875329272e-05
-9.45892042609016e-06
-2.15629298425574e-05
-1.56416417985893e-05
-4.00450400327697e-05
-3.19440140054199e-05
-7.91507942478826e-06
-8.74441756271022e-06
-4.07803420313048e-05
-1.01206798846231e-05
1.31298388083213e-06
-6.80831112283918e-07
-1.4745876446534e-05
-2.79983371275192e-05
-1.71265784877801e-05
-2.62198466337827e-05
-1.90345366760844e-05
-2.05640875310484e-05
-1.35129226088723e-05
-2.05375341921646e-05
-3.25637382784298e-05
-3.4123960873962e-05
-2.11121596943837e-05
-2.90904478151093e-05
-1.15870418152129e-05
-3.21284111860263e-06
-2.81699779086467e-05
-2.78779293317635e-05
-1.84370807567885e-05
-9.52634958195332e-06
-2.51550731359603e-05
-1.63075539928341e-06
-3.08953791656189e-05
-2.38715431363225e-05
-1.66990439466461e-05
-1.76625544225877e-05
-2.13840678682701e-05
-1.71973496661529e-05
-3.08572128069656e-05
-3.54591456276252e-05
-1.00716998326035e-05
-3.06695115817236e-05
-2.78135172450077e-05
-2.85275823130689e-05
-1.80664118677832e-05
-3.82043360366678e-05
-3.84947188950077e-05
-7.72908089306435e-06
-3.36323562253838e-05
-2.91825218588537e-05
-3.39297862713904e-05
-1.88101120808931e-05
-4.39997890354621e-06
-3.06620733219009e-05
-4.25658298663454e-05
-2.18614625006355e-05
-3.30898093818947e-06
-1.00688876982608e-05
-9.49371298482091e-06
-3.80425323193201e-06
-3.86091346086284e-05
-2.25241719574005e-05
-2.23708838847017e-05
-3.94561890020454e-05
-2.42774094950389e-05
-1.67579244251095e-05
-3.023748135029e-05
-2.46194391725914e-05
-2.13987701302986e-05
-1.14937320342945e-05
-2.628815668222e-05
-4.2227325871263e-05
-3.79232028095022e-05
-3.51316001126499e-05
-1.26651182857252e-05
-1.39693757421631e-05
-1.65135051216761e-05
-3.23659828603351e-05
-2.3407215236389e-05
-4.96930950322627e-06
-3.17349839235863e-05
-2.70071195465445e-05
-4.82646656667698e-05
-3.16669246260026e-05
-1.97926753923526e-05
-1.30183030285048e-05
-1.46621724641686e-05
-1.09966697252275e-05
-4.0021930068761e-05
-3.24146895171914e-05
-2.14126498923627e-05
-3.24487085129369e-05
-3.20270595491958e-05
-1.24524282206347e-05
-1.78701661826765e-05
-1.88949216309523e-05
-2.61469372633583e-05
-1.29580825482138e-05
-3.24981837016357e-05
7.52866302963464e-06
-1.54761098483909e-05
-2.48655866156672e-05
-3.13115932338731e-05
-3.04190415127106e-05
7.07733742517784e-06
-2.76784215062023e-05
-1.41881509243519e-05
-2.91340362806027e-05
6.84807738222473e-06
-5.54888235840024e-06
-1.42572630986948e-05
3.11033148856917e-07
-3.46905704130052e-06
-1.17658610410062e-05
-9.92329744645512e-06
-2.25996555859786e-05
-3.33797410011416e-05
6.80521645323602e-06
-6.90990080423484e-06
-2.19290022328596e-05
-2.28130204231746e-06
-5.07785896611353e-06
-1.4788907732781e-05
5.24048458301249e-06
-3.7088859277379e-05
-1.47012931751217e-05
-1.74995433053018e-06
-2.97156748243913e-05
-1.37533346975048e-05
-5.9149050430747e-06
-1.2545409610383e-05
-2.53123622555333e-05
-2.62241764625025e-05
-1.61409865147986e-05
-1.85910472588308e-05
-2.38730411660517e-05
-1.55316622341326e-05
-1.47346178239144e-05
-2.9080022291559e-05
-2.06738036705633e-05
-2.65424881040435e-05
-1.72637494631607e-05
-3.63226991786651e-05
-2.89052483408556e-05
-3.51509424372693e-05
-3.06100095404382e-05
-6.28384602267944e-06
4.91014849249189e-07
-4.12855615357839e-05
-2.26767874170628e-05
-3.95684560034005e-05
-3.89503639187076e-05
-3.6844708656002e-05
-2.15761731580823e-05
-1.74587850087641e-05
-3.97778279260627e-05
-1.35420750773708e-05
-2.2480060634527e-05
-1.69580172159963e-05
-2.01026276100794e-05
-7.41953056121261e-06
-2.16390360607923e-05
5.42444694100614e-07
-2.07183062286889e-05
2.56185224340684e-06
-1.2097308653829e-05
-1.51275550320148e-05
-2.05235123027434e-05
-2.84404862369113e-05
-1.21316584153243e-05
-3.38251405074175e-05
-3.58439905899809e-05
-6.561937376529e-06
-4.57318079003357e-05
-2.15043017990566e-05
-8.2837101246765e-06
-1.23259957778547e-05
-9.54597096179419e-06
-1.6648433920729e-05
-2.73752762604636e-05
-2.19994385972109e-05
-1.32963593110947e-05
-2.92949066954921e-05
-2.17235597968882e-05
-1.9898945229277e-05
-1.61203012837562e-05
-3.25334226670436e-06
-2.09373544691364e-05
-2.16740407246112e-05
8.07938276651828e-06
-4.3528322871585e-06
-1.41328653451346e-05
-2.79942413395334e-05
-1.57722975784482e-05
-7.12552125684865e-06
-8.79532365651165e-06
1.75056109454123e-05
-1.62772086445292e-05
-3.94559354015677e-05
-2.60419493303509e-05
-2.38382115588077e-05
-1.88136950063146e-05
-2.18773918601917e-05
-2.33479999161285e-06
-3.59682158360226e-05
-1.51869906131755e-05
-3.79129439607512e-06
-4.1454291452238e-05
-9.78998477957879e-06
1.30724221779438e-05
-3.60354268858164e-05
-2.13072115171172e-05
-2.13079088894368e-05
-2.00501763830229e-05
-7.3551527742724e-06
-4.65012347498196e-05
-3.01384762201164e-05
-3.36800377201222e-05
-4.18661208502117e-05
-1.93357027027964e-05
-1.9917320103206e-05
-7.01999477089268e-06
-1.84385742172033e-05
-2.49514735918852e-05
4.64217454805226e-06
2.16217715350944e-06
-2.90802547130662e-05
-1.16826154634353e-05
-1.72045637425232e-05
-2.6942531413915e-05
-1.8827481622359e-05
-3.09689499032232e-05
-2.24476321807423e-05
-1.29613399039002e-05
-4.44579504084142e-05
-2.87801304203527e-05
-3.96606098965923e-05
-2.19483332316463e-05
-3.58251256578291e-05
-1.9927066347481e-05
-3.23406949649107e-05
-2.39039636601022e-05
-1.10360345078118e-05
-1.854519472053e-06
-1.62020442954013e-05
-3.72877843048597e-06
-2.00344834970248e-05
-2.89658066809949e-05
-3.85483497433791e-05
-1.54252468928945e-05
-2.30881346905483e-05
-1.41403338059586e-05
-3.22808792921015e-05
-3.13077832722286e-05
-2.3023821766104e-05
-9.10514931202247e-06
-1.01499534444098e-05
-3.56308151045136e-05
-1.32670270568447e-05
-8.48817805477221e-06
-2.56170710067611e-05
-2.61275343406296e-05
-7.10705000981773e-06
-6.48753635213097e-06
2.69653666626856e-06
-2.85883690702949e-06
-6.53890917014479e-06
-2.9988959529871e-05
-2.23811109019178e-05
-2.4172487768351e-05
-4.08067233291656e-06
-1.63595246097427e-05
-2.7036853638183e-05
-1.10399947185995e-05
-1.79614809937068e-05
-1.40327001625348e-05
-2.41362907298976e-06
5.01143634682209e-07
-2.76835782757605e-05
-1.52520593638374e-05
-2.00256406952591e-06
-3.69592752677857e-05
-6.91430191459155e-06
-1.47663619951417e-05
-1.12556741208239e-05
-1.78241316304774e-05
-1.45870820797225e-05
-2.0405273179572e-05
-5.5274981087366e-06
-1.40902215619601e-05
-9.49144339372076e-06
-1.47566428018489e-06
-2.25438404313838e-05
-3.38975034140868e-05
-9.23922729417578e-06
-1.66109000505228e-05
5.11764174471032e-06
-1.12285242033814e-05
-4.27456294404558e-05
-2.58444477570865e-05
-7.2208486090356e-06
-1.03246090210729e-05
-3.27043897112186e-05
-2.15010385014519e-05
-3.33701229665887e-05
-2.28812570826638e-05
-2.46627478503549e-05
-2.60182414026592e-05
-1.32772932600671e-05
-2.54769847094323e-05
-2.89707762610087e-05
-1.94141173462711e-05
-3.05635799733684e-06
-1.59562725950767e-05
-4.1916985073448e-05
-5.20294620739967e-06
-2.21700489507508e-06
5.71223364639429e-07
-1.75634605087929e-05
-2.26694809231809e-05
-1.20550743453016e-05
-2.52526783013399e-05
-3.62016743033736e-05
-1.31776751564342e-05
-2.12362957168215e-05
-2.00927150971382e-05
-1.89292242654144e-05
-2.50140194518914e-05
-3.61364658941565e-05
-4.36482638419367e-05
-1.48308592345095e-05
-2.83743009032005e-05
-1.97542168149065e-05
-1.89804094847964e-05
-4.06258326848419e-05
-2.57183995663857e-05
-1.19855022370335e-05
-3.85538356095915e-05
-3.1905065928506e-05
-1.85195751048279e-05
-1.11111713210897e-05
-7.00514804017884e-06
-1.90826328491365e-05
-2.87258775470831e-05
-1.09929996692084e-05
-5.97108274827853e-06
-4.52653329389068e-06
-2.44202167158715e-05
-5.24169623713699e-07
-3.23886376171823e-05
-1.07742931120149e-05
-1.5408554105405e-05
1.66637612823151e-06
-4.71971999402567e-05
-1.81835415364801e-05
-1.71609111225782e-05
-2.64995946541171e-05
-3.92695590358927e-05
-2.36855702310887e-05
-3.25422154499154e-05
-8.45531580478476e-06
-2.45404106064146e-05
-5.29129207730161e-06
1.25710546237151e-05
-1.50547184559582e-05
-1.60236719797573e-05
-2.05887829183796e-05
-1.94075487413806e-05
-3.09283240739703e-05
-6.37449280685738e-06
-3.10063591730014e-05
2.2643165682585e-06
-2.25744091959212e-05
-1.45988226572037e-05
-3.29006489987423e-05
-1.04082584181313e-05
-9.99377781550389e-06
-1.93468713535911e-05
-3.11247465011009e-05
-3.3052427408681e-05
-3.63893864051876e-05
-3.54217391756799e-05
-1.74581347343009e-05
-1.39587759302726e-05
-1.7411723574584e-05
-2.31985162822846e-05
-2.37676565649491e-05
-2.29643211673383e-05
2.16550691765673e-06
-3.00535537773801e-06
-1.50362165928141e-05
-2.53602179247537e-05
-1.18671686635602e-05
-3.02123519058928e-05
-2.57723084170771e-05
-1.38804799181613e-05
-1.61271589120489e-05
-3.12936111045476e-05
-9.09639301244368e-06
-1.5817098100093e-05
-3.11976401299666e-05
-4.28535504115067e-05
-3.91719343390925e-05
-1.37440185117078e-05
-1.50344210658929e-05
-6.90563228497644e-06
-4.21393668391853e-05
-2.11355892259933e-05
-2.41795707544968e-05
-2.03958048568144e-05
-2.66670830543975e-05
-1.54188259522562e-05
-4.89611448663198e-06
-4.17067140451952e-05
-2.05342888092855e-05
-3.00944631241281e-05
-3.98809263041344e-05
-2.56425396968586e-05
-3.18115781068361e-05
-2.16021570816859e-05
-3.89757919064186e-05
-2.09480518415702e-05
-1.23318129118681e-05
-2.08540127627515e-05
-7.6033371938945e-06
-1.95758753207377e-05
-1.81777901058414e-05
-2.29526237476023e-05
-2.36812052046999e-05
-2.2599782510584e-05
-1.68732403458795e-05
-9.78181058639615e-06
-2.29513852216039e-05
-3.28641367611867e-05
-2.81630405451716e-05
-2.4958867336033e-05
-3.17033285477846e-05
-2.50355485542439e-05
2.0591805433719e-06
-2.1247832360968e-05
-3.56033095423908e-05
-5.68055287482823e-06
-3.12198170333509e-05
-1.30660430464656e-05
-9.70402652102935e-07
-1.24922212036446e-05
-2.96317582497959e-05
-3.22530767869032e-06
-2.73907285647194e-05
-2.54115650651267e-05
-1.36857873314912e-05
-4.04849659715223e-06
-1.98383041303327e-05
-2.00864904684009e-05
-3.58688545885892e-05
-1.82276387960416e-05
-5.29853558677244e-06
-2.39079206119351e-05
-2.16309051346159e-05
-1.20831170621653e-05
-7.63301283135786e-06
-2.64510688289171e-05
-2.01664600052568e-05
-1.76002132037716e-05
-1.27864371037589e-05
-2.31983220292501e-05
-3.47618949937676e-05
-1.11085769180621e-05
-3.30424089292117e-05
-4.99407433635115e-07
-1.30560169997386e-05
-1.808169523166e-05
-2.16500783489783e-07
-2.69950968557097e-05
-2.95948623184933e-05
-2.45799989368096e-05
-2.65356904644501e-05
-3.05289793167149e-05
-3.79575964564441e-05
-3.64798236909858e-05
-1.96528340420842e-05
5.93213837862287e-06
-5.20654536833132e-05
-7.81613831125733e-06
-1.72286403865674e-05
-2.73975644997482e-05
-1.46628852750282e-05
-3.09542464808825e-05
-7.96009355776511e-06
-4.69207976037071e-06
-1.47248714914609e-05
-4.0726668411632e-06
-1.32444062065035e-05
-2.51503808167998e-05
-1.16873812365624e-05
-3.98456463781766e-05
-1.9949674164974e-05
-3.56444812361043e-05
-2.70340126194623e-05
-3.44332363761405e-05
-3.00465676990804e-05
-2.37052838421718e-05
-3.11457894478775e-05
-3.28071094497288e-05
-2.50742677019995e-05
-8.42710936335548e-06
-1.71960501158083e-05
-5.86426640735991e-06
-3.1318896120251e-05
-1.03860397545792e-05
-4.13457663194994e-06
-4.10491359454372e-05
-7.40556425351734e-06
-1.44322098747581e-05
-1.17972707186398e-05
-3.62127398406358e-06
-1.57609918521976e-05
-1.03493033611609e-05
-4.41252470603442e-05
-2.57337090658587e-05
-4.13477408084802e-05
-9.59657405222885e-06
-1.86272262953216e-05
-2.44577593352547e-05
-2.28226413811718e-05
-2.29482527344161e-05
-1.42631888834177e-05
-4.20224413163145e-05
-1.48555235059192e-05
-2.90173442453869e-05
-2.06896304113651e-05
-3.63832234838791e-05
-2.48107796691697e-05
-2.70255156411217e-05
-1.12470455164621e-05
-6.06683568116192e-06
-1.80882813121784e-05
-2.95763632594621e-05
-5.32317027278804e-05
-4.17795352349364e-05
-1.34618948348609e-05
-1.98406895395546e-05
-3.31551698016685e-05
-3.23567181534027e-05
-1.8666282116945e-05
-1.01717445571867e-05
-3.14094577130134e-05
-1.9385728392937e-05
-1.97905192207839e-05
-9.93036969203594e-06
-1.72788779225035e-05
-1.39118094565558e-05
-3.38592611740118e-05
1.07804851878978e-05
-2.21702753766153e-05
-2.63376120847006e-05
-2.24388742420494e-05
-3.62004919181688e-05
-4.07401472004685e-05
-2.13345400872816e-05
-1.18714353388861e-05
-1.55179485357976e-05
-1.51521038133881e-05
-3.5396141780745e-05
-1.65682093611716e-05
-1.666867623177e-05
1.02431356152911e-07
-5.34679940724127e-06
-1.21710387722447e-05
-3.22900943335819e-05
-3.56102938507573e-05
-3.79568070554261e-06
-1.46395668946056e-05
1.03408716401284e-06
-1.59527489193369e-05
-5.73955165787306e-06
-8.69650349464433e-06
-7.40736587975769e-06
-1.65810936925787e-05
-9.28054112762334e-06
-6.94729058097408e-06
-2.01610485512402e-05
-2.32285073128644e-05
-3.21244411555962e-05
-3.54192096017844e-05
-2.55028507364721e-05
-1.09830591914251e-05
-1.12541668937507e-05
-4.08927506997219e-05
8.46028469573647e-06
-9.87408895877156e-06
-2.61023861971224e-05
-2.21902499786724e-05
-4.75472179637848e-05
-5.37472666838875e-06
-4.26893184714543e-05
-1.50009899485903e-05
-1.92624041540824e-05
-2.01107332035177e-05
-1.0335085784971e-05
-8.38070631545373e-06
-8.30358473107133e-06
-7.03562913824892e-06
1.02002200324432e-05
-1.64641283383365e-05
-1.80825567496713e-05
-1.79415147644703e-05
-2.89366126701518e-05
-2.95402414889944e-05
-2.23006135020587e-05
-4.85180560631176e-05
-1.03748524554649e-05
-1.96887052859937e-05
-1.37079119717862e-05
-3.35547017050527e-06
-2.60233473187923e-05
-3.31761350346483e-05
-1.47129437052129e-05
-9.93869908591182e-06
-3.01594224743017e-05
-2.94678488908283e-05
-2.9011431829417e-05
-3.11049350756641e-05
-1.60056964708162e-05
-2.04065238929588e-05
-2.41073750526328e-05
-1.57722824902945e-05
-3.34355335931041e-05
-2.85620843837712e-05
-2.24446818684217e-05
-1.83798757857785e-05
-2.76283981126041e-05
-1.31054541290353e-05
-3.45189842039845e-05
-3.50618876326309e-05
-4.98252940032874e-06
-5.41846897465121e-06
-1.02092860621195e-05
-2.2220481043308e-05
-8.51513410017162e-06
-4.44812588966255e-05
-1.89641568856043e-05
-6.55510426727351e-06
-1.63181289685717e-05
2.3916509754871e-06
-1.14979573982056e-05
-2.7976228393483e-05
-1.87623088067497e-05
-4.48041380431911e-05
1.89715434775667e-06
-2.19283660390561e-05
-3.39173574412459e-05
-2.91066557888472e-05
-1.93862675289308e-05
-2.03688756831414e-05
-1.54590172713144e-05
-2.15858609602898e-05
-1.62935654051075e-05
-1.55374656486674e-05
-6.99690778324192e-06
-2.54779929677698e-05
-1.23880470181838e-05
-3.48951968616253e-06
-4.30989520690168e-05
-2.6785987359519e-05
-2.01055207586132e-05
-4.23460190853611e-05
-5.18401698456607e-05
-2.16434301951447e-05
-1.59547548942858e-05
4.29168056149213e-06
-5.37606347175884e-06
-6.10988169601314e-06
-6.67956546686914e-06
-1.1532095697801e-05
-1.16560273763492e-05
-8.6498062142722e-06
-1.68210825685713e-05
-2.43790862221782e-05
-1.50398940623132e-06
-7.32068550083061e-06
4.47733775073003e-06
-1.42446082617848e-05
-2.36070308372719e-05
-2.03500852176997e-05
-2.36069566062062e-05
-2.54319920311765e-05
-6.79511796164323e-06
-1.46161133739807e-05
-9.66577269879216e-06
-2.42501223718772e-05
-8.57200326646121e-06
-3.35119664562282e-05
-1.80759161337234e-05
-1.67340857019071e-05
-4.04245747568018e-05
-2.3851606612783e-05
1.8133144766349e-05
-1.14940076235304e-05
-2.15337868974717e-05
-2.75400556831962e-06
9.95437506121192e-06
-2.11431886411112e-05
-1.49434402842034e-05
-1.14757925806046e-05
-1.71987084240654e-05
-3.97157247682879e-06
-3.76502809831168e-05
-3.68846098616319e-05
-2.96090569460505e-05
-2.47158300551033e-05
-3.91052655070977e-05
-1.40530127778401e-05
5.15579564881121e-06
-2.78937393875667e-05
-2.10550392356216e-05
-2.57586489625078e-06
-1.64519453678531e-05
-3.3151624418459e-05
-5.58008609761872e-05
-2.7712833595888e-05
-2.33665238760861e-06
-4.52353524493712e-05
-6.00733147185229e-06
-4.81853143287252e-05
-2.41243508772746e-05
-5.60780245897883e-06
-2.34629643211077e-05
-1.02121995431916e-05
-4.48997776079756e-05
-4.18232791417649e-05
-1.56069269553414e-05
-2.14423281435936e-05
-2.51594557051225e-05
-3.72216644983112e-05
-3.35361951180937e-05
-1.85939332242268e-05
-1.5427134263272e-05
-1.26831824346218e-05
-1.41983504894505e-05
3.27645847992728e-06
-2.68522287158825e-05
-2.60910691136443e-05
-2.7033011154164e-05
-2.38132738031248e-05
-1.62635883921807e-05
-8.95464430208168e-06
-2.32999292168578e-05
-2.46953947449433e-05
-1.8780492430224e-05
-2.49310743362309e-06
-9.56918419780119e-06
-2.96303044529249e-05
-1.50989635549405e-05
-2.04002216687823e-05
-1.14247258630995e-05
-1.14815249361299e-05
-3.17754079989456e-05
-2.56737329393508e-05
-1.07898896286185e-05
-1.50041572907487e-07
-1.45193065876843e-05
-2.17471504708968e-06
-1.54959465806628e-05
-3.61733570920004e-05
-1.12420190599669e-05
-9.93477297812096e-06
-6.44559204343444e-06
-2.39887862257745e-05
-2.11557013120727e-05
-2.24412879620628e-05
-9.12602267747012e-06
-4.11932639508974e-05
-9.75124256477481e-06
-4.89902990401321e-06
-3.3117102352749e-05
-2.44809294852073e-05
-3.19306507988574e-05
-2.03027534627236e-05
-1.92284314018014e-05
-1.52725599469015e-06
-3.64584366293735e-05
-3.99647955960964e-05
-2.90336944478491e-05
-2.52065899311065e-05
-3.99654017056316e-07
-2.53117301586552e-05
-2.66013293095147e-05
-2.43004402065514e-06
-1.46315985401124e-05
-2.14234959806209e-05
-4.01697319934321e-05
-3.49287617650176e-05
-1.793220251808e-05
-2.99057603571869e-05
-4.72513318737674e-06
-3.08954556785382e-05
-3.35243773691459e-05
-3.56331639070943e-05
-4.04982120599209e-05
-2.95943564302592e-05
-3.28239019019897e-05
-9.73416924737135e-06
-1.13578322676412e-05
-1.87280094744989e-05
-2.34238404305747e-05
-9.07200853602681e-06
-2.0848557789791e-05
-6.01280559968053e-06
-1.63764118395761e-05
-3.13313320223354e-05
-2.35672300384421e-05
-1.79618740019137e-05
-3.55355959440927e-05
-2.7242124615355e-05
-2.82380770899209e-05
-2.49614190199261e-05
-2.77379197953695e-05
-1.64401223375565e-07
-1.78692237584125e-05
-4.12436240235866e-05
-3.21356768464228e-05
-3.81477727840088e-05
-1.15454802707699e-05
-2.73179669286676e-05
-2.91952002869819e-05
-1.35179740343011e-05
-1.16406527582451e-05
-1.78479596500927e-05
-5.8272372055736e-06
-1.58089508552115e-05
-1.95287286414455e-05
-2.80077537225656e-05
-3.49218269244063e-05
-1.91570775833294e-05
-2.02697213020547e-06
-1.70374067859318e-05
-9.94349739795384e-06
-2.05554177487456e-05
-2.18285134601487e-05
-2.34559032925811e-06
-9.44076858102783e-06
-3.90035739196583e-06
-1.03758071183701e-05
-1.5430677984583e-05
-1.57841724514374e-05
-2.24229074471566e-05
-2.15103249315033e-05
-1.31176995948529e-05
-1.54928797472571e-05
-2.67915847621966e-06
-2.4346880703671e-05
-2.03237008063278e-05
-3.83872700769524e-05
-1.62817011679976e-05
-2.8179362012754e-05
-2.44131896503753e-06
-1.69392287197486e-05
-1.62312564764551e-05
-2.11900652362225e-05
-1.59916184061493e-06
-1.24273731183603e-05
-1.64675517768136e-05
-2.05274396997347e-05
-2.05913239899958e-05
-2.31714473963223e-07
-1.61888482769278e-05
-9.20852863154435e-06
-1.62529522029065e-05
-1.44243617181668e-05
-2.09886452371e-05
-2.80590237385749e-05
-4.34555887617802e-05
-4.01741698430058e-05
-2.5357155946377e-05
-5.00439237279253e-05
-1.99591233492355e-05
-3.76215269041221e-05
-1.14789823500053e-05
-2.97252912122253e-05
-2.25097654954987e-05
-2.71154091924471e-05
-1.89717765354196e-05
-3.75528470052011e-05
-3.45424293068219e-05
-3.28751293874803e-05
-2.68386162688854e-05
-1.41224730689461e-05
-2.48804833948798e-05
-1.06466632242852e-05
-3.45497721276512e-05
-1.73116378482839e-05
-1.62427309406192e-05
-8.22320392274316e-07
-2.97160386581904e-05
-2.4651629466967e-05
-2.526539280137e-05
-1.37218160797906e-05
-3.99146895212139e-05
-1.71396314237027e-05
4.36671639788004e-06
-2.66197747414385e-05
-9.89375093151792e-06
-1.65028233368136e-05
-2.53687827034683e-05
-2.7156099046697e-05
-1.28080421788545e-05
-7.84238195740115e-06
-1.95684192888018e-05
-3.63158698064184e-05
-1.15911160799649e-05
-3.23363131058572e-05
-2.86467916474093e-06
-2.37390461998769e-05
-1.10280388813313e-05
-1.41791964065101e-05
7.39761623313546e-07
-2.17365383344117e-05
-5.65615748495223e-05
-5.94802286509475e-06
-6.60439470291793e-07
-5.16340329450525e-06
-8.92445550496403e-06
-1.91786035354825e-05
-1.22187459180405e-05
-2.59204631155701e-05
-9.87496847983425e-06
3.94156771689036e-06
1.11420064603573e-06
-1.38328283297475e-05
-8.68695817990186e-06
-3.15776574263615e-05
-3.397880507866e-06
-4.06480929386855e-06
-1.29591355919758e-05
-9.81833263047556e-06
-1.86132400702924e-05
-1.38951906364785e-06
-2.04400604191232e-05
-3.70017011808057e-05
-3.59623000760522e-05
-3.8709049667731e-05
-2.40701080346037e-05
-3.49951315965676e-05
-1.62536154377036e-05
-1.95783887863147e-05
-4.27751502873617e-05
-1.40141816128852e-05
-3.58563613858478e-05
-2.54637824019231e-05
-1.90093366216383e-05
-3.26651832717267e-05
-1.36718055546951e-05
-1.50387098225758e-05
-2.4614185342125e-05
-3.1432078764723e-05
-1.63531424787118e-05
-2.42220497969405e-05
-3.54320964137148e-05
-3.6942068176921e-05
-7.21973931244561e-06
-3.19009412790755e-05
2.21002079508106e-06
-3.19919933035624e-05
-2.04744418731648e-05
-6.01024537428462e-08
-6.90497620293094e-06
-3.61338771990679e-05
-1.65062348035925e-05
-2.05344696014267e-05
-3.01628539401839e-05
-2.55950304121298e-05
7.16859677984552e-06
-1.4195147006555e-05
-1.21531359048108e-05
-1.70583563848202e-05
-1.82679321127405e-05
-2.77476315161823e-05
-8.57503374788688e-06
8.10309798049664e-06
-1.38572352267158e-05
-3.12489698936988e-05
-3.46833182791741e-05
-2.04289829839395e-05
-2.43768002344137e-05
-3.9163389705495e-05
-1.39751220791309e-05
-2.85419553416922e-05
-2.93600641922276e-05
-2.50216079287976e-05
-9.23921167624087e-07
-8.3043584460768e-06
-1.941741785119e-05
-2.00451628131648e-05
-6.48533132290134e-06
-1.04906115360508e-05
-2.50525399176811e-05
-1.09047786453522e-05
-1.19510689960188e-05
-2.48862457673995e-06
-1.00946435508913e-05
-3.96807791787301e-05
-3.03449762507182e-05
-1.80736503487567e-05
-2.50292551570701e-05
1.46485457550193e-05
-1.27048763327882e-05
1.32056540769073e-05
-7.49985022092905e-06
1.83708430801719e-06
-1.70726347478345e-05
-1.21166789883925e-06
-3.06606050146522e-05
-1.97200743808628e-05
-1.91902518473627e-05
-1.46440823331056e-05
4.2116136211727e-06
-2.53461443276436e-05
-1.87681861830374e-05
-2.65821835187278e-05
-2.9033244766278e-05
-3.34200356034257e-05
-1.95519984549307e-05
-1.19749519740502e-05
-4.16606410075567e-05
-3.20349647211073e-05
-1.67083597641414e-05
-1.07688514585976e-05
9.38651528982335e-06
-2.12870936681529e-05
-2.04257874960889e-05
-5.96950141563636e-06
-7.75953949562859e-06
-2.22782654422456e-05
-9.48263370132952e-06
-1.47865545240768e-05
-2.05891499902202e-05
-2.7253432484667e-05
-3.40491112621534e-05
-2.82726894635158e-05
-3.71505365245511e-05
-1.78099426316703e-05
-2.65435836940861e-05
-2.39812553242552e-05
-6.94966042109869e-06
-7.64551428663203e-06
-1.78725312546196e-05
-3.11404275438517e-05
-4.58314620424645e-05
-7.57409117012974e-06
-1.67323961242932e-05
-2.36468030194496e-05
-1.96975461110955e-05
-8.47363921177376e-06
-1.71786715913841e-05
-1.27971956580704e-05
-2.30198213912355e-05
-2.42280724477386e-05
-2.61378861120762e-05
-2.78376297217297e-06
-4.30097932911172e-05
-7.51719586603689e-06
-1.88282475175167e-05
-3.05479631962392e-05
-2.06759423225688e-05
-2.88687028302696e-05
-3.94263149689813e-05
4.94470945525798e-06
-1.86630074183281e-05
-2.31657396805747e-05
-2.61159529196118e-05
-1.27823651421741e-05
-1.43815567569384e-05
-1.09727983973196e-05
-3.11380628090847e-05
-1.33106436560671e-05
-1.33131838609055e-05
-1.67628040886832e-05
2.15415568606631e-06
-2.3249083069328e-05
-4.60762885619383e-05
-1.43563004045067e-05
-1.3434244805644e-06
-2.39551754029093e-05
8.04424721817819e-06
-1.08268903639792e-05
-4.103115046443e-05
-3.90594531210334e-05
4.55058216423182e-06
-9.91314578372909e-06
-1.61188456284271e-05
-2.29953469615239e-05
-3.47031830311114e-05
-1.69127183625194e-05
-3.00455621201446e-05
-2.02620075938512e-05
-1.09645018397143e-05
-2.22754871782531e-05
-1.00249201594316e-05
-5.31269060031364e-05
-2.3793002346128e-05
-1.49552454395845e-05
-1.2033516644727e-05
-2.55808738038752e-05
-2.75593324874548e-05
-4.31544295641374e-05
-3.56775426121416e-05
-8.00562083562564e-06
-2.09139887702799e-05
-1.15524043164913e-05
-1.94716497707818e-05
-7.87513587256344e-06
-2.99242379206688e-05
-2.51642580559349e-05
-1.0650834698187e-05
2.87662621228265e-06
-1.39846106312903e-05
-2.08280100266338e-05
-3.63385766339989e-05
-1.20750405015505e-05
-2.53008822157142e-07
-2.41935275844275e-05
9.9132982901214e-07
-4.43861971726974e-06
-3.47620494216518e-05
-4.42632244440536e-05
-2.78779819516901e-05
2.21198396668405e-06
-1.82476170743807e-05
-3.04533398071409e-05
-1.06208182623066e-05
4.58553661200446e-06
-2.89452026876792e-05
-1.5712542319483e-05
-8.48477851622664e-06
-2.45485880625263e-05
-7.9541614483662e-06
-2.0266717148441e-05
-3.37525524860123e-05
-1.33580139843977e-05
-2.98665609226801e-05
-1.71356553831301e-05
-2.35924439661804e-05
-3.3640821794571e-05
-3.10455979189693e-05
-9.16119526990934e-06
-4.44583485034767e-06
-3.90996202509843e-05
-3.02037896280781e-05
-7.63138385479195e-06
-3.19357053323514e-05
-2.36654614122232e-05
-3.71261828208536e-05
-8.642190618085e-06
5.03713965706513e-06
-2.17479876844963e-05
-7.21985255922609e-06
-2.2582182527611e-05
-2.21987092005194e-05
-5.99000053728414e-06
-1.99850855106945e-05
-1.54565435846767e-05
-1.32452265976624e-07
-2.0829864600016e-05
-3.74804497581986e-05
-9.16061822532961e-06
-1.87194811387136e-05
-1.65299714391667e-05
-3.85374510071935e-05
-2.16245163395626e-05
-3.36686468555795e-05
-2.45764970371353e-05
-4.96551296622688e-06
-1.56355092584827e-06
-2.85551833657956e-05
-7.52568223808356e-06
-8.53788369396155e-06
-2.82130121626782e-05
-1.35596070451769e-05
-3.03560979120578e-05
-3.50474015446215e-05
-1.20160721246358e-05
1.54255436161466e-06
-6.25605859721827e-06
-1.04614885733488e-05
-1.9702920197821e-05
-4.0743761242574e-05
-4.06199887508835e-05
-2.44495345212521e-05
-5.81707628188163e-06
-2.07239634062851e-05
-2.33219476320878e-05
-9.01648640130606e-06
-1.56108864239207e-05
-1.73860053638257e-05
-2.62841678052379e-05
-1.37380936916247e-05
-2.00881212089707e-05
-3.87121410863672e-05
-6.06405702929246e-06
-1.01141765225888e-05
-2.71315506252909e-05
-1.52999568990251e-05
-4.26041174410601e-05
-2.49154320060309e-05
-3.82210449340338e-05
-2.77253944891498e-05
-3.87143512419298e-05
-2.32659621657511e-05
-1.25476783997363e-05
-2.44555593124746e-05
-1.61378281301143e-05
-4.46715283006062e-05
-2.37284818584628e-05
-1.01795668971805e-05
-2.93549740293641e-05
-7.14093960232591e-06
-1.83696396953168e-05
-2.50436365279211e-05
-2.18682268989564e-05
-1.36688682688311e-05
1.35777582991733e-06
-3.57810855018948e-05
-1.59949151979811e-05
-2.47849368070124e-05
-1.76973387132751e-05
-2.26500783164223e-05
-1.35082100767283e-05
-3.68350421886948e-06
-1.41614097095242e-06
-4.74680457087055e-06
-6.66451715351141e-06
-1.77989905782417e-05
-7.63005551825034e-07
-6.36737762049535e-06
-2.93791299791321e-05
-1.79375275042402e-05
7.39123755082612e-08
-3.21434111643316e-05
-5.3546114796179e-06
-1.81732455902625e-05
-1.95372109350908e-05
-1.99144750769437e-05
-2.99585588582153e-05
-4.36913519052029e-05
-3.61183798566547e-05
-1.71837201643513e-05
-1.94079754259503e-05
-2.89391819803566e-05
-1.70314160825209e-05
-1.37539547016686e-05
-1.79404539589674e-06
-2.66301872140403e-05
-1.92812687082094e-05
-9.97767807276046e-06
-8.78103478152332e-06
-1.39923009420456e-05
-3.19438432315929e-05
-4.89673099123794e-06
4.26161760868698e-06
-4.04959587440718e-05
2.1939022437445e-06
-1.70035527926398e-05
-7.03585471820261e-06
-3.05524487169199e-05
-3.37386117743094e-05
-1.24485756074358e-05
-1.58319927279361e-05
-9.91116469886863e-06
-9.0883090101735e-06
-1.74217389285463e-05
-1.89985958421663e-05
4.63319027710789e-07
-2.51764451772776e-05
6.60726022965495e-06
-3.31957431344714e-05
-3.40820197983596e-05
-3.00886786808658e-05
-2.58718573462454e-05
-8.86806742260896e-06
-3.25449683815527e-06
-2.84914539267008e-05
-2.18372518251199e-05
-1.92634073615859e-05
-1.46738211149721e-05
-1.53646763687897e-05
-7.89023553161769e-06
-2.85388652063475e-05
-2.53194804424829e-05
-2.84406043696448e-05
-5.74886138520139e-05
-3.04515316043527e-05
-2.01444902809484e-05
-2.54225038175215e-05
-1.14968334991685e-05
-4.07479241421694e-05
-7.14874886967551e-06
-7.01218367984245e-06
-3.64011343100888e-05
-3.65981734547681e-05
-3.84789503224359e-05
-8.80330091860578e-06
-2.28683038918594e-05
-2.19904758126347e-05
-1.02980617341906e-05
-1.54086581533251e-05
-2.94267990692992e-05
-1.59202683075005e-05
-2.22698716733348e-05
-6.00706393772585e-06
-2.20708083033961e-05
-4.27206840513909e-05
-2.68947352505241e-05
-2.39918081016957e-05
-3.37254975293669e-05
-8.49403597275827e-07
-3.56604226307034e-06
2.4737084736516e-06
4.38421277310506e-06
-3.22066192732799e-05
-1.40104109670708e-05
-2.84913411348834e-05
-1.64644929060083e-05
-2.39212643575386e-05
-1.79451725957467e-05
-2.22768158718817e-05
-2.14696773393351e-05
-2.19721718391096e-05
-8.64515175506616e-06
1.9925651416974e-06
-2.39178358073438e-05
-2.45148570012326e-06
-3.0044573317271e-05
-3.93783117906911e-05
-7.96220531561563e-06
-5.44101444359823e-06
-1.77010761443453e-05
-9.62493630388072e-06
-2.86254473412773e-05
-1.50389094897743e-05
-1.21779034048871e-06
7.11454776006992e-06
-2.45101204371795e-05
-1.6252002251271e-05
-3.80454914171327e-06
-1.7892308048945e-05
-2.18450388971241e-05
-2.30333845777482e-05
-2.04046688637796e-05
-3.16324787089785e-05
-9.01586918907352e-06
-1.11492036339368e-05
-2.7494532761803e-05
-1.90600321801925e-05
-2.60160515727631e-05
-4.27746933420835e-05
-2.75493712505959e-05
-7.11961345039819e-06
-3.40855656563827e-05
-2.6684018636437e-05
-1.98727687585099e-05
-1.31638602941485e-05
-2.50356451650911e-05
-3.29355283488322e-05
-3.52102248440519e-05
-3.12174727082986e-05
1.55678775017819e-07
-1.05062696304786e-05
-2.97156063982622e-05
-1.44919779471247e-05
-1.5750538494482e-05
-1.57829578302879e-05
-2.39136239076411e-05
-1.60810732103783e-05
-1.0552892113198e-05
-2.92818700693311e-05
-2.76346721054881e-05
8.52856839560978e-06
8.64611916099936e-06
-4.36080157664809e-05
-1.90975224305496e-05
-3.38146996383562e-05
-3.02480161332457e-05
-2.42400220333223e-05
-1.50545574483958e-05
-1.79520702451423e-05
-2.36345358898925e-05
-3.25842324002e-06
-3.68400767013507e-05
-2.55029064139699e-05
-7.12683223905226e-06
9.40978245788287e-06
-1.17215225799541e-05
-1.40895478097995e-05
-3.86933871139571e-06
-4.27706334611142e-06
-1.53832510637064e-05
-1.8630868699049e-05
-2.17214801684518e-05
-4.40677914738756e-05
2.38273548221328e-06
-4.56269420704456e-05
-1.01492306044332e-05
6.47190918491411e-06
-1.91156881727019e-05
-1.67428960675094e-05
-8.76440718716096e-06
-2.17282680463668e-05
-5.22406483908429e-06
-1.77342761608213e-05
-3.69054532586315e-05
-2.63547857920021e-05
-1.01805167086686e-05
-3.83633955727949e-05
-2.58642133414875e-05
-3.09175782407065e-05
-1.23634235926964e-05
-2.06300246334269e-05
-1.0068349865367e-05
-2.00203840886928e-05
-3.62608135299475e-06
-1.28640927702588e-05
-3.1192198149325e-05
-1.03021104303136e-05
-1.98316683599061e-05
-6.67761039572958e-06
-1.74530776369751e-05
-2.38946269499449e-05
-2.59324444578812e-05
-2.83749900933316e-05
-1.55491756163829e-05
-5.25316167201468e-05
-1.36661314506956e-05
-1.6138889321186e-05
-3.03747645955846e-05
8.46222847473132e-06
-3.26688690161929e-05
-2.29546307750446e-05
-3.4331246767135e-05
-3.63689866867218e-05
-2.60938667103989e-05
-7.28560750999099e-06
-2.24655812764109e-05
-1.8681401827893e-05
-2.55432335462105e-05
-1.03043602437718e-05
-2.41578451613446e-05
-1.73711931418854e-05
-1.80675411852429e-05
-6.95940920590288e-06
-2.19481796008556e-05
-3.21264359351684e-05
-2.42418458975623e-05
-1.85648468484338e-05
-3.0563729003916e-05
-1.23518261833342e-05
-3.44476155261246e-05
-2.71919748354484e-05
1.3709068537128e-06
-2.19443471666763e-05
-1.2156367170774e-05
-3.41331744210705e-05
-3.21158866109169e-05
-1.08728082351566e-05
-1.46955542307445e-05
-4.51610850779523e-05
-1.00710103792278e-05
-2.55990533585464e-05
-1.12048123301754e-05
-2.35859358410078e-05
-7.48446298287754e-06
1.22175139447085e-05
-2.82329696482934e-05
-9.42054145377685e-06
-2.37431978952261e-05
-4.68335756983223e-06
-1.92467033548701e-05
-2.07036398399238e-05
2.36806403973167e-06
1.91921037833094e-06
-3.37701073246317e-06
-1.89571749109134e-05
-1.03779884704843e-05
-2.62899582734553e-06
-4.53406785772289e-05
-3.25381674369174e-05
-2.00245894550117e-05
-3.05513654083422e-05
-2.01790558128169e-05
-2.85678051450889e-06
-3.88511245382017e-05
-1.76816016281432e-05
-2.36697779725955e-05
-2.72642085066188e-05
-2.2510967431034e-05
-3.7588501589247e-06
-1.65809361282819e-05
-9.85661742125543e-06
-6.20851246788635e-06
-2.17171286001152e-05
-2.18646241601669e-05
-2.39309253380761e-05
-8.56469452036334e-06
-1.50382627550617e-05
-4.33601379062898e-05
-7.7397487467829e-06
-1.22014080680229e-05
-3.13601588870337e-05
-1.97864262277295e-05
-1.27034426887957e-05
-1.25234870558138e-05
-5.1212687894794e-05
-2.1657035572996e-05
-1.51466010691702e-05
-3.62683400458117e-06
-2.00261876271249e-05
-3.52185662100143e-05
-5.5680341962037e-05
-1.20571479535149e-05
-1.77470764640406e-05
-1.16858531981815e-05
-2.30351780539447e-05
-2.76053502306742e-05
-3.20043563495347e-05
-4.47489086946829e-05
-1.61470712760048e-05
-1.69317166624582e-05
-2.63827044186466e-05
-1.8488917623071e-05
-1.88704084979355e-05
-1.01502366790504e-05
-2.5593136938961e-05
4.403128672352e-06
-3.15145999969462e-05
-2.31667376546776e-05
-1.55092171756283e-05
2.15851296102933e-07
-4.13495191817624e-06
-2.5377900661546e-05
-1.86062924876284e-05
-3.80869955092238e-05
-2.34925835239704e-05
-2.12425681501433e-05
-2.36963781513201e-05
-4.74527847145721e-06
-3.34861860532146e-06
-1.50863872143008e-05
-3.71407103501667e-07
-3.57608107963007e-06
-1.68507976661457e-05
-9.42355190261368e-06
-2.35342051804496e-05
-3.07874531214807e-05
-2.93765665998218e-05
-1.29563946867664e-05
-3.09099371998399e-05
-1.82325414100252e-06
-4.92729061633435e-06
-8.41648230822265e-08
-1.92434429027244e-05
-1.99744126888669e-05
1.34754972614823e-05
-3.23686231187153e-05
-4.09902288036546e-06
-1.92034223148552e-05
-9.41696567690803e-06
-1.08469815003938e-05
-5.74967073476893e-05
-3.26651752897412e-05
3.58390590787216e-06
-8.79256957271699e-06
-1.01045289586798e-05
-3.11788053571159e-05
-2.5862540467635e-05
-1.77630637280685e-05
-2.23494761196166e-05
-2.22789729771478e-05
-2.58944583751353e-05
-2.13314063698619e-05
-2.05457474117797e-05
-2.57031098650191e-05
3.25850202982088e-06
-1.26342037362934e-05
-9.40321664098086e-06
-4.97816285514095e-05
-2.32646940278976e-05
-4.48051539911436e-05
-1.40208727923589e-05
-2.62948745889472e-05
-9.33993194748855e-06
-1.66910406010015e-05
-3.94682167969833e-05
-2.99502161757954e-05
-1.99486687343282e-05
-4.0493199472637e-05
-1.66505803074767e-05
-1.23932738149025e-05
-1.76829910346904e-05
-2.47353719409364e-05
-4.21290465336964e-05
2.05064941585983e-06
-3.46432127192684e-05
-2.53202582531982e-05
-3.06845838918404e-05
-2.76290837082944e-05
-2.28661390791724e-05
-1.62886648283565e-05
-2.27642106497842e-05
-2.73715718778978e-05
-3.93395216100336e-06
-9.84982131174259e-06
-2.92954522184933e-05
-4.12097462148195e-05
-1.88954044965828e-05
-9.4189988754789e-06
-3.02903019982623e-05
-2.43698997599016e-05
-3.18219918762096e-05
-2.22116837753158e-05
-1.15067352776799e-05
-2.77064667262879e-05
-3.29466532868581e-05
-1.53550829527856e-05
-4.00908462160325e-05
-2.93791500683871e-06
-2.20155297441481e-05
-2.64290888519287e-05
-2.50364747992493e-05
-1.77353269733479e-05
-2.21797031316862e-05
-3.34523650142422e-05
-2.57886439449364e-05
-3.56918580226001e-05
-2.22968456085991e-05
-9.99148089754729e-06
-6.64375147028987e-06
-7.00440974042828e-06
-1.70388369848154e-06
-2.34994927695559e-06
1.49864851104548e-06
-2.75479409316464e-05
-5.85438849741866e-06
-2.06592887055296e-05
1.1278264733929e-05
-7.59945659401869e-06
-3.83219991041668e-05
-1.82366732560613e-05
-8.9346408427963e-06
-6.76723326434259e-06
-3.19697169172741e-05
-2.04515993457189e-05
-3.0379939262926e-05
-2.08301380155155e-05
-2.1170293487825e-05
-2.07102616841138e-05
-5.37042399304291e-06
-4.53188916182639e-05
-1.61061986385557e-05
-3.19524309425312e-05
-1.11043502905539e-05
-7.265715445335e-06
-5.43341173061417e-05
-2.11697463555527e-05
-2.11958788910665e-05
-2.25841527356289e-05
-2.37321654950706e-05
-2.11049409674655e-05
-3.86609822300058e-05
-3.22835017556752e-05
-9.36740862488341e-06
-4.44228738024899e-06
-2.50907308793628e-05
-3.42996980802581e-05
-1.10960541689242e-05
-1.10447369235333e-05
-6.78934155860625e-06
-2.13599480038701e-05
-4.39870639662958e-05
-2.33930244317992e-05
-2.75003383783377e-05
-2.11816646220218e-05
-3.48096507196496e-05
-1.48992130216932e-05
-1.82038041363857e-05
-2.13305532604468e-06
-1.72084915306029e-05
-1.03636623328193e-05
-2.34337789283843e-05
-2.34797676560699e-05
-3.47227178725698e-05
-2.02196051060536e-05
-7.40595418173818e-06
-1.71454404839942e-05
-1.2428443682337e-05
-2.83799601761983e-05
-1.52536027403826e-05
-3.75487051513148e-05
-6.99913374040265e-06
-2.1672925467448e-05
-6.12563068012663e-07
-6.02774419636442e-06
-1.56315385784209e-05
-3.33488543316238e-05
-1.01252242474087e-05
-3.76905058057344e-05
-2.05822462691111e-05
1.4505071165804e-05
-2.13971985570532e-05
-7.12812372314742e-07
-2.71456504306313e-05
-4.15173558614909e-05
-1.48555855062963e-05
-1.80023859075785e-06
-1.50490193987772e-05
-1.19901987077005e-05
8.60115272704634e-06
-2.17238687702437e-05
-1.33799806161974e-06
-3.13222171199047e-06
-1.55273089714773e-05
-1.82323037394339e-05
-8.11827041872816e-06
-2.97119450328146e-05
-1.7176588868581e-05
-1.74205620357059e-05
-3.71132866281531e-05
-2.87607760621807e-05
-1.20608493577265e-05
-1.05378869741187e-05
-1.32823957258522e-05
-2.13330342733778e-05
-8.57003112741136e-07
-1.60001083452428e-05
-2.655659212951e-05
-1.52668318490579e-05
-9.98298524027311e-06
-1.77791344861176e-05
-2.04948633365936e-05
-9.20609203955704e-06
-2.2020136911406e-05
-2.7276887244617e-05
-8.46322412031085e-06
-1.85126748168214e-05
-2.22550716814021e-05
-1.78165628373617e-05
-5.51619034744237e-06
-1.41455974723141e-05
-2.3271615493818e-05
-1.71722276131553e-05
-2.32446640471753e-05
-1.36172036812284e-05
-2.82806335567505e-05
-1.64321080199341e-05
-4.26041509832829e-05
-1.22794155381826e-05
-2.04108371802916e-05
-3.94869288450159e-05
-3.01709058213919e-06
-1.52600085839818e-05
-1.13606148421951e-05
-1.81163870804093e-05
-2.45041439673445e-05
-2.81729809184372e-05
-4.29482961536618e-05
-2.28863925347457e-05
-1.41953990064961e-05
-3.63942941279453e-05
-3.36752657446338e-05
-1.89254197903442e-05
-2.9781910084349e-05
-1.79224168001434e-05
-7.3532691967308e-06
-2.92083618497327e-05
-2.23913187934884e-05
-2.78246294293987e-05
-3.06700017771912e-05
-1.46475786127925e-05
-2.79638156873165e-05
-1.5216091060582e-05
-1.3791752618877e-05
-1.78029646196019e-05
-3.77167001418989e-05
-1.15711642497121e-05
-3.29166410869798e-05
-3.15643721764507e-05
-1.53359999770727e-05
-2.41541629905782e-05
-1.5048942719035e-05
-1.33598046043609e-05
-3.39164804438072e-05
-3.23839912757826e-05
-2.51536657390332e-05
-1.28820093927731e-05
-1.69321177230935e-05
-4.47917333389497e-05
-1.51401893487093e-05
4.46941947171711e-06
-2.38062247606941e-05
-1.50086854930996e-05
9.36368632674999e-07
-1.92681981781265e-05
-2.31139440186961e-05
-1.72338006173747e-05
8.88210999489716e-06
-6.56409855124913e-06
-2.11065028028052e-05
-1.97639317589513e-05
-1.43216422849575e-05
-2.4400798154983e-05
-5.41996392858918e-06
-1.94771016613914e-05
-1.97676132938534e-05
-3.30803584337818e-05
-2.85711321843534e-05
-1.37688125744696e-05
-1.9796747479151e-05
-1.95424728436989e-05
-3.00914622714762e-05
-2.24352841028223e-05
-1.23877124473469e-06
-2.42518124684259e-05
-2.04533252803254e-05
-2.83491338700966e-05
-9.95514377533073e-06
-1.39190585431794e-05
-1.02714292242671e-05
-3.88614789245335e-06
-3.10170983496827e-05
5.10773990698265e-06
-1.77670898726192e-05
-1.25408270136389e-05
7.1243693213188e-07
-2.18252239348988e-05
-3.31272531486813e-05
-1.0578191201479e-05
-1.83860344182743e-05
-2.85214535307596e-05
-2.79631054312621e-05
-3.94998021975361e-05
-1.94244153638452e-05
-1.39486593312931e-05
-2.49846497102306e-05
-1.73074280202477e-05
-1.31130388284607e-05
-1.54802995843581e-05
-2.29567392460338e-06
-3.01821264842834e-05
-1.08426718757304e-05
-4.46630036545829e-05
-1.31159197300707e-05
-1.311054980886e-05
-2.05193703059605e-05
-9.64759926384737e-06
-1.13651933399192e-05
-2.84301433096872e-05
-2.60095444381677e-05
-3.59831008511246e-05
-1.18502673364e-05
-2.21902691021631e-05
-1.36146195682485e-05
-2.03100240959659e-05
-1.09295976277193e-05
-1.97242775217237e-05
-4.37865862052485e-05
2.16039333031108e-06
-2.61799914950914e-05
-2.28924751140276e-05
-1.49411672924372e-05
-1.61928907021938e-05
-1.74378728209374e-06
-2.28408565954026e-06
-2.02626517205779e-05
-7.08575290068544e-06
-3.32623459592942e-05
6.03119980796874e-07
-3.8031976239574e-05
-4.69188069951583e-05
-2.10423389682654e-05
-2.25491475535551e-05
-1.4354441069932e-05
-2.20945712517482e-05
-2.78037457217589e-05
-2.58460855550429e-05
-1.22477439562345e-05
-4.50294379278604e-06
1.53206903071413e-06
-2.6285452414008e-05
-1.51594324912936e-05
-2.09012978245286e-05
-2.14526534648601e-05
-1.63331190752701e-05
-2.00222708646465e-05
-4.32821089883851e-05
-3.24995292009923e-05
-1.23558937047952e-05
-2.431287242855e-05
-2.66182772593085e-05
-1.69822855669563e-05
-2.57823520915596e-06
-3.75084398135268e-06
-2.13358822861181e-05
-4.87376582772071e-05
-3.68617320039808e-06
-2.15766314978734e-05
-2.80032893255123e-05
-3.43366661157692e-05
-2.35531688198887e-05
-1.5139120681614e-05
-2.1648169808027e-05
-3.18212177330932e-05
-3.15918045647681e-05
-1.46199601851296e-05
-2.39966187581784e-05
-2.87183492766782e-06
-3.18660720205397e-05
-2.16012370593569e-05
-2.1932637777331e-05
8.62173957127459e-06
-4.01394399363041e-05
-1.45247205511324e-05
-1.53240780047401e-05
-3.97070211267384e-05
-1.20494500566992e-05
-2.5997165567879e-05
-1.90632210495188e-05
-2.93278615031814e-05
-1.47031218072083e-06
-3.3010537785307e-05
-1.51492593466594e-05
-1.71154317319251e-05
-1.97726262330061e-05
-1.6717814965429e-05
-4.68031823787617e-06
-2.68903657886849e-05
-3.7942537048855e-05
1.38671186157675e-06
-3.06055070554874e-05
-5.09739167292645e-05
-3.26247629185075e-05
-3.12382263569605e-05
-1.83588254911652e-05
-2.54056311655307e-05
-2.03018639055126e-05
-1.38703315787128e-05
-2.69225486087769e-05
-1.98804600865545e-05
-2.33976922920858e-05
1.12731667742562e-05
-6.9051172136223e-07
-1.86044456762883e-05
-1.70694368589547e-05
-1.5604253679559e-05
-2.2051567926014e-05
-2.74959706800462e-05
-2.49303786263346e-05
-2.46383034628964e-05
-6.36831490964631e-06
-8.82487714932359e-06
-2.0029465207184e-05
-2.27720281572996e-05
-2.00742008080066e-05
-1.18175000548961e-05
-2.38943912554222e-05
-2.89971738716739e-05
-2.68325144668077e-05
-1.04029646893538e-05
-1.7865364773436e-05
-1.89512856257228e-05
-3.50623930947311e-05
-3.04274026155735e-05
2.76589838426929e-06
-7.08097229242687e-06
-1.90021036783026e-05
-2.88841349149759e-05
-9.19457125739383e-06
-2.83535338794435e-06
-1.68224375739558e-05
-3.65534501748307e-06
-2.93106521425073e-05
-1.74474659739871e-05
-2.08762760604727e-05
-3.81923046987891e-05
-7.17744288506491e-06
-1.45810873904193e-05
-2.85477644160354e-05
1.09188745273904e-05
-7.58657116562646e-06
-3.76264995069575e-05
-1.24904302716649e-05
-2.79921706655563e-05
-8.30023013576666e-06
-7.79397856275196e-06
2.71833738986414e-06
-2.95909721994265e-05
-1.54418995246241e-05
-1.1521295990782e-05
-1.02150830528929e-05
-2.42467271566299e-05
-3.34316048109214e-05
-1.65246486473709e-05
-1.63139402838031e-05
-2.49649288194639e-05
-4.8094310566479e-05
-1.44566335000666e-05
-2.43038390910067e-05
-2.102928491126e-05
-2.96667937055794e-05
-2.02342005515931e-05
-2.31868899734075e-05
-1.5881348337526e-05
-4.56977846188583e-05
-2.16798170448758e-05
-2.49004982323563e-05
-9.34429788093479e-07
-3.95741442350144e-05
-1.66365669020389e-05
-1.76366075132352e-05
-1.87353384408255e-05
-3.09363078733932e-05
-2.19683188693487e-05
-7.0300646758705e-06
-3.74077664237837e-05
1.48071011782496e-06
-1.66145378550366e-05
-2.25850066493078e-05
-2.11670463825426e-05
-2.90466550838102e-05
-2.52787152366292e-05
-4.01552385566964e-05
-3.39237162207068e-05
-8.88974779116581e-06
-3.50916633080612e-05
-2.5620135499166e-05
-2.26721891700554e-05
-1.68179287902152e-06
-1.23867835417937e-05
-1.67455977262701e-05
-2.88464753475946e-05
-1.00365983731712e-05
-3.59605601251845e-05
-2.73764873331999e-05
-2.50789807948592e-05
-2.36626038650373e-05
-1.00528755011126e-05
-2.83374389593509e-05
2.38625104008358e-06
7.8173016071748e-07
-1.46973372452658e-05
-2.82937524686471e-05
-2.51684325219402e-05
-1.8516689586973e-05
-4.27494066488863e-05
-1.58392477989153e-05
-1.72851354296439e-05
-1.43028887188867e-05
-2.38650717801291e-05
-1.21504006384675e-05
-2.36606813379708e-05
-3.22151674562758e-05
-4.17166184240507e-05
-2.61800103887783e-05
-2.81324732844937e-05
-2.89281769505319e-05
