# Supplementary material for: Research on computational propagation and identification of mine microseismic signals based on deep learning
Source: PLoS One. 2025 Oct 22;20(10):e0334641. doi: 10.1371/journal.pone.0334641 (PMC12543183; doi:10.1371/journal.pone.0334641)
Supplement: S2 Data — (ZIP) [file pone.0334641.s002.zip › 000100500001999.xlsx_0.txt_24.txt.txt]

-2.76586649916217e-05
-2.96280266063292e-05
-2.77709943304024e-05
-8.78017079885227e-06
3.33162479292673e-06
-2.63089995455575e-05
-3.74795145933483e-05
-2.72950816468453e-05
-2.74217696283036e-05
-2.54585932915341e-05
-4.29224662681408e-05
-2.34741244198855e-05
-8.14764125895244e-06
-1.27760340771203e-05
-3.01482227653519e-06
-3.76890814237385e-05
-1.04622997515515e-05
-3.37853951341347e-05
1.01066133384673e-05
-9.90539676234157e-06
-2.00776182356613e-05
-1.88845510259947e-05
-4.6352632594732e-05
-5.03935563593005e-05
-2.85075771262631e-05
-2.391198538973e-05
-1.545924791246e-05
-1.64938455751153e-05
-2.15957017057636e-05
-2.17239379562352e-05
-3.193329956286e-05
-3.14637771216055e-05
-2.39705680680663e-05
-2.50216814499222e-05
-1.13904578865999e-05
-5.14364472040413e-06
-1.60899866374533e-05
-3.72942376833804e-05
-2.84293361350182e-05
-1.38497253847536e-05
-4.40478678924559e-06
-3.11676448361156e-05
-9.96452746109017e-08
-3.45328792597966e-05
-1.37567496927939e-05
-1.22364398882425e-06
-1.06728872054644e-05
-2.42041430867954e-05
-4.82059924723574e-05
-1.50632511896504e-05
-2.63497865073166e-05
-4.421103823903e-05
-1.18345866392967e-05
-8.73947728904537e-06
-2.36852288019631e-05
-4.70819788857234e-06
-4.17127581632942e-05
-2.45440134961029e-05
-3.05101007543196e-05
-3.02757878092147e-05
-1.1255937845829e-05
-1.94910896742416e-05
-3.0756464979258e-05
-3.02965096623667e-05
-7.18178444406938e-06
-1.14456042098537e-05
-3.56579287745823e-05
-3.14615779517209e-05
-2.7340782041167e-05
-1.91808636841791e-05
-1.13076092255304e-05
-2.36886705283996e-05
2.78313815683529e-07
-2.64417786914711e-05
-2.55427493196768e-05
-1.69960365623294e-05
-3.00093967112253e-05
-1.41353242951834e-05
-3.18211378286389e-05
-2.68821727414655e-05
-2.4966364856465e-05
2.87037743415615e-06
-1.25743899105542e-05
-4.99737766881384e-05
-3.28761321048423e-05
-1.07005841430334e-05
-2.5630593433468e-05
-9.92915792751751e-06
-1.98214773027172e-05
-4.01617600681217e-05
-2.49199703489667e-05
-7.87226211461437e-06
-8.29373380775934e-06
-3.09972718184621e-05
-2.75960508688377e-05
-5.29720813550804e-06
-1.35865756903894e-05
-1.73096795121744e-07
6.48378903435647e-07
-1.25941526702237e-05
-2.3571496349895e-05
-9.49849626145165e-06
-1.39599056150407e-05
5.14821274230763e-06
1.28834663065256e-05
-6.44118134083038e-06
1.77237632333808e-06
-3.15078036130964e-05
-2.27244702175051e-05
-3.26688485468266e-05
-1.90848978966906e-05
-2.50684232167404e-05
-2.11004023944895e-05
-2.3712497914826e-05
-2.62512195035121e-05
-1.78772270451173e-05
-2.88940086822982e-05
-2.84810346657531e-05
-1.34586167356349e-05
-2.43648551665431e-05
-2.14393009332513e-05
-1.55519477322159e-05
-4.40025779427404e-05
-2.45945201998072e-05
-1.03915654253532e-05
-3.31210423953739e-05
-3.61839400677498e-05
-2.13971093878511e-05
-2.53536218881148e-05
-1.49581058066783e-05
-1.54315919171293e-05
-3.53631963944811e-05
-2.5482799200256e-05
-2.65815479638686e-05
-1.33379727975334e-05
-1.32373256459574e-05
-2.46999294231398e-05
-8.02443459072875e-06
-4.63665356560291e-05
-2.22637742593914e-05
-2.34873975702332e-05
-2.73918598015756e-05
-1.54893870933753e-05
-1.47473852073919e-05
-1.56742804270804e-05
-4.19787845197948e-05
-1.94502481773133e-05
-1.0377803996124e-05
-2.62456110510077e-05
-1.42259617176594e-05
-1.83911892376677e-05
-4.96867166050278e-06
-2.67330494980387e-05
-1.2804428743422e-05
-1.18151959482751e-05
-1.92345875981021e-05
8.72614524179774e-07
-2.1512385314566e-05
-1.41285303949664e-05
-9.67819184026719e-06
-4.28281871520639e-05
1.61711940357331e-06
-1.47074573845933e-05
-3.03908152424586e-05
-2.43277687127425e-05
-2.44549423137114e-05
-1.94753192258423e-05
-2.35022282454463e-05
-6.94835582017427e-06
-9.12293236246238e-06
-1.12499286063588e-05
-3.11569369082105e-05
-8.30222867642837e-06
6.94818353333807e-06
-2.62550732889399e-07
-2.76270016756794e-05
-1.79211173812295e-05
-1.07163400369398e-05
-1.63429030487343e-05
-3.67473544353073e-06
-3.89620619914375e-05
-2.40183889021924e-05
-1.62593412518594e-05
-4.42392692114752e-05
-5.65231212316528e-06
1.65419347260767e-05
-2.84194700098965e-05
-2.06199943374677e-05
-5.22488315828636e-08
-2.72038853974718e-05
-3.57812174059871e-05
-3.5103219481438e-05
-5.45737112817576e-06
-2.05871000080469e-05
-1.89921707032586e-05
-1.18709209685605e-05
-9.7006807382493e-06
-2.20843707768217e-05
-3.88989646192727e-05
-1.91277329273954e-05
-1.77821257058918e-05
-1.79266468556804e-05
-2.24307051851483e-05
-2.16518280693374e-05
-4.50345319581872e-05
-1.10486896776325e-05
-2.31282932585661e-05
-4.09950193896052e-06
-2.59481409318482e-05
-2.27478248045065e-05
-8.72655907657432e-06
-1.15771490915952e-05
-2.18191336863863e-05
-3.94030279627157e-05
-3.81424747800748e-06
-3.99458375573968e-05
-1.8475409865402e-05
-1.1696483216782e-05
-2.17239203919368e-05
-2.41683423495656e-05
-3.036655406152e-05
-2.0903612796114e-05
-1.49145486277532e-05
-1.63849778732709e-05
-1.87213132180644e-05
-1.25524834930537e-05
-9.54086416001284e-06
-1.6893432319428e-05
-2.20848995077024e-05
-1.55999975820313e-05
-3.0720894650496e-05
-2.21765297296094e-05
8.49356537299245e-07
-2.31633230793426e-05
-3.01058059284762e-05
-3.83698770514085e-05
-2.45793664517107e-05
-2.9969922038258e-05
-2.20153899304758e-05
-1.25350285114939e-05
-2.79446623912672e-05
-2.23648993372173e-05
-2.63128121072336e-05
-3.90593670199685e-05
-2.57393669805244e-05
-1.7476912357595e-05
-4.09114969392091e-05
-2.58204460261456e-05
-4.74240109956374e-05
-2.16228220089297e-05
-1.96041198183271e-05
-4.29422634649785e-05
-1.81520350385853e-05
-2.09540456600832e-05
-2.2802291922535e-05
-1.71275095016394e-05
-1.59035994338441e-05
-1.04450542484516e-05
-1.70526487953382e-05
-2.0465214698926e-05
6.07360824860379e-06
1.20743900210607e-05
-1.79044454240049e-05
-3.2270839245574e-05
-4.90454483991685e-06
-2.56769340603629e-05
-1.64207856516815e-05
-2.35869958011955e-05
-1.17755141311817e-05
-2.45073185981618e-05
-2.19312740869569e-05
-2.1146654402576e-06
-2.00160039832172e-05
2.10034540703501e-06
-2.00844849109758e-05
-3.07048609352134e-05
-2.93001953762061e-05
-9.3374028330063e-06
-3.1775937907484e-05
-4.1684505737665e-05
-2.7175511548476e-05
-3.44645241816396e-05
-3.70458487775143e-05
-1.34348310744173e-05
-2.49290088599569e-05
-1.23772635373426e-05
-3.10029294121468e-05
-1.6150887587716e-05
-1.18039031132087e-05
-1.99316784279532e-05
9.4110705963998e-06
-1.32220805513441e-05
-1.95816146573149e-05
-3.35933327896218e-05
-1.32800448153441e-05
-4.16023430974213e-05
-2.9065858339241e-05
-1.91038230599201e-05
-2.90930348659001e-05
-3.07988885571886e-05
-4.52086850613752e-05
-1.32892366799519e-05
-1.12505752085359e-05
-1.78733566172664e-05
-1.94042652292316e-05
-2.29318950053788e-05
-3.91109603875959e-05
-3.51259135926595e-05
-3.89730843657245e-05
-2.60991738241621e-05
-2.20324926035981e-05
-1.95786772077412e-05
-1.48075105625047e-05
-1.93371530792408e-05
-2.60863896032895e-05
-7.49677519222086e-06
-3.09265630868772e-06
-3.29635338543542e-05
-2.04295520468107e-05
-7.63239548138878e-06
-3.95902434362713e-05
-2.6199737791173e-05
9.43194944263309e-07
-2.41879603404235e-05
-2.93274342110915e-05
-2.76318797154269e-05
-2.74621113949087e-05
-1.11867599413312e-05
-1.49567278160131e-05
-1.3490956720627e-05
-3.85559100552326e-06
-3.46283393095139e-05
-2.33019693881317e-05
-4.30376487306649e-05
-2.18314070691478e-05
-8.64565544036428e-06
-1.86557138589591e-05
-4.24285844486706e-06
-3.63233918083111e-06
-3.70172378327087e-06
-2.00460164789995e-05
-5.74269802532786e-06
-3.35386788946216e-05
-1.65486900075492e-05
-1.82954757332962e-05
-1.92001876807731e-05
-9.31401916032238e-06
-1.51262207143383e-05
-2.31556736033106e-05
-3.36691825567925e-05
-1.7472976714852e-05
-2.41977039876167e-05
-2.84616772198938e-05
-1.53370938877328e-05
-1.67171705563528e-05
-4.19116710035673e-05
-3.19463321157244e-05
-5.65413610732479e-05
-1.70014636387236e-05
-5.03113140884174e-06
-2.52682963934531e-05
-1.7484635309043e-05
-1.61740286267471e-05
-5.64070002437923e-05
-3.12467344262633e-05
-1.84553148400034e-05
-1.56836507005878e-05
-2.13728839494969e-05
-3.72332982753489e-05
-1.04259051431938e-05
-3.06745832489941e-05
-2.02451667648223e-05
-3.12804181223338e-05
-2.86624781135307e-05
-3.01798119546962e-06
-3.63294407509264e-05
-1.36505965671953e-05
-3.80802666090092e-05
-1.84742488854725e-05
-2.97941943981017e-05
-2.46762282844374e-05
7.37860823961884e-06
-2.8063387750531e-05
-1.15763816701221e-05
-2.57453251063759e-05
-3.25529270410694e-05
-1.76794483691793e-05
-2.78340669241624e-05
-2.88464422011848e-05
-2.02399971204185e-05
-6.52755077091105e-06
-2.82950967282081e-05
4.99181589207219e-06
-2.23331247115086e-05
-1.8541814096927e-05
-2.34996936765715e-05
-1.89400300323436e-05
-1.89124987944478e-05
-1.79892092217673e-05
-3.33425143645349e-05
-5.91255297389879e-05
-1.77970593153515e-05
-3.23602963877994e-05
-4.03386220878586e-05
-3.23577750083576e-05
-2.65384023890922e-05
-1.44252692849069e-05
-1.22816334430957e-05
-2.36735178673138e-05
-4.92723364324192e-05
-1.81498099688087e-05
-3.11948776643234e-05
-1.40350092522969e-05
-2.97596593950428e-05
-1.95716820373086e-05
-2.10864436866321e-05
-1.38547955639281e-05
-2.37317391984144e-05
-1.35869767735927e-05
-2.53791836959034e-05
-1.6498551393394e-05
-1.83405082673562e-05
-2.30166436324694e-05
-7.95109880919342e-06
-3.39596578837053e-06
-2.28475107269023e-05
-2.48676775670306e-05
-3.03888444237887e-05
-1.3693598257421e-05
-1.87706817744041e-05
-2.73315065035986e-05
-1.833983452792e-05
-1.21290833955481e-05
-3.02014659824093e-05
-2.55245904961621e-06
-1.44062199203826e-05
-2.29971538235609e-05
-2.55820088021046e-05
-1.52500473792983e-05
-2.00052494749797e-05
-1.11408228839848e-05
-1.27141735796202e-05
-6.22444489783988e-06
-2.77136656293976e-05
-4.6609922617157e-05
-9.02660457815537e-06
-1.15982744717595e-05
-1.35754544216853e-05
-3.46883249707974e-05
-1.48763003667895e-05
-2.9978577239833e-05
-3.04716849285312e-05
1.44624692258257e-06
-7.97235619378843e-06
1.15833870683383e-06
-4.10025884372292e-06
-1.15896358652841e-05
-3.19863671310331e-05
-1.4596179017554e-05
2.47036515585044e-06
-2.99056028381885e-05
-2.64229652037956e-05
-5.48243454115375e-05
-2.84844192014178e-05
-1.62235958082076e-05
-2.99162008615251e-05
-1.78255411752098e-05
-1.635597055596e-05
-3.49549388189805e-05
-1.47276937286431e-05
-3.12118328303875e-05
-3.51460331843177e-05
-5.12882925424987e-05
-3.05721683181492e-05
-1.239530754263e-05
-1.61225316182596e-05
-3.51101827528812e-05
-1.49912881389415e-05
-2.05187785534361e-05
-1.86270363647723e-05
-1.66910573241905e-05
-2.10143253382804e-05
-2.12013965618904e-05
-1.9984768761839e-05
-1.78470264782587e-05
-2.2809052702346e-05
-1.41290672878007e-05
-2.78865964765646e-05
-1.73492901246425e-05
-1.96717148647214e-05
-1.2216099013858e-05
-1.27228129406517e-05
-1.19720436148674e-05
-1.91152667335906e-05
-2.32271558808335e-05
-2.47121814161546e-05
-1.99771704774682e-05
-1.27916933009384e-05
-1.31601790717516e-05
-1.90322093076423e-06
-1.54637183898166e-05
-2.0286387097806e-05
-5.89627694478991e-06
9.61043716252678e-06
-9.12707240135089e-09
-4.31777914874422e-06
-1.65708278143619e-05
-2.95776392217837e-05
-4.42377494751574e-05
-3.90079846559975e-05
-2.80427807244842e-05
-7.07221419585728e-06
-2.71595113807235e-05
-3.19277503704476e-05
-3.68180901396021e-05
-3.52768928243376e-05
-4.14513945409847e-05
-1.55262772249399e-05
-1.99824256981645e-05
-2.71469046026809e-05
-3.95976864520391e-05
-3.30299710855989e-05
-6.82719783891124e-06
-1.04180198559804e-05
-2.10138014153805e-05
-1.57252742210958e-05
-3.24945489772642e-05
-1.488477752741e-05
-1.27788123192979e-05
-1.19860729907286e-05
-1.67016283883815e-05
-6.62064720217019e-06
-2.09732325750767e-05
-2.21864115996964e-05
-2.48065009489291e-05
-4.05037053806544e-05
-2.95620355089522e-05
-3.05107926128754e-05
4.63380183588754e-06
-2.87924514185013e-05
-3.09383546674435e-05
-2.97977880472502e-05
-2.09265954945967e-05
-1.72266065025584e-05
-3.69593682455449e-05
-2.13303572527654e-05
-2.64127689506649e-05
-1.55401345154031e-05
-5.10775111009446e-05
-1.90930061324583e-05
-1.51234382420761e-05
-1.96389317108675e-05
-1.59097229783827e-05
-2.55944968126711e-05
-1.33603086832165e-05
-2.59847573317141e-05
3.1934453075072e-06
-4.58962907903341e-05
-1.1483926701747e-05
-2.40895153194426e-05
-2.56991925701071e-05
-2.32950283267262e-05
-3.69734758767115e-05
-8.99247444648756e-06
6.1581451899703e-06
-2.50655318879228e-05
-2.8318414660159e-06
-3.07449235054466e-05
-1.76592029486916e-05
-7.24101200005193e-06
-1.19496490679587e-05
-2.35826205829228e-05
9.6830196371845e-06
-2.56846562234201e-05
-2.597027538171e-06
-2.30797090756341e-05
-2.42325960265194e-06
-2.08405780928444e-05
-7.16249217054704e-06
-9.51374611099954e-06
-2.78997600801513e-05
5.58108924926234e-06
-2.41443759491298e-05
-4.3931688260994e-05
-2.80181813021868e-05
-1.34171252054735e-06
-5.22148068550703e-06
-3.60126656860716e-05
9.50966084933308e-06
-2.91804197909233e-05
-6.71760168197475e-06
-3.11762868621222e-05
-6.74698270880388e-06
-6.71434813619363e-06
-3.5544793822005e-05
-3.05267323229817e-05
-1.56037974680374e-05
-3.53957324584133e-05
-4.09074810893696e-06
-4.14536281074542e-06
-1.75967982966083e-05
-1.41210484657568e-05
-2.80155307870107e-05
-9.54917224334368e-06
-2.42392815428241e-05
-2.50476889074018e-05
-4.75294950395208e-05
-4.10703703193475e-05
-4.11496618350024e-05
-4.779472298117e-05
-3.46926369668007e-05
-3.94507043129555e-05
-3.146747564883e-05
-3.1556238834879e-05
-1.2502965393818e-05
-3.88125548748261e-05
-4.29717946487559e-05
-2.59678039639346e-05
-1.52301446909556e-05
-1.24718239682327e-05
-1.42260526697568e-06
2.35978091741551e-08
-4.60031881483323e-05
-3.10287635123348e-05
-3.60436860216063e-05
1.75081160221409e-06
-2.57592942632477e-05
-2.41685640893258e-05
-2.37477704257653e-05
-3.46465120830428e-05
-3.6938584865005e-05
-2.46558591587883e-05
-1.30385351445729e-05
-1.02835359751004e-05
-1.71587951748683e-05
-2.82002473248585e-05
-1.09785919178261e-05
-2.6479215796418e-05
-1.61856241105611e-05
-3.91936320351216e-06
-1.39071498382522e-05
-3.82865572892872e-05
-1.76440181177626e-05
-1.32647565785473e-05
-1.19974634676389e-05
-6.66576724339401e-07
-1.2728891037815e-05
-9.88577106359487e-07
-2.44642317168028e-06
2.15668432301619e-07
-2.10013416453847e-05
-1.94062747988293e-05
-2.97990736079764e-05
-1.58951359350656e-05
-3.05954022478087e-05
-4.53457902910657e-05
-3.15852566843005e-05
-1.78459285088778e-05
-2.96923493198717e-06
-2.14089495542892e-05
-1.00090791704402e-05
-2.6039686881349e-05
-1.37819735260743e-05
-1.7427767092585e-05
-8.5184682637587e-07
-1.5040609828031e-05
-3.7582457849573e-06
-1.94207480807887e-05
-2.42523380291041e-05
-2.52496066721423e-05
-3.88374462035346e-05
-7.44258485675952e-06
-2.81041037584198e-05
-1.67956673312458e-05
-1.91912961699244e-05
-3.21118305694943e-05
-3.84753376002233e-05
-8.42182507708955e-06
-2.79318693607351e-05
-1.09005946681688e-05
-3.19501168697906e-05
-2.14487934890709e-05
-1.12222613695785e-05
-3.59411981381167e-05
-1.85861029880461e-05
-2.80067065577151e-06
-1.79740315421993e-05
-2.71484840650499e-06
-1.18071424088964e-05
-5.87375663596975e-06
-3.53028824450369e-05
-1.59575933257123e-05
-1.06726773120521e-05
-2.9799254288733e-05
-3.42986073835006e-05
-1.08600961763003e-06
-1.33600093482586e-05
-2.74880751664768e-05
-1.16317177083933e-05
-2.78587259732615e-05
-3.02809714557247e-05
-4.65446308096962e-05
-2.98523817866401e-05
-1.84986470606791e-05
-2.99352163305986e-05
-2.08321422833307e-05
-6.3341569145174e-06
-2.13505197846282e-05
-2.4297627034265e-05
-1.06299282124488e-05
-1.86407263192705e-05
-1.73332197770172e-05
-6.46862084925694e-06
-2.57113591027681e-05
-2.76592682783691e-05
-2.01827137244214e-05
-2.16416315863056e-05
6.68126349220941e-06
-3.29147289844303e-05
-3.21019926467669e-05
-1.66628614844356e-05
-1.76457078756974e-05
-3.02441616102917e-05
-2.14759691746971e-05
-1.6349163341923e-05
-8.52214671515207e-06
5.3738648375658e-06
-1.30596753361109e-05
-2.47528693856162e-05
-3.699676677097e-05
-1.42188197868946e-05
-2.44497242361987e-06
-3.08961378680626e-05
-1.46676556712119e-05
-1.68692585400543e-05
-7.33020233030414e-06
-1.96436366159776e-05
-1.99077474775386e-05
-2.48260254461257e-05
-3.58491697586672e-05
-3.59208549195108e-05
-1.97861081486543e-05
-9.87963214136431e-06
-1.07469005986327e-05
-1.9157773618213e-05
-2.5857049872644e-05
-2.97445448625748e-05
-1.29993033988823e-05
-2.78709272384584e-05
7.95043413110909e-06
-3.22565015526892e-05
2.29826913465602e-06
-2.04327320711969e-05
-3.39382505446769e-05
-5.63263963757034e-06
-2.34513396010496e-05
-3.56630512536736e-05
-2.91289650107226e-05
-2.12378020512832e-05
-2.71910655736909e-05
-1.26263213119915e-05
-2.8097390408126e-05
-4.11662833500737e-05
-4.5328123130406e-05
-1.2146810218386e-06
-4.77286872001599e-05
-3.56811756605177e-05
-2.40795594326298e-06
-4.31420993035708e-05
-9.97319206893042e-06
-1.82122396206496e-05
-4.27540660791574e-06
-2.64323833005834e-05
-1.74867707598037e-05
-3.38511318820783e-05
-6.30697611296689e-06
-2.91129666979278e-05
-2.03112327872549e-05
-3.22915070735875e-05
-2.75954081404062e-05
-2.28956890571996e-05
-3.08500187014823e-05
-3.16521614128065e-05
-2.47929724587336e-05
-1.21972448186276e-05
-3.26328544581269e-05
2.42142999491503e-06
-2.9879734501064e-05
-4.52106131012233e-06
2.14589535633833e-06
-3.90727499172866e-05
-3.50772600889163e-05
-3.00254322605535e-05
-1.90868688284817e-05
-3.63947102396592e-05
-3.46577370288444e-05
-2.47253283675355e-05
-3.11593875613877e-05
-5.07105173084452e-05
-2.21744397959002e-05
-1.55148052478097e-05
2.97530081592963e-06
-3.66158681099328e-05
-5.21650424222993e-05
-1.32342322773664e-05
-3.97807139768751e-05
-2.77336090989859e-05
-3.3807022852559e-05
-3.80020821410698e-06
-2.17383854486093e-05
-8.0146248629026e-06
-3.64119544839853e-05
-2.32569908912543e-05
-1.19983834674574e-05
-3.29938333291759e-05
-7.19901184663661e-06
-2.91045286486e-05
-5.80601789244758e-06
-1.57235643226717e-05
-1.61173354357742e-05
-1.41449685583804e-05
-4.34702927930107e-05
-3.47876175833429e-05
-1.19648230524079e-05
-3.73148584005997e-05
-5.37780167659691e-06
-1.7999743276651e-05
-8.32998200978572e-06
-9.53081488373432e-06
-3.80636602687211e-05
-1.53128822476298e-05
-6.28769461697558e-06
-3.95642139671143e-05
-2.40310768587632e-05
-1.61106749781294e-05
-2.51626667698271e-05
-8.99665085391655e-06
-2.33787571087852e-05
-2.8303438054677e-05
-2.74121159679847e-05
1.03113528101633e-05
-1.53758556959616e-05
-1.20463550450909e-05
-2.20311105593132e-05
-3.19043537137488e-05
-2.1095046806102e-05
-2.22538018630171e-05
-3.29318609871432e-05
-2.40471642792584e-05
-2.33968613820993e-05
8.53052250003759e-07
-2.10710399648801e-05
-3.24832139454123e-05
-1.92265021906339e-05
-2.1255648198357e-05
-5.27705807898728e-05
-3.01926076783866e-05
-3.822331105801e-05
-2.83745923811191e-05
-3.25951959349158e-05
-2.58606319738521e-05
-3.83722805805376e-05
-1.91919320403187e-05
-5.52514702731178e-09
-2.99223297647225e-05
-3.38190765252046e-05
-1.01750365139573e-05
-1.23974900716854e-05
-2.31720611405534e-05
-3.9879453905573e-05
6.43393099224047e-07
-2.58342263490864e-05
-2.35349188922182e-05
-3.75432307652215e-05
-3.50316312492351e-06
-2.74080529059271e-05
-1.16033875844816e-05
-1.57294335189498e-05
-1.900918701553e-05
-9.15540238145389e-06
-3.49238147964543e-05
-2.68724506923811e-05
-4.35319853283158e-05
-2.00391153969244e-05
-8.23773731021328e-06
-3.14593432060478e-05
-2.3719931365667e-05
-1.61601295864605e-05
-2.86732045789888e-05
-3.37125310347483e-05
-2.41821934612539e-05
-1.76440041149981e-06
-2.68096253790835e-05
-7.83823740055026e-06
-2.0277379470258e-05
-4.192895413944e-05
-5.27843461050393e-06
-1.75212831321783e-05
-2.04677485326501e-05
-1.5568501133906e-05
-2.31120724338681e-05
-1.31260676308868e-05
-2.06745998258742e-05
-3.12566904879886e-05
-1.05861157730734e-06
-1.51711757740268e-05
-1.07788671821234e-05
-1.48667480641609e-05
-1.20274140199007e-05
-1.5897481923407e-05
-2.21064127149408e-05
-1.0953925537801e-05
-1.68550898526603e-05
-1.52535957646782e-05
-4.14447815463744e-05
-2.01392235937837e-05
-1.96878129225471e-05
-1.27347347169533e-05
-2.10269906056986e-05
-2.39295253463148e-05
-2.76460553905489e-05
-2.63824065109509e-05
2.16886478201351e-06
-2.72266128902118e-05
-2.26550423656704e-05
-1.24858713094745e-05
-4.95751179521534e-05
1.31216382711957e-05
-2.38203760259783e-05
-1.70437564597919e-05
-3.49553837616199e-05
-3.76405961229508e-05
-2.81558738212416e-05
1.84722598176417e-06
-2.48591101248884e-05
-3.0538815470262e-05
-1.80011471962265e-05
-3.12462557439313e-05
-2.24983689897359e-05
-9.44871978948808e-06
-1.49465789473859e-05
-1.01112830640534e-05
-1.50465887159946e-05
-2.12874309863348e-05
-1.55514980761055e-05
-1.9561895373709e-05
-2.38135282511616e-05
-4.13530215787487e-05
-2.39235393168769e-05
-7.54313004671145e-06
-6.02435451987497e-06
3.76498501331063e-06
-2.89066698830234e-05
-3.34439561912342e-05
-9.77602672326916e-06
-1.94259570724749e-05
-2.48089284346782e-05
-2.04681904903986e-05
-2.68379103573318e-05
-3.78525586632713e-05
8.93126983500534e-07
-1.35389163151904e-05
-2.86847404394007e-05
-2.72271124290338e-05
-2.57596067551975e-05
-2.32325921295709e-05
-8.67120447009255e-06
-3.78851383140424e-05
-1.45368762387005e-05
-8.88147221351473e-06
-2.18973418438839e-05
-2.38883695859896e-05
-3.50515094025898e-05
-1.37530553969124e-05
-3.1449344037757e-05
-3.95062583147403e-05
8.07686059613232e-06
-1.3717783971406e-05
-8.48124569897091e-06
-2.09439829670406e-06
-1.43507659224682e-05
-2.5144266155235e-05
-3.52802365808839e-05
-1.01625123749585e-05
-1.29557463389109e-05
-6.33519127450038e-06
-1.46452789270764e-05
-1.77242707928026e-05
-3.59973128663512e-05
-1.64016973362146e-05
-1.94480863333043e-05
-2.70274224765179e-05
-1.96886628898363e-05
-2.2524137682904e-05
-3.31419096162644e-05
-7.79349018475614e-06
-1.7927396522819e-05
-2.33912968893519e-05
-7.58958611886979e-06
-2.29922349710913e-05
-1.84501431907281e-05
-1.26149932442264e-05
-1.06679006971048e-05
-4.24836689428368e-06
-3.7402035397782e-05
-6.12863346660589e-06
-3.18659742495598e-05
-2.11196469348477e-05
-7.09469514953413e-06
7.29019363050876e-06
-4.68011014922606e-07
-2.12976916521074e-05
-2.09598185923344e-05
-2.65959297329055e-05
-3.10028755022235e-05
-1.43206464638336e-05
-1.59657255954818e-05
-3.31241440756444e-05
-3.5882930972879e-05
-1.13447306987074e-05
-4.22480052216816e-05
-1.6696653131449e-05
-2.8421573051159e-05
-1.65507888035761e-05
-2.01335324358826e-05
-2.90575753530235e-05
-2.05816933689869e-05
-1.65799158213949e-05
-3.41444263407968e-05
-3.00601382991023e-05
-2.37601777225442e-05
8.31548772994945e-06
3.2857358433986e-07
-1.94169148424468e-06
-2.03470436225229e-05
1.30529571801879e-05
-1.11793972353378e-05
-1.37122781859822e-05
-9.80058760069765e-06
-2.86284016940195e-05
-2.50798295373492e-05
-1.7942135950492e-05
-1.15206835624102e-05
-1.22212329228972e-05
-1.56586550578039e-05
-1.19669011876506e-05
-3.14195553802094e-05
-4.47284220349472e-05
-1.21919664305637e-05
-3.6008830185493e-06
-1.09920074847545e-05
-3.39536591738632e-05
-3.55344203016528e-05
-1.13647197701961e-05
-2.71722875821884e-05
-2.41644045914154e-05
-3.92612545215644e-06
-1.83255976363798e-05
-2.72129216118877e-05
-2.88443563362069e-05
-2.677729834883e-05
1.4048034777317e-06
-2.61763459419409e-05
1.06488056253526e-05
-2.65644864592758e-05
-2.41640603280041e-05
-4.17619343714316e-05
-1.18623825166436e-05
-1.69456794259218e-05
3.97708913806958e-06
-3.59980419504953e-05
-3.35513141053211e-05
-3.87607136516782e-05
-1.33375462206454e-05
-2.68211556999533e-05
-1.05976293955762e-05
-1.44891550773559e-05
-2.00509891772732e-05
-1.30595245623968e-05
-8.11657289671545e-06
-7.34407633507493e-06
-4.87031043769507e-05
-1.72992578420376e-05
-3.44810782778091e-05
-8.75980974646581e-06
-3.16498141446881e-05
-1.77498272518537e-05
-2.46437534723645e-05
-2.78583601109125e-05
-4.08238150162963e-05
-1.4840765165752e-05
-1.69136188720012e-06
-1.83003287085728e-05
-2.21176735017989e-05
-2.84869768970322e-05
-2.71484040792497e-05
-9.90060179057723e-06
-6.09691048535616e-06
5.49354889069451e-06
-1.98402372036967e-05
-3.21109214047347e-06
-6.07687198495504e-06
-2.21004037163285e-05
-2.05923326651811e-05
2.27299012747616e-07
1.77208161511e-06
-1.28301810988133e-05
-5.1780302116346e-05
-1.64976519850947e-05
-3.0059991481911e-05
-3.46217123310457e-05
-6.52881700498944e-06
-2.17329120323605e-05
-4.00803046749515e-05
-2.64150240563135e-05
-1.10311952996832e-05
-2.04104905069164e-05
-1.17700463545528e-05
-6.32833854699469e-06
-1.10554192040645e-05
-2.86126784750047e-05
-1.07506292502097e-05
-1.08091949051769e-05
-1.44855438221732e-05
-1.02199264904382e-05
-9.02474808940556e-06
-3.38881986616295e-05
-5.5486333953207e-06
-1.03700814239691e-05
-1.40291308419702e-05
-2.2279432406227e-05
-2.96216534981323e-05
-2.84079880955085e-05
-1.78386512157397e-05
-3.9286590504413e-05
-2.91226794207161e-05
-1.69300423552507e-05
-8.86297656057145e-06
-4.370004607504e-05
-3.77241616721868e-05
-2.10198252330177e-05
-1.30886371569404e-05
-3.03941076829177e-05
-1.94266587461295e-05
6.97646632631667e-07
-1.14685623911988e-05
-3.15507293029889e-05
-2.93667780125244e-05
-2.12517315269348e-05
-3.09627879783383e-05
-2.32224179676848e-05
-5.25754392101262e-05
-4.66292580251563e-05
-8.1887721525444e-06
-2.88459182922762e-05
-2.99385645956484e-05
-2.39534494436717e-05
-2.41806727695261e-05
-8.63015690753579e-06
-4.37003849896436e-05
-3.04277510528282e-05
-3.70648450294447e-05
-3.81535287429026e-05
-3.39984069316092e-05
-8.18619295290806e-06
-1.43195653657478e-05
-1.42648500657737e-05
-2.88596713502013e-05
-2.61331157951772e-05
-3.92019069653697e-05
-1.09786304085633e-05
-4.0521124905463e-06
-2.59892040625782e-06
-3.23297439991754e-05
-2.93626973239562e-05
-1.71698648933865e-05
-2.54985852289552e-05
-1.70345625426476e-06
-1.30225286729012e-05
-3.71853958868872e-05
-2.07467211614323e-05
-2.26293076244505e-05
-2.11953553834583e-05
-4.0230593785687e-05
-1.18392082150265e-05
-1.1437106692858e-05
-7.37608906242689e-06
-2.22967497137951e-05
-1.80451242113263e-05
-2.23170401917364e-05
-3.40947826847748e-05
-3.03961833788701e-05
-4.05328062563498e-05
-7.72206412320333e-06
-8.32559057598741e-06
-1.59088045127293e-05
-3.15184631239679e-05
-3.07234703227146e-05
-2.47389330032524e-05
-9.1218114745756e-06
-3.60851393380654e-06
-1.68545178873688e-05
-3.48790878089248e-05
5.79370905565588e-06
1.10062472318766e-05
-2.02827326422481e-05
-1.71291017473634e-05
-1.21205671758006e-05
-1.11339490416879e-05
-4.14477941832035e-05
-3.85304598135486e-05
-1.6012950080461e-05
-2.49825671728387e-05
-4.10311525809082e-05
-1.59890866504239e-05
-1.15108305555568e-05
-2.29060578101891e-05
-6.85299921841463e-06
-1.48174359551397e-05
-4.49299268502183e-05
-2.18280738705944e-05
-1.60789522410604e-05
-1.76969838276691e-05
-1.95530734240272e-05
-2.44367407777703e-05
-2.48122806356811e-05
-1.14649571198123e-05
-6.13231555845163e-06
-2.07238681536685e-05
-2.94457104737311e-05
-2.28905112858045e-05
-1.29143526317479e-05
-2.3428839090473e-05
-3.09419632384026e-05
-1.29186910670629e-05
-2.12426359581234e-05
2.02653072499722e-06
-1.18538673889066e-05
-1.04875162266354e-05
-2.89428683102523e-05
-9.28441680673709e-06
-2.89638709916359e-05
-1.20222783727891e-05
-1.36491567336822e-05
-3.39638407164852e-05
-3.01050159002691e-05
-3.43014542253308e-05
-2.66452635918883e-05
-2.01677105401259e-05
-3.61154429681673e-05
-3.91432775432404e-05
-3.42590942041076e-05
1.42585236192617e-05
-4.54974892607253e-05
-1.8644811787804e-05
-3.7735924347602e-05
-2.61669377980077e-05
-1.33721486370013e-05
-2.94405725274685e-05
-2.28535962292686e-05
-3.21820228158315e-05
-1.98334419281355e-05
-3.73207167627319e-05
-2.90522135358114e-05
-2.25900949422547e-05
-2.32435837124413e-05
-3.15425530629795e-05
-1.86107781894592e-05
-1.87030683137646e-05
-2.60320463937055e-05
-1.25251983765163e-05
-2.20264491674988e-05
-9.7625561936688e-06
-4.35065742694883e-05
-1.99988771781264e-05
-3.16815827234999e-05
-3.28383490264827e-05
-1.71990137518384e-05
-5.07158365211398e-06
-3.24163935373778e-05
-4.36691850553772e-06
-1.25225753327852e-05
-4.4020987834802e-05
-9.73967462010148e-07
-7.95349989698163e-06
-2.16763857783987e-05
-2.40969806902643e-05
-1.82204022106077e-05
-6.54879900412172e-06
-1.32272872668228e-05
-1.64127431415335e-05
-1.35863148802874e-05
9.41829947950193e-06
-6.82291283147317e-06
-1.2231726648294e-05
-1.41741569950592e-05
-2.64754873040719e-05
-1.7381885777407e-05
-1.82947702557073e-05
-2.23438086305625e-05
-2.79914512270888e-05
-2.23100461710042e-05
-3.78794109265943e-05
-1.4400081919921e-05
-3.06805480997391e-05
-2.17756556531888e-05
-1.9225005170768e-05
-1.52625975051275e-05
-4.46160725956942e-05
-3.6012536865568e-05
-7.59205181279935e-06
-1.43644322500152e-05
-1.95373105288343e-05
-3.27132486881349e-05
-2.04792375798419e-05
-2.85824992528696e-05
8.33234366159257e-06
-7.985977564908e-06
-4.9548172177003e-05
-4.96433506191326e-05
-5.72422711302337e-05
-2.67985721500216e-05
-1.06317758991985e-05
-3.09088453971679e-05
-2.20689520375521e-05
-1.7536384159724e-05
-8.45639568735542e-06
-4.56062844716218e-05
-3.53497428436337e-05
-1.51448584784518e-05
-3.00326494166502e-05
-1.86075210592397e-05
-2.19086087479594e-05
-1.86029738826733e-05
-3.77087726129134e-05
-2.79492137687933e-05
-1.28475200159594e-05
-3.0968063217494e-05
-3.56390972596212e-05
-2.50026384617987e-06
-2.90250939209689e-05
-2.58877385533653e-05
-1.21955122008371e-05
-1.11940835676993e-05
-1.3273011933331e-05
-1.47326835827716e-05
-4.66214249375163e-05
-1.03031045395048e-05
-2.72357588054036e-05
-9.54230465021778e-06
-6.50796760850315e-06
-2.78445603134432e-05
-2.89869647665866e-05
-4.61632411777097e-05
-1.43476090368744e-05
-2.76988908169024e-05
-2.6493238256178e-05
-6.74164536034786e-06
-2.9681095000338e-05
-7.26217730161847e-06
-3.61993726542746e-05
-1.90691971288865e-05
-4.32152555244291e-05
-1.57461271774582e-05
7.47443864668409e-06
-9.03792167402048e-06
-4.53618517671533e-06
-3.14243759419793e-06
-3.28464521396038e-06
-4.40264927940008e-06
-2.01779902134273e-05
-2.43404279523216e-05
-1.93050023931173e-05
-2.7425344623473e-05
-3.46496785695211e-05
-2.30999802744754e-05
8.34991051047018e-06
-2.44046113768494e-05
-2.07468034287702e-05
-1.39796456907327e-05
-1.6892448415127e-05
-1.43396826640157e-05
-3.03300171892188e-05
-2.6632726437094e-05
-2.79946820386897e-05
-1.51849981703603e-05
-2.87335297880412e-05
-2.49934091833177e-05
-1.00466406913322e-05
-1.38775975981878e-05
-1.03307685276563e-05
-9.44451871490397e-06
-4.35018165803176e-05
-4.02172170335318e-05
-2.57410747815578e-05
-3.44650555854146e-05
-3.12290850863378e-05
-2.44204378742439e-05
-3.24435241275056e-05
-2.38257960310246e-05
-3.54055264348405e-05
-2.10692917156485e-05
-2.21897803770915e-05
7.96012866339121e-06
-3.10283822537322e-05
-2.50317459161923e-05
-2.21991865973688e-05
-1.20038519044888e-05
-1.19026239964955e-05
-1.10393598720113e-05
-1.50402857210455e-05
-1.21461347888714e-06
-2.96945560361007e-05
-2.39501848940073e-05
-2.34569721598088e-05
-2.97605041753217e-05
-3.59963802032553e-05
-2.36894416226308e-05
-1.40216122703256e-05
-1.42722365307633e-05
-1.58444704180766e-06
-1.36615399123761e-05
-1.88156898430539e-05
-1.59840094671153e-05
-4.37349692283376e-06
-6.25128742593867e-06
-4.8046963622674e-05
-8.63733688922654e-06
-1.12269269160261e-05
3.87214948035154e-06
-6.59541956545277e-06
-3.68763102989848e-05
-5.74082236272081e-05
-1.510089837914e-05
-1.67981604767826e-05
-1.38763714234327e-05
-4.02638489972337e-05
-1.97001370231926e-05
2.71043547483318e-06
-1.39819947578015e-05
-8.42769344631045e-06
-1.48026419824779e-05
-3.01897206708821e-05
-2.8115050590794e-05
-2.94373918963121e-05
-2.23868994613318e-06
-1.77694421852105e-05
-1.24223174052236e-05
-2.83132086467943e-05
-1.059137749073e-05
-3.10459273532401e-06
1.3378786283916e-06
-1.5522162304612e-05
-3.18167654997537e-05
-3.74119727329041e-05
-4.31886100514259e-05
-7.49471733259949e-06
-2.27037879043118e-05
-1.49212168059329e-05
-2.39174567641353e-05
-4.72986306310867e-05
-4.67436331210936e-05
-2.72357500620084e-05
-3.12992025562943e-05
-2.73339181434652e-05
-3.9696724181543e-06
-1.01599840016538e-05
-2.66155279465865e-05
-2.55260378066707e-05
-3.06190888790863e-05
-3.35496852804334e-05
-2.7263783222187e-05
-2.50851612484401e-05
-1.41372027509302e-05
-2.36626398769999e-05
-6.03569138874823e-06
-2.14034740370987e-05
-1.14779912454823e-05
3.42705074319174e-06
-7.64175825288598e-06
-2.41248580670723e-05
-3.02184836994998e-05
-5.5992799944151e-06
-9.82594121458742e-06
-1.82179431608884e-05
5.50207377274661e-07
-2.10909973240345e-05
-3.32368870756895e-05
-2.30325824845495e-05
-4.0610759990732e-05
-1.22881186105453e-05
-2.09485049380736e-05
-1.86658434278237e-05
-1.97119476387093e-05
-2.34092875628824e-05
-3.97487350320896e-05
-7.4579193844328e-06
-6.75624230591171e-06
-1.90903465675103e-05
-9.54886127773196e-06
-2.57456606457098e-05
-1.93376415572818e-06
-2.24988255477662e-05
-4.17494158084452e-05
9.60088608462349e-06
-3.28988766330191e-05
-3.35784653322684e-05
-2.24906620146139e-05
-1.5753402982043e-06
-6.96292480424482e-06
-2.436591574596e-05
-3.22808379049911e-05
-8.21923708145843e-06
-1.59623041118503e-05
-3.56072104745075e-05
-2.68872140937032e-05
-1.11795116734015e-05
-5.17815333696358e-06
-3.96315896333066e-05
-3.93932411056012e-06
-2.06956609197218e-05
-2.16871866681381e-05
-1.18213320188671e-05
-2.25795880554246e-05
8.4699492729995e-06
-1.08083835917932e-05
-4.90737062025673e-05
-3.50434617535694e-05
8.2092088648259e-06
-1.19966869794693e-05
-3.16344504944313e-05
-3.6525318639844e-05
-2.29907423876991e-05
-1.26049590167571e-05
-1.63903815143548e-06
-2.73443441814367e-06
-2.72192774502704e-05
-3.28585659780003e-06
-3.61117141908455e-05
-1.70723381402121e-05
-2.08420415236354e-05
-1.42539957982467e-05
-2.52580145943501e-05
-6.45534645783335e-06
-2.92411459505525e-05
-5.1329335569058e-06
-2.07833928902881e-05
-2.90712796164219e-05
-1.61832189400455e-05
-1.24015235755525e-05
-1.58203038895122e-05
-1.92517603422356e-05
-4.15267095336354e-05
-2.27789345931649e-05
-3.47119119121274e-05
-1.16524204309496e-05
-1.67274245594873e-05
-1.26318439009596e-05
-1.20923853383071e-05
-3.57975172191126e-05
-1.86460885929526e-05
-2.39647602949665e-05
-2.66218145906526e-05
-1.97361345512399e-05
-1.55883666445339e-05
-1.79348948467719e-05
-2.33546124197114e-05
-8.10393095216044e-06
-3.71922235823163e-05
-4.19581009009869e-05
-3.25161569673207e-05
-2.47691769753414e-05
-2.66196396955377e-05
-2.52482853710304e-05
-1.84504017803001e-05
-2.40257555548151e-05
-1.39462140286737e-05
-2.10097926223745e-05
-1.44799382666074e-05
-1.61978420976804e-05
-1.46584404516711e-05
-2.68871726820506e-05
-4.17399496131865e-05
-7.63791335343259e-06
-1.58719161143778e-05
-2.21468916070915e-05
-1.66501524245527e-05
-1.55902888604213e-05
-1.79760656684353e-05
-1.59200484368189e-05
-1.00571878891409e-05
-2.55864288805088e-05
-2.72090607029733e-05
-2.24644742268606e-05
-1.18118947813444e-05
-9.80914087397281e-07
-2.22893463890899e-05
-1.77455863140321e-05
-1.72300000769428e-05
1.06365022175556e-05
-2.41647295218474e-05
-3.22840752337037e-05
-2.35100459615422e-05
-2.30537200030785e-05
-1.98737174827119e-05
-1.05765714522093e-05
-2.45264413796586e-05
-1.97724761966944e-05
2.5406110341074e-06
-1.43281846760225e-05
-3.4880769716394e-05
-1.29132969944783e-05
-2.46566500429016e-05
-3.6220988443682e-05
-2.22553840343997e-05
-1.30037838592156e-05
-1.16866844135588e-05
-2.20712437381102e-05
-2.66055828778259e-05
-1.35088356599819e-05
-1.46062749993376e-05
-1.41484130856472e-07
-2.03861556440699e-05
-4.21045737893339e-06
-2.95546862825731e-05
-3.97153869041025e-05
-2.40889696682156e-05
8.50311063310514e-06
-1.19626158899831e-05
-3.1615158026787e-05
-3.98682407913121e-05
-3.25927552469949e-05
-3.91942779562434e-05
-2.11116283566891e-05
-1.19328863726511e-05
-1.18664188039141e-05
-2.6276426872405e-05
-2.71848569546357e-05
-8.90612002070883e-06
-2.75531099909504e-05
1.52756246871042e-07
-2.57171889112347e-05
-2.21035280005363e-05
-1.37258443012304e-05
-2.98177676270704e-05
-1.36122249221453e-05
-3.42286126322471e-05
-8.98937231329421e-06
-2.25443171347081e-05
-3.51344895427569e-05
-3.46048320309775e-05
-1.39961228404786e-05
-9.95968269902426e-06
-2.34959651858412e-05
-1.00417212686339e-05
-1.61832359460963e-05
-9.46362756468939e-06
-2.12476564011474e-05
-2.05426877073053e-05
-1.97916609613015e-05
-4.06787984068526e-05
-3.84055417247819e-05
-1.20675399266816e-05
-1.25530233889214e-05
7.76153688515152e-07
-1.90331277323788e-05
-2.73336091219367e-05
-8.57094673345166e-06
-2.41361170985432e-05
-1.80524786279658e-05
-4.07587377691835e-05
-1.21095673304863e-05
-7.71929223877119e-06
-2.60298025093934e-05
6.35925946537913e-07
-2.55374218394403e-05
-1.2770335169822e-05
-2.01009808217438e-06
-7.63800771815911e-06
-1.01456957110444e-05
-1.39094259491343e-05
-8.25795100812474e-06
-2.14919252870393e-05
-2.53063709517942e-05
-1.68641195951424e-05
-2.18625882494067e-05
-3.27946783964375e-05
-1.15650767859181e-05
-1.46873730234382e-05
1.01957006580588e-07
-1.66275596705444e-05
-6.0146743423219e-06
-1.28993460816438e-05
-6.52930419855371e-06
-4.00364106406667e-06
-1.72718265982525e-05
-2.90956618335712e-05
-6.94216495256299e-06
-2.3492601363108e-05
-2.76990339569084e-05
-2.24539383552988e-05
-1.15603018858394e-05
-2.81191827467701e-05
-4.462350407902e-05
-2.00997096756767e-05
-2.44123753021886e-05
-1.41457021084675e-05
-1.97404915500751e-05
-3.21955497308391e-05
-2.94730454401317e-05
-2.87529619147329e-05
-2.06753701652781e-05
-3.31840456776263e-05
-2.79955115183691e-05
-1.29265003053474e-05
-3.65581457377879e-05
-2.30400044565322e-05
-2.64139917172773e-05
-1.50220175757748e-05
-2.57001616546699e-05
-6.81094285686638e-07
-2.25879143378462e-05
-2.97706356912875e-05
-2.81868629420629e-05
-2.69985539914594e-05
-2.37473359049517e-05
7.384263474693e-06
-2.53284893299857e-05
-3.53562637617317e-05
-2.48098062320037e-06
-2.9398477510535e-05
-8.23532252780246e-06
-2.93798637742572e-05
-3.49879252995095e-06
-1.95235533507878e-05
-1.50840301572472e-05
-2.46624578644632e-05
-2.01291089992746e-05
-1.96698743382401e-05
-9.62672781212978e-06
-5.04007916229272e-05
-7.20869723797656e-06
-1.17875492737989e-05
-1.80423504981114e-05
-2.43425372796338e-05
-1.6740373394787e-05
-3.36672937861177e-05
-3.41121910371559e-05
-1.04019181832014e-05
-2.79187076078084e-05
-1.75461257956405e-05
-5.94441412166108e-06
-2.02055494733748e-05
-1.22287612138159e-05
-3.37561044779371e-05
-1.97769844919374e-05
-5.27227559745645e-06
-3.78684775097684e-05
-1.057176149959e-05
-2.86869589883684e-05
-2.83174826897911e-05
-3.42393993146131e-05
-1.53305049637996e-05
-3.44877466938825e-05
-3.43801321894674e-05
-2.23977526749547e-05
-1.53739241431569e-05
-2.64906540746545e-05
-2.03177786194124e-05
-3.21938123636022e-05
-4.21461677627765e-06
-3.21463901771533e-05
-2.4068698537241e-05
-2.20416308023437e-05
-3.52080672278452e-05
-9.40242618968604e-07
-1.3656290890823e-05
-1.38602908626901e-05
-5.06111717430138e-06
-6.12471616068362e-06
-2.30275235018871e-05
-3.60973963238045e-05
-1.06464608002504e-05
-1.96508921953526e-05
-8.37412035934426e-06
-2.87331205456683e-05
-2.87196478481995e-05
-2.51991630350954e-06
-2.5972804885332e-05
-3.22321970856102e-05
-2.31900279212059e-05
-8.18840215929097e-06
-1.96651023574648e-05
-4.23589174046955e-05
-2.66652147144185e-05
-1.2616054919937e-05
-2.84243005105319e-05
-1.4863819572063e-05
-2.78723102788467e-05
-2.27770806946601e-05
-2.73864219045218e-05
-2.14671631918377e-05
-1.09427677226847e-05
-1.36026206404698e-05
-4.20761047126369e-05
-3.74810890735018e-05
-1.01325578089716e-05
-3.26293548418348e-05
-2.38247334883243e-05
-2.88563212014903e-05
-3.25236499527383e-05
-2.77018284557098e-05
-3.51088579026974e-05
-1.07253086098171e-05
-2.46563588057497e-05
-6.54796049112548e-06
-2.8659960024959e-05
-3.24553326315688e-05
-3.10083696945519e-05
-3.34718403016291e-05
-2.91447676859347e-05
-8.10567230118624e-06
-3.70593446676804e-05
-8.62342020706175e-06
-3.11215457354406e-05
-9.67053830421859e-06
-1.97754233018158e-05
-3.97321907877905e-06
-2.2261723951161e-05
-2.4122790468593e-05
-3.65363705573171e-05
-1.056873713391e-05
-4.22587824420715e-05
-1.7515079269664e-05
-1.42570807487105e-05
-4.03441523224684e-05
-5.54916064585733e-05
-1.52396189363116e-05
-2.51211499871097e-05
-8.25929556813113e-06
-2.72611634548594e-05
-1.06899432599878e-05
-1.33433243229883e-05
-1.48651442797549e-05
-1.42603917711201e-05
-2.94909583387815e-05
-5.55968585373785e-06
7.08209889083947e-06
-3.15402985354046e-05
6.08492723622911e-06
-9.65366269823764e-06
-1.42852691651375e-05
-7.00974395674858e-06
-5.70412808549516e-06
-1.38235935345519e-05
-6.98127204878741e-06
-1.52869801169786e-05
-2.59191464605931e-05
-2.06088832090632e-05
-1.64126159940921e-05
-2.40508586930103e-05
-1.59681171442604e-05
-1.45260882536444e-05
-2.01166019766521e-05
5.44008830615978e-06
-1.29097539237297e-05
-1.81369991816839e-05
-2.89950655327487e-05
-1.35248008377978e-05
-2.87649833560321e-05
-3.04816986042778e-05
-2.88872805139628e-05
-2.61795295666388e-05
8.43382208571113e-06
-2.76466387209333e-05
-2.95269107291961e-05
-2.42972672929714e-05
-3.74995342217455e-05
-1.84928865588538e-06
-1.85678216984201e-05
5.75580984867254e-06
-2.41516068290141e-05
-2.19696876044254e-05
-2.93413367089406e-05
-1.43047463398768e-05
-1.1697944299209e-05
-4.47331353495213e-06
-2.99286011998249e-05
-2.08724160383751e-05
7.87717152312549e-06
-2.50033253507775e-05
-1.51746340656835e-05
-1.04306278317684e-05
-6.58940274941765e-06
-1.8738434142758e-05
-7.47742072180715e-06
-6.90237758990337e-06
-2.60917563824284e-05
-1.65944840794904e-05
-4.42964611444039e-05
-2.4872529108088e-05
-9.73629998834245e-06
-2.56009860632108e-05
-9.55069743145925e-06
-2.15453841871048e-05
-4.01177879599909e-05
-4.79720619195511e-05
-4.75807057606146e-05
-2.78494633148141e-05
-1.2963785719643e-05
-1.74893786323971e-06
-2.71691216467093e-05
-2.50620082697679e-05
-2.44269290641273e-05
-5.27228711810879e-06
-1.33074210453197e-05
-2.84758691861268e-05
-2.57317483001842e-05
-7.61871823562747e-06
-2.1096430628284e-05
-1.73309474080957e-05
-2.77343480679174e-06
-2.264175484995e-05
-1.64717235583128e-05
-7.7654599188669e-06
6.09018841174735e-07
-2.49604462697478e-05
-7.98156838066085e-06
-2.64090847456619e-05
2.17853122498306e-07
-1.0194991663999e-05
-2.26634750656812e-05
-1.8626419000541e-05
-2.50821351577819e-05
5.15396009615716e-06
-1.67438686670473e-05
-2.13017227833645e-05
-6.10573362071648e-06
-9.80237736607836e-07
-5.6948336623807e-05
-3.77782274289802e-05
-3.8193777829663e-05
-2.00611450588274e-05
-1.47427312725497e-05
-1.091685187668e-05
-3.08544781984516e-05
-1.22795555867122e-05
-1.85231672925006e-05
-1.64343861797556e-05
-2.07615162474597e-05
-5.76629739179831e-05
-2.1233450294583e-05
-2.89088609521789e-05
-5.45663574375956e-05
-3.82851537153781e-06
-1.47789993577567e-05
-7.82110285666636e-06
-5.66331705731646e-06
-3.13503821496206e-05
-2.25450893530172e-05
-1.41351715420724e-05
-9.72275966551687e-06
-1.40217378204845e-06
-3.24252499333354e-05
-1.51735169785648e-05
-4.50888488171944e-05
-2.4188269594041e-05
-1.62706550690584e-05
-7.34729302321558e-06
-3.87055344660066e-06
-1.97091428911224e-05
-2.12039992421526e-05
-2.66987288377616e-05
-5.6872942883552e-06
-2.80067825118069e-05
-2.12274489362298e-05
-4.73127790166767e-05
-2.2864747793172e-05
-4.91481555869141e-06
-2.49023296460653e-05
-4.88133263669841e-05
-1.78256042555082e-05
-3.03333616848414e-05
-2.18327506899077e-05
-9.18602489324706e-06
-1.7129653410051e-05
-3.29160103925078e-05
-2.43666968609773e-05
-1.73207961017016e-05
-1.84331186280346e-05
-1.44418288429601e-05
-2.57343865834841e-05
-1.90872511174703e-05
-6.31815231003899e-06
-3.68322516375341e-05
-2.51277385081133e-05
-2.93855797467583e-05
-3.28502782939346e-05
-4.80279214580281e-06
-2.08569816640611e-05
-3.77098067164134e-05
-4.25701344376822e-05
-2.1099803810992e-05
-2.35024239924345e-05
-9.03945897597035e-06
-2.62850272280818e-05
-2.46975560066607e-05
-4.23224902603732e-05
-1.76510309389416e-05
-2.73970719983555e-05
-1.24962028823683e-05
-8.02750279340069e-06
-2.18206073843079e-05
-1.46642342851447e-05
-8.98312569347118e-06
-3.02532762158771e-05
-2.31545820808406e-05
-3.19502735316675e-05
-1.95934516317521e-07
-1.86593736098687e-05
-1.45917547045275e-05
-7.46942208133364e-06
-4.16611912595526e-05
-2.98949398624772e-05
-2.76228113299055e-05
-1.19807130375823e-05
-2.68789136277358e-05
-4.58369652035273e-05
-1.78890780589609e-05
-2.92773579281981e-05
-1.9105678703694e-05
-1.70122680798678e-05
-2.82486538147988e-05
-3.006549101101e-05
-4.34594716981658e-05
-5.70214442593655e-06
5.79221745727832e-06
-3.08622954082229e-05
-3.290664473561e-05
-2.32707973426827e-05
-3.27967050591142e-05
-2.9815355408261e-05
-1.2654497493112e-05
-1.51143562150466e-05
-2.08641020321069e-05
2.0568283529419e-06
-2.26522421749415e-05
-1.38909018797375e-05
-9.87203824165778e-06
-9.58022373076824e-06
-2.01803809107395e-05
-1.27166448254466e-05
-1.13489168548078e-05
-3.498053078351e-05
-2.79256295859363e-05
-2.71340517138188e-05
-6.81733202254794e-06
-4.04851454507178e-05
-2.77989952099511e-05
-5.54293596760741e-06
-1.43987398812068e-05
-3.40034630690562e-05
-3.37851703294088e-05
-4.38503746577056e-06
6.38868772442902e-06
-6.95391089909385e-06
-3.5607271250444e-05
-4.40484131376215e-05
-1.31166725996574e-05
-3.35762563430998e-05
7.49389991090597e-06
-1.99519256763402e-05
-1.26844767321573e-05
-3.16584093087857e-05
-9.29413000490714e-06
-1.87314796983328e-05
-3.76124345201953e-05
-2.96426782180687e-05
-2.55932419909059e-05
-4.22324047168373e-06
-3.66288340737324e-05
-3.99060573581401e-05
-1.42181728606079e-05
-1.18099434979181e-05
-1.4839850827993e-05
-1.88288969261897e-05
-3.65277708980837e-05
-9.06734184626969e-07
-3.56722730098693e-05
5.40809306594972e-06
4.14808639574605e-06
-7.27277274018942e-06
-1.95305806169715e-05
-1.03629225634381e-05
-3.90736916192561e-05
-2.06411775167228e-05
-1.84807462324767e-05
-7.48301727163925e-06
-1.8126490010628e-05
-8.14920801380792e-06
-1.39759015512616e-05
-2.10559956683092e-05
-8.62732024889659e-06
-3.74839470891624e-05
-4.70876152809288e-05
-2.99413706989283e-05
-1.51103947404036e-05
-4.20946695271773e-05
-8.72513646515901e-06
-2.38771299406004e-05
1.87396690491648e-06
-1.52614728380644e-05
-1.16268200508228e-05
-2.3187400858851e-05
-2.9924393593938e-05
-5.97981949303472e-06
-2.03778385641687e-05
-3.20093412395633e-05
-2.07013029115699e-05
-1.27699561632849e-05
-1.25618973755066e-05
-2.42714915460697e-05
-2.55217958304423e-05
-3.13188228059769e-05
-1.27203423581748e-05
2.93736736524055e-06
-1.03297073872422e-05
-1.01179484808421e-05
-8.61764147499192e-06
-1.94533831479292e-05
-1.69263776857236e-05
-1.53691909831889e-05
-1.6404341261888e-05
-3.53174140324331e-05
-7.67218406081806e-06
-1.32627829504685e-06
-2.88402472325729e-05
-3.41764395814494e-05
-2.37902422954926e-05
-3.4756385245123e-05
-1.62617743127615e-05
-3.20501352975413e-05
-1.48985603827551e-05
-5.46341296934685e-06
-8.0940926502673e-06
-4.03349832650079e-05
-2.52796640453286e-05
-6.9363514972278e-06
-2.61861496926502e-05
-2.62076354440146e-05
-2.00156955859248e-05
-1.89435461179776e-05
-6.75847872438927e-06
1.13095952740768e-06
-3.31280728981391e-05
-8.3083422699786e-06
-4.11950995086322e-05
-1.30665285072114e-05
-2.47618205459705e-05
-8.00790212833333e-06
-1.33186806442313e-05
-2.89789590597526e-05
-4.19062135208043e-05
1.16244970338308e-06
-1.34230012796297e-05
-1.44171230591835e-05
-2.38055278723322e-05
-1.52288310713396e-05
-7.09977964116785e-06
-3.11282083299548e-05
-2.48127595221028e-05
-2.11966476301276e-05
-2.10508872219612e-05
-3.5438113472904e-05
-2.53779564613055e-05
-2.1796082482112e-05
-3.17973947776596e-05
-6.21134869780381e-06
-6.84909747827685e-06
-8.06288135601148e-06
-3.1561123748132e-05
-2.9185004710153e-05
-1.48391961503866e-05
-1.16631776163394e-05
-1.50034796078149e-05
-1.11846396424884e-05
-1.4666310306169e-05
-8.47551404256402e-06
-4.54160058035566e-06
-1.59077254419971e-05
-2.12279249324843e-05
-3.64482084048367e-05
-8.70322862098725e-06
-2.95936450206709e-05
-2.24902108982135e-06
-2.65220482060647e-05
-4.78584795949898e-06
-1.23216099897866e-05
8.79990819747368e-07
-2.39991281583836e-05
1.20698746421759e-05
-1.58023408088273e-05
-3.03949750115414e-06
-2.33864119656156e-05
-3.7698762836344e-05
-2.38945045071595e-05
-3.68831143506297e-05
-1.81284536635407e-05
-1.13352998346314e-05
-1.17849248126859e-05
-1.07247162645801e-05
-1.57475641839169e-05
-9.63010873532583e-06
-2.37634593773108e-05
-3.54908916501905e-05
-2.03594351967252e-05
-1.81345670397437e-05
-2.07324878513272e-05
-2.07109031465214e-05
-4.33023849228029e-05
-2.35077321195783e-05
-2.7476263391108e-05
-2.06087588674516e-05
-8.51891112104417e-06
-4.48741121457402e-05
-1.73183640262757e-06
-2.38058981262633e-05
-5.24869696362024e-05
-1.2855603292554e-05
-2.67911225607894e-05
-2.03015410294798e-05
-2.44858316035107e-05
-2.44980664153184e-06
8.4702618627432e-06
7.17169337856251e-07
-8.70275588666631e-06
-1.64938223823349e-05
-3.05632023520399e-05
2.94710183288126e-06
-2.66238804718499e-05
-2.29518993723084e-05
-1.8900502460553e-05
-1.30481030146304e-05
-3.92665739443432e-05
-3.6013068510683e-06
-2.80390570217204e-05
-3.26943372961724e-05
-2.38075245486389e-05
-3.0000736800437e-05
-2.76499244992585e-05
-2.21357901759859e-05
-2.49694796778211e-05
-1.65623197689055e-05
-1.32697484593055e-05
-1.54280943142195e-05
-3.01775943689515e-05
-4.03383526004579e-05
-1.07149134597702e-05
3.13314485723568e-06
-1.25828052683149e-05
-2.19236300520144e-05
-2.15225045707643e-05
-2.0774245324616e-05
-3.51218489068419e-05
1.34460680115419e-05
-1.02478083873808e-05
-2.36592118995622e-05
-8.96795258571733e-07
-6.12136372168757e-06
-2.25257253246996e-05
-2.62806693784825e-05
-1.81728945232094e-05
-9.93819465900257e-07
-1.83030022324279e-05
-1.84034705017073e-05
-2.33584048382866e-05
-4.90840720038117e-05
-4.54674160915989e-05
-3.64671998715697e-05
-2.72108404147197e-05
-2.26622824925689e-05
-1.29654669567517e-05
-1.85302106846821e-05
-1.01006813286431e-05
-1.97969622131364e-05
-1.77516452690018e-05
-1.42702259574058e-05
-1.80411619925161e-05
-2.98329109463318e-05
-2.51046108063406e-05
-8.61700235743681e-06
-2.91722848166299e-06
-3.52342348255199e-05
-7.4064046551726e-06
-1.4173738860194e-05
-7.73597787433558e-06
-3.56559484857494e-05
-2.77309749815172e-05
-2.15137307810384e-05
-3.05186740103911e-05
-2.79378123524082e-05
-3.13127101612466e-05
-2.01176054405627e-05
-1.65606436526272e-05
-2.05797886550803e-05
-1.4018606733383e-05
1.15014666719787e-05
-1.39777921258509e-05
-1.35868172940061e-05
-4.59267309334826e-06
-1.4595968362371e-05
-1.27977705128622e-05
-2.17150890335754e-05
-3.37115519834662e-05
-1.83037743572995e-05
-1.56940318852325e-05
-2.14569548711072e-05
-2.640384112039e-05
-2.60162029689387e-05
-4.18352017456329e-05
-3.46721558062859e-05
-3.66518104745235e-06
-3.33111854194633e-05
-1.23543048751864e-05
-1.93324767567293e-05
-3.74612278814911e-05
3.50476508856249e-06
-6.27302083915833e-06
-1.42983192445299e-05
3.78725310194731e-07
-2.08999602301756e-05
-3.97609591855114e-05
6.51990445315976e-06
3.02600231332482e-06
-2.75266022030246e-05
-8.65361873295348e-06
-1.92838251918412e-05
-2.18159347472073e-05
-2.20532438268561e-05
-2.56809114359783e-05
-1.66520526456334e-05
-2.05879214518739e-05
-1.43987488243724e-05
-4.56307994190379e-06
1.19340986844201e-05
-3.29328749058972e-05
-1.07284381600887e-05
-6.97635545256146e-06
-3.05391985920096e-05
-3.88600669802607e-05
-4.19611292008898e-05
-2.73551832988076e-05
-2.12013297364818e-05
-2.65297558929825e-05
-5.65698996057517e-05
-2.13410256337733e-05
-1.44414859017779e-05
-2.42078039388494e-05
-2.42701996574541e-05
-2.83481126025535e-05
-3.75764463185393e-05
-1.41878487951409e-05
-1.07792905001909e-06
-2.9955285790419e-08
-1.18194774119466e-05
-2.25219749790298e-05
-1.4616009480334e-05
-2.747628064806e-05
-5.81896195801262e-06
-2.97305366566391e-05
-2.10498997129925e-05
-1.2776021572514e-05
-3.66240833352033e-05
-1.94393808607373e-05
-2.05339881271106e-07
-3.51659958343155e-05
-1.96935094501142e-05
-2.61537651129162e-06
-3.06450001714484e-05
-1.0536592886965e-05
-2.69495205197892e-05
-2.80150653429037e-05
-1.69485335305928e-05
-2.30700731743988e-05
-1.53407150390707e-05
-2.92993828838006e-05
-4.67618805552526e-05
-2.07095282215823e-05
-1.12888749659294e-05
-2.31108572184961e-05
-1.4636620086947e-05
-2.44926823159738e-05
-2.50909210383322e-05
-3.36104187591613e-05
-1.41470572966611e-05
4.25314515930651e-07
-3.51297012550866e-06
-3.11333443137523e-05
-2.38855644067783e-06
-2.23740237668903e-05
1.19486399356048e-06
-1.65283540517032e-05
-1.2554296959563e-05
-1.7439527303999e-05
-1.42437938817347e-05
-3.67623934981668e-05
-7.04561000431618e-06
-1.42891775377255e-05
-1.92861110580732e-05
-8.07598094718968e-06
-1.7280905075267e-06
-4.42224172071112e-06
-2.11960753030642e-05
-3.57466932671361e-07
-3.54643678900487e-05
-1.58606899103231e-05
-3.20830720235062e-05
-1.71943437664846e-05
-3.03199353102498e-05
-1.80659141636959e-05
-5.80464473341685e-06
-2.30962147104977e-05
-2.17744121065768e-05
-1.73472614191171e-05
-2.33769831209319e-05
-8.7007333725999e-06
-3.75519199926314e-05
-3.12865123186032e-05
-1.55596494782247e-05
-1.17888724616931e-05
-1.04466497327864e-05
-2.93782842544e-05
-3.90631244147743e-06
-2.31713624668332e-05
-2.61739549652714e-05
-3.04817289982371e-05
-1.74259648350128e-05
-8.598582678356e-06
-1.69863231325261e-05
-1.36449745604315e-05
-2.77867220389426e-05
-1.78545952899117e-05
-2.42469855532799e-05
-4.13967073115573e-05
-1.53130119237235e-05
-3.49724581591204e-05
-1.27814075838793e-05
-9.81191995045825e-06
-3.4487556173132e-05
-1.9690524493665e-05
-2.36186677343053e-05
-1.83410506808768e-05
-7.67718432071191e-06
-2.97806710519318e-05
-1.47327448734636e-05
-2.93411678823603e-05
-2.79989013936477e-05
-3.81725669350435e-05
-1.66865077687139e-05
-1.81222119737046e-05
-3.49326697418513e-05
-1.21454448994854e-05
-2.23965147641787e-05
-4.03710600152629e-05
-2.62964823228753e-05
-3.92098392601339e-05
-3.07253183036752e-05
-3.84578231127142e-05
-1.64369904292376e-05
-1.43461887397613e-05
-1.84304793249114e-05
-3.19049093163824e-05
4.21967891088093e-07
-3.2144877317769e-05
-3.10225282499978e-05
-2.89146138176238e-05
-7.44666674272888e-06
-8.68318555057914e-06
-7.60511213151201e-06
-3.28579100544161e-05
-1.7045515506829e-05
-3.70774607062163e-05
-1.48412859866601e-05
-2.21601523685306e-05
-4.15818413558331e-05
-2.29381723968029e-05
-1.70383540702377e-05
-1.26444415540604e-05
-2.71532699508337e-05
-1.76857632439642e-05
-2.08373390461285e-05
-1.32587795077583e-05
-1.56367489894585e-05
-5.60809149030551e-06
-7.28834016668162e-06
3.10399410744194e-06
-1.6888985992723e-05
-4.88731116991442e-06
-1.13928474191089e-05
-5.0740197228887e-07
-1.79801686608035e-05
-3.57307071228777e-05
-1.27336306250248e-05
-1.1628465023671e-06
-2.28493251827193e-05
-3.10874250310383e-05
-3.7509538616691e-05
-1.76437453171453e-05
5.87625759701092e-07
-1.83263715830805e-05
-3.07188668135665e-05
-6.33966591805779e-05
-6.23060013579699e-06
-3.51883867727443e-05
4.2897481867329e-06
-1.78864334104177e-06
-2.83053897134823e-05
-1.0034322932789e-06
-9.89685944180207e-07
-2.07599152271799e-05
-4.35592379737418e-05
-3.18058140921545e-05
-2.74182397857177e-05
-2.82401906726338e-05
-1.26362812274256e-05
-3.05224213393527e-05
-2.25902922582927e-05
-3.07075874941501e-05
-2.61940218760623e-05
-2.98417940907453e-05
-2.55055562977741e-05
-1.21494959557837e-05
-2.88748455507446e-05
-1.80319992888585e-05
-1.4559745371811e-05
-3.48183174349488e-06
-2.28192095398499e-05
-1.33838978534848e-05
-4.4928499674747e-05
-1.20435379269999e-05
-3.65481608280011e-05
-2.44504898643837e-05
-2.66184753467505e-05
-2.80856562597461e-05
-4.49852681438595e-05
-1.06265867765138e-05
4.59268223479238e-07
-1.50678449406419e-05
-3.89571350176245e-05
-7.15678842054511e-06
-2.95939355202403e-05
-1.68872063035726e-05
-8.17861614962294e-06
-2.52150294260353e-05
-3.17652538619056e-05
-2.52376474444326e-05
-3.25532246576832e-05
-3.68027571674539e-05
-2.99297664465186e-05
-2.88405237231985e-05
-3.62787350562089e-05
-4.10795719151658e-05
-7.33589082542744e-06
-3.54278290156552e-06
-3.24346229696384e-05
-1.78338465356281e-05
-1.36826668477563e-05
-1.7805584885614e-05
-4.21501524232419e-05
-2.82707836775284e-05
-2.46192921597809e-05
-2.02688067122701e-05
-2.63349391823412e-05
-1.42261819125055e-05
-2.89629578356316e-05
-3.88847815051626e-05
-3.34527077808651e-05
-2.44441321821516e-05
5.25626962478521e-06
-1.8662825044651e-05
-1.85340226840731e-05
-3.12569177008405e-05
-1.80085613505136e-05
-3.17254447078235e-06
-2.81492531313994e-05
-2.27227209804757e-05
-1.54853905223841e-05
-7.67460887613507e-06
-1.50767011576966e-05
-8.30144435779312e-06
-1.65148626802402e-05
-3.11250789661388e-05
8.87193607395829e-06
-2.54659807262836e-05
-2.77971776820367e-05
-2.20188037000291e-05
-2.41402087579924e-05
-2.02432235362223e-05
-1.17134409700605e-05
-2.0601926442104e-05
-1.72518283959499e-05
-2.70965460467638e-05
-2.90680205087825e-05
-1.73735439096437e-05
-5.08385044048072e-05
-2.98787197499828e-05
-3.0991187834295e-05
2.89968710472466e-06
-1.3194360558204e-05
-1.88134779864742e-05
-3.26114986152001e-05
-2.83288114451741e-05
-1.36884791504375e-05
-1.50454648963563e-05
-2.14779221014299e-05
-1.45217786232402e-05
-3.01112334465349e-05
-3.14390002147245e-05
-1.51891414870057e-05
-1.59935751386692e-05
-2.32162666184855e-05
-7.14675806502483e-06
-5.19230958282672e-05
-1.25938941315099e-05
-2.27669617786545e-05
-1.97106713964896e-05
-3.07927579398686e-05
-1.21177801256701e-05
-3.34385656503213e-05
-1.18270997406088e-06
-1.55941676322855e-05
-1.45652765675843e-05
-3.80016001654877e-05
-2.94237100158391e-05
-8.20370947303617e-06
4.71881854961392e-06
-2.86703367176719e-05
-1.13778203482278e-06
-2.61351297121676e-05
-2.57882011256952e-05
-2.8483258024748e-05
-2.3932242047925e-05
-1.94510023535626e-05
-2.00396908246534e-05
-1.66356569695005e-05
-1.07426887767306e-05
-2.24441440413961e-05
-1.51067892029404e-05
-1.68138825953075e-06
1.010327168934e-07
1.19124869781512e-05
-1.81743004599597e-05
-2.35478686971808e-05
-3.44652807814276e-05
-3.32485660469651e-05
-2.05472269092456e-05
-2.92245404967283e-05
-3.63637310142902e-05
-3.5824315424482e-05
-2.22927702020266e-05
-2.48850252924957e-05
-2.88887718930392e-05
-2.08667326801259e-06
-3.3095490378829e-05
-1.56413942167322e-05
-1.57086489000002e-05
-3.57392956266025e-05
-5.40850595390428e-05
3.55769971548204e-06
-1.5640889812903e-05
-2.26884919787615e-05
-1.30112596631252e-05
-2.9782044810519e-05
-8.61779268224951e-06
-1.79930449175985e-05
-1.31373577675029e-05
-1.43673137557804e-05
-2.52062787384642e-05
-1.26773474796259e-05
-2.51148421101903e-05
-5.20111173437158e-05
-1.53923215161351e-05
-1.65516959932006e-05
-1.28890878380866e-05
-3.27099718980607e-05
-3.0341581193933e-05
-7.81012395933902e-06
-3.4341862138314e-05
-3.55088740690279e-05
-2.37986667381518e-05
1.91299258046047e-05
-2.80946070226008e-05
-3.60929699089172e-05
-2.78777334898949e-05
-3.77044850575569e-05
-2.72541341091137e-05
-2.2903713198267e-05
-2.61048417599799e-05
-5.76610941248139e-06
-2.10647263464397e-05
-8.22855440002069e-06
-1.97396083618199e-05
-1.66483184355784e-05
-2.48648203638621e-05
-4.07372642242245e-05
-3.54581652074473e-06
-4.97867282985112e-05
-3.27515646666976e-05
-4.29748142059901e-05
-4.45693697255913e-05
-3.19126924969499e-06
-2.38631548231354e-05
-2.97130349698407e-05
-2.4994639018399e-05
-3.78923407770937e-05
-1.22775246356074e-05
-2.37975135584059e-05
-1.8391728766212e-05
-2.72186822880067e-05
-2.36055006186169e-05
-2.31178621354764e-05
-1.06730321289335e-05
-2.56651383328302e-05
-1.90864186363355e-05
-2.02517142871429e-05
-2.30073259334171e-05
-1.58114111278119e-05
-1.01498660708962e-05
-5.85797458866791e-06
-6.0694990475556e-06
-1.14216388558726e-05
-8.91238351763226e-06
-7.66414814017641e-06
-8.24854262217325e-06
-1.47477247758226e-05
-1.44316316638812e-05
-6.65994164860896e-07
-1.71368429798851e-05
-1.37645063598661e-05
-3.33419803448633e-05
-3.40631294456203e-05
-2.79362839914734e-05
-2.33066378972385e-05
-1.19367473703135e-05
-1.71619140222666e-05
-4.62549875193929e-06
-1.52663341212905e-06
-1.29520946578347e-05
-2.1705112850604e-05
-1.3667508089857e-05
-4.03251395102813e-05
-1.7194766313121e-05
-2.96475845119128e-05
4.4395914196297e-06
-2.51769080412033e-05
-2.98866524688872e-05
-3.04267079855337e-05
-3.82640735774493e-05
-4.40971283316079e-05
-9.33887253774519e-06
-1.63531464098768e-05
-3.26743808693358e-05
2.02457688059526e-06
-3.41241439594318e-05
-1.51511390241633e-06
-1.57302054867946e-05
-3.66900728109654e-05
-1.96987684949057e-05
-1.63435703953114e-05
-2.77016321684056e-05
-1.92543069849491e-05
-2.20510120451491e-05
-1.60747808194589e-05
-2.24487761704656e-05
-1.40745194658781e-05
-4.20958403876156e-05
-3.04469616043768e-05
-3.94019991911098e-05
-1.9600017632187e-05
-2.3528275087408e-05
-1.2572056492245e-05
-2.24626079883759e-05
-4.3596602910231e-05
-3.5608540620105e-05
-1.3299045932597e-05
-6.34687765706066e-06
-3.41899358518666e-05
-2.27500524424096e-05
-7.9258175217204e-06
-1.63841950570071e-05
1.47403941644214e-06
-4.04188554728228e-05
-3.0205433163404e-05
-2.33885540235041e-06
-2.08149552032982e-05
-2.64197393269928e-05
-9.71358791399356e-06
-1.52219622034734e-05
-3.12884380292874e-05
-2.67606549062882e-06
-1.99116758229664e-05
-3.32683733511526e-05
-1.00775144569506e-05
-3.36597612958711e-05
-1.00295478306551e-06
-3.96960590007585e-05
-2.9702958913787e-05
-2.70887614179042e-05
-1.72153821987778e-05
-6.46180282980511e-06
-3.62309967678022e-05
-2.87446975278683e-05
-1.29503627310923e-05
-1.83553198289514e-05
-3.62453456844431e-05
-2.28497592109827e-05
-3.61994315573293e-06
-2.11929760166595e-05
-1.26017778879749e-05
-2.51948085019308e-05
-4.07544727038394e-05
-2.02500305390617e-05
-3.09748408932405e-05
-4.96672325462134e-06
-5.27054863615013e-06
-1.52975815937727e-05
-1.83380846900491e-05
-1.10041886414366e-05
-2.79504897395942e-05
-4.32425975041086e-05
-8.89209234106332e-06
-2.22058261490672e-05
-1.34844189288824e-05
-3.70526109988823e-05
-2.19575912042185e-05
-2.69628423831994e-05
7.30109760161583e-06
-3.07467967213355e-05
-2.95919742127343e-05
-1.49533181398733e-05
-1.20444341484936e-05
-2.48313372730779e-05
-2.60857485894608e-05
-1.53628021478078e-05
-4.43722347463159e-05
-6.59936256021642e-06
-2.06724402452621e-05
-2.32676523818205e-05
-1.01555295922454e-05
-4.23820217849446e-05
-1.8466311900755e-05
-3.93352855254672e-05
-4.84154847290634e-05
-3.1846325309462e-05
-3.54017853830143e-05
-3.41121231398834e-06
-4.1932351031288e-05
-3.12776736982999e-05
-2.10168203290185e-05
-4.39685011876897e-06
-4.46477931796317e-05
-3.9304558837601e-05
-3.02725128558736e-05
-2.75662631062343e-05
-2.54111852840689e-05
-1.71323950445616e-05
-2.15441225055634e-06
-9.46154555707097e-06
-3.08663035945834e-05
-1.23593315879229e-05
-3.18860593758027e-05
-2.61365200400889e-05
-1.64396814160866e-05
1.04139356462079e-06
-4.23930394965348e-05
-1.59103471091628e-05
-5.3284270951178e-05
-3.07182894855862e-05
-8.94113269098557e-06
-3.12792248814398e-05
-2.38516171414039e-05
1.68601068178342e-06
-2.08804153383222e-06
-2.7324779598328e-05
-2.0326534763849e-05
-2.25569643459328e-05
3.63719286645073e-06
-2.40826812792392e-05
-7.24507442929284e-06
-2.90394413613684e-05
-4.63610700009873e-05
-2.51288555730814e-06
-2.70109288805506e-05
-3.45912619154111e-07
-3.39875955523051e-05
-7.64052142948808e-06
-1.96483044638392e-05
-1.05750104013557e-05
-2.20475063250369e-05
-2.29036171141558e-05
-1.86940857926031e-05
-2.27376935057556e-05
-2.7369809942645e-05
-1.00243910038875e-05
-4.89734423994462e-05
-1.12973902201172e-05
-1.10825123797019e-05
-2.12775709376985e-05
2.53101810638936e-06
-2.07064557960529e-05
-2.28059776574095e-05
-2.44499464961404e-05
-2.61442172298035e-05
-1.67638186660779e-05
-2.90862242459014e-05
-1.65359607729328e-05
-1.44830746316288e-05
-2.5958762073819e-05
-3.29778341177628e-05
-1.43625133944647e-05
-7.89772352347217e-06
-2.57679978972576e-05
-1.79171550817506e-05
-7.11247430259597e-06
-3.49304958181137e-05
-1.55604362440888e-05
-2.17457710360669e-05
-3.71599220412326e-05
-1.36515768177509e-05
5.8593029457238e-06
-3.00201896851345e-05
-3.1492096062391e-05
-8.25908374836911e-06
-1.23224269553879e-05
6.31126771907741e-07
-1.91559716481215e-05
-1.10584076179641e-05
7.24593149840105e-06
-6.38429913389909e-06
1.74928145717391e-06
-2.93199108755444e-05
-1.21323314229236e-05
-1.92735449275923e-05
-9.10839027784645e-06
-1.47562017250013e-05
-2.99498433931977e-05
-2.99698257467442e-05
-9.36152836729139e-06
-2.48474332300713e-05
-1.76817570786099e-05
1.34973192430588e-06
-2.17010203972809e-05
-1.24453354813444e-05
-2.69366666617459e-05
-1.96031370765335e-05
-2.38504747491377e-05
1.2882471091859e-06
-9.96405515276109e-06
-1.98474649574418e-05
-1.61935804962296e-05
-2.05347564111219e-05
-2.25596201103602e-05
-5.79561804387244e-06
-1.27322997367299e-05
-1.2557462226208e-05
-1.13044337373579e-05
7.91662018383377e-07
-2.51323097314579e-05
-2.24636649248018e-05
-3.46944248768872e-05
-3.19956347777243e-05
6.75211207932842e-06
-2.20778663903154e-05
-1.87017933334373e-05
-2.35455301479265e-05
-1.48139423634877e-05
-1.62092720277784e-05
-5.06214779589061e-06
-4.39137763277449e-06
-3.20076155825097e-05
-1.15884643257774e-05
-3.63814109246131e-05
-2.02742804046617e-05
-1.49209235106942e-05
-3.92945650916751e-05
-1.00484338609385e-05
-2.23619870773003e-05
-2.68234845120267e-05
-8.73705233592996e-06
-1.90537997227574e-05
-5.56894384708734e-06
-1.5343905988023e-05
6.36971298349519e-07
-3.42354783001054e-05
-1.46129153448539e-05
-1.77159160464975e-05
-9.96023372305487e-07
-4.36488633874996e-05
-3.2633478155893e-05
-7.14913229245698e-06
-2.22351391453684e-05
-4.48163816584995e-05
-2.34209517647149e-05
-1.19991182887944e-05
-3.4958435063566e-05
-5.50880511504026e-06
-2.51082570688246e-05
-1.66360974890454e-05
-1.04611529545005e-05
-1.60406496103949e-05
-3.51927396713373e-06
-1.93341044276372e-05
-2.69887447959201e-05
-3.19409081570223e-05
-2.07447343306167e-05
-3.55469764276737e-05
-3.89692828500372e-05
-3.03614790513893e-05
-2.74458109908166e-05
-3.05735498357011e-05
-1.76663892331331e-05
-1.96365891504238e-05
-4.34269699018192e-05
-2.18681606182731e-05
-1.66313185332757e-05
-1.3221854175971e-05
-2.76128354914723e-05
-3.17916322249331e-05
-4.66505740811585e-05
-3.23522554414093e-05
-6.05290141883268e-06
-1.55146067798975e-05
-1.03788879479643e-05
-3.59292329498298e-05
-1.14475909994696e-05
-2.20888275972787e-05
-3.27643106643912e-05
-3.19647932872944e-05
-2.25490121985044e-05
-2.27262695332975e-05
-2.01074503747926e-05
-4.39123063971224e-05
-5.67472053399507e-06
-2.36727827082725e-05
-1.42292704484338e-05
-8.95160003435315e-06
-2.55029874513572e-05
-3.23518690299977e-05
-3.73801228106204e-05
-6.20056390807169e-06
-1.27458103140203e-05
-3.20971200154075e-05
-2.92172581753349e-05
-2.26379776654701e-05
-3.41109461959289e-05
-2.88779056226134e-05
-2.37710243689949e-05
-1.91097869842676e-05
-5.44099046153292e-05
-3.06578451032043e-05
-2.22352872385196e-05
1.8145805127939e-06
-3.05046491114084e-05
-1.40110782736375e-05
-2.21342181054343e-05
-3.79927896748112e-05
-3.01889561551494e-05
-4.02402513098068e-05
-1.50158171265421e-05
7.0995926094492e-06
-7.47740869826986e-06
-2.11961846654829e-07
-3.1229131972372e-05
-2.15884663609103e-07
-2.94276177623845e-05
-3.8608334870862e-05
-2.07382374569251e-05
-1.75985139942815e-06
-1.81571581648977e-05
-2.93068290902991e-05
-5.12714874652585e-05
-2.86705854633404e-05
-3.44786991007624e-05
-3.1808876392985e-05
-3.52039818801342e-05
-3.22401817983921e-05
-3.00540982376624e-05
-3.31872074326676e-05
-1.44979436097569e-05
-1.57899985008209e-05
-1.47209422562739e-05
-3.64035008719204e-05
-2.30813941419148e-05
-2.32439889873637e-05
-1.37883548206357e-05
-4.24540164351986e-05
-9.51263585536608e-06
-2.11324591666431e-05
-1.63222348259216e-05
-8.41548021273207e-06
-2.72736214744617e-05
-2.52633421953943e-05
-3.43734840464287e-05
-2.42547829114313e-05
-4.07236749719311e-05
-2.61404403731001e-05
-5.29258883112501e-05
-2.84275675177677e-05
-2.68761607605457e-05
-3.41139296955394e-05
-4.81023661436352e-05
-2.25143080333087e-05
-1.04529625966102e-05
-1.39437960576519e-05
-5.8090215938804e-05
-3.44390119895983e-05
-2.02143549208979e-05
-1.33605528249734e-05
-2.63710288212506e-05
-2.68821653595276e-05
-1.66455307019235e-05
-3.01931328254438e-05
-2.92899729823739e-05
-2.69771999633406e-07
-3.04861489700083e-05
-1.47909142613754e-05
-2.26492895338563e-05
-3.34378659735044e-05
-1.5167850580081e-05
-2.35056979901408e-05
-2.842514544598e-05
-1.40308471752068e-05
-2.65888893307284e-06
-1.53114136722255e-05
-2.41220540261227e-05
2.48098437018672e-06
-1.71547494837178e-06
-1.60760111743451e-05
-2.25051561510155e-05
-2.87738981990752e-05
-2.28018097431289e-07
1.04759977523973e-05
-2.25682907053511e-05
-4.13853081908432e-06
-1.36960705653046e-05
-1.56991459021018e-06
-1.79196625218466e-05
-1.55279493666129e-05
-2.6990991170858e-05
1.17877772207117e-05
-1.4955768041036e-05
-2.10362751905669e-05
-3.5171744115953e-05
-2.28102668959204e-05
-1.98546595918429e-05
-1.80026511093857e-05
-1.78710444989689e-05
-2.49009432975027e-05
-2.32592769593212e-05
6.75191224719595e-06
-2.62332667762989e-05
-3.1331207772491e-05
-1.68833827248869e-05
-1.90797889422813e-05
-7.47850709233251e-06
-3.3466005532696e-05
-2.09204646099901e-05
-4.74801451456409e-05
-2.79679765005311e-05
-1.95215734632482e-05
-5.55058872517988e-06
-2.4502900857841e-05
-6.30966624494195e-06
-1.42472426730017e-05
-2.05628613606848e-05
-1.07620449273284e-05
-4.50721072616935e-05
-2.58129747137334e-05
-3.20183408473123e-05
-2.31371434448278e-05
-1.53804915466573e-05
-1.73500494784487e-05
-1.90464961698907e-05
-3.66545000487544e-05
-1.77888859713512e-05
-3.2407810110672e-05
-3.16282268797915e-05
-1.14867732293412e-05
-2.21558354242812e-05
-3.30053053674807e-05
5.35096877699966e-06
-8.9711936969197e-06
-1.10401677876941e-05
-2.6502631833872e-05
-8.97227623417808e-06
-1.5514381760551e-06
-3.81686538488496e-05
-2.45685481472589e-05
-2.7465872238519e-05
-7.28639351131312e-06
-3.07378542079444e-05
-2.30574078658425e-05
-1.53010181096928e-05
-1.55685474182148e-05
-1.628981806944e-05
-7.80213760707694e-06
-2.22347820196404e-05
-5.18268861998367e-06
-2.98683673474634e-05
-1.80167780659975e-05
-3.06937153762093e-05
-2.5133125265432e-05
-2.41435125251859e-05
-2.53255098332397e-05
-3.55553093408108e-05
-1.15742315512326e-06
-1.72601935383163e-05
-2.31234568304799e-05
-1.11772545211484e-05
-9.17705408119329e-06
-1.50220719383059e-05
-8.44203264663842e-06
-8.86450670457299e-06
1.59021612440601e-06
-3.14769770042051e-05
-1.39947517736134e-05
-8.46985235160882e-06
-4.63283362907373e-05
-7.76966976224184e-06
-2.0132775993115e-05
6.20817332763906e-07
-2.33739867166633e-05
-3.70218295550192e-05
-1.49327650921315e-05
-5.10282140254291e-05
-1.77696065213216e-05
-5.1612348063399e-06
-4.12091550676513e-05
-3.09680449227698e-05
-2.89395562213238e-05
-2.4128738798895e-05
-1.85940416173237e-05
-2.95170414495168e-05
-2.17856803078426e-05
-1.73295570178035e-05
-1.40552788436362e-05
-1.55954208773621e-05
-1.32860231417926e-05
-1.40164462871373e-05
-9.47896420636377e-06
-1.44584419213262e-05
-2.82448045637437e-05
-2.52253408374945e-05
-2.25766412689459e-05
-5.36191261424822e-06
-4.01107167733722e-05
-6.82676066871446e-06
-4.39116924873392e-05
-2.66260685157533e-05
-2.94364224034508e-06
-2.28022417046931e-05
-2.03814226010156e-05
-2.75857172136966e-05
-7.42247504591107e-06
-2.56559730976265e-05
-2.58539564625554e-05
-2.68808890271305e-05
-2.9866771411667e-05
-1.17117741731703e-05
-2.88552768197582e-05
-7.42035085297495e-06
-2.82122564309533e-05
-4.69873406762279e-05
-1.72377235073187e-05
-3.5692133946196e-05
-3.3092692089006e-05
-1.99117298522856e-05
-1.98223274590915e-05
-1.15554840516035e-05
-1.13175518567995e-05
-8.07291711847606e-06
-3.35196933517349e-05
-1.3163710630696e-05
-1.13853422740634e-05
-2.52473045224436e-05
-1.40076817226494e-05
-1.21843811390849e-05
-2.36371567755214e-05
-3.91342004459709e-05
-2.83044781927739e-05
-1.65308374778689e-05
-4.03266278417076e-05
-1.59327244543393e-05
-1.99253647946247e-05
-1.52158519314208e-05
-4.03210146706188e-05
-2.77615470024846e-05
-2.04716637234578e-05
-2.4370303695385e-05
-2.44702401830213e-05
-2.0391845615615e-05
-2.46149862516834e-05
-2.21758786874396e-05
-1.31556831006298e-05
-3.5105481160202e-05
-1.38845650560489e-05
-1.95843191532461e-05
-2.95657074821727e-05
-2.54370873361044e-05
-1.98754853100976e-05
-1.97343652319401e-05
-3.141319530829e-05
-2.16588469208095e-05
-2.40133637797655e-05
-2.90184708618539e-05
-2.03182202361083e-05
-2.08796535837412e-05
-1.44338168095234e-05
-2.11886389515739e-05
-2.77336958277052e-05
-1.69509245284985e-05
-2.8949193826641e-05
-2.11241865588574e-05
-3.1054703987402e-05
-2.24602390941834e-05
-3.89136660780201e-05
-1.81481733575897e-05
-2.77557259917359e-05
-1.99908563240761e-05
-3.60426419297419e-05
-2.14954001142722e-05
-9.61753434981526e-06
-3.67763860543049e-05
-2.53642020406583e-05
-2.2705006837677e-05
-2.01310730801222e-05
-1.04007421671053e-05
-1.35131589427391e-05
-2.12468441370353e-05
-1.72636489140454e-05
-2.59074318185057e-05
-2.07268962874607e-05
-4.99837695564326e-05
-2.98010101491208e-06
-1.73859805622834e-05
-2.06199107482313e-05
-3.03184804075971e-05
-2.13176420233165e-05
-1.40729368508197e-05
-2.37150707192553e-05
-2.39344003168724e-05
-1.70509127169707e-05
-1.67279911581456e-05
-3.24837719919068e-05
-1.57112476476674e-05
-1.91849730569024e-05
-3.50794767417612e-05
-1.91874081254112e-05
-2.52890584848607e-05
-3.97893448264333e-05
-2.29110207659197e-05
-4.00638643418777e-05
-3.64184117999345e-05
-1.20298677389291e-05
-1.97938840489598e-05
-1.64751510866874e-05
-2.73366504075583e-05
-2.94072477203123e-05
-2.88783649730379e-05
-9.93920387439113e-06
-9.59340765217018e-06
9.93235415552655e-07
9.78743107617578e-06
1.91623000133892e-06
-1.04110176543586e-05
-1.47783797440191e-05
-2.0289212640323e-05
-3.05327208813937e-05
-2.68029896632025e-05
-1.7166017713002e-05
-2.29602926724383e-05
-3.2067659425448e-05
-2.44805639932621e-05
-2.01605472925935e-05
-2.67307977025179e-05
-1.34521777634972e-05
-2.10068929285722e-05
-1.96916013406351e-05
-3.62592503587658e-05
-1.62967504576485e-05
-2.07887678045521e-05
-4.08460263597485e-05
-1.49883049303567e-05
-7.11377695740245e-06
-1.97648771928408e-05
-9.53538716810524e-06
-8.26288016394824e-06
-3.67547309084847e-05
-2.1073268517948e-05
-1.05998496993905e-05
-1.60163817202392e-05
-4.06253742333931e-06
-3.41933137882447e-05
-1.03578231727017e-05
-5.98804197664344e-06
-4.64752010988884e-05
-1.05350711041154e-05
-2.19928282555708e-05
-3.38135023027351e-05
-2.67140334771155e-05
-1.76389440954358e-05
-1.51445111602311e-05
-1.18623064202103e-05
-1.47122966914687e-05
-5.37725648221971e-05
-4.79384608243213e-05
-2.83593526706256e-05
-7.32451290929524e-06
-1.07856707399018e-05
-2.94086573116089e-06
1.20610075659537e-05
-1.30670366906362e-05
-2.0128191019273e-05
-1.6706729873329e-05
-1.33309254696057e-05
-2.25073994725268e-05
-1.06879375450932e-05
-2.57397302238263e-05
2.63452855581395e-06
-2.38316874012821e-05
-2.99565096530759e-05
-2.63673857248799e-05
-2.81469945942518e-05
-4.06848597776693e-06
-2.55136655243486e-05
-5.53299730738474e-06
-2.46938263522966e-05
-1.7359067784415e-06
-3.78212697247633e-05
-2.89342801978359e-05
2.00565832990056e-06
-5.52269650877082e-05
-1.04614748999004e-05
-7.76975057198666e-06
-1.90653862189368e-05
-3.15811339498239e-05
-3.21958761689554e-05
-1.79259120483079e-05
-1.37744933653935e-05
8.44481512039202e-06
-1.2186469753744e-05
-3.96869385251697e-06
-8.91836601929455e-06
-3.03072054210722e-05
-2.4852995528229e-05
-2.91141983681042e-05
-5.86842963023915e-06
-3.47724471032698e-06
4.82020792791256e-07
-2.25557786562261e-05
-1.56114014488287e-05
-4.61056107063258e-05
6.91935559583191e-06
-3.54258697165004e-05
-3.97008217397115e-05
-2.25483414563302e-06
-7.16518859900032e-06
-1.17523489652776e-05
-3.67321971801147e-05
-9.83914522292954e-06
-1.05861165780193e-05
-9.65826265151133e-06
-2.06139073594735e-05
-7.15525349407874e-06
-3.30725725552051e-05
-1.14479923973208e-05
-1.39612623606024e-05
-5.06370469395452e-05
-2.93482022981739e-05
-4.23984865795584e-05
-3.1802215473194e-05
-1.80457082624087e-05
-2.57013612312645e-05
-7.08171897225401e-06
-1.89601578407367e-05
-3.03033872603009e-05
-2.09476651865116e-05
-4.52754833290696e-05
-2.96743344718802e-05
-1.88487127765843e-05
-1.90500291810491e-05
-1.01889022443534e-05
-2.77491491293322e-05
-2.01015350722731e-05
5.17522200192445e-06
-3.76796391861283e-05
-1.98226403134711e-05
-7.31486896548551e-06
-2.21376210463896e-05
-6.80595312041496e-06
-9.92149311836574e-06
-2.94612712255512e-05
-2.19028948358744e-05
-3.36725168142039e-05
-4.20501547927299e-05
-2.16986392483858e-05
-1.83568873566433e-05
-4.83638130314764e-05
-2.7752826933255e-05
-1.51956995688488e-05
2.90938297275107e-06
-2.67585073611079e-05
-2.72648688233132e-05
-1.417976978282e-05
-4.37250477139972e-05
-4.23715167633066e-05
-7.56148387879234e-06
-4.35133129253379e-05
3.81969210549397e-06
-3.96442164404542e-05
-1.12636027598678e-05
-2.57147059433359e-05
-2.93055246058929e-05
-3.51561682808002e-08
-4.9640270723733e-06
-2.85208796417415e-05
-5.59783269011373e-06
-2.64632711374336e-05
-1.03137622708234e-05
-1.93588495765085e-05
-1.1786295659414e-05
-6.03348326059086e-06
-1.86818551666589e-05
-2.45094372576409e-05
-5.32365823694045e-05
-2.90860223952573e-05
-1.33351015563997e-05
1.5782254635034e-05
-6.72856922551843e-06
-1.78161558400063e-05
-3.16213231310305e-05
-1.44788822461252e-05
-3.44041806979098e-05
-3.19669749111704e-05
-3.03034608858661e-06
-1.04182072858259e-05
-4.70379534775251e-05
-5.69042021145289e-06
-3.168154834329e-05
-2.15064043297259e-05
-1.78056878223701e-05
-1.16674670511593e-05
5.02672326443504e-07
-1.65224939942642e-05
9.99677915168839e-06
-1.90054970527067e-05
-3.57359953675002e-05
-2.70578933425118e-05
-1.17074997421872e-05
-9.59636918700567e-06
-1.928336859141e-05
-2.66967269381816e-05
-8.33283455394787e-06
-3.88134129244392e-05
-1.98652281157903e-05
-5.10227737354681e-05
-5.76647120279264e-06
-1.36920378676628e-05
-8.47519661554577e-06
-2.74262390979612e-05
-2.95527041500209e-05
-2.62862237272192e-05
-1.20034458857578e-05
-9.46707114849627e-06
-2.6539115699698e-05
-3.16336955449428e-05
-1.85311819916746e-05
-1.06939151066132e-05
-2.0096239503907e-05
-2.80388465933259e-05
-2.67102734594464e-05
-4.44317083396849e-05
-8.40857813512658e-06
-3.30226154199443e-06
-1.41908777615114e-05
-2.23397379505141e-05
-2.26691186491054e-05
-3.61071384314601e-05
-2.66136302248493e-05
-5.11977277476521e-06
-1.78147501198484e-05
-6.20775890294082e-06
-8.45879494189785e-06
-3.02605592415783e-05
-2.05365195310372e-05
-4.50293571200081e-05
4.71907598375225e-07
3.9680247946565e-06
-8.52610307272915e-06
-3.5906455454561e-05
-2.89961566881469e-05
-1.4246222379639e-06
-2.32147715394368e-05
-3.24025773956524e-05
-2.25947423350532e-05
-1.26696078875232e-05
-5.29960132249067e-05
-2.53160962115461e-05
-1.12047142618795e-05
-5.87054820888005e-06
-1.14929380112942e-05
-3.88787976610133e-05
-2.06469321657838e-05
2.03374861755241e-06
-1.3770123088423e-05
-1.55993323419632e-05
-5.83093155155528e-06
-4.67787400606844e-05
-2.24752559722943e-05
-9.30507525756523e-06
-2.32081767008592e-05
-1.50430274263054e-05
-4.58466283235308e-05
-2.14098145367226e-06
-2.0306994446291e-05
-7.44171518863068e-06
-2.22330436526926e-05
-2.98834941103968e-05
-1.4591000030085e-06
-2.55864859414445e-05
-3.66971398394538e-05
-9.59574342628381e-06
-2.11680924834685e-05
-1.88702551927407e-05
-9.29168267875242e-06
-1.96336346487427e-05
-2.39276830692948e-05
-2.06689307823132e-05
-9.43202281741798e-06
-2.2735116514582e-05
-2.57910972699343e-05
-1.08619156762843e-05
3.37951098333722e-06
-3.20461217826003e-05
-3.26411533103349e-05
7.17595469479938e-06
-6.43691526074991e-06
-3.14809486151743e-05
-4.95714594793797e-06
-2.16674699064067e-05
-1.83452903307831e-05
-5.34679297978809e-05
-3.66544006712762e-05
-2.5529018822302e-05
-4.00157352428746e-05
-2.83604445676515e-05
-3.52302062044908e-05
-3.60238446814912e-05
-2.42362978160864e-05
-1.14958627044874e-05
-1.43760411672805e-05
-3.82894442892414e-05
-2.25547133581578e-05
4.06871373385425e-06
-3.49039561287919e-05
-3.94874986220617e-05
-4.30257280014159e-05
-1.11662210338646e-05
-3.64292710220598e-05
-4.02834171036449e-05
-2.51060695803627e-05
-3.25160813438402e-05
-3.51756671809325e-05
-1.27865765925663e-05
-1.61494351914709e-05
-3.10542729043891e-05
-1.31803502711878e-05
-3.59313750366802e-05
-6.0856637523886e-06
-2.95894771380443e-05
-2.76523892387821e-05
-5.12565780048477e-05
-1.61667885302329e-05
-2.81864771041436e-05
-1.8150656015759e-05
1.6727486469351e-06
-8.97263228000433e-06
-4.37098364937852e-06
-2.66165715526031e-05
-2.86339771511311e-05
-1.27751527217812e-05
-9.73279921823903e-06
-1.8597586835848e-05
-1.95398329578568e-05
-2.54816320009384e-05
-1.3250715753588e-05
-5.44946553907881e-06
-3.31544375043343e-05
-1.43778625666828e-05
-1.0751785141219e-05
9.7359393845303e-06
-1.40805889343191e-05
-2.32630114124218e-05
-2.15388797869388e-05
-2.15161481913884e-06
-2.73489488034025e-05
-9.56504323862723e-06
-2.22949115060579e-05
-1.03956826997849e-05
-2.64096319816206e-05
-2.5538374469934e-05
-1.6984748530958e-05
-3.61315146370083e-05
-1.68466093863351e-05
-6.85341440667067e-06
-2.28507579133044e-05
-3.0267367874747e-05
-1.8126270624704e-05
-1.94547169015256e-05
-3.1871522085622e-05
-9.23555677243641e-06
-8.41225153041939e-06
-2.09168057364651e-05
-1.56255964606881e-05
-1.68987734306052e-05
-2.31644606069656e-05
-1.26127526845853e-05
-2.00075809415577e-05
-3.66295666326742e-05
-1.99225172480675e-05
-2.45677112087293e-05
-4.89548431103671e-05
-1.74366174811361e-05
-3.41131245720929e-05
-3.40456327629678e-05
-1.80022779302722e-05
-2.26711862521153e-05
-2.21521108816639e-05
-1.43564402322677e-05
-3.36378500921105e-05
-2.83107247052426e-05
-1.23554303285494e-05
-2.18677850574437e-05
-5.60570586053251e-05
-1.54434260946914e-05
-1.1345973862065e-05
-2.17776663600541e-05
-2.71712749406733e-05
-3.29975991878929e-05
-2.31060832977451e-05
-2.67342538035869e-05
-6.36038332546308e-06
-3.30609757569932e-05
-1.86036108376135e-05
-1.80702695277953e-05
-3.56493475571097e-06
-2.69669791905129e-05
-7.35254208010184e-06
-3.93783310050246e-05
-2.77792432955714e-05
-1.46585866558235e-05
-3.69267953089992e-05
-1.18213612053495e-05
-2.04632648074694e-05
-1.60898607547276e-05
-2.5341054096805e-05
-2.82938235443515e-05
-7.64259986063545e-06
-3.47356848862256e-05
-3.49616721641071e-05
-3.30033831239305e-05
-2.32175136721104e-05
-1.43912673379797e-05
-8.46503906045621e-06
-3.08641506030566e-05
-1.33037435473127e-05
-2.03505445056776e-05
-2.48135532831635e-05
-1.85792572458223e-05
-2.95254920159935e-05
-2.25209762125826e-05
-1.38401465425895e-05
-4.74620971575007e-06
-2.40083082895239e-05
-1.66751450280174e-05
-2.42480504108015e-06
-1.82149484831829e-05
-2.27780250183909e-05
-1.40101223048031e-05
-2.53145546961746e-05
6.41263219177172e-06
-2.37715235272523e-05
-4.66412243591603e-06
-2.59215194570532e-05
-4.31683169067654e-05
-2.55539691034922e-06
-1.87572879938649e-05
-3.68894313457273e-05
-1.07587807499369e-05
-1.84448156922482e-05
8.94359966751128e-07
-4.5215148656683e-05
-3.20515315534931e-05
-2.48753711997347e-05
-1.57432311833954e-05
-1.49832876397864e-05
-3.74897317009228e-05
-1.07161659900245e-05
-1.9281731374841e-05
-1.89380984175236e-05
-1.34578015540077e-05
-1.94305861364411e-05
-4.16406214300817e-05
-2.63615637206432e-06
-8.05932160595434e-06
-1.51096043318086e-05
-4.91490585959894e-05
3.98924907852112e-06
-1.53903067661995e-05
-2.50940004675962e-05
-3.04420633307192e-05
-3.13243805214393e-05
-2.38286737249895e-05
-2.16163508767896e-05
-3.11083103577729e-05
-9.51930768968268e-06
-4.73482621932997e-05
-3.27377400600187e-05
-1.19535759750382e-05
-4.45128767967187e-06
-1.51365754284048e-05
-2.56046789969049e-05
-4.06163303219548e-05
-1.90330189739889e-05
-2.31898910125524e-05
-4.86406509235149e-05
-3.81441766742908e-05
-3.69056661066077e-05
-1.96336783956299e-05
-1.21566331093807e-05
-3.87560457136915e-05
-1.74255958824479e-05
-9.9891534292895e-06
-1.12409144177368e-05
-1.08351991111868e-05
-7.95715543440832e-06
-2.42846460432638e-05
-2.64245518586173e-05
9.37719872812301e-06
7.45292488648966e-06
-9.22792676908438e-06
-4.14736720918288e-06
-1.83984774641089e-05
-1.52218913814141e-05
-2.7783297290594e-05
-2.16609985076803e-05
-1.82847852502775e-05
-1.42010394822012e-05
-7.11332552201936e-06
-2.42588465650641e-05
8.36851775956695e-06
-3.0583932290588e-05
-5.51815300986636e-06
-2.78410567534521e-05
-2.82316642558684e-05
1.92041251844342e-06
-4.61618622298579e-06
-2.64342398127239e-05
-5.36410622803583e-05
-2.18908962721304e-05
-2.05827389460735e-05
-2.02216007306527e-05
-2.49601888390469e-05
-1.93171717131742e-05
-2.33772476669177e-05
5.63715292386138e-06
-2.94039795849482e-05
-2.30082292817919e-05
-4.17118078687458e-05
-2.52454713630123e-05
-2.26438678983435e-05
-2.31836068445637e-05
-2.51679966713836e-05
-2.45511550808469e-05
-9.69955641963168e-06
-3.50482601434988e-05
-2.91372325387584e-05
-1.37057645555692e-05
-4.52333022703119e-06
-2.24692929304669e-05
-9.96309964274102e-06
-3.70996079003378e-06
-2.09687475724418e-05
-2.47720166797908e-05
-1.10516094695943e-05
-3.06486308144767e-05
-1.02909802627034e-05
-4.49888060463605e-05
-2.59612704995941e-05
-1.80465114954659e-05
-4.08363114511475e-05
-2.51198825643628e-05
-2.13076114927508e-05
-1.83887411900506e-05
-2.5823341719697e-05
-2.83188673766949e-05
-1.60515508806222e-05
-2.48204405966954e-05
-1.77746287905971e-05
-5.95020911876184e-06
-2.32060477748629e-05
-1.91554022996563e-05
-6.10988600443796e-06
-3.51451907034326e-05
-1.28033732356427e-05
-2.06465183267005e-05
-5.9081086054186e-06
-1.19850997886872e-05
-2.59777380756235e-05
-1.36705582243465e-05
-9.08385180864982e-07
-1.37821579818424e-05
-2.95034153108888e-05
-4.21703178879772e-05
-2.40047572999742e-05
-1.33932883031877e-05
-2.92818303314064e-05
-2.32312641685136e-05
-3.35481945426606e-05
-2.53655263705038e-05
-3.36710008152226e-05
-1.22622513625442e-05
-2.26550146084843e-05
-2.25746488646262e-05
-2.34905267454122e-05
-3.94199611048909e-05
-2.73294331704641e-05
-2.35536827440136e-05
-1.80510029542878e-05
-1.81255188258735e-05
-1.54822773076355e-06
-1.82256606514111e-05
-7.38206362971509e-06
-5.14205633105929e-06
-2.32627327869484e-05
-2.01747543157448e-05
-2.28010163952072e-05
-2.98805844810296e-05
-8.08893950583044e-06
-3.36819781894038e-05
-2.38115193111953e-05
-2.25073307114786e-05
-2.314602947247e-05
-8.63784463675919e-06
-6.85521340543065e-06
-2.61010132340382e-05
-2.6448836107006e-05
-2.24715784331413e-05
-2.53216656391773e-05
7.52688278526162e-06
-2.47297419817542e-05
-3.44804470331515e-05
-4.64780491737671e-05
-3.1980783833171e-05
-1.04830534556941e-05
-1.84349942846004e-05
-2.30347040381983e-05
-1.79556957886004e-05
-1.57573161593913e-05
-1.44926065224339e-05
-5.95760495901156e-06
-1.85001164425817e-05
-2.98612283467936e-05
7.67299287931648e-08
-1.34236118504804e-05
-3.06749528117364e-05
-6.70097708848866e-06
-2.98939565907107e-05
-2.3392972550373e-05
-8.39872902859047e-06
-2.28654730972901e-05
-2.59186191130777e-05
-2.62316074390045e-05
-3.34725831575295e-05
-2.54601261389413e-05
-3.81909586938828e-05
-1.22069784670047e-05
-1.82079977715177e-05
-1.52058012547817e-05
-1.34338876759757e-05
-4.52510731988451e-05
-3.25882759268001e-05
-1.50317133020726e-05
-2.34043426490111e-07
-1.09218080104448e-05
-3.46184362267507e-05
-1.73280863499952e-05
-2.45933862471417e-05
-2.82006381947453e-05
-7.97261835237135e-06
-2.87073643091254e-05
-2.62643626232388e-05
-2.19690215608347e-05
-1.5595902940726e-05
-2.24557250366435e-05
-1.15549525746995e-05
-2.43151784661817e-05
-2.46880243560584e-05
-1.10512284122941e-05
-3.52083549067268e-05
-1.17113181851292e-05
-7.37308179076595e-06
-1.04726247450136e-05
-1.97595000360144e-05
-4.9591182061009e-06
-1.46246004535015e-05
-2.12667029661147e-05
-7.47195843795203e-07
-9.33993336802496e-06
-3.33510523524167e-05
-2.99283786355953e-05
-1.54581163397992e-05
-1.72400816593755e-05
-2.48972394986504e-05
-1.1245784578508e-05
-2.19666566886485e-05
-1.09612382944422e-05
-2.03434296947245e-05
-2.69825160129961e-05
-4.60393024646332e-05
-2.66991486307308e-05
3.38026886765724e-06
-4.16255791099978e-05
-2.52578241654566e-05
2.69710677212673e-07
-2.9508897883276e-05
-8.7079388565586e-07
-1.508757516872e-05
-1.01175970215098e-05
-1.54804627021901e-05
-1.69041605324336e-05
-2.49232023013343e-05
-2.11061631561015e-05
-4.73275899401318e-05
-3.53315923563285e-05
-1.01701501493526e-07
-5.99358086203925e-06
-3.8787115121766e-05
-1.01527962808679e-05
-2.19823193811832e-05
-2.7923069991424e-05
-1.6248933192063e-05
-1.82759474250429e-05
-1.65143766374058e-05
-1.7562158339488e-05
-1.14555382266626e-05
-2.9684268542465e-05
-2.74434693668184e-05
-4.29611897875487e-05
-2.78545558287735e-05
-2.08980494752626e-05
-1.6360235980597e-05
-2.11977614240168e-05
-2.39915170657513e-05
-1.34742728540768e-05
2.60829841498412e-07
-1.26193289278874e-05
-1.43084231915429e-05
-1.66070579015298e-05
-1.4037593375285e-05
-4.58088859430828e-05
-2.19086652974638e-05
-3.36809683120303e-05
-5.82790630989987e-06
-2.0291376703138e-05
-2.13659754388393e-05
-2.76196016087936e-05
-3.76973577505599e-05
-1.870932903078e-05
5.62182810834135e-06
-2.84150660028566e-05
-1.18711173605356e-05
-8.32497435177346e-06
3.41638446437921e-06
-1.09617452252356e-05
-3.71245221361139e-05
-3.13316173789109e-05
-1.71020407715883e-05
-5.58298851200313e-06
-2.65137336779202e-05
-2.94438944967476e-05
-1.3008518004475e-05
-2.27022037338586e-05
-2.73677834403128e-05
-7.73059317632688e-06
-4.22246560582487e-06
-2.52635465195278e-05
2.20602785102274e-06
-3.21922632755841e-05
-2.6245436392805e-05
-1.62091770655507e-05
-1.73504641498527e-05
-2.21183934607086e-05
-3.79448396476353e-06
-2.26681892111543e-05
-3.37212137675577e-05
-5.68339285181026e-06
-2.98348483722502e-05
-1.01454749901874e-05
-1.5820690778048e-05
-2.51784834139441e-05
-2.63543111661692e-05
-2.68783356906944e-05
-8.2995750064174e-06
-1.19348986166039e-05
-3.09806951295322e-05
-3.91664534689826e-05
-2.84852529020355e-05
-6.75894366152105e-06
-2.03667217970711e-05
1.08842411014163e-06
-2.38734598925209e-05
3.11870279797223e-06
-2.56026513532955e-05
-2.10786150907745e-05
-1.32439616931348e-05
-1.43628467063263e-05
-3.01360584367288e-05
-1.69080179332419e-05
-2.36997586175434e-05
-2.15799261840874e-05
-1.81436278620327e-05
-1.42384489109851e-05
-3.52314356684289e-05
-1.93092067214418e-06
-3.03832258251476e-05
-1.06519997606247e-05
-1.11821660170029e-05
-3.4249589511152e-05
-8.52528149058693e-06
-1.76274727950988e-05
-1.94360913731065e-05
-1.58807066867148e-05
-2.15493222035731e-06
-2.91191359351912e-05
-5.77230235207047e-05
-2.89263315919905e-05
-2.23006102087497e-05
-2.0017730013846e-05
-1.13481919661615e-05
-1.53519621925051e-05
-2.2664677909183e-05
-2.23258665292901e-05
8.47061150669991e-07
-2.34536640548757e-05
-3.64183125712513e-05
-1.20381313454539e-05
-6.01688797771312e-06
6.8366355370967e-07
-2.09181487910253e-05
-1.65202223233306e-05
-1.47406382589455e-05
-2.6786890401797e-05
-4.58864990456492e-06
-3.23749913798712e-05
-2.45811760173985e-05
-2.3969745618653e-05
-2.77276523753188e-05
-1.69787562149393e-05
-2.32206306777308e-05
-1.92902082352471e-05
-5.71138901568027e-06
-1.1566866203235e-05
-2.6345323927433e-05
-3.1872782260478e-05
-1.92561481553643e-05
-3.24105617835989e-06
-7.14986993596522e-06
-1.0124361888396e-05
-3.47398840171125e-05
-1.2610327699751e-05
1.98479706287626e-06
1.40217551351938e-06
-2.36725411697153e-06
-2.14757500734584e-05
-3.95271890630831e-05
-3.30993533847553e-05
-8.56903196766709e-06
-2.9283407075436e-05
-5.47630086689705e-05
-1.90157854449867e-05
-2.03909701166525e-05
-2.0101438062857e-05
-2.37928007979796e-05
-1.40357569402765e-05
-2.00188148346967e-05
-3.53275802417886e-05
-2.05303054051433e-05
-2.60992876432822e-05
-4.97305660221891e-05
-2.45525521964729e-05
-2.44362750820659e-05
-2.32646237538615e-05
-2.75392561616684e-05
-2.06872938794071e-05
-4.30934794293765e-05
-1.53748846129809e-05
-1.82672947329678e-05
-1.25972848499252e-05
-1.04419061125608e-05
-2.70794683611664e-05
-1.96693376406042e-05
-3.81561909012521e-05
-2.60291982872925e-05
-2.76598890791457e-05
-7.69596123640753e-06
-2.84711219559608e-05
-2.01966829134919e-05
-2.29800126522979e-05
-3.15213017152069e-05
-1.20187518227769e-05
1.07938156346687e-06
-1.41576606706767e-05
-2.73941726238246e-05
-2.95240238730966e-05
-5.12701238491296e-05
-4.88676823952403e-07
-2.02513703360678e-05
-3.48972847375569e-05
-1.38508749685148e-05
-3.40275817643135e-05
-1.52776636957835e-05
-1.73049977075556e-05
-3.48401952783444e-05
-2.11145593037996e-05
-6.14472959859521e-06
-3.09451382632576e-05
-2.71929407682881e-05
-2.36453278920318e-05
-5.50432970329214e-06
-1.219611532343e-05
-2.33770810160567e-05
-2.33202310335206e-05
-9.03256805348106e-06
-2.95710296521235e-05
-1.23146527680581e-05
-5.62106792989688e-06
-3.19942583019938e-05
-1.27520258762703e-05
-2.55114454003361e-05
-3.44063622224047e-05
-1.65121261512942e-05
-1.85572542885729e-05
-3.59766455803111e-05
7.34629795042646e-06
-1.71689343899143e-05
-2.29918336475909e-05
-3.41457031117924e-05
9.03098484753523e-06
-1.61370497587133e-05
6.54259160242079e-07
-4.27305428252148e-06
-1.30802828168298e-05
3.15595565689542e-06
-2.77004707303086e-05
-2.42516341153017e-05
-5.33689404775277e-06
-2.55585121670612e-05
-2.83542428238983e-05
-2.89596332685926e-05
-2.24612655773973e-05
-3.15538735916101e-05
-1.23308965533731e-05
-1.92874830164931e-05
-3.25311600480114e-05
-4.31153798079736e-05
-1.78656585489683e-05
-2.73127542610151e-05
-2.52701099163908e-05
-1.9788788563255e-05
-1.62450569801815e-05
-1.35642053185563e-06
-3.53743062166551e-05
-5.11463329861193e-06
-3.80206383358709e-05
-4.40429646811004e-05
2.16476178725271e-08
-1.63321835459286e-05
-1.22435018432301e-05
-1.2720508481594e-05
-1.91068033838635e-05
-7.96872986737343e-06
-1.99175666481541e-05
-1.67875376939124e-05
-3.37198253550277e-05
-2.13253537026237e-05
-3.18069662507362e-05
-8.80701045381962e-06
-3.05868817108206e-05
-2.68850702790736e-05
-2.38701334090299e-05
-2.24139277818304e-05
-4.1349449523759e-05
-2.01138937048603e-05
-1.7003457076064e-05
-3.94297946216569e-05
-2.83119149145548e-05
-3.47559354429633e-05
-2.93193605296019e-05
-2.06486622710466e-06
-2.85563670096766e-05
-7.74055456492395e-06
-1.26945419188763e-05
-1.6892641263225e-05
-6.65679592528767e-06
-2.94428135987779e-05
-7.32502086473297e-06
-1.71814505205159e-05
-2.03414175787866e-05
-3.49742245990766e-05
-1.4845470209318e-05
-2.94370551960454e-05
4.57007272511292e-06
-1.39979874852791e-05
-2.00210482036585e-05
-1.88176505276768e-05
-7.17071985987083e-06
-3.28599288567855e-05
2.37535036504513e-06
-2.29957918992153e-05
-3.58534321491354e-05
-1.57606778989127e-05
-3.42393884345093e-05
-3.18572165942311e-05
-2.33877713203132e-05
-1.30498794309573e-05
-1.13963342467776e-05
-2.41695807179339e-05
-2.9241572791378e-05
-2.1962163462999e-05
-7.77320384440896e-06
-2.85998197979124e-05
-3.23375169785834e-05
-3.78116355221238e-05
-1.69023824491863e-05
-1.10346190172849e-05
-2.68543589141741e-05
-1.75760527111099e-05
-3.22531389159322e-05
-2.15669295014936e-05
3.60529512088721e-06
-3.74796389181087e-05
-3.10046349558837e-05
-1.93676274019446e-05
-1.70842437104389e-05
-2.23953391946424e-05
-9.02851674241425e-06
-2.6001595854493e-05
-2.48260625961266e-05
-4.17674201748105e-06
-2.00768566698936e-05
-4.49692930467263e-05
-9.21625199220792e-06
-2.54833086948153e-05
5.23822319589034e-06
-1.42616382663021e-05
-2.11921525642393e-05
3.86535677428267e-06
-1.05793488381982e-05
-2.42571102608556e-05
-3.85219271511699e-05
-1.49159506542977e-05
-1.03679823177871e-05
-1.72712312343456e-05
-3.47526074728629e-05
-3.89259667527127e-05
-6.82246248806248e-06
-3.47354303896724e-05
-3.45030687854517e-05
-3.05933303260031e-05
-3.78232263186406e-05
-4.08031122022103e-05
-1.96260914794993e-05
-1.91568988912223e-05
-2.62572251079988e-05
-3.60760168170533e-05
-3.37298771513333e-05
-2.98118735507053e-05
-3.98263299236407e-05
-1.33512487360947e-05
-1.06328165902161e-05
-1.18066770349311e-05
-2.14152501688372e-05
-3.22519165237896e-05
-1.87218450248607e-05
-1.85074877375869e-05
-6.41390768415247e-06
-4.50900277477569e-05
-2.77536368182136e-05
-7.36760830251626e-06
-2.70192117222935e-05
-3.75660470874315e-05
-2.60514710838127e-05
-8.79162851520648e-06
-9.28468284578525e-06
-1.24578465350813e-05
-1.38067528991573e-05
-1.355577595153e-05
-1.83737813584221e-05
-2.25692078207822e-05
-2.87294294993336e-05
-4.72699134613472e-06
-1.16509138968167e-05
4.07646047579245e-06
-3.1610613763403e-05
-2.36891914095567e-05
-3.45959093837598e-05
-1.71202932845164e-05
-2.40280784972253e-05
-2.03307528130571e-05
-1.52693844190157e-05
-4.65109835241944e-05
-1.6021039023748e-05
-2.17229817267982e-05
-1.18290576724341e-05
-1.70861813417255e-05
-6.41323292310969e-06
-2.40040882763022e-05
-3.07698903234671e-05
-9.87276324657303e-06
6.8769510677073e-06
-3.97609273207439e-05
-1.50677436011458e-05
-1.12797188151462e-05
-2.20538639040879e-05
-1.28243359691405e-05
-3.28931539394038e-05
-2.04144398880111e-05
-1.19113686946659e-05
5.99581922644626e-08
8.38750030303046e-06
-2.7978406037085e-05
-9.13066114683624e-06
-1.49723944544289e-05
-3.28697758063481e-05
-1.77157627503454e-05
-1.16194768313863e-05
-3.62674158180145e-06
-1.84185497320711e-05
-2.09371146702274e-05
-1.54206451888807e-05
1.85061625040915e-06
-2.1571663193984e-05
-6.69100101073822e-06
-1.1721881522343e-05
-9.84197334615899e-06
-2.60371993397427e-05
-5.83168560996361e-06
-9.66944473395681e-06
-3.66350543511433e-05
-1.678405212748e-05
-1.87816006335311e-05
4.04344103524381e-06
-1.62116931321213e-05
-2.22729546596504e-05
7.76996435084597e-06
-8.38023791299504e-06
-2.27278104008802e-05
-1.93201033567408e-05
-2.50314820776093e-05
-1.02244769574525e-05
-8.00300102570732e-06
7.64687406211954e-07
-1.52594779948965e-06
-2.29266734445376e-05
-1.24441340498836e-05
-3.55266289382812e-05
-5.02617271807144e-05
-3.24154783597939e-05
-2.71241030877528e-05
-3.7135826866342e-05
1.45167401528768e-05
-3.57009377205113e-05
-1.29625245522062e-05
-1.13657877947001e-05
-1.8295020987874e-05
-4.14540751847155e-05
6.28096637864749e-06
-1.5998863982064e-05
-8.99294733947041e-06
-1.6508392377492e-05
-9.83331048039437e-06
-4.40329847908033e-06
-4.00434754060459e-05
-1.78724468199202e-06
-2.60466429759181e-05
-2.43912212057357e-05
-1.44392269863867e-05
-1.69284566555956e-05
-1.96187343284233e-05
-2.10899503241483e-05
-1.96187881678162e-05
-3.02100818971934e-05
7.47861103193004e-06
-2.20005522953025e-05
-2.34339122607783e-05
-2.81020456036683e-05
-2.70887902407466e-05
-6.48309904014524e-06
-2.43987149197932e-05
-1.48782877541466e-05
-1.66592134512152e-05
-2.58351441129235e-05
-2.48688241083977e-05
-2.39250569501715e-05
-3.6532581531036e-05
-2.39910999756448e-05
-1.02495150076378e-05
-3.71153007832767e-05
-3.40811216005329e-05
-3.50435105544321e-05
-2.16800812183616e-05
-3.46438943724876e-05
-1.52079555998429e-06
-3.08928018353405e-05
-2.71690798395064e-05
-1.95163766066347e-05
-2.63116339255418e-05
-2.59604039114236e-05
-4.40895467642373e-06
-1.76104492228737e-05
-4.28595880851012e-06
-1.00083998800124e-05
-5.37369252938428e-06
-2.50087592267881e-05
-1.83305532993048e-05
-1.05563436604761e-05
-2.12646985113334e-05
-1.96510428180626e-05
-3.35658573766163e-05
-2.71484324378515e-05
-3.63578163015768e-05
-1.92658432395328e-05
-3.01827548042948e-05
-2.28768788390058e-05
-3.99741891976746e-05
-5.02209941676824e-05
-2.36978299720253e-05
-3.17340974074219e-05
-2.87167399032003e-05
-1.50831347265761e-05
-3.14711452658021e-07
-1.37210120933788e-05
-8.79538578940473e-06
-2.07138171474159e-05
-2.67067978669767e-06
-1.25466380098184e-05
-2.22169324960545e-05
-2.19385618646975e-05
-1.92321337144631e-05
-2.17319357467115e-07
-2.23970698475987e-05
-1.9006674983469e-05
-1.69068298237226e-05
-3.70065802347577e-05
-2.99702719740768e-05
-3.22420675977146e-05
-1.09519623918782e-05
-3.41910616333089e-06
-1.93480983999728e-05
-2.38358493637645e-05
-1.19654647775569e-06
-2.44871872774782e-05
-1.52855313210544e-05
-3.1964727891796e-05
-2.80893718923709e-05
-2.23084953786677e-05
-2.3816968475203e-05
-3.42204276687018e-05
-3.02379764935776e-05
-1.14439795714388e-05
9.46137866942542e-06
-1.91830424377863e-05
-1.86469672639795e-05
-1.41642944970257e-05
-3.82536956588531e-05
-1.87105871224017e-05
1.48243659214862e-05
-1.90436298746019e-05
-7.52336395989025e-06
-2.37498440185086e-05
-1.95092918054585e-05
-1.13322149595542e-05
-2.0662506935541e-05
-1.06073026957577e-05
-2.4705768644776e-05
-2.1525242886954e-05
-1.91044819192342e-05
-1.009254509054e-05
-1.68065454146605e-05
-1.34477045467219e-05
-3.27872909606352e-05
1.07808088939326e-06
-1.56828385607959e-05
-6.67107255085743e-06
-1.44521376430784e-05
-1.15030570571711e-05
-2.14071455668051e-05
-2.78709505346535e-05
-1.59132660107008e-05
-1.62824984914309e-05
-2.77160127196018e-05
-3.22634545527691e-05
-1.11356307823664e-05
-4.51550437237141e-05
-3.49570880990321e-05
-3.74109062206536e-05
-2.28135140140677e-05
-2.74359343264739e-05
-3.897168822335e-05
9.26583326920229e-06
-1.31634812032293e-05
-9.42691266094243e-06
-1.02883498095048e-05
-3.3433018123725e-05
-8.92963963845784e-06
-2.19339065316209e-05
-1.12588581836091e-05
-1.14626262419248e-05
-1.7334916258434e-05
-2.8992934476052e-05
-1.18577370023554e-05
-2.52741636370583e-05
-1.34458079285289e-05
-1.93743806054333e-05
-1.65115328842161e-05
-1.92946854251623e-05
-3.55507165171511e-05
-3.5216824649611e-05
-3.23332219575021e-06
-1.4178820222624e-05
-9.58833498366531e-06
-2.27727607192561e-05
-2.56668166019762e-05
-2.71454931442895e-05
-3.19403359069842e-05
-1.43726799990278e-05
-6.70583008583899e-06
6.33294200773898e-06
-1.33956800204937e-05
-1.60740871891982e-05
-1.97248265090271e-05
-1.38759273185886e-05
-1.9439388714657e-05
-7.38498031110248e-06
-2.72020503276301e-05
-3.85101052798921e-05
-2.14924768841339e-06
-9.00621363171457e-06
-2.33868295095767e-05
-4.64984953424312e-05
-3.40384007427064e-05
-1.34321973449344e-05
-6.27404859708369e-06
-1.53518634460613e-05
-2.35659395237569e-05
-1.23164728327479e-05
-2.99295825755878e-06
-2.96235370889277e-05
-5.67273189443504e-06
-2.34149662565973e-05
-1.55186880376109e-05
-1.9155909428661e-05
-2.57337557110982e-05
-6.84893240814108e-06
-1.79934283768981e-05
-1.31407113210966e-05
-2.65201123429457e-05
-1.9518985908824e-05
-3.08089404137722e-05
-3.87025529791146e-05
-3.32801037256341e-05
-8.82272736210222e-06
-3.62132273448487e-05
-2.4642774036402e-05
-6.28454146480413e-06
-1.2704689753365e-05
-1.59961161155561e-05
-2.35292386827932e-05
-2.73885990420187e-05
-1.78103909410062e-05
-3.24460039066679e-06
-5.89899105202648e-06
-8.76982692766726e-06
-6.20510494295647e-06
-2.52245769828378e-05
-1.26840702714769e-05
-2.35239958639844e-05
-1.06921251437112e-05
-3.22938699644521e-05
-1.62161215007321e-05
-2.42919155530557e-05
-2.71186652829047e-05
-2.20122294423943e-05
-2.02388875144943e-05
-2.2527049994273e-05
-8.70044740122937e-06
-2.62686787893006e-05
-2.871705278341e-05
-3.9597050020238e-05
-6.32809904826489e-06
-1.79009918904598e-05
-2.56617572593391e-05
-1.20694417103997e-05
-2.12068411054569e-05
-1.64555603908157e-05
-2.07315283126689e-05
-2.28197144935827e-05
-1.4709185838242e-05
-3.03055671684868e-05
-2.59466795442325e-05
-5.27684667173629e-05
-2.1271474552881e-06
-1.63210028785408e-05
-1.91832865041068e-05
-9.96676928008093e-06
-3.51283935815435e-05
-4.12136366264728e-05
-2.26763680562415e-05
-8.47835252998958e-07
-2.7532206625822e-05
-1.4623144090425e-05
-2.31041477510719e-05
-1.79966002648165e-05
-1.5607817700591e-05
-4.09012656815996e-05
7.06399999167118e-06
-4.69466363767098e-05
-1.85047659076336e-05
-2.38186037171357e-05
-2.64345576487914e-05
-3.6343437965085e-06
9.17946744026138e-06
-4.31022535855644e-05
-3.94229838529782e-05
-1.25739192726975e-05
-3.21550248726208e-05
-1.62873485368928e-05
-3.33866508017172e-05
-2.18813362657087e-05
-4.29786996611465e-05
-4.65643455282121e-05
-2.0183272046486e-05
-2.78355724324166e-05
-7.48261673841665e-06
-1.11323599715397e-05
-2.23867555074702e-05
-1.33210552725129e-05
-1.40150769603775e-06
-2.6462928208903e-05
-2.60087601696106e-05
1.86870781937231e-06
-1.74777009384494e-05
-2.4856621187406e-05
-1.88590367299985e-05
-4.21467969587102e-05
-2.38643188237286e-05
-1.49571092881693e-05
-2.00053170496703e-05
-7.37645919348331e-06
-1.36904069818528e-05
-3.45659453466591e-05
-2.54072443056155e-05
-3.33741686066454e-05
-2.86250657800435e-05
-2.8500919902471e-05
-1.69551111586646e-06
-3.44914982149598e-05
-1.73197142062686e-05
-2.03894072938717e-05
-3.89149956974021e-05
-2.39450590752779e-05
-4.047503533998e-05
-3.09804175459395e-05
-3.27450920278818e-05
-3.38712566495432e-05
-4.14236670719814e-05
-2.1397382240174e-05
-1.50548470842931e-06
-2.62134196162989e-05
-1.34250344531874e-05
-9.27913284824447e-06
-2.64573721176425e-05
-1.84572544672628e-05
-1.468023652905e-05
-2.72099505799831e-05
-3.81957543065748e-05
-1.51016065447777e-05
-3.61963982035341e-05
-2.83600084747132e-05
-1.28322671513966e-06
-2.36204422133246e-05
-1.99976819172082e-05
-3.78496920468444e-05
-1.23207110802443e-05
-9.00425191224616e-06
-3.8933387628566e-05
-2.5228300062603e-05
-1.68720344944525e-05
-3.47869340183101e-06
-2.28213268552266e-05
-1.40637493974847e-05
-1.0621774212515e-05
-2.13531860212813e-05
-2.69216072186492e-05
-3.43636560123305e-05
-2.55790577279745e-05
-6.36685600337081e-07
-2.18642555001649e-05
-2.60068139235386e-06
-3.13692789230041e-06
-3.36979895991085e-06
-9.83303789692124e-06
-8.88907427764353e-06
-1.96648136808162e-05
-2.68170125210219e-05
-1.49507301058449e-05
-2.63472122529544e-05
-6.12253828023434e-06
-1.72604225300486e-06
-2.5135143280193e-05
-2.34539475510693e-05
-2.30881838416547e-05
-2.67512731138453e-05
-2.0791416287188e-05
-1.19909327609602e-05
-2.6713837729815e-05
-2.17656688019329e-05
-2.38097610791762e-05
-7.26930082615131e-06
-1.75105228179241e-05
-6.06957717501951e-06
-9.28532692341733e-06
-1.62988294934621e-05
-2.561338698792e-05
-2.28793200877645e-05
-1.87731930904836e-05
-4.16797007615065e-05
-1.69811853945747e-05
-1.54991628107887e-05
-2.8828119149204e-05
-1.53965818051638e-05
-2.84062682270781e-05
2.62920178891019e-07
-3.50220410803894e-05
-3.59862328309759e-05
-4.00975176107857e-05
-1.96272273624673e-05
-2.72187825047674e-05
-2.64187890276321e-05
-1.68952925440183e-05
-3.01075188364518e-05
-2.02218903941648e-05
-2.85998297897597e-05
-4.09601417900969e-05
-1.98196335755005e-05
-2.45167157024365e-05
-2.53574812115914e-05
8.38077116444597e-06
-1.85601180535062e-05
-1.35681859415778e-05
-3.20643117475909e-05
-2.9643206937017e-05
-1.71817439066882e-05
-2.21992819351038e-06
-1.76549500035725e-05
-2.20276984089003e-05
-3.76059080965321e-05
-3.75595813115744e-05
-2.87807984721166e-05
-1.99166645086705e-05
-8.6489761011478e-06
-1.80276262989759e-05
-2.25571375988835e-05
-9.27569595235478e-06
-1.44378862535741e-05
1.78098672820486e-06
-1.33146135327536e-05
-5.9143635729483e-06
-3.2328113136078e-05
-9.46097207803417e-06
-3.08399732546597e-05
4.33748371172838e-06
-2.86975980249687e-05
-2.18305716081991e-05
-1.94705857048107e-05
-1.21772024589983e-07
-1.89785162387173e-05
-5.09625572599116e-06
9.1111498288183e-06
-3.38026491981592e-05
-1.98576197046663e-05
-3.13455941981601e-05
-3.46546127240234e-05
-6.71450609423694e-06
-2.35929886701695e-05
-2.9074404685276e-05
-2.05416121474248e-05
-2.19941637762997e-06
-2.8002468071396e-05
-2.30912984205125e-05
-2.46758056565082e-05
-3.03664495658987e-05
-2.2547312012941e-05
-1.01573994349693e-05
-1.77503139406557e-05
-2.98891355800039e-05
2.85711358029912e-06
-4.12815880571264e-05
-2.59131952923672e-05
-2.30277696218828e-05
-3.68865909308237e-05
-1.56592146951049e-05
-3.00187194645709e-05
-3.36833200543387e-05
-3.06407705861524e-05
-2.21530506878544e-05
-5.07024156001389e-05
-1.85366260052647e-05
-2.34384851487202e-05
-1.98783461412261e-05
-2.41576057843273e-05
-3.61646649324173e-05
-1.22848672387083e-05
-1.70319917140562e-05
-2.98920989247263e-05
-8.06499709121835e-06
-1.53899438741281e-05
-4.23865679169371e-05
-1.94887185243204e-05
-1.05564317968736e-05
-3.81525761687578e-05
-3.68640588491334e-05
-1.71316757963369e-05
-3.81747843286339e-05
-2.34881502130658e-05
-4.58584378825699e-06
-2.60225436328175e-05
-2.3239334801932e-05
-2.59634007120697e-05
-3.91774310499447e-05
-8.74591541030074e-06
-2.41846745346101e-05
-2.30850157211483e-05
-1.66020136436777e-05
-1.81477333639323e-05
-1.82873802396535e-05
-2.48980748871233e-05
-4.43920403427299e-05
-4.05852516194164e-05
-2.6989401914493e-05
-1.82636706094008e-05
-1.06607910662995e-05
-2.96706905671425e-05
-3.28683305037095e-05
-1.36737239969086e-05
-2.45772642043599e-05
-1.0202307869402e-05
-2.28783289174324e-05
-2.5813022080686e-05
-3.44932869901127e-05
7.53170974678735e-07
-2.35647689220574e-05
-1.95801893693873e-05
-1.26690176755102e-06
-3.66070365605171e-05
1.13196365997137e-05
-2.5277489941292e-05
-1.88557009464932e-05
-3.16511741821593e-05
-4.10392897976655e-05
-2.66019001863139e-05
-2.25703858899651e-05
-3.36792829098961e-05
-2.37319484414181e-05
-3.03957578166811e-05
-5.86874842596869e-05
-3.71841801722165e-05
-3.42889063594602e-06
-2.52240649932886e-05
-1.45169834328617e-05
-1.77763104285481e-05
-1.49434212020349e-05
-1.52185898686471e-05
-2.18698609983803e-05
-3.17737426532606e-05
-1.58463665835779e-05
-2.59964008617882e-05
-1.52420047687212e-05
-9.41684515919938e-06
