# Supplementary material for: Research on computational propagation and identification of mine microseismic signals based on deep learning
Source: PLoS One. 2025 Oct 22;20(10):e0334641. doi: 10.1371/journal.pone.0334641 (PMC12543183; doi:10.1371/journal.pone.0334641)
Supplement: S2 Data — (ZIP) [file pone.0334641.s002.zip › 000100500002000.xlsx_0.txt_24.txt.txt]

-5.08026360408944e-05
-3.49490180817458e-05
-4.00439622944774e-06
-1.163196048671e-05
-3.41129973284053e-05
1.38590428635832e-06
-1.57252771912343e-05
-3.49216425968727e-05
-2.23297134910084e-05
-9.16984375437336e-06
-2.73053550001319e-05
-2.10033052471124e-05
-3.34799263919586e-05
-1.14279382238167e-05
-3.9026312777231e-05
-2.13795221520044e-05
-1.38073276637752e-05
-1.90259358506709e-05
1.12404948562679e-06
-1.11379377751577e-05
-3.86413290520476e-06
-2.30866714402082e-05
-3.68094658709265e-06
2.46045494507831e-06
-4.9340835981708e-05
-4.61696293899215e-05
-2.2369523813273e-05
-3.18278650396543e-05
-8.15982511557818e-06
-2.22906764827339e-05
-3.04899906397113e-05
-1.46842715536955e-05
-2.47172279900054e-05
-1.01645359904988e-05
-1.66443533277772e-05
-1.62263251675086e-05
-1.40951302260021e-05
-3.20476656923233e-05
-2.85076003657402e-05
-1.41903678169161e-05
-5.71489363299839e-05
-2.26688635014849e-05
-2.95283894170673e-05
-4.57479450946475e-06
-9.7908336708624e-07
-2.12194543693171e-05
-1.33928655897168e-05
-3.57092795775478e-05
-2.85839133659573e-05
-1.28720667328738e-05
-2.71902265134474e-05
-2.99483400416062e-05
-2.95963420804159e-06
-2.74651729835024e-05
-1.49396986528684e-05
2.45426216138736e-06
-5.78458544555433e-05
-1.93337227932805e-05
-2.42205848110761e-05
-3.75522894984135e-05
-5.51786349060755e-06
-1.45937260877826e-05
-2.85013581027139e-05
-4.13076272261777e-05
-1.39140787689077e-05
-2.85536734187994e-05
-1.89325872313513e-05
-2.93716212885722e-05
-1.47849936075551e-05
-3.64952322824061e-05
-3.16381495925619e-05
-3.90600022654235e-05
5.83370576592292e-06
-2.39510415160151e-05
2.32271175727801e-06
-2.61812397630828e-05
-1.90734124189969e-05
-3.44004992369541e-05
-1.90844349635383e-05
-1.56161122666954e-05
-2.16355338646946e-05
-2.11559285843011e-05
-1.46572682292761e-05
-2.59543921065704e-05
-2.18068246752795e-05
-2.40526485094664e-05
-9.59787825305607e-06
1.82578228608151e-05
-2.30580222280044e-05
-2.4497471236492e-05
-3.00708267927408e-05
-2.86454530603315e-05
-4.03759136267472e-05
-1.77290905816105e-05
-2.55806247326854e-06
-1.22673433206269e-05
-2.91370098316182e-05
-3.73304361189005e-05
-1.61835325043007e-06
-1.9916190823991e-05
-2.86475620611409e-05
-5.43067438248564e-05
-3.12435931781972e-05
-2.88856958625674e-05
-3.02551831193162e-05
-4.35700051048385e-06
-3.05985935233129e-05
-1.87334098208723e-06
-4.05206272047128e-05
-1.96608855063884e-05
-2.30207845844682e-05
-6.26042241528753e-06
-6.03545990011476e-05
-1.74703446841988e-05
-2.65410418812203e-05
-1.12651159785915e-06
-1.99666182317542e-05
-1.56115925587017e-05
-2.23336469570868e-05
-2.0586920795036e-06
-1.94690284266125e-05
-3.17934381612927e-05
-1.82252382406997e-05
-1.19457981173082e-05
-3.53394185657672e-05
-2.84116172741711e-05
-4.37331009427545e-05
-1.72927677697275e-05
-1.95143798620168e-05
-3.54331261527593e-05
-3.30510244596896e-05
-1.94268709812818e-05
-1.74981922992189e-05
-1.89029732738495e-05
-1.65513461217575e-05
-4.79660459928277e-05
-1.72159986288823e-05
-3.25451288174085e-05
-3.67351582209209e-05
-2.94911242467911e-05
-3.42314824413419e-05
-2.5943051069848e-05
-3.06296114085196e-05
-1.11031848245893e-05
-3.62558809864767e-05
-2.38491912121709e-05
-1.32924895441654e-05
-4.83313419815256e-05
-3.32478272712888e-05
-1.57127443382429e-05
-2.10089269495222e-05
-1.82593578216243e-05
-5.80579878493028e-05
-4.60002009062015e-05
-5.06049016238715e-05
-3.79559094584057e-05
-5.51993928620919e-05
-2.51745159840152e-05
-1.1669859378572e-05
-1.14692529785421e-05
-3.55191898360237e-05
-4.09794003005788e-05
-2.22847750882946e-05
-1.28792430916152e-05
-8.01072991312621e-06
-5.81758889218188e-06
-2.07493392410848e-05
-2.9181349012152e-05
-5.22402382796285e-05
-2.42759955597819e-05
-3.25173862169e-05
-1.96729417089619e-05
-2.04129263279012e-05
9.41283161744504e-06
-2.1741765384292e-05
-1.98331585413762e-05
-2.61236663835392e-05
-3.8640946393095e-05
-3.61726630057175e-05
-2.79896575131074e-05
-1.22215426922528e-05
-3.04921773020592e-05
9.02760808609149e-06
-3.86876558670166e-05
-7.40165539103144e-06
-1.1608678128962e-05
-8.64905726936875e-06
-2.46580397055644e-05
-2.75658227692391e-05
-3.4488778483704e-05
2.63607032461303e-06
-1.61923482935993e-05
-1.57703323516067e-05
-1.71008851487508e-05
-2.55718868611996e-05
-1.56049622664218e-05
-1.17147421591031e-05
-2.44231887013541e-05
-1.71314323622477e-05
-2.75523769761568e-05
-2.41622418264623e-05
-3.00450465027575e-05
-2.89221066128162e-05
-2.03580362689669e-05
-3.95190795864788e-05
-2.15840833349362e-08
-3.90485383196053e-05
-7.53984118756441e-06
-1.28058649714798e-05
-3.57744307579857e-05
-1.21000565385412e-05
-1.96580835685373e-05
-2.97521817948642e-05
-1.20741603342876e-05
1.32279149535607e-05
-4.60783711445211e-05
-1.90158582785872e-05
-8.51747045591536e-06
-1.8264247543603e-05
-4.13387988265111e-05
-2.36684757379599e-05
-1.86616157428416e-05
-5.62421383733958e-05
-3.67648144039227e-05
-3.4263436632886e-05
-1.85496053067456e-05
-2.90114646198087e-05
-1.77066818389814e-05
-3.46020359028825e-05
-2.42062965491056e-05
-1.23800921625044e-05
8.69748348164203e-06
-1.32415078596307e-05
-1.45733258771494e-05
-1.12981436866571e-05
-9.8673791504446e-06
-2.41935300589393e-05
-2.15122855887759e-05
-1.14197519429712e-05
-3.36608584978783e-05
-3.01196285436789e-05
-2.75997706765809e-05
-2.22655091421341e-05
-9.10233592653911e-06
-2.42267541557954e-05
-1.70684939881078e-05
-3.8568392852997e-05
-3.17621316372214e-05
-1.82620182485312e-05
-1.62895507800966e-05
-2.50712667464477e-05
-3.35810652934831e-05
-3.41766679697031e-05
-1.7005852399635e-05
-2.54206178240639e-05
2.18396660984644e-07
-1.68885312003259e-05
-2.41520563255485e-05
-3.45462960303801e-05
2.21006954918508e-05
-3.0683836222886e-06
-8.6877525168256e-06
-2.98145747018014e-05
-6.12521528109309e-06
-3.13703680958023e-06
-2.21412912836135e-05
-5.3814346722129e-05
-3.41269722550738e-06
-2.48574048204504e-05
-8.06639640730308e-06
-2.09043504862814e-05
-2.85829612602645e-05
-3.25471542490254e-05
-4.71850031331156e-05
-1.62509452178567e-05
-2.92485682259117e-06
-5.71872782266522e-06
-2.15855857813866e-05
-2.56247603461771e-05
-2.63988238805262e-05
-4.28984454463825e-05
-2.25020691150276e-05
-3.40665174598901e-05
-1.19418978329589e-05
-4.36527524548102e-05
-2.15508685330078e-05
9.53099946430359e-07
-8.53862099158951e-06
-3.37128460495375e-05
-2.1911544101744e-05
-2.83260120395542e-05
-2.28945520515276e-05
-1.70127784471854e-05
-3.91047345383741e-05
-1.73169511873953e-05
-2.50375448499537e-05
-5.6669462618271e-05
-2.85847719926833e-05
-2.10892318777282e-05
-1.23447779150062e-05
-3.03868222550895e-05
-2.26089086891708e-05
-2.03209162960791e-05
-3.6503883070323e-06
-1.17599248086317e-05
-4.33280679357762e-05
-1.94850454063321e-05
-3.63965952861421e-05
-3.28207364466677e-05
-7.79449000777219e-06
-9.44124234120779e-06
-5.85272639745714e-06
-9.90415542095674e-06
-2.75049744549714e-05
-3.44347566261896e-06
-2.40076991577587e-05
-1.93412744008055e-05
-2.72005500299749e-05
-6.79029470692399e-06
-2.92648520558158e-05
-1.74169336673272e-05
-1.11181856358622e-05
-3.51410569338101e-05
-2.6555033226973e-05
-1.87283075568048e-05
-3.34171581167215e-05
-2.09163417958894e-05
-2.56930185649008e-05
-4.37226971257259e-05
-6.32660790901407e-06
-2.64675131761907e-05
-7.2723015584683e-06
-2.58819549628743e-05
6.82132557569829e-06
-6.96759812066283e-06
-3.75253335358241e-05
-3.04869534998454e-05
-2.48050157998745e-05
-3.01482637343106e-05
-2.12146494154283e-05
-3.57301386840001e-05
-1.97621611508233e-05
-1.97656099292596e-05
-1.95887582836237e-05
-9.81963344805663e-06
-1.59736606048772e-05
-2.88242805050491e-05
-2.29282723165312e-05
1.09896888916794e-06
-3.58394695802201e-05
-3.69401308838122e-05
2.49539843557212e-06
-1.85326798329375e-05
-4.12823269351111e-06
-2.69309489489096e-05
-2.17286100683415e-08
-3.25009343628653e-05
-2.06149174130434e-05
-1.13468063858778e-05
-1.49036358489151e-05
-1.4261660531425e-05
-2.57349620359828e-05
-2.07084475000374e-05
-3.52575802992053e-05
-2.29460341193861e-05
-1.61002033206738e-05
2.99118726865814e-08
-2.01839508582402e-05
-2.73470168412779e-05
-2.74719844412227e-05
-1.10765922062588e-05
-6.24340827806779e-05
-4.22332592300649e-05
-2.33295589002967e-05
-1.8789433540532e-05
-2.7905668672387e-05
-2.54649382387639e-05
-3.86863515824442e-05
-2.1637057867415e-05
-6.32677642507298e-06
-3.91927519562822e-05
-1.19233814327595e-05
-2.06990280716883e-05
-4.48974648221757e-05
-3.05159357785933e-05
-2.43456772947429e-05
-4.42362248157096e-05
-8.49350124607127e-06
-4.3301929321403e-05
-3.35866401026961e-05
-2.15998536079942e-05
-5.99358781816358e-06
-2.83843332681033e-05
-2.38496414261149e-05
-2.58610585436564e-05
-1.32932030114178e-05
-2.03082622619908e-05
-3.42679538992788e-05
-3.83807411316188e-05
-1.97904121858304e-05
-2.26835114089309e-05
-4.15076152310869e-05
-2.21954030300271e-05
-2.12404252110406e-05
-2.14589868670707e-06
-5.49190539003312e-06
-7.40488971290508e-06
-2.2341204382075e-05
-2.26811277908864e-05
-5.60944046913031e-06
-1.46757641692721e-05
-4.26253447737516e-05
-1.189380382031e-06
-3.6867542485536e-05
-1.57166327817832e-05
-3.10734783042985e-05
-1.77366768974719e-05
-2.08757314623941e-05
-2.0069460884977e-05
-1.91051395339718e-05
-1.06555686796987e-06
-2.65446431817275e-05
-1.70264393940877e-05
-2.69306054886341e-05
-1.34990735491778e-05
-2.75215302737736e-05
-5.31444084310958e-05
-1.39555562196109e-05
-1.38800513113065e-05
-7.74459772680402e-06
-2.65045124523092e-05
-2.48940964013242e-05
-1.66841710108451e-05
-9.98714188812815e-06
-2.25525923881002e-05
8.16338721722919e-06
-2.55170248410779e-05
-3.72852542668556e-05
-1.68319858274114e-05
-3.99658430395269e-05
-3.80810429007178e-05
-3.50298650358947e-05
-3.47724129381835e-05
-3.28476846818658e-05
-2.37025770360032e-05
-4.83498904077618e-05
-3.01974275747424e-05
-3.29042325208684e-05
-1.35635545139843e-05
-2.16951668870735e-05
-6.68750744725577e-06
-1.95436481334665e-05
-3.37053973203027e-06
-4.67265270448307e-05
-4.84518833923223e-05
-1.90441989299718e-05
-1.56138347786148e-05
-3.22493183011982e-05
-1.30199088416451e-05
-4.00392885071983e-05
-1.45703073090954e-05
-3.19475261840232e-05
-6.38762940523815e-05
-3.08551720112103e-05
-8.97593300609555e-06
-2.46030900023156e-05
-1.69271178332306e-05
-3.89701039472211e-05
-1.6108445540771e-05
-2.70909688177979e-05
-3.01566818842535e-05
-2.19893252516734e-05
-7.54280420669773e-06
-1.41596887142766e-05
-2.33853951715863e-05
-3.52221495708443e-05
-3.08684795860647e-05
-1.63068008951656e-05
-3.48401637992704e-05
-7.38772918376205e-06
-2.44544875720836e-05
-3.99024520455888e-05
-2.72560627926811e-05
3.45590777298305e-07
-3.34427467880656e-05
-2.61594288871647e-05
-1.60944387310951e-05
-1.7665808615823e-05
-2.03511854870368e-05
-1.44108363303899e-07
-3.93228742926753e-05
-3.32051461237716e-05
-3.16699107853873e-05
-1.03879251928544e-05
-2.58800151697196e-05
-1.83228841426348e-05
-4.90904369929538e-05
-6.30871632648434e-06
-3.09534516257333e-05
-2.73736408391573e-05
-3.94645758235353e-06
-1.77212381858929e-05
-1.21810299301165e-05
-2.86977342393783e-05
-3.31843165293408e-05
-3.53830884768714e-05
-6.33236369067459e-06
-1.72815636952523e-06
-2.69478323092842e-05
-1.99889304808482e-05
-2.87677891819933e-05
-2.4051888593401e-05
-8.3765248997334e-06
-4.62477396070051e-05
-1.18060772253512e-05
-2.70501210036703e-05
-3.83275726480717e-05
-2.15962077265199e-05
-2.70718903227286e-05
-6.28872072674609e-06
-3.10076197858748e-05
-2.75261718446998e-05
-2.7495931339835e-05
-3.59460347641798e-05
-3.02461327718406e-05
-2.59016192084052e-06
-3.65218058997908e-05
-4.44287906360151e-05
-3.95562881197618e-05
-2.0639200464454e-05
-2.65324478340352e-05
1.02214511338827e-07
-2.20394660142573e-05
-2.27057360122572e-05
-2.74691479640159e-05
-1.81039849222732e-05
-2.20584108574318e-05
-2.26698666882405e-05
-4.56591678852288e-05
-2.98373993820251e-05
-4.73481436888101e-05
4.31131465925007e-06
-2.65352877066444e-05
-3.30002682138196e-05
-2.68979944240174e-05
-4.03535033083266e-05
-2.35077794373956e-06
-3.36923850052885e-05
-5.90055591696709e-05
-2.86331279704526e-05
-3.32011775437909e-05
-6.13362133087211e-06
-3.53513600789471e-05
-1.80655302800416e-05
-3.72216770276945e-05
-3.33334025168897e-05
-1.02242447843704e-05
-3.07393773434315e-05
-6.90584378574304e-06
-1.08657986536723e-05
-2.46019495473579e-05
-7.16320187083587e-06
-1.50128425013067e-05
-2.34437453621921e-05
-2.25636362366042e-05
-2.1297051825301e-06
-2.1370155307128e-05
-3.07313163176739e-05
-5.45044055931936e-05
-8.23429477737395e-06
-3.0438580854473e-05
-3.12305429032237e-05
-2.21296121018331e-05
-3.88946500873566e-05
-1.05097785553343e-05
-6.63697041234243e-06
-1.03233187817468e-05
-2.42285716469737e-05
-1.6959255130773e-05
-1.63906145158452e-05
-1.95535668846335e-05
-2.68814437270749e-05
-3.82169750187375e-05
-2.1574674185512e-05
-1.49744504528552e-05
-1.01545328394536e-05
-3.31830816866457e-05
-1.11095468994571e-05
1.1727952816734e-05
-3.96481544118086e-06
-1.39925065843837e-05
-3.68045086387737e-05
-1.94407407437383e-05
-1.59681641441884e-05
-4.59533989781381e-06
-5.03821278656341e-06
-3.59517469548934e-05
-1.70650976778529e-06
-1.46413191404744e-05
-6.05991887818262e-06
-5.65633546633532e-06
-1.3734205932999e-05
-2.74917609854607e-05
-4.9629378647824e-05
-3.67653794922529e-05
-1.36476802624118e-05
-1.35224751364851e-05
-4.0096812172501e-05
-1.81083132686727e-05
-3.32896009349785e-05
-2.83405597538362e-05
-1.63424697860719e-05
-1.57041799649698e-05
-1.43296847070944e-05
-2.05651820535627e-05
-1.96800841999628e-05
-1.84365910073318e-05
-2.46579054997386e-05
-4.66001422185637e-05
-2.44240786501182e-05
-3.20240054947664e-05
-2.76961115136914e-05
-3.35101797361639e-05
-3.1495226869263e-06
-9.78138533881896e-06
-2.12752018592866e-05
-3.55264573231826e-05
-2.62058348206224e-05
-2.9489879533516e-05
-2.35303767700098e-05
-2.14221414929752e-05
-1.53964196955137e-05
-2.96890795675745e-05
-1.70279984223151e-05
-3.51867280157523e-05
-6.09921361298825e-06
-1.83902437948875e-05
-3.4624189931391e-05
-1.11037648199939e-05
-1.87903804499598e-05
-3.26482893474384e-05
-3.4493884543942e-05
-2.63854047224307e-05
-2.32714947888632e-05
-2.40290671451324e-05
3.42285438955048e-06
-1.07599327134223e-05
-4.30886464561713e-06
-3.36140318378956e-05
-2.26654215180537e-05
-1.99564368262113e-05
-6.84357024411328e-06
-2.21815501452052e-05
-2.1297160865725e-05
-3.15273526109106e-05
-3.23755957788978e-05
-1.60319016164609e-05
-3.00985906760914e-05
-1.04720696769312e-06
-3.1488828628118e-05
-2.80927505271742e-05
-1.36311326460264e-05
-2.34818522660606e-05
-2.30684443739797e-05
-2.48262471820215e-05
-1.59809416567312e-05
-6.16053833799353e-06
-3.66040980778512e-05
-2.04718014095533e-05
-1.55222769080665e-05
-2.54787908857765e-06
-9.37783604424165e-06
-9.05775474130776e-06
-2.42273908510025e-05
2.01821942140113e-06
-1.53368592622204e-05
-2.13478822148706e-05
-3.14904668019412e-05
-3.26649730169418e-05
-5.28851336298016e-05
-2.09628838579923e-05
-1.37566996994804e-05
-1.42652250288644e-05
-3.25677849991155e-05
-3.52971900679558e-05
-1.23086673888047e-05
-1.97065512395794e-05
-1.52319050880009e-05
-5.52927903381138e-06
-1.6635158654826e-05
-5.16957710319074e-06
-2.48315905919086e-05
-3.00251678580376e-05
-4.08047108447979e-06
-3.66406523807269e-05
-2.35761916450746e-05
-7.28117332922663e-06
-5.60029587691483e-07
-4.09258009719719e-05
-2.9717361921856e-05
-1.91132974547137e-05
-3.7886704367665e-05
-1.3433757031795e-05
-3.1996020350027e-05
-3.68205012834778e-05
-2.14367016684058e-05
-2.7182650374289e-06
-1.05849567800817e-06
-2.40242945661823e-05
-6.46992778075975e-06
-2.64670943651527e-05
-4.02178773996153e-05
-1.35063019706787e-05
-5.73662759944242e-05
-1.64779021505714e-05
-2.4133865989282e-05
-2.41467760768391e-05
-3.11120716419653e-05
-1.21352635905934e-05
-3.04499190764053e-05
-1.37766269905043e-05
-1.48317399162334e-05
-2.80243909966017e-05
-2.17156080798577e-05
-7.68426916586105e-06
-1.44500545754284e-05
-2.28965484903996e-05
-2.45847707326616e-05
-1.41950717704938e-05
-1.70304997510597e-05
-2.08428591053884e-05
-2.7812092562022e-05
-5.16551597461991e-05
-7.06012417433706e-06
-2.42073480884274e-05
-1.33196979413347e-05
2.0986202982071e-06
-2.47811819955689e-05
-1.69789872907194e-05
-3.42734668485706e-05
-1.18047156014313e-06
-2.20558346639167e-05
-4.47629260213772e-05
-2.71568090789172e-05
6.40999874947961e-06
-1.38086534258522e-05
-2.62034524339305e-05
-2.17785066661574e-05
-2.46553135285341e-05
-1.6426828693055e-05
-3.11078125104173e-05
-1.17286535977096e-05
-4.31900723146884e-05
-1.26344238525135e-05
-2.56761636255257e-05
-4.06007679254347e-07
-3.27243691366463e-05
-3.36331827445879e-05
-2.83780390636934e-05
-2.03078367242818e-05
-2.06337287819596e-05
-7.11888594954649e-06
-1.85081379834175e-05
-4.02271559892081e-05
-1.71835455537535e-05
-1.20808627134129e-05
-4.45319150297618e-06
-2.57416698669893e-05
-2.57875448052331e-05
-5.95776191663364e-05
-5.31211198980859e-07
-5.25348889874948e-05
-7.52932616319752e-06
-4.60905317031922e-05
-2.83728258512103e-05
-1.00792024405055e-05
2.03615568101009e-06
-2.96203342019198e-05
-3.85204109829786e-05
-1.84006522983843e-05
-2.65267143338321e-05
-2.53914776303856e-05
-1.67326639902775e-05
-2.49931786456611e-05
-3.16909937148469e-05
-2.62748475928556e-05
-3.30191234301758e-05
-3.20541944076254e-05
4.27438234470057e-06
-4.25897116766524e-05
-9.2041025666181e-06
-4.59355830498407e-05
-1.92865467846078e-05
4.49868372143579e-07
-2.75320330045524e-05
-2.32075226557123e-05
-3.37224428629688e-06
-6.32785098534736e-06
-4.60934580087777e-05
-3.82043093546178e-06
-4.19134839542996e-05
-2.81963455405651e-05
-1.30101632161774e-05
-1.32552461732152e-05
-3.34080126020576e-05
-5.30711417657717e-05
-4.37096836401191e-05
-2.79658611533619e-05
-3.89584511780435e-05
-2.05319455233685e-05
-3.0173951368187e-06
-1.96299360059654e-05
-2.32388181683981e-05
4.79975331642466e-06
-6.50194861951371e-06
-1.68626077985233e-06
-1.71043749361401e-05
-1.60200303417318e-05
-2.28145505001589e-05
-2.77225599154704e-05
-1.79152642496994e-05
-6.25628243763183e-05
-3.92991540736441e-06
-4.26530500322577e-05
5.47266761246974e-06
-1.45080996247258e-05
-1.1646189679857e-06
-2.22194992336577e-05
-1.62968926833016e-05
-9.91640484645657e-06
-7.29690183098935e-06
-4.58685571020029e-06
-1.00454982985728e-05
-1.09848446134922e-05
-2.3319592929609e-05
-2.00191608085351e-05
-4.08267277729557e-05
-2.77649675630191e-05
-1.50604563502737e-05
-2.40231060441309e-05
-4.02892630947722e-05
-3.91753908035331e-05
-5.65831024466226e-06
-2.50950150794124e-05
-3.08755857048786e-05
-3.31211944893301e-05
-3.17473765769846e-05
-1.57019514728623e-05
6.59345384737063e-06
-1.11718081874492e-05
-3.79623731122801e-05
-2.13751883967938e-05
-4.98627201655383e-05
-4.39008008583142e-05
-3.97014628350847e-05
-2.53462162771498e-05
-3.99427685317853e-05
-9.42683348003608e-06
-2.2186910960422e-05
-2.61905137825178e-05
-2.27561999028422e-05
-3.29888285477644e-05
-2.14480242633096e-05
-4.9776683579315e-05
-1.68246853622202e-05
-1.56269670727039e-06
-3.18268219803167e-05
-3.82822362244217e-05
-8.81058992407606e-06
-2.90990292972394e-06
-1.91430908306107e-05
-2.71512324266408e-05
-9.29879029402966e-06
-3.29746294787825e-05
-1.57067411205817e-05
-2.14672126287178e-05
-3.72409262585426e-05
-3.70492200425524e-05
-4.36170020777283e-05
-3.32826249796822e-05
-3.53596276870933e-05
-2.21970298469391e-05
-1.44809155364774e-05
-2.45008963796797e-05
-1.60889763256799e-05
-3.49143701657809e-05
-1.80644309852648e-06
-1.12517330561163e-05
-1.78438291718295e-05
-5.31581077862615e-06
-4.04929205131185e-05
-7.92981647118452e-06
-9.14616747660128e-06
-3.11032345754104e-05
-1.62878509966536e-05
-4.42584681678305e-05
-2.97384861752067e-05
-1.80185195317768e-05
-1.17368792024932e-05
-3.23822779979171e-05
-2.17533751537075e-05
-2.44949933647458e-05
-8.29624465149141e-06
-1.77210085881528e-05
-2.93661794716215e-05
-3.11604916587333e-05
-1.79364580586378e-05
-2.99234175291722e-05
-2.42802617064049e-05
-3.23589820016934e-05
-2.09177543151743e-05
-1.12279564045168e-05
-8.47156897927649e-06
-2.87443564500259e-05
-2.36352899190157e-05
-1.99646626487815e-05
-2.43607683006994e-05
-2.34881369881269e-05
-2.74773201994638e-05
-3.04178843956759e-05
-1.86083730846586e-05
-1.49791653431111e-05
-2.83905864178118e-05
-1.38350665561368e-05
-7.85316510206989e-06
-2.96836460925089e-05
-2.56824391732017e-05
-3.19930715894456e-05
-1.80286329109025e-05
-1.32311580155831e-05
-3.07719574556912e-05
-3.98135456699336e-05
-4.48555683172887e-06
-2.39285963506731e-05
-1.10699296934289e-05
-3.60723656988475e-06
-2.73028971373565e-05
-1.45088737005786e-05
-4.03990763277096e-05
-4.0346532249321e-05
-1.29271124742336e-05
-1.97753899027e-05
-2.42871271604817e-05
-2.69373408179046e-05
-1.42557785812453e-05
-2.85769475785722e-05
-3.35548123868256e-05
-4.62905320055963e-05
-1.54608816618021e-05
6.94171980618412e-06
-3.46404984221525e-05
-2.22898316337054e-05
-3.08886032831669e-05
-9.3491619858041e-06
-3.37041015901211e-05
-2.97207557969991e-05
-2.69232821532397e-05
-2.70342773799658e-05
-8.87007435448219e-06
-1.31178927124747e-05
-1.62060230083266e-05
-1.17030582505991e-05
-6.57329168568039e-06
-2.84963858777362e-06
-1.93351259234703e-05
-1.48605905125311e-05
-2.65421923767964e-05
-1.19948238352756e-05
-7.65007407536171e-06
-2.1177671885722e-05
-2.26127469471176e-05
-2.81222726277535e-05
1.0647085763034e-06
-1.4496246171299e-05
-2.77023236029091e-05
-1.33214623303434e-05
-4.3688908636655e-05
-1.41806012748421e-05
-1.69770417316166e-05
-4.43176172800212e-05
-1.68122155682367e-05
-2.22667151377903e-05
-1.13973579468898e-05
-1.83463788492018e-05
-2.70609966469856e-05
-8.9193979087754e-06
-2.3257508970377e-05
-2.06407995661209e-05
-1.97919368307795e-05
-1.95850611705912e-06
-2.38274059548719e-05
-3.98737640710398e-05
-1.98558559576853e-05
-1.34508894015471e-05
-2.54841527848875e-05
-2.40866669552311e-05
-1.8323011430103e-05
-4.42079845046176e-05
-1.3561284976637e-05
-3.84045605706669e-05
-4.67026081644675e-05
-3.13974026584853e-05
-4.99365948096993e-05
-1.4731618752973e-05
-2.61066044467399e-06
-4.27575590543474e-07
-5.17257879545843e-05
-2.68447659085419e-05
-3.82946912434515e-05
-3.883356689152e-05
-5.59440314593461e-07
-3.47807112476544e-05
-4.1206568454129e-05
-2.09867320246594e-05
-2.32267502283998e-05
-1.74928798947069e-05
-2.25673224273909e-05
-2.51658761370918e-05
-4.16270190763871e-05
-2.6084224089283e-05
-1.09996212341579e-05
-2.1932923684359e-05
-1.92129799053244e-05
-1.76021612810396e-05
-3.05440375072999e-05
-2.82770815920899e-05
-2.00184889537342e-05
-2.68086123886124e-05
-4.2391723605315e-05
-4.0254808598853e-05
-3.53001299054946e-05
-3.32004445167478e-05
-1.77806340667822e-05
-1.3701409708522e-05
-1.06578592776621e-05
-1.42710225830787e-05
-1.14953731913399e-05
1.51887519292786e-05
-2.35043058481314e-05
-2.8699024849948e-05
-1.48467635731255e-05
-2.73751767663448e-05
-1.46038872672794e-05
-2.47150520906194e-05
-1.08790129436523e-05
-3.04412404245267e-07
-3.30413783864908e-05
-1.94131838360056e-05
-2.35317895338083e-05
-4.75846009896917e-05
-1.32702006962984e-05
-2.95396290109993e-05
-1.68945202352696e-05
-1.23229504125569e-05
-2.36647390181857e-05
-3.46570178522907e-05
-1.04807978665851e-05
-2.83812352190154e-05
-2.41489875669437e-05
-1.41532572711478e-05
-1.36035481351631e-05
-3.92309899427545e-05
-1.95880188657141e-05
-2.44036844726289e-05
-9.40936499204542e-06
-2.35433371269227e-05
-3.48083029926046e-05
-1.34794315104583e-05
-3.25084196202447e-05
-2.48557978295543e-05
-2.13815827324256e-05
-1.25700845995689e-05
-1.41307698799826e-05
-2.30163312149954e-06
-2.06736442279327e-05
-2.42037592002609e-06
-2.20473594062392e-05
-2.3189988847967e-05
-1.44499561012602e-05
-1.77189850073864e-05
-2.73806862852027e-05
3.25727979491953e-06
-2.62371455658923e-05
-1.99341186337796e-05
-2.72952042683526e-05
-1.8908565174082e-05
-1.75091500406642e-05
-5.05131683664918e-06
-2.45512604311562e-05
-2.28769145817514e-05
-2.12685716205046e-05
-2.12959172850889e-05
-3.95697396432846e-05
-2.19591400514789e-05
-2.34411319543054e-05
-1.7859200017326e-05
-3.93390908252445e-05
-3.62842901563679e-05
-5.26969117519488e-05
-1.35974733012076e-05
-2.31470154441609e-05
-2.64329878811441e-05
-4.00559691651686e-05
-4.58727169624372e-05
-2.4463874007947e-05
-3.63397685111226e-05
-1.36407978366011e-05
-3.43662279750411e-05
-2.95574939851117e-05
-8.83378548513726e-06
-3.84319072543026e-05
-2.91911410598094e-05
-3.20791707212891e-05
-2.15642172132414e-05
-2.16805734764236e-05
-1.17795999214986e-05
-1.04728761429091e-05
-3.44575785285446e-05
-1.60589725752078e-05
4.01726078228742e-07
-1.31992453351965e-06
-3.45671989537885e-05
-3.09286021688434e-05
-6.37141580034507e-05
-2.18256002332526e-05
-4.61044940234932e-06
1.0426759398082e-05
-2.39888042443994e-05
-3.03031905583991e-05
-1.57055355846759e-06
-4.06235217377145e-05
-1.83412806990437e-05
-3.63790128796228e-05
-4.27477134319806e-06
-2.98056613195666e-05
-3.53273365861578e-05
-1.34103965061001e-05
-3.16824609526516e-05
-3.68451642275844e-05
-2.30240759488958e-05
-1.0040910209879e-05
-2.70320934079114e-06
-2.7416776646636e-05
-8.60737135552675e-06
-1.31655938857961e-06
-1.03704663368757e-05
-1.1594032913495e-05
-1.74835978736144e-05
-1.63175938055504e-05
-1.90126472279269e-05
-4.07898639848441e-05
-2.01555304635312e-05
-2.06986162189899e-05
-2.01458740678417e-05
-2.41813952083331e-05
-2.36711110996459e-05
-3.28758605220723e-05
-3.19005007092223e-05
-3.57937302374013e-05
-1.50614917150797e-05
-2.78078225918393e-05
-3.07315903166115e-05
-2.23364332324353e-05
-7.69154072245855e-06
-3.05642721228048e-05
-4.32308156871519e-05
-4.06851518425375e-05
-2.79729860943587e-05
-3.89663080738642e-05
-3.81839186604711e-05
-2.98569439535958e-05
-3.59642056800792e-05
-4.29912327802402e-05
-1.10553613531151e-05
-2.66709093171176e-05
-2.41337409681768e-05
-2.16730894434906e-05
-2.3370178647746e-05
-3.36755836687858e-05
-6.0401442294459e-06
-8.94827585164726e-06
-8.09552729120868e-06
-1.29367563605849e-05
-2.88320463968799e-05
-9.28791823455478e-06
-2.49364308203446e-05
-3.97949969136728e-05
-4.16111365784291e-06
-4.66148321689475e-05
-3.09290735425633e-05
-2.9415175664934e-05
-2.19881263320117e-05
-2.07027226566849e-05
-1.5928941714787e-05
-2.04609305417205e-05
-3.08979583730967e-05
-2.80310730402885e-05
-2.34016155229312e-05
-2.22414195929507e-05
-1.27014038345274e-05
-3.54185098250088e-05
-7.43593807262204e-06
-2.07619011099615e-05
-2.41305954141241e-05
-3.92036468599861e-05
-3.25634576917212e-05
-4.6170646615099e-06
-2.88838725008956e-05
-1.13688787452686e-05
-7.23762301652323e-06
-1.73576930079945e-05
-2.62509786858233e-05
-2.60746632250989e-05
-8.40410301018722e-06
-1.28900362629977e-05
-1.24915566525755e-05
-2.88479397262481e-05
-4.30550684041612e-05
-2.20786427314128e-05
-1.93805670138869e-05
-3.15235745795066e-05
-1.10166802736852e-05
1.67445257763088e-06
-4.2239934723909e-06
-8.52172717183279e-06
-3.52216729813595e-05
-8.07646590880163e-07
-2.49394050909663e-05
-3.1728532645761e-05
-2.05920629814705e-05
-2.70447500618497e-05
-2.9757580313927e-05
-2.0836145492054e-05
-3.82978998364151e-05
-3.59453496978732e-05
-1.84076544732401e-05
-3.47325233272336e-05
-3.16148061936736e-05
-3.52513547543706e-05
-8.81274951463898e-06
-3.64017477297695e-06
-5.29219566285967e-05
-1.50655357639952e-06
-3.74600962850093e-06
-3.1585634271258e-05
-3.51029851949324e-05
-6.80881168704797e-06
-1.48832653557944e-05
-2.59031235738652e-05
-3.58125839751379e-05
-6.29388171874631e-05
-2.710526340353e-05
-2.58039079219903e-05
-2.09507219564637e-05
-3.23485912409183e-05
-2.53131845769295e-05
-1.95701790689585e-05
-4.0860127103911e-05
-4.38405329378095e-05
-4.7462277296609e-05
-4.25487075591326e-05
-2.51976357936474e-05
-3.99335535856931e-05
-2.95577456616824e-05
-4.98817079754287e-05
-2.91282618693301e-05
-6.60471533084284e-06
-4.75159471841535e-05
-4.35281328524603e-05
-5.68175558258321e-06
-2.37808125722783e-05
-2.07801614539952e-05
-2.06841876088508e-05
-7.91384255645247e-06
-1.83177443125957e-05
-3.18058209687866e-05
-5.51790078347666e-05
-3.35086553354136e-05
-9.54737772003078e-06
-3.99472701569884e-05
-1.1561430200579e-05
-1.87550860853942e-05
-6.08087641371751e-06
-1.27313366683324e-05
-6.44518103139199e-06
1.78598304531724e-06
-3.07955271165186e-05
-1.29197173156963e-05
-1.99219823006255e-06
-3.15138797584575e-06
-2.5677912176867e-05
-4.83399201052085e-06
-1.00751956618475e-05
-2.76976470753884e-06
-2.49793905666058e-05
-1.35117353150151e-05
-1.40717616630162e-05
-1.49842920724609e-05
-3.15412199197659e-05
-1.78871434583151e-05
-2.8770957760292e-05
-2.14343090394808e-05
-7.48728468440227e-06
-1.52827391853511e-05
6.07570723006125e-06
-1.68726179470034e-05
-4.52955324978413e-05
-9.54255593582591e-06
-3.06120519585296e-05
-3.2211699907024e-05
-1.79901260437627e-05
-2.66837225803466e-05
-2.688265592244e-05
-1.57195504199303e-05
-5.8568689054277e-06
-4.41571492098528e-05
-2.18809981392418e-05
-1.96628777963468e-05
-5.55130998103006e-06
9.80779761100609e-06
-1.62291719955376e-05
-8.59428449680979e-06
-3.37331610671899e-05
-1.59873664559344e-05
-2.50463040257306e-05
-2.51258104536524e-05
-1.99274925016475e-05
-1.48129352228204e-05
-4.11601511371811e-05
-1.54009558484346e-05
-5.51007921337172e-05
-2.93978227296883e-05
-7.80317371509194e-06
-3.55133520690546e-05
-1.66182675582238e-05
-1.02933796207446e-05
-2.65364721426014e-05
-3.80264872809685e-05
-7.77585589243238e-06
-1.75859993288789e-05
-2.98479582395174e-05
-5.2204119177637e-05
-1.03865657008479e-05
-2.3712397817851e-05
-1.06546796063131e-05
-3.05625600101987e-05
-3.42642624733742e-05
-7.37184482236864e-06
-6.25975641602421e-06
-2.41651689471773e-05
-9.53833372354504e-06
-1.25724119658277e-05
6.63640140782074e-08
-3.72272709357088e-05
-2.14058044053005e-05
2.7454702278561e-05
-2.84822062480249e-05
-3.2679430600065e-05
-1.22898235096653e-06
-1.16229839356085e-05
-1.99833959291311e-05
-3.68509053440823e-05
-8.87772333348524e-06
-2.13991193392517e-05
-2.15970354236148e-05
-2.33578554610734e-05
-3.48104731674001e-05
-2.82558209385029e-05
3.83040356879308e-06
-1.53849790905719e-05
-2.89169717055638e-05
3.95021616823463e-07
-2.0886646960132e-05
-8.38728579808327e-06
-3.61675698802732e-05
-1.5854802519141e-05
-2.79544413019576e-05
-1.11046645108805e-05
-3.18555354726284e-05
-3.06806291353201e-05
5.45394498793531e-06
-1.18392961675424e-05
-1.21523151906757e-05
-1.88177896586802e-05
-3.02332390696272e-05
-4.41835592927211e-05
-4.95073950229005e-05
-1.850115877249e-05
-2.54440194235896e-05
-2.42010227115475e-05
-8.80610195237618e-06
-2.73294977398616e-05
-3.99167800280835e-05
-3.144299083835e-05
-1.43326972821039e-05
-1.51025626673566e-05
-4.33709466727033e-05
-2.31477256683322e-05
-1.90796424782387e-05
-3.49375469605592e-05
-3.90585672212298e-05
-3.56616868491235e-05
-1.9361648470177e-05
-5.27849710614502e-05
-1.61949594577895e-05
-9.53313818655221e-06
-2.13517560367331e-05
-2.93728369443731e-05
-7.78939122942888e-06
-7.77995019787999e-06
-3.08890431730913e-05
-1.27200535228805e-05
-4.35405174719137e-05
-3.7774113240055e-05
-2.25865019883582e-05
-1.67145214832978e-05
-3.66222286509874e-07
-2.66387141274304e-05
-1.69643990731287e-05
-6.16483671097477e-05
-1.75352300048035e-05
-5.86778574826688e-07
-1.15038499732917e-05
-2.03059175794051e-05
-2.47501299747804e-05
-1.811287143565e-05
-1.50215201189993e-05
-3.58459256160437e-05
-3.07652123458737e-05
-4.64437426357797e-05
-3.19044556263998e-05
-3.1610751846245e-05
-1.78045702814714e-05
-1.5474267864667e-05
-8.93918293647881e-06
-3.5187283030573e-05
-2.83147817126702e-05
-3.91456643583269e-05
-8.56712724815233e-06
-3.26991338546517e-05
-2.8665433306161e-05
-2.44895515851595e-05
-3.16134475538487e-05
-2.89949964393333e-05
-2.37877453158444e-05
-1.72628544167392e-05
-1.91605615470258e-05
-2.5096712400204e-05
-2.99510333192701e-05
-3.09924584055724e-05
-1.84447398847572e-05
-2.5120184282168e-05
-2.73195857748167e-05
-2.51037330127895e-05
-1.29946675816709e-05
-2.35777419923501e-05
-1.52251287739323e-05
9.37236535465522e-07
-2.67496803799905e-05
-1.98773659981056e-05
-1.42187154936471e-05
-3.49342729944398e-05
1.78127919475078e-05
-2.1751000099456e-05
9.42290287529985e-06
-3.37919762807859e-05
-1.4234970941448e-05
-1.22305022218574e-05
-2.6316502612271e-05
-2.53829814845068e-05
-3.37407944447473e-05
-1.41978392792692e-05
-1.92815024446523e-05
-2.3257553290972e-05
-3.4186140871816e-05
-2.70539747460177e-05
-2.51659146893548e-05
-3.19711312424262e-05
-4.43852716652226e-05
-3.04247601005459e-05
-3.02510875630303e-05
-1.94560615761738e-05
-2.25331004772004e-05
-1.4785113177647e-05
-4.75191263529058e-06
-1.26456638508937e-05
-2.11196025030414e-05
-2.49748121648083e-05
-4.00588086761994e-05
-3.46997502578912e-05
-9.53037201239234e-06
-1.72975821073522e-05
-1.8028276824434e-05
-1.9083165244393e-05
-2.73392343809863e-05
-2.26751539345453e-05
-3.68963216167541e-05
-3.63859277614397e-05
-7.95552139788075e-06
-5.73514766857414e-05
-2.76203653070621e-05
-2.4918637476794e-05
4.07856303362251e-06
-1.76532051197964e-05
-2.32415279708894e-05
-1.28036394313702e-05
-2.9540839387989e-05
-2.6014186546723e-05
-3.96356737452516e-05
-1.66267365260677e-05
-3.65312540276255e-05
-4.56284924999428e-06
-3.18326481086373e-07
-3.37571907561439e-05
-2.04755460586884e-05
-3.16760393470885e-05
-1.69206519329953e-05
-9.71470366675442e-06
-1.60315234923237e-05
-4.55925642604047e-05
-1.32186953578959e-05
-7.00947403194454e-06
-2.2112978263711e-05
-1.48251520634544e-05
-3.11342832183508e-05
-1.18073802738194e-05
-3.83669213631757e-05
-2.9904404368446e-05
-9.34777227645856e-06
1.24959028089253e-07
-1.99142835711534e-05
-1.83591897981778e-05
-1.06136874084986e-05
-2.48723242721529e-05
-1.31703424291973e-05
-3.2878337213991e-05
-1.02941900414227e-05
-1.52036758096643e-05
-4.12672683808452e-06
-2.51369721669473e-05
-1.48121271068642e-05
-1.09705304635198e-05
-1.06461031856749e-05
-1.69193075909256e-05
-2.5298240435733e-05
5.7289156954047e-06
-2.83716436848891e-05
-3.03643306108879e-05
-3.27160896800431e-05
-3.0382892558166e-05
-3.70218722247632e-05
-3.63229521093714e-05
-3.86810988443832e-07
-1.8098037201902e-05
-1.31349912597823e-05
-6.84210264370296e-06
-1.87596218066655e-05
-2.93017780100828e-05
-3.69438960364802e-05
-6.8494370079053e-06
-1.15750987844497e-05
-2.20427876931579e-05
-2.08408111570846e-05
-3.07030807055315e-05
-4.04311143477684e-05
-3.91322793897805e-05
-1.4422499946359e-05
-2.73583728821743e-05
-1.96951067108751e-05
-2.34764192508521e-05
-2.88983232685396e-05
-2.26957263121019e-05
-3.28887930250937e-05
-4.08813249905989e-05
-1.85507018242834e-05
-1.2537426869828e-06
-3.09992634241096e-05
-1.77048065058215e-07
-9.34780044861219e-06
-4.61326636262788e-05
-4.74208121769891e-05
-7.87635190205118e-06
-3.16216248025437e-05
-4.05141868926404e-05
-1.23202552281004e-05
-3.46520882609358e-05
-5.39144025809005e-05
-2.81993672409312e-05
-8.9309171048677e-06
-3.49232441238354e-06
-2.044149404185e-05
-2.37073540673536e-05
-3.25491140579857e-05
-2.45649495358007e-05
-1.23053262205961e-05
-4.58733000836805e-05
-2.23316457584863e-05
-2.63084393293631e-05
-4.17668144767161e-06
-2.24542394833238e-05
-2.03869133452352e-05
-3.65746792497553e-05
-2.8166006142405e-05
-4.28988225148691e-05
-4.85241526579382e-06
7.53026690486631e-07
-2.40357941035553e-05
4.49888620807761e-07
-3.35294584001926e-05
-2.95759672082166e-05
-3.75817953141472e-05
-2.8311203423736e-05
-1.31103896407277e-05
-3.46077054840137e-05
-9.38928152300418e-06
-3.24027254150377e-05
-2.74712279707663e-05
1.4426656845787e-06
-2.05565034101805e-05
-2.34876405436376e-05
-4.57339967175076e-06
-6.02439861369566e-07
-2.81424295442195e-05
-2.01399845551413e-05
-1.82000988293486e-05
-9.21988485348299e-06
-2.77198659552567e-05
6.86984391938586e-06
-2.75645811178246e-05
-1.6119125670591e-05
-3.66989065134858e-07
-1.69535955163526e-05
-2.83763833540014e-05
-2.45354186968309e-05
-2.14669105938507e-05
1.05393393314667e-05
-3.18886354592271e-05
-1.85785910588539e-05
1.21939388775005e-05
-2.40539093146772e-05
-1.54646337406443e-05
-2.74494461712239e-05
-2.74015704344858e-05
-2.58713303815397e-05
-3.20106502090799e-05
-2.90715647669468e-05
-1.59378127460779e-05
-7.13206926381254e-05
-2.93659591642019e-05
-4.03389114511442e-05
-2.96244145529901e-05
-1.86778335533109e-05
-1.92570596448156e-05
-1.2896536002317e-05
-1.94004279636941e-05
-4.88226764470134e-05
-3.51903401279442e-05
-3.15105098226044e-05
-1.73092553498374e-05
-3.37621824212976e-05
-3.69646219335286e-05
-1.65083320120986e-05
-2.94881364485061e-05
-2.31564305064249e-05
-1.03894733028638e-05
-3.02166254111635e-05
-4.53595342191282e-05
-1.34983529884845e-05
-7.85624984783343e-06
-1.29464685156242e-05
-2.7955239267278e-05
-1.37142863161481e-05
-3.69790536951763e-05
-3.43593147965213e-05
-2.13339223445637e-05
-4.00619834465348e-05
-2.44736948918651e-05
-1.88624097361231e-05
-2.75597314408977e-05
-3.9824208055388e-05
-2.52699874069113e-05
-1.42761177517775e-05
-1.45028247140174e-05
-2.33516338734284e-05
-1.2507389553977e-05
-2.89892502871265e-05
-3.04905096710506e-05
-2.03028601603474e-05
2.28858639771188e-06
-2.74629382904532e-05
-2.35670772434937e-05
-3.59229724018613e-06
-2.01255768881877e-05
-6.40120547183413e-06
-2.72026950651298e-05
-1.03109602523857e-05
-3.57680429216842e-06
-2.74113736788509e-05
-2.556305410478e-05
-9.13160835308342e-06
-1.38578557288423e-05
-6.10046211131728e-05
-4.9132413074609e-05
-1.12995420588025e-05
-3.45863990271941e-05
-9.86928349768822e-06
-1.9560595635566e-05
-1.66661310809644e-05
-2.81810831646392e-05
-2.693203628163e-05
-3.543063410014e-05
-2.97752901528467e-06
-2.2368456940336e-05
-3.47592604984839e-05
-2.007801260573e-05
-3.05234658945191e-05
-2.03382493345669e-05
5.26243085924836e-06
-1.43911209067849e-05
-1.50652368723673e-05
-3.69989350111057e-05
-3.47761265742705e-05
-3.47387247063621e-05
-5.01363716966113e-06
-1.07167268858031e-05
-2.71673744784954e-05
-2.29905924586299e-05
-1.2243180919373e-05
-4.73814087307831e-05
-1.7520329187933e-05
-3.77340944183938e-05
-3.07958894628958e-05
-3.79983033133319e-05
-2.87622166524963e-05
-2.1560799277452e-05
-2.4894065206288e-05
3.47491802743849e-06
-4.15865517895592e-05
-3.18412881491681e-05
-1.57799732727036e-05
-2.69447551054668e-05
-9.94788696040897e-06
-2.68194795960659e-06
-4.36716703330012e-05
-1.99030751887229e-05
-2.87485459336156e-05
-3.35935420933418e-05
-2.86183305436746e-05
-3.88115442394528e-05
-4.55894479156925e-05
-2.66099647789282e-05
-1.0473634942262e-05
-2.96146340233808e-05
-2.88760557752255e-05
-2.18121854455389e-05
-1.04703155896358e-06
-3.52394508965487e-05
-1.52409406962904e-05
-2.03893845895528e-05
-1.66179648230209e-05
-1.79829884645503e-05
-2.51907548150918e-05
-4.30719472047245e-05
-7.12935970343829e-06
-2.70783722967338e-05
-2.27800274926997e-05
-3.57034522538377e-05
-1.73543201758541e-05
-1.40784518602099e-05
-3.26227744979834e-05
-2.93739940037362e-05
-1.40118442254945e-05
-4.02393009237871e-05
-2.69343725245361e-05
-2.26636080243618e-05
-1.75608839086238e-05
-3.9680059335689e-06
-6.96908928481221e-06
-1.53788169593643e-05
-2.98162123013058e-05
-1.33913069719906e-06
-8.21077450537504e-06
-4.09089428887348e-05
-8.00387766312418e-06
-4.26959240706827e-05
-1.62363829366184e-05
7.57073387692475e-06
-2.5057913432628e-05
-3.38317148512418e-05
-3.32032810152756e-05
-1.14959813694312e-05
-1.89328646835934e-05
1.63756826282315e-06
-2.76784751346882e-05
-4.37099012087023e-06
-3.10385190950187e-05
-7.58146156859441e-06
-2.24036751139633e-05
-4.91833358491789e-05
-1.01534171161323e-05
-1.66986198752471e-05
-1.34381882676906e-05
-3.60973191767302e-06
-2.56680870881421e-05
-1.3057103881384e-05
-4.87658462167784e-05
-1.04368509621098e-05
-6.07721741726597e-06
-3.16430632780919e-05
-6.19144304277077e-06
-1.7801087463796e-05
-3.34892326650804e-05
-2.96221803223757e-05
-3.53186798546684e-05
-2.92574976057985e-05
-3.90627965430026e-05
-2.74894178368127e-05
-4.01345817028696e-05
-3.21350114240562e-05
-2.26712369829928e-06
-4.39792348631905e-05
-6.12787666676906e-05
-2.16537051487332e-05
-1.94139924094778e-05
-2.44678341408983e-05
-2.68343533637849e-06
-2.61436241130628e-05
-2.26650072792216e-05
-8.55643040380016e-06
2.36153331679168e-06
-5.29601607979014e-05
-1.5428338335254e-05
4.7593486421112e-06
-5.99946389391502e-06
-3.38711249968473e-06
-4.89434337597623e-06
-1.48668539281863e-05
-4.41640883746258e-05
-1.7536636087005e-05
-1.17400519269115e-05
-3.15637200808045e-05
-1.32844789812783e-06
-2.54656532261215e-05
-1.13183987269664e-05
-1.12256513653902e-05
-3.23658282238912e-05
-2.90804963331955e-05
-2.27249853341363e-05
-3.08024375395763e-05
-2.51405942791821e-05
-4.35686239901652e-05
6.16869012823202e-06
-1.98252479431027e-05
-2.79812102002183e-05
-3.43857805266885e-05
-2.72503228764876e-05
-1.76835334864153e-05
-2.25886267652024e-05
-6.11729900192519e-06
-2.51991545266051e-05
-3.02203516650367e-05
8.1132905911988e-07
-2.18994015644783e-05
-3.46394062660404e-05
-2.64736957209137e-05
6.29177744091033e-06
-2.17413859805346e-05
-1.72366773170363e-05
9.11133663851152e-07
-3.15754811323902e-05
-1.55061433699865e-05
-3.25550963036953e-05
3.34603872972254e-07
3.58468945605038e-06
-8.26612922576732e-06
-1.86185951517016e-05
-1.8615627918623e-05
7.34228901597032e-06
-1.08833878493949e-05
-3.57147142818293e-05
-2.95615241661977e-05
-3.0194901470417e-05
-3.03543752838851e-05
-3.75696333332742e-05
-2.62756910117803e-05
-2.30313988807007e-05
-1.6656098528993e-05
-2.15477196859558e-05
-1.04024539835349e-05
-2.62266417631339e-05
-2.10406101337556e-05
-2.0354856278422e-05
-4.17112390786956e-05
-7.36454101794278e-06
-4.42711393124202e-05
-1.53761864467005e-05
-1.60885732414115e-05
-1.20185286031757e-05
-4.07621510720628e-05
-2.22723747440673e-05
-3.02891979304458e-05
-4.98459590939481e-05
-4.40878038759213e-05
-1.14330022836049e-05
-1.22844416542204e-05
-1.35256176224936e-05
-5.87574257268619e-06
-4.28824020993905e-05
-1.42391755467708e-05
-2.22806027661175e-05
-2.55051137319433e-05
-2.77657746832187e-05
-3.00885834169214e-05
-2.55298643708095e-05
-3.22501201291858e-05
-3.6015535425621e-05
-2.7122693001737e-05
-4.35695658798698e-05
-2.77260948712587e-05
-2.54141510065981e-05
-4.88381780226368e-06
-2.5165748165124e-05
1.70441636268862e-06
-2.56187892317902e-05
-4.91798625501313e-05
1.26025602602748e-06
-5.17331933694563e-06
-3.58114121436023e-05
-2.11952120920535e-05
-2.71031775241108e-05
-2.94754164684759e-05
8.42269472083481e-06
-2.34167416778176e-05
-9.28765877933426e-06
-1.94207420177195e-05
-8.83757480848421e-06
-3.12577567170759e-05
-1.94563607855976e-05
6.05452564119718e-06
-9.56450049389226e-06
-2.69730097970553e-05
-3.3636821326384e-05
-3.10654323872571e-05
-2.28555561668911e-05
-1.27364542102434e-05
-3.45233216961919e-05
-3.8822156008983e-05
-1.24248450022654e-05
1.24275936747642e-05
-3.18065078822322e-05
-2.76113235696542e-05
1.07471652145041e-05
-2.41284605747423e-05
-2.53293648784683e-05
-2.67676610477901e-05
-1.93010519020514e-05
-6.7072668862564e-06
-4.3938617360561e-05
-3.94318234609979e-06
-7.8193488871548e-06
-2.86199351850359e-05
4.89630651067038e-06
-4.52988396246769e-05
1.0913787331502e-05
-2.65137386720376e-05
-2.33736987124518e-05
-1.79160211418352e-05
-2.75265739632878e-05
-1.2117077217905e-05
-4.12425529529237e-05
-2.6577370872102e-05
-2.487763166464e-05
-3.00416773334931e-05
-3.56939543276151e-05
-3.30055827586773e-05
-3.73615356412229e-05
-2.93090843157136e-05
-2.0186561070453e-05
-3.5370387361488e-05
-3.26070422626752e-05
-2.46801614691879e-05
-3.90529358530056e-05
-2.60420016641332e-05
-3.0340046898668e-05
-2.07991987808885e-05
-4.34146249693078e-05
-1.31137807755513e-05
-1.71466933485893e-05
-1.40500714398557e-05
-2.01652624175975e-05
-4.53377422584238e-05
-4.17721183559173e-05
-2.3370339762725e-05
-1.13420570192868e-05
-3.02112584437125e-05
-2.95618384023197e-05
-2.1540058235838e-05
-3.93556191662858e-05
1.70295777952753e-06
-2.22637748619197e-05
-1.33227670862284e-05
-3.06462836039837e-05
-4.30173540079478e-05
-3.14588218798894e-05
-4.10232220041927e-05
-1.00874315385508e-05
-9.32445360708323e-06
-2.86683542371343e-05
4.23412301163472e-07
-1.35295642889819e-05
-3.5375988371268e-05
-1.55851462104367e-05
-2.12182472510137e-05
-2.98260174669246e-06
-1.50138500348756e-05
-3.60778336351276e-05
-2.70070811879237e-05
-1.18984765084618e-05
-2.31470222585323e-05
-3.12569620321889e-05
-5.73396882403674e-06
-4.09533306821219e-05
-8.97553700751001e-06
-1.48451256761607e-05
-4.09013873722664e-05
-1.94843227605175e-05
-3.62939111140713e-05
-7.52237148117072e-06
-3.77509036066689e-05
-2.20951632619534e-05
-1.62667472247994e-05
-4.42135572759864e-05
-1.01336013306466e-05
-3.5548571733521e-05
-1.29030776685147e-05
-3.90803052554246e-05
-2.68329152891129e-05
-2.36468237302907e-05
-3.19775302715055e-05
-6.83588994480898e-06
-7.26074782855524e-06
-3.77796777998431e-06
-2.27516464155866e-05
-1.82989012584482e-06
5.02458578224397e-06
-1.47167543514773e-05
-2.10724257557853e-05
-4.06842214835362e-05
-2.95118143784475e-05
-1.57784320818664e-05
-9.58945290449882e-06
-3.47921207004597e-05
-1.25873116878318e-05
-1.05660026025796e-05
-3.86127681161581e-05
-2.87721433442607e-05
-2.96714991298642e-05
-2.26787470330878e-05
-2.44215626469155e-05
-2.02666946695178e-05
-4.73064919421948e-05
-3.69076970938872e-05
-3.12486375766237e-05
-4.05595325582955e-06
-1.22146725742141e-05
-1.11586602390794e-05
-3.07279087265119e-05
-2.80850629533043e-05
4.01138064499002e-06
-2.59612178120968e-05
-2.02376965320181e-05
-1.7527389076414e-05
-1.84194549118584e-05
-1.59385872923804e-05
-2.2169555164328e-05
-1.58642431321148e-05
-2.86137521531787e-05
-2.57459276651443e-05
-1.0167718941441e-05
-2.65207512301689e-05
-2.73641732878689e-05
-2.41293959415698e-05
-4.47304877346544e-05
-3.10536671608834e-05
-3.97595514875489e-05
-7.43400678194934e-07
6.25062974145499e-08
-9.54272833155573e-06
-3.51292303914321e-06
-1.56489912698828e-05
-3.2784708084415e-05
-3.23964611756634e-05
-1.14842046254889e-05
-2.16293319657966e-05
-1.29960473723297e-05
-8.05092469329665e-06
-1.75724809752468e-05
-1.04307562222997e-06
-2.25402389151625e-05
-5.37643513607435e-05
-1.20538603494259e-05
-1.53907612094739e-05
-1.0711755910689e-05
-2.38717840824305e-05
-1.63849075572431e-05
-2.40837849315548e-05
-3.72507486449377e-05
-2.92058251940588e-05
-2.07415284781494e-05
-2.7836131878671e-05
-3.29955072151065e-05
-4.38897445863904e-06
-1.33050246991955e-05
-2.59332406018446e-05
-2.4535824929284e-05
-3.05947381858448e-05
-2.39740810310245e-05
-2.97895579172768e-05
-1.83901419314332e-05
-1.24102431842359e-05
-1.91845414588868e-05
-2.2621387094681e-05
-1.34271300764865e-05
-2.75791385523205e-05
-2.18802105085291e-05
-2.09639659026926e-05
-1.30006712874317e-05
-1.9331257946007e-05
-2.5362387409901e-05
-1.86779802013845e-06
-2.04633685738177e-05
-3.49465229691255e-05
-3.22568745328078e-06
-1.79394711513444e-06
-2.35015708126092e-05
-2.00616500695106e-05
-1.05946138121981e-05
1.28329129969607e-06
-3.1290529750379e-05
-5.09842451602996e-05
-3.00707160556764e-05
-2.28383471653947e-05
-5.05527394791705e-06
-4.07545119723647e-05
-8.34573052767514e-06
-2.79252728329129e-05
-2.41211514933148e-05
5.44186405193949e-06
-3.47661793235664e-05
-5.50360626446296e-06
-3.17063295981311e-05
-4.67197677150672e-05
-2.23268352211533e-05
-4.60473623838355e-05
-2.33665824406113e-05
-2.33429020890386e-05
-2.01892514392204e-05
-1.33782202637025e-05
-2.70031059400329e-05
-5.01786280028586e-05
-2.05242729220737e-05
-3.20012033863681e-05
-2.1574210633699e-05
-3.78460475961545e-05
-1.30117711289061e-05
-4.27877585271657e-05
-1.63622623171578e-05
-4.15286697238536e-05
-6.62931295081986e-06
-2.03262598134256e-05
-2.05893355851849e-05
-9.03182824763154e-06
-1.47342083214452e-05
-2.6402254596058e-05
-2.8887448177671e-05
-2.90011522967478e-05
-2.48000713271665e-05
-2.08791230758769e-05
-2.03019164013405e-05
-2.82655210773567e-05
-1.06855682704771e-05
-1.6935914429942e-05
-2.51290548268057e-05
-2.97832875674527e-05
-2.21997687587059e-05
-4.06532789857366e-05
-5.72084760412023e-06
1.26153759198562e-05
-2.77258551553456e-05
-3.41876669983952e-05
-3.54743466383187e-05
-2.7374576899334e-05
-2.92588350844663e-05
-1.30871642962874e-05
-1.78028635330543e-05
-3.17820862949181e-05
-2.6038241578906e-05
-1.28964474491989e-05
-3.81472390745125e-06
-2.62221393563758e-05
-3.48941178264827e-05
-3.29223630007221e-05
-1.09519298551974e-05
-3.59566609537061e-05
-2.866751961718e-05
-2.74558174404938e-05
-3.50879098139871e-05
-2.43378125021448e-05
-4.24099908890051e-05
-3.22616181163419e-05
-1.01881096190373e-05
-1.62701360075443e-05
-3.80988015475195e-05
-2.10714350759442e-05
-1.89357881017101e-05
-1.88220592989331e-05
-3.11000875152258e-05
-1.90940319004538e-05
-3.1615039830017e-05
-1.7585788191723e-05
-2.72669517947365e-05
-3.56419265697257e-05
-2.31606936158189e-05
-2.18384548153454e-05
-3.89049223178154e-05
-2.549976225807e-05
-1.6759995831712e-05
-2.97543575879235e-05
-2.73451688864323e-05
-1.79154499941456e-05
-1.98983900707978e-05
-2.232172406304e-05
-3.41309570580423e-05
-3.90974526729262e-05
-2.06952451747132e-05
-9.53309643263044e-06
-5.27537503606002e-06
-7.16508916713203e-06
-2.70554005501547e-05
-1.9716087142436e-05
-1.51576528442473e-05
-2.82975822138634e-05
-3.54053701695261e-05
-4.80826514358018e-05
1.20965878056763e-06
-5.50189577602778e-06
-6.77868754038007e-06
-3.67225467375154e-05
-4.23329001037516e-05
-2.39863994465432e-05
-3.81993965696621e-05
-2.13684960248947e-05
-2.69073240153954e-05
-6.92272054907737e-06
5.7928556949935e-06
-2.02620062008397e-05
6.99353389047029e-06
-1.25321766223592e-05
-1.09520430240303e-05
-1.48026602756615e-05
-2.46744388944321e-05
-2.39868106017256e-05
-1.91346091888436e-05
-3.29292982232598e-05
-2.96751377796665e-05
-2.13927888464985e-05
-1.2707482793221e-06
-2.5264614463368e-05
-2.27449223525751e-05
-1.95347196697756e-05
-2.93206818078607e-05
8.75738326687336e-06
-3.37968402347653e-05
-3.56776113686419e-05
-9.82214092328747e-06
-1.39887727524448e-07
-1.57265762192827e-05
-1.95847422139401e-05
-3.22360096542989e-05
-7.33004311648697e-06
6.26972672288586e-07
-1.43764488619108e-05
-9.35105445981795e-06
-2.523414762686e-05
-1.3248241472219e-05
8.72605204223769e-06
-2.63692604717644e-05
-4.98482544861065e-05
-1.9096810760391e-05
1.06388787671903e-05
-1.69805736813356e-05
-2.08515459533655e-05
-1.36830107692617e-05
-2.71129510417759e-05
-2.91766994099329e-05
-4.52234311346657e-05
-1.9492447637582e-05
-3.65424239908938e-05
-2.88547427741693e-05
-2.35998094866026e-05
-2.73774340943123e-05
-1.58394501791888e-05
-2.90795822657873e-05
-4.45500424696788e-05
-6.25395266386566e-06
-2.24996154728431e-05
-1.45150136820708e-05
-1.9134141973902e-06
-2.18949658117288e-05
-4.70058283816392e-05
-3.69025543525227e-05
-1.91738254030162e-05
-9.43800183376669e-06
-2.58065177588407e-05
-1.9106813993844e-05
-8.94678493991518e-06
-3.61734756393645e-05
-3.53623854268554e-05
-2.40646795053114e-05
-3.24073862342408e-05
-1.30385961298955e-05
-9.3288250764761e-06
-7.89718746734984e-06
4.69278404904233e-06
-1.53846252751314e-05
-2.68439468387638e-05
-1.1054217546006e-05
-1.94195739503535e-05
-4.83148261711734e-05
-2.6122330151526e-05
-4.30699451256806e-05
-2.08282918802657e-05
-1.08992080896108e-05
-2.28130199314186e-05
-1.52965483701896e-05
-2.95833499317059e-05
-2.90078657188429e-05
-4.90352317812686e-06
-2.70923296946711e-05
1.31315857834532e-05
-4.46582533351467e-05
-2.23838452270355e-05
-1.04548047225466e-05
-4.59916152529037e-05
-2.65796224197722e-05
-2.98685357204501e-05
-2.09820117238487e-05
-3.80737286079696e-05
-2.08752702479949e-05
-3.86037343474725e-05
-1.3451443844941e-05
-3.93316005595037e-05
1.21559695883141e-05
-7.72970891000276e-06
-1.07783944601647e-05
-1.81905305472219e-05
-1.24455084869022e-05
-2.16485968713275e-05
-2.5763430946711e-05
-1.47396132307483e-05
-3.34176123291963e-05
-3.18120085797632e-05
-1.55177332537183e-06
2.24727592943897e-06
-1.39358092161719e-05
-1.64314956099176e-05
-1.66645342941459e-05
-3.41566049142511e-05
-1.78296304125764e-05
-2.83737660752429e-05
-3.25093768230065e-05
-2.94551465349982e-05
-3.45476504443558e-05
-3.95634138364304e-05
-8.01189644949671e-06
-3.28343744307532e-05
-3.91908245192972e-05
-3.80484821074748e-05
-1.11486158712326e-05
-2.26775306799382e-05
-2.84060260342974e-05
-2.71030854103248e-05
-4.04147321018452e-05
-3.19664841391638e-05
-1.38026279795964e-05
3.77010349837583e-06
-4.15981021798435e-05
-1.10566326551065e-05
-4.35665118360545e-06
-4.56781309074274e-05
-1.26947780046624e-05
-4.18102779211291e-05
-2.5340486965828e-05
-5.41987173639524e-05
-4.81027097532083e-05
-1.5801024995034e-05
-5.15963782819246e-05
-1.31653535209776e-05
-3.77195573737908e-06
-5.89154970094452e-06
-1.67673629733e-05
-4.29010868148772e-05
-9.01197780406247e-06
-3.77774254565297e-05
-3.73778689132879e-05
-9.35886502740809e-06
-3.26485397013903e-05
-1.60731144716416e-05
-3.00780405542821e-05
1.26177833144374e-05
-1.55413669310078e-05
-3.9080038455536e-05
3.16971042459737e-06
-4.31151995857146e-05
-4.41601192950231e-06
-8.15485623568443e-06
-1.91693232925158e-05
-7.34190049568041e-06
-1.14790491666952e-05
-3.01876045603564e-06
-2.97727261208223e-05
-1.20029378343165e-05
-4.66139847465164e-05
-2.89305729468152e-05
-3.62936838801869e-05
-1.27307658731304e-05
-2.11484230267226e-05
-1.91838662944055e-05
-1.17588611220048e-05
-2.51431582147831e-05
-1.6573892454816e-05
-2.37935208310625e-05
-1.2294325837876e-05
-1.35570969733486e-05
3.08821637382415e-06
-1.23495222688217e-05
-5.39158343926677e-06
-1.02887937253328e-05
-3.27125414563394e-05
-3.09765654535362e-05
-6.6559480165797e-06
-3.1731903062135e-05
-2.30256753297541e-06
-3.83570986098095e-05
-1.95347012777859e-05
-4.64615417206702e-05
-3.78985770608351e-05
-4.29891563223438e-05
-3.88155437789874e-05
-3.47396690110844e-05
-7.30167834448258e-06
-2.22512260647786e-05
-3.28448058547618e-05
-2.58818533554505e-05
-1.67739751962731e-05
-3.2445203326483e-05
-2.74481204685965e-05
-5.65661669312185e-05
-3.45449540740944e-06
-4.88924953729009e-05
-4.28458876227049e-05
-4.03556560642298e-05
-6.58233279685933e-06
-3.38565940600951e-05
-2.5263285051651e-05
-2.08512828349276e-05
-3.10005106066278e-06
-2.10088669171252e-05
-2.59377904751555e-05
-2.92063104453856e-05
-1.64646089510112e-05
-5.61172568262848e-05
-1.32473554925248e-05
-1.83932404277444e-05
-1.28867618522569e-05
-3.607414167155e-05
-3.44467415275796e-05
-4.05077772349874e-05
-1.87917240579389e-05
-2.41723636609556e-05
-1.87330094538581e-05
-3.16911834084947e-05
1.13623222066418e-05
-3.68975883256824e-05
-1.03705851655819e-05
-2.2054694550854e-05
-2.20326341596853e-05
-3.48335376292234e-05
-3.55119317970737e-05
-2.36728530449143e-05
-2.30497295525627e-05
-1.37737663007734e-05
-2.12196029095544e-05
-9.01801098696515e-06
-1.74097641797398e-05
-3.56859279228152e-05
-7.54889213877602e-06
-2.7419889035797e-05
-4.61441993916525e-05
-2.82402501645305e-05
-4.25231865215192e-05
-9.14550551032774e-06
-2.47832526453298e-05
-1.38783987436983e-06
-2.01656694329847e-05
-1.31351987517967e-05
-1.10695845359979e-05
-7.6494189555169e-06
-2.92689211123326e-05
-1.53972023594506e-05
-2.26600829408141e-05
-2.92215074098623e-05
-2.39936411063648e-05
-1.14832262980716e-05
-2.92812537650817e-05
-2.81903945232348e-05
-3.29354141543999e-05
-2.06833575832183e-05
-2.94814238457084e-05
-3.7335213545678e-05
-2.87336696767909e-05
-2.77364969529195e-05
-2.85416906750665e-05
-3.17943579602616e-05
-3.47844400136472e-05
-2.16141172598192e-05
-1.52435969540575e-05
-8.3301023440496e-06
-2.56858744418175e-05
6.7314472451938e-06
-2.74229692535517e-05
-3.91061799302394e-05
-3.02521952733132e-05
-1.82751011784487e-05
-1.58763926972039e-05
-1.72440601221561e-05
-3.88585070909283e-05
-4.76901860321787e-05
-2.91230210246345e-05
-2.59003323435143e-05
-2.13694943095569e-05
-4.02162249879059e-05
-4.06790690947457e-05
-3.69323434094273e-05
-2.76554907971014e-05
-2.10633677047544e-05
-6.45710158291058e-06
-3.96913223512175e-06
-2.57487567450453e-05
-1.84925817197935e-05
1.25678137332001e-06
-6.51403795268594e-06
-1.82134212560552e-05
-3.71744993133499e-05
-3.55780191607976e-05
-1.981464505407e-05
-4.6570327102081e-05
-1.51578415644989e-05
-1.97849287522795e-06
-3.99369738387002e-05
-2.13710373281409e-05
-3.50091581434699e-05
-3.78068137569896e-05
-3.33000286863843e-05
-2.91887501449482e-05
-3.15737708738955e-05
-1.59282982438536e-05
4.70566987671042e-06
-1.52791001419557e-05
-3.37091620427497e-05
-3.68312005503403e-05
-9.06942002438316e-06
-1.79084081955711e-05
-1.0662042950965e-05
-8.03885316392483e-07
3.77466699846947e-06
-3.38501780877261e-05
-1.20787028564955e-05
3.68235027424033e-06
-4.51618431908851e-05
-1.12071072961927e-05
-2.52076459903058e-06
-2.6354926323633e-05
-9.19151773365315e-06
-1.91736149721318e-05
-1.96884484569146e-05
-3.35167983743652e-05
-3.23033420455131e-05
-2.84270382415332e-05
-1.14179738209383e-05
8.095312742938e-06
-1.83760403635241e-05
-2.73894654184841e-05
-1.553995586903e-06
-2.3794180177782e-05
-2.46949842055658e-05
-2.1214835581373e-05
-2.54188529615728e-05
-2.20339070358229e-05
-3.56563066742232e-05
-3.14203238767411e-05
-5.74119800791525e-06
-3.49341491732524e-05
-1.35611545967968e-05
-1.40709557871472e-05
-2.06917398729265e-05
-2.79859631415307e-05
-2.83674756221971e-05
-2.75592085612178e-05
-1.21256593141181e-05
-1.90028385757833e-05
-3.89230036807902e-05
-5.33242049573362e-05
-2.90406349734059e-05
-3.15938978193646e-05
-1.39665997937175e-05
-9.26564824361462e-06
-2.55528895849499e-05
-1.65582303475908e-05
-3.7212442679115e-05
-3.77439575048991e-05
-4.31888097623015e-05
-2.73004019010773e-05
-3.93902631051763e-05
-4.46514827299697e-05
-4.4621367875509e-05
-1.86733785356461e-05
-4.03861732660091e-05
-2.84327005385625e-05
-3.15121458584146e-05
-2.64123480487777e-05
-3.05142365261183e-05
-4.27267861513692e-05
-3.97296804942715e-05
-2.87676113489632e-05
-2.21991511043835e-05
-1.31937647098566e-05
5.22821745371662e-06
-2.03332698454489e-05
-4.82473372906037e-06
-2.02031018574503e-05
-1.0583787528886e-05
-3.04978075002457e-06
-1.71844051212868e-05
-3.0862035640993e-05
-1.0659560446628e-05
-3.11999788123379e-05
-3.4702994080737e-05
-1.68703859031075e-05
-2.4108640051689e-05
-3.45336246430159e-05
-1.40275578639902e-05
-2.48462967228411e-05
-1.04251519188433e-05
-9.40196389306498e-06
-3.50698813012358e-05
-3.29572944455583e-05
-2.99790321910817e-05
-2.34071664569605e-05
-3.58406582566004e-05
-3.13018727558961e-05
-1.80183697253007e-06
-2.26706647067823e-05
-2.48977792940654e-05
-3.48840759983539e-05
-2.77360795031369e-05
-1.40890180821467e-05
-7.81322726587085e-06
-2.79643979446371e-05
-1.67588314751783e-05
2.88478755102951e-06
-2.64888109139655e-05
7.16336918013662e-06
-2.90078818422808e-05
-2.13530456522383e-05
-3.52386820169118e-06
-2.93516390641814e-05
-4.83054412287639e-05
-8.89676365502177e-06
-1.89206102147237e-05
-4.13318485208573e-05
-2.7641336249375e-05
-2.77865858782075e-05
-6.19583153636534e-06
-2.73374268558691e-05
-3.6912273502956e-06
-3.71749908762446e-05
-2.07795459549805e-05
-3.43201392394849e-05
-1.98969499424309e-05
-7.49390620473132e-06
-1.61950402590854e-05
-2.82784081557957e-05
-1.81019576337402e-06
-1.49643181564619e-05
-6.98507609938565e-07
-1.82269138555568e-05
-1.75546656994475e-06
-4.92030004036736e-05
-4.28484611508027e-05
-2.49572803266748e-05
-5.8678436453202e-05
-3.70428803058043e-05
-1.72809037005533e-05
-3.64281983183736e-05
-1.07739286541379e-05
-2.31515054406865e-05
-2.18137948291019e-05
-1.5758568302533e-05
-3.12004591489537e-05
-4.87800792439482e-06
-1.86479453153977e-05
-2.4427939881718e-05
-1.88102865312528e-05
-4.33021543013634e-05
-8.39296586081967e-06
-2.1885856021495e-05
-2.24688775805297e-05
-4.15887311093125e-05
-9.86308446415417e-06
-8.94363418922037e-06
-2.32176466677346e-05
2.4746666990071e-07
-3.08951509472908e-05
-2.39481032881088e-05
-2.76128108953755e-05
-7.09945863726862e-06
-3.15016766881681e-05
-1.70295706579053e-05
-2.65055669912036e-05
-3.40000048633571e-05
-7.67212175906635e-06
-9.59768994648341e-06
4.59574137276612e-06
-1.95445909215191e-05
-2.39906848269172e-05
-2.93622579866491e-05
-1.7667773257374e-05
-1.38239257680376e-05
-2.47487377992487e-05
-2.31477541359923e-05
-6.20051033427333e-06
-1.946014417602e-05
-1.74048795463561e-05
-5.73112232537484e-06
-5.25065625905733e-06
-1.72128055939866e-05
-3.04800288975351e-05
-8.64160258848568e-06
-2.15868782072338e-05
-3.6078977596736e-05
-3.72677839935983e-05
-5.13697681666164e-05
-1.3212769078881e-05
-6.5630084286539e-05
-3.23705559237162e-05
-3.66436649556063e-05
-1.27051795547665e-05
-2.92386304352902e-05
-1.52622754178074e-05
-2.42409909165907e-05
-2.95587536172394e-05
-8.06198735461762e-06
-2.03158073951895e-05
-1.46175288383658e-06
-1.8456449396493e-05
-4.34793075700655e-05
-5.71864182355917e-05
-3.16976099800791e-05
4.11907182770531e-07
-2.13127400596429e-05
-2.73585338172128e-05
-3.69078802685557e-05
-2.13840691287162e-05
-3.08007990576282e-05
-5.15992912748964e-05
-1.29309563449698e-05
-2.04367550407689e-05
-1.97600914138579e-05
-2.21773404885647e-05
-5.26937929406215e-05
-2.45125121118713e-05
-3.77698823389511e-05
-9.12350626769261e-06
-3.85099155820168e-06
-1.31837987189355e-05
-3.44227539358699e-05
-2.93263940025258e-05
-2.21135658820281e-05
-3.17178630242146e-05
-3.3941033816037e-05
-1.05203507662949e-05
-3.01695377393928e-05
-3.38048489506047e-05
-2.19193702854108e-05
-2.76142791419377e-05
-3.04802340758368e-05
-2.08304505350113e-05
-2.76844164566201e-05
-3.40657539009321e-05
-3.19144499165942e-05
-2.98636022544711e-05
-2.1847879562633e-05
-2.44233027898159e-05
-1.60042148069983e-05
-2.95698138934902e-05
-3.42898367691949e-05
-2.70075471895554e-06
-3.06620003748547e-05
-2.20919655766395e-05
-2.48308919251199e-05
-2.19777152751092e-05
-1.81014002193242e-05
-2.04891231593368e-05
-2.72923793461053e-05
-2.550194795278e-05
-1.29217407881288e-05
-3.10126643596677e-05
-1.78046758713127e-05
-2.5856078503546e-05
-2.62929830994312e-05
-1.2966198254175e-05
-1.58096406902703e-05
-1.73446707968707e-05
-1.25156901161453e-05
-6.1707328510404e-07
-9.59683998624917e-06
-5.44230293658672e-06
-1.95241903380453e-05
-1.27649982455562e-05
-1.5774661086709e-05
-4.85448749167406e-05
-2.22944897648423e-05
-1.24292507821725e-05
-2.00908503660164e-05
-3.31272470179077e-05
-4.13254464425226e-05
-3.61224123618248e-05
-7.82459839460841e-06
-3.00642623863104e-05
-1.72461793592587e-05
-3.57883548774975e-05
-2.07959754051613e-05
-1.86815115343376e-05
-3.28195233427341e-05
-1.27942606014306e-05
-2.23699111939418e-05
-1.87145339100949e-05
-2.01769303702381e-05
-2.76585428833749e-05
-5.15864916503188e-05
-3.44298972148007e-05
-2.99483377966011e-05
-2.0763760791746e-05
-2.75134481019596e-05
-3.63152948830285e-05
-4.38218427118323e-05
-3.75959758908544e-05
-9.90079669347016e-06
6.42296713523863e-07
-5.07814281399073e-06
-1.44017456800253e-05
-1.94451372935099e-05
-1.1319229505844e-05
-2.07961569501009e-05
-3.39202662244445e-05
-2.71920758176716e-05
-1.16203394505876e-05
-3.04811177903291e-05
-5.96667822483253e-05
-4.40705895745022e-05
-2.75210114800573e-05
-3.18816118837301e-06
-1.94923173429633e-05
-3.44871494328912e-05
-2.19368512294346e-05
-2.88735266964195e-05
-2.25834355447164e-05
-1.29250535563095e-05
-2.77004041524484e-05
-3.3886761540814e-05
-1.15293767287132e-05
-1.14159084100983e-05
-4.43377527318823e-05
-7.82432449691164e-06
-2.7265647476332e-05
-5.76847817108106e-06
-8.12640375346014e-06
-2.72698378725502e-05
-2.60531811000054e-05
-2.15245235911763e-05
-1.65566368156758e-06
-6.40770029407975e-06
-8.22985132471062e-07
-4.42600465081972e-05
-1.56228159723183e-05
5.51553752738502e-06
-1.27188739380517e-06
-6.93876774292863e-06
-2.94613159448937e-05
-3.90602603957783e-05
-2.26749048240715e-06
-2.8456540650791e-05
-3.0480452261169e-05
-9.81204771957606e-06
-3.18362133008554e-05
-3.05354996354343e-05
-1.98015569152783e-05
-4.63615528524553e-05
-3.74400089845071e-05
-2.52836701562914e-05
-1.21524876835227e-05
-2.04027409656313e-06
-2.50208301118085e-05
-3.23780982419333e-05
-1.4381078348224e-05
-8.72984606881988e-06
5.58952675290324e-07
-8.46864586868521e-07
6.00705653840082e-06
-3.81893473038541e-05
-1.38014270747798e-05
-3.06739741439003e-05
-2.58976600898123e-05
-2.13223344686454e-05
1.0666918675942e-05
-3.13133040769476e-05
-3.52044658340273e-05
-2.69474966115714e-05
-7.11866841212811e-06
-2.48906704127847e-05
-3.47775155849722e-05
-2.35408202095948e-05
-3.51529272022025e-05
-2.60906558421324e-05
-3.69814060926961e-06
-4.67722311134746e-05
-2.70919547083243e-05
-1.46064547868156e-05
-3.47661368571208e-05
-1.78990917548499e-05
-2.16980020290054e-05
-1.49049925251064e-05
-2.03599249078526e-05
-3.40195506791946e-05
-1.19185567361879e-05
-3.15703744531999e-05
-4.30855428320411e-05
-3.28279537436357e-05
-2.81371397543719e-05
-2.28058298284979e-05
-3.1212519573336e-05
-1.29435035588292e-05
-3.49570883362646e-05
-4.04859782885604e-05
-3.43279744058506e-05
-9.70228324987527e-06
-3.9046739344401e-05
-3.67521922481597e-05
-4.51125618227774e-05
-1.61934040201512e-05
-1.63442878070371e-05
-2.78497696371322e-05
-2.52734629204875e-05
-4.62746115397683e-05
-1.30701567443989e-05
-3.81993627528605e-05
2.27349959887963e-05
-2.83925885144789e-05
-1.42838879232034e-05
-2.62868294331324e-05
-1.4503963418123e-05
-3.42563602017669e-05
-1.72395844725533e-05
-1.79162775122127e-05
-2.74519060535117e-05
-4.79231943064409e-05
-1.22242853036106e-05
-1.3331651752993e-05
-6.93313674341615e-06
-1.30146264621638e-05
-3.58637587200588e-05
-1.35595639847342e-05
-5.30168004672977e-05
-8.63663487835168e-06
-3.2253845641407e-05
-2.43200326560741e-05
-1.43906662356888e-05
-2.04204474645306e-06
-3.06254343770111e-05
-2.98244659305119e-05
-1.92128756477644e-05
-7.57647001353505e-06
-1.93451963063614e-05
-2.77894513188735e-05
-1.96363326201644e-05
-2.05321640641588e-05
-4.34782062489621e-05
-1.50198202189783e-06
-3.17818756128725e-05
-2.8654412604843e-05
-7.15640542341042e-06
-7.45673097419243e-06
-2.60821915800041e-05
-1.71732464825295e-05
-2.73216451958418e-05
-4.14712337148619e-05
-8.83620183785545e-06
-7.88076542042057e-06
-5.41642903002647e-05
-3.43062554381202e-05
-2.75481202134781e-05
-1.69843861560556e-05
-2.24899261658701e-05
-1.58845288288808e-05
-4.1432576741356e-05
-2.00279846472713e-05
-3.4969558690983e-06
-3.68536795972627e-05
-4.75229645072425e-05
-1.58285583114552e-06
-2.72644930024036e-05
1.03790120985982e-05
-1.57326502375637e-05
-1.50472683462461e-05
-2.03973537457169e-05
-1.82390271485192e-05
-2.4094589308584e-05
-6.49976052636241e-06
-2.25291675871609e-05
-1.24856689226532e-05
-2.50843974350617e-05
-1.80860533706377e-05
-3.82645913331359e-05
-6.59360108542062e-06
-2.27034667943511e-05
-3.79799943479095e-05
-5.92089765759197e-06
-1.81356528470577e-05
-1.36089290415051e-05
-5.21936627082847e-05
-1.86108080687322e-05
-1.74585534142029e-05
-3.46998371480823e-05
-1.19063695990664e-05
-1.78076442898784e-05
-8.52426316665261e-06
-2.09889645003413e-05
-5.97964381163803e-06
2.03150490170365e-05
-2.60746168169948e-05
9.25276209434556e-06
-2.46611489946808e-05
-2.45820558392218e-05
-2.41834847433952e-05
-1.14313892354938e-05
-4.7978302754983e-06
-3.67692445431016e-05
-1.11142600590959e-05
-6.99935933916428e-06
-2.13395144516633e-05
-2.9844856533443e-05
3.41826573481751e-07
-3.84842777689374e-05
-2.20829863080265e-05
-3.47942017464961e-05
-1.80291909474827e-05
-7.06214453964435e-06
-7.09427628827114e-06
-3.36038134702136e-05
-1.19911869106525e-05
-1.68463894476487e-05
-1.55944535501149e-05
-2.25968673363199e-05
-2.04781304745817e-05
-1.86181759297584e-05
-1.76899945136972e-05
-7.72827976142837e-06
-2.38960092408187e-05
4.73364817098695e-06
-2.92581979923881e-05
-3.93293637357603e-05
-1.24991316844388e-05
-4.04841374099949e-05
-5.60245260265996e-08
-1.16618084780603e-05
-1.42334621852957e-05
-1.85381922429356e-05
-3.11627773309479e-05
-2.06585359969486e-05
-1.34941970245517e-05
-3.66225228237811e-05
-2.35072833734435e-05
-2.44029098435751e-05
-2.11120949575159e-05
-4.61403501829403e-05
-3.32529324381985e-05
-1.00844173463234e-05
-1.93225430152356e-05
-1.79921114603897e-05
-1.8082731489434e-05
-3.15041031579146e-05
-3.61474662884872e-05
-3.33445240986635e-05
-3.45825135914726e-05
-3.81009095101743e-05
-4.83086017282927e-06
-1.30682924344797e-05
-2.93237899743314e-05
-2.37194628360287e-05
-3.56772036581567e-05
-7.92254123124334e-06
-2.11823685858132e-05
-2.72536727343431e-05
-1.89029241170651e-05
-3.69743222235417e-05
-2.13805348705914e-05
-7.99325005415374e-06
-3.11658930592142e-05
-2.9319779891332e-05
-7.97326537498128e-06
-3.99035953385029e-05
-2.1010493483634e-05
-3.11293042478245e-05
-2.746705707369e-05
-1.548917069789e-05
-2.4409562140292e-05
-1.41455191798458e-05
-2.0582224068883e-05
-2.39008131369154e-05
-2.25417640832023e-05
-3.54847559497173e-05
-3.30458451649502e-05
-2.09495995506224e-05
-1.86453915767678e-05
-1.69960151040834e-05
-2.13260247150928e-05
-1.51495120795477e-05
-1.42217947563534e-05
-3.5144861016057e-05
-2.1619208636271e-05
-4.08241278623255e-05
-2.96065736087341e-05
-3.31580118750364e-05
-3.34767349024958e-05
-2.10654504668797e-05
-1.41463501163955e-05
-1.70585685735757e-06
-2.65278410430875e-05
-2.70262703859836e-05
-1.73729372758618e-05
-5.07123637639943e-06
-1.90770218242206e-05
-3.68866522163096e-05
-2.77248916991368e-05
-2.60326851466857e-05
-1.68209146074927e-05
-5.00071012464551e-05
-2.13132768727318e-05
-2.30457726958624e-05
-3.68199843985386e-05
-2.41700135122043e-05
-2.45754562681167e-05
-3.60897035477115e-05
-3.42142889831866e-05
-2.947010573879e-05
-2.69977635627563e-05
-1.40407761942047e-05
7.10695792463374e-06
-1.44033186050615e-05
-1.53003190116283e-05
-3.70331938395342e-06
-2.71618155582758e-06
-1.05400344157103e-05
-1.26903425207601e-05
-1.67696001390812e-05
-3.83725564481259e-05
-2.86539341423907e-05
-2.50532675536333e-05
-5.88624418129207e-06
-3.5637341762505e-05
-2.9655980364543e-05
-3.01256968274912e-05
-2.6590938299282e-05
-2.2090996625945e-05
-6.27881926727115e-07
-4.73458170682292e-05
-3.79089112380688e-05
-2.39222976991816e-05
-3.80035985642491e-05
-4.63867303805635e-05
-2.71069574831592e-05
-3.36207188740386e-05
-1.98015164840014e-05
-1.93439024858918e-05
-1.45936373188804e-05
-3.59622773231589e-05
-2.60919714856774e-05
-9.80289212096757e-07
9.28451418059802e-08
-3.81614778860023e-05
-2.80364753085751e-05
-2.87698463201776e-05
-3.27489041329144e-05
-2.23743462561114e-05
-3.10884994040237e-06
1.03124594693748e-05
-1.37425295708072e-05
-1.7681917915595e-05
-1.13208452593936e-05
-5.54499866727057e-06
-1.93984060062688e-05
-5.90009273017791e-06
-8.95453302152999e-06
-2.15274095999372e-05
-2.01550289928367e-05
-2.54038487327518e-05
-1.79008733652957e-05
-3.0141895908116e-05
-2.73031728119733e-05
-2.86942056700194e-05
-2.73285803701785e-05
-2.69180329383324e-05
-3.17190541116519e-05
-2.34373421402257e-05
-1.08556583018889e-05
-9.12473020968504e-06
-1.85840343705038e-05
-2.48543836520052e-05
-2.83739961696175e-05
1.60483623218448e-05
-2.10932989262398e-05
-3.38022296750657e-05
4.81940925869964e-06
-3.78672187312854e-05
-1.39201475593993e-05
-1.04706878477789e-05
-2.10637272458987e-05
-5.20048890886761e-05
1.07980510283272e-05
-9.81648521853306e-06
-4.35006494407951e-05
-2.66154981326018e-05
-2.4789456997104e-05
-8.08927036846706e-06
-3.99214476569629e-05
-6.70626244066343e-06
-1.6339062471965e-05
-3.32058538432441e-05
-2.73671779236422e-05
-4.04839157687561e-05
-8.26869960679043e-06
7.15702385242532e-06
-3.33773658863534e-05
-4.98257162278171e-05
-5.41453775712049e-06
-1.32419366247553e-05
-3.03488118241208e-05
-2.51224700562241e-05
-8.29438082150901e-06
-3.68063625308057e-05
2.36596098066293e-06
-3.0952203175156e-05
-3.37982300678004e-05
-2.5100626180967e-05
-5.82655524459577e-06
-2.68706585076596e-05
-2.61783590379156e-05
-4.03543156712754e-05
-7.61868438460424e-06
-1.66075851981201e-05
-3.50684836082973e-05
-4.27412393908695e-05
-3.17644806110222e-05
-1.21514633050955e-05
-2.65517542051317e-05
6.18799754834274e-06
-2.8437790155008e-05
-2.84307399236499e-05
-1.84390927783354e-05
-3.85433471615194e-05
-1.48557292188327e-05
-3.17180607744017e-05
-3.13553000136613e-05
-3.73701606176728e-05
-4.42496136077017e-05
-1.8569108954227e-05
-1.62622977933691e-05
-1.8052258398543e-05
-2.52068072722912e-05
-1.3194133119381e-05
-2.23657676449879e-05
-3.92049732077311e-05
-4.00523735909681e-05
-3.68082939143351e-05
-1.0839560967575e-05
-3.08448157907712e-05
8.73623643143666e-06
-1.08882706104356e-05
-2.90048775450271e-05
-1.94492403340009e-05
-4.00745215312261e-05
-8.38410386208594e-06
-1.86770947132674e-05
-1.44985875566564e-05
-3.65220449780204e-05
-2.29356434126641e-05
-2.4842841052423e-05
-2.6800380105016e-05
-1.30896131825548e-05
-2.30575075392261e-05
-3.87422700216315e-05
-8.3926477259389e-06
-1.05210288532724e-05
-3.58655200213073e-05
-3.05029732848857e-05
-1.13777247833518e-05
-2.71281927023822e-05
-1.53106226435714e-05
-3.02021673832649e-07
-4.35736466020284e-05
-2.6716339512041e-05
-2.28622451027048e-05
-2.53890950487152e-05
-1.40849731428326e-05
-2.35221006906214e-05
-1.36339491521134e-05
-5.35020173245578e-05
-3.33307335660844e-05
-3.33626906928185e-05
-2.39867072511637e-05
-4.22098066708361e-05
-1.28067540297229e-05
-3.32191978644685e-05
-3.07449777451808e-05
-1.07594289876073e-05
-2.10399798053183e-05
-3.34154389817998e-05
-3.61347539998007e-05
-3.90308196545098e-05
-5.00787687425724e-05
-2.34643118673489e-05
-2.28085508247547e-05
-3.60312454270336e-05
-1.9964668124153e-05
-8.58442861303216e-06
-3.79086102261442e-05
-2.26620038636543e-05
-2.72696848841664e-05
-6.07342131101712e-06
-2.25384412474633e-05
-5.67721903532464e-06
-9.75837992568471e-07
-3.0973819433448e-05
-2.64017906017072e-05
-2.50055803824904e-05
-2.47644507029066e-05
-2.62559648304641e-05
-1.06702709245364e-05
-2.93561466886419e-05
-6.99888116836844e-06
-1.37534299803562e-05
-1.71552049289485e-05
-3.51994489115854e-05
-1.88412101116839e-05
-1.11688542585004e-05
-5.21320012409534e-05
-2.12710814206041e-05
-2.9793248621979e-05
-1.51245007860532e-05
-2.19786729836342e-05
-1.29921676995989e-05
-2.04022414915788e-05
-1.55613417465822e-05
6.54970414827781e-06
1.12372657771452e-05
-2.61146596242395e-05
-2.80579403374806e-05
-1.96048139561272e-05
-2.00993261283689e-05
-1.07311559665636e-05
-2.03992474321853e-05
-7.60848260720213e-06
-2.72897182872123e-05
-2.35354713564242e-05
-1.56884405389265e-05
-2.65583144257374e-05
-1.8521911168694e-06
1.0430366674687e-05
-8.61004382202124e-06
-6.06734979440789e-06
-3.07417007262718e-05
-5.20618986297438e-06
-6.87275314053764e-06
-1.65570490756363e-05
-4.42816410087565e-05
-2.87885682774172e-05
-2.01344146510666e-05
-1.02953773187339e-05
-4.89674938708252e-06
-2.43912681153667e-05
-4.21289071872128e-05
-2.65468429249179e-05
-3.26122353513003e-05
-1.39118370652391e-05
-8.05304080191422e-06
1.3879436762722e-05
-2.19764030266997e-05
-3.07437903102789e-05
-1.22649958525319e-06
3.87497704497218e-06
-1.40988064739258e-05
-3.11767913929254e-05
-4.43214619408165e-05
-2.25144054897206e-05
-4.25057899885468e-05
-4.61645946125444e-05
-1.11294742645588e-05
-3.62198122779178e-05
-4.31589470789669e-05
-1.42715304488269e-05
-1.07564084572504e-05
-2.45128220129678e-05
-2.37633532099156e-05
-8.4128941229758e-06
-6.46466563053907e-05
-2.43092008239769e-05
-2.56654636817972e-05
-4.71986678069037e-05
-1.1173474707442e-05
-2.06943813398337e-05
-1.90654053524601e-05
-2.79749553342091e-05
-4.82704810424448e-05
-2.7021245346858e-05
-1.59234134856441e-05
-2.86733757862202e-05
-2.44272847194514e-05
-3.49786982436422e-05
-1.71662639764998e-05
-1.39198719222134e-05
-1.81937185461609e-05
-3.79392170308416e-05
-1.68329593286144e-05
-2.01780437248877e-06
-1.22890387356498e-05
-2.82689238615543e-05
-9.28539880000109e-06
-2.59575171588765e-05
2.48047769928047e-06
-1.26039482500541e-05
-4.80464974614201e-06
-2.12633884137738e-05
-2.43367022690316e-05
-3.18651437602383e-05
-2.19946557181893e-05
-9.24893302697973e-06
-2.15256653586132e-05
-1.29258940057321e-05
-3.50418687852742e-05
-1.81564084317809e-05
-2.5275241208944e-05
-1.73554247163458e-05
-1.96110959761284e-05
-6.09749808160123e-06
-2.09894114262529e-05
-7.47886633775398e-06
-1.6671449770633e-05
-5.30825072470243e-05
-1.82035193222436e-05
-2.79573230721094e-05
-6.80683656339341e-06
-1.53621094990134e-05
-1.08861893257071e-05
-7.37176692466926e-06
-1.78194921382022e-05
-1.88140091852627e-05
-2.38967123929759e-05
-3.19473308942281e-05
-1.67165984203962e-05
-3.16855457871561e-05
-2.7947096382648e-05
-3.07009339489707e-05
-1.98338976668998e-05
-2.27262007682181e-05
-5.07201736304917e-06
-4.79292988380021e-05
-2.86646708561618e-05
-3.17831278615437e-06
-3.19814564945242e-05
-1.93567065999686e-05
1.05988907634997e-06
-6.53185459072713e-06
-2.08589551906723e-05
-1.81200961465785e-05
-5.95054951230154e-07
-1.62462387006466e-05
-1.36460367443244e-05
-2.84857781033106e-05
-3.97426442191247e-05
-1.8633952097916e-05
-4.51193565390623e-06
-1.850876924422e-05
-3.11809107106629e-05
-1.85556653588369e-05
-2.13795072604727e-05
-5.02958048407085e-05
-4.69334628138853e-06
-2.94270839381662e-05
-9.66128480323598e-06
-3.41516523297501e-05
-1.44174080879489e-05
-1.4710951144758e-05
-4.17095945994749e-05
-3.49003744052597e-05
1.56954277147907e-05
-3.43182715124078e-05
-1.99466349008082e-05
-2.36220212735791e-05
-2.93541064354496e-05
-2.92067329810859e-05
-2.80836642844945e-05
-1.57611336957714e-05
5.67284212912206e-06
-1.24320142139243e-05
-3.69912639579825e-05
-1.77016805150746e-05
-1.67153705726321e-05
-9.14702275447118e-06
-1.29088734802074e-05
1.5540103634539e-05
-8.62578626969683e-06
-1.87787888270904e-05
-4.27369572217026e-05
-3.91014820301572e-05
-3.91884613228149e-05
-1.78774371046707e-05
-2.89598072558933e-05
-5.37171605748397e-06
-5.50041128325738e-06
-2.53308762225911e-05
-1.12391077210364e-05
-2.23076168261489e-05
-3.54438816463765e-05
-2.26970643957537e-05
-2.1799645451833e-05
-4.07051688029445e-05
-4.73332150436341e-06
-2.23101985218741e-05
-1.69416502887037e-05
-1.28895258276968e-05
-2.5547390133744e-05
-2.40129345719675e-05
-1.30365290711465e-05
-2.61499392265599e-05
-2.19077664119346e-05
-1.73063902173858e-05
-2.90852003936757e-05
-6.94621358554301e-06
-2.97692150052112e-05
-2.64531619553231e-05
-2.6957042562961e-05
-3.63730522631096e-05
-2.01511222469604e-05
-1.34599780853001e-05
-3.85765731352662e-05
-2.11323013356191e-05
-8.77906800555897e-06
-2.6738374136372e-05
-3.64449964734564e-05
-6.19571265735318e-05
-1.73528849829479e-05
-2.08636098380145e-05
-3.20990833706661e-05
-1.78311066461041e-06
-3.14627356455689e-06
-3.34805323412524e-05
-2.30986118309434e-05
-1.00183376075362e-05
-2.7125023553249e-05
-2.65360095157964e-05
-2.49436983702867e-05
-1.233419125355e-05
-3.17402759380602e-05
-3.77623031631287e-05
-2.8467841188783e-05
-1.90760259542553e-05
-3.15571897557329e-05
-2.31658715752452e-05
-4.54926873538512e-05
-5.48323600133651e-06
-1.90156142719554e-05
-4.26768356395123e-05
-1.18852960466927e-05
-1.85169836899505e-05
1.04772185092094e-06
-1.46957435023985e-05
-1.0236619114968e-05
4.25967649571823e-06
4.72115250464227e-06
-2.78664760529331e-05
-3.30858329887441e-05
-4.29127905398168e-05
-2.55042253863369e-05
-2.36979702291759e-05
-3.60811762610467e-05
-1.55009550437549e-05
-7.47731345675175e-06
-1.64167639358311e-05
-8.65263685169961e-06
-5.68289610562478e-05
-3.18045025649294e-05
-4.32073444456244e-05
-2.05631119812373e-05
-1.30535734218163e-05
-3.25404702739152e-05
1.38872545213586e-05
-2.44920520629453e-05
-3.45034813401536e-05
-2.20450542825138e-05
-1.8898162227796e-05
-4.22966049236161e-05
-6.64048642332944e-05
-1.78117194386813e-05
-9.96258849555997e-06
-1.4932499739452e-05
-2.64711344471859e-05
2.06934003618995e-06
-1.6066611882597e-05
-1.20326649165918e-05
-3.38510498014748e-05
-3.15493678513354e-05
-2.18545312576118e-05
-2.42784990508678e-05
-1.37306281380859e-05
1.55683614708765e-05
-2.88374439426125e-05
-2.61992738587162e-05
-2.00824676226742e-05
-1.9613480121817e-06
-9.14915532337087e-06
-3.61525563759856e-05
-2.64423374158243e-05
-2.47741699385658e-05
-3.20400489009476e-05
-3.01127687334044e-05
-2.63157119379834e-05
-2.83622066895166e-05
-2.92141653295996e-05
-1.30524213364359e-05
-2.82032635905815e-05
-2.26056572829575e-05
-1.45739411327272e-05
-3.52333844887678e-05
-2.12141632249745e-05
-3.79717080288646e-06
9.39285209569605e-06
-2.63586691188765e-05
-4.41596433267362e-05
-1.15755943256922e-05
-2.40320993508466e-05
-1.48490824785277e-05
-2.68713713349262e-05
-3.19352518747015e-05
-7.88191680802916e-06
-1.74023632664713e-05
-8.13446318135999e-06
-1.64581400263832e-05
-1.76094927015481e-05
-2.35953500900855e-05
-2.04250204413551e-05
-3.510839785791e-05
-3.28631529359358e-05
-2.76502777332025e-05
-2.0476716740798e-05
-8.99258024229282e-06
-3.14082912683776e-05
-1.63487623722445e-05
-2.06145100849043e-06
-2.58813674360714e-05
-1.1511865645337e-05
-1.33550801645108e-05
-1.48301076753239e-05
-4.34981903398467e-06
-2.32507885855588e-05
-1.99481361725859e-05
-8.16695187583675e-06
-1.84657754959687e-05
-9.68532726024313e-06
-4.61146737996728e-07
-6.16655017698368e-06
-2.32361488876571e-05
-5.68201533677443e-06
-2.28571694931569e-05
-2.18674537211227e-05
-1.8569471115418e-05
-2.83787307169477e-05
-2.04330731800269e-05
-2.56780126877654e-05
-3.9052832102616e-05
-1.30141593890339e-05
-2.44175549807592e-05
-3.65001079854832e-05
-3.26115777702137e-05
5.02055537869602e-06
-3.5870126201548e-05
-3.22507601036679e-05
-3.79908170138622e-05
-1.45041370954225e-05
-9.59658976356009e-06
-2.3118052556293e-05
-2.47075335931993e-05
-1.96194769061913e-05
-4.09237698144264e-06
-3.59851353434134e-05
-1.65358723061027e-05
-6.3612723202482e-06
-1.09004474814118e-05
-3.03902877082366e-05
-3.51301837496405e-05
-2.6456077653038e-05
-1.29742411396435e-05
1.37599976997689e-06
-2.96008294748842e-05
-2.48616435825912e-05
-9.67169965848621e-06
-3.90037055340184e-06
-1.72470839855234e-05
-7.40232227500124e-06
-3.26011479893867e-06
-8.30528874439313e-06
6.87332420801243e-06
-1.84929240212899e-05
-3.66817451554366e-05
-2.85395810735072e-05
-3.99685283899478e-05
-6.65417425499782e-06
-3.64472421664883e-05
-2.85799993823545e-05
-3.09897930346206e-05
-3.25474290354949e-05
-2.29173070564559e-05
-5.6836235549142e-05
-4.38780478329756e-05
-1.69398762689278e-06
-3.42296463773181e-05
-3.5288640656175e-05
-2.38389506262003e-05
-2.88066842061676e-05
-2.44308843889905e-05
-1.53462800419295e-05
-1.91978538466966e-05
-2.58392889266931e-06
-2.02279265558777e-05
-2.46740365775215e-05
-6.91449520013078e-07
-3.86788768715399e-05
-2.65713548557249e-05
-1.71965287118487e-06
-2.17410956572167e-05
-3.12283421063107e-05
-3.12600532776564e-05
-3.74111391205785e-05
1.01897852264074e-05
-1.21433932061109e-05
-2.16451679492881e-05
-8.94456806444587e-06
-2.12385061456152e-05
-3.88133159608274e-05
-2.51935904621791e-05
-2.62830413219008e-05
-1.04453706348605e-05
-2.7281582682579e-05
-2.37305714270846e-05
-1.94996979293116e-05
-7.68990316397982e-06
-1.70479875370031e-05
-3.2789389008328e-05
-6.74139964617962e-06
-2.11679525883161e-05
-2.72828575611122e-05
-2.77290177227168e-05
-2.9187569826397e-05
-4.52914936149933e-07
-1.2686298846546e-05
-3.62547624350789e-05
-1.98894607749717e-05
-2.33359722951994e-05
-1.3680772769872e-05
-3.53622979832017e-05
-1.66641761171048e-05
-1.86144132230664e-05
-4.17933632049091e-05
-3.01858685983917e-05
-3.358579802691e-05
-5.25259326564445e-06
-1.43187288036461e-05
-2.840137034931e-05
-6.50767755789351e-06
-1.43802770924648e-05
-2.15305089195745e-05
-2.3330854019397e-05
-6.64327967486911e-06
-7.9999460973707e-06
-4.37513638619976e-06
-6.60777822832346e-06
-1.41387569965837e-05
-3.54184119062668e-05
-2.7465157441319e-05
-3.35802479189815e-05
-5.80162455014139e-05
-1.84591315026677e-06
-2.14750824851107e-05
-1.70183278725896e-05
-3.10480149220662e-05
-3.02282630339423e-05
-1.63133135720165e-05
-2.49738030068631e-05
-2.40006467587724e-05
-4.12043465460674e-07
-4.78374197538519e-05
-3.58335712136757e-05
-2.37506856512197e-05
-3.10827862656284e-05
-3.00329793389601e-05
-1.75742988916467e-05
-1.69069279520361e-05
-3.02118256295597e-05
-1.78280002752625e-05
-2.57950554505881e-05
-3.63049949284763e-05
-2.37653517804657e-05
-1.39451437160754e-05
-2.17963577366454e-05
-2.96497483220431e-05
9.60067860872127e-06
-2.44375365698742e-05
-2.05225908818906e-05
-2.35388248227383e-05
-3.20378207987432e-06
-4.0862847803788e-05
-2.37733449637464e-05
-3.98808229450541e-05
-2.12798897509335e-05
-2.31435978820214e-05
-2.66860520125354e-05
-2.8182855047376e-05
-1.86082326302826e-08
-2.84433540776148e-05
-2.58419971933011e-05
-2.39444106118419e-05
-3.05838068169422e-05
-3.24536701186353e-05
-3.25012015528091e-05
-1.10271714884133e-05
-1.26568437806712e-05
-6.70267022964584e-07
8.1339834632241e-06
-1.60961522667354e-05
-2.36864070845166e-05
-1.0503674059505e-05
-1.97975979954548e-05
-1.00246776101886e-05
-3.923968638327e-05
-1.20420926294008e-05
-1.19599994793733e-05
-3.65244398929306e-05
-1.31625965475697e-05
-4.03230434567205e-05
-4.37119686800129e-05
-2.74101676662102e-05
-1.5395118434412e-05
-1.17299801589502e-05
-2.19557364827478e-05
-3.29508105978209e-05
-3.84409525332115e-05
-2.54571903385756e-05
-2.49120495689183e-05
-3.17778469656759e-05
-3.80592633291835e-05
-2.57197054672487e-05
-3.6062449635358e-05
-6.80902756876554e-06
-3.4295375199922e-06
-2.89777901634567e-05
-2.56461328185037e-05
1.62527325020103e-06
4.38387125159667e-06
-3.63590014409914e-06
-3.09520418035504e-05
-2.34442537947711e-05
-3.33464441700259e-05
-2.94441484823508e-05
-1.17548427292067e-05
-3.3281914578538e-05
-3.0871198614741e-05
-3.84063574770691e-05
-1.46787576115018e-05
-2.04624198341549e-05
-1.60948934632974e-05
-9.91771986907783e-06
-2.75260730011757e-05
-6.27115547425268e-06
-8.70335049344992e-06
-3.14849085436013e-05
-8.48003505334718e-06
-1.7800752086602e-05
-1.92424176096325e-05
-6.53243182505211e-05
-2.38448217940413e-05
-1.81986894599978e-05
-1.46183566619229e-05
-1.64161434243973e-05
-2.82212581785402e-05
-4.07676454384596e-05
-2.9890870243453e-05
-3.0144347693608e-05
-2.52319789902001e-05
-3.13024533104773e-05
-1.27340245812559e-05
-3.28605317604747e-05
-3.31871094892453e-05
-2.41789363852521e-05
-2.09689368886441e-05
3.61933524637521e-07
-7.88534653654449e-06
-2.26228874257058e-05
-1.97126658797746e-05
-3.11876116540018e-05
-4.01190015242371e-05
-3.72008531994372e-05
-2.11916856099646e-05
-4.46626491248741e-05
-2.49155132518418e-05
-1.15469812758708e-05
-2.10159005394097e-05
-9.17616048803957e-06
-3.87295819497301e-05
-2.89618734362036e-05
-2.82940519920228e-05
-1.58988931348729e-05
-1.53467901085087e-05
-4.06573074903329e-05
-1.53664346623103e-05
-2.89445280276206e-05
-3.59013084670744e-06
-1.81034766145983e-05
-2.42505017192211e-05
-1.00576635598093e-05
-2.29716362943863e-05
-7.49955274413739e-06
-1.32153801194248e-05
-2.50528370673925e-05
-4.08529833032091e-05
-1.23125534483585e-05
-2.7336719034641e-05
-1.613493558892e-05
-3.14800587963916e-05
-1.2096201369947e-05
-8.35449185552641e-06
-1.48206673501823e-05
-2.70217248109744e-05
-3.31086886052875e-06
-4.34094253259199e-05
-5.33870991714229e-06
-2.90588391734944e-05
-1.66658156476262e-05
-3.79821784410829e-05
-1.86218515871258e-05
-3.01422264169187e-06
-7.9646184048077e-06
-2.68319541561064e-05
-1.68976991401239e-05
-2.07253342241896e-05
-2.022198702137e-05
-5.35431222567991e-05
-1.74036499263438e-05
2.43736521303774e-06
-1.90349021755107e-05
-2.24830477421145e-05
-1.17184646015816e-05
-1.38887830399061e-05
-3.30792396485983e-05
-3.23094560862518e-05
-2.40880980727668e-05
-2.44688801156462e-05
-1.159950022007e-05
-7.69413490124587e-06
-2.38591335895609e-05
-1.14955046707298e-05
-1.96448710599371e-05
-3.84044916330499e-05
-1.14548592870629e-05
-1.78120682535981e-05
-3.08847372198616e-05
-2.01230123467184e-05
-9.98345663279295e-06
-3.093085816318e-05
-3.17511306200415e-05
-1.59334544316649e-05
1.42140861400628e-05
-2.99010583883858e-05
-5.75631428436601e-05
-2.05820529126572e-05
-1.31896679593726e-05
-6.38126467437646e-06
-2.32121024388413e-05
-2.20282064855288e-05
-9.76156005814815e-06
-3.97331486376132e-05
-2.78274399020282e-05
-4.08560153747635e-06
-1.96142866743247e-05
-2.50407267563543e-05
-4.48121934218806e-06
5.78773371535995e-06
1.04786785383994e-05
-2.19556383757558e-05
-2.28523193400747e-06
-3.13310226494653e-05
-3.13718021978384e-05
-2.04023405963425e-05
2.70396489237843e-06
-1.59352401466422e-05
-1.00106404056224e-06
-2.78959978113937e-05
-1.20904763874827e-05
-2.72229217361586e-05
-4.93782527794739e-05
-2.00256618942444e-05
-1.10755674142305e-05
-7.59266824374037e-06
-1.30324105274296e-05
-2.39017949368312e-05
-3.03347003890557e-05
-2.06728234509043e-05
-3.11351948481133e-05
-3.56179866833715e-05
-4.34556556748994e-05
-3.93320308091118e-05
-1.58696206295432e-05
1.09364753634614e-06
-1.75539823209937e-05
-2.93582639119046e-05
-2.84934549672226e-05
-3.4485066529201e-05
-2.82708912245319e-05
-3.59266741433465e-05
-4.41389535756251e-05
-1.89392984132255e-05
-1.50743429214305e-05
-4.55105937734393e-05
-3.65851203058246e-05
-2.42294989644991e-05
-5.97911755344681e-06
-1.63979278454503e-05
-2.51257277881747e-05
-1.95508507309182e-05
-1.64485762326102e-05
-8.60927875332481e-06
-1.53559820925369e-05
-2.77345042912578e-05
-1.85410480269687e-05
-3.12839496519069e-05
-4.07992480992021e-05
9.25327992703586e-06
-3.40053287982024e-05
-5.15814310433607e-06
-1.98640328877203e-05
-1.36297080350019e-05
1.76329278359637e-06
-4.22566916713376e-05
-2.65408875786415e-05
-1.99808277127047e-05
-3.72701927528036e-05
-1.98798322613949e-05
-1.33292399598674e-05
-3.43197995189814e-05
-1.67834194093615e-05
-3.75668210731874e-05
-8.41936649615261e-06
-6.28290417244599e-06
-2.1986240400505e-05
-2.56222086429833e-05
-4.02692326628865e-05
-1.46100702937997e-05
-1.85942497079877e-05
-8.3046020182774e-06
-8.69075244934925e-06
-7.34871495650034e-06
-3.84377698130604e-05
-5.5212255192092e-05
-3.55258518921248e-05
-2.9037709873095e-05
-5.61206063284429e-06
-3.84626214799245e-05
-4.72615124552922e-05
-2.57686755550065e-05
-2.70194539157974e-06
-2.11295570431307e-05
-2.78357393433531e-05
-2.43589421327902e-05
-4.13456999282069e-06
-1.81145090322809e-05
-1.15032307886147e-05
-1.74031969275155e-05
-1.30925819392493e-05
-1.48947799995939e-05
-1.64157508980354e-05
-3.21488260147712e-05
-2.88575711964926e-05
-2.79966593589695e-05
-1.06097035851429e-05
-2.82965443841309e-05
-3.03189173550442e-05
-9.39712998889803e-06
-3.5802944896746e-05
-2.86085010019474e-05
-3.69113579814317e-05
-1.69762933713217e-05
-3.32201970763947e-05
-1.49894498549034e-05
-9.95672015487047e-06
-1.3723003389145e-05
-8.3446599229808e-06
1.03487634530317e-05
-1.63723224199308e-05
-2.87605910159519e-05
-3.58044587154677e-05
-9.45323694706246e-06
-2.73965927446055e-05
-2.3900548284649e-05
-1.64946258748775e-05
-2.04861162736394e-05
-3.07609540448288e-05
-3.19161302648823e-05
-4.71842837590326e-05
-1.60772640021493e-05
-5.57092576324939e-05
-2.5276761121148e-05
-4.29206017055906e-05
-3.36595524085683e-05
-2.72796390177508e-05
-4.38830462342664e-05
-8.05413747215927e-06
-1.40556521549683e-05
-6.73375265799653e-06
-2.44714855846274e-05
-8.43977179691627e-06
-3.78426262246734e-05
-2.43616535010116e-05
-3.56655373629193e-05
-1.98039547574217e-05
-1.31153365702561e-06
-3.12985857856279e-06
-2.22596237666958e-05
-7.83057508621129e-06
-3.51633642780967e-06
-2.50995764457406e-05
-2.35582032897656e-05
-1.54878995650309e-05
-3.20047024128373e-05
-1.95045047421624e-05
-1.97941065713824e-05
-3.97613792974144e-06
-1.62038013054689e-05
-1.15177312577248e-05
-2.02996427461838e-05
-4.55872341706579e-05
-2.42545051300203e-05
-3.01782767544604e-05
-6.37229796423717e-06
-2.75140528868183e-05
-9.52821594919895e-07
-1.7954032114426e-05
-4.54767633675442e-06
-3.55045842820474e-05
-1.90454412876641e-05
3.21441592445782e-06
-2.12882077774107e-05
-1.65769365680207e-05
1.0440706327908e-05
-1.90301343625042e-05
-1.61262322489757e-05
-1.36679883671858e-05
3.67705692266355e-06
-3.69781398393805e-05
-2.58373658308102e-05
-3.24622823206979e-05
-1.59784638905249e-05
-3.35920218475939e-05
-2.33458413676983e-05
-1.51058861851387e-05
-2.73587653750726e-05
-7.6379802622693e-06
-1.25506900943215e-05
-2.90387362686805e-05
-2.72606606042113e-05
-4.25389731003544e-05
-2.33639195450682e-05
-3.46453933365794e-05
-3.08531864392482e-05
-2.1815956863239e-05
-2.52214481857059e-05
-1.79881056145182e-06
-1.39119534825132e-05
-2.5263473997751e-05
-1.39555000455872e-06
-2.24634713071584e-05
-4.7139323200295e-05
-2.11332524295905e-05
-1.05968790595037e-05
-2.38154348264814e-05
-4.70082814036907e-05
-3.05257257437183e-05
-2.25723676759123e-05
-3.25474103250356e-05
-3.30257245099615e-05
-3.84510194138215e-05
-1.43717698531941e-05
-1.05108984395151e-06
-1.63178413031598e-05
-1.88429811173261e-06
-2.7158024823942e-05
-2.31939875888431e-05
-3.1333368552571e-05
-6.87984810360999e-06
-2.94847851400891e-05
-3.50753459279745e-05
-1.44124905101908e-05
6.77737847129377e-06
-1.58718861613715e-05
-2.49489722827681e-05
-2.26804021207688e-05
-1.95802792514288e-05
-2.74391732115014e-05
-3.15240136239967e-07
-2.32450342335344e-05
-2.15937359200907e-05
-2.66577113451032e-05
-1.80684921909056e-05
-3.6896211730204e-05
-1.05467238954683e-05
-8.87803407903859e-06
-4.37505681993718e-08
-3.41410045488291e-05
-3.40452446496351e-06
-1.76271126712562e-05
-1.78514380250841e-05
-1.82138576298811e-05
-1.23848084241648e-05
-1.16551946196566e-05
-8.33327578720592e-06
-2.86112102129471e-05
-2.44938832219046e-05
-1.49719142742021e-05
-1.1580304317748e-05
-1.01980879576142e-05
-2.88733784460857e-05
-1.25869723799979e-05
-1.07762873436404e-05
-2.17088200626112e-05
1.0356701126063e-05
-4.08790673399189e-05
-3.59075278652668e-05
-2.5190028731906e-05
-1.69636158840185e-05
-3.6359056735402e-05
-6.67315008106458e-06
-9.40737368111861e-06
-1.7837906705792e-05
-4.49270752813926e-05
-2.06735458668225e-05
-1.52250923103234e-05
-2.86117013182267e-05
-1.23909064614123e-05
-2.87670346150877e-05
-7.62498085603673e-06
9.03430008686615e-06
-2.07035007981995e-05
-9.00451580013554e-06
-2.30320734676362e-05
-8.89676284635098e-06
-2.0716189975722e-05
-2.44401845041932e-05
-1.98958335657753e-05
-2.01401173676598e-05
-1.64343178794725e-05
-1.04410200227117e-05
-4.6627452064365e-05
-2.13338034681751e-05
-2.47286717440519e-05
-2.49404327365919e-05
-2.71399482502942e-05
-2.96810321193381e-05
-8.05452005815684e-06
-2.15805518229126e-05
-3.30038305416347e-05
-3.25970394755068e-05
-1.19455253868735e-05
-5.00995987141365e-05
-3.24369298044629e-05
-1.11995256190409e-05
-1.842820758664e-05
-2.75286853484964e-05
-2.5531598091222e-05
-2.25655661153868e-05
-2.16414582646611e-06
-1.0493068912206e-05
-2.8234975256253e-05
-3.54148612709274e-05
-1.9440496027359e-05
-3.83444916914731e-05
-7.49093712053272e-06
-2.60997236133274e-05
-9.77462513980115e-06
-1.4784147255566e-05
-1.475933016469e-05
-2.72570547967712e-05
-1.19773752021445e-05
-1.8396987470538e-05
-3.26858587693361e-05
-8.41892514100685e-06
-1.68008253253496e-05
-5.26522821887728e-06
-1.69662748222048e-05
-5.98981343148294e-06
-3.6830514945693e-05
-4.91830093643205e-06
-1.24237522857414e-05
-1.79559441720056e-06
-3.14513526118373e-05
-2.17875145859498e-05
-2.06829601387176e-05
-1.79639132899995e-05
-2.26521840167627e-05
-3.55158239566517e-05
-1.09865491300247e-06
-4.49918129597384e-05
-1.44896177635791e-05
-7.09116530118456e-06
-2.60659933873713e-05
-3.4230873850075e-05
-3.41765371893344e-05
-2.15873827566729e-05
-1.88208658407941e-05
-2.22653121894643e-05
-3.8707026161732e-05
-3.12946275832363e-05
-3.18972029799459e-05
-2.72035253535189e-05
-1.62795109799815e-05
-1.57700878417668e-05
-1.41941401060272e-05
-3.28411110087771e-05
-1.37271072566603e-05
-3.4420095979815e-05
-1.3329603560589e-05
-2.45858054601209e-05
-4.45488420913269e-05
-4.50011092059416e-05
-2.61308902919631e-05
-1.90838311154174e-05
-3.55425896981123e-05
-1.93836927557874e-05
-1.78404671565758e-05
-1.5985596600664e-05
-1.91214004275098e-05
-2.16877128488309e-05
-2.25721590514909e-05
-9.85739721227836e-06
-2.65119145053985e-05
-6.65792170333907e-06
-2.66773277010963e-05
-2.74524764818116e-05
-3.9837073414152e-05
-8.51569061067746e-06
-4.41940742313372e-05
-4.87794391469681e-05
-2.38181408394648e-05
-8.78976069297802e-06
-2.68446263513235e-05
-4.93787056676776e-05
-2.71307651498531e-05
-1.37504231181323e-05
-2.04929412257239e-05
-3.19266901300808e-05
-3.28648401991082e-05
-1.4551653715608e-05
-4.4291169767108e-05
-9.15336369066633e-06
-3.52870401282686e-06
-1.29956553634301e-05
-4.30672475175227e-05
-2.70289361376368e-05
-2.75549963354626e-05
-1.74321499776257e-05
-3.14660405624364e-05
-1.73658715352442e-05
-3.78990559200836e-05
-6.17367873487019e-06
-8.39506725921388e-06
-1.40921199544605e-05
-3.51957001076397e-05
-1.93294205144257e-05
-1.89989159474564e-05
-2.79127769859738e-05
-3.34526969463362e-05
-2.0280888312968e-05
-1.87638102392572e-05
-7.76624767621123e-06
-3.5138894188145e-05
-2.66758140064552e-05
-1.80224144596775e-05
-2.41072201410658e-05
2.53230364326719e-06
-2.38737080233632e-05
-1.29711455783243e-05
-3.22067865013368e-05
-6.86424531453617e-06
-1.30382807856294e-05
-3.44816261491644e-05
-2.54256494742307e-05
-5.45702482063077e-06
-1.16564856305611e-05
-1.2391493241133e-05
-1.130057141046e-05
-2.90403394842408e-05
-1.63705875661619e-05
-1.12611461644791e-05
-1.24661613047089e-05
-2.38033467032382e-05
-2.35021552509572e-05
-1.07779289846764e-05
-1.3625717959956e-05
-1.81253226979914e-05
-1.59331648281574e-05
-1.24760769594432e-05
-3.2899871959233e-05
-3.0065373546972e-05
-2.60536869463922e-05
-4.94821238356446e-05
-1.33566402096386e-05
1.91115761035506e-06
-2.57156057005544e-05
-4.07922549512698e-06
-1.89858494495247e-05
-1.40518087654029e-05
-1.45643588117115e-05
-2.64003719900987e-05
-2.74217204484187e-05
-1.78026226565575e-05
-3.83784743376683e-06
-3.20129925389814e-05
-4.4865556026339e-05
-2.21141017693497e-05
-2.73780567852703e-05
-2.10205002290087e-05
-3.36531253574695e-05
-4.40726302759493e-05
-3.55116050897205e-05
-2.52699473885659e-05
-3.27435837852482e-05
-3.48621692081973e-05
-4.10082941810869e-05
-1.65556870378869e-05
-2.4223737862291e-05
-1.70505032983267e-05
-1.29295733850816e-05
-1.96863863039256e-06
-2.32194904819516e-05
-3.73691193840268e-05
-2.605570346829e-05
-3.11501164832087e-05
-3.96319650561065e-05
-1.11441809253325e-05
-2.36095678717867e-05
-4.26687327649043e-05
-4.3327645235943e-05
-1.10552245953743e-05
-2.27553198694478e-05
-2.66141780301521e-05
-2.55773195049868e-05
-5.49246471455794e-05
-2.81561044935545e-05
-4.07260326219098e-05
-2.18474931224895e-05
-3.2450553127643e-05
-1.37635486609602e-05
-1.10368219447994e-05
-2.980342753595e-05
-1.35625931456264e-05
-3.82546044148958e-05
-2.4357268700479e-05
-3.57095615714367e-05
4.98961738042064e-06
-1.18508203447458e-05
-1.64747688503181e-05
-2.50118592710511e-05
1.36922675399362e-05
-1.08130897895324e-05
-8.75902914888277e-06
-3.96686951358331e-05
-1.48225038123393e-05
-1.32448309737729e-05
-1.62609310758269e-05
-3.24190012166315e-05
-1.27582566558328e-05
-2.87609253301604e-05
-3.26216942601871e-05
-2.42374932103396e-05
-2.16240991143887e-05
-3.7010056978271e-05
-1.0074294900494e-05
-3.09097150869019e-05
-2.33219784954956e-05
-5.57338448440627e-06
-1.62017410072186e-05
-1.57805342418854e-05
-7.04211533959373e-06
-1.66086954261088e-05
-1.68044786589851e-05
-2.20436879107653e-05
8.43704615852541e-06
-2.59605653867402e-05
-2.19257948166695e-05
-1.89840879307614e-05
-2.32264794014788e-05
-1.84780482033751e-05
-1.17191562436396e-06
-8.11302056632233e-06
-3.27757674584448e-05
-1.47783261663119e-05
-1.04995892989286e-05
-2.22423327801096e-05
-4.72931894891022e-07
-1.4738424323437e-05
-2.70975695399128e-05
-2.44623607691709e-05
-1.4931800956385e-05
-2.42801473143704e-05
-1.29802972750627e-05
-2.96977401249339e-05
-4.38057202401333e-05
-3.16451538517764e-05
-9.40250540149599e-06
-2.40276556259534e-05
-2.24885350254815e-05
-1.31821543885719e-05
-1.25830866439707e-05
-1.41483022319697e-05
-5.17087764620309e-06
-2.92642403120471e-05
-2.62301775946078e-05
-4.0123318277866e-05
-2.23736325918291e-05
-4.58716627020734e-05
-1.50286342170162e-05
-1.07007790650536e-05
-1.80117489880341e-05
-3.73490028255763e-05
-2.59435251292814e-06
-1.10303330093847e-05
-2.29574552369054e-05
-2.89254337856523e-05
-2.03486035539749e-05
5.98234835115943e-06
-3.0485125059577e-05
-1.99864085810172e-05
-3.23058215470002e-05
-2.46752641026347e-05
-4.39137138888219e-05
-2.79091023227109e-05
-4.63883766821929e-05
-2.85796383093826e-05
-2.8071989217753e-05
3.75591328114561e-06
-2.88383048784636e-05
-1.1251516901204e-05
-4.3115779491637e-05
-3.73336350183065e-05
-3.30473226230354e-05
-4.11140347835415e-06
-2.91307550487635e-05
-6.37599928428151e-06
-2.13687729076958e-05
-1.18466653839081e-05
-3.00841302890799e-05
-2.05825219217439e-05
-1.4909530761706e-05
-3.81288320842986e-05
-1.61837991375915e-05
-3.36450202745085e-05
-2.44943925817268e-05
-2.03238013056541e-05
-2.84760839343804e-05
-3.10942048596415e-05
-2.14598535823065e-05
-1.35645753983129e-05
-2.50098397104054e-05
-3.20379497613051e-05
-3.19620048342404e-05
-4.18853464049682e-05
-1.31070231704682e-06
-3.25995277393883e-05
-4.1623538378078e-05
-1.1180517721318e-05
-1.89932663474165e-05
-1.65623240332024e-05
-2.05747945407228e-05
-3.31562911550786e-05
-3.08407581230286e-05
-4.51555959846035e-05
-3.52106312871197e-06
-3.06427277378345e-05
-3.19847346923492e-05
-1.79857844022756e-05
-1.24541459777698e-05
-1.10317601432676e-05
-2.89359453020708e-05
-1.28330767738981e-05
-1.50204124682362e-05
-6.45300089679023e-05
-3.18741846900347e-05
-1.63285728226445e-05
-1.87808051563569e-05
-1.71819657393762e-05
-2.58337163150836e-05
-1.41602421643862e-05
-1.67927882850935e-05
-6.04994536600565e-07
-1.24765654685171e-05
-3.82618997267474e-05
-1.97120029874207e-05
-2.36765474732898e-05
-3.17578691240623e-05
-1.63870876073238e-05
-8.86838319998623e-06
-1.35362352719092e-05
-6.3012519192106e-06
-1.03837468905066e-06
-1.34687587577448e-05
-4.47443639294284e-05
-3.21729319417415e-05
-2.0927037673149e-05
-2.86212432299858e-05
-5.34185344965911e-05
-4.45190788866494e-06
-2.4238205717925e-05
-2.90964261444462e-05
-3.85726983519306e-05
-2.54836525305619e-05
-1.05405980368122e-05
-2.54858716312285e-05
-2.99064378315652e-06
-3.07980440321952e-05
-2.78075353072817e-05
1.15674369065659e-05
-1.90900901606687e-05
1.00601630908742e-06
-1.94404898561742e-05
-1.84301264040232e-05
-1.60508168287512e-05
-1.6220393403741e-05
-1.33450761846888e-05
-2.14319253839116e-06
-2.95854825572285e-05
-1.71811899440077e-05
-3.03264065221589e-05
-2.94990828017068e-05
-4.3337117654923e-05
-2.8542505041281e-05
-4.52910109462643e-05
-2.42452478998968e-05
-4.8511211596746e-05
6.73953693729541e-06
-2.78247958335336e-05
-2.56602773737644e-05
-3.29101983850905e-05
-1.79601744877192e-05
-3.44582711093939e-05
-1.16588607884936e-05
-1.22662135612708e-05
-3.24638128964819e-05
-2.3762086433333e-05
-4.47507648317608e-05
-1.90746069097408e-05
-8.22259153792359e-06
-4.9852123904297e-06
-4.28453331002608e-05
-8.73415666307327e-06
-1.76143824510749e-05
-2.94477814831507e-05
-2.33300156811696e-05
-3.1998289632644e-05
-1.58856642836296e-05
-5.77711923727617e-06
-3.47090085703829e-05
-2.64348940535787e-05
-3.2479482115286e-05
-4.89949146637445e-05
-2.80246456135501e-05
-1.63208001341809e-05
-1.82640052903394e-05
-6.05817314858853e-06
-2.52363450979048e-05
-3.29604032879768e-05
-1.79999091292896e-05
-3.35948389599133e-05
-3.39771116919412e-05
-2.05054896677105e-05
-4.97485943019302e-05
-1.235720614057e-06
-5.12736630322988e-06
-1.61572377548337e-05
-3.60292774536514e-05
-1.7036967752771e-05
-2.18573263350678e-05
2.98454846308327e-06
-2.89599124036037e-05
-1.70297936736552e-05
-5.41499396313737e-06
-1.45274924029847e-05
-2.09371895809726e-05
-1.75883570911674e-05
-1.53977095447525e-05
-2.48193911518289e-05
6.14672048541697e-06
-1.03429533953385e-05
-1.27039385431511e-05
-2.19217383000882e-05
3.53415387806382e-06
-3.71181787411678e-05
-1.81671050701352e-05
-3.86617927434177e-06
-3.83704051986198e-05
-1.86202422412949e-05
-1.30182426458936e-05
-1.16375445004694e-05
-2.63285909562441e-05
7.22642446898158e-06
-6.86743537347963e-06
2.72885580649835e-06
1.46321440760763e-06
-2.0477667774067e-05
-2.42902165464919e-05
-1.61302630456784e-05
1.73983970873589e-06
-2.7857021875237e-05
-2.1869540016789e-05
-3.56384671165863e-05
-5.71202357624389e-06
-1.8597396708209e-05
-2.6253480920843e-05
-1.79285570658862e-05
-1.5445065341509e-05
-1.64088753403069e-05
-3.10406217916711e-05
-3.20106667560592e-05
-2.50266261143029e-05
-1.78672317322315e-05
-7.02527327966838e-06
-3.28706561800603e-05
-8.53421168033814e-06
-3.71619755902051e-05
-2.56938743593883e-05
-4.20643875517651e-05
-2.05378361913359e-05
-4.2460087830867e-05
-1.02210990088557e-05
-4.00060371777952e-05
-4.12483932927686e-05
-2.54235199823222e-05
7.32811859649682e-06
-3.48238399761644e-06
-6.08315079491051e-06
-2.13602346808915e-05
-4.22820492318411e-05
-2.19424103205478e-05
-4.53417339188118e-05
-1.45503472312645e-05
-3.04544037013344e-05
-3.29197561434555e-05
-3.42738591978861e-06
-2.82671052594822e-05
-1.36042363996134e-05
-2.31278202189987e-05
-5.1966012121435e-06
-1.25366937116789e-05
-2.95433107071223e-06
-2.60762098796893e-05
-6.47250314122418e-06
-2.12818524696085e-05
-2.11093012073999e-05
-2.67297097015724e-05
-1.75074240689441e-05
-2.11702556908333e-05
-4.15320002883143e-05
-3.89070208025382e-05
-2.9292114321311e-05
-6.37147091138528e-05
-2.96373512430031e-05
-4.31013534253861e-05
-1.71377537093178e-05
-2.90193481540683e-05
-1.55120355997057e-05
-3.11783572455795e-05
-2.74482126724081e-05
-6.92566205923175e-06
-2.03836660541748e-05
-1.61633831193669e-05
-2.300032681511e-05
-2.99096903328914e-05
-1.95941920124044e-05
-9.29983984633845e-06
-1.1427999906305e-05
-6.77794659986816e-06
1.11604820404271e-06
-2.57116384583513e-05
-3.25682927411116e-05
-1.10900153846136e-05
-9.05394971206741e-08
-6.71717955230826e-06
-1.71841053929879e-05
-4.2499847926596e-05
-2.42585299269229e-05
-3.44827156741398e-05
-1.51455182709735e-05
-2.30666966559701e-05
7.31730262520352e-06
-2.20079470872349e-05
-1.45857687974837e-05
-5.31500846030898e-05
-1.89784318149301e-05
-1.34626783606774e-05
-1.67115816210384e-05
-3.57060373924059e-05
-1.57448089134323e-05
-2.07045792686628e-05
-3.86596541928947e-05
-1.81549865694209e-05
-2.27361463507621e-05
-1.89713605965949e-05
-2.06676561894318e-05
-3.2476373067172e-05
-2.18877919582286e-05
-1.05079267545768e-05
-2.13774385756437e-05
-1.66091884093615e-05
-4.23275506563877e-05
-3.11370063822586e-05
-3.54227413544081e-05
-1.18412336745713e-05
-1.98831995566724e-05
-3.51101242851035e-05
-8.81720793441786e-06
-2.38494827221345e-05
-9.94629288959571e-06
-1.22598413810846e-05
-2.7310922116468e-05
-1.71677702987545e-05
-3.59274347549691e-08
-3.47596614880847e-05
-1.0477724805849e-05
-2.60070119829414e-05
-3.05980581393176e-05
-2.92019107051536e-05
-2.60469685114491e-05
-3.07149736715862e-05
-2.29772207523605e-05
-4.82166795503863e-05
-1.05078776848797e-05
-2.13751119148807e-05
-1.09328266182469e-05
-1.93925973178603e-05
-3.52580815083051e-05
-1.93545209416233e-05
-3.95078382042398e-05
-3.38001884389618e-05
-2.41034443347632e-05
-2.23265675137178e-05
-1.9694094533315e-05
-8.75779839136807e-06
-1.41041094192666e-05
-1.73926127602769e-05
-3.00037733358558e-05
-3.1223949243358e-05
7.3480836699551e-06
-1.79099650127272e-05
-2.20707042789547e-05
5.14283144036439e-06
-3.72587798198456e-05
-1.10888682568715e-05
-3.16146008583846e-05
-4.77083548552178e-05
-2.23286860598831e-05
-3.91033141779932e-05
-1.1609395405439e-05
-2.07794929110502e-06
-1.38363070597584e-05
-1.32566612371127e-05
-3.14389925712528e-05
-2.60232383342421e-05
-2.87103280116615e-05
-1.30875617385842e-06
-2.55494247810584e-05
-6.61904271208646e-06
-1.29567665632395e-05
-1.2670738693914e-07
-1.21909770072913e-05
-2.06840179165358e-05
-3.31106317030068e-05
-1.24433154002286e-05
-1.49833284430581e-05
-3.4659310786257e-05
-1.12983474278341e-05
-2.94398832724322e-05
-1.93057927523857e-05
-4.19972755642179e-05
-2.81345170177814e-05
-2.71338522343496e-05
-3.38723165998155e-05
-2.99904991091544e-05
-3.54475092731316e-05
-2.65652185548961e-05
-1.62133114833134e-05
2.22265400200815e-06
-2.16691198348554e-05
-1.16258201791363e-05
-2.11946865730477e-05
-6.02483907260383e-06
-2.81447630996736e-05
-2.57039140116136e-05
-1.7554324231979e-05
-2.69579326735024e-05
-4.38747080471732e-05
-1.60224865410573e-05
-1.39952892885475e-05
-2.42201738416256e-05
-2.53966913325626e-05
3.95382023645208e-06
-7.09000374162273e-06
-3.50790868016281e-05
-1.13484390637168e-05
-1.92134625406951e-05
-2.36491103404665e-05
-3.63538627757254e-07
-4.47310409603239e-05
-3.02410157525022e-05
-2.78464743177479e-05
-9.79368348886795e-06
-1.73344087399707e-05
-2.36831162754023e-05
-3.04201439886819e-05
-1.50185991834457e-05
-4.69122001900977e-05
-3.92188697075633e-05
-2.73873257702002e-05
-1.46852417320642e-05
1.04320874662339e-05
-2.21220976707444e-05
-2.95554796077685e-05
-1.14598806120206e-05
2.1242225889824e-06
-3.49219756605988e-05
-4.64906642523175e-05
-2.10491093908495e-05
-1.62416121837684e-06
-3.31088874458225e-05
-1.01545323327655e-05
-2.78671316897953e-05
-1.04297942736591e-05
-2.30895193853322e-06
-2.0246369981605e-05
-2.59522056118066e-05
-1.39034861555575e-05
-1.45392785956402e-05
-1.24531598988441e-05
-1.51434458916819e-05
-1.68997028196422e-05
-2.61966290567423e-05
2.13108238812423e-06
-1.46977505546359e-05
-3.18259615527863e-05
-2.8133836091479e-05
-3.89626338324631e-05
-2.9590094312855e-05
-4.73769612165197e-06
-2.55283427141089e-05
-3.63433784427637e-05
-3.54993242506106e-05
-1.57715614727435e-05
-1.9092973297179e-05
-1.44868679599889e-05
-2.28214813322728e-05
-1.50841175592423e-05
-8.97726222483634e-06
-2.304503444452e-05
-2.67094101230413e-05
-1.03900204113767e-05
