# Supplementary material for: Research on computational propagation and identification of mine microseismic signals based on deep learning
Source: PLoS One. 2025 Oct 22;20(10):e0334641. doi: 10.1371/journal.pone.0334641 (PMC12543183; doi:10.1371/journal.pone.0334641)
Supplement: S2 Data — (ZIP) [file pone.0334641.s002.zip › 000100500002001.xlsx_0.txt_24.txt.txt]

-3.94267079324592e-05
-1.76900927954221e-05
-3.33561839768893e-05
-3.60419426675146e-05
-2.71489396849882e-05
-2.42002105508897e-05
-1.80147003130961e-05
-3.56910580164125e-05
-3.76004278072792e-05
-5.53101786127247e-05
-9.01610685994094e-06
-3.02800424967308e-05
-1.72747742864467e-05
-5.38078798347689e-06
-8.55346736593642e-06
2.39750822878986e-06
-7.61231193893377e-06
-3.90111116530365e-05
-2.73332532230984e-05
-1.38734045669039e-05
-2.76012787530827e-05
-2.74690954499594e-05
-1.93155724560972e-05
-2.77354208002148e-05
-2.22900041358568e-05
-8.22017916143949e-06
-1.77652658027507e-05
-1.13824670347122e-05
-1.59131131906372e-05
-8.44015203170748e-06
-1.69841138294756e-05
-7.87285501190531e-06
-5.42885752026499e-06
-2.58768964138964e-05
-1.3502116911202e-05
-3.04780617593228e-05
-1.75966498058913e-05
-2.20527672990188e-05
-2.13301624925532e-05
-3.57069907295044e-05
-1.36508425934438e-05
6.46677168053737e-06
-3.43499116262074e-05
-2.96662600344291e-05
-1.31822688393057e-05
-3.91913734932385e-05
-3.16047385470184e-05
-4.87149531328844e-06
-3.63961454382775e-05
-1.52700876229487e-05
-2.72588873784674e-05
-2.44756845968459e-05
-9.4304169376427e-06
-4.24247815836602e-05
-2.11242680431449e-05
-3.67054788370656e-05
-3.19071572310344e-05
-3.45141514122807e-05
-7.31851540875856e-06
-8.48927980837815e-06
-2.92963230991927e-05
-2.71297103311179e-05
-3.98525951019213e-05
-2.75495632433884e-05
-1.56357497787464e-05
-3.73589199042858e-05
-3.45610593579207e-05
-2.45858250112954e-05
-2.29389268223209e-05
-1.55348457367348e-05
-2.14791038900726e-05
-2.84350040547875e-05
-2.0997264753674e-05
-3.14459623164469e-05
-4.36315170688262e-05
-3.33870313776131e-05
-4.12691731519862e-05
-3.39495563658822e-05
-3.11832310891679e-05
-1.60042726206113e-05
-1.76286300433772e-05
-1.72931262446633e-05
-2.33698421670633e-05
-1.48246447719186e-05
-2.97649564324307e-05
-2.29051417000315e-05
-2.48427425027601e-05
-2.36293324734873e-05
-2.67765582314693e-05
-4.7266770471835e-05
-2.41772523857745e-05
-3.59556963117433e-05
-2.02958637891727e-05
-2.62162273191114e-05
-7.46978753413074e-06
-4.11521569058881e-05
-3.11103471122695e-05
-7.18318749024464e-06
1.3155702906093e-06
-4.60304110622323e-05
-2.34248024749097e-05
-5.2051451219793e-05
-3.15477345904292e-05
-8.81312021893146e-06
-3.51227213419199e-05
-2.15223220177569e-05
-3.53276031852903e-05
-2.00694248075694e-05
-3.49320428651062e-05
-2.91725720511945e-05
-1.6146539326155e-05
1.00243021974125e-05
-2.18689224530305e-05
-2.06441391924383e-05
-1.50779490269368e-05
-2.38566536855424e-05
-9.31354613620861e-06
-5.91712444195361e-05
-1.78771808564163e-05
-2.0963115343226e-06
-2.50955895341897e-05
1.12864860602605e-06
-2.21950341848306e-05
-2.34969204667859e-05
-2.84322025195952e-05
-2.8319804542252e-05
-2.52465664472015e-05
-2.64905380907242e-05
-1.99434597503311e-05
-1.87782644818416e-05
-3.84292584608379e-05
-4.26705435419762e-05
-2.05509395728977e-05
-4.21490808689992e-05
-2.1446674613289e-05
-2.74197043484549e-05
-3.22448411648794e-05
-3.73140070169185e-05
-3.64589072196802e-05
-2.09308174365903e-05
-2.05583164980415e-05
-2.06659158342066e-05
-3.8268815994775e-05
-7.58407128311484e-06
-2.3997645019082e-05
-2.94834188427397e-05
-2.90465445753086e-05
5.648805808491e-07
-1.21861075320902e-05
-4.73411034725793e-05
-2.41390306277832e-05
-2.8984325547173e-05
-3.14234401375156e-05
-3.53517266418218e-05
-3.98766593457959e-06
-2.41430280284046e-05
-2.59595268778774e-05
-3.84074378800978e-05
1.20224745250081e-06
-1.16477746786701e-05
-1.69697293656467e-05
-3.18162215445461e-05
-3.23751517612368e-05
-2.58103698302276e-05
-3.01069522485576e-05
-2.91454473515533e-05
-4.3130350752723e-05
-4.01755663114267e-05
-1.92179634284835e-05
-1.72143409481904e-05
-2.11787164060544e-05
-1.7880024702857e-05
-4.10360347906132e-05
-1.71223939788756e-05
-5.1152304686986e-06
-1.8829773434811e-06
-1.29980728083826e-05
-2.51050405322572e-05
-3.04612933886106e-05
-2.48656658043049e-05
-3.042499725173e-05
-2.75762682961288e-05
-2.00481119333484e-05
-1.99116689543032e-05
-1.80546926031132e-05
-4.76363050462607e-05
-8.18099770193915e-06
-1.19550657351501e-08
-1.33961010163345e-05
-1.34996668004456e-05
-3.99448040974581e-06
5.43608643173657e-06
-2.76951497753553e-05
-3.78798139928564e-05
-1.19943412550145e-05
-1.89415758833416e-05
-2.17637007245215e-05
-3.78619026928473e-05
-8.90090950823062e-06
-2.05905863171042e-05
-1.46949353225685e-05
-2.22733403957787e-05
-2.21709181818963e-05
-1.28556942115284e-05
-1.7653726236932e-05
-2.30081922640741e-05
-2.2947247340855e-05
-1.67897626039256e-05
-2.23352289549937e-05
-1.02374797363184e-05
-2.20536727046288e-05
-3.72594974986202e-05
-2.42923113971181e-05
-3.03109693170315e-05
-4.03008058875379e-05
-5.29545098287399e-05
-1.63448133315611e-05
-2.74430817439504e-05
-1.1283116257644e-05
-2.53902844074224e-05
-1.47711779980193e-05
-9.51198804766193e-06
-3.4447346000889e-05
-1.7291474685817e-05
-1.60443056010239e-05
-8.6912772230806e-06
-2.11409949424885e-05
-2.60755858314927e-05
-1.13334507266292e-06
-3.65802001781132e-05
-3.70736724624207e-06
-2.54920209107224e-05
-2.96486101892951e-05
-1.85143578941484e-05
-1.5171777670975e-05
-8.82151956523043e-06
-3.37437550597833e-06
-1.42569325687488e-05
-3.50671682500941e-05
-3.08973229744285e-05
-1.52876435961316e-05
-1.97998571437345e-05
-4.82931320362187e-05
-2.20602206842138e-05
-3.16187374535536e-05
-6.77868500227888e-06
-1.00020946553179e-05
-3.04207780514909e-05
-3.44406850556887e-05
-2.85556999897165e-05
-4.87842903720543e-05
-3.5299367366004e-05
-8.00832886674083e-06
-1.34019478355003e-05
-1.21335374521132e-05
-3.78005888595458e-05
-1.66764008139437e-05
-2.51824746386215e-05
-3.8862704723235e-05
-4.00383648071653e-05
-3.52039677069571e-06
-3.49825782599592e-05
-2.80675873055255e-05
-1.05906462995801e-05
-2.21727829096389e-05
-2.51968266870883e-05
-1.87487989401162e-05
-2.36089742946901e-05
-1.44790140317157e-05
-1.25891572140397e-05
-1.41670643106359e-05
-1.93336314133215e-05
-1.0729218966932e-06
-1.06291009917923e-05
-2.8064995108447e-05
-2.37102856486219e-05
-1.14165386016969e-05
-2.31839285510761e-05
-2.34937552184639e-05
-3.0829363614782e-05
-1.69045902993289e-05
-1.0290732528391e-05
-1.76095440900539e-05
-8.60323243206034e-06
-2.0039634881155e-05
-1.1626620306147e-05
-1.33744554374015e-06
-1.40340074829751e-05
-2.93972484837539e-05
-1.6860012995473e-05
-4.04307848125765e-05
-2.73220160354682e-05
-2.40223605358361e-05
-1.72120254215903e-05
-1.65848069967234e-05
-1.85213435366134e-05
-4.44117831229644e-05
-2.90361282590866e-05
-4.21308407158012e-05
-2.74021231647089e-05
-4.75859159073399e-05
-2.89522790889102e-05
-1.07648577575782e-05
-3.42098947308394e-05
-3.44787782434145e-05
-1.35559512551326e-05
-1.66314242369458e-05
-3.5524667376514e-05
-1.48950686084335e-05
-3.1253704605063e-05
-1.91603710951205e-05
-6.68683821706813e-06
-2.24712210918486e-05
-1.765224899114e-05
-4.32518618676213e-05
-4.35081779266085e-05
-2.08680432873427e-05
-2.42989678700204e-05
-5.15078523533702e-06
-3.94984562298824e-05
-6.03107366260469e-06
-2.78166234795787e-05
-3.82521181585401e-05
-1.92434448015191e-05
-1.89569307517383e-05
-1.01829682260657e-05
-3.31589366593094e-05
-2.2902092448968e-05
-2.52929511546932e-05
-4.62994147249416e-05
-1.76892123948302e-05
-2.44612597079453e-05
-2.34223868715647e-05
-7.17708210540952e-06
-1.18900521626087e-05
-1.76613287445618e-05
-3.55049804518799e-05
-3.33891938361906e-05
3.89382196710933e-06
-2.56151733865305e-06
3.02272977688092e-06
-3.22526831107605e-05
-5.3951447551023e-06
-1.45203074787094e-05
-2.23790895137564e-06
-3.65484504130284e-05
-4.03979299798284e-05
-2.59550842027085e-05
-2.26648310086196e-05
-3.58859707188612e-05
-2.19873744220977e-05
-1.62716571281052e-05
8.0852874565975e-07
-5.21671112512972e-05
-3.06863471137071e-06
-8.19529146361278e-06
-1.39812081498911e-05
-3.71003403896818e-05
-3.00753901518489e-05
-2.40260535009539e-05
-2.11726332273957e-05
-1.56709880416291e-05
-2.31631267063422e-05
-3.64735514577428e-05
-4.03097854124995e-05
-3.48208425690455e-05
-4.01944968245235e-05
-2.88555313403071e-05
-1.38311820866399e-05
-3.13448011672132e-05
-2.65774879659993e-05
-2.98307516714365e-05
-3.44975609601079e-05
-4.27126033696639e-05
-2.04865493453186e-05
-1.78842771764657e-06
2.34360388005162e-06
-2.0134826103615e-05
-3.87794933436597e-05
-1.8052929471652e-05
-7.40236347143055e-06
-1.21002107702164e-05
-1.98342702015372e-05
-5.60389049395906e-06
-3.12282074340476e-05
-2.13783697188183e-05
-4.77753975020032e-06
-1.38201956903165e-05
-7.21883702489158e-06
-3.53549922735694e-05
-1.41382123085405e-05
-2.29897328929934e-05
-2.63413650091224e-05
-7.16825637054104e-07
-1.69144173316554e-05
6.07237322244785e-06
1.92924442882037e-06
-2.76368486559589e-05
-1.63119349987913e-05
-2.30935295473991e-05
-4.51305877788548e-07
-8.51686163724752e-08
-3.37521117032847e-05
-4.24212064027438e-05
-2.50482989135264e-05
-2.33375842071044e-05
-2.55877627321465e-05
-1.43059754447921e-05
-2.86379727943009e-05
-3.75448784145811e-05
-1.50690137407195e-05
-1.29788824766746e-05
-4.13433715738073e-05
-2.01656562337127e-05
-1.22516024556941e-05
-1.22198045503549e-05
-3.21322225871544e-05
-2.0956204150928e-05
-4.33047827460797e-05
-7.3802596046371e-06
-1.983877819317e-05
-9.56362363495579e-06
-1.60439930545044e-05
-4.15502879975849e-05
-1.88584816420508e-05
-1.81948941599575e-05
-2.49706307465731e-05
-1.2237514499325e-06
-9.48191195914474e-06
-4.7484277911124e-05
-1.28358449601576e-05
-8.21365413346301e-06
-1.23165208081277e-05
-5.34446048560447e-06
-1.10342976302335e-05
-1.16759328762865e-05
-2.72423585711075e-05
-4.72460894854974e-05
-1.15262771640093e-05
-2.25972855037789e-05
-3.9579447939351e-05
-2.37971839383223e-05
-2.63372512489676e-05
-3.61766809482905e-05
1.89736607482978e-07
-4.39335349397389e-05
-9.92947446865777e-06
-2.11524397057781e-05
-2.15491392481728e-05
-2.19575553057893e-05
-1.42409441223015e-05
-2.98810110920022e-05
-2.48681864303332e-05
-2.54350430940035e-05
-5.11614642444308e-05
-1.41795894358856e-05
-9.95769341471365e-06
-1.73274170235017e-05
-3.51482618697353e-05
-5.98271559065719e-05
-2.92122967773468e-05
-3.1530373730594e-05
-4.5037096269517e-05
-1.67181556254815e-05
-2.81775820777449e-05
-3.61736800478288e-05
-3.67787604419418e-06
-2.69743937644659e-05
-4.36243568129986e-05
-3.42527360366646e-05
-1.99443707134093e-05
-2.72950191940318e-05
-1.79512441961192e-05
-1.51512439666934e-05
-1.71856826133477e-05
-3.11444878235501e-05
-1.25226060497962e-05
1.2796897674868e-06
-1.21105173241099e-05
-1.62444511437989e-05
9.75472805596562e-06
-3.76935078888441e-05
-1.22384113745911e-05
-2.71430446295395e-05
-1.39701789533067e-05
-1.55256430671706e-05
-2.03240504354468e-05
-3.28851451624263e-05
-3.7458788211554e-05
-3.66419029096792e-05
-2.73335265351791e-05
-2.70580121340683e-06
-3.12251997308452e-05
-3.61207063447189e-06
-3.08172615382884e-05
2.04072913061345e-05
-2.33292780809656e-05
-2.02730595306043e-05
-2.08931941447773e-05
-2.21568739074939e-05
-2.90129210419369e-05
-3.51407590955831e-05
-4.58875770158196e-05
-4.07981996972044e-05
-1.96343628481686e-05
-3.56780820607141e-05
-4.15726366768776e-06
-1.39320046666238e-05
-1.25930360344311e-05
-3.54747548021203e-05
-2.27767634130525e-05
-2.14454804503635e-05
-4.75500136692696e-05
-2.22554366139558e-05
-6.30197235585212e-06
-2.78084209268334e-05
-3.85739227051071e-05
-1.1727602939255e-05
-3.06288695248633e-05
-4.72359905841005e-05
-2.94842262373732e-05
-2.10505672193926e-05
-3.58875039833653e-05
-2.22534080766292e-05
-3.04465706747591e-05
8.26490128624036e-06
-3.47137125401489e-05
-5.41591212877736e-06
-1.68212057784842e-05
-1.19798086288025e-05
-1.34773631656199e-05
-1.91770838549912e-05
-3.50852919694871e-05
-3.26369298546881e-05
-2.02611826236648e-05
-3.42416494021091e-05
-2.08578277227772e-05
-2.48461348388686e-05
-3.5483239014311e-05
-4.09557039955085e-05
-3.95581676975332e-05
-1.84165145987118e-05
-1.52023095839105e-05
-8.62736494494716e-06
-3.83201542204726e-05
-1.36917259695804e-05
-2.25575013988619e-05
-3.73895906994977e-05
7.17345415260808e-06
-7.94224464807788e-06
-4.36414879111661e-05
-1.90291278478946e-05
-2.32815749320939e-05
-1.18828004722086e-05
-5.26645189488365e-05
-3.84879620102018e-05
-3.64153927861169e-05
-3.19353528955784e-05
2.56452910366195e-06
-1.38325626366113e-05
-3.870549225327e-05
-2.04601655919002e-05
-4.35798914195846e-05
-1.20765608258094e-05
-1.51767017487386e-05
-2.81187305882617e-05
-2.96284462208583e-05
-1.70655975993282e-05
-2.0462378659984e-05
-2.13260190245729e-05
-3.24444465019552e-05
-1.89650835624672e-05
-1.6929500419061e-05
-1.75102672077153e-05
-1.50130418992016e-05
-1.30853630887099e-05
7.13282013497085e-06
-2.45131598448647e-05
-1.59234427013617e-05
-2.76594282710085e-05
-9.77344498993632e-06
-3.62514326996979e-05
-2.57516388567338e-05
-1.44505564755286e-05
-8.55037419369992e-06
-2.08831515933335e-05
-7.5453683503268e-06
-3.69272254184768e-05
-2.45963041995072e-05
-4.561250872353e-05
-2.59993600301173e-05
-9.23093838294973e-06
-1.93172390852803e-05
1.72605661411525e-06
-2.86838536281971e-05
-2.22728175083835e-05
-4.19331320266197e-05
-2.02264008497009e-05
-4.12911711823381e-05
-9.22704382037516e-06
-2.2501430129241e-05
-3.22846362805308e-05
-2.38927328570883e-05
-2.76426780272846e-05
-3.59289256921081e-05
-3.79403584533906e-05
-1.50611000471351e-05
5.74747638783549e-06
-1.79553300511099e-05
-1.38756233483276e-05
-1.08483997613857e-05
-3.32146051871002e-05
-2.14168396149906e-05
-2.95299543900073e-05
-2.96899357058208e-05
-2.8277175583219e-05
-2.9185246264456e-05
-1.51177444551829e-05
-2.00900955045066e-05
-9.30705477631357e-06
-2.42246442595366e-05
-2.46003121605675e-05
-6.59769376637326e-06
-4.5847014938674e-05
-3.48886518459306e-05
-3.17324034556384e-05
-4.4726420895121e-05
-2.17417780333404e-05
-2.33612427169351e-05
-3.12152337511051e-05
-4.05209039593078e-05
4.34922229084688e-06
-1.38047510789144e-05
-2.79380551483427e-05
-2.488079766122e-05
-9.74072367137678e-06
-7.00852536217878e-06
-3.35765774752339e-05
-3.44116761771906e-05
-2.48216523902611e-05
-4.82884495143782e-05
-2.7203284524762e-05
-2.90658593921656e-05
-1.7840598456724e-05
-1.54786595719268e-05
-2.33495586990167e-05
-3.04294608158817e-05
-2.02206747806056e-05
-2.66993789792588e-05
-4.24308440621891e-05
-2.78689019453813e-05
-4.09050109188306e-05
-9.5785754952606e-06
-2.13306279925322e-05
-1.17208662155416e-05
-2.38730752558586e-05
-4.50181636327221e-06
-3.66209918508901e-05
-1.75938168959461e-05
-2.7151640500139e-05
-3.27662785511493e-05
-6.0877199555687e-06
-1.73408181790004e-05
-7.26257336319169e-06
-1.39622633838386e-05
-2.05338149514226e-05
-8.53384849511814e-06
-1.88830691256154e-05
-3.52908758153113e-05
2.2225723365026e-06
-1.25166101417598e-05
-3.41559439857637e-05
-4.27913191391597e-05
-4.51104565613559e-05
-3.96787280946507e-05
-7.0485227746783e-06
-3.04099096983859e-05
-2.00222161326118e-05
-1.37493183209091e-05
-1.14380668893714e-05
-1.80559960228758e-05
-3.00923962193258e-05
-2.07958796724573e-05
-1.72139689203759e-05
7.34759271979588e-06
-1.25765336451801e-05
-2.61144935548831e-05
-3.31096598075724e-05
-3.65865211492735e-05
-1.38843155328436e-05
-1.90173307334499e-05
-1.47078561993223e-05
-7.02842660065308e-06
-2.37536302720685e-05
-3.49854252442616e-05
-1.68450362008884e-05
-5.60000096549529e-05
-2.90714958930255e-05
-2.70847830017009e-05
-2.04904208592976e-05
-1.61713194805028e-05
-2.56295620315043e-05
-1.03177432610418e-05
-3.34869856153713e-05
-2.30796601402102e-05
-3.10433925101911e-05
-8.21587800831809e-06
-2.48432496278705e-05
-3.9342293403472e-05
-2.07630144217026e-05
-3.42906157986558e-05
-1.66722880031606e-05
-1.97062180780423e-05
-3.58644827888779e-05
-1.31285237200978e-05
-3.71428493053224e-05
-2.76126602712961e-05
-1.43273991084447e-05
-3.28657088584971e-05
-3.09036036228461e-05
-9.86847482425502e-06
-2.39929649638641e-05
-3.16535720854448e-05
-1.26244799132405e-05
-3.04072383146192e-05
-2.76099728526395e-05
-3.14806848239856e-05
-2.13279862632513e-05
-1.5960977842805e-05
-3.67307362003673e-05
-4.26417257259715e-05
-2.1246783407356e-05
2.42242087399048e-06
-3.97653432187875e-05
-2.20872825048962e-05
-2.32323525323545e-05
-9.50247117672477e-06
-3.04559786564966e-05
-2.16814175247276e-05
-3.53515896551245e-05
-2.44297301011744e-06
2.30964847791541e-05
-1.91354293758858e-05
-2.73568146729027e-05
-3.21440025121068e-05
-1.03420633150637e-05
-3.75472758427355e-05
-2.32467427995674e-05
-1.87099291311517e-05
-3.20213886041394e-05
-2.7403220215463e-05
-4.93490621690319e-05
-3.83654106619977e-05
-2.95213292686671e-05
-2.73238450965369e-05
-3.29405283042872e-05
-2.07500701939847e-05
-3.54360184585051e-05
-1.38620872313905e-05
-3.54216073207456e-05
-7.52658194443624e-06
-1.54334755892222e-05
-3.9389262970883e-05
-1.7996382333558e-05
-2.35472660158691e-05
-2.42417347598998e-05
-1.29731136599496e-05
-3.10127948691466e-05
-3.12523005390554e-05
-3.98743578090165e-05
-1.57946352094481e-05
-3.82705575110088e-05
-2.7352459547557e-05
-9.59551677744268e-06
-1.37254476047408e-05
-1.17970069498519e-05
-4.71242350522255e-05
-2.89677256389293e-05
-1.06977316905953e-05
-1.45847969476351e-05
-1.80449604983161e-05
-4.45550928975304e-05
-7.08395607318553e-06
-1.90508024986375e-05
-3.3926531301629e-05
-1.62180797871218e-05
-8.23594473563042e-06
-7.13777344911263e-06
-2.28012571996483e-05
-2.06812652757793e-05
-2.40375401913269e-05
-1.88726393588332e-05
-5.43123848934389e-05
-3.26806752571587e-05
-1.94948590827688e-05
-1.88493869623542e-05
-1.54091688749041e-05
-3.69972000503313e-05
-3.28674196671909e-05
-4.25413752004058e-05
-1.00649670359013e-05
-2.64797205275026e-05
-2.90981482370188e-05
-2.3442248059283e-05
-9.1404832301552e-06
-2.23315098983602e-05
-1.05283992934561e-05
1.69367326019968e-05
3.86657824296391e-07
7.72515341048954e-06
2.88353521874516e-06
-7.28076490920535e-06
-1.51340604663741e-05
-3.53265876008415e-05
-2.61172817034841e-05
-2.06648605612115e-05
-3.99129592129666e-05
-1.49579393712506e-05
-1.5615421724294e-05
-3.84600501117745e-05
-2.53812059562372e-05
-2.18518155239232e-05
-7.09252361575705e-06
-2.30651763612853e-05
-3.72772772646646e-05
-3.79307951126303e-05
-3.62324502087675e-05
-2.48146647752091e-05
-1.57219535696781e-05
-4.59373488753326e-06
-2.48259785665123e-05
-3.59993308113101e-05
-1.62972989620147e-05
-8.30344554456493e-06
5.04535216641662e-06
-9.36275228869181e-06
1.55352043112915e-05
-1.77451013384897e-05
-2.6157909863053e-05
-1.82753869825867e-05
-3.42179436584396e-05
-4.10219384875992e-06
-2.08360476165657e-05
-2.33843978199242e-05
-2.95765261696743e-05
-1.14666905738242e-05
-3.84363304844441e-05
-4.99733129810217e-05
-4.38056160683699e-05
-1.37892942278791e-05
-3.60126842306873e-05
-2.31648789063721e-05
-3.534143491448e-05
-3.66238185187564e-05
-4.14377482889157e-05
-3.09800360697062e-05
2.54031112148516e-06
-2.22554692357587e-05
-3.99447044227439e-05
-3.1641250054122e-05
-1.96678790061206e-05
-1.66334432269526e-05
-1.1440583421324e-05
-1.18284644106214e-06
-2.39744539993212e-05
-9.93778012042927e-06
-4.37287660251576e-05
-2.75838608291578e-05
-3.12820803903802e-05
-3.85092707698317e-05
-1.77216517436073e-05
-3.09975378455815e-07
-1.8970868955588e-05
-3.70436479454611e-05
-3.57440422904866e-05
-2.15625326149825e-05
-3.22961771605689e-05
-3.56315276323908e-06
-1.66147105411482e-05
-1.26599892269045e-05
-2.93255859879632e-05
-4.60621266104546e-05
-6.81070892030348e-06
-1.75319279573508e-05
-1.27383013418672e-05
-3.52783105096363e-05
-1.12280977483435e-05
-7.26545671818503e-06
-4.18737209555505e-05
-4.73926428842107e-06
-1.79138460328894e-05
-2.80658216619598e-05
-6.41190433704937e-06
-2.89902186587446e-05
-2.07661417014985e-05
-2.72073670826269e-05
-2.44695807167986e-05
-4.21644728380705e-05
-4.17958099127527e-05
1.39656676227262e-06
-4.6273907151345e-05
-2.69540226044018e-05
-2.18998134446508e-05
5.89028918450255e-06
-1.62338588482695e-05
-2.91983188353982e-05
-2.23459373585615e-05
-9.05737982839635e-06
-2.41042109403811e-05
-1.69035081510829e-05
-1.59024130738725e-05
-4.01202079333377e-05
4.0543540589056e-06
-3.15238616512372e-05
-3.06561594713888e-05
-3.64813533038136e-05
-1.45885947393349e-05
-1.46954328551931e-05
-1.63283689573484e-05
-3.8199806675423e-05
-9.55871196442035e-06
-3.63842683372177e-06
-1.36460296654067e-05
-1.65792515776097e-05
-2.15269508643667e-05
-4.18731275575402e-06
-2.55046608915886e-05
-2.47672452288595e-05
-8.60153094352999e-06
-1.60132615402121e-05
-3.7633964697384e-05
-4.90032872586143e-05
-3.18504800086583e-05
-4.68935817832786e-05
-4.68126940079716e-05
9.12124482893259e-06
-2.8321664033078e-05
-2.86492836333524e-05
-1.3105871111576e-05
-2.12104659253969e-05
-6.38269216654862e-05
-8.49587004609729e-06
-2.25185848923863e-05
-3.26659587008496e-05
-7.04307401288803e-06
-2.81589402009658e-05
-3.15994134431766e-05
-2.05433291673924e-05
-2.80715283595486e-05
-3.26742630400945e-05
-4.27156068045906e-05
-2.98019817140693e-05
-1.98029541595105e-05
-2.59590099182656e-05
-2.82987940710218e-05
-1.2870804257426e-05
-2.00338285226125e-05
-8.89195728735029e-06
-2.01575903535775e-05
-4.25854046126336e-05
-3.29579052252528e-05
-2.36306073013592e-05
-2.95980352488859e-05
-3.0082407634661e-05
-2.3607512850761e-05
-3.46701906750114e-05
-1.23295551364647e-05
-2.96217413783796e-05
-3.71392943734037e-05
-3.68368050005465e-05
-2.21845265154858e-05
-1.49488806167519e-05
-1.85935560118155e-05
-2.27173850089565e-05
-2.05104154192473e-05
-4.24881648343117e-06
-2.39900154338119e-05
-2.59468751809349e-05
-1.98697190233565e-05
-2.16658426041709e-05
-4.29899026510802e-06
-1.14781487427544e-05
-4.82915738613764e-05
-2.94669439263454e-05
-3.04077657522954e-05
-1.49556685579938e-05
-2.40065968625925e-05
4.12704460450323e-06
-4.18971886284532e-05
-1.29031757152415e-05
-1.8239994426951e-05
-2.11852966743948e-05
-2.97392980008856e-05
-4.58863082502984e-05
-3.22570414260227e-05
-2.58817278809557e-05
-4.01544281603247e-05
1.35927172296726e-05
-7.53278261243762e-06
-3.33889621076721e-05
-3.75960669954618e-05
-1.62452826840303e-05
-2.53211401924841e-05
-2.01256291886323e-05
-3.08479104731901e-05
-1.28960268269725e-05
-1.47636494964824e-05
-1.05040854836834e-05
-2.69757357486771e-05
-2.93847912121988e-05
-4.38347650749436e-05
-3.87493283396725e-05
-7.62614706100299e-06
-2.67747223734006e-05
-9.46529792297328e-06
-2.8193226973085e-06
-4.98373958719499e-06
-8.63096174087272e-06
-2.25217097056017e-06
-5.20484748612656e-06
-3.18113399627655e-05
-1.63957645315579e-05
-4.85475000802851e-05
-3.84967763795408e-05
-2.03211675967601e-05
-1.65990677281123e-05
-5.55590622337198e-05
-1.71071651844453e-05
-4.07014534280483e-05
-1.12449961222797e-05
-2.54085332835169e-05
-3.32928289718474e-05
-3.70044278546222e-05
-2.88498924870432e-05
-3.6257510448675e-05
-3.75402192615763e-05
-2.19016727226375e-05
-8.46170202698728e-06
-2.00934482768118e-05
-4.83049653718494e-05
-2.85269110283159e-05
-3.21044670336713e-05
-2.25059611371887e-05
-5.56081308152175e-06
-1.59089552723998e-05
-1.71282311471527e-05
-2.80454388096711e-05
-2.69322545865322e-05
-3.99900973846483e-05
-4.4719425644255e-05
-5.16846584314296e-05
-2.05437303800765e-05
-4.78426075110169e-05
-1.721678912661e-05
-3.38776540016051e-05
-2.52013050570536e-05
-3.78749180129847e-05
-2.04222141806764e-05
-3.2111596325062e-05
-2.36989768960513e-05
-1.13153629549632e-05
-3.6011798165054e-05
-3.75784820790799e-05
-1.38518542443936e-05
4.56901998482709e-06
-1.98661634335138e-05
-3.08023915226593e-05
-3.27165597032736e-06
-1.32951391605009e-05
-1.89166421435177e-05
-2.94218821965927e-05
-3.20440905996756e-05
-2.33567130769067e-05
-4.47781308725814e-05
-4.37903919238966e-05
-4.24269016170635e-05
-3.06334515973388e-05
-6.17829463322382e-06
-1.65744745329488e-05
-3.01441175839997e-05
-1.4305883632899e-05
-2.79879643484796e-05
-1.82316490449103e-05
-3.63610707907318e-05
-3.59725530471673e-05
-3.82022490281295e-05
-2.75134768809958e-05
-2.75942916664165e-05
-1.63842333918738e-05
-2.1844477627298e-05
-3.18890855912445e-05
-3.3105482282718e-05
-1.35541676277106e-05
-4.12824429724997e-06
-5.11924730188778e-05
-2.31549589427097e-05
-1.05452271933844e-05
-1.83165192733006e-05
-2.02380792255361e-05
-4.19920257815662e-05
-4.1394956153942e-05
-1.85292472532176e-05
-1.480872931331e-05
-1.22557901102167e-05
-2.45294306645435e-05
-1.83755833810861e-05
-3.82185684231003e-05
-3.93642202534608e-05
-2.89662140740092e-05
-1.90076367130281e-05
-1.96154613879424e-05
4.41172802907151e-06
-2.13462385423772e-05
-1.74494180683262e-05
-6.10933104176267e-06
-1.37983896609811e-05
9.71419794608965e-06
-3.78304754575851e-05
-3.86787825106402e-05
-9.41231134924075e-06
-4.3822519293579e-07
-3.69673117933994e-05
-1.83054837707259e-05
-2.02005634773112e-05
-5.29648211744498e-05
-3.56713494880119e-05
-3.60325295130813e-05
-1.07939458748785e-06
-2.38697779731982e-05
-2.29226840564371e-05
-2.39063512575579e-05
-3.32275314427612e-05
-4.1609395020578e-05
-1.64289149169962e-05
5.16162613138878e-06
-3.41046945070701e-05
1.1248425527352e-07
-2.86902887748066e-05
-1.56110256062769e-05
-1.8679770441084e-05
-1.71984492151362e-05
-1.65768230628096e-05
-2.73572942823504e-05
-4.12585031673243e-05
-2.11651957860373e-05
-1.51946432127836e-05
-4.57770037194457e-05
-5.64744641763957e-05
-1.4787830190274e-05
-1.25698064157832e-05
-1.61008476953584e-05
-4.08694060521115e-05
-1.67505530851538e-05
-2.88216048945033e-05
-3.52741145844308e-05
-2.06319477194817e-05
-4.67278450585814e-05
-3.80390044962678e-05
-1.67976812301987e-05
-3.30264557415262e-05
-2.55250689859397e-05
-2.63617374563615e-05
-2.52539356711067e-05
8.64168556203487e-06
-2.6598012779188e-05
-3.52639257834126e-05
-1.12247474945506e-05
-2.54862927188556e-05
-2.98474184011121e-05
-4.06544271822654e-05
-3.56168636264765e-05
-2.3323474757507e-05
-5.02607589582126e-06
-4.65603372514952e-05
-3.17646225582967e-05
3.04746390867394e-06
-7.81035298404269e-06
-1.73795818463494e-05
-3.96635677884248e-05
-3.88959460144602e-05
-1.10177622260408e-05
-2.76626712152691e-05
-1.65613170979152e-05
-3.73384658881074e-05
-5.10754616779306e-05
-4.97760974716224e-05
-3.37148691689817e-05
-6.49786552049882e-06
-1.98127045805298e-05
5.92754588341993e-07
-1.76914654580169e-05
-1.0496111298788e-05
-2.58510837302151e-05
3.59538304391364e-06
-1.64621420474852e-05
-3.02865367651544e-05
-1.26771190661324e-05
-1.44014412155474e-05
-4.19167137307049e-05
-1.87821465815936e-05
-3.85309095708425e-05
-3.80351224470638e-05
-3.03339666936029e-05
-3.3532633014408e-05
-2.69203026423699e-05
-4.56707806136565e-07
-3.87266905292316e-05
9.692698394911e-06
-1.75826678469989e-07
-1.73429009836271e-05
-7.3248914537257e-06
-4.33034371878651e-05
-1.43709204220704e-05
-2.14812408718213e-05
-4.50516835746724e-05
-2.94401163166844e-05
-3.6291557689431e-05
-2.97572502686332e-05
5.96780471337619e-08
-2.06194928643745e-05
-3.09957121301003e-05
-2.9260689082513e-05
-7.51197832923765e-06
-2.11263200133944e-05
2.2380227203653e-06
-3.41610609805719e-05
-3.27693996385226e-05
-2.90661215759369e-05
-1.7668568028281e-06
-2.53802911735751e-05
-4.57663810648573e-06
-1.17919766858745e-05
-2.18381588959513e-05
-3.12701675848281e-05
4.9134139525206e-06
-3.00505844521057e-05
-2.98375228695047e-05
-3.07854650936305e-05
-3.41998248567755e-05
-3.26504418548309e-05
-3.8607638408377e-05
-2.84339320881716e-05
-2.22197099708303e-05
-1.13764268181188e-05
-3.15811926908016e-05
-3.94930908170473e-05
-1.92434122841781e-05
-3.19895019183241e-06
-2.61067822844382e-05
-2.46245852017518e-05
-2.19550930064557e-05
-1.98508748768372e-05
-2.98210019898986e-05
-1.83962250908957e-05
-2.46963369038476e-05
-2.20670648955365e-05
-9.28140178773948e-06
2.47021054361623e-06
-2.00372575915511e-05
-9.26384085989897e-06
-1.93261045381896e-05
-2.12344724699516e-06
-1.03311921648839e-05
-3.74549572324546e-05
-1.44000023543953e-06
-2.48608367386998e-05
-2.5514161799382e-05
-2.28914464215524e-06
-2.6372530645684e-05
-3.35779708441263e-05
-1.90018745274825e-05
-2.21435591930961e-05
-1.23350543842418e-05
-1.30626221519782e-05
-3.82730251714992e-05
-1.44070129100105e-05
-7.10182361218763e-06
-3.55283026860023e-05
-3.4120328680782e-05
-3.87138491255671e-05
-2.69977911530056e-05
-2.28835261015539e-05
-1.55972858393566e-05
-2.41506804801361e-05
-4.29110456116775e-05
-1.20428369318086e-05
-2.23946215978421e-05
-3.23458226609262e-05
-1.74987691395877e-05
-2.83933640304941e-05
-2.0660779630501e-05
-9.566101138798e-06
-2.89828614050298e-05
-2.55800550306966e-05
-1.63239406677939e-05
-1.86893581999432e-05
-4.28682883676486e-05
-9.42712644497237e-06
-1.79454559482459e-05
-9.01014236348673e-06
-1.87667675432943e-05
-4.08643873303003e-05
-5.94340990522064e-06
-2.27657681618603e-05
-2.43106649552742e-05
-3.62057952344613e-05
-1.75369405130097e-05
-1.30756639640934e-05
-2.85092337180661e-05
-2.07991159648419e-05
-2.7528537615374e-05
-1.08669027105989e-05
-1.74271217914207e-05
-1.62565850212175e-05
-3.66614411997891e-05
-1.90327729809645e-05
-2.35788839733559e-05
-2.04387945529148e-05
8.34329524914363e-06
-1.96429707927261e-05
-1.66198589020862e-05
-1.47356848617857e-05
3.79742757740623e-06
-3.53971726847132e-05
-1.61359316929078e-05
-1.80607573455764e-05
-4.95888471579246e-05
-1.97988402492672e-05
-1.58920527960044e-05
-2.13002632448655e-05
-1.22265817971185e-05
-1.28233755628534e-05
-5.99618203528875e-05
-2.50102471179132e-05
-3.94327261186079e-05
-1.80505379845894e-05
-1.61746926842829e-05
-3.48039723488016e-05
-1.60444808452968e-05
-1.57657249858459e-05
-3.73182245770779e-05
-5.91825061863094e-07
-1.83323643071167e-05
-2.28425830127844e-05
-2.00919776121999e-05
-3.75589850842965e-05
-3.10067576981965e-05
-3.67759891254014e-05
-5.0557430760548e-06
-3.1645095060933e-05
-2.29345352660384e-05
-4.50993457623937e-05
-3.21091090378697e-05
-2.20956575538719e-05
-3.1078522779844e-05
-2.05998890227527e-05
-3.93581433001226e-05
-2.70392396053903e-05
-4.11364597099481e-05
-3.17187584271971e-05
-4.9012218012201e-05
1.96532533847555e-06
-2.67649707119836e-05
-1.074167229632e-05
8.33120458687298e-06
-3.2113623210699e-06
-3.7341319657343e-05
-1.2712465658618e-05
-2.11075454906135e-05
-1.04372364023278e-05
-2.0645379461559e-05
-2.41816044283847e-06
-2.606842166915e-05
-3.94058779838929e-05
-1.71887807376424e-06
-2.48085153106146e-05
-1.32490410392379e-05
-1.75081695796525e-05
-1.35642598556454e-05
-2.09954302095698e-05
-3.26458951920598e-05
-3.4623491525009e-05
-2.99952768942832e-05
-1.40043039189645e-05
-2.49935835029685e-05
3.96204983264433e-06
-2.16099547585929e-05
-2.20800746624275e-05
2.92775183264442e-05
-3.09539234181107e-05
-3.14106820039808e-05
-2.25046283420418e-05
-3.17393934480741e-05
-1.44406174407037e-05
-1.01833131587017e-05
-3.80254843727271e-05
-2.69343783377641e-05
-2.58921451566764e-05
-3.10730039766619e-05
-3.63138052418864e-05
-2.37575580246957e-05
-4.21146828929204e-05
-2.83071427632582e-05
-5.42673063043628e-06
-2.01094767073843e-05
1.39769355228249e-05
-2.01782746574582e-06
-1.98551724842935e-05
-1.70372464991157e-05
-4.25331734328828e-05
-3.44945026720786e-07
-3.17449122472334e-05
-3.57593599841076e-05
3.32540027340206e-06
-1.37603652740329e-05
-3.53943183833981e-05
-1.81179438061843e-05
-3.17064657746433e-05
-1.90908800668832e-05
-1.64907862247342e-05
7.24447478552754e-06
-1.46607072596752e-06
-1.68458379851392e-05
-2.44338157342496e-05
-9.34655650525727e-06
-3.09210227560472e-05
-3.94948691598367e-05
-3.75896870607187e-05
-1.21591791272931e-05
-2.75806552233418e-05
-1.87037224664043e-05
-4.20177593466274e-05
-3.58237611806315e-05
-3.86278536238952e-05
-1.36475791771428e-05
-6.00113754193155e-06
-3.37066896800018e-05
-3.09151194918184e-05
-5.04565737000201e-05
-3.78755868354802e-05
-3.97784474926356e-05
-3.56187443566635e-05
-1.2185542130892e-05
-2.75093445867867e-05
-1.10432845996713e-05
-1.55403963274701e-05
4.60055083680738e-06
-3.29304314792769e-05
-8.41952120898444e-06
-3.59505649525125e-05
-4.94047280378594e-05
-4.23346634209617e-05
-3.53564685893161e-05
2.45847793127117e-05
-7.09457482412768e-06
-2.11097388077996e-05
-3.43840709797747e-05
-1.64079961319007e-05
-9.19033679814903e-06
-3.82056811644553e-05
-4.58928654660786e-05
-1.34205331363638e-05
-4.1637807383953e-05
-3.03447686516662e-05
-2.4648168735183e-05
-2.15877295057331e-05
-1.68002079228232e-05
-2.97026276863035e-05
-5.01790760954144e-06
-7.48360403775184e-06
-1.71401300660146e-05
-1.75472965113455e-05
-2.53489749338064e-06
-4.49523610265357e-05
-6.46915422066268e-06
-7.58415446680219e-06
-2.28645617415718e-05
-8.08143972511888e-06
-1.15526125862499e-06
-2.10056613564541e-05
-4.08223774235292e-05
-2.75581200281213e-05
-1.84472677899458e-05
-1.60871258192332e-05
-1.94410746519534e-05
-9.64810165390905e-06
-2.55582502600522e-05
-1.65679962375659e-06
-9.99647008771534e-06
-1.8025547775741e-05
-3.76367105817653e-05
-3.01929544524274e-05
-3.88890865443256e-05
-2.20898181117316e-05
-2.42448790620468e-05
-8.07266733307685e-06
-1.81178938778621e-05
-3.9355141646995e-05
-1.85119718566524e-05
-1.07023360683338e-05
-2.03947433738629e-05
-2.04329101015255e-05
-2.50514688237511e-05
-2.62541688126648e-05
-1.37455349049837e-05
-1.74972913528146e-05
-3.6759987774e-05
1.65212048153829e-05
-6.10673508840799e-05
-2.71400325842493e-05
-4.3444979155311e-05
-6.08647692200441e-05
-4.07185095892897e-05
-3.63483102523424e-05
-3.26950699559412e-05
-2.71923079258205e-05
-1.09367335152648e-05
-3.95114041753622e-06
-2.29379599788208e-05
-1.81222985849302e-05
-2.7657157062107e-05
-2.27136540917256e-05
-1.16382935545486e-05
-2.8724169093378e-05
-3.07893300495491e-05
-1.54809602030846e-05
-3.74795176649794e-05
-1.40084628315075e-05
-1.37941874505257e-05
-8.40498872044542e-06
-3.7370115126898e-05
-3.21571745169763e-05
-3.40892790622333e-05
-2.91399973279636e-05
-2.65721057541769e-06
-2.24957160359906e-05
-1.46720815016547e-05
-1.37889549631743e-05
-2.48642320898847e-05
4.11557673148916e-06
-3.52608444568435e-05
-1.90893877951062e-05
-1.38242650189681e-05
-3.66603366615296e-05
-1.41507054811995e-05
-2.21108208562252e-05
-2.55855355232342e-05
-1.14649669519592e-05
-3.80997069685422e-05
-2.72267833387083e-05
-1.03290845042e-05
-1.46578486378648e-05
-4.1196082511485e-05
-1.41267729119454e-05
-2.50384159799831e-05
-1.33812803304413e-05
-6.30150807954303e-06
-1.47255871389926e-05
-1.97571978385946e-05
-1.86797243134348e-05
-7.98035007737171e-06
-4.20846054637213e-05
-2.19773657732625e-05
4.67107953596521e-06
-2.93085899025396e-05
-2.61229745181438e-05
-3.49278780570463e-05
-4.945679734457e-05
-4.31297276274213e-05
-2.64859490871051e-05
-2.21928416346004e-05
-3.33961100976412e-05
-4.16813614560333e-05
-1.17810439059405e-05
-2.28165364705046e-05
-3.00345597970193e-05
-3.45948574927378e-05
-1.75914435937143e-05
-3.07049285629849e-05
-1.80820146493561e-05
-9.45104281548982e-06
-1.77283345363883e-05
-1.58353402993609e-05
-3.69258216475435e-05
-2.1127152953425e-05
-2.37709988894917e-05
-2.88526183548031e-05
-4.92951542486668e-05
-4.55149559532894e-05
-1.83563847354432e-05
-4.39159929160199e-05
-4.32533683714596e-05
-8.32442725567801e-06
-3.11897349330511e-05
-1.64061419141389e-05
-2.81954869517429e-05
-1.42292520563969e-05
-3.80048410593054e-05
-3.14929771724419e-05
-3.26184346348747e-05
-1.32230220374966e-05
-4.44893804164086e-05
-4.13623594426796e-05
-1.02828093150559e-05
-1.21821247476974e-05
-3.36518821985997e-05
-3.46196974701559e-05
-2.12060163015471e-05
-1.81802766084516e-05
-2.06484466092203e-05
-6.78303290241652e-06
-8.37877297474249e-06
3.06660263117081e-06
4.01435653504275e-06
-3.27955413892023e-05
-3.00121836007292e-05
-1.5321680685825e-05
-3.37328829953688e-05
-1.0110208334018e-06
-1.90591917112939e-05
-3.96585697315562e-05
-9.72096444338283e-06
-2.39698101545139e-05
-4.39164135056431e-05
-2.61139085102702e-05
-5.68254423618131e-05
-2.78510712641141e-05
-1.2163442783017e-05
-6.19131823254655e-06
-2.61405378487324e-05
-3.77357676061441e-05
-4.35290658249514e-06
-2.67995460599545e-05
1.57986776077706e-06
-1.56840077909251e-05
8.85334994774906e-06
-1.15418011496613e-05
-2.792083453707e-05
-8.53365375089498e-07
-1.58013395888263e-05
-6.07446762398075e-05
-2.47066783193207e-05
-7.90902884703578e-06
-2.11960315884453e-05
7.4064467588606e-06
-3.01516399782203e-05
-6.91930061312956e-06
-3.83972422499175e-05
-3.9647901301166e-05
-4.05504156209085e-05
-5.02401322275502e-05
4.53816650919444e-06
-2.13934435040553e-05
-2.4458638518814e-05
-1.03097635060553e-05
-4.20389592350442e-05
-2.38342560549506e-05
-3.6609694338395e-05
-3.65111576187683e-06
-1.41199234471071e-05
-4.09866151841458e-05
-2.98906886100478e-05
-4.54977096461685e-05
-2.75923000277857e-05
-3.08664508961862e-05
-3.95747881497641e-06
-2.55982752159036e-05
-3.54044738785268e-05
-2.13902494953781e-05
-5.87332445439799e-05
-3.75076069839999e-05
-2.44471117243469e-06
-1.69042443430464e-05
-3.60934021606949e-05
-2.56643364507174e-05
-4.39228124485185e-05
-3.44195731542955e-05
7.84689864988515e-06
-4.52418445171539e-05
2.07591597345148e-06
-1.94686821388239e-05
-3.08381351838417e-05
-3.09869520625773e-05
-1.3876564998249e-05
-1.65051791767256e-05
1.05433263958375e-05
-2.97632695383828e-05
-4.44623966832912e-05
-2.39651113206929e-05
-3.7309924845744e-05
-3.8927471518746e-05
-1.68986354156082e-05
3.10461820919027e-06
-2.08679885095467e-05
-4.12051166228403e-05
-3.90401527070273e-05
-2.21350596456234e-05
-1.3535695279438e-05
-3.34924653222562e-05
-3.98884643546914e-06
-2.49140268452514e-05
-1.6052872904684e-05
-2.92294449875719e-05
-1.89343929108034e-05
-2.66297037000743e-05
-7.11111163545657e-06
-3.86200167496261e-05
-4.19283272642664e-06
-2.88074099677394e-05
-1.7730737109627e-05
-3.82826840186257e-05
5.16056104775311e-06
-1.54684987166677e-05
-2.60257718549262e-05
-1.63797639692339e-05
-2.69174607072758e-05
-2.04198663535243e-05
-3.69636372995354e-05
-2.54197405705189e-05
-3.95810216626938e-05
-3.73241048374468e-05
-1.31174984312299e-05
-1.70467677005023e-06
-3.20252414930151e-05
-2.99434843215992e-05
-4.08439025121727e-05
-1.85181194855298e-05
-2.40416539659952e-05
-1.32737495860145e-05
-2.14436874617893e-05
-1.92799877088255e-05
-2.18508651794127e-05
-2.05258040028443e-05
-4.2002297212625e-05
-4.62152535525705e-05
-1.3651825814229e-05
-4.33254955733535e-05
-4.21329289754805e-05
-3.34531048548795e-05
-5.02237170162888e-05
-2.82397092290352e-05
-3.88171360858886e-05
-1.40311362312626e-05
-2.2905854820598e-05
-9.19022740144591e-06
1.20857510054507e-06
-3.04380705528425e-05
-3.21971284023154e-05
-3.80652731305357e-05
-3.3661457373824e-05
-1.48545559705848e-05
-4.03747754012298e-05
-2.8553274028193e-05
-2.16839236190155e-05
-4.70254936122501e-05
-4.40101543406577e-05
-3.67772438480973e-05
-2.00380803688633e-05
-1.38793577411556e-05
-2.32628450554218e-05
-1.6068357362639e-05
-3.16768750434354e-05
-1.9535229430973e-05
-2.00375306167826e-05
-4.6627961167465e-06
-2.28707520907117e-05
-4.03645177405674e-05
-2.26605278289083e-05
-1.08298525340545e-05
-3.11379744769828e-05
-9.53855642796946e-06
-2.06143388596695e-05
-3.5827526569532e-05
-2.88465209845561e-05
-1.66973236599275e-05
-3.09005586854231e-05
-1.20693537417023e-05
-1.59169773710684e-05
-3.4070888576549e-05
-2.87860170681334e-05
-2.5467403297734e-05
-3.55036133208349e-05
-1.68470793142436e-05
-1.08461146402069e-05
-1.29328857055949e-05
-2.11616229862652e-05
-2.55696156260232e-05
-1.82181068062532e-06
-1.70847507928336e-05
-2.0424201972633e-06
-3.27665585486502e-05
-2.16036482934063e-05
-4.10968292838163e-05
-2.75546257106704e-05
-3.19202417320402e-05
-3.34851783751609e-05
-5.05412784798245e-05
-1.4623540036504e-05
-1.61357115270329e-05
-3.65108568468728e-05
-1.46940319980297e-05
-1.57290175518792e-05
-2.72863988331271e-05
-2.21615023656189e-05
-1.93134980849843e-05
-3.98030782662019e-05
-2.49911054983039e-05
-1.81888762602166e-05
-1.82254196292802e-05
2.11964539305773e-05
-3.18780012179019e-05
-4.59762584953205e-05
-2.71761719424377e-05
-3.92602698454987e-05
-2.41195639396288e-05
-2.32529310850144e-05
-2.75984785273654e-05
-2.45649282896127e-05
-1.94080899989944e-05
-1.67147722346847e-05
-4.07505996151167e-05
-3.48329169072174e-05
-6.32110938540475e-06
-3.7236622411906e-05
-4.62656432607719e-05
-2.41285513354812e-05
-3.54109732106711e-05
-2.3769351169355e-05
-1.96688098651982e-06
-3.50694730619812e-06
-2.86822034310722e-05
4.78270371345969e-07
-2.21030799168007e-05
-7.37719389834806e-06
-2.59384164502395e-05
-3.58835296111248e-05
4.20106797447753e-06
-2.41028606347098e-05
-1.14600827948578e-05
-1.72742263802466e-05
-3.01353031914797e-05
-1.8928450999366e-06
-1.55558185058083e-05
-3.68983457634076e-05
-3.2525251684614e-05
-1.18068157426778e-05
-1.78480076526632e-05
-4.33959788857402e-05
-2.22249031275188e-05
-2.14900040412399e-05
-2.11672991778655e-05
-9.49656903060242e-06
-2.79383983063136e-05
-1.5629715780975e-05
1.02291184123088e-06
-1.77739259866033e-05
-2.36205348362946e-05
-7.76965531436452e-06
-5.48319552441485e-05
-3.06092304869725e-05
-1.34019887627581e-05
-1.06740306149474e-05
-3.1790105439476e-05
-1.87684431408494e-05
-3.19495787631359e-05
-2.29248823935963e-05
-1.51194521298814e-05
-1.32926110442451e-05
-3.88897874304274e-05
-1.72077083432648e-05
-2.70043897107954e-05
-7.74719969792216e-06
-2.09532082455488e-05
-1.30223971061917e-05
-3.56299903345231e-05
-4.35378840310074e-05
3.35243905899664e-06
-2.98536192797535e-05
-4.84869071634795e-05
-2.51839507542023e-05
-6.57158106797147e-06
-5.18793224083403e-05
-2.95743815077231e-05
-2.17821990151786e-05
-1.86154436563425e-05
-6.96541256659048e-06
-1.39700603959219e-05
-4.02596825178982e-06
-4.61898342494065e-05
-1.96786223994874e-05
-1.44801382765531e-05
-1.33302894419707e-05
-9.50561012802896e-06
-4.97804142392079e-05
-1.35295985446432e-05
-3.01915259091797e-05
-2.41879433334416e-05
-1.57850092597166e-05
-3.10361452775761e-05
-3.03145817142588e-05
-2.8792415485295e-05
-2.64559394657013e-05
-2.62168120454982e-05
-3.71729680914817e-06
-1.61967960643153e-05
-3.43672281808711e-05
-2.52724961681474e-06
-1.46040176558908e-05
-3.10052619074199e-05
3.5565851460809e-06
-5.14847736037751e-06
-1.66023197430078e-05
-3.02342019152057e-05
-3.9604028671859e-05
-2.88383386374218e-05
-3.87845449162809e-05
-1.63710786815106e-05
-1.58566775124769e-05
-6.63191534397806e-06
-1.17719950682565e-05
-7.39228742844674e-07
-2.73488438170035e-05
-1.49327183457553e-05
-4.50532219779159e-05
-2.70926717485145e-05
-2.88748273878768e-05
-2.7964387302159e-05
-1.14853892832995e-05
-3.78526774743541e-05
-3.14201086502741e-05
-1.7174577374485e-05
-2.66112857061906e-05
-3.81135594856592e-05
-3.80613306667827e-05
-2.6502324301334e-05
-1.88533749384018e-05
-2.66526547554745e-05
-2.51011305562717e-05
-1.99998586403014e-05
-3.03807554491822e-05
-2.8432207672265e-05
-1.80929911649911e-05
-4.26901544373476e-05
-2.58997255681082e-05
-7.56781666394495e-06
-1.49559306107178e-05
-1.46642279609483e-05
-1.18318751461838e-05
-1.58386316512269e-05
-3.97752831881442e-05
-3.60257690319792e-05
-4.83041463808851e-05
-1.53216195284847e-06
-1.86497044716564e-05
-3.14807139965613e-05
-2.97603509662321e-05
-8.84896741241851e-06
-1.27079464101166e-05
-2.39897169980787e-05
-1.73279286378245e-05
-2.07139013721912e-05
-3.16256575728169e-05
-2.06892122382787e-05
-3.87938094077312e-05
-2.85048071849964e-05
-1.32780721683749e-05
-1.74467375752245e-05
-3.48903491062514e-05
-1.96782153084781e-05
-2.69531228255971e-05
-6.95886260139145e-06
-1.91658534417589e-05
-3.83763360325368e-05
-3.99413852912867e-05
-3.58002744361614e-05
-2.32170860604828e-05
-1.40284928392766e-05
-4.37728498246466e-06
-3.312660493385e-05
-1.40279624149782e-05
-3.7317749642879e-05
-4.15098643101183e-05
-1.79395904661269e-05
-3.4054807878061e-05
-2.072522532904e-05
-2.92198872946241e-05
-3.84357632850949e-05
-4.31046705438309e-05
-4.22977468917376e-05
-4.01831073905308e-05
-2.38056880166922e-05
-5.64481859794849e-06
-4.12791964867592e-05
-1.39846843435626e-05
-4.50055716201923e-05
-3.59311283188139e-05
-4.07409924820577e-05
-2.08106636629357e-05
-2.57609223540162e-05
-3.6064636972136e-05
-3.94509667642755e-05
-3.77799586702934e-05
-1.68921715368413e-05
-6.80979914586736e-06
-4.03560127787229e-06
-3.29269267302296e-05
-2.99892148082254e-05
-8.61073549705512e-06
-1.94203313589073e-06
-4.33322333565204e-05
-7.11810797581154e-06
8.50852285917437e-06
-1.90685459619981e-05
1.69918898040594e-06
-1.23656226299523e-05
-3.20361143605081e-05
-1.59218415971413e-05
-2.50596242506876e-05
-2.83657431496708e-05
-1.58776259550258e-05
-1.92766501208341e-05
-2.17096281469307e-05
-4.92147705763221e-05
-1.76225347981805e-05
-3.09801489704534e-05
-1.62656280494728e-05
-3.95831297971285e-05
-3.05508924390492e-05
-6.72377967764252e-06
-2.94950324115099e-05
-1.48080037282375e-05
-1.09874163513645e-05
-1.1265339417034e-05
-2.74714803447798e-05
-1.80289423421581e-05
-4.15407910790526e-05
-2.16793308342903e-05
-1.08017448483227e-05
-2.5427950220349e-05
-2.28269104407042e-05
-2.09826291821916e-05
-5.53216750267295e-06
-8.17252358153238e-06
-3.23307631730234e-05
-2.168290568983e-05
-2.83618653645457e-05
-2.10505358328485e-05
-1.16329032148171e-05
1.72831915073709e-06
-3.97098494229709e-05
-3.84177176903038e-05
-2.66471496014174e-05
-2.32969894700261e-05
-1.76230790439713e-05
-2.77585588057017e-05
-4.96958861469486e-05
-2.57256685670189e-05
-2.16673120147249e-05
-2.89874529659639e-05
-2.98208016566923e-05
-4.36744021206078e-05
-3.6137119750841e-05
-4.10745500972682e-05
-7.98832248263743e-06
-3.27367577745605e-05
-1.42962940560892e-05
-1.63551051395955e-05
-4.24474554204782e-05
-2.40958467804818e-05
-2.42096987176918e-05
-2.38000726588126e-05
-3.54237701124705e-05
-2.1864230362852e-05
-4.884705850148e-05
-3.75416185693653e-05
-2.57506284690399e-05
-2.67313363922509e-05
6.35722456713383e-06
-3.52046353541901e-05
-2.0071926710585e-05
-1.67379969465402e-05
-3.19310969342707e-05
-5.0609907850485e-06
-3.34085986790363e-05
-4.74577580552962e-05
-4.27535920584958e-05
-2.32772885338753e-05
-2.84443515589099e-05
-7.30803473881384e-06
-1.01054631627128e-05
-3.95451913704414e-05
-1.68950809538309e-05
-9.90274539135369e-06
-8.24405094096098e-06
1.19190544158306e-05
-1.07332458570533e-05
-1.33422989033246e-05
-9.52589249398548e-06
1.63618009914923e-05
-1.66860758680707e-05
-2.01423688038365e-05
6.06163105863085e-06
-1.83632645779533e-05
-1.75490572829135e-05
-7.55010513612522e-06
-1.05330223098988e-05
2.5721789927514e-06
-1.9250941747217e-05
-2.42524547689955e-05
-2.08085557897231e-05
-2.53437022243445e-05
-1.08068892785165e-05
-2.00079740984395e-05
-2.52037942757738e-05
-9.21086155405216e-06
-4.27365438135127e-05
-2.3197319022134e-05
-4.10981439567629e-06
-8.73389490672646e-06
3.98283832144896e-06
-2.42600136530374e-05
-1.62403783961423e-05
-3.31498871765385e-05
-3.80716463931392e-05
-1.30065278887029e-05
-2.00011006622613e-05
-3.95006025627867e-05
-5.6416486518371e-07
-6.20230510335806e-05
-2.68014647322379e-05
-1.49368764667229e-05
-5.23431120481473e-05
-2.55686666414884e-05
-3.6398064868459e-05
-1.83104082747365e-05
8.21232352829102e-06
-6.09750992220534e-05
-4.27773611596992e-05
9.12574187961135e-07
-1.52899701939773e-05
-2.09581200510508e-05
-7.88737007771869e-07
-3.68073837824643e-05
-2.83357885931408e-05
-3.32844303556658e-05
-3.98233811381744e-05
-2.16578310928666e-05
-2.01866615894085e-05
-2.49975366192788e-05
-2.18933966969364e-05
-1.7875895583325e-05
-4.28083597666286e-05
-1.4892437482873e-05
-2.14654941693293e-05
2.42795135826585e-06
-6.05496236004362e-06
-3.7971250255666e-05
-2.39994461564458e-05
-2.02096526051482e-05
-4.37307695547862e-06
-2.48325378364876e-05
-1.64390692173199e-05
-1.0286296964855e-05
-1.4109326537924e-05
-6.57741550954526e-06
-1.27332438120995e-05
-3.62031672975842e-05
-1.22789165501014e-05
-1.06040596378246e-05
-2.38646025500134e-05
-3.39865686612743e-05
-2.18513144549388e-05
-1.49028429348804e-05
-2.20077111947505e-05
-1.89108934373467e-05
-3.8866641185534e-05
-1.74996859930245e-05
-6.72708107786953e-06
7.4516827566453e-06
-1.18010706019871e-05
-3.3246882518223e-05
-2.33113257641662e-05
-2.0618876347578e-05
-3.23373691766184e-05
-1.01972544640487e-05
-1.20481489252404e-05
-2.56863524180568e-05
-3.50431637945264e-05
-3.92908634918386e-05
-1.15816680810586e-05
-3.65396191152053e-06
-3.03282352541037e-05
-5.35639637750603e-05
-1.54329932684594e-05
-1.41793740231202e-05
-2.11888898267755e-05
-9.76797996839286e-06
-3.44509265580617e-05
-3.18694413420708e-05
-2.68538818571666e-05
-3.85168919740133e-05
-2.00143789956913e-05
-1.89553900137736e-05
-3.27099556611132e-05
-3.41371628665302e-05
-2.11039458219392e-05
-3.44635574936413e-05
-3.20388995083236e-05
-7.00673511710968e-06
-9.04025494809297e-06
-2.38025623700268e-05
-3.88482194148374e-05
-1.69042436932499e-05
-1.23502970029307e-05
-2.8792714675793e-05
-4.64562150085692e-05
-3.93400103947311e-05
-2.82080354718868e-05
-3.40327021653315e-05
-4.10338607147505e-05
-1.92030483207354e-05
-2.74337344711596e-05
-3.15751531857354e-05
-4.02583396453122e-05
-4.69924163063363e-05
-5.56007349599411e-05
-2.27095242192134e-05
-4.21554839736198e-05
-5.17267610955226e-06
-2.57181627126741e-05
-3.89843488521469e-06
-2.64156933932386e-05
-4.64575964492835e-05
-8.63601402184494e-06
-4.98521235960591e-05
-1.64628291431411e-05
-2.39454643645927e-05
-2.16448048445581e-05
-2.91121725806482e-05
-1.32214834750637e-05
-4.5620458916265e-06
-1.77391402824192e-05
-2.09787522560505e-05
-2.49841899174583e-05
-2.64200382128503e-05
-2.28463829300163e-05
-3.4090996199596e-05
-2.47230884421851e-05
1.47375690420784e-06
-2.79120013465719e-05
-4.19234293615473e-05
-5.20542099105385e-05
-1.02979002699128e-05
-1.34945765049899e-05
-3.29048985468712e-05
-1.32114285941921e-05
-1.30602375114057e-05
-3.41079898029853e-05
-1.69703555642418e-05
-1.58797668312706e-05
-5.34474439228423e-05
-5.79010093228251e-06
-3.44828249166171e-05
1.10651914566167e-05
-3.71927241153997e-05
-4.25285461758573e-06
-3.12532898989546e-06
-3.91896660411901e-05
-3.33436945464966e-05
-1.61027277540678e-05
-1.25324991552662e-05
-2.73666409582013e-05
-1.49552101260459e-05
-3.41932335043659e-05
1.50299273706075e-06
-1.40223729510093e-05
2.30076338189073e-06
-3.02910571602137e-05
-2.11648944626354e-05
-2.2124874479919e-05
-1.40183376843164e-05
-2.36253778767907e-05
-1.62975533536441e-05
-3.24146925428607e-05
2.30275499300464e-06
-4.68909820175677e-05
-2.25189505112987e-05
-4.84190325183017e-05
-2.36129603034976e-05
-6.9486117635021e-06
-5.2959287537007e-06
-1.31394876903281e-05
-1.28801706041103e-05
-1.85779523920232e-05
-6.3033025820935e-06
-2.45100886135769e-05
-1.63416912148907e-05
-2.46615986457599e-05
-2.26461282239825e-05
-2.65050264691925e-05
-3.65032245240294e-06
-2.81745094960166e-05
-2.48773252869848e-05
-2.23928901128641e-05
-1.88449741658307e-05
-2.02394766456644e-05
-9.26225425431221e-06
-3.55333411046392e-05
-3.36792993552897e-06
-3.44927070989429e-05
-3.29516782923198e-05
-3.63414711423005e-05
-3.469858230437e-05
-3.77809987792576e-05
-6.01239369000949e-05
-2.61584114129607e-05
-3.83372137918657e-05
-3.60796108096926e-05
-2.4678111000426e-05
-2.01925136868165e-05
-3.64616218793946e-05
-3.9720707394989e-05
-1.73889489560389e-05
-3.34200924349047e-06
-2.41679275786223e-05
-8.3565599438052e-06
-8.06784632607094e-06
8.27033881021915e-06
-1.77601042433162e-05
4.69993861784153e-06
-1.41761610052558e-05
-1.24578865342812e-05
-2.17688067497907e-05
-1.32332467490078e-05
-2.43123039372289e-05
-2.63572596659628e-05
-1.63233206293616e-05
-1.90593234831365e-05
-5.44080878929884e-06
-8.36591722189043e-07
-4.05372167645066e-05
-1.09966711060353e-05
-3.72871262936107e-05
-2.22500213712179e-05
-3.43930223630038e-05
-1.25350669436612e-05
-1.15576167870862e-05
-2.27466177205606e-05
-7.69483177563076e-06
-2.66910757385016e-05
-8.27194336275989e-06
-3.6179055343271e-05
-9.421837161429e-06
-1.23688460565406e-05
-1.12026798492373e-05
-6.75052503029466e-06
-1.75711849008048e-05
-9.76669750296578e-06
3.38641776869924e-06
-2.78083238196571e-05
-1.7462545297892e-05
-2.67531342706893e-05
-1.6887181527034e-05
-3.09433782224738e-05
-2.33718164464355e-05
-1.22525185655729e-05
-2.3040057622299e-05
-2.75847667990858e-05
-3.65500213532844e-05
-1.08258821985145e-05
-3.27353066204584e-05
-2.20475310405465e-05
-2.02449647587017e-05
-4.10516953947275e-05
-4.66785964994752e-05
-2.49954406859876e-05
-1.94293255655146e-05
-1.58110427972563e-05
5.74947103336392e-07
-1.08719592587881e-05
-1.32313881892765e-05
-3.33567955069781e-05
-9.99970085411328e-06
-3.51251272772662e-05
-2.22030938034915e-05
6.45694648704937e-06
-2.81671596527286e-05
-2.00515814735239e-05
-1.67959218452957e-05
-9.71510717270318e-06
-4.42445538246456e-06
-4.65575585514424e-05
-3.39573206732876e-05
-4.18545613590567e-05
-2.19995221938522e-05
-2.50269965331554e-06
-2.61482243753995e-05
-2.56054835841251e-05
-3.73647403845148e-05
-1.74099134714511e-05
-1.77981588936662e-05
7.50108337831057e-06
-1.05819990104659e-05
-9.64326679436565e-06
-2.59553548802779e-05
-2.13204965218858e-05
-1.23233537548883e-05
-1.01570204778655e-05
-2.17313823752e-05
-5.95650840249968e-06
-1.56251830489391e-05
-9.91306748441166e-06
1.28574364565095e-06
-1.16018547847155e-05
-2.63215950227009e-05
-3.79993119937354e-05
9.58698654534844e-06
-2.29108876363235e-05
1.94915610233389e-06
-2.31953388705798e-06
-1.80938657527888e-05
-2.36705095506878e-05
-2.76603365439591e-05
-5.41689964993077e-05
-8.81080185989371e-06
-2.28315526717652e-05
-2.40819024942847e-05
-1.24316787366998e-05
-3.75950578942579e-05
-6.14874946695867e-07
1.39679029846591e-05
-1.74443558004776e-05
2.00367538239736e-05
-2.45091237728668e-05
-2.1805453828497e-05
-2.45982240100597e-05
-1.68960915929003e-05
-9.4671722984034e-06
-4.7467773314306e-05
-3.18362971450719e-06
-1.08559053689497e-05
-2.96194254330017e-05
-2.39850403358938e-05
-9.27233289938046e-06
-2.81387454269731e-05
-2.57527583360896e-05
-3.41563842317992e-05
-1.94875785273223e-05
-2.43623943021797e-05
-2.64601746680022e-05
-2.84383909955631e-05
-1.79530564631026e-05
-2.48525285142799e-05
-1.07686445252162e-05
-2.89815490593016e-05
-3.55799328265887e-05
-3.09536183899201e-05
-4.04170739734722e-05
-1.55879057959155e-05
-2.37341717583798e-05
-1.20826329484e-05
-2.21192928904526e-05
-1.52041645437666e-05
-3.4484265150926e-05
-3.66007010668867e-05
-3.84095286808667e-05
-2.23977259821334e-05
-4.23331682130911e-05
3.14122763610068e-06
-1.73588555771029e-05
-5.64526729912469e-06
-2.4564149682637e-05
-7.59909672548889e-06
-1.57212944274704e-05
-1.5636172047191e-05
-4.46422921824105e-06
-2.61558685989868e-05
-4.08844440572972e-05
-2.35688487226246e-05
-3.60318762070887e-05
-2.93269144257833e-05
-1.52045837062291e-05
-3.98421728761346e-05
-1.89881510004033e-05
-1.21716048082022e-05
-3.02968091965598e-05
2.08996734446675e-05
-3.84048297228842e-05
-3.16162334318192e-05
-1.15730330999382e-05
-1.05603602429098e-05
-2.13580276477195e-05
-5.42410363640717e-06
-2.27582898541463e-05
-4.16286836670095e-05
-7.09408582383648e-06
-1.06021867635265e-05
-4.36749050096144e-06
-3.96719506407588e-05
-3.66616025062151e-05
-1.61388638031953e-05
-2.99577313833845e-05
-2.3899900280912e-05
-2.83569447022413e-05
-1.48986097015896e-05
-3.24531461963676e-06
-7.08612173297799e-06
-1.8169252446155e-05
-2.66553962137035e-05
-3.76648854127426e-05
-2.00627154324306e-05
-9.4508065374004e-06
-3.86311725419644e-05
-3.00346907913648e-05
-2.02569968074375e-05
-1.9395607320303e-05
-2.69174571026293e-05
-3.02765715294375e-05
-2.12447638252413e-05
-1.45895900635345e-05
-1.46254033022862e-05
-2.35771918705672e-05
-3.33207839337251e-05
-1.80180802164358e-05
-3.49414593898915e-06
-7.20418169917041e-06
-2.06919648245366e-05
-4.09017257840676e-06
-3.19924070794176e-05
-2.34950849675784e-05
-7.16417874018735e-06
-2.84917864946202e-05
-1.31568810889044e-05
-9.4469817867233e-06
5.36590006560866e-06
-1.5402333776646e-06
-3.29949551292601e-06
2.52259891626909e-06
-2.36176438480171e-05
-1.71499229131106e-05
-1.5076578440231e-05
-4.03353547691912e-05
-9.81663055879194e-06
-5.86876651755233e-06
-1.97698212486352e-05
-1.71338474900902e-05
-1.56827420634278e-05
-2.46911914239062e-05
-2.52433822998112e-05
-3.26945284915352e-05
-2.4483081459973e-05
-3.09489463972405e-05
-2.84378040541085e-05
-2.40960243651858e-05
-1.16508748286924e-05
-2.24167058545052e-05
-2.18571886284603e-05
-2.83058140204797e-05
-3.25960988523936e-05
-2.81684393272032e-05
-4.45064915170344e-05
-4.91679084799021e-06
-3.11744500674126e-05
-1.94670309583702e-05
-3.86348763231467e-05
-2.91514806334409e-05
-3.46505207637065e-05
-1.16728133544967e-05
-2.71682897206634e-05
-3.48072523040893e-05
-2.73211296495226e-05
-2.27740121304468e-05
-2.12768781531022e-05
-3.5450175302929e-05
6.11217680120253e-06
-2.99791197818304e-05
-1.84211762148146e-05
-1.64557651798662e-05
-2.72967001716986e-05
-1.70556830417348e-05
-3.65602595104275e-05
-3.55765446134766e-05
-4.91801839254675e-06
-5.16340551142812e-06
4.39050318683838e-06
-2.8311501082654e-05
-1.65701183623088e-05
-2.37380771030755e-05
-2.52066023701265e-05
2.07994118638432e-07
-1.75607142891194e-05
-2.30206691714861e-05
-2.26647293615755e-05
-2.17797089419206e-05
-1.43779001036959e-05
-1.92827792387918e-05
-1.64578381514965e-05
-2.41299660170773e-05
-2.29072609530477e-06
-1.88491649335978e-05
-7.22356311087437e-06
-9.36191122019024e-06
-9.27269114993687e-06
-3.36058307751371e-05
-2.50893900001677e-05
-4.07727445959528e-05
-5.5860857290904e-06
3.90064788204684e-06
-2.09296044111449e-05
-2.19259230498321e-05
-3.36307276075339e-05
-2.79447481374655e-05
-6.21941555390618e-06
-1.38976858657338e-05
-1.92952224445248e-05
-1.9933954933103e-05
-5.18674633040713e-05
-3.40457134334007e-05
-2.21502978291579e-05
-8.64522438594993e-06
7.86723411713625e-08
-2.58891121971858e-05
-5.09652762056488e-06
-1.01713620142502e-05
-2.07126013745273e-05
-4.68275866611891e-05
9.51597260369008e-07
-3.11831917077128e-05
-1.09847144043936e-05
-2.99726176318936e-05
-4.30886394419123e-05
-2.06174546505943e-05
-4.80284661461753e-05
-1.21493900033115e-05
-1.37144194007816e-05
-2.48936710100614e-05
-3.67040957940692e-05
-1.471215402509e-05
-2.91356975722386e-05
-2.70015435384103e-05
-1.72835904914072e-05
-2.41713744486456e-05
-2.36644819943296e-05
-1.5565872848116e-05
-1.22046419479323e-05
-2.30130328493177e-05
-3.52014867284042e-05
-1.33017101800249e-05
-4.91157946522706e-05
-3.79216271111539e-05
1.15811725646168e-05
-1.60597864949873e-05
-1.78302947388497e-06
-2.63628447073172e-05
-4.1666661665149e-05
-1.73761588554406e-05
5.97285994955026e-06
-2.72366878241338e-05
-3.40826692370386e-05
-4.40364866783537e-06
-3.08627668699783e-05
-5.08914482450794e-06
-7.36968054195789e-06
-2.98554843343318e-05
-3.24893466731715e-05
-2.09386119892277e-05
-4.49839588974687e-05
-3.18352078224492e-05
-1.64616041770121e-05
-2.74477304153513e-05
-3.03270280878306e-05
-4.10287247680282e-06
-3.312523042011e-05
-2.06782364888061e-05
2.25057440105379e-06
-2.78051783736835e-05
-4.79972452899785e-06
-3.99439247368669e-05
-4.12201654735016e-05
-8.19863407864313e-06
-3.37089840989303e-06
-7.72145307804466e-06
1.4405332781641e-06
-1.488890368642e-05
-8.18068434631752e-07
-9.21235934805797e-06
-3.77000758106465e-06
-1.3361467379954e-05
-2.83241500626129e-05
-3.40232682367313e-05
-3.11324013306961e-06
-3.11198959939305e-05
-4.23863517669674e-05
-1.7306788647124e-05
-2.09040716686281e-05
-4.10181304744405e-05
-2.57330448522081e-05
-9.46424925625585e-06
-1.05419857516224e-05
-3.60506057757779e-05
-2.98493839944024e-05
-5.36950259807625e-06
-3.3680118636269e-05
-4.03870842404451e-05
-3.50617227471867e-05
-2.51636198976192e-05
-3.72807008142851e-05
-3.56707819258775e-05
-3.33369540055157e-05
-3.51588965140228e-05
-2.73239633796033e-05
-2.64936031913728e-05
-1.74298588145711e-05
-6.01630376344135e-06
-2.42393258758097e-05
1.73710118596798e-05
-1.10690804800525e-05
-1.10666578775209e-05
1.33628450752433e-05
-3.96091681034911e-05
-2.37968942083155e-05
-4.52017920377126e-05
-3.52694849904507e-05
-1.94076683829053e-05
-4.77481341457147e-06
4.33123180278853e-06
-1.44181166532163e-06
-4.4304318939643e-05
-1.89289078882543e-05
-4.27635189583154e-05
-2.74058482972041e-05
-2.58860141558369e-05
-3.06433183570652e-05
-2.26004911418427e-05
-2.64375999840432e-05
-1.21565630608164e-05
-9.31934763047118e-06
-4.60840406328743e-06
-1.45695400324716e-05
-1.38526829479306e-05
1.12114503563285e-05
-3.23110579724366e-05
-9.29984431839241e-06
-1.15787765776279e-05
-2.72680102414735e-05
-2.6171969399757e-05
-2.71188660071842e-05
-1.99155004229871e-05
-3.36669172247655e-05
-2.59880830001544e-05
-1.11373992230177e-05
-1.2788412525691e-05
-1.26617272105728e-05
-2.66816922131988e-05
-8.83246629023584e-06
-1.35755866511553e-05
-1.03041900055344e-05
-2.78622429585015e-05
-3.18997951536777e-05
-4.04626940995881e-05
-6.58047832657284e-06
-1.87121023731426e-05
-9.87765775654317e-06
-2.66509912769406e-05
-2.26956005484147e-05
-1.20080070431171e-05
-1.50492608340901e-05
-4.46466539536636e-05
-3.00508079250657e-05
-2.18609639296853e-05
-8.02755367936469e-06
-3.27941226457919e-05
-3.13455556852637e-05
-6.22771248555915e-06
-9.47465902913676e-06
-7.77601276461353e-06
-2.96049783049408e-06
-2.01238776858144e-05
-4.21637989295853e-05
-2.93379349242674e-05
-2.76262826917372e-05
-1.63565492854944e-05
-3.55738594110526e-05
-2.29353318159175e-06
-2.24789006050161e-05
-2.96439717837193e-05
-1.88263715943351e-05
-1.51295386939556e-05
1.72136371715741e-05
-3.01722446748212e-05
-2.69094414321433e-05
-1.48292368994939e-05
-3.24805498245295e-05
-3.4812593168028e-05
-4.81262496790723e-06
-1.91769188322157e-05
-3.76552533150638e-06
-2.81716459316731e-05
-1.3856571061335e-05
-2.13408187175049e-05
-3.20163211711559e-05
-1.87553264265479e-05
-2.67333504688789e-05
-1.66944667621158e-05
-2.2825818737944e-05
-7.53500173868577e-06
-3.47762489609037e-05
-2.41219941282132e-05
-1.4822830861645e-05
-4.33953260123527e-05
-2.6777862575983e-05
8.1031517476758e-06
-1.91425601189234e-05
-2.78358383759651e-05
-2.56262575587256e-05
-2.86789115108816e-05
2.87606857346957e-06
-2.91331877920529e-05
-3.94961293672283e-05
-1.61653846175569e-05
1.14727920955464e-05
-1.3480295718523e-05
-1.99309041359089e-05
-2.13843174526769e-05
-1.05268895661765e-05
-3.15420993102432e-05
-1.68006736483503e-05
-1.56795689872502e-05
-2.61917342864793e-05
-9.24347361089191e-06
-4.47849528711645e-05
-1.86487972158758e-05
-2.22402065049527e-05
-3.89948338964797e-06
-1.18241013967837e-05
-3.29659152118468e-05
-3.37760288552177e-05
-2.40509031621414e-05
-1.39436671621689e-05
-8.56419535961892e-06
-1.68298393101488e-05
-4.20126362116046e-06
-3.85327551617305e-05
-2.82585943391229e-05
-1.27688234433724e-05
-1.0329912964027e-05
-9.76175379067021e-06
-1.85058557603313e-05
-1.85617803290114e-05
-2.2220964298385e-05
-5.08811250874912e-06
-2.28952159353082e-05
-2.98429408505895e-05
-5.15336655412358e-05
-3.0436404632599e-05
-2.02804528205642e-05
-4.21408254419768e-06
-3.08448271395711e-06
-4.52712224609316e-05
-1.46461807867091e-05
-4.20514050471288e-05
-2.41897771251311e-06
-3.69028563172426e-05
-2.6138045571287e-05
-3.83238921078452e-05
-6.76929071987876e-06
-1.07968397545892e-05
-4.71757826265043e-05
-1.90865688088271e-05
-2.99581614580224e-05
-3.21692478185646e-05
-5.32532775169335e-05
-3.31049131078336e-05
-9.25345627315917e-06
-3.22650489788655e-05
-5.73502904097677e-05
-2.4179944832431e-05
-1.47719803211261e-05
-2.95754429511564e-05
-1.64909376078902e-05
-8.16643752771254e-06
-2.17520758119547e-05
-9.70010180578981e-06
-1.36931985722433e-05
-3.81941137815754e-05
6.62842800214163e-06
-2.6788413635407e-05
-2.26234720835393e-05
-1.80564171364743e-05
-1.51241466161536e-05
-2.94124939169747e-05
-3.06806019410547e-05
-3.15553373142659e-05
-1.28595479542806e-05
-1.96845394932375e-05
-1.3903547651423e-05
-9.37733814813134e-06
-2.64570607475648e-05
-1.34072748772758e-05
-3.34447056469544e-05
-3.41712650126013e-05
-3.00255043605452e-05
-1.24806742293193e-05
-7.14780920728227e-06
-1.82336650923862e-05
5.51099889320065e-06
-2.28703234772965e-05
-3.61941686335778e-05
3.43966472908092e-06
-2.19950533681346e-05
-4.93361876422565e-05
-2.00095089021127e-05
-1.4314653909769e-05
-1.56799975495754e-05
-6.25562835289528e-06
-3.42262525951011e-05
-3.49554608921306e-05
-2.58637611294677e-05
-2.05623203080372e-05
-3.66959297108307e-05
-3.96988497335157e-05
5.01515069774465e-06
-4.75813398192925e-06
-1.40224704112565e-05
-2.32144430519643e-05
-2.3047090200635e-05
-2.94185837053354e-05
-7.73618290615183e-06
-4.72956951472216e-05
-1.29522959236047e-05
-4.14006012262015e-05
6.01913729918101e-06
-3.74032324966077e-05
-5.63321838126964e-06
-3.20693261581874e-05
-4.34802136842139e-05
-2.31170124646615e-05
-3.71407552088139e-05
-2.54216054271174e-05
-3.00311878376742e-05
-2.67340432691371e-05
-2.92593538579758e-05
4.09401462462163e-06
-2.03073690481688e-05
-2.60353019817502e-05
3.63254194106241e-07
-2.74338075764716e-05
-2.42921549903715e-05
-1.74271884635498e-05
-3.27022490403518e-05
-3.28506355049931e-05
-1.33640270429432e-06
-2.53271263508128e-05
-2.42939067865801e-05
-5.74631854038473e-05
-2.13066227329854e-05
-7.55459330049251e-06
-3.6672717273709e-05
-4.43767147383792e-05
-5.81155996021817e-05
-8.43614006243526e-06
-5.23900779129007e-06
-9.12759857895197e-06
-2.50363217730408e-05
-5.15620233753928e-06
-3.62616999693507e-05
-9.62210537319456e-06
-1.81320300805159e-05
-2.01368863672643e-05
1.21183378278359e-06
-3.44244188123331e-05
-1.64257834329153e-05
-2.35959881111893e-05
-2.09281871439751e-05
-1.65266294208473e-05
-2.62892200699254e-05
-1.13760413096437e-05
-1.94740874501782e-05
-2.53776874065833e-05
-2.72005179481868e-05
-1.62548449239364e-05
-1.72175183531647e-05
-2.86741149896785e-05
-1.24875604039081e-05
-3.96533131596711e-06
1.65793644695709e-06
-2.39562697244421e-05
-1.43211540342345e-05
-7.44297553598233e-06
-1.47914013501106e-05
-6.9436479159413e-06
-3.93632048559393e-05
-1.90420195318485e-05
-3.79229188126553e-05
-3.23807972927361e-05
-4.07361164513293e-05
-1.45333818883919e-05
-1.90736709296667e-05
-1.755287980858e-05
-8.54375961338185e-06
-2.73774853667899e-05
-4.42500194404223e-05
-3.21301871821462e-05
-1.2698238855956e-05
-2.33440627637412e-05
-4.67711562153317e-05
-6.53193732262191e-06
-1.77073310660383e-05
-1.94374082875295e-05
-9.37700041780875e-06
-2.37264740192278e-05
-2.15048378839703e-05
-2.70640905073062e-05
-3.86173181643369e-05
-5.53003571821438e-06
-2.43128712136188e-05
-2.56305219721357e-05
5.4461831704234e-06
-2.25045191516319e-05
-3.82758877530272e-06
-4.2502768172239e-05
-2.67515554140918e-05
-4.19894136192104e-05
-3.19420611312217e-05
-3.2889788961349e-05
-2.58758259787335e-05
-2.15372017494832e-05
-1.1041572725036e-05
-4.38875229490351e-06
-3.74626630397275e-05
-1.124997992775e-05
-5.52812054643416e-06
-1.93725505986518e-05
-2.94959857504239e-05
-1.96857742488806e-05
-1.02075010291373e-05
-7.90837429001825e-06
-1.32306723197632e-05
-2.02408472661714e-05
-2.17520485318931e-05
-1.03536332088949e-05
-3.36999477049365e-05
-1.16417440999532e-05
-1.48071728157137e-05
-2.37536313153755e-05
-1.27154008149485e-05
-2.79569895009217e-05
-3.06056631648483e-05
-9.22426262137969e-06
-1.78606534311897e-05
-1.18229612340016e-05
-1.45593962475342e-06
-2.1626733989112e-05
-1.2488143584425e-05
-3.01658461495775e-05
-2.68007232448731e-05
-1.28471162399409e-05
-3.22508547649678e-05
-1.88092729794278e-05
-3.00922083053249e-05
-2.14752279626314e-05
-1.44410575220526e-05
-1.50250376349149e-05
-1.09090147461221e-05
-4.60877854102546e-05
-1.69846311678755e-05
-2.32464603831754e-05
-1.4795992606983e-05
7.92326990392225e-06
-3.42767906398707e-05
-2.31476510134599e-05
1.08563963134041e-06
-2.58402742323174e-05
-1.45886484550368e-05
-4.23523162067671e-05
-3.75084646122979e-05
-1.2170992463057e-05
-1.58851229879832e-05
-4.08047893864308e-05
-1.54013939752525e-05
-1.919403648977e-05
-1.05486662066424e-05
-4.37094460166703e-05
-3.28042704819459e-05
-5.95114768461977e-06
-1.4964615885198e-05
-3.60623390825339e-05
-4.00272031297253e-05
3.85642305799053e-06
-5.19983488516549e-06
-1.01737109231201e-05
-4.17824583770795e-05
-3.61928531199681e-05
-3.26645853063267e-05
-1.59495033420205e-05
-4.71490997838219e-05
-1.01606471454899e-05
-1.49248680307968e-05
-3.85927638154218e-05
-3.7830270302333e-05
-9.30867203569908e-06
-4.3273369841318e-05
-3.30006617719931e-05
-1.11644403685701e-05
-2.76942398264424e-05
-3.30794852679588e-05
-4.24161376996257e-05
-2.63175659116421e-06
-2.05053838949757e-05
-3.03637924299635e-05
-2.49633822633732e-05
-2.07085207256448e-05
-4.17702621883585e-05
3.84052058825689e-06
-5.21444214330475e-05
-4.24586700060765e-05
-5.25395203018604e-06
-2.1300244563633e-05
-3.06823503595678e-05
-4.4463263258369e-05
-4.87043446319575e-05
-8.57445467367843e-06
-1.85746346184334e-05
-1.9803967416648e-05
1.21144770781808e-05
-7.33515949630684e-06
-2.6807866844088e-05
-1.58454519085449e-05
-2.62110664397785e-05
-2.39338292520472e-05
-1.3688620237379e-05
-1.98156332191512e-05
-1.28444195850654e-05
-2.74835414920832e-05
-1.12848283733976e-05
-1.60987335676892e-05
-3.24486265261246e-05
-3.47867928949533e-05
-1.58405255483808e-05
-2.50372161644576e-05
-5.8465336884087e-06
-3.07055041916066e-05
-2.5479376136251e-05
-3.6226411419446e-05
-2.44764119060902e-05
-1.21646805277189e-05
-1.59726994110851e-05
-1.16099967295745e-05
-2.48807047242282e-05
-1.73076652213064e-05
-1.29388439329804e-05
-1.02415176768701e-05
-4.32837831959535e-05
-3.25471628871466e-06
-2.07127927442002e-05
-2.85702830161549e-05
-2.16803491843498e-05
6.28420622933949e-06
-6.06154841562914e-06
-3.62897673124953e-05
-1.83600876777357e-05
-1.68307357063727e-05
-2.14253241575841e-05
-1.03165442169683e-05
-2.36845462811968e-05
-2.22442715893849e-05
-2.26306430694252e-05
-2.76648272514896e-05
8.15600550205956e-06
-2.38822588630388e-05
-1.13327005600942e-05
-1.86995855802251e-05
-1.06941162652106e-05
-1.1911396351347e-05
-8.79709859643364e-06
-8.49337050930705e-06
-1.55543145889882e-05
4.55951472049869e-06
-5.09549684325509e-06
-2.35693251041393e-05
-3.10413445663221e-05
-1.80878878738246e-05
-2.75333255370717e-05
-9.71306261654551e-06
-1.85149755550384e-05
-1.79945746525236e-05
-3.01248914111484e-05
-4.74841062983773e-05
-2.21342511641037e-05
-2.18362539531153e-05
-5.97042457357234e-05
-2.00746724229709e-05
-2.4717251617541e-05
-2.48433356989444e-05
-1.55321874734678e-05
-2.93713587047498e-05
-1.52477740657664e-05
-2.52704414672564e-05
-1.86204574138055e-05
-1.75179035455238e-05
-3.34064465374395e-05
-2.10808434568702e-05
-3.53934150091026e-05
-2.18648362516455e-05
-2.41352123695725e-05
-3.64877157810358e-05
-2.9675100508298e-05
-1.37501053288894e-05
-2.04292335019462e-05
-3.26528049975599e-05
-2.27998401599452e-06
-2.03305517698382e-05
-4.35435447442738e-05
-2.62027802594201e-05
-1.5138974898064e-05
-8.7238116910883e-07
-3.87459779546459e-05
-3.75907027868604e-05
-4.42952708463284e-06
-1.6181138755875e-05
-2.90619910531461e-05
-3.84422774182825e-05
-1.1390966174264e-05
-2.64340931361962e-05
-2.75030384912906e-05
-1.3393722692983e-05
-3.44792619006141e-05
-2.99405094532734e-05
-1.9828865622294e-05
-2.49291201335184e-05
-1.48536337907964e-05
-2.41496340299297e-05
-7.54149385491315e-06
-3.46052643751617e-05
-9.38315336200393e-06
-1.42875910161824e-05
-3.62597940437031e-05
-9.8538508225706e-06
-1.78191406432938e-05
-1.36431419185027e-05
-5.21924208748969e-05
-1.85400300191555e-05
-9.14416305222233e-06
-2.08119249897719e-05
-4.60165054060084e-06
-2.8467597101915e-05
-3.65496306229533e-05
-2.58009344127208e-05
-1.00365699639685e-05
-1.93041272548214e-05
-3.90230252235193e-05
-2.74261135112284e-05
-2.5087386937734e-05
-2.3773766268124e-05
-1.62780756166128e-05
-1.64859876425403e-05
-2.84865109231888e-05
-1.51839867879518e-05
-1.96046162162495e-05
-1.74675199791604e-05
-2.4976374720706e-05
-3.05641970320252e-05
-2.87422074362814e-05
-3.83143108255452e-05
-3.93487666446696e-05
-1.85470525408198e-05
-4.06792601958487e-05
-2.80598136403439e-05
-1.87660197028431e-05
-3.00234613235331e-05
-2.3803230546479e-05
-2.51737269564067e-05
-2.04930073298128e-05
-4.07602829560201e-05
-2.35422144690275e-05
-1.21612380041322e-05
-1.0936823461157e-05
-3.82112063014935e-05
-1.54369778212979e-05
-1.37320115243656e-06
-2.85121676250282e-05
-1.43858273545152e-05
-3.88606903523731e-05
-1.08739445107233e-05
-7.80394380326429e-06
-2.6239292518851e-05
-2.05846037689569e-05
-1.33812820651342e-05
-1.60328880615542e-05
-2.53791738192202e-05
-8.15595320446736e-06
-3.34315259813756e-05
-1.19938344929226e-05
-1.88085657083044e-05
-3.62792145066002e-05
-2.60784811450594e-05
-3.35443764679682e-05
-2.16772908426749e-05
-1.37245505849862e-05
-3.77127827334063e-06
-8.40967563336073e-06
-1.67666640281555e-05
-7.81181337602763e-06
-5.84129952323984e-05
-3.60779824418974e-05
-3.21295516793249e-05
-1.74906786671939e-05
1.01224176003816e-05
-3.07981003985351e-05
-1.64642018707569e-05
-6.48883877403756e-06
-3.59416084108078e-05
-2.58679957194394e-05
-1.97433266712874e-05
-2.13782754679821e-05
-9.2000283234228e-06
-1.69422844782525e-05
-6.76799508106321e-06
-8.34438374524303e-06
-1.56233831332953e-05
1.06291145368544e-06
-1.76916316580751e-05
-2.76051176347352e-05
7.38377069790243e-07
-2.43497526899514e-05
-1.57761948446216e-05
-2.59817727615185e-05
-4.89060806130089e-05
8.54215376965405e-06
-5.85143981650646e-06
-2.60028802736948e-05
-3.69270675627963e-06
-1.35524761459364e-05
-1.38583058423085e-05
-3.40823810011421e-05
-1.44763451417268e-05
-2.01047854833258e-05
-3.96990656718188e-05
-2.79699583443686e-05
-2.83480686007426e-05
-1.3313714491634e-05
-1.42170139959478e-05
-3.06727870413056e-05
-4.6691633049509e-05
-1.21624938385443e-05
-2.64809629259875e-05
-4.12608110605479e-05
-3.81220924275578e-05
-4.64033043929968e-05
-2.46613048445409e-05
-1.78095185723967e-05
-1.60681884764755e-05
-2.02506245114466e-05
-2.06971094566726e-05
-3.04294246651808e-05
-2.68234569780936e-05
-1.29432236397582e-06
-2.36101005440591e-05
-1.98805230589909e-05
-2.61385925165341e-05
-3.24794924174761e-05
-4.44550251470782e-05
-5.82161639246918e-05
-3.8016174166434e-05
-1.81092479644819e-05
-1.59663480909142e-05
-1.69222790657585e-05
-2.49477201578269e-05
-1.47218432433313e-05
-1.24569843682171e-05
-1.53455178617944e-05
-1.04240816965097e-05
-2.69838553645072e-05
-3.69699941921417e-05
-1.09193209163519e-05
-1.6786351682083e-05
-2.31381485120876e-05
-4.11054293376214e-05
-4.06289150839083e-05
-1.33365784503533e-05
-2.87112261177386e-05
-3.3534173350972e-05
-2.84528926339186e-05
-3.1975357932214e-05
-3.1498420024745e-05
-3.30602515335501e-05
-1.17943336386014e-06
-1.40164738988019e-05
4.46011451465699e-06
-1.13846417488633e-05
-2.45903927488275e-06
-3.30455773160034e-05
-8.28031528903184e-06
-2.14529155824183e-05
-2.89476981392755e-05
-2.86608257261517e-05
-1.97498305215315e-05
-3.27189454822766e-05
-2.20236871820682e-05
-4.34982739013539e-05
-3.01048447163023e-05
-2.67109577351701e-05
-2.74950633556631e-05
-1.59950760103001e-05
-2.15456308648674e-05
-3.26126193092402e-05
-3.33830961499372e-05
-3.01207916601575e-05
-2.52504455665528e-05
5.73687259123194e-06
-2.33068179648906e-05
-2.00016539534852e-05
-3.43677966332381e-05
-1.90302358584459e-05
-3.27181660757924e-05
-2.63245132275336e-05
-3.30922476128847e-05
-2.1603961198155e-05
-7.76291856863062e-06
-2.53789635568987e-05
-2.84881528710335e-05
-3.32877223735135e-05
-1.01447363502412e-05
-3.73225789551612e-05
-4.81847991752597e-05
-2.01180365217795e-05
-2.52706106082475e-05
-2.23524971752896e-05
-2.68400597669427e-05
-6.00395618917885e-06
-2.9288821693074e-05
-3.30136388195676e-05
-5.99920399918614e-06
-2.44922776518844e-05
-3.78832035767687e-05
-8.02268965980116e-06
-6.32090640239221e-06
-2.13210712151635e-05
-1.52883479579099e-05
-4.05287373885826e-06
-6.66276094221228e-06
-1.12359838723681e-05
-1.67899032716756e-05
-3.36527959710279e-05
-1.7501543498059e-05
-1.68988796409454e-05
-3.82176404527056e-05
-4.27462366324119e-05
-3.38878472284707e-05
-2.86495057179258e-05
-3.42392211910496e-07
-2.22656034495753e-05
-4.19745552135428e-05
-1.12151404676513e-05
-1.42367982045672e-05
-1.28846000656607e-05
-2.55605007548157e-05
-7.7719801088912e-06
-8.45215950015418e-06
-2.91908024208618e-05
-4.63810595891368e-05
-1.42539196304352e-05
-3.70191773564135e-05
-5.07140290301673e-05
-2.85704239123724e-05
-1.32423233994977e-05
-1.60099905180047e-05
-1.32926947665886e-06
-1.86633624958132e-05
-1.94063996622087e-05
-1.4878143573783e-05
-1.54256008015014e-05
-3.09281144919624e-05
-9.93872884802489e-06
-3.12869373948071e-05
-1.625095772525e-06
-1.96691479945989e-05
-4.02230163811836e-05
4.21298865278063e-06
-1.78196615865302e-05
-1.2013331135165e-05
-2.54937404798116e-05
-1.85212239400209e-05
-1.38175764263133e-05
-2.96463445014692e-05
-1.52232253439291e-05
1.86354309912388e-06
-3.87939335145687e-05
-2.89922594487894e-05
-3.05876791554995e-05
1.46295899073132e-05
-2.90689307505899e-05
-3.10149401757094e-05
-2.34189764948974e-05
-4.70356292000538e-05
-2.41873044836908e-05
-1.65380574641762e-05
-4.08428221155808e-05
-5.7566561842211e-05
-9.22045179417404e-06
-2.24613720286548e-05
-2.8640612927852e-05
-3.69504034977578e-05
-2.54043027092092e-05
-2.48151272423941e-06
-1.16661533889968e-05
-7.53822611417146e-06
-3.18856293208515e-05
-5.3887132966973e-06
-3.81128290985943e-05
-4.43553178876791e-05
-3.49773101317637e-05
-1.26021442145652e-05
-3.74371164155305e-05
-2.77085423107304e-05
-7.75838453988449e-06
-3.06789297297208e-05
-5.25218465550875e-05
-3.16601533775025e-05
-4.27690267717902e-05
-3.93876319755156e-05
-2.37885846524536e-05
-5.18475199563776e-05
-2.72519995535071e-05
-2.74216959731458e-05
-1.85958324917851e-05
-1.90616921697305e-05
-2.64063081772932e-05
-2.69291083179431e-05
-4.75378651450882e-05
-1.78883329721994e-05
2.56343120288381e-06
1.029533218982e-05
-1.8379377026396e-05
-1.13530988136728e-05
-1.34565143902186e-05
-1.25708668981055e-05
-1.95976704210734e-05
-2.92774154315253e-06
-4.38691388886384e-05
-7.27415868973449e-06
-2.44479042155768e-05
-2.74464615398931e-05
-3.69364748378756e-05
-1.61257795737814e-05
-9.55963474315647e-06
-2.65329653057986e-05
-1.02227051185579e-05
-2.57326770057751e-05
-3.54129850849886e-05
-5.58128056388017e-05
-1.78493798455463e-05
-4.55924799046882e-05
-8.02763609147231e-06
-3.54154844483978e-05
-1.48862968823767e-05
-1.31938523057617e-05
-2.82977288005781e-05
-2.50974602422603e-05
-3.72749863165153e-05
-1.83705392549051e-05
-1.48790217035263e-05
5.67777996604965e-06
-1.79929105011069e-05
-2.99526189653997e-06
-1.5102341633201e-05
-2.68036956524714e-05
-4.66945602093061e-05
-8.61583910824095e-06
-1.93841801371533e-05
-2.61492012556103e-05
-2.64700411162376e-05
-3.77061660172632e-06
-3.19853357767641e-05
-1.73468497388985e-05
-8.98971172506077e-06
-3.62847969251908e-05
-1.06775381864446e-05
-1.43856253264539e-05
-2.95558442785448e-05
-7.6954750289053e-06
-9.81084775178757e-06
-2.94371789954645e-05
-1.39909207381073e-05
-2.53985117525424e-05
-2.22124083739565e-05
-9.90716273539103e-06
-1.62196781587223e-05
-2.71960716435824e-05
-3.69612532063876e-05
-1.06924246465327e-05
-3.1643299202289e-05
-4.98399879889143e-05
-2.45506197103693e-05
-2.35176660371299e-05
-6.71648892250917e-06
-1.36057934044242e-05
-3.54381541777354e-05
-2.21674384460064e-05
-2.33543678967771e-05
-1.58368276913112e-05
-2.09111928384412e-05
-2.78541375852578e-05
-7.63136723341228e-06
-2.33015488229394e-05
-3.46615143445896e-05
-1.17614885670623e-05
-1.70944032977088e-05
-2.89669276562701e-05
-1.38485768858427e-05
-1.09669769348851e-05
-3.31926683407238e-05
-4.13240919181954e-05
-3.21076887070417e-05
-3.20395906578789e-05
-3.36816301803676e-05
-5.63884520249473e-06
-1.96355649401249e-05
-7.378095188439e-06
-2.33845516147664e-05
-2.27413064634235e-05
-2.72343420211194e-05
-3.36227362819138e-05
-3.02045623107349e-05
-2.50053803708406e-05
-8.92369392518811e-06
-2.36146816316109e-05
-2.10022592380028e-05
-2.02974418428292e-05
-2.05942893814556e-05
-2.78952168132822e-05
-3.64473178422729e-05
-3.42093725756352e-05
-2.27604283274954e-05
1.08380446955449e-06
-2.30321837376481e-05
-2.61762024055831e-05
-1.77875001269512e-05
-8.8836214676871e-06
-3.691264728437e-05
-1.62221487953597e-05
-4.75313199136934e-05
-1.43672080767973e-05
-1.89335037108324e-05
-2.75152665125679e-05
-1.75085549137482e-05
-3.21097942784822e-06
-1.6190207453817e-05
-4.41593566024701e-05
-1.59741517333529e-05
-3.13663561201468e-05
-5.33043807627219e-05
-7.33431049767871e-06
-2.25280538801731e-05
-9.2444042812972e-06
-3.30668205873198e-05
-3.13578246688241e-05
-3.75766467284715e-05
-1.51323218260377e-06
-8.22824785243976e-06
-2.8105999567776e-05
-1.47898083261929e-05
-1.04474156744417e-05
-2.34369877121883e-05
-1.67960954325107e-06
-2.88296855562197e-05
-1.77972398069107e-05
-2.89688646129759e-05
-5.08306023132867e-05
-2.13071704877987e-05
-4.32274138007971e-05
-1.35078781498743e-05
1.09247441730739e-06
-2.958272141475e-05
-7.20926174706165e-06
-1.40213683952535e-05
-1.93726919818845e-05
-2.96240410537276e-05
-1.38238982348162e-05
-1.49747212816156e-06
-1.62787307753888e-05
-1.57715354927343e-05
-3.9104269536331e-05
-3.2051060345444e-05
-3.49009511568553e-05
-3.91642454233083e-05
-2.81867323799026e-05
-2.98505277682093e-05
-2.16003865430698e-05
-2.9668483728438e-05
-2.85814691885918e-05
-1.60882738082323e-05
-1.33878669090644e-05
-2.59096251064918e-05
-3.17227483228312e-05
-2.92879689246329e-05
-7.09842729253003e-06
-1.60231996161968e-05
-2.99596335473334e-05
-2.32120531929681e-05
5.8907448758506e-06
-4.89309544735073e-06
-2.03611291164613e-05
-3.32658582067088e-05
-3.58450184378426e-05
-1.4727355307761e-05
-2.15707005307313e-05
-6.01029453924348e-06
-2.21992260411616e-05
-5.22667939349788e-05
-2.16411803109363e-05
-2.5695238714157e-05
-3.58391730443364e-05
-2.22071260221591e-05
-5.84860728388846e-06
-1.60297631525355e-05
-3.32658821942787e-05
-2.39962771648373e-05
7.06846972041378e-06
-2.50800197123325e-05
-2.80133544981299e-05
-4.3222100750082e-05
-5.37571795135053e-06
-2.81174518463702e-05
-2.69931369276477e-05
-1.82206024084894e-05
-2.38584969332513e-05
-1.73666327700681e-05
-1.87335255207676e-05
-1.1204095696893e-05
-2.00155723825646e-05
3.00359455518472e-06
-1.82021901605499e-05
-1.32738714994997e-05
-3.72087827604801e-05
-5.83222469745193e-05
9.9111952094367e-06
-3.64673699573147e-05
-1.88915575709542e-05
-5.67102357154949e-05
-3.87863378553468e-05
-2.96128714297968e-05
1.71529520298063e-06
-2.17388579253095e-05
-5.46109119626418e-05
-3.38667990487309e-05
-2.46755855157577e-05
4.77968968118722e-06
-3.16153373779274e-05
-5.43938174949396e-05
-3.14406673854844e-05
-3.60924161334635e-06
-3.39802016059577e-05
-2.14481689846525e-05
-2.99369117803062e-05
-3.5875285550721e-05
-3.66892386078818e-05
-8.23986475811021e-06
-3.25215626401249e-06
-3.0604456882261e-05
-9.68945446871792e-06
-3.56145166494671e-05
-7.3031947768989e-06
-1.5980122677437e-05
-1.79548177092561e-05
-2.47798728358465e-05
-4.13975582179099e-05
-2.79686549785362e-05
-1.79370831298652e-05
-3.1125763803268e-05
-3.10531171155345e-05
-2.43755058718759e-05
-2.95002458240809e-05
-4.04614493269654e-05
-2.5018275222751e-05
-2.09018221471592e-05
-2.40920338481984e-05
6.6489204382442e-06
-9.97619563103513e-07
-1.99223259982645e-05
-6.10736601194656e-06
-1.94556915959522e-05
-3.57659263343471e-06
2.21799740999117e-06
-1.16168868253576e-05
-3.40596797669949e-06
-1.75736491883228e-05
-2.33539319156945e-05
-6.95397319273986e-06
-1.88903838902644e-05
-2.0156485981636e-05
-4.28520177158139e-05
-5.74019467651096e-05
-3.46919685063238e-05
-4.24577948658746e-05
-1.09817940742386e-06
-2.93526666932494e-05
-2.64831191924434e-05
-2.70280990944607e-05
-2.1555008221946e-05
-2.73213362387693e-05
-1.4766868459722e-05
-2.40938937110273e-05
-3.69398834119066e-05
-1.4647398956975e-05
-2.75635188281137e-05
2.38933709629427e-07
-4.45778203879813e-05
-3.83914318202699e-05
-4.15613973935902e-05
-3.03176287639126e-05
-1.22375927608124e-05
-2.03723116675877e-05
-3.54279418793651e-05
-3.15903619708043e-05
-1.03859927856242e-05
-3.01786541733348e-05
-1.79914836480904e-05
-2.18949098088625e-05
-1.53532182780053e-05
-9.05996050694255e-06
-3.60815026839577e-05
-3.2771541155998e-05
-3.60826654968826e-05
-2.30368064413707e-05
-9.12270106331015e-06
-1.44671151356542e-05
-3.20282344397301e-05
-1.44728032519858e-05
-1.54040952092715e-05
-3.15967061472689e-05
-2.71505163551773e-05
-3.43880596314554e-05
-3.249688531739e-05
-3.07093084410897e-05
-1.59334502483432e-05
-2.51871375338444e-05
-2.37787707870168e-05
-3.76753355659542e-05
-5.18955126780764e-05
-3.75677493675103e-06
-4.28230173723982e-06
-3.19797060316865e-05
-3.50525544363904e-05
-4.30661544849697e-05
-2.23137028562165e-05
-3.22997958033172e-06
-4.50638941585079e-05
-3.96630822737921e-05
-1.50599071775254e-05
-1.56623685212067e-05
-1.56033639313729e-05
-2.52644016409995e-05
-4.67737691202881e-05
-5.28467641300871e-06
-1.30126931440629e-05
-2.79053266834071e-05
-6.07784779183077e-06
-5.9395520128384e-05
-4.77541105918076e-06
-1.69328483113903e-07
-1.3928199344342e-05
-7.87281136917326e-06
-3.844485316041e-05
-1.33743115263108e-05
-2.53670963513024e-06
-9.45573024994429e-06
-2.23801438721198e-05
-3.0342744835e-05
-3.30023577099042e-05
-1.92021024655037e-05
-3.75352679078827e-06
-1.34403301333385e-05
-2.79633406789898e-05
-2.67756876278444e-05
-4.45947284705977e-05
-3.19191065978168e-05
-2.2322270216795e-05
-2.16593076482443e-05
-2.39765081366162e-05
-2.39873076175283e-05
-3.15014614821537e-05
-2.12721151914786e-05
-1.93630003652097e-05
-1.83632256011317e-05
-1.18261315135669e-05
-4.56902737151171e-05
-1.00812980443412e-05
-2.49325781721558e-05
-6.84008436930918e-06
-1.24314351571129e-05
-1.43493982140776e-05
3.53333408334167e-06
9.15927120924609e-06
-1.45430842923897e-05
-2.61623359008435e-05
-3.53462382765416e-07
-2.23951644125473e-05
-3.753819058462e-05
-3.97584257200786e-05
-1.20419784523616e-05
-3.42640140270413e-06
-2.76826413285657e-05
-1.45954585145227e-05
-3.268729637481e-05
-2.62962338539579e-05
-1.4819764067441e-05
-4.6890991833686e-06
-1.96529512095454e-05
-1.74667781388065e-05
-3.67609692567191e-05
-2.08710274630758e-05
-2.72049475585191e-05
-1.86096103852821e-05
-2.87438156647229e-05
-1.59899525757954e-05
-3.53524635132972e-05
-5.26403979853723e-05
-2.39487208275373e-05
-3.52244922863516e-05
-2.96177938571596e-05
-2.47363792961758e-05
-3.49816853328075e-05
-2.47779169003543e-05
-1.56595862123612e-05
-4.21756022085421e-06
-5.60159146868649e-06
-2.7481513696355e-05
-3.31539039617314e-05
-1.47474415391229e-05
-2.31070154554446e-05
-3.45095767650847e-06
-3.43401339522807e-05
-3.99053884483167e-05
-2.27036985420741e-05
-3.06322608422294e-05
-3.9653114313377e-05
-3.07719344178886e-05
-2.53971317622644e-05
-3.51761291339306e-05
-4.42167593773822e-05
-1.82470062200201e-05
-5.24168970923142e-05
-2.85495961847382e-05
-1.52235315646129e-05
-3.34079101881712e-05
-1.47385913681952e-05
-2.81517281212107e-05
-3.43977424760123e-05
-7.28121729292206e-06
-1.24140437817585e-05
-4.96931135673717e-05
-3.71093061524276e-05
-4.8942673252216e-05
-4.22941764319259e-05
-1.18152820552728e-05
-3.72344861910225e-05
-2.0292261546787e-05
1.2940680109488e-05
-6.50847626815192e-06
-1.10112104027564e-05
-4.95916789535598e-05
-1.74137288470484e-05
-4.36708809409248e-05
-3.18383116586435e-05
-2.45138439174008e-05
-1.39195024025657e-05
-3.33243328827174e-05
-7.09365268252667e-06
-1.10819313716481e-05
-8.67369220294119e-06
-3.61189172399596e-05
-1.35276608437473e-06
-2.52653950699643e-05
-4.28625288255079e-05
-2.47689057781954e-05
-1.64292620099736e-05
-2.27234103777264e-05
-2.10898498803604e-05
-2.86218447136659e-05
-3.78825945372503e-05
-2.20575276289318e-05
-4.5942750573792e-05
-2.44354400570032e-05
-3.28309098513859e-05
-2.74320576375242e-05
-1.09180900888757e-05
-1.55004435339399e-05
-2.5248251316744e-05
-3.15948768533114e-05
-2.35298284625297e-06
-2.29050529782389e-05
-2.210137090145e-05
-4.04719234459021e-05
-3.262366054724e-05
-5.40591494170305e-06
-2.94861656154818e-05
-4.10391000560999e-05
-2.63673438033188e-05
-2.21291547388798e-05
-2.14829023735489e-05
-3.56138057695961e-05
-1.7755940352749e-05
-6.52910909850317e-06
-3.93916631014222e-05
-1.54368840799852e-05
-2.93392836543663e-05
-1.10923421702972e-05
-7.1355450431198e-06
-3.18688635220293e-05
-3.75064079490881e-05
-3.70671840462851e-05
-5.36302011894149e-05
-9.24711728253293e-06
-3.8075421227336e-05
-1.02767129270963e-05
-6.38745882809146e-06
-1.61813161521618e-06
-2.8171240221293e-05
-3.10104731718623e-05
-1.19916231472813e-05
-4.81617452739569e-05
-3.12519282683738e-05
-2.69426500949527e-05
-2.45665985466048e-05
-2.20712220592272e-05
-9.99994136237863e-06
-3.62639359031575e-05
-2.55487973607693e-05
-2.87115940546827e-05
-2.05526521435909e-05
-2.2409459073846e-05
2.89769841550453e-06
-1.07184691208129e-05
-4.17599656186339e-05
-3.69414835030172e-05
-2.90445058101619e-05
-2.10596732708564e-05
-3.89919855227183e-05
-3.68300162133032e-05
-3.5484344897731e-06
-6.0579732827222e-06
-9.50252077092587e-06
-2.88288642923102e-05
-2.73374658483181e-05
-1.82615171805104e-05
-2.014630864515e-05
-2.45914215475091e-05
-3.14550621188194e-05
-8.88422666159213e-06
-1.6689284437431e-05
-8.48847910934704e-06
-2.76923040654087e-05
-1.13463499000818e-05
-2.44065238839077e-05
-3.12743943595535e-05
-1.29700206457138e-05
-4.73948171175868e-06
-2.10266639860943e-05
-2.23980931344328e-05
-2.60001976179369e-05
-3.47185944600886e-05
-4.50840773042545e-05
-1.28821758663181e-05
-7.04993268852542e-06
-4.59813717760567e-06
-1.03190394926786e-05
-2.89453692519759e-05
-3.07043992423132e-05
-4.98546027908159e-05
-3.90247184601601e-05
-2.92700534591728e-05
-1.33119277402296e-05
-1.15438056483036e-05
-2.57839909297745e-05
-1.92926889756708e-05
-8.71830042322428e-06
5.85587291314124e-06
-2.21405824187349e-05
-4.52637334265693e-05
-4.21171813546638e-05
-1.29061679827475e-05
-3.5759001677043e-05
7.98094581023563e-06
-2.12240490132617e-05
-4.65937172301576e-05
-2.00351559843622e-06
-4.25291602850228e-05
-1.45397452489402e-05
-2.48821792679511e-05
-3.0363266310968e-05
-2.10442596493085e-05
-1.09995088751258e-05
-2.66285629909151e-05
-3.10417509446482e-05
-2.24065308289619e-05
-1.99502550819758e-06
-1.79685176937507e-05
-3.13340760746724e-05
-4.11132185956825e-08
-2.07966899663773e-05
-3.69417726310086e-05
-1.46369728202572e-05
-2.89711119372926e-05
-4.48759884821784e-05
-5.71792245729177e-05
-1.63285581498618e-05
-1.21533212870831e-05
-3.70201423783045e-05
-2.10897795258106e-05
-1.22548106514877e-05
-1.48889845659007e-05
-2.74408892761866e-05
-8.22722296948557e-06
-3.07717019021378e-05
-3.59739955271805e-05
-1.48287939588499e-05
-1.86753905797888e-05
-9.89056611301382e-06
-2.40450455731578e-06
-8.93619380644655e-06
-3.88659861012154e-06
-4.56203193869915e-05
-1.46564425648611e-05
-7.53557586241225e-06
-4.90283302535216e-05
-4.84183249654311e-05
-4.51495525074567e-05
-2.20063066327852e-05
-2.05096860734291e-05
-2.42250588461106e-05
-3.00079551939998e-05
-2.55947043847599e-05
-3.88316728030908e-05
-2.66759470452256e-05
-2.38927471131274e-05
-1.76223372627513e-05
-2.69107636759337e-05
-2.05063318049558e-05
1.58315576367573e-07
-2.71065234212897e-05
-3.70845478589729e-05
-2.74628483356555e-05
-1.95231426771749e-05
-3.69702295160719e-05
-2.30431000911688e-05
-1.85448274976174e-05
-3.53397560102889e-05
-2.08212701612506e-05
-5.47688412776244e-07
-2.31382091356722e-05
-1.46311906482621e-05
-3.62370184401099e-05
-2.58347613273835e-05
-3.54076652257847e-05
1.74221037519575e-07
-1.94600874542273e-05
-1.37905603561866e-05
-1.71638438613336e-05
-1.16133692396174e-05
-1.8535999161682e-05
-2.15902434152675e-05
-1.34926245022482e-05
-8.9005709805297e-06
-1.18910890346694e-05
-2.39273875927365e-05
-9.45557284166203e-06
-3.74228181060035e-05
-1.82623267815668e-05
-3.24747926823761e-05
-4.06563302502973e-05
-2.9842594323147e-05
-2.94769131328972e-05
-2.56138898818572e-05
-3.63669952858662e-05
-1.9518139354615e-05
-1.17220495677339e-05
-3.56811678750831e-05
-1.24973789790859e-05
-1.24612010272742e-05
4.68139435565421e-06
8.37719646914528e-07
-2.32204436229444e-05
-2.41016036525777e-05
-4.3153608697441e-05
-1.5953398431272e-05
-5.85351060268241e-06
-2.70037970335395e-05
-1.2388179746255e-05
-6.73025470372252e-06
-1.36667381947962e-05
-2.80110691535308e-05
-2.10042857560472e-05
-7.46658498717403e-06
-3.03120141654102e-05
-2.67381952336375e-06
-3.06722188069636e-06
-2.35922763072572e-05
-3.22772981779175e-05
-3.07813400214775e-05
-3.65467282097136e-05
-2.11257471744467e-05
-4.22574471038281e-05
-4.6518976347258e-05
-6.10035547397491e-06
2.09678256050862e-07
-2.41288891274846e-05
-3.68955965180928e-05
-2.95333504235276e-05
-1.07523807438151e-05
-3.69840624579198e-05
-3.66727073669778e-05
-2.02717823624057e-05
-1.31232157465933e-05
-1.44985386920421e-05
-7.26599759729595e-06
-1.90896714706235e-05
-2.20600597267182e-05
2.53886857083453e-07
-5.19611325773375e-05
-1.29159569113547e-05
-7.23929397552623e-06
-4.24703156572679e-05
-2.9067759099042e-05
-1.84120482594139e-05
-2.24939390394884e-05
-5.57349964817269e-05
-3.87841048426988e-05
-2.88847373313834e-05
-3.18773773898117e-05
-2.40957562457379e-05
-4.87525110297262e-05
-3.64159361232653e-06
-5.07423497224746e-05
-1.23906724112944e-05
-2.00841472922684e-06
-1.19728739112311e-05
-1.18262838314858e-05
3.2054598012555e-06
-3.50282021101825e-05
-4.00663782783829e-05
-7.68891801798846e-06
-5.02499376980074e-05
-2.73590481745846e-05
-1.70623177084482e-05
-1.9418313270696e-05
-1.65918297336018e-05
-2.24960861415988e-05
-2.74759487751015e-05
-1.97185890024235e-05
-1.80768374997236e-05
-2.01265709912222e-06
-3.05463367284349e-05
-2.40719718249438e-05
-1.798257520053e-05
-3.47091886324398e-05
-2.44911702158578e-05
-2.10763369462241e-05
-3.58463549778982e-05
3.73049943558114e-06
1.21503358566998e-05
-2.7265606987887e-05
-1.65210575753234e-05
-3.77998255350175e-05
-4.30049387833531e-05
-1.2754988727427e-05
-8.56281199512083e-06
-2.47424868450169e-05
-1.11620140543314e-05
-2.63326888352452e-05
-2.24359588494975e-05
-1.1777518331459e-05
-2.1868828427948e-05
-3.59726076769503e-06
-2.2525627217173e-05
-1.48126578401216e-05
-1.15242269013037e-05
-2.21980167129498e-05
-6.2431093521265e-06
-2.87712460378472e-05
-3.62507146382383e-05
-3.05098506247575e-05
-2.68896030568853e-05
-3.76166599694491e-05
-1.52649091450151e-05
-2.95165079204398e-05
-1.33541296868956e-05
-1.36709814086501e-05
-2.38881631126289e-05
1.43303251393759e-06
-3.70089193690931e-05
-2.71101272551878e-05
-2.3233433174203e-05
-2.07986207090204e-05
-3.25800307297966e-05
-3.42358171271854e-05
-5.18113136075975e-05
4.52584614803322e-06
-4.22514276685269e-05
-2.3227510354436e-05
-5.67758425805135e-06
-4.08999398922038e-05
-1.21449315723187e-05
-1.33845843757762e-05
-8.53343925678029e-06
-2.36585935435102e-05
-2.66200465361988e-05
-3.04699342701245e-05
-3.15003026115439e-05
-3.19122713727536e-05
-2.4425833076297e-05
-1.80846646368119e-05
-3.49432905246347e-05
-2.75086467520344e-05
-6.0079210918657e-06
-2.5968186564949e-05
-3.59473871109339e-05
2.91932678561705e-06
-1.74379598796955e-05
-8.19261016869336e-06
-1.19384663991515e-05
-2.43707709948055e-05
-2.62400262678214e-05
-1.75343921495412e-05
-2.11310680908507e-05
-3.87539877754743e-06
-2.16903090404272e-05
-2.68028706232588e-05
2.30470568384297e-05
-3.81676497176041e-05
-1.62899592463141e-05
-7.99484515952653e-06
-9.67766752807118e-06
-2.40985432215636e-05
-2.8123161621125e-05
-5.06017251056104e-05
-1.249681856337e-05
-1.70774904366507e-05
-2.93560468314159e-05
-2.74356818871431e-06
-7.3037981015226e-06
-3.70395856687913e-05
-2.64842156728612e-05
7.92073172349814e-06
-1.10848452735437e-05
-2.12009811618341e-05
-7.20206586334959e-06
-1.70704274575459e-05
-4.98464656553778e-05
-2.46390776317275e-05
-3.55657485599119e-05
-1.50943079867545e-05
-8.05724896581434e-06
-3.10374130972079e-06
-1.8315144401796e-05
-1.95147652625343e-05
-1.7760718091519e-05
-1.57067400960542e-05
-3.3189102238282e-05
-2.28041616557324e-05
1.34485699883144e-05
-7.48758248980778e-06
-1.23722202624735e-05
6.75599963362052e-06
-1.4662239413768e-05
-4.20466376099215e-05
2.73384692543914e-06
-5.51880758244981e-05
1.5380223162257e-06
-2.42056017086808e-05
-1.47061700088918e-05
-2.03053625669337e-05
-5.86469278443462e-06
-6.15757421903185e-05
-3.46553127578332e-06
2.9262839582594e-06
-9.55784498277827e-06
-2.50746531464585e-05
-9.83310882759659e-06
-1.69790672931351e-05
-2.19982605530146e-06
-1.37044078544141e-05
-1.7481076445066e-05
-3.23301627090854e-05
-2.66077326485393e-05
-1.69761275601112e-05
-3.18215797765355e-05
-2.79406629809152e-05
-1.67680325627516e-05
-4.09731905447387e-05
-1.75670604158563e-05
1.81003626088245e-06
-1.37959929861795e-06
-3.82786053316764e-05
-1.39051918075208e-05
-1.47900973642291e-05
-4.65752143731488e-05
-3.75623458459032e-05
-3.20567316274516e-05
-3.86409297774467e-05
-3.00875304850538e-05
-4.54660199666858e-05
-3.81903262072279e-05
-4.23281058122051e-05
-2.80275054326292e-05
-2.84086669161532e-05
-2.95960037634047e-05
-3.18472348348259e-05
-2.89768881835834e-05
-2.49873482670158e-05
-2.73625003354365e-05
-1.61819969580234e-05
-2.6993501755688e-05
-1.94941743392932e-05
-2.35188831506934e-05
-1.04781193176616e-05
-3.10351119128265e-06
-1.8168051042542e-05
-2.7897497014731e-05
-1.14951649355348e-05
-4.23143642074656e-06
-3.87979786943047e-05
-1.90463222405803e-05
1.08095833769388e-05
-1.513836550785e-05
-3.48902431206194e-05
-2.74770882974872e-05
-2.72703685920533e-05
-1.58849228357986e-05
-4.39871115171575e-05
-5.93619895070931e-06
6.08166264011549e-06
-2.69842439495912e-05
8.68108402440953e-06
-9.49027768829481e-06
-2.28502662878469e-05
-3.0657715125476e-05
-8.51200433113717e-06
-1.28884424958727e-05
-2.18843990573104e-05
-2.41260682405839e-05
-2.07054954597121e-06
-3.93514841087547e-05
-8.70083653466184e-06
-3.44090017863206e-05
-1.89214244397359e-05
-5.57055917223248e-06
-1.11048296344048e-05
-1.96955176629588e-05
-3.07436714628206e-06
-1.75675380455535e-05
-3.49560224228673e-05
-1.7128182121163e-06
-2.20897047125203e-05
-2.24127348852418e-05
-2.13492918192438e-05
-1.46620027860485e-05
-2.51749486761911e-05
-3.05575562478245e-05
-1.89306315297235e-05
-2.75719787317888e-05
-1.39814223926785e-05
-2.09574896260427e-05
-3.43004235280465e-07
-1.27075951652666e-05
-3.70850613308776e-05
-4.88550082031501e-05
-1.69046008025919e-06
-2.87342850403545e-05
-1.46825030562048e-05
-3.98614022918171e-05
-3.00252096144512e-05
-2.60777205464533e-05
-6.70884034436372e-06
-3.23381178760538e-05
-3.76256830858401e-05
-3.63217862320373e-05
-3.42457309231115e-05
-4.04232341438447e-05
-2.41926182161112e-06
-3.0285253835088e-05
-5.55512071425654e-06
-5.06235252098641e-05
1.49039110596382e-06
-1.75617277851158e-05
-3.87764600056493e-05
-2.83981032544332e-05
-4.2307763513199e-05
-1.96759822743633e-05
-1.2833384377254e-05
-3.0052920429748e-05
-1.41321278700399e-05
-1.96331610251131e-05
-2.38355782272484e-05
-1.07966862792086e-05
-2.39935551421636e-05
-8.43691190824251e-06
-2.46778570771145e-05
-3.53134976346647e-05
-1.702706409732e-05
-1.58057568432683e-05
-5.96585406592601e-05
-3.94845086713689e-05
-3.76727685279651e-05
6.65599789927294e-07
-3.72154564920188e-05
-2.33036555556621e-05
-2.8814362423978e-05
-1.32346139764836e-05
-2.64796549777017e-05
-3.26036958821963e-05
-3.52489304757763e-05
-3.3558768499564e-05
-3.23900027731684e-05
-1.90750015322604e-05
-3.38456725078658e-05
-2.61067788361333e-05
-3.43219200217968e-05
-3.35337029585449e-05
-4.40332713182299e-05
7.51095765570167e-07
-3.00674098845458e-05
-3.50450156361759e-05
-2.14607861050062e-05
-3.29643120319404e-05
-4.6160682779315e-05
-1.82951520862142e-05
-2.63223857502374e-05
-1.68241310293108e-05
-2.27219918387562e-05
-3.66398358067551e-05
-4.37215534845869e-05
-1.82682069040886e-05
-2.91373185743997e-05
-1.9228014033987e-05
-1.79444266270542e-05
-1.57374226834274e-05
-2.75136583507908e-05
-5.00753874240426e-05
-7.49362690032784e-06
-4.11424144435799e-05
-1.87634038481257e-05
-2.16530980414826e-05
-3.62899869236117e-06
-2.09190734867417e-05
-1.84697320621581e-05
-3.41680032817654e-05
-1.07679949347018e-05
-1.96437976462883e-05
-3.84547616550645e-05
-3.10786362859514e-05
-3.73667462582448e-05
-1.34151941866761e-05
-2.61667665881752e-05
-3.59165634703904e-05
-5.14186083807816e-05
-3.13255295942146e-05
-2.9504027429367e-05
-3.24941481244984e-05
-2.00234839555281e-05
-1.38976258196847e-05
-1.85574877568535e-05
-1.16261639641997e-05
-2.49151563583326e-05
-1.34470903207291e-05
-3.6145301941003e-05
-3.37159363588429e-05
-1.52505746165697e-05
-2.58978353179644e-05
-2.11851833954171e-05
-2.91860142610239e-05
-9.49233852663264e-06
-2.14857317486824e-05
-2.71480900439284e-05
-3.12714448564182e-05
-3.094011015436e-05
-1.513520382508e-05
-8.55061127947398e-06
-1.54116273175777e-05
-2.37663141198271e-05
-4.64729936915173e-05
-1.97199772012543e-05
-3.80013273294161e-06
-3.03293643742471e-05
-1.01626024473573e-05
-1.68827083684086e-05
-7.83696776265254e-06
-1.6895192234209e-05
-2.65093613264072e-05
-3.02498501010319e-05
-4.5824114833127e-06
-4.11187693355058e-05
-2.22575618869004e-05
-2.71065898856377e-05
-2.13375646477853e-05
-4.86660207733626e-05
-1.74588513840027e-05
-2.97507161063037e-05
-4.07889875528831e-05
-1.42699912834896e-05
-1.99816541453985e-05
-1.98658456045391e-05
-5.96642406112411e-06
-2.08672753533981e-05
-3.4784445468702e-05
-2.57727492626479e-05
-2.81781479994461e-05
-4.19965981009508e-05
-2.28366318352709e-05
-3.42188189226752e-05
-3.40465776722265e-05
-3.78514234312588e-05
-2.10611677928064e-05
-1.89659560723474e-05
-2.34167503588285e-05
-2.49994259960206e-05
-4.18933001456008e-06
-9.58110463851085e-06
-2.96933906515646e-05
-1.77677077417965e-05
-3.03080024005239e-05
-1.13936749675268e-05
-2.04151084130547e-05
-2.70116884742365e-05
-2.5705634901103e-05
-1.94981363390038e-05
-2.65224655002084e-05
2.03340826924223e-06
-1.5334199060209e-05
-2.87346738733403e-05
-5.38983176953131e-07
-3.50511097231462e-06
-2.81578321539962e-05
-1.23884333164066e-05
-1.77817247855498e-05
-2.60700675284029e-05
-1.69026129073911e-05
-2.99851566280788e-05
-1.37423951095312e-05
-3.14492106273401e-05
-2.08139065441384e-05
-4.55408757580213e-05
-2.92871759218027e-05
-4.2050284845283e-05
4.35768191448957e-06
-1.8433373996582e-05
-2.98976380276706e-05
-1.97444142568336e-05
-2.79747418510996e-05
-1.49723095284656e-05
-1.5421130996236e-05
-2.44430893718164e-05
-2.67536371504518e-05
-2.45332552431942e-05
3.74889743180276e-06
-2.3111267688368e-05
-3.85642401107359e-06
-4.51188501964019e-05
-1.73817527553848e-05
-5.04168748398831e-06
-1.06684614752188e-05
-2.41713491973889e-05
-2.50602642433706e-05
-3.97274410936837e-06
-1.21771894247545e-05
-6.15616165526834e-06
-2.21675763669812e-05
-1.81351978607266e-05
-4.72167027572434e-06
-3.46658618955396e-05
-1.3954804136243e-05
-6.77872718417653e-06
-4.09374891503089e-05
-1.62962839784642e-05
-2.90168897271808e-05
-2.57697797125296e-05
-1.49720343762546e-05
1.95757146802772e-06
-2.80849599541261e-05
-2.82587136413263e-05
-1.92050860644318e-05
-2.22719688192979e-05
-3.25550372407321e-05
-2.36128079483665e-05
-4.1037070041707e-05
-9.2451030811447e-06
-2.32029044783182e-05
2.68507352738964e-06
-1.89812509228285e-05
-4.72292020662021e-05
-4.36605638028207e-05
-1.92672225241451e-05
-2.04293709048011e-05
-2.55833444235724e-05
-3.26866299027259e-05
-2.35815516361116e-05
-4.04887295368869e-05
-3.19333623857553e-05
-2.42445795272206e-05
-5.75022856220838e-06
-1.02165091630989e-05
-3.2262406052596e-05
-2.16792055951225e-05
-2.08614553622706e-05
-1.72620202890748e-05
-1.25159504133003e-05
-1.46862591937272e-05
-2.19514614531284e-05
-9.35499568256517e-06
-1.58667533351052e-05
-3.23438486259351e-05
-1.90419061674922e-05
-8.06407705239264e-06
4.50803889398941e-06
-2.53939918263961e-05
-1.71235101648673e-05
-2.68691837893051e-05
-2.99032811580314e-05
8.07086436611243e-07
-3.40260221469703e-05
-2.18134820023027e-05
-1.20494822411591e-05
-7.73681640475484e-06
-1.87272080293146e-05
-3.38401620822519e-05
-2.69171669836883e-05
-2.32893861312416e-05
-1.81249254431028e-05
-9.40913213365755e-06
-1.40228866287944e-05
-2.02952214042875e-05
-2.51004656012157e-05
-1.67499113471077e-05
-2.30366192303399e-05
-4.31083236854339e-05
-2.08800274982948e-05
-7.68498453931137e-06
-2.33966535094245e-05
-9.65860702867591e-06
4.39718285019749e-06
-2.1115541702418e-05
-4.14256317051675e-06
-1.84154043202308e-05
-4.90688496339942e-05
-1.57927002164341e-05
-1.88611464741559e-05
-1.5513715762164e-05
-3.33091717377019e-05
-1.49426760016252e-05
-1.54134229818452e-05
-4.07847014122165e-05
-2.1550552687086e-05
8.16571045547503e-07
-1.73317689418685e-05
-2.68598622635792e-05
-2.27118831942871e-05
-6.80730450428657e-06
-3.32929075575786e-05
-2.4551344678664e-05
-2.44287152304601e-05
-7.48550072429227e-06
-3.76816409214226e-05
-2.24117584223683e-05
-3.21327093415332e-05
-3.97294538244441e-05
-7.79578693169642e-06
-3.20843552796733e-05
-4.00405790543799e-05
-4.79724004446215e-05
-2.41559551329195e-05
-1.0064714971958e-05
-3.70883317759413e-05
-1.95856782988335e-05
-3.30122591964284e-05
-3.62940764553461e-05
-3.87324205577912e-05
-3.21470172406821e-05
-1.52210512285009e-05
-4.1041048247334e-06
-3.921611664487e-05
-1.45712933815252e-05
-2.49936541815463e-05
-2.17750220911249e-05
-2.8302033500155e-05
-1.06324909086804e-05
-6.00565234362916e-06
-1.45265781991884e-05
-2.36826865099621e-05
-2.69983244077957e-05
-4.00852580590484e-07
-3.01343373039903e-05
-2.8802965247289e-05
-4.27138414889713e-05
-2.62718934495054e-05
-3.29445320009226e-05
4.42615769047406e-07
-3.9988106981489e-05
-5.1745146067817e-05
-1.68566735479746e-05
-2.62232056821924e-05
-2.26384007459938e-05
-2.94172201586507e-06
-2.68766681697057e-05
-5.35343431315548e-05
-2.0496392564249e-05
-3.05153249345151e-06
-4.29219023010192e-05
-1.00899748036884e-05
-8.05286221799067e-06
-3.92466307340149e-05
-9.32232989024514e-06
-3.98337250818006e-05
-2.55030184639576e-05
-1.35121445565028e-05
8.12736325691383e-06
-2.90013308503001e-05
-2.9118947496225e-05
-6.26043926798809e-06
-2.9159581072789e-05
-2.01195955047776e-05
-2.29850413245079e-05
-2.74320525359232e-05
-2.88707547453261e-05
-2.61656000217904e-06
2.32025662912558e-06
-2.38288414519905e-05
-3.85964046307655e-05
-5.80321127698282e-06
-4.2315921949796e-05
-2.3509463668328e-05
-3.03849477693319e-05
-1.37764299954784e-05
2.17569871972048e-06
-4.03110820789974e-05
-2.3518541423936e-05
-3.57708899516242e-05
1.4888483202266e-05
-3.36463004631154e-05
-3.59966110765828e-05
-2.33111895283787e-05
9.41007725544991e-06
-1.17537118001857e-05
-4.34672921069206e-06
-3.62873576068615e-05
-2.54242890816401e-05
-2.07247713206609e-05
5.56896163148319e-06
-1.95842445465925e-05
-2.49647565214518e-05
-1.52402689371927e-05
-1.3033600489632e-05
-3.66177157392356e-05
-2.1852337817024e-05
-4.19725542909667e-05
-1.93557778067111e-06
-2.7847664291962e-05
-2.79569256689178e-05
-2.21420806393495e-05
-3.57478660260836e-06
-2.78997883490213e-05
-2.60780010084131e-05
-2.92920863947594e-05
-5.58967323119695e-06
-3.54624200361614e-05
-3.45157091356942e-05
-7.14145224501653e-06
-2.86100049741202e-05
-3.86518591609596e-05
-2.88627215840244e-05
-2.01380963408067e-05
-1.77197803842108e-05
-5.56111745436595e-05
-3.06880346836875e-05
-4.40930268253601e-05
-2.15319498891399e-05
-2.21743110659662e-05
-2.78238556402036e-05
-6.71087645460359e-06
-2.52562282389648e-05
-2.11169548969779e-05
-1.49378962555894e-05
-1.67027164015518e-05
-2.04593262098729e-05
-1.73747818910568e-05
-1.46039925459414e-05
-2.23899730683831e-05
-1.33181171225049e-05
-2.79323529876356e-05
-1.98822421423313e-05
-2.05885560501903e-05
-2.63913002993354e-05
-3.45246317285092e-05
-4.07974081406577e-06
-3.51671730810995e-05
-1.35254242731807e-05
-1.25423558768098e-05
-1.34739043660137e-05
-2.34863347858077e-05
-4.12308475379124e-05
-2.02620521993635e-05
-5.07874038967851e-06
-1.02281863125242e-05
-3.69500575490412e-06
3.22318257759807e-06
-2.90381041325568e-05
-4.41077967556774e-05
-3.18302649625605e-06
-1.47521756676305e-05
-1.3080963011881e-05
-2.5730072128867e-05
-1.92933567449283e-06
-2.61603041914115e-05
-2.49193344956863e-05
-1.70469420086453e-05
-3.5735127323769e-05
-2.54964868636684e-05
-2.27446985948129e-05
-1.47217521540415e-05
-4.97367526303587e-05
-4.07084936060943e-05
-8.05408530143763e-06
-2.72270589196498e-05
-1.75134326063479e-05
-1.98998129885653e-05
-2.28560345277555e-05
-2.38144280591592e-05
-3.06108397553435e-05
1.97634258261016e-07
-9.75215184943862e-06
-2.10143531034234e-05
-3.44562269155544e-05
-2.50613377732204e-05
-2.95546902849809e-05
-2.23717550694993e-05
-2.25301737101945e-05
-2.65764422755697e-06
-3.15619136629823e-05
-1.88287066704801e-05
-2.25021858795998e-05
-2.3816227787942e-05
-2.67671021204417e-05
-8.12358217592253e-06
5.18697831446762e-06
-3.41132048387818e-05
-2.44885695932919e-05
-1.65707179405011e-05
-2.70467290854525e-05
-6.40466347556471e-06
-6.79774185984991e-06
-1.54569188700082e-05
-7.00468810895534e-06
-4.24139583887099e-05
-1.8522665682674e-05
-1.83154622616173e-05
-1.97391452968749e-05
-1.52281926249201e-05
-4.55692257848432e-05
7.48189977262854e-07
-2.34091265363366e-05
-1.19733097495454e-05
-2.68010500625316e-05
-5.39114160813862e-05
-3.88473681007884e-05
-3.41658353481197e-05
-3.29465966198743e-05
-2.55027042232187e-05
-2.18851953500339e-05
-6.80194774181219e-06
-2.35409707539759e-05
-9.18255247927468e-06
-1.93587523068211e-05
-2.46476997668721e-05
7.12601778696698e-06
-2.22201318680274e-05
-3.28034834218678e-06
8.62190441612198e-06
-1.83888506441753e-05
-2.41099088628145e-05
-3.34995708231957e-05
-1.31466458971822e-05
-9.14473925561144e-06
-2.53712015599769e-05
-1.16188498041982e-05
-3.00565812859775e-05
-1.27093215178814e-05
-1.26645545977364e-05
-3.8111352889303e-05
-2.34618774797938e-05
-1.36608261739498e-05
-1.96160438022045e-05
-2.96399590123423e-05
-2.13180600118058e-05
-1.26365379490985e-05
-2.15131574548474e-05
-3.37411692610225e-05
-6.04808185210906e-07
2.94150665030498e-06
-1.83183857136146e-05
1.21529976480384e-05
1.34255301488621e-06
