# Supplementary material for: Research on computational propagation and identification of mine microseismic signals based on deep learning
Source: PLoS One. 2025 Oct 22;20(10):e0334641. doi: 10.1371/journal.pone.0334641 (PMC12543183; doi:10.1371/journal.pone.0334641)
Supplement: S2 Data — (ZIP) [file pone.0334641.s002.zip › 000100500002002.xlsx_0.txt_24.txt.txt]

-1.4574665843861e-05
-3.55270083524563e-05
-3.22415656135051e-05
-3.29849099516053e-05
-1.4704853328847e-05
-2.95709202095063e-05
-2.54407852924403e-05
-7.66756642069294e-06
-1.80310438740721e-05
-4.20232486097396e-05
-4.42844024429829e-05
-1.35673328597692e-05
-1.35853449201091e-05
-2.56263832771138e-05
-1.20567015057764e-05
-1.1666636237692e-05
-1.96964239175232e-05
-2.00851531345051e-05
-9.27868707947327e-06
-2.53729130966404e-05
-2.04769790126805e-05
-2.30083667631868e-05
-2.50766601173026e-05
-3.20255131690758e-06
-1.95807167305152e-05
1.00604491966468e-07
-1.96294938527308e-05
-4.485872395707e-05
3.44803346101797e-06
-1.69601159980137e-05
-2.43409076663959e-05
-2.94519515105664e-05
-1.93429789842506e-05
-2.64179117687212e-05
-2.16851207507221e-05
-1.14956304417039e-05
-4.25689668038659e-06
-2.69578127868545e-05
-7.80709255503189e-06
-2.57127444769137e-05
-1.71725411888101e-05
-1.96631691041146e-05
-2.66189684456318e-05
-1.30002739949275e-05
-3.56931281286373e-05
-3.3937694831313e-05
-2.1967546593023e-05
-4.03706656974401e-05
-1.01489142777668e-05
-2.15249678626619e-05
-1.87608836879922e-05
-4.32838297865982e-05
-1.32374216494292e-05
-3.00948812570794e-06
-6.88359529494069e-06
-3.52833071923792e-05
-2.24413661041301e-05
-4.23715908786286e-06
-2.00006095188355e-05
-1.46191247150711e-05
-3.76522655366439e-05
-1.14392814088189e-05
-1.47915227560169e-05
-3.93853685617527e-05
-1.50259829436117e-05
-3.98421124736193e-05
-1.78730688475148e-05
-1.15390010505227e-05
-4.08704885614993e-05
-3.58602371732549e-05
-1.20955351531934e-05
-7.37260817160921e-06
-2.01780688304417e-06
-4.48192902261838e-05
-2.15781695839613e-05
-1.51144411283018e-05
-2.65161046799576e-05
-2.37731917183729e-05
-1.07849889298532e-05
2.53950507910339e-06
-3.04483660062974e-05
-2.12316339039742e-05
1.60427419712101e-06
-2.99174292446912e-05
-7.12872167073206e-06
-3.04021431530969e-05
-2.83514064838212e-05
-1.11305179923597e-05
-3.01535830998097e-05
-1.70125331139073e-05
-3.58955726612799e-05
-2.40058921848354e-05
-4.51663941329842e-05
-3.50097148079656e-05
-2.18935835950031e-05
-3.5918430251947e-05
-3.75834734383195e-05
-1.00390106621365e-05
-3.57855534786653e-05
-1.70555354445216e-05
-9.11643013944867e-06
-4.46148493021311e-06
-2.96442585409087e-05
-2.9913939996774e-05
-6.7310685751248e-06
-2.00357946790043e-05
-4.40616318242188e-06
-1.71994894074132e-05
-2.83555114943154e-05
-1.05925202876129e-05
-4.51578594416045e-06
-3.26575240080886e-05
-2.34001227746333e-05
-1.44167394202427e-05
-3.08365281759342e-05
-2.75399006730254e-05
-1.6365437109586e-05
-1.03120453068375e-05
-1.26060025461001e-05
-3.78089057823719e-05
-1.62676291651745e-05
-7.04504065435897e-06
-1.67234711077113e-05
-2.37195215179354e-05
-2.18002352320724e-05
-3.53561551506453e-05
-3.10105159051157e-05
-3.19952233393147e-05
-2.25600403179222e-05
-2.88142588741709e-05
-2.18834550452937e-05
-3.20701471187636e-05
-2.61158004923464e-05
-8.84100744688042e-06
-2.24890556018473e-05
-3.99404603165916e-05
-1.94880395928996e-05
-2.40246272144088e-05
-2.15214334717697e-05
-1.48033362963046e-05
-2.75578148300543e-05
-1.09053646481248e-05
-1.18166245706176e-05
-1.69181621783182e-05
-2.51413802084557e-05
-3.05982972465913e-05
-2.27364421469433e-05
-3.50164707166263e-05
7.9827461959992e-07
-1.73378008153902e-05
-4.58819692254694e-05
-1.7247561214649e-05
-2.60380355175314e-05
-5.06973116103802e-05
-2.31318662572285e-05
-3.45542945483694e-05
-1.09022805461621e-05
-4.52702220521436e-06
-6.75557408365767e-06
-2.2159595638154e-05
-3.57136382001977e-05
-2.77531686965885e-05
-3.340768758429e-05
-2.64942794018817e-05
-3.86290067290957e-05
-4.19937354097061e-05
-9.41679505456968e-06
-2.47973747212029e-05
1.5989808155955e-06
-1.04623436148996e-05
-4.91826190675376e-05
-2.0774653816552e-05
-1.84097234938888e-05
-6.10536573782913e-05
-2.64967879840779e-05
-4.25283915250929e-06
-1.04061565647057e-05
-1.92736994394097e-05
-2.92285886069465e-05
4.28310495475881e-07
-1.52234045903971e-05
-1.74700052320585e-05
-2.53561965212987e-05
-1.74593007420521e-05
-1.41291756454735e-05
-3.08348123773304e-05
-9.56688956708997e-06
-8.54516965775742e-06
-9.38432564109466e-06
9.33910894212762e-06
-1.4431352316615e-05
-3.25118511063924e-05
-2.56557536966421e-05
-3.53745232864617e-05
-4.61090501197651e-05
-1.93913579483242e-05
-8.89913072383791e-06
-5.59601685967751e-06
-2.01630537782925e-05
-2.41794948198459e-05
-1.28927138062242e-05
-2.40686167767114e-06
-4.09440006373856e-05
-2.37008489706705e-05
6.3263883322638e-06
-2.41301114279863e-05
-1.76902874850758e-05
-2.98876626589196e-05
-2.97540214113116e-05
-5.01106299449485e-06
-3.21916003699309e-05
-3.73994562291896e-05
-3.3599091218696e-05
-1.51920869972897e-05
6.7594004942128e-07
-2.98132626582927e-05
-3.35293732342906e-05
-3.06581374178396e-05
-3.61025807958775e-05
-4.1815423293051e-05
-1.86979097674667e-05
-1.22192977585878e-05
-3.60752115400647e-05
-3.12067323998597e-05
-2.99461886423437e-05
-3.9868735735645e-05
5.77325909886058e-06
-1.96557700365759e-05
-2.69450264522223e-05
-4.19283690480862e-05
-2.61368066460856e-05
-1.99285698919588e-05
-1.48859730780309e-05
-3.13025092471877e-05
-3.68683758321057e-05
-3.94866139201271e-05
-2.23234053580427e-05
-1.21474910424185e-05
-1.14958225297892e-05
-2.99277493160628e-05
-1.19456361408399e-05
-4.83909008969664e-05
-4.08137742917391e-05
-3.92121411712013e-05
-1.09025567807732e-05
-1.88311791520893e-05
-3.79458286839075e-07
-3.19507002325983e-05
-2.32688131780097e-05
-5.8049534585187e-06
-3.62112532690246e-05
-2.92968580416962e-05
-2.26326065909652e-05
-3.1039101042752e-05
-1.91761882907677e-06
-3.01815434202444e-05
-2.86707170322518e-05
8.24766154553363e-06
-2.62483898390712e-05
-2.05622037077068e-05
1.36330742927831e-05
-2.09777947033452e-05
-1.84804621965588e-05
-2.30658078008798e-05
-3.86999196884612e-05
-4.24969398956831e-05
-7.96424716586538e-06
-1.03786143518473e-05
-3.0342535677999e-05
-2.45366968684203e-05
-1.85304064720195e-05
5.95155203830948e-07
-3.76832522184604e-05
-4.12416753834767e-05
-2.78849006397055e-05
-1.17439416291484e-05
1.5940535410054e-05
-1.47665346029915e-05
-2.72479010946787e-05
-3.81942577092058e-05
-3.24440484155761e-05
-3.73700662003297e-05
-1.62211276068731e-05
-2.17368070925374e-05
-1.3419652990295e-05
-4.15773449125831e-05
-1.50964203535408e-05
-3.53461723738707e-05
-2.30138049514563e-05
-1.20009111526762e-05
-4.13515022537005e-05
3.12199292749434e-06
-1.94723584403453e-05
-2.27843535483531e-05
-1.77061881653208e-05
-1.78304130014273e-05
-2.27992186992183e-05
-1.09313058274462e-05
-1.32955601409351e-05
-3.21730463384865e-05
-1.11267321596347e-05
-4.21567227184167e-05
-1.51825892026595e-05
-2.96518842585535e-05
-1.75336025081646e-05
-1.98941290818476e-05
-1.52365512017205e-05
-1.68370443349578e-05
-1.60244724505554e-05
-2.68701230860269e-05
-2.48631176714266e-05
-1.94591567140783e-05
-2.83055138368458e-05
-2.80306910605352e-05
-2.91082207569111e-05
-3.45107475032004e-06
-2.72289450539304e-05
-2.72806440346876e-05
-5.47146947082712e-05
-2.93621683182088e-05
-1.37557832410695e-05
-1.59709256622233e-05
-2.52378377928657e-05
-2.55420440332743e-05
-1.74201601629915e-05
-1.41518557443583e-05
4.03724694440014e-06
-3.8352402640694e-05
-3.68510465659819e-05
2.00762094036323e-07
-2.58005900178729e-05
-3.36515212852097e-05
-1.78097449843472e-05
-2.36389489474995e-05
-2.02140956616683e-06
-1.40908961967297e-05
-3.0827224397657e-05
-3.08755332721541e-05
-1.37872933559999e-05
-5.64023819236787e-06
-2.94300959043869e-05
-2.39712453253682e-05
-2.13549771321442e-05
-2.7486920560487e-05
-2.87477138726365e-06
-2.387551570825e-05
-3.86174602324537e-05
-2.14366042688581e-06
-1.68719949226511e-05
-4.21725833744586e-05
-8.70521933583921e-06
-1.43105208572484e-05
-2.52932371458493e-05
-2.29670884996279e-05
-1.74807950901718e-05
-4.24876768295766e-05
-3.61579804442705e-05
-1.10070877167565e-05
-1.31582449555479e-05
-4.64915981483544e-05
-2.38797176381638e-05
-1.21225001136852e-05
-1.39802625764154e-05
-3.52372774852876e-05
-3.28981622365565e-05
-2.072141887463e-05
-1.3302542180219e-05
-4.46329356261878e-05
-3.53482841452724e-05
2.61061711855459e-05
-1.74410874582519e-05
-2.08462071567958e-05
-2.81980971726789e-05
-3.03215621858395e-07
-4.59911467169206e-05
-1.74643322415162e-05
-2.10590010707902e-05
-2.86544001248144e-05
-3.45306953073154e-05
-3.85231236125437e-05
-2.0338176630072e-05
-2.77211534060014e-05
-4.15119397016738e-05
-3.29237800928146e-05
-2.28557989239255e-05
-2.11101235431069e-05
-1.72372451342986e-05
-2.54802366388599e-05
-2.80577790123852e-05
-3.39837442322296e-05
-1.79314819912708e-05
-4.88287271462234e-05
-3.34577059164754e-05
1.58159217504668e-06
-1.27983599415076e-05
-3.56255530381291e-05
-2.44105204965899e-05
-1.6707716895145e-05
-2.81915233703375e-05
-1.92871124803223e-05
-7.60058153447449e-06
-1.17667375615882e-05
-1.66954124755485e-05
-2.25685595549061e-05
-2.82299625722991e-05
-5.05787867477152e-06
-1.70796463058341e-05
-1.57769899941486e-05
-3.51675594650611e-05
-2.37640958904733e-05
-2.40828895407937e-05
-2.6439817874742e-05
-2.35313354799641e-05
-1.64249867504498e-05
-4.96271674448854e-06
-3.21525383439442e-05
-1.58137024049454e-05
-6.10497482443614e-06
-1.31513904070824e-05
-4.54259109236477e-05
-1.16921802694648e-05
-1.06854108207262e-05
-2.72748098315383e-05
-1.88615768475549e-05
-2.11205710615712e-05
-4.07088298215984e-05
-2.13153370719529e-05
-5.58373845740319e-05
-2.00491542323468e-05
-1.1639496071303e-05
-2.37105109144538e-05
-8.00113609296819e-06
-2.35731324378494e-05
-4.52269004471448e-05
-1.69168904712381e-05
-3.08282751544948e-05
-2.11516220241936e-05
-4.31151554532512e-06
-2.4240580271461e-05
-8.51638071643183e-06
-9.19248074145243e-06
-3.13683412840723e-05
-8.54112622876606e-06
-2.20418390314739e-05
5.24323473155917e-06
-3.19551346857202e-05
-6.45340475556629e-06
-2.05120417615842e-05
-3.3608824469549e-05
-4.35728231667877e-06
-4.26721047684635e-06
-1.4197405056032e-05
-2.66613386522015e-05
-8.1102919118655e-07
3.42297816425317e-07
-1.632473347403e-05
-2.87599135597749e-05
-2.61620690761183e-05
-2.2965793292476e-05
-3.07227199148305e-05
-1.91815682660996e-05
-1.92339535287287e-05
-2.19379372938459e-05
-2.41137312013113e-05
-3.35124500345782e-05
-7.94341869773933e-06
-6.19967110107673e-05
-2.54713198115606e-05
-4.12133425916085e-05
-4.47509997199265e-05
-1.70525386121508e-05
-6.97793121883995e-06
-2.14914767510132e-05
-3.91988695335612e-05
-2.89674817974969e-06
-1.99088133125691e-05
-3.02442604940317e-05
-3.79464901573053e-05
-4.55340357441251e-05
-2.9116949059394e-05
7.86499253508072e-06
-2.82828961643042e-05
-2.0714766566317e-05
-4.40765163819705e-05
1.26396127986614e-05
3.36734919631856e-06
-1.07602873891914e-05
-2.08640970455607e-05
-2.6273869806605e-05
-2.85341334867777e-05
-2.93645834936194e-05
-1.41879301922561e-05
-2.29276287980259e-05
-3.93108333010811e-06
-1.52644734001523e-05
-1.24786019400438e-05
-2.22621316444129e-05
-3.18183808181165e-05
-4.84357511448136e-06
-1.49763537873743e-05
-2.53603025159489e-05
-1.49693921592999e-05
-2.39446001726572e-05
-3.22704095504082e-05
-5.88602046716332e-08
-4.19936020810339e-05
-2.46882552507431e-05
-2.09633120320255e-05
-2.302455270392e-05
-2.63475033670285e-05
-2.43459185586108e-05
-1.43047173715471e-05
-8.37751190764664e-06
-2.70103322495172e-05
-2.39283753812238e-05
-3.08136512031606e-05
-1.03809211956191e-05
-1.94220077112475e-05
3.35940671521344e-06
-1.76283562445213e-05
-1.84025645605102e-05
-2.05613479758198e-05
-2.41238345253182e-05
-1.95755235568462e-06
-4.27170146467707e-06
-2.50489984476754e-05
-3.98388258496126e-05
-2.91778104190709e-05
-1.04084481875213e-05
-3.18692153558377e-05
-2.99339783526773e-05
-1.95918257880518e-05
1.4850118407389e-05
-2.17266783619276e-05
-4.48969024023724e-05
-3.48628239300694e-05
-1.15331111827061e-05
-3.33869560364181e-05
-2.75877956205542e-05
-3.5395699947974e-05
-1.898317365404e-05
-4.60065620778636e-05
-1.42287545332174e-05
-1.5121328450596e-05
-7.36485277618605e-06
-3.43255413260979e-05
-2.05644968558941e-05
-3.17788374106844e-05
-1.18369040851704e-05
-1.7030516794604e-05
-4.02133355703529e-05
-3.03826773429682e-05
-5.00482671057732e-06
-4.96126780782804e-05
-1.11054599451694e-05
-3.06478899936355e-05
-4.60673936619815e-05
-1.78236930559609e-05
-3.48653134352553e-05
-2.24173684526834e-05
-3.59402903482573e-05
-4.10991859321855e-06
-2.37059075738426e-05
-2.05688476139144e-05
-2.40564363770194e-05
-1.40426419782589e-05
-2.95444438824111e-05
-1.57950907587154e-05
-8.66007267600156e-06
-5.7017695436319e-07
-4.51476585250082e-06
-2.48031778441998e-05
-2.31596864037767e-05
-4.00952279620565e-05
2.85941988460517e-06
-2.68191642504335e-05
-2.20767212494415e-05
-3.82565776484096e-06
-1.45435826110509e-05
-1.9431700982952e-05
-3.31519246076951e-05
-3.04125343939317e-05
-1.0764413123645e-05
-1.11194450296357e-05
-2.57291189784691e-05
-5.04978473577161e-05
-2.25137967765408e-05
-3.64833661609278e-05
-2.91819211814651e-05
-2.34366457896174e-05
-1.79941530264081e-05
-3.56196272079468e-05
-2.79801406256216e-05
-3.19860819269826e-05
-2.22403135135353e-05
-3.42209009901953e-05
-1.45014113284391e-05
-1.63192792092838e-05
-1.16348685424636e-05
-2.49574071972145e-05
-1.66369737291725e-05
-2.99962702688695e-05
-1.82166073288257e-05
-2.65122937079409e-05
-5.99044157975798e-06
-1.35884378525532e-05
-4.80453555222927e-05
-1.86711317101948e-05
-1.94108128659056e-05
-2.21914803398634e-05
-5.58113641081649e-06
-2.50159336765935e-05
-8.95408237030405e-06
-2.56338969807759e-05
-3.60573842764229e-05
-3.51434919713857e-05
-1.45684576870913e-05
6.47504520880857e-06
-4.65995618115626e-05
-1.67455625315063e-05
-1.70322661347319e-05
-3.3729408294299e-05
-2.96610431769059e-05
-2.3573880097729e-05
-2.43113085776095e-05
-3.7771580354293e-05
-4.14896860510896e-05
-9.40084477334157e-06
-2.77068157309074e-06
-2.42660535053076e-05
-3.02446175746474e-05
-1.31615966622883e-05
-4.19646100906551e-06
-3.56373042229624e-05
-4.11372099438134e-05
-1.8486480460551e-05
-2.95452096523951e-06
-2.67805310515005e-05
-2.84693204075976e-05
2.9429436327271e-06
-2.21046068846177e-05
-3.5163045184922e-05
-2.8878952020189e-05
-3.68335516335389e-05
-2.94302402744279e-05
-1.97104324976071e-05
2.56105551578951e-06
-2.28207879556246e-05
-1.5804414033232e-05
-2.47506501924617e-05
-1.81971789998734e-05
2.19327469969638e-06
-3.03029935577085e-05
-4.11876767894537e-05
-5.06170861977303e-06
-3.15342919424518e-05
-2.24614317856815e-05
-2.26547718106241e-05
-1.64189964067669e-05
-2.99588819403564e-05
-4.07689984369834e-05
-5.20870531134517e-06
-2.37307867855347e-05
-2.19866084694277e-05
-6.69036320714378e-06
-1.15565641490328e-05
-1.77888116873704e-05
-3.52617493108978e-05
-1.52093927323218e-05
-2.04489437006645e-05
-1.63231103528496e-05
-2.11060383618889e-05
-2.50228815663377e-06
-1.71140711281553e-05
-5.07066272920759e-06
-3.12650121259118e-05
-2.46163262366174e-05
-2.00600269221207e-05
-2.65933398804992e-05
4.64119288390857e-06
-3.73204926598771e-05
-9.08425679611886e-06
-1.66007326758851e-05
-1.3846732963414e-05
-4.29363499569904e-05
-2.1389233037554e-05
-2.37133632295674e-05
-1.48084798735457e-05
-6.54334662070544e-06
-1.13524466145915e-05
-1.09186592407303e-05
-1.36643409151799e-05
-3.29947351373064e-05
-3.98939908426652e-06
-3.4529790920791e-05
-1.35557528674514e-05
-1.39478209136273e-05
-3.18529085608477e-05
-2.6705425640562e-05
-2.59694460997997e-05
-5.62048499557555e-05
-3.17518638793046e-05
-2.52539959165225e-05
-3.17275872140869e-05
-1.01166316304412e-05
-2.07188984731737e-05
-3.4612532312484e-05
-2.21794631693974e-05
-1.05992318943508e-06
-4.29007329757598e-05
-3.42974705187409e-05
-1.40147221943021e-06
-1.19548587829403e-05
-4.43395468620887e-05
-1.7626781838791e-05
-1.07007218437172e-05
-2.40046796783731e-05
-2.30853343931144e-05
-5.88918354505369e-05
-2.56347774092174e-06
-1.81205460469657e-05
-3.20132441981294e-05
-1.07371884965906e-06
-4.24620222803598e-05
-9.41685771630845e-06
-3.29155591333688e-05
-7.92535393088948e-06
-1.15771569175182e-05
-1.74359239545799e-05
-1.29943752532306e-05
-3.69146247005625e-05
-3.04824338373102e-05
-2.98017914343629e-05
-2.45291106257358e-05
-2.25803244498854e-05
-1.76563019021013e-05
-1.44831271449067e-05
-3.98081576687994e-05
-3.3650460134678e-05
-2.72207173800882e-05
-1.42441790606366e-05
-2.92207677044379e-05
-1.07205499959875e-05
-3.38127941470913e-06
-3.56851535462162e-05
-3.79467290136788e-05
-2.40152155583716e-05
-2.60842639839271e-05
-2.0999047271182e-05
-7.94199998442636e-06
-1.76266653019865e-05
-2.51240930417895e-05
-3.16626787377531e-05
-3.93714490667308e-05
-1.09042218591179e-05
-2.21121372260744e-05
-1.6760101053114e-05
-1.94499114712091e-05
-1.34166105366872e-05
-3.68658978165746e-05
-1.86864114981753e-05
-2.80248568186789e-05
-1.72788196089956e-05
-3.58483105001606e-06
-2.39533209958271e-05
-2.30436608120436e-05
-1.71861009822576e-05
-2.1263536836666e-05
-4.1680359115969e-06
-2.54369314102723e-05
-2.54663962931691e-05
-1.60232978270238e-05
-1.21256125587049e-05
-2.97473445785345e-05
-2.82879883267325e-05
-8.28673264648787e-06
-2.72313851958051e-05
-3.46219128536209e-05
-2.6681250449258e-05
-8.22023899331364e-06
-4.71488046190766e-05
-3.63751381369347e-05
-2.25288550732546e-05
-2.08323854510932e-05
-2.77584955477759e-05
-4.24655423990923e-05
-4.71056039534509e-05
-1.37116827867329e-05
-4.73303410992528e-05
-5.54246508901795e-06
-3.18600562526521e-05
-1.42471164054086e-05
-3.42023529818705e-05
-2.50009503633193e-06
-3.14776916519424e-05
-3.31851326337451e-05
-2.22199330269661e-05
-1.48357479539871e-05
-1.67865809933756e-06
-2.86981370339312e-05
-1.49895449808004e-05
-1.0391691339553e-05
-3.43439746185143e-06
-3.71985432323088e-05
-1.02610795644142e-05
-3.2961155264574e-05
-2.82957550212762e-05
-2.84895931646144e-05
-2.31551893263822e-05
-3.17079464954443e-05
-3.3272521161853e-05
-4.20313500235817e-05
-6.93991874641796e-06
-4.03754954933485e-05
-7.75965707558651e-06
-1.00793850590588e-05
-3.24417442728448e-05
-7.43282803957722e-06
-2.31245303579604e-05
-2.13217803407549e-05
-9.6191406047699e-06
-3.21153093853495e-05
-1.22808580392488e-05
-6.24943324460734e-06
-1.02989057405893e-05
-2.37724905106722e-05
-1.77000317437654e-05
-3.6887229432818e-05
-4.88306128974699e-06
-1.85342471504079e-05
-3.36563330904508e-05
-3.90047928555041e-05
-2.86408024661152e-05
-2.19127854027114e-05
-1.93592599422168e-05
-1.56712491287848e-05
-5.66350548212305e-05
-2.35519590284913e-05
-3.58473537159984e-06
-2.66720749449714e-05
-2.58734814484848e-05
-4.14232281136805e-05
-2.44552411383431e-05
-6.2577872632978e-07
-2.8613686627762e-05
-3.27170749641346e-05
-1.83943011755942e-05
-1.94027783492438e-05
-3.79810191060397e-06
-2.88431732487e-05
-3.29004407741488e-05
-2.2376053052384e-05
-5.07847468568229e-05
-3.56956070139294e-05
-9.63133330505618e-06
-4.01996281541076e-05
-3.74326200654199e-05
-2.61521656795701e-05
-1.88344651315872e-05
-3.16953664613693e-05
-4.327772633392e-05
-1.91214452043952e-05
-4.92775324267763e-05
-3.51121818492653e-05
-1.19697724038366e-05
-1.84358592215226e-05
-4.43429259642475e-05
-2.12027622345649e-05
-3.07649765163625e-05
-3.44064492200909e-05
-3.22378195017101e-05
-2.97017327733192e-05
-2.62218090647154e-05
-1.77156996003033e-05
-9.34305277535491e-06
-2.19611090973761e-05
-2.48512644050974e-05
-1.03606910961124e-05
-2.84348628182491e-05
-1.56133634627186e-05
-2.96663478077535e-05
-2.79377730007438e-05
-2.69286351863399e-05
-2.93396060725872e-05
-2.39175244806729e-05
-3.13612006770287e-05
-3.4730290384262e-05
-3.12005859403514e-05
-5.34675220894519e-07
-2.84382113087893e-05
-3.05647895437087e-05
-3.52783909519939e-05
-2.23181474272756e-05
-7.25900556625065e-06
-3.38574842074115e-05
-1.28941861763137e-05
-1.6785281888441e-05
-5.54267551987521e-06
-1.63115800697162e-05
-1.53431696525557e-05
-6.93286076373462e-06
-1.40200988011002e-05
-1.09553723974502e-05
-5.71373385749808e-06
-1.27773866884537e-05
-4.21313445889556e-05
-1.3096681667313e-05
-1.22837547612786e-05
-2.0071064558735e-05
-9.771447808657e-06
-1.24234250407793e-05
6.830035001587e-06
-2.44376659976127e-05
-4.63284527226395e-05
-2.49890221107886e-05
-1.22482450842982e-05
-2.34142304251021e-05
-2.62048215081752e-05
-3.74473913333216e-05
-3.21451268117899e-05
-1.2428465971855e-05
-1.94250721752003e-05
5.83852683421293e-06
-2.92697117029537e-05
-2.83041948620915e-05
-2.46270606958978e-05
-1.59570422672143e-05
-2.42199248733795e-05
-3.00866474186032e-05
-1.09608221627372e-05
-2.45509969520051e-05
-2.80220286598823e-05
-1.60141596616002e-05
-2.98257640961981e-05
-3.89099761939255e-05
-1.48401113882951e-05
-3.73749044275251e-05
-2.00418584103408e-05
-4.37905273166798e-06
-3.52717790407598e-05
-3.59376891860165e-05
-3.7774303048255e-05
-3.21327352027756e-05
-1.29931128404681e-05
-1.01266901191062e-05
-3.31803150924494e-05
-2.87478448421074e-05
-2.02367783243004e-05
-2.58709345379115e-05
-1.66393978174082e-06
-4.1333876696457e-05
-1.45198387795106e-05
-1.87597313706683e-05
-3.0601118287465e-05
-2.97051827037953e-05
-3.06952640269138e-05
-3.30755924438933e-05
-2.00981345343356e-05
-1.71913033985094e-05
-2.69812557153375e-05
-3.19679374272913e-05
-1.43807252267024e-06
-3.62492319290912e-06
-2.00342511207243e-05
-2.76560121279675e-05
-3.44730416995534e-05
-3.19392933512337e-05
-1.1692102177425e-05
-2.55319330794197e-05
-2.82752021749858e-05
2.5518556512649e-06
-6.08931368044699e-06
-2.59663661018072e-05
-7.08692616310226e-06
2.31882879222131e-06
-2.28412212546076e-05
4.93164029183855e-07
-9.8039676957271e-06
-1.34475297635167e-05
-2.17743706855678e-05
-1.77415010419522e-05
-1.20110676875833e-05
-2.81807789527568e-05
-3.4325195198779e-05
-4.71843097972314e-05
-1.71852670116942e-05
-2.4671916720329e-05
-2.76976054172146e-05
-6.05161537627826e-06
-1.29142210355599e-05
-2.73816613856068e-05
-4.85970948597925e-06
-1.91085944326754e-05
-2.7059876291265e-05
-1.51867406096387e-05
-2.34999254319798e-05
-2.98166600638281e-05
-3.94639544848001e-05
-2.1768262509714e-05
-1.2820949557968e-05
-3.7639128021033e-05
-2.10050297288845e-05
-1.81274644616593e-05
-3.04295755529498e-05
-1.60656553890076e-05
-1.00598119643894e-05
-1.00227958792079e-05
-3.62894564090085e-05
-4.67615806306291e-05
-7.69571560809073e-06
-1.29495486137776e-05
-8.37321882821558e-06
-8.86134916849906e-06
-2.62903269153551e-05
-2.04783684335167e-05
-1.73128856529272e-05
-2.17560566302245e-05
-8.67286820609979e-06
-3.05452947605068e-05
3.51531703834022e-06
-2.97765575602263e-05
-1.74901411780454e-05
-2.48984018578901e-05
-7.48144822612875e-06
-6.73417188108829e-06
-3.48123210387906e-05
-2.79596923653001e-05
-8.25677882384974e-06
-3.61861086993825e-05
-1.86300574076699e-05
-2.90612268727807e-05
-2.13358365537608e-05
-1.72280908692241e-05
-4.10352667643207e-05
-1.34661205861776e-05
-4.63684537239328e-05
-2.80947568751066e-05
-4.47988379971784e-05
-2.97267081415808e-05
-1.33238860731903e-05
-3.19543316900131e-05
-2.69350715117306e-05
-4.48751144781564e-05
-2.88465017328213e-05
-3.65936363367641e-05
-3.01229500686928e-05
-1.46795201610139e-05
-1.58861749309186e-05
-3.4561009078064e-05
-2.60807039345762e-05
-1.26768591312532e-05
-1.5612501570317e-05
-1.60836903828545e-05
-1.27305339775417e-05
-2.56353937019347e-05
-2.58508271402864e-05
-3.22588095148034e-05
-3.20833190935943e-05
-2.72007213364512e-05
-4.42366609915609e-05
-3.78218621631238e-05
-2.21614512833886e-05
-1.95893604101338e-05
-2.74550010821022e-05
-5.68775892507221e-06
-9.00549548863033e-06
-1.71738903360238e-06
-2.16736608164326e-05
-2.2946522746615e-05
-2.13423553974851e-05
-1.05032708175058e-05
-1.67757727528484e-05
-4.15831024837973e-05
-3.50268820376994e-05
-3.56586481275472e-05
3.26727300954332e-07
-1.71778318100589e-05
-3.11197764084011e-05
-2.26526990073649e-05
-6.32980056635642e-06
-1.94921897881982e-05
-1.72478343968694e-05
-3.86846720227961e-05
-3.10165587678729e-05
-1.77889423383279e-05
-3.77231349745478e-05
-1.07084650819277e-05
-1.97143475990675e-05
-1.11100865874826e-06
-3.36865824149873e-05
-1.55079993520358e-05
-9.38417855563968e-06
-4.92062273068453e-05
-2.27091595038017e-05
-2.69981950616706e-05
-5.32365650242821e-05
-3.57609271882183e-05
-2.88065728663179e-05
-2.43538565289282e-05
-2.55592976640298e-05
-1.47940177265073e-05
-8.1645426770531e-06
-3.09836356269964e-05
-1.79644329393356e-05
-3.75089779125866e-05
-2.92377431183987e-05
-1.78914587922202e-05
-2.1976673879716e-05
-1.90621642474802e-05
-9.52406805794198e-06
-4.26857448163537e-05
-2.12554004122521e-05
-2.52107177847545e-05
-2.45776552095375e-05
-1.80574253540834e-05
-3.12113448431029e-05
-2.54681677066956e-05
-4.11274242155665e-05
-2.35915792483095e-05
-4.82091837270543e-06
-4.85271065346021e-05
-2.06741941042874e-05
-2.09253028717085e-06
1.11980516059391e-05
-1.4077240509143e-05
-3.74471749546576e-05
-1.00684454405533e-05
-2.63413979297191e-05
-1.1215082651422e-05
-2.25276572566899e-05
-4.4794230225131e-05
-1.6837264412245e-05
-1.93055504532707e-05
-4.18241937889412e-06
-3.38365940970066e-05
-1.88679212962299e-05
-2.40813734813496e-05
-2.16105176023948e-05
-1.83121917840515e-05
-2.03073917996145e-05
-2.50462039326962e-05
-4.30788113142636e-05
-6.20778471521867e-06
-3.31474492072576e-05
-1.89110991830489e-05
-4.451172083643e-06
-2.15665433811374e-05
-3.1962455621398e-05
-1.41097508486578e-05
-1.71686346789311e-05
-1.56535877141031e-05
-7.8263199786138e-07
-3.54973435353677e-05
-3.22602305105282e-05
-2.03185665707693e-05
-4.21563547309143e-05
-1.04842686004406e-05
-4.46897128743042e-05
-1.91885988770666e-05
-2.61852466815752e-05
-9.97354659904719e-06
-2.04628365211204e-05
-2.3934648247571e-06
-2.91402332527215e-05
-3.38026208789169e-05
-2.11494453701322e-05
-1.42686460309864e-05
-9.38624920534961e-06
-2.07931357649652e-05
-3.2399865391673e-05
-1.46582060616252e-05
-1.11475057809842e-05
-2.23815715053092e-05
-4.47346498168306e-05
-1.60674615581202e-05
-2.21972156037193e-05
-4.5690795896139e-05
-1.62673179743662e-05
-6.85544567927913e-06
-3.06476152292103e-05
-1.97668525531186e-05
-1.42938125285877e-05
-3.26220408188009e-05
-2.58764585535062e-05
-1.8764281437478e-05
-3.94606666874047e-05
-4.45489528582271e-05
-1.9430464545213e-05
-2.96933928990199e-05
-9.46988738131007e-06
-1.70578291926517e-05
-1.43896212056472e-05
-2.96139712471593e-05
-7.92962767408695e-06
-8.42322117310402e-06
9.22020155247116e-06
-3.22020251668398e-05
-3.53417778851151e-05
-2.30827553438627e-05
-8.79892834199309e-06
-3.0192633374082e-05
-9.2665348784513e-06
-4.67525360808364e-06
-1.32101892982232e-05
-1.8361290668054e-05
-4.09605650194475e-06
-3.10517534216472e-05
-2.70311211308857e-05
2.82687074629424e-07
-1.62578605354885e-05
-2.25862834034112e-05
-3.15283048233379e-05
-1.11976869923903e-05
-7.65667276060386e-06
-1.38571825109989e-06
-1.61151735025315e-05
-5.56271773346774e-05
-1.90938407643789e-05
4.24508647634743e-06
-3.68524486708579e-05
-2.08274611485751e-05
-1.99715940237887e-05
-2.99256629997054e-05
-1.13613297003715e-05
-3.21428056063282e-05
5.77470095388891e-06
-1.48399469558665e-05
-3.09484709270926e-05
-2.43012481236346e-05
-2.12068956098759e-05
-4.20221238243208e-05
1.74156838523105e-06
-6.30692322706825e-06
-1.75661143912371e-05
-1.05857432143632e-05
-6.54934876808943e-06
-1.66018826204468e-05
-7.93167446232849e-06
-1.37624531313698e-05
-1.54101299066995e-05
-3.30329930422226e-05
1.15260860531646e-05
-2.2568488740669e-05
-2.16318570586474e-05
-1.06545440625608e-06
-4.14834791626227e-05
-9.34433935260745e-07
-1.71516164937364e-05
-2.57307059884206e-05
-1.83275597102908e-05
-2.64910077227299e-05
-6.9845835888836e-06
-3.18581382762883e-05
-4.60266003764234e-05
-1.84966255320107e-05
-7.24349705598601e-06
-1.82037131569189e-05
-1.25219822816589e-05
-8.45667202833246e-06
-2.06841780288518e-05
-3.9390975060628e-05
-2.15925044051288e-05
-1.8277637013475e-05
-2.31062513837724e-05
-2.69537878672487e-05
-4.83260413291027e-05
-1.95164000906069e-05
-3.77105116746386e-05
-2.70001789731967e-05
-2.45410473930703e-05
-2.18558684920705e-05
-2.64630783443336e-05
1.01762988772204e-05
-1.14919509361776e-05
-1.89994932328826e-05
-1.30139192712603e-05
-3.43177300882051e-05
-3.67960192765795e-05
-1.2059703225372e-05
-1.89725426152162e-05
-3.03981845326805e-05
-1.72508362857585e-05
-1.73540070347124e-05
-4.26951634264735e-05
-3.62158199915148e-06
-1.01277197890107e-05
-1.55343376595605e-05
-2.01393125678559e-05
2.10891245578904e-05
-1.11569374957397e-05
-6.07019035123875e-06
-2.55297109214241e-05
-2.48943223766678e-05
-2.50532619881621e-05
-2.66038596432249e-05
-2.1150127475085e-05
-3.51952909338511e-05
-1.05787861074248e-05
-3.7604800664485e-05
-1.64924603568033e-05
-8.99564502176419e-06
-3.82310978785241e-05
7.12481066105489e-06
-3.86232953708346e-05
-3.94794971288821e-05
-3.46295759548617e-06
-2.93967619532673e-05
-1.71410067054438e-05
-3.10322570356543e-05
-2.72193000291411e-05
-5.11056477418611e-05
-2.7026307543817e-05
-2.48076797830023e-05
5.78301155664144e-07
-2.58787182949191e-05
-2.76247311119297e-05
-4.1392932275014e-05
-2.58860113562427e-05
-3.58543001796801e-05
-1.49733149551766e-05
-3.40036790142691e-05
-1.8414188266591e-05
-2.40394320887252e-05
-1.43481088404948e-05
-2.64034252621496e-05
-3.87485637078498e-05
-1.73314216514498e-05
-1.92902626611766e-05
1.61888288984595e-06
-1.56393243263558e-05
-3.21243582985731e-05
-1.57156177352487e-05
-1.86889258108125e-05
-2.26304806202328e-05
-3.22571692360346e-06
-2.52422196597111e-05
-2.7769155497726e-05
-2.89364822203017e-05
-2.84332462934401e-05
-1.85236817152057e-05
-7.47433407160738e-06
-1.30638473408281e-05
-1.818818256662e-05
-3.2092955740609e-05
-3.63372680082137e-05
-2.38770378510228e-05
-5.17031906215195e-06
-1.21485646722814e-05
-2.00229445296648e-05
-2.99196475422493e-05
-5.51077455348336e-05
-1.8675301537577e-05
-1.24852045431654e-05
-2.86751693766131e-05
-1.28488516699029e-05
-2.22404196167977e-05
-2.60591799904776e-05
-2.18581202347865e-05
-1.99888615171165e-05
-2.66535930584647e-05
-4.92530819790041e-05
-3.42327003954959e-05
-1.04214073968177e-05
-1.90075368668388e-05
-2.22094884159169e-05
-2.44638487701355e-05
-2.83903667250303e-05
-1.6513812006557e-05
-1.99565563309248e-05
-3.58908502317059e-05
-1.8808425635366e-05
-1.61323012864169e-05
-2.72639950896992e-05
-2.36828401854004e-05
1.90921697529465e-06
-4.94384287108438e-06
-4.26350538105384e-05
-4.73844184850204e-06
-2.19155508439868e-05
-2.7910475388271e-05
-1.51167407642639e-05
-2.59994176883729e-05
-1.60098098908811e-05
-3.27238210228982e-05
-2.95889368738886e-05
-6.99937937155607e-06
-1.6870125959757e-05
-2.36895628534031e-05
-3.86872208357629e-05
-3.22933011369759e-05
-1.88575634599924e-05
-8.55034350999652e-06
-2.70860244526662e-05
-2.04641112108394e-05
-2.09310838145334e-05
-9.46062893268421e-06
-3.38440207193302e-05
-2.57501092283408e-05
-1.09143221074434e-05
-3.66832441669e-05
-4.88773517316619e-05
-2.46202522538244e-05
-2.48215582076042e-05
-1.53779694385217e-05
-2.75385005591798e-05
-5.40352546760982e-05
7.00393848755458e-06
-3.82257355729765e-05
-5.05263383744222e-05
-1.57089709410985e-06
-3.11988324635528e-06
-1.03386316482211e-05
-1.96312409585063e-05
-2.142196128279e-05
-2.66920352920437e-05
-3.81459335432441e-05
-3.69183140328751e-06
-1.88914024740002e-05
-2.73869232463869e-05
-2.89262365457679e-05
-9.55071975216385e-06
-2.21272715128269e-05
-1.98408368733074e-05
-2.55833465688332e-05
-2.2066123772709e-05
-2.23626441297775e-05
-2.68002521891342e-05
-1.28940926261944e-05
-2.41906776419235e-05
-1.0634617409211e-05
-2.45047625661744e-05
-1.80657024835833e-05
-2.6104800424533e-05
-1.18320376692743e-05
-3.72051856273776e-05
-3.50240662486911e-05
-2.62597547242741e-05
-2.46684687008892e-05
-3.08502528255103e-05
-1.44311113865691e-05
-2.9117909293461e-05
-3.62752648967125e-05
-2.23764152095549e-05
-3.16214337376294e-05
-1.49347119683665e-05
-1.73189263171331e-05
-1.38695852174307e-05
-3.9819263648735e-05
-2.3700374899181e-05
-2.04733172587249e-05
-4.10539974673573e-06
-2.44761500029282e-05
-3.34930416917316e-05
-2.01738575170209e-05
-1.71457830386484e-05
-3.7451822967017e-05
-3.36009942042309e-05
-1.27855794800607e-05
-2.56050413402658e-05
-2.45746275179571e-05
-1.94006562622049e-05
-2.97655400493273e-05
-3.7033043106539e-05
-4.06707716272545e-05
-2.01599943401669e-05
-1.65356302186233e-05
-2.40392687644282e-06
-2.61114481370588e-05
-3.07694042754384e-05
-3.32548631236509e-05
-3.37219584690644e-07
-2.30408541668584e-05
-1.22324969117277e-05
9.87058221512276e-07
-1.56513872185111e-05
-1.92196647276102e-05
-1.06466243103501e-05
-3.07160410725112e-05
-2.2640823502696e-05
-2.39879094145025e-05
-2.89523247462379e-05
-7.19365114819637e-06
-3.95187242676194e-05
-2.63547561285194e-05
-3.62230834578013e-05
-1.35521281565726e-05
-3.24789121838028e-05
-3.90319559517941e-05
-1.50404517575797e-05
-2.00688507339145e-05
-1.9911177689889e-05
-1.60782177365732e-05
-2.64684435951312e-05
-2.41740133381865e-05
-3.3071788711291e-05
-3.70385236683592e-05
-1.03718163388133e-05
-2.85214361473879e-05
-4.4710384116983e-06
-2.13051424683074e-05
-3.31062015693328e-05
-3.98057055276204e-05
-2.25627017166356e-05
-9.38441617495454e-06
-2.6738655443198e-05
-2.59264907094743e-05
-2.23965500533591e-05
-3.92604353281344e-05
-2.90816271968999e-05
-2.1379278456274e-05
-1.87092097325466e-05
-1.54177443609666e-05
-2.10494953883354e-05
-1.89904046980286e-05
-3.68576735872054e-05
-2.0901836106931e-05
-1.04465701802064e-05
-2.45169317565946e-05
-2.37229046967216e-05
-2.67776501428285e-05
-1.74954088992387e-05
-3.78636717695438e-05
-4.06419125479652e-05
-2.82413277927472e-05
-3.02462270158741e-05
-1.87314830696481e-05
-3.76573534797555e-05
-4.26228251690808e-05
-1.59953891830818e-05
-1.85013676792747e-05
-1.75909718776399e-05
-2.3668946869166e-05
-2.46503709311286e-05
-2.25743424816775e-05
-2.12352880384306e-05
7.83281062156862e-06
-1.38501614555233e-05
-1.8299995077004e-05
-1.75005228141114e-05
-3.63081432388352e-05
-2.78499536867258e-05
-2.60593768975913e-05
-3.12048135483612e-05
-2.15952634362042e-05
-4.29120034580447e-05
-3.55251105408348e-05
-3.46487254626018e-05
-7.40620082263173e-06
-1.12379449328411e-05
-1.18305896733998e-05
-1.16872364349303e-05
-3.05000784709341e-05
-4.10289921871347e-05
-2.39811426721632e-05
-2.11156441887069e-05
-2.10438544525729e-05
-2.08258007919889e-05
-4.58237525032397e-05
-1.27026752732786e-05
-2.75583106525858e-05
-1.88996627672899e-05
-3.63214038345254e-05
1.0487082579945e-05
-2.35692858505253e-05
-1.75768469122107e-05
-2.24676338596855e-05
-2.98025685426385e-05
-3.8687210370921e-05
-1.64145465362572e-07
-2.32646238777611e-05
-3.92596379486718e-05
-1.64366790594806e-05
-3.92543604167059e-05
-4.16633510575636e-06
-1.56568984518547e-05
-3.80851608702913e-05
-2.91674831172497e-05
-3.48916121753218e-05
-4.75308870232646e-05
-4.36372874585716e-05
-3.84786314988382e-05
-4.87056913509391e-05
-3.95499969459916e-05
-3.4899130351382e-05
-1.08036417226771e-05
-4.09753624807735e-05
-3.02858383808723e-05
-2.7773423011355e-05
-3.6868462130227e-05
-1.90913255068209e-05
-1.67246520957205e-05
-1.13261733865709e-05
-7.51032716994403e-06
-8.88724416410422e-06
-5.3234671582323e-06
-6.81161507766718e-06
-1.74387163513441e-05
-1.00448784818476e-05
-2.42100537044489e-05
-1.26169034868991e-05
-1.28314239432303e-05
1.13801379985152e-07
-3.55745494306507e-05
-1.73517962051226e-06
-3.1788031317223e-05
-2.9647218385778e-05
-2.06205752586318e-05
-2.64505736106748e-05
-1.77300756414054e-05
-2.15367987547743e-05
8.52527678494416e-06
-2.59301037330777e-05
-3.84936624682263e-05
-2.4702250995571e-05
-1.96146941641998e-05
-1.34588679228418e-05
-1.94088916180517e-05
-2.97584020979694e-06
-3.64559630983375e-05
-1.31036326103491e-05
-2.36019082114675e-05
-2.88470286595814e-05
-2.08952131439668e-05
-1.05034094305831e-05
-9.10361531205427e-06
-2.61906078609985e-07
-1.35112385792055e-05
-2.54260771794164e-05
-5.08397432744795e-06
-1.66617366232412e-05
-1.13510400799832e-05
-2.57228783613176e-05
-1.45500598067041e-06
-3.54826109056575e-05
-3.11503250683757e-05
-3.0958552975574e-05
-3.92519509280221e-05
-3.17356039541985e-05
-2.94909696564751e-05
-2.38874935887554e-05
-3.62319339152626e-05
-2.88817828419597e-05
-2.48385481858691e-05
-3.27725442337421e-05
-2.55622554983321e-05
-2.73697424663941e-05
-1.90096462163352e-05
-1.93001554569356e-05
-3.11766995014432e-05
-2.45719356475758e-05
-1.56074419089579e-05
-1.91406922319215e-05
-1.49168692256436e-05
-1.83305620781871e-05
-2.84437415367659e-06
-2.05134621267404e-05
7.35014970301418e-06
-2.38397461424989e-05
-7.77033610193639e-06
-1.31104028866303e-05
-1.97477573680562e-05
-1.17571491646833e-05
-3.09203746632612e-05
-9.74366475680273e-06
-3.89688194720973e-05
-2.0735783408473e-05
-2.1642846769196e-05
-2.76608309405173e-05
-4.2939364268889e-05
-1.1961426410495e-05
-3.09348006788325e-05
-3.32252562434483e-05
-1.9253180639896e-05
-2.22431333495782e-05
-2.27947924788725e-05
-1.05733115432936e-05
-3.22014615014253e-05
-1.85073838654209e-05
-3.15806831389085e-05
-1.93528380127314e-05
-2.73511335224326e-05
-5.16246100572242e-05
-3.37711507343787e-05
-1.11044725254941e-05
4.00729706802106e-06
-2.48089896506826e-05
-4.1024550548532e-05
-2.50804341741345e-05
-2.13967784755068e-05
-2.12246154183225e-05
-1.23717971305194e-05
-3.58682261824528e-05
-1.21784025609201e-05
-1.86869160626495e-05
-3.11647638472783e-05
-5.01838774324631e-06
-3.13744981987693e-05
-2.13221371474232e-05
-1.77525995076216e-05
-9.49348263621845e-06
-3.21063407341634e-05
-2.15772148789113e-05
9.30557552861353e-06
-2.87314062729013e-05
-2.32372738879178e-05
-6.96257663186134e-06
-7.95498055517903e-06
-1.00877142425152e-05
-2.15797709807668e-05
-3.00963398761182e-05
-3.29623244024705e-05
-2.81942978045943e-05
-2.69758346273179e-05
-3.33045601901568e-05
-2.62696883866958e-05
-3.37885953913512e-05
-3.56382750846347e-05
1.21787114951982e-05
-1.59028611377717e-05
1.48879599885504e-05
-4.95856092381971e-06
-1.92910527297935e-05
-1.79329475111895e-05
-1.21394676864159e-05
-4.81560065018648e-05
-2.20574323933175e-05
-2.48597690841886e-05
-1.35038335113748e-05
4.04459107266525e-07
-2.25075947178787e-05
-4.13506112337395e-05
-3.1584747598113e-05
-2.4399054764744e-05
-1.69747334598387e-05
-2.30302825502464e-05
-1.58697135102877e-05
-2.04207254693171e-05
-1.72657566034252e-05
-1.55412739074869e-05
-3.40413819653996e-05
-2.110409398721e-05
-2.88567404313718e-05
-1.98917908540663e-05
-2.96054197588454e-05
-2.80696726982845e-05
-5.0847971928396e-05
-1.86035984125539e-05
-1.81697546650074e-05
-2.19319537126917e-05
-5.29166134063349e-05
-2.24645820903032e-05
-2.93919633018237e-05
-1.61374806431973e-05
-1.61086097556901e-05
-2.68039112622498e-05
-2.32823828793796e-06
-1.15217872557356e-05
-3.48262800011833e-05
-1.9346287800667e-05
-8.90451594967667e-06
-4.11789947786066e-06
-2.12255974501167e-05
-8.77918492819618e-06
-1.81767541818011e-05
-2.15699573271236e-05
-2.8978576616185e-05
-2.92527365653346e-05
-3.54263605989873e-05
-1.67516149717252e-05
-2.7811353053756e-05
-2.12118351254635e-05
-2.64890135611789e-05
-1.37850136475769e-05
-5.21004235550484e-05
-3.54235522103977e-05
-1.32766322623998e-05
-2.96265204984042e-05
-3.73429632172209e-05
-1.83141428328162e-05
-2.36436015100368e-05
-2.98410095146433e-05
-4.09310115657437e-05
-1.06654387942649e-05
-2.31386232497592e-05
1.74069395388805e-06
-2.83493687839348e-05
3.67646809091294e-07
-5.88935348993307e-06
-1.80074749712577e-05
-4.25650335237832e-05
-2.99366814133685e-05
-1.02212880584346e-05
-2.37484835938364e-05
-2.97935444829569e-05
-1.82515260840533e-05
-4.84462682408427e-05
-4.168472463867e-05
-2.0251024991272e-05
-3.02197276657384e-05
-3.32133092950547e-05
-1.75102977553945e-05
-1.28402337360838e-05
-6.16648066288258e-05
-2.8058683121886e-05
-1.77299796206726e-05
-3.92689255817982e-05
-2.56177952473968e-05
-2.32935256920155e-05
-4.20536337748311e-05
-1.92004260047072e-05
-3.69468684882835e-05
-2.58603209091186e-05
-4.50229361080517e-05
-3.57031494753813e-05
-3.79820678326339e-06
-2.77163889470851e-05
-9.06991483298825e-06
-2.9591052956081e-05
-3.01230259936203e-05
-3.22793739307977e-05
-3.82206685519136e-05
-1.11679577081089e-05
-2.27533637148793e-05
-1.54372774771958e-05
-2.05142680949729e-05
-1.78132047847226e-05
-4.46984429871621e-05
-4.27470140223456e-05
-2.04920499744522e-05
-4.01917833973313e-05
-3.18166885918686e-05
-2.19829092796865e-05
-1.41629848457855e-05
-2.20888829067662e-05
-2.81682437135341e-05
-8.10448428197038e-06
-1.8988182017944e-05
-3.08961787955825e-05
-4.97967346301259e-05
-3.45659263369413e-05
-4.24292210469283e-05
1.05001000855278e-05
-4.97627982511137e-05
-2.5928471846604e-06
-1.25974895383438e-05
-4.75814371939729e-05
-2.91115672200576e-05
-9.72629988045718e-06
-7.60186648428822e-06
-1.85524875949469e-05
-8.43163765243374e-06
-3.60498997883284e-05
-2.49980864812488e-05
-1.34884563455219e-05
-2.14383664019923e-05
-3.8957772443085e-05
-1.47518340053021e-05
-6.375582116579e-06
-1.831510689646e-05
-2.35241071579786e-05
-1.70322421485673e-05
-3.94340468785525e-06
-5.99513695514085e-06
-6.37844767297354e-06
-1.8290665404959e-05
1.02987584260158e-06
-1.62159726414038e-05
-3.74788782022388e-05
-2.32243843905539e-05
-3.24062585599128e-05
-6.44829668471366e-06
-1.7635588333362e-05
-3.29669736746706e-05
-2.30093950280099e-05
-1.80123233841934e-05
-1.89134070861848e-05
-8.92533744991186e-06
-1.42009799284652e-05
-1.78875355849769e-05
-3.79295644682893e-05
-3.56196378075227e-05
-3.76633681578398e-05
-9.72758493298156e-06
-2.00124037262828e-05
-2.57458484130771e-05
-2.81602861683513e-05
-3.25578493189153e-05
-2.60937321356997e-05
-1.70288943141082e-05
-2.84601371592186e-05
-1.44688327450232e-05
-1.08081883791421e-06
-1.97136716585192e-05
-2.48724121677592e-05
-1.87016031331336e-05
-2.31313269796626e-05
-2.28792328432828e-06
-1.82263274908307e-05
-3.66604047146649e-05
-2.62211510186323e-05
-2.22061572355205e-05
-1.01063956441401e-05
-8.03687670504569e-06
-4.03296335639755e-05
-2.23179700513262e-05
-2.14697746048172e-05
-1.39921643457314e-05
-2.42679421685789e-05
-1.42416314540419e-05
-2.02251554912037e-05
-4.57390817797148e-05
-8.10196856540003e-06
-2.12352426608917e-05
-1.51520751875488e-05
-2.70100837757514e-05
-2.18953346261671e-05
-3.06043039620136e-05
-2.51830039682402e-05
-5.6176677759237e-05
-1.41649920784504e-05
-2.63975145599524e-05
-2.93275746549454e-05
-2.03251220229967e-05
-4.05265209402608e-05
-2.50945611995689e-05
7.73778812805221e-06
-2.57283049068839e-05
-2.1472553869134e-05
-1.25331141860518e-05
-2.40878591829432e-05
1.7781751162882e-06
-3.77870751070107e-05
-1.07589764986634e-05
-3.28704973603779e-05
1.70233535336658e-06
-9.27986567748752e-06
-3.61889597821246e-05
-2.21594296968874e-05
-2.90365518107738e-05
-2.5525259677334e-05
-2.13081857137155e-05
-2.64447273543881e-05
-3.1176567776577e-05
-5.97891810525776e-06
-4.1600864632252e-07
-9.41093710421524e-06
-1.76939518181422e-05
-1.19949307519159e-05
-2.32247562618743e-05
-1.69801363052354e-05
-3.26561859107959e-05
-3.60250649830507e-05
-4.08562638231473e-05
-2.8204718650248e-05
-1.86627824449129e-05
-1.92795390897676e-05
-2.53816323376355e-05
-2.4287163116068e-05
-2.03995008587256e-05
-1.34733019308484e-05
-2.55287227432542e-05
-2.00105039105954e-05
-2.58418804717465e-05
-2.81324804372957e-05
-2.81043092543442e-05
-3.27256952467368e-05
-2.60195658828538e-05
-1.67971983082012e-05
-2.9883118428863e-05
-2.89234984435964e-05
-2.94599442309271e-05
-2.18807917320595e-05
2.51575456571259e-06
-2.27896829689582e-05
-1.86816170977081e-05
-2.75241154921725e-05
-1.15864669570349e-05
-6.17525283029531e-06
-1.45693287251356e-05
-1.20627807446161e-05
1.4361362009563e-05
-2.65217423079328e-06
-1.86009340425726e-05
-3.67399490635379e-05
-3.38552108678183e-05
-3.67371364829389e-05
-2.15423949322615e-05
-3.19817692147517e-05
-1.97101673667518e-05
-7.25592606907179e-06
-2.93383499432429e-06
-3.11945495358041e-05
-2.68001816692155e-05
-3.83409635964559e-05
-2.46334993468889e-05
-1.88154081458594e-05
-1.47026115495747e-05
-1.89824108112463e-05
-2.04704939106208e-05
-5.93117020545818e-06
-1.20972257215294e-05
-3.58012255883247e-05
-2.75549182688294e-05
-8.77052892136919e-06
-2.5057122914947e-05
-8.86450055577868e-06
-2.53645603718721e-05
-2.51774239861442e-05
4.78026327376246e-06
-1.90451965138882e-05
-2.15721067419842e-05
-1.50909838945219e-05
-7.77217432290846e-06
-2.7107626747351e-05
-6.81232229518778e-06
-3.35825040436351e-05
-2.8926340552534e-05
-2.36886858807095e-05
-1.70158667114688e-05
-5.82722988670353e-06
-2.252922562487e-05
-1.50847104285517e-05
-3.47225652530289e-05
-2.41028445968451e-05
-2.00988989524606e-05
-2.28106046207434e-05
-1.30299012437168e-05
-3.31839598161352e-05
-2.26678208841921e-05
1.55765156465711e-06
-4.95417292245205e-05
-3.64437996970326e-05
-3.98763194661649e-05
-8.18882255679887e-06
1.2082402275249e-06
-1.07944662785702e-05
-2.19915284298072e-05
-1.33194232624336e-05
-2.51273445912622e-05
-1.71414532974836e-05
-1.96588441039541e-05
-2.95315008080358e-05
-2.81785634020537e-05
-1.83338158522258e-05
-2.58877756385793e-05
-1.63094833742582e-05
-2.97568707321889e-05
-2.67419950977054e-05
-2.29625253094207e-05
-1.65373655252792e-05
-3.6647580056832e-05
-1.32994459539377e-05
-1.58161661821979e-06
-1.52203150727119e-05
-2.00508703478162e-05
-3.26083082186314e-06
-2.30236757715381e-05
-1.96838486136926e-05
-1.85465111040654e-05
-9.24406238948892e-06
-1.85714324366302e-05
-3.32312526342594e-05
-1.93042533830236e-05
-3.64669836859865e-05
-5.76180023773565e-05
-1.57339814277376e-05
-1.33902125945412e-05
-1.61819054964022e-05
-7.56343407258976e-06
-8.39397136948172e-06
-8.32047439170247e-06
-9.94179939018754e-06
-1.90229761411545e-05
-2.22691400256496e-05
-3.23855377187145e-05
-1.43165026053605e-05
-3.05930812799498e-05
-1.33993874136016e-05
-1.93073558831082e-05
-1.31290622443536e-05
-3.01026428234509e-05
-3.14038476350961e-05
-9.70145201438299e-06
-1.01603393614213e-05
-4.73854357301871e-05
-1.62316954644938e-05
-1.92644659935667e-05
-2.38933278209501e-05
-2.7132725593067e-05
-3.79904785533512e-05
-2.47616028081363e-05
-2.42335475094355e-05
-4.41807313586861e-05
-2.07873446377308e-05
-2.69458982738449e-05
3.09338464983278e-06
-5.9395370314784e-06
-8.09821156759365e-06
-2.47483910711352e-05
-2.25592891637281e-05
-1.93403041851261e-05
-4.27834285704842e-05
-2.15737994896164e-05
-1.79215980438663e-05
-1.30282618503739e-05
-2.73545166551857e-05
-1.43615808709817e-05
-1.85831005282057e-05
-3.24711598206753e-05
-2.49234227883438e-05
-3.1988957413173e-05
-3.08513389731984e-05
-2.85508668035407e-05
-3.39720858107803e-05
-2.42645306883962e-05
-2.11513618417418e-05
-3.05406375243957e-05
-7.06442870431577e-06
-1.08797964267943e-05
-3.16117571411906e-05
-4.35714272478209e-05
-2.65291662352758e-05
-2.08512898852085e-05
-1.38872868372541e-05
-1.26700651858937e-05
-2.95950628894e-05
-8.26520959796918e-06
-3.1619638952167e-05
-1.67652109956989e-05
-1.4492093540426e-05
-4.84333191321384e-06
-6.83946680824375e-06
-1.91424685965324e-05
-8.12375433156656e-06
6.31445965567383e-06
-5.38944413068585e-06
-3.81415391713128e-05
-5.8853416342498e-06
-2.78582660251932e-05
-3.20983671294063e-05
-6.89869214305131e-06
-2.2431023195434e-05
-2.10359691277137e-05
-2.61260113407299e-05
-6.85982850692974e-06
-2.8597892864709e-05
-2.8767327630165e-05
-1.91180486891884e-05
2.76242153343384e-06
-2.90256066838156e-05
-2.48766923330756e-05
-7.16825828070393e-06
-1.63534628524786e-05
-4.37215174704364e-05
-1.81813927786805e-05
-3.43439822958709e-05
-3.49629868636626e-05
-3.96444721912607e-05
-1.29236107902487e-05
-2.6036127421558e-05
-3.15024438138116e-05
-1.87825183701296e-05
-1.28957107139266e-05
-1.43192933960213e-05
-1.56357045233101e-05
-1.39300903952061e-05
4.65670019874525e-06
-1.93314150330398e-06
-4.18840737665122e-05
3.17611819520347e-07
-2.31966349423728e-05
-2.96009992017625e-05
-2.70247601544665e-05
-1.43704180628253e-05
-1.63620203995903e-05
-1.84447353660791e-05
-2.58762271531987e-05
-1.48430562883358e-06
2.15147033181693e-06
-3.36139962683248e-05
-1.44718758916903e-05
-1.46285262500123e-05
-1.66009160910437e-05
-1.47653807622805e-05
-2.42729434648148e-05
-2.60211359044319e-05
-1.02425479057858e-05
-2.06942313732817e-05
-5.36700169447268e-06
-2.95392476536778e-05
-5.50220586816466e-06
-1.9476515678785e-05
-2.4251533268728e-05
-3.0053975600252e-05
-4.30295142761927e-05
-2.0755518880513e-05
-3.92117087699787e-06
-6.59467670467164e-06
-4.00485319830295e-05
2.84676769740588e-05
-2.11359457723518e-05
-5.20179011278104e-05
-3.9485453617927e-05
2.81101514537924e-06
-1.4520849843134e-05
2.36130187121881e-06
-3.25287094651519e-05
-8.31005814400613e-07
-6.88680747825687e-06
-1.62517648829796e-06
-2.87089135198914e-05
-5.15431805546026e-05
-1.65390102094443e-05
-2.63267805143236e-05
-1.67265338896261e-05
-1.71216707108453e-05
-1.10507265115312e-06
-2.85856360845934e-06
-2.21813587521095e-05
-1.9595735352413e-05
-1.47081238689008e-05
-1.77632938726997e-05
-1.3322619355587e-05
1.82416038229186e-07
-1.06840705644663e-05
-3.46985519041993e-05
-9.02660568543498e-06
-1.90196534073385e-05
-3.786977905989e-05
-3.97910421290566e-05
-1.67449612875157e-06
-1.54055287414287e-05
-2.50436099135871e-05
-2.54211744534423e-05
-2.52415578663294e-05
-3.27141892928964e-05
-3.09649706186432e-05
-2.37613562851331e-05
-2.30345244335588e-05
-1.26744261735923e-05
-3.6133597710915e-05
-1.61778914644672e-05
2.70038830658967e-07
-2.14203965757739e-05
-1.9072424854768e-05
2.3784664159698e-07
-1.65458929929307e-05
-3.50256810462187e-05
-8.86070363946675e-06
-1.2161970109909e-05
-1.75072900298722e-05
-1.73499066811534e-05
-2.97360775690043e-05
-3.01367838700663e-05
-1.97248133472747e-05
-2.43097068309974e-05
-3.49605243578338e-05
-1.39553491592204e-05
-1.08675329352868e-05
6.25191820203331e-06
-3.37855796412736e-05
-7.74472635407025e-06
-2.77823304902857e-06
-1.78342129941733e-05
-2.93507419757903e-05
-1.86383640017414e-05
-2.44518397952038e-05
-2.87189294022465e-05
-3.25561533382114e-05
-2.73928962440469e-05
-1.71850837151183e-05
-3.25145531265193e-05
-3.01062068629092e-05
-1.7808189493654e-05
-1.6182937999764e-05
-2.42516964348961e-05
-1.58734113817128e-05
-2.55527880777548e-05
-3.52640931577767e-05
-9.15985848840646e-06
-2.39714823888796e-05
-2.23740946528418e-05
-3.56939627467011e-05
-1.28106034931847e-05
-2.7241462213865e-05
-1.59674503900909e-06
-1.22688793461278e-05
-1.17618463531747e-05
-1.41211752306635e-05
-3.29723102670513e-05
-1.22961409673812e-05
-3.13321260698383e-05
-2.44458322735884e-05
-2.79334674274431e-05
-2.39584889520644e-05
-9.68768824233783e-06
7.88816877616618e-06
-2.34691189059018e-05
-1.12352264012646e-05
-1.04008428983571e-05
-8.93043624567544e-06
-8.67029936593503e-06
-3.01845280480362e-05
-4.28321469627949e-05
-1.79245571923301e-05
-5.31943841799432e-05
-4.38140203508353e-05
-3.18582777466275e-05
-4.76594783989799e-05
-2.47715071457649e-05
-4.43879575369587e-06
-1.97970732393536e-05
-1.55879168702821e-05
-4.12013422479103e-05
-2.76589046905987e-05
-2.9207605298209e-05
-2.90496312595735e-05
-1.17161764346965e-05
-2.264000436552e-05
-3.60134006548463e-05
-5.17609395715772e-06
-1.96919313543418e-05
-2.55089527164936e-05
-1.56188620243236e-05
-2.90276340670954e-05
-2.34450543589062e-05
-3.77700867722388e-05
-1.64339280570889e-05
-3.69442838263668e-06
8.31985978309267e-06
-1.483426744258e-05
-2.3591397096714e-05
-2.58905780775872e-05
-1.26273093051262e-05
-2.09535561698494e-05
4.60004538079472e-06
-7.683689579402e-06
-3.78096514623102e-05
-3.50824974716579e-05
-2.58331282600528e-05
-1.59457425543828e-05
-4.39883603733947e-05
-2.01325455116258e-05
-3.4364048358329e-05
-4.71343821489203e-05
-2.29600642085669e-05
-3.2234794392889e-05
-2.09182674976649e-05
-2.21513448608022e-06
-2.66239299259819e-05
-1.22443368456118e-05
-4.98889288226893e-05
-6.35403878027351e-06
-1.82984896309377e-05
8.28915588786704e-06
-2.69728739290602e-05
-2.87303674438768e-05
-7.8695722010259e-06
-1.25625982305975e-05
-2.07899697559137e-05
-1.41502754983787e-05
-1.82742351382928e-05
-4.76301152673888e-06
-1.70708372296171e-05
-1.80449701826428e-05
-5.19525951466748e-06
3.40965681065388e-06
-2.24336115364206e-05
-1.99834979648588e-05
-1.44336475369188e-05
-1.50359451605138e-05
-2.10697956686213e-05
-2.48036342203826e-05
-2.4026074541457e-05
-4.04564834577636e-05
-2.1002262869695e-05
-1.28473758520027e-05
-2.17714883392424e-05
-7.61908186986264e-06
-3.14607595507091e-05
-2.62729684813273e-05
-2.2856734556951e-05
-3.61885529956438e-05
-1.66901856700266e-05
-2.36612279507921e-05
-2.47275782772527e-05
-2.68953849830522e-05
-1.76704575042707e-05
-4.40811637191963e-06
-9.48676952330926e-06
-2.07078891696044e-05
-1.08381601838383e-05
-2.12876266813036e-05
-2.13684252694346e-05
-2.48085734037616e-05
-3.34221993877263e-05
-1.14630285079245e-05
-8.88424618994604e-06
-3.70647560920434e-05
-6.69900018085014e-06
-2.56756005896299e-05
-2.95315040415753e-05
-4.55686326892992e-05
-2.90667709214026e-05
-1.56732398399717e-05
-1.4698782934939e-05
-2.41866555503078e-05
-2.63782476175693e-05
-8.08425753561752e-06
-3.09742161127752e-05
-1.96301836643129e-05
-1.09873024372886e-05
-3.18586835402525e-05
-2.38383500968097e-05
-1.74160864870959e-05
-3.047651693688e-05
-1.52333329485743e-05
-1.11789447220652e-05
-1.27828658308679e-05
-3.07879631178566e-05
1.32167103140532e-06
-6.46355744123675e-06
-1.75914020871614e-05
-1.52316355531643e-05
-3.07746198980301e-05
-1.64151198652747e-05
-1.26608623143991e-05
-2.12189883943187e-05
-3.2292900684574e-05
-2.7296598294143e-05
-4.59090831727813e-05
-1.55606840399778e-05
2.80098291463859e-06
-7.63166483732269e-06
-2.3803784626396e-05
-2.41736106641132e-05
-3.96579269117396e-06
-3.00209080817856e-05
-3.03631812068201e-05
-9.11626521467911e-06
-2.82312078185239e-05
-5.34177332217203e-06
-3.41662423342194e-05
-1.59577654452699e-05
-2.62301698081435e-05
-5.25965725925603e-05
-3.29080767613115e-05
-4.45797803859969e-07
-5.16532999352066e-06
-3.1978748120149e-05
-1.95969406778313e-05
-3.68841439684853e-05
2.6500283888075e-06
-2.39951664465084e-06
-2.09456299016242e-05
-1.12405566624467e-05
-9.7524548599672e-06
-8.13200955815456e-06
-3.84768456185408e-05
-2.10447754046289e-05
-2.13814578525605e-05
-1.29601489362736e-05
-1.36340339380777e-05
-2.2198512589289e-05
2.47081659429054e-06
-7.33717560140468e-06
-1.69094371326909e-05
-1.19246219785345e-05
-2.47762893055148e-05
-2.68870115696722e-05
-3.77201988296192e-05
-2.84368817537393e-06
-2.7807596458353e-05
-4.41597615247088e-07
-1.57796828096059e-05
-3.95627248796316e-06
-4.43094134063683e-05
-2.44477205792167e-05
-5.66189959333267e-05
-1.59476044955874e-05
-3.25378367849256e-05
-8.56655429966639e-06
-2.372685335131e-06
-2.31755194117881e-05
-4.55046909502818e-05
-2.7481801660521e-05
-9.01343871677772e-06
-1.38250676639471e-05
-1.69040754535601e-05
-4.23454379487663e-05
-2.17701291469837e-05
-1.25923452963994e-05
-7.05884983974655e-06
-1.13077426894922e-05
-3.36974842994268e-05
-2.90554949859842e-05
-2.37215325112314e-06
-8.75944666642043e-06
-2.03228910718207e-05
-1.33607950529397e-05
-2.15508825511314e-05
-2.67172846226228e-05
-1.90602604079786e-05
-2.3894496576044e-05
6.4897853204299e-06
-1.1882499722637e-05
-7.29340696240249e-06
-4.8389456054486e-06
-3.0421047789787e-05
-3.81638659543584e-05
-6.75611758775515e-06
-2.26752838770178e-05
-3.45992574508644e-05
-2.0544660401611e-05
-3.82059289099112e-05
-1.22366844433422e-05
-4.38759670504609e-05
-2.85453104659469e-06
-3.15298041658114e-05
-9.16375451670142e-06
-3.00380436483526e-05
-2.23193737848417e-05
-9.53586612267639e-06
-3.06796209864296e-05
-2.66260631957425e-05
1.31830100263566e-05
-3.16235902375771e-05
-2.1427259597374e-05
-1.30941349376772e-05
-1.64555103143829e-05
-1.17513767996115e-05
1.57715369768758e-06
-4.19725769834593e-05
-1.55589317414291e-05
-2.94846662702672e-05
-5.8486360721363e-05
-1.85071837372142e-05
-2.33067521539171e-05
-2.37330467206892e-05
-6.32161391909767e-06
-1.55053429989138e-05
-1.88550572162585e-05
-3.06303708450254e-05
-1.16091990953362e-05
1.41448425566454e-06
-5.85569201734344e-06
-2.07590949025556e-05
-4.39979281371493e-05
-4.04646855552866e-05
-2.26741816609096e-05
-2.05771354489091e-05
-3.24993794863353e-06
-2.85613241270177e-05
-2.20133548095377e-05
-3.07093194078571e-05
-1.54990538314471e-05
-2.33047676655549e-05
-3.74667070671141e-05
-1.37016452196372e-05
-1.5984882872112e-05
-2.7566838961116e-05
-3.27610801575196e-05
-1.95624279495627e-05
-2.50589470010176e-06
-1.18694793687812e-05
-2.04160626689183e-05
-1.00459034971231e-05
-1.79183003850361e-05
-1.88594091584491e-05
-8.71293553387599e-06
-3.10471188283024e-05
-2.05900126519851e-05
-1.81069730946923e-05
-8.08388096538834e-06
-2.00486558645433e-05
-3.945334894772e-05
-3.18801829829221e-05
-8.24106153314623e-06
1.37102116662424e-05
-4.44006860728185e-06
-6.38368042480972e-06
-1.24847066090272e-05
-1.87641635668595e-05
-1.03792489646988e-05
-6.33749766940799e-06
-1.50377375696101e-05
-2.10787133879742e-05
-3.55703230091098e-05
-3.39649521365296e-06
-1.20373932309621e-05
-7.17802294966984e-06
-1.3492094638745e-05
-1.3867335049038e-05
-2.8288802705102e-05
-2.35058101037355e-05
-2.57706105045241e-05
-9.54425093395907e-06
2.05827423211925e-05
-2.61408142270213e-05
5.98827660498046e-07
-9.31815130446033e-06
-2.1567106905975e-05
-1.9249349056811e-05
-2.48301075189325e-05
-1.14270813854948e-05
-4.57259796208786e-05
-1.78260942667093e-05
-2.25003804249533e-05
-3.30630727121139e-05
-1.30124300020659e-05
-2.01329838645304e-05
-2.26575931326572e-05
-1.08476340851043e-05
-3.06712150713406e-05
-8.20453413066442e-06
-2.73185874502838e-05
-3.32174805799428e-05
3.85191821866196e-06
-1.68492719960588e-05
-2.71543672182731e-05
-1.05415878123961e-05
-1.69610082280162e-05
4.74347540140922e-06
-2.04218170019546e-05
-2.23089534208896e-05
2.46057015483684e-06
-4.15953340668315e-05
-5.55963976904306e-06
-7.39384342819307e-06
-3.25656045117551e-05
-1.49516211807735e-05
-1.40687238377769e-05
-1.32713629363543e-05
-6.57285275723242e-06
-4.21203789486825e-05
-5.00443195399304e-06
-1.39378964870099e-05
-3.8975137600439e-05
-1.91198190329016e-05
-1.38769084216501e-05
-3.25271538626321e-05
-2.77150465905838e-05
-2.89542699400043e-05
-1.73466578097768e-05
-1.98261784676299e-05
-1.69131958132924e-05
-4.35522740222073e-05
-3.5779161930851e-06
-1.76796949781457e-05
-3.01711505163859e-05
-1.1371998847316e-05
-2.05342638432973e-06
-1.52295584808602e-05
-5.81417254479456e-06
-2.7262931223155e-05
-8.04075679005106e-06
-3.61911301187761e-05
-1.04711763197035e-05
-2.58142007602509e-05
-1.09900865005305e-05
-3.86930668884957e-05
-6.26246538626766e-06
-1.17672352920207e-05
-9.70671517484236e-06
-1.9089372774841e-05
-8.39845289840447e-06
-1.68455081580113e-05
-1.01940023575712e-05
-3.16009249620682e-05
-4.02855024473372e-05
-1.78217538947324e-05
-2.3724741956989e-05
-2.90179520188599e-05
-2.06904025618846e-05
-2.47188467197689e-05
-1.75554588458828e-05
9.36695351065651e-06
-2.35976724067425e-05
-3.95506963126118e-06
-5.10961654339846e-05
-1.31037153470734e-05
-2.86615949326007e-06
-2.53827091851813e-05
-2.20605113469516e-05
-2.22484139930059e-07
3.39136995125335e-07
-1.73791159670917e-05
-1.96681429799517e-05
-5.74378048513319e-06
-3.05683795861826e-05
1.02559688350874e-05
-3.1458560388687e-05
-3.2703036394276e-05
-2.47929558363183e-05
-2.68956932218908e-05
-3.07244804395735e-05
-5.83102133533228e-06
-1.99843419946402e-05
-2.49235680844397e-05
-8.89973652710806e-06
9.73997927674325e-06
-2.59070487074702e-05
-1.51200638557582e-05
-3.55394716068697e-06
-1.75661290585131e-05
2.7523143267685e-06
-4.91698345748856e-05
-2.59353392801307e-05
-1.68402838414215e-05
-2.96536871964919e-05
-2.34889871778367e-05
-2.72581246947077e-05
-3.42071537620135e-05
7.1112726708692e-06
-3.0042381416695e-05
-2.65510558093113e-05
-3.7078792120746e-05
-3.4686500048332e-05
-1.83098177432836e-05
-7.08184613686106e-06
-1.71754339908858e-05
-2.69771699732556e-05
-4.55053332053018e-05
-1.9843203803883e-05
-6.19856241971787e-06
-2.30108232733734e-05
-3.41026783364541e-05
-2.06380687255223e-05
-4.18822365172902e-05
-5.18582770822481e-05
-4.73425809740517e-05
-3.52163017846966e-05
-1.75443224105444e-05
-1.94339765842017e-05
-9.71211133815779e-06
2.15402363565921e-06
-1.51913113292425e-05
-3.70071360913151e-05
-1.31818996914719e-05
-1.08965229191513e-05
-1.4759151369084e-05
-1.67021419864352e-05
-3.69876814726872e-06
-4.14214928952343e-06
-2.15231674711848e-05
-1.28816738347068e-05
-1.7104960331346e-05
-3.34903968501238e-05
-5.22270320535301e-06
-2.47606641398485e-05
-1.14412641976874e-05
-8.17180658496979e-06
-2.01046767024971e-05
-4.48509468063493e-05
-1.76105820834666e-05
-9.55522015521177e-06
-2.602476739939e-05
-2.47930211041994e-05
-1.2711645704262e-05
-2.0893612718457e-05
-2.13778462841283e-05
-1.5242007262687e-05
-2.3651776194899e-05
-5.15270205881777e-06
-2.33970543149442e-05
6.34561786508753e-06
-2.43057556325084e-05
-8.36622050750867e-06
-2.24128707023933e-05
-1.85755961277283e-05
-2.16254631658642e-05
-3.16293281962154e-05
-1.50122822892757e-05
-2.8826120577656e-05
-2.47674234717542e-05
-2.21881898883507e-05
-8.91968747151647e-06
-1.81770905526787e-05
-2.7681322482015e-05
-2.42687882855645e-05
-4.40205017904398e-06
-4.01909199220673e-05
-4.64541237012757e-05
-9.10553221643036e-06
-2.19419151500618e-05
-7.83978944268495e-07
-3.81532238450348e-05
-2.36809885723579e-05
-7.494783827231e-06
-3.29523166716405e-05
-2.9058742265073e-05
-1.52007692851812e-06
-2.03069560176587e-05
-2.79827221805499e-05
-1.52008269643396e-05
-2.54505433529525e-05
-2.01835930675974e-05
-1.93083636605558e-05
-1.49343719197802e-05
-2.10187480734662e-05
-1.86189645501858e-05
-2.71926084191786e-05
-3.64325717657841e-05
-1.40404183193514e-05
-2.44969479407547e-05
-1.27030444029003e-05
-2.95616550259307e-05
-1.92392838187829e-05
-2.04942036448529e-05
-2.03787218259574e-05
-3.52900559550411e-05
-3.59488381603598e-05
-2.94637094233178e-05
-3.87661816817125e-05
-3.10360861976627e-05
-2.44526420328903e-05
-8.14956187938062e-06
-1.41774155792162e-05
-1.3924028064556e-05
-2.51228455828091e-05
-1.23017211012637e-05
-3.14671482374809e-05
-2.42293647368807e-05
-3.63743355265028e-05
-9.33554400470604e-06
-3.1071528274616e-05
2.06313543862619e-06
-1.35213628700358e-05
-2.04648195554176e-05
-2.76371609976738e-05
-1.11631046856147e-05
-2.15301733108245e-05
-2.20957693144434e-05
-2.28525561904253e-05
-1.64144957299541e-05
-4.06585203867735e-06
-2.27478116746762e-05
-2.01769507093115e-05
-1.09395205998419e-05
-4.20646207142114e-05
-1.02478527041021e-05
-7.42378949920265e-06
-1.15459140765814e-05
-2.11223258514271e-05
-1.54936809950925e-05
-1.95733775255488e-05
-2.30525475497041e-05
-1.70630068161851e-05
-2.06499033565903e-05
-8.29807277468438e-06
-1.9445111372273e-05
-1.48043179691956e-05
-3.15915841132252e-05
-1.6800295103299e-05
-5.24175723328689e-06
-3.31362231259896e-05
-1.04884161573288e-05
-2.07192822339838e-05
-2.16223966702668e-05
-1.9619864839997e-05
-3.82020995939755e-05
-3.44078198049597e-05
-9.27900924478866e-06
-8.61014705235946e-06
-6.59884129047633e-06
-3.92246611923609e-05
-3.03635027943428e-05
-3.50144265792189e-05
-2.20902341560762e-05
-2.53399540190361e-05
-3.16150486199206e-05
-7.97262670481292e-06
-1.96998544165032e-05
9.54956413874752e-06
-1.89401592626194e-06
-4.96863115256124e-05
-2.75880044269453e-05
-3.33395109467314e-06
-3.54690419136145e-05
-3.41714914852606e-05
-8.77344589664807e-06
-2.02506320046482e-05
-2.48289475646577e-05
-1.26575557440235e-05
-3.77793985433094e-05
-1.23492931050769e-05
-9.07208683870052e-06
-8.25549264163417e-06
-1.64219251152803e-05
-9.53372985385527e-06
-1.82390331948525e-05
-2.45569785300655e-05
-2.87216491721196e-05
-1.5343401304332e-05
-2.1943100777074e-05
-2.55709106422992e-06
-6.97115889056898e-06
-4.03328594233904e-07
-2.90063382757972e-05
-3.03351331552226e-05
-7.34112253056956e-06
-3.0910691924287e-05
-3.14662155658287e-05
-1.66351502314402e-05
-1.96591918993983e-05
-1.91842414822517e-05
-4.4613028595344e-05
-1.11740664467107e-05
-8.66683195241232e-06
-9.48082651434203e-06
4.48065645797625e-06
-3.25920665917492e-05
-8.16894814799282e-06
-1.98979738442288e-05
-1.14646500042106e-05
-3.40765779007546e-05
-9.78996164029866e-06
-8.58058083950694e-06
-1.8886332154205e-05
-1.72103970612808e-05
-6.67447912493799e-06
-2.10594694022241e-05
-1.52444284797434e-05
-2.87889004761197e-05
-2.10611806155283e-05
-3.07669321900006e-05
-3.82651285561693e-05
-1.06932733620775e-05
-2.87340156281153e-05
-1.77425733259632e-05
2.09620140232575e-06
-2.04546007746377e-05
-2.95551038265601e-05
-4.38492028272925e-05
-2.42175536059195e-05
-6.23567269380032e-06
-2.10537772781286e-05
-3.17018779105622e-05
-5.07665087514833e-06
-1.15456195562732e-05
-3.73971586567255e-05
-1.55917129592542e-05
-2.0954005743569e-05
-2.82570553355222e-05
-2.07449800286978e-05
-3.03340762799298e-05
-1.36234057129894e-05
-1.95829019706966e-05
-2.83244507962762e-05
-2.47583386217409e-05
-3.52412679086101e-05
-1.612120845115e-05
-2.58614022675212e-05
-2.44597689083496e-05
-1.60722340022882e-05
-2.62797510792542e-05
-1.04796585557027e-05
-2.22656080900083e-05
-2.7281381502799e-05
-1.5925455549544e-05
-3.28390486753538e-05
-1.00011367524974e-05
-1.002773272011e-05
-1.36268893722245e-05
-9.04568682834214e-06
-2.41213808146256e-05
-9.40496516777158e-06
1.09603906515976e-07
-2.0930257079239e-05
-1.77275803460818e-05
-2.93764251008143e-05
-5.15129431835843e-05
-3.81260375645298e-05
-1.89324418119565e-05
-2.68363081835489e-05
-2.00833739858454e-05
-2.63171989412335e-05
-4.15339034930909e-05
-4.71091870449086e-05
-1.83742905886075e-05
-2.89838418468646e-05
2.64537491244412e-06
-9.30056084191129e-07
-6.84933015335869e-06
-1.52711063093628e-05
-2.24676299190973e-05
-3.61518694428585e-05
-3.25866114463319e-05
-4.29036470770938e-05
-3.33278234962734e-05
-2.65456146172119e-05
-1.3405704532135e-05
-2.19634154824644e-05
-3.40197552252452e-05
-2.4182587991136e-05
-2.89273267674324e-05
-2.92605534126356e-05
-3.00086755630154e-05
-1.21881920519336e-05
-7.75458348971541e-08
-2.74993274601978e-05
-2.6406623220154e-05
-3.45467270789253e-06
-1.7803083806522e-05
-2.06837798509678e-05
-2.18742680951336e-05
-1.44920407217772e-05
-3.3815652100867e-05
-3.64215585876502e-05
-3.39699038236938e-05
-2.4529773729071e-05
-2.55346965334899e-05
-1.42849340162088e-05
-2.60262973387127e-05
-3.87181312034884e-05
-4.22019128718649e-05
-1.80725946047828e-05
-9.26559801590221e-06
-1.72535234681277e-05
-3.22154016581528e-05
-1.99118399227821e-05
-2.16238847447378e-05
-1.06384427916411e-06
-2.39737866642897e-05
-1.38257562983307e-06
9.25687719708199e-06
-6.33582912419128e-06
-1.57906762392575e-05
-3.70494611124888e-05
-4.02600857176494e-05
-2.24222240759835e-05
-5.33849202060907e-06
-1.51047404567998e-05
-1.66121329422657e-05
-2.73827099843916e-05
-3.18356351410802e-05
-1.45134191916053e-05
-2.14536757560813e-05
-1.15625110368578e-05
-7.02058103414504e-06
-3.03100908228349e-05
8.21927996162777e-06
-2.84790827167053e-05
-2.81304768688609e-05
-2.48918191747552e-05
-1.60088955440034e-05
-1.56337731431669e-05
-2.71059007513757e-05
-1.73144248522837e-05
-1.97397042945527e-05
-1.83962132065855e-05
1.49499927667978e-05
-3.58332708346681e-05
-1.12737917989247e-05
-2.01120582811743e-05
-2.28357323334998e-05
-1.6487892926225e-05
-2.17142754525523e-05
-2.41349740631391e-05
-3.45676564261359e-05
-3.47591386234041e-06
-1.51529622680383e-05
2.34539830591893e-05
-1.79686740176732e-05
-1.46848696567086e-05
-2.88579810364991e-05
-1.72272446091881e-05
-2.42236255245755e-05
-5.76502983805914e-05
-9.52160264321999e-06
-5.28453242960323e-06
-2.37363551971459e-05
-2.50131127690103e-05
-5.91630736558302e-06
-3.87563348776926e-05
-1.64767252794152e-06
-1.81719414683391e-05
-2.23858818667615e-05
-1.89750763556511e-05
-1.32075624211524e-05
-2.16340411898058e-05
-5.77470860104165e-06
-3.29325966245671e-05
-1.92568261024027e-05
-1.89739063356448e-05
-1.55295630340374e-05
-5.98662703889875e-06
-2.75727179912984e-05
-1.42685360656661e-05
-1.63073047609273e-05
-2.54438269003142e-05
-3.16401723601293e-05
-1.76993554152723e-05
-1.56148362486652e-06
-7.1358001126993e-06
-2.17546207017653e-05
-3.20572392680031e-05
-4.20261681554983e-05
-1.32204501976076e-05
-1.43450581129907e-05
-3.22662474133157e-05
-1.30944041725913e-05
-3.48634661152499e-05
-1.66153795421502e-05
-6.42153315067644e-06
-4.51907779015945e-08
-2.10856578195152e-05
-8.89378754076659e-06
-2.17480088002204e-05
-2.18665033692515e-05
-3.41567342242221e-05
-1.917255740041e-05
-9.04274018852884e-06
-4.23196930318127e-05
-1.65357122841593e-05
-3.53410725584335e-06
-2.67172462760516e-05
-1.18218848964e-05
-2.58922491605377e-05
-3.3329742641917e-05
-2.89231412471318e-05
8.62926898227241e-06
-2.56330728144734e-05
-4.41253446643922e-05
-1.72376135942985e-05
2.56699747579955e-05
-1.8215964587775e-05
-2.0833813623499e-05
-3.59751881806308e-05
-4.18266234666258e-06
-3.04867604861057e-05
-2.91118545652738e-05
-1.76165472461613e-05
-2.02238622002333e-05
-6.66329281152325e-06
-5.71209058548326e-06
-1.06053565915329e-05
1.35538201564371e-07
-3.14194143845855e-05
-1.5707592132551e-05
-1.22441870326603e-05
-3.03714688382159e-05
1.15651775565949e-05
-8.48809795061065e-06
-2.80681793076325e-07
-1.94536535694755e-05
1.04035868569054e-05
-7.0762558462431e-06
-4.07133080460405e-06
-1.98354675859907e-05
-1.93202164617917e-05
-2.46120804933761e-05
-1.41592002923856e-05
-2.4208833644017e-05
1.32051243554447e-05
-1.88944299339629e-05
-1.50351013255573e-05
-1.96095254074895e-05
-2.60448189134525e-05
-3.44675151440052e-05
-2.23446474885145e-06
-1.25931885617802e-05
-2.38015280921574e-05
-3.38530485234829e-05
-2.57612054303904e-05
-4.6947943908816e-07
-6.69118200914006e-06
-2.01519164020181e-05
-1.67076708578658e-05
-3.67280323332426e-05
-2.71328933606388e-05
-1.3604845079524e-05
-3.03490050299823e-05
-1.29461181141129e-05
-3.97359752956566e-05
-1.73578573513885e-05
-6.69362502542859e-06
-4.63417602192984e-05
-2.26433397532522e-05
-3.98458800147191e-05
-1.05018683199468e-05
-1.73165053601969e-05
-2.91170093416196e-05
-9.10264372379085e-06
-1.20108690191235e-05
-2.65973125186762e-05
-2.78498158165449e-05
-6.46753243239836e-08
-7.54139058718649e-06
-3.40001615498189e-05
-1.49388023700741e-05
-2.3877600313231e-05
-2.13388188941087e-05
-5.01437484848252e-05
-4.61430467429907e-05
-1.72214217239981e-05
-2.60395769539574e-05
-6.64020784665716e-06
1.25599326083952e-05
-2.21203705915455e-05
-2.15491708936473e-06
-1.04357234402094e-05
-2.15169354320449e-05
-4.75861447613018e-05
-2.73861944187327e-05
-1.06429723668216e-05
-1.67380327019668e-05
-1.63472331933893e-05
-9.08335595455417e-06
-1.55794078526975e-05
-1.12979215477605e-05
-1.93462221643042e-05
-8.31458031654346e-06
-3.16230232638417e-05
-3.14476931930185e-06
8.81960443670759e-06
-1.26658918707398e-05
-1.77643964870832e-05
-1.11766252833253e-05
-6.62459166955964e-06
-1.301773994247e-06
-5.96438291260017e-06
-2.67812061927943e-05
-1.51243959181124e-05
-2.40486251515843e-05
-2.56596584386296e-05
-1.43654230564185e-05
-2.63378453627784e-05
-1.38241901504319e-05
-1.72828652987437e-05
-5.89229930932532e-07
-6.17884503785048e-06
-1.66898830356955e-05
-3.74834268861468e-06
1.15633575416182e-05
-1.15594568107508e-05
-6.19158798053264e-06
-2.20933454939919e-05
-4.0109874856022e-05
-2.45753303689023e-06
-4.41903470831859e-05
-6.96671578016807e-06
-3.74856007211146e-05
-5.04884332778117e-06
-1.18096022315404e-05
-2.29804327619224e-05
-1.98660177694234e-06
-2.77107967563889e-05
-2.84943571247524e-05
-2.30310348404014e-05
4.97798112592566e-06
1.48781555214262e-05
-3.73462420499845e-05
9.13829255835772e-08
-1.52387152871969e-06
-7.59577093432483e-06
-1.97828512902602e-05
-3.49833839168143e-05
-1.73695765936095e-05
-2.24736378095274e-05
-2.89370222386823e-05
-2.71276852811826e-05
-1.78117569683244e-05
-6.88284377771431e-06
-2.83365073314155e-05
-2.65115007498394e-05
-2.56387330479079e-05
-1.66866575426832e-05
-1.84383803596473e-05
-1.53168823194174e-05
-4.59902672715316e-06
-3.23649852094035e-05
-4.25500471550773e-05
-2.07647624299832e-05
6.31923293889781e-06
-4.03460452074675e-06
-3.49074945713529e-05
-8.19517566096316e-06
-3.76156294566781e-05
-2.88213678597361e-05
-3.01758649669877e-05
-4.1753757033084e-05
-1.64667458641437e-05
-8.22757692657328e-06
-1.69215485434715e-05
-2.59414652065011e-05
-2.47875372237586e-05
-2.83687322890882e-05
-1.95220413045135e-05
-2.13135844542372e-05
-2.96301192977561e-05
-4.19662925505829e-06
-9.00010364136083e-06
-2.98810490647032e-05
-6.27783893009038e-06
-6.51119034227484e-06
-2.40928248035168e-05
-1.47207776140847e-05
-2.8680228090164e-05
-3.6977955977677e-05
-2.46154900242948e-05
-2.67329588990148e-05
-1.22088043292698e-05
-1.65015438474703e-05
-1.05081153715116e-05
-3.68652417480287e-06
-1.83787624017069e-05
-3.04669445574085e-05
-2.39179069041875e-05
-1.78287663776822e-05
-2.47717427181108e-05
-1.30944411575011e-05
-3.01807780780057e-05
-3.54624430274395e-05
-3.91580312724041e-05
-1.60503618822084e-05
-7.11033183883838e-06
-2.77671012160504e-05
-9.92206190738973e-06
-1.9000841635305e-05
-2.29671461472822e-05
-1.44918220796091e-05
-1.76991219786003e-05
-3.88905212845242e-05
-3.1087248011474e-05
-2.70693506777104e-05
-3.74505634681402e-06
-3.16552134264115e-05
-6.02782662115153e-06
-1.19837331920352e-05
-2.29397480245718e-05
-2.91296929473904e-05
-1.97337033253424e-05
-1.86312320273019e-05
-3.80551152096791e-05
-2.03422762818318e-05
-2.86426626910651e-05
-1.45725936957385e-05
-1.44392632159899e-05
-1.84935998838643e-05
-1.80822818778788e-05
-6.46535020681904e-06
-4.29937039749307e-05
-1.65523087061791e-05
-1.71668011236572e-05
-1.47459040497316e-05
1.8361037212955e-06
-1.91643065287083e-05
1.60865782190567e-07
-3.05472650775109e-05
-1.82445839308395e-05
-3.30443012988134e-07
-2.49566941376959e-05
-2.70004243309826e-05
-8.9379177645801e-06
-3.20884641888161e-05
-1.03466881271421e-05
-1.89072274176779e-05
-1.16779078984784e-05
-7.79547739464569e-06
-1.64499986529768e-05
-1.24654034934157e-05
-2.70737214337278e-05
-5.30780899976315e-05
-3.99694861734645e-06
-1.28558371692488e-05
-1.43955039738419e-05
-4.0602212151116e-05
-4.07696001129439e-06
4.07188235735912e-06
-2.61673641273251e-05
-3.18781761160967e-05
-2.68813784748988e-05
-1.65116258994367e-05
-2.11856469488482e-05
-9.87749537713501e-06
-4.70491983654269e-06
-1.19539201052718e-05
-8.79923613664573e-06
-3.97309063816928e-05
-8.09723562118e-06
-2.23604635828366e-05
-1.18794101136419e-05
-1.8920945325535e-05
-3.82661746671645e-06
-2.72198354529127e-05
-1.31046360738118e-05
-1.5784775230031e-05
-3.21959311462747e-05
-8.47772500816443e-06
-1.89625679007893e-05
-1.79035772787375e-05
-1.71083958292357e-05
-9.55690241800169e-06
2.27938621635585e-07
-3.79702011673832e-05
-3.01958557002265e-05
-1.35350447485953e-05
-2.37210137782533e-05
-1.28070035740394e-05
2.8471239854207e-06
-2.65857185347267e-06
-2.29611750561591e-05
-1.51788085159583e-05
-2.01004015124825e-05
-9.86181510540686e-06
-5.00604680773264e-05
-3.30766762499625e-05
-5.22710743157724e-06
-4.03199998166327e-05
-2.30664251808699e-05
1.4271376326865e-06
-2.31341363081756e-05
-2.00886567599345e-05
-7.92497736524089e-06
-9.52156717072408e-06
-3.40694603816363e-05
-3.7705354050132e-05
-1.76860596530365e-05
-3.20871874636256e-05
-3.63552389672212e-05
-4.15904833600188e-05
-1.58685677113474e-05
-1.94853375988448e-05
-2.74739599234805e-05
-1.78360779739979e-05
-2.77620649002284e-05
2.60510032666035e-06
-1.00092178149567e-05
-2.75045069501707e-05
-3.88401397861684e-05
-3.12111304183856e-05
6.69038441009897e-07
-1.21229076278209e-05
-4.86162621801815e-05
-3.82510446355692e-05
-1.49683090963973e-05
-3.59050733685296e-05
-1.4870148375107e-05
-1.97521190654299e-05
-1.52644917374829e-06
-2.85045601389281e-05
-3.90308392766484e-05
-3.20250515865634e-06
-8.47662223379151e-06
-3.67215692598396e-05
-2.2551041429563e-05
-3.0490862600153e-05
-4.03028902644409e-05
-2.75848047969868e-05
-8.61811049789846e-06
-2.42204389403352e-05
-6.33766324124837e-06
-2.03304916446713e-05
-2.74211769597771e-05
3.63506304843674e-07
-2.17991414824584e-05
-3.23083565318132e-05
-2.30429948944399e-05
-3.61573864603862e-05
-7.61059705369267e-06
3.5849604327257e-06
-3.55483396483067e-05
-2.16913149102221e-05
-3.78968291256076e-05
-2.45756816146097e-05
-4.05310360902741e-06
-2.70441521569876e-05
-1.02398686057756e-05
-1.90324444286661e-05
-6.64260357815835e-06
-1.26604817485839e-05
-4.57260095283682e-05
-3.95154905224466e-05
4.25145219796046e-06
-1.30418408338662e-05
-3.016289532652e-05
2.01675862463081e-05
-1.70116635616239e-05
-2.73249341571309e-05
-1.82349038074097e-05
-2.42750799215635e-05
-1.56252094483483e-05
-4.65665057268929e-05
-2.38611919547388e-05
-1.67261808304155e-05
-2.11743575750565e-05
-1.95275417524205e-05
-1.9399345417154e-05
-2.04234746749644e-05
-2.26119203894571e-05
-4.17996050956933e-05
-2.78156923526623e-05
-2.96246379414165e-05
-4.36812642921506e-05
-3.27006900745509e-05
-1.6039648580498e-05
6.26797184881433e-06
-4.15030623414582e-05
-1.68090390378486e-05
-3.94846867023142e-05
-8.70579177542721e-06
-1.24022244209145e-05
-1.91175757940249e-05
-1.48858746784603e-05
-2.73692236739809e-05
-2.06105947260663e-05
-3.91558374461303e-05
-2.22169540596575e-05
-2.27360476460041e-05
-5.82265190715545e-05
-2.19638531903803e-05
-8.44364865410445e-06
-1.0653881266772e-05
-8.71392693140705e-06
-3.97301334857107e-05
-1.52123693985621e-05
-1.50467338730381e-05
-3.10261682546378e-05
-1.20873018585492e-07
5.99150298522964e-06
-1.81895317145804e-05
-1.60432838528613e-05
-1.29297944884011e-05
-1.13832628792222e-05
-3.69363837609944e-05
-2.8280221547738e-05
-1.12909493126238e-05
-5.26251486516716e-06
-7.31123558540753e-06
-1.71257866688803e-05
-2.1290842753311e-05
-1.14908020106526e-05
2.53725642878315e-06
-3.0294177584703e-05
-2.86160926880716e-05
-1.9003470539311e-05
-1.56879920976203e-05
-2.84179840417234e-05
-1.41710370592002e-05
-2.19469685964385e-05
-3.18473748258839e-06
-2.3938486128243e-05
-1.02406218864172e-05
-1.02065462415935e-05
-2.85487471898184e-05
-3.50266655600188e-05
-3.37240345812235e-05
-7.61856901860138e-06
-3.34463852501983e-05
-8.06567664273676e-06
-2.12784426148507e-05
-2.18623271044634e-05
-8.93457355622977e-06
-3.28156533114784e-05
-2.29825772588117e-05
-6.66915513622227e-06
-2.67118165923864e-05
-2.31077617626076e-05
-2.27375163896818e-05
-1.78308577626286e-05
-1.27919371869157e-05
-3.57241323653261e-05
-1.18471512783238e-05
-3.72097768980639e-06
-1.22536393025673e-05
-4.23962484311631e-05
-2.17312087798348e-05
-2.27065925152547e-05
-2.33938303384608e-05
-1.70997894298711e-05
-2.33787457176265e-05
-2.71874079679923e-05
-1.5449555253101e-05
-2.90899811032619e-05
-1.6174541673549e-05
-7.35716824694947e-06
-2.03726343376537e-05
-1.73558895465095e-05
-2.21607933613529e-05
-2.09109096169016e-05
-2.95337175481827e-05
2.52716663306903e-06
-1.8687486179837e-05
-2.52214641537058e-05
-1.45161488187687e-05
3.66483832029631e-06
1.40272856609029e-06
-1.36114491959507e-05
-1.65988601497784e-05
-8.20456332041943e-06
-1.82034662674076e-05
-2.34118339536865e-05
-3.67379053614551e-05
5.09499470030429e-06
-2.2551975741986e-05
-1.20055149858836e-05
-1.0525814395274e-05
-1.68185885235809e-05
2.73801939307737e-06
-4.49309973608002e-06
-7.54041449602693e-06
-1.73720594190926e-05
-2.72884369625015e-05
-7.0225602282663e-06
-1.87354331473715e-05
-1.51755546706665e-05
-2.37753285486566e-06
-2.33364540761342e-05
-2.18071962830043e-05
-6.02900743906498e-06
-3.15022299870652e-05
-2.69685692399887e-05
-1.11224254558737e-05
-2.15200452876501e-06
-4.49368738349926e-05
-2.64386452239577e-05
6.6760202381169e-06
1.62842236506531e-06
-2.84174549549039e-05
-3.73101838414718e-05
-1.45976987752179e-05
-3.77676691250221e-05
-4.7155590746012e-06
9.29031825168718e-07
-1.60913503756511e-05
-3.21326175604094e-05
-8.00855555343098e-06
-2.72089918170938e-05
-3.02212688517559e-05
-7.14458789357113e-06
-1.65041870240005e-05
-4.81188221159271e-05
-2.04865712559031e-05
-2.6708767055668e-06
-1.54109287809214e-05
-6.84778512470971e-06
-2.94969011846227e-05
-4.22900155949041e-06
-2.00298630788013e-05
-2.04989820689523e-05
-2.48554156676246e-05
-2.41023615735395e-05
-1.66522538677257e-05
-1.84181635772653e-05
-2.86151238574904e-05
-4.14530861417379e-05
1.48913728105168e-07
-1.42926632946917e-05
-5.36446639487844e-05
-1.33147470889398e-06
-3.1657562788083e-05
-2.03206685372064e-05
-3.94891474018473e-05
-1.3051761423712e-05
-2.36345385768077e-05
-1.67305835279477e-05
-1.83019729203341e-05
-2.20725577667905e-05
-2.74871732413799e-05
-2.23478036415697e-05
-1.50868755881801e-05
-1.34196152210042e-05
-3.94976066302501e-05
-3.53600141236003e-05
-1.2015419473718e-05
-3.78060127296805e-05
-1.28315614357122e-05
-2.64589011595099e-05
-3.92805539513932e-05
-7.37368685917707e-06
-2.21060553589655e-05
-1.6354661337619e-05
-2.16317194880267e-05
-2.74346795905788e-05
-4.8417235875535e-06
-1.12875470463767e-05
-6.91909560874579e-06
-3.76888369040433e-05
-1.42217706732422e-05
-2.74952899735664e-05
-5.08138882163414e-06
-4.0765989419092e-06
-2.55905923775665e-05
-2.71622771677475e-05
-6.61825648579966e-06
-2.11298779193661e-05
-7.1252488908303e-06
-2.30328277156383e-05
-1.78112898741886e-05
-1.6707413759488e-05
-2.64650559418012e-05
-1.68898609414905e-05
-3.71395649000792e-05
-2.3985772377892e-05
-3.05689790915959e-05
-1.11595065935617e-05
-1.58735331991389e-05
-3.57654627094597e-05
-7.37975821575286e-06
-1.67568127584784e-05
-1.96644096137209e-05
-2.06061530510057e-05
2.064559446175e-06
-1.53819976754102e-05
-1.25862420292489e-05
-3.0351083752224e-05
-2.72580456709412e-05
-6.70300624354395e-06
-3.34103380977902e-05
-2.80079860736275e-05
-4.30142991662625e-06
-1.58067003361449e-05
-1.90105666624259e-05
-2.71138088227089e-05
-2.54121637751231e-05
-1.2818836917813e-05
-3.3707795830247e-05
-2.37533132978596e-05
-1.5360586767096e-05
-1.48566734199852e-05
-2.58238657062671e-05
-3.02551204124193e-05
-2.85931953499063e-05
-2.46824708069586e-05
-3.89802371519208e-05
-2.468086498615e-05
-1.69152522122118e-05
-1.57796666734913e-05
-2.23930211703972e-05
-6.95412394524175e-06
-1.07144478913591e-05
-3.60001618754622e-05
1.63090858124334e-05
-3.93137304596306e-05
-1.45369942708437e-05
-3.12609647410114e-05
-3.81826307804239e-05
-2.16345798058584e-05
-2.49424314744675e-05
-2.04155062762926e-05
-2.29537585848821e-05
-2.84463885025985e-05
-2.31892274015029e-05
-1.47564414530086e-05
-3.10589959836349e-05
-8.84690317524579e-06
-2.2480649917916e-05
-3.43527228746346e-05
-7.83228599660487e-06
-3.61961685575131e-05
-3.0822672078112e-05
-3.07950840921396e-05
-7.80288146425637e-06
-2.094292268474e-05
-3.96780533840714e-05
-1.18806977317141e-05
-3.58170616646298e-05
-3.09405958360471e-05
-1.47506962044007e-05
-2.96936989908665e-05
-2.65185855233119e-05
-1.7670666436151e-05
-2.21251303640191e-05
-1.78245769299589e-05
-2.54580233560067e-05
-1.60883737434e-05
8.87521469365489e-06
-2.02651459854496e-05
3.17593441282359e-07
-1.48621882080241e-05
-3.72768195662119e-05
-1.67282645785141e-05
-1.5497114888145e-05
-2.51877465379568e-05
-3.63379517207432e-05
-3.34836892838638e-06
2.26183883663671e-05
2.46935030629685e-06
-1.15988879304717e-05
-1.2566588784094e-05
-2.83680661904943e-05
-3.60055911606742e-05
-1.63280496955102e-05
-2.77272801059959e-05
-2.53723296692657e-05
-2.26951727364745e-05
-2.52567638840849e-06
-3.96215275052448e-05
-2.27808402658385e-05
-2.44568122652778e-05
1.47299682855629e-07
-2.33670453149732e-05
-5.65691463441461e-06
-2.23187015826156e-05
-3.85984445513601e-05
1.82911219929053e-08
-1.49199235668008e-05
-1.94898794408825e-05
-1.72916162173458e-05
2.65268688421519e-06
-2.85169663609517e-05
-2.89381324286737e-06
-3.37048684322156e-05
-1.96837791892518e-05
-2.26400791049309e-05
-4.4712761301096e-06
-2.03472186611745e-06
-3.9083032597928e-05
-2.69235214550036e-05
-3.39836919892802e-05
-2.42352042785126e-05
-1.98149770440205e-05
-2.47554343909828e-05
-1.51490372680156e-05
-4.07020955595485e-05
-2.21697885530725e-05
-4.50658329567648e-05
-3.38455816050382e-05
-1.25598111689042e-05
-1.41579168354493e-05
-3.62284439106233e-05
-2.34070739596554e-05
-1.53589894509801e-05
-2.07891789819241e-05
-4.8371532178267e-05
-2.7967387195139e-05
1.16277749804215e-06
-2.31027429995829e-05
-1.24224247620422e-05
-3.01086248396754e-05
-1.35871053944805e-05
-2.6363130260084e-05
-1.8765750933236e-05
-2.27874123771211e-05
-1.19948899028907e-05
-1.71464676293639e-05
-1.18245386260072e-05
-3.87758243786372e-05
-1.64704975120774e-05
-1.00625206445114e-05
-7.6959564675257e-06
-1.47142381464468e-05
-1.39297242245891e-05
-2.23161599095895e-05
-5.58536178668372e-06
-1.50048184846908e-05
-1.66048925194773e-05
-1.88552440076738e-05
-1.70107325700753e-05
-1.36833016148314e-05
-1.78785204250827e-05
-1.5720152663376e-05
-8.31768266631921e-06
-3.23311113585535e-05
-2.0389067613968e-05
-2.58767813363279e-05
-4.43889124443501e-05
-3.38227034648858e-05
-2.74094415366855e-05
-1.68850174350551e-05
5.95674621600488e-06
-1.09445955362679e-05
-2.23249596728667e-05
-1.70822788518876e-05
-3.56095623152423e-05
-2.43514854568785e-05
-2.28731993341662e-05
-1.03389143261855e-05
-1.32824882712371e-05
-1.77227186431449e-05
-4.84312887311795e-06
-1.42874932061243e-05
-2.70142726566717e-05
-1.43971193896661e-08
-1.4104958830057e-05
-4.24174225408107e-05
-2.82654872792709e-05
-1.90830501040275e-05
-2.16160660530366e-05
-4.41483205737912e-05
-1.29734046645532e-05
-3.45670954679601e-05
-3.41906014583851e-05
-2.34484756816329e-05
-2.68054556050106e-05
-3.97644587894681e-05
2.81445999305232e-06
-2.1676222184216e-06
-3.62336196631765e-05
-2.47896204667035e-05
-2.16530427883131e-05
-1.99515354019439e-05
-4.00841033289784e-05
-2.43305453195832e-05
-2.33721978734734e-05
-3.62649808892712e-05
-3.7879607583633e-05
-2.33191405707769e-05
-3.00221460929588e-05
-2.51785152602126e-06
7.32871345981493e-06
-3.08884585418856e-05
-3.97523609840791e-05
-6.58846313129306e-06
4.67843978413782e-06
-1.27768535787091e-05
-4.3576885921698e-05
-1.86195854460564e-05
9.80736741675209e-06
-2.07243978454723e-05
-5.48470432970334e-05
-3.07216135485425e-05
-9.67765417550043e-07
-1.93935272172038e-05
-2.23485078759455e-05
-1.46400158069286e-05
-6.52365396428234e-06
-1.29116554778786e-05
-1.27267778652566e-06
-2.42007886897107e-05
-2.62422167048607e-05
-1.39763915506827e-05
-3.66388742588953e-05
-1.07506380569945e-05
-3.8129410502533e-05
-2.10385965217929e-05
-1.72637339310426e-05
-1.36271354443594e-05
-1.31158212140302e-05
-2.92591431305736e-05
-1.44008876336979e-05
-1.04227442446157e-05
-2.23636615908008e-05
-4.39527407144033e-05
-1.58364103835542e-05
-2.57455759602026e-05
-2.06706761301352e-05
3.61501233330106e-06
-1.59105884833484e-05
-1.09706364670275e-05
-2.42656439350112e-05
-2.73620236319088e-05
-1.56692822801384e-05
-1.81597919259549e-05
-2.86166085040244e-05
-1.19607893640257e-05
-1.68522822173706e-05
-1.80206963843942e-05
-7.96487209451281e-06
-1.22010221396375e-05
-4.28525332414945e-05
-2.96671782528736e-05
-2.63370289335921e-05
-1.75134048910289e-05
-9.42941523503687e-06
-9.37759304313249e-06
-1.59962647559143e-05
-1.4351272284586e-05
-2.58479144182525e-05
-3.47208088057878e-06
-3.4065926253328e-05
1.5909867143051e-06
-2.00661270674424e-05
-2.15426567386459e-05
-3.23323873183522e-05
-2.52390854575562e-05
-1.26582087898232e-05
-9.60863895502121e-06
-3.24245211968722e-05
-1.91541100456019e-05
-1.46358535062594e-05
-2.11724629264616e-05
-9.80548873472105e-06
-2.60357918123613e-05
-2.82143134211447e-05
-2.95059144883165e-05
-4.17365266322408e-05
-1.96412650358706e-05
-4.10668917846619e-05
-2.00181135887794e-05
-1.51470166477492e-05
-2.20612565523482e-05
-2.74663039109498e-05
-3.34956482051209e-05
-3.39876133338456e-06
1.98455487929142e-06
-2.16364063407878e-06
-2.96925986429857e-05
-2.06226312409811e-05
2.12597234740979e-07
-2.67748286082776e-05
-2.86172325027437e-06
-3.26640108603149e-05
-1.90272682427492e-05
-2.25957596804324e-05
-1.60414237151795e-05
-2.17699177569096e-05
-1.20485019130722e-05
-2.18337793226634e-05
-1.79291602858007e-05
-1.96301197105779e-05
-5.49908933792654e-06
-2.65662838735628e-05
-2.28628404165913e-05
-3.02309172121739e-05
-3.16536686785349e-05
-2.04178073466832e-05
-1.62982630551992e-05
-4.24014093343608e-05
-7.2784021779053e-07
-2.06410981045572e-05
-2.08924175238588e-05
-1.45865173837745e-05
-2.90098709422013e-05
-3.87133219219422e-05
-1.88254962898936e-06
-2.56054710138489e-05
-2.715753958825e-05
-2.98350351430727e-05
-2.22380241926939e-05
-2.58687471586605e-05
-3.1036184889487e-05
-2.81179013319452e-05
-9.81541102003299e-06
-2.86562793575259e-05
-2.47951342277073e-05
-2.5768435244438e-05
-9.36132632931015e-06
-1.67537071529871e-05
-2.60836779911717e-05
-2.94883102843506e-05
-3.78912856177899e-05
-1.51363237429355e-05
7.51462289557868e-06
-1.16688252568879e-05
-1.42099435756053e-05
-9.64726687306582e-06
-1.11323196493757e-05
-1.1819683063473e-05
-3.17523591285092e-08
-1.93784680403988e-05
-3.027075188402e-05
-2.81263668309516e-05
-1.1864798563784e-05
1.71201050855507e-06
-2.69120351022995e-05
-1.41929896410258e-05
-2.84362474223105e-05
-9.92985706330516e-06
-1.075541150542e-05
-1.81849692746313e-05
-1.85709871069663e-05
-1.96467623835665e-05
-1.23646785689322e-05
-1.65791769152492e-05
-2.70621463795936e-05
6.80538949431424e-06
-1.50340670258961e-05
-2.8165094247591e-05
-2.56600757710668e-05
-1.64236406027016e-05
-3.56789206601676e-05
-1.52317369551632e-05
-2.52650407195677e-05
-1.2094062519489e-05
-2.16767554128772e-05
-2.69365078944954e-05
4.8049682566874e-06
-4.81534230099527e-05
-4.04377397249285e-05
-1.48799748808018e-05
-2.44568212142867e-05
-1.6064585554835e-05
-2.52701081794399e-05
-5.05441249983326e-05
-3.50895007294564e-05
-2.9632027553195e-05
-2.58565504209494e-05
-4.13513962222392e-05
-4.86800511592474e-05
-1.70340181266473e-05
3.53125378134443e-06
-2.37310271332729e-06
-1.84891129551271e-05
-1.97970458314072e-05
-7.27202720642835e-06
-9.52696723531031e-06
-2.7132619683096e-05
-2.68554683082861e-05
-2.08792668328103e-05
-1.36782089621762e-05
-7.83095128883881e-06
-1.76888866766348e-05
-1.77929046881549e-05
-1.37246557320073e-05
-1.86633723186846e-05
-1.00473281216594e-05
1.01794935556207e-05
-1.97808759872254e-05
-3.7382287889966e-05
-2.5304141383401e-05
-1.80876119198508e-05
-6.964169785112e-06
-3.98173247103345e-05
-1.36562027312573e-05
-1.63139392069719e-05
-1.2157092258738e-05
-1.17618080806188e-05
-1.18981385638177e-05
-2.09918227606327e-05
-4.3117997308661e-06
-2.95244847997212e-05
-2.47775912256721e-05
-3.98789296412795e-05
-1.01099410916384e-05
-1.59227255003557e-05
-1.87060468631598e-05
-1.29521704982056e-05
-4.07340143866037e-05
-2.23940157283795e-05
-1.61597658643474e-05
-3.26255246216844e-06
-1.74694993002968e-05
-5.16669653119338e-06
-3.33368442534245e-05
-2.88458787061651e-06
-2.04114622009126e-05
-7.07392540042788e-06
-1.86693920810886e-06
-2.38224362134747e-05
-2.22287651490547e-05
-7.79866990868691e-06
-2.94945887615309e-05
-9.15415287648959e-06
-2.416497797081e-05
-2.60075263862996e-05
-2.33204341237748e-05
-2.43041369565036e-05
-2.17066955467952e-05
-2.40136250465882e-05
-1.02851772717538e-05
-4.44268025704264e-05
-1.32794288764275e-05
-3.47757615527005e-05
-1.0945047601924e-05
-3.70225714979723e-05
-4.71533753433349e-05
-1.9663937786521e-05
-1.20711895522123e-05
-3.94103522695147e-05
-1.96124047813093e-05
-1.99882232790741e-05
-1.53469156100288e-05
-1.50728986548862e-05
-1.69376778255524e-05
-3.22942391557184e-05
-8.27049293022053e-06
-2.21380322388266e-05
-2.66871666351963e-05
-9.24861323894761e-06
-2.24022884095346e-05
-1.18998202467843e-05
-1.96654274432887e-05
-2.03839641202056e-05
-1.15141014289431e-05
-1.71616373293547e-05
-2.32912364963135e-05
-1.28357503420962e-05
-8.56799158435306e-06
-7.28253227897848e-06
-1.32271141577381e-05
-8.0450183406676e-06
-1.43824658105653e-05
-1.69860957313298e-05
-2.09794647596228e-05
-1.83664670080854e-05
-2.7370984602383e-05
-1.10943146517897e-05
7.82911248564774e-06
-2.15063779413284e-05
1.14745053131761e-05
-4.48350657564466e-06
-3.90823690528495e-05
-2.7347666542728e-05
1.6109837358447e-07
-1.78301405859442e-06
7.2429165684984e-06
-1.62085156000074e-05
-1.50366558689065e-05
-9.78494602745489e-06
-1.4790967894358e-05
-1.33804373423489e-05
-2.11543763986378e-05
-1.03775116865771e-05
-3.93102320393665e-05
-1.27734467211748e-05
-3.43127479707467e-05
-2.7007007184076e-05
-1.60265683360634e-05
-2.74236366180206e-05
-4.62633778223877e-05
-3.33498574129038e-05
-9.1939360687021e-06
-3.79661842183446e-05
-1.04445801693012e-05
-4.30945284761363e-05
-1.17467067238705e-05
-3.62289119636045e-05
9.12429726583023e-07
-2.02288643848043e-05
-2.3188676477018e-05
-3.98497113964223e-05
-3.01767779977496e-05
-2.6144758218257e-05
-2.17292566569324e-05
-1.55790271759527e-05
-3.36946587673054e-05
-9.61870888607772e-06
-3.60741474928744e-06
-1.02422093876534e-05
-2.59573239660141e-05
-2.705929460677e-05
-1.59973582407529e-06
-2.44325146002407e-05
-2.29075692846125e-05
-2.25852029637696e-05
1.79525086709806e-06
-1.0117392540403e-05
-2.10790106980114e-05
-3.08435639586661e-05
-1.82523195752372e-05
-2.56774323280122e-05
-2.18392396598274e-05
-3.68765522239584e-05
-2.51927206222899e-05
-2.97828744665958e-05
3.94777003002909e-06
-1.8460160647731e-05
-1.10783670454599e-05
-3.18458736318524e-05
-2.83168309898418e-05
-2.48685839653588e-05
6.07434797899302e-06
-1.1703313690295e-05
-1.40740545429713e-05
-3.24806723675454e-05
-2.16654201493744e-05
-1.99848335127026e-05
-1.22459649038658e-05
-3.41565705944125e-05
-3.01863524432622e-05
-1.8576792012589e-05
-1.43521126300513e-05
-3.05332009760684e-05
-2.11521921589843e-05
-4.32639277606709e-05
5.53377741112798e-06
-8.74249885218124e-06
-2.35390357800178e-05
-3.11771229611245e-05
-2.41602266027839e-05
-9.97810237619122e-06
-2.14987643804534e-05
-8.23120251553052e-06
-3.59070723765046e-06
-7.82964143970746e-06
1.09029156214809e-05
-1.7608632943508e-05
-4.20501673832196e-05
-5.52822249381485e-06
-2.87309158411993e-05
1.0385008536434e-05
-1.93585581908021e-06
-6.31518708097368e-06
-2.91711831777766e-05
-3.11134187059231e-05
-7.87869795780562e-06
8.66399103213276e-06
-2.4714360293886e-05
-3.2543282575399e-05
-2.18205313289882e-05
-2.85183392672376e-05
-2.78624650437027e-05
-6.85329515504141e-06
-2.23752901209293e-05
-1.81218620224188e-05
-3.95433673219226e-05
-1.70133096382153e-05
-1.39753078548875e-05
-2.17754707527965e-05
-1.28467571756607e-05
-3.73459192456383e-05
-1.90452917752546e-05
-2.31660687432596e-05
-1.9986815490864e-06
-2.05551580901011e-05
-2.29708638111179e-05
-2.22965297940731e-05
-2.71112547996069e-05
-3.86420405583616e-05
-1.11951921327037e-05
-1.60708106682777e-05
-2.53983167894098e-05
-4.01656297801944e-05
-3.03948082723173e-05
-3.86551936165844e-05
5.52433083612974e-06
-3.11670987391816e-05
-3.40281166326621e-05
-3.08572674543046e-05
-2.34879064287472e-05
-1.45337334191041e-05
-2.33923183460223e-05
-2.40960671107984e-05
-6.48093990092876e-06
-1.8995141393229e-05
-2.1292221768669e-05
-3.67502462818243e-06
-1.24125950242814e-05
7.49115569427807e-06
-9.21012540186427e-06
6.1696212358056e-06
-9.23334416914933e-06
3.03715118616279e-06
-4.28555420518197e-05
-1.81154119267324e-05
-2.03708778920232e-05
-7.70877302612431e-06
-2.68218878837587e-05
-4.15002055548881e-05
-3.87394373880203e-07
-2.23119091032186e-06
-2.65768541000279e-05
-3.05097875207554e-05
-1.86101212510569e-05
-3.51405517763274e-05
-1.11796724630112e-05
-4.35387121701031e-06
6.79362816835066e-06
-2.52848212976746e-05
-2.46559752256172e-05
-1.57571674150956e-05
-1.76440828002099e-05
-2.08453280811336e-06
-1.85200532017348e-05
-3.30134758526968e-05
-2.81409794176235e-05
-1.38274099255274e-05
-5.98271829313647e-06
-1.59992010709992e-05
-2.87290589244566e-05
-3.03748569190797e-05
-2.1695861281464e-05
-2.1449020708418e-05
-9.42803606340888e-06
-3.01928862524308e-05
-2.78965690597005e-06
5.56223747837882e-06
-2.97616754746858e-05
-1.87147910681491e-05
-4.16606815394393e-06
1.60173155892204e-07
-5.76582921416855e-06
-2.32608572021306e-05
-4.13139792698303e-05
-3.26616169258634e-05
-3.62281100165132e-05
-7.95544717310051e-06
-2.58684833504778e-05
-4.80181076328139e-06
-1.95024662360844e-05
-5.43051561582192e-05
2.52859684290364e-06
-1.78442122055581e-05
-1.33566954769811e-05
-8.39320889348697e-06
-1.88464519211411e-05
-2.66988276396216e-05
-4.13741907970704e-05
-3.86795154485207e-05
-3.3562300231986e-05
-9.39462972677254e-06
-3.16186094348127e-05
-2.30344288124807e-05
-4.07640427355268e-05
-1.15680774101822e-05
6.6577052953417e-06
-3.31468167203306e-05
-2.78291938965285e-05
-6.26859711480875e-06
-4.07545041830494e-05
-4.00155879738299e-05
-1.02214977764038e-05
-2.98281144925437e-05
-1.74570443250947e-05
-1.20073932012828e-05
-1.57534206524712e-05
-2.45610399223407e-05
-2.63611098139557e-05
-2.8774024025228e-05
-2.89573277067877e-05
-2.98268047631566e-05
-1.78422235172314e-05
-2.74467491067706e-05
-2.20664985640305e-05
-3.46304935643371e-05
-2.2979411689044e-05
-1.4826867395325e-05
-2.48434951164979e-05
-3.09797520138537e-05
-2.18692682444358e-05
-2.64148459307868e-06
-2.38991125472201e-05
-2.90106482026455e-05
-2.51638647820656e-05
-4.33506450899901e-05
-2.2891017298238e-05
-2.35833892222575e-05
-4.83511092450898e-06
-1.29183684440231e-05
-4.1540699688478e-05
-5.7047358963752e-06
-2.29206303890332e-05
-2.00016366954929e-05
-3.9634223527652e-05
-2.88418859418773e-05
-4.32809324011451e-05
-2.19978394834436e-05
-4.66364501394933e-05
-2.33348551681833e-05
-3.12748241417862e-05
-2.25493763860607e-05
-1.49973173861623e-05
-3.72955699464436e-05
-2.38245777101173e-05
-2.7805245976996e-05
-1.41248597885293e-05
-1.33512143741668e-05
-3.83679156393537e-05
1.46079079906853e-05
6.71075476553207e-06
-1.95007499131872e-05
-2.30294716761184e-05
-2.78386871960818e-05
-2.64737690937204e-05
-1.35986592491981e-05
-3.35820555115225e-05
-4.20835066435012e-06
-2.76088202393487e-05
-2.78630039445846e-05
-2.04082445977797e-05
-3.77859253547142e-06
-2.24927338098643e-05
-2.71516558011351e-05
-2.23117092264847e-06
-3.08119048353155e-05
-6.02311001782176e-06
-1.7215046408106e-05
-3.0228510082809e-05
-5.79381340193378e-05
-2.56855700215087e-05
-3.64593043325671e-06
-1.58676658873658e-05
-3.58619870887649e-05
-2.71774975715302e-05
-2.49709790189125e-05
-3.53232561331995e-05
-3.02906361266117e-05
-8.9989209197203e-06
-2.45588214704815e-05
-1.89885684835885e-05
-1.6047789915204e-05
-1.10554809506103e-05
-2.73014567898964e-05
-1.38564458541601e-05
-3.09087591406151e-05
-2.97615058244814e-05
-1.19922794912593e-06
-1.55575661384604e-05
-2.18868900902613e-05
-3.00132903059813e-05
-8.29323733664531e-06
-1.56366425869379e-05
-2.3180248970728e-05
-2.83560903749133e-06
-3.65504099070964e-05
-2.22547078934678e-05
-2.73637448134662e-05
-3.19032129598344e-06
-1.43616164703902e-05
-3.39955172616453e-06
-1.54485396888952e-05
-2.3929403405749e-05
-3.69302754668766e-05
-2.28559439129252e-05
-8.26584405727149e-06
-4.84096322546991e-05
-1.72339597371394e-05
9.9278508306622e-06
-2.37014345123751e-05
-1.47001742947984e-05
-5.16509388445604e-05
-1.60079635016009e-05
-4.74173434208541e-06
-3.37319386606909e-05
-2.51030046396515e-05
-1.08922320204322e-05
-5.0048220030292e-06
-1.8565510203294e-05
-1.17013705852574e-05
-3.2333843887439e-05
-7.47181530615415e-06
-2.05741535156596e-05
-2.2882959777272e-05
-8.38232432763966e-06
-1.15461058421822e-05
-3.05155861131112e-05
4.79240702724974e-06
-2.18366639808069e-05
-2.24168226089876e-05
1.9496440709473e-06
-1.34516055096887e-05
-2.25767905990195e-05
-3.66594094606342e-05
-3.59670148398472e-05
-3.64338395478122e-05
-3.28884978542256e-05
-3.29419581557864e-05
-2.29606133223642e-05
9.89257327636008e-06
-3.40469365565587e-05
-1.43684702808526e-05
-2.64682019861236e-05
-4.60013879828498e-05
-2.97882263356898e-05
-2.68469492645894e-05
-2.57929375847494e-05
-3.14869479606704e-05
-2.14495807775914e-05
-1.20021411685395e-05
-3.2588852190407e-06
-3.05224072058617e-05
-1.37532542813093e-05
-7.68997565125226e-06
-2.06619738711132e-05
-5.94867122906965e-06
-3.87652251910713e-05
-1.21418131909745e-05
-2.63431852667262e-05
-7.41365461160434e-06
-3.00850836400076e-05
-1.51657998043521e-05
-1.30848952980845e-05
-1.53465413977405e-05
-9.76757896900289e-06
-5.35511423021513e-06
-3.5052718421974e-05
-1.28826674052604e-05
-2.60468861742516e-05
-2.98615777251114e-05
-7.22772845768465e-06
4.55140024097185e-06
-2.59081517687356e-05
-3.08326602278572e-05
-4.92529893993634e-06
4.8892584498225e-06
-2.76344533115328e-06
-4.33244103363512e-05
-1.78021225478129e-05
-2.57442406505098e-05
-3.71990149474295e-05
-9.14645169495469e-06
-4.20825015307796e-06
-3.19404837848039e-05
-1.56137522134825e-05
-2.21269881196658e-05
-1.48473432648895e-05
-1.75766066937261e-05
-1.39456167188826e-05
-2.40737484900453e-05
3.44465771262927e-06
-1.95765620767213e-05
-1.58948868806465e-05
-4.38517174329343e-05
-3.04393966923883e-05
-2.28352557664824e-05
4.940530443482e-06
-2.41180276082318e-05
-1.79038949916006e-05
-1.86292237865123e-05
-8.19095186525236e-06
5.85723817482706e-06
-3.01756145376253e-05
-1.96576101216872e-05
-2.17362550072443e-05
-3.69848189373647e-05
-2.85299087307272e-05
-1.17707062308981e-05
-1.72396223772182e-05
-3.40058501640303e-05
-3.20603795996546e-05
-3.14134993925905e-05
-3.1803281790444e-05
-2.95356934246069e-05
-1.67678519143807e-05
-2.48002532771636e-05
-1.59832834431927e-05
-9.9330942114913e-06
-1.95521849191983e-05
-8.74689078254574e-06
-2.51768210173826e-05
-3.02360933621354e-05
-1.82452477897329e-05
-1.87110896084015e-05
-1.27634494475384e-05
-1.65243391951914e-06
-2.91121907401427e-05
-2.66080818435459e-05
-6.59933092293724e-06
-2.33816572671788e-05
-1.66623205952322e-05
-1.40411035798521e-05
-3.47858153870989e-05
-2.33694392271479e-05
-3.20601276140195e-05
-1.25255662423892e-05
-1.70398126207338e-05
-3.35385164593327e-05
-1.45230799821821e-05
-1.56434440653461e-05
-4.95286302722302e-05
-4.90854475332039e-06
-3.81809938795227e-05
-3.12107721340956e-05
-2.6680220335584e-05
-2.49244771700813e-05
-3.64703354525189e-05
-2.65419723220745e-06
-6.64324237985485e-06
-1.91845668613102e-05
-1.63203115787391e-05
-1.25739739070428e-05
-2.22686971233933e-05
-2.45697571855703e-05
-1.26426178436858e-05
-1.40761728802142e-07
-3.12064367160514e-05
-3.02909993303479e-05
-1.30151279176238e-05
-3.69055381233113e-05
-2.85963173602533e-05
-2.22358858827026e-05
-4.00564358912237e-06
-1.8939398893322e-05
-1.00124350316247e-05
-1.03078689139925e-05
-3.50228544893773e-08
-1.17837027838929e-05
-1.82990733690426e-05
-3.52152309238298e-05
-2.64281435403357e-05
-3.26316391906119e-05
-8.50488057402874e-06
-9.22754717447252e-06
-1.37882139763264e-05
-1.82074205778455e-05
-3.20910254356928e-05
-3.79754629870673e-05
-1.07388431886126e-05
-2.87603101568849e-05
-3.33149424415597e-05
-1.35963885294167e-05
-2.49214518904154e-05
-1.47196370359225e-05
-5.92052661756261e-06
-4.05993604223321e-05
-2.84423740494659e-05
-1.58840955739237e-05
-8.57864273226331e-06
-1.53857913168347e-05
-3.53072811674972e-05
-2.74431514280078e-05
-9.52603963231521e-06
-3.573191894203e-05
-4.25016245022704e-05
-2.28834700472615e-05
-4.02525203523212e-06
-1.16998098837454e-05
-1.1136085281082e-05
-2.33276708662703e-05
-1.23109693452871e-05
-3.10130629866465e-05
-2.33269912960961e-05
-2.3063822275059e-05
-1.66658363490173e-05
-2.59741759569174e-05
-4.94756529246848e-06
-2.5683588667051e-05
-2.21349841962353e-05
-1.7515411625679e-05
-1.51649981759688e-05
-2.84046764189251e-05
-4.42554634805784e-05
-1.68918991566105e-05
-1.69047758389577e-05
4.470344550921e-06
-2.11800077670489e-05
-1.95109450041532e-05
2.01172181271726e-06
5.72237509124389e-06
-1.70001217805256e-05
-2.33511541496778e-05
-8.36666238334199e-06
-4.04982705222103e-06
-2.08244027387231e-05
-2.26517564972694e-05
-1.46314284755451e-05
2.85845591955938e-06
-2.26005422527906e-05
-2.37334639764193e-05
-3.97137321647682e-06
-5.45304978277328e-06
-2.59650959514749e-05
-1.57215826403913e-05
-2.83247230933822e-05
-1.66470594331662e-05
-3.65317018457041e-05
-1.74774356464092e-05
-5.2837004074413e-05
-2.56684167134744e-05
-2.44532959122535e-05
-1.4383689558581e-05
-1.36995536290881e-05
-1.24162932400212e-05
-2.6327561656933e-05
-2.78280833351436e-05
-2.7011313234934e-05
-1.76233588793964e-05
-2.05488311446526e-05
-2.98601375316821e-05
-2.16791564363951e-05
-2.48522783631664e-05
-2.32347756336469e-05
-3.40968477074025e-05
-2.32688908176107e-05
-1.50396992169862e-05
-1.42172934465881e-05
-2.20576464900554e-05
-3.33712350208586e-05
-2.13069255478286e-05
-2.13599064417067e-05
-3.54878669371042e-06
-4.84447864860688e-06
-1.1270623730381e-05
-1.54778690372916e-05
-3.15263058513038e-05
-3.88388929167029e-05
-2.81697261533874e-05
-2.70484973844305e-06
-3.36170446524578e-05
-2.34996299316888e-05
-1.04842591883761e-05
-4.28335719942787e-05
-1.37420079301944e-05
-1.74497438067926e-05
-1.74074197853427e-05
-9.46909655639369e-06
-2.2778118002617e-05
-2.04546140576455e-05
-4.63389996759745e-05
-1.50462577941735e-05
-3.57413065583906e-05
-4.7528249978391e-05
-2.26382627420658e-05
-4.68524373432694e-06
-1.64923489372568e-05
-2.65972420630996e-05
-2.76542302872377e-05
-2.62612894080993e-05
-2.23421261902146e-05
-3.83915333037402e-05
-1.99578906627192e-05
3.6085575904167e-06
-2.50218754558001e-06
-3.04752229095678e-05
-3.29729329052415e-05
-4.19684616098992e-06
-3.00574342685151e-05
-2.10038109543607e-05
-1.41667499376571e-05
-3.84739943692101e-05
-1.68195781010032e-05
-3.57730126755788e-05
-1.37246363503623e-05
-2.30092615914881e-05
-1.34382579809924e-05
-1.05278802200999e-05
-1.94185754739384e-05
-2.51648580332818e-05
-9.8237487776164e-06
-9.27984103578699e-06
-1.75658904333403e-05
-3.62790717298839e-05
-1.64712622041211e-05
-3.41999047027551e-05
-2.5010474556636e-05
-4.36529509539157e-05
-1.4934030910812e-05
-1.42898060309779e-05
-8.64723875472171e-06
-2.24685668006864e-05
-3.78758183337915e-05
-2.03950229837679e-05
-1.67304950145473e-05
-2.326443333352e-05
-3.2948344758878e-05
-2.57613705431101e-05
-5.57322934580874e-06
-3.77272901806158e-05
-2.19922593542035e-05
-1.16187533452122e-05
-2.09233254108311e-05
-2.90343470486089e-06
-5.28031927423953e-06
-1.29246568242582e-05
-2.44794362989257e-05
-1.22693412326723e-05
-7.75509431388253e-06
-2.74942036895782e-05
-3.34225084980173e-05
-1.97242838853077e-05
-2.93917271706299e-05
-1.91185685268383e-05
-3.86064577202528e-05
-1.84461199707998e-05
-1.51369824811469e-05
-3.08607888315486e-05
-3.23150991129932e-05
-1.32318867704769e-05
-1.24657343406536e-05
-2.69319994081637e-05
-8.09416398223865e-06
-3.17752669670082e-05
8.85382328028824e-07
-2.01729574154503e-05
-2.18271931814704e-05
-2.36637900558341e-05
-6.15951654593573e-06
-6.80942286936658e-06
-9.35612675934648e-08
-3.49168689035521e-05
-1.43642123798436e-05
-1.88151303407588e-05
2.69120202898942e-06
-3.61410145592018e-05
-2.00294878816638e-05
-2.33594791437448e-05
-2.44682767754771e-05
-2.67209982332282e-05
-2.82738423422901e-05
-1.69211789361519e-05
-3.05348556555965e-05
-3.42568586239528e-05
-3.35663491609161e-05
-1.42039050974141e-06
-1.2122415343938e-05
-1.99935592474153e-05
-7.3991772322784e-06
-3.83359646672951e-06
-1.81745917379958e-05
-1.64946859927094e-05
-2.75387781646852e-05
-2.76284522840683e-05
-3.44535861479131e-05
-1.54090847352576e-05
-3.80985544072941e-05
-2.94210928499546e-05
-2.14244028876957e-05
-2.80990569790084e-05
-4.25914351087195e-05
-2.41511704011378e-05
2.68919522151976e-06
-8.87596325074242e-06
-2.94065812379892e-05
-3.1367296001263e-05
-3.25296592656077e-05
-5.24469396257251e-06
-1.17924049231092e-05
-2.33561423479154e-05
-3.57159075494084e-05
-2.69342312325517e-05
-2.16316254692456e-05
-8.0468027404205e-06
-3.04345764311955e-05
-1.63966669604308e-05
-2.08882305903585e-05
-5.95245600734441e-06
-2.4536714775316e-05
-5.49776828022934e-06
3.84385287774905e-07
-2.84516449825601e-05
-2.39901912332707e-05
-1.27861836497844e-05
-3.24916294338324e-05
-2.95791290825907e-05
1.21700195529319e-05
1.02198202690577e-06
-2.56189716942239e-05
-2.08500967191122e-05
1.04567570211869e-05
-1.03984665908756e-05
-3.3446885705919e-05
-3.10579984970642e-05
-3.2510569636699e-05
-2.87982991785248e-05
-1.52339937168089e-05
-2.26253590480886e-05
-2.33722855296793e-05
-4.13713703669815e-05
8.5108761832939e-07
-7.32956665840539e-06
-2.30245364773664e-05
-3.65781760278736e-06
-3.87264127098663e-05
7.82583373268207e-06
-1.37533226545626e-05
-3.67132045081411e-05
-4.3157677096701e-06
-2.06881713376408e-05
-1.18871488490705e-05
-1.55209152028832e-05
-2.95925452544356e-06
-1.63707388551447e-05
-1.7054686289957e-05
-2.56321628552085e-05
-2.11409642202598e-05
-8.47511551969678e-06
-1.63216696684634e-05
-2.43686063003169e-05
-2.77390626738779e-05
-3.90873844179867e-05
-5.02646450130959e-05
-1.54927895874343e-05
-2.09087549670039e-05
-2.56672859956458e-05
-2.04251610860359e-05
-1.07569163198854e-05
-2.63047152164231e-05
-1.5261142850959e-06
2.34333335808785e-06
-4.69371153562352e-05
-4.82799072862844e-05
-2.21975122559774e-05
-2.11618523332078e-05
-2.86612904904011e-05
-5.226902240337e-06
-3.11312675057554e-05
-4.04587322012065e-05
-4.99830992770903e-05
-8.5070106781052e-06
-1.87031094307404e-05
-2.93115280875693e-05
-9.05071817987397e-06
-7.06274644225608e-06
-1.12839083540677e-05
-1.23534631526318e-05
-3.78742254410609e-05
-1.98126574979671e-05
-3.15554261963996e-05
-8.37480833331476e-07
-2.52369834866003e-06
-1.76561481289917e-05
-1.27625282630313e-05
-7.31568544651735e-06
-3.11123469048825e-06
-1.51989154737081e-05
-1.93360301828414e-05
-4.17765012050569e-06
-2.25464651783606e-05
-1.73924819151734e-05
-2.02697706817166e-05
-1.44917478847089e-05
-2.45872884107419e-05
-1.13317140877581e-05
-1.98050177636434e-05
-1.70869020472195e-05
-6.7058299109634e-06
-2.67386449084979e-05
-2.67991756865215e-05
-3.02112397369303e-05
-1.11495170550753e-05
-4.65953444574075e-05
-5.02886994416306e-06
-2.0114225165602e-05
-1.75875400762264e-05
-1.60346087646397e-05
1.04303985893687e-05
-2.68856485259647e-06
-2.03853661695681e-05
