# Supplementary material for: Research on computational propagation and identification of mine microseismic signals based on deep learning
Source: PLoS One. 2025 Oct 22;20(10):e0334641. doi: 10.1371/journal.pone.0334641 (PMC12543183; doi:10.1371/journal.pone.0334641)
Supplement: S2 Data — (ZIP) [file pone.0334641.s002.zip › 000100500002003.xlsx_0.txt_24.txt.txt]

-2.02970289425674e-05
-5.6132202904606e-06
1.2936859534781e-06
-2.00139115799535e-05
-1.07888873590614e-05
-1.19619698426928e-05
-3.31262537363853e-05
-1.58781799620049e-05
-1.05565885254299e-05
7.06765560607477e-06
-1.45344267536646e-06
-4.82600005121716e-05
-2.09132415417127e-05
-2.18702280638922e-06
-3.12735292071105e-05
-1.9952596650169e-05
-4.40822065309179e-05
-2.00737139469617e-05
7.05872612792027e-06
-1.23505534682848e-05
-1.65431692289957e-05
-8.4111517366123e-06
2.58625439904404e-06
-1.06810673291962e-05
-1.62235701590473e-05
-2.69902914735278e-05
-5.02769418870117e-05
-1.60352698304621e-05
-4.74981912461941e-06
-3.8210456143093e-05
-2.14109840650085e-05
-3.19650747737989e-06
-2.10448881941036e-06
-2.22986178635945e-05
-2.13722082715212e-06
-1.06054423116992e-05
-1.5388103633348e-05
-9.23592064721927e-06
-2.41915370556593e-05
-1.09598170816321e-05
-2.81737675790965e-05
-2.71927446837454e-05
-1.4649077503097e-05
-1.89796451170358e-05
-3.98527348926225e-05
-2.20786267742205e-05
-2.13762764959484e-05
-3.13294072314624e-05
-1.07974520057103e-05
-2.85731179690192e-05
-2.71173891653838e-05
-1.01393263485673e-05
-3.04835610188953e-05
-2.76108801563804e-05
-3.20840381872458e-05
-4.71171571766508e-05
-2.96736856901116e-05
-2.20588470979686e-05
-2.79038822334073e-05
-2.40817340983543e-05
-1.69916639133071e-06
-2.13651702794071e-05
-3.47364226997332e-05
-2.51730162808107e-05
-1.0666662069961e-06
-3.10779799491046e-05
-2.60263486338175e-05
-3.93558045909127e-05
-3.15496873117299e-05
-1.26379816185767e-05
-2.9076514184317e-05
-2.05619141545292e-05
-2.20081963811838e-05
-2.41755581723206e-05
-1.35424059298684e-05
-3.12259627128944e-05
-2.90072726220833e-05
-3.50952982573342e-05
-1.55347283485451e-05
-2.56983802524195e-05
-2.66993184904212e-05
-1.33254032946354e-05
-2.32835740862001e-05
-1.41613982441657e-05
-1.32996084367149e-05
-3.51789726626993e-06
-3.89850014881692e-06
-7.99000855301585e-06
-2.01787964584817e-05
-1.70688572588824e-05
-1.83946742409048e-05
-2.71346661122537e-05
-2.38810454223996e-05
-2.62563995812499e-05
-7.59544748926961e-06
-7.71261609462374e-06
-2.36446940129855e-05
-1.61085855854069e-05
-2.26214024838785e-06
-1.38020536967645e-05
-8.43560771580147e-06
-1.625276115725e-05
-1.02101137892082e-05
-9.10354741464531e-06
-2.76083755569789e-05
-3.6573236175713e-05
-7.9754159175988e-06
7.91640118401593e-08
-3.63712532284012e-05
-3.42923925565063e-05
-1.60766386373989e-05
-3.49650898851891e-05
-2.31730431106699e-05
-1.1923146788636e-06
-2.28667996292389e-05
-1.38988021105697e-05
-1.64671256194505e-05
-2.17070139004883e-05
-1.29859957345494e-05
-1.4675199785953e-05
-5.6280003921753e-06
-3.97066872060412e-05
-4.09922417396121e-05
-1.93385312525369e-05
-4.02084539392475e-05
-2.54771082328621e-05
-2.46490463096526e-05
-8.71208990387202e-06
-1.27649899163763e-05
-2.40989030252317e-05
-1.65213314137446e-05
-2.42347831997916e-05
-2.50546547005103e-05
-2.23364983365147e-05
-3.58122694859504e-05
-2.70591212192992e-05
-1.01317636739516e-05
-2.88269908575219e-05
-1.15970715045347e-05
-4.71775351121032e-05
-3.24703432324841e-05
-2.96291905124742e-05
-5.22075188717149e-05
-3.26136405377793e-05
-2.57167150110447e-05
-2.30656809322886e-05
-1.30749728079576e-05
-3.13566145991794e-05
-2.02976487680605e-05
-3.23365723974081e-05
-1.80205672423239e-05
-3.15659657944218e-05
-6.71481359378158e-06
-2.13432544377787e-05
-2.58060661868242e-05
-3.90736704923722e-05
-2.49654647617966e-05
-2.5292367600968e-05
-3.24443844217614e-05
-1.3043719815687e-05
-1.63429254156563e-05
-2.24103990160325e-05
-4.19855816956748e-05
-3.57094156583389e-06
-8.73592835000747e-06
-2.42718020458616e-05
2.29633284890808e-06
4.92464260746197e-06
-2.21867627678318e-05
-2.36493134451741e-05
-1.88921785369596e-05
-2.43045839602093e-06
-1.73824921969156e-05
-2.05200046134264e-05
-2.56793871362782e-06
-3.20322924878968e-05
-8.91939704417699e-06
3.66697813032186e-06
-3.06904391420831e-05
-3.49329705389179e-05
-2.20061386383869e-05
-2.4899407487721e-05
-2.21128975043122e-05
-1.92304563725342e-05
-2.38450686280684e-05
-1.8102150880112e-05
-2.86920176220268e-05
-1.14275291313254e-05
-2.42118223077677e-05
-1.26002379284473e-05
-2.3743231136546e-05
-1.694673593973e-05
6.3252973775346e-07
-1.65076867669323e-05
-1.30725196319937e-05
1.4594254208667e-06
-3.46940875610092e-07
-2.14189136010397e-05
-2.14920749930228e-05
-1.72228317760351e-05
4.82438010080479e-07
-7.38133435825485e-06
-2.24439405865976e-05
-1.0226652924226e-05
-1.41966901518343e-05
-2.527045628069e-05
-2.31179544000107e-05
-8.03367689014493e-06
-3.80651044090653e-05
-1.8755670100378e-05
-1.99385625011616e-05
-1.32275317917381e-05
-2.77036624998732e-05
-2.2117123800331e-05
-1.82432475921941e-05
-3.11363625112984e-05
-3.1074374525752e-05
-1.00672614600789e-05
-1.71170007638468e-05
-2.64966897442374e-05
-6.296543515833e-06
-5.57610157264438e-06
-1.12004910538886e-05
-9.45824258969207e-06
-3.41189306583702e-05
-2.39427837247755e-05
-1.86288291731338e-05
-2.41534426576399e-05
-2.0761008272652e-05
-2.41508371464659e-05
-2.11405119826601e-05
-4.66284045194096e-06
-5.53484205857839e-05
-4.20226654034711e-05
-1.95258039512712e-05
-2.24748474478286e-05
-3.17404313062778e-06
-1.30150075214608e-05
-1.06989151973672e-05
-3.65179900034339e-05
-1.61079747910162e-05
-2.99517047088068e-05
-1.88985466470658e-05
-1.64719664396054e-05
-4.08358951513016e-05
-8.58761930620772e-06
-6.99501288127782e-06
-8.04546856693498e-06
-1.81779549220532e-05
-2.79573699058478e-05
-8.24110330407428e-06
-1.80845478316929e-05
-9.33219257144308e-06
-1.61942603615039e-05
-8.01204907919433e-06
-3.93711980013495e-05
-3.81663247063942e-05
-2.3916311489768e-05
-1.65310509148312e-05
-5.2127469807252e-06
7.93719146675973e-06
-2.61309792399355e-05
-1.8597001579252e-05
-1.57174316203e-05
-1.14853163524182e-05
-2.59381795027046e-05
-2.00428388653298e-05
-5.07316745753624e-06
-3.3681556863024e-05
-1.34153565547048e-05
-2.71662066476867e-05
-2.60220306535347e-05
-3.44754845474889e-05
-4.18986467716413e-05
-1.95895045213042e-05
-8.60204947834312e-06
3.7354371159733e-06
-2.6682724841491e-05
-3.75746646235548e-05
-2.20308043984927e-05
-3.46574460242877e-05
-2.70085601868112e-05
-6.89576465806493e-06
-3.70390087013629e-05
-1.1267500953311e-05
-2.82272093056016e-05
-1.98515813569593e-05
-1.84957385900749e-05
6.35160747629241e-06
-4.01028720969274e-05
-3.19572439846779e-05
-1.87285066852298e-05
-1.46577652035894e-05
-3.86307772353634e-05
-9.52965842227065e-06
-2.02715624353658e-05
-1.69861631796721e-05
-1.45090418443146e-05
-1.47237128225189e-05
-1.3593271510928e-05
-1.52190288770394e-05
-2.3486674466098e-05
-1.98693522170894e-05
-8.30122483653465e-06
-4.57793926672489e-06
-2.16251697360541e-05
-2.16433592340113e-05
-1.01636105832459e-06
-3.53582819217358e-05
-3.17569853701453e-05
-1.99350636742816e-05
-2.38351220034677e-05
-2.19210205974476e-05
-3.38899960816429e-05
-2.91299527452462e-05
-2.65441051255416e-05
2.53544020886642e-06
-2.77156281409394e-05
-2.1562915003355e-05
-2.91486504059326e-05
-3.46634797449309e-05
-1.4556908564353e-05
-2.87846559705435e-05
-3.15072562179506e-05
-1.66509008835559e-05
-1.97546218773662e-05
-2.06233336660622e-05
-3.72510392997375e-05
-3.47802080503082e-05
-3.42909316762863e-05
-1.61084319752476e-05
-2.13197666093137e-05
-1.65699554698215e-05
1.14635469888715e-06
-1.51588033228113e-05
-2.41170848166678e-05
-2.05472233288576e-05
-3.54722358364829e-05
-8.14982795208269e-06
-2.23128448984972e-05
-1.52821262904102e-05
-1.96204283888668e-05
-2.64930526516547e-05
-1.21759671250847e-05
-8.14936030541218e-06
-1.57398008178974e-05
-4.43280744411291e-05
-4.53246315724384e-06
-2.26585508475449e-05
-2.56359299072063e-06
-1.11983108898937e-05
-1.13508014347076e-05
-1.7082981262585e-05
-1.41044683347106e-05
-2.45141764213023e-05
-2.70051947857728e-06
-3.77750770421766e-05
-3.15402807443928e-05
-3.44368830001575e-05
-2.46700818481478e-05
-2.79911157650943e-05
-2.7242305956366e-05
-4.09217670712922e-05
-3.29985282406261e-05
-3.68967076887812e-05
-3.04293631403812e-05
-1.62934054701038e-05
-1.08478290240875e-05
-2.36269795930875e-05
-7.13482721365725e-06
-2.67084744415764e-05
-2.47363911004197e-05
-2.06524042958209e-05
-1.82801143239034e-05
-9.85517104392163e-06
-3.54195529578747e-05
-1.91204125700749e-05
-1.29548085944586e-05
-1.82052356158617e-05
1.48772613593442e-06
-2.56508302352668e-05
-2.59303578594011e-05
-3.04303101141594e-05
-4.87498711887748e-05
-2.42918523413373e-05
-2.52752458319132e-05
-2.93387190639957e-05
-6.81697181864558e-06
-1.87382139402955e-05
-2.9884305544437e-05
-3.79227330817124e-05
-1.17043038897521e-05
-1.68679537507124e-05
-3.53412072383196e-05
-3.66390320636598e-05
-3.70001958248165e-06
-6.88914961275142e-06
-2.57162252935726e-05
-4.26565003791601e-05
-2.66278877570297e-05
-1.9346660029821e-05
-3.01552589463416e-05
-4.18521715581814e-05
-1.60224045582972e-05
-1.50804733038608e-05
2.17204266095643e-05
-1.98367722706039e-05
-1.22031726526938e-05
-2.8481734259443e-05
-1.53127646380618e-05
-3.66008810207508e-05
-2.78620775953383e-05
-8.76568028216676e-06
-1.61240907785358e-05
-2.48000002360855e-05
-1.45344096303327e-05
-1.64683923741551e-05
-3.14249282686571e-05
3.58759770796975e-06
-1.21608780315057e-05
-8.50243716328928e-07
1.54180811114885e-05
-9.8026942758983e-06
-2.8038711574649e-05
1.15856106950547e-06
-2.59830327423064e-05
-2.07959039803256e-05
-3.92321747980638e-05
-1.56285730849548e-05
-2.37390199748871e-05
-1.80067637884756e-06
-3.05133808593751e-05
-1.13130531610251e-05
6.82585821742775e-06
-2.23153575255339e-05
-3.42730786754132e-05
-2.12379098499714e-06
-1.95005173799232e-05
-6.24724366654651e-06
-2.01638412147575e-05
-1.94237539854927e-05
-2.74709763809168e-05
-3.18974827732785e-06
-2.91907508628938e-05
-1.54027730745574e-05
-2.26355529388028e-05
-2.57629039077003e-05
-2.38337782490835e-05
-1.62241429643874e-05
-3.26689152158652e-05
-1.34380243011418e-05
-2.19835399168514e-05
-3.32977840099174e-05
-4.06819206187223e-05
-1.5776813272625e-05
-1.63005064000072e-05
-3.8084646529227e-05
-1.07148205574457e-05
-1.93381677383311e-05
1.48661810161795e-06
-2.51836923434052e-05
-9.62275826948777e-06
-1.64036976886818e-05
-2.2245659410177e-05
-3.09300950775732e-05
-9.23303701096942e-06
-1.83129319187597e-05
-1.85425828300353e-05
-1.61640364108012e-05
-1.85839788583181e-05
-1.40093924968162e-05
-1.13608158330635e-05
-2.79219180792438e-05
-3.62929061213271e-05
-1.36086769295776e-05
-1.98083348561051e-05
-1.40512268647796e-05
-5.02544207683691e-06
-4.22747140948154e-05
-3.02242884980255e-05
-1.72327579084693e-05
-1.93904804651576e-05
-3.39285563178148e-05
-4.75240980819558e-05
-2.57947550724867e-05
-8.41686404332153e-06
-2.82825388208081e-05
-1.2962932103022e-06
-1.90366430224673e-06
-1.9725315773379e-05
-2.76504877953568e-05
-1.32571776624763e-05
9.24287789857662e-06
-5.70268416574733e-06
-1.25238244102233e-05
-2.72341725089271e-05
-1.4970050413039e-05
-2.46260700730569e-05
-2.93836237949595e-05
-1.08348476479091e-05
-4.82119298314514e-05
1.66182073427463e-05
-9.57237998122011e-06
-1.95963545889893e-05
1.3104811900116e-06
-1.60940631299702e-05
-1.33890268664675e-05
-1.59916110282083e-05
-3.66071572666254e-05
-5.73997946639593e-06
-1.91420423210109e-05
-2.35017911673696e-05
-3.85256586342618e-06
-1.84696832145983e-05
-9.08774426334203e-06
-1.5049985323893e-05
-1.17912203374803e-05
-2.02335776791612e-05
-2.21476502862343e-05
-1.67732828325533e-05
-2.7259921379162e-05
-4.69592249365895e-05
-2.33209791431577e-05
-1.23818670639793e-05
-3.10986107604341e-05
-3.19118108660316e-05
-3.46567045105396e-05
-2.09321277442833e-05
-3.50525109742849e-05
-2.4461447065558e-05
-1.43995870845282e-05
-3.05527082198549e-06
-3.65921104706035e-05
-2.00854662802448e-05
-1.78148714117024e-05
-2.67898243928336e-06
-1.90288758320496e-05
-7.46432035910509e-06
-3.9744527835345e-05
-8.06493052981354e-06
-2.03517515986376e-05
-2.93622554539461e-05
-1.65163479047474e-05
-2.22150190964696e-05
-1.62499737085502e-05
-2.83993435346114e-05
-1.35714493720321e-05
-2.32726593085072e-05
-2.30699586944815e-05
-5.66636851381121e-06
-5.13412894530169e-06
-1.78073149422245e-05
3.51981561359547e-06
-2.28208122294824e-05
-2.08256151838245e-05
-2.21696352850598e-05
-1.46263619484323e-05
-5.59519928762925e-06
-3.11428878358088e-05
-1.58270728334678e-05
-3.2977877367567e-05
-1.74330637280667e-05
-3.69990906686974e-05
-2.41130376981467e-05
-2.48489454090062e-05
-2.57700889567976e-05
-3.80290465508607e-05
-1.13337280769844e-05
-3.55592887586887e-06
-2.95119279538673e-05
-9.2235933641422e-06
-2.48000951820558e-05
-2.05088914294122e-05
-2.82810744797382e-05
-4.10588258424083e-05
-1.05887707673537e-05
9.76826288673262e-06
-4.11894028522784e-05
-2.09228637221476e-05
-5.96540450785728e-06
-1.77781368865356e-05
-3.12591283709078e-05
-2.52420932918517e-05
-1.15910335176097e-05
-2.39580128872299e-05
-1.65482433928286e-05
-1.65265238196865e-05
-9.55344826899704e-06
-1.73619536430694e-05
-1.12882794871021e-05
-1.98662550107969e-05
-2.70755407959944e-05
-5.07478597243888e-06
-1.10338746008645e-05
3.89303117174192e-06
-4.12858680536102e-06
-1.03355872353956e-05
-2.82647711135771e-05
-2.70346681562368e-05
-4.48942055456795e-05
-1.08300009792715e-05
-1.79358730077528e-05
-2.04930548371891e-05
-2.93337914104284e-05
-3.23118272813274e-05
-4.95467834965843e-06
-1.22323680010712e-05
-2.08920444405763e-05
-7.89942342507654e-06
-1.8951558865148e-05
-4.01540763143266e-05
-2.57626527830616e-05
-4.68024351277482e-05
-2.692998211323e-05
-8.23585616651281e-06
-1.33815515993634e-05
-4.15019289785036e-05
-1.91303046856513e-05
-1.65043260716949e-05
-1.0297527552337e-05
-2.5424905931898e-05
-3.70697239975637e-05
-2.73957358460618e-05
-2.65269733793924e-05
-4.243999969637e-05
-2.69439302341901e-05
-3.36391388274394e-05
-9.90165260630509e-06
-1.04573813858069e-05
-1.69914725400683e-05
-3.57916607793108e-05
-2.80925201592398e-05
-4.51208574800689e-05
-2.1227744260002e-05
-1.43050065361043e-05
7.30403648927511e-06
-1.76125609673395e-05
-8.82191031354925e-06
-2.06425440354129e-05
-4.61599151052805e-05
-8.60436137788609e-06
-2.50174321945392e-05
-4.58079675688294e-05
-2.17679319998289e-05
-9.44884908575409e-06
-2.17640656112307e-05
-4.1152017361185e-05
-2.98880761236797e-05
-2.88257211640014e-06
-3.1400367828615e-07
-1.34747184302968e-05
-3.32778915494253e-05
-2.89056421187173e-05
-2.48417728435555e-05
-2.0287156742516e-05
-2.09016000146165e-06
-2.29036988444284e-05
-3.34095380434104e-06
-5.18201756308097e-06
-5.87736050455299e-06
-1.55798553277759e-05
-3.20113105020766e-05
-2.21084703648454e-05
-2.90031783588042e-05
-4.01010077265473e-05
-3.14047130284733e-05
-2.8727325350632e-05
2.12633536276751e-06
-1.42371183683047e-05
-2.47398881876732e-05
-4.50719348448323e-05
-2.2471644448995e-05
-3.32799115790514e-05
-2.48191790553001e-05
-2.44425759339869e-05
-1.91542605060515e-05
-5.51299875547052e-06
-7.45821185685234e-06
-1.53713254812545e-05
-1.00818551418159e-05
-1.31995258128256e-05
-6.19058715311306e-06
-1.79106962249534e-05
-2.44826163254046e-05
-3.43441299731921e-05
-1.60088460081403e-05
-2.08194366786319e-05
-2.88071832056069e-05
-3.20412144180607e-05
-2.44446591081888e-05
-1.40028772429821e-05
-3.10797770412462e-05
-2.58525543917618e-05
-1.14712339053793e-06
-4.10297118875019e-05
-1.80697857025925e-05
-3.57747517751951e-05
-2.75497232252895e-05
-1.139818163645e-05
1.26555566795491e-05
-2.47127247097075e-05
-1.2403421958762e-05
-4.80304444547869e-05
-4.58910555386944e-06
-1.78208371639433e-05
-1.70532308576838e-05
-2.17522615276659e-05
-1.73047398676045e-05
-3.3853942171953e-05
-3.99006477456619e-05
-3.72656255032742e-05
-1.32529071514343e-05
-1.65547656035863e-05
-1.33002012278531e-05
-1.4633529350498e-05
-1.03942867653154e-05
-3.40348334309801e-05
-1.63593617832828e-05
-2.65941444644834e-05
-1.61960212311153e-05
-8.87341629801791e-06
-1.8078156391238e-05
-3.04049429390535e-05
-1.73122202801864e-05
-2.918607016748e-05
-2.44825670725172e-05
-7.74803302477508e-06
-1.20271252605989e-05
-2.25505498245812e-05
-2.58831873834702e-05
-3.80996565467441e-05
-2.77432887879174e-05
-2.2695093632915e-05
-3.00254955236237e-05
-1.46746613572214e-05
-1.40533052239014e-05
-1.35294315484323e-05
-3.59242886042186e-05
-5.64232143399069e-06
-1.32248350146422e-05
-2.16567203028028e-05
-3.71841233711061e-06
-1.93456077139046e-05
-1.72123854171331e-05
-2.26712638969656e-05
-1.92568132087622e-05
-3.54065132201266e-05
-1.5408613460761e-05
-1.66527819574977e-05
-3.19171474735768e-05
-1.82390195818639e-05
-2.74859708436872e-05
4.10528266368921e-06
-1.18664345301086e-05
-1.51411958672784e-05
-6.97008810098479e-06
-8.70266262697986e-06
-1.34575540390236e-05
3.46399231352838e-07
-3.19828347548119e-05
-8.00504828867636e-06
-4.82381240339398e-05
-1.33756369629936e-05
-3.23723578858613e-05
-1.56699799179519e-05
-8.40381662914264e-06
4.66418074713945e-06
-2.09797464016291e-05
-8.17947372733197e-06
-4.13853421208964e-05
-3.60836927812791e-05
-4.94991372417491e-05
-1.15160773340586e-05
-1.04325109072938e-05
-2.69656214480604e-05
-2.11610457877335e-05
-2.56399418159728e-05
-3.77455481636206e-05
-1.89789919388083e-05
-9.41855786429211e-06
2.73130123670145e-06
-1.923860662666e-05
-3.83533637492054e-05
-2.09034242471983e-05
-3.09638245194609e-05
-3.74199478878862e-05
9.61502629469327e-06
-3.42740616691648e-05
-2.05643682599156e-05
-1.30322534303835e-05
-1.9286553300959e-05
-1.4219828182721e-05
-1.1728869396571e-05
-1.44416966013627e-05
-3.1678428130427e-05
-1.73876299415221e-05
-4.77815315979718e-06
-3.00853244372851e-06
-2.45106702902311e-05
-2.28972115134879e-05
-2.8875721061212e-05
-2.30032561979388e-05
-3.10291553195285e-06
-1.60577236406453e-05
-2.44412509871602e-05
-2.41661676932632e-05
-2.06474367127827e-05
-1.28897501942289e-05
-2.41272797449465e-05
-2.7232367228738e-05
-1.75698868725846e-05
-1.74438402518048e-05
-4.52610598196171e-07
4.12412092421397e-06
-4.67665902295105e-05
-2.33783137991907e-05
-2.99224740455519e-05
-4.38951399202623e-09
-4.73940610810999e-06
-1.96079088982642e-05
-2.45368198383472e-05
-2.27801852603282e-05
-2.14855495962982e-05
-9.32647464315988e-06
-3.56376675481891e-06
-3.83763566981687e-05
-3.0615776894827e-05
-3.36201718777714e-05
-1.57153482329631e-05
-1.98999675473e-05
-1.43396449726634e-05
-2.60427054387679e-05
-3.69704528270376e-05
-9.78110360265512e-06
-3.00517757880298e-05
-2.33011950168459e-05
-2.97544248175533e-05
-1.74068959757656e-05
-1.90610856971163e-05
-1.86038748246582e-06
-2.6761060531976e-05
-2.97021059820164e-05
-3.57421158996981e-05
-3.42649633757191e-05
-5.45276499741542e-05
-9.41393073919427e-06
-1.34229117638883e-05
-8.73148906756202e-06
-3.21963180969768e-05
-1.61906915069827e-05
6.44081693131385e-06
-1.19197875489517e-05
-2.5086030422914e-05
-3.61452348302172e-05
-9.6983831433791e-06
3.44417066726351e-06
-2.01732779458596e-05
-3.15785266981321e-05
-2.09594494453842e-05
-3.69056661716446e-05
-4.61131928271426e-05
-6.77146719190103e-06
-2.47251131636966e-05
-4.52368044130292e-05
-3.64800659057888e-05
-3.57787191792075e-05
-1.53945613408484e-05
-2.55705269597299e-05
-4.3078352124774e-06
-7.02026787488008e-06
-2.39342864658937e-05
-2.56243705208686e-05
-2.87401519101935e-05
-1.40297128894749e-05
-3.70181737197617e-05
-2.81231725985549e-05
-3.54856435298681e-05
-4.34157687700607e-06
-2.90712807257389e-05
-1.1322083201714e-05
-1.88424572080222e-06
-3.08927723413846e-05
-2.41131313120748e-05
-1.19293140209819e-05
-1.96172300689932e-06
-4.45638602513469e-06
-2.59975059903333e-05
-3.03811634798183e-05
-2.15355955364047e-05
-2.40153187582401e-05
-1.89630618888061e-05
-1.86948722486113e-05
-2.87608221718195e-05
-3.10278710898782e-05
-1.35992730233891e-05
-2.05620046857959e-05
-1.23462435669254e-05
-1.33010294717964e-05
-3.61007978935318e-05
-1.1937406997992e-05
-3.23581215196707e-05
-2.48005969503185e-05
-1.51692409678119e-05
3.99535084711036e-06
-1.93904799759823e-05
-1.84380630845476e-05
-2.38760316765644e-05
-1.82728522092236e-05
-2.89292991289627e-05
-3.61753543360988e-05
-1.78083305006083e-05
-2.86764558625243e-05
-2.38894548164414e-06
-1.49399256428809e-05
-2.25282460096461e-05
-1.94504043229359e-05
-1.03800719404229e-05
-7.12182868274027e-06
-3.63365803984969e-05
-1.66932843245888e-05
-4.38041867498663e-06
-6.86511060338456e-06
-5.74575700401102e-06
-2.7453788064543e-05
-3.60774849147539e-05
-4.78813141809812e-05
-3.86706450426059e-05
-3.32899381954565e-06
-1.96807193854222e-05
-1.84108486963826e-05
-2.8788790971714e-05
-3.48604952608322e-05
-7.07030337044499e-06
-1.74468967570204e-05
-1.6944009653683e-05
1.96117132484144e-06
-1.86042726679808e-05
-2.42421453645993e-05
-2.74542684774146e-05
-2.82637374549983e-05
-2.11365178955838e-05
-1.97084192753502e-05
-3.37961275912618e-05
-3.6949658220237e-05
-2.32281158282974e-05
-2.61772854423443e-05
-2.86237643423186e-05
-2.29007898600649e-05
-2.99374917606681e-05
-2.11786079835414e-05
-1.53317759439485e-05
-5.40485598923566e-06
-2.17227932416667e-05
-1.09630286586406e-05
-3.04280046161912e-05
6.43357789395083e-06
-1.13828754368081e-05
-5.7725265844002e-05
-9.91184214654515e-06
-2.11969401151019e-05
-1.97305748089342e-05
-1.32019151435194e-05
-3.29337520778528e-05
-2.19005028799908e-05
-1.9161294407135e-05
-3.4911120466934e-05
-1.62987990137989e-05
-1.82654978795517e-05
-3.93333303034338e-05
6.78385094107484e-07
-2.32850054320898e-05
-2.17889513127089e-05
-4.0164134672654e-05
-2.50720429842229e-05
-1.81664198149753e-05
-5.51471608111494e-05
-2.92762059798811e-05
-2.06627295235353e-05
-1.26617606127481e-05
-4.93924399478348e-06
-3.79015005677965e-05
-4.29746112358332e-05
-3.73827135575951e-05
-1.0771426872077e-05
-3.84537394126412e-05
-2.97478789781424e-05
3.38900786533252e-06
-1.41176543763545e-05
-3.14675112008761e-05
-1.6007224404691e-06
-1.15014803235811e-05
-2.90202772997332e-05
-2.44496114252666e-05
-2.62154576077178e-06
-2.10715875466164e-05
-1.62194635845394e-05
-3.8963111496119e-05
-2.23740949579271e-05
-4.63718463047281e-07
-2.00790175222287e-05
-2.05516822578855e-05
-1.78339840138573e-05
-1.17662531327653e-05
-5.04405084414065e-06
-2.53449337593224e-05
-2.5313131442256e-05
-7.8223805187956e-06
-1.64567555845017e-05
-1.08221475971872e-05
-3.22044525202849e-05
-3.14177644736287e-05
-3.38412609129734e-05
-3.87568923088988e-05
-1.62455920530591e-05
-3.63290106953164e-05
1.15083525398943e-06
-4.51466485468953e-05
-1.41009781853787e-05
-4.58565960254022e-05
-1.15497216609258e-05
-1.79320178414094e-05
-3.68404279663197e-05
-9.43672761954061e-06
-2.67037807565292e-05
-3.22478683954474e-05
-2.60003024456143e-05
-1.78623611784454e-05
3.37869528852531e-06
-1.12286665572477e-05
-2.64104808858017e-05
-3.30683188406736e-05
-1.99077290896311e-05
-4.46542554133176e-05
-1.83225900634927e-05
-1.11500752310538e-05
-3.7783976823028e-05
3.63524809884593e-08
-3.96277013181981e-05
-1.97351398328976e-05
-1.16391755463805e-05
-4.07896470208714e-05
-1.33384286299628e-05
-1.35635379883143e-05
-2.2881178880522e-05
-2.91459731136152e-05
-2.15130292374756e-05
-1.46643043522601e-05
-4.98370610297267e-06
-2.54142109232617e-05
-5.44618325254118e-06
-3.04109601387014e-05
-5.52742860996759e-05
-9.86679285408561e-06
-1.2203859348165e-05
-2.0227100135868e-05
-1.69332917539359e-05
-3.83135283654748e-05
-3.88163268249785e-05
-1.25136466175018e-05
-3.07499782530412e-06
-4.85380268922265e-06
-1.43546826485799e-05
1.08038084273443e-05
-2.7927924061795e-05
-1.67938675628725e-05
-1.89534865519108e-05
-2.38035709479868e-05
-3.13918797636644e-05
-5.19601897846962e-06
-4.8005654092787e-06
-3.28849629637745e-05
-9.38688035557569e-06
-1.53034326132266e-05
-1.02023066186704e-05
-3.44631557883234e-05
-3.48342797011671e-05
-2.91062418827615e-05
-3.38281409319283e-05
-2.08148170164923e-05
-2.25161674041526e-05
-3.43976529434378e-05
-1.8780357157717e-05
-3.3253712930123e-05
-2.11250732816151e-05
-1.15995581152716e-05
-2.10038039506489e-05
-2.60379037524292e-05
2.03562572708779e-06
-8.75787717971539e-06
-2.33695221746194e-05
-1.6927543435601e-05
-2.01493258719874e-05
-3.44407788019198e-05
-2.9878000067618e-05
-4.46488259135441e-05
-2.07155129040311e-05
1.5431602261248e-06
-3.15353044315749e-05
-2.9180933236952e-05
-1.44429047288169e-05
-1.8069245320426e-05
-1.34001809871987e-05
-1.43183385877889e-05
-1.5181550293579e-05
-1.20403755915467e-05
-2.23183113562914e-05
-1.26931820517879e-05
-2.40759416614308e-05
-1.64351553937458e-05
-4.40983809399956e-06
-3.70997429107518e-05
-3.63049886222209e-05
-1.97166593155618e-05
-2.07907181628039e-05
-2.56511719716311e-05
-2.06963307405117e-05
-2.35690215277781e-06
-1.246844641973e-05
-1.4979083630113e-05
8.39707035861797e-06
-6.85065167734388e-06
-6.74210782109538e-06
-1.64739219881657e-05
-1.95845117772232e-05
-1.91208592747147e-05
3.93701829025177e-06
-4.24665129497362e-05
-4.293187701243e-05
-1.80822207497499e-05
-1.76455242085331e-05
-2.61699699959827e-05
-1.45504919488988e-05
-3.15345303901391e-05
-3.20025821060998e-05
-2.71511148107662e-05
-2.75043675393748e-05
7.32752293978473e-06
-1.55744287815206e-05
-2.75851103775391e-05
-1.25495682742125e-05
-1.81765371710316e-05
-2.32765766124907e-05
2.77369395754688e-06
-1.71882410137188e-05
-1.2230915360623e-05
-2.35784802792578e-05
-2.17070772001686e-05
-2.11159108719431e-05
-2.53283805366241e-05
4.84908571197417e-06
-1.43825484492303e-05
-1.9573997555625e-05
1.85907134704416e-06
-4.24966218998918e-05
-1.6879729944552e-05
-3.88399586564275e-05
-2.58278211090992e-05
4.10358846975779e-06
1.40158850003533e-06
-2.49562264091384e-05
-2.26207751620953e-05
-1.82910537808185e-05
-1.45722275795338e-05
-2.20755242688915e-05
2.37499470114886e-06
-6.54197593222786e-06
-3.7179240835871e-05
-1.55009315901971e-05
-3.02862702686102e-05
-2.51829449529807e-05
-2.14844474456237e-06
-3.07412495204986e-05
-8.02016823689211e-06
-2.86633057141138e-05
-8.41036118055551e-06
-3.0920957685106e-05
-1.8218875207106e-05
-1.27551936444387e-05
-2.45418746457637e-05
-2.49736672491787e-05
6.67312894556633e-06
-3.96258703078984e-05
-3.50164683705097e-05
-3.3121947015823e-05
-1.55205168019208e-05
-1.96452253134385e-05
-3.8004005799839e-05
-3.1162928292951e-05
-9.24575846411555e-06
-8.31017667074485e-06
-2.78761755699122e-05
-1.17709222292463e-05
-2.01480325341877e-05
-2.19332906695635e-05
-3.14263148274069e-05
-2.44723741026234e-05
-7.37221181873903e-06
-2.38185696486897e-05
-1.20411118955136e-05
8.10930353275089e-07
-2.91488218379589e-05
-2.31471974847778e-05
-2.49258588304798e-05
-2.68684856720554e-05
-2.46428911984602e-05
-1.59577551124575e-05
-2.10099758741978e-05
-4.17591705256617e-05
-2.30061099359691e-05
-5.67734390072332e-06
-1.28211306715303e-05
-2.88861616756544e-05
4.71484749938004e-07
-1.67530848076532e-05
-1.81489328834596e-05
-1.85051508971397e-05
-1.41334606653118e-05
-2.97621442399169e-05
-8.72367641111823e-06
-4.01159049303323e-06
-1.83198038557078e-05
-1.19302296374772e-05
-1.48791259202427e-05
-1.61258134420598e-05
-1.46485868164256e-07
-4.41874376614759e-05
-2.41732110847293e-05
-2.75624432323829e-05
-2.06296358981129e-05
-2.14705715183893e-05
-2.10194850635994e-05
-1.43759003108074e-05
-2.49389956747732e-05
-1.70022086310174e-05
-2.64260233653579e-05
-1.02889225922459e-05
-5.89769700517233e-06
-2.91731941129135e-05
-3.69904962946132e-05
-2.23429678770514e-05
2.68025125353036e-06
-1.29662277842948e-05
-1.6726054694715e-05
-1.99938175439579e-05
-3.17119493910119e-05
-1.90148945334464e-05
-3.45906888950367e-05
-2.52022381465651e-05
-2.32463617377562e-05
-1.16799369166171e-05
-1.47337841934792e-05
-8.484278727847e-06
-8.01969988568422e-06
-1.102180374048e-05
-3.48970807694527e-05
-1.69488673186962e-06
-2.52701311715323e-05
-3.07627521400732e-05
-1.50983412834228e-05
-4.39751174264638e-05
-2.94420170359517e-05
-2.0315555710899e-05
-3.82415705864885e-06
-5.72981197314808e-06
-2.64737841428314e-06
-3.73625434950154e-05
-3.11685746758583e-05
3.6859874356864e-06
-2.89441160948701e-05
-3.51025301601002e-05
-6.43481332179237e-06
-2.23921745998356e-05
-5.51418925983671e-06
-3.6663557495508e-05
-3.28235381249899e-05
-2.18766397526666e-07
-2.68699992900812e-05
-1.92088295280003e-05
-1.06188498449814e-05
-1.37753126775857e-05
-1.1560933435247e-05
-3.59675181069987e-05
-4.11688360842641e-05
1.653492449006e-06
-2.92443644503982e-05
-3.41850544667917e-05
-9.54425416285932e-06
-3.23563370084223e-05
-3.94557018568121e-05
-2.48889973100049e-05
-3.59699438189788e-05
-2.41415399822776e-05
-1.24455244129207e-05
-1.61865915081584e-05
-4.23600450034264e-05
-9.90969781269965e-06
-4.2857754605882e-05
-1.64090289440032e-05
-1.77730494233481e-05
-8.94851389555854e-06
-1.87618136487622e-05
-1.61762262304006e-05
-3.35481364234182e-05
2.70525505008315e-06
-1.26385348238721e-05
-7.87101570984216e-06
-5.35357290169994e-06
-1.61271814028998e-05
-1.16716658729718e-05
-3.07055810107032e-05
-7.25060422996597e-06
-3.46668035784252e-05
-1.72503694756887e-05
-1.05833002674875e-05
-2.90444530230475e-05
-7.28996892148977e-06
-1.40252630784098e-05
-3.86783236118159e-05
-1.56278238320891e-06
-4.45997538643781e-06
-2.13155708931081e-05
-3.99131629636074e-05
-6.21097052870534e-06
-2.41433473798574e-06
-2.2642051854178e-05
-2.13172238654643e-05
-1.22484977265755e-05
-5.81702681443006e-06
-2.86484448242273e-05
-1.60590869848003e-05
-8.51632745759248e-06
-4.82036250482666e-06
-1.71046342094756e-05
-1.65302416183964e-05
-3.36179831443177e-05
-9.70370098140866e-06
-4.63368111695337e-05
-2.52217680271145e-05
-1.65841725845949e-05
-1.39087877805545e-05
-2.93265370709908e-05
-3.00367549337969e-05
-2.27432958099847e-05
-3.03885515295422e-05
-1.29574918201892e-05
-6.28328961381637e-06
-1.4046936739113e-05
-1.54534170685008e-05
-2.24464843247535e-05
-1.53926671674586e-05
-1.16687315624108e-05
-3.11930456049061e-05
-3.86575446807566e-05
-1.53389614609225e-05
-2.42967614677582e-05
-1.52109176544857e-05
-1.83603237381253e-06
-2.6549745763757e-05
-9.12823504563397e-06
-1.8877147010281e-05
-2.20966008305379e-05
3.76885474938312e-06
-2.85507427377806e-05
-6.89210471909079e-06
-1.60035323838437e-05
-1.48047141094257e-05
-3.97697268956989e-05
-1.95234916825429e-05
-7.00171152771704e-07
-1.04803433476323e-05
-3.47711970096377e-05
3.19556858192486e-06
-3.03424498184176e-06
-7.65791256363661e-06
2.87650767651691e-06
-2.12575044870509e-05
-8.68532836486636e-06
-2.05434271889636e-05
-2.86150844438974e-05
-2.21182456843819e-05
-1.40392427598382e-06
-1.42339009655703e-05
-1.14039063189437e-05
-3.81150935636224e-05
-1.48839131324767e-05
-1.50209429259289e-05
-2.79955648725372e-05
-2.18997945637231e-05
-9.37761292573809e-06
3.29809425526802e-06
-2.18259698202143e-05
-1.72748428824573e-05
-3.17717207767555e-05
-1.85892845615154e-05
-1.0324007720979e-05
-1.09964206805368e-05
-3.29354998473874e-05
-1.72454076113916e-05
-1.76903304301637e-05
-2.9262671848017e-05
-1.13381183534075e-06
-2.02063134284257e-05
-2.2881259044321e-05
-1.96970111487876e-05
-5.15838645313261e-06
-1.39937298596876e-05
-2.12881524660593e-05
-4.03873184231323e-05
-1.73703494047016e-05
-2.9974514995994e-05
1.07902962175426e-05
-2.30395126567306e-05
-3.4350426635444e-05
-1.20454570479524e-05
-9.19835827937684e-06
-2.63809670213185e-05
-7.6349797810174e-08
1.26972347673785e-06
-3.76610547296175e-05
-2.51166183710002e-05
-3.24724754695092e-05
-3.47445317114693e-05
-3.81979686488909e-05
-2.91553626949604e-05
-3.05471643255388e-05
-9.57908618262286e-06
-2.95335979505219e-05
-3.16100222951638e-05
-2.60195295748885e-05
-3.71037678037475e-05
-9.73228533675287e-06
-1.38600929111752e-05
-3.53389088748957e-05
-1.10344931216827e-05
-3.342089829832e-05
-1.42921493915896e-05
-8.6382120540523e-07
1.05389864972105e-05
-1.7290008339967e-05
-2.73200220505307e-05
-2.97543060670696e-05
-5.3201697083496e-06
-6.4962452485579e-06
-3.40184400949753e-05
-9.71364617573464e-06
-1.57394255317315e-05
-2.36136638172291e-05
-8.34758250865112e-06
-3.40540176988663e-05
-2.17450728325776e-05
-2.37925709011743e-05
-2.92955000775905e-05
-2.0944147160267e-05
-2.54440512732074e-05
-3.5784813997216e-05
-3.98168779022636e-05
-2.38426408151668e-05
-4.60588191212693e-05
-1.88498363423616e-05
-2.6740630867737e-05
-9.43114376801792e-06
-2.94278625742885e-05
-1.12897860056206e-06
-2.97291769273077e-05
-2.40345491207067e-05
-3.50216149489737e-05
6.55810165270836e-06
-4.12999557572697e-05
-2.51239457702561e-05
-2.21378983446996e-05
-6.17841819429262e-06
-4.01553043371563e-06
-3.72999861490232e-05
-1.72051114310829e-05
-3.00724638197728e-05
-1.95145947008917e-05
-1.52800406141393e-05
-1.49566409874924e-05
-1.21030023233372e-05
-5.85361516239836e-06
-1.86971250291504e-05
-2.18887101047246e-05
-5.90157689209721e-06
2.40896865646346e-06
-2.16357252765812e-05
-1.83798146972796e-05
-3.01752690293272e-05
-2.19366024008333e-05
-2.86072913537617e-05
-9.42837492924625e-06
-2.13972757346294e-05
-1.12285949494681e-05
-4.85901084433157e-05
-2.90332929403213e-05
-3.33884187119095e-06
-3.50632303080412e-05
1.70082270298261e-06
-2.34808709761102e-05
-2.71392844632825e-05
-1.86713393514094e-05
-1.54786228429568e-05
-1.47745068864397e-05
-2.01961860926732e-05
-1.68633560839396e-05
-3.53135694358033e-05
-2.66552802888942e-05
-5.30020936657444e-06
-2.61921064082224e-05
-5.30030505452206e-05
-1.62080395367017e-05
-2.42055363151519e-05
-5.08659408772361e-06
1.60887749229742e-05
-2.86045598364158e-05
-3.6436979150643e-05
-1.45605589953341e-05
-2.83692802780271e-05
-2.43540284741434e-05
-3.96573595839071e-05
-1.69031876997001e-05
-1.498557431239e-05
-2.84248307161875e-05
-3.68776114740864e-05
-3.23656210304271e-05
-1.44891527881835e-05
-2.43557731012543e-05
-2.01507120730219e-05
-1.33954836555552e-05
-3.30042001785364e-05
-2.37132338115436e-05
-2.1602325800959e-05
-2.52320501968024e-05
-4.04307057174814e-06
-1.15087881871824e-05
-5.17883796455332e-06
-2.04707856359413e-05
-1.32598592172345e-05
-2.1253721739262e-05
-3.8295553595268e-06
-2.24910207651783e-05
-2.94657488291612e-05
-2.26828836621085e-05
-2.3362221743612e-05
-7.61224076310927e-06
-2.68535099566453e-05
-1.55804217361798e-05
-4.07113509811258e-05
-1.28569589776915e-05
4.73418976736982e-06
7.15958122175342e-06
3.79335059895197e-06
-9.4731130887418e-06
-2.80723059234923e-06
-8.61531256838384e-06
-1.38958695691696e-05
-2.68576021336051e-05
-1.92361890986947e-05
-9.06838793018693e-06
-2.72942338630377e-05
-3.41191389546761e-05
-2.58736280408812e-06
-2.88805043480252e-05
-2.26951109458922e-05
-3.6154072867414e-05
-2.49967127053617e-05
-8.92660522433054e-06
-2.12992182558944e-05
-1.11224325379057e-06
-9.15634352195757e-06
-1.99213205588956e-05
-3.05172165793216e-05
-3.09010453954224e-05
-3.69422179322102e-06
-1.50332136194127e-05
-1.46444129769016e-05
-3.41412825930203e-05
-2.69224219988115e-05
-6.04323998754425e-06
-1.7064313696355e-05
-1.33969769803782e-05
-1.81380047971516e-05
-3.32619209548792e-05
-1.12519304929687e-05
-1.37649579723506e-05
-2.6567873145494e-05
-3.43637814799704e-05
-2.11732952614809e-05
-2.02621641603113e-05
-3.70417369032982e-05
-2.95421065702839e-05
-2.63271734628346e-05
-4.09121436363362e-06
-2.51500861900485e-05
-3.06288100861175e-05
-2.65825467928828e-05
-2.00610936334138e-05
-3.18546514203833e-05
-1.2960955047235e-05
-1.75190801819415e-05
-1.53188240456552e-05
-3.32633755567399e-05
-1.74881072637794e-05
-4.05488155742713e-07
-3.02564341842723e-05
-1.01235946921994e-05
-2.76456372281738e-05
-3.92505672460616e-05
-1.24775855355763e-05
-1.45171533305125e-05
-2.05158858099859e-05
-2.93787738958849e-06
-1.19247554776542e-07
-2.35427347697724e-05
-6.75731663006944e-06
-3.19108167073037e-05
-9.68299178623792e-06
-9.13277434691993e-06
-3.89528741018464e-05
-1.277641404421e-05
-1.13599760721e-05
-2.500516354862e-05
-4.0304921639445e-05
-2.51260228867852e-05
-2.41680640500798e-06
-2.56543510101184e-05
-1.04182748318276e-05
-4.12388243355716e-05
-3.50267866152131e-05
-1.34190817027781e-05
3.2171761645628e-06
-1.64517303505077e-05
1.4993034039325e-05
-3.02925598766005e-05
-1.49548635441695e-05
-9.31950448528355e-06
-2.54865095926454e-05
-9.22941986063269e-06
-2.14207906753468e-05
-1.77190648862032e-06
-1.54069374934968e-05
8.99658224098188e-06
-1.54205441968683e-05
-1.59977558702354e-05
-9.52178551722161e-06
-2.0051816383085e-05
-3.36187408260518e-05
-8.32202558212662e-06
-2.14968796295845e-05
-2.74258270557724e-05
-2.74134527452876e-05
-2.1037217629684e-05
-3.30635602576397e-05
9.58644108698038e-06
-2.74810250851531e-05
-5.93145153500274e-06
-1.54432542385959e-05
-1.52620867269459e-05
-3.32232419394126e-05
-1.22497970707681e-05
-1.62623059365666e-05
-9.43184093478255e-06
-1.53483215379432e-05
-3.41718738039552e-05
-5.3442191460223e-05
-3.03112156799274e-05
-1.85084158845069e-05
-1.33006297473387e-05
-1.20806682810107e-05
-2.95253401326346e-05
-2.23212955943134e-05
-7.68753796999917e-07
-7.81147076739927e-06
-1.42570774264001e-05
5.83961200497043e-06
-6.89001688463543e-06
-1.19968443681447e-05
-3.14378400943565e-05
-3.41338589851729e-05
-2.0331126461371e-05
-1.06861008171663e-05
-1.95323403841598e-05
-2.59192396751766e-05
1.8161175880457e-05
-1.92637031756233e-05
-2.50092507000025e-05
-2.53950791871004e-05
-1.09896194749048e-05
-2.30263112503356e-05
-6.15495298705233e-06
-3.10693954464085e-05
-3.44941015823699e-05
-2.38943930063758e-05
-2.48082607285554e-05
-3.29393744972869e-05
-2.16185243535212e-05
-2.90338210079315e-05
-2.86217983555197e-05
-3.48633944538549e-05
-3.74063702461872e-05
-1.64650154676516e-05
-1.17393350481431e-05
-1.57828669577319e-05
-2.97925741612895e-05
-5.30898611917742e-06
-3.20540076203933e-05
-1.27222772933937e-05
-2.13603384490105e-05
-2.71885774681895e-05
-2.87421171751173e-05
-1.98304464648203e-05
-2.15848135814457e-05
-2.50997247713356e-05
-2.64825168928374e-05
-2.8236125740933e-05
-9.19404651249815e-06
-1.1388122543492e-06
-3.06335689613504e-05
-1.61444686412343e-05
-1.48390872468258e-05
1.74361531997356e-06
-2.9981262753708e-05
-3.21027945881574e-05
-1.66876554065135e-05
-2.93411214572885e-05
-2.06257936707056e-05
-1.2272178089108e-05
-1.7004062201311e-05
-2.65623164647032e-05
-2.73022919189981e-05
-1.03023698116394e-05
-1.44208509774808e-05
-1.54881745386821e-05
-2.71643880736346e-05
-1.65406617272013e-05
-1.16559965523665e-05
-2.08001197057024e-05
-1.14148569929341e-05
4.26194848618325e-06
-2.90587681213605e-05
-2.67563947120292e-05
-3.23844988423482e-05
-5.3175893817169e-05
-3.38516067202688e-05
-3.42413867815134e-05
-9.04676521326905e-08
-3.83316778618592e-05
-3.27491063033534e-05
-4.15063523113257e-05
-2.33846810955676e-05
-2.27819851429965e-05
-1.5269124614912e-05
-1.91386435231551e-05
-1.38053485791799e-05
-2.26409299865553e-05
-2.03687571930818e-05
-2.45166427604874e-05
-3.30252461361134e-05
-7.7387566427926e-06
-1.53259528694416e-05
-2.60839059921724e-05
-8.21147654267463e-06
-1.70990601546568e-05
-4.02221999070184e-05
-2.11144293531656e-05
-1.69168729965215e-05
-2.55085569476698e-05
-9.50197179484404e-06
-1.7184980017572e-05
-1.80677642754231e-05
-2.09558674404309e-05
-1.11957966780768e-05
-1.4960898809303e-05
-1.27344430680995e-05
-1.69265173113404e-05
-2.82151547376363e-05
-1.330258899243e-05
-2.51299843108329e-05
-3.35646247912752e-05
-1.45828903531407e-05
-1.49228128143487e-05
-2.12329134563769e-05
-2.28003944275794e-05
-1.22906392157575e-05
-3.73738151655286e-05
-1.07441985408603e-05
-6.69809035863724e-06
-2.22741222101917e-05
-1.76711703190934e-05
-1.75270113069487e-05
-6.29573433569157e-06
-3.13210893347584e-05
-1.72341857311219e-05
-3.54655370994155e-05
-1.456959031007e-05
-3.01306813158129e-05
-1.8896504845567e-05
-1.62539203435828e-05
-8.90730457162174e-06
-7.42733771219695e-06
-4.14537182474282e-05
-1.6996012148225e-05
-1.12166777154529e-05
7.37047475240013e-06
-2.69967008539388e-05
-1.53165364368896e-05
-1.94715754270707e-05
-1.20224483985184e-05
-1.8174661152816e-05
-6.15452048655717e-06
-4.2762895364354e-05
-2.37045630776768e-05
-1.7797391326089e-06
-1.29143155036434e-06
-2.66737795150703e-05
-9.03940171773482e-06
-1.60740986706406e-05
-3.92545537193586e-06
-2.62909581436359e-05
-1.65297987313877e-06
-1.874104001632e-05
-3.5470877127154e-05
5.16131674258889e-06
-1.91110523234926e-05
-9.36314785680358e-06
-2.79545986005492e-05
-3.71255494789242e-05
-8.68266244570208e-06
-2.51357408901816e-05
-1.50646977123588e-05
-1.73088313865597e-05
-2.02050456941366e-06
-2.46310529835806e-05
-1.62943899661863e-05
-1.28333403769802e-05
-1.3954940008164e-05
-2.7305391645116e-05
-1.42537553046909e-06
-1.14320700694138e-05
-2.43865665210405e-05
-2.50909508995247e-05
-2.99431093742128e-05
-2.20127299717444e-05
-1.6756988513639e-05
-1.48048547355171e-05
-1.79455548442699e-05
-1.26029485839754e-05
-2.14320081998495e-05
-2.46130903131994e-05
6.12473959369226e-06
-3.38926973404464e-05
-1.0996079352686e-05
-3.18676109036876e-05
-4.10597031484285e-05
-4.24552207253476e-05
-3.01451440231729e-05
-2.41626301839114e-05
-1.77976956862665e-05
-6.40662916086327e-06
-3.85340754607974e-05
-4.06982900689883e-06
-1.81402956996649e-05
-1.0202514939144e-05
-9.56707329539707e-06
-2.71893536929295e-05
-2.18246575822632e-05
-1.78409757503156e-05
9.72823896494076e-07
-8.17417865006277e-06
-1.03977609065378e-05
-2.35255485762466e-05
-1.82086410377788e-05
-1.53151112666741e-05
-4.44812751883531e-06
-9.78199047579034e-08
-3.16097258905987e-05
-4.15053931540698e-06
-1.82927192060588e-05
-1.60807269677456e-05
-1.89860118004954e-05
-4.34215811640422e-05
-4.10259844765255e-05
-3.30857850067796e-05
-8.60007978162598e-06
-2.23832947920988e-05
-2.86351000301747e-05
-4.10098331493582e-05
-2.83993898932279e-05
-2.55093436156974e-05
-2.75945873215622e-05
-2.05987727489752e-05
-3.16336753491616e-05
-2.99365872851157e-05
-3.64114094502695e-05
-2.81430094680462e-05
-2.72967673654898e-05
-3.34842763912692e-05
1.50932353099625e-06
-1.82482978950417e-05
-2.69046957281075e-05
-9.17178803466569e-06
-1.20588749621765e-05
-4.66943112128076e-05
-2.93279800212864e-05
-2.291620282743e-05
-2.07738263981284e-05
-1.29206702978405e-05
-2.99686084064667e-05
-1.73580984456842e-05
-1.91897202404675e-05
-2.41034443001177e-05
-2.27711300300792e-05
-4.29165462744567e-05
-2.3817047203937e-05
-1.97825642317193e-05
-2.51672184352557e-05
-1.24298815944318e-05
-1.54139993353558e-05
-3.03514506515363e-05
-1.1393152345123e-05
5.46085715346589e-07
-3.45422587491457e-06
-6.95079678996073e-06
-3.62377001872114e-05
-4.07969941533493e-05
-3.66301392993071e-05
-2.99731415236024e-05
-1.09960866578256e-05
1.84044710729893e-06
-1.39255043860896e-05
-4.43755333897257e-05
-2.95659458701003e-05
-6.46665613272073e-06
-1.797337208028e-05
-2.83349209873135e-05
-3.6240516156534e-05
-1.84198627662839e-05
-1.76681353739742e-05
-3.2025017082276e-06
-2.69317085900997e-05
-3.57293079039991e-06
-6.91532706707837e-06
-9.56284428212834e-06
-2.47924150087705e-05
-2.07339717809993e-06
-7.79613251702226e-06
-3.19567201100931e-05
-8.76083592295249e-06
-1.54887110133825e-05
-3.8876413906537e-05
-2.12836545972514e-05
-9.18652243282746e-06
-3.75435617106494e-05
-4.02172286501176e-05
-1.98220839629366e-05
-8.1247149850728e-06
-1.72762886767886e-05
-3.39065941718593e-05
-1.72916615458632e-05
-3.00702246584782e-05
-1.67313049405633e-05
1.36895818097464e-05
-1.0358441917331e-05
-1.22990743776126e-06
-7.30918012651128e-06
-2.92318898821131e-05
-3.64474834486497e-05
-1.83988939145633e-05
-2.73808080000755e-05
-7.33058412091359e-06
-9.12769918737559e-06
-1.87325468339931e-05
6.16189108535071e-07
-3.86609992696526e-05
-9.86372977245321e-06
-1.67404807302294e-05
-8.16977285966078e-07
-2.03121754792548e-06
-1.80515053170738e-05
-3.56511877600495e-05
-1.2889046044597e-05
-8.62664689948275e-06
-3.0535280096552e-05
-1.42923937204248e-05
-2.82397536570015e-05
-2.18292574093263e-06
-1.01728077490602e-05
-1.6541077639607e-05
-1.75441594415798e-05
-3.69090114248561e-05
-5.3433658955496e-06
-4.34834934503646e-06
-8.54124962986506e-06
-2.06595404480132e-05
-3.79070197658757e-05
-1.54710419336526e-05
-6.33139999337001e-06
-2.34990964365167e-05
-1.39880503909014e-05
-3.80046966909945e-05
-2.51219576403287e-05
-2.9075859166868e-05
2.3586353987911e-07
-1.48250942059029e-05
-3.39233272746639e-05
-1.5956156392893e-05
-1.10138080466824e-05
-2.32277984093766e-05
-1.42788232091508e-05
-2.68096142527525e-05
-1.80852018316294e-05
-1.42519897329019e-05
-3.14697841765362e-05
-4.61743534631488e-05
-7.01482265567614e-06
-1.93260168992252e-05
-3.17303242300411e-05
-3.29196963064805e-05
5.46049199463597e-06
-1.86518862066132e-05
-1.18810521882103e-05
-2.70377714285344e-05
-1.97829654679802e-05
9.06515225182225e-07
-1.97215358291348e-05
-1.80957854385439e-05
-1.59583910601061e-05
-2.27384162070727e-05
-6.95053656821582e-06
1.66927028131523e-06
-4.46380246970093e-05
-2.39614863191262e-05
-1.14882632028601e-05
-9.8638201419777e-06
-7.15630057631824e-06
-2.49438740093617e-05
-9.18993642934487e-06
-5.32279687148081e-06
-1.93751203186333e-05
-8.94982744223239e-06
-1.51752222413623e-07
-9.02912074529248e-06
-2.62488456977732e-05
-1.17602241454928e-05
-3.28583272283599e-05
7.49645382412421e-07
-5.21877420489211e-06
-7.29381411509011e-06
-2.03326261548806e-05
-4.56664602289903e-05
-4.17967603071718e-05
5.70245775303884e-06
-1.90642130971828e-05
-2.21908910784468e-05
-3.1542063972145e-05
-8.43040491201787e-06
-1.18647017919631e-05
-2.41584187081258e-05
-3.20110576418325e-05
9.28308244619379e-07
-1.64328151666977e-05
-2.03126650353366e-05
-3.32480379046421e-05
-4.73342091582826e-06
-1.38370077509187e-05
-3.72189524314898e-05
-2.52506383674557e-05
-2.60374908135916e-05
-3.03556216290524e-05
-1.88202278190912e-05
-6.72959606423008e-06
-2.45495817551043e-05
-2.94906425188819e-05
-2.86611924874164e-05
-3.41975522952342e-05
-2.07876693703683e-05
-1.67902328567225e-05
-1.7933690698953e-05
-2.09530384765958e-05
5.61798209934127e-06
-3.60664571132688e-05
-2.1012907954257e-05
-1.98458962180754e-05
-2.05037524578633e-05
-1.76834877030771e-05
-9.46269116311836e-06
-2.79521315008406e-05
-2.56006901454751e-05
-2.11846236934426e-05
-2.24188359066382e-05
-4.25311091271836e-06
-3.19055348349754e-05
4.10524693223626e-06
-2.58042409428086e-05
-2.42931078981741e-05
-3.65908071886007e-05
-2.82590051802234e-05
-3.67032603775409e-05
-3.90523925121316e-05
-1.09646370970308e-06
-6.47222705721966e-07
-8.58304777108171e-06
-2.43569045947526e-05
-1.61657046725491e-05
-2.16584969013674e-05
-2.17390296641464e-05
-3.06546493293727e-05
-2.05034024705118e-05
-5.57661467681505e-06
-2.78145613860313e-05
-2.29766611836807e-05
6.90246360846269e-06
-1.7802025398351e-05
-1.93156856250814e-05
-1.29602803169763e-05
-9.59226632399242e-06
-1.89288846276278e-05
-4.30452567843846e-05
-3.16971147120526e-05
-1.61069123062516e-05
-1.2623763625849e-05
-3.1814094330937e-05
-9.74385243187399e-06
-2.36904000712822e-05
-2.71767488733443e-05
-1.08200566854417e-05
-3.18205938587258e-05
-9.21272191039675e-06
-4.88260838712069e-05
-2.88609837301462e-05
-2.64282627271016e-05
-1.80019953489583e-05
-1.9918773352843e-05
-1.98867103395374e-05
-7.79453980452383e-06
-1.7476900324151e-05
-1.65022725465993e-05
-3.01126309137724e-05
-1.5248644050167e-05
-9.05558578315609e-06
-7.46669288847392e-06
-1.9459257241796e-05
-1.06883215253992e-05
-1.27863709867706e-05
-2.06551274283879e-05
-3.34128185623953e-05
-2.42395703624779e-05
-2.0627326379149e-05
-1.18819493908511e-06
-2.21934951936912e-05
-2.90727129232263e-05
-2.728954373357e-05
-2.56118964323878e-05
-7.20054743982156e-06
-3.06122281559401e-05
-2.07769260533713e-05
-2.37106191972711e-05
-4.04876964085662e-05
-1.55933072672982e-05
-1.15910684994769e-05
-2.17714166734706e-05
-2.87262134254328e-05
-5.26202659608445e-06
-9.34094401848522e-07
-3.02628366591416e-05
-2.17114643469038e-05
-1.38884011795942e-05
-3.12354400747852e-05
-7.38454827522009e-06
-6.28682135186249e-06
-2.28457973825534e-06
-3.62351685327948e-05
3.17379280466405e-06
-2.45909186949077e-05
-1.55328172160885e-05
-9.99044431295911e-06
-1.28348482504641e-05
-3.0567458408969e-05
-1.31120696801228e-05
-2.87016102991604e-05
-1.8405158006372e-05
-3.96497727154039e-05
-3.64420527778872e-05
-1.4686736777023e-05
-4.48933420904924e-05
1.63853602929656e-06
-2.97851831202936e-05
-3.88820626903469e-06
6.40957076217172e-07
-2.71974836288427e-05
-9.45659525971822e-06
-1.72210818846339e-05
-2.40478274352223e-05
-1.83470099588965e-05
-8.71741110307006e-06
-1.29015864470359e-05
-1.82702498535864e-05
-1.61096568886718e-05
5.15475867198057e-06
-3.36226002658397e-05
-1.58196592418051e-05
-3.40571250216678e-05
-3.30715786445347e-05
-3.53684250703568e-06
-3.43898196446858e-05
-8.77385702381607e-06
-1.04247875599731e-05
-1.45287914338294e-05
-1.59420093183257e-05
-2.93189927427269e-05
4.9462576920358e-06
-3.34394633704171e-05
-1.11037290302953e-05
-1.63879534341277e-05
-3.12839176704528e-05
-1.34379258160067e-05
-1.28210283721843e-05
-1.40730397742409e-05
-2.69693542020203e-05
-1.59255372386596e-05
-1.73535948415088e-06
-1.15135797996739e-05
-2.8640598676532e-05
-2.00698118078828e-05
-1.30855523143262e-05
-1.09018246945299e-06
-7.68667599015688e-06
-2.07311494151939e-05
-3.121899379918e-05
-2.5319230392979e-05
-1.13642858128233e-05
-1.46535646800717e-05
-6.8881509344584e-06
-3.20490587719489e-06
-3.04104280409456e-05
-3.16426312463418e-05
-2.53793585832341e-05
-1.01586328235996e-05
-3.08442761934171e-05
-2.67463132767994e-05
6.5463159047302e-06
-1.92300681986359e-05
-1.39611660105406e-05
-1.12996442002452e-05
-2.01269600168393e-05
-2.8955944894946e-05
-1.90713799631916e-05
-2.73931165080651e-05
4.62083693737396e-06
-6.97994722553902e-06
-1.75473797967815e-05
-4.96426151570645e-05
-2.72104463090356e-05
-3.24335055086381e-06
-1.61802653243242e-05
-1.88773910328612e-05
-3.87550501434498e-05
-4.5138023690248e-06
-2.99656302483259e-05
-3.16424864081419e-05
-2.45053175769226e-05
-1.34573584608292e-05
-1.61101386636147e-05
-9.09793450498615e-06
-4.74614169201235e-05
-1.11868684728345e-05
-1.78060528388503e-06
-5.16505234339789e-06
-1.10425069806222e-05
-8.82538742712396e-06
-2.16725319964408e-05
-3.9299999895902e-05
-2.88876409287728e-05
-2.14243496838477e-05
-2.28656531969119e-05
-3.91694013719071e-05
2.40685813731584e-06
-2.19775611930764e-06
-3.09683005899709e-05
-7.21491299815086e-06
-4.00748737617652e-05
-2.99681004112508e-05
-9.16385933829292e-06
-3.8601878816162e-05
-2.74099422445453e-05
-8.54209188635769e-06
-3.03378040661561e-05
-7.74559359543872e-06
-2.90716141346648e-05
-3.39789592361911e-05
-2.86326791068671e-05
-3.47348245574706e-05
-1.09924544332263e-05
-2.602337762805e-05
-2.56536347206666e-05
-3.58191845269365e-06
-1.48636926802382e-05
-2.94309165522405e-05
-3.40755898863106e-05
-2.63218908480703e-05
-4.08553797177746e-05
-4.16152966630022e-05
-1.68222934726264e-05
-2.9818738134734e-05
-2.36815225946716e-05
-2.96779655630593e-05
-2.01151352225625e-05
-3.03426525354086e-05
-2.83636712654562e-05
-8.91926391160842e-06
-3.34970613019904e-05
1.62736073477136e-07
-2.48725255647569e-05
-1.66587773474698e-05
-2.82095248888361e-05
-4.83282981868713e-05
-3.29026534374329e-05
-3.17592206989218e-05
-1.64971406691441e-05
-1.49607592089437e-05
-2.57534396595223e-05
-2.37522616146056e-05
-1.83796051220662e-05
-1.84059595297489e-05
-1.39808155287118e-05
-3.27080428721273e-05
-3.28970739682354e-05
-3.20136687794472e-05
-2.08739302000377e-05
-3.80562860138284e-05
-1.58497581317437e-05
-2.99904596717048e-05
-2.20990763907202e-05
-2.01587379996063e-05
-1.28395298418058e-05
-1.93682925897922e-05
-3.39431092374893e-05
-1.95990683082213e-05
-5.53882931222709e-06
-2.48761154415833e-05
-1.00708665308189e-05
-2.90228032664303e-05
-2.58517078025047e-05
-2.08817701912826e-05
-2.17228592659476e-05
-1.20535066867831e-05
-1.44179080129104e-05
-2.17912297622907e-05
5.89327335469395e-06
-1.80713563147226e-05
-9.74481226567637e-06
-3.33992436812019e-05
-3.28446515945333e-05
-2.12704632132981e-05
7.24160194857036e-06
-3.26541930984863e-06
-2.00440284723626e-05
-2.6131963394856e-05
-2.29124078544755e-05
-2.00372764538099e-05
-2.26013554604266e-05
-3.4230143743724e-05
-1.72758644052284e-05
1.40972574035507e-07
-2.44353034889505e-05
-5.657503170853e-06
-1.94919488282806e-05
-1.28197449378179e-05
-1.30978382790278e-05
-3.16743286107896e-05
-4.48289005461843e-05
-1.20840980933587e-05
-4.26188364922959e-05
-2.27353499365075e-05
-9.57009862861779e-06
-3.50991227772529e-05
-2.43375525795037e-05
-3.40903717449638e-05
-1.07903981654702e-05
-6.38810352797853e-06
-1.19032391305192e-05
-1.42775655282506e-05
-1.87708503669429e-05
-4.70179081141352e-05
-2.61538566022827e-05
-2.81778327353095e-05
-2.84596245479919e-05
-1.44240921527974e-05
-1.70515641068935e-05
-2.01431857581893e-05
-4.63974223838269e-05
-2.71726505060553e-05
-2.68500510594309e-05
-2.13083684131085e-05
-2.82150575408109e-05
-3.89092698397481e-05
-2.27428655551746e-05
-3.73863824892224e-05
-4.56571022745297e-06
-3.11938752227818e-05
-1.68172080274077e-05
-1.51080781629702e-05
-1.81849013398884e-05
-1.20594536189245e-05
-3.68922102492005e-05
-3.38147795036895e-05
-3.40681894711002e-05
-4.41803834799917e-05
-1.58236889808975e-05
-2.87621825891813e-05
-2.79133162841561e-05
-4.49900054668885e-05
-2.70539718965767e-05
-1.37846450883955e-05
-2.24098556383557e-05
-5.9101570230371e-05
-1.34533951928006e-05
-1.78955281786014e-05
-6.78759720093267e-06
-2.55094986793559e-05
-2.36716078429236e-05
-1.82917527170864e-05
-2.1503397053161e-05
7.06190083578324e-06
5.30663879864397e-06
-2.9463421837045e-05
-2.98555166483827e-05
-2.19585853503715e-05
-4.39934182701376e-06
-3.10859208149984e-05
-8.44890477131301e-06
-8.5082358382714e-06
-3.44130020659073e-05
-2.45085313190268e-05
-2.4816876370308e-05
-1.63705546884843e-05
-1.22518724326745e-05
-6.78621384525404e-06
-2.92967052728441e-05
-2.30898259205435e-05
-2.16858740395121e-05
-1.83471874376904e-06
-1.57947946308313e-05
-3.23291512003991e-05
-3.35100805287185e-05
-3.56884484253159e-05
-2.45048750111482e-05
-3.79363600830231e-07
-2.76977961940929e-05
-2.48593953486651e-05
-1.42920142616589e-05
-1.59185105502726e-05
-3.2489001314913e-05
-4.01335352249199e-05
-3.34855107004962e-05
-3.72293721221606e-05
-1.86999599811073e-05
-1.58118467202429e-05
-2.06663025597415e-05
-2.65982165417988e-05
-2.941562387135e-05
-3.88674566649605e-05
-4.57371717905378e-06
-4.87064429529197e-05
-2.80206456317687e-05
-1.15712470440748e-05
-1.45851233910913e-05
-2.83785590763786e-05
-1.6319287349395e-05
-3.56739323076879e-05
-3.18312419278666e-05
-9.77741280368901e-06
-1.74316091624497e-05
-1.49265611522653e-05
-1.95858127889158e-05
-2.42888056611212e-05
-7.84980144296434e-06
-1.38327596014293e-05
-8.01765243837879e-06
-2.58795536187296e-05
-1.37363285461131e-05
-1.20594598559109e-05
-2.59380808741527e-05
-1.72016988710421e-05
-2.70926440998562e-05
-1.54654336724863e-05
-1.91551915919738e-05
-6.81768116585351e-06
-1.89913708478868e-05
-2.44788047135396e-05
-2.57442246347674e-05
1.20931489460766e-07
-1.63372880413979e-05
-1.99120770022247e-05
-2.00762328880157e-05
-2.66805096292645e-05
-2.05950109763012e-05
-2.20220166386162e-06
-7.35742273970031e-06
-1.66367914731527e-05
-4.46685749660213e-06
-2.73571891197764e-05
-2.00639998629469e-05
-2.12107463829766e-05
-1.83389742836879e-05
-1.93745354132025e-05
-9.90169635727231e-06
-1.45086284781704e-05
-3.20928825474283e-05
-1.22664011842253e-05
-1.93049482102977e-05
-1.49327898568597e-05
-1.99485757060743e-05
-3.53196593374398e-05
-1.64110275492355e-05
-1.93595206857719e-05
-7.06977382200178e-06
-2.33639750325482e-05
-5.51716771088136e-06
-2.64637149540218e-06
-1.10659877542193e-05
-1.97438557053655e-05
-2.38478101192757e-05
-1.36255589447537e-05
-2.52778111823039e-05
-4.90373356202075e-06
-2.79474104568995e-05
-7.99330972040437e-05
-3.71538019707524e-05
-8.10386865832614e-06
-6.66575306502355e-07
-2.78579546049562e-05
-4.47800089229827e-06
-3.73949929911208e-05
-2.51556200429394e-05
3.12129918392268e-06
-2.88497640335501e-05
-1.93499411486685e-05
-1.3704063075822e-05
-1.82428431203877e-05
-9.6023035534572e-06
-4.81290329853544e-05
-1.95323482112645e-05
-1.67102430169838e-05
-1.12746956911483e-05
-3.1717554607081e-05
-1.20017484140472e-05
-2.86336837911554e-05
-2.19025463458775e-05
-8.0473218920446e-06
-1.58380528209379e-05
-3.16414641837107e-05
-1.5488347140737e-05
-2.91927165510359e-05
1.43715030444415e-07
-4.18818218196774e-05
-2.96505947079346e-05
-4.68544125216913e-05
-2.00570912397495e-05
-1.5949140377087e-05
-2.27342016871883e-05
-1.99440289070631e-05
-2.02911649691101e-05
-1.69657221360943e-05
-1.86798388142067e-06
-3.08817120287954e-05
-3.28008077631255e-05
-1.90519989693489e-05
-2.12257616596519e-05
-2.97233593921623e-05
-4.2114101552911e-05
-5.29535888247588e-06
-1.34003031265333e-05
-2.32818240218619e-05
-5.21736325013624e-05
-2.4505542340158e-05
-4.08499212288478e-05
-3.4948323381872e-05
-1.32099555912052e-05
-1.42693657868065e-05
-3.90499915469126e-05
-2.63918189333694e-05
-1.49611029229267e-05
-1.86602796293377e-05
-5.79171372373414e-07
2.97532329300984e-06
-2.5087238556956e-05
-2.94698939431613e-05
-2.35170594692334e-05
-1.62240545017751e-05
-4.59870083698344e-05
-5.55402000797953e-06
-2.50692085293312e-05
-2.25389714406029e-05
-1.59864190894276e-05
-1.02182171863773e-05
-2.44078378045727e-05
-9.49540830205157e-06
-4.09470282984556e-05
-4.45286074712148e-05
-2.47024829602552e-05
1.62154721920632e-05
-7.04604663885593e-06
-1.99539367981584e-05
-1.30729022147201e-05
-2.63586783141295e-05
-4.09123115010003e-05
-3.47473351478515e-05
-2.07804587479212e-05
-9.51465903528005e-06
-1.75980040792885e-05
-1.12384411807665e-05
-3.1249566609605e-05
-4.31593075560112e-05
-3.43790281453048e-05
-1.51624494074958e-05
-3.31934620085597e-05
-2.82063320187305e-05
-4.21483917869394e-05
-1.27288011002995e-05
6.00362086514399e-06
-2.19104139711606e-05
-2.44264641197523e-05
-3.90558509272397e-06
-1.07948307068477e-05
-3.89200092210742e-05
-2.32420504740332e-05
-2.83872404981018e-05
-6.38475977215168e-06
-4.62414243030673e-05
-4.13152907844788e-05
-7.75472602167542e-06
-1.90739078844508e-05
-3.16832747960335e-05
-2.91582929828107e-05
-3.00601061614994e-05
-7.98450273107402e-06
-2.93738941632316e-05
-2.23237264099102e-05
-2.94710473301239e-05
-3.22557480058954e-05
-2.13846371964829e-05
-2.63105100390235e-05
-2.30263125245681e-05
-3.27388218107906e-05
-2.32626010887403e-05
-2.41267948291926e-05
-1.60208667246974e-05
-1.44235611180983e-05
-2.69851147276526e-05
-2.4538387896021e-05
-1.07748644210454e-05
-2.10940002018573e-05
-3.51302253695035e-05
-3.6681431655812e-05
-3.45596496452775e-05
-1.90421231573559e-05
-2.59423839481233e-05
-2.63956433092577e-05
-1.17222776537338e-05
-4.95423473784389e-06
-1.57160422372557e-05
7.28986198864818e-06
-2.2887369816589e-05
-4.04459769875364e-05
-2.24987194242875e-05
-3.18629682665879e-05
-2.00996893840038e-05
-2.18020727016906e-05
-1.97869750111238e-05
-1.93464843765215e-05
-1.95745788490364e-06
-1.52524337533392e-05
1.5857195617049e-05
-1.67516419603612e-05
-2.47253012992977e-05
-2.04685679092316e-05
-3.52882062762225e-05
-3.55369903003844e-05
-8.26667586864187e-06
-1.74071006505683e-05
-2.96235594720495e-05
-3.43154000739132e-05
-1.80845886243465e-05
-6.50995566908442e-07
-3.16921252782646e-05
-1.02379506862651e-05
-2.08176139513967e-05
-9.36555755656081e-07
-2.22930572153037e-05
-8.5576316828893e-06
-1.864311298394e-05
-3.23893595560544e-05
-2.19868346868492e-05
-1.4982963699843e-05
9.71628398136314e-06
-2.21248876227265e-05
-4.15797624381802e-05
-1.46094783220068e-05
-1.8887182760953e-05
-3.69500936068704e-05
-3.67410259524522e-05
-3.14459517874795e-05
-1.09359204931757e-05
-1.11039386470304e-05
-3.56054591123597e-05
-2.32110213664857e-05
-3.14667679536106e-05
-2.53168593578937e-05
-3.96256888756745e-05
-1.82382673372976e-05
-1.73837530974626e-05
-2.97943207318199e-05
-1.53760462045351e-05
-2.50735355269982e-05
-3.55804779488017e-05
-2.01581154186871e-05
-4.62096855332025e-05
-3.67445725062147e-05
-3.06336931087809e-05
-5.55640503050193e-06
-3.8306721693062e-05
-1.70158145702214e-05
-1.59624518456479e-05
-3.37195880408608e-05
-3.46163147113063e-05
-1.03310672917725e-05
-1.82059373542297e-05
-2.79793228469566e-05
-1.0958389814253e-05
-1.07612684057726e-05
-4.25514947075315e-06
-1.6058306573925e-05
-5.75424113946301e-06
-1.70980428851982e-05
-2.85554560634071e-05
-2.18272261876664e-05
-3.5244790067707e-05
-6.82459202405188e-06
-3.25673566457013e-07
-4.34604579230924e-06
-2.88469876423667e-06
-1.82451082255329e-05
1.95591814647242e-06
-2.36988670874973e-05
-3.36093345465006e-05
-3.15500856201785e-05
-1.58232813123968e-06
-1.49923901626326e-05
-1.02330607594603e-05
-1.06164055537423e-05
-3.66949884594526e-05
-2.1043021861905e-05
-4.15057793082973e-05
-3.27243877993004e-05
-6.83952100050179e-06
-1.3601375001558e-05
-3.68833258691937e-05
-4.66890279207616e-06
-3.9866099402477e-06
-1.9091250353713e-05
-1.85907932865347e-05
-1.07682604501021e-05
-2.93054687621018e-05
-3.69751646695973e-05
-1.34788833911353e-05
-2.69180499292154e-05
-3.9560344351823e-05
-1.43317942245491e-05
-2.14054686428696e-05
-3.316530045945e-05
-1.46977837815786e-05
-1.14260593161297e-05
-3.03351890411996e-05
-1.81311676146639e-05
-1.46700799791583e-05
-2.59250077993802e-05
-1.82326008986717e-05
-2.62457556110922e-05
-2.24665554572407e-05
-3.29909590763157e-05
-1.27220769450584e-05
-1.64742647718933e-05
-9.52959097363211e-06
-2.60972611470212e-05
-4.63400735529577e-05
-1.04018553079445e-06
-2.54126803659065e-05
-4.241387421675e-05
-9.47515972426803e-06
-3.87058098621451e-05
-4.03399397919908e-05
-3.1136252455713e-05
-8.51188189937728e-06
4.68688952587121e-06
-2.10076033208197e-05
-2.46671427458384e-05
-2.71717616133715e-05
-3.35354913068543e-05
-2.8061147516386e-05
-3.36018406149562e-05
-3.05521806580356e-05
-2.70244592012222e-05
-2.97208911427735e-05
-2.47630024313496e-05
-3.48100740043363e-05
-1.90476379605855e-06
-1.1329220134194e-05
-2.04908051400797e-05
-2.00202061527644e-05
-4.22538696485e-06
-2.55243972935891e-05
-1.59761421164926e-05
-9.9841887708481e-06
-1.55553152259837e-05
-3.60471257577508e-05
-5.96255489667061e-06
-3.66317393569279e-05
-6.83244805875215e-06
-1.25694015994614e-05
-9.17704921870157e-06
-2.90597608849293e-05
-1.48985954091232e-05
-1.31701396595969e-05
-3.48498785778599e-05
-2.65470016214565e-06
-9.71683164551355e-06
-3.99261537102662e-05
-4.44797990222497e-06
-6.26409414411591e-06
-2.31154190691431e-05
-1.94546890960062e-05
-2.24152147044363e-05
-4.47332144180555e-05
-7.56669195488541e-06
-1.08862230334416e-05
-1.90944861549939e-05
-2.24469741323845e-05
-3.40861714323247e-05
-4.35620507576884e-06
-1.91581637088093e-05
-2.09346533865706e-05
-7.8900921981214e-06
-3.43541830773827e-05
-9.22920108431891e-06
-1.95638652500538e-05
-3.2617855170012e-05
-8.08883019862124e-06
-1.78714936061142e-06
-2.74234060716319e-05
-3.05845020369872e-05
-3.26433902079908e-05
-1.2123440129671e-05
-1.26456290357199e-05
-1.54404340543434e-05
-4.78943687692964e-06
-8.64019597414375e-06
-3.1568268582035e-05
-1.06593420806216e-05
-2.86736755375551e-05
-2.23268097620772e-05
-1.88536620138858e-05
-1.94026627419213e-05
-2.52201979032451e-05
-2.21801782383875e-05
-3.54758307474236e-05
-1.32022319754278e-05
-1.20162244673402e-05
-1.36173952310695e-05
-1.74522983566223e-05
-9.81656759759247e-06
-1.29319268131144e-05
-3.31367219483977e-05
-7.48793878124294e-06
-3.03481607983455e-05
-3.00269524771146e-05
-7.47587733158682e-06
-1.10920123173203e-05
-1.00159610460236e-05
-1.73488467610018e-05
-3.41583577402927e-05
-6.33235944088558e-06
-1.27159164285982e-05
-2.58921590912365e-05
-1.95879749527866e-05
-4.19011353187917e-05
-2.34366121802059e-05
-4.7607440101978e-05
-3.96068511843053e-05
-2.85861137904781e-06
-2.44606717238356e-05
9.09016824190197e-06
-2.25614406643064e-05
-1.81086259529939e-05
-2.3350617076144e-05
-1.66571550637543e-05
-3.13073953532698e-05
-1.5244414716596e-05
-2.50669655725676e-05
-3.13028090802758e-05
-2.9568548207189e-05
-2.3310871642778e-05
-7.83107231360252e-06
-4.61622270242163e-06
-3.67443528384338e-06
-1.68642017465474e-05
-1.39031258826691e-05
-4.23251071144154e-06
6.57274604892333e-06
-1.29985013758164e-05
-1.04337165505248e-05
-1.82198847267997e-05
-1.36601674216742e-05
-2.30893427612668e-05
-3.96471883352132e-06
-8.14666007263936e-06
3.26537578283429e-07
-2.47322174225233e-05
-2.92069395783547e-05
-2.89002078227496e-05
-1.31697452873495e-05
-1.59249656373414e-05
-8.55009429227337e-06
-2.01696124399182e-05
-1.64319152768541e-05
-1.00633508548278e-05
-3.6261801542268e-06
-1.66723233398065e-05
-3.85562774285184e-05
-5.05194760182372e-06
-5.84124973284588e-06
6.94298969521603e-06
-3.00277300294669e-05
-9.67833467423453e-06
-3.08598709367707e-05
-2.36725219490328e-05
-1.80355674332582e-05
-2.60075092783816e-05
-1.97679023309349e-05
-3.10474970961702e-05
-1.01727935811379e-05
-2.27226409318686e-05
-3.26537211944792e-06
-1.84732543762639e-05
-9.23388887013233e-06
-2.01668387331868e-05
-3.74682459388875e-05
-3.88404036305246e-06
-3.4626519859615e-05
-2.61155128519632e-05
-4.96884289609394e-06
-2.40096844168195e-05
-3.12356596571186e-05
-2.35484433336395e-05
-3.86518646219019e-05
-7.21259064734678e-06
-2.5513509979285e-05
-2.34208771202992e-05
-2.01792948375422e-05
-2.96391192742534e-05
-1.38856317136868e-05
-3.72294771693431e-05
-4.8891738709684e-05
-7.53863785507917e-06
-2.58684774594837e-05
-8.57725155068253e-06
-6.38112936492225e-06
-1.0310080375657e-06
-2.51650922291539e-05
-7.50743341610295e-06
-1.21315545632524e-05
-9.00264889303585e-06
-2.65565005232301e-05
6.94020290719404e-06
-2.70674036402588e-05
-1.44141008877236e-05
-2.17225908942033e-05
-1.71162003153431e-05
-1.7950329900206e-05
-4.89856803600283e-06
-1.54065651970688e-05
-8.32720554668278e-06
-1.86356624439545e-05
-3.0335415558325e-05
-2.94089922206715e-05
-3.71945184291406e-06
-2.4222284527844e-05
-1.01326265417499e-05
-1.35258783298866e-05
-2.75403107958909e-05
-2.85732633784511e-05
-6.18178174189231e-06
-2.67657874763713e-05
-2.52304045283234e-05
-1.90501921385223e-05
-1.48372660598846e-05
-1.01459826534414e-05
-9.54351399135523e-06
-1.13711791996562e-05
-1.31058048845957e-05
-4.08129037369979e-05
-1.52873456302266e-05
-2.70556437509289e-05
-1.66035491488883e-05
-2.38134401941124e-05
1.29868299162665e-05
-1.96983047342848e-05
-2.77403465702127e-05
-2.70947706660738e-05
-3.58626598383871e-05
-3.38877847704899e-05
-2.90907325968257e-05
-1.645934169254e-05
-1.11131345903404e-06
-3.59588876360406e-05
3.88083868921511e-06
-1.68466550003144e-05
-2.94346748594549e-05
-1.76234665660681e-05
3.40516146047287e-06
-3.38552485141523e-05
2.00694172757238e-06
1.05621590303889e-05
-2.37023230474837e-05
-2.4229357293377e-05
-2.82511984495851e-05
-1.04818718887215e-05
-2.22828762073093e-05
-2.61860635575891e-05
-3.65599314696236e-05
-3.9857552816753e-05
-1.69722351451176e-05
-4.64812120445166e-05
-2.17643743372478e-05
-1.73788894108442e-05
-7.12834960890486e-06
-3.2002687257396e-05
-4.399561467058e-05
-1.39123736683214e-05
-2.59903470480877e-05
-2.97074681611326e-05
-3.42170180775999e-05
-3.42015723632459e-05
-3.23813607571673e-05
-1.79414079161812e-05
4.38279490275825e-06
-1.65792050763497e-05
-1.91404315129128e-05
2.85532585121347e-06
-3.36148950278769e-05
-1.59565777253453e-05
6.11583107828235e-06
-1.54209266783189e-05
-1.03319744293675e-05
-2.02291710790446e-06
-3.09395256944805e-05
-2.11762060484773e-05
1.14989848471959e-08
-3.57804062525897e-05
-1.88310796226457e-05
-1.27113588061885e-05
-2.84377720748193e-05
-9.5860646305106e-06
-2.49166860633369e-05
1.24127135157192e-05
5.15384752004742e-06
-1.41363743244807e-05
4.1443957621701e-06
-4.02145783568618e-05
-1.09989221343425e-05
-9.91764951445482e-06
-1.59144258592831e-05
-5.74366146435149e-06
-1.73860012510559e-05
-1.93076280552344e-05
-4.36156374663278e-06
1.97034969115503e-06
-1.89422705332928e-05
-2.27297666689461e-06
-2.69147662866992e-05
-1.11641640062414e-05
1.97736173714092e-06
-1.34706607632191e-05
-2.57441561658623e-05
-1.63321170443825e-05
-4.11521370510765e-05
-2.80460974976813e-05
-9.78259116291624e-06
-3.69488873957086e-05
-1.35674113948946e-05
-3.08778152871909e-05
-1.78651140969141e-05
-7.16018756600426e-06
-3.78076306646012e-05
-2.05545364465194e-05
-4.12474731481733e-05
-1.53791575498081e-05
-4.20455481948597e-05
-4.52118575454388e-05
-4.53418290496223e-05
-1.8125988752398e-05
-4.44605723870554e-06
-2.2197249917896e-05
-3.04504726793101e-05
-2.81665014743304e-05
-3.21811673966336e-05
-2.61945743594077e-05
-5.95482746575907e-05
-3.07954168170071e-05
-2.26489480570937e-05
-2.18478579405656e-05
-3.1860754418816e-05
-4.44501285344034e-05
-2.05135135800511e-05
-3.48974246876256e-05
-2.34699293405682e-05
-1.47789544124417e-05
-3.04332582658266e-05
-1.48307846696368e-05
-2.55148694788201e-05
-2.10666945439532e-05
-3.01508961646852e-05
-2.04430511560833e-05
-3.06703810556566e-05
-7.48221442206472e-06
-1.60881068684692e-05
-1.93983785888826e-05
-1.42744285631012e-05
-3.70014720225543e-05
-3.45391448698407e-05
-2.63832148233023e-05
-3.26654354434531e-05
-2.33742075031597e-05
-1.46813870923633e-05
-6.00011030384685e-06
-2.87799269996132e-05
-1.6582344108634e-05
-3.93663392408322e-05
-5.8126384566429e-05
-3.0623306497773e-05
-3.73825216380991e-05
-6.0986291052468e-06
-2.27372649612795e-05
-1.63989498695084e-05
-1.50072143716835e-05
-1.20575158868427e-05
-3.16204156826425e-06
-3.05583072953712e-05
-5.73076384961676e-06
4.53595467086108e-06
-1.82532139237719e-05
-3.22954676814249e-06
-3.38789953645408e-05
-3.00423743739152e-05
-2.69971071338086e-05
-2.07308483697147e-05
-1.63955666111007e-05
-1.10355309319973e-05
-2.32664563392125e-05
-1.8459529373864e-05
-2.51978053004421e-05
-3.88246592716878e-06
-1.89509501170888e-05
-1.15483442097339e-05
-2.15018899530129e-05
-1.06271204118577e-05
-4.08457590969453e-05
-4.19119888191644e-05
-2.72703689704183e-05
-2.35592083541298e-05
-3.80908482509933e-05
-3.21584686980413e-05
5.34137630540837e-06
-1.85593439448512e-05
-2.99923231998461e-05
-2.64425683520009e-05
-3.70276537728904e-05
-1.72742792185291e-05
-4.38022736955704e-05
-1.63831236510184e-05
-3.27603477873025e-05
-2.27958682575046e-05
-2.30725237044058e-05
-1.36821704451346e-05
-1.93110119283755e-05
-2.20705123071446e-05
-1.70431152170619e-05
-1.72964649862306e-05
-3.32322835328327e-05
-2.20669313494599e-05
-1.72284054486335e-05
-2.42833038182834e-05
-2.0464288217426e-05
-3.03060215607752e-05
-1.84995072528211e-05
-1.19772176970384e-05
9.91942943261082e-06
-3.20365570123402e-05
-2.41892232711121e-05
-1.69208454245347e-05
-1.27565156494009e-05
-2.24352318265166e-05
-4.334913008523e-05
-3.57208279977627e-05
-1.17268184882015e-05
-1.3193348179243e-05
-1.57812625354101e-05
-1.104818846778e-05
-2.92689933466668e-05
-3.07911940390003e-05
-2.09061538397972e-05
-4.42385786541717e-06
-1.82441705728064e-05
-3.17284911728676e-05
-1.0533640597663e-05
-1.39382096751878e-05
-2.62845609565345e-05
-3.04012280989185e-05
-2.83135539443327e-05
-1.88107885675671e-05
-1.26434694750134e-05
-2.05106709504936e-05
-2.99629647133287e-06
-1.68104479583769e-05
4.01000567919255e-06
-2.91701198236789e-05
-1.61640058458822e-05
-5.08108564933692e-06
-1.18041839448951e-05
-1.43243639068171e-05
-3.63651967959804e-05
-2.99145257053887e-05
-2.40756270072791e-05
-1.5253848708815e-05
-2.39579100233412e-05
4.42219034387331e-06
-1.36329295400487e-05
-1.41724664287965e-05
-2.22090792358725e-05
-1.30052912232391e-05
-2.27762363355801e-05
-2.41227190359319e-05
-8.90398855376083e-06
-4.26165703144126e-05
-2.73843885375935e-06
-9.90876600168241e-06
-3.60392545816312e-05
-2.16638549194846e-05
-9.16300853249722e-06
-2.5019138530249e-05
-2.2668027691078e-05
-3.25834983735985e-05
-1.04275361390061e-05
-1.33728639518971e-05
-1.03391800023468e-05
-1.16422537005262e-05
-2.68638890854534e-05
-2.80100310979039e-05
-3.00562800445665e-05
-2.25336541731019e-05
-2.02585161726885e-05
-4.1459663032614e-05
7.30142088608379e-06
-6.42222122907544e-06
-2.91766174539533e-05
-1.41666022923755e-05
-2.30982025111847e-05
-1.85097487961986e-05
-3.21930010941085e-05
-1.05965697362309e-05
-1.54871899728907e-05
-2.47939967461457e-05
-2.91052616485293e-05
-3.39422930769101e-05
-7.98344572056247e-06
-2.32419481582974e-05
-1.82187506844454e-05
-2.94855088325364e-05
-2.07612414591005e-05
-1.61158396990032e-06
-3.27135326894833e-05
-2.70358256640104e-05
-3.2794793677659e-05
-1.41436726196503e-05
-3.47582214875448e-05
-2.69487004946811e-05
-5.96436365304338e-06
2.51745526002559e-06
-3.04489321097307e-05
-8.39117774572917e-06
-1.33477255778414e-05
-1.0927863082559e-05
-1.9730997785322e-05
-2.01646949501928e-06
-1.55053996710136e-05
-9.31073213778405e-06
-3.63455341687254e-05
5.12464067781819e-06
-3.58037473890595e-05
-2.39521981312554e-05
-2.40428719325021e-05
-3.30690401119039e-05
-4.27830862288894e-05
-4.04532866440432e-05
-1.18904806141389e-05
7.11553214155267e-07
-7.9416184086338e-06
-2.86087290347296e-05
-2.87891247789573e-05
-2.9570585315401e-05
-1.87844360336709e-06
-1.55799028223945e-05
-2.81947729169856e-05
-2.14844571308633e-05
-3.03811428244015e-06
-2.0399754526348e-05
-2.86432429507561e-05
1.48170486864633e-06
-3.62503871169748e-05
-2.60725852180549e-05
-2.34253436958724e-05
-2.45336139438981e-05
-2.66419969452061e-05
-1.92678990543453e-05
-2.82941698236085e-05
-3.63005796435408e-05
-1.49280298918067e-05
1.85095305398441e-06
-1.36744060089914e-05
-2.52259749457173e-05
-9.18865540736767e-06
-4.60597385287686e-05
-1.40238298744065e-05
-4.0117571227799e-05
-4.00600799726128e-07
-3.29660272448562e-05
-2.45780679802171e-06
-1.4782813140784e-05
-1.37154454719259e-05
-2.64713846847582e-05
-1.14493052629596e-05
-1.42501167188658e-05
-1.1863331836552e-05
-2.70773810893121e-05
-2.30505368176577e-05
-1.66264387494919e-05
-2.02820570204233e-05
-2.91009682539977e-05
-1.8841753694175e-06
-1.47841108959594e-05
-2.58685863424868e-05
-4.24516935510491e-05
-1.86212123472186e-05
-1.25037992240704e-05
-4.6561462322913e-05
-3.2534265002293e-05
-2.91834529282578e-05
-4.33953526551924e-05
-1.90275504707523e-05
-3.14006142680002e-05
-2.72805445705171e-05
-3.24131754669248e-05
-2.97100908744819e-05
-2.61576313992309e-05
-2.68473090203134e-05
-2.71335225901818e-05
-4.98482065997047e-05
-4.20261694549391e-06
-1.76180915622362e-05
1.05057638046091e-06
-2.40447067287477e-05
-3.66899754420854e-05
-7.39038291034891e-06
-3.05782366212167e-05
-1.24973462300312e-05
-1.50081772442122e-05
-2.37194009201729e-05
-2.00128014902325e-05
-3.28672212942655e-05
-2.62865965865621e-05
-1.4682671077525e-05
-2.29847967806831e-05
-9.79674705587439e-06
-6.81876959707262e-06
-1.06195801418872e-05
9.23006351732235e-07
-1.8967757724153e-05
-1.99709159936349e-05
-1.68284078667127e-05
-3.07394249245476e-05
-1.60580355551044e-05
-2.92286171771973e-06
-9.20784428303373e-06
1.22494783547344e-05
-3.61563566403606e-05
-2.92372557121985e-05
-5.33715860904692e-05
-2.93940360899991e-05
-2.22747184042067e-05
1.38701400515334e-06
-2.18457330050515e-05
-2.403252211628e-05
-3.20885856847789e-05
-3.43349111198284e-05
9.33236240964332e-06
-1.69328602060786e-05
-2.37250014920994e-05
-2.09701768736737e-05
-2.71887303910185e-05
-3.09155449885942e-05
-2.08772747957353e-05
-4.09230812473941e-05
-1.37883286396989e-05
-1.68818749967313e-05
-4.02897008786626e-05
-2.79462132214219e-05
-2.22646089033491e-05
-2.67519615469779e-05
-2.51855086216442e-05
-1.72657821204511e-05
-7.65953422943876e-06
-1.30897104662543e-05
-3.75709743986002e-05
-2.91900106128815e-05
-1.52882174072227e-05
-3.05602812218178e-05
-6.45786029679037e-06
-2.70218960854019e-05
-3.7123294321977e-05
-1.22135206446255e-05
-3.87127417528439e-05
-3.29966490766077e-05
-2.88766665472646e-05
-1.81248468607197e-05
-3.81030980541015e-05
-2.72033597523767e-05
-2.30048000754787e-05
-2.20195755068241e-05
-2.90030103143945e-05
-2.52223140259243e-05
-1.54918748478893e-05
-1.32143516464591e-05
-2.89225118457278e-05
-2.66851174912924e-05
-1.88558689568876e-05
-1.75918106714075e-05
-2.07256116081393e-05
-2.09428571223664e-05
-3.54518914839516e-05
-1.50603094279799e-05
-2.44665434885536e-05
-5.03930120700601e-06
-2.23661551014203e-05
-1.63089101240454e-05
-3.008928376297e-05
-3.33722076125187e-05
-2.10302734244359e-05
-2.97681171533151e-05
-2.13862868299167e-05
-3.19236217420797e-05
-1.91421814877953e-05
-2.53635196515794e-05
-1.74111477043336e-05
-4.10560933483235e-05
-1.05977464814453e-05
-2.89750819556819e-05
-8.90777925542673e-06
-2.22601949521411e-05
-3.74250262487329e-05
-4.11188319404124e-05
-1.49208642636711e-05
-1.95236580080299e-05
-6.12453468703965e-06
-2.43271980728747e-05
-2.709477640257e-05
-1.79224827353924e-05
-1.36900327353397e-05
-7.45326047067605e-06
-1.90149206932612e-05
-2.15264303790573e-05
-4.29416359062421e-05
-1.49433624249685e-05
-2.62609236942624e-05
-2.1458534713818e-05
-1.59564531346781e-05
-3.08835692353988e-05
-1.31865985500623e-05
-1.48505055209858e-05
-2.96740068116255e-05
-2.28827305321013e-05
-2.44018428456044e-05
-1.9745763647916e-05
-3.31748896544228e-05
-1.6001860079771e-05
-5.47940273981292e-05
-8.04902561598442e-06
-3.46395414171425e-05
-2.22891351454405e-05
-2.8549367098013e-05
-7.14775291899978e-06
-1.233228288459e-05
-2.43587559606512e-05
-2.59608484565824e-05
-1.56754807897302e-05
-3.05382970750956e-05
-2.072922647283e-05
-1.76566292534062e-05
-2.54862741618947e-05
-9.44258015547092e-06
-3.67885242644201e-05
-3.10811269100817e-05
-2.03079485940258e-05
-2.5041300541632e-05
-3.60610844809658e-05
-1.72699040571141e-05
-1.02210725939031e-05
-3.77554765190929e-05
-1.75532570219057e-05
-2.37659297177473e-05
-8.76914981557882e-06
-1.70424817115811e-05
-1.46817174786192e-05
-2.52008486104968e-05
-1.31420696086992e-05
-1.40913178019756e-05
-4.13861344385537e-05
-1.47249967698557e-05
-3.43523382699861e-05
-2.29859795875731e-05
-2.28098093307256e-05
-3.05458799575741e-05
-9.69695153012303e-06
-1.53321100441595e-05
-2.08414505621918e-06
-6.36627948693978e-06
-2.81042991593191e-05
-1.54245184654621e-05
-1.52833020293302e-05
-1.84338765463881e-07
-4.80213772344915e-05
8.45269966488739e-06
-1.75683827174042e-05
-8.03709003984426e-06
-2.52745925672627e-05
-2.41769076510072e-05
-1.38577275796043e-05
5.81290434714589e-06
-3.13170917400319e-05
-1.09797234121987e-05
-2.44180882099136e-05
-1.78731774910936e-05
-1.1721100276493e-05
-4.12880570041274e-05
-4.54722128784509e-05
-2.83619933188225e-05
-2.81433549453978e-06
-2.0714910725822e-05
-2.31669473908623e-05
-1.57407666521487e-05
-2.251642723421e-05
-1.25729806119624e-05
-1.91749577446938e-05
-1.86706191538624e-05
6.33320424756464e-06
-1.21780382983524e-05
-2.09912287378525e-05
-1.41490628303789e-05
-1.38031013424887e-05
-1.93205531483372e-05
-1.68900649891673e-05
-2.15673208535985e-05
-1.52072068293775e-05
-2.42439511867134e-05
-2.54805429979532e-05
-1.35435558781744e-05
-1.38810463518936e-05
-3.1350720608604e-05
-1.62108432354144e-05
-2.93516270058597e-05
-8.74246650817278e-06
3.49230289418037e-06
-3.36766025523912e-05
-9.35022532338955e-06
-3.01623160621286e-05
-2.44681723811335e-05
-3.99859172881987e-05
-2.55598560443626e-05
-1.30860340942128e-05
-3.85332323953287e-05
-1.41643148749183e-05
-2.98617413672763e-05
-2.32101951343404e-05
-3.34142976630149e-05
-1.52652480400928e-05
-2.01504267295395e-05
-3.65094836848876e-05
-8.43368437391458e-06
-5.43998970044739e-06
-3.56564599157531e-05
-3.15434305519449e-06
-3.27093983351746e-05
-2.6625020356183e-05
-3.72133191501074e-05
-3.74632067771234e-05
-3.40638693406914e-05
-2.68915800085601e-05
-2.04328710743678e-05
-1.98945012247227e-05
-3.35223683912033e-05
-1.24017831445817e-05
-2.88626022507551e-05
-1.04330316522481e-05
-1.77834048435423e-05
-4.31346824837614e-05
-1.75020171084009e-05
-2.27656535511599e-05
-2.1252336733079e-05
-1.94682104766943e-05
-1.5346633948637e-05
-3.618425842075e-05
-2.4356513732196e-05
-1.64843197707954e-05
-2.30122538566578e-05
-2.21395856883075e-05
-2.59582852271899e-05
-3.49801678695408e-05
-1.13673887718941e-05
-4.93483553291988e-06
-1.68339769041389e-05
-1.7012585319941e-05
-1.20950074814335e-05
-3.96073760626209e-05
-4.17655128189372e-05
-1.82204743457099e-05
-1.00891644626023e-05
-2.9394472840863e-05
-2.33805787701346e-05
-1.79702590607069e-05
-1.7526048323186e-06
-1.61958539810018e-05
-1.66009413743005e-05
-2.65612959775905e-05
-2.72869605861172e-05
-3.3403936430657e-05
-1.54161899084212e-05
-9.88623153315446e-06
-1.11135042647793e-05
-2.61570846888255e-05
-2.22919489315915e-05
-1.03659675739676e-05
-1.21028237595464e-05
-4.87357189463179e-05
-3.99833268299973e-05
-1.2522110723269e-05
-1.75832835153692e-05
-2.97238490666231e-05
-6.29601764400622e-06
-2.99023017555286e-05
-1.5409790766002e-05
-3.78602448209424e-05
-2.38112885654021e-05
-1.38945597129987e-05
-2.77096587815546e-05
-1.37647907509062e-05
-2.46806429249732e-05
-3.25600134921442e-05
-2.72603555608662e-05
-2.54723587139014e-06
-4.31811720572439e-05
-2.5711174256704e-05
-2.13684394674288e-05
-2.4899687128111e-05
-7.9227154462435e-06
-1.10793910337776e-06
-2.73932830875207e-05
-3.53380517051116e-05
-2.22511136395478e-05
-1.86817384639155e-05
-1.00778047484963e-05
-7.14815620009723e-07
-3.02842796776437e-05
-2.21718927528055e-05
-3.44530464874352e-05
-3.40268501464968e-05
-2.23130927092035e-05
-5.69953180922661e-06
-4.94924734974856e-06
1.18575821100754e-05
-2.12123516827917e-05
-4.57773545024558e-05
-2.89523180745938e-05
-1.35161426537571e-05
-5.70447877592454e-06
-3.31397987765242e-05
-8.20218272909127e-06
-3.78003083114016e-05
-3.18356992617052e-05
-1.82166681298672e-05
-2.55331298655348e-05
-2.7733855372267e-05
-3.26387487499892e-05
-2.77008376917953e-05
-2.165937046718e-05
-1.61810711421524e-05
-1.09254837091498e-05
-3.82786969707226e-05
-1.35296196883793e-05
-3.64799029843231e-05
-9.20269148272143e-06
-2.72622804259727e-05
9.3397339563155e-06
-1.63221779633739e-05
-1.24113233667085e-05
-2.5032438651579e-05
-1.94893413040134e-05
-1.91274172541913e-05
-2.94211390100012e-05
-2.72310122526667e-05
-6.75872714344564e-06
-2.52301602651429e-05
-3.67763991043593e-05
-1.74761973401686e-05
-2.53298028473908e-05
-3.9201081390268e-05
-3.33476758893608e-05
-2.79371425850043e-05
-6.29435890447628e-06
-1.82874629143988e-05
-7.68287859246445e-06
-8.16668042888837e-06
-3.91390789367016e-05
-1.72346135146587e-05
-2.24419085854641e-05
-2.70471268223797e-05
-2.87557293264729e-05
-1.15301744513345e-05
-1.94386073707307e-05
-2.20978307793408e-05
-3.84054417948312e-05
-2.72999821769178e-05
-3.09189976025947e-05
-2.46392388874129e-05
-5.7128370796623e-06
-7.18956189191281e-06
-1.14829645909868e-05
-2.51669035152331e-05
-1.86610787158817e-05
-3.17293475971415e-05
-1.03716717004706e-05
-1.83275217704037e-06
-1.38493826803925e-05
-1.69681713843854e-05
-2.32846238689525e-05
-4.89494374774228e-05
-4.2352105299951e-05
-2.51334442173369e-05
-4.0927117976468e-05
-1.61758870507576e-05
-1.33762603543642e-05
-1.92206409969495e-05
-2.08029519308024e-05
-1.27214471113961e-05
-2.75986693913912e-05
6.66511478591017e-06
-9.17408250320323e-06
-1.34240237630732e-05
-2.69589101488814e-05
-1.95499321234851e-05
-3.13070317726403e-05
-1.21748350561884e-05
-9.3663431688084e-06
-3.04132506328455e-05
7.88950044328837e-06
-2.64349124854102e-05
5.59123217506799e-06
-1.99061160647544e-05
-2.65760872817357e-05
3.55588287741733e-06
-1.49035011055885e-05
-1.30156451519418e-05
-5.98100761800228e-06
-4.89428385242058e-05
-5.96683409455771e-07
-3.72549225910571e-06
-4.19973713256917e-05
2.78812069756108e-06
-1.25055437895342e-05
-3.96275247628487e-05
-1.43973431844579e-05
-9.07726568425159e-06
-2.51179028861797e-05
-2.57553483095998e-05
-1.80955380273554e-05
-7.97077922690218e-07
-2.66618185571913e-07
-3.12582168181303e-05
-3.51385532667564e-05
-4.06840213891205e-06
-1.87972835506674e-05
-2.61738521185111e-05
-1.39129037022809e-05
4.65692036762015e-06
-3.88688610620348e-05
-3.61162711450168e-06
-1.39127099670164e-05
-9.91855635343384e-06
-2.43346688232532e-05
-1.39741483125428e-05
-3.67433160595299e-05
-1.31655995291642e-05
-3.17541161843714e-06
-1.94232180667445e-05
1.2164539388278e-05
-9.79067902566275e-06
-2.34635355848874e-05
-1.86662359822794e-05
-2.06975202592445e-05
-2.19821223691037e-05
-3.01900586202129e-05
-2.38564008227748e-05
-1.73148897411404e-05
-2.15447115470618e-05
-1.86239643122487e-05
-3.13593456795918e-05
-2.32156362449327e-05
-5.89461627979622e-06
-2.92237372541973e-05
-2.85565024932132e-05
-3.05797503998102e-05
-4.20248268484877e-06
-3.37167582806091e-05
-2.51652632863622e-05
-9.48259872418109e-06
-2.62931327366403e-05
-1.57162947504488e-05
-1.45396287712297e-05
-2.38317256185446e-05
-9.77096268914903e-06
-1.98976106330725e-05
-2.58677798237693e-06
-2.8285331431464e-05
-3.42075230001838e-05
-2.79756397252085e-05
-2.52171873716809e-05
-2.91628565756283e-05
-8.84229213672621e-06
-1.79754174165255e-05
-3.79471529141232e-05
-1.67732373751659e-05
-2.34436494155746e-05
-3.80510233474994e-05
-3.13496690404993e-05
-2.47201908034183e-05
-1.53010140388869e-05
-1.42273490755985e-05
-2.05189097985836e-06
-8.08269885204351e-06
1.68327940107131e-05
-4.13046507196045e-06
-2.32586743226279e-05
1.56277352305894e-05
-5.36266478674816e-07
-4.58119790125115e-06
-3.51605177499007e-05
-3.52742503024948e-05
-5.03271843103623e-06
-2.19193741906127e-05
-1.84381146167269e-05
-4.16843404666136e-05
-3.28514056363031e-05
-1.40141984738025e-05
-2.08318435532486e-05
-2.88054236657111e-05
-4.12342345680923e-06
-2.90458141165102e-05
-2.01926548038239e-05
-2.51204912864327e-05
-6.57829944967098e-06
-6.7926748368968e-06
-2.0458440729019e-05
-1.2450904677662e-05
-3.04402097905785e-05
-3.194348015205e-05
-1.57547400120283e-05
-2.83400950337595e-05
-2.38714558426485e-05
-2.96459336623801e-05
-3.74327435335324e-05
1.66709489402097e-06
-1.6325811060025e-05
1.01183289797643e-05
-3.23103363045056e-05
-1.30095867652033e-05
-2.72756386182743e-05
-3.61308981626122e-05
-5.89736597960829e-06
6.14892025009942e-07
-1.10992799091259e-05
-3.82034093694728e-05
-2.60839811797658e-05
-2.51021842908387e-05
-2.13277406417995e-05
-1.57428398587986e-05
-2.68971555853738e-05
-1.27010583206985e-05
-1.02676974451049e-05
-2.37867820813492e-05
-1.75534957059465e-05
-1.21551765808938e-05
-1.47157259590237e-05
-3.48447326727477e-05
-1.05164930235262e-05
-1.30772787537698e-05
-2.34691609998278e-05
-2.87841358079506e-05
-1.37133186204407e-05
-1.6906007327066e-05
-3.65195215276503e-05
-2.74539691959742e-05
-2.21935668434795e-05
-1.48434841763556e-05
-2.0520879574597e-05
-4.70000323151082e-05
-2.4726720911994e-05
-2.27291199845771e-05
-1.46618953606933e-05
-1.30165789080044e-05
-2.60166882836775e-05
-1.48789227541358e-05
-1.90134769468986e-05
-3.90207107256872e-05
-3.83837219887183e-05
-2.81794548652935e-05
-1.31838748377742e-05
-1.22853927103458e-05
-1.15482641291111e-08
-2.70509862215477e-05
-1.15683250945796e-05
-1.59865637120325e-05
-4.04157126465035e-05
-2.66267290990695e-05
-8.89459106029434e-06
-1.26031763488503e-05
-3.40087392665693e-06
-1.77649598616227e-05
-4.19393857246376e-05
-1.24112528558358e-05
-5.94666090517448e-06
-1.5923416284154e-05
-2.86900014564536e-05
-3.06270581890375e-06
-2.58483158918223e-05
-4.21532382749697e-05
-2.35149245734714e-05
-1.64295411944327e-05
-2.07653293668159e-05
-1.21976719475436e-05
-3.18909407754064e-05
-3.8719591048146e-05
-2.55667151363546e-05
-1.25480691506742e-05
-3.89582940179884e-05
-2.27143248241969e-05
-1.0233596156616e-05
1.93423301883469e-06
-1.51460105484197e-05
-2.54151345856426e-05
-2.54053162864271e-05
-1.81134476898454e-05
-2.43796479400566e-05
-2.55422192897097e-05
-2.57616974273098e-05
-4.04695587508873e-05
-6.71250870098874e-06
-1.21268099902265e-05
-3.85642007058918e-06
-1.74634123021243e-05
-1.42781198245187e-05
-2.45147396032484e-06
-1.73158574476076e-05
-3.103684562907e-05
-2.49013021560628e-05
-2.23316181816272e-05
-2.3994892229473e-05
-2.15668774500343e-05
-3.58751175712432e-05
-1.44913975063172e-05
-2.58452736154959e-05
-1.81341747425192e-05
-2.48057372820421e-05
-3.80862695343358e-05
-2.16750228682497e-05
-2.10931825781342e-05
-2.29778233181262e-05
-1.29508419899958e-05
-1.50719661204499e-05
-3.91146678495218e-05
-2.13488092881177e-05
-3.06654910259498e-05
-2.3260511956265e-05
-1.89354020625672e-05
-2.50763981388107e-05
-1.00821115862835e-05
-8.46239824402845e-06
-2.98242920423318e-05
-2.39417782276773e-05
-1.70868197222677e-05
-1.92550375631043e-05
-8.22332370244635e-07
-1.15508905228597e-05
-8.42226472390726e-06
-1.94507893511204e-05
-1.96786165474796e-05
-2.05394803711053e-05
7.52997690331533e-06
-2.44910275189477e-05
-2.70831160180262e-05
-1.98321729374536e-06
-2.44590702421403e-05
-2.08479304997906e-05
-2.01191650525539e-05
-3.65809090607411e-05
-6.12540059595697e-06
-3.62947183714053e-05
-2.53912059099764e-05
-1.98065849142575e-05
-2.97034600446779e-05
-2.21916069168678e-05
-1.74960950891948e-05
-3.31124569490659e-05
-4.14982456249557e-05
-4.4570900352487e-06
-2.69467991668714e-05
-4.04903765437122e-05
-1.46392808693287e-05
2.74053453403105e-06
-2.42739492372831e-05
-1.21635764318351e-05
-2.26496661856584e-05
2.96766681544574e-06
2.4645072635247e-07
-3.17202011321915e-05
2.05882652921913e-06
-2.26473456993839e-05
-9.16125604084672e-06
-2.89984994644359e-05
-1.94225527902447e-05
-2.08606733089965e-05
-1.60041971472079e-05
-1.19321815379524e-05
-1.63919205339389e-05
-1.29163873693124e-05
-2.19071507848608e-05
-3.30379042629513e-05
-5.34094948042641e-06
-1.88601574536546e-05
-4.31010443664447e-05
-1.59827883969314e-05
-1.40026716344697e-05
-2.0720559928631e-05
-2.9071709202589e-05
-1.69706121358484e-05
-3.86498236259281e-05
-1.97119864865568e-05
3.54977803748455e-07
-6.74351132308975e-06
-2.15136713826042e-05
-4.37196968713867e-05
-2.48487610686823e-05
-2.6636702745634e-05
-2.91905878052357e-05
-1.94233406257752e-05
-2.28396660291832e-05
-2.98764379874679e-05
-1.04879681592059e-05
-1.47794645192126e-05
-1.578072743293e-05
-2.58741083737692e-05
-3.58126741921192e-05
-4.14717448412053e-05
-2.22418551385092e-05
-2.57182200262177e-05
-1.89652059607839e-05
-2.39844315447533e-05
-2.77247398739795e-05
-1.10042788456905e-05
-1.46803608034596e-05
-1.25788904206393e-05
-1.82979352494609e-05
-2.56728960942384e-05
-7.5422959869228e-06
-3.92762761413705e-05
-3.11065747350897e-05
-1.23590729082689e-05
-2.3297400769482e-05
-2.41336896810863e-05
-1.62878599316338e-05
-2.48510407306707e-05
-2.5793218359581e-05
-2.93676175158658e-05
1.06392140965458e-05
-3.55948257008129e-06
-3.58336990614032e-06
7.21751598595188e-07
-2.39267114149846e-05
-3.63315278504075e-05
-1.65479178884555e-05
-9.50492854061409e-06
-7.53772992691087e-06
-1.66496319285475e-05
-2.129698887308e-05
-2.85570959330716e-05
-2.92838767475342e-05
-2.55281743468741e-05
-1.38247729909782e-05
-1.06692524926882e-06
-2.18447544150411e-05
-2.4948219512971e-05
-3.75510043782007e-05
-1.72527854224478e-06
-3.66729952615943e-05
-1.60018894265686e-05
-1.75756952614776e-05
-2.96860388449486e-05
-3.94970716858427e-05
-3.21842803182662e-05
-5.02464273767505e-06
-1.68959199344798e-05
-2.15879677012581e-05
-1.55040772860417e-05
1.16198148255008e-07
-3.22276488683984e-05
-1.84963930300561e-05
-2.16112438851406e-05
-1.46391769743808e-05
-1.41228167366561e-05
-1.63661467857159e-05
-2.50749165036321e-05
8.36947997420516e-06
-3.15815943742665e-05
-3.94081060329013e-05
-2.09956296431382e-05
-1.61203440170229e-05
-1.87052211610831e-05
-1.66385705779173e-05
-3.58367411261284e-05
-3.92072104814656e-05
4.8250585891209e-06
-2.38420941321651e-05
-7.46808039127073e-06
-3.46748745565648e-05
-8.36649572550192e-06
-3.44435321590882e-05
-2.79069749311872e-05
-3.58684722937302e-05
-1.78949281260595e-05
-2.13580203341437e-05
-1.55864821171772e-05
-1.32491817840735e-05
-6.86287036305308e-06
-1.07620666082645e-05
-5.04112351506441e-06
-1.94449595813776e-05
-1.77425596099674e-05
-1.64799910037835e-05
-3.17859093599569e-05
-2.20108761955999e-05
-3.43870826166635e-05
-4.19785508445503e-05
-2.93096517731273e-05
-1.57660840654523e-05
-3.27721610246236e-05
-1.58574677690109e-05
-2.83202824789492e-05
-1.5111414943474e-05
-3.72711618421589e-05
-1.06110813984544e-05
-8.6887939740702e-06
-2.06087527065211e-05
-1.17796845479512e-05
-1.56249198692867e-05
-1.84416671735281e-05
-2.23805475217968e-05
-1.09382560483783e-05
-3.73021354619084e-05
-1.23476191196621e-05
-1.12024577698638e-05
-3.08546207503726e-05
-1.6676431723641e-05
-1.66423880318755e-05
-2.09238054436713e-05
-1.76814374390925e-06
-2.13440483713942e-05
7.05288905222911e-06
-2.81931439572985e-05
-2.017885224786e-05
-1.69553078680015e-05
1.522897961768e-06
-2.49582917580827e-05
-2.14530104101633e-05
-1.0370903453938e-05
-1.88788824443995e-05
-1.75712905591777e-05
-2.6667250697769e-05
1.46700027580486e-05
-1.36709917664302e-05
1.21237397429494e-05
-1.33230724676521e-05
-1.22971198569905e-05
-1.82251164674942e-05
-4.17074595524343e-05
-3.77569465831824e-06
-1.2330414471668e-05
-3.73712109409284e-05
-7.97088517770991e-06
-3.13505529111014e-05
-1.36860016400546e-05
-1.73059142605153e-05
-4.2796146984698e-05
-1.42519289430679e-05
-7.77630040632902e-07
-3.05868679526183e-05
-1.34572749131552e-05
-2.37429950073455e-05
-3.1291870525043e-05
-1.21656070944436e-05
-1.68295820007706e-05
-6.67886926655369e-06
-4.49628096637296e-05
-2.31652180157025e-05
-8.29514527129037e-06
-4.41338440646142e-05
-4.09503529378202e-05
-6.41358916232068e-06
1.11735924196161e-07
-2.23303753236635e-05
-2.79790655890598e-05
-2.42525613051595e-05
-2.1249116380652e-05
-1.80842891629007e-05
-3.12006556510352e-05
-1.65337075215733e-05
-1.73332724849041e-05
-2.14598980349316e-05
-1.25998047776182e-05
-4.10583089389531e-05
-1.43978957796333e-05
-8.86116414164404e-06
-2.26890685363899e-05
-3.72100836656355e-05
-1.95031257787772e-05
-1.96643708545431e-05
-1.63000110928807e-06
-1.99166504123888e-05
-2.4986296783107e-06
-2.78976462802355e-05
-1.76249316120126e-05
-1.2285360885482e-05
-9.72297475786355e-06
-2.59614941500835e-05
2.89414763167823e-06
-3.4700560537992e-05
-1.52245458948284e-05
-1.78828093064052e-05
-3.60515544448379e-05
-1.23464635470873e-05
-1.72736877069814e-05
-3.68233775896626e-05
-4.25997161511102e-05
4.12724231369198e-06
-4.35689091863698e-07
-1.28800472137248e-05
-1.74562044608856e-05
-2.76897963302717e-05
-1.70785703810286e-05
-7.60070955007842e-06
-1.27772992730089e-05
-2.62458527091234e-07
-2.42118443509173e-05
-8.90527149498073e-06
-2.48428890657349e-05
-2.08826619592827e-05
-1.4465057835246e-05
-7.77995098385507e-06
-1.9842096149181e-05
-2.11723078121808e-05
-3.18373091650908e-05
-2.43674516082747e-05
-2.83412681121664e-05
-2.54043819338141e-05
-3.07842158252664e-05
-2.03117610914279e-05
-3.63886034142235e-05
-6.1546510459739e-06
-3.85667371924414e-05
-7.57219359198458e-06
-1.96070144903346e-05
-3.01774587010761e-05
-2.03456147395556e-05
-1.93039542889683e-05
-2.76347250355963e-05
-3.84335186911082e-05
-1.68721517975017e-05
-5.97548795167961e-06
-2.73932031166483e-05
6.30128944876574e-06
-3.35569176533604e-05
-7.37134076571692e-06
-1.46130073940076e-05
-2.53831430455305e-05
-1.01326319169179e-05
-3.25143380748951e-05
-2.95134318625966e-05
-1.41776300448607e-05
-2.19088947979694e-05
-3.45827590321789e-05
-6.0412572604025e-06
-1.46383468706762e-05
-1.36334288838747e-05
-2.46917749587545e-05
-3.47317592065752e-05
-5.02373694125137e-05
-1.78466500228587e-07
-2.85647072010983e-05
-2.94718602786417e-05
-2.52690141505162e-05
-3.2555957121785e-05
-3.18418805546172e-05
-2.2584542474441e-05
-8.31393125928661e-06
-1.47427249676738e-05
-3.23125154486613e-05
-3.03472507011231e-06
-3.74471777940158e-05
-1.94619977424353e-05
-1.46200764716278e-05
-2.11979467006789e-05
-1.42767129868316e-05
-8.64002544008816e-06
-3.47266258336882e-05
-2.34280132766413e-05
-2.12596911643673e-05
-1.35681555849866e-05
-3.20390816913606e-05
-1.28860792539373e-05
5.33251512373295e-06
-1.32984052333722e-05
1.12909372963909e-05
-1.8725629311182e-05
-1.9485827046983e-05
-1.20152115352946e-05
-1.95188958639114e-05
-2.4900205650275e-05
-1.15145261509024e-05
-1.83112760112648e-05
-2.18951255262065e-05
-1.88641175275473e-05
-1.78768995894735e-05
-2.18013119710222e-05
-2.77883497918857e-05
-2.04300730117422e-05
-3.63613860020498e-06
-2.10769820858514e-05
-2.03594620413623e-05
-2.5976237799779e-05
-7.58135348742724e-06
-1.36275076040725e-05
-2.67929946501601e-05
-2.07178859317621e-05
-1.87515298972186e-05
-2.6641475513081e-05
-9.94465062861148e-06
-3.05189012855518e-05
-1.04287742768392e-05
-2.148051630194e-05
-3.08369558653804e-05
-1.64706798086543e-05
-1.89536104384124e-05
-1.95066678384287e-05
-3.38589514837075e-05
-1.8822077958588e-05
-7.60783213373048e-06
-4.21183350082642e-05
-3.33548627372013e-05
-2.86789151742331e-05
-2.07731882098478e-05
-1.01564252330249e-05
-4.00199639029021e-05
-1.43468077202429e-05
-2.92578685679802e-05
-3.14286228179891e-05
-2.73094920609426e-05
-3.30547650098388e-05
-2.29502887098269e-05
-2.35476673438241e-05
-2.37054652511779e-05
-1.97530889353268e-05
-3.19358722831023e-05
-1.57506555377126e-05
-2.89622834463021e-05
-4.23730344168265e-05
-1.17287494888165e-05
-3.07124792330686e-05
-2.71595305976879e-05
-3.39522982550672e-05
-2.62496529355966e-05
-2.20270403508189e-05
-3.65169207845766e-06
-4.99741117416507e-06
-3.20399733980446e-05
-1.12374266479251e-05
-1.54376264327517e-05
-1.69797364603588e-05
-3.34833572097889e-05
1.1285538608864e-05
-1.19963946940434e-05
-1.96814319580458e-05
-1.31237590105289e-05
-1.99538565730299e-05
-8.46582028155945e-06
-6.89151479953853e-06
-2.57238571245307e-05
-3.70089536938692e-05
-1.09516926470156e-05
-2.25174910519921e-05
-2.12853108104045e-05
-3.34776324497966e-05
5.80394266555649e-06
-9.19255146957528e-06
-3.25802763734917e-05
-1.12622271203249e-05
-3.10731155219325e-05
-1.81973819005848e-05
-1.93511285056497e-05
-2.15034242502367e-05
-1.20456234214539e-05
-2.03098835548097e-05
-2.5294501888085e-05
-3.01798026956307e-05
-4.28266738937978e-05
-9.17618738703965e-06
-2.34743967031189e-05
-2.0088996624374e-06
-1.5310726554431e-05
-2.16470785619373e-05
-2.4034582784554e-05
-1.38226325874244e-05
-2.36110093403927e-05
-1.81391956155971e-05
-2.00675905907008e-05
4.68140366672836e-06
-1.57863423789717e-05
-1.97274623590422e-06
-2.08515301285879e-05
-1.49836392387602e-05
-1.58972381788495e-06
-1.33939464457687e-05
-2.66991942233804e-05
-8.4930502147984e-06
-5.65657995914934e-06
-3.75169273932705e-05
-1.24082509586086e-05
-3.48628503025341e-05
-3.01245002690124e-05
-3.59468874749861e-05
-1.75235250079198e-05
-1.16092610960084e-05
-1.74095114074822e-05
-4.03125477518429e-05
-1.26978413214356e-05
-5.38703923277035e-05
-2.79238224633139e-05
-3.21718752047267e-05
-3.23504805766381e-05
-7.5089302674014e-06
-4.55581054675642e-05
-1.08085022151816e-05
-3.28202952842729e-05
-2.57038403068856e-05
-1.71703732633655e-05
-7.26823798702881e-06
-2.52695642412047e-05
-4.55394426157455e-05
-1.92097214326887e-05
-3.12085105736445e-05
-2.3005127248903e-05
-7.20459470352058e-07
-2.23841603977616e-05
-9.04730928315304e-06
-3.43957926005872e-05
1.25858066345372e-05
-2.2076309820363e-05
-2.69706050183913e-06
-6.60910243311159e-06
-1.65090604103452e-05
-1.43988360645868e-05
-3.4257151651711e-05
-3.04196843900551e-05
-2.54271058685965e-05
-2.31658336494485e-05
-2.04533934430176e-05
-2.99015229183993e-05
-3.18503412468017e-05
-1.17305028683291e-05
-8.7275379075425e-06
-8.37737034584333e-06
-2.46859441753189e-05
-1.77887335498869e-05
-2.41028995759548e-05
-2.20282310364797e-05
-2.63453822827535e-05
-9.42439228278383e-06
-1.23392336760497e-05
-4.44136163634377e-06
-3.28277060055312e-05
-2.02877507261089e-05
-9.74695322092443e-06
-1.89421879011596e-05
-2.75300548566829e-05
-3.34934493090434e-05
-1.09404790779918e-05
-7.20638558423412e-06
-2.02306624054975e-05
-4.80637464341152e-06
-1.04970117337226e-05
-1.44329613392844e-05
-2.349992483742e-05
-2.7924481914535e-05
-2.46907240572873e-05
-1.02732575109434e-05
-1.42897256743193e-05
-2.44644934245336e-05
-4.9968775285443e-05
-1.23507090326806e-06
-2.62152488418711e-05
-9.19179142635139e-06
-3.79526954253615e-05
1.29780637889559e-06
-2.94474139510684e-05
-3.64320826482799e-05
-1.32176350981663e-05
-3.22814173280236e-05
-1.41866022105192e-05
-4.52070531552423e-05
-3.84239241986136e-05
-1.8987082652466e-05
-2.71970636963938e-05
-1.13303911488427e-05
-2.49588044113516e-05
-1.40706920425825e-05
-3.46164276742924e-05
-9.18983511724649e-06
-2.01941415905902e-06
-2.65988858196441e-05
-7.59917221533664e-07
-3.61265127156275e-05
-2.68911398740337e-05
-2.44754001942764e-05
2.33482453464342e-06
-9.5627546947352e-06
-2.646468950724e-05
-1.63897913165792e-05
-1.33355288159703e-05
-3.97126488033588e-05
-3.45185309485548e-05
-1.19214801731478e-05
-1.90042693542828e-05
-3.23096396871554e-05
-3.42446604825827e-05
-9.60988309317975e-06
-6.23834142165519e-06
-1.18216305346047e-05
1.47123851156241e-05
-2.73323806394409e-05
-2.83936264657288e-05
-1.87549879566443e-05
-2.86904295411195e-05
-1.810125871691e-05
-1.38372972228298e-05
-3.29164838978635e-05
-9.32581098807948e-06
-1.29307670682933e-05
-1.47850074214624e-05
-3.65608507403161e-05
-1.76146522283519e-05
-2.90305130265559e-06
5.23465088396488e-06
-1.12195717823148e-05
-1.14461868344589e-05
-1.3200257995964e-05
-3.48318116294382e-05
-2.63628688214321e-05
-3.2164366301301e-06
-2.53580241919939e-05
-2.59347202561712e-05
-1.59973250150494e-05
-2.3914940083913e-05
-2.06514968987473e-05
-2.83922195289376e-05
-2.73630138891184e-05
7.954076819224e-06
-1.51121642614865e-05
-5.9570095867775e-06
-3.91503520110912e-05
-3.60625273506096e-05
-6.79650022970035e-06
-2.64636891739495e-05
-2.81246660887041e-05
-3.64031555801501e-05
-1.9935902207293e-05
-1.79468171615293e-05
-1.56842110155194e-05
-7.04785963177945e-06
-2.52309509107668e-07
-1.68476507324116e-05
-3.79980218301118e-05
-5.88486741081887e-06
-3.36373991127914e-05
-3.83181121073249e-05
-3.07718454417893e-05
-2.46299775827014e-05
-4.47367571738469e-05
-8.3281772733726e-06
-4.24918146513771e-05
-1.43832722154245e-05
-3.17040290819614e-05
-1.73255731301758e-05
-1.21100858327553e-05
-1.18214490292614e-05
-1.71837139587298e-05
-3.15224099140393e-05
-2.2656525969735e-05
-1.00461714065197e-05
-1.95419969418096e-05
-3.053784451022e-05
-1.21976351828487e-05
-1.75006104132472e-05
-1.63635696410405e-05
-1.40374708202391e-05
-2.41625639144757e-05
-4.10995838703569e-05
-2.31696331564636e-05
-3.64075054575777e-06
-3.7788437177846e-05
-3.53404188821021e-05
-3.56988852538293e-05
-3.03858427607694e-05
-3.40393094301236e-05
-2.26112299275201e-05
-1.7322511585329e-05
-2.49774856426494e-05
-9.79797757344935e-06
-3.83961959390303e-05
-2.49996683879771e-05
-2.3274981588478e-05
-2.31018690242487e-05
-2.96492852296526e-05
-1.43488978213629e-05
-1.40985718931373e-05
-2.25367625142889e-05
-2.81739258728187e-05
4.13807602893009e-06
-2.21867671790836e-05
-2.30627452117631e-05
-1.20203736054388e-05
-2.47443360310258e-05
-3.6260823354175e-05
-1.61075023119238e-05
-2.17438592974843e-05
-2.66742273278287e-05
-2.30878523235931e-05
-2.89639096751724e-05
-8.71499155427637e-06
-1.11290405490452e-05
-2.63253028118781e-05
-2.44768112524392e-05
-4.68767165866944e-05
-2.6431122856728e-05
-2.32916071148646e-05
-3.14416741535153e-05
1.15992566046491e-06
-2.4741552697959e-06
2.76153569452337e-06
-3.9385211556632e-05
1.07918337276632e-06
-4.28718880079257e-05
-1.58503068116369e-05
-6.53694512315395e-06
-1.10467957528146e-05
-2.50797645546741e-05
-1.71490011011471e-05
-3.55204021142178e-05
-4.16183923076126e-05
-3.69986124066061e-05
-1.99654629404117e-05
-3.85847170184395e-05
-2.0611585473445e-05
-2.46554574370283e-05
-1.38367821109201e-05
-1.83834874044813e-05
-4.00696019472722e-05
-1.80175157741713e-05
-1.79484863412807e-05
-3.10598389937759e-05
-1.23002667363266e-05
-1.23850077775878e-05
-1.07738372492617e-05
-2.5933352116926e-05
-2.91072700111048e-05
-1.83616652017813e-05
-3.09352909229012e-05
-2.18943393029714e-05
-2.48195650544412e-05
-1.27540497272983e-05
-3.73922715736696e-05
-1.74247619350951e-05
-3.13880850578643e-05
-1.77728740040935e-05
-2.54227393211639e-05
-2.68289838662037e-05
-2.16313830953233e-05
-1.39023336403329e-05
-3.39259968368364e-05
-4.18754362984872e-06
-3.71628570203215e-05
-1.82548167369801e-05
-1.59522012497629e-05
-1.13147652513967e-05
-1.47038720094533e-05
-3.09276251994033e-05
-2.65616655944965e-05
-1.3631250151516e-05
-2.35166481945996e-05
2.6298553918351e-05
-3.94012085920812e-05
-1.45098494742557e-05
-3.18153621975331e-05
-1.52870055748724e-05
-1.43645914649642e-05
1.2104016460137e-05
8.91112802154308e-07
-1.4807817591499e-05
-3.92616709514409e-05
-2.4041014851376e-05
-1.9872790551527e-05
-1.19471452262281e-05
-4.1029959584364e-06
-1.51705237426012e-05
-2.26915023282618e-05
-3.90168722133998e-05
-3.77135759581567e-05
-2.96999412573778e-06
-4.30132615144436e-05
-7.47939848569997e-06
-1.97506357507529e-05
-3.00700772666699e-06
-1.63429162980673e-05
-2.7856844924697e-05
-2.70780821833055e-05
-1.61508257844347e-05
-1.24358852320591e-05
1.73930012584562e-05
-1.88370464122998e-05
-2.32903014146023e-05
-1.6717743188138e-05
-2.93482909246424e-05
-2.22027731362775e-05
-1.80804893692199e-05
-3.63198004885679e-06
-3.97839037105719e-05
-1.72758949771107e-05
-1.15947140845855e-05
2.47735202250783e-06
-1.74335422678666e-05
-8.95111318310166e-06
-2.77855856757738e-05
-2.00713598782267e-05
1.68365220801125e-05
-5.28740263056958e-05
-2.0794886200198e-05
-4.74694447991889e-05
-3.42853757605889e-05
-2.17663258195248e-05
-1.35595806248509e-05
-2.73954767395035e-05
-8.24566032611255e-06
-3.77139200194343e-05
-3.18173455169135e-05
-1.75957755359412e-05
-1.84340937929145e-05
-1.33220758521776e-05
-3.38400854394922e-05
-3.19452759605283e-05
-4.45466222894958e-05
-4.17916059564619e-06
-2.5300378895457e-05
-2.18645849293103e-05
-4.28771240080828e-06
-2.79131797186938e-05
-3.26798181315496e-05
-3.70046984479215e-05
-3.31778636149931e-05
-2.36290945798532e-05
-1.42938844619769e-05
-6.07001458820388e-06
-9.40240535231074e-06
-4.52910344864475e-05
-2.15285989291217e-05
-3.10046687473102e-05
-1.60109470268222e-05
-2.48283701779779e-05
2.762599224207e-06
-1.93829164878453e-05
-2.11088015135805e-05
-1.1121258028898e-05
-2.868381364977e-05
-2.24343862177654e-05
-1.78015321948251e-05
-8.26064909984751e-06
-6.36556619087913e-06
-2.63578323933942e-05
-1.06469940817673e-05
-2.72471531524483e-05
-3.02742662559996e-05
-2.50990306219362e-05
-2.50660803050324e-05
-3.43516927206118e-05
-7.72991670707188e-06
-1.20952547632341e-05
-1.57779321384799e-05
-1.42264451986337e-05
-2.75876348296679e-05
-3.89707381891646e-05
-6.25577673529238e-06
-7.03107957601902e-06
-4.70215095290121e-05
-2.91456981582651e-05
-1.46192447727972e-05
-3.9398023655134e-05
-2.34085511154261e-05
-7.00791121753127e-06
-1.36010776882433e-05
-1.31831885242936e-05
-1.26140749095153e-05
-1.53165492642065e-05
-2.78488226570758e-05
-3.18844859007132e-05
5.09771032807838e-06
-2.03917441783492e-05
-1.08977141655617e-05
-2.37573424952451e-05
-3.81546723138069e-05
-5.79547870287167e-06
-1.34265518802241e-05
-5.97334862352405e-06
-1.6734560389654e-05
-2.64594088374909e-05
-5.36037691929544e-06
-4.19573146094311e-06
-1.51946107606578e-05
-1.81699906837926e-05
-2.46143036937294e-05
-4.79863108640136e-05
-2.02361869750986e-05
-3.12781499978597e-05
-8.90241230678627e-06
-2.20615141232532e-05
-3.53797482520675e-05
-6.04994158413813e-06
-1.06377809541358e-05
-2.95583993137668e-05
-2.97828474147755e-05
-1.75368829536625e-05
-2.53161832015155e-05
-5.98342709068078e-05
-1.45017646237094e-05
-3.73119988415636e-05
-8.39908710884522e-06
-1.65887109412421e-05
-2.1168197938348e-05
-3.9077988660623e-05
-1.00207583097415e-05
-3.56703036008716e-05
-1.55467411066783e-05
-2.64507240296412e-05
-1.95630467423037e-05
-3.26326953370265e-05
4.60531057639687e-06
-2.34763933913427e-05
-5.6655230164444e-06
-2.28650392547229e-05
-3.72347215811261e-05
-1.67341365701651e-05
-3.23485182841529e-05
-5.01535819981019e-05
-2.54688730379906e-05
-4.10162325754441e-06
-1.33801401003263e-05
-8.54999923771275e-06
-8.60399131761145e-06
-1.57235884213852e-05
-3.31514998256867e-05
-3.88643602791775e-05
-1.67399257425096e-05
-1.12117158648653e-05
-1.00264093314797e-05
-3.40188148686894e-05
-1.09940244355908e-05
-2.97296419445275e-05
-2.43864584749732e-05
-3.38374761439226e-05
-2.52192857613577e-05
-2.95132163680155e-05
-1.33217425991898e-05
-3.70325098920934e-05
-1.45597012476036e-05
-1.19550803800672e-05
-1.72378921024958e-05
-4.02923347915503e-06
3.77133935623252e-06
-1.91717889848486e-05
-5.9686219023564e-06
-2.34587206070667e-05
-2.42734570772883e-05
-7.0816640567488e-06
-3.38811261719224e-05
-1.94775053744884e-05
-1.93035306035017e-05
-4.73421706584853e-06
-3.21025165485733e-05
-2.75370170310656e-05
-2.23241518286237e-05
-3.3851714344898e-05
-3.83347074363813e-05
-9.58267946251018e-06
-4.69298216254752e-05
-1.7632092789966e-05
-1.76126592924774e-05
-1.9881171135492e-05
-2.59711863930953e-05
-1.0463102489866e-05
-3.45716785374293e-05
-3.05986773840526e-05
-2.81246471825501e-05
-1.67362517139034e-05
-1.17884550044326e-05
-5.25027263162249e-05
-2.27713716298684e-05
-5.46221542429592e-07
-1.73725890764007e-05
-2.21150263176642e-05
-2.32758002978424e-05
-2.38312303458889e-05
-3.02899143516715e-05
-1.38236260202871e-05
-7.40327308620269e-06
-3.45593848404136e-05
-2.99769045720221e-05
-2.16480483817962e-05
-3.45282267023817e-05
-2.25452322441511e-05
1.60694581976129e-06
-1.89015114945658e-05
-3.11604175066408e-05
-1.34012537267263e-05
-1.55729782208518e-05
-3.02203282870359e-05
-7.21005815014621e-06
-1.29805797333626e-05
-1.59774039653419e-05
-1.473652457232e-05
-2.64905383492867e-05
-4.08199590885091e-05
-3.1119528959826e-05
-1.84748866752797e-05
-1.74198442845093e-05
-2.90194365659155e-05
-2.31080661638538e-05
9.6811912300124e-06
-1.10118752613389e-05
3.98621482485668e-06
-3.99281390104265e-05
-1.82924111516849e-05
-4.21850737391948e-05
-3.33851399269918e-05
-2.49253190862831e-05
-7.14421909028278e-06
-3.86538956585039e-06
-1.0117514113598e-05
-4.34568300811943e-05
-7.77724989139835e-06
-3.97337286400961e-05
-2.10963601427265e-05
-1.5021098785724e-05
-1.98529905344807e-05
-1.75371873278338e-05
-2.52262702814513e-05
-1.01495206912144e-05
2.97822855858766e-06
-1.410437814862e-05
-2.52437537876782e-05
