# Supplementary material for: Research on computational propagation and identification of mine microseismic signals based on deep learning
Source: PLoS One. 2025 Oct 22;20(10):e0334641. doi: 10.1371/journal.pone.0334641 (PMC12543183; doi:10.1371/journal.pone.0334641)
Supplement: S2 Data — (ZIP) [file pone.0334641.s002.zip › 000100500002004.xlsx_0.txt_24.txt.txt]

-1.76851169605037e-05
-2.8402286154068e-05
-2.35936528787881e-05
-7.9296371692991e-06
-1.67322816505261e-05
-2.00064308562822e-05
-2.59434947541041e-05
-1.0155999253461e-06
-2.81601472808367e-05
-2.40077902063433e-05
-2.12469497830108e-05
-9.92468520637233e-06
-1.5657067832804e-05
-3.43869672587109e-06
6.14956338390234e-06
-1.36879937535221e-05
-6.06861779008885e-06
1.462858534309e-06
-1.7427244788116e-05
4.87395668107318e-06
-2.1726679365356e-06
-9.84926697824281e-06
-2.36399817992541e-05
-6.35050315839512e-06
-1.32718788469017e-05
-2.43789862294505e-05
-8.22097732199733e-06
-2.67513197593848e-05
-2.93441490118481e-05
-1.24150739158087e-05
-4.46819246019227e-05
-8.87605468134406e-06
-9.66580198763747e-06
-6.96038075156866e-06
-2.50162659905096e-05
-2.44745099627058e-05
-2.72091584395817e-05
-7.85964586077484e-06
-1.72501658812918e-05
-3.35586724768054e-06
-6.48520232089793e-06
-2.07144874914659e-05
-3.91283304213729e-05
-5.54747976198808e-06
-8.61613303598331e-06
-1.40004340665928e-05
-1.27280345739462e-05
-1.80237820013366e-05
-2.34445638806774e-05
-2.10436863825426e-05
-2.13898778553844e-05
-1.82765938156997e-05
-7.44115405032241e-06
-1.35436990030319e-05
-7.86786191843526e-06
-7.72045757841845e-06
-3.20206687367984e-05
-2.76157570300591e-05
-3.68709530639618e-05
4.76814139803041e-06
-7.83278562994994e-06
-1.64999225301625e-05
-9.17062485275555e-06
-4.48129909687691e-05
-3.56330833498285e-05
-3.27664321734745e-05
-7.94010275925661e-06
-1.66494183093136e-05
-3.41568409322095e-05
-8.2027846233628e-06
-1.05100471294698e-05
-3.49091315627035e-05
-3.2454935539178e-05
-2.91584489259944e-05
-3.32617981841884e-05
-1.5229031182281e-05
-2.46378262612663e-05
-2.39540099209879e-05
-8.26738999153934e-06
-1.49995233028086e-05
-2.53997520467772e-05
-2.31001864065262e-05
-2.17847244405763e-05
-3.53656551277256e-05
-1.23834898683622e-05
-1.29008300082094e-05
-3.64984943015222e-05
-1.27934205794323e-05
-1.96843912023652e-05
-3.40231193895146e-05
-1.32992150920605e-05
-2.93316992916644e-05
-2.30284879579259e-05
-1.47850359523462e-05
-1.83890804358405e-05
-1.58252450241634e-05
-6.23013180114151e-06
-2.51967124640906e-05
-2.97531330810421e-05
7.27742110773673e-06
-1.43946789658279e-05
-1.22104018111189e-05
-1.47288829491522e-05
-5.35056700396231e-06
-3.11840403719599e-05
-7.23935420471885e-06
4.26500052602139e-06
-1.81839790660207e-05
-1.04028004500354e-05
-2.06883284714483e-05
-1.48792150847238e-05
-5.984210755545e-06
-9.24295507975307e-06
-1.60626141602585e-05
-1.14505699863047e-05
-2.02039856785683e-05
-2.72868241454258e-05
-1.06766085589357e-05
-7.97143990751886e-06
-1.60837690922352e-05
-3.0617067381494e-05
-2.69636673120939e-05
-1.05852581124403e-05
7.24941696804936e-06
-2.46140310851777e-05
-2.46000159862548e-05
-3.58804102604308e-05
-3.92703708506453e-05
-2.88399751939132e-05
-1.26630041539185e-05
-1.64699522028516e-05
3.98387850967534e-07
-7.15252115750101e-06
-1.61813148945718e-05
-2.80165134926616e-05
-1.06840159478064e-05
-2.65972764045269e-05
-2.98260690167156e-05
-1.3188982361437e-05
-1.24034158956475e-05
-8.00550219189339e-06
3.44587089744572e-08
-1.55454607215702e-05
-3.38670939271963e-05
-2.2153553605068e-05
-1.16530613028684e-05
-2.76748997320982e-05
-5.98792863014673e-05
-1.96993453553237e-05
-2.14970870360625e-05
-1.50093437694688e-05
-1.12533523637373e-05
-4.65029050389666e-05
-2.48449302055152e-05
-2.75633016529782e-05
-1.4773307648299e-05
-1.66056737325689e-05
-2.24496501811113e-05
-2.78077778306683e-05
-2.50252896867876e-05
-3.94536255394098e-05
-3.56242168829293e-05
-3.06946941351129e-05
-3.42813912009212e-05
-3.51355889594511e-05
-2.55956006465394e-05
-1.80790499109607e-05
-1.31057110132556e-05
-3.51641082760217e-05
-2.60226680398427e-05
-2.53081428384054e-05
-1.31510668254623e-05
-2.61381203756296e-05
-1.62939997307653e-05
-2.32549967293022e-05
-2.59252460718811e-05
-3.02023896312745e-05
-1.22802358542625e-05
-3.86211179948688e-05
-3.14864071584879e-05
-3.09957235395821e-05
-2.17309020034277e-05
-1.26989460963844e-05
-2.19070680305339e-05
-2.38932537015414e-05
-3.90350984138449e-05
-2.03420615284587e-05
-1.67474211660024e-05
-2.15907920243548e-05
-1.62929447331864e-05
-2.24663483465447e-06
-4.96635466766015e-06
-3.26836188758477e-05
-1.99043913875801e-05
-1.6246687952718e-05
-5.96088442100311e-06
-2.53650131951006e-05
-2.77504668386426e-05
-1.44303540368153e-05
4.97590297139848e-06
-1.29271186207801e-05
-6.32585346038228e-06
-6.84986004359824e-06
-1.26003219715286e-05
-2.35268346224728e-05
-4.00973775402747e-06
-4.37707246675767e-05
-1.12040045230131e-05
-1.86257609631662e-05
-2.06800061688643e-05
-1.78892014274432e-05
-1.3655801271796e-05
-5.89277563865013e-06
-2.39096529380714e-05
-2.42298622669693e-05
-2.356222207137e-05
-3.99575224639673e-05
-1.49860478139867e-05
-2.11429618133882e-05
-5.84192934339568e-06
-1.95252849410428e-06
-1.38662440323804e-05
-1.82424620666459e-05
-4.10049064261502e-05
-2.41817583830994e-05
-3.07049352646912e-05
-3.8645736757892e-05
-2.18053367933424e-05
-2.32513472057102e-05
-3.6450526359408e-05
-6.60439007671457e-06
-1.96880632184575e-05
-1.74655268336986e-05
-2.44863777951099e-05
-3.60236294001024e-05
-2.24666640305007e-05
-1.94195626912794e-05
-3.9341636333573e-05
-3.69273746792106e-05
-4.01002533267157e-06
-2.32977416088762e-05
-8.44625062664286e-06
-2.10927558791488e-06
-3.65889133517563e-05
-3.63750215800705e-05
-2.61483778466356e-05
-3.50956633152012e-06
6.41206310852651e-06
-2.06992711694054e-05
-2.16912599257179e-06
-2.61038608758531e-05
-5.39892067830389e-05
-3.21351371878855e-05
-3.94765234561449e-05
-3.39808089899512e-05
-2.74363166652461e-05
-3.78747174114373e-05
-7.84334821172502e-06
-1.22241074997769e-05
-2.05269385856026e-05
-1.6895556066643e-05
-2.27106185358061e-05
-4.48316953849636e-06
-2.43136140608865e-05
-4.42221282452954e-05
-2.73699696933558e-05
-2.27262005259675e-06
-2.79666868350604e-05
-3.0515477302703e-05
-3.44821708313344e-05
-1.17501562790267e-05
-1.2454991903346e-05
-8.14478197336912e-06
-2.85918182658768e-05
-5.10826787815496e-06
-1.89190540819244e-05
-2.92937260975775e-05
-1.19994246405765e-05
-2.42901321135231e-05
-2.04277992752191e-05
-6.29550042784062e-06
-1.31873590453818e-05
-4.76937064705874e-05
1.85194433187841e-05
-7.69835548739516e-06
-1.6000057470331e-05
-2.95060095926505e-05
-2.11889347706079e-05
5.69737075378329e-06
-2.1764379204023e-05
-3.68552070493708e-06
-1.46394444289558e-05
-2.12065452024006e-05
-3.68339336596097e-05
-3.95769323004934e-05
-4.3504137001058e-05
-2.20908144674066e-05
-2.92182918742271e-05
-2.06681458441811e-05
-1.54639978606003e-05
-3.51059297913078e-05
-4.2821503005156e-05
-5.16936240396248e-05
8.54506819157133e-09
-1.6427625807454e-05
-1.99461094328464e-05
-1.07938997479271e-05
-1.41736048572223e-05
4.57636160763429e-06
-4.68995619407678e-05
-1.87118350535054e-06
-2.29120935548618e-05
-2.32173770140274e-05
-2.96300424998306e-05
-3.77564629296687e-05
-1.09579814888271e-05
-2.52177200597862e-05
-2.84049643910866e-05
-2.03730484475474e-05
-2.11164414185336e-05
-2.57100091080391e-05
-8.50581171369254e-06
-1.1985247456937e-05
-2.86597510440572e-05
-4.71041399037115e-05
-2.21494485453039e-05
-2.85626244173474e-05
-1.82806481725935e-05
-1.63695711003627e-05
-1.89164648258922e-06
-9.69311224756669e-06
-1.57183850779049e-05
-2.51870855487591e-05
-2.89488234025167e-06
8.74466513016546e-06
-2.90492950442642e-05
-2.47313550708707e-05
-1.28157039847468e-05
-1.22907644110389e-05
-1.817050437251e-05
-2.6201016663584e-05
-9.79402959802765e-06
-2.94075925399454e-05
-8.10341649729299e-06
-9.77715665557328e-07
-1.94579666209733e-05
-1.08879353973465e-05
-1.36793707145733e-05
-1.39613945793488e-05
-1.39478557878306e-05
-2.41521961548004e-05
-4.04155680839815e-06
-2.58549759206108e-05
-3.0219662542215e-05
-2.38770970458144e-05
-1.24779468993159e-05
-2.21380806077324e-05
-6.94081185248348e-06
5.82276214954936e-07
-2.01091610157944e-06
-9.03284448927077e-06
-1.17276307837729e-05
-2.11387784581111e-05
-1.0006103085953e-05
-3.22841988889597e-06
-1.94424086731988e-05
-9.33232115718016e-06
-1.649011311319e-05
-4.14161057050407e-07
-2.10382969719149e-05
-3.05373583323824e-05
-2.83843319821235e-05
-3.50105641813877e-05
-2.36229660977708e-05
-2.29404799713917e-05
-3.50247836833655e-05
-2.33101097529046e-05
-1.4920378190637e-05
-1.61257053140407e-05
-1.59757065712204e-05
-3.42328839072228e-05
-2.24686368161968e-05
-2.7382810141656e-05
-1.54359455650476e-05
-1.10400922567198e-05
-1.95621572074167e-05
-2.16005858112851e-05
-1.39867774371202e-05
-2.03283575622974e-05
-1.64117276610855e-05
-1.24517417334405e-05
-2.46878834041065e-05
-1.3050786846965e-05
-2.47247659536846e-05
-2.04765312299552e-05
-7.84094180161135e-07
-1.73834737391775e-05
9.67673942302382e-06
-2.86613343972093e-05
-2.30486751205128e-05
-1.59257573366789e-05
-3.78443160814815e-05
-3.82585684154446e-05
-3.36093810775616e-05
-2.47973202138863e-05
5.79777190000214e-06
-1.42637952029132e-05
-1.6558020331695e-05
-4.19579771480189e-06
-3.41321195199496e-05
-2.20078815363947e-05
-5.89505291156963e-06
2.96548082679655e-06
-8.73448212657381e-06
-1.1889124426922e-05
-1.06715263917005e-05
-7.46896205617647e-06
3.47106780722711e-07
-1.39328331244753e-05
-4.21705053067713e-06
-2.63576674499027e-05
-1.7640734279168e-05
-1.18302503671416e-05
-3.32446759493385e-05
-3.94417345745529e-05
-2.63987863125505e-05
-1.59497303626025e-05
6.66162607293836e-06
-2.14930308244184e-05
-8.95253358485896e-06
-3.10247462867162e-05
-1.59640845585664e-06
-7.82557185392026e-06
-3.02520004744029e-05
-4.03958887249564e-05
-2.75205204520626e-05
-1.54642463328348e-05
-4.4436881662065e-05
-2.75389955881488e-05
-2.27660324292608e-05
1.51309071618065e-07
-3.2016457755911e-05
-6.61349051552479e-06
-1.60986464183362e-05
-2.13859913418059e-05
-4.22739918530922e-05
-2.80232388637293e-05
-1.13537248656211e-05
-3.79199301707441e-05
-5.70420802239008e-06
1.44206047334052e-05
-2.20592743433172e-05
-4.03563955421609e-05
-3.97756588683094e-06
-2.33345241453407e-05
2.90203546355146e-06
-3.29482559647015e-05
-3.39693090525172e-05
-1.56295268036256e-05
-1.3338498346741e-05
-3.73797359775375e-05
-2.67313048835764e-05
-3.95666539390737e-05
-7.48156292056416e-06
-1.55242835231052e-05
-2.41105569272597e-05
-1.81180854249389e-05
-2.11023903673837e-05
-3.91905108231636e-05
-3.33499860946026e-05
-3.76238224233404e-05
-3.64291030689642e-05
-8.82463986072246e-07
-1.86567180888938e-05
-1.31955083917021e-05
-2.57409696029751e-05
-1.78155343971018e-05
-1.61654012738046e-05
-1.91552449698092e-05
-2.30309152965441e-05
-3.45088323692117e-05
-4.09828129495138e-05
-9.01918705773608e-06
-1.63529051683177e-05
-1.66182429365431e-05
-4.57182511752896e-06
-4.08424687729402e-05
-1.56057921979113e-05
-9.34256935937779e-06
-3.34768349724574e-06
-2.57629933207372e-06
-1.09279757315878e-05
-5.44769535170829e-07
-3.7532012811793e-05
-3.21056646380838e-05
1.43097978015293e-06
-1.47641522816738e-05
-2.24569036954945e-05
-2.54005939318879e-05
-8.60212839573463e-06
-1.87439101810013e-05
-2.03994018508036e-05
-2.00463432056583e-05
-1.10576566044747e-05
-1.61234050856054e-05
-1.53690140045206e-05
-2.02802750492607e-05
-8.07975247094276e-06
-1.33918445789123e-05
-1.18188147034827e-05
-4.6334656121534e-05
-1.57176963278917e-05
-3.40763417924449e-05
-2.28415863161686e-05
-3.51007706583696e-05
-1.37430305853605e-05
-1.94585929896324e-05
-2.23545896994889e-05
-3.27399980968285e-05
-2.94855211612224e-05
-1.67897257588137e-05
-7.09508999143525e-06
-4.68640555554669e-05
-1.98889273637805e-05
-3.56260741638557e-05
6.65386956245972e-06
-8.65697182221404e-06
-2.639148544957e-05
-3.08963960386983e-05
-3.55954819292044e-05
-2.03508156637054e-05
-1.95264630953161e-05
-2.06663945400226e-05
-1.85312003598385e-05
-2.51056017301609e-05
-2.55138087710914e-05
-3.92014503321476e-06
-8.50995565420123e-06
9.25483260327552e-06
-2.56544384727427e-05
-5.21943291759173e-05
8.92391890257543e-06
-9.8331950589366e-06
-3.10555402787272e-05
-1.61359986790576e-05
-9.11407492105288e-06
-1.3379088052277e-05
-2.44505528563825e-05
-3.72262614231002e-05
-1.51379872327961e-05
-3.13276618093817e-05
-2.17597459995563e-05
-2.12379356667202e-05
-2.06987722398131e-05
-2.36172002298069e-05
-2.1837707623592e-05
-2.46719080968107e-05
-1.91111490449476e-05
-1.58157330139537e-05
-1.22590020585453e-06
-1.87346320518228e-05
-2.3724552659416e-05
-1.84335496038756e-05
4.91671338197309e-07
-2.65471118662904e-05
-3.30887832369141e-05
-6.57311504819372e-06
-1.33422716005203e-05
-1.9157584887978e-05
5.18628844358738e-08
-1.59378529640455e-05
-8.79632081581363e-06
-1.88908975557848e-05
-1.90903715661141e-05
-6.87433473587193e-06
-1.57035793074521e-05
-4.68929343213499e-05
-1.60275168122225e-05
-5.9574033803651e-06
-2.44235661219777e-05
-2.61028376944083e-05
-1.59550059148035e-05
-1.73967453551404e-05
1.18663053444922e-05
-2.67071318644638e-05
-7.42973836176583e-06
-2.17601785639012e-05
-2.3865308450212e-05
-7.68872466473134e-06
-2.58701945745751e-05
-1.48339724159487e-05
-1.8934308635025e-05
-6.0100683301235e-06
-9.69063789893262e-06
-3.22239881881588e-05
-7.62205875680593e-06
-4.03382655911633e-05
-1.98970191565871e-05
-1.83340006835099e-05
-3.32319657051527e-05
-9.26817750062796e-06
-3.78572776282991e-05
-6.4834610329428e-06
1.62647332296919e-06
-2.28599330564916e-06
-2.00764079110191e-05
-3.95408143510571e-06
-1.63220672010956e-05
-1.68869474176018e-05
-1.28286191635553e-05
-5.36900302927348e-05
-1.71730646248498e-06
-2.40518385388605e-05
-3.42496886770279e-05
-3.86126507984176e-05
-2.37323806905845e-05
-2.72017598683104e-05
-4.32034001540525e-05
-4.22820803309647e-05
3.80034738081809e-08
-3.14657591598147e-05
-2.04896365887063e-05
-2.10180518038128e-05
-2.03323362237818e-05
-3.40606888044755e-05
-1.5422638123644e-05
-3.17678714337227e-05
-9.27333544797501e-06
-2.12435553538046e-05
1.02542546100829e-06
-3.1749290333337e-05
-2.16590711719237e-05
-2.85541973942792e-05
-7.67794099537716e-06
-2.73771326429751e-05
-1.05060209967892e-05
-3.76678618634137e-05
-1.47142212475399e-05
-9.39205035527845e-06
-1.43259915081601e-05
-1.7517245586313e-05
-3.31375424860783e-05
-4.4491176839093e-05
-8.63230663625458e-06
-1.73181446622033e-05
-4.57801557712127e-05
-2.74148729391197e-05
6.58609531703005e-06
-2.29207620148592e-05
-2.2879051222753e-05
-1.28324010698248e-05
-3.31186075856156e-05
-1.51647613410593e-05
-2.68618799905975e-05
-3.10670079438171e-05
-7.77267912301038e-06
-1.48919816634567e-05
-7.88681600547207e-06
-7.11118947378601e-06
-2.22020365735422e-05
-3.18218249537225e-05
-2.25036609218484e-05
-1.48134599542873e-06
-2.08549383409861e-05
-2.16058240117027e-05
-2.18438788865432e-05
-1.37281819098101e-05
-1.20100097795197e-05
-1.45087541484115e-05
-1.62379168266898e-05
-1.17951271755385e-05
-1.34191443679689e-05
2.38488822187176e-05
-6.28715000646633e-06
-2.10071436513605e-06
-1.98075649639744e-05
-1.22126801987858e-05
-2.09813335486693e-05
-2.26953978294113e-05
-9.64459643056402e-06
-1.45474881894364e-05
-1.97130013737078e-05
-2.43609581497909e-05
-3.10479801208053e-05
-7.58107696131338e-06
-2.44935995972799e-05
-2.57760973499665e-05
-7.08982799407628e-06
-8.83112108786232e-06
-8.01997671108352e-06
-9.11554663536381e-06
-2.66391040167338e-05
-3.50684572741657e-05
-2.20957532237595e-05
-2.75916673084249e-05
5.52629535378922e-06
-2.55139604334515e-05
-1.92279299589288e-05
-7.28854134075352e-06
-2.02660025221973e-05
-3.40688184310644e-05
-3.18971912785838e-05
-2.68088028452403e-05
-1.59861492348569e-05
-1.3078555852329e-05
-9.2189208870407e-06
-2.90667983578019e-05
-2.80110794348296e-05
-2.11329138487578e-05
-1.25382060357182e-05
-1.86568974512738e-05
-2.29251774656462e-05
-3.22316957265749e-05
-2.16593781748216e-05
-3.46385652931752e-05
-4.03249275702161e-05
-3.96902891870334e-05
-2.53626756600127e-05
-1.97244872924804e-05
-2.26539848239796e-05
-1.50803547134271e-05
-3.07421891047133e-05
-2.79926370966667e-05
-3.32608056917974e-05
-3.39322589633727e-05
-1.61187752721907e-05
-7.11638244452847e-06
-1.90854708847536e-05
-1.52530741700468e-05
-1.40843907955369e-05
2.0697102813501e-05
-2.33146114862735e-05
-3.61682314982176e-05
-1.24902620019477e-05
-1.44447486337049e-05
-2.86692675511966e-05
-4.48730897088914e-05
-3.89379876437375e-05
-3.15750432559132e-05
-2.86283528498836e-05
-1.91630147481339e-05
-2.42428193628668e-05
-7.69165553797677e-06
-3.8232524565141e-05
-1.88072340109674e-05
-2.10403250532546e-05
-1.52837660872492e-05
-1.28382065229201e-05
-1.16781386519125e-05
-2.84147466421444e-05
-2.04676593840419e-05
-6.21071518778951e-06
-3.52089962631425e-05
-3.41828311516159e-05
-1.19194917727476e-05
-2.41427641137969e-05
-1.91399143821103e-05
-2.00232229074016e-05
-5.34615946853848e-06
-2.43792933825379e-05
-3.0403675962174e-05
-2.86346517295785e-05
-4.47501722825468e-06
-3.39838771240584e-05
-3.14162566565374e-05
-2.9101104813241e-05
-2.23540315627811e-05
-3.62888945560091e-06
-1.21211646302125e-05
-1.44538007439624e-06
-1.11825419082744e-05
-3.268367247955e-05
-3.00406929955142e-05
-3.13489921445086e-05
-1.49050917502171e-05
-1.78512839898603e-05
-4.02114497775867e-06
-1.53070586282509e-05
-2.38966555889888e-05
-5.84048105263373e-06
-1.71406103314525e-05
-2.24510941818179e-05
-9.91109787453954e-06
-2.38331271770502e-05
-3.88581910243722e-05
-1.71555027610234e-05
-1.28026003195549e-05
-3.3247808194497e-05
2.65320710431206e-06
-1.52003058049167e-05
-2.98053393329963e-05
-4.3165866841567e-05
-1.32095482762296e-05
-2.25232678798506e-05
-2.54117924029878e-05
-1.05661096206854e-05
-2.04275207274309e-06
-2.45335343729368e-05
-2.65757205888071e-05
-2.79029590218977e-05
-1.3636618583703e-05
-1.97229679276832e-05
-3.67235861999203e-05
-8.90589506674345e-06
-4.31876125358524e-05
-2.18774849472635e-05
-2.67107593426556e-05
-1.43479587219985e-05
-2.49698794218736e-05
-2.5726446449283e-05
-3.67646802993968e-05
-2.88626697304588e-05
-1.94960605094947e-05
-9.91351843862994e-06
-2.33549991044363e-05
-2.63845307809558e-05
-2.62938081682849e-05
-3.37401594074943e-05
-1.27087193567543e-05
-3.05012622177668e-05
-2.4678613184114e-05
-1.77157894333892e-05
-4.89309746845483e-05
-1.53246168806901e-06
-3.87274215426256e-05
-3.84170029134364e-05
-1.50882635000619e-05
6.76607362709481e-06
-2.68846111381621e-05
-2.34693642657638e-05
-1.17690221151429e-05
-1.12083312738972e-05
-2.81117702122157e-05
-2.06379235995029e-05
-1.20881624427386e-05
-1.87281387522834e-05
-1.51806297072944e-05
-3.14837192359688e-05
-1.19646279521058e-05
-1.91206879274922e-05
-1.67122872257224e-05
-1.0425142121984e-05
-2.29809764059572e-05
-1.19053894402725e-05
-2.37418052597021e-05
-7.48785655785964e-06
-2.15721067300068e-05
-1.1518814011296e-05
-1.26612494143074e-05
-2.97656913243467e-05
-1.85799335184397e-05
-1.73568618551618e-05
-2.15766025531407e-05
-2.38885023816561e-05
-3.96355512968072e-05
-1.4943632319589e-05
-1.3838447170388e-05
-2.84018242554268e-05
-1.41040748606814e-05
1.743338514636e-06
-1.58972974032381e-05
-1.3975974688521e-05
-3.05930613294583e-05
-2.0668838299209e-05
-2.03544944046698e-06
5.48352212557087e-07
-2.12790694341132e-05
-1.94441103870495e-05
-2.49790362025983e-05
-3.19216434180554e-05
-5.58126464981533e-06
-1.77813088280909e-05
-2.60473654497595e-05
-1.7669476187756e-05
-1.12080015688017e-06
-1.9703350714766e-05
-3.30076328358712e-05
-9.35067989065613e-06
-2.0183926979718e-05
-9.84776098293703e-06
-1.6062498386518e-06
-2.24300285268214e-05
-2.33947534994834e-05
-2.89415041382433e-05
-2.34464142235653e-05
-1.84624136032105e-05
-3.07129541397843e-05
-1.54244381790214e-05
-8.61677374118092e-06
-2.80615766166057e-05
-1.96214381718249e-06
-1.25257360406246e-05
-2.72975079622937e-05
-3.2674134159026e-05
-2.03244222723714e-05
-2.32345099218491e-05
-1.80802501631208e-05
-1.47511970084859e-05
-1.10618782243407e-05
-2.88815622772037e-05
-2.68404590178342e-05
-2.45258699980053e-05
-1.08076018997596e-05
-2.43241811323111e-05
-3.69961696314729e-05
-1.33965129085782e-05
1.78493527234702e-06
-1.82172207804741e-05
-2.01126454002138e-05
-1.11361108684747e-05
-3.91771576419398e-06
-7.32094081759022e-06
1.8429584585648e-06
-2.1082590433782e-05
-1.57904370147088e-05
-2.76701882307025e-05
-1.99774955683117e-05
7.86256081519332e-06
-4.40303531909583e-06
-2.19775041620667e-05
-3.24434470798565e-05
-3.76880814779012e-05
-1.772821374379e-05
-3.01155970181431e-07
-2.63827336524964e-05
-5.11058949140782e-05
-2.15006793260002e-05
-2.73547545498538e-05
-4.11570597035509e-06
-3.10297827287584e-05
-5.21551208575685e-06
-6.76910958592327e-07
-1.06738065651497e-05
-2.16069368828725e-05
-2.74567424508888e-05
-1.71070663874575e-05
-4.61330704329768e-05
-1.65019278435895e-05
-2.65777241655226e-05
-2.14324705740607e-05
-1.88101334170454e-05
-2.85143176666851e-06
-1.5942499679688e-05
-4.14483476898866e-05
-1.31272386933879e-05
-1.95306377987192e-05
-2.65438946961142e-05
-8.69519367814315e-06
-4.01512194230143e-05
-1.6413046798191e-05
-3.69183534421514e-05
-2.2293178528141e-05
-3.72005710767289e-05
-2.21848359571948e-05
-3.80739613845608e-05
-1.8996816491345e-05
-1.2699008007822e-05
-2.1247726879426e-05
-2.77261804870538e-05
-2.28462192893233e-05
-1.87486376080235e-05
-2.74280590347529e-06
-3.30632012301256e-06
-2.76785703743665e-05
-1.72318717070556e-05
-2.32598441646853e-05
-2.54839838030216e-05
-2.17217043513514e-05
-2.55201242584665e-05
-3.26852101597988e-05
-2.26032350530736e-05
-3.8053513874885e-05
-3.1601446823062e-05
-2.76460155829255e-05
-4.52150340937854e-06
-8.17193257100456e-06
-2.03835163387279e-05
-2.91183910225908e-05
-3.02771554862646e-05
-2.43904852817117e-05
-3.65187438770371e-05
-1.25675033710447e-06
-2.20241344602678e-05
-2.8666195448622e-05
-1.68164864120005e-05
-2.99481331408908e-05
-2.03504994491689e-05
-3.35261450510119e-05
-9.71456190936922e-06
-2.46099243373873e-05
5.13853720465688e-06
-4.36661011025896e-06
-9.94356032860538e-06
-1.51473710763382e-05
-2.23009967664495e-07
-6.74535539254357e-06
-3.80639380835049e-05
-2.54849968201963e-07
-3.78217842140135e-06
-4.42132126726811e-05
-3.54458596324493e-05
-1.34571028023148e-05
-4.90170138432822e-06
2.78084544188885e-06
-7.01969928933585e-06
-1.64171889618062e-05
-2.10550263615941e-05
1.19230583628125e-06
-2.37262932360368e-07
-2.90354485649478e-05
-1.42163610629448e-05
-2.49041576982994e-06
-3.55287127317227e-05
-2.68619714888234e-05
-2.41144966321494e-05
-3.20992519156643e-05
-1.63530127845678e-06
-2.23313467263822e-05
-1.60806465838407e-05
-2.66793850269051e-05
-3.88834602995651e-06
-1.74490860467077e-05
-1.00822961235995e-05
-1.89979005205399e-05
-2.0933449120259e-05
-3.58652875140785e-05
-2.79217460541689e-05
-1.15422476177829e-05
-3.00883674665973e-05
-1.53292627333772e-05
-1.81681993099637e-05
-1.68763133605264e-05
-2.71245784366113e-05
-1.67392964783878e-05
-1.56407257781475e-06
-2.83642068792482e-05
-1.88764973434025e-05
-4.55037599765808e-05
-2.30044711997154e-05
-1.52795209292051e-05
-1.5036508658089e-05
-1.08870306688142e-05
-3.70278063552873e-05
-2.66476380271115e-05
-2.03274007159209e-05
-8.3758120593667e-06
-1.4558694996218e-05
-3.08723803830953e-05
-2.10837289251732e-05
-3.71782500771466e-05
-3.33696529831304e-05
-1.58693955660951e-05
-3.92167081207311e-05
-1.84009764760977e-05
-2.59103315653978e-05
-3.04639764367364e-05
-1.28693701848502e-05
-3.15484029695229e-05
-2.57850423208619e-05
1.164865109493e-06
-3.73725837259048e-05
-2.66036187116611e-05
-3.79527046103856e-05
-4.57900040590884e-05
-1.65480046655397e-05
-1.63663554144373e-05
-1.31228810763119e-05
-2.39998434296926e-05
-9.05250910768473e-07
-1.37062192115865e-05
-3.28139868654315e-06
-2.76380759815384e-05
-1.53568828786475e-05
-2.09083577445225e-05
-3.58279392250497e-05
-1.96280564927583e-06
-2.60634177621544e-05
-1.54382974617089e-05
-3.61650107245897e-05
-1.92229422974709e-05
-2.87749025214035e-05
-1.00902009896721e-05
-3.2619681480441e-05
-1.47046224311999e-05
-1.16070192099212e-05
-3.35037798794034e-05
-2.50321025916271e-05
-2.19431843712959e-05
5.09600258830463e-06
-9.41185168635172e-06
7.03699330992297e-06
-3.75544366719693e-05
-5.83925609834554e-06
-3.12625885574732e-05
-4.0644586946116e-05
-4.13594456238375e-06
-2.22581556783816e-05
-5.10470939177185e-06
-4.69514103284027e-05
5.22333279418193e-06
-1.37097408806876e-06
-3.28867921671534e-05
-1.63976618273675e-05
-1.90171676518611e-05
-4.21041352024766e-05
-3.65984283032942e-05
-1.83074935375141e-05
-2.5315694764093e-05
-2.09989266981411e-05
-2.80524904825262e-05
-3.56465987511209e-05
-1.70338017735685e-05
-9.06638128386708e-06
-2.02788288891389e-05
-2.66625053559079e-05
-1.957788806916e-05
-5.4144520494563e-06
-2.31210531827829e-05
-1.53327243504451e-05
-2.24237625175877e-05
-1.98433180043996e-06
-3.40978256359579e-05
-2.09590803123245e-05
-1.19568489426665e-05
-1.49484851350018e-05
-2.5533289259592e-05
-1.53153858341012e-05
-7.42318651111583e-06
-2.70090632926859e-07
-1.43445901971101e-05
7.64162699154254e-06
-2.9018475650015e-05
-4.02227593629288e-05
-1.96349794917685e-05
-2.02965000575105e-05
-5.24444631633212e-06
-4.4218400395229e-05
-9.50697590058625e-06
-1.09809339057748e-06
-4.02009840670666e-05
-1.7447296675404e-05
2.72470999189861e-06
-2.45596629007438e-05
-4.35000572046469e-07
-7.59699840579123e-06
-1.49419380235689e-05
5.72856382303576e-06
-7.73971933817711e-08
-3.0939273196841e-05
-2.93730497803268e-06
-3.82850262253554e-05
-3.5101526846958e-05
-3.06845919047011e-05
-1.53850332137245e-05
-1.62239485561774e-05
-2.12761588084127e-05
-2.87776743652532e-06
-2.21723724241111e-05
-6.00231838226212e-06
-2.44683864493531e-05
-2.21675010303427e-05
-7.87050021744286e-06
-3.59134172315356e-05
-2.02677089053258e-06
6.74796774192849e-06
-1.59500307137203e-05
-3.71385041289253e-05
-1.60088624594575e-05
-1.28415277598054e-05
-3.48847524047704e-05
-2.43791723665925e-05
5.46058600266777e-06
-2.94390321875617e-05
-1.93907327205022e-05
-4.18112794161169e-06
-2.61908458214174e-05
-2.49517730999061e-05
-2.30124251398423e-05
-3.4325430450967e-05
-1.33995260850047e-05
-3.62165834588871e-05
-2.70547051529909e-05
-2.56333620124759e-05
-3.05752688227019e-05
-4.0706540831414e-05
-3.15414185439967e-05
-3.85410287660457e-05
4.7756973682347e-06
-3.06275901075713e-05
-2.76229478080346e-05
-2.45444066417615e-05
-6.12687345825381e-07
-4.81838831180618e-05
-2.08206861496833e-05
-2.35172721324035e-05
-2.57521632654776e-05
-2.07399667019624e-05
-1.38980681512922e-05
-2.64589517590118e-05
-1.86817108469761e-05
-4.51878150265e-05
-3.13302457066555e-05
-1.82687084030764e-05
-3.51667347823992e-05
-2.34952933697279e-05
-2.41869819809591e-05
-3.74680981298023e-06
6.24470716306912e-07
-1.51190205442418e-05
-2.71907672011248e-05
-1.82419154634858e-05
-2.62160476563067e-08
-6.01613615056953e-06
-2.46856827120542e-05
-2.42930940293404e-05
-7.0381240861336e-06
-3.84943964281294e-05
-1.40173795857733e-05
-1.26751679728776e-05
-2.96496269910387e-05
-3.06416832104716e-05
-3.34486843203684e-05
-2.43066267116259e-05
-3.37444204809688e-07
-2.06497128032949e-05
-4.09194648192679e-05
-1.16940721244905e-05
-3.66096091390768e-05
-4.29291029869665e-05
-7.88281397710642e-06
-2.063276040329e-05
-2.35355545334919e-05
-1.44109047988779e-05
-2.43341915086139e-05
1.1143772606613e-06
-2.14697338373341e-05
-2.35018962521144e-05
-6.61927672303565e-06
-2.83437522285035e-05
-8.06315076177744e-06
-5.75674016332447e-06
-3.04973629448005e-05
-4.13781243941272e-05
-2.68984457237732e-05
-3.4135960726531e-05
-3.46018652084459e-05
-1.42193582845812e-05
-1.95983373265111e-05
-4.2726278680434e-05
-1.94497408972341e-05
-3.23853142134532e-05
-2.42075861959485e-05
-1.3125587100254e-05
-2.21069666878537e-05
4.56078370029072e-06
-2.10827911580038e-05
-2.77647790488745e-05
-8.81952020752255e-06
-3.28808667318695e-06
-2.81231373595631e-05
-5.24087965432859e-05
-1.16433250567932e-05
-3.41523916949216e-05
-1.50631819770042e-05
-1.2586897816467e-05
-2.30581814355305e-05
-4.64432516752453e-05
-9.60420770571767e-06
-3.12835182175622e-06
-2.46972745564595e-05
-1.61406640053667e-05
-3.29438323512405e-05
-1.71554337207163e-05
-2.34733615416004e-05
-2.36893582021943e-05
-2.70675040283649e-05
-1.94560093758328e-05
-2.59708756589158e-05
-2.65582355744112e-05
-1.89790469743966e-05
-4.05855648084943e-05
-3.3546588211011e-05
-2.06539702667693e-05
-2.71921799071981e-05
-1.66324946066169e-05
2.47263126834787e-07
-1.80258558734638e-05
-2.63100124618699e-05
-1.95734694184973e-05
-3.67548825137963e-06
-2.59176007756431e-05
-2.25434249965918e-05
-1.81714431779225e-05
-1.50387662361736e-05
-7.16927339345149e-06
-6.72298812257713e-06
2.5284521874357e-06
-1.05223086143124e-05
-4.06911552041445e-05
-3.00195433502371e-05
5.40477825226472e-06
-1.7135626777162e-05
-1.18383117569271e-05
-2.32567452363256e-05
-1.86329689672714e-05
-4.64859711020101e-05
-2.27129476433021e-05
-4.23745561243917e-05
-3.21663561016317e-05
-1.97834244826309e-05
-4.15545676763469e-05
-1.02466116410309e-05
-2.95656951106948e-05
-6.05314917751435e-06
-1.62584539705625e-05
-2.69525853645547e-05
-1.82170015861347e-05
-2.12861249606639e-05
-3.64709462379632e-05
-2.15094388488068e-05
-4.61147102947004e-05
-2.14671095317812e-05
-2.2493770308024e-05
-2.83551067754941e-05
-3.711852659323e-05
-1.34305505845898e-05
-3.22304483988366e-05
-1.54068811788801e-05
-1.95210722604479e-05
-2.54528561285561e-05
-1.57244448317278e-05
8.83436302680526e-07
-2.13624294576447e-05
-1.93256229784647e-05
3.16628337472061e-08
3.58347991660893e-06
-5.56927828941741e-06
-1.25141916517564e-05
-1.78233587949773e-05
-3.1650034831047e-05
-7.54813365459784e-06
-3.7423430543355e-05
-1.46547279211351e-05
-3.7403960180515e-05
-1.10845844614469e-05
1.27104203515533e-06
-1.74909005888592e-05
-3.7935213169551e-05
-3.04151444451793e-05
-1.78129784842944e-05
-2.27545877373401e-05
-4.35480117665642e-05
-4.99987337916629e-06
-2.5870476398361e-05
-1.92379686808787e-05
-1.39405055548606e-05
-1.80054145775008e-05
-8.04301537343338e-06
-1.59180658682935e-05
-8.24416092756758e-06
-2.57073392648411e-05
-3.36063920131858e-05
-2.78982225935271e-05
-9.13898851467959e-06
-5.04640107698789e-06
-1.10998655465905e-05
-3.31483140889188e-05
1.01666169161395e-06
-3.28492647673566e-05
-2.97885763170923e-05
-1.97998609296486e-05
-1.00943838404204e-05
-2.65035046135184e-05
-1.30898884504039e-05
-9.12911852543725e-06
-2.02210736860956e-05
-3.53390518268165e-05
-1.06103720095092e-05
-2.23444738372595e-05
-1.10635201892193e-05
-3.23767333510115e-05
-1.58256835709205e-05
1.08527050686599e-05
-2.10704014768013e-05
-2.06239947992558e-05
-1.3922967786134e-05
-3.17382576054994e-05
2.35000421580822e-06
-1.03097177235708e-05
-1.40382738343686e-05
-1.92491672496829e-05
-1.52292345580334e-05
-2.28490168876966e-05
-2.05927250335812e-05
-3.34029200813841e-05
-1.75368070778855e-05
-1.93936747079108e-05
-2.21859255128094e-05
-3.26104792019091e-05
-2.01159250431186e-05
-9.46781059881922e-06
-3.00156181218103e-05
-2.90371687382861e-05
-2.21594029353343e-05
-5.04314997066787e-06
-2.88530561613668e-05
-1.81834714440661e-05
-2.57242365144182e-05
-2.65927714040595e-05
-1.70861282654454e-05
-2.0299141007812e-08
-7.72853901122527e-06
-8.5143088869841e-06
-1.37907769967403e-05
-3.81944082375374e-05
-1.93885488780078e-05
-1.10598175571505e-05
-1.427644594176e-05
-1.42627458845204e-05
4.15383680007556e-06
-2.56918196741156e-05
-3.05949170836208e-06
-3.52552118100555e-05
-2.9212352506465e-05
-3.13452267814319e-05
-8.73364661178093e-06
-1.24734499706383e-05
-2.77802024613719e-05
-2.19440460729266e-05
-3.01931894674292e-05
-1.73061568170601e-05
-2.38212270926925e-05
-8.27967458768926e-06
-3.47917133115127e-05
-1.56160408103808e-05
-2.96719290385772e-05
-2.99622364331071e-05
-2.91096024171159e-05
-1.41227953161473e-05
-3.60256603174367e-05
1.01253988902609e-06
-1.37290440157387e-05
-1.73223919667686e-05
-1.09909047019278e-05
-2.08882097323699e-05
-2.52703597795027e-06
-3.46528433392949e-05
-3.753919948677e-05
-1.94699023276431e-05
-2.23167571013853e-05
-2.0749976720689e-05
-3.64991267811724e-05
-3.28418939675181e-05
-2.20317358258494e-05
-2.47834932351535e-05
-2.06792379407021e-05
-3.7907297064303e-06
-8.86754095992856e-06
-1.53245899905096e-05
-1.33214578064372e-05
-3.01961002504124e-05
-5.2627620409708e-06
-2.76792798293012e-05
-2.990931063609e-05
-1.80293209906993e-05
-3.03037401050902e-06
-3.90313450047439e-05
-1.171096342599e-05
-1.99447485491125e-05
-3.23059200217936e-05
-3.28352597466301e-06
-3.6422315743563e-05
-5.5791206446624e-06
-1.89142458658553e-05
-1.51389232749206e-05
-1.33937021947083e-07
-2.30326376405001e-05
-1.41063155129019e-07
-1.71932949206014e-05
-1.51990056989668e-05
-3.50777849617425e-05
-3.84297306609815e-05
-2.48232355280374e-05
-2.77199959678299e-05
-1.39119686498711e-05
-2.66838620343073e-05
-6.1514719486328e-06
-2.10711809145899e-05
-1.91852365602121e-05
-1.72624095468036e-05
-1.46148149901835e-05
-4.44304711229813e-05
-8.23633117988658e-06
-2.24570995236458e-05
-4.44713873168995e-05
-2.22953820550705e-05
-5.98486874214692e-06
-2.25087721056721e-05
-4.62568728307052e-06
4.48506121163123e-06
-2.49644066685502e-05
-3.48706487583803e-05
-1.50780849881679e-05
-3.13166749580347e-05
-1.47021719988192e-05
-2.37878488202354e-05
-1.31921000395534e-05
-4.24874751772246e-05
-4.11191367554824e-05
-2.01316378180487e-05
-4.53158014170512e-05
-1.29387505986299e-05
-8.85973919884396e-06
-3.50219355045803e-05
-3.62941600853222e-05
-3.67915683330313e-05
-1.57467231689615e-05
-1.89659611034894e-05
-4.318757415364e-05
-2.67342308352632e-05
-2.39772319171834e-05
-9.58829746841848e-06
-2.59469990857671e-05
-2.48303647236014e-05
-2.38492175379652e-05
-4.59641285325797e-05
-3.77798462800495e-05
-1.23001068329105e-05
-3.62152482146973e-05
-3.39010556179217e-05
-1.16609436808109e-05
-3.80199888616379e-05
-1.37880554083765e-05
-1.90519661036966e-05
-3.26649596306914e-05
-2.51950207858891e-05
-1.50967317903782e-05
-2.99768874418118e-05
-9.9877085643614e-06
-2.06170669741412e-05
-5.52684151052305e-06
-2.18156124753376e-05
-2.71235515995096e-05
-1.93333360836996e-05
-3.90361253161375e-05
-1.6995558699557e-05
-3.28126167101737e-05
-1.21904602075704e-05
-2.96186292604844e-05
-1.09408106329435e-05
-6.83223824931252e-07
-1.9245355557497e-05
-2.94716883972161e-05
-1.49703813329847e-05
-6.61514408609976e-06
-2.44978288254398e-05
-2.77706883987506e-05
-1.04134019989368e-05
-3.60646133163274e-05
-2.20583938966211e-05
-1.38534456410242e-05
-1.05313334436013e-05
-8.88373854623015e-06
-3.76379770399186e-05
-2.07479718749893e-05
-3.42935541748627e-05
-3.90131428333269e-05
-3.15352332579857e-05
-1.74383624772951e-05
-3.42063221487391e-05
-1.91064600011132e-05
-2.57520643713781e-05
-3.0376913834327e-05
-1.57129190820117e-05
-6.94369726492766e-08
5.93387809920739e-08
-1.73441979681258e-05
-2.04700868165532e-05
-1.67051941220132e-05
-2.21838158245612e-05
-1.40679176275134e-05
-2.5906870034388e-05
-5.788982841579e-06
-3.7133979564493e-05
-2.00558498946866e-05
-2.25349817789285e-05
-2.61649454776957e-05
-2.54936116435457e-05
-3.0996854422812e-06
-2.44098288546579e-05
-1.29586052155928e-05
-2.50257136230687e-05
-6.81746884193424e-06
-3.00391957459886e-05
-3.81199305756554e-05
-2.75017696832511e-05
6.24316359295473e-06
-2.30022631300734e-05
-2.43126278253119e-05
-2.2351384842208e-05
-4.11354064645486e-05
-2.23067654771694e-05
-2.75410794759892e-05
-1.31434720462383e-05
-1.60542275030172e-05
-3.65817876042773e-05
-2.77670190966703e-05
-3.05766874552892e-05
-1.5040835488984e-05
-4.79042673783854e-05
-3.23214970984205e-05
-3.65373063507626e-06
-5.02741006803727e-06
-1.81023268735006e-05
-2.0646540208055e-06
-8.628976568665e-06
-3.08750252883558e-05
-2.23038581294079e-05
-1.95190956812094e-05
-2.7451027432421e-10
-3.8434239477792e-05
-1.38687732171896e-05
-9.02899072863349e-06
-3.81851890827225e-05
-8.65151270799777e-06
-1.25008745443024e-05
-1.31796105892116e-05
-1.44595640253991e-05
-3.83739025210237e-06
-3.65127820306612e-06
-2.30893698727171e-05
-1.43163715276602e-05
-5.09295091296567e-06
-1.10924110939269e-05
9.85691637517222e-06
-2.48963471855103e-05
-2.51152214264935e-05
-1.95321292590788e-05
-2.13772974283101e-05
-2.27663229056902e-05
-1.34341842313344e-05
-7.83055071890406e-06
-1.44589577641581e-05
-1.13135165643827e-05
-2.62479463013427e-05
-1.64947170949086e-05
-1.09208548565595e-05
-2.07047130985491e-05
-2.02427774676864e-05
-3.10262932153303e-05
-2.28556908010077e-05
-2.40788935203731e-05
-2.64786233324702e-05
-4.37901591500063e-05
-9.55499085875668e-06
-9.80548416389861e-06
4.39691872364243e-06
-2.83006615038044e-05
-4.31447344782379e-06
-2.37869151711835e-05
-1.21294532539149e-05
-2.41306445403007e-05
-1.52521645640802e-05
-9.63444287288746e-06
-1.70856117389406e-05
-1.09256078035992e-05
-3.33977573187637e-05
-3.41204821121482e-05
-2.48760299577363e-05
-2.7918273727596e-05
-4.44164663964486e-05
-3.11554448122593e-05
-3.19169007446694e-05
-9.25160082221614e-06
4.28812210886864e-06
-3.54402958095478e-05
-2.17492737991453e-05
-2.49214884649167e-05
-2.01769224093831e-05
-3.13526455522746e-05
3.3049156968133e-06
-1.42235117518894e-05
-2.70245775375412e-05
-7.21521729968137e-06
-1.0137576789705e-05
-1.46782338633116e-05
-2.71342427677841e-05
-2.1038309409106e-05
-1.0039478509255e-05
-1.64112202447634e-05
-1.46308783856637e-05
-4.19975329926138e-05
-3.5651313627961e-05
-2.49106118788613e-05
-2.17362677047268e-05
-7.06129042942241e-06
-2.24399732595765e-05
-1.35797718037413e-05
-8.62173570473642e-06
-9.01470669667973e-06
-3.40277641028683e-05
-9.58941456803839e-06
-1.60638052248778e-05
-1.71120091701866e-05
-7.05029389341818e-07
-1.58246356107501e-05
-1.6712789118789e-05
-8.72875024885656e-06
9.67837844413823e-06
-2.48165885276725e-05
-1.71716848328522e-05
-1.58136010301659e-05
-1.95494582854524e-05
-2.2410052275889e-05
-1.94046253714547e-05
-2.11463958735011e-05
-2.58237236562234e-05
-1.0919705127828e-05
-1.84617142985636e-05
-1.69471949020914e-05
-1.13507110228769e-05
-3.92381548189984e-05
-1.01275047472202e-05
-3.08763945981306e-05
-5.90260760506516e-06
-1.07437915791957e-05
-1.12512998964107e-05
5.90136493321404e-06
-5.8372030318892e-06
-3.09043301996381e-05
-2.12676322910754e-06
-1.24138502640955e-05
-2.55507956288464e-05
-2.0066430657015e-05
-2.42504444503085e-05
-2.23825826492214e-05
-1.93748497679947e-05
-8.76234810052692e-06
-2.70418822770669e-05
-4.01792667157288e-05
-2.78677900692933e-05
-1.70021811656777e-05
-3.89192777212675e-05
-2.21472864112827e-05
-5.52856526627497e-06
-2.62298898849709e-05
-3.54543159342017e-05
-1.49109699817468e-05
-1.06588846044833e-05
-5.65192972949476e-06
-2.17064980366837e-06
1.12636388449322e-05
-3.32817880304529e-05
-3.06581640101377e-05
-9.3930408591214e-06
-1.71584005621702e-05
-2.26109678098279e-05
-3.11468036875237e-05
-3.49177672542825e-05
-2.67088202003319e-05
-6.06987858979704e-06
-2.0214800291495e-05
-3.53878146276289e-05
-2.93393490282694e-05
-6.0952269118738e-06
-2.12645435876438e-05
-1.38345999781466e-05
-1.43201716145168e-05
-1.07938315510365e-05
5.70076920275947e-06
-2.68432696276067e-05
-3.51323181670538e-05
-1.41818238069589e-05
-1.65348603830375e-05
-1.83025439376107e-05
-4.01483277681523e-05
-6.82887293750924e-06
-4.60408416790102e-05
-4.25861054126718e-05
-1.10013778613135e-05
-2.99336234075231e-05
-1.27202890102446e-05
-2.49093379429638e-05
-1.23471523803408e-05
-9.43401051960696e-06
-4.67807016189509e-06
-8.05100143194327e-06
-3.67658416448534e-05
-3.06841989746751e-05
-7.11343985862044e-06
-2.19742609767528e-05
-7.91715500753688e-06
-2.25383641307602e-05
-1.23009690126491e-05
-2.5614694486908e-05
-2.18594176579045e-06
4.45408628116387e-06
-2.66769933667292e-05
3.10095739666321e-06
-7.34970980991717e-06
-5.342111001767e-05
-1.69359818759121e-05
-1.93573410838307e-05
1.33421667618304e-05
-2.04987068842842e-05
-2.2810721900597e-06
-3.06417461688906e-05
-2.85330388725289e-05
-1.92396839216037e-05
-2.74564348999993e-05
6.70704926621067e-06
-3.64457151472998e-05
-1.92465606087833e-05
-9.75623379518718e-06
-4.7907500946481e-05
4.45404019401549e-07
-3.4014851061148e-05
-1.75248639263192e-05
-2.16388463261739e-05
-2.04635304442496e-05
-1.08579275945783e-05
-4.14622251362237e-05
-2.27356658477062e-05
-4.41790116924211e-06
-2.98570933464088e-05
-3.64271442727293e-05
9.31680765889937e-07
-1.01498403731037e-05
-8.30377550368774e-06
-2.35656234399729e-05
-1.09908117145059e-05
-3.15952693419614e-05
-1.81622458551992e-05
-2.56768375670013e-05
-2.67069635314991e-05
-2.6209051899621e-05
-2.69023962553309e-05
-3.35204584150117e-05
-3.96375449569236e-05
-2.34411768854558e-06
-2.1085346922477e-05
-3.50240005252176e-05
-1.7339867450219e-05
-4.59064150199991e-05
-2.93928012757239e-05
-3.84277011799033e-05
-2.19481423620209e-05
-4.33225243566906e-05
-7.09897134729724e-06
-1.12490898330281e-05
-1.8437883330215e-05
-1.33979303755083e-05
-1.78440673063437e-05
-4.05234076806562e-05
-3.03185209592826e-05
-1.03708665073524e-05
-2.18086657618033e-05
-4.17850295996305e-05
-1.96612407565827e-05
-2.78595841296657e-05
-3.17504981889084e-06
-1.81939523393289e-05
-3.22951240782119e-05
-6.88020880337647e-06
-1.17572490283842e-05
-1.03990422150444e-05
-2.64413011436883e-05
-1.80701811378314e-05
-9.0201015542036e-06
5.52484977087743e-06
-5.45543825738519e-06
-8.45047675125783e-06
-1.71330955566149e-05
-1.07211293711914e-05
-8.4585783261335e-06
-3.91123426600919e-05
-2.28414887447317e-05
-1.92208711877267e-05
-1.46644085075859e-05
-2.63045959280474e-05
-2.575348449049e-05
-2.23679449295519e-05
-3.14722020071246e-05
-1.63604332773554e-06
-3.65848147556117e-05
-1.29880066106622e-05
-2.12571355975212e-05
9.44296122219996e-07
-2.93497217519263e-06
-4.6021245894783e-05
-1.99887446020563e-05
-8.23982150645105e-06
-2.42423865392081e-05
-2.79149545571404e-05
-1.82919174405826e-05
-3.6459676816248e-05
-4.06100774602002e-05
-1.92874412849496e-05
-3.35413338236498e-05
-3.54384253233257e-05
-3.20940750024575e-05
-2.32265784822654e-05
-1.32824258517209e-05
-2.57681036340783e-05
-1.49885158652953e-05
-1.98085270124692e-05
-4.43247201167448e-05
-1.88740848285401e-05
-1.85259155380679e-05
-1.46582633886598e-05
-3.46252169878632e-05
-2.58551962404117e-05
-6.25975301322514e-06
-8.08903929062067e-06
4.52918018152217e-06
-7.32221771365922e-06
-3.04515277984373e-05
-1.35758732545849e-05
-3.18071827171763e-05
-8.64330679022956e-06
-2.59256737097755e-05
-3.70902383390728e-05
-1.77763318718419e-05
-2.71765923207843e-05
-2.54564961653868e-05
-5.9622602520635e-06
-2.72376134224117e-05
-1.37470908108954e-05
-3.50534911716508e-05
-3.56410519806704e-05
-1.63020112086693e-05
-1.90726180080462e-05
-1.54076437181159e-05
-3.62735513868601e-05
-3.66241892870468e-06
-2.70020489296813e-05
-1.84195271913286e-05
-2.38378877604517e-05
-2.9826034620965e-05
-5.75815927143212e-07
-8.65776353196785e-06
-2.20496781563365e-05
-3.53362515517258e-05
-3.90217096643514e-05
-2.47614100574761e-05
-1.34312029267768e-05
-2.23898510596292e-05
-3.81296499726794e-05
-1.9231932140609e-05
-3.57186539207755e-05
9.66147728089792e-06
-1.77955100694054e-05
-3.27851795455562e-05
-7.68088485544351e-06
-2.27686809383374e-05
-2.3303660270347e-05
-2.93196231552449e-05
-1.28024935224642e-05
-6.49249888806915e-06
-4.09901312756565e-05
-4.1362946988922e-05
-1.72003607259518e-05
-1.49940235081916e-05
-2.12556915047545e-05
-2.08108636290492e-05
-2.1633503458906e-05
-2.55438442867941e-05
-1.63727700999114e-05
-2.02417757339328e-05
-1.11842137655043e-05
-1.58885180335936e-05
-2.53513751840142e-05
-2.99654298591742e-05
-2.68595911177268e-05
-2.10112524468586e-05
-2.3503159889532e-05
-1.6993493833616e-05
-1.66750483609528e-05
-1.62663201057309e-06
-2.67576710153235e-05
-4.62623494878886e-05
-3.57543059582788e-05
-2.76717162271261e-05
-8.17564866984193e-06
-3.60548953209296e-06
-1.98066598656305e-05
-9.80961979204213e-06
-3.07813118453502e-05
-4.31925293830131e-06
-8.32517443789666e-06
-1.22367156255823e-05
-7.3430381139299e-06
-3.0991068499602e-05
-1.93620189995877e-05
-3.01718469454809e-06
-3.07942066464369e-05
-2.99483730667987e-05
-3.66290063519881e-05
-2.41653072302622e-05
-3.17644712681205e-05
-4.47139388522162e-06
-3.42748122463193e-05
-2.15142062672128e-05
-5.06512410095394e-06
-9.39311116086637e-06
-2.77794703971151e-05
-2.42976856015205e-05
-2.25745350878192e-05
-5.87423954731995e-05
-1.49030523344383e-05
-2.92719033803687e-05
-1.86553133905801e-05
-1.25873408985106e-05
-1.52933690806964e-05
-1.08725137016898e-05
-1.75457343349222e-05
-6.31265440265595e-06
-2.10144783728503e-05
-2.49983230027213e-05
-1.34272945998621e-05
-2.82105192737884e-05
-1.43837697106378e-05
-1.2325274167282e-05
-1.85922371001763e-05
-2.79992842974378e-05
-1.50233206357503e-05
-1.01670898727556e-05
-1.01258372726839e-05
-4.35101417795061e-05
-2.51642310532421e-05
-3.00941397874468e-05
-1.83195828980902e-05
-1.0231177017668e-05
-2.16531064400979e-05
5.84091782639767e-07
-1.57150729713179e-05
-8.60896213103416e-06
-1.40739188889634e-05
-2.00224610643413e-05
5.78276269223068e-07
2.35793953177318e-05
-3.3316607748188e-05
-2.02966887776222e-05
-1.77294402883074e-05
-2.35205221713066e-05
-2.6749297948703e-05
-2.60549785657457e-05
-2.99373249334134e-05
-3.80265114778884e-05
-2.82065348563996e-05
-2.35188110648221e-05
8.37330219533083e-06
-3.92038543321032e-05
-1.87142942082288e-05
-1.18625822849434e-05
-1.15289213245025e-05
-3.08158442465721e-05
-1.98364325079344e-05
-3.49885958097425e-05
-2.58569483253408e-05
-2.82878861158198e-05
-2.27925246891567e-05
-5.39072174008097e-06
-4.11734427606304e-06
-5.9852959976542e-06
-2.33904374635936e-05
-2.13081234025716e-05
-1.10809706935531e-05
-4.26225689636348e-06
-1.13423973152769e-05
-3.11339695426343e-05
-1.29115109302421e-05
-1.92143066943784e-05
-4.34200259109902e-05
-3.86583066175439e-05
-2.60350397575144e-05
-4.0903824877797e-05
-1.68325371938493e-05
-2.97057379176827e-05
-1.65234061848099e-05
-2.44051383777918e-05
-1.8868887560046e-05
-2.34241492589612e-05
-3.27719635051047e-05
-3.35256493404257e-05
-2.66361879744088e-05
-4.44382973414292e-06
-2.68712643092456e-05
-1.41646783764788e-05
-1.13896431129196e-05
-1.39420852382548e-05
-1.92838794373246e-05
-2.94115911651324e-05
-1.39262005002319e-05
-1.04992486292714e-05
-1.06017841963907e-05
-3.5990903238953e-05
-2.74314444732458e-05
-3.62952194906738e-05
-1.78122798550582e-05
-4.02934918837708e-05
-1.20532328147858e-05
-1.35923018318936e-05
-1.99393643305866e-05
-3.03251828126864e-05
-2.69360531653302e-05
-1.72511929013276e-05
-2.94289902346069e-06
-2.89029566436234e-05
-2.66137940461433e-05
-1.7668906324838e-05
-1.71232587925406e-05
-2.78012482303497e-05
-2.33563876483362e-05
-1.67828764646509e-05
-1.77863844338994e-05
-1.09133083907502e-05
-4.01677392348355e-05
-1.4823906812073e-05
-2.43565323352733e-05
-1.10154522944905e-05
-3.49615928983357e-05
1.31840223418476e-07
-2.96043526533866e-05
-1.89152062342161e-05
-3.43348749769999e-05
-4.47904772102896e-05
-2.52981306274797e-05
-1.83847175543664e-05
-1.73786063146825e-05
-1.7271699393921e-05
-1.64461846176051e-05
-6.70723233142787e-06
-4.48696525108332e-06
-1.6563061586111e-05
-1.65057880282951e-06
-2.8246146995772e-05
-3.35562018577593e-05
-2.15240787818516e-05
-4.23818106518126e-06
-3.11875794387412e-05
-9.3725699892738e-06
-1.50904283740222e-05
-5.497795060525e-06
-1.28215085869769e-05
-1.65828491317515e-05
-3.55282581473918e-05
-2.62361740262571e-05
-2.20064113385122e-05
-2.70337849495228e-05
-1.73863092416049e-05
-4.19385314128451e-05
-2.60660018976147e-05
-2.3421014274163e-05
-2.18231908538363e-05
-1.35154294432883e-05
-2.66302377755901e-05
-2.92534848534702e-06
2.56464978830454e-06
-2.68675911642619e-05
-1.6057996239055e-05
-2.39326659868542e-05
-4.95644481875964e-06
-4.97064635015902e-06
-3.78725121017083e-05
-5.48643045393536e-06
-2.85442441358085e-05
-4.04801803685883e-05
-2.2934074060553e-05
-5.76494370382779e-06
-1.54467939393187e-05
-3.96520665331944e-05
-2.43087380653085e-05
-1.55346738581481e-05
-1.17695681137874e-05
-8.10735885804216e-06
-2.13415690707138e-05
-1.17450997442197e-05
3.57380011716958e-06
-1.56374988225718e-05
-3.3981713215648e-05
-3.80970234635698e-05
-3.6665732147839e-05
1.90271360704124e-06
-5.51947617685604e-06
-7.24065127938975e-06
-7.5530457524951e-06
-4.28411455928368e-06
9.86364675381439e-07
-3.63501452208624e-05
-3.45655724604382e-06
-3.77207256218535e-05
-1.60368957215628e-05
-2.41338200809519e-05
-4.33723897515125e-05
-2.93779183326865e-05
-3.29739424435229e-05
-2.09113373096516e-05
-2.40041156166752e-05
9.48156292603729e-07
8.66925377329646e-07
-3.15206294585171e-05
-1.42654690930934e-06
-2.33101921062967e-05
8.20558556815728e-06
-1.96134220150279e-05
-1.5405517508499e-06
-3.92420352383935e-05
-4.20371088215503e-05
-2.39107368636662e-05
-1.54844310331685e-05
-1.1604768263481e-05
-3.55901174405467e-05
-2.43212991361105e-05
-3.96061397427781e-06
-1.70254716860821e-05
-3.3809447857452e-05
-5.866520337834e-06
-2.19365326227614e-05
-1.74509827767044e-05
-2.25214911705952e-05
-1.51870397242739e-05
-2.43144287481731e-05
-3.37984230414152e-05
-3.48761626193888e-05
-2.22221820009809e-05
-3.01886558364872e-05
-4.34017952849717e-05
-3.00209946513463e-05
-2.96743153997367e-05
-2.69076952848378e-05
-2.4283833125712e-05
-1.16718716636874e-05
-2.88311876658362e-05
-1.27866218266914e-05
-2.14582185884203e-05
-2.29408810672605e-05
-2.91600586947214e-05
-1.27517959122333e-05
-1.30503987859804e-05
-2.38295283457835e-05
-3.04836256382636e-05
-1.70959975122759e-05
1.09264916224589e-05
-3.04618849563025e-05
-5.98299303643999e-05
-2.34580846686222e-05
-2.36637239637865e-05
-3.77954291103135e-05
-1.1912819453279e-05
-1.23181467755729e-05
4.32082057067014e-06
-1.18830499977701e-05
-1.62737270888407e-05
-2.05672500469884e-05
-7.59993332229738e-06
-3.39518253143756e-05
-3.32713467492504e-05
-1.98410130367851e-05
-1.76444411006117e-05
-3.09148248310329e-05
-1.36331344827852e-05
-1.32143562739957e-05
-1.46258675238382e-05
-2.31022912607953e-05
-1.53256174934876e-05
-4.3466423225103e-06
-1.43312854938064e-05
-2.08281078997644e-05
-2.1173810595653e-05
-1.21841960618278e-06
-1.94283270562187e-05
-1.49466511493947e-05
-2.1199246510474e-05
-4.28588280773217e-06
-1.84205483524086e-06
-1.69191978427693e-05
-2.29214412969199e-05
-1.30846070758081e-05
-3.51177809875951e-06
-3.21861980758486e-06
-2.00019877765547e-05
-8.51728288763108e-06
-4.2538186123581e-05
-2.69230639119765e-05
-1.4520387454027e-05
2.82177052406278e-06
-3.83765058246829e-06
-1.41519860841796e-05
-3.34534542744491e-05
-3.21825532593274e-05
-1.17597465422478e-05
-1.06873451868501e-05
-4.16211380226247e-05
-1.29096705799002e-05
-2.20784547628692e-05
-2.669649407369e-05
-4.19570129075593e-05
-1.82766606420725e-05
-3.45498768905476e-05
-3.61156366163788e-05
6.82399716327843e-06
-3.83156741578919e-05
-1.56821372086013e-05
9.12384161527565e-07
-2.73775921079968e-05
-2.70382351982105e-05
-2.18741478653707e-05
-1.89053597291858e-05
-1.74484448177764e-05
-1.24687136716741e-05
-2.73467378215269e-05
-1.45126241443424e-05
-1.95885582318468e-05
-1.16585183440875e-05
-2.43614298235265e-05
-2.86364244188289e-05
-2.66928976156416e-05
-2.31321419530871e-05
-2.15815847677702e-05
-4.03537132732174e-05
-1.77099646026009e-05
-3.06936820448677e-05
-3.89375500078391e-05
-6.32942317755891e-06
-3.06490725585392e-05
-2.39441871185975e-05
-2.32221811453468e-05
-1.5481807617906e-05
-3.75221473359025e-05
-3.4850817017704e-05
-5.15983484295516e-06
-4.10766029667929e-05
-1.30540586121084e-05
-2.48564893474751e-06
-3.88401814738199e-05
-2.3842099472467e-05
-2.88986381378996e-05
-1.7906599082329e-05
-2.49275106929853e-05
-1.60388969667442e-06
-3.95823709903859e-06
-1.9504565688293e-05
-3.05290682328684e-05
-3.6537646290271e-05
-3.68500321034019e-05
-2.69308792346636e-05
-1.10199384051827e-05
-4.43887128628148e-06
-8.7969291963994e-06
-1.82258274910607e-05
-3.05736055591238e-05
-1.96989301084684e-05
-3.25306239672373e-05
-2.08323494186152e-05
-1.71899402587009e-05
-2.26470646773074e-05
-2.09380022463342e-06
-3.61232647547999e-06
-1.01164733286678e-05
-1.9581408100113e-05
-8.02124693258605e-06
-4.82773215110815e-06
-3.40102988633545e-05
-5.11682875913912e-07
-8.7013917824608e-06
-2.16847484453829e-05
-1.37320177510558e-05
-1.57124926216397e-05
-2.66201594631329e-05
-3.34370768537498e-05
-2.39366717687703e-05
-1.26131075065568e-05
-1.42289517454239e-05
-3.90956750027483e-05
-1.59966458966148e-05
-2.234156476021e-05
-3.29784555299608e-05
-1.15881901996719e-05
-2.0770094365454e-05
-5.55690237841503e-06
-2.3221149949998e-05
-3.24436066697651e-05
-1.78260078317633e-05
-1.19086597233464e-05
-1.361655065372e-05
-2.00466254504998e-05
-2.24333885760909e-05
-3.50878189837997e-05
-1.40538004443886e-05
-2.98048884937789e-05
-1.82202730375068e-05
-2.33946314142361e-05
-3.03013250546772e-05
-3.21146461509064e-05
-1.4565143833279e-05
-2.17137317965509e-05
-4.702796619053e-06
-3.73749690337829e-07
-1.92651392748164e-05
-2.15914524742e-05
-2.51039503818938e-05
-1.44096631749616e-05
-4.17814532412856e-05
-2.50397498348782e-05
-1.7635350702498e-05
-7.1074021056957e-06
-3.48211125631872e-05
-1.26171787369608e-05
-2.43088600180524e-05
-2.62469973281359e-05
-3.32846376113819e-05
-3.01466555268829e-05
-2.38987665044898e-05
-3.00850922979292e-05
-8.01613817677582e-06
-2.76455433226126e-05
-1.16633507182856e-05
-1.90723790015987e-05
-4.84596471844264e-06
-9.79302147939914e-06
-3.14139650487087e-05
-1.09893934668706e-05
-1.85243500699196e-05
-6.3277888300818e-06
-1.01968599099119e-05
-1.39934693260757e-05
-2.00575184526033e-05
7.08783419322425e-06
-3.01693540570242e-05
-1.0240141941982e-05
-1.7563711606171e-05
-5.54588062008351e-06
-7.71721769025608e-06
-4.94589337795674e-07
-1.03530658224166e-05
-2.88724313766897e-05
-5.6250547008615e-06
-1.68935834879848e-05
-1.60666511619391e-05
-3.14371276091804e-05
-1.71412246875126e-05
-2.18355152681179e-05
-2.15737490144708e-05
-2.6924547011394e-05
-2.40426999317296e-06
-2.57576524388284e-05
-2.39817850928808e-05
-1.64435449055266e-05
-9.37102773749646e-06
-2.63889076571424e-05
1.95331516318445e-06
-3.41120414160533e-05
-1.39092129895577e-05
-2.68666848155302e-05
1.05468799341796e-05
-2.31542620093292e-05
-3.2009101600691e-05
-1.54945162348671e-05
-3.00106293798415e-05
-2.26145407866954e-05
-2.25543506120576e-05
4.03594362748416e-06
-1.96679374363533e-05
-3.08855710123837e-05
-1.76180028904562e-05
-1.03701315374724e-05
-3.32390828676113e-05
-5.12346539323423e-06
-3.21551832121738e-05
-1.28971799385299e-05
-2.27943897580696e-05
-1.34219348901767e-05
-2.25305033656717e-05
-3.79568877233758e-05
-2.01606199356426e-05
-2.33996207985536e-05
-2.8288844453665e-05
-9.72164445132312e-06
-1.57796265093882e-05
-1.88246839314504e-05
-1.84549164740581e-05
-3.05715403429137e-05
-2.79675368519254e-05
-3.42519247064993e-05
-3.21466520556777e-05
-2.58329742402142e-05
-3.59483084240498e-05
-2.24847592339155e-05
-4.44907409480155e-06
-3.03854521666087e-05
-9.40936734442388e-06
2.57252247732777e-07
-3.15009742525359e-05
-3.13632150598667e-05
-3.555787237392e-05
-1.39117116098404e-05
-2.7922142355719e-05
-9.73788741445113e-06
-1.87342671695647e-05
-2.26489543557447e-05
-2.83273951171877e-05
-3.4363306276187e-06
-4.53154724823468e-05
-3.19948736793549e-07
-3.17620800453375e-05
-1.98458361162616e-05
-3.12394692835558e-05
-1.68093379705552e-05
-2.45448108477233e-05
4.12876500372624e-06
-2.78306357025171e-05
-1.97000036113774e-06
-2.36740004906939e-05
-3.03396032272669e-05
-7.4051103478523e-06
-2.11808425317925e-05
-2.06815722887576e-05
-1.81584729280439e-05
9.84906837533769e-07
-1.71493861655736e-05
3.15995378186292e-06
-1.24964054283126e-05
-9.75524433055388e-06
-1.09761046818051e-05
-3.66743791063568e-05
-1.35586280107485e-05
-1.16335640513261e-05
-1.27063911751188e-05
-3.20535641245564e-05
4.33481495137078e-06
-3.00774390822785e-06
-2.55536340602579e-05
-2.17713588362012e-06
-1.99784919557237e-05
-2.41290369194824e-05
6.68137043085121e-07
1.30285748666921e-06
-1.815774424114e-05
-1.42353009854255e-05
-2.88136289501731e-05
-8.32672736595374e-06
-2.59222124112895e-05
-1.36641768507609e-05
-4.76434431215736e-07
-2.51122105606539e-05
-1.51271518070047e-05
-1.24102657918661e-05
-3.81793729710893e-05
-2.26361172038051e-05
-3.00938902977584e-05
-3.52433113243229e-05
-1.42855671591732e-05
-5.37127161176931e-05
-2.48002753653315e-05
-1.84796653737996e-05
-3.54849347516081e-05
-2.87938737732318e-05
-1.27966128926414e-05
-9.21846131099383e-06
2.55179075286124e-07
-1.84092461553892e-05
-3.63077746100515e-05
-1.45001013990136e-05
-2.85835833366582e-05
-1.94776968460658e-05
-1.22401863952983e-05
-1.77416475712306e-05
-1.3002088163446e-05
-1.64472224410358e-05
-2.01943204344762e-05
-3.79806168448311e-05
-3.17344827351426e-05
-2.18300137981099e-05
-1.63960072266255e-05
-1.18682876988699e-05
-3.45162672192507e-05
-2.29823329197262e-05
-2.39924492409966e-05
-1.77658066522263e-05
-9.95379831571169e-06
-4.38483714008638e-05
-1.44091764332254e-05
-3.37483904611663e-05
6.4649220047448e-07
-1.43121145045639e-05
-1.66690094818187e-05
-2.79142998851609e-05
9.20925603281539e-06
-2.10314257481664e-05
-2.46593637440512e-05
-1.7672340746105e-06
-3.55328088734408e-05
-1.73175717058087e-05
-2.81578913148841e-05
-6.55958280149494e-06
-3.64599294652101e-05
-1.3427794631617e-05
-2.42719323087501e-05
-3.72789687237861e-06
-1.84786645296125e-05
-8.87467272736505e-06
-3.31705075257925e-05
-2.37648681292373e-05
7.9669293732178e-06
-6.89971149848479e-06
-3.7654101072533e-05
-1.78662217789434e-05
-1.69821432316582e-05
-2.52578467376323e-05
-1.09833343262366e-05
-2.30467346277698e-05
-3.39629793616946e-05
-4.49319550020318e-06
-3.81426749628442e-05
1.22966089664122e-05
-2.68435021597416e-05
-2.3194472055954e-05
-2.33675632174171e-05
-1.31982840520863e-05
-3.53919849720718e-05
-3.53759149896523e-05
-9.27623651716829e-06
-2.0849504442108e-05
-2.94337722320507e-05
-2.91346320175592e-05
-6.20586639058929e-06
-9.78716599179076e-06
-1.87363737891554e-05
-6.99201113467375e-06
-3.60327805479569e-05
-4.0614044063505e-05
-1.79588234217825e-05
-2.95759831275768e-05
-1.89660975941231e-05
-7.23421011365865e-06
-2.75944777237817e-05
-1.51857463022758e-05
-2.57233216123275e-05
-3.23071432203098e-05
-3.6296641407876e-05
-2.15775290707765e-05
-2.66596276829106e-05
-2.76494992503276e-05
-2.65590250839e-05
-1.8274409656987e-05
1.39164459825976e-05
-2.94908211086751e-05
-1.18106798046066e-05
-1.39071390073329e-05
-3.06088088576951e-05
-1.02394854663814e-05
-8.61369744559851e-06
-3.55677929438764e-05
-9.40756929084821e-06
-1.23210444367747e-05
-1.27556252278965e-05
-2.88512367077875e-05
-2.84869597194173e-05
-2.31431501253962e-05
-4.23343223723337e-05
-2.56472192582975e-05
-2.99640508988941e-05
-1.6573172334257e-05
-1.93767351430773e-05
-4.17622895303318e-05
-1.72511502540859e-05
-2.40034191301575e-05
-1.72739432219426e-05
-2.49684245852677e-05
-4.51031723438284e-06
-9.74357868288261e-06
-3.27925887170988e-05
-7.82069038913364e-06
-1.77467698519504e-05
-2.75754375341171e-05
-1.65845142167802e-05
-3.86473980088984e-05
-3.19878042578166e-05
-3.39283255488746e-05
-8.49788495616875e-06
-3.4225735303769e-05
-3.22133532220399e-05
-1.86326531829356e-05
-1.92889956537204e-05
-1.47933627776154e-05
-2.79348133671243e-05
-1.07416115749808e-05
-1.46285862747176e-05
-2.10552051746978e-05
-1.28718136563418e-05
-2.19215594781511e-05
-2.98913955945674e-05
-1.94915968900849e-05
8.58081122715368e-06
-6.67551250777269e-06
-3.20048424847134e-05
-7.96419473331955e-06
-5.90518223229347e-06
-2.3462703198726e-05
-3.81461084667335e-05
-1.49209650415003e-05
-2.48913182736924e-05
-3.23310814822021e-05
-2.653996871563e-05
-2.86784113297744e-05
-2.15658679826252e-05
-3.80979924865828e-05
-4.2695106087818e-05
-2.64768395658992e-05
-1.10047198601431e-05
-1.05148370779716e-05
-1.45500246602236e-05
-3.45679044319875e-05
-2.8572893431477e-05
-2.88950344856852e-05
-8.9720345465986e-06
-1.27211207059502e-05
-3.03183875353399e-05
-1.23564031271587e-05
-1.82472216328556e-05
-1.89090807515583e-05
4.59825869195141e-07
-2.95533918960829e-05
-1.49352228894272e-05
-1.70269097440586e-05
-3.09553750822688e-06
-1.32611518913075e-05
-2.02598324774068e-05
-2.45193806958873e-05
-2.76126180243528e-05
-3.18036283630505e-05
-1.9669076223673e-05
-2.00098124013277e-05
-2.80802805965496e-05
-5.5454383155492e-06
-2.21295498217167e-05
-3.05919585315208e-05
6.40081030411436e-06
-2.02376457470022e-05
-1.91913687267088e-05
-1.96701661330092e-05
3.91456972931962e-06
-2.21929334608817e-05
-1.95762090392576e-05
-1.82233246661251e-05
-2.88925962240529e-05
1.48965277143838e-05
-7.85167640842723e-06
-1.15574794181677e-05
-9.40333961085966e-06
-2.99042649503863e-05
-2.91520393880017e-05
-1.82217234797543e-05
-9.33793166562063e-06
-1.76361687706399e-05
-2.54079856939693e-05
-2.48800950880411e-05
-9.71237320470801e-06
-9.16726769111486e-06
-1.00125424637091e-05
-2.40153932619371e-05
-2.77724181898385e-05
-2.59917558955334e-05
-2.25514383066983e-05
-1.20428292081639e-05
-1.96085147603109e-05
5.5398202465925e-06
6.74062994383581e-06
-1.83732469377142e-05
-2.17669347723127e-05
-2.19268385262454e-05
-3.64609049066945e-05
-4.2064064440062e-05
-3.74595111033152e-05
6.91488522929584e-06
-4.62603056071612e-05
-1.71095445163473e-05
-4.65926843079188e-06
-1.83041274094359e-05
-1.27671332497013e-05
-1.73948349773592e-05
-1.81430569151849e-05
-9.96688722752343e-06
-2.33407800904823e-05
-3.02401963842112e-05
-1.72915130565957e-05
-3.22890496442496e-05
-3.06105180565666e-06
-9.38859921360217e-06
-3.06968063829552e-05
-2.5210227027763e-05
-8.54538867284154e-07
-2.37207512438643e-05
-3.49493889560477e-05
-3.52431340439862e-05
-2.60824243123684e-05
-8.75112058115874e-06
-4.08985081476818e-05
-1.52215199360016e-05
-1.28562722168783e-05
-3.68166414980284e-05
-1.60422579736335e-05
-1.61837282817821e-05
-8.97696881621476e-06
-1.33190020727366e-05
-6.56401593420015e-06
-2.33919680583475e-05
1.72158480129547e-07
-2.57109711997495e-05
-2.01089480459477e-05
-1.47798575472954e-05
-2.2168452067401e-05
-2.25174088826766e-05
-2.9685626439772e-05
-2.39038394128699e-05
-1.00453174082871e-05
-2.85174653861939e-05
-1.95388699308851e-05
-2.03841094007292e-05
-8.25304815829161e-06
-1.52963588152619e-05
-4.05998989079209e-05
-1.37591366098851e-05
-2.90932701502337e-05
-2.92628705216202e-05
-3.43057301579424e-05
-3.87284189709394e-05
-1.34598881534283e-07
-1.05142009952529e-05
-1.77488588812637e-05
-1.60933360722966e-05
-1.69519616761163e-05
-1.07529939975694e-05
-2.36788295986282e-05
-4.34930262750983e-05
-1.14329621965725e-05
-9.89656965471366e-06
9.49913382093835e-06
-2.73410313641853e-05
-1.54208622527739e-05
-3.69171335142893e-05
-6.21538411060921e-06
-2.18468125073043e-05
-2.6291933507103e-05
-2.9993726748922e-05
-7.05429079264216e-06
-2.6139311872437e-05
-2.04692378923163e-05
6.93153939216852e-06
-6.65689691770765e-06
-1.89615552851634e-05
-2.03145791080837e-05
-1.55520763906853e-05
-8.22582817969578e-08
-4.66193167492594e-05
-2.0002642726038e-05
-1.89412301082131e-05
-2.3428732914072e-05
-1.92227462201952e-05
-1.62217552388902e-05
-1.8895287238693e-05
-4.15951402765526e-05
-1.93277117646239e-05
-5.29128656783651e-05
-1.77322920517935e-05
-3.25699337931766e-05
-6.96593778401061e-06
-2.85978460511602e-05
-2.66660985148574e-05
-1.47100999329268e-05
-1.94442042356663e-05
-2.20467450635955e-05
-1.3072624152526e-05
-2.9883020520192e-05
-3.54697364887912e-05
-3.73110326241559e-05
-2.19441770005666e-05
-2.04459045781815e-05
-1.67926047282306e-05
-2.75854704450566e-05
-2.32922737555464e-05
-2.50249201678389e-05
-3.12906888520279e-05
-6.99193573309887e-06
-2.96158450624314e-05
-2.65583199178284e-05
-3.98640669952253e-05
-2.94571600290048e-05
-1.02261140032001e-05
-7.33723577850738e-06
-4.05408599108022e-05
-2.60455469832071e-05
-2.20585184569194e-05
-1.7761798803404e-05
-1.15688081213848e-05
-4.45175439410083e-05
-1.3668484167885e-05
-2.90161994235955e-05
-1.64457715224067e-05
-1.97427396952005e-05
-3.3857286874998e-05
-1.06088349353093e-05
-1.69904052469734e-05
-2.13693473056057e-05
-1.59415753062175e-05
-1.90568708222225e-05
-1.24577311053705e-05
-9.91345996608866e-06
-1.36743570194093e-05
-1.89886496553592e-05
-1.95361919060894e-05
-1.25600954365658e-05
-6.71036639431953e-06
-2.37778465176481e-05
-2.37429033207176e-05
1.52105975070016e-06
-2.77612446775058e-05
1.16808575936797e-05
-6.13544205879045e-06
-2.43389434290677e-05
-1.64184931414553e-05
-3.2613426527961e-06
-4.30289899296178e-05
-2.54034287531442e-05
-1.31768492513428e-05
-2.63540621716963e-05
-3.07137491818729e-05
-3.84341718275461e-06
-1.70863138185478e-05
-1.39075065234798e-05
-1.4800658824536e-05
5.59579814073719e-07
-1.4486260979072e-05
-2.20416259509529e-06
-4.36243896718908e-05
-4.537053297788e-05
-3.1298482678714e-05
-1.55375228544548e-05
-2.24322322107355e-05
-3.460681589931e-05
-1.66062931106871e-05
-4.03597081529303e-05
-3.20446325650241e-05
-1.09652353286887e-05
-1.29257991115721e-05
6.03714336396345e-06
-4.65538333782356e-05
-2.64843598198238e-05
-2.14190353099141e-05
-3.07511248996203e-05
-2.09098894646906e-05
-2.08686906489681e-05
-1.48011825584674e-05
-9.45048213835921e-06
-3.3443084600153e-05
-4.19909929912512e-05
-2.80296805098944e-05
-1.71839430130655e-05
-2.79512464998489e-06
-1.58063509822253e-06
-1.27686567664579e-05
-2.61770268340554e-05
-2.43369583786246e-05
-2.00497144352576e-05
-2.87735005763695e-05
-1.1736070335476e-05
-3.99207527199747e-05
-1.51251230248122e-05
-1.28710107769395e-05
-1.11650309958602e-05
-2.36131999825667e-05
-2.13353315519241e-05
-3.0558446145093e-05
-2.41281658780223e-05
-3.14003930563888e-05
-1.23102142444808e-05
-6.48751954496754e-06
-3.41972767363912e-05
-1.02465789288189e-05
-9.01233765971553e-06
-1.72753257990114e-05
-4.83339075025657e-05
-4.67748406668715e-05
-2.68772393951953e-05
-2.57244493535832e-05
-2.48074747160534e-05
-2.29894437769243e-05
-1.6912855138128e-05
-3.16565996894905e-05
-4.44572657273876e-05
-2.38969469639621e-05
-2.31524358474929e-05
-2.50474013105923e-05
-2.38292589865723e-05
-2.97122813122666e-05
-1.46663034965924e-05
-8.47759988159728e-06
-1.8583956727622e-05
-3.13962437558647e-05
-3.19806708252506e-05
-2.77971369854994e-05
-9.23822029704249e-06
-2.77179740846804e-05
-1.0918373728319e-05
-1.65237724901078e-05
-2.06457217776294e-05
-3.45553121468148e-05
-2.15646730209489e-05
1.0318591185034e-05
-7.0217472665777e-06
-2.83537798980772e-05
-5.28023072814221e-05
-9.35620988838704e-06
-2.97025324379189e-05
-8.28271054032783e-06
-2.8524785292314e-05
-2.0366398578895e-05
-1.80104523296951e-05
-1.53447074277328e-05
-2.16721954456894e-05
-2.31134268626638e-05
-1.96058318363054e-05
1.28630071310629e-05
-3.79256175538843e-05
-1.89049967650493e-05
-2.00924439925184e-05
-2.94826668154707e-05
-1.24935552889543e-05
-1.81475577967722e-05
-1.22741708285231e-05
-1.11145488563354e-05
-2.57831567030239e-05
8.50035816414406e-06
-1.92259676780683e-05
-2.75464116455061e-05
-2.25412361079843e-05
-4.5017859289569e-05
-2.57817332516488e-05
-1.73264122072045e-05
-1.08927576679081e-05
-7.67913996981459e-06
-1.88102678777782e-06
-4.0152723337378e-05
-1.26405280045522e-05
-6.35630786369725e-07
-2.94576036096048e-05
-3.76819974613546e-05
-2.85817332832949e-05
-4.67941912343973e-05
-1.83933986271314e-06
-3.39690052155435e-05
-2.52131257532758e-05
6.54187149615471e-07
-2.12441390567928e-05
-2.47537786508152e-05
-1.12261175598548e-06
-2.37463415927003e-05
-2.15778405139427e-05
-1.45932681449497e-05
-1.36044425136208e-05
-1.28281468068754e-05
5.04592141475812e-06
-1.95408554877113e-05
-2.94170148137946e-05
-3.23458133468836e-05
-1.91556195067918e-05
-4.15475145013169e-05
-1.92025972768658e-05
-4.19969989606331e-05
-2.30644710428806e-05
-2.29166823526384e-05
2.297404735028e-06
-9.76606466760817e-06
-3.42449987219513e-05
-1.7407983412909e-05
-2.05985471175118e-05
-4.9035251633811e-05
-2.75485928987507e-05
-5.86518039154735e-06
-1.73556910898633e-05
-1.26431959548442e-05
-2.16642249296605e-05
-1.17893094491623e-05
-1.94953215902695e-05
-1.49076295755428e-05
-3.76980756893493e-05
-1.73013740992501e-05
4.04133193365393e-06
-2.00027017507933e-05
-1.1999499602757e-05
-1.66472016560178e-05
-1.37825674735429e-05
-1.33659347873521e-05
-3.4946233091817e-05
-4.50723492517958e-05
-3.44973398006487e-05
-2.8180785962522e-05
-3.0563912981241e-05
-2.63330096976945e-05
-1.84008773890897e-05
-1.5355458064282e-05
-1.21983911979198e-06
-4.20839400119533e-05
-2.51980055647809e-05
-2.4422459281099e-05
-1.25480955084324e-05
-4.01259020477744e-06
-3.71797124017439e-05
-1.91364552561816e-05
-3.80789621146662e-05
-1.75946228021853e-06
-1.50134096545548e-05
-2.96177145836815e-05
-2.53584958813329e-05
-2.61102938141544e-05
-3.10072075881095e-05
-3.12264335412646e-05
-7.61600499230805e-06
-1.12039632750354e-05
-3.60498506621703e-05
-1.23855464502352e-05
-2.55657037030268e-05
-1.12332448186927e-05
-3.98448061485512e-05
-2.35115642364018e-05
-1.40779696666884e-05
-7.59310132417883e-06
-3.15857306457822e-05
-1.7699522971536e-05
-2.89196920680074e-05
-1.93177442454903e-06
-7.46253809959805e-06
-4.37775545111705e-07
-9.55912335919122e-06
-1.87702802511681e-05
-2.8395044873334e-05
-2.89669168912461e-05
-7.49939933400469e-06
-2.28938844515791e-05
-1.64428843714444e-05
-1.05940942241999e-05
-1.03993382554628e-05
-3.92371580749796e-05
-1.50152954310182e-05
-1.81597959064598e-05
-3.55456709886602e-05
-2.70864010357643e-05
-3.21028686409203e-05
-1.9793883093641e-05
-1.99179161535575e-05
-1.94164077574314e-05
-1.1197692010583e-06
-1.84488546994051e-05
-2.21214073577547e-05
-2.71628456117444e-05
-1.43905336702139e-05
-2.04282053222594e-05
-3.50942220252336e-05
-1.42945121914754e-05
-5.38109683008812e-06
-2.41721658782957e-05
-4.05630194857489e-05
-2.40902435711237e-05
-3.15306385750093e-05
-3.72587807492781e-05
-1.02612307526431e-05
-1.2808159748077e-05
-6.27977344469501e-06
-2.33813415097181e-05
-8.0518150305757e-06
-3.31555071821924e-05
-4.04807428989645e-05
-3.53418398933701e-05
-2.22515106347401e-05
-6.15645407510152e-06
-2.83687585080323e-05
-5.03815867282533e-05
-2.99389630970189e-05
-1.215614541418e-05
-1.50521803087952e-05
-2.5851465883021e-05
-9.28004593615486e-06
-1.5418299213375e-05
-4.76739749926565e-05
-1.30027567856219e-05
-3.03735994082916e-05
-2.68903470881524e-05
-2.366136913123e-05
-4.24673203641276e-05
-1.69846074312615e-05
-3.74018497599082e-06
-2.04433095519361e-05
-4.18985479061595e-05
-2.29027261452356e-05
-2.9917851443226e-05
4.24230683411416e-06
-2.17576201572669e-05
-4.75572736051811e-05
-1.78074441362156e-05
-2.63378025413812e-05
-1.13116718054127e-05
-2.49306905961301e-05
-1.7329492104594e-06
-2.65605177408638e-05
-3.18873100384442e-05
-6.33627669289171e-06
-1.49271032877496e-05
-4.79991084640309e-06
-1.5223827954922e-05
-2.06428835426947e-05
-1.70286477489064e-05
-6.80600836844295e-06
-4.28297518895539e-05
-1.74888139931283e-05
-1.60313427647122e-05
-2.50124814421979e-05
-1.80986817778199e-05
-1.29649106505522e-05
3.19077675845971e-06
-1.95385396842398e-05
-2.51940821608233e-05
-4.11229363704493e-05
-8.25613699631111e-06
-4.51750362882404e-05
-3.94177436339023e-05
-2.97805514725116e-05
-4.07348583707498e-05
-6.24723965405948e-06
-2.43403215056449e-05
-3.70948030087241e-06
-1.72441923177818e-05
-2.93269286983258e-05
-7.55736640122116e-07
-5.0940737956278e-05
-1.45028805428295e-05
-1.33854203210861e-05
-1.3007820791315e-05
-2.80159035001934e-05
1.30025275728884e-05
-1.32342948004585e-05
2.33465154730385e-06
-3.07057590971319e-05
-4.27470493042877e-06
-1.1916605436319e-05
-5.36791401127104e-05
-2.87701710874224e-05
-2.71206417451203e-05
-3.36814048097122e-05
-8.34016199778736e-06
-1.57151753924657e-05
-2.03423781605578e-05
-1.85078538232528e-05
-3.62862406953981e-05
-2.28369482309375e-05
-3.12170469122947e-05
-3.3585081074485e-05
-1.70401848747647e-05
-1.33096055323324e-05
-3.57257404910611e-05
-2.875381929923e-05
-3.40876337451083e-05
-2.02523929543852e-05
-9.04875780258748e-06
-2.6724341004138e-05
-1.56106213891103e-05
-1.13553885467442e-05
-3.85078750531769e-05
-2.40149003900906e-05
-3.0465661085869e-05
-7.17977943414575e-06
-3.68531181666325e-05
-2.61348119700755e-05
-4.52638990725892e-05
-2.78960601565563e-05
-7.34766087848317e-06
3.06980048202075e-06
-3.33597781147447e-05
-2.52211387901558e-05
-3.55274424322763e-05
-4.06764081094131e-05
-2.19565530648591e-05
-1.46400956390358e-05
-6.69467899588991e-06
-3.54371652634153e-05
-1.64181951602528e-05
-9.95765443270488e-06
-2.98116717061616e-06
-1.81886349047705e-05
-3.41228583506863e-05
-1.49046923872787e-05
-2.08921590694584e-05
-2.65326296580687e-05
4.03073088566884e-06
-3.3951903282063e-05
-1.50977789757255e-05
4.16351574485909e-06
-5.02447527818642e-05
-6.68120575769015e-06
-4.02884915681554e-05
-9.29525601189152e-06
-8.35593266750479e-06
1.20124414736364e-05
-1.87760800232536e-05
-1.46192333684877e-05
-4.92334453927457e-06
-2.88340963341342e-05
-1.8502175261681e-05
-2.15459770835693e-05
-1.26835998755907e-05
-2.76971162916366e-05
-3.34296943907399e-05
-2.77735386397598e-05
-1.97978060183776e-05
-2.11833802440404e-05
-3.3543433659047e-05
-2.76468192581555e-05
-1.6442877689674e-05
-2.96789382797701e-05
-3.04953720267683e-05
-2.7318829833154e-05
-1.38846954371399e-05
-3.24408201551168e-05
-3.80772851844323e-05
-2.68330790307741e-05
-2.64988255096619e-05
1.83171383774556e-06
2.78095402438468e-06
4.50088694181837e-06
-2.44669846892637e-05
-3.9198696813289e-05
-3.76175991704027e-05
-2.39101873953468e-05
-2.37923217883053e-05
-3.00981637256493e-05
-3.82406298504483e-05
-2.96227046239885e-05
-3.10158039053291e-05
-4.44082580929505e-05
-3.24829648470705e-05
-1.58898718020072e-05
-1.92603090537049e-05
-1.42054457723825e-05
-2.0409011953968e-05
-3.14005227169769e-05
-1.53090726871082e-05
-3.34052188203776e-06
-2.24308228770016e-05
-1.52011889191163e-05
-1.38777838071497e-05
-3.15777345165406e-05
-2.06015416380975e-05
-6.07858169566515e-06
-2.23369510104372e-05
-1.42675992393733e-05
-1.94868574637276e-06
-2.71165859859206e-05
-3.23721684326458e-05
-2.24392955543796e-05
-3.8346601126197e-05
-8.7268356814399e-06
-2.47672337575404e-05
-2.30389164315746e-05
-1.86783354476253e-05
-2.70250933485859e-05
-1.89852945003872e-05
-1.09954066539e-05
-3.6340630163653e-05
-1.46573819358622e-05
-2.48753302549395e-05
-3.37272206889055e-06
-1.75955259850907e-05
-2.54290158431333e-05
-5.89449016887092e-06
-1.84476213649238e-05
-3.48634090587684e-05
-2.5027055202287e-05
-1.54930730301181e-05
-4.69333784035604e-06
-2.00165508135703e-05
-5.41308652750676e-06
-1.27115913554606e-05
-2.92263502389917e-05
-1.4930325106065e-05
-2.54034781195615e-05
-2.7173372667114e-05
-3.27388486130478e-05
-2.46930686824705e-05
-3.5243725953243e-05
-3.3369699179602e-05
-1.50532299367327e-05
-3.19458791980734e-05
-8.99055287184437e-06
-1.60978512305622e-05
-2.04596296881945e-05
-7.11536682390829e-06
-3.16597847040072e-05
-1.50055581932197e-05
-1.6053893560548e-05
-5.10083187264482e-05
-2.45500478424206e-05
-1.10038677228278e-05
-1.19329895304229e-05
-4.04541195342343e-05
9.84257012176936e-06
-2.20828071226581e-05
-1.75623540174166e-05
-1.27706885701065e-06
-2.09360708966167e-05
-2.20174312756645e-05
-3.51716727804803e-05
-2.2629605242545e-05
-3.65436109332184e-05
-1.43878690159511e-05
-1.79581011371477e-05
-3.63615063154218e-05
4.43357642911521e-06
-1.60213709332895e-05
-1.9523579315172e-05
-3.87439576550809e-05
-3.83027033130317e-05
-2.17983919916394e-05
-2.08917940651563e-05
-3.5428174565083e-05
-1.6750020894871e-05
1.09491209309305e-06
-3.0563662096867e-05
-2.32172130144931e-05
-3.24374555914147e-05
-2.91917145657869e-05
-2.96899602585104e-06
-2.8107569490303e-05
-2.75074023629576e-05
-1.74026418965396e-05
-2.33495393844983e-05
-2.83335657664092e-05
-2.75391629094409e-05
-1.67618046027253e-05
-1.54970753831627e-05
-2.77694606538842e-05
-1.39023380749815e-05
-3.24726816265821e-05
-2.33827155894537e-05
-1.23894396918101e-05
-3.58025363266709e-05
-3.77410918924949e-05
-3.11198543820036e-05
-2.37110286578345e-05
-1.52933515623761e-05
-2.2503093141145e-05
-8.4227904207287e-06
-6.67727873719594e-06
-8.02694280939966e-06
-2.70639482584254e-05
-7.99753466328992e-07
-3.04063249581635e-05
-2.73984925536886e-05
-1.40252930986021e-05
-2.58387693539058e-05
-2.02675101836907e-05
6.1827309041374e-08
-1.3696103774641e-05
-1.93864524495269e-05
-1.38866894382e-05
-2.5419802916974e-05
-1.56363863395819e-05
-3.31222429457438e-05
-1.86151393400815e-05
-2.35837235374189e-06
-1.5163412888548e-05
-3.9970240572713e-05
-2.13686688678909e-05
-4.20498187367501e-06
-3.30888463238678e-05
-1.98868845628508e-05
-2.34111998194968e-05
-1.64240789854064e-05
-1.57226567029821e-05
-3.50392776287358e-05
-3.19016254043636e-05
-2.97577815177988e-05
-2.5303783758626e-05
-2.21751797890508e-05
-3.14584011387883e-05
-2.40435694691025e-05
-1.73839952560667e-05
-2.10985553373673e-05
-7.86929758548394e-06
-4.02127519461191e-05
5.97343118467891e-06
-2.29665306563209e-05
-6.36893655454175e-06
-2.25977251054589e-05
-1.60451606621551e-05
-4.50752328444328e-06
-3.63804974539649e-06
-3.08428503884846e-05
-1.46222734738702e-05
-3.29259170739018e-05
9.27463877520353e-07
-1.4691661665325e-05
-5.59218338812216e-05
-2.02775566554071e-05
-2.81910705394754e-06
5.15784184771317e-06
-2.26101507321756e-05
-9.79772899922724e-06
-1.35065526287242e-05
-5.14937630950237e-06
-2.72356903527923e-06
-1.41629384472197e-05
-2.55065725006175e-06
-2.91585836723848e-05
-2.22284177724133e-05
-2.89960978227143e-05
-4.52990796646619e-05
-3.54496880551234e-05
1.91803135540722e-06
-1.6571014902347e-05
-1.3470435148268e-06
-2.74137288107323e-05
-1.48574267082469e-05
-1.05774916441403e-05
-2.78139559147011e-05
-1.13524086344953e-05
-2.61423233855842e-05
-1.999411661632e-05
-2.74783069504093e-05
-3.08893936010315e-05
-1.94402641677916e-05
-7.78911519570362e-06
-2.90040001357788e-05
-1.89981520712088e-05
-1.31915592398094e-05
-1.42971133393061e-06
-3.00667173343365e-05
-3.62827975931099e-05
-1.03324084088747e-05
-1.71549480375563e-05
4.85636789001318e-06
-3.07945634790356e-05
-1.57374599730631e-05
-6.82391566140073e-06
2.40631336808112e-06
-4.19941558445344e-07
-1.13351924221618e-05
5.27451028336945e-06
-1.07941521118206e-05
6.56370296313104e-06
-1.11138285956682e-05
-3.3827714438497e-05
-3.98536016970824e-05
-1.17102064134211e-05
-1.42588118496195e-05
-1.13929861456609e-05
-4.32737501078954e-05
-1.75266816734308e-05
-2.87449307246452e-05
2.54518443326819e-06
-3.86855329958391e-05
-2.51675528034182e-05
-3.80614837885646e-05
-1.7669744491022e-05
-1.9126068135113e-05
-2.12028137803757e-05
-3.26961095933701e-05
-3.90697124216292e-05
-2.19026829567242e-05
-3.34065056151221e-05
-7.12010862636889e-06
-1.93622433022462e-05
7.60225084362824e-06
-2.71548084868703e-05
-1.81816338860105e-05
-1.08394534863374e-05
-4.80733810102521e-05
-2.02431198497513e-05
-3.76758489965462e-05
-1.62708602985843e-05
-1.99087947882839e-05
-2.85606692321528e-05
-3.95717028597635e-05
-2.61634179614383e-05
-3.9308098263365e-05
-4.92947369159603e-07
-2.33100341954386e-05
-4.86813731710938e-06
-1.35319588613177e-05
-6.33459286029014e-06
-1.74517408085973e-05
-1.81148751574582e-05
-1.52623725605547e-06
-7.47962935686031e-06
-1.04665987380648e-05
-2.78949817999439e-05
-1.30164665042722e-05
-2.06207861896801e-05
-1.66434989478505e-05
-2.38721887775236e-05
-9.41823123155265e-06
-5.98406408437121e-05
-3.76392674815636e-05
-3.96509150102661e-05
-2.65924937909602e-05
-3.24876300455309e-05
-6.83766161710624e-06
-2.67184117664997e-05
-2.26061023830144e-05
-3.95244110772393e-05
-1.58967440495368e-05
-2.65025941699698e-05
-3.26784255820658e-05
-1.54282712941402e-05
-1.23885230273711e-05
-2.09466569623679e-05
-5.04354746208529e-05
-1.90966414896462e-06
-3.2115629087767e-05
-7.18006063175409e-06
-2.27529094437248e-05
-1.8820944210949e-05
-4.41899238021757e-05
3.83662598943732e-06
3.18357151244869e-06
-8.5828590794947e-06
-1.10572756429944e-05
-1.20179520203353e-05
-1.09327833423466e-05
-1.54012605187677e-05
-3.75738457297639e-05
-4.09210729892887e-05
-6.54374790609134e-06
5.37888641421915e-06
-3.40928212087321e-05
-6.25982466745468e-06
-2.19414693793754e-05
-1.56967289400221e-05
-3.14071280060407e-05
-1.71964770119563e-05
-2.07268778192219e-05
-2.89937018794832e-05
-2.20833495503069e-05
-1.44411312976542e-05
-6.53011951889191e-06
-2.9934975569828e-05
-2.32199209036756e-05
-2.84415287198707e-05
-3.68696466359618e-05
-2.05464405197067e-05
-6.96607544864782e-06
-1.49535625251872e-05
-2.91798415005215e-05
-1.07538400587071e-05
-2.91854590364999e-05
-1.25871754380362e-05
-2.66055665665941e-05
-2.32842120371016e-05
-1.44433866314768e-05
-1.50725995156201e-05
-1.40816656347979e-05
-1.76709811323336e-06
-1.67556029967868e-05
-2.89375899837299e-05
-8.35316259454678e-06
-1.94331638745589e-05
-1.13395087255118e-05
-1.79733055609109e-05
-4.2548681960999e-05
-2.66899009258013e-05
-2.45767553059231e-05
-3.8764377983794e-05
-2.4914072515318e-05
-3.02913659149678e-05
-2.91623117871391e-05
-1.71616397366771e-05
-2.80899295749453e-05
-1.70953657351671e-05
-3.35930676847486e-05
-2.80568720278939e-05
-2.72974012002444e-05
-1.12172980455169e-05
-2.89114103281576e-05
-3.54849567226026e-05
-1.2135434683162e-05
-1.03177083436104e-05
-2.73672627861169e-05
-3.68982749117182e-05
-1.90354001158844e-05
-1.70291960383721e-05
-1.78733594092561e-05
-1.36120958603107e-05
-3.47115632512321e-05
-3.40962303366836e-05
-1.53760837637514e-05
-1.09478304679929e-05
-1.84718622472582e-05
-1.73045202218325e-05
-1.62664204863389e-05
-1.69946356777017e-05
-3.40924768200298e-05
-1.32552230947163e-05
-3.08912100430843e-05
-2.96134810537368e-05
-2.29787658316879e-05
-3.12740024761338e-05
-1.84017023793017e-05
-7.7785265082949e-06
-2.33709166028219e-06
-1.65607841474308e-05
-2.5424750251757e-05
-2.25517589178905e-05
-1.47917055867474e-05
-3.25667172324348e-05
-2.56885551190845e-05
-4.69498641667184e-05
-3.85023685835464e-05
-3.36823678832193e-06
7.01911769043009e-06
-2.38583324609179e-05
4.50087869233379e-06
5.49944169529581e-06
-1.12912778975672e-05
-1.83641386064427e-05
-2.79216474002792e-05
-1.26785451806034e-05
-2.99693679791459e-05
-3.51500176676891e-05
-1.53508230780538e-05
-1.29844821685578e-05
-2.45543217838455e-05
2.83260732670643e-06
-1.40372036265771e-05
-1.66344689330603e-05
-2.18873033514005e-05
-2.17383016006294e-05
-1.30233908088483e-05
-2.77879702987105e-05
-1.09885285125229e-05
-2.83241506659669e-05
-3.26643680688314e-05
-2.52935101581893e-05
-2.22081400966689e-06
-2.22239438226509e-05
-2.5033555331757e-05
-5.42430286495428e-06
-3.88396891395343e-07
-2.87867166097971e-05
-2.84166480637009e-05
-2.33228217454065e-05
-2.67894211553352e-05
-2.53267354565759e-05
-2.26405804496674e-05
-2.74848149403573e-05
-1.82759041411991e-05
-2.65682558156441e-05
-3.02011661533146e-05
-2.48887130191498e-05
-2.68956896169998e-05
-1.56013500822701e-05
-3.34396545924639e-05
-1.28389292116888e-05
-2.46369562432516e-05
-2.7187154820261e-05
-1.50740023500344e-05
-6.63633511773518e-06
-1.96385822087957e-05
-7.24931258797936e-06
-3.32189605109345e-05
-2.27594634975404e-05
-1.59719106753968e-05
-3.66908165876831e-05
-1.36154358809612e-05
-1.61293672103278e-05
-7.3259335976076e-06
-2.6520281084402e-05
-1.11794703341338e-05
-2.70177263234513e-05
-2.43149936688922e-05
-3.6124505690619e-05
-2.59258921620663e-05
-3.73036992046795e-05
-1.28301185154452e-05
-3.3502102889113e-05
-1.7713510883717e-05
8.36898851032447e-06
-3.25575751909839e-05
1.49782807271578e-06
-3.03841702512346e-05
-3.37193588187477e-05
-2.19116476500746e-05
-1.14671284143509e-05
-3.80484076466248e-05
-3.36170533854035e-05
-3.8165535446597e-05
-1.19884756374507e-05
-4.61103959949782e-06
-6.41394884977371e-07
-9.33338323142669e-06
7.76107259564908e-06
-3.96731439331746e-05
-2.35030776667123e-05
-5.18824326069932e-05
-2.34063188512434e-05
-7.64907980161655e-07
-4.49946954882094e-06
-2.52681473826142e-05
-3.21372494966714e-05
-2.59226244286555e-05
-1.62305038230467e-05
-1.74066195279747e-06
-3.33453063270298e-05
-1.34814393337928e-05
-1.53859194119716e-05
-5.94141035713287e-06
-2.13337363884418e-05
-2.5601956531301e-05
-1.68761159012848e-05
-1.21395290529851e-05
-2.00363175930182e-05
-1.91401074498191e-05
-2.05718630870526e-05
-3.25998147226656e-05
-2.28167141807195e-05
-2.73971407110373e-05
-3.28041629056611e-05
-4.34108322497561e-05
-3.51409333197974e-05
-3.77927779034173e-07
-1.45129766408261e-05
-3.95147863690258e-05
-1.56982424353874e-05
-3.05653559292089e-05
-2.0232749336783e-05
-2.61179015736101e-05
-2.15964820282695e-05
-3.46469684756148e-05
-6.85255311821873e-07
-7.88983314475239e-06
8.08504796362679e-07
-2.03267407341936e-05
-4.92264910964283e-05
-2.10359555294427e-06
-2.80670591936263e-05
-2.3051060544204e-05
-1.47000511754787e-05
-2.18160590130672e-05
-1.93555672350813e-05
-2.57395084943289e-05
-9.8666874606726e-06
-2.88520111252875e-05
-4.25849995142009e-05
-1.15288109182902e-05
-3.58498713062291e-05
-7.50893978610205e-06
-1.5302479677287e-05
-1.0310619069677e-05
-1.70967759267688e-05
-1.85531843272902e-05
-2.7921389809509e-05
-8.20192963331513e-06
-1.43808080007272e-05
-2.23015167795461e-05
-3.62956258210404e-05
-2.10937868489078e-05
-1.97665856232151e-05
-1.60046654069037e-05
-1.83877465887447e-05
-3.42596880720088e-06
-3.37067376902255e-05
-1.86843194860413e-05
-1.98164319275229e-05
-7.98450368099372e-06
-3.37703897508297e-05
3.53312328416852e-06
-9.10716938703007e-06
-2.45927040575754e-05
-5.41119509766934e-06
-3.18583231874268e-05
-9.30575475010713e-06
-1.85816479385189e-05
1.72530454321721e-07
-7.82964648049926e-06
-1.88201636430962e-05
-3.594755651989e-05
-3.3109932273841e-05
-2.46967609091453e-05
-2.66360489299032e-05
-1.04894904126625e-05
-3.08112543325525e-05
-2.04402299151565e-05
-1.8600541349521e-05
-3.70780491151195e-05
-2.26404289565793e-05
-3.58190132491337e-05
-2.50187903768355e-05
-1.93274805411778e-05
-2.85829143667432e-05
-3.5761979782771e-05
-6.51001320504478e-06
-3.67023533345352e-05
-8.54379592822951e-06
-1.47187195719554e-05
-2.38185427812721e-05
-3.17093055155261e-05
-2.90339047475026e-05
-1.66994892002796e-05
-4.39992944323167e-05
-3.40372331403145e-05
-2.47431936655418e-05
-1.35722652091837e-05
-7.82909310519339e-06
-2.38908655904254e-05
-1.67064596879399e-05
-2.56447513216334e-05
-5.47563048842762e-05
-2.90748064740606e-05
-2.42508290186086e-05
-1.79747970482611e-05
-5.59453151573333e-06
-1.47492222028035e-05
-6.0519786503702e-06
-2.16451076172418e-05
-2.13763655168272e-05
-9.70253156235908e-06
4.76070637130967e-06
-2.75022871641234e-05
-1.59305492223593e-05
-3.39014785402461e-05
-1.22219491069333e-05
-1.88094809165613e-05
-5.41215377720533e-06
-1.48081744268504e-05
-2.33850039281195e-05
-3.22259650582057e-05
-3.35559103340298e-05
4.02371622449518e-06
-1.45216026980401e-05
-3.40279231377751e-05
-2.67074051130858e-05
-1.70013251919593e-05
-1.29356036250072e-05
-1.87667267418164e-05
-1.45244361088361e-06
-1.94818170239871e-05
-2.68761549794688e-05
-1.66406959352678e-05
-1.23728473174402e-05
-2.40861016271632e-05
-2.07299997362355e-05
-2.52869062929337e-05
-1.29615372037062e-05
-1.99374128401546e-05
-2.283055450089e-05
1.66608562805513e-05
-6.80591574288944e-06
-1.04208882899901e-05
-1.55725034135599e-05
-1.66598822033864e-05
-3.44620425120972e-05
-2.05431818703738e-05
-2.10381332309629e-05
-3.50857359799707e-05
-1.33265283335781e-05
-3.02100205668719e-05
-1.9482895818069e-05
-1.19678447738871e-06
-3.56083337865075e-05
-2.58027180914674e-05
-1.29139211554284e-05
-2.14706849487093e-05
-1.73284490849915e-05
-1.27460688084198e-05
-2.83455171858957e-05
-4.09944004453946e-05
-4.07549555101452e-05
-2.37395951162024e-05
-3.44940803725578e-05
-2.55442045448138e-05
-1.59221668200976e-05
-4.44656349708381e-05
-3.9502626570383e-06
-7.807935780664e-06
-2.67914056402479e-06
-1.93722115790665e-05
-1.62551494432845e-05
-3.79677661196314e-05
-1.86505947517107e-05
-1.57938676869049e-05
-1.37034419223009e-05
-3.7457930695617e-05
-2.36096103050355e-05
-2.94205582891194e-05
-4.13437366022909e-05
-8.09433849196577e-06
-8.35491291004769e-06
-5.07439643126077e-05
-1.36734902263038e-05
1.20326516363659e-06
-2.51167624861446e-05
-1.52169778578668e-05
-3.96546882301507e-05
-2.89499314537241e-05
-2.62231118703549e-05
-4.02679170452757e-05
-1.47488503312411e-05
-3.12112402079821e-05
-3.28159519240339e-05
-1.39837448293491e-05
-5.90103661260157e-05
-2.04564684745918e-05
-4.37691788350933e-05
-3.4966480835055e-05
-1.55401406333868e-05
-2.79490202102943e-06
-1.5876867540308e-05
-2.36354095243235e-05
-1.32341251933387e-05
-4.97378684857346e-05
-3.30913871382614e-05
-1.77329161072418e-05
-2.03520667519245e-05
-2.53747893782249e-06
-4.22315480545057e-05
-4.8761179935969e-06
-8.83673760483047e-06
-7.92727441445056e-06
-2.72242991910305e-05
-2.67136050793078e-05
-1.42203874751263e-06
-3.50677538795866e-05
-2.81734160329083e-05
-1.5528089966726e-05
-1.25167265341525e-05
-3.45189812516872e-05
-1.52132981902403e-05
-6.76566305574812e-06
-1.26246725508173e-05
-8.74186478393306e-06
-1.47141011939863e-05
-1.44319403296416e-05
-1.00109900498761e-05
-3.91623072264554e-05
-3.84591234219475e-05
-1.78068329527423e-05
-1.50305819337394e-05
-1.996703852446e-05
-4.90441622001566e-05
-2.19580140285859e-05
-3.16896282770067e-06
-3.01451903547437e-05
-2.98284141795865e-05
-2.38740752300501e-05
-1.76154308095351e-05
-3.95515354961342e-05
-2.85800449256113e-05
1.74115992483341e-06
-3.75711025632226e-05
-6.49860354040189e-06
-2.7628555858487e-05
-7.78489443997416e-06
-1.5607924972383e-05
-9.19375903046043e-06
-1.03678184726903e-05
-2.89010625323059e-05
-2.14777599726952e-05
-3.28009797702335e-05
-1.3076325575377e-05
-1.22809625875405e-05
-2.85348429267071e-05
-1.35214061711154e-05
-1.13616533896033e-05
-3.81648112696335e-05
-2.97408960614823e-05
-1.77908865106653e-05
-3.21211759612985e-05
-5.55745601046806e-05
-2.2558772631064e-05
-9.45225622911841e-06
-1.38720037802123e-05
-3.21149172319485e-05
-1.89262773781625e-05
-2.80050524634706e-05
-4.26620765990784e-05
-1.52489196246662e-05
-5.57535049278818e-06
-2.19849750760498e-05
-7.88345357765924e-06
-2.26829169251176e-05
-2.3118119481888e-05
-3.27636067600802e-05
-1.51587355435791e-05
-1.55649240813728e-05
-2.26543037912744e-05
-1.73885326842294e-05
-1.81509230879371e-05
-1.0528339511382e-05
-4.07080731572545e-05
-3.70760701922564e-06
-9.56629082013675e-06
-7.13670944416076e-06
-7.75505525418665e-06
-2.68424704110367e-05
-1.10069002984885e-05
-3.83874397201648e-05
-5.68257070749631e-06
-2.03363454320959e-05
-3.16123876629325e-05
-1.76195023749975e-05
-2.01883396871821e-05
-4.50619622930522e-05
-2.55092983104616e-05
-3.94646233233748e-05
-7.55548935507013e-06
-1.84586332507088e-05
-1.64216687873207e-05
-1.14165385567103e-05
-1.7959585402739e-05
-3.9762024746893e-05
-1.21041293082646e-05
-2.25918677946409e-05
-2.88944726671032e-05
-2.30138027809468e-05
-2.37685022227589e-05
-2.33204675139965e-05
-2.05316551267333e-05
-1.15765306219616e-05
-1.85297466471135e-05
-2.63580033984306e-05
-1.38506202139599e-05
3.95512178794777e-07
-1.72344335820557e-05
-2.22727707036225e-05
-3.38912901306678e-05
-6.11734392699149e-06
-2.60661363161482e-05
-1.09914583060578e-05
-2.54149226378792e-05
-9.46309419822483e-06
-9.7248787021818e-06
-1.69867998823636e-05
-2.89683755002901e-05
-1.652433455869e-05
-3.40348047522243e-05
-1.93364033194694e-05
-1.32747060939831e-05
-2.20948140686073e-05
-1.86671281542198e-05
6.40361355095606e-06
-1.72796788905606e-05
-2.51629049301766e-05
-3.45932346549703e-05
-6.03928193604282e-06
-2.82595021696987e-05
-1.66747305137203e-05
-3.67002223401496e-05
-3.50655494519666e-05
-2.50734154672017e-05
-3.92146916956478e-05
-3.00346391442598e-05
-4.7305775019622e-05
-2.50750298902327e-05
-2.39942868411085e-05
-6.52656636719939e-06
-1.51525780270223e-05
-1.9462828231499e-05
-1.68316241260841e-05
1.58758382197393e-06
-1.47773175713862e-05
-1.81766367769359e-05
-2.72137729433768e-05
-3.4213510627637e-05
-3.5168515833592e-05
-1.17790343825833e-06
-1.4052108247319e-05
-2.07681131664245e-05
-7.88216770366286e-06
-2.53665112932206e-05
-3.28075682277699e-05
-2.17958885495021e-05
-6.78831846896688e-06
-2.7096325285807e-05
-1.25417591319651e-05
-2.56332439778343e-05
-2.39979858015287e-05
-1.10630826365923e-05
-1.33093571832806e-05
-1.43167612599862e-05
-7.04886629751771e-06
-2.96830366204786e-05
-2.03253459250051e-05
-2.33203129723524e-05
-2.77759629939847e-06
-3.80805744043048e-05
-3.78456308273718e-05
-2.97388228821028e-05
-2.88481530393059e-05
-8.15802937210633e-06
4.56583231457199e-07
-1.60529423658737e-05
-4.05103965672706e-05
-2.19911158438517e-05
-6.13715392418359e-06
-1.91906278424664e-05
-4.90859071051318e-05
-7.82060439312474e-06
-1.81906798241638e-05
-2.0730062525028e-05
-1.07821806990948e-05
-2.03834782449278e-05
-1.88972549733679e-05
-1.51287964781143e-05
-2.88779062343764e-05
-1.37255813828108e-06
-3.01537730148801e-05
-2.22287051467121e-05
-8.55471735408137e-06
-2.07223476103616e-05
-2.47424263730514e-05
-2.11960658633861e-05
-6.80009780718348e-06
-1.225775257493e-05
-2.58899975743511e-05
-1.33395405738476e-05
-1.39503259792042e-05
-2.50874238252739e-05
-1.75092447981582e-05
-1.10595968356339e-05
-3.53911405065417e-06
-4.79357589312281e-06
-2.22388151910853e-05
6.60610640960357e-07
-1.65814605252177e-05
-3.757955249122e-05
-2.28191301597337e-05
-1.56935910922121e-05
-1.06043009016615e-05
-6.88024383743278e-06
-1.76983222555469e-05
-3.13686841057748e-05
-1.30595809596564e-05
-1.38728298839893e-05
-2.38434961478794e-05
-2.61378928152666e-05
-2.55565870288023e-05
-3.15769706989501e-05
-1.88158416947303e-05
-2.21757202060462e-05
-1.6984468790025e-05
-4.1712726650696e-05
-2.25018867480978e-05
-1.15633715580906e-05
-2.98741129937597e-05
-2.40117276628833e-05
-1.51039745050073e-05
-5.12963048661343e-06
-1.84691416759582e-05
-2.07224465993303e-05
-3.18807501728094e-05
-1.16215192008373e-05
-2.26580241447153e-05
-3.56178851046253e-05
-1.99939444729309e-05
-3.45210525800025e-05
-1.72821445039517e-05
-2.84046538778384e-05
-2.92318225851969e-05
-2.29327634922443e-05
-1.17105119237494e-05
-1.08575497437155e-05
-2.49432602912639e-05
-2.82182984773965e-05
-1.9356809392334e-05
-6.2088933212418e-06
-2.1890432952005e-05
-1.83482601193518e-05
-2.07481930532288e-05
-2.50974856854172e-05
-3.50086878137358e-05
-1.03738552017128e-05
-2.36514495804091e-05
-1.5390082331994e-05
-1.86243292199341e-05
-3.19009333228034e-05
4.75629979323346e-07
-1.18360845480649e-05
-2.91338129995421e-05
-2.61258307995921e-05
-2.07075724177784e-05
-2.10248535995089e-05
-3.49504526577903e-05
-3.07312019380267e-05
-1.80131954072563e-05
-2.11041616010072e-05
-1.39486962546837e-06
-2.91317680613676e-05
-1.145185790629e-05
-2.92870375802342e-05
-3.03973308130677e-05
-5.18160030635421e-06
-2.14299303428117e-05
-7.52361847216059e-06
-5.32700743721988e-06
-1.90564988681015e-05
-2.2345764371656e-05
-6.47970378246438e-06
-2.77324719162e-05
9.59463660866079e-06
-4.61034802524199e-05
-2.32328049786674e-05
-1.79954911360487e-05
-3.20798626245156e-05
-2.33905209541371e-05
-2.93554045884679e-05
-3.21637721762011e-05
-2.2203627160836e-05
-4.66841299991574e-05
-1.217382585583e-05
-9.66404215751071e-06
-3.46562483957767e-05
-4.20504783517797e-05
-3.60598930566851e-05
-2.32642603340254e-05
-2.78198588984703e-05
-1.55792780813716e-05
-3.2427282793558e-05
-4.29971650287364e-05
-4.11470352617792e-05
-1.03873939383191e-05
-3.55069966880081e-05
-1.54187121872639e-05
-2.86395652706291e-05
-1.24178144893865e-06
-2.40475055832059e-05
-1.95645603927508e-05
-2.1683435378682e-05
-6.84227325662928e-06
-1.20890382575813e-05
-2.82469702200832e-05
-1.72565542749324e-05
-1.28970936979127e-05
-2.71173986232479e-05
-1.09830173973463e-05
-8.25390952000159e-06
-2.40196652023174e-05
-5.23760593298911e-06
-1.28971546237715e-05
-2.29516969533275e-05
-1.02348848812333e-05
-1.7507547998315e-05
1.55380913776347e-06
-1.34189883880415e-05
-2.706449421756e-05
-7.13789184912452e-06
-3.9514697101005e-05
-1.67768554654596e-05
-3.38282207440612e-05
-3.63040888047631e-05
-2.43849207885129e-05
-2.31815032334445e-05
-2.95762439185775e-05
-1.56708712381262e-05
-2.50727628048924e-05
-2.92701569685015e-05
-2.53639102317267e-05
-3.21280537884254e-05
-3.1596990484579e-05
-5.86870335122959e-06
-3.54749174878817e-05
-1.6896359926916e-06
-2.14061121890655e-05
-2.53283619166811e-05
-1.23115994443545e-05
-1.59068627000922e-05
-3.1131535517025e-05
-5.80533234359256e-06
-2.6612701259989e-05
-1.32607540131836e-05
-2.78415311266354e-05
-4.46445759640016e-05
-9.59895386661835e-06
-1.84574471703201e-06
-1.83469274128354e-05
-1.26167028943284e-05
-5.32577181086449e-05
-3.55346114831146e-05
-1.22184267957244e-05
-1.52670722565733e-05
-4.05230942026054e-06
-1.21354992197813e-05
-3.17108273844008e-05
-1.32928736831522e-05
-5.44958172860098e-06
-4.06395132925903e-05
-2.91132764771769e-05
-9.39775969006863e-06
-2.15316891967317e-05
-1.63054775196245e-05
-3.45046410723958e-05
-3.67950341366809e-05
-1.68096784488375e-05
-4.87625851215561e-05
-1.3811432410708e-05
-2.23486989506114e-05
-1.23312931906134e-05
-1.85594397342734e-05
-1.87102474746252e-05
-6.86783842867275e-06
-2.61054348813993e-05
-1.67933610646646e-05
-5.3500325636093e-05
-3.23906439813639e-05
-4.96625416145731e-06
-5.37914775619468e-05
-2.76637038497131e-05
-4.07237790427302e-05
-1.67949368671229e-05
-1.15559445469428e-06
-3.11718527722288e-05
-1.60373398785471e-05
5.46062864202974e-06
-1.70152764795884e-05
-2.96120930093266e-05
-5.37944712969505e-06
-5.1255109481624e-06
-7.54740234436101e-06
-1.01766809679626e-05
-1.5188035170863e-05
-3.17286533361062e-06
-2.11075271851979e-05
-1.83582899219357e-05
-7.46953534914569e-06
-1.1441493376188e-05
-1.47125842411183e-05
-1.46413864971674e-05
-1.30929601389243e-05
-2.08551048482318e-05
-2.48391270357488e-05
-9.37136421024843e-06
-1.56176239087423e-06
-3.2647567989384e-05
-1.53507569950246e-05
-3.38340434264473e-06
-2.54645500897064e-05
-6.16496621104573e-05
-3.05510153019866e-05
-2.7197094165466e-05
-4.35686564052206e-05
-2.30368565663643e-05
-1.49658409887595e-05
-3.38227948796625e-05
-3.26214000077559e-06
-1.7758388922929e-05
-3.51082377506373e-05
-2.66213194803752e-05
-1.52738521461624e-05
-1.78438302919831e-05
-9.64824690158963e-06
-3.77645090735727e-05
-2.29632354068887e-05
-2.425006489026e-05
-3.81410234520116e-05
-1.42842313544674e-05
1.01416519961604e-05
-1.7004475688709e-05
-1.92687769784217e-05
-5.55025209710952e-06
-5.45046184025147e-06
-3.44371219279887e-05
-4.90104202317718e-06
-2.83914664943762e-05
-1.92488387828086e-05
-2.18082087625898e-05
-2.202159373359e-05
-3.26802826396763e-05
-1.93035488576167e-05
-3.03185938530732e-05
-4.15023787868472e-05
-5.40163024853811e-05
-3.35561511286541e-05
-2.23090787748318e-05
-1.88585167925778e-05
-1.967536907625e-05
-4.4277679055185e-05
-1.81382836462185e-05
-1.76555667314478e-05
1.61696792577761e-05
-1.85674371042477e-05
-1.33075618833891e-05
-1.71482805053949e-05
-1.99181118785721e-05
-2.57529050808336e-05
-1.18335165606363e-05
-2.16201274715314e-05
-2.64793463094951e-05
-2.51164551134484e-05
-2.38534993992924e-05
-1.86955990703843e-05
-1.75965943867358e-05
-9.06566067393213e-06
-4.76143746001505e-06
-1.8995147229581e-05
-3.14776977388339e-05
-1.17416553850478e-05
-1.57163917207655e-05
-3.50052834817608e-06
-1.283520965575e-05
-1.68969013975358e-05
-1.92449186257166e-05
-1.4610478594331e-05
-2.64260552917789e-06
-5.96829738580137e-06
-6.00094936824029e-06
-3.73242903710045e-05
2.17375054711253e-06
-3.29355667327559e-05
-8.6538864861424e-06
-2.56340992762331e-05
-1.88062364835825e-05
-1.4669700015367e-05
-3.48079817360914e-05
-1.90647454572392e-05
-9.82321026166572e-06
-3.79925635245389e-05
-3.26705185879678e-06
-2.36692132894936e-05
-1.81470954726516e-05
2.28731310550803e-07
-1.63251404598269e-05
-4.62996537114104e-05
-2.83777019186015e-05
-2.7109201251367e-05
-3.99173842560594e-05
-3.7181813870879e-05
-1.87678909262179e-05
-1.33043252331139e-05
-2.17035944606558e-05
-5.50536671909783e-06
-1.96972566182658e-05
-3.31780185970934e-06
-3.15940920342001e-05
-2.697684179184e-05
-3.24771796919095e-05
-1.59108436140837e-05
-1.98763571281846e-05
-2.65791470622423e-05
-2.36280287154058e-05
-1.94076870275434e-05
-1.64133550399558e-05
-1.6439743080519e-05
-3.0487786882439e-05
-3.67063939147491e-05
-1.82941400873112e-05
2.45295952409663e-05
-8.85612674433765e-06
-5.27886714770601e-06
-1.46224819734636e-05
-3.72734325259187e-05
-1.38282059715647e-05
-2.24903670590604e-06
-1.61241197144682e-05
-3.15963011215854e-05
-4.49509822844021e-05
-5.45047565218526e-06
-1.12011396020412e-05
-2.47181378096617e-05
-9.25764122348148e-06
-3.4126448952252e-05
1.72276166305119e-06
-1.41845405095477e-05
-1.14255456544902e-05
-3.65840392896549e-05
-2.996238330475e-05
-1.29889599057242e-05
-4.69845663887553e-05
-2.07189834704152e-05
-2.15374556601432e-05
-2.56533639689266e-05
-2.57390847149977e-05
-2.65682759550264e-05
-1.85290240467229e-05
-3.37249576674504e-05
-1.4015551067411e-05
-1.6118262867548e-05
-1.55863625874462e-05
-2.05263966815162e-05
-1.28949424356318e-05
-1.73195584553494e-05
-1.89866488580151e-05
-1.89946608347702e-05
-2.74006285315132e-05
8.82655693026618e-06
-2.34307230213466e-05
-4.1999687151743e-05
-1.28836268647505e-05
-3.77946136879117e-06
-4.1845245391761e-06
-7.02562570464627e-07
-1.61031728061743e-05
-2.27913120054862e-05
-1.05851698874058e-05
-2.77366597934021e-06
-1.78600222059151e-05
-1.78853817185153e-05
9.97753040701443e-06
-2.0473582177075e-05
-5.48425926919688e-05
-2.10324052940406e-05
-1.6993793157916e-05
-3.04202109173976e-05
-8.24680735235308e-06
-1.39776435230611e-05
9.04407857642231e-06
-1.26592216602844e-05
-1.91286274747384e-05
-2.75031044000603e-05
-1.61737746718562e-05
-2.08978121557754e-06
-2.86101569532034e-05
-2.9576567481819e-05
-8.24712589149814e-06
3.47923398312723e-06
-3.67655266616431e-05
-2.02072316817755e-05
-2.27743819506613e-05
-3.72495302733409e-05
-5.77942253474516e-05
-2.34569116361813e-05
-3.42163206116437e-05
-1.49803414267455e-05
-9.09849145143393e-06
-1.60659596187305e-05
-3.0394131311364e-05
-2.49805934884136e-05
-2.50700264642063e-05
-2.89121611003952e-05
-2.07617254347051e-05
-2.30787155511071e-05
-2.48635028844527e-05
-1.90464858985216e-05
-3.00876632390518e-05
-2.54385796439498e-05
-3.24156837346697e-05
-1.47056834007747e-05
-2.2677119905542e-05
-4.25277839563001e-06
-3.75707698437529e-06
-1.9544310724756e-05
-3.00470725883894e-05
-2.31128135038927e-05
-3.15351166478991e-07
-1.12037964863325e-05
-1.1975016312928e-05
-2.34538352719915e-05
-3.10698725199694e-05
-3.29073133648742e-05
-1.96873585455114e-05
-2.81895562008725e-05
-2.91287689463899e-05
-1.64356722461717e-05
-7.58779237358041e-06
-4.21954621665756e-05
-2.84185207768038e-05
-5.38670548556472e-06
-1.4360040775072e-05
-1.27710009544066e-05
-3.99488115522008e-07
-2.08357345200724e-05
-2.9832865907101e-05
-1.09948560063872e-05
-2.24761697552666e-05
7.26153427550729e-06
-1.8666048581697e-06
-1.53850031257478e-05
-2.27305650476543e-05
-3.76599111015251e-06
-2.17944288311385e-05
-1.62934928453725e-05
-4.47036816139643e-05
-3.57629710606229e-05
-8.65356542159705e-06
-2.5735020293612e-05
-2.87657844027019e-05
-1.07193599669459e-05
-1.94476488765093e-05
-4.40850649631118e-05
-2.23193839958025e-05
-1.06372301703193e-05
-1.26188499532109e-05
-2.65218948293258e-05
-8.60853202145541e-06
-2.05843678171763e-06
-2.86768378905975e-05
-2.32141724570992e-05
-1.91856120354452e-05
-1.45879281277005e-05
-2.07564565303513e-06
-1.52133577627558e-05
-1.68814790881368e-05
-3.16123005171918e-05
-3.23463766058071e-05
-1.57502629405486e-05
-1.57000560492866e-05
-3.33120552348896e-05
-1.63694730735981e-05
-1.28915247143693e-05
-1.89406220978384e-05
-8.03486628498768e-06
-4.06828941976326e-05
-3.16198879423387e-05
-8.5349318388515e-06
-1.5589948114138e-05
-6.86853104088279e-06
-7.23183234313479e-06
-3.69529179609988e-05
-9.19616115957246e-07
-1.86820999524494e-05
-3.97597264533651e-05
8.76229675035982e-06
-3.17611877568249e-06
-2.68949255290123e-05
6.32855269768307e-07
-3.50741641096044e-05
-3.38221384420105e-05
-1.48590330823949e-05
-7.47834622438173e-06
-3.92249411784153e-05
-1.98952702368749e-05
-1.76747257560798e-05
-1.87356876818183e-05
-2.79537467073616e-05
-1.91949760728902e-05
-1.30992160470561e-05
-2.23795708021512e-05
-2.08069586358033e-05
-3.76919874323286e-05
-8.51267973965326e-06
-2.27646507083499e-05
-2.8102236939135e-05
-1.34602806974179e-05
-1.41057960807471e-05
-3.80939871928629e-05
-4.51941842729995e-06
-1.65068303558401e-05
-1.58220048245306e-05
-6.16644563168045e-06
1.49767812333494e-05
-1.13414335512918e-05
-2.20948873012774e-05
-8.59035312665437e-06
-3.92078634467185e-05
-1.5468245517677e-05
-8.59102081391403e-06
-4.63129878982207e-05
6.78943033847096e-06
-1.32945625020252e-05
-2.23490909434466e-05
-2.33456795901854e-05
-3.24129640134741e-05
-2.7276662213583e-05
-3.4912481558736e-06
-6.14261777359994e-06
-6.90130872499853e-06
-1.60538096950145e-05
-1.48848900542909e-05
-1.68629570672504e-05
-9.3307712840183e-06
-2.71973919880661e-05
-2.67150208834464e-05
4.28063851170859e-06
-3.28341480461787e-05
-1.96956338165041e-05
-2.16429006117668e-05
-5.22361233339546e-05
-2.67192785948024e-05
-1.05060391519403e-05
-2.73558420876813e-05
-3.1249892060808e-05
-3.93804745703563e-05
-2.71091280666001e-05
-4.00663489119973e-05
-1.11573361327024e-05
-4.82006301827793e-05
-2.72882943174094e-05
-2.17513477998558e-05
-4.75915855842137e-05
-1.75861313768322e-05
-1.95311096558736e-05
-1.95902152205874e-05
-2.7313850417631e-05
-1.56888188874742e-05
-2.25951146554403e-05
-2.6926855488019e-05
-2.26706059674185e-05
-8.1484891165562e-06
-2.69946628485779e-05
-1.74469192177612e-05
-1.03032554882409e-05
-3.61578231729916e-05
-2.62372254158132e-05
-2.56139834210229e-05
-2.38146378576153e-05
-3.99522376412996e-05
-1.73627249066882e-05
-2.58935480178687e-05
-2.85051110650355e-05
-1.77516334881372e-05
-2.46920515350331e-05
-2.79832733866405e-05
-2.71182374944054e-05
-2.24719121442472e-05
-1.1913268146517e-05
-3.711672102913e-06
-1.18931167880838e-05
-4.27199413709043e-05
-2.12848407876551e-05
-2.64624471584114e-05
-1.92626119218049e-05
-2.57082365104995e-05
-2.31951589099838e-05
-2.37698111607093e-05
-3.0834137118051e-05
-2.50476306060672e-05
-1.14256266530156e-05
-1.75683443847181e-05
-7.5353625074168e-06
-2.65075498936546e-05
-9.16682334419562e-06
-1.52427295900719e-05
-3.13448418481069e-05
-1.39576537560731e-05
-1.84612338173149e-05
-3.88215373365118e-05
-2.34390801714054e-05
-3.13235329663498e-06
-2.28856033668749e-05
-1.29624258745455e-05
-1.25699880212397e-05
-2.21763713673132e-05
-2.80398641841931e-05
-3.61198638364781e-05
-2.16796116279707e-05
-2.99892909326567e-05
-7.1372370648952e-06
-1.01373733613355e-05
-9.80150772888932e-06
-1.52664329709208e-05
-2.12733998238453e-05
-2.10983396747101e-05
-3.2107094219628e-05
-3.10034407190224e-05
-2.97271471676018e-05
-2.57928239700274e-05
1.34959014479051e-06
-8.61246961101694e-06
-3.20406502667886e-05
-2.55495167439657e-05
-1.40397969001748e-05
-3.15063890304235e-05
-1.67211941195708e-05
-1.8119700051905e-05
-1.5371000919171e-05
-2.40500853747923e-05
-3.02677227835085e-05
-2.10025221660703e-05
-4.09451853478374e-05
-2.89360224075564e-05
-1.1119864972656e-05
-8.70200452663658e-06
-2.60344311159747e-05
-1.62748888022281e-05
-3.84132867539977e-05
-1.44028742968409e-05
-3.10132945984519e-05
-1.94716970666161e-05
-2.28151823113739e-05
-2.62106155780083e-05
-2.38416734416554e-05
-2.01734973034054e-05
-2.6957193369171e-05
-8.59646406628349e-06
2.69135295912398e-06
-3.62858674017799e-05
-3.92636685123174e-05
-7.94189166164105e-06
-2.17596846765608e-05
-1.82750499366342e-05
-3.3061861630486e-05
-2.06729398407116e-05
-1.16437091181553e-05
-2.23590860004993e-05
-2.25299307356057e-05
-2.9581700060523e-05
-1.45968483574846e-05
-3.31094680590838e-05
-1.36690653055466e-05
-2.55495898605833e-05
-3.57756385326939e-05
-1.53128973605555e-05
-2.37329599437839e-05
1.30901766665362e-07
-4.42001967255226e-05
-2.11601041873379e-05
-2.19892689885562e-05
-2.44199937351206e-05
-1.73553750849197e-05
-3.05259896231928e-05
2.45073903032777e-06
-1.49365810796983e-05
-2.74968042632569e-05
-3.09774910641941e-05
-3.24566017619374e-05
-1.83733798520592e-05
-9.88280720988069e-06
1.39720881171704e-05
-2.18308227257146e-05
-1.08880855501034e-05
-1.60405148716436e-05
-3.29662264474895e-05
-1.71591240630457e-05
3.86026311600285e-06
-1.68672738845896e-05
-4.10246464581404e-05
4.6632049508642e-06
-2.75475931551039e-05
-5.67687889707761e-06
-1.61135767765463e-05
-9.63505539650612e-06
-2.75810370651845e-05
-3.90862559183496e-05
-2.97514724677275e-05
-2.47404036496464e-05
-1.77773498732454e-05
-8.66446994763081e-07
-2.41643104120992e-05
-1.70717375226498e-05
-1.25520013741855e-05
-2.40666271768878e-05
-2.09450954910962e-05
-3.44760691521173e-05
-1.5554019449668e-05
-4.69225019865824e-05
-3.35210820654761e-05
-2.69977492753486e-05
-1.8313583951514e-05
-1.44310965049324e-06
-2.52141951738003e-05
-1.42307695311158e-05
-1.93419662092548e-06
-2.13302731512145e-05
-1.28316436871802e-06
-9.22745679729089e-06
-1.14420303122553e-05
-2.39837090947454e-05
-3.47070345188477e-05
-4.49891612914448e-05
-3.66549552815867e-05
-1.67727962305822e-05
-2.04960847096546e-05
-3.11667948763925e-05
-1.92286155431914e-05
-2.79537592927167e-06
-7.82319015634968e-06
-3.30877881523572e-05
-1.93813409989452e-05
-3.71743038845381e-05
-3.04702227336391e-06
-3.0339435676957e-05
-2.90991740828815e-05
-3.35096950432841e-05
-5.09677725698939e-05
-2.84107223307477e-05
-2.00658673914997e-05
-7.28485980675889e-06
-1.59847026140517e-05
-1.91569244300353e-05
-1.45187406449984e-05
-2.6691487600107e-05
-3.44191184001658e-05
-2.73489798905058e-05
-1.50911223789785e-05
-1.42570067093254e-05
-1.50148202165601e-05
-2.39020092010732e-05
-1.23490333054044e-05
-3.49181827441157e-05
-1.17661606427626e-05
-2.26021051257388e-05
-8.40502376218399e-06
9.1444145133019e-06
-1.94258594188103e-05
-1.98008131445348e-05
-7.38099951603166e-06
-3.06199280366438e-05
-4.90151131894019e-05
-1.00609184668909e-05
-3.07468566957007e-05
-2.85967356418489e-05
-1.23668327669448e-05
-2.78280364515882e-05
-1.98070257197632e-05
