# Supplementary material for: Research on computational propagation and identification of mine microseismic signals based on deep learning
Source: PLoS One. 2025 Oct 22;20(10):e0334641. doi: 10.1371/journal.pone.0334641 (PMC12543183; doi:10.1371/journal.pone.0334641)
Supplement: S2 Data — (ZIP) [file pone.0334641.s002.zip › 000100500002005.xlsx_0.txt_24.txt.txt]

-9.16197121676178e-06
-3.48644219736402e-05
-1.83584368852373e-05
-1.11565300830212e-05
-3.13911217042207e-05
-1.83741360883514e-05
-1.88738540553021e-05
-2.36566991226321e-05
-3.4014108301895e-05
-4.68156866393764e-06
-2.88999286820426e-06
-1.30122619968991e-05
-2.53951644627338e-05
-4.04038205873248e-06
-8.53081695173999e-06
4.31755604817763e-06
-9.75317163019619e-06
-7.89973903313889e-06
-2.05789505618825e-06
-2.21290121047497e-05
-3.15972205035122e-05
-1.06240477259588e-05
-5.54291607769272e-05
-1.73857336516198e-06
-2.624337903316e-05
-3.33394315343889e-05
-1.41821973440573e-05
-4.13759015096684e-05
-3.68011516366853e-05
-4.74302699160039e-06
-3.21000302389271e-05
-2.79272169005503e-05
-2.32288794158991e-05
6.07455388581473e-06
-3.62973904307526e-05
-1.27892153460526e-05
-4.53197211909181e-06
-7.90535844305816e-06
-1.41049147209363e-05
8.41672675796356e-06
-2.44687355298269e-05
-2.02731210477564e-05
-3.79114465171452e-05
-3.07682047586693e-05
-2.9881291733511e-05
-1.57509870482396e-05
-2.45150638368962e-05
-2.21196165865385e-05
-2.42142274019097e-05
-2.50249987833016e-05
-2.33367554669519e-05
-8.36257586722088e-06
-2.17030790260763e-05
-2.0094128343175e-05
-3.62802589658876e-05
-2.74895772119567e-05
-8.41635209065381e-07
-2.20577745712151e-05
-2.44268491187016e-05
-9.6983544665654e-06
-2.92002264879714e-06
-2.42416213771704e-05
-8.37795014860241e-06
-1.73036630498082e-05
-3.22915547496315e-05
-1.41867054768029e-05
-3.12149240285311e-05
-5.18869581598444e-06
-1.78019362117603e-05
-6.90931994891331e-06
-3.63979060169161e-05
-1.094510587244e-05
-1.36110009827885e-05
-9.23641774050321e-06
-1.28512929250106e-05
-8.32622667388939e-06
-1.38784393643116e-05
-2.73268863288951e-06
-2.94664004549729e-05
-1.36946598067922e-05
-9.12206785227148e-06
-2.3525589438255e-05
-2.74437963138138e-05
-2.20555289627084e-05
-2.57098413550175e-05
-1.24718460087786e-05
-6.00636039162288e-06
-4.02122811374591e-05
-6.36678709631837e-07
-1.97828237477415e-05
-2.08430868829894e-05
-1.33415877040838e-05
-8.02968549034748e-06
-2.29770053390413e-05
-6.13522396417392e-06
3.47780033494063e-06
-3.10236884344116e-05
-2.7918750270873e-05
-3.12983313268797e-05
-3.65198871011047e-06
2.81345858751015e-06
-4.33651698374363e-05
-2.34762747819217e-05
-3.28718846881e-05
-1.30042169355346e-06
-9.85001677726165e-06
-1.58243694505318e-07
-2.80888976448084e-05
-1.93693956123216e-05
-1.67337997271864e-05
-4.11721912710179e-05
-3.69237443901207e-05
-8.92549964755376e-06
-2.70730898119219e-06
-2.51347394912249e-05
-2.33213795751117e-05
-1.02742264190714e-05
-1.4841833560018e-05
-2.92890915927967e-05
-1.7150899476855e-05
-1.26280463821557e-05
-2.33338044161644e-05
-1.91194904481244e-05
-1.31158644230088e-05
-8.27264063364063e-06
-2.50729109851195e-05
-2.64899455538153e-05
-2.11903250738232e-05
-2.98234068605213e-05
-3.81472474507063e-05
-1.7867834479094e-05
-3.56394277799293e-05
-1.14044209969644e-05
-1.47554327022448e-05
-1.65203440314473e-05
-6.98692551299157e-06
-2.89843888596054e-05
-3.14089859871593e-06
-1.13258971050996e-05
-1.31753021095445e-05
-2.01405940797247e-05
-2.89003623438398e-05
-3.75155451206382e-05
-3.47321065286738e-05
-1.9509765383809e-05
1.17041610721259e-06
7.53320847617427e-07
-1.48608746611244e-05
1.85799254674495e-06
-1.4233710525608e-05
-9.16071910571352e-06
-3.4552653694186e-05
-4.10793286649605e-05
-2.46548599245743e-05
-2.29124301828371e-05
3.31187477703093e-06
-2.24399483050438e-05
2.72605782549972e-06
-2.15208119295885e-05
-2.3833492984048e-05
-2.30992101021535e-05
-2.85266143164144e-05
-1.59383900139772e-05
-3.87152267987526e-05
-1.71842755331224e-05
-1.67579013864963e-05
-2.64025883974294e-05
-2.16629960356353e-05
-1.94688289123703e-05
-7.63555347942667e-06
-2.00710857154217e-05
-2.30487137859682e-05
-1.07510323339706e-05
-1.90892664256265e-05
-1.67163039734855e-05
-2.07562846251686e-05
-2.98703902349238e-05
-2.73406887530072e-05
-2.72919260417346e-05
-2.75916513703785e-05
-2.01783339584273e-05
-1.69289253973899e-05
-1.8803253672243e-05
-3.71513385154991e-05
-2.66112113527401e-05
-9.33292839138428e-06
-1.60449515228898e-05
-1.19502701235047e-05
-1.10823316018514e-05
-3.01505236729896e-05
-2.51372138320995e-05
-1.4605276714578e-05
-3.95609378432431e-05
-6.21190725600234e-06
-2.80812631964876e-05
-2.55868201505892e-05
2.05101077989444e-06
-1.37662348286642e-05
-2.84979250816665e-05
-9.18855176686162e-06
-2.98190206729061e-05
-3.32026743990264e-05
-1.74365871165922e-05
-1.5615997288518e-05
-4.2109614382509e-05
-2.38967438760218e-05
-4.95066159687369e-06
-1.73925288755443e-05
-1.6440134523528e-05
-2.25627042220612e-05
-3.36010264043793e-05
-6.48112318918388e-06
-2.04817151904709e-05
-1.24566057952203e-05
-1.59804463320918e-05
-1.27792773801439e-05
-2.15136650334076e-05
-3.03257020262155e-05
-1.23265666281072e-05
-3.17201830214388e-05
-1.49030882315848e-06
-1.78121845710746e-05
-2.7277191794226e-05
-7.20696087010221e-06
-2.70993515505407e-05
-2.27131120676895e-05
-1.76875382329107e-05
-1.8666267158351e-05
-2.19824779400169e-05
-3.64083288336966e-06
-3.6070430708789e-05
-4.46569209051282e-06
-3.72666948481157e-05
-2.36689711259895e-05
-4.28811371209539e-05
-1.29691267115115e-05
-2.06230577861874e-05
-1.26739888659559e-05
-7.88162151986326e-06
-2.85353780702115e-05
-2.82532614123866e-05
-6.04725876259943e-06
-1.34101695782344e-05
-2.23801402677464e-05
-2.6748658309351e-05
-2.82132249538856e-05
-2.80181587265751e-05
-1.8159233075056e-05
-1.89423641436052e-05
-3.69474487668984e-05
-1.90943789244327e-05
-8.64102255070295e-06
-2.99649213193338e-05
-3.64215263940054e-05
-2.82360453326331e-05
-2.69989371864202e-05
-2.90715541728696e-05
-2.16285794998254e-05
-2.64698466491545e-05
-1.82857641295343e-05
-3.7817117648409e-05
-7.4259282451133e-06
-3.6806859921719e-05
-2.54476260183042e-05
-3.169349770966e-05
-2.12046420519694e-06
-6.10617467026295e-06
-1.54678101523744e-05
-2.40794467279542e-05
-1.46113185846829e-05
-8.89438741542906e-06
-3.34399049295846e-05
-3.17967509295384e-05
-1.39506574717581e-05
-4.04339714226997e-05
-1.27996099676053e-05
-2.49024920795732e-05
-1.56419780082867e-05
-1.4046729780269e-05
-4.3670086046248e-05
-2.25955731964582e-05
-4.1252266354448e-05
-2.39898934780972e-05
-1.99615283208863e-05
-1.69921744599132e-05
-1.24083060434606e-05
6.48689023978811e-07
-3.30125785322354e-05
-2.59817871823352e-05
-3.5444440910797e-06
6.63212900833482e-06
-3.09322121609606e-05
9.608095273622e-06
6.62360498359254e-06
-2.17048884198933e-05
-2.59990483747092e-05
-3.24294759230798e-05
-2.38741672619321e-05
-1.62517014391342e-05
-3.07121190861768e-05
-1.59794597363507e-05
8.06047000342889e-06
-1.03972699384134e-05
-2.73801261492138e-05
-1.21101227786311e-05
-3.19465399497122e-05
-3.2158006078211e-05
-7.08791363639306e-06
-7.19568587592142e-06
-4.32843613803082e-05
-2.2147481180656e-05
-2.45462149534912e-05
-3.20438272429479e-05
-3.49129132299022e-05
-1.96561334812507e-05
-4.18656848602634e-06
-1.46267120756278e-05
-2.88189962441879e-05
-1.22210442679035e-05
-1.4170574125161e-05
-1.58298014961564e-05
-2.27308957044368e-05
-1.91990302867653e-05
-4.76528727822177e-06
-1.86859222636714e-05
-2.6313326579242e-05
-2.62248038004126e-05
-1.87725334624612e-05
2.16593939096622e-06
-5.13218515875657e-05
-4.19489213838196e-05
-1.720747477321e-05
-8.87604797654109e-06
-2.70032586934984e-05
-2.90266049713346e-05
-3.41508243869607e-05
-3.5205304717414e-05
-7.32352610777195e-06
-1.89876920632655e-05
-2.89327358362594e-05
-1.54178695683828e-05
-7.16360638419029e-06
-4.48114769865016e-06
-3.21942032077797e-05
-1.48367906276548e-05
-1.36969046797607e-05
-2.12479547629504e-05
-1.56748668583638e-05
-3.75116756320646e-05
-2.88668968281253e-05
-2.17415413881168e-05
-3.66521454768462e-05
-3.63783056064914e-05
-2.71872793452107e-05
-4.53707689017492e-06
-3.50696061964397e-05
-1.73652168050888e-05
-9.34274006299003e-06
-2.07275645510967e-05
-3.766737268217e-05
-4.13327029819363e-06
-2.51200507354645e-05
-8.99043322789085e-06
6.12120028525693e-06
-3.19079289122112e-05
-2.99636733865764e-05
-6.75231849084199e-06
-8.49322000589841e-06
-2.29838220521151e-05
-2.02184696659093e-05
-3.16311898643946e-05
-1.75793868478569e-05
-2.72298575002365e-05
-2.03319774304608e-05
-2.33105189146972e-05
-1.66683216080087e-05
-3.18650382178966e-05
-1.99045347533877e-05
-1.62973155247424e-05
-2.53651658956768e-05
-1.02450782234394e-05
-1.13570052805115e-05
-2.31861712120716e-05
-3.65834552861282e-05
-3.76218161874968e-05
-2.67981328346499e-05
-7.97873228531491e-06
-1.15322475230926e-05
-3.06576052795993e-05
-2.26712052894446e-05
-1.85680701920651e-05
-2.54528523286702e-05
-3.26212083416748e-05
-3.95284685246332e-05
-1.95492954139293e-05
-3.12039641073303e-05
-1.67248179318229e-05
-2.7022390781861e-05
-1.11491598455211e-05
-2.09459308764483e-05
3.63242941781703e-06
-4.77885864832048e-05
-2.93190356479707e-05
-4.27207139915543e-06
-2.66043225900025e-05
-3.32534756854953e-05
-3.79026775579005e-05
-1.2506799160961e-05
-1.52080833631735e-05
-2.66408250147501e-05
-4.42017784420357e-07
-2.31564083018143e-05
-2.50073434695246e-05
-2.15779589989855e-05
-2.18867408794494e-05
-4.42542564454089e-05
-1.75305355752209e-05
-2.72539730535281e-05
-2.59457120043635e-05
-1.88495787566493e-05
-1.13486009778087e-05
-1.89423159176861e-05
-1.71471856398377e-05
3.26146891500005e-06
-2.73129891462116e-05
-1.15353003342572e-05
-1.11635644106356e-05
-4.14456178666298e-06
-1.80405066029351e-05
-2.47837908724227e-05
-9.42524677691506e-06
-4.09605578811625e-06
-2.47919692752883e-05
5.07522824575345e-06
2.56294051469437e-06
-1.98241496392555e-05
-1.09283604079655e-05
-1.63970214426386e-05
-2.19505640998947e-05
-2.42659476638199e-05
-1.78959979653586e-05
-2.87639793167833e-05
-1.3426571994135e-07
-1.18934064525605e-05
-1.2245377477061e-05
-3.03906714444009e-05
-1.73318783566965e-05
-6.49676738517232e-06
-8.23970166116228e-06
-5.8435991369567e-05
-2.14594329929081e-05
-2.00510113807914e-05
-3.49241976281399e-05
-1.36955308614666e-05
-1.79320781551495e-05
-1.07263991439368e-05
-1.26301978798208e-05
1.31326984256179e-05
-3.48665848074024e-05
-2.45735188582724e-05
-2.54243316118394e-05
-1.36264114399563e-05
-4.19822480389316e-05
-2.60798317141705e-05
-2.73044389292236e-05
-1.57186450557971e-05
-2.76092596642401e-05
-1.26302225151808e-05
-2.01350239832919e-05
-5.77479862653286e-06
-4.86112663399835e-05
-2.75338097719514e-05
-1.40397278651406e-05
-2.91189227234745e-05
-3.53206238481975e-05
-3.58182251245834e-05
-1.20333839159566e-05
-6.85332191775462e-06
-7.35745648179307e-06
-3.10661725815827e-05
-1.71243251443016e-05
-3.52786526180849e-05
-1.53941133022015e-05
-3.46871956363238e-05
-1.79955054297704e-06
-2.33370092448624e-05
-2.53003739071496e-05
-1.03268078283866e-05
-1.26411376375957e-05
-2.01144639328327e-05
-6.90257038964853e-06
-3.69599222529183e-05
-1.88179602014299e-05
-2.94619870723554e-05
-5.50931548160332e-05
-2.57544848856485e-05
-1.21653951722249e-06
-4.07641976776079e-05
6.98539049816447e-09
-2.30611995833836e-05
-1.94891746371303e-05
-2.66307889659111e-05
-1.11652029099268e-06
-1.29195032720131e-05
-1.94081500131406e-05
5.15848089882501e-06
-1.96050111210382e-05
-3.78267144029163e-05
-1.2043361901199e-05
-2.08436923496765e-05
-8.233858623315e-06
-2.09407161752274e-05
-5.25542606519801e-06
-1.81236437456174e-05
-5.55100621094527e-06
-1.25575072161705e-05
-2.09448481822666e-05
-2.36176443855543e-05
-1.65377909323221e-05
-1.97866394064342e-05
-1.02856898931066e-05
-1.72295455725245e-05
5.15194358675734e-06
-1.38405828128244e-05
-2.71892521475446e-05
-2.47134119079971e-05
-3.51201376003654e-05
-2.86925487612885e-05
-1.83579340766597e-05
-2.24259097701705e-05
-3.43520212865342e-05
-2.84429502460437e-05
-6.51698888732078e-06
-3.79372816492208e-05
-9.75828651777306e-06
-7.36161957588176e-06
-1.24580546137932e-05
-2.98055095506755e-05
-3.31959407018585e-05
-1.84100307208911e-05
-1.43528644371989e-05
-2.26460740363587e-05
-2.59323308574646e-05
-2.72579750959536e-05
-3.59689348646018e-05
-1.77320825662665e-05
-3.77696737628664e-05
-1.41386534349927e-05
-2.26208826803569e-05
-2.09204044013406e-07
-1.89612096088521e-05
-2.65864649994369e-05
-4.29879344853976e-05
-3.86738048388134e-05
3.71980552648082e-06
-1.87183640397214e-05
-1.80491006528481e-05
-2.46650350650763e-05
-3.55080303457123e-05
-2.36870624712719e-06
-1.30219773173585e-05
-4.55729473510422e-05
-1.30324926801408e-05
-2.93231731880251e-05
-6.25102487830018e-06
-5.5503959139062e-06
-4.27321756525947e-06
-6.67679295111075e-06
-2.70888939630745e-05
-1.7039401013914e-05
-2.43959676545326e-05
-2.63336596238049e-05
6.22100527537762e-06
-1.84809217579571e-05
-1.2257536695813e-05
-1.6185530773861e-05
-1.77507995404577e-05
-5.13717766507952e-05
-1.91888506021843e-05
-2.20028670895544e-05
-1.82154792616799e-05
-3.69082264951082e-05
-5.20886124761838e-06
-2.85262747358037e-05
-2.85422541839819e-05
-2.58438085963089e-05
-4.34324748886613e-05
-2.43954072256111e-05
-1.75004004029872e-05
-1.39755380704686e-05
-6.44722333888676e-07
1.24099680587233e-06
-2.29132155306295e-05
-2.72452253911009e-05
-3.05254323872522e-05
-3.59091863916636e-05
-7.98328884799288e-06
-3.43475327596802e-05
-4.29870783766113e-05
-2.54626644814764e-05
-1.92598753666335e-05
-2.24822643859568e-05
-1.3602591465891e-05
-1.04188438551331e-06
-2.93854823649761e-05
-3.00444936228402e-05
-2.85115705627419e-05
-2.21488276732659e-05
-1.22134223076359e-05
-1.91183196821132e-05
-3.47416434433335e-05
-2.57621249228124e-05
-2.3759469614972e-05
-2.71450647765132e-05
-3.14605804767718e-05
-1.41743365988743e-05
-1.42342999184612e-05
-2.53601292746005e-05
-3.45232471438099e-05
-1.20012146187559e-05
-3.96844201928963e-05
-2.54288245253998e-05
-3.049556138088e-05
-3.1070790362652e-05
-3.06283717819515e-06
-3.54903041738412e-05
-1.86086971037882e-05
-4.14141898949661e-05
-1.47985900094344e-05
-2.47385213936684e-05
-5.59481947936882e-06
-4.27077083741262e-06
-3.74322541366663e-05
-2.08799828068368e-05
-3.32937398794625e-05
-1.63645242238351e-05
2.61271078051874e-06
-2.74418375288569e-05
-1.46336941515452e-05
-2.09274081020963e-05
-3.00023267431136e-05
5.54622032962148e-07
-2.72287356489026e-05
-2.74452672025509e-05
-2.90898437196948e-05
-4.31544687124564e-05
-2.6536942828497e-05
-2.03132951206687e-06
-2.02134285567483e-05
-4.79699974420787e-05
-2.26497549752e-05
-2.97708604366448e-05
-1.10718200086644e-05
-1.69179655040813e-05
-1.49715328718986e-05
-2.70819603867112e-05
-1.76176135772e-05
5.05147566385067e-06
-2.44244506690848e-05
3.31912439708019e-06
-1.29542396320312e-05
-2.05559220891817e-05
-2.57571321252237e-05
-1.70726360030229e-05
-5.33134843842272e-06
-6.05996611391731e-06
-3.23004867040756e-05
-1.70436878054997e-05
-9.78195987876652e-06
-3.07364886682954e-05
-1.48249779032633e-05
-1.53563090623864e-05
-1.04969519051476e-05
-2.06996077755218e-05
-1.46498379698638e-05
-9.92300616780509e-06
-2.27786194802828e-05
-3.00762385729283e-05
-1.3553546517568e-05
-1.78275431098842e-05
-4.92995123325731e-05
-4.89093223063673e-06
-2.21865819569097e-05
-2.99806358767741e-05
-3.19435751458642e-05
-2.46707869709736e-05
-5.24161149599444e-06
-3.25459985104387e-05
-1.04469410131612e-05
-2.95198700964352e-05
-2.68535523359231e-05
-1.73558799183525e-05
-1.49520024190552e-05
-2.30891374991996e-05
-2.17529871555431e-05
-7.68944879695763e-06
-2.30373343614474e-05
-2.80815188940846e-05
5.38884168898039e-06
-1.47453728316233e-05
-2.2504847077711e-05
-9.72432249225785e-06
-1.89022973473781e-05
-3.35431973994729e-05
-1.34271892894613e-05
-3.60910274272795e-06
-1.88445047461718e-05
-9.70564730219894e-06
-3.63663507915584e-05
7.85885946272589e-06
-3.57755121277439e-05
-2.29073108575114e-05
-1.73061592045139e-05
-2.71077741076643e-05
-3.74151118717166e-05
-3.95625654817442e-06
-3.18423623084925e-05
-1.41756449091428e-05
-2.98149559462392e-05
-6.90272527709346e-06
-4.19019298323141e-05
-2.86282600671282e-05
-1.68616913010943e-05
-4.11227365271721e-05
-1.55071850684742e-05
-2.31851545425789e-05
-1.43760872764685e-05
-1.9603751118356e-05
-5.30210874447578e-06
-1.00404213016223e-05
-2.62282913159124e-05
-2.50112609478223e-05
-7.85966174710496e-06
-1.74743975701425e-05
-9.25287998520945e-06
-1.55177938038186e-05
-9.69077826994773e-06
-1.2564643845537e-05
-2.98921697903063e-06
-2.80712325147522e-05
8.97135506611131e-06
-1.16286823683642e-05
-9.98759346538629e-06
-6.84031559684029e-06
-1.86938097992461e-05
-7.09340254727097e-06
1.44269161766678e-05
-2.72229885164506e-05
-8.08934853034981e-06
-1.59980430814684e-05
-1.04814400228529e-05
-1.82592194546707e-05
-1.93354829732573e-05
-2.34116186429083e-05
-8.63918020038323e-06
-1.05638174724788e-05
-1.65688125231091e-05
-1.82457135978304e-05
-2.52688264989319e-05
3.77421015117696e-06
-1.99383353148357e-05
-1.56190949132811e-05
-1.00099168283472e-05
-3.79361401912352e-05
-2.41766228128031e-05
-1.31393510835488e-05
-1.72460297680989e-05
-4.95816707330886e-06
1.10162793149945e-05
-2.13148903217393e-05
-2.1681965921937e-05
-1.42373696417217e-05
-1.54678345724131e-05
-2.20146323944555e-05
-2.28792143901525e-05
-2.29052170773623e-05
-2.63480449791172e-05
-1.33792228542649e-05
-1.01301308656778e-05
-4.52223076778818e-05
-3.60553384747745e-05
-2.25146529383217e-05
-7.43232164123818e-06
-3.20025364831262e-05
-2.06630558177568e-05
-1.62860299123697e-05
-2.5420803727678e-05
-2.52226453136897e-05
-3.98998090483806e-05
-2.61230560716734e-05
-3.45136918289553e-05
-2.50833465137277e-05
-1.75698539456824e-05
-1.41924663812942e-05
-1.00470039968956e-05
-2.91710555341715e-05
-1.90855758063193e-05
2.57479223736274e-06
-1.16914688502456e-05
-2.65113370052487e-05
-3.88102094271108e-05
-1.9563835572532e-05
-4.6695749203217e-06
-2.00872718725813e-05
-1.98117832676788e-05
-3.44949057068979e-05
-2.72836012709036e-05
-3.51539022293162e-05
-5.19037343870302e-05
-3.86457180493111e-06
-1.02323259965867e-05
1.84508569948503e-06
2.73002127543237e-06
-2.27570988170897e-05
-3.82332886208035e-05
-1.99915945448155e-05
-1.3125032393363e-05
-2.39580291091651e-05
-2.15541646479257e-05
2.24683479887959e-05
-1.02130273028727e-06
-1.21067522787324e-06
-1.85870783007158e-05
-2.48092561875186e-05
-1.35727521415114e-05
-1.11132486361999e-05
-5.59041904938118e-06
-2.15536172360891e-05
-1.6724937621485e-05
-3.47442248849169e-05
-1.63863622805907e-05
-9.63417929276975e-06
-3.00181989690883e-05
4.77554502760512e-07
-9.46115812014055e-06
-7.01159485359432e-06
-2.75662491871853e-05
-2.28911724890601e-05
-5.07615545356029e-06
-2.16076756266485e-05
-3.07516859405644e-05
-3.80535287706658e-05
-2.65711389487774e-05
-1.58893793919461e-05
-2.47118562078713e-05
-1.31996945152195e-05
1.11612800127487e-05
-1.88508421929587e-05
-2.67906673136575e-05
-7.64924746228584e-06
-5.61360823950879e-05
-2.24224449348219e-05
4.06860518410437e-06
-1.48509916487116e-05
-3.28268758367897e-05
-4.32237977201539e-06
-2.57940309907506e-05
-2.70707633519557e-05
-3.36969431987732e-05
-3.26705400159335e-06
-3.03069501844691e-05
-1.04260193637291e-05
-4.04825546069202e-05
-1.24769148444591e-05
-1.72635128940419e-05
-2.77380774549585e-05
-1.24385986141132e-06
-1.80840376356875e-06
-3.05342847060028e-05
-3.30980283301558e-05
-8.99629468302579e-06
-3.76109520789009e-05
-6.89475384035767e-06
-1.33165713153634e-05
-2.90755644892275e-05
-1.51457294792803e-05
-2.85087066961426e-05
-3.72214944165059e-05
-5.90272766802473e-06
-2.00412767350373e-05
-2.11423941896546e-05
-2.84161792459104e-05
-2.12225973449372e-05
-1.49810870002011e-05
-2.60661085212723e-05
-2.60873378338051e-05
-2.03241315638467e-05
-1.70132707761065e-05
-3.82942145929449e-05
-2.825524817277e-05
-3.4836580509054e-05
-8.36175339880697e-06
-1.63038205286896e-05
-2.3727311370026e-05
-3.17398619075823e-05
-6.0735508403194e-06
-2.75832144868985e-06
-4.98634616941246e-06
-2.59978548179146e-06
-3.03747459609148e-05
-2.2431831165328e-05
-2.26851529875454e-05
-1.87821828578125e-05
-3.8198129955347e-05
-1.71619257931914e-05
-1.81791507984471e-05
-2.98445902752494e-05
-2.3427384234641e-05
-1.74292749454169e-05
-3.12648928529099e-05
-1.3456165154602e-05
-2.94857275835691e-05
-2.71155096199757e-05
-2.56802394515625e-05
-1.57410843661584e-06
-4.13006606431885e-05
-1.69857681888494e-05
-2.79730214111622e-05
-1.83261249114454e-06
-4.83532108378108e-05
-1.13489049915443e-05
-1.57260353783548e-05
-3.88335580002979e-06
-1.5667961459824e-05
-3.2801302755761e-05
-3.08639172497428e-05
-1.03784792760991e-05
-3.73094936945049e-05
-2.42989527368196e-05
-1.73203731944079e-05
-2.53984497025888e-05
-2.31738880622242e-05
-2.58117892089888e-05
-3.45342448300902e-05
-2.49685689515925e-05
-2.64981709028051e-05
-2.9231764671767e-05
-1.66367011513714e-05
-1.88743998675735e-05
-1.66609161114864e-06
-1.94988412343931e-05
-7.92128066019424e-06
1.34789454804278e-05
-3.55387734446204e-05
-2.08447253905363e-05
-1.39765387147855e-05
-2.34194502832589e-05
-6.71428293967983e-06
-2.20876876386159e-05
-1.80636175521612e-05
-4.30348657745793e-06
-1.87649624395413e-05
-3.72688229865222e-05
-1.28177338932624e-05
-2.5913438876153e-05
-2.44156061206969e-05
-3.78673148983173e-05
-3.2535899082629e-06
-1.95174764603342e-05
3.17262934717066e-06
-2.63772438172089e-05
-2.46071538640324e-05
-9.85817565278664e-06
-2.93611836373276e-05
-2.0821111650586e-05
-1.11517733381383e-05
-2.22848976265087e-05
-1.52876000584245e-05
-8.87357004891596e-06
-4.45555550014135e-05
-1.89740902169731e-05
-1.47219968770804e-05
-1.42719938665674e-05
-1.70376047066878e-05
-2.86343712684644e-05
-1.93124692753505e-05
-1.76457533996322e-05
-4.53172722029414e-06
-2.31326416189549e-05
-2.92658032216503e-05
-2.35684257145745e-05
-2.86234060382716e-05
-2.55917962415731e-05
6.84451874751273e-06
-7.67660988163874e-06
-1.53260160842433e-06
-1.71365051557966e-05
-1.74213197803584e-05
-1.34723822141013e-05
-2.37125327055308e-05
-3.34484866369449e-05
-1.36085933956336e-05
-1.02985328717844e-06
-3.54765641909287e-05
-2.58828100893222e-05
-3.47961888562674e-06
-3.1140433813209e-05
-1.39564002241147e-05
-3.71027694211468e-05
-1.7852634430694e-05
-5.17618400070435e-05
-2.2065236302459e-05
-8.43649298254317e-06
-3.62161813684875e-05
-3.15038026964024e-05
-1.07384345342691e-05
-3.10111013972367e-05
-8.24245486018348e-06
-6.31300061886068e-05
-1.27214449862287e-05
-2.84772874122268e-05
-1.85656433508415e-05
-1.22383282283991e-05
-1.41031442900368e-05
-2.14917325713087e-05
-1.04255634105263e-05
-2.75735012578497e-05
-3.21478565763916e-05
-1.51425218177564e-05
-2.26738403662118e-05
-4.05482076642819e-05
-4.97357297749342e-06
-1.87247172933202e-05
-2.56378522812655e-05
-3.48159777115243e-05
-3.89717671958942e-05
9.33413387431544e-06
-4.0835636371621e-05
-1.79762804701813e-05
-1.48123111051636e-05
-5.67237507915498e-06
-1.39790350570921e-05
-2.40563515264369e-05
-1.30416619772138e-05
-1.80338142515723e-05
-8.81830223381625e-06
-4.83198107222209e-05
-1.81285611966886e-05
-1.87138233708098e-05
-1.75801856456406e-05
-1.13158666635149e-06
-1.39454977902013e-05
-1.56914830390995e-05
-2.53215431513471e-05
-1.27863921935805e-05
-3.59612476616027e-05
-1.24453233559208e-05
-1.86848410924257e-05
-2.13065735535491e-05
-3.02774561505413e-05
-7.04049953824573e-06
-2.31680539738884e-05
-2.8612450894338e-05
-7.79886871329799e-06
-2.98417842347846e-05
-8.79621299821103e-06
-1.20545186529541e-05
-2.28948256072335e-05
-3.25963481541683e-06
-2.51412140908508e-05
-8.22527646104725e-06
-3.70382888200019e-05
-2.53139256313008e-06
-3.31576317702713e-05
-1.04871243395883e-05
-1.6958596332458e-05
-6.72429498051635e-06
-2.06441163406734e-05
-1.57299300352408e-05
-1.14686172077741e-05
-9.85907631656474e-06
-1.41294526170107e-05
-2.10447634790834e-05
-2.12628489599983e-05
3.31659752473515e-06
-1.44596934043483e-06
-2.99700227923005e-05
-1.6525603456949e-05
-2.11198116154549e-05
-1.68758490782712e-05
-2.1110332993218e-05
-2.21268892212239e-05
-4.10988953420387e-05
-3.83781638915894e-05
-3.18451929665239e-05
-6.4760455715091e-06
3.38332592786665e-06
-2.98218828453938e-05
-2.85823164610556e-06
-1.10051075355944e-05
-3.75403059492679e-05
9.39160400028192e-07
-1.02405364767294e-05
-2.9898395110254e-05
-4.91124924078645e-06
-1.00921380440278e-05
-9.12424121089138e-06
-2.29625199995559e-05
-1.53441294880877e-05
-9.95095975582688e-06
1.51107932733616e-05
-2.13433418392454e-05
-1.07052593748212e-05
-2.99271023528752e-05
-3.46575808398972e-05
-1.15436888902919e-05
-1.86634107597723e-05
-4.15772077790838e-06
-2.0088890668733e-05
-2.08168179768792e-05
-2.06591251560617e-05
-2.76774721941769e-05
-1.61920513818374e-05
-1.56717067114945e-05
-5.22923593339056e-05
-1.76624506205431e-05
-3.78070726929862e-06
-1.87954984511761e-05
2.72940913312492e-06
-1.6945730555225e-05
-4.03201436883544e-05
-1.83408780294278e-05
-9.91125325329563e-06
-2.58416803225855e-05
-1.50070472981417e-05
-3.82255562945967e-05
2.43487997493924e-06
-1.32245421265412e-05
-4.29019471307544e-05
-2.86529659666678e-05
-4.15507796982615e-05
-9.79489116124918e-06
-3.8767087435993e-05
-1.99495156772926e-05
-1.67845906289952e-05
-1.78075223971002e-05
-3.92031201120135e-05
-2.99620547353097e-05
-4.69601902820354e-05
-6.97597734872357e-06
-1.47959447892102e-05
-1.12141681724309e-05
-8.43452989105417e-06
-2.19732409989027e-05
-1.21630873391036e-05
-6.44510542560596e-06
-8.58273877725051e-06
-2.24230158089497e-05
-1.65839045097654e-05
-3.27704421996439e-06
-4.1331806387612e-05
-1.18773288366268e-05
-1.89576108857576e-05
-2.6916395562505e-05
-1.07574318161342e-05
-2.60012981400538e-05
-2.67112724747199e-05
-3.88069566958377e-05
-3.44057002927911e-05
-2.10314618715227e-05
-2.10838323769414e-05
-1.27012469269588e-05
-1.00042102776932e-05
-1.65305999451044e-05
-3.46286625697718e-05
-3.33345334216182e-05
-7.21569038304431e-06
-1.64703470214936e-05
-2.36862235017799e-05
-4.2431976683704e-05
-2.2301735548118e-05
-3.3391855376534e-05
-2.2043546098691e-05
-1.2727224195754e-05
-2.67236671426884e-05
-2.80035585026491e-05
-4.36452948999987e-05
-6.23118007553597e-06
-1.37041570006596e-05
-1.59460191605506e-05
-1.07304526978077e-05
-1.74848229542242e-05
-5.61566526889297e-06
-2.22489128481854e-05
-1.30392252826403e-05
-3.18405143853687e-05
-1.41255794177309e-05
-3.23937809360483e-05
-1.19081625405713e-05
-1.5724472399144e-05
-1.66616651852687e-06
-9.14538981762404e-06
-2.81917603050877e-05
-1.12975491294736e-05
-3.73180170233042e-05
-2.5410136519464e-05
-2.6591242025519e-05
-3.02894366704476e-05
-2.58266146146033e-05
-2.64404105101117e-05
-3.6676964623137e-05
-2.81812417671241e-06
-2.0689456768764e-05
-3.17743003458105e-05
-3.80602438061579e-05
-2.66213850928336e-05
-3.00476616256773e-05
-1.19200460568066e-05
-2.75885068927974e-05
-1.80595331117097e-05
-1.93060127190385e-05
-2.28062843959427e-06
-2.10413721184356e-05
-5.32741197603351e-06
-8.92015939225342e-06
-3.75943779851192e-06
4.8613852887644e-06
-2.41507825438251e-05
-1.64964378197181e-05
-2.63404819457312e-05
-3.5161475883765e-05
-1.37124775369439e-05
-1.80951053202899e-05
-7.70312451161833e-06
-1.86186787220298e-05
-3.20052770000955e-06
1.16160900069296e-05
3.42660133289146e-06
-2.11615008139843e-05
-3.16302112356026e-05
-1.86416825131501e-05
-2.09481278835773e-05
-5.0069394762542e-05
-2.20776343298728e-05
-2.83130286721743e-06
-1.46239607427514e-05
-2.32678690490021e-05
-2.89119139760247e-05
-2.90047190575584e-05
-1.14192600312997e-06
-2.55802118268422e-05
-1.39818901155033e-05
-1.99961024832269e-05
-7.97013841268e-06
-6.45838309721797e-06
-3.47538401043444e-05
-3.04658124835381e-06
-5.35271514873907e-06
-1.12520903077342e-05
-2.23397641051444e-05
-2.43902764484508e-05
-2.40580958330616e-05
-1.25892317256795e-05
-3.73733705512883e-05
-4.57128462580381e-05
-3.71065419057007e-05
-3.05766060558486e-05
-1.82217302342952e-05
-6.08772208784237e-05
-2.0435994848255e-05
-3.22967156755686e-05
-1.60892145352414e-05
-1.4421268265806e-05
-1.99092190767044e-05
-2.08633282978711e-05
-2.97333667170191e-05
-1.56419254092577e-05
-3.99808964916303e-05
-3.28365654146711e-05
-3.28734876495342e-05
-2.07326845111595e-05
-2.48996272381655e-05
-2.3178561798338e-05
-1.12028582407776e-05
5.673513986662e-06
-1.8696403299504e-05
-1.29577288851034e-05
-1.39411119529216e-05
-2.91239347067051e-05
-2.0447022707225e-06
-4.56603959264718e-06
-7.19674580209491e-06
-3.87642202612734e-05
-2.43912481080624e-05
-3.64704966172974e-05
-1.84129063107385e-05
-2.06731867996017e-05
-3.25129832234977e-05
-1.29050798977703e-05
-1.73726210921283e-05
-2.40935872697008e-07
-1.84612896618294e-05
-1.35059321465992e-05
-2.4320202448267e-05
-1.2734161188407e-05
-2.57009131529935e-05
-2.10429267619687e-05
-2.29080015829178e-05
-2.06796212935815e-05
-1.62912699335131e-05
-1.9897752495201e-05
-4.78167236450242e-05
-2.8764978393905e-05
2.16354749305455e-06
-2.13232189191096e-05
-2.77145752122934e-05
-2.777507325305e-05
-3.39195248586073e-05
-3.50679674914541e-05
-2.69916773093448e-05
1.4178681300775e-05
-1.2895851063874e-05
2.75065595485379e-06
-2.34855244127136e-05
-1.97525217486637e-05
-3.29161195982417e-05
-3.09392745945855e-05
-3.65666894610756e-05
-2.46137623420287e-05
-3.96794091297438e-05
-1.42628223632906e-05
-4.82521804370389e-05
-2.33667774754013e-05
-1.27513772617879e-05
-2.61081583445937e-05
-1.23715623424128e-05
-1.91995270633331e-05
-3.0402213440373e-06
-2.75078772019161e-05
-3.2035236432504e-05
-2.36472581687897e-05
-5.2697906548607e-05
-2.99787843282487e-05
-3.46354925795108e-05
-6.71945082787858e-06
-3.30090551900252e-05
-2.17658026145264e-05
-4.27751837377762e-05
-1.69922226107975e-05
-2.54143155391303e-05
-1.59370391814068e-05
-3.19191462953432e-05
5.234570665517e-06
-2.5295922742837e-05
-3.37658989145909e-05
-7.69223347667939e-06
-4.11474878758538e-05
-5.25272918639071e-05
-3.20565010854186e-05
-3.4785152946618e-05
-3.97473896536876e-05
-2.16295595925794e-05
-7.32059646272398e-06
-3.43982540558177e-05
-2.57233156993304e-05
8.99921948134612e-07
-1.36451905595173e-05
-2.78464908299924e-05
-2.9518671668524e-05
-1.08762477827643e-05
-1.4581478163949e-05
-4.64214507933276e-05
-2.07293145981418e-05
-1.2395556005657e-05
-1.54753106103017e-05
-1.64079903027138e-05
-3.68349254592387e-05
-2.20998483736045e-05
-7.58361039497879e-06
-1.83506998260063e-05
-2.54415433138981e-05
-1.64776965988475e-05
-2.08632361228036e-05
-4.21943376935049e-05
-2.08142503007216e-05
-3.33956851692487e-05
-3.15962999975711e-05
-2.91501535683314e-05
-2.08920339951137e-05
-2.83526143772872e-05
-9.70002376641883e-06
-1.08954332158115e-05
-1.33870870293343e-05
-1.47327483083121e-05
-1.51978877355158e-05
-1.83407912907199e-05
-2.99535842578722e-05
-2.05837419177263e-05
-2.51716082774126e-05
-2.13264755402562e-05
-1.54033123763596e-05
-2.32234612897538e-05
-1.45990688929712e-05
-3.99089251199201e-05
-2.07379475494028e-05
-3.14585241691696e-05
-3.04246422616466e-05
-3.81806052171275e-05
-2.54666912583052e-05
-1.64316858471212e-05
-1.31210294078554e-05
-1.98592455286865e-05
-1.76399584037505e-05
-1.97974390657489e-05
-3.73785817556216e-06
-4.10066622066306e-05
-1.99211152105354e-05
-1.70796747716738e-05
-1.63434805163001e-05
-1.96369714724168e-05
-1.62864954186601e-05
-9.82881217440774e-06
-3.05824804398908e-05
-2.48319358032028e-05
-3.35507553162816e-05
-2.60564510021417e-05
-6.14326619176253e-06
-1.78029582470671e-05
-1.50843766571885e-05
-8.92605302948813e-06
-1.69118345499096e-05
-1.34400856113917e-05
-2.95488679658456e-05
-1.6607172135791e-05
-2.3401546414167e-05
1.04998973402746e-05
-1.42658659316439e-05
-4.64846171135694e-06
-1.95565414109477e-05
-2.94958602990797e-05
-3.85746754926454e-06
-2.68972186179852e-05
-3.15508137949217e-05
-2.46223958551014e-05
-3.33970372235813e-05
-4.00826848056579e-05
-1.81029395008938e-05
-1.53003725921755e-05
-3.92312229317782e-05
-2.99470097813568e-05
-1.07305730966784e-05
-2.70765210913391e-05
-3.23145814585679e-05
-1.67951001308931e-06
-1.35775858449149e-05
-2.8541557055022e-05
-2.64147611270131e-05
-1.96694417637987e-05
1.20830929826586e-06
-1.23186551446373e-05
-1.33046124868591e-05
-3.15531260464641e-05
-1.60141351750768e-05
-2.58119448431072e-05
-2.04212867175585e-05
-2.37269568114263e-05
-1.82481610921844e-05
-7.96209151816158e-06
-2.36949435887437e-05
-3.83105595618227e-05
-4.09025800861446e-06
-2.5266349238065e-05
-2.26381377837991e-05
-2.87724207918794e-05
-2.96100181477246e-05
-4.01177067962229e-05
-1.3848002646195e-05
-2.50491312225266e-05
-2.49909919472707e-05
2.48476133680895e-06
-8.9669397658851e-06
-5.62703913699624e-06
-1.38303117137587e-05
-3.04151724096068e-05
6.4696101878289e-06
-9.28946026211075e-06
-2.65760911248425e-05
-3.30410051748145e-05
-2.51440282929066e-05
-2.4936773776372e-05
-3.19424746071134e-05
-7.09256226042425e-06
-6.58811520193691e-06
-2.07095364777156e-05
-2.41062387317021e-05
-8.46100512845577e-06
-2.12988357623997e-05
-1.09477998277944e-05
-2.60932482460371e-05
-1.7371675558978e-05
-2.75587799685133e-05
-2.01069987202129e-06
-2.2044238598077e-05
-2.36203680649522e-05
-2.94530176293031e-05
-2.37514632144634e-05
-7.5933976868103e-06
-8.90063156519457e-06
-3.82266694380343e-05
-2.74709519754168e-05
-2.20653722196891e-05
-2.87681746434509e-05
-1.76685870073272e-05
-1.83425131591718e-05
-2.73314193859716e-05
-3.70303277895922e-05
-4.62037318078459e-05
-2.72288023414445e-05
-6.58819134446566e-06
-8.84463402547509e-09
2.2632803933383e-05
-2.05504385634072e-05
-3.05443039118232e-06
-1.71567328833923e-05
-4.21974531646329e-05
-1.57704043469134e-05
-1.61970817919047e-05
-3.1138379502674e-05
-2.0103188840069e-05
-3.63856911377723e-05
-1.99215900896329e-05
-1.84796691139956e-05
-3.29106351379418e-06
-3.18781174898432e-05
-4.21208533589565e-05
-3.7639156506949e-05
-1.1428614201423e-05
-1.67390069932836e-05
-2.76697889651733e-05
-3.47853159899809e-05
-1.46329199733711e-05
-1.70326417804037e-05
-4.52581982528925e-05
-3.5163083500521e-05
-3.4450722650569e-05
-9.57001463388302e-06
-5.54737002467237e-06
-3.28463877524856e-05
-1.42708850336151e-05
1.36880300328639e-05
-1.69312595685895e-06
-6.09860870309826e-06
-3.18740311629822e-05
-6.37278420992268e-06
-2.04268673231806e-05
-2.42665497243972e-05
-2.32884032536233e-05
-8.8168691853468e-06
-1.08544007267819e-05
-1.91834026598972e-05
-1.32195809275467e-05
-2.25285154382626e-05
-9.42401421993245e-06
-2.9434860431632e-05
-2.81281183974752e-05
-1.86535124889785e-05
-1.30189525455414e-05
-2.70041142783793e-05
-2.63308564059673e-06
-1.68291749050852e-05
-1.81410750551953e-05
-1.79631964299557e-05
-1.83780299221115e-05
-2.84699127325135e-05
-3.19989538107759e-05
2.07959784447117e-06
-6.64780953374033e-06
-2.88587476416038e-05
-1.60571239030764e-05
-1.62309092430783e-05
9.27170674918381e-06
-7.26876364631921e-06
-2.23623543015947e-05
-2.73331468297865e-06
-1.77536044920036e-05
-5.93925477450196e-06
-2.16547382036969e-05
-6.88630635553605e-06
-2.08164808944419e-05
-3.03517486965668e-05
-2.48292804839319e-05
-3.50124411022359e-05
-3.59177312370935e-05
-4.55445761880838e-05
-2.56521621530818e-05
-2.69461940126489e-05
-3.75155820295325e-05
-8.72537575581072e-06
-1.55150484867154e-05
-9.92214328109696e-06
-2.41546351502063e-05
-1.68164658838947e-05
-1.65959089386803e-05
-3.53573565913803e-05
-5.01490253798875e-05
-2.5906828321206e-05
-2.57569557304014e-05
-3.24448553697654e-05
-2.18105264546636e-05
-3.67227011031133e-05
-2.6036690181259e-05
-3.52484382434646e-05
-3.74896918708957e-05
-1.71946797833222e-05
-4.48961231579538e-05
-3.9257846146707e-05
-3.63137466616476e-05
-1.35404331715944e-05
-3.45816082333427e-05
-4.20694623238354e-05
-1.20959941268639e-05
-1.07991053151581e-05
-2.27788746865345e-05
-7.18012989447402e-06
-2.74100272088336e-05
5.46749633444354e-06
-1.97541123707685e-05
-3.54768663272843e-05
-1.70238931810802e-05
-1.55467767952955e-05
-2.07863405582938e-05
-2.80043261094421e-05
-9.26229203803783e-06
-2.93725434157392e-05
-9.34256764841245e-06
-1.84359923479854e-05
-3.86709209536758e-05
-1.62610996500168e-05
-6.42719449400423e-06
-2.36885065729001e-05
-2.6325526830447e-05
-1.94885514600351e-05
-1.07949360425417e-05
1.90088174931434e-05
-1.84576465412065e-05
-2.49864135061795e-05
-1.99685445030559e-05
-1.87503150730516e-05
-2.01926367958975e-05
-2.2972744354077e-05
-1.9052281527986e-05
-8.90118275603043e-06
-1.83413964873685e-05
-4.06156501178497e-05
-1.77762761418429e-05
-1.87384287376081e-05
7.95601497088761e-06
-5.75250644369992e-06
-2.6702475558308e-05
-4.04066512533273e-05
-5.41733714320923e-06
-1.83497939610884e-05
-9.28718909474785e-06
-1.75934779279576e-05
-4.81089549323582e-05
-1.70991217561882e-05
-2.24933742528056e-05
-6.32834191955437e-06
-1.8722792867065e-05
-6.27059834480919e-06
-2.54105196884114e-06
-5.10494673091579e-06
-3.03181188535557e-05
-4.72176312838215e-05
-3.3829126220356e-05
5.05765522152014e-06
-1.09229401843343e-05
-1.13761960186966e-05
-1.89093364105712e-05
-3.56376329121891e-05
-2.80251355346452e-05
-1.58374213898853e-05
-3.13939372657705e-05
-3.10590860435813e-05
-7.48930527901783e-07
-2.30772688411994e-05
-2.05076840413572e-06
-1.87279020747405e-05
-2.71651796358688e-05
-3.7264010598662e-05
-1.74166715703968e-05
-3.3420378929749e-06
-3.8780513354092e-05
-4.56656758230945e-05
-1.47823471832963e-05
-2.92529736695859e-05
-1.66106726725302e-05
-2.48565988936576e-05
-1.93553053623691e-05
-2.92375658799547e-05
-3.16533178312522e-05
-1.1433095568502e-05
-1.8867798228759e-05
-2.50514414673265e-05
-7.77004714753677e-06
-2.14277422275979e-05
-1.63249950808758e-05
-2.053761515938e-05
-2.86430410445957e-05
-2.23665578292586e-05
-2.15699271036647e-05
-2.57909212891154e-05
-1.51784794590906e-05
1.07524927119427e-05
-3.01917775673955e-05
-2.26651449888676e-05
-6.66262476904511e-06
-1.29975892048645e-05
-1.8955214933879e-06
-2.74414755481993e-05
-2.26557113492857e-05
-1.3772958869728e-05
-2.26106838229992e-05
-9.13919521749681e-06
-1.7314029286396e-05
-9.86637483299821e-07
2.17317153784276e-05
-3.71455343023322e-06
-1.91369383503384e-05
-1.48660802780083e-05
-1.27567049847483e-05
-1.11009031700469e-05
-3.13032926487656e-05
-3.13472217762225e-05
-4.97619084459522e-06
-3.88583829219877e-05
-2.20191598377002e-05
-3.06152583111878e-05
-1.59079850703507e-05
-1.13754693425805e-05
-3.09125651998872e-05
-1.20060245949049e-05
-2.21526977220219e-05
-2.8575680332956e-05
-1.15898487375289e-05
-2.38640758684238e-05
-2.05370319608964e-05
-2.9910230279069e-05
-9.29133070488185e-06
-2.51097171535161e-05
-3.1903836091652e-05
-3.8254363131669e-05
-3.51883006810401e-05
-3.23660843828508e-05
-7.49003809580078e-06
-5.50952893091394e-06
-2.22139178871182e-07
-2.11157143711975e-07
-3.07136613930764e-05
-4.49082019817158e-05
-1.33661887099041e-05
-1.95297304431917e-05
-2.13196910057227e-05
1.38783384507424e-06
-1.01484231863431e-05
-3.02227079532311e-05
-2.7639017834298e-05
-1.0322002836579e-05
-3.49341489879458e-05
-9.14548136729641e-06
-3.96456709029227e-05
-1.18022196222851e-05
-1.87137068253677e-05
-5.67454791241315e-06
-1.06199389177255e-05
-4.21683620213699e-05
-2.14781183825312e-05
5.37247167149134e-06
-1.31085834461992e-05
-3.73525632479224e-05
-1.9131543378176e-05
-8.02035935546011e-06
-3.04639628219175e-05
-1.43557096404227e-05
-2.02506029031648e-05
-1.807743978462e-05
-2.52462951693046e-06
-1.62057234351484e-05
-3.13972593658044e-05
-1.47827025750051e-05
-2.31372684228005e-05
-2.22730319129489e-05
-1.58113050039342e-05
-3.72296057274693e-06
-3.33060404016876e-05
-2.77973789415181e-05
-1.70074762608394e-05
-1.36143858451121e-05
-1.65636245561306e-05
-5.86500447681719e-06
-1.21561519278891e-05
-2.3058152698582e-05
-1.97798056052472e-05
-1.44064765634053e-05
-1.87288227492785e-05
2.40996631431158e-06
1.44493063607836e-06
-1.77431610000721e-05
-2.58372302173613e-05
-1.25510910407629e-05
-1.10822544259666e-05
-1.6561918863638e-05
1.71367898705174e-05
4.40460288162309e-06
-1.68897841346546e-05
-2.19113063788377e-05
-1.55717004028487e-05
-1.43779790467872e-05
-1.26121523680809e-05
-9.50401342539162e-06
-1.33359579484938e-05
-2.21455476954995e-05
-1.83620753609635e-05
-3.71902729120699e-05
-1.39438685331191e-06
-5.30610954043637e-06
-2.59418361966005e-05
-1.64516484176703e-05
-2.45312772621336e-05
-3.23541522259785e-05
-1.02838961298628e-05
-2.23452326045769e-05
-1.0136455872992e-05
-3.15177686136936e-05
-2.52513311253267e-05
-2.97629527388888e-05
-1.20242277875357e-05
-3.93551582944325e-05
-4.38333397695275e-05
-2.0586038457165e-05
-2.14552229670174e-05
-2.28160854040137e-05
8.81702323760981e-06
1.24626316722571e-06
-9.03421962574629e-06
-2.71128964729753e-06
-1.7756605529598e-05
-1.36399109248496e-05
-3.37852640247439e-05
-2.02778086942624e-05
-3.53569804764446e-05
-2.00379179917823e-05
-3.59257795971083e-05
-2.83365536217249e-05
-1.14871634789966e-05
-1.63727514941086e-05
1.37214732644368e-06
-1.61907585828996e-05
-3.77322424959066e-05
-1.44597623095469e-05
-3.97520665381866e-06
-3.07414499331595e-05
-1.83305023854196e-05
-3.18334538204889e-06
-2.6069246324836e-05
-3.04005162387625e-05
-2.83915340433916e-05
-5.20733730816841e-06
-1.27051989065063e-05
-2.71573639223922e-05
-1.1380928767025e-05
-1.58587581867406e-05
-2.76362817410362e-05
3.45237186188572e-06
-2.28976005264973e-05
-1.552932618053e-05
-2.84323904865406e-05
-3.53325591006757e-05
-3.23737400269001e-05
-1.85188015775609e-05
-6.15488063884802e-06
-1.20570737217042e-05
-2.66467146095617e-05
-1.11561193428371e-05
-1.87208210760247e-05
-1.2785231267861e-05
-1.70103932083463e-05
-1.29159140904677e-05
-9.50791400825305e-06
-2.88489828620503e-05
-1.15241044402275e-05
-2.03985284578343e-05
-1.68497933214028e-05
-1.26040261768976e-05
-4.87258648688026e-06
-1.2974074402369e-05
2.71872699692382e-06
-1.86092764170358e-05
-3.1423369920382e-05
-2.77236375465782e-05
-3.44831821338142e-05
-3.76156804049717e-05
-2.10407221811467e-05
-1.20503241524855e-05
-2.4555459929711e-05
-1.11517692524552e-05
-5.22848666188966e-05
-4.57451002979387e-06
1.44960549158175e-05
-2.99202599310392e-05
-2.739111089449e-05
-3.93014089320507e-05
-6.71389028725428e-06
-1.79033383233412e-05
-4.06814743158375e-05
-3.67930312298484e-05
-2.27300534664369e-06
-3.08312761194043e-05
-3.57115540193069e-05
-2.26153910216393e-05
-3.10064961265493e-05
-4.32067657602714e-05
-6.94059445296753e-06
-3.24328197705748e-05
-1.50991183871656e-05
-5.34943099938627e-06
7.03016679022706e-06
-1.68201705762815e-05
-1.48984753247406e-05
-1.17514636048273e-05
4.3906020405193e-06
-1.45304515912664e-05
-1.72224767586019e-05
-3.56847359770419e-05
-2.44241997921533e-05
6.80858042451412e-06
-2.46892671474108e-05
-2.41212648989696e-05
-1.18144360705595e-05
-1.47148994378353e-05
-2.54516396528944e-05
-3.98623412657804e-05
-9.6848672555897e-06
-8.52015216305912e-06
-3.52553325550544e-05
-2.40199474492186e-05
-3.24548229223848e-05
-1.7521795118778e-05
-2.02821171898864e-05
-1.89420344889938e-05
-2.78272043772241e-05
-1.81587277872614e-05
-1.44851184158868e-05
-2.43836177596007e-05
-3.03650749052501e-05
-4.72439896187622e-06
-3.65602632963102e-05
-1.99853409605053e-05
-3.86406775920358e-05
-2.10518685026644e-05
-3.28876847277824e-05
-2.71262661005466e-05
-1.6951349627221e-05
-8.84747686520309e-06
-7.92224706734684e-06
-5.22519105809316e-05
-5.46836117302752e-06
-1.4815117405249e-05
-3.06727387029861e-05
-2.09953816097051e-05
-1.47485048186644e-05
-1.58125261806837e-05
-1.76759198784978e-05
-1.83715719082981e-05
-2.89518630552864e-05
-2.78694535459128e-05
-1.84090268516411e-05
-2.28819267697556e-05
-1.63796294440627e-05
1.05149018648455e-06
-2.65709866744156e-05
-1.86232197250214e-05
-1.31503837174927e-05
-9.66062262941515e-06
-3.87064558097078e-05
-2.89041050693805e-05
-1.25252663463407e-05
-3.85301557543125e-05
-4.49339174531353e-05
-1.68293530966667e-05
-5.53351023227049e-06
-1.30472932190564e-05
-4.70374128691765e-06
-3.12702460255249e-05
-2.94580140590501e-05
-1.44630736327123e-05
-2.60933683643097e-05
-3.15026639366189e-05
3.40859993422441e-06
-3.23370232357427e-05
-2.1233059747276e-05
-1.6920786835765e-05
-2.52318337518379e-05
-2.15090221871015e-05
-3.99027209204393e-06
-4.38976487985651e-05
-5.17586553742516e-06
-2.0197761997534e-05
-8.30075822036741e-06
-4.16108838407412e-05
-3.35163938283197e-05
-1.86179918231102e-05
-2.41154188568221e-05
-2.03762565826406e-05
-9.10546110163968e-06
-2.26150883117325e-05
-1.64133277972555e-05
-1.22789506289931e-05
-1.27234326459057e-05
-2.07743601181131e-06
-5.34169762827251e-06
-2.89016587700183e-05
-8.35849053706515e-06
-8.55688217027965e-06
-1.05642686735677e-05
-1.86423386851596e-05
-1.57251265575369e-05
-1.22822117865627e-05
-2.53847391898602e-05
-3.19980478471765e-05
-3.45731082495025e-05
-9.57762270668691e-06
-3.09702737904539e-05
-4.56854799533498e-06
-1.168259252527e-05
-2.74116527779407e-05
-1.07196118039133e-05
-3.16294243088151e-05
-2.16457011046395e-05
-1.14841675084805e-05
-9.09587216857009e-06
-4.84167927458232e-07
-3.23880352499365e-05
-1.96433232057703e-05
-4.51047193434607e-05
-2.73964687519728e-05
-1.33136269606154e-05
-3.8988136689708e-05
-9.68006048829068e-06
-3.63644578525723e-05
-1.43891132221501e-05
-2.02590946939371e-05
-3.49269539788751e-06
-3.53016032566669e-05
-1.23485696466582e-05
-2.5102912962299e-05
-2.10325727745813e-05
-5.81827260554637e-06
-2.77349642976039e-05
-2.78286205638612e-05
-3.66694167418994e-05
1.15966572637904e-05
-1.77301959853402e-05
-2.30738991956979e-06
-1.42132484246513e-05
-2.33914707587256e-05
-1.70783351056017e-05
-1.76620021452807e-05
-3.05537181043194e-05
-2.91670825780795e-05
-3.32234588052589e-06
-1.37817136231383e-05
-3.72154758199287e-05
-4.54667168359566e-06
-9.68937252748953e-06
-1.18376054875839e-05
-8.79061018564666e-06
-3.17585832443309e-05
-2.04187315389083e-05
-1.40101305556765e-05
-1.29558017209539e-05
-4.0601026555638e-05
-1.28205846062908e-06
-3.05730650363959e-05
-3.01475210456739e-05
-3.33301596221105e-05
-3.50828029822772e-05
-2.521716659602e-05
-1.30281342163746e-05
-2.89819377655089e-05
-7.74690650674715e-06
-3.20404293707782e-05
-3.21826578551541e-05
-1.09195182913786e-05
-4.80418738980302e-06
4.95283039548659e-06
-2.83780178202145e-05
-1.29657915089247e-05
-3.44679968994112e-05
-2.59124859164764e-05
-1.31059740869194e-05
-1.34311660570532e-05
-2.13934445702161e-05
-2.42489171888828e-05
-4.00766594690425e-06
-1.07289885392872e-05
-3.2023164599343e-05
-1.56859157014217e-05
-3.05656743040152e-05
-3.04446555478643e-05
-1.89431985157936e-06
1.02806343878808e-05
-1.87340352331647e-05
-2.95467144475784e-05
8.50805156867513e-06
-8.28928737971958e-06
-1.76403774340267e-05
-1.89172526329591e-05
-1.76083363034904e-05
-2.52482608984709e-05
-3.16616945533781e-06
-3.32691809647561e-05
-9.52315496324846e-07
-2.68016710180075e-05
-1.98513077794218e-05
-1.76187211693092e-05
-1.16733069351325e-05
-2.88838375457745e-05
-1.48190477555677e-05
-1.62108601723664e-05
-4.53327361507126e-05
-1.91346437812435e-05
9.66894372429459e-06
-2.35602002176195e-05
-4.79884989782767e-06
-1.7144758293866e-05
-2.19057470718999e-05
-2.65554431187817e-05
-1.97311390356626e-05
-1.68908686549234e-05
-1.34046445726862e-05
-2.47941943644646e-05
-2.49297092294042e-05
-8.7395932066217e-06
-2.76210806387218e-05
-2.5514927236503e-05
-2.23889919015569e-05
-6.02870655944501e-06
-1.861301976307e-05
-2.02728755329466e-05
-1.48390534622203e-05
-1.78250236395745e-05
-3.58548966324777e-05
-4.66386112587502e-05
-2.07590467975749e-05
-2.99805155109251e-05
-2.95553718228145e-05
-2.07289982803621e-05
-2.24396673818991e-05
-3.75355355287428e-05
-3.88743318858172e-05
-3.03624457707116e-05
-1.6810166885547e-05
-2.12922755822479e-05
-1.97363318184105e-05
-1.58769109290092e-05
-2.83226602176632e-05
7.13191015434893e-06
-1.18473729684098e-05
-3.10906656210621e-05
-1.46622019012204e-05
-3.14002420145727e-05
-2.83512731967599e-05
-2.84228838067302e-05
-1.15996987624996e-05
-1.31910826316807e-05
-2.5685561763323e-05
-3.69320542312593e-05
-2.72606373145691e-05
-2.70842247088909e-05
-3.60478634373375e-05
-1.26066216448918e-05
-2.5212406340877e-05
-1.8384188235378e-05
-3.43520325332901e-05
-4.05008050535203e-05
-8.58225471442054e-06
-9.941652762758e-06
-1.72776802291526e-05
-2.27227948254591e-05
-1.07955587395006e-05
-2.09255667587857e-05
-5.24781057131237e-06
-3.13465858644331e-05
-1.91359903289251e-05
-1.19234967352711e-05
-1.60941095650966e-05
-3.62287324916087e-05
-4.28871546811274e-05
-1.98416438482746e-05
-7.17607798881815e-06
-3.47848730326551e-05
-3.74747140997304e-06
-1.4632333740411e-05
-3.65478494775788e-05
-3.65258500211704e-05
-7.45492111934085e-06
-1.3495174478154e-05
-1.39945042788878e-05
-1.53023227269358e-05
-2.74710988277802e-05
-3.51200773184018e-05
-1.33280399423763e-05
-2.77171395957095e-05
-2.12121085860954e-05
-3.76310477317457e-05
-2.2091181871786e-05
-1.33900582269244e-05
-3.76770842447394e-05
6.3035082302598e-07
-9.96798279090254e-06
-1.9982552253114e-05
-2.16212913824839e-05
-2.40451854155473e-05
-1.94437795327788e-05
1.73429939200569e-06
-1.62322020667853e-05
-1.83422472159599e-05
-1.08534462264228e-06
-6.57274765947472e-06
-1.56436512081892e-05
-1.53655712583076e-05
-9.7926266675752e-06
-3.78472621267823e-05
-1.15226789520377e-05
-2.26402414916053e-05
-2.75186209173649e-05
-1.80334146572448e-05
-4.73197406875284e-05
-7.96065599867506e-06
-2.7458254225018e-06
-1.87043252453071e-05
-3.33462927758865e-05
-3.60332073917149e-05
-1.52723188310848e-05
-3.91748067809049e-05
-1.95005884211605e-05
-2.73989836399164e-05
-1.46262887425022e-05
2.78849034412061e-06
-3.0052252774515e-05
-2.62268787410029e-05
-1.75795426901144e-05
-2.5955544480895e-05
-1.15393235082168e-05
-1.32535087388459e-05
-2.56030743220111e-05
-1.085017391656e-05
-2.00857775563665e-05
-3.63640457733493e-05
-2.20149013831001e-05
-5.09775919212187e-06
-2.01578816401318e-05
-3.81477410190831e-05
-2.29580711451093e-05
-6.14808622082923e-06
2.6236295367021e-06
-1.85691023763624e-05
-2.34467202585985e-05
-1.77550165811051e-05
-3.04068920661322e-05
-2.06744328697024e-05
-3.10397884732941e-05
-3.77151237795451e-05
-8.75717317396616e-06
-2.38744433276072e-05
1.0076454846912e-05
-1.37045021011237e-05
-2.30281067938735e-05
-2.21544269454656e-05
-1.77535089174226e-05
-2.47340768603927e-05
-1.46403909904461e-05
-2.58902941128571e-05
-2.16320826819372e-05
-1.93641620361346e-05
-4.36286294802433e-06
-3.44827479799791e-05
-1.9559098487033e-05
-1.59125374148074e-05
-4.88467480637334e-05
-2.40139504135542e-05
-3.95240507954768e-07
-1.43591810315967e-05
-2.37475557742533e-05
-2.48836472156096e-05
-2.08150298345831e-05
-1.25833339377872e-05
-1.43636876896371e-05
-1.50801879795025e-06
-3.82754585467788e-05
-1.43342223436833e-05
-2.17265769483655e-05
8.64885163217687e-06
-1.20196604414989e-05
-2.05972804815609e-05
-3.50620854702221e-05
-2.2072328168926e-05
-7.32249310947931e-06
-2.3403036872106e-05
-7.19963682095577e-06
-4.34445335242461e-05
-8.43688107746976e-07
-3.72012351001634e-05
-3.56519421303523e-05
-1.45168256520498e-05
-1.63950272806721e-05
-1.42619020474723e-05
-1.0061636913018e-05
-1.21913286870272e-05
-2.33134818042637e-05
-2.247712050163e-05
-1.1896865688543e-05
-1.83348807013403e-06
-1.82320883151472e-05
-3.29738692607885e-05
-2.53262486320909e-05
-1.46135418369971e-05
-3.08675108247928e-05
-3.38572798440741e-05
-1.33648946732311e-05
-2.58122615107384e-05
-2.92706724946434e-05
-3.10232958366264e-05
-3.01671825621665e-05
-2.52056739746958e-05
-1.65683079552392e-05
-3.16948800488741e-05
-1.20110506452152e-05
-4.65219709193066e-05
-1.38727926445885e-05
-1.86387294828984e-05
-1.43358693011392e-05
-1.28087699289928e-05
-2.38266833980205e-05
-3.37195127917178e-05
-1.88402342005762e-05
-1.89676376057229e-05
-8.22250116003362e-06
-3.61013981602308e-05
-3.46366881803472e-05
-1.35073295595648e-05
-2.73074702926398e-05
-2.3132778113309e-05
-1.08343691108188e-05
-2.73362260898982e-06
-8.46502650396666e-06
-4.10700807687181e-05
-6.94630236190503e-06
-3.53724424247348e-06
-1.33137475178309e-05
-5.95707120963524e-06
-1.59515149889573e-05
3.05884140432427e-06
-1.8193698881484e-05
-1.85150442526561e-05
-1.35916647808795e-05
-1.24466858626599e-05
-2.85688617280259e-05
8.70599689307554e-07
-5.57742715684767e-06
-2.1492445549964e-05
-3.30463758194164e-05
-3.43861564775276e-05
-3.65714783368769e-05
-1.51501210962857e-05
-2.14894165462685e-05
-2.31237808431431e-05
-1.74531922452166e-05
-7.77910816811508e-06
-9.38219933211922e-06
-3.613161337034e-05
1.4340289066296e-05
-3.7647420241178e-05
-2.57656563823943e-05
-7.54327545593341e-06
-1.13460565731044e-05
-2.8116146296424e-05
-1.89708827136375e-05
-2.5984480503044e-05
-2.12405415331304e-05
-1.54943063512212e-05
-4.7302366136681e-05
-3.02766643944352e-05
-2.88695728305221e-05
-8.05665977424386e-06
-1.97701728536589e-05
-1.15401343824001e-05
-1.60982937617608e-05
6.70401457009897e-07
-3.11767524408783e-05
-1.3855684834111e-05
-2.71588585985348e-05
-2.76593254185761e-05
-2.41668901563955e-05
-3.13428918645191e-05
-4.93310696986736e-06
-1.25791891406227e-05
-1.64566154468785e-05
-1.39171163025052e-05
-1.16926785665185e-05
-2.52351019366391e-05
-7.50998221171341e-06
-3.8070588218902e-05
-1.82147159854366e-05
2.11715342924543e-06
-3.00891537209463e-05
-4.32136678919544e-06
-1.47314814222484e-05
-1.86321293512744e-05
-1.61387636437762e-05
-3.64136958123256e-05
-2.16634388363302e-05
-1.10891328306719e-05
-3.61895861824193e-05
-2.35193953062728e-05
-2.14882410375933e-05
-2.78002471340576e-05
-1.66130161003293e-05
-6.0847774802619e-06
-1.6280889244565e-05
-5.67773419192975e-06
-4.30439611544999e-05
-2.08521173293457e-05
-3.75373607870149e-06
-3.6518896872242e-05
-1.75738225230141e-05
-1.19138523444306e-05
-2.15670361869535e-05
-4.5046131629609e-06
-7.21964583795574e-06
4.24965633130202e-06
-3.75479333477221e-05
-1.79944465591682e-05
-3.89139950720897e-05
1.54467235346979e-05
-2.08118118447456e-05
-2.67652375624092e-05
-4.66430143226725e-05
-1.54224190574644e-05
-5.48880640950574e-06
-1.39882504685229e-05
-2.23329454584625e-05
-2.57777869676634e-05
-1.90983984640698e-05
-4.07173032498677e-05
-3.84387257813941e-05
-1.83066249040555e-05
-1.40997718002563e-05
4.62448709107365e-06
-3.34791268980595e-05
-2.14921382204874e-05
-9.87800600613536e-06
-1.96481317800789e-05
-2.84220908020578e-05
-2.20704310464835e-05
-3.19105991004577e-05
-2.03246502914544e-05
-3.23956908592617e-05
-1.53160605498986e-05
-2.14904355884804e-05
-2.73676994091177e-05
-3.8611987167882e-05
-7.55375660394376e-06
-1.64992826321386e-07
-1.70651897149118e-05
-3.38076171866744e-05
-2.61156531461633e-05
-1.8438390327313e-05
-2.54015139191808e-05
-1.32654102704621e-05
-2.64175738769763e-05
-1.68170964465586e-05
-9.47649077933969e-06
-1.18299698819444e-05
-2.40625320862404e-05
-1.98301169561116e-05
-1.90879168423942e-05
-2.02591419066635e-05
-5.73364924338026e-06
-3.01622930064034e-05
-2.89745404692894e-05
-3.16458931572472e-05
-1.78690738535854e-05
1.75903114668943e-07
-3.58992175079936e-05
-4.26271260664881e-06
-3.57961790894128e-05
-4.19449698287191e-06
-2.05691857068752e-05
-1.58933361862299e-05
-1.66390865686748e-05
-2.60079510352623e-05
-1.82619079263247e-05
-2.37460609668492e-05
-2.87394642857733e-05
-2.40725369268601e-06
-8.28843135164437e-06
-4.02950524277856e-06
-4.29526304786099e-05
-3.88860316066596e-05
-3.01352695686284e-05
-1.35290776978356e-05
-3.51985758753146e-05
-2.40040707742957e-05
-2.86090923449892e-06
-2.84239817656195e-05
-6.66471846260696e-06
-2.511609679156e-05
-9.46671329425289e-06
-3.03556008744912e-05
-2.18160564580407e-05
-3.44965899917512e-05
-3.81385192836101e-05
-8.53046407066457e-06
-1.84944574427235e-05
-9.35309200277884e-06
-3.1478512043253e-05
-9.2253051861692e-06
-4.69161188862147e-05
-2.27691703989275e-05
-2.33378314821543e-05
-2.07306141036696e-05
-1.9058696496679e-05
-3.11626745525638e-05
-5.53058289790642e-06
-3.64753476909403e-05
-2.80201005820436e-05
-1.41493032156919e-05
-3.79451544296031e-05
-2.75716371929931e-05
-5.10576717066852e-05
-2.80872677767553e-05
-1.87146921404878e-05
-2.9846579308245e-05
-2.40252847010703e-05
-3.73315559496293e-05
-1.5185765573733e-05
-1.16417114462852e-05
-1.19952150857029e-05
-2.37378571928265e-05
-1.76069207597487e-05
3.828154326959e-06
-3.98889759262201e-05
-1.72461084351866e-05
-1.69307632992959e-06
-1.87103253974429e-05
-2.55278048325508e-05
-1.47042357416771e-05
-2.48656499935033e-05
-1.90619012391782e-05
-8.72234864388807e-06
-3.67677942076999e-05
-2.12288417113565e-05
-2.49094793175601e-05
-2.1435397036018e-05
-2.73883208349941e-05
-1.23558839229986e-05
-1.66334295227697e-05
-2.20219503238325e-05
-3.81947838499754e-05
-1.19460931650522e-05
-2.39779661430223e-05
-3.46558118934275e-05
-1.20695372290486e-05
-3.45594467252975e-05
-2.41872264545022e-05
-2.23084772750754e-05
-1.81880455565941e-06
-1.48446190740361e-05
-2.5109528872772e-05
-7.51865398109217e-06
-2.92381338091102e-05
-2.75944275236474e-05
-2.18494142167156e-05
-2.9551870706613e-05
-6.35823769158214e-06
-3.21461503093704e-05
-3.45400638540006e-05
-3.17178992590838e-05
-9.35335435647445e-06
-1.60552995153295e-05
-3.46677871168041e-05
-3.46789156697185e-05
-7.12444175177414e-06
-2.22270607192776e-05
-1.19505941285673e-05
-2.9594023576547e-05
-2.74228852985462e-05
-2.08742418659241e-05
-3.24927514579224e-05
-7.2660522166031e-06
-1.6558996527262e-05
-1.85934324528241e-05
-2.50199299684723e-05
8.27539257619755e-06
-9.04842427255185e-06
-7.42335321988375e-06
-1.85985861767727e-05
-1.51598914108622e-05
-7.32279789638897e-06
-1.07672461315338e-05
-1.38026733187471e-05
-3.21476810195904e-05
-2.38189049071948e-05
-1.48251764318376e-05
-1.41561416820809e-06
-3.65480476282333e-05
-3.305573700463e-05
-2.56534140542752e-05
-2.84453805988741e-06
-3.07169776758663e-05
-2.78308108308117e-05
-1.11616710776155e-05
3.83612213656547e-06
-1.9297799965342e-05
-1.11987467460459e-05
-4.18061257525543e-05
-2.62126327103094e-05
1.54895578534617e-06
-2.31757297703257e-05
-1.92940507157772e-05
-2.2995196264256e-05
-1.43208227761106e-05
-3.2424213611909e-05
-5.05707025719964e-05
-2.1662971200676e-05
-1.43133657675535e-05
-2.40279442515675e-05
-2.91745400881534e-05
-3.3417965013308e-05
-3.69920783981454e-05
-2.61564048372091e-05
-2.23317516228082e-05
-4.31700390912549e-05
-2.84825693350442e-05
-6.10075702406433e-06
-2.34064413346433e-05
-3.50256939343943e-05
-2.71765016171053e-05
-1.50527291004972e-05
-3.1599713208722e-05
-3.05090248230252e-05
-2.02582316499832e-05
-1.02931700985101e-05
-2.64436829980239e-05
-2.4778505356395e-05
-3.63215953967059e-05
-4.74339643383168e-06
-1.7783815324193e-05
-3.12881668958443e-05
-4.24753210549417e-05
-2.60345528557833e-05
-2.51783041679072e-05
-9.44464928342464e-06
-2.26881870159017e-05
-1.94508618496698e-06
-2.13786622066834e-05
-1.38586624423454e-05
-1.74190053936613e-05
-5.45017874767824e-07
-2.66913709161149e-05
2.96880617829066e-07
-1.94703664358385e-05
-2.30503716870277e-05
-1.70778526809193e-05
-7.28342263180535e-06
-3.49838967560179e-05
2.10822155453128e-06
-4.29748751932219e-05
-1.4093131456945e-05
-3.77209782463001e-05
-1.35165779809893e-05
-7.63272679596119e-06
-1.60278854593523e-05
-2.03616001910347e-05
-3.53976051198871e-05
-1.89532199819346e-05
-3.1259208547247e-05
-1.58930798933379e-05
-1.66096539142106e-05
-1.20008645708062e-05
-2.13613992087976e-05
-1.17492660822648e-05
-6.72627625046861e-06
-6.10015578932398e-06
-3.73416681361935e-07
-2.80633119595307e-05
1.66687695038625e-06
-7.16858288143133e-06
-1.24545054523525e-05
-2.80673072516131e-05
-3.00862707643098e-05
-1.28216918504675e-05
-4.45592003773675e-05
8.09677118099289e-06
-4.17621396914976e-05
-2.25658058523859e-05
-5.32069770109523e-05
-1.89485393858939e-05
-6.61662251724096e-06
-1.88249731014361e-06
-1.12107164593797e-05
-2.24856664444393e-05
-1.79032018191473e-05
-9.72795017697107e-06
-2.7951809629516e-05
-1.81703417943975e-05
-1.7394308689157e-05
-2.13089446174082e-05
-3.47936382485841e-05
-8.75420250370847e-06
-2.92803557691997e-05
-2.31066053616347e-05
-2.7677912701987e-05
-3.72874964761013e-05
-1.6430938249876e-05
-1.79232972262188e-05
-1.55512882749231e-05
-2.18386643945987e-05
-2.58194147980661e-05
-2.64928837745556e-05
-2.08013958583038e-05
-1.25030223574242e-05
-4.30329585442513e-07
-2.55113639414894e-05
-9.26378572656299e-06
-4.59158847346676e-06
-3.25350839998392e-05
5.00241628697004e-06
-3.57272864426772e-05
-3.09183852597813e-05
-1.42525137097853e-05
-7.55496033393989e-06
-2.07085402933026e-05
-1.42106303726536e-05
-2.55583815946298e-05
-2.08550401202554e-05
-2.49025207338717e-05
-1.43871978123727e-05
-4.30829857133211e-05
-2.48702786115577e-05
-4.15328223154336e-05
-1.68057806446356e-05
-3.26696402180302e-05
-1.86709755467608e-05
-1.92532707326048e-05
-1.61731358420389e-05
-3.18058924469646e-05
-2.20205374864926e-05
-1.07119987006288e-05
-1.86903565909249e-05
-3.37446834523984e-05
-3.17783836811865e-06
-1.29284162682535e-05
-3.62703085334942e-05
-1.03244691827499e-06
4.69972003101409e-06
-2.71074476366317e-05
-1.1759349830341e-05
-1.19305252736901e-05
-2.50503072509759e-05
-3.26800715084684e-06
-1.9265582504282e-05
-1.83817668618391e-05
-1.44931574959198e-05
-2.33434699940124e-05
-9.99247056857398e-06
-2.97219860291983e-05
1.52022922141264e-06
-1.91005443084903e-05
-2.00516435715756e-05
-3.67327622711627e-05
-2.06192907484073e-05
-4.61907708795095e-05
-1.39423905717642e-05
1.35751802797925e-06
-2.15824963507824e-05
-8.07574849835572e-06
-1.92382807099956e-05
-4.010390781724e-05
-2.81136265017831e-05
-1.61079236234254e-05
-1.19425147302128e-05
-1.24424763084473e-05
-9.48318120287069e-08
-1.18369289455596e-05
-1.83463636458009e-05
-6.75380839245131e-06
-2.27059791034958e-05
-2.17229894878882e-05
-1.83682582456161e-05
-1.00109202456972e-05
-1.63977189508676e-05
-1.98699215448693e-05
-2.03225834083284e-05
-1.40768149273502e-05
-3.86853550750896e-05
-3.12810984720418e-05
-2.17327049055814e-05
-2.33482900950824e-05
-2.09491364741425e-05
-2.69615293584938e-05
-1.26611040036667e-05
-2.91623548012272e-05
-1.80759258410257e-05
-4.509858217134e-06
-2.17971053986395e-05
-3.82615456295752e-05
-5.51725222251551e-06
-1.9977018299985e-05
-3.31216499913269e-05
-2.3250511396985e-05
-2.18183566801674e-05
-3.38930391633028e-05
-2.46536278851897e-05
-2.46206896152178e-05
-1.84002859294109e-05
-2.54914909654254e-05
-9.79710403568273e-06
-1.35253028536747e-05
-4.35879247239254e-05
-1.23215663472204e-05
7.82616362630901e-06
-2.64629261492304e-05
-2.72513039271467e-05
-2.06585926402501e-05
-8.52969336039668e-06
-2.43996517247797e-06
2.5542734700497e-06
-1.56771797371033e-05
-2.06274558920833e-05
-1.98551464613964e-05
-8.43118285301853e-06
-1.02829885023441e-05
8.97654396814477e-06
-8.45246108393727e-06
-1.55223595977546e-05
-7.59201180025483e-06
-1.73105541815414e-05
-2.69358144418126e-05
-1.81710726881059e-05
-1.62713931564857e-05
-2.32125032293993e-05
3.63159376581883e-06
-2.97870941393011e-05
-2.49578381531892e-05
-1.85928088333165e-05
-1.20590239330519e-05
-4.02101867897616e-05
-3.85873885982229e-05
-2.51073855515234e-05
-2.47930743425689e-05
-2.74217532032644e-05
-2.23944105639629e-05
-2.14767222654311e-05
-9.78032616956892e-06
-1.40415997187808e-05
-2.85194127799435e-05
-2.04211427505828e-05
-2.02117577965375e-05
-1.52834688267882e-05
3.05630373177187e-06
-2.97456894872861e-05
-1.56394358693206e-05
-4.53930511890235e-05
-2.295786811949e-05
-1.71460218587827e-05
-2.47848530786325e-05
-2.1619086111369e-05
1.1301305750081e-05
-3.33230086331113e-05
-1.0729050678692e-05
-9.95957994156447e-06
-2.26410297579741e-05
-3.41253958160499e-05
-2.86726408009031e-05
-1.03108106654195e-05
-3.29285190914336e-05
-3.39560508403166e-05
-1.95850632358509e-05
1.16173306736131e-05
1.45268853030435e-06
-8.55664007585928e-06
-1.95017234133135e-05
-6.89534868212075e-06
-1.77067864642957e-05
-2.8580078859832e-05
-2.23569396127503e-05
-1.51420390181744e-05
-1.9702990659797e-05
-2.48548298463564e-05
-2.08412157456195e-05
-3.96595302597704e-05
4.95704550842727e-07
-2.48989241401387e-05
-2.02610182098914e-05
-2.47438014059788e-05
-1.58700389748267e-05
-2.83617548520983e-05
-2.96304434048007e-05
-3.32751898872331e-05
-1.74308109454434e-05
-1.48814706214638e-05
-2.38705568457191e-05
-2.49523627552001e-05
-3.06652328477566e-05
-2.30777937954485e-05
-1.696861455078e-06
-2.83310520706028e-05
-1.60104417090445e-05
5.17198835996594e-06
-4.77720963626332e-05
-1.82040051642752e-05
-2.32591926906941e-05
-2.39002446014273e-05
-2.54567547715726e-05
-1.0483148988421e-05
-5.910084067834e-06
-8.80928554369248e-06
-3.51790339957883e-05
-1.2472912268827e-05
-2.06575576500497e-05
-3.46608509458138e-06
-1.32427768624767e-05
-2.82655196550457e-05
-2.71459984403071e-05
-1.14227449825251e-05
-2.25330725923689e-05
-2.52476758090503e-05
-5.40286508572161e-05
-2.38369380594487e-05
-2.21781646582195e-05
-2.72757927023626e-05
-2.44360062480952e-05
-4.49108744468406e-05
-2.54492046485511e-05
-3.15982236680189e-05
-1.5008201778547e-05
-3.31022883604184e-05
-9.12948481571655e-06
8.56535617964562e-07
-1.66227528984242e-05
-3.19243232919236e-06
-2.50292927687381e-06
-2.65647591211347e-05
-3.74738818909047e-05
-2.73169789870452e-05
-2.55305245824431e-05
-2.73578199471284e-05
-2.48036811344074e-05
-3.98532032338718e-05
-2.39617981053979e-05
-4.08784833615016e-05
-1.61187617552164e-05
-1.92786979226214e-05
-8.5805997980439e-06
-4.04844580146215e-05
-2.05058128703973e-05
-2.69927567428904e-05
-1.9867992298295e-05
-3.83377755488618e-06
-2.19954524949219e-06
-2.31942847354104e-05
-4.23488823499134e-05
-2.81386179681786e-05
-3.16152899473074e-05
-2.47850985535916e-05
-1.47237877307974e-05
-2.20110673335871e-05
-4.44303755834831e-05
-2.53710476096362e-05
-3.00960374213823e-05
-3.29403276528945e-06
-9.29162212555297e-06
-3.06775968419568e-05
-1.67157122060702e-05
-2.66247052944624e-05
-2.21254441997849e-05
-3.95332468868946e-05
-3.01554333175582e-05
-1.6323019671486e-05
-9.81359595560533e-06
-1.47316253968005e-06
-3.34020736390923e-06
-1.49277174285097e-05
-2.23642597435441e-05
-2.54173727792434e-05
-2.33537803636196e-05
-3.08411600140128e-06
-2.37950927597629e-05
-3.96373423492356e-05
-3.78580033759414e-05
-1.0458107908829e-05
-3.05843984829461e-05
-1.94805382862246e-05
-1.41160141646743e-05
-5.82224775829323e-06
-2.68324857961067e-05
-2.53510497770684e-05
-1.80763876145309e-05
-1.76303778044595e-05
-7.99295204666058e-06
-2.70918340370538e-05
-3.06157127516731e-05
-2.15870443136466e-05
-3.42798249658115e-05
-2.39588456497005e-05
-1.22731485770665e-05
-2.06826653073919e-05
-2.11390853440752e-05
-2.92869062376141e-05
-3.30183468542634e-05
-3.87689421483798e-05
-2.22481765464055e-05
-1.95249566657473e-05
-1.42198354904038e-05
-2.96171823770218e-05
-3.41258999417174e-05
-3.0273060354006e-06
-1.32985187729843e-05
-3.63630512437344e-06
-8.47438628135695e-06
-3.72124462043915e-05
-3.32640074879941e-06
-2.80908123848011e-05
-2.76753773092831e-05
8.1385990910875e-07
-3.11773381866898e-05
-1.97441695286266e-05
-3.14132487623699e-05
-1.64389818233689e-05
8.37697590974595e-07
-2.26827760834323e-05
-1.23028379969012e-05
-3.15390966605279e-05
-5.83387971387106e-06
-1.38475098687453e-05
-1.24740504391202e-05
-9.04613081048843e-06
-1.99067831989117e-05
-3.28557298634905e-05
-1.470341801829e-05
-3.25349669383852e-05
-1.657668270544e-05
-3.53242623003886e-05
-9.54406436241165e-06
-2.4776783438959e-05
-3.71112627911974e-05
-1.46047660037811e-05
-6.12181500891392e-06
-1.76756887843593e-05
-3.81048514916122e-06
-1.37596399042922e-05
-3.99433617419482e-05
-2.90464726335716e-05
-9.98608186718834e-07
-1.44309484122105e-05
-2.4490350533263e-05
-3.20151861687637e-05
-1.72371917292962e-05
-1.19046683396956e-05
-2.99711817561604e-05
-2.32928160340552e-05
-1.44970307425449e-05
-1.439102152034e-05
-2.28501026765299e-05
-1.11683469113658e-05
-7.0350631728846e-08
-1.61184293044953e-05
1.24399201764089e-05
-2.6233476407391e-05
-4.79005748346712e-05
-3.81834353693091e-05
-2.37681070114193e-05
-2.23402727672491e-05
-2.65803366427423e-05
-1.82070038794109e-05
-3.68179326648534e-05
-1.80763409882839e-05
-1.80436978576653e-05
-2.86809157696724e-05
-2.77005097825028e-05
-1.62004377504688e-06
-1.591471676083e-05
-4.78889815217874e-05
1.78840158716561e-06
-3.53934244536563e-05
-2.42653701343593e-05
-2.2292601980226e-05
-8.92068152934755e-06
-1.79663363232758e-05
-2.50564281960462e-05
-3.34653608097147e-05
-3.94924131319932e-06
-4.33550158369291e-05
-9.48439426443474e-06
-3.66667854560345e-05
-4.3959150619358e-05
-2.05328498057401e-05
-1.60997068131302e-05
-2.15411225264219e-05
-8.96750819060308e-06
-2.95976848782176e-05
-3.35630941994385e-05
-1.74036557642235e-05
-2.99860821615369e-05
-1.93492363744336e-05
-9.68040937009599e-06
-2.21888545972021e-05
-3.58488781361784e-05
-4.75183604937336e-05
-9.05492364442129e-06
-1.65000016300803e-05
-1.55077108220089e-05
-1.10381738160175e-05
-1.90074929520912e-05
-3.62844048568391e-05
-2.43412391643073e-05
-2.62908036461087e-05
-3.85953354097322e-05
-3.87148049179277e-05
-2.54077504051e-05
-3.76993159037977e-05
-2.15135518006294e-05
-2.76261353669864e-05
-3.66281066227618e-05
-1.69512586440502e-05
-2.61169128396287e-05
-2.46389213227129e-05
-2.12926515668997e-05
-3.04626048837227e-05
-2.01392438460286e-05
-1.33752915965095e-05
-3.06374993514597e-05
-9.87099351931847e-06
-3.42142733674489e-05
-1.1290094434886e-05
-2.42454615912327e-05
-1.29583258745928e-05
-3.77994302118438e-05
-1.88591614919193e-05
-3.11886400298559e-05
-1.30334972893426e-05
-2.0008485663581e-05
-5.39650200220191e-06
-2.87648209407832e-05
-2.20650200302451e-05
-3.26420730771359e-05
-3.08666136314412e-05
-3.41287722848543e-05
-5.63799282418312e-05
-2.08789468863107e-05
-2.22404983935718e-05
-1.33604698459251e-05
-1.91394370877956e-05
-3.8507161437799e-05
-8.89591031131529e-06
-1.83831422064321e-05
3.59542953622475e-06
-1.91633721467485e-05
-1.7221656625744e-05
-2.09523690905802e-05
-3.01160949800687e-05
-3.70442981397759e-05
-1.94111346161489e-05
-1.52428663939653e-05
-1.81801900427704e-05
-3.47072727330642e-05
-3.35839932668032e-05
-1.1953136876794e-05
-3.22959514804792e-05
-1.76741889499556e-05
-2.89067971157958e-05
-2.14910832153354e-05
-1.1786332063613e-05
-3.18195386554913e-05
-3.42474988716367e-05
-3.22424343655376e-05
-2.94865449168121e-05
-1.56010356483069e-05
-3.70535653975529e-05
-4.05787133535592e-05
-3.71422238992898e-05
-2.20249810408536e-05
6.37766707566638e-06
-2.87999735786996e-05
-1.24192618731354e-05
-2.74015298046149e-05
-1.88833600778615e-05
-1.55095120575486e-05
-2.01002423186251e-05
-9.25866424161781e-06
-2.29382369875544e-05
-3.61543381796384e-05
-5.44819629604698e-06
-2.78202638249776e-05
-9.15407295353289e-06
-2.20666078511901e-05
-2.09727884313314e-05
-4.34823987868016e-05
-3.7604695332286e-06
-2.28113048449053e-05
-2.53878785417312e-05
-1.25434106767599e-05
-3.44101401729636e-05
-2.60300723225137e-05
-1.83523806704724e-05
-1.28701669081267e-05
-3.04377463720102e-05
-1.22050381316242e-05
-3.74833810659095e-05
-1.3256766521013e-05
-2.83440686062336e-05
-1.91377526038091e-05
-3.47106201803525e-05
-1.71639638335064e-05
-2.82401867544115e-05
-1.78667248348399e-05
-2.39648778882212e-05
-1.74294432661785e-05
-3.69709610425741e-05
-7.35634563028586e-06
-9.41128882520268e-06
-3.68058822872176e-06
-2.8023864720791e-06
-3.06452070012235e-05
-9.41776300814567e-06
-1.41266134448396e-05
-3.2492497038679e-05
-4.4089705975101e-05
-1.04018121633989e-05
-1.6798337465124e-05
-2.42512239956863e-05
-1.9765275224836e-05
-2.12299932843722e-05
-1.01847354162838e-05
-1.67929841245486e-05
-8.84204009382412e-06
-2.82405095798134e-05
-3.49197984715226e-05
-2.64081285755498e-05
-2.15421957704003e-05
-1.56308271968011e-06
-9.95775306835494e-06
-5.6037934376465e-06
-2.40533313598406e-05
-1.2268246264339e-05
7.6077880082201e-06
-6.05079146591264e-06
-3.72593747946522e-05
-1.89955781223491e-05
-3.91683435427553e-05
-2.97493667498522e-05
-6.51394021026523e-06
-5.42687161433802e-07
-2.74465229656933e-05
-3.30554720952244e-05
-2.49803962407476e-05
-1.08404552671649e-05
-3.43802808490162e-05
3.18707721958871e-06
-2.61890002398521e-05
-2.63116858882212e-05
-1.75025738231727e-05
-2.43017034579633e-05
-2.463235859628e-05
-3.6242399502477e-05
-1.48525551183688e-05
-9.03877278250097e-07
-5.10892283993126e-05
-2.25513714587749e-05
-3.44113192493703e-05
-1.02616174232058e-05
-1.44838318137173e-05
-2.94148277840911e-05
-1.46513449142932e-05
-2.18825316535706e-05
-1.09526508830245e-05
-1.68399185649219e-05
-3.92269045405295e-05
-2.36045859918179e-05
-1.30492797783483e-05
-3.36083696043102e-05
-4.61069687971367e-06
-6.30810661329918e-06
-1.57320606731412e-05
-3.11770408608352e-05
-1.46023950187881e-05
-1.76514462033878e-05
-9.24400826494356e-06
-2.96300464035389e-05
-3.94683943934446e-05
-1.95240538635522e-05
-3.84195213376958e-05
-3.4327007954901e-05
-3.66041741283548e-06
-3.89314328229886e-05
-3.91649089181226e-05
-2.19461120306164e-05
-3.52449707806612e-05
-1.25593352539956e-05
-1.55265351270899e-05
-2.29873216350998e-05
-2.46090846551034e-05
-9.39686869855038e-06
-6.46463874012382e-06
-2.62018031818792e-05
-6.854593118916e-06
-2.06763147922786e-05
-1.64973830577728e-06
-1.30688284980229e-05
-3.33156357120529e-05
-2.18585461680295e-05
-2.28908314088233e-05
-2.84783345345867e-05
-2.71360104198001e-05
-2.81455955613115e-05
-2.66951712960088e-06
-1.23451059733684e-05
3.86659066302567e-06
3.07224734616632e-06
-2.36521265403053e-05
-2.15389864145951e-05
-1.98519782938682e-05
-2.25499540087535e-05
-2.29733919740778e-05
-4.82213402917861e-05
-1.52331168112739e-05
-4.97704882856472e-05
-4.05333635834951e-05
-6.0905294816472e-05
-3.50249412462946e-05
-1.04371921400878e-05
-3.1712562280042e-05
-1.63613345185688e-05
-3.45294673763532e-05
-1.77999621727168e-05
-2.75664801613396e-05
-2.08569674795305e-05
-3.30353460878909e-05
-1.88756486021235e-05
-2.42442284968151e-06
-1.98620909013556e-05
-2.04843798245061e-05
-2.17771535437271e-05
-3.35655463546247e-05
-2.67659981534943e-05
-1.57162294317374e-05
-6.63992318035015e-06
-2.37028202139013e-05
-7.81964400684884e-06
-2.35800115357785e-05
4.02978254836056e-06
-1.58780330895509e-05
-2.01356527566822e-05
-4.74570610323729e-05
-1.83411430275622e-05
-1.59248806783051e-05
-2.98101759258743e-05
-7.84362217206072e-06
-1.88470484713188e-05
-2.00731576263414e-05
4.32706593592801e-06
-7.66028025201537e-06
-2.93817294788223e-05
-4.20819022323919e-06
-3.49366988795232e-05
-3.5670745429985e-06
-1.81771610251721e-05
-1.12523166213493e-05
-2.73487971022057e-05
-2.36005960401218e-05
-2.51716863835565e-05
-2.67749846902155e-05
-1.63704940863784e-05
-1.56074943734481e-05
-3.1733895710779e-05
-2.81109128618406e-05
-2.74704865345013e-05
-8.20868577511208e-06
-2.36031734834566e-05
-2.23863013744286e-05
6.26467518755357e-06
-1.12248941088956e-05
-1.53242980764406e-05
-3.2794068686779e-05
-1.4612341762773e-05
-2.50512461194876e-05
-1.98641963522955e-05
-5.19837687831142e-06
-4.16873418766432e-07
-2.01008792502457e-05
-1.93280578375072e-05
-1.4647195585278e-05
-3.44676947034555e-05
5.21099101682972e-06
1.26264343933764e-05
-3.05546442064373e-05
4.29428702297653e-06
-2.28144316789437e-05
-2.50023058991139e-05
-2.20801918142958e-05
-4.00085805963583e-06
-2.82438561173357e-05
-3.06134093479991e-05
-2.10013786688275e-05
7.10118449516482e-06
1.22448409129912e-07
-1.52529770089319e-05
-2.97590150510363e-05
-3.99626356636061e-05
-2.12434635826607e-05
-2.64320974215666e-05
-3.54500632826773e-05
-1.59869385807157e-05
-2.91443688534407e-05
-1.48080225005255e-05
-4.28022534664543e-05
-6.01691047870661e-06
-2.31372167353112e-05
-2.48544068614601e-05
-2.07540719598021e-05
-2.37908548662896e-05
-1.45589670282707e-05
-2.31047908856993e-05
-1.62093672505862e-05
-3.89161769366552e-05
-1.46853325718366e-05
-1.43932803624506e-05
-3.10241262148066e-05
-1.56018681376688e-05
-4.92900284749434e-06
-3.63913267907644e-05
-1.88511336527141e-05
-1.03388742664862e-05
-2.75030747491149e-05
-2.29942869447622e-05
-2.74494155061696e-05
-3.41467573795649e-05
-1.37015985122801e-05
-3.2052166785683e-05
-3.8081154189342e-05
-2.91433065239806e-05
-1.59120856585214e-05
-3.33667246884739e-05
-2.95220770754138e-05
-4.99335734143858e-05
-1.32841715670547e-05
-7.78402723296538e-06
-1.7900783392539e-05
-2.10648002703308e-05
-1.60506604689263e-05
-5.44876199957838e-06
-4.32141647719408e-05
-2.41396869699463e-05
-3.91376905870725e-06
-9.99671984640784e-06
-3.59203330600794e-05
-9.40463790031722e-06
-7.14058366177362e-06
-2.77960860314424e-05
-2.68106336773e-05
-1.8417063562102e-05
-8.47474522254152e-06
-1.13599973135111e-05
5.54850081093635e-06
-4.82220160620796e-06
-2.2083700625529e-05
-3.99183790585779e-06
-3.69769008158519e-06
-2.15994518589276e-05
-3.1474012900735e-05
-3.39725630497294e-05
-2.09677185637623e-05
-2.34604700358787e-05
-1.38187776871861e-05
-1.16124508434803e-05
-1.11036629248197e-05
-1.2276758809026e-05
-3.96789479948136e-05
-2.92419905443742e-05
-3.06171264115374e-05
-3.0909288209629e-05
5.19834096690208e-06
-2.29465809568568e-05
-2.69935489206271e-05
-3.51318882729658e-05
-5.79185185282323e-06
-3.32610348214454e-06
-3.45315867389312e-05
-2.44129053861661e-05
-1.9412116154752e-05
-2.14380687957818e-05
-2.40823724169274e-05
-3.76351775996785e-05
-2.30994488337767e-05
-9.02355408490799e-06
-2.65668177371177e-05
-1.77014368749124e-05
-2.10891042243843e-05
-1.70886713451136e-05
-2.99629852752227e-05
-2.11642995594774e-05
-2.78936721628963e-05
-9.32406636282418e-06
-3.52706261188069e-05
-2.72047343426064e-05
-1.54079738612124e-05
-3.73853153602145e-05
-3.38762809986767e-05
-2.15658166000229e-05
-3.08970322958231e-05
-7.45895552300107e-06
-2.22052293492047e-05
-2.86843884622263e-05
-3.69120221349055e-05
-3.93236951095281e-06
-2.20945977982994e-05
-3.44130213910932e-05
-3.17303206346384e-05
-3.30017099930946e-05
-3.39053683408546e-05
-1.70568171242826e-05
-1.32619459065936e-05
-1.52852215478727e-05
-7.55766165606916e-06
-2.04643919268768e-05
-2.47428072515646e-05
-2.26938262691983e-05
-3.35806453043484e-05
-2.23522009908117e-05
-2.25054991910897e-05
-2.58245535513938e-05
-4.35614856975511e-05
8.04078653024789e-06
-4.64750776836371e-05
-8.7043626098079e-06
-2.51761830714094e-05
-2.64901183994951e-05
-2.90830901839847e-05
-2.1025938858075e-05
-2.7573207082929e-05
-4.33991870515951e-06
-5.89104154076513e-06
-2.53551772810988e-05
-2.24864708596884e-05
-4.6046255038672e-06
-2.78115143200864e-05
-1.6314862054268e-05
-2.88598112947637e-05
-1.43616256115887e-05
-4.38113100896134e-06
-2.23327592744946e-05
-4.74623299221712e-05
-1.1030152863573e-07
3.81385334737878e-06
-2.51294526595945e-05
-2.82808212284925e-05
-2.58518503335154e-05
-2.93098936317076e-05
-1.6928732240762e-05
-2.65382802182826e-05
-2.666795552893e-05
-9.40370164928137e-06
3.18795521470469e-06
-2.61226721726659e-05
-2.00053202088876e-05
-6.15506048985628e-06
-2.64716398322899e-05
-1.17384957734822e-06
-1.93564593126511e-05
-2.79545383939103e-05
-1.05515438295015e-05
-2.50921272602936e-05
-3.11441002213093e-05
-1.46786030534541e-05
-2.54158195777425e-05
-2.59146725013365e-05
-3.33868334715626e-07
-3.0195230179239e-05
-3.4488881322404e-05
-1.71751430427544e-05
-2.67603878182043e-05
-2.15555872164012e-05
-3.59618141821345e-05
-2.37368998440967e-05
-2.80166682056678e-05
-1.22468440940277e-05
-3.17558804634522e-05
-1.31013385743005e-05
-3.13030833123034e-05
-1.78017812469988e-05
-1.36020586100151e-05
5.05862663313948e-07
-1.2710861988304e-05
-3.94186887621666e-05
-3.80776347023713e-05
-6.07149876542177e-06
-2.2128922696949e-05
-2.70611293075503e-05
1.52223360486068e-05
-2.40492510035078e-05
-2.31291616658664e-05
1.86899068536835e-07
-7.45894400352781e-06
-1.91669591039341e-05
-6.4615172906215e-06
-2.78800939947157e-05
-2.23572162695949e-05
-9.11241611454173e-06
-8.75856551038915e-06
-3.12642267541996e-05
-2.28389126150048e-05
-3.10494407223174e-05
-1.5630039118873e-05
-2.58405497637786e-05
-2.8755586294756e-05
-1.55778680936039e-05
-4.06048947487941e-05
-1.50840840065185e-05
-1.99226321360106e-06
-1.88767184272068e-05
-1.19391551537428e-05
-2.05636597517837e-05
-1.43349325238173e-05
-2.13594485870344e-05
-1.50790326610908e-05
4.18434163138875e-06
-2.28703005589796e-05
-1.64341686393036e-05
-1.19699609558254e-05
-2.06204429866263e-05
3.27160599120168e-06
-2.67050945048694e-05
-8.13039361839944e-06
-2.69221115664354e-05
-1.64630919021001e-05
9.53413067985669e-08
-8.44367630887695e-06
-1.47061957298159e-05
-1.75063680204058e-05
-1.85386448741978e-05
-1.61472834562618e-05
-3.73239667663844e-05
-1.87382835850671e-05
-8.84699412690506e-06
-2.52480425352686e-05
-2.7340694535933e-05
-2.17640192508396e-05
-1.74182925236147e-05
-4.03330731800401e-06
-2.33890417475635e-05
-2.80829739737028e-05
-2.33206612739509e-05
-3.61511776148837e-05
-7.98370957542566e-06
-2.04055924055659e-05
-2.58976744166808e-05
-7.58630515295766e-06
-2.0872422743122e-05
-1.47607971094955e-06
-2.51412371131529e-05
-2.93997685259152e-05
-2.75522936797038e-05
-2.17038286355726e-05
-8.49998404754987e-06
-1.38388970686814e-05
-2.69540584160888e-06
-2.5539066930705e-05
-9.31012470364518e-06
-1.73561443417111e-05
-1.10053788257988e-05
-3.8606195467951e-05
-2.20539416703634e-05
-2.94937566090361e-05
3.90286558784047e-06
-2.09290680443198e-05
-2.94073970699622e-05
-2.99489323826177e-05
-7.82965885215052e-06
-2.66849981342088e-05
-2.98381242836011e-05
-2.83787599007194e-05
-2.69445855860159e-05
-1.07942837951935e-05
-1.67083748468747e-05
-1.66684560994248e-05
-1.95494352836407e-05
-3.72149163854602e-05
-2.52469292433395e-05
-2.82239775045384e-05
-5.77174586375714e-06
-4.1565030558664e-05
-3.40075534930569e-05
-4.67331387105743e-06
-2.16052942491613e-05
-3.45411350971751e-06
-3.17098201457985e-05
-5.40035004453161e-06
-2.84830671051297e-05
-3.84993057096917e-05
-4.10276528092112e-05
-1.80050318744552e-05
-1.60482183876162e-05
-1.88642793250041e-05
-3.7558628104847e-05
-1.72447068867556e-05
-4.70628193347149e-05
-1.70873306945342e-05
-2.42866057820364e-05
-1.74877483376963e-05
-2.7393250095412e-05
-4.31394530533238e-05
-3.05430945441725e-05
-7.28842741688229e-06
-1.20025863601079e-06
-9.99454449374671e-06
-2.91178447018545e-05
-1.8426732769789e-05
-2.27339255809959e-05
-2.51978835914829e-05
-1.49603542665157e-05
-2.27233007692883e-05
-2.61525321142628e-05
-1.21914177127721e-05
-1.96282138972354e-05
-2.42205812957697e-05
-5.13554400519128e-06
-1.99605735846621e-05
-7.90835542553484e-06
-6.42690272575216e-06
-2.38414996640815e-05
-1.58314719166088e-05
-2.11790623098004e-05
-2.1437597666377e-05
-1.70560967564398e-05
-1.12958808681418e-05
5.80175177956556e-06
-1.27642714058236e-05
-2.64615219670842e-05
-3.54712211475767e-05
-2.62554137840032e-05
-3.73613617643387e-05
-1.96045652124996e-05
-4.27009916407022e-05
-3.23704290498641e-05
-1.97745820188158e-05
-4.93136041045432e-06
-2.06724668501126e-05
-3.68830814027457e-05
-2.66279899662853e-05
-5.64348283146058e-06
-3.53695167660157e-05
-1.72057380701097e-05
-4.45066216891746e-06
-2.43603033027001e-05
-3.5119377166524e-05
-6.59753440062444e-07
-1.84338607779151e-05
-2.61490533976051e-05
-4.23903143423709e-05
-1.26948261120104e-05
-3.32971686515856e-05
-2.38793360476191e-05
-4.76854893665371e-05
-8.13307720270352e-06
-1.27891945193878e-05
-4.87677033407981e-05
-2.47411770444378e-05
-1.72907760812349e-05
-1.9313202419338e-05
-2.37677191240542e-05
-1.33918563143589e-05
-1.61847513343254e-05
-1.13423920202444e-05
-1.82340425856753e-05
-1.36745925037341e-05
-2.05276213648215e-05
-2.42030345860625e-05
-1.57438510214238e-05
1.83209417949194e-06
-2.24816784117259e-05
-1.43505779163319e-05
-1.94785675386838e-05
-1.97893687412411e-05
-1.4075722707148e-05
-2.16665501803727e-05
-2.86022781468023e-05
-8.66108734439324e-06
-3.1706396319395e-05
-5.78124859751259e-06
-2.00898916219794e-05
-2.58518987367676e-05
-2.446833953644e-05
-4.44944604168526e-05
-2.98888088031158e-05
-1.14552880993055e-05
-1.90557522855458e-05
-1.14618130081072e-05
-5.35777542857378e-06
-3.86261738297225e-06
-1.48454668481963e-05
-1.38765724168391e-05
-1.12740647937942e-05
-2.45468899770504e-05
-3.15575562297187e-05
-6.3154858278477e-06
-4.69295680983511e-05
-1.51196589698016e-05
-7.63971992664356e-06
-8.24180510254295e-06
-7.50703634672377e-06
-2.67359272596355e-06
-2.83154189601451e-05
-2.44228738981645e-05
-2.34084086149804e-05
-3.13392288371558e-05
-3.69218682948567e-05
-1.89653731077309e-05
-2.40083060967547e-05
-2.7401131809034e-05
-2.7894802964747e-05
-1.14736263309275e-05
-1.58239571861547e-05
-2.23117470133593e-05
-4.54183856535005e-05
-3.28895052597145e-05
-1.226965759762e-05
-3.35171576918874e-05
-2.94863698966645e-05
-5.705481474107e-06
-2.53905516733094e-05
-8.29345133937101e-06
-5.33324693365962e-05
-3.3860672751327e-05
-9.10123440411071e-06
-3.77233518414888e-05
-2.0442515463773e-05
-3.02428216223933e-05
-2.8056368676364e-05
-3.87533080689565e-05
-8.15158561542866e-06
-1.84441255174482e-05
-2.22696842540151e-06
-1.74639322858028e-05
-2.22300324562072e-05
-2.74827900201117e-07
-2.23302763637957e-05
-1.70672300248696e-05
-6.2638636485799e-06
-2.20471642478313e-05
-2.16103966436501e-05
-1.75825276602732e-05
-2.01528455022207e-05
-2.14868544963854e-05
-2.21174420227917e-05
-4.11298205334239e-05
-4.12042499027638e-05
-1.5937869390944e-05
-2.44268126739135e-05
-3.34613614758386e-05
-4.94159312902215e-07
-3.3461802995601e-05
-1.04967265916321e-05
-3.83533689261965e-05
-1.72039483932497e-05
-1.41352099795799e-05
-1.81723365114698e-05
-1.58928973695811e-05
-2.71092261856022e-05
-1.44682589428277e-05
-2.54821803966836e-05
-1.63413413218449e-05
-1.7594559057379e-05
9.96029102436199e-06
-1.76621246666039e-05
-2.13108903138975e-05
-3.35993826269327e-05
-1.49534297017884e-05
-3.68755448442281e-05
-5.66745760003674e-06
-6.30173301871452e-07
-2.99096471656513e-05
-2.00857365013783e-05
-3.04180151146854e-05
-3.05467051236416e-05
-2.86868845871069e-05
-1.2609200164475e-05
2.50029987911697e-06
-7.73746989057912e-06
-2.89583699077419e-05
-1.9359539945957e-05
-3.43727527542413e-05
-1.91360618991209e-05
-1.9540627405678e-05
-1.52451496863447e-05
-3.08132236185242e-05
-2.60707674475942e-05
-3.40124848121825e-05
-2.35125749664714e-05
-1.73743278441207e-05
-6.48671967092259e-06
-2.69482688141818e-05
-3.08827618021105e-05
-1.06378678539336e-05
-1.28206470189774e-05
-3.07321126142823e-05
-3.76365286892491e-05
-2.35162755533006e-05
-1.95933298951388e-05
-3.02727270275573e-05
4.82443856492894e-06
-1.37737879792245e-05
-1.4623475519108e-05
-3.32283164400235e-05
-1.87478778892299e-05
-1.69241736948041e-05
-2.04091885326588e-05
-3.461038471243e-05
-1.80044878879822e-05
-2.04366575521382e-05
-1.18392805565402e-05
-3.29807795427616e-05
-3.57758297890901e-05
-2.86533878060088e-05
-1.60705240570073e-05
-3.20150027936807e-05
1.34652104508607e-05
-3.11031118893076e-05
-1.85449876208389e-05
-9.89410076950193e-06
-6.5942572565544e-06
-2.69567380400704e-05
-3.05241729051577e-05
-1.60840025293639e-05
-2.75074756260958e-05
-3.23457630942021e-05
-3.84489754506327e-05
-1.1319290551921e-05
-1.68459310202397e-05
-1.46017527169054e-05
-2.08257413729905e-05
-4.03300456848782e-06
-2.38722697218038e-05
-3.45805441423855e-05
-1.00372385994075e-06
-1.9041133529516e-05
-2.53890149463914e-05
7.67657662418479e-07
-3.38828438841998e-05
-2.11786486595327e-05
-7.35143833710701e-06
-2.06234431833306e-05
-2.30377242220969e-05
-2.92414540194563e-05
-2.30522968488592e-05
-2.42478306867387e-05
-1.98800772110562e-05
6.50345539012986e-08
-5.95066336325539e-06
-1.74750061280142e-05
-2.69702416480079e-05
-3.89428269300405e-05
-6.90053476263359e-06
-4.92996359156586e-05
-8.91323931067838e-06
-1.95828279724029e-05
-1.02771767244382e-05
-2.70862941862686e-05
-2.4653584340944e-05
-2.23041389371826e-05
-2.58788434215931e-05
-1.05870944329384e-05
-3.08196928690732e-05
-8.70483430431769e-06
-3.4750685131082e-05
-1.60967329305453e-05
-3.21333581337911e-05
-4.11101754799639e-05
-3.29972548290038e-06
-1.96930513267787e-05
-1.70911127389786e-05
-2.47081016093037e-05
-2.40035240559242e-05
-3.03771781169072e-05
-6.43742768342846e-06
-5.58528615280232e-05
-1.16064284579285e-05
-1.67838817135341e-05
-4.13463697252243e-05
-3.25373008310684e-05
-2.82237079520002e-05
-1.56531578549459e-05
-3.8595520729065e-06
-1.74045975683911e-05
-1.11904357730218e-05
-1.81797736881099e-05
-2.32532344010838e-05
-2.540498841442e-05
-3.35992849083143e-05
3.32353228498521e-06
-2.24345809112883e-06
-1.50941327978254e-05
-4.7982841377451e-05
-4.9660163321653e-05
-1.03081527734658e-05
-2.14186564726476e-05
-1.16080254444084e-05
-6.361741515936e-06
-3.92263836470134e-05
-6.86219385788896e-06
-2.44251017052528e-05
3.05730306404672e-06
-1.45412647696575e-05
3.64684279195199e-06
-2.66411022833839e-05
-2.9262572680086e-05
-3.20209976284235e-05
-3.31431290338279e-05
-1.23222090923178e-05
-3.58626494957821e-05
-3.11818498404014e-05
-8.14070868651592e-06
-2.62246813336901e-05
-2.90753198413649e-05
-1.07195265359635e-05
-2.66777503555182e-05
-2.56089085140642e-05
-2.01978429627571e-05
-1.63477036078282e-05
-1.32318531031869e-05
-1.63262842797639e-05
-1.01907949092483e-05
-2.25765889843455e-05
-2.8346016095867e-05
-2.13933653016289e-05
-1.57327434889658e-05
-1.60687078367202e-05
-2.83633856818571e-05
-2.05297131385807e-05
-3.35998037303307e-05
-9.18947718972462e-06
-7.30796029981298e-07
-2.27927823614338e-05
-1.81254197769711e-05
9.3414722437853e-07
-2.81205423055986e-05
-4.47327297382534e-05
-4.29909802552847e-05
-2.56853026392573e-05
-2.98828835307254e-05
-1.31194491753082e-05
-9.8873327046193e-06
-8.45674682234023e-06
-2.75375569864171e-05
-1.36371584554188e-05
-2.18277357287761e-05
-1.99289554211907e-05
5.02663833192426e-06
-2.14799148285799e-05
-1.43631636456931e-05
-3.83674917660093e-05
-8.8823116659081e-06
-1.04300742672995e-05
-2.68658894300797e-05
-1.04103464712476e-05
-3.55061569348373e-05
-3.39713858541044e-05
-9.6182075098795e-06
-2.11039615077619e-05
-2.39335168428878e-06
-3.24610456711647e-05
-3.78240193729723e-05
-9.70145089439536e-06
-1.45680395600472e-05
-4.20843999031955e-05
-2.30582360211235e-05
-1.9109841527907e-05
-8.4709774214296e-06
-8.01722272754767e-06
-1.93813190440931e-05
-2.4018315085641e-05
-1.93136584522895e-05
-1.2668836548536e-05
-1.43737535958835e-05
-1.23457973630715e-05
-2.78076763997919e-05
-3.83194490305347e-05
-2.07087361490222e-05
-1.73733627610385e-05
-3.2343888988219e-05
-1.89822037497215e-05
-3.28031428453097e-05
-3.49601004397925e-05
-3.38391806342077e-06
1.16962061052646e-05
-1.61340822829606e-05
-2.71721201643683e-05
-1.40230064978084e-05
-3.24141233963318e-05
-3.10862321813606e-05
-2.67374733640172e-05
-2.24848419489025e-05
-4.91279326424873e-06
-1.15968408830139e-05
-3.0270708001672e-05
-2.13325457981449e-06
-2.79181858009331e-05
-1.90074057621483e-05
-2.61365615557533e-05
-3.36770522706564e-05
-3.35533787621023e-05
6.12532497033754e-06
-3.37060647861041e-06
-7.85997349449481e-07
-2.64339584607501e-05
-2.84549195120712e-05
-8.27950176188979e-06
-6.75901835807576e-06
-1.93499014833705e-05
-1.88124482599543e-05
-1.34041839733331e-05
-2.79695886754794e-05
-1.81812186390913e-05
-2.14831166386067e-05
-1.89797656735416e-05
-2.35333428401494e-05
-4.03287578795297e-05
-3.8181189033596e-05
-1.55395315662425e-05
-2.69147583758069e-05
-1.48201372855976e-05
1.01351583720346e-05
-9.47103999532327e-06
-5.63944571340643e-06
-2.95474227735029e-05
-1.74997396388161e-05
-4.31180762771275e-05
-1.82820455087574e-05
-1.64729152464817e-05
-2.27133657775302e-05
-3.28094355198312e-05
-2.63328268669635e-05
-3.03019173290855e-05
-3.70688209454148e-05
-9.46726354913962e-06
-4.26190571375495e-06
-2.12746319630709e-05
-1.99304152725422e-05
-2.99542882705777e-05
-2.75436915360088e-05
-1.19013270686596e-05
-3.10205856208945e-05
-1.80927139647045e-05
5.24773950197554e-07
-1.3937456751318e-05
-5.27066461271967e-06
-1.16837524016608e-05
-2.91097864753832e-05
-2.09334705389064e-05
-2.47662126960429e-05
-3.97523214418437e-06
-2.62384422030922e-05
-2.44825196113132e-05
-3.10199457954184e-05
-8.53733126714841e-06
-1.66278259983233e-05
-2.22212257869183e-05
-3.05812084041997e-05
-1.15937800135772e-05
1.21635517347932e-06
-1.32078668115554e-05
-1.40296384686056e-05
-2.06228960598313e-05
-9.62190430762315e-06
-2.58225257301801e-05
6.59984031481292e-06
-3.04893092015775e-05
-2.77871450538076e-05
-1.44808759771438e-05
-3.07449898318334e-05
-4.31084376599209e-05
-9.24202017325447e-06
-9.07359718661495e-06
-1.49427062428986e-05
-4.01345900345708e-05
-1.44270157901341e-05
-2.36067804063276e-05
-3.42622545810677e-05
-9.99335382930694e-06
-3.04247838175781e-05
-1.45119398470993e-05
-6.09688664560206e-06
-2.14146764110407e-05
-3.06975002539766e-05
-3.01449268987204e-05
-3.13251290342369e-05
-1.29850021420564e-07
-1.88628634112109e-05
-2.66541897504421e-05
-2.33666304550873e-05
-1.3136226905017e-05
-3.06647018383522e-05
-4.39170152025761e-06
-3.54358341893706e-05
-1.91087236670356e-05
-1.3266675418404e-05
-1.73085926532871e-05
-1.7847991885533e-05
-4.85529283869823e-06
-1.56404809700255e-05
-3.04363072690361e-05
-3.47052998660676e-05
-2.03854879695475e-05
-3.44223410708145e-05
-2.07039667636041e-05
-4.1709731577894e-06
-2.80192357195873e-05
-2.10222882743801e-05
-2.82373212646327e-05
-2.42260631458817e-05
-2.01174416453321e-05
-1.86542095577929e-05
-4.25909874684868e-05
-1.36063559445533e-05
-3.25234195172161e-05
-3.83427566906195e-05
-1.93295086046306e-05
7.17688609890473e-06
-1.12703663600924e-05
7.44457975483217e-06
-8.69597229713189e-06
-2.42090007453453e-05
-1.87543195694393e-05
-3.51426510812728e-05
-1.39200589541686e-05
-2.57128731810247e-05
-4.84562176253662e-05
-2.20742647517006e-05
-1.61828931668915e-05
-1.49883373316949e-05
-4.01597916573891e-05
-3.34703816601672e-05
-1.79110348385092e-05
-3.06768284738634e-07
-2.62827923381151e-05
-3.3314190107632e-05
-1.97327329172694e-05
-5.78275032514555e-06
-2.93895746797034e-05
-1.09075214449425e-05
-2.96574136544302e-05
-3.45467949732026e-05
-6.62181787807022e-06
-1.24478781746029e-05
-2.20582429726869e-05
-2.92280051678758e-05
-1.14085343576612e-05
1.07331397067575e-07
-2.18032145294021e-06
-2.06735324052553e-05
-2.4124828993313e-05
-9.41220631536078e-06
-2.12682588035205e-05
-2.27244627499269e-05
-1.82584337327249e-05
-3.60615931054026e-05
-4.08762496660189e-05
-2.88021701297576e-05
-3.72705839219709e-05
-1.67337742035856e-06
-1.70799067866704e-05
-2.32580397280526e-05
7.03331174122104e-06
-1.81726172699079e-05
-3.33539772196949e-05
-3.24103081402112e-05
-3.98813456097654e-05
-1.32415870355289e-05
-1.68195655897898e-05
-2.50035342511496e-05
-8.73201908345008e-06
-1.92876620622852e-05
-1.14939676344421e-05
-3.08043127512203e-05
-3.47844336857091e-05
-2.111786390971e-05
-3.43394174163678e-05
-2.86398379269552e-05
-2.18996929044122e-05
-4.43045585277794e-06
-2.18710409495662e-05
-3.17582033199541e-05
4.24303933425287e-07
-7.83467520079152e-06
-3.1405081317619e-05
-1.9851658873578e-05
-2.28618035502717e-05
-1.97278309579817e-05
-2.57815802614313e-05
-3.83722082577528e-05
-3.44629342004069e-05
-1.19964068705195e-05
-3.04342454530709e-05
-2.11100070786578e-05
-1.52571631668426e-05
-2.80348645571315e-05
-3.66853430932778e-05
-1.20652824362584e-05
-1.39668170876305e-05
-1.7034960446505e-05
-2.31871985734995e-05
-1.63312130593983e-05
-3.52440331381004e-05
-8.3641390383028e-06
-1.71280433147621e-05
-1.09134511187132e-05
-2.22834614292409e-05
-2.49839162010105e-05
-8.32409213457976e-07
-1.85574347743138e-05
-6.00826656381626e-06
-2.11302353131895e-05
-8.91718253779074e-06
-1.81815226780163e-05
-2.91246421714675e-05
-2.11658319049967e-05
-2.52439359450605e-05
-1.7064546033388e-05
-6.97866742342887e-06
-1.70795551785535e-05
1.3660447277522e-06
-2.53403905498226e-05
-1.80838746877181e-05
-2.36511409510754e-05
-1.76080531803165e-05
-1.80229020302886e-05
-8.33920680744136e-06
-1.36299593587269e-05
-2.53655013948869e-05
-2.74650342271709e-05
-2.39409349545181e-05
-2.72641178515756e-05
-1.38554230018685e-05
-2.51600318567801e-05
-3.02684707541691e-05
-3.98190725200112e-05
-1.60347867219151e-05
-1.61165453500772e-05
-1.09290723577847e-05
-1.2054350986634e-05
-4.17218612469215e-06
-6.1905258903111e-06
1.29851478665556e-05
-8.49907302042971e-06
-5.08312141869187e-06
-2.61455832610995e-05
-1.35812332291448e-05
-2.48016790987142e-05
-5.39701880488123e-06
-1.41170148483176e-05
-5.83284259834913e-06
-2.05054589752666e-05
-1.51213041989492e-05
-1.56350589427733e-05
-3.85220938491922e-05
2.31084853860107e-06
-2.43224988333022e-05
-3.03622387515026e-05
-2.40285278772325e-05
-1.701479172564e-05
-2.62433980709579e-05
-2.72448689594767e-05
-1.49216428009825e-05
-1.89955959384873e-05
-4.15317724218906e-05
-1.29074220933101e-05
-2.32611636533081e-05
-1.90801926168929e-05
-7.01465891141032e-06
-1.24458002801758e-06
1.06522832087679e-05
4.25835044049008e-07
-9.00318734121202e-06
-2.14635929335307e-05
-1.78673895499608e-05
-1.7780982908898e-05
-2.49901985745851e-05
-1.40278309323916e-05
-2.79539014594948e-05
-1.88894278111016e-06
-1.90338066412551e-05
-8.44774645131507e-06
-9.41501424570633e-06
-2.59706582230269e-05
-5.70267598247633e-06
-2.57541423384061e-05
7.73053543523397e-06
-2.11390417069436e-05
-4.22208368869309e-05
-3.6632202195091e-05
-3.28468879204658e-05
-2.38335592644548e-05
-3.66479844992506e-05
-3.12595082301269e-05
-2.37734766378291e-05
-1.8872668631018e-05
-7.71032198161396e-06
-7.89226628870957e-06
-4.48931483850281e-05
-2.02456286051203e-05
-3.11670512093842e-05
-1.02571876067839e-05
-1.26129056112684e-05
-3.89418564272708e-05
-2.20466579778599e-05
-3.83313791245475e-05
-1.8631020037159e-05
-3.00143593488868e-05
-2.22848629436434e-05
-2.97893067998489e-05
-2.79425427371974e-05
-1.99503421759192e-05
-2.64555776891993e-05
-1.6457560400045e-05
-2.36892829960299e-05
-1.06582070093506e-05
-4.35475700052726e-05
-2.85715878032048e-05
-3.05039663470509e-05
-2.59640490473802e-05
-3.08526224934034e-05
-4.08080169982686e-07
-2.45502055847233e-05
-2.60023134635979e-05
-3.28878558273294e-05
-3.1826422357725e-06
-2.03410518524507e-05
-1.25924052815406e-05
-4.43888200467988e-06
-1.016919646443e-05
-3.14331452298821e-05
-1.04894665138363e-05
-2.58054906718527e-05
-3.81462410224626e-05
-1.70062696510586e-05
-1.78798066317765e-05
-1.96128274716971e-05
-2.07161094132648e-05
-1.18918079515904e-05
-1.23883604825655e-05
-1.88330888635765e-05
-2.42814797408722e-05
-1.01700665041082e-05
-1.82921276736127e-05
-2.64398374993785e-05
-6.07133881136924e-06
-3.68993868412445e-05
-1.62449204492805e-05
-9.52809714488307e-06
-2.55873848817425e-05
-2.31444108537925e-05
-2.82381591080864e-05
-1.31104645536951e-05
-4.15697227385078e-05
-6.63957364751297e-06
-1.10046529657957e-05
-1.22581764435463e-05
-3.28015184680967e-05
-1.35730507382567e-05
-2.75516794023647e-05
-4.21523871631909e-05
-3.42466331500974e-05
-2.56498718164154e-05
-4.74293660579949e-05
-2.15817815998959e-05
-2.05770515283953e-05
-2.01869910847161e-05
-3.06349324258533e-05
-7.40701359059305e-06
-2.36138105409413e-05
-3.44476338361888e-05
3.07030234535664e-06
-3.13673424487761e-05
-3.64056977215037e-05
-6.21581210791009e-06
-3.9231352363628e-05
-2.45050982529658e-05
-4.79632961922337e-07
-2.1532661891152e-05
3.64320355773936e-06
-1.64348288513019e-05
-1.4479646550228e-05
-3.22635676118574e-05
-6.47623826370981e-06
-4.07556227463744e-06
-3.59235873555616e-05
-3.03473385376685e-05
-2.67382446333951e-05
-3.08290840598577e-05
3.87266300844144e-06
-1.66921693246075e-05
-2.36291393234654e-05
-4.47650306987239e-05
-3.05339805810234e-05
-1.6721350873946e-05
-1.14512926845095e-05
-2.15781826925372e-05
-2.1085146190724e-05
-3.23241973832273e-05
-2.37750887193714e-05
4.92638459376772e-06
-3.1185953481514e-05
-2.00185572867786e-05
-4.26159160571289e-05
-3.14606799725507e-05
-1.72379678531774e-05
-2.84404921015727e-05
-1.6546600595837e-05
-2.12565930035044e-05
-3.61222416827081e-05
-3.06883541564076e-05
-8.68177876424887e-06
-8.32384544201921e-06
-2.36088378719099e-05
-9.33984937755059e-06
-5.25482028502029e-06
-2.09374536983321e-05
-4.8063183841144e-06
-1.70305953947742e-05
-2.88189984596806e-05
-3.06985230442682e-05
-1.54604326005243e-05
-2.41926663062426e-06
-2.23940206548597e-05
-2.38950669162647e-05
-1.42292284604817e-05
-1.49467650417381e-05
-1.59905789966706e-05
-1.46321396398431e-05
-2.74995076529517e-06
-2.46726644816652e-05
-2.99572153151983e-05
-1.77180314880035e-05
-9.69412667338218e-06
-4.74294372366102e-06
-2.61768400953388e-05
-1.33933685744834e-05
1.97991552263936e-06
1.34312448258028e-05
-1.35944724071333e-05
-4.28971625012764e-06
-1.05269361892923e-05
-8.12645541023155e-06
-1.73591302610921e-05
-1.81088111792367e-05
-2.31808944456855e-05
-2.80114523597325e-05
-3.6294670542204e-05
-2.31999656979161e-05
-1.72311561859353e-05
-3.59997095913328e-05
-3.91347290199937e-06
-1.75161034563601e-05
-1.21170440701509e-05
-3.17156140708744e-05
2.10891025416881e-07
-1.13653575971979e-05
-1.41416295347555e-05
-2.4776585002907e-05
-2.09359393617644e-05
-1.68070271801179e-05
-2.60152449971847e-05
-2.91872657159835e-05
-1.35336879612396e-05
-2.47128612283727e-05
-2.53073149842857e-05
-2.54257492377652e-05
-1.76075340898039e-05
-1.79895336521781e-05
-1.40773164047574e-05
-1.32239427254316e-05
-6.29977244986575e-06
-1.3941179594926e-05
-2.28217536695371e-06
-4.36637431517463e-05
-7.95843783560313e-06
-2.47256223088934e-05
-1.78340270693478e-05
-2.34267015078861e-05
-9.85546878911202e-06
-1.09601399490919e-05
-2.68947562942795e-05
-1.841152838889e-05
-1.59081852641118e-05
-4.82938631870739e-06
8.38805950084436e-06
-3.30329772397149e-05
-1.0971124465952e-05
-1.54293295056641e-05
-3.12015508397061e-05
-5.22480311576136e-06
-2.57110039179831e-05
-1.80450394510597e-05
-5.92793384493711e-05
-1.74166910792097e-05
-1.15412645745589e-05
-1.35434232785916e-05
-4.59008343018574e-06
-4.36756261561009e-05
-1.17792047389367e-05
-2.78158193489752e-05
-4.42796916830227e-05
-3.83259870763664e-05
-1.95593583318686e-05
-4.01313307326233e-05
-9.2284198760864e-06
-2.16176550557904e-05
-1.78257508864601e-05
-3.42784865712902e-05
-2.61726924626208e-05
-6.52096996715369e-07
-2.77325728597454e-05
9.78842372390622e-08
-9.20016458616931e-07
-8.3544254217396e-06
-1.14590473091628e-05
-2.05117180703021e-05
-2.36854201950097e-05
1.59843738401867e-06
-4.53647141286013e-05
-2.32447010364036e-05
-2.29232509102775e-05
-8.17141413634329e-06
-5.660887172048e-06
-2.40681292463877e-05
-1.4389793952184e-05
-2.14435400061439e-05
-2.03738028215652e-05
-1.79791998620774e-05
-1.7065051298169e-05
-1.83950541206251e-05
-1.22065119796821e-05
-2.1075712244457e-05
-3.66867799042109e-05
-2.97894368238123e-05
-3.12653524618833e-05
-2.73672049200209e-05
-1.55657245817848e-05
-1.85960877526164e-05
-1.6044905076494e-05
-3.51404800543638e-05
-1.78240833484694e-05
-3.11466376461866e-05
-6.14131248444777e-06
-2.39314660087756e-05
-1.95336022994249e-05
-2.86604904535838e-05
-1.19038962162357e-05
-4.49422722534438e-05
-7.16375740489175e-06
-2.40365039430643e-05
-1.1521539194297e-05
-6.19430838217779e-06
-2.70449649932967e-05
-3.17424476325986e-05
-4.38245548252996e-06
-2.25582749613751e-05
-2.93630387128375e-05
-9.70635069991483e-06
-2.90878158091728e-05
-1.68591502453328e-05
-2.60876144221495e-05
-2.65276708003561e-05
-4.4453767856014e-06
-9.95381467770346e-06
-2.93574685739303e-05
-1.81817535540837e-05
-4.50824921475775e-05
-2.68752537410203e-05
-2.62324194793251e-05
-3.19520048944437e-05
-3.54331587794555e-05
-1.7521325138544e-05
-2.11316224624277e-05
-2.30570146947356e-05
-8.83336053128522e-06
-2.38466602072615e-05
-3.71172939325624e-05
-5.3590669348017e-06
-3.60175319543958e-05
-4.43519597846492e-06
-5.88706580048532e-06
9.46242390319609e-07
-1.28977663342777e-05
-2.01380539970694e-05
-2.14759545725417e-05
-1.03464150379131e-07
-2.36612327446023e-05
-3.8447646988212e-05
-2.81651327207378e-06
-1.76951146725291e-05
3.258770748521e-06
-4.2900624059762e-07
-3.71224327035281e-05
-2.11907503285543e-05
-1.1094557471154e-05
-1.48342816459401e-05
7.25219937528847e-06
-2.51767314696428e-05
-2.13308851352061e-05
-2.74203180904091e-05
-1.78721335991426e-05
-6.32741795035034e-06
-1.02936946721478e-05
-1.58285743485652e-05
-2.46975517265652e-05
-2.11449565019137e-06
-1.97870595468755e-05
-1.1286398787521e-05
-2.93952682306425e-05
-2.80912832706849e-05
-3.8783564823639e-05
-3.35630692744916e-05
-6.00059066642544e-06
-1.4203330395815e-05
-1.81733992026188e-05
-1.69798453782829e-05
-4.84218110367594e-05
-1.31104558957818e-05
-1.19354327961889e-05
-1.50452001605907e-05
-3.14227772179175e-05
-1.67119073313187e-05
-3.13137437194278e-05
-2.94343056426535e-05
-4.02093221512994e-05
-1.60627894075988e-05
-7.55814003743929e-06
-9.33921901013553e-06
-3.24347578960234e-05
-1.46612831113274e-05
-1.06742532498002e-05
-1.0808664330868e-05
-2.87254915935981e-05
1.92353146181077e-06
-1.01260184022239e-05
-1.83729506015593e-05
-3.08342641015144e-05
-1.57134372239364e-05
-7.41879640695144e-06
-6.54610596925523e-06
-4.45277030367837e-05
-1.95710420080963e-05
-2.00395227111233e-05
-1.03697638673194e-05
-3.22704794653348e-05
-2.48022794460207e-05
-1.34797058230055e-05
-2.30670252562088e-05
-2.55682968960094e-05
-1.91229470583965e-05
-3.30510431571981e-05
-2.13453437015833e-05
-2.84634112752343e-05
-8.54854860982978e-06
-1.86833649771631e-05
-2.67539712363543e-05
-4.30511723039592e-05
1.75244959295964e-05
-1.71642658764283e-06
-3.35247612054057e-05
-3.23907157727961e-05
-2.08951813911674e-05
-1.69584295164111e-05
-5.32010950029663e-06
-8.36265325201563e-06
-1.99173846158736e-05
-1.93825501127144e-05
-3.42465604075146e-05
-1.30910585918206e-05
-5.10998710797483e-06
-3.24272674943306e-05
-1.05457349010209e-05
-1.05587109026716e-05
-5.2980579783683e-07
-9.29106547514704e-06
-2.99931800674958e-05
-2.88016738815553e-05
-1.1351726222238e-05
-9.89964624509824e-06
-3.9635758150951e-05
-2.73462831634399e-05
-2.96931159752495e-05
-2.22187299523734e-05
-1.53327469919197e-05
-4.79332608432201e-06
-1.77107606350867e-05
-2.69026391342444e-05
-1.38981396819874e-05
-1.15479880805557e-05
-1.83230889681293e-05
-1.73920307062246e-05
-1.45692624791396e-05
-1.99486283852467e-05
-6.27512832272775e-06
-1.96119358316342e-05
-4.82279371380092e-06
-1.48944031701237e-05
-3.52612864735762e-05
-3.32766447755684e-05
-2.84942930664978e-05
-3.08012042555398e-05
-2.35027224241219e-05
-9.48359886977506e-06
-1.26705009513625e-05
-3.32803152333287e-05
-1.82818447405825e-05
-3.44715179909337e-05
-2.1857531511938e-05
-4.46183489689334e-06
-1.60492029179768e-05
-4.4688800216693e-06
-3.52802144373669e-05
-3.11849578451058e-05
-6.95604355181824e-06
-2.43869852338462e-05
-8.32879916611084e-06
-2.19113913324479e-05
-1.28858105505657e-05
-3.05856020870897e-05
-2.5328456081564e-05
-1.47774185598266e-05
-1.64985267509834e-05
-1.47322061868477e-05
-1.41318844606167e-05
-5.69256494246698e-06
-1.7402779407205e-05
7.77509228916814e-06
-7.13113829820879e-06
-1.54203471678627e-05
-1.54422029837386e-05
-2.0234431262689e-05
-1.28524824119457e-05
2.08124656841753e-06
-4.23027144527857e-05
-3.13740525094723e-05
-1.59471190436999e-05
-2.81932595535642e-05
-4.00271363202863e-05
-2.06109170894551e-05
-2.89973192101628e-05
-2.85092729007991e-05
-2.34295326809635e-05
-3.79998152942933e-06
-2.03729973756805e-05
-3.15714756157395e-05
-4.06028054034547e-06
-3.27335632120629e-05
-1.51848631464419e-05
-1.74855123276404e-05
-1.64172561194169e-05
-2.50668854767444e-05
-1.43771047051103e-05
-3.12839658983521e-05
-2.31679689587955e-05
-1.58314669473527e-05
-6.40430725175804e-06
-4.4388803187262e-06
-6.30652424721473e-06
-1.31586391656147e-05
-1.35526909396144e-06
-1.69207763030276e-05
-2.97192616885326e-05
-3.3905370384602e-05
-3.7142805846654e-05
-3.02239913202983e-05
-5.36300711218955e-06
-2.2694367823143e-05
-3.09102756482033e-05
-1.23803367784143e-05
-2.94097223448475e-05
-8.71197748289137e-07
-4.41843197598965e-05
-2.58755456281064e-05
-2.76642695612142e-05
-5.02487905992772e-05
-2.28633534360498e-05
-3.01390193355664e-05
-1.3360813351289e-05
-1.94965769957662e-05
-2.48241229967388e-05
-1.3399578803045e-05
-3.95293043843951e-05
-3.12771388645095e-05
-2.84359808723493e-05
-1.97638669098672e-05
-1.05817604912917e-05
-1.02424257836572e-05
-3.80296358573314e-05
-3.69382121485724e-05
-7.75648497010687e-06
-2.57997103622161e-05
-1.619416297155e-05
-1.58007049709159e-05
-3.31522436736513e-05
-1.37179509368557e-05
-6.88862257773488e-06
-2.65308114075945e-05
-1.58456747216832e-05
2.68313091204069e-06
-2.14013385026156e-05
-2.36498335210011e-05
-2.6623282640928e-05
-1.70626796750116e-05
5.31981355776922e-06
-2.06547692858434e-06
-3.41707034453054e-05
-5.47397280065347e-05
-3.31698196175005e-05
-2.32605226793866e-05
-2.5887947645645e-05
-8.18921176387153e-06
-2.06559742087209e-05
-2.32894781580203e-05
-3.47379090563961e-05
-3.00433748267042e-05
-2.12022576047475e-05
-2.98089683961368e-05
-1.37780476219762e-05
-2.31273403585515e-05
-1.89676236558078e-05
-2.67348050647947e-05
-1.67027315520022e-05
-1.31765027741203e-05
-4.28586376609127e-05
8.04960882716753e-06
4.98511304935396e-06
-1.10836946840017e-05
-7.83693633871887e-06
5.25409106745836e-06
-2.00266886651671e-05
-1.99820586137919e-05
-1.91896726362564e-05
-1.3341467142878e-05
-3.73271622335809e-05
-1.2443843273362e-05
-3.58595291024255e-05
-3.24971726895938e-05
-3.33239451713359e-05
-3.00865119525315e-05
-2.88683801694813e-05
-1.42410932146435e-05
-2.48903462262793e-05
-2.97694216350626e-05
-5.95493563239604e-06
-2.25638128148457e-05
-1.52057877890801e-05
-2.52090258436975e-05
-2.93915522581457e-05
-2.63551499596959e-05
-2.00599043097394e-05
-2.69840410775673e-05
-9.52667479583365e-07
-2.05851321548356e-05
-9.56092372231665e-06
-3.32582681045873e-05
-4.88505015633189e-06
-1.87183055016841e-05
-1.06075058305022e-05
-4.69000261052886e-06
-1.82819300879055e-05
-2.45602321093929e-05
-1.46752094909358e-05
-3.34599468125793e-05
-7.97722265306257e-06
-1.2137584871402e-05
-2.05172161944535e-05
-1.97543828587708e-05
-1.39917012916694e-05
-3.97512082108404e-06
-2.37106180942068e-05
-2.02727679365082e-05
-1.72921750704286e-05
-2.99034850495947e-05
-3.12305008440719e-05
-2.0265013596665e-05
-2.88389744271931e-05
-3.56595234544223e-05
-3.17846957634828e-05
-3.25337173920795e-05
-1.84843561523991e-05
-1.18327387879865e-05
-1.87838966266169e-05
-2.75956751480294e-05
-2.85762256941053e-05
-3.34107048808922e-05
-1.58587826723137e-05
-1.12712960137685e-05
