# Supplementary material for: Research on computational propagation and identification of mine microseismic signals based on deep learning
Source: PLoS One. 2025 Oct 22;20(10):e0334641. doi: 10.1371/journal.pone.0334641 (PMC12543183; doi:10.1371/journal.pone.0334641)
Supplement: S2 Data — (ZIP) [file pone.0334641.s002.zip › 000100500002006.xlsx_0.txt_24.txt.txt]

-2.47545087132055e-05
-3.14517891577724e-05
-4.49557556017851e-05
-3.57163185640305e-05
1.15188741989124e-05
-3.23363371680053e-05
-8.3523210761567e-06
-1.5246026650075e-05
-1.96684606559618e-05
-2.59401031724567e-05
-7.89346150695021e-06
-2.45938226502213e-05
-2.30453983318516e-05
-1.44321708995669e-05
-1.86266810973531e-05
-2.56090998849149e-05
-1.80170422525555e-05
-2.71113241486883e-05
-1.54327361786823e-05
-3.51603283479667e-06
4.63786507433494e-07
-1.16823803956437e-05
-1.07873648538123e-05
-2.19283954428884e-06
-2.00065182694928e-05
-5.26658267606532e-06
2.1009007015286e-08
-2.25470343073468e-05
-1.93312585092931e-05
-2.12240305619873e-05
-1.35927809059993e-05
-5.29256697915317e-06
5.15931998498052e-06
-5.48018636929336e-06
-1.99091743047261e-05
-1.90854518303762e-05
-2.46288058157983e-05
-2.68365143002705e-05
-1.56382071286288e-05
-1.37484181118306e-06
-3.12408440420238e-05
-2.78484498553633e-05
-3.56283309858148e-05
-2.77496498197402e-05
-3.52523955609637e-05
-2.23025115337876e-05
-2.49701334505435e-05
-1.28723618644607e-05
-3.05785851968255e-05
-2.32431234637566e-05
-2.52552266028197e-05
-4.80262959684888e-05
-3.85923966276417e-05
-2.04911456630246e-05
-3.40608876631983e-05
-2.09080198351105e-06
-6.67411696977139e-06
-1.4910981785022e-05
6.0109637415822e-06
-1.6208859271247e-05
-2.65593926203099e-05
-2.22213948125383e-05
-1.55927702675365e-05
-2.00765242840275e-05
-2.15239212685667e-05
-2.73462705433475e-05
-3.38464835592426e-05
-2.39050579608269e-05
4.68169343734573e-06
-3.61552342111316e-05
-2.77003340554094e-05
-1.34796310703835e-05
-2.23297017996251e-06
-1.65093063059977e-05
-2.47333991119524e-05
-1.91177992497741e-05
-3.93471717009492e-06
-1.91938434898857e-06
-3.14155677777231e-05
-1.57348009601601e-05
-1.40263128402775e-05
-2.14925735537443e-05
-1.30137197896034e-05
-3.59687717654175e-05
-5.3656191357658e-05
-2.899719110612e-05
-1.89601617237779e-05
-4.01369017425179e-05
-1.57526663939264e-05
-2.3979734049352e-05
-1.47040706251995e-05
-3.10775960553657e-05
-1.56791977658134e-05
-2.92453246958032e-05
-1.61938392699638e-06
-1.61346638911306e-06
-1.93933444319593e-05
-1.22863523168612e-05
-2.77357483999762e-05
-6.17612690392563e-06
-7.99894183866538e-06
-2.97718449019243e-05
-1.18092329645289e-05
-2.31324671181608e-05
-2.3565935797731e-05
-3.05772245288292e-05
-1.33385893270521e-06
-1.17227634729249e-05
-6.86567205023613e-06
-8.58561817797435e-06
-1.83408620813179e-05
-2.97220091334569e-05
-1.93058970396284e-05
-6.80078040411443e-06
-3.35945127179337e-05
-3.28519217376578e-05
-3.92296927324388e-05
-1.36757271469131e-05
-1.26695978247785e-05
-7.53123311890291e-06
-1.68774065462105e-05
-1.77547993774429e-05
-2.20441684654034e-05
-3.08584184133108e-05
-1.16430138404988e-05
-2.55294950001542e-06
-2.32134146270417e-05
-9.24760513653118e-06
-1.13843426027737e-05
1.21059933305061e-06
-2.98905650188743e-05
-2.42426655662401e-05
-1.73662247181549e-05
-2.28284512492101e-05
-2.64257595405327e-05
-4.54903284997724e-06
-4.96249738274199e-05
-1.06987517686816e-05
-5.06804778743789e-06
-2.34744713976783e-05
-2.76968856333451e-05
9.77276776386178e-06
-1.42398137734828e-05
-2.15980855718791e-05
5.87988925879702e-06
-2.61079877511844e-05
-1.17557287090486e-06
-2.32324417526373e-05
-2.84629658099343e-05
-1.56524064373846e-05
-3.15699939716743e-05
-2.01542080370814e-05
-2.54085351098773e-05
-3.28455886238898e-05
-3.46701256961702e-05
-3.31878576836743e-05
-1.94628429382564e-05
-8.65126377741888e-06
-1.65099692525935e-05
-2.31892531604619e-05
-3.01288767984517e-05
-2.24846371086739e-05
-3.21923843857232e-05
-2.30538863899771e-05
-4.49178856287766e-05
-6.27486625738859e-06
-2.85909381507935e-05
-2.7117678263915e-05
2.32782775655396e-06
-3.09662509276722e-05
-3.22979000820326e-05
-3.87731269694574e-06
-2.76929598590052e-05
9.32610979512224e-06
-1.91641142433551e-05
-1.01829553305777e-05
4.49826840549548e-07
-1.73338698698874e-05
-1.86209093746083e-05
-3.2587094456396e-05
-1.19878779711821e-05
-3.55302673012567e-05
-3.00279428433072e-05
-3.55984940652244e-07
1.82461866083241e-06
-2.04516977799192e-05
8.07907285019762e-06
-4.00606986543742e-05
-1.50699166948109e-06
-3.11128657107334e-06
-2.40093959773424e-05
-1.15548546445949e-05
-3.19824078441736e-05
-3.76609096160552e-05
-3.58666875306656e-05
-1.90641980183097e-05
-4.62922917061497e-05
-2.24913135888588e-05
-4.95593457848596e-06
-1.66891522149097e-05
-2.08532189503266e-05
-2.33581056346599e-05
-2.1431146541817e-05
-1.84625261337673e-05
-3.04572083037769e-05
-2.62637847307337e-05
-1.56780350721361e-05
-2.59506838976098e-05
-1.33758101733127e-05
-4.24943936814998e-05
-2.3213139749592e-05
-2.12342761252673e-05
-1.18010017988907e-05
-2.13444173372265e-05
-1.65572647941688e-05
-5.86568308276301e-06
-2.01769564432628e-05
-3.21181998746187e-05
-2.41011902860082e-05
-4.61231430988273e-06
-2.28995662531395e-05
-3.70549987016886e-05
-1.2068666051755e-06
-1.93545985649266e-05
-9.85935626675646e-06
-2.3851923374874e-05
-3.3414602856091e-05
-2.98937975712948e-05
-2.18024492255671e-05
-2.61285595752783e-05
-8.08223181071383e-06
-2.86099486041845e-05
-2.99110921925044e-05
-2.81322020174316e-05
-2.49504770919925e-05
-2.07132173370852e-05
-1.37015023750977e-05
-1.67659177001957e-05
-1.53736128136226e-05
-1.61769142036607e-05
-7.18632704593914e-06
-1.78121013310906e-05
-8.98531356948234e-06
-1.01357778538538e-05
-2.92078800543127e-05
-5.77392561807019e-06
-1.61358612411616e-05
-2.48584226460843e-05
-9.34346106939511e-06
-2.37454204617987e-05
-2.55714165367479e-05
-1.03658611496085e-05
-2.14500794730081e-05
5.44786666824892e-06
-2.70545684521764e-05
6.06111516698236e-06
-2.43352475066018e-05
-2.46436811703154e-05
-1.92603992382181e-05
-2.16391286667078e-05
-1.86754597107608e-05
6.1552888261945e-06
-1.74201904707979e-05
-2.41576652527503e-05
-4.16061120103345e-05
-1.6691764963282e-05
-1.8498867326076e-05
-6.90246970263096e-06
-2.4097635753063e-05
-1.97447215832521e-05
-9.89321762810038e-06
-1.2890467598486e-05
-1.0966544188804e-05
-3.60084851795181e-05
-1.18620768516264e-05
-1.42336956223729e-05
-2.61920979849559e-05
-1.89334543693025e-05
-2.3398905077487e-05
2.40984211000287e-07
6.29287437942248e-06
-7.80694572877213e-07
-3.25219372146385e-05
6.7996822726619e-07
-1.48572973382199e-05
-4.28057086029645e-05
-1.80181519771791e-05
-2.08982764055016e-05
-1.12492792817324e-05
-3.24186535572996e-05
-8.27351573652168e-06
2.85056221133258e-07
-1.43038889744688e-05
-1.94599543674603e-05
-1.09085296534e-05
-2.76186263719255e-05
-2.18507015615316e-05
-2.58346793881094e-05
-4.09485784227981e-05
-2.69721731101354e-05
-1.93736788492201e-05
-1.17126099290122e-05
-1.3412955156163e-05
-2.62629466103211e-05
-2.47814077385266e-05
-1.43654140633735e-05
-3.38138896165952e-05
-3.49223833734135e-05
-4.15658997815474e-05
-8.95830703339627e-06
-2.85586814411669e-05
-4.07645148700548e-05
-4.03438040871701e-06
-1.87090201399248e-05
-3.2253740056279e-05
-1.28551138356876e-05
-8.7552026400745e-06
-2.39574174159419e-05
-2.6128717384049e-05
-3.91168760852435e-06
-2.15903194235632e-05
-1.62543366824858e-05
-2.83146308325834e-05
-2.4740057231867e-05
-2.5497897660916e-06
5.76046370326886e-08
-3.02195512859016e-05
-2.8176106831949e-05
-1.12898259467669e-05
-8.03013085300573e-07
-3.78355376417782e-05
-1.77419888820367e-05
-4.6152969039686e-05
1.59869269956105e-06
-2.76599281784882e-05
-1.18542709557176e-05
-1.71046177569607e-05
-2.66757627490406e-05
-7.77613657311529e-06
-1.38707104499679e-05
-3.79938294688045e-05
-1.12194002055149e-05
-1.70315653188074e-05
-1.07010122635261e-05
-2.88495341801148e-05
-1.25886207806624e-05
-2.02292549138663e-05
-1.50357958472407e-05
-2.77526925275416e-05
-1.61602874861826e-05
-1.86929471829477e-05
-1.42950713574284e-05
-9.50395336578471e-06
-2.38571303134168e-05
-2.87333654060991e-05
-1.56098562790338e-05
-1.02743815034224e-05
-5.87878333853745e-06
-1.83665054885349e-05
-1.81223908538889e-05
-1.41204338494407e-05
-7.20689108477873e-06
-3.29624119727858e-05
-1.51566197976598e-05
-4.09698075652102e-05
-4.36634687548639e-05
-1.64911157790637e-05
-2.28818059848929e-05
-1.55641858771544e-05
-2.453563960262e-05
-4.07014120524625e-05
-3.0602281707114e-05
-7.45094350856146e-06
-3.17559422953389e-05
-1.81531570229196e-05
-1.19559596219749e-05
-1.75304927956878e-05
-2.72606884228735e-05
-1.69792877199179e-05
-9.62810987936462e-06
-2.12155439894847e-05
-2.15753752973044e-05
-3.44435866204012e-05
-1.85590620527448e-05
-2.40615420792783e-05
-2.76544317645404e-05
-9.63247585717553e-06
-1.29275370521714e-05
-2.7695663144245e-05
-3.28896366246474e-05
-3.86835611523988e-05
-3.98640204733314e-06
-1.63717419003909e-05
-9.70032491794791e-06
-2.20884091335553e-05
-2.10815764040604e-06
-3.41331200609485e-05
-1.22264998861392e-05
-9.24534687435007e-06
-2.60715931429614e-05
-3.11358637847761e-05
-3.37524596835883e-05
-1.80870780551001e-05
-1.42977909879726e-05
-5.24102724644642e-06
-2.3044727466112e-05
-2.61213793944504e-05
-1.86570348937969e-05
-2.8018414575022e-05
-1.85568815230657e-05
-2.54514761210502e-05
-2.5751245852155e-05
-3.95644930957441e-05
-1.37975122002564e-05
-2.79620039887658e-05
-4.55749540955224e-05
-2.6689108408763e-05
-2.59085452137476e-05
-1.71772243992708e-05
-3.35190914487856e-05
-4.0863307174699e-05
-2.38563584894261e-05
-2.10287317434238e-05
-9.71450756374912e-06
-1.78358368364215e-05
-1.43431417579282e-05
-3.20615640125141e-05
-2.51631678019082e-05
-5.09508410845183e-05
-3.74034364831667e-05
-1.51902897581325e-05
-6.29025938292726e-06
-3.27945821665328e-05
-3.5190600994282e-05
-1.39993791253525e-05
-3.96386270076663e-05
-2.67671519429877e-05
-2.50898814658988e-05
-2.0597902026147e-05
-1.15303833103543e-05
-2.7877442877085e-05
-1.70865788957276e-05
1.74917869113887e-05
-1.07820456330778e-05
-5.93648599174189e-06
-3.14641974923712e-05
-2.90534300908534e-05
-3.2262732070692e-05
-1.11289235170133e-05
-1.70333493963041e-05
-2.10750503487853e-05
-7.97032045320131e-06
-2.36255127253071e-06
-5.74627994629844e-06
-2.63812362415769e-05
-3.71984993543484e-05
-1.99806786188772e-05
-1.58056027902878e-05
-3.02205516918632e-05
-3.31141025827876e-05
-1.09591273481598e-05
-9.185401479146e-07
-6.30870147349225e-06
-4.27638568681933e-05
-1.90325649786233e-05
4.00860589808286e-06
-3.02910666268651e-05
-1.67413849261715e-05
-3.02219153213039e-05
-2.89894420113618e-05
-6.78406070959448e-06
-2.73984028459321e-05
-1.63839265712227e-05
-3.20555054387079e-06
-2.89404382454651e-05
-3.02994078111024e-05
-3.09724763136992e-05
-3.04759783327726e-05
-2.86903104588728e-05
-2.02658394305085e-05
-1.83964168456412e-06
-2.38189721244361e-05
-3.84967539902409e-05
-2.39030060586506e-05
-2.20363038316159e-05
-1.52819369663333e-05
-3.50859772968619e-05
-2.2097610278119e-05
-1.97565170255625e-05
-4.3519093430397e-05
-2.94251255115467e-05
-3.05813937392456e-05
-5.3140266339179e-05
-1.33419876161354e-05
-4.81762771281461e-06
-2.57982498547215e-05
-1.9069812544274e-05
9.28938509478596e-06
-7.1649642351402e-06
-2.07736765917887e-05
-3.82440039775426e-05
-6.91742926661275e-06
-2.37964357066281e-05
-1.79593135136625e-05
-3.33579885910115e-05
-1.38645784439547e-05
-8.53027101838841e-06
-2.36584517917182e-05
-3.70717282306566e-05
-3.08873348601363e-06
-2.25164069973814e-05
-1.39022248000768e-05
-1.37051972151734e-05
-3.59669276271941e-05
-2.71820119630534e-05
-2.4812508745011e-05
-2.0447715533024e-05
-3.47348998104945e-05
-9.6581003999641e-06
-8.52845885375788e-06
-1.15157298725877e-05
-2.26239674696597e-05
-5.31689913708411e-06
-8.78738483779234e-06
-1.80259811037902e-05
-1.33240942989949e-05
-3.43315178970976e-05
-1.25960931638655e-05
-2.25202874444258e-05
-6.17933450643559e-06
-2.30417297220209e-05
-3.31160009484323e-05
-4.07455038681911e-05
-5.70277605427795e-06
-2.89117821934507e-05
-1.76052548399223e-05
-1.48812996382119e-05
-3.65099817734782e-05
-1.11179066446149e-05
-1.29380534591754e-05
-1.8838682594529e-05
-1.28746544850009e-06
-3.86578396653083e-05
-3.25090923760291e-05
-4.30963259784894e-05
-1.69471199143425e-05
-3.37378951143656e-05
-4.79635929299761e-05
-4.15036329705123e-05
-9.44846219670444e-06
-1.30418198442346e-05
-1.18311606519057e-05
-1.59331797678918e-05
-3.51916118791782e-05
-4.93966240957825e-06
-9.46045704568536e-06
-2.14171993667976e-05
-9.34251199207048e-06
-2.7481508972187e-05
-2.49523935959042e-05
-1.36451256149172e-05
-2.45941835812982e-05
-1.90976999771667e-05
-3.80137100063939e-05
-3.24764399504859e-05
-1.72213877686854e-05
-7.21042819022806e-06
-1.28101365931579e-05
-3.41244018889614e-05
-2.40541936769899e-05
-2.69791667472609e-05
-1.65702361868999e-05
-1.19048349645446e-05
-1.17758610211997e-05
-1.60816482662398e-05
-1.95888444255208e-05
-2.58086359399959e-05
-9.07379379153259e-07
-2.78264415091573e-05
-5.74632787586967e-06
-1.29684800005795e-05
-2.58527446607225e-05
-2.57331169678657e-05
-7.96329554142382e-06
-5.16096520415541e-06
-2.60884909460098e-05
-9.85119841051354e-06
-2.37569823040769e-05
-5.43535714664472e-06
-1.65391145392156e-05
2.60905722822752e-06
-5.20317569270208e-06
-7.22822118417602e-06
-2.01152386342423e-05
-4.11628421056819e-06
-2.05886658585321e-05
-1.11239137695425e-05
-2.47120740771542e-06
4.92739759239448e-06
-2.00050873045944e-05
-4.2910150800755e-06
-1.47408828010395e-05
-1.58799390757193e-05
1.61105072200358e-05
3.54518482861711e-06
-3.61140258040584e-05
-6.02849106513344e-06
-2.91515373419031e-05
-1.35994854290475e-05
-2.62136068301585e-05
-2.23000572581725e-05
-1.68126477433339e-05
-6.0911862621806e-06
-4.02060519718981e-05
-1.27327033432816e-05
-1.93340933081625e-05
-4.02226841481376e-06
-8.0841648547146e-07
-8.00338542032432e-06
-1.758535316162e-05
-2.11985437035353e-05
-2.40579334953261e-05
-1.5000019519916e-05
-3.10853883200168e-05
-2.76960554366708e-05
-2.66146152739519e-05
-1.93947393619351e-05
-5.73463615972965e-05
-1.76442259842985e-05
-1.81515927308125e-05
-1.32366501450867e-05
-2.00376296089096e-05
-1.90432014829537e-05
-2.43217785051872e-05
-3.13275817917493e-05
-1.94582932966371e-05
-1.65136219063292e-05
-1.82267275745523e-05
-3.36942262715385e-05
-4.24087225632841e-05
-7.39523241078729e-06
-3.78204001919558e-05
-2.21263736086839e-05
-2.07690124864047e-05
-2.42269793416303e-05
-2.45692545008313e-05
-2.29526699810784e-05
-3.65037200598562e-05
-1.5597690779331e-05
-2.23354171644567e-05
4.68133456742372e-06
-5.12261705882076e-06
-2.08432093317087e-05
-1.99926821736129e-05
-8.47009808628096e-06
-1.34677915574705e-05
-3.0297238103718e-05
-3.50534884214018e-05
-4.29243120984009e-05
-3.4917896710555e-05
-2.64766204427028e-05
-1.95465704596145e-05
-2.16682789019207e-05
-3.99119155787185e-05
-3.05759866835829e-05
-3.71471127293882e-05
-2.14943802671505e-05
-2.15206385471246e-05
-1.87490090312464e-05
-7.53941774944352e-06
-2.82598707527503e-05
-1.77618909711707e-05
-2.45647116698229e-05
-1.29167130050988e-05
-1.77673486006386e-05
-6.21754532226613e-06
-1.87824460241825e-05
-2.00220328373514e-05
-9.71102507075459e-06
-2.40104866496851e-05
3.93993730350748e-06
-1.64745834094413e-05
-1.81189513940172e-05
-1.71725202167834e-05
-3.31737744412152e-05
-1.4209816306072e-05
-2.72465000924984e-05
-2.14818502570151e-05
-2.93146118654991e-05
-1.66934627222344e-05
-1.86957421577142e-05
-1.26680903622093e-05
-2.92869762765909e-05
-2.12916364588968e-05
-7.06599576189631e-06
-6.96916179608547e-06
-2.85717444499677e-05
-1.25295598312827e-05
-1.09676721302465e-05
-8.22483235221218e-06
3.29600549924677e-06
-1.50435806192171e-05
-2.90683785636868e-06
-3.51357596460126e-05
-2.5145378652263e-05
-3.30282142286645e-05
-1.80399070810592e-05
-2.02035424599539e-05
-3.02751074309505e-05
-2.39054618869499e-05
-3.2163892892113e-05
-2.18361803066324e-05
-1.77528141201452e-05
-1.58003124127621e-05
-2.92590716411857e-05
-1.51619193236689e-05
-2.46464219695656e-05
-6.18658997508675e-06
-3.52525786950543e-05
-2.32903561787637e-05
-3.88323223101939e-05
-1.93903887679338e-05
-2.51850120723165e-05
-1.44855695535737e-05
1.86653520062747e-07
-6.29955878959074e-06
-1.97807629887526e-05
3.57560920884579e-06
-2.42661129555782e-05
-3.40643778121648e-05
-3.90969454650313e-05
-5.81443661829422e-05
-2.38553812146583e-05
-1.68092252502543e-05
-2.92487427510111e-05
-1.46840950387118e-05
-1.28711711369302e-05
-3.91192457232667e-05
-1.85800059692464e-05
-4.67047863816634e-05
-4.57183307860437e-05
-1.82535172627002e-05
-1.71631227393775e-06
-1.46241428996772e-05
-1.28209050856391e-05
-2.13475907000766e-05
-3.41662943270271e-05
-4.83867945160387e-05
-2.83118209950954e-05
-2.39385765569487e-05
-8.8346881573001e-07
-7.63240206818066e-06
-6.98145688999326e-06
-3.53687811334692e-05
-1.48551523195202e-05
-1.37568219051695e-05
-4.05097128108845e-05
-2.2348475454312e-05
-3.83128079941926e-05
-1.10437047340429e-05
-7.15480309730335e-06
-2.06857157068285e-05
-1.48693777816762e-05
-6.87295133580976e-06
-2.01174808553578e-05
8.47279646890854e-06
-5.75218932618374e-06
-2.7311832967908e-05
-1.92962343394804e-05
-3.71828978029936e-05
-1.85006634844662e-05
-1.71212983002429e-05
-4.17808498569816e-05
-2.22648052978312e-05
-2.34138194583873e-05
-2.10024769996512e-05
-3.67249572552243e-05
-5.03301856641938e-05
-1.66069307884887e-05
-2.00729340722216e-05
-1.95547795865736e-05
-1.88608950449918e-05
-3.66394570831205e-05
-1.38618892504632e-05
-2.73641284576476e-05
-2.38887948062203e-05
-1.83274889862425e-05
-1.17371909113923e-05
-9.74593104177735e-06
-4.36578302515887e-05
-2.64068139207733e-05
-1.1487285843342e-05
-3.03404103903626e-05
-3.15302463668497e-05
-2.92680532235736e-05
-1.83309615789352e-05
-2.73379093972395e-06
-3.44898767863354e-05
-9.03989245920023e-06
-2.35772754592389e-05
-2.23875220760612e-05
-3.82627168680248e-05
-4.53581226047404e-05
-2.6730420956343e-05
-3.22623571772105e-05
-2.40124851292544e-05
-1.27446034191124e-05
-1.49066779908323e-05
-9.34910230607628e-06
-1.26858780267238e-05
-1.33349925201025e-05
-2.68000131302151e-05
-8.43156897072166e-06
-5.5976678583731e-07
-3.38151645238482e-05
-1.8648554941883e-05
-1.21936455744523e-05
-2.32127609813825e-05
-2.71692518652991e-05
-4.62190812126127e-05
-6.94797691985746e-06
-2.10497302145377e-05
-2.59546103769539e-05
-2.09024116342229e-05
-1.43702497748588e-05
-9.08124634469354e-06
-3.75363166071646e-05
1.7519049190723e-06
-7.55407621279709e-06
-9.1068543846599e-06
-9.78484361991893e-06
-3.94223001724098e-05
-7.85268997020583e-06
-2.38951411337242e-05
-1.554936305504e-05
-1.77036396596805e-05
-1.8950274488803e-05
-2.06049538562747e-05
-3.04097372099099e-05
-2.25449611645655e-05
-1.48178195480728e-05
-2.24189828084262e-05
-2.72928908953806e-05
-1.21434979921308e-05
-1.66461177701729e-05
-2.04113057470285e-05
-1.94202094635085e-05
-1.41548031127966e-05
-1.98810435750775e-05
-1.31535278196077e-05
-2.81251784560715e-05
-9.03904205942001e-07
-2.21881400533877e-05
-3.96393732022442e-05
-3.83823050640875e-05
-3.72407537417284e-05
-2.60760946081092e-05
-1.21644396468935e-05
-1.01628278080472e-05
1.66393512156822e-06
-3.83912437358856e-05
-1.26396560500879e-05
-3.22009266602998e-05
-3.9976058700104e-05
-1.85819602257758e-05
-3.88963562084826e-06
-1.73016600009597e-05
-2.15655909033557e-05
-5.98319370728496e-06
-1.8815581368088e-05
-4.01969426205201e-05
-2.95238974685304e-05
-9.26937181012365e-06
-2.94191536332734e-05
-4.34390436086123e-05
-1.51578112259155e-05
-1.41116445106577e-05
-1.18314415325648e-05
-1.64031669521955e-05
-2.40262937158807e-05
-1.86525913851905e-05
-2.86823999829577e-06
-1.00467118474979e-05
-2.77184453479109e-05
-3.35286785454418e-05
3.07839124587774e-06
-2.05913616036003e-05
-1.8728581244313e-05
-2.3839027528381e-05
-2.58236345924896e-05
-7.75165523398356e-06
-8.90232345097365e-06
-6.72200335101609e-06
-1.11647366792072e-05
-3.99638335710408e-06
-1.37103731928598e-05
-1.02126840991129e-05
-3.47677822496312e-05
-2.29770938724481e-05
-5.47984303352172e-06
-3.64928273247328e-05
-1.51636609532587e-05
-1.34217160645558e-05
-1.38846263486687e-05
-3.32565144447916e-05
-1.96282721792545e-05
1.32910647278377e-06
-2.52847960811948e-05
-2.12960807295651e-05
-1.12826416606258e-05
-9.89707336599157e-06
-2.05540999063017e-05
9.1651347567276e-06
-2.09877156277317e-05
-1.95575300025007e-05
-1.49027607747291e-05
-3.05508596578551e-06
-3.06026830549063e-05
-1.05946172146814e-06
-3.23446838812073e-05
-1.88071361263049e-05
9.70236649173116e-08
-6.75282618118986e-06
-2.69423766910643e-05
-1.15908295640775e-05
-1.04524907511735e-05
-2.58303225219807e-05
-2.29710460947114e-06
-2.62563072700819e-05
-4.26306927312711e-06
-6.27117032957511e-06
-1.60409920822501e-05
-4.59394276114706e-05
-2.16700024765789e-05
-2.21912684380636e-07
-3.3098283894922e-06
-1.89391534414186e-05
-3.16081174472192e-05
-2.34699782618225e-05
-1.50146446807155e-05
-6.73070416943502e-06
-2.0646255664715e-05
-3.02480804154964e-06
-3.25635225598246e-05
-1.83249300423177e-05
-1.79127307945043e-05
-2.17007092106631e-05
-1.38166055562594e-05
-2.85800095475798e-05
-7.81817155826106e-06
-1.10680908223842e-05
-3.94798813234237e-05
-2.03791947721577e-05
-1.39145764642369e-05
-4.17867715904753e-05
-2.91466261505147e-05
-1.28051398204769e-05
-3.00341539876003e-05
-2.85724456567113e-05
-2.17166844513773e-05
-1.16273108283548e-05
-1.73857997143306e-05
-1.48025125199342e-05
-2.72836709121416e-06
-6.88294214743406e-07
-4.79445902529956e-05
-4.55727164714229e-05
-2.69240134387032e-05
-3.11854387789573e-05
-1.86533248946984e-05
-2.20526177476342e-05
-3.94614982259767e-05
-3.73699668034418e-05
-3.28614842270218e-05
-1.14079616514656e-05
-1.19686570914538e-05
-4.67544105952459e-06
-2.20488108187769e-05
-1.65689880423481e-05
-4.49013499097894e-06
-2.36797192546141e-05
-2.33574859532923e-05
-1.85451847284213e-05
-3.19220216535213e-05
-1.98186970191704e-06
-1.65744188309258e-05
-7.01766787714793e-06
3.00579321917261e-06
-1.93439274191914e-05
-2.62777916633643e-05
-4.14796944909542e-05
-2.10857040118005e-05
-1.74613466718147e-06
-1.96021645372549e-06
-4.62450399298763e-05
-5.03313867742487e-06
-2.8099410681168e-05
-9.34346407553963e-06
-2.6888539135114e-05
-4.14598935896311e-07
-4.3016184136599e-05
-2.10911675551562e-05
-1.25279048542899e-05
8.2799719875497e-06
-1.10040365241184e-05
-1.35646331820513e-05
-7.22060064180046e-06
-1.5637991929101e-05
-2.61249576196426e-05
-2.65381432786639e-05
-1.33316973388778e-05
-1.91325060593061e-05
-1.93435852665276e-07
-1.67288329209131e-05
-4.2188628330611e-05
-1.31989410972685e-05
-1.70352894863983e-05
-3.81971396171675e-05
-3.34931717918181e-05
-1.03450879730274e-05
-1.81360227100381e-05
-2.40619468604424e-05
-2.68885008607322e-05
-2.36153511289e-05
-2.38880050541372e-05
-3.36770319959309e-05
-1.49432202040022e-05
-2.92407829775636e-05
-2.67393932353039e-05
-7.12909749942794e-06
-3.05222986389883e-05
-1.36313680326488e-05
-2.09754833244954e-05
-5.04977260901633e-06
6.78513404018327e-07
-1.56461602537432e-05
-1.52192478567297e-05
-8.9362851755535e-06
-3.59954557615168e-05
-1.99809818879898e-05
-1.43489074771925e-05
-4.50084391823289e-05
-4.97898021040197e-05
-2.03684308119677e-05
-1.29550189786057e-05
-1.7214251804841e-05
-9.71206190192925e-06
-2.52274168885993e-05
-3.54440018438702e-05
8.28403571256198e-06
-1.15614137587063e-05
-3.50905472360093e-05
-1.39250632843697e-05
-2.52016483419838e-05
-7.83010310460399e-06
-2.47854749326641e-05
-2.50272888095256e-05
-2.87449977775058e-05
-2.02961855354784e-05
-3.16290986740401e-06
-1.73915986891195e-05
-2.55120746774796e-05
-2.10588001597215e-05
-1.6860691040627e-06
-1.49320432854328e-05
-1.00856170714064e-05
-1.55820482113195e-05
-1.98634325819232e-05
-7.82791850930303e-06
-6.69312948668414e-07
-1.59399210188793e-05
-4.8200183957814e-05
-3.78746911617934e-05
-1.4406525633669e-05
-2.17579815343715e-05
-2.80326205712093e-05
-3.02164992318318e-05
-2.42931898743128e-05
-1.82748128589846e-05
7.91567146793928e-07
-2.15234273889337e-05
-8.58301745056281e-06
-2.68956885492144e-05
-2.15892662661828e-05
8.6929824188755e-06
-1.41905076233425e-05
-2.78103439670638e-06
-1.16445247384138e-05
-2.15941323371745e-05
-1.5126381442198e-05
-3.71500364481497e-05
-2.38199605723774e-05
-2.925514140675e-05
-2.16447960789413e-05
-1.91659580502577e-05
-2.22643979177951e-05
-1.11749293644088e-05
-1.06411420757397e-05
-4.38754143139318e-05
-2.98594901532977e-06
-5.30029444007429e-05
-2.63758723289047e-05
-1.67434969643996e-05
-1.38578246468443e-05
-7.35165413093323e-06
-3.68978643234892e-05
-2.87266474949219e-05
-2.59308374966946e-05
-4.89224177969464e-05
-1.51599746315544e-05
-3.57111886018441e-05
-1.86662585554627e-05
-3.11690999726615e-05
-3.08888926186105e-05
8.38000922061144e-06
-1.91937115633993e-05
-3.33435095241938e-05
-2.87796423049907e-07
-3.57198692059774e-05
-2.96261311516017e-05
-1.66692865038112e-05
-2.48270262613085e-05
-1.57504038131595e-05
-1.74576959999136e-05
-2.10283580361781e-05
-2.78768373454626e-05
-4.23115329556972e-05
-3.16604360486113e-05
-2.71787693140383e-05
-2.32453145002144e-05
-9.58246962057224e-06
-2.05369189861904e-05
-6.24670462794958e-06
-3.28726338446483e-05
-1.73995577812404e-05
-1.01775738513257e-05
-1.25042724397408e-05
-2.73363939567417e-05
-2.18816384768356e-05
-3.63404780425518e-05
-2.26665266094789e-05
-8.1700278922078e-06
-2.25772623024183e-05
-2.12772361347687e-05
-3.09383163780899e-05
-1.14793739518322e-05
-9.742781867327e-06
-7.04458844445898e-06
-1.27783124138373e-05
-1.29981858322393e-06
-2.48400762046844e-05
-1.25971764306411e-05
-1.28074469016715e-05
-3.29643247082801e-05
-3.56411103558303e-05
8.27494992812312e-06
-2.2792104993613e-05
-2.12929363722205e-05
-1.91131885534946e-05
-2.47497581423619e-05
-2.39407599490591e-05
-2.82581281628958e-05
-3.80921822216261e-05
-3.37347926139052e-05
-1.82743218598175e-05
-2.84776249221704e-05
-2.44855058506031e-05
-2.21479032543315e-05
-3.70487790700018e-05
-1.91424990931761e-05
-1.3190766755752e-05
-3.51769257067772e-05
-3.24183733857079e-05
-2.08060531907572e-05
-1.25867268211694e-05
-1.61841572240338e-05
-2.24253048876929e-05
-4.21840648611872e-06
-3.35366400237788e-05
-2.56584753447981e-05
1.22214511404099e-05
-1.34081261237984e-05
-2.4048436577892e-05
-3.18150253895513e-05
-8.57589785642205e-06
-4.50964007618644e-05
-2.67429641098418e-05
-2.16753041348804e-05
-4.69911224219904e-05
-3.94584900467711e-05
-3.37016915235749e-05
-2.38932252743069e-05
-2.60004109907185e-05
-2.25615750795756e-05
-1.28177829676877e-05
-1.3109090353108e-05
-3.73886090390735e-06
-2.76310113988993e-05
-2.29215289539915e-05
-1.80645717715931e-05
-3.62218373260336e-05
-2.74868026523586e-05
-1.57341019064481e-05
-3.84607440774743e-05
-4.02288585736063e-05
-2.21891648310306e-06
-1.24212121235884e-05
-1.95180347842598e-05
-2.92993880216246e-05
-2.70073196899387e-05
-2.08324673879939e-05
-1.0401126501994e-05
-4.54780059844634e-06
-3.17000647682015e-05
-1.73417292553307e-05
-2.78888400033895e-05
-1.5370828161658e-05
-1.29535383126729e-05
-1.31436030521813e-05
-2.04925707700629e-05
-3.10745458936606e-05
-4.59248139245727e-05
-3.50741908230021e-05
-3.11375246767574e-05
-5.69462101737131e-05
-1.11302920078759e-05
-1.17677181303467e-05
9.39779331363115e-06
-1.22359249982451e-05
-8.08816664647023e-06
-2.86385377157412e-05
-1.46527527055449e-05
-1.53336860138697e-05
-1.74536793960677e-05
-1.55305340531422e-05
-1.2425690695124e-05
-3.02823696320209e-05
-1.12873685333356e-05
-1.7191389046772e-05
-1.93553065957968e-05
-2.88489739027714e-05
-2.27544356132434e-05
-5.22134886606599e-06
-2.81116517730375e-05
-3.20464100793872e-05
-1.15899203786548e-05
-1.48170683819198e-05
-2.27336620661566e-05
-1.15551183738244e-05
-3.24802814765875e-05
-4.22454573906807e-05
-2.75966078719239e-05
-2.80571797352571e-05
-1.02866472901287e-05
-2.35525277933387e-06
-2.12888493204873e-05
-3.7299232857289e-06
-2.54553110014907e-05
-2.71660795592859e-05
-2.93975828692021e-05
-1.8296259436828e-05
-1.43254696250038e-05
-2.3168282243463e-05
-3.77368285687275e-05
-3.28248241970072e-05
-9.38573736600729e-06
-1.96673271152367e-05
-4.62697730083973e-05
-2.19653052488503e-05
-1.11571726917205e-05
-1.74982956614857e-05
-1.60574416508607e-05
-1.18614439556679e-05
-5.90040080849922e-06
-2.55160755231371e-05
2.00226782125118e-05
-5.56848402958848e-06
-2.73168023289162e-05
-5.51343436105493e-06
-2.99885104616107e-05
-3.35785275533418e-05
-1.64977703737204e-05
-1.98791834318338e-05
-2.14807445303356e-05
-2.24710928651514e-05
-1.92595963055526e-05
-2.6293560439682e-05
-2.34028148080638e-05
-2.46065913041291e-05
-2.14582593283184e-05
-2.43782185958922e-05
-3.23134436433651e-05
-5.60103070949536e-07
-4.18490667352346e-05
-2.09571188737363e-05
-1.75514338725243e-05
-3.60256885381547e-05
-3.93879673166815e-05
-1.40233163949148e-05
-2.77617494559733e-05
-2.3223377432604e-05
-2.22579959729813e-05
-1.37423731246485e-05
-8.72257747997635e-06
-2.37615196678971e-05
-3.58911818284679e-05
-3.23616402734626e-05
-3.4268054569553e-05
-4.24046226948234e-06
-8.27827079797095e-06
-1.51460388574053e-05
-1.06876544182061e-06
-6.94517596594521e-06
-2.72780767018242e-05
-1.9260320823857e-05
-2.44976086551758e-05
-2.17672699079257e-05
-3.14978274792624e-05
-1.7144772176951e-05
-1.78081653138615e-05
-2.4309716095493e-05
-2.0810857385575e-05
-2.09599031447928e-05
-2.6167120552295e-05
-5.90228779966112e-06
-1.6182071305074e-05
-8.45832407118996e-06
-2.38183306791743e-05
-4.08005582459577e-05
-8.73902490962973e-06
-1.20143642671231e-05
-1.61531134606085e-05
-3.33958966918114e-05
-1.42236628292741e-05
-1.53694731156427e-05
-1.41854567790234e-05
-3.72839778293173e-06
-2.97133538138938e-05
-2.66362292888292e-05
-4.69439209712084e-05
-4.72821823547597e-05
-1.85138845402591e-05
-1.96324468732357e-05
-3.81292364354945e-05
-1.64075367370503e-05
-1.46879566699062e-05
-1.89906060361399e-05
-1.32303406737568e-05
-2.93847414657868e-05
-4.77450303646076e-05
-1.98808435695338e-05
-1.78281029735224e-05
-2.92502523046857e-05
-2.17368415150091e-06
-2.66506263855979e-05
-2.34618552440897e-05
-2.57184758985551e-05
-2.11321035682985e-05
-1.7373069537481e-05
-2.75049221740849e-05
-4.41649507594911e-05
-1.10347549625185e-05
-1.85689436179481e-05
-3.0236231553063e-05
-2.18784425786583e-05
-1.06273536823018e-05
-1.37563688452049e-05
-2.70761809534121e-05
-2.52800260745786e-05
-2.35769485853043e-05
-3.71478174314894e-05
-1.15081919981187e-05
-2.70487451557995e-05
-3.53889479686005e-05
-3.04350275960306e-05
-2.16685690997606e-05
-3.72135028153984e-05
-2.29014501418151e-05
-2.7658270112915e-05
-1.88714033778544e-05
-3.82293440139087e-05
-1.55645560204055e-05
-1.8431418416816e-05
-2.35637848120441e-05
-2.82008412502886e-05
-3.55969319237417e-05
-3.07848348538756e-07
-2.65804158041271e-05
-1.17493878849642e-05
-1.65566045581596e-05
-3.0061413003064e-06
-2.09181132371721e-05
-2.04352114581235e-05
-1.55724749048605e-05
-1.06498914349675e-05
-2.37286600750774e-05
-1.0543674275097e-05
-1.1578409951227e-05
-1.96834810866389e-05
-2.27150302499272e-05
-2.29616261442916e-05
-6.29253176411404e-06
-3.46868768668967e-05
3.13568036831336e-06
-3.59420197496915e-05
-1.83285522880645e-05
-2.60740193286955e-05
-1.85762414589836e-05
-2.18881072317619e-05
-2.51421498524411e-05
-4.1521823443518e-06
-1.49871151396277e-05
1.72360243879511e-05
-4.06632509693714e-05
-3.29310102095105e-05
-1.60973667558996e-05
-8.3694184636813e-06
-7.76007797716159e-06
-1.32816557531961e-05
-3.02010052485564e-05
-8.6575006080147e-06
4.90887664014101e-06
-2.36376496559641e-05
-2.21575659679383e-05
-2.90065487406727e-05
-4.03274827955745e-06
-5.72403990256862e-06
-5.10332047529319e-05
-2.71507787298513e-05
-6.37086644539019e-06
-1.85462774029063e-05
-2.21668092726199e-05
-1.06254810596664e-05
-1.43972659705833e-05
-3.24203631850807e-05
-1.05652043948532e-05
-3.60254216983012e-06
-1.21187966754937e-05
-1.97922240785798e-05
-3.12444250149998e-05
-2.64118027157632e-05
-1.41531314853901e-05
-2.02319996533383e-05
-1.42766884190219e-05
-2.57382515485891e-05
-2.12914403596262e-05
-3.05380871569983e-05
-7.27598026652496e-06
-3.3449647237446e-05
-3.611518056232e-05
-3.25488215615126e-06
-1.89374774013839e-05
-2.68789866116548e-05
-2.17084076719067e-05
-1.86309620927856e-05
-3.18344042659882e-05
-5.53720742688042e-06
-2.05450599221357e-05
-3.94501164412094e-07
-4.02057868424932e-06
-3.12239961623965e-05
-2.30905450697287e-05
-1.22708559186069e-05
-3.064054895895e-05
-3.03066293255092e-05
-3.43811189473949e-06
-1.50492263397732e-05
-2.63407620002263e-05
-2.71488426658971e-05
-1.31275795430619e-05
2.93385819209977e-06
-2.90862789782784e-05
-2.00785117660387e-05
-5.39937164352346e-06
-3.05935893076728e-05
-3.01643635121526e-05
-2.68637662375725e-05
-4.63148738318747e-06
-3.20724310286736e-05
5.1835088792643e-06
-3.67023044895087e-05
-2.41056178986015e-05
-4.27226767431475e-05
1.29127063042493e-05
-9.86197029234539e-06
4.58138393411349e-06
-1.96375678555694e-05
-1.85097096163065e-05
-6.59201909438877e-06
5.29619916579249e-07
-2.93739105601902e-05
-3.06510466902286e-05
-5.25863269124639e-06
-1.21114483135582e-05
-3.57986901813612e-05
-2.0038463794013e-05
-2.19339313172557e-05
-9.07750571773072e-07
-2.26310526409983e-05
-3.40650562019088e-05
-2.03478534157254e-05
-2.91349615811726e-05
-3.42675652992884e-05
-6.61011745996641e-06
-3.36348255890001e-05
-1.68779127853894e-05
-3.14185496679651e-05
-3.28046830429381e-05
-2.04147973367859e-05
-3.68330021707796e-06
-3.41126909570665e-05
-5.067519155527e-05
-2.33758442328658e-05
-3.84593063486532e-05
-2.90243279462296e-05
-1.36594971905347e-05
-1.89791842888384e-05
-5.48565005196587e-06
-2.72966830485848e-05
-3.40934094225739e-05
1.47534741152276e-06
-1.71042814889382e-05
-9.53597690461735e-06
-1.58234020421637e-05
-5.37068614591037e-06
-1.9060921319444e-05
-2.77600607058331e-05
-1.74525637755861e-05
-3.83037393749995e-05
-1.08433357891e-05
-3.39314579628361e-06
-8.24272021685212e-06
-1.42593215293576e-05
-1.18499404784818e-05
-1.91841073415614e-05
-1.59048046257282e-05
1.60382966897235e-06
-2.026822260356e-05
-2.63670929163224e-05
-1.38227140666998e-05
-5.58079952069677e-06
-1.38178489409005e-05
-3.0838012442055e-05
-9.02360262391269e-06
-4.08818452008706e-05
-1.87345317352592e-05
-1.8674693358089e-05
1.04852521631366e-06
-9.83137742826759e-06
-2.77204756841438e-05
-2.84306767638404e-05
-1.2112669791174e-05
-1.92779771556394e-05
-6.10630950539187e-06
-7.58842035293779e-06
4.40847709549148e-06
-2.3265580196743e-05
-2.54056640517863e-05
-2.1216992924814e-05
-1.8116218798666e-05
-9.26393824552235e-06
-1.94636627784891e-05
-7.15570273255758e-06
-1.84500131401231e-05
-4.2569258788263e-05
-3.68483375741008e-05
-1.95560133855621e-05
-6.99227712091182e-06
-3.05421535857695e-06
-2.03365389007727e-05
-2.17800044173687e-05
-2.28531803722207e-05
-3.20447068207265e-06
-2.36233338956039e-05
-3.33961876073073e-05
-2.54399416597319e-05
-1.90835267179738e-05
-2.41661714592778e-05
-2.67240396777293e-05
-1.82776586443434e-05
-7.05177511334623e-06
-7.62626465459224e-06
-2.31617871180815e-05
-3.03814303174247e-05
-2.07060266596806e-05
-9.41289531435667e-06
-2.38590384354798e-05
-9.01609363887105e-06
-2.89894138801292e-05
-1.9545957016972e-05
-2.55466386302583e-05
-2.21955214533544e-05
-3.86404235246892e-05
-8.05895344282657e-06
-1.67025790295166e-05
-6.52849285652794e-06
-3.97305669674955e-05
-3.15054908022855e-05
7.74561653357161e-07
2.62510691974429e-07
-2.76940315097932e-05
-7.5091875442338e-06
-1.55723606611267e-05
-1.51818538411115e-05
-2.15711152036321e-05
1.07058615419066e-06
-8.3059620890487e-06
-3.19234999937265e-05
-3.587516120794e-05
-4.103093228317e-05
-2.04290007902062e-05
-1.95633187041461e-05
-5.30740748553534e-06
-2.40548250353277e-05
-6.94610011343723e-06
-1.70678600775486e-05
-1.32369893139456e-05
-1.87548158837662e-05
-2.38004933721225e-05
1.47338456534517e-06
-3.11497277127649e-05
-1.49767749995977e-05
-3.44096549830891e-05
-1.05809025451638e-05
-1.45739537861894e-06
-3.3943380589651e-05
-3.13046279625352e-05
-1.60002003119493e-05
-4.38726397619139e-06
-1.04241761696161e-05
-1.02980051429338e-05
-3.61345855989275e-05
-2.77020517561684e-05
-1.12024506049589e-05
1.02553587258459e-05
-1.52101483403246e-05
-1.69038581511666e-05
-1.5572836562275e-06
-1.556226086761e-05
-2.96717170925963e-05
-1.57310991305957e-05
-4.94278147278531e-05
-2.80744698158348e-05
-2.13049473394602e-05
-1.70053691916728e-05
-1.50889496145863e-05
-3.08001866575602e-05
-1.2794006905938e-05
-2.09819367773496e-05
-2.83416277290372e-05
-3.08788963334918e-05
-1.03047472892361e-05
-3.13886489825878e-05
-1.94493146973282e-05
-3.33906082180688e-05
-4.86678488184795e-06
-1.96198673823341e-05
-2.03595686598419e-05
-2.03114509714923e-05
-1.87339803692788e-05
-6.7538897498166e-06
-3.29438987027226e-05
-2.25490055328758e-05
-3.98444551370019e-07
-2.61497814988888e-05
-4.07062639476216e-05
-2.05173012356369e-05
-2.35730898765163e-05
-2.47115632684065e-05
-2.9519386579041e-05
-2.39013563070972e-05
-2.38492777858959e-05
-1.1953428808387e-05
-1.42612038430181e-05
-9.56115319308174e-06
-1.42518710124008e-05
-2.6188298856085e-05
-2.68604294072737e-05
-4.07892476451814e-05
-1.6941385517594e-05
-3.1665252488651e-05
-1.99163445151083e-05
-1.81538755867656e-05
-2.57136058396338e-05
-1.04022707342127e-05
-8.62712281033733e-06
-1.17262215341237e-05
-1.321806289714e-05
-6.90745216665123e-06
-2.88569560868837e-05
-4.42456890973873e-05
-2.62006984388959e-05
-1.61453724054251e-05
-3.77524158212755e-05
-2.11438251157754e-05
-1.83766726038801e-05
-9.60661296619713e-06
-5.14018992622867e-06
-1.65171570797801e-05
-2.35547240263994e-05
-7.82600369884962e-06
7.40094205377781e-06
-1.41168792690808e-05
-2.31224273868598e-05
-2.80533341455623e-05
7.91229725990819e-06
-3.3210129529604e-05
-2.89319349306217e-05
-6.04547988932228e-06
-1.59891730303287e-05
4.30321404293659e-06
-6.44760021797619e-07
-1.62540770530709e-05
-1.76808857936307e-05
-1.12026580451852e-05
-7.00431477473429e-06
-3.31394830799252e-05
-2.52466923343305e-05
-1.25387359350116e-05
-1.09678527266791e-05
-3.1648089754538e-05
-2.93923629311699e-05
-2.50214613100181e-05
-4.25055588185119e-05
-2.02216488843844e-05
-2.56377393888127e-05
-8.74118326959261e-06
-2.01022613608017e-05
-1.11592002251731e-05
-2.59240341530217e-05
-2.16103152667339e-05
-1.93145797430077e-05
-1.95440116291814e-05
-1.53203910046676e-05
-1.90909250749577e-05
-2.96406196789284e-05
-1.48894322257002e-05
-3.00600417299835e-05
-2.45913077007142e-05
-2.7114100510077e-05
-1.68459670012152e-05
-2.55258176234272e-05
-1.09103978384724e-05
-2.01328095086305e-05
-2.51683804458069e-05
-3.80624255262471e-05
-1.98097224280265e-05
-2.86212379400765e-05
-2.20350789136043e-05
-1.71438794262749e-05
-1.05705905263547e-05
-1.49135859767275e-05
-1.59533476546401e-05
-1.21681233774293e-05
-1.88332305252778e-05
-3.98105230119633e-05
-3.5219534233304e-05
-3.29079143611224e-05
-1.4184949921226e-05
-1.29285797056533e-05
-2.09003103691754e-05
-2.51827253431409e-05
-1.98073214925224e-05
-1.26975110907121e-05
-1.0267269678562e-05
-1.32979873572535e-05
-1.39004966756445e-05
-4.32987533559082e-06
4.28492490556163e-07
-2.00019303447853e-05
-3.19155656914557e-05
2.65843739722894e-06
-1.7679117856404e-05
2.1748678870369e-06
1.26758033980559e-06
-5.75493209635711e-06
-4.25498663757513e-05
1.38747610283436e-06
-3.37029400991555e-05
-1.77231142507605e-05
-1.66718223867079e-06
-4.42227850079944e-06
5.45357160829886e-06
1.29429607426047e-05
-3.28039801436164e-05
-1.89480000499615e-05
-2.1030626138859e-05
-3.2837219340334e-05
-1.49198900814971e-05
-2.98047996203148e-05
-1.82290218079616e-05
-1.28659209759146e-05
-6.3112710552392e-06
-1.96612974384294e-05
-1.477063111298e-05
-3.48663975309124e-05
-1.30119936544437e-05
-3.05867848460964e-05
-1.08959028201599e-06
-1.21265514005053e-05
-2.0287598028169e-05
-3.78637353404198e-05
-1.20865216822801e-07
-1.7595805689471e-05
-4.16601473634771e-06
-3.09561790411554e-06
-7.80719311132112e-06
-2.88660582995231e-05
-1.4708121664537e-05
-2.88166544134384e-05
5.55435162642667e-06
-3.38287313068919e-05
-6.97709458184738e-06
-1.95368398184195e-05
-7.82323810616288e-06
-3.77223903038463e-05
-4.12183276572399e-05
-2.70386541970694e-05
-2.99949084428455e-05
-4.04524282553627e-05
-2.26759601275259e-05
-5.01849539333564e-06
-3.16350962101224e-05
-1.14427134273065e-05
-2.93575260414837e-05
-1.30782402957093e-07
-6.16305456813868e-06
-2.09970132515586e-05
-2.02124728404355e-05
-3.09871837751596e-05
-3.48118605067261e-05
-1.51374358329182e-05
-4.06231110078524e-05
-3.3591246661272e-05
-3.05304874382977e-05
-1.02804523283032e-05
-2.21314436294708e-05
-2.12722832946036e-05
-3.45971560101959e-05
-1.8037235254234e-05
-2.17907474118423e-05
-5.00665467232178e-05
-3.26160616959115e-05
-2.64851717002346e-05
-2.64782880666277e-05
-3.02849821803331e-05
-2.99323219098987e-05
-1.95671288996501e-05
-2.67524095419575e-06
-3.55625221864089e-05
-1.20518550499554e-05
2.90327495564618e-06
-1.38819037284056e-05
-4.05725207879928e-05
-9.81729141746262e-06
-1.70492063771988e-05
-1.64265922539003e-05
-8.5663539816701e-06
3.61095585882756e-06
-1.82792972707513e-06
-2.51547704259983e-05
-2.96689731125865e-05
-9.22179913108869e-06
-8.77858292913081e-06
-1.33460479960439e-05
-1.0569596544214e-05
-2.36956527640394e-05
-1.07553734975529e-06
-3.68550862466821e-05
-2.16293451981835e-05
-9.93560138121341e-06
-2.10645826468764e-05
-1.66263567806306e-05
-2.09413253466394e-05
-9.6565327933944e-06
-2.41811547779044e-05
-2.45009047164577e-06
-2.64227535908366e-05
-1.76759119778617e-05
-4.29569642930973e-05
-1.60048014185506e-05
-1.85796611651244e-05
-4.34739835151404e-06
-2.66839426111741e-05
-1.01446973944254e-05
-4.41876273214367e-05
-2.95602802746239e-05
-4.36007669729673e-05
-2.95552556218546e-06
2.98601496290522e-06
-1.66088782552331e-06
-3.0550539138684e-05
-1.84105600006901e-05
-2.98583830139347e-05
-3.0614025228454e-05
-2.28601769142027e-05
-1.13717075653393e-05
-2.63633940732854e-05
-4.79390194995978e-05
-1.85693768608935e-05
-1.99899065778101e-05
-2.13360218230315e-05
-5.32396132540379e-05
-2.0863790943704e-05
-1.11472171081439e-05
-4.59699205497513e-05
-1.25109656176201e-05
-1.76995411509908e-05
-1.1044310953643e-05
-3.5377185838983e-05
-3.06429215993289e-05
-7.01122534700471e-07
-2.37257969265919e-05
-3.54126264968597e-05
-2.09479243938289e-05
-2.59815621241903e-06
-1.58986625164611e-05
-1.94315422550599e-05
-2.59891480456905e-05
-2.81578066168165e-05
-1.53990811536624e-05
-2.01328369954543e-05
-3.59450526841444e-05
-3.26157125810918e-05
-4.38066808904526e-05
1.85268987897781e-06
-2.09522323723497e-05
-3.05747835781662e-05
-1.72505890829523e-05
2.01957764570737e-06
-3.4827169269625e-05
-1.39402225734313e-05
-1.99783887571807e-05
-2.99712608145488e-05
-3.63374467043302e-05
-2.08539971639133e-05
-2.07911474270918e-05
-4.5420683736399e-05
-1.60669884128444e-05
-2.64727514969371e-05
-1.01421578216643e-05
-3.01449678425185e-05
-3.9746334314806e-05
-3.01029847322783e-05
-2.73942708055062e-05
-1.45987707747304e-05
-1.90186495860925e-05
-3.02884352189855e-05
-7.51546754733443e-06
-2.93219235096978e-06
-9.7432975819283e-06
-3.67639232358797e-06
-4.80719311303334e-05
-1.49846468314085e-05
-1.78657732544074e-05
-2.55576201902297e-05
-2.19558685519366e-05
-1.13358291164695e-05
7.75732015112292e-06
-3.26642745275609e-05
-1.47806818718934e-05
-1.22386463486621e-05
-4.92819360657923e-05
-3.84530636259671e-05
-6.35676320750154e-06
-7.59255214851563e-06
-2.23097853073353e-05
-7.87361924845378e-06
-2.73284762279741e-05
-2.51800220959247e-05
-1.14082558766533e-05
-2.60854316423607e-05
-1.48040980906959e-05
-1.439612623903e-05
-4.38931296719871e-05
-5.7683030376413e-06
-1.11177176172119e-05
-3.82787462926797e-05
-2.6164213270297e-05
-1.51489043195016e-05
-8.95715201567657e-06
-1.54878192232047e-05
-2.93777286399664e-05
-2.30314209594333e-05
-2.42815636704867e-05
-3.58786948739715e-05
-2.35591331346369e-05
-4.98713813172999e-06
-1.75144539081881e-05
-4.39807431616678e-06
-1.14282347853774e-05
-7.4535194130999e-06
-3.76130604159598e-05
9.65149802002045e-06
-4.46646315192151e-05
-3.31816060704817e-05
-2.87987499970467e-05
-2.81984725676959e-05
-3.1750140359917e-05
-2.65121502664266e-05
-3.92151856984218e-05
-2.8516652664036e-05
-3.19666643646518e-05
-3.61953934196025e-05
-1.94427720345082e-05
-4.86076982316108e-05
-1.09856244483056e-05
-1.37425119502592e-05
-2.76741393539235e-05
-2.08835601235988e-05
-1.90236387658181e-05
-2.03773794161992e-05
-2.06011858150298e-05
-2.48388799935517e-06
-3.12582338038939e-05
-1.78439289564736e-05
-2.0674520690142e-05
-2.52652275973928e-05
-1.40452148707967e-05
-2.37244575007573e-05
-8.2487884699767e-06
-1.78592390923719e-05
-9.36211650854657e-06
-8.9829419731656e-06
-1.16326930209494e-05
-2.20528673326424e-05
-1.45794880157693e-05
-7.36477719740066e-06
-1.24882569756199e-05
-3.61472174939905e-06
3.55011196506041e-06
-9.22382059175366e-07
-3.48689099741391e-05
-2.11887783016706e-05
-2.25776113351789e-05
-1.41238473914214e-05
-1.93190279058019e-05
-1.83770616186934e-05
-1.97902961960083e-05
-2.84082076790749e-05
-1.55484057317927e-05
-1.48868184765789e-05
-1.83436635490808e-05
-2.28694148698422e-05
-2.40231894480988e-05
-2.77695385530792e-05
-5.0570422671202e-05
-4.30428002607149e-06
-1.11163797727457e-05
-2.13087566840412e-05
-7.85059963315792e-06
-2.47520178224427e-05
-1.76543918154178e-05
-1.38942016052644e-05
-2.27601493882277e-05
-2.88079166544226e-05
-2.7779860197074e-05
-2.50302551948414e-05
-1.00204428553594e-05
-1.90068267746693e-05
-3.12711456187746e-05
-8.91737391169593e-06
-6.70876229036403e-06
-1.40102914729715e-05
5.68377064500402e-06
-1.35576644695951e-05
-1.81048856548646e-05
2.69072135627139e-06
-1.41127495489279e-05
-2.85428223929469e-05
-2.42540745572826e-05
2.07088390319296e-06
-1.7516292073886e-05
-1.97451959555977e-05
-5.22373178715746e-05
-2.1353664508863e-05
-6.10871643102938e-06
-1.94262024171908e-05
-1.56303340311214e-05
-3.68302606161265e-05
-3.77476649546027e-06
-3.15463043960274e-05
-2.11145911570956e-05
-1.76418644496775e-05
-3.30530447584318e-05
-6.46974474384672e-06
-1.56771047796397e-05
-3.27467572071705e-05
-3.91031058174688e-05
-1.93689480745986e-05
-2.56549375038793e-05
-3.1593061551988e-05
-2.62116519890773e-05
-2.30592692041731e-05
-3.57130028287961e-05
-1.03632475580599e-05
-1.32541428153904e-05
-3.01234259423936e-05
-2.38060660710849e-05
-1.38852397039396e-05
-5.620617798085e-06
-6.97806297395292e-06
-2.19982652836746e-05
-1.91847163083139e-05
-1.09079415829792e-05
-2.27269529469579e-05
-1.75302649741483e-05
-1.34608661409235e-05
-2.51912696822825e-05
-2.08970453852286e-05
-1.07398727132575e-05
-2.87774404472507e-06
-3.57597568643078e-06
-1.85197144532871e-05
-2.1670290321134e-05
-6.915157561529e-06
-1.54870775209238e-05
-2.62680815187294e-05
-4.14735308834839e-06
-3.21315368896018e-05
-2.41428645787864e-07
-8.47130493640192e-06
-3.31781442550409e-05
-1.55050260734686e-05
-3.07371007633057e-05
3.77447868074464e-06
-1.53267469210275e-05
-1.22981217614877e-05
-2.64708090487601e-05
-3.11519411118495e-05
-2.57098717917365e-05
-4.42053604955883e-05
2.02461817016426e-06
-2.043437003116e-05
-1.01700922371642e-05
1.21341970676723e-05
-3.28983104522739e-05
-6.31460176388055e-06
-1.78364651670234e-05
-2.21642992125094e-05
-1.49022740620763e-05
-4.43696601086618e-05
-1.53157524778308e-05
-1.79474136145516e-05
-3.25027202608555e-05
-2.09793026711712e-05
-2.37696653458508e-05
-3.15923179634665e-05
-2.18831035391726e-05
-2.51839089758465e-05
-8.62264404444177e-06
-7.41425293691618e-06
-2.90291536060377e-05
-1.90426859644333e-05
-1.93424852160605e-05
-2.05964404140571e-05
-3.64506168820562e-06
-6.77605816278808e-06
-1.90530871339975e-05
-2.31226918127874e-05
-2.77871443983686e-05
-2.64769733602101e-05
-2.35244609835576e-05
-2.13085353892457e-05
-1.74728186105269e-05
-2.68370424782742e-05
-5.23658669060442e-06
-1.94736443540915e-05
-1.15065574999526e-05
8.43975269986436e-06
-2.38996500197088e-06
-1.22935912441276e-05
-6.95402281807495e-06
-1.27661579953132e-05
-4.20365286400951e-06
1.63192163581519e-07
-2.54952342694587e-05
-4.42162429366419e-05
-1.51875954022738e-06
-2.64703550488494e-05
-2.00608356000476e-05
-6.77833567923253e-06
-2.96990581237933e-06
-3.89890099353656e-05
-1.44338607664288e-05
-3.16291823614371e-05
-1.83450093787953e-05
-8.46034963536605e-06
-3.62600682777812e-05
-2.17690901450926e-05
-1.7588885561981e-05
-2.24491985278751e-05
-2.02918247867329e-05
-1.64063707975777e-05
-2.72878083887724e-05
5.348575954348e-06
-2.88882127837774e-06
-1.48705475209926e-05
7.2350651636051e-06
-2.38959981100736e-05
-3.06845252519825e-06
-1.98172403917184e-05
-1.40579051962808e-05
-2.28385471507021e-05
-2.4971532712338e-05
-3.20232059768251e-05
-1.69198792880785e-05
-1.57073992829149e-05
-3.28896896260269e-05
-3.36305344529951e-05
-1.8137064443433e-05
-2.08974761053908e-05
-2.32466685321245e-05
-3.66421673522119e-05
-1.32217120836361e-05
-1.24374249088957e-05
-1.91220189893423e-05
-1.8913578747033e-05
-2.75411114979782e-05
-2.56115534151518e-05
-3.23073379381567e-05
-3.23987121866e-06
-3.51177063727404e-05
1.51427806317717e-06
-1.74537530787986e-05
-2.99358058821581e-05
-1.86160474936049e-05
-1.5901909474121e-05
-2.15309332888826e-05
-1.61375033561203e-05
-1.51560857538595e-05
-1.48291836908375e-05
-9.10807888914527e-06
-1.62419919185268e-05
-9.31069589756143e-06
-1.04715045945641e-05
-2.93425083256761e-05
-2.06146443981936e-05
-3.48105101967022e-05
-3.31193221303502e-05
-3.35274306671852e-05
-1.30332001970272e-05
-2.22282739594179e-05
-4.56253092924819e-05
-2.01873159296975e-05
-1.21784787876064e-05
-2.37625200641695e-05
-4.95614662027575e-05
-2.72130665158091e-05
-2.40569847108564e-05
-1.93345248098402e-05
-1.05970683942455e-05
-8.95230452637318e-06
-2.27684614034295e-05
2.19539290601643e-06
-2.62230284953821e-05
-3.82964491323871e-05
-1.95635823460454e-05
-1.00615618975719e-05
-2.2517220239919e-05
-4.88256570061057e-05
-2.77585864054405e-06
-8.48028441230129e-06
-4.04976090867642e-05
-1.57424757713187e-05
-8.29368193187334e-06
5.80808117189873e-08
-1.20638755164612e-05
-6.39539445995524e-06
9.27515279179405e-07
-5.84167396466401e-06
-3.75941345780887e-05
-1.38158219647647e-05
4.48529047621681e-06
-3.24769664096093e-05
-4.04787208946029e-05
-2.98009240253911e-05
-1.77351511706972e-05
-7.47684786323254e-06
-4.47019823211649e-06
-2.35380646252683e-05
-2.43225983052721e-05
-2.85578052076786e-05
-1.78359800058976e-05
-1.50196698928581e-05
-3.3330804219616e-05
-1.89842977876561e-05
-1.79212115547688e-05
-1.00604004086131e-05
-1.15640056740238e-05
-2.89008020935393e-05
-1.44577316339103e-05
-2.57924827273862e-06
-2.08929252984288e-05
-3.25509470785273e-05
-6.43704182417467e-06
-6.69865650204696e-06
-3.38561421877163e-05
-3.45473563963932e-05
-1.93274302496203e-05
-2.51737638174832e-05
-2.26338044076357e-05
-1.37956761333444e-06
-4.46270430056275e-05
-1.15683436133497e-05
-2.34836864350657e-05
-1.10718065086285e-05
-1.95219752270794e-05
-1.93511080141745e-05
-1.27908883468945e-05
-7.13556872428528e-06
-1.96023396778773e-05
-1.78653246501047e-05
-2.71779690254657e-05
-4.39766741872746e-05
-1.99017352705407e-05
-2.0137047210066e-05
-7.75561911660597e-06
-4.11951412949299e-05
-1.70776529739189e-05
-3.57300469941979e-05
-1.0732917400721e-05
-1.75771368734508e-05
-2.70654083237142e-05
-5.66110207639567e-06
-1.7011510176682e-05
-3.67519532959651e-05
-2.24041839330198e-05
-1.86147840567181e-05
-2.3144986856066e-05
-2.18424882329503e-05
-1.29493668839733e-05
-3.99336220253947e-05
-1.89153372555806e-05
-1.14270591719176e-05
-2.69768938097496e-05
-3.3419173830082e-05
-1.61106459319734e-05
-5.10296876787451e-06
-3.65426499880879e-05
-9.65332088148176e-06
-2.08873274740336e-05
-1.01750321721946e-05
-2.82137138175578e-05
-1.9373413127873e-05
-4.01823370088634e-05
-8.15561954612762e-06
-2.57130342211207e-05
-1.23002014214226e-05
-3.1871374942985e-05
-4.31880023714788e-06
-2.66929760001818e-05
1.02204811513148e-05
-3.67147793841294e-05
-2.53576303503261e-05
-1.75539066513016e-05
1.70133601803016e-06
-9.44674236421906e-06
-2.72089435990696e-05
-1.52189018013058e-05
5.57231187585982e-06
-1.95174057910386e-05
-1.30430193739515e-05
-3.12085084239052e-05
-1.2187052338672e-05
-3.24970572687682e-05
-1.10283681791865e-05
-3.19006485414305e-05
-1.36013616131659e-05
-1.12680715816475e-05
-3.98619684917654e-05
-2.5006219019375e-05
-2.96186724810141e-05
-1.52201022576894e-06
-2.31924015411232e-05
-8.12497653367495e-06
-1.06131184373744e-05
-1.74690027016354e-05
-3.16437123770329e-05
6.68468426948616e-06
-1.71787635528154e-05
-2.66990328157765e-05
-4.78318627996746e-05
-2.98945505808274e-05
-2.22194772759516e-05
-1.32243684385573e-05
-2.58800451751951e-05
-1.65741429775387e-05
-2.3184816264796e-05
1.71667600273964e-06
-3.39768442602702e-05
-2.24672711240783e-06
-2.79040725586017e-05
-2.43767029596523e-05
-3.03792260180733e-05
-1.58627703234646e-05
-1.59966368017529e-05
-2.92983318446115e-05
-3.51443664528615e-05
-1.6076900904123e-05
-8.61522542833511e-06
-4.33544522292608e-05
-2.2822368374824e-05
-3.52532095998241e-05
-1.57931176821407e-05
-2.71677419688555e-05
3.93559088769243e-07
-1.90016716536343e-05
-1.55677036849533e-05
-1.54179396848501e-05
-3.22005355992366e-05
1.01484299861147e-06
-3.54251311746579e-05
-2.56242725935632e-05
8.1677940275032e-07
-1.52127459407903e-05
-1.85719915419363e-05
-6.4531260266828e-06
-2.90965003328075e-05
-1.47970124482752e-05
-1.77732812898311e-05
-2.37397952161866e-05
-2.65490654192261e-05
-1.85373728976262e-05
-2.46757608318249e-05
-3.3956881046073e-05
-2.9249957740404e-05
-1.68670766737044e-05
-2.89045595452487e-05
-2.34889373017032e-05
-3.53548224451508e-05
-3.15866091065895e-05
-2.41339442642257e-05
-1.10367948607876e-05
-2.48484464660583e-05
-2.96921259777182e-05
-3.68069599239295e-05
-2.31523091176746e-05
-3.11414764644848e-05
-1.75741283897201e-05
-3.21885172377172e-05
-1.48909364515291e-05
-1.71735308307227e-05
-2.39196645945747e-05
-1.3913222917063e-05
-4.63373259738563e-05
-3.00829982039491e-05
-4.86127664427318e-06
-1.70370072067064e-05
-1.23620597366769e-05
-3.0618888930973e-05
-3.00753499972415e-06
-2.10404655208079e-05
-1.52585068037607e-05
-1.65372588693427e-05
-1.13113727261436e-05
-1.50802225782126e-05
-2.56005402938616e-05
-1.63971789985171e-05
1.36859004708601e-05
-1.7751834797746e-05
-2.78909799631578e-05
2.72353481127791e-06
-3.39416371841372e-05
-7.87312002725468e-06
-4.98157122727191e-05
-2.85571238958535e-05
-2.50374725724492e-05
-2.83696794062031e-05
-3.44145593514699e-05
-2.2798064903008e-05
-3.26213988142367e-05
-3.72540582886412e-05
-1.24092204903724e-05
-2.55211549945303e-05
-6.57128994155799e-06
-2.1347646816724e-05
-5.11778720076028e-05
-2.46337234607447e-05
-6.00379763994083e-06
-6.37356456134247e-06
-2.22748325547296e-05
-1.28191967135337e-05
-3.535621983945e-05
1.23556124718737e-05
-2.14389906270262e-05
-4.49502103708612e-05
-6.504899384089e-06
-1.58596410859919e-05
-1.01592261769311e-05
-4.80857293145264e-06
-1.30578809362482e-05
-3.09716181200817e-05
-2.78775817632319e-06
-1.87494953388138e-05
-8.69472894796679e-06
-5.04002254391433e-06
-3.20927998940651e-05
-2.87253041940291e-05
3.8178125627677e-06
-3.56741014059886e-05
-4.28305395532599e-05
-2.78372111497631e-05
-3.67166133695898e-05
-2.79206679712037e-05
-3.17639815606264e-05
-1.66407994806724e-05
-1.49121058967601e-05
-1.35056283044733e-05
-1.31036217808835e-05
-1.13678343488824e-05
-1.35897594222411e-05
-4.2946893839567e-05
-6.39466796677386e-06
-2.55425517284351e-05
-6.3708946390882e-06
-1.8475569714613e-05
-3.89544943112255e-05
-4.01605108625794e-05
-2.9371708663468e-05
-1.42456389839949e-05
-1.15178353487163e-05
5.41285720803097e-06
8.72974592459282e-06
-1.74615105295839e-05
-2.33698747459046e-05
-3.0159167248719e-05
-2.22287248970266e-05
-2.31941503847335e-05
-6.89140026634252e-06
-1.53865717397492e-05
-1.41863533041277e-05
-2.49331582000756e-05
-2.96965244684067e-05
-8.78376812295303e-06
-7.28383593926469e-06
-1.81455258853182e-05
-1.71650353778501e-05
-2.38580440804058e-05
-1.15431507807921e-05
-9.96948700552516e-06
-1.49126241715453e-05
-1.57741320300779e-05
-2.47211757299526e-05
-1.74538655940134e-05
-3.89816840059429e-05
-8.28245720152105e-06
-3.1789415893112e-05
-3.76294209950794e-05
-9.86104811598788e-06
-3.08764908993244e-05
-2.27501014667799e-05
-4.46277281464608e-05
-1.89351876268084e-05
-3.45427384536833e-05
-2.25395544251619e-05
-2.15015179327387e-05
-2.52703924565233e-05
-2.05371809222197e-05
-2.80592475104089e-05
-2.2344716768096e-05
-1.00045302747186e-05
-2.2667901949432e-05
-2.67630640173395e-05
-3.19904521731947e-05
-1.57236566658804e-05
-2.08879496665991e-05
-3.66473844330673e-05
-4.84618988307286e-05
-1.7608377507513e-05
-3.9195563378257e-05
-1.82958541623209e-05
-2.3324016942594e-05
-2.35248632038314e-05
-1.70191691289082e-05
-9.68757993738591e-06
-1.46331321130812e-05
-2.24470929221487e-05
-3.54746514169116e-05
-2.2569568059145e-05
-1.01916300048495e-05
-1.58982932565642e-05
-1.43146412336024e-05
-2.27631052343455e-05
-3.64943279834365e-06
-1.08483699972989e-05
-6.87927556613183e-06
-1.66823039160544e-05
-1.75800572625061e-05
-2.43199094677516e-05
-2.79532873493039e-05
-1.55475032942181e-05
4.45756029622133e-06
-3.18484068365404e-05
-2.80876322359245e-05
-4.24942211528826e-05
-2.00001712697912e-05
-1.11728704269656e-05
-2.48772731497951e-05
3.87867414215289e-07
-1.2251667425937e-05
8.14797093257624e-06
-9.05860490501532e-06
-9.47337761058182e-06
-3.90811768128472e-05
-1.01999754319111e-05
-1.60126304467094e-05
6.77434198709285e-06
-1.83712530442245e-05
-2.16851934562302e-05
-4.22662963398124e-05
-1.6962764917439e-05
-1.956097862498e-05
-1.23259145106042e-05
-7.65162250029154e-07
-3.06464015017748e-05
-8.75860803899786e-06
-2.01593346307813e-05
-7.3254554868152e-06
-4.41219506622488e-06
-2.23972278646295e-05
-8.78569678532311e-06
-1.9903366953238e-05
2.74527044160272e-07
-1.53888376252179e-05
-9.96959766661025e-06
-7.74591528705323e-06
-1.83988297396321e-05
-1.86020802316486e-05
-3.88040178183366e-05
-1.95369420336595e-05
-1.84412378209482e-05
-2.576232243263e-05
-2.01883275426689e-05
-1.62055703388275e-05
-2.51403786940816e-05
-2.62506802200019e-05
-2.68768036717005e-05
-2.38328422418837e-05
-4.51960785927681e-05
-1.56323054021072e-05
-2.61101404693249e-05
-1.49108377087889e-05
-6.43443365218006e-06
-1.00283973232242e-05
-3.04818536388635e-05
-2.42536664794271e-05
-6.06878072926939e-06
-3.39092254579844e-05
-6.16160842879481e-06
-2.12176783528967e-05
-2.63087330668134e-05
-3.90033260136871e-05
-4.21123447875769e-05
-1.09651547423612e-05
-1.17573619832552e-05
-2.34454408639404e-05
-3.28165008886573e-05
-3.20171390551045e-05
-2.88010166188782e-05
-3.54619564723857e-05
-2.80372555112974e-05
-1.72604912092225e-05
-1.24204658529509e-05
-2.48809994867566e-05
-2.5530424512929e-05
1.0006035349174e-05
-1.30174146286443e-05
-6.05925263948179e-06
-1.58245161792882e-05
-6.42201363251014e-06
-1.86053497947656e-05
-1.66866418707344e-05
-1.33946797789338e-05
-2.86163546035551e-05
-1.80722150366669e-05
-3.22457155254149e-05
-1.21005232813821e-05
-1.66182907565061e-05
-7.740900347967e-06
-2.27840640360442e-05
4.88969833931669e-06
-1.01882471995214e-05
-2.88783380826358e-05
-7.39653049110055e-06
-2.80855645039522e-05
-1.31610118267709e-05
-1.27473458821541e-05
-1.47160701229468e-05
-3.08046788435645e-05
-9.98898606083379e-06
7.3888550818139e-06
-1.72993152029481e-05
4.39879265317173e-06
-1.93887466877007e-05
-4.01414504992604e-06
-7.22681653587305e-06
-4.11484640218573e-05
-3.68841855761367e-05
-1.53224972853622e-05
-2.45283398926135e-05
-9.10450402549766e-06
-1.72046501254282e-05
-3.60373584823856e-05
6.4778186556764e-07
-3.76042569093977e-05
-2.10705272727934e-05
-2.34228993960988e-05
-3.22312703996425e-05
6.325772181175e-06
-2.45997464781575e-05
-2.50709668314273e-05
-2.86565169644105e-05
-1.21451034879361e-05
-2.50517535881506e-05
-2.89111665385476e-05
-1.8922518507096e-05
-1.22488972208192e-05
-2.61382697538779e-05
-8.25816724898433e-06
-3.32134103505864e-05
-1.48794376684055e-05
-3.27250505261561e-05
-3.55334038201683e-05
-6.30817152580422e-06
-1.54187496372462e-05
-2.07051570910104e-05
-2.6089476860682e-05
-3.28465586245574e-05
-2.52587813649011e-05
-2.63498431699918e-05
-2.53467025166434e-05
-4.33666368139962e-06
-3.57361459169445e-05
-2.84007891366341e-05
-1.48137411068305e-05
-1.45813709184639e-05
-1.07096974156529e-05
-1.28430007625108e-05
-1.5273716515282e-05
-2.16642976849702e-05
-2.16013821498479e-05
-2.05339941820707e-05
-3.47007015802016e-05
-1.24377299366524e-05
-1.69827248350636e-05
-1.3785205060425e-05
-2.14950957445427e-05
-3.00318929126736e-05
-1.43315168741058e-05
-1.45735191708193e-05
-2.67980580532192e-05
-1.45106795793846e-05
-4.36817774597171e-06
-1.12463539248615e-05
-8.94050002207946e-06
-1.62978843946059e-05
-1.80158080454175e-05
-3.86552823144181e-05
-3.3448210437708e-05
-4.52169120435912e-06
-2.86270682012578e-05
-1.70925511358636e-05
-2.27668490181376e-05
-2.72514397292732e-05
-1.30076492866749e-05
-2.23222239353748e-05
-1.52789397674623e-06
-1.78282557252258e-05
-1.23219062783919e-05
-2.04774626455831e-05
-2.01404503094602e-05
-1.78077421343025e-05
-2.15016389647922e-05
-1.58946345066289e-05
-3.37257086408038e-05
-1.52698061893655e-05
-2.26388476047208e-05
-1.11315650835714e-05
-2.60922814641525e-05
-5.64847423040428e-06
-2.05302121218157e-05
-4.34558723916687e-05
-2.5340877982395e-05
-2.32943824717182e-05
-2.94308805643231e-05
-3.15530266595348e-05
-2.45585567479029e-05
-1.50186442382782e-05
-2.17208281845821e-05
-2.73671274932391e-05
-2.71489358870747e-05
-3.12240984302916e-05
-1.95918805531094e-05
-5.93660559620302e-06
-4.72602457704342e-05
-4.13878378701058e-05
-2.82310981619153e-05
-1.50847044061044e-05
-1.28903933412971e-05
-1.9005417938973e-05
-2.94139924119668e-05
-2.64079900063274e-05
-1.84611850407248e-05
-2.48448105031984e-05
-2.9856687426271e-05
7.77774236789628e-07
-2.23035049832216e-05
-4.05043857657204e-05
-1.15875316746168e-05
-3.66253604662968e-05
-2.67704510071584e-05
-2.20663543295935e-05
-1.59421749338842e-05
-4.23536967030699e-05
-6.17344078566863e-06
-2.67130201805278e-05
-4.42750949839459e-05
-1.02299706342304e-05
-1.89874800061212e-05
-3.58987704749885e-05
-1.42344008105753e-05
-8.00238657881213e-06
-1.76140359045249e-05
-4.16830464154003e-05
-2.18059077212576e-05
-9.06935986423561e-06
-2.10261156297191e-05
-1.52741221038845e-05
-7.82867267823915e-06
-1.64022626192293e-05
-2.02985198172225e-05
-3.03803927159668e-05
-2.18807380942762e-05
-5.97052291459728e-06
-3.12103316597777e-05
-1.69125234322036e-05
-1.28633654586305e-05
-1.37406787657812e-05
-2.96160067838586e-05
-3.43279307129003e-05
-2.67376152348302e-05
-6.85594721358243e-06
-1.20030066471447e-05
-1.24106444769388e-05
-2.4534875872638e-05
-2.79505265414626e-05
-2.31096715123173e-05
-3.6247541117096e-05
-2.57564531829944e-05
-1.35849601997368e-05
-1.52626074129346e-05
-5.75109307676497e-05
-2.00892658196198e-05
-2.98123754632499e-05
-2.84270667668918e-05
-2.90095527504089e-05
-4.1577967461971e-05
-2.74041341056073e-05
-2.11057420041847e-05
-3.0450661635557e-05
6.74642476662334e-06
-8.08419556857279e-06
-1.34516243547037e-05
-2.05067981929835e-05
-2.75555270618757e-05
-2.79346308442511e-05
-3.40600453146614e-05
-1.07813834382305e-05
-2.4602952241036e-05
-3.03541320908557e-05
-2.36088057939953e-05
-1.07604343379764e-05
-1.15859501728151e-05
-8.80914851836397e-06
-1.83722781172998e-05
-1.48899898043577e-05
-1.7945242792506e-05
-2.59156818696256e-05
-2.29668970809845e-05
-1.34538346762625e-05
-3.44316396768531e-05
-5.42897414689199e-06
-3.94528701455879e-05
-3.84731417475837e-05
-2.46516433161189e-05
-3.2154142080379e-05
-3.47235570278884e-05
-2.22877609926328e-05
-3.28829662873349e-05
-3.99056821708721e-05
-1.68020282794897e-05
-2.24311646550584e-05
-2.89908228014452e-05
-6.39882819481017e-06
-1.90100467631767e-05
-2.9148541486813e-05
-5.41312345438387e-06
-1.59759637576392e-06
-2.33497021224605e-05
-3.06693521747152e-05
-1.7389120227667e-05
-2.23468316687548e-05
-1.91646506935246e-05
-2.0179482622421e-05
-3.37005801644491e-05
-3.66150020319744e-05
-6.14994501537851e-06
-1.19699697433853e-05
-1.0866440271293e-05
-1.66827177867051e-05
4.26249109240217e-06
-2.10184128177621e-05
-2.93385136228068e-05
-8.46782675051449e-06
-2.25098535295901e-05
-4.52066672342979e-05
-4.94656184058284e-06
-8.77734174525178e-06
-2.8219957907253e-05
-8.77861634782496e-06
-1.12016148714935e-05
-2.41720442352586e-05
-1.58189747078503e-05
-3.01956407564093e-05
-1.35055159429324e-05
-3.86128813949805e-05
-3.16314642774365e-05
-2.50721482207314e-05
-3.10763090612633e-05
-3.30938534204169e-05
-4.05875771776599e-05
-1.58132610068024e-05
-2.43300834212201e-05
-1.83003230854222e-05
-3.49909648581832e-05
-3.93289130407494e-05
-5.13378855383288e-06
-3.35850771835341e-05
-2.73095430591343e-05
-2.02721430627487e-05
-1.97898936734558e-05
-3.31299205781431e-05
-1.6757039664248e-05
-3.09181671218607e-05
-1.12583762611729e-05
-3.75909207676274e-05
-1.21885317896049e-05
-3.20892988309817e-05
-3.48433624210267e-05
-9.84129288666828e-06
-2.97875303571077e-05
-1.10086558939435e-05
-4.81704619190821e-05
-3.39270889429072e-05
-2.92686451597581e-05
-1.36333821981257e-05
-5.32821091822269e-05
-3.41433795206679e-05
-2.63614353531065e-05
-3.17860974417882e-05
-3.33934964747716e-05
-2.97448815654686e-05
-3.48456729065937e-05
-1.01929782386022e-05
-3.02570004710165e-05
-2.22744561489505e-05
-3.7370293121785e-05
-1.13012153652291e-05
-3.99242918158423e-05
-1.76417209304503e-05
-1.75226107988675e-05
-1.24938891631395e-05
-2.66199858214112e-05
8.74962080819423e-06
-1.91849709418373e-05
9.80522806490439e-07
-3.48798397968489e-05
-1.28852776206302e-05
-4.44322047185534e-05
-3.60320568159459e-05
-1.6433060925168e-05
-2.22348005834306e-05
-2.20290841360984e-05
-3.03671811077915e-05
-2.36776942733996e-05
-3.71093076837729e-05
-4.06247479148676e-05
-3.59674583783254e-05
-1.73327974802142e-05
-1.73178042562024e-05
-2.77471504488491e-05
-1.92351584421227e-05
5.97642030232895e-06
-2.27823670929337e-05
-1.88826419303556e-05
-2.61662092910293e-05
-3.12813039823461e-05
-1.1611788571143e-05
-1.2320214976359e-05
-1.28540387858699e-05
-2.54216264039075e-05
-1.29539927445884e-05
-8.25886005474883e-06
-2.28520636248972e-05
-7.65769638209322e-06
-4.17449430117117e-05
-2.81026560660945e-05
-1.04292674116346e-05
-2.17630026291844e-05
-1.29860492650806e-06
-6.11930536195856e-05
-2.32694528834076e-05
-1.92646883012287e-05
-1.02661304472042e-05
-4.1172900080335e-05
-2.21871558757995e-05
-5.31249032834368e-07
-4.29088946998527e-05
-3.32147979079839e-05
-1.44054686507918e-05
3.84220015253222e-06
-1.52787723751258e-05
-3.51246651369854e-05
-1.58930816581772e-05
-2.29906696841424e-05
-2.70371997821053e-05
-1.45383631511118e-05
-1.26596332070908e-05
-3.82478446574237e-05
-9.23029280746158e-06
-8.97625315029332e-06
1.68241157175982e-06
-1.67396385578995e-05
-2.44046217333238e-05
-1.76604756493008e-05
-3.77527703808884e-05
-3.21098478890822e-05
-2.40005868230042e-05
-2.98173245486321e-05
-5.39473481644063e-05
-7.0230676694108e-06
-3.00513319317092e-05
-2.39301326099621e-05
-3.22352134302334e-05
-3.0104919651691e-05
-3.14713005405865e-05
-3.1374570531018e-05
-4.1013939870162e-05
-3.98851799742695e-05
-2.58243252289529e-05
-2.72845928277658e-05
-9.51762659947105e-06
-2.57993713444734e-05
-2.15298903572071e-05
2.21038272097553e-06
-7.73373262711232e-06
-2.31548744794872e-05
-1.75122209151408e-05
-2.07673778615385e-05
-1.76651479895815e-05
-1.27056304202568e-05
-1.99739840648284e-05
-2.31040114200634e-06
-6.03763503148737e-06
-1.62029598243797e-05
-8.64908561346707e-06
-1.5218326973807e-06
-1.27231861625978e-05
-2.01018193742296e-05
-1.68388190219313e-05
-1.64397527227578e-05
-6.02651911156026e-06
9.11614387504128e-06
-1.96321359578494e-05
-2.92087850348331e-05
-1.10118176005294e-05
8.45588424455234e-06
-2.16275669528457e-06
-1.32849646474437e-05
1.46148169579477e-05
-1.10907890217655e-05
-3.91701357006904e-05
-5.4755062663929e-06
-2.68264947421214e-05
-1.62203617588106e-05
-1.56029023330214e-05
-2.34273252356175e-05
-3.08880592576952e-05
-2.42246340117625e-05
-1.62924014275924e-05
-1.63824595572081e-06
-1.81753169391191e-05
-2.68512263001968e-05
-4.42259072593767e-05
-2.03973754941417e-05
-2.11436611239583e-05
-1.56380406333616e-05
-2.22103774357746e-05
-7.76041487902921e-06
-1.87204421327239e-05
-2.77281332956352e-05
-1.51608235126638e-05
-2.68991429465563e-05
-1.34095264971372e-05
-2.01625658179447e-05
-6.74984088782724e-06
-1.47368405351426e-05
-2.81397260999956e-05
-3.57309610983825e-05
-2.82929880709241e-05
-2.45181369566115e-05
-1.12984667702099e-05
-3.9712673012823e-05
-2.25267021002914e-05
-2.78189788286833e-05
-4.20766389356863e-05
-3.27104243850305e-05
2.73298026295479e-06
-4.40478057367599e-05
-2.54694482063928e-05
-1.49878964553909e-05
-1.94176868988261e-05
-1.89389590026301e-05
-1.1704479604411e-05
-4.53561394371738e-05
-3.7848733836173e-05
-2.8548114962208e-05
-1.44615576924695e-05
-2.2411853440114e-05
-1.98703727451426e-05
-1.10294934410614e-05
-1.19359198395863e-05
-1.74766765230234e-05
-2.45853823445466e-05
-4.10656882948819e-05
-2.50804383961005e-05
-7.3169093506223e-06
-1.40944814317549e-05
-1.50392629900584e-05
-8.32324115527883e-06
-2.46554963464585e-05
-1.87356762259991e-05
-2.5103193933805e-05
-8.92281931570876e-06
-1.25236733473421e-05
-3.31279801741354e-05
-1.85520617498444e-05
-3.29801404335368e-05
-1.25645450788613e-05
-1.34850327837878e-05
-6.64401588400093e-06
-5.91172999296535e-06
-1.50007702924843e-05
-1.2667283064328e-05
-1.97447942819392e-05
-9.10193853756448e-06
-5.20967541772186e-06
-1.73922872590442e-05
-2.34632120347583e-05
-1.26250274119203e-05
-1.20230274640194e-05
-7.25987169462787e-06
-3.19634082421627e-06
-1.4858201087933e-05
-2.75739700212649e-05
-2.65210121422906e-05
-1.79838248484498e-05
7.36074511317605e-07
-1.32113642282863e-05
-1.72574863803362e-05
-1.44997290140053e-05
-2.86669761143833e-05
-2.54921961742976e-05
-2.83322844561505e-05
-1.70035619916606e-05
-3.02195010987477e-05
-3.706182796698e-05
-3.47828233546408e-05
-2.96618662727066e-05
-1.96073152166302e-05
-1.20815605216734e-06
-4.2973238482151e-05
-3.08402458000142e-05
-3.21954981908687e-05
-1.92007566714272e-05
-3.96906002567669e-05
-2.98965570208272e-05
-1.3334452790098e-05
-1.4215032379972e-05
-2.64264923111353e-05
-1.15421169335462e-05
-2.09320483863881e-05
-4.79499288429031e-05
-3.95677730546762e-05
-1.91183708615102e-05
-3.05940774636196e-05
-1.13982808582633e-05
-1.80411571610458e-05
-3.43389437796361e-05
-1.59149050606906e-05
-7.50553506685901e-07
-2.22863601311494e-05
-2.71296844799686e-05
-1.23864325372252e-05
-2.13848284193657e-05
-2.76352870997627e-05
-1.58131426234082e-05
-3.97466659177374e-05
-1.79499362743316e-05
-1.8518066883013e-05
-3.80923634273175e-05
-1.75577458523546e-05
-1.45519617627722e-05
-2.41723378634283e-05
-5.20615558417495e-05
-2.69974449082244e-05
3.70379466795363e-06
-1.57300566404927e-05
-4.32228545002478e-05
-2.03879072532535e-05
6.50482834195744e-06
-8.80512406512173e-06
-1.22224076434705e-05
-1.7124337663536e-05
-2.62213227217251e-05
-2.68954945903522e-05
-5.42311155080859e-06
-1.48254199548192e-05
-2.34273163459627e-05
-2.0018156558901e-05
-1.06713842665263e-05
-4.59498151326573e-06
-3.07103217552229e-05
-1.81608591917341e-05
-1.77881077398592e-05
-2.99604115068335e-05
-4.0836812415848e-05
6.2347156541359e-06
-3.18622992525005e-05
-1.5657423459725e-05
-2.08236505165051e-05
1.62030230203261e-06
-3.49815392159474e-05
-8.50238376276442e-06
2.09923817657227e-06
-3.33386149175079e-05
-2.81083228318748e-05
-2.96627979455412e-05
-2.52039301575201e-05
-1.04987747344064e-05
-2.74298382006561e-05
-1.21296175510848e-05
-1.52743881615994e-05
-1.33252272537849e-05
-1.1340495581621e-05
-4.34347988059568e-05
-3.04183333873948e-05
-2.98864507984788e-05
-2.10713500047894e-05
-2.76834262095529e-05
-2.96895018825913e-06
-2.55473057224665e-05
-6.69995512843842e-06
-3.76885787350068e-05
-3.49511259384567e-05
-1.06443887294116e-05
-2.7889301855963e-05
-1.64150126132809e-05
-2.39632632333918e-05
-4.60916281913109e-05
-1.4557512545844e-05
-6.60987591687751e-06
-2.03834980047876e-05
-1.5703697293401e-05
-2.04847127250543e-05
-2.13103658497821e-05
-2.46379538280813e-05
-1.94648000640734e-05
-1.46211097759564e-05
-1.13300420336485e-05
-1.23795919533376e-05
1.35061572292152e-06
-1.26086532189657e-05
-2.38311054078529e-05
-2.83051155824903e-05
-1.99570458495558e-05
-2.01669812792578e-05
-3.860319787961e-05
-2.06327404799023e-05
-2.00861094928668e-05
-9.00857537811988e-07
-1.40621547347498e-05
-4.18425063230531e-05
-1.99909919427143e-05
-1.58642246208129e-05
-2.42542882389408e-05
-2.0628134644079e-05
-2.36857747122771e-05
-1.64297294236339e-05
1.13942846225712e-06
-2.27548267134558e-05
-1.19789527750582e-05
1.00334466375499e-05
-1.70674269622016e-05
-1.09372070006548e-05
-7.67938293260051e-06
-1.70085734694926e-05
-2.76947788538762e-05
-1.13325327377617e-05
-5.76980134023756e-06
-1.04680644938517e-06
-1.89642176359661e-05
-1.50924460107955e-05
-1.5494719087157e-06
-5.15589446073928e-06
-2.06793969201839e-05
-4.32810387084823e-06
-1.20996905430561e-05
-2.97660383576827e-05
-2.82295986538775e-05
6.34397527794218e-06
-5.76438857703581e-06
-2.14822465580599e-05
-2.02078131678701e-05
-1.19937843862529e-05
-5.48830261800837e-06
-1.18947790968306e-05
-1.4349163729375e-06
-1.69321716212281e-05
-3.10812157220625e-05
-2.49729847257735e-05
-3.16933831718806e-05
-2.23410417789074e-05
-3.15905859493474e-05
-2.74808577302392e-06
-2.38260735342498e-05
-6.2987531174083e-06
-2.86901968148881e-05
-1.88424827206702e-05
6.82983726178377e-06
-1.89301103072278e-05
-8.83446752741248e-06
-2.47148790501994e-05
-2.50786033338386e-05
-1.79013305428546e-05
-2.13870244314323e-05
-2.13750320668161e-05
-3.12092504884842e-05
-6.08032426592352e-06
-1.18957673400791e-05
-1.18714642911372e-05
-2.52940684164773e-05
-5.25206882576975e-06
-2.12258934513572e-05
-3.48098163146196e-05
-2.16426298056872e-05
-2.76209325711829e-05
-2.76302936964336e-05
-2.05234643826802e-05
-2.25901325565524e-05
-1.51309051156342e-05
-2.41859378461265e-05
-1.55374236201877e-05
-3.14477107253515e-05
-2.19070405968312e-05
-9.49893336333359e-06
-2.58314044707964e-05
-3.79739097718366e-05
-1.75247662828407e-05
-3.33880205581421e-05
-1.53915158598227e-05
-1.99167079713128e-05
-2.81772807919348e-05
-3.66410999224134e-05
-4.51231711353216e-06
-2.62608914721487e-06
-5.46644829751651e-06
-2.3875111768009e-05
-1.47908187100364e-05
-5.10164268053537e-05
-2.14024419817583e-05
-1.01369582700831e-06
-1.77620363730761e-05
-1.1624738375682e-05
-2.58327800458994e-05
-1.45587785805907e-05
-1.91026142826524e-05
-2.68026183506042e-05
-2.92036929456173e-05
-2.44031778967677e-05
-2.08325655875752e-05
-3.11407805141291e-05
-3.15903676431839e-05
-3.37706581661498e-05
-3.19147210634348e-05
-2.45218915683351e-05
-3.78002481236501e-05
-2.99655343910973e-05
-5.41340662000473e-06
-2.32981682406854e-05
-7.34577308234216e-06
-1.09335651505463e-05
-1.57679374794076e-06
-2.72179621828921e-05
-1.8566985205461e-05
-3.65604825190732e-05
-1.05834661849252e-05
-2.55802441532656e-05
-3.4408989054426e-05
-3.13473068479078e-05
-2.32630125728428e-05
-2.63605821068419e-05
-1.42786284736203e-05
-8.18061552920918e-06
-1.30281104351038e-05
-1.30624601117317e-05
-1.80474335345942e-06
-1.39565024648589e-05
-2.04256233879761e-05
-2.69582932615084e-05
-2.75874516196211e-05
-2.08150015439197e-05
-1.72891315852562e-06
-2.88825990661751e-05
-5.14522216163494e-06
-2.51773988316192e-05
-2.16361941968206e-05
-1.68293970430906e-05
-2.60690619340536e-05
-3.43489024707747e-05
-2.12014239652545e-05
-1.70372494838176e-05
-3.17246812705366e-05
-1.6160020152179e-05
-1.64586170342423e-05
-2.03490995649455e-05
-7.28897770477805e-07
-1.1680572567924e-05
-1.74993920924752e-05
-1.94263904249485e-05
-7.00655011742778e-06
-2.49530021187742e-05
-2.81005940645454e-05
-4.57171352186627e-07
-1.23911981837746e-05
-1.81219240124882e-05
-4.59871995421299e-05
-3.21217676799389e-06
-3.5215429453055e-05
-2.45252535918594e-05
-1.5027949404812e-05
-1.56874891062431e-05
-1.29459008170346e-05
-3.85946114795141e-05
-1.4687462604591e-05
-1.01519606100177e-05
-3.07239049294714e-05
-2.04986812659205e-05
-5.43649877452806e-05
-3.75252213411595e-05
-3.15714800565017e-05
9.18611325415144e-06
-2.13763824783304e-05
-4.59539409238968e-05
1.38518141809684e-06
-1.45677549689329e-05
-1.87565252296526e-05
-1.4661352119822e-05
-7.08842001426003e-06
-3.51152079697605e-06
8.65226894258663e-06
-1.61729611142608e-06
-4.25076428341145e-06
-2.42198177613287e-05
-9.89967340956294e-06
-1.34544460327613e-05
-1.8198574693623e-05
-2.6226999040886e-05
-1.18605994003812e-05
-3.78352326781435e-05
-1.88997487030591e-05
-2.92164572620303e-05
-6.42931291055933e-06
-2.74881677145317e-05
-1.55245809931583e-05
-2.42052479392159e-05
-1.15581966358061e-05
-1.50886933693809e-05
-7.56132845039106e-06
-2.61607239269421e-05
-1.41903736118509e-05
-4.66936510384186e-05
-3.61406375623879e-05
-2.62961140157388e-05
-8.82592475516389e-06
-2.07098679555219e-05
-1.56256247945173e-05
-3.12300847942426e-06
-3.8700667306785e-05
-1.49041485452009e-05
-8.29125842951805e-06
-1.96655992437975e-05
-4.42844731755559e-05
-1.67720046252231e-05
-3.31253297328111e-05
-1.39389952045968e-05
-2.10710657741264e-05
-1.62013788779041e-05
-2.86824722019197e-06
-1.6883546235391e-05
-1.55809814692154e-05
-3.83969634032907e-05
-1.87086300119578e-05
-6.36157869909929e-06
-2.40093455938853e-05
2.49707841578452e-06
-3.87837842620796e-05
-2.34683816169754e-05
-2.14417618700792e-05
-2.79030593865884e-05
-3.58130393810921e-05
-3.47845320901425e-05
-2.19344062207811e-05
-2.36647984549096e-05
-8.23167214481273e-06
-1.22588856440073e-07
-3.85839395554046e-05
4.27309678025814e-06
-1.3959577910665e-05
-6.20939798905915e-06
-2.20941491916127e-05
-3.09841439846769e-05
-1.99402478569769e-05
-2.27265347567772e-05
-3.19267186143341e-05
-3.4101464354543e-05
-8.57001325495292e-06
-3.81682859603166e-06
-1.0259930317212e-05
-3.55989717824498e-05
-8.95039664577261e-06
-2.088511154686e-05
-2.97222726666715e-05
-4.00274409550859e-05
-4.43684525642345e-05
-1.45705807401267e-05
-3.13148814487129e-05
-1.7893334957365e-05
-4.85824932439758e-06
-2.03092956453707e-05
-1.76751110763912e-06
-1.89050161074412e-05
-2.61618875449447e-05
-4.81780916636979e-06
-1.06526696757429e-05
-2.00204922711512e-05
-1.7424733480236e-05
-1.12200859803596e-05
-8.78571770303211e-06
-2.23713698312705e-05
-1.56455356829954e-05
-2.62928379641867e-05
-2.70699337146571e-05
-1.47752604436299e-05
-4.09542434364108e-05
-6.89270024069807e-06
-2.74338423909619e-05
-4.25647028235437e-06
-2.13345707917365e-05
-2.16401009148913e-05
-1.85493175586973e-05
-3.21400137075301e-05
-4.07592156745024e-05
-3.36907653516603e-05
-2.51871034571489e-05
-2.14934366884655e-05
-4.08632026243914e-05
-2.18237040589371e-05
-1.69828940195721e-05
-3.76461188406378e-05
-7.60229928103624e-06
-1.0720633934482e-05
-1.5634800077018e-05
-1.94981928754339e-05
-1.81897310375691e-05
-1.70880131205938e-05
-1.29568445102643e-05
-2.08095629463134e-05
-4.40568050399186e-05
-4.68252636630875e-05
-2.57461407249984e-06
-4.98482313770406e-06
-1.46044652922817e-05
-2.13878003113144e-05
-2.21781512805977e-05
-2.40658129362154e-05
-2.3054745052653e-05
-2.72575534705498e-05
4.74749919099035e-06
-3.09129086199965e-05
-1.11370505704263e-05
-2.92459684910857e-05
-3.06021808409957e-05
-1.93005319555891e-06
-2.63842175614158e-05
-2.16116119854922e-05
-2.23073397888035e-05
-1.45392231431324e-05
-1.81049173781797e-05
-1.03706757763726e-05
-2.19242095224032e-05
-3.07127508977099e-05
-2.10813117492429e-05
-4.49981836164887e-05
-3.23431654291267e-05
-5.32809450742856e-06
-9.72865561870291e-06
-1.36830040171064e-05
-1.87038012596342e-06
-2.88709419290415e-05
-1.95325612953957e-05
-1.31728795285808e-05
-1.37454374232435e-05
-2.46992049117385e-05
3.06096895066931e-06
-1.68502112772869e-05
-7.10973194089308e-06
-2.47139890136612e-05
-1.1199297301716e-05
-4.10363575934878e-05
5.1305520403209e-06
-2.41938421703182e-05
-3.06163046678703e-05
-9.01971892773486e-06
-1.04631639360535e-05
-1.71036590945103e-05
-1.08771246468624e-06
-1.00682665069178e-05
-1.1284840859605e-05
-3.05071998234953e-05
-1.64594188436476e-05
-1.19948854258364e-05
-1.43256504459629e-05
-2.03828588715644e-05
-1.20835292832166e-05
-2.3209200078403e-05
-2.84606674148343e-05
-1.57317727620277e-05
-2.0715096735523e-05
-3.23529831909003e-05
-1.41442111974075e-05
-3.86416576853451e-05
-1.12551719309004e-05
-2.41041678410575e-05
-9.46832863572211e-06
-2.9089533288656e-05
-3.01413639078221e-05
-2.05760873430936e-05
-1.92778874101079e-05
-1.7280984775553e-05
-1.75220630290607e-05
-3.45650762736427e-05
-5.83738441796505e-06
-1.29386373834195e-05
2.18539490633048e-06
-3.1802036847676e-05
-3.27251786719711e-05
-6.79883676074177e-06
-2.24304516766356e-05
-1.29180793022982e-05
-4.79567005451949e-06
-8.98158373743546e-06
-1.98996893729862e-05
-1.18460358276385e-05
-1.37155228908464e-05
-5.56131910580757e-05
-3.44502014242464e-05
-2.40968202524621e-05
-3.8024052305787e-05
-2.17755869638995e-05
-4.54529558353177e-05
-2.7343828168513e-05
-3.34801822659107e-05
-2.42791745378314e-05
-2.18552105226597e-05
-1.49591518338626e-05
-1.91223822908662e-05
-4.91356998544662e-06
-2.79115149997424e-05
1.33057119315102e-05
-3.19681998618846e-05
-3.75173378454841e-05
-3.70130394395743e-05
-1.28017102295884e-06
-1.60394762336843e-05
-5.11290131126095e-05
-1.28105530172603e-05
-3.4336449609674e-05
-1.91720384924066e-05
-4.64453685064317e-05
-1.09904659653374e-05
-4.56910930432757e-05
-2.75686702452362e-05
-2.28415882770264e-05
-1.12211204818335e-05
-3.43849298062903e-05
-4.01480772063887e-05
-2.18465979541476e-05
-1.9838014175111e-05
-1.55030774214989e-05
-5.87384807296937e-06
-1.70025079001081e-05
-1.30156179268804e-05
-2.40234601266796e-05
-2.01072676999724e-05
-2.30492451970564e-05
-1.88397580052457e-05
-3.74956148318364e-05
-1.81016234860137e-05
-1.01533156066232e-05
-2.23006364075364e-06
-2.50532217627568e-05
-4.05334825717766e-05
-8.06973493004278e-06
-2.54515249135964e-05
-2.76213236626007e-05
-1.92490648881897e-05
-2.23772701166233e-05
-2.04059292954526e-05
3.35105677719823e-07
-3.42417928842667e-05
-1.98838299188015e-05
1.66684056775296e-06
-3.29866774974606e-05
-1.91241114931209e-05
-2.29917819402288e-06
-1.60558564453242e-05
-1.76132971110979e-05
-1.36349619638041e-05
-3.14783891576363e-05
-2.59199133127547e-05
-1.93273608552626e-05
-1.41900447612881e-05
-2.83741698818355e-05
-2.03787693464035e-05
-3.13009911930834e-05
-4.7984398591939e-05
-1.35780343208315e-05
-3.84927027562316e-05
-2.72307580938261e-05
-5.13498344457009e-05
-2.26841054672513e-05
-1.84154393979744e-05
-1.09023807703745e-05
-5.18079747684002e-07
-2.71671594705361e-05
-1.4583497926773e-05
-4.27556200846262e-06
-5.96739487308658e-06
-1.91359074602549e-05
-2.35808855964597e-05
-3.62182655845608e-05
-2.94045044565295e-05
-2.52667641129133e-05
-2.96217333559157e-05
-2.52393459632093e-05
-2.87439512794456e-05
-1.75676046444683e-05
-2.51150782117055e-05
-3.36416335167095e-05
-3.66234138037786e-05
-2.16981747168798e-05
-1.93796618547124e-05
-3.95671967842246e-05
-5.68525371790936e-06
-2.66393235062558e-05
-2.60835142301403e-05
-3.52928635149035e-05
-1.96270042396062e-05
-1.82830738475501e-05
-2.90325328387314e-05
-4.35684570669846e-05
-1.60472694338149e-05
-1.48207383419538e-06
-4.88156305695208e-06
-3.12442346529552e-05
-1.51302387385645e-05
-3.78843811748099e-05
-1.94813098232011e-05
-3.3023068108549e-05
-3.10662857611917e-05
-2.32926696674245e-05
-1.85770762487434e-05
-2.57716178724262e-05
-2.40482737686998e-05
-3.72437668178349e-05
-8.96047072078538e-06
-2.52990168748659e-05
-2.04795885785293e-05
-7.90895832388555e-06
-2.50654367631261e-05
-1.64063517048511e-05
-2.31343637924108e-05
-3.47482320193599e-05
-4.16844740421252e-05
-1.96207584856617e-05
-1.53039192436625e-05
-3.74575963701814e-05
-1.96745316241834e-05
-2.30690013633215e-05
-3.14478397546646e-05
-8.45122483619592e-06
-3.06027735135271e-05
-5.96445677860134e-06
-3.39448532651644e-05
-2.24312482797215e-05
-1.28895589991155e-05
-1.94348204056099e-05
-3.53147879111287e-05
-2.39635226630743e-06
-8.01264515101824e-06
-3.15750049943929e-05
-1.69915640858877e-05
-2.52963891040566e-05
-3.60572701839677e-05
-1.65228386237196e-05
-1.76822970112068e-05
-2.85715143651499e-05
-1.88490775006254e-05
-1.39338003672799e-05
-1.06408260270495e-05
-2.01489423817191e-05
-4.40322646159716e-06
-3.38152511491929e-06
-1.51278960643583e-05
-3.0607316794114e-05
-2.29587053600026e-05
-1.9055497071614e-05
-3.06397971769234e-05
-1.87712209043299e-05
-2.44885458849379e-05
-4.5501528462979e-05
-2.8644995793531e-05
-3.39719296827461e-05
-2.23986014125388e-05
-2.5646910908012e-05
-1.92306852070666e-05
-8.94298182968724e-06
-2.07422614622509e-05
-1.7056907692486e-05
-6.84471735084737e-07
-2.06852389429988e-05
-1.90940378092948e-05
-1.16858066019186e-05
-2.59021089150376e-05
-1.00384611052711e-05
-2.81957061038755e-05
-4.32370415027525e-05
-4.82797026327831e-05
-2.22998270286915e-05
-3.79460210665459e-06
-1.26641007497503e-05
-2.05436574032703e-05
1.16324528335838e-06
-9.95636682501541e-06
-2.0813338288752e-05
-1.77799381229275e-05
-1.57267360481961e-05
-1.27763454573546e-05
-1.66563321766e-05
-1.11369992041253e-05
-2.0537931827945e-05
-2.63194086262853e-05
-2.47214335905391e-05
-1.62523833832549e-05
-7.69656333432334e-06
-1.5777925550487e-05
7.90967750250108e-06
-3.21020206079266e-05
4.33143021148332e-06
-1.94477352241263e-05
-1.45572780306086e-05
-2.20121329083396e-05
-3.64217321921055e-05
-1.14889354704266e-05
7.172065900421e-06
-8.74244064350096e-06
-5.55183260159462e-06
-4.85949625734808e-06
-2.38309082790126e-05
1.22435910615173e-05
-3.82101371997324e-05
-4.59510933622843e-05
-2.51917473963467e-05
-2.55716540283691e-05
-3.10298402728883e-06
-2.69411788854887e-05
-1.44607909844768e-05
-3.91019845873226e-05
-1.67247205170183e-05
-3.17899853984454e-05
-1.01015706913553e-05
-4.10192699224e-05
-2.10625631113367e-05
-8.09343528815424e-06
-1.94673459495858e-05
-3.26935178068982e-05
-1.14964029583907e-05
-1.76423872060476e-07
-3.51750613100964e-05
-2.53063594046557e-05
-2.07511609608446e-05
-1.62725330694526e-05
-2.26740814647355e-05
-4.98143806009393e-05
-2.49517729711068e-05
-1.8620686878314e-05
-1.57346703096974e-06
-2.82153084509598e-05
-2.0149884832669e-05
-2.87414845565628e-05
-1.5342775948633e-05
-4.47077002762353e-05
-1.58971041812166e-05
-3.26471709990395e-05
-3.39435636595178e-05
-9.88581927484465e-06
-1.55424612140428e-05
-3.18235972387069e-05
-3.65070241967788e-06
-2.5316956079494e-05
-2.11768394135617e-05
-3.19824485893437e-05
-3.68081975478623e-05
-1.02340810594684e-05
-2.12341427801894e-05
-2.8960398710167e-05
-1.46282042947026e-05
-1.11475549750997e-05
-1.35712159981714e-05
-1.92300095535654e-05
-2.99142998902219e-05
-2.47894873319783e-05
-8.12946619864091e-06
-1.68261279061566e-05
-1.76631708701894e-05
-1.4982508610176e-05
3.60844778073365e-06
-2.27215816414778e-05
-1.55856037333308e-05
-4.38181632841758e-05
-5.13311992116377e-06
-1.2870037368207e-05
-1.99767888932004e-05
-3.71712244723397e-05
-1.63900641272788e-05
-1.18839595216773e-05
-8.06489692493817e-06
-1.47016150311224e-05
7.68369081766588e-06
-2.42776564522055e-05
-2.58485581283696e-05
2.391921528958e-06
-3.42156611082724e-05
-3.62443876052123e-05
-1.29257269790221e-05
-1.96999125147327e-05
-3.04540231774201e-05
-1.04595397700742e-06
-1.74914691665692e-05
-1.17477760480078e-05
-2.74967203567831e-05
-1.75851592418585e-05
-1.48812198226022e-05
-2.13069563030776e-05
-3.58804795327861e-05
-2.80959553624617e-05
-2.83336912869072e-05
-1.16069320532534e-05
-1.82218698379435e-05
-2.92313448708943e-05
-2.55240352874759e-06
-3.36882836778514e-05
-3.6452771309402e-05
-3.49840184659972e-05
-2.48491523931965e-05
-1.14561586916751e-05
-1.87951222659915e-05
-8.96344944136621e-06
-3.57891724302981e-05
-3.94207617575193e-05
-1.4992360556749e-05
-1.17041357482801e-05
-2.52930513045853e-05
-2.06774189611739e-05
-1.50710814724323e-05
-3.47985089549421e-05
-1.39444589982266e-05
-2.64254880586417e-05
-2.25595736145576e-05
-2.60085782099824e-05
-1.82847266863111e-05
-2.50357369913369e-05
-2.06759419298824e-05
-1.37273903818336e-05
-3.62065591580855e-05
-3.25271944495257e-05
-4.3175762942863e-05
-1.27953540008098e-05
-1.10492004931043e-05
-7.7735938762624e-06
-2.51034494951158e-05
-1.49463163645794e-05
-2.03283788527605e-05
-3.10550062888045e-05
-1.52223967944542e-05
-2.31660140803838e-05
-6.01650783790975e-06
-2.22648386304014e-05
-1.2588349537143e-05
-1.3054617640657e-05
-1.66684056201701e-05
6.07660544851428e-06
-1.22024318867434e-05
1.4520045681683e-05
-2.62690334336795e-05
-2.05146438614513e-05
-2.68967040444699e-05
-1.2701964694975e-05
-5.43577016474448e-06
-7.0195726466043e-06
-5.66334810965251e-06
-2.071903431089e-05
4.88182810608292e-06
-1.46747082831347e-05
-2.48704749580565e-05
-1.36895542763621e-05
-3.25292259274302e-05
6.55292892599055e-06
-1.57726634124953e-08
-8.73106363920378e-06
-3.05540603743199e-05
-3.01938975280498e-05
5.92564243118453e-07
-2.97770759537846e-05
-1.63561091303587e-05
-1.17734451183148e-05
-3.77632289180012e-05
-9.96383917901394e-06
-1.25480314078342e-05
-2.97420233069379e-05
-2.27996596877703e-05
-3.10309758977738e-05
-1.8860307027061e-05
-2.28779999541172e-05
-5.98189413979337e-06
-3.28228929220348e-05
-1.90318949610105e-05
-2.99026590334157e-05
-3.95788187786723e-05
-9.01416742374982e-06
-2.08331412549995e-05
-8.07709123239617e-06
-2.47824458125275e-06
-1.45473643061147e-05
-2.70484219033461e-05
-2.05051145881234e-05
-5.25163141696905e-05
-2.05328057287845e-05
-3.51146060452477e-06
-1.74719223660197e-05
-3.82653725021241e-05
-2.26634204485394e-05
-1.03156154228858e-05
-1.53542969729101e-05
-2.72774952900882e-05
-2.54735677290032e-05
-2.17243138581925e-05
-2.01995093130917e-05
-2.34679006699295e-05
-2.54540405210907e-05
-2.17565904372154e-05
-3.19107993895231e-05
-3.96156427794994e-05
-1.62833872854409e-05
-3.05012934080262e-05
-4.4834950387054e-05
4.34451370325786e-08
-4.53676196148853e-05
-5.17976113113218e-06
-4.35605960652653e-05
-4.33505847245749e-05
-9.14531070037897e-06
-1.52628704400417e-05
-2.87263750900129e-05
-1.57913569520597e-05
2.79517992879588e-06
-1.69942098770514e-05
-2.79720561655595e-05
-9.4816104024725e-06
-1.99231491105905e-05
-9.55638247825875e-06
-2.31423593488033e-05
6.17688967666168e-06
-2.63273672116152e-05
-3.44645508952463e-06
-2.66830362213816e-05
-3.17696602072041e-05
-2.33033703065949e-05
-2.13195221504592e-05
-2.32586757759734e-05
5.94728826384399e-06
-2.53718196915878e-05
-2.07456641900701e-05
-7.76744746364309e-06
-2.67742425094206e-05
-3.96667222548079e-05
-4.00077414262157e-06
-7.73421291960661e-06
-2.33614219354213e-05
-1.37516166801182e-06
-2.18381015965856e-05
-2.8203594133518e-05
-1.32046184943117e-05
-3.99537187986675e-05
-2.89069601893076e-05
-2.36230485948992e-05
-1.82737925624431e-06
-1.64485446074669e-07
-1.19482047471438e-05
-3.87262847682765e-05
-2.57870108407912e-05
-2.46351911143577e-05
-1.84233345998866e-05
-3.28769556053479e-05
-4.96361269131939e-05
-1.83919986264465e-05
-1.51388663418582e-05
-2.41254380963038e-05
-1.99095374942731e-05
-6.68684983279953e-06
-1.81556500418001e-05
-4.98664467333311e-06
-3.0691650966932e-05
-1.80945782281315e-05
-6.04993648782167e-06
-2.59458711891497e-05
-2.96507255143652e-05
-2.8102000114858e-05
-4.19813900089986e-05
-1.18150418153804e-05
-3.67068944965252e-05
-3.19599376796671e-05
-1.10960581070884e-05
-1.82084512754926e-05
-3.13885553178639e-05
-2.17339206735945e-05
-5.68303653497664e-05
-2.5691385516524e-05
-3.47831113319452e-05
-3.78177890175026e-06
-2.11450139078462e-05
-2.40554859403277e-05
-2.56205354550429e-05
2.47283505647875e-07
-8.15347115252108e-06
-9.27412582636158e-06
-3.10522883875794e-05
-1.62464191657896e-05
-1.24786175585579e-05
-3.23078091462852e-05
-1.51374163590796e-05
-3.87455774672742e-05
-1.55640199168225e-05
-2.44399582103214e-05
-3.73998401837461e-05
-1.95663777110522e-05
-4.54066228611868e-05
-4.32293302188693e-05
-1.52222068594572e-05
-2.25879794041357e-05
-2.45564546548714e-05
-1.83458140643945e-05
-1.65773376994256e-05
-1.27339271686612e-05
-2.53525778404076e-05
-1.32830176848331e-05
-9.19607820124659e-06
-2.03188142308509e-05
-4.00377304408269e-05
-3.16379012272601e-05
-1.6790833245566e-05
-6.8654413035486e-06
-1.57261286330719e-06
1.09691385263228e-06
-1.46838759593378e-05
-2.41208715465387e-05
-3.02208080402636e-05
-8.02423118300278e-06
-3.88109560954423e-06
-2.00406024170281e-05
4.37914211688924e-06
-2.50913050959891e-05
-1.65889810104456e-05
-1.58552503397391e-05
-1.76403257584257e-05
-4.13677484812461e-05
-2.8178177075817e-05
-2.15740174521379e-05
-1.10886438646434e-05
-8.48090417856557e-06
-3.60582870081009e-05
-2.65506903294482e-05
-3.34007392993757e-05
-8.31278036332607e-06
-5.89572068927894e-07
-1.36848083136988e-05
-1.78757773692407e-05
-4.71980338379638e-06
6.24145042115212e-06
-4.99086301105292e-05
-2.94481484709362e-05
-1.87507322350733e-05
-2.48739973668696e-05
-1.99864012972466e-05
3.86790960687685e-06
-1.86219978878627e-05
-1.25461404171613e-05
-2.65996461340328e-05
5.70480153113803e-06
-1.74917596633792e-05
-2.26490461124765e-05
1.50770887124843e-06
1.27452646145285e-06
-2.45948447373724e-05
-1.44434931779592e-05
-3.17050038379659e-05
-2.8660683027643e-05
-3.16519534712266e-05
-1.51034014228542e-05
-2.3867453288717e-05
-2.5284297616223e-05
-1.82373677758827e-05
-2.98372674160267e-05
3.056476177209e-06
-1.32989431831617e-05
-2.15459412311061e-05
2.00124488922284e-06
-2.88537431544721e-05
-1.2596259082731e-06
-2.77587078664686e-05
-1.57789086487254e-05
-2.34888344349863e-05
-1.84450943177288e-05
-2.5714193156812e-05
-1.54527185525663e-05
-4.0058210375064e-06
-2.5925705156595e-05
-2.75660068613513e-05
-7.28737672897379e-06
-1.88945830879019e-05
-6.04570330361345e-05
-1.78148233621151e-05
-1.44604133193119e-05
-2.02510801404348e-05
-1.00887296409382e-05
-1.91692858869311e-05
-2.30321785465157e-05
-1.57642264990346e-05
-1.49109397049393e-05
-2.48982272970173e-05
-1.23297513729224e-05
-1.77199842572375e-05
-2.57708255939709e-05
6.14777828520838e-06
-2.3478480541935e-05
-2.29781306329595e-05
-3.08483831591353e-05
-1.27920438104561e-05
-2.00238548751569e-05
-7.35349603366421e-06
-2.13140549698717e-05
-2.38600537627615e-05
-2.97879276640493e-05
1.26698979617951e-05
1.45823385492587e-05
-1.07595719771458e-06
-2.46005744136228e-05
-1.65837663352549e-05
-1.89536244072e-05
-4.00775700608402e-05
-2.85608429700061e-05
-3.06759659238794e-05
-8.22577543225853e-06
-2.23229002061614e-06
-1.70161069741155e-05
-2.37385706234151e-05
-2.47873027480093e-05
-1.30463355742547e-05
8.54369685557399e-06
-2.28859929019594e-06
-8.72737682813117e-06
-4.13521116151545e-05
-2.08926277797342e-05
-8.66838888716248e-06
-1.47206557531722e-05
-2.29284349426361e-05
-7.29244003678864e-06
-1.67044132128948e-05
-3.30495460997366e-05
-1.32003379653415e-05
-2.03035370161771e-05
-3.11467287709353e-05
-4.89252490405796e-05
-3.95379454063771e-05
-3.74522675238126e-05
-1.6609203058239e-05
-5.10605049955233e-05
-1.75152201301952e-05
-3.12552779190639e-05
-2.4384680672554e-05
-3.62136447796722e-05
-2.8783006732667e-05
5.99083722328974e-06
-1.87595110644639e-05
-3.27236455657292e-05
-2.65417878076687e-05
-2.60628719681217e-05
-2.68762343046964e-05
-3.4504231051942e-05
-4.74367311109151e-06
-2.37228304063562e-05
-1.79534849342283e-05
-3.4347191395586e-05
-1.74033979149249e-05
-2.35354845087921e-05
-1.60729413448174e-05
-3.3468132331182e-05
-1.5865782123501e-05
-1.94082980071963e-05
-1.8723201116236e-05
5.6358676780728e-06
-2.43471960060857e-05
-1.54559534554129e-05
-5.77139607687398e-06
-2.77293289296497e-05
-2.19147325516757e-05
-3.01550532664604e-05
-9.70890140769608e-06
2.81838764827627e-06
-3.30330250185658e-05
-1.79277747330212e-05
-2.94588882807568e-05
-2.76770324617835e-05
-1.58228459295416e-05
4.91629068248901e-06
-1.65852702293039e-05
-1.40688949374316e-05
-2.89308150674586e-05
-3.05895044615741e-05
-2.3924580706932e-05
-9.64190585323922e-06
-5.55138998493768e-06
1.0385001963403e-05
1.40341726471527e-05
-1.17721594591268e-05
-1.19868925642566e-05
-3.27259569034393e-05
-2.02746637774417e-05
-1.97312871294406e-05
-3.46637527308794e-05
-3.07699876801574e-05
-6.39180640287956e-06
-4.44915937825095e-05
-1.7544551184677e-05
-1.93659920348594e-06
-1.55041872840913e-05
-2.11431509329366e-05
-5.49798275339652e-06
-1.35984634896931e-05
-3.23101510305401e-05
-1.29540003312341e-05
-1.34887346215796e-05
-4.40160235231326e-05
-3.05055231274319e-05
-2.81506847010288e-05
-2.24903672043752e-05
-1.64581519848175e-05
-1.82375661077687e-05
-2.89941075734341e-05
-1.27326436281218e-05
-1.60883484591443e-05
-2.17760911296031e-05
-5.10482812485057e-06
-4.01242819834475e-05
-9.43677840184378e-06
-1.22746010786052e-05
-5.83304378730997e-06
-2.42757238578043e-05
-3.76639661720028e-05
-2.79872534441484e-05
-1.99019978508678e-05
-2.10918855015844e-05
-2.47607087655564e-05
-2.06117643446651e-05
-2.35966805539045e-05
-1.92551554363383e-05
-2.12861978259983e-05
-4.31051048971527e-05
-2.94168465985621e-05
-6.42198401231077e-06
-1.0487798093622e-05
-1.3632350721495e-05
-3.15249110251844e-05
-3.04538088276852e-05
-3.33728079706107e-05
-2.23571048439639e-05
-3.40226301501066e-05
-2.35643817876192e-05
-1.68748211463931e-05
-1.83652403075312e-05
-8.37591288741113e-06
-1.60510121153979e-05
-1.14140882187753e-05
-2.72286933138947e-05
-3.18199816792305e-05
-3.39534385120111e-05
-2.46158868152277e-05
-9.26004470827552e-06
-2.11599400081348e-05
-2.17753072080814e-06
-2.6702237322734e-05
-9.82648641157674e-06
-3.3696016877055e-05
-8.04410728498949e-07
-1.56164082523278e-05
-2.77877442874537e-05
-1.61086242484246e-05
-1.07133844273569e-05
-2.37140895588061e-05
-1.57332575210329e-05
-1.30284248542617e-05
-3.10233142021778e-05
-2.82724257677587e-05
-1.56725238940599e-05
-9.51269595679952e-06
-1.5064081268812e-05
-3.6573457353565e-05
-2.34825186125765e-05
-2.25735650468609e-05
-5.70395836134277e-06
-2.2260300234845e-05
-2.6784662405854e-05
-2.78639111488546e-05
-2.01506754304518e-05
-4.34457090553264e-05
-1.42594253945825e-05
-3.25894595783392e-05
-1.62836321250454e-05
-2.00276193252443e-05
-2.5128314223561e-05
-1.77881242138112e-05
-1.39886540606389e-05
-1.18027555432677e-05
-1.24655913779185e-05
-2.18083124554287e-05
-3.43469781085542e-05
-1.77771773985513e-05
-3.88224498368611e-05
-3.38212148938869e-05
-3.13024285883867e-05
-1.91742839461215e-05
-1.84161843195277e-05
-1.78092679425582e-05
-6.98402738050334e-06
-2.20124135878838e-05
-2.74989890550944e-06
-5.43723679288811e-06
-1.22716700909576e-05
-2.60183750347412e-05
-2.04226162561623e-05
-2.70987971224571e-05
-2.23173356272089e-05
-2.5491080306786e-05
-5.36165527229221e-06
-2.53458754717221e-05
-3.54902671850913e-05
-1.00770209419631e-05
-2.48598660287728e-05
-3.3203697794179e-05
-2.36720594755069e-05
-1.22341643146686e-05
-1.58033312708547e-05
-1.93795511101833e-05
-1.05976787696458e-05
-1.85413768040065e-05
-3.12205843934044e-05
-2.65504661438428e-05
-2.20085491807902e-05
-2.7296043736244e-05
-2.78987347416229e-05
-1.13395722431403e-05
-5.12492050528649e-05
-6.43695919962664e-06
-2.15800450414707e-05
-3.29926776548065e-05
-1.58587963081975e-05
-1.79367932025708e-05
-3.44454676634802e-05
-6.63142363996478e-06
-1.40202059668417e-05
-3.3504868318716e-05
-2.56680099710308e-05
-3.34263175670445e-05
-1.25469536195535e-05
-3.34342802677075e-06
-2.42653796030539e-05
-9.90074551849146e-06
-2.02981818838021e-05
-1.04966538845233e-05
-1.46723618224038e-06
-3.34978768456608e-05
2.27515174068266e-06
-2.03528133213756e-05
2.34499067499333e-06
-1.02606391352459e-05
-5.82278857774423e-06
-5.33112889235386e-06
-6.3463062297406e-06
-3.18054081702745e-05
-1.76290933202999e-05
-3.04935984628928e-05
-1.85283501903638e-05
-3.53750156101766e-05
-3.30580088362527e-05
2.34628572039193e-06
-1.13829784230438e-05
-2.26253217344212e-05
-2.11558944625545e-05
-2.32437172758826e-06
-2.41526878194629e-05
-3.84722524599789e-05
-3.039813175837e-05
-1.27992026241507e-05
-2.6397178084839e-05
-2.36722064319019e-05
-3.88627734934956e-05
-2.67131852397383e-05
-2.21754972472961e-06
-2.19802283136511e-05
-1.14293881255144e-05
-1.28106323549735e-05
-4.95412820366477e-05
-2.24743813648845e-05
2.16556774675041e-06
-1.94528516363422e-05
-7.56189848446545e-06
-9.68529575539033e-06
-2.02880083131237e-05
-1.59850058253453e-05
-2.91302562570579e-05
-2.6595704133731e-05
-1.79253833197294e-05
-1.02292942797223e-05
-1.79963589440299e-05
-2.17946631704685e-05
-1.91487088490438e-05
-2.75188820554999e-05
-1.93198858548916e-05
-7.64254743119302e-06
-2.38292482921656e-05
-1.85813882844421e-05
-2.84173135109841e-05
-2.073690336323e-05
1.37728861361862e-05
-7.52477368037358e-06
-2.50313734262379e-05
-3.38541737613291e-05
-2.59467467195163e-05
-9.28001511741379e-06
-2.18997081833754e-05
-1.09470341283925e-05
-3.08427817011433e-05
-1.96344459310244e-05
-5.7497481618413e-06
-1.04351273950711e-05
-1.20608589297219e-05
-1.20231358693381e-05
-3.36099784060508e-05
-1.39143230247155e-05
-2.39461560762237e-05
-6.19316645838075e-06
-5.76053894634165e-07
-1.99503518587645e-05
-1.07851369940507e-05
-8.83857047361155e-07
-3.62038615497545e-06
-1.50733993667688e-05
-1.53141518594353e-05
-2.09558550508592e-05
-1.17533590409426e-05
-2.42637567096238e-05
-1.22563366721529e-05
-8.15660977466148e-06
4.77841256424594e-06
9.81094427528052e-07
-2.14789824282496e-05
-2.12197920348388e-05
-1.41405714298821e-05
-3.89942922973968e-05
1.6038860640785e-05
-1.85652936695248e-05
-3.4122778244867e-05
-3.0639281346001e-05
-2.76423073556994e-05
-6.22509254451e-06
-1.99410560303187e-05
-1.76368357303983e-05
-3.4962184669949e-05
-7.01797538849283e-06
-1.20873563409406e-05
-3.65705240501619e-05
-2.24809871767051e-05
-2.16981366304943e-05
-2.38315741288654e-05
-3.51513698816275e-05
-8.19156584632435e-06
-2.48020143103945e-05
-1.8318469273249e-05
-1.87658364115651e-05
-7.24316681544369e-06
-1.70951768904545e-05
-1.85091681094233e-05
-3.48645130107961e-05
-2.33776259566193e-05
-2.32300130102888e-05
-2.62327768149392e-05
-2.3336125657226e-05
-1.5755511532907e-05
-3.48724755828812e-05
-5.53052763132709e-06
-1.96246294423015e-05
-3.94256374648487e-05
-1.21989066122661e-05
-2.04237106867784e-05
-3.00503812794249e-05
-2.04357983289686e-05
-1.70454184054153e-05
-8.74788971469427e-06
-6.0946863561698e-06
-1.81405353275407e-05
-3.88574667114496e-05
-2.01941298377016e-05
-4.02480219471893e-05
-2.46726586421334e-05
-2.58300327341536e-05
-2.19812333334967e-06
-5.35046242846639e-05
-1.89884099399607e-05
-3.52207263614753e-05
-1.81514944934929e-05
-2.07620849996992e-05
-2.27305138174237e-05
-2.25542918668768e-05
-7.12130314922543e-06
-3.61290336076323e-05
-2.25633716533851e-05
-3.57191474114999e-05
-1.02252119941866e-05
-9.07415753143448e-06
-1.54102990942995e-05
-1.38848631880309e-05
-6.80100859027317e-06
-6.10718293175995e-06
-2.40537183849938e-05
-1.685649729174e-05
-9.39409349133353e-06
-1.54769714268225e-05
-1.2162767415214e-05
-9.34240303575684e-06
8.39939460831938e-06
-6.96836089203857e-06
-1.67454686880512e-05
-1.73429625320981e-05
-1.98445570917413e-05
-1.75503966522694e-05
3.40215868990503e-08
-4.49367430650658e-05
-1.10290601119548e-05
-3.83482753069244e-05
-2.36749468182182e-05
-7.92780210130732e-06
-1.47830099448388e-05
-1.94220866916557e-05
-3.65233839055388e-05
-2.89338825326563e-05
-1.31080451589216e-05
-2.17412484520896e-05
-1.96605827238625e-05
-2.26642143224556e-05
6.83800145472176e-07
-2.53304092353477e-05
-1.59377751544864e-05
-1.92870643874034e-05
-7.78173763279672e-06
-1.83039979678122e-05
-1.10533273822094e-05
-3.70170533444846e-05
-1.12339108442989e-05
-2.7994762643085e-05
-3.54756496078273e-05
-3.64224893150145e-05
-2.49968790803835e-05
-6.15538311008719e-06
-3.95354536635906e-05
-1.7819476259972e-05
-1.2479254665841e-05
-4.16265708699558e-05
-1.66649823082011e-05
-1.403510843854e-05
-1.1375302867188e-05
-1.69792624192103e-05
-2.36935230765279e-05
-2.13115202760838e-05
1.34462144770355e-06
7.20845440932452e-09
-5.20974448417436e-06
-1.16163516625391e-05
-2.82729297190748e-05
-3.6022219880168e-05
-1.93665739870989e-05
-1.46245266029734e-05
-8.30237938959923e-06
-8.70937060724189e-06
-3.70370396163461e-05
-1.15567103973775e-05
-2.11508261316553e-05
-2.07238384610843e-05
-5.11550705106923e-06
-2.37002703321776e-05
-1.09420271106584e-05
-3.2312105288483e-05
-2.05487634039192e-06
-2.87049701572346e-05
-4.97432574801193e-06
-3.24455905568136e-05
-1.24639103520046e-05
-1.43967310886335e-05
-1.01905926067168e-05
-1.77040167620868e-05
-1.40808213367208e-05
-2.63881565103794e-05
8.16933667580712e-06
-2.00732524123867e-05
-2.87164749467684e-06
-2.37699472843134e-05
-1.84030927297398e-05
4.02733199162132e-06
-1.01940213329394e-05
-7.05591502820538e-06
-2.32257947525192e-05
-9.96160016751673e-06
-1.47751449679598e-06
-1.78529727987742e-05
1.82021618413766e-06
6.71719758572649e-07
-2.54094874771015e-05
-4.33063201763921e-05
-4.56977727296266e-05
-1.38438297589658e-05
-3.76138414024219e-05
-2.88868153038378e-05
-2.52832631744996e-05
-5.46767703055039e-06
-6.56211209548569e-06
-3.00753555141437e-07
-2.15942529005139e-05
-9.8083722762518e-06
-1.19053834816796e-05
-3.61493840561664e-05
-1.84452432389858e-05
-1.41253824020036e-05
-1.01737012010297e-05
-2.68056515003046e-05
-2.28462997691227e-05
-2.63421995536002e-05
-3.146931926454e-05
-4.89374268336515e-06
-2.60400836227142e-05
-3.61609382774012e-05
-2.37751518657693e-05
-4.12063856921361e-05
-2.60774083141292e-05
-1.55113268990142e-05
-4.56273276282952e-05
-2.81618851771672e-05
-2.54824931076001e-05
-1.58639252771023e-05
-2.69627760899873e-05
-2.53668572829151e-05
-2.16030894248648e-05
-2.07924327686395e-05
-4.75189939143587e-05
-8.86045511076042e-06
-1.9667244190311e-05
-1.39354954422901e-05
-2.08669569047315e-05
-4.33630259129269e-05
-3.88855690690579e-05
-1.2504565757658e-05
-2.34226889135745e-05
-2.23251561728224e-05
-1.72601119862591e-05
-3.36476830338577e-05
-1.29532369366129e-05
-3.03185208284109e-05
-7.9974557510269e-06
-2.97284041550863e-05
-7.69621709179703e-06
-4.14547774666259e-05
-1.76105902697979e-05
-3.06083566530058e-05
-3.22823444256799e-06
1.73369592373873e-05
-2.69761186180515e-05
-2.58783311999817e-05
-2.79727556109969e-05
-3.15316964122094e-05
-2.31029381180203e-05
-2.37116950860216e-05
-1.82146826213339e-05
-1.38512029033148e-05
-1.00191646853774e-05
4.56105142403644e-06
4.07793683921266e-06
-2.38501577151645e-05
-3.50656359606622e-06
-2.79107780776751e-05
6.03486865996906e-06
-3.31812583757448e-05
-1.68880633358267e-05
-3.07721278192678e-05
-1.41546553570212e-05
-6.43021338681067e-06
1.61311876472942e-06
-1.35949851555086e-05
-3.17549951878877e-05
-2.82648589130477e-05
-3.69375096098376e-05
-1.506432725189e-05
-1.23832908158443e-05
-3.25700127959018e-06
-2.34775418040522e-05
-2.66979351673149e-05
-2.77940485181865e-05
-2.38612101738887e-05
-4.62272413570408e-06
-3.88336280365945e-05
-3.0680905372944e-05
-3.32776656676513e-05
-2.32559602156101e-05
-3.11751691451989e-05
-2.55536415737791e-05
-1.10760738504462e-05
-2.71617424439047e-05
-3.16641564496375e-05
-2.48559872479586e-05
-2.47776699368105e-05
-1.76744171159055e-05
-1.96324151595508e-05
-4.03724673177748e-05
-6.88325552352352e-06
-1.33044127374298e-05
-3.02420131644474e-05
-1.48717321658931e-05
-2.41649182258127e-05
-3.32234327100615e-05
-1.124939600537e-05
-3.07209629621483e-05
-7.30753856002863e-06
-1.6718010309273e-05
-3.08423256770133e-05
-2.59576977305113e-05
-6.88386936653243e-06
-2.14450482475134e-05
-2.55682671116056e-05
-4.18283909535074e-05
-2.43161748331976e-05
-1.41213486446404e-05
2.18245828868009e-06
-2.80625179006125e-05
-3.09803752016411e-05
-2.65700712399689e-05
-1.17626360726598e-05
-3.28067783147891e-05
-2.86318353241767e-05
-3.08105933543638e-05
-3.40411659639082e-05
-1.72429285117989e-05
-1.43442763536059e-05
-1.45553222182949e-05
-1.55389053619789e-05
-3.7224720469945e-05
-9.99304549124296e-06
-1.40529991878495e-05
-2.22243526506352e-05
-1.41288361697456e-05
-5.05254486389988e-06
-1.89436561930258e-05
-1.21150742742047e-05
-2.2740539352257e-05
-2.05906307719303e-05
-2.71366592831448e-05
-1.94612804583477e-05
-1.10140154643814e-05
-2.84710133303006e-05
-2.05451398233391e-05
-1.84860490336163e-05
3.3867272284363e-06
1.28705587154475e-06
-1.36479929913827e-05
-2.82067000438467e-05
6.42131582125897e-06
-3.56362003035885e-05
-1.63613154304834e-05
-7.98900362165319e-06
-7.16413157572841e-06
7.09752580993062e-06
-2.17349431627451e-05
-6.92046370758433e-06
-1.65540911710367e-05
-5.55579647322327e-06
-7.76322123845091e-06
-2.25335926695642e-05
-2.00455363236374e-05
-1.5336377066415e-05
-1.75860899945037e-05
-1.52532061634323e-05
-3.47208597426351e-05
-2.49333417225177e-05
9.35858380638701e-07
-1.42011022994783e-05
-1.87021339438644e-05
-3.41756246101903e-06
-2.25353864580049e-05
-2.78952379627446e-05
-2.78033013848476e-05
-2.1315899363924e-05
-3.56082158131799e-05
-3.79249210051064e-05
-2.83168016748244e-05
-3.35410646124543e-05
-3.5879885794199e-05
-3.79259429014465e-05
-1.15433032764044e-05
-3.1161366503487e-05
-3.62688381968317e-05
-2.68528886438852e-05
-2.10518035938298e-05
-2.25568207089297e-05
-1.25375875081358e-05
-4.59047435527247e-06
1.92044037468256e-06
-1.74398220556454e-05
-5.19228631747475e-06
-2.14053471342111e-05
-2.94388562901079e-05
-1.61358238494929e-05
-2.70635491450361e-05
-3.1949426140039e-05
-2.20441708347927e-05
-5.6790723292567e-06
-1.92024096643655e-05
-1.64188542086115e-05
-2.26343549379193e-05
-2.48062591114057e-05
-1.909724919477e-05
-2.0228162540544e-06
-5.33253850227974e-05
-1.17135543675545e-05
-1.98199790454388e-05
-3.32393518935781e-05
-3.11870950138723e-05
-3.61610624614602e-06
-6.7523319401054e-06
-7.7487959824051e-06
-3.40024096040608e-05
1.27639745683642e-06
-3.14752278780598e-05
1.93604008662882e-07
-1.32605897821455e-05
-1.81706759393663e-05
-8.56709858923152e-06
-1.90261337475716e-05
-8.35034572460066e-06
-3.31631237109704e-05
-9.13292619043452e-06
9.09368697629519e-06
-1.00311343633588e-05
