# Supplementary material for: Research on computational propagation and identification of mine microseismic signals based on deep learning
Source: PLoS One. 2025 Oct 22;20(10):e0334641. doi: 10.1371/journal.pone.0334641 (PMC12543183; doi:10.1371/journal.pone.0334641)
Supplement: S2 Data — (ZIP) [file pone.0334641.s002.zip › 000100500002007.xlsx_0.txt_24.txt.txt]

7.25878428345801e-06
-1.52462828422668e-05
-1.60220122725426e-05
-1.60119127440626e-05
-2.74151390689581e-05
-2.14289167091229e-05
-2.21647587606786e-05
-1.46046725499866e-06
-1.85377942552543e-05
-2.9990016018931e-05
-1.81789704098486e-05
-2.30844133890798e-05
-2.14788388341336e-05
-3.93158347629747e-05
-2.81572334087665e-05
-2.23900854023832e-05
-1.84641432776135e-05
-1.71568810238441e-05
-1.88760974332428e-05
-2.55267478255099e-05
-1.7333030072582e-05
-1.72122277488471e-05
-1.42363977892058e-05
-8.37024274723055e-06
-2.05733304984735e-05
-1.40019134515126e-05
-1.82759017184205e-05
-2.49736084610213e-05
-2.2771103135146e-05
-1.36846437568887e-05
-1.72740384786912e-05
-7.78289383389636e-06
-6.2355488316661e-06
-5.93296905781033e-06
-1.12657402687312e-05
-2.69839040581614e-05
-2.02081476420694e-05
-1.71350121412113e-05
-1.28430551145872e-05
1.76118104458155e-05
-2.82342718265397e-05
-4.89345726023617e-05
-9.70910607716638e-06
1.57109509215015e-06
-1.55450083304267e-06
-1.08172937539212e-05
-1.3542147452643e-05
-3.54800872012654e-05
-4.65522568128215e-05
-1.11801722488917e-05
-1.98301358132903e-05
-1.26151771364602e-05
-7.1843281998486e-06
-8.13625740232395e-06
-7.37811216626338e-06
7.79789144006968e-06
-3.32737786358344e-05
-2.1113449230683e-05
-2.40434920462359e-05
-1.97485599040731e-05
-2.23083280442856e-05
-5.01078332222972e-05
-9.41139376986342e-07
-2.14545629406593e-05
-2.05613614488385e-05
-3.21520340551039e-05
-1.48308230412013e-05
-7.18063112639786e-06
-2.51079012790831e-05
-2.58447908799875e-05
-2.25518052519329e-05
-2.70601252446921e-05
-1.49310323992065e-05
-3.43864287247451e-05
-2.83529548460684e-05
-2.27474848025436e-05
-1.50970720478674e-05
-1.34356317723873e-06
-4.4023838078257e-05
-5.05107029167259e-06
-3.58212007700433e-05
-3.24996516693522e-05
-1.36088626764163e-05
-1.74259253880512e-05
-1.53728817261032e-05
-1.6873389378212e-05
-2.26666600509617e-05
-2.84407494713151e-05
7.6223829138639e-06
-9.84642339325515e-06
-2.64373148523664e-06
-1.64740825793134e-05
-1.46641567113379e-05
-1.83678413586807e-05
-1.67968291927563e-05
-2.56662856662999e-05
2.25288291558655e-06
-3.4286445884246e-05
-3.12278513956581e-05
-1.67760604754676e-05
-8.97350195571593e-06
-3.6935327241357e-06
-8.85034638355209e-06
-1.18731049832274e-05
-3.29644515356566e-05
1.01184536232856e-06
-1.51386161073779e-05
-2.46981574717023e-05
-3.34289536094628e-05
-2.08922912473763e-05
-2.96618109150061e-05
-3.60227917324791e-05
-2.67545329097349e-05
-1.43294517530249e-05
-1.07939849567212e-05
-1.17090098270195e-05
-2.75900012001001e-05
-1.5846195618497e-05
-1.49141613737698e-05
-2.36096014343067e-06
-3.47109548667721e-05
-2.6769635144318e-05
-1.92352170172341e-05
-2.44612917752979e-05
-1.90527409448816e-05
-3.99074310866795e-05
-3.08893465752432e-05
-7.25643387282524e-06
-1.00215097039019e-05
-2.27621010518944e-05
-2.19817018705855e-05
-4.70084613564006e-06
-1.21833991896487e-05
-2.30631694731121e-05
-4.00976701895055e-05
-3.37827519598878e-05
-2.67936362738361e-05
-3.53421485689558e-05
-4.76810892096422e-06
-3.47353729271235e-05
-3.53881269353057e-05
-2.51397208636062e-05
-1.24253870993551e-05
-1.78473494901979e-05
-2.81106589245124e-05
-3.13651880544972e-06
-1.39770747051491e-05
-1.58817638895904e-05
-1.1255404465146e-05
-1.66487504713663e-05
-1.35439246227116e-05
-1.92437070306863e-05
-2.75358914392503e-05
-8.236758822121e-06
-2.27666486625314e-05
-2.90722180305377e-05
-1.42672931713599e-05
-2.83425214778245e-05
-1.07561058596776e-05
-1.38735614739707e-05
-1.42220536469088e-05
-2.88116590242747e-05
-2.45001875580221e-05
-2.10652228510457e-05
-4.25642043221736e-05
-1.60134656649735e-05
-1.97081967216757e-05
-4.12573532704754e-05
9.19531667094946e-06
-1.07152592587193e-05
-5.83160417794955e-06
-7.41287542572949e-06
-2.27134641744713e-05
-2.65510828743058e-06
-2.15529460613102e-05
-1.00506909577435e-05
-1.37071111696443e-05
-1.81212648055434e-05
-6.26855260310904e-06
-1.88076519179999e-05
-2.21356122324429e-05
-2.48716462220403e-05
-1.63801035801249e-05
-1.33061892459897e-05
4.22624612141835e-06
-2.37916407365481e-05
-6.61508729295636e-06
-2.0536429542794e-05
-3.2627176518844e-05
-2.24018139397919e-05
-3.7623273275861e-06
-2.49242089817117e-05
-8.52963013567408e-06
3.98675696059728e-06
-1.66122655971526e-05
-4.30485466949226e-05
5.27943223176754e-06
-2.89676038189084e-05
1.63707226933161e-06
-2.42058818853131e-05
-3.31869665919444e-05
-3.96590741247243e-05
-4.00461586132399e-05
-1.7092192947966e-05
-3.62776096728012e-05
-2.89399860579155e-05
-2.38877948387294e-05
-1.43373076211479e-05
-3.41382539530333e-05
-3.49272259971115e-05
-4.01974932026114e-05
-2.02488712857638e-05
-2.48135520848344e-05
-2.83719400480512e-05
-3.12690745526544e-05
-2.07129666679716e-05
-2.65568939673792e-05
-1.75613199021306e-05
-1.48185179062753e-05
-3.91965044740743e-05
-1.6831011103852e-05
-2.51574703926263e-05
-9.22369218938022e-06
-2.7694624119068e-05
-2.71423411438962e-05
-3.25542242146122e-05
-4.24569892792047e-06
-1.15855855008872e-05
-2.83147243897449e-05
-1.7018001638835e-05
-2.3766031147579e-05
-2.40924461435688e-05
-2.8407759017247e-05
-2.90913710930714e-05
-2.3523491469169e-06
-1.15830198835881e-05
-2.24771130624499e-05
-2.04140054792431e-05
-4.88439762462923e-05
-1.69640313284192e-05
-1.07823361262266e-05
-1.95705724988243e-05
-2.82401704040613e-05
-2.19833933881622e-05
-2.5233812516982e-05
-2.78219786120987e-06
-9.7066025419436e-06
-8.69772805032442e-06
-2.33417514332976e-05
-3.52934650772859e-05
-6.55377786025283e-06
-1.85102619225644e-05
-1.4809084019745e-05
-2.34019554336412e-05
-2.86108013161557e-05
-4.1795402062524e-05
-2.5376811879278e-05
-2.96168946274438e-05
-2.11427999150615e-05
-3.39948114950039e-05
-2.55812914807959e-05
-2.98896361092641e-05
-4.0112173303138e-05
-2.11407265130535e-05
-1.51342728584281e-05
-4.26403991179924e-05
-1.0419684707907e-05
-4.85893853292843e-05
-3.34430418562306e-05
-2.88503275261721e-05
-1.570047250681e-05
-3.37261630591627e-06
-1.40305210863855e-05
-1.49259049608059e-05
7.72292935735007e-07
-2.06258220525675e-05
-2.96322808743911e-05
6.1084751010645e-06
-2.11617725427361e-05
-1.39290203435851e-05
-4.36431935518516e-05
-2.02641759232262e-05
-4.02047745754747e-05
-2.3241402203233e-05
-1.63407184947417e-05
-1.18454210642886e-05
-1.34630356412845e-05
-2.07294717095258e-05
-2.11555371680279e-05
-2.88816073829848e-05
-6.70740583190475e-06
-5.83050081554975e-05
-1.87581056120034e-05
-2.99946250179582e-05
-4.30084974481352e-05
-2.29410055463043e-05
-1.40911919105317e-06
-1.49296551586149e-06
-2.38066917077983e-05
-1.16550104662845e-05
8.59769910709751e-06
-1.59550920061401e-05
-1.50019665007904e-05
-1.8006990420706e-05
-2.47045660049363e-05
-4.19806523051074e-05
-3.12882307489578e-05
-1.49184083339779e-05
-2.51499157092718e-05
-2.16606001073387e-05
-1.51654498882853e-05
-2.40582406037274e-05
-3.54527069981106e-05
-1.02246472974117e-05
-1.16189347449519e-05
-3.84675988015835e-05
-2.03114060343743e-05
-5.70002905852952e-05
-1.48807250302547e-05
1.03022246666218e-06
-1.33190900047986e-05
-4.05409640422507e-05
-4.05389254407427e-05
4.8467022205703e-06
-2.42080368352869e-05
-3.87468073604329e-05
-2.46101897890025e-05
-2.0189580927219e-05
1.52586596937493e-05
-2.40876285145568e-05
-3.75532866999624e-05
-1.34910780854882e-05
-2.36704148103886e-05
-1.81958692559839e-05
-3.20294253340755e-05
-1.38727291554023e-05
-2.38754077004789e-05
-2.04600859224375e-05
-1.69038397529834e-05
-2.18817114593927e-05
7.48576756688226e-06
7.74777297083779e-06
-1.76556112153581e-05
-4.03287243521883e-06
-1.4306260613969e-05
-2.33910772079458e-05
-3.10715427682802e-05
-1.70478771624255e-05
-9.86559649396651e-06
-2.47337277750012e-05
-2.03110590444323e-05
-3.18801495610199e-05
-9.09223428368343e-06
-8.85346047777094e-06
3.8413918821388e-06
-2.7609927619371e-05
-3.84548312877604e-06
-4.01923696384069e-05
-3.61136944172851e-05
-1.76972123200038e-05
-2.61583803782727e-05
-3.81786932070071e-05
-2.65021576089039e-05
-1.90922481533624e-05
-5.58900070204022e-06
-9.57417936868812e-06
-8.27424921247836e-06
-9.89360984580799e-06
-1.49174517360414e-05
-1.96462486561221e-05
-6.38516071901074e-06
-9.72553074071549e-06
-1.56180384517861e-05
-4.21953477543316e-05
-1.29903776657752e-05
-2.69182430272549e-05
-3.29131663292658e-05
-1.81154669151676e-05
-2.23272289332627e-06
-5.04794872061164e-05
-1.24016927427909e-05
-2.36819606181256e-05
-3.86572269191619e-05
-3.83358197754316e-05
-8.77346536911492e-06
-2.8141244502215e-05
-2.2393174933729e-05
-2.6687112238619e-05
-4.06643075898909e-06
-1.9420831846642e-05
-4.39011183853296e-05
-9.11516464852937e-06
-1.67834997314468e-05
-3.42876217727288e-05
-1.6053682756444e-05
-2.88867149028939e-05
-2.33358332487762e-05
-3.00699181035857e-05
-3.06103831502066e-06
-2.86876721423533e-06
-6.50470853471606e-06
-2.85742462496617e-05
-1.56447958083226e-05
-2.90581719327969e-05
-4.26508759467588e-05
-1.78326411445883e-05
-3.76121255919895e-05
-2.62073220380713e-05
-1.92685229997954e-05
-1.42890121600775e-05
-1.12340269403438e-07
-2.56183066862795e-05
-1.24200354177028e-05
-2.11259731812466e-05
-2.34910530622055e-05
2.7427645964247e-06
-2.87594255886353e-05
-1.09651155113253e-05
-2.01327504608738e-05
-2.05143138386496e-05
-2.31813865404707e-05
-1.93485714678677e-05
-2.10208390857123e-05
-1.07883006340361e-05
-3.06189625636571e-05
-1.97815518440733e-05
-7.20844268601673e-06
-2.08848547736903e-05
-1.33470875468371e-05
-3.25846542619433e-05
-6.85393264988072e-06
-2.77086751187498e-05
-4.21257724284193e-05
-1.98847764742628e-05
-2.4115614423166e-05
-2.38328555894545e-05
-2.3110761962247e-05
-2.10700350148105e-05
-2.06995055904698e-05
-2.41951979925188e-05
-1.11890408319571e-05
-5.2388775299325e-06
-3.2982471886853e-05
-2.48508820950991e-05
8.04363851627659e-06
-3.37019655987951e-05
-3.80867523035575e-05
-2.82920699417841e-05
-2.00884278311249e-05
-2.38315726388108e-05
-2.08339107220084e-05
-1.3404457605278e-05
-3.48305622827476e-05
-1.06200300840528e-05
2.12431662976212e-06
-1.43798835412909e-05
-2.78923717924878e-05
-3.9699269594955e-05
-2.61462524227419e-05
-1.45976629614343e-05
-2.99147377725582e-05
-1.19141619939303e-05
-4.19625096399858e-06
-1.03596180888686e-05
-3.62184942969572e-05
-1.70996862262935e-05
-8.45848107604623e-06
-2.64231573465678e-05
-2.20122115015621e-05
-2.12048803625908e-05
-1.56071892273967e-05
-1.46136810576989e-05
-2.60640092691713e-05
-3.81233106856888e-05
-4.35750932439377e-05
-2.45607094053806e-05
-1.67201045221065e-05
-3.76777340893188e-05
-1.23081282185407e-05
-1.95874950197478e-05
-8.8020043576492e-06
-5.67966981671829e-06
-2.56673244572953e-05
-3.56017962954363e-05
-3.43106979201317e-05
4.21670225696876e-06
-2.38297534563506e-05
-6.42809384767505e-06
-2.72691384788638e-05
-1.82903252125423e-05
-2.23562067178796e-05
-4.47709522371401e-05
-2.89624859015691e-05
-3.97732258288147e-05
-2.98187439636257e-05
-1.97305618322354e-05
-2.26173081644915e-05
-2.75952963817921e-05
-1.80436183637254e-05
-2.14910987000763e-05
-2.32473747801185e-05
-3.90149611284581e-05
-9.9146533903273e-06
-3.04146235100168e-05
-1.79422930280721e-05
-3.23378534177767e-05
9.88707539279173e-06
5.46704564427858e-06
-2.27413761179638e-05
-1.93392331342116e-05
1.33919035024102e-05
-3.26308770037976e-05
-3.01780908736932e-05
-2.24463167450496e-05
-3.15766258184389e-05
-2.61123404391218e-05
-2.02328665119766e-05
-2.77075338339642e-05
-1.59108653122485e-05
-2.06971354006633e-05
-2.08759695266586e-05
-2.68620497602754e-05
-9.23325410314819e-06
-5.88987108271978e-06
-2.06743549991154e-05
-8.23224891791589e-06
-1.01469610561728e-05
-3.41632446598499e-05
-1.40640469189963e-05
-2.52416790752199e-05
-3.03798267402158e-05
-2.71153475378837e-05
8.61128847445213e-07
-2.13694992720063e-05
-1.77393788655018e-05
-3.93779504697483e-05
-3.12038048940843e-05
-9.48227613565872e-06
-2.44249169158438e-05
-4.97828632061977e-05
-2.11992774315834e-05
-4.54405567434281e-05
-4.60221909780055e-05
-2.42965942208284e-05
-1.19545184367201e-05
-3.58094263050252e-06
-1.16491400387754e-05
-4.1755975593818e-05
-1.9485998088543e-05
6.25483249354386e-06
-2.15193284851327e-05
-2.54115006210989e-05
-3.10793517353831e-05
-1.34288621577251e-05
-3.15343610942115e-06
-1.81500481903706e-05
-2.65526601297732e-05
-3.41178834528313e-05
-2.02671258825887e-05
-5.369877606005e-06
-2.34884736886114e-05
-1.68415587401893e-05
-3.240402243121e-05
-1.45076529031394e-05
-1.0770445093817e-05
-3.07202848478651e-05
-1.47281866339009e-05
-2.55172483046915e-05
-1.33073550746088e-05
-1.55733192430193e-05
-1.84243195605222e-05
-1.86480427711544e-05
-3.25831250653344e-05
-6.1261456499698e-07
-2.54049816016509e-05
-1.17942770598039e-05
-3.9420534298408e-06
-3.97489862008215e-05
-2.29013023620709e-05
-9.69630512546209e-06
-2.61732555936411e-05
-1.12552715605709e-05
-2.56099389030374e-05
-9.63427683092807e-06
-2.38788613910623e-05
-2.10882533874117e-05
-1.20407376486296e-05
-2.14549660371117e-05
1.91630590422569e-06
-2.93962231643016e-05
-3.29832994211731e-05
-3.62023366353367e-05
-1.83064977951626e-05
-1.04550596844846e-05
-3.47913501182489e-05
-2.74143734319056e-05
-1.57111750918549e-05
4.65215462738488e-07
-2.04331683208869e-05
-1.97028382351294e-05
-2.90447805601422e-05
-3.44180171617266e-05
-1.71872193216909e-05
-1.39585590096825e-05
-5.77856385177686e-06
-1.53636374164841e-05
-7.55788267635281e-06
-3.03195586894958e-05
-1.25234195358264e-05
-2.68197270926906e-05
-1.50448780320516e-05
-2.98989275575216e-05
-9.64378762538661e-06
-2.16339385205751e-05
-2.98417671914158e-05
-1.54041811331087e-05
-1.38196144412352e-05
-2.06388363977424e-05
-4.07532765860219e-06
-3.44023834142137e-05
-4.26633013726377e-05
-1.53674915080893e-05
-2.11104759263956e-05
-1.2610882296135e-05
-6.54545114371474e-06
-2.08607730847298e-05
-3.2318642233817e-05
-1.7018146229312e-05
-2.37485324671897e-05
-3.32808487517116e-05
-2.8147344239973e-05
-1.50355775806912e-05
-1.17077012278589e-05
-2.94258579143231e-05
-2.13031054199426e-05
-2.17188587082009e-05
-1.11021689496478e-05
-3.44740559870747e-05
-4.34087249054571e-05
-3.94119933015468e-05
-1.74423975679949e-05
-2.47226974707338e-05
-1.84655230869693e-05
-3.84931738187061e-05
-3.69522080036601e-05
-1.32356171445969e-05
-8.48906874843722e-06
-2.74832304572676e-05
-2.77716061810662e-05
-9.69162748115234e-06
-1.95083202327774e-05
-3.26393054226635e-05
-2.09214883476582e-05
-9.31698265111939e-06
-2.42282693993045e-05
-3.00537002071683e-05
8.55247597636143e-06
-1.09830723798129e-05
-3.42515276812604e-05
-3.1329697767613e-05
-1.54086586156824e-05
-2.35867881240592e-05
-1.79717883534209e-05
-2.38744443202244e-05
-1.73801960489161e-05
-4.11624950078731e-05
-1.96196842891174e-06
-2.50280377501828e-05
-1.91047803719109e-05
-2.96515506534384e-05
-2.91819352290032e-05
-2.88554773069857e-05
-1.94336024766489e-05
-1.54416135307739e-05
-3.06876786671466e-05
-2.84497165944656e-05
-5.1188108836366e-06
-7.44843985220033e-06
-2.16272232340509e-05
-2.2960292180986e-05
-1.32340187458322e-05
-1.1380221235416e-05
-3.29304276694317e-05
-6.76126649687329e-06
-1.60728052286878e-05
8.47691752063758e-06
-2.07505287953283e-05
-2.76041180435783e-05
-2.37224446239057e-05
2.62056074099973e-06
-2.61516748983565e-05
-1.87371526250909e-05
-2.30001158889185e-05
-2.16213671389585e-05
-4.98679109887995e-05
-1.38809834412903e-05
-2.78352978410682e-05
-2.48923443452501e-05
-1.56376933659058e-05
-3.79060509645194e-05
-2.90667322222621e-05
-3.17186505815917e-05
-2.36902481989945e-05
-1.43519646607563e-05
-1.71761130821238e-05
-3.30720112998136e-05
7.89960077371562e-07
-1.57766308160121e-05
-2.49089049043699e-05
-9.88618228209972e-06
-8.57161157450019e-06
-1.05564799919515e-05
-1.67768163972567e-05
-3.25218572851515e-05
-1.50571378879717e-05
-6.01401432551548e-06
-1.07434258851891e-05
-2.12270653116938e-05
-2.25355248538807e-05
-2.14313182365608e-05
-3.06477000726539e-06
-2.43297845189696e-05
-2.25110039122167e-05
-2.74604480419873e-05
-1.21440026874602e-05
-2.13764722549954e-05
-9.03510519445204e-06
-3.81695661204521e-06
-4.55732880343009e-05
-1.13815305158133e-05
-2.59411362826209e-05
-5.44531498365792e-05
2.25061312394571e-06
-1.86153085511127e-06
-9.10722451877044e-06
-8.63929560546097e-06
-2.63986129675961e-05
-3.22356200014907e-05
-2.43687033434437e-05
-2.11567269098706e-05
-2.68199021290373e-05
-2.37263515666299e-05
-1.18553475784414e-05
-9.78326349239396e-06
-5.11018893613843e-06
-1.04558932503795e-05
-2.68508175916619e-05
-2.77753097777662e-05
-2.9310723952471e-05
-4.60877201864025e-05
1.98587392497415e-06
-1.33404500015415e-05
-8.86323597524181e-06
-4.04821613486987e-07
-2.10234244648485e-05
-2.31335443499933e-05
-1.67098546992496e-05
-1.32367182251874e-05
-3.09850755056334e-05
-2.06108300149143e-06
-2.74313980768423e-05
-2.97304327933958e-05
-1.85969645786834e-05
-2.09178974155665e-05
-8.34577699422732e-06
-2.33310687895639e-05
-4.05238167518257e-05
-3.57237162732039e-05
-2.79558687823816e-05
-1.25122296209659e-05
-1.76119306981665e-05
-4.83473659913418e-05
-1.6034036345022e-05
-1.77010015153342e-05
-1.82332627582681e-05
1.73522262723389e-06
-2.34916630882889e-05
-1.67547722134486e-05
8.03684962194942e-06
-3.73549806348047e-06
-3.39925345564282e-06
-2.8302334239498e-05
-3.09057420947357e-05
-2.57926819841625e-05
-5.96743426829258e-06
-3.32364360764348e-05
-2.83476487696157e-05
-3.17851841155393e-05
-1.9045741769767e-05
-1.52778131688602e-05
-1.1803776404038e-05
-4.02335689600937e-05
-4.20185913059612e-05
-1.29988345381753e-05
-2.3407920346227e-05
-2.55922672004216e-05
-2.82751949586972e-05
-2.13224627894282e-05
-3.63285049232504e-05
-2.07501873683578e-05
-2.09773409240108e-05
-4.03938994484693e-05
-1.40890343007854e-05
1.4060978738899e-06
-2.37170382134306e-05
-2.34192224880857e-05
-4.37637582535265e-05
-4.95165802960276e-06
-2.99870253161737e-05
-1.80696664331361e-05
-2.4952377971128e-05
-2.87815260698659e-05
-3.22477101010916e-05
-4.55628552877243e-05
-9.81377833519472e-06
-1.98521064437171e-05
-3.11583105930415e-05
-1.95141366172627e-05
-1.57756793069855e-05
-1.94117007295321e-05
-1.93342493921482e-05
-3.14551323449594e-05
-2.00293339792634e-05
-2.30874092488283e-05
-1.10533232334487e-05
-2.2114976854915e-05
-5.93097244160246e-06
-1.48227295232106e-05
-8.4146489731492e-06
-4.23718506791814e-05
-8.06379297277921e-06
-3.21810803405931e-05
-4.22503402888866e-05
-1.95618691109014e-05
1.873831903533e-05
-2.39769301550175e-05
-4.29676010534667e-05
-2.7328954957111e-05
-2.0368338236252e-05
3.0981867105446e-07
-2.76747431076241e-05
-1.24477353057259e-05
-1.56587568784312e-05
-2.63991228642006e-05
-3.11516648658116e-05
-1.33451154116673e-05
-3.10707132445151e-05
-2.7881174351323e-05
-3.50775670334755e-05
-1.83942235813071e-05
-3.57166789354304e-05
-2.32373313461986e-05
-2.29593243680332e-05
-3.40174492170428e-05
-4.2850743543493e-06
-6.08549350537011e-06
-3.56942340619067e-05
-5.68514161433014e-05
-2.76478517291972e-05
-3.78241383064104e-05
-7.46297540584491e-06
-3.99101436067257e-05
-1.60234249132715e-05
-2.66862244317804e-05
-1.95219921462707e-05
-2.73629892035187e-05
-3.16734613359201e-05
-2.87623286299846e-05
-3.15047791118834e-05
-4.0248474292017e-05
-4.07788766338983e-05
-1.56799842329631e-05
-2.68241712592451e-05
-2.07198214509873e-05
-1.77756417618913e-05
-4.49655817027308e-05
-2.16049024262973e-05
-2.86331091474374e-05
-2.34339068181624e-05
-2.63244643269688e-05
-2.23866676513802e-05
-1.04153851345854e-05
-7.99901244668605e-06
-2.96008073912322e-05
-3.56573065880479e-05
-7.83597062641721e-07
-3.18128480064723e-05
-3.68400867980768e-05
-1.20502574341987e-05
-3.01598149517626e-05
-3.02523014269729e-05
-3.80482533138664e-05
-3.72235603147098e-05
-3.14649366482068e-05
-6.709821061721e-06
-2.42151099241638e-05
-2.66121526812225e-05
-1.71441119698224e-05
2.89626986924625e-07
-2.70591104740199e-05
-1.35144094162972e-05
-5.11387787963232e-06
-1.144106509003e-05
-4.61887672584266e-05
5.27942973087913e-06
-2.37549806147274e-05
-4.31082208518214e-05
-2.05782982708741e-05
-1.66778990033838e-05
-2.16255743457444e-05
-5.75215042409305e-06
-4.45386091613054e-05
-1.50088561828162e-05
-2.54588275360202e-05
-2.16028303006507e-05
-1.93959817762368e-05
-2.6699906870635e-05
-1.8345075701789e-05
3.46102517370165e-06
-1.51576872668024e-05
-2.93224519281188e-05
-3.12710063112638e-05
-3.44011579371742e-05
-1.1190052112152e-05
-3.86420231622394e-05
-1.68843052590495e-05
-2.38999114713625e-05
-3.06079155691274e-05
-2.55579961503408e-05
-4.39297940322383e-05
-7.26013048067411e-06
-2.81294085816325e-05
-2.27696715203717e-05
-8.35923807026343e-06
-8.63145153954347e-06
-2.15031289910049e-05
-1.57309340783885e-05
-2.3500796045706e-05
-1.81956651652454e-05
-3.03008505695394e-05
-6.57048379479337e-06
-2.66680218949479e-05
-2.53739989631305e-05
-3.42160977873875e-05
4.03061613957553e-06
-1.92259465402433e-05
-2.97721676406703e-05
-3.58352190751653e-05
-3.12250960302622e-05
-2.59762422109541e-05
-3.36180879555793e-06
-1.71645131874434e-05
-2.47303965492165e-05
-3.01838236491567e-05
2.09523823720173e-05
-2.05830356847846e-05
-2.85410491295345e-05
-4.72031304297121e-06
-3.51522609571825e-05
-8.4708249560953e-06
-2.46933126604902e-05
-2.408681975963e-05
-2.26007672820243e-05
-1.5721763657871e-05
-1.68741156840948e-05
-1.38951378837021e-06
-6.06857649458644e-06
-1.25130799846503e-05
-3.82832234048038e-05
-2.25717639363075e-05
-1.6567533541786e-05
-2.37972920487311e-05
-3.10666219902071e-05
-3.89736339503784e-05
-1.62450608197666e-05
-2.15013486629943e-05
-1.28699489834872e-05
-1.68110926968464e-05
-2.94129269521253e-05
-1.49032702789353e-05
-6.73345449794918e-06
-1.97516672266567e-05
-1.36410475660087e-05
8.69951840047527e-07
-1.90606986056499e-05
-1.48673728984762e-05
-2.31847411463879e-05
-1.36987250675866e-05
-1.54039085545861e-05
1.02213292270996e-05
-2.96518178623456e-05
-3.18883571567213e-06
-2.83507498459337e-05
-3.09121095194772e-05
1.84874645423297e-05
-2.46582816094445e-05
-1.47463483217196e-05
8.16584145460437e-08
-3.21412410487322e-05
-2.31010201651043e-05
-2.57504455756702e-05
-1.27865651968084e-05
-1.49310483946157e-05
9.22647858294696e-07
-2.50994871198875e-05
-2.13635056967069e-05
-9.44928776937453e-06
-7.46878082413327e-06
-4.23084745169641e-06
-1.48768365164827e-05
-1.7588473690332e-05
-1.03807019885321e-05
-2.05183222816246e-05
-2.96145327877654e-05
-4.42001188536199e-05
-1.74501913738488e-05
3.78704920379294e-06
-5.458080432738e-06
-9.76077600143244e-06
-1.92655221192065e-05
-3.97447156765093e-05
-2.8609420721247e-05
-1.73943095411326e-05
-3.09614792571332e-05
-3.73904933084703e-05
-3.93647042471687e-06
-1.21597130860611e-05
-2.7505043534234e-05
-8.08202628390893e-06
-1.48074565874915e-05
-3.12075870578967e-05
-9.00585105133223e-06
-2.59317239772909e-05
-8.40161676766986e-06
-2.27708281352775e-05
-1.92424903424488e-05
-2.54231161182477e-05
-2.04239517583135e-05
-1.43079831380668e-05
-9.86656796554122e-07
-2.79621103192697e-05
-2.21473993496379e-05
-2.42642127822978e-05
-6.4641298955157e-06
-2.85167397907927e-05
-3.82654749145457e-05
-2.03751167591167e-05
-2.05296506432334e-05
-2.89970345889762e-05
-3.15751645329594e-05
-2.78111767440076e-05
-3.34416062409835e-06
-1.26331980998734e-05
-2.81853711008789e-05
-2.57536571953593e-05
-1.8193568954422e-05
-3.31546061785054e-05
-3.20767589416102e-05
-1.08895567796452e-05
-3.16612449325119e-05
-6.73566211911518e-06
-1.6036916612537e-05
-6.59005717088163e-06
-2.1494457891271e-05
-2.69033354997012e-05
-2.36129736881393e-05
-2.09098743107042e-05
-6.31687800963413e-06
-2.69646419918919e-05
-2.43282574172544e-05
-3.54271092349239e-05
-2.48495070794703e-05
-1.99312160858605e-05
-6.92107779629346e-06
-1.96393958876939e-05
-4.41757497744869e-05
-1.00748241469524e-05
-2.72432384115767e-05
-1.92758820923201e-05
-2.00229633234777e-05
-8.81187007016796e-06
-4.87276571317416e-06
1.63792385887499e-07
-2.16626470604529e-05
-1.50991703790236e-05
-1.21302046221337e-05
-4.03811583604384e-05
-1.79560756707184e-05
-2.34503694351735e-05
-3.40343844046067e-05
-1.93323739728436e-05
-1.75759015549631e-05
-1.95833919184829e-05
-5.49942775569217e-05
-1.6412293515954e-05
-1.25492181340144e-05
1.19082731551399e-05
-4.16361662211008e-06
-4.06214620990853e-05
-2.16039050732188e-05
-1.90472814393162e-05
-2.16928151085031e-06
-2.16688370647676e-05
-2.73456466061963e-05
-2.04553344168508e-05
-9.5220760633165e-06
-6.10097961126651e-06
-7.2148916371539e-06
-1.01013175509213e-06
-2.13466392868287e-05
-2.75203875287772e-05
-4.19577318558033e-05
-2.95341167386525e-05
-3.1540799218647e-05
-2.5037857684843e-05
-2.73964515446898e-05
-3.42755528239467e-05
-1.70294266605765e-05
-4.22746857053886e-05
-2.05431943034826e-05
-3.8199863162953e-05
-2.00570416146625e-05
6.33858562492723e-06
-2.16760240450065e-05
-2.96014436933133e-05
-4.32545224749521e-05
-3.10851657863419e-05
-2.42373690705261e-05
-1.9974479636945e-05
-1.81365298407051e-05
-1.27700800275137e-05
-1.83197738000931e-05
-9.878537791709e-06
-3.13439352915087e-05
-2.36531121884696e-05
-1.92444056795414e-05
-2.00805314813618e-05
7.67782325525745e-07
-2.49084238334179e-05
-3.68566989908569e-05
-1.57610103263265e-05
-1.42502877330362e-05
-2.54958224516411e-05
-2.80953475622163e-05
-1.94118024262897e-05
-2.41933429608348e-05
-1.57878428572211e-05
-1.05321371884279e-06
-3.48983355803835e-05
-3.39690029182723e-05
-1.72035404404773e-05
-5.53656898746903e-06
-2.7268544563115e-05
-3.46930364313925e-05
-4.07696690710369e-05
-3.89618066317939e-07
-2.34716892641685e-05
-5.70308917938215e-06
-7.78019067786255e-06
-1.94887368008554e-05
-2.20557423155068e-05
-7.61422079319221e-06
7.77862735266111e-06
-2.14027055360688e-05
-3.14448040427462e-05
-1.51716760239384e-05
-1.78437694828656e-05
-1.05518479582909e-05
-8.81238854169332e-06
-2.41752638731887e-05
-8.07372476031511e-06
-1.02847133611691e-05
-9.43132345768259e-06
-4.50180901373873e-06
-1.87338925819485e-05
-1.71718859979761e-05
-6.61687680779804e-06
-1.50195806283487e-05
-4.11861542150369e-05
-1.69935893876e-05
-1.19660100774742e-05
-8.7679249681481e-06
-1.00080626396567e-05
-1.36849116185231e-05
-2.59442070047616e-05
-2.95795482808024e-05
-2.52448023849427e-05
-2.41278559573209e-05
-2.10659990529425e-05
-2.37058182168431e-05
-1.42342954320484e-05
-1.60006984729106e-05
-4.79259859879166e-06
-1.98295454468228e-05
-9.83454639319156e-06
-7.88766821484943e-06
-2.77118336251825e-05
-2.5754187734756e-05
-1.88648830438002e-05
-1.62300480927569e-05
-1.89960295731064e-05
-1.12531066633809e-05
-3.9645027441384e-05
-3.09439398714519e-05
-2.17563461653651e-05
-1.14489918122217e-05
-1.82705613309172e-05
-1.83671599143758e-05
-1.0705883544197e-05
-2.58641720159221e-05
-9.61987498257088e-06
-2.57782774181437e-05
-2.97058878668659e-05
-1.36694567472441e-05
-1.02254210864813e-05
-6.7372620459261e-06
-3.25004870321383e-06
-2.55581472154381e-05
-3.26848054482548e-05
-1.51508164987162e-05
-3.74641005301929e-05
-5.87615800934437e-06
-2.16499205456747e-05
-1.70441070864754e-05
-1.49427938150802e-05
1.08157218080995e-05
-3.36193239095602e-06
-4.77049859547638e-06
-9.93780085819349e-06
-2.99292638728826e-05
-3.07498892700406e-05
-2.90506713447002e-05
-7.61914228307969e-06
-4.90421693655289e-06
-1.77937584047631e-05
-2.046940771116e-05
-2.69475791771697e-05
-1.48431286033544e-05
-2.04879677324384e-05
-1.52007010341087e-05
-1.11709459631529e-05
-1.00148729758745e-05
-5.84023380631926e-06
-1.9381428528111e-05
-3.16853272406179e-05
-2.43379272400242e-05
-2.21517451324595e-05
-1.44644873033853e-05
-3.31562307107749e-05
-2.23750905649529e-05
-2.92575947063379e-05
-2.00870991522967e-05
-3.88473657880301e-05
-2.53357167515262e-05
-2.53755935411068e-05
-2.84065731465542e-05
-1.31364794976847e-05
-3.07448132082193e-05
-1.98114226730562e-05
-1.40161332261218e-05
-2.58316246455826e-05
-2.01483804036758e-05
-2.57256538394005e-05
-2.39224793236295e-05
-1.2211421140636e-05
-1.28654011652077e-05
-2.40156878944194e-05
-4.95833260377796e-05
-3.18039442062212e-05
-1.13988001495654e-05
-2.76650623188024e-05
-5.60780316849143e-06
-1.02639006080869e-05
-1.70814441277538e-06
-1.84563652383256e-05
-1.46926616380683e-05
1.82129081326231e-05
-4.47991609753797e-05
-2.89085706204081e-05
-3.28457932833945e-05
-2.33590221829749e-05
-2.24410116514481e-05
-2.38113111996059e-05
-2.60967282186112e-06
-4.36662060147053e-05
-2.37931130831529e-05
-2.24655813355645e-05
-1.79836157493632e-05
-2.51322586919897e-06
-1.64622362105032e-05
-2.62462381443593e-05
-1.64862965133539e-05
-1.68466309466238e-05
-9.32310185985687e-06
-1.04505432970857e-05
-2.08746838339289e-05
-4.22122285035338e-05
-2.45869167373423e-05
-1.38345637198634e-05
-4.36543276736819e-05
-3.65234243829918e-05
-7.77702030551559e-06
-4.18460891189775e-05
-2.53001398322203e-05
-9.90309911738618e-06
-2.47456118329305e-05
-2.03538475621091e-05
-3.32627971309364e-05
-1.61852462419529e-05
1.26183799946584e-05
-1.01572915552182e-05
-2.52183931523293e-05
-2.40396161425842e-05
-1.10120832803697e-05
-1.01050275567505e-05
-2.10227152549272e-05
-1.30185161144359e-05
-2.52848205522523e-05
-2.24594923137007e-05
-7.59616653468786e-06
-7.58191074115046e-06
-8.37624839089891e-06
-1.03875237564951e-05
-1.08923213014136e-05
-2.7038205214847e-05
-2.25752572818182e-05
-4.23852482476158e-05
-3.57747250165504e-05
-1.66071748246318e-05
-1.43146213556798e-05
-3.4328751206374e-06
-4.98818066561087e-05
1.38775145450727e-06
-3.36178691845085e-05
-2.82714538639622e-05
-1.45364089508012e-05
-2.16895406594515e-05
-2.59181249626743e-05
-2.09862417254296e-05
-1.11776570485335e-05
-1.51536592900196e-05
-3.28678154510415e-05
-9.69754181509657e-06
-2.33195792030311e-05
-5.55586814139485e-06
-5.64017189428305e-06
-1.47780619873986e-05
-2.33624534086463e-05
3.65813113092903e-06
-5.46191492556092e-06
-2.42761245150803e-05
-6.5952248063629e-06
-1.2476222998751e-05
-3.57911063985709e-05
-1.21353637095278e-05
-3.48595028994742e-05
-1.73578043027918e-05
-4.38978550194778e-06
-2.47617799653387e-05
-2.61164189996297e-05
-2.45660592414325e-05
-2.71468145317196e-05
-4.09641591997761e-05
-3.80680325047922e-05
-4.59146398576129e-06
-3.93461417427122e-05
-4.60253200128779e-05
-3.85150763383192e-05
-2.47758994415082e-05
-2.31897226703179e-05
-3.77636908726747e-05
-1.4227021677496e-05
-1.85746228515932e-05
-3.00632188157017e-05
-2.1742606060248e-05
-1.81367284322153e-05
-8.39121380670117e-06
-1.29891962302569e-05
-2.25036916325536e-05
-3.7269214167805e-06
-9.18461644585505e-06
-8.99896569422443e-07
5.36017931302981e-06
-1.49467304224773e-05
-4.75108856127008e-06
5.4748493605401e-07
-1.00671738687274e-05
-1.25573669508581e-05
-3.98529170542576e-05
-1.964746683769e-05
-8.57044276057768e-06
4.14000779590679e-06
-9.47103548745507e-06
-1.88124514322879e-05
-2.37413218560058e-05
-2.03108610973687e-05
-3.73538724885278e-05
4.59942630198653e-06
-3.07162916966473e-05
-2.90279000975816e-05
-3.26261634980027e-05
-1.10889747889341e-05
-1.52213337210191e-05
-3.35032957103847e-05
-6.76766920983972e-07
-3.84138142741294e-05
-1.16244489013504e-05
-3.8923805686418e-05
-1.54142997977019e-05
-1.58913978343769e-05
-2.61510106074819e-05
-1.11987782816265e-05
-1.73803699574098e-05
-2.58709540305091e-05
-1.74845382924743e-05
-2.3357965757012e-05
-2.74657525330521e-05
-3.55974927223391e-05
-9.08209292860531e-06
-9.1545655381055e-06
-1.42891130197449e-05
-3.25581867992914e-05
-1.96379284348432e-05
-3.72273566809811e-05
-2.46585111441417e-05
-6.10319277973527e-06
-1.08515603648686e-05
-2.45497313955361e-05
-2.38621789508689e-05
-2.22536521809588e-05
-2.05667552093284e-05
-2.64144024201176e-05
-1.32221498039862e-05
-1.14923572226835e-05
-1.78850844349946e-05
-3.47087356610752e-06
-2.14827921296626e-05
-2.47975942808495e-05
-3.69183117917773e-05
-6.61660208903956e-06
-3.17057868254347e-05
-2.18346828870063e-05
-1.8349871268801e-05
-2.25365045460313e-05
-3.5543032445664e-05
-2.23132276839787e-05
-3.1604019526693e-05
-3.4479936244589e-05
-1.43435716313024e-05
-3.51671473930069e-05
-2.07694838583429e-06
-3.08693089986774e-05
-2.19882635108067e-05
-2.16289653693829e-05
-2.78025221668968e-05
-5.0226572350894e-06
-2.05705242206372e-05
-2.40349217697661e-05
-1.28314936412778e-05
-2.55698745559202e-05
3.88272877818177e-06
-9.26906083647843e-06
-9.15475697319458e-06
-9.93947589720573e-06
-2.73802436138589e-05
-1.63091773279826e-05
-1.98034720247009e-05
-4.60644143491247e-05
-1.49018495221488e-05
-2.52756261712491e-05
-1.69230737365819e-06
-2.44111792281193e-05
-3.40258296616253e-06
-2.0512991254507e-05
-2.88418108820407e-05
-1.83061886443594e-05
-3.73898496327823e-05
-2.33612537765862e-05
-2.34066793602945e-05
-2.00884101510879e-05
-7.97985674242583e-06
-1.75218366508382e-05
-2.74020266169647e-05
-2.15005918361177e-06
-3.680278744587e-05
-2.18201840194e-05
2.45338841781088e-06
-1.3826345616283e-05
-3.25806459332451e-05
-2.83954316923796e-05
-2.00193342968446e-05
-1.90123630578702e-05
-1.07982247893568e-05
-3.11133002580018e-05
-2.55911223085972e-05
-1.4409997303402e-05
-6.04720065592377e-06
-3.48267347788315e-05
-5.90084272431119e-06
-2.7167291603592e-05
-1.2773472910897e-05
-2.72753691964002e-06
-1.692208137737e-05
-2.94940209116327e-05
-2.29409560272228e-05
-2.36021521815786e-05
-4.48767802539541e-05
-2.23919366173091e-05
-2.32698257974797e-05
-3.22688791427724e-05
-1.51182933752611e-05
-2.76091996536771e-05
-1.78521695980556e-05
-5.71321338362082e-06
-2.01822713670215e-05
-3.66386469754132e-05
-2.26131752897853e-05
-4.54415838592977e-06
-2.34950569733179e-05
-8.40072774366702e-06
-3.80114612642649e-05
-3.56262463568555e-06
-1.48510334983738e-05
-2.54454768715792e-05
-1.15184056008404e-05
-1.35813378415283e-05
-1.63632965208286e-05
-1.09863994672761e-05
-2.37658694551608e-06
-2.69368498298296e-05
-1.69009320411574e-05
-1.53645132932439e-05
-3.07163240496306e-05
-2.48626101566306e-05
-2.41347557996527e-05
-4.49241805646519e-05
-3.40378275796456e-05
-3.2212713063784e-05
-1.11306080354925e-05
-2.0885993414544e-05
-2.19840471663107e-05
-4.8132653691491e-06
-1.66707129829858e-05
-2.30421980289049e-05
-2.53698137381361e-06
-1.54676833472188e-05
1.93847225932611e-05
-1.93714754116473e-05
-1.88973884185237e-05
-1.76191706493361e-05
-2.17040693221145e-05
-2.68285323210553e-05
-1.27430500128517e-05
-2.56226913638698e-05
-3.45162593412127e-05
-2.60034414700602e-05
-2.58694970724086e-05
-3.19109803526504e-05
-8.04341563546288e-06
-2.21587795673788e-05
-3.15533066316576e-05
-1.11206552243655e-05
-1.19734170626051e-05
-1.05895751015802e-05
-1.82735744424651e-05
-2.12985772641324e-05
-9.2402092435043e-06
8.09220396013587e-06
-9.11657108141566e-08
-3.30314115757038e-05
-7.54651908633135e-06
-2.6901142888624e-05
-5.17762664696324e-05
-1.03410251245617e-05
-3.59741028581051e-05
-1.28094716747647e-06
1.4717695496224e-05
-7.83335777655166e-06
-1.64908621256533e-05
-3.89071318466874e-05
-1.45788415136306e-05
-2.81062003309149e-05
-2.30455523403457e-05
2.31132344046814e-06
-3.29034394923195e-05
-2.88243074274835e-05
-1.00561037447396e-05
-3.31571760952899e-05
-6.70340824656019e-06
-2.76707645611376e-05
-2.67273041329876e-05
-8.72829943469489e-06
-2.74747053132079e-05
-3.74116884130272e-05
-1.92324825036613e-05
-3.16534923235624e-05
-4.85586691141272e-06
-1.36107475479814e-05
-2.85934178841666e-05
-2.42538977348098e-05
4.2981853989121e-06
-2.90397640653359e-05
-9.04881896782248e-06
-2.91658330297747e-05
-1.39638540013758e-05
-1.36078615354164e-05
-1.56933692328969e-05
-2.12747633785022e-05
-2.5941576467196e-05
-2.61192143102889e-05
-1.53842332551064e-05
-4.37511916985214e-05
-2.38077387712619e-05
-1.72778017812236e-05
-2.51895976681093e-05
-3.00263111055087e-05
-1.78617596751096e-05
-5.9049185359478e-06
-2.63011180340742e-05
-2.19469101138318e-05
-2.19199401517375e-05
-1.55689962595145e-05
-2.53832526348669e-05
-1.18323695500424e-05
-1.28410986851278e-05
-1.41459076857024e-05
-9.99285509028115e-06
-9.65049646782846e-06
-2.39691121324585e-05
-1.69838539198117e-05
-1.93739010921446e-05
2.57613197963429e-07
-1.5360452318647e-05
-1.49565113870483e-05
-8.50441000698879e-06
-1.96732204446336e-05
-2.28418652706484e-05
-1.63176617641299e-05
-2.35491200923053e-05
-1.81415690737396e-05
-2.84960646256664e-05
5.63006440458722e-06
-6.10475216819463e-06
-4.89846522208163e-05
-9.53907464294988e-06
-2.66384617116007e-05
-1.63172931023237e-06
-1.41514425180682e-05
-2.50028065212178e-05
3.34847939147556e-06
-4.82455856205601e-06
-3.22464927401911e-05
-2.47771508941992e-05
-1.80970294154509e-05
-2.91990545878978e-05
-1.54425818301399e-05
-1.23437199920541e-05
-4.09347013488307e-05
-3.88927630599558e-05
-1.60516519700547e-05
-3.64686351387304e-05
-4.51063477270288e-05
-2.32274961899213e-05
-2.53099571299372e-05
-2.09528188040932e-05
-4.08459594773815e-05
-2.04564452799371e-05
-1.44093629900906e-05
-9.25955593685497e-06
-3.01177219281729e-05
-1.92901627209865e-05
-1.34110778019248e-05
-1.51610828528115e-05
-2.57969267877469e-06
-2.15591422343894e-05
-2.51399195278877e-05
-2.85179636118609e-05
-3.12708696189694e-05
-4.38190147868976e-05
-2.93663949147519e-05
-4.41294079642243e-06
-2.98007510047737e-05
-2.36068376255619e-05
-4.42827961781255e-06
-3.99153436413412e-05
-2.03894991430563e-05
-1.2459594678457e-05
-2.98896768736021e-05
-1.35854419610262e-05
-2.22982443108379e-05
-2.50025446628033e-05
-2.13783142590334e-05
-2.99464821726471e-05
-3.59937096132989e-06
-1.1482223606779e-05
3.0467865107849e-06
-8.81066885447837e-06
-6.2015178415258e-06
-1.64428763591882e-05
-7.29971481419775e-06
-3.30107217030855e-05
-2.20799838090109e-05
-3.87967734853298e-05
-3.64308798730564e-05
-8.31321277930468e-06
8.67971465499191e-06
-1.72526137802174e-05
-9.22950672835094e-06
-2.73761969650116e-06
-3.08332103705339e-05
1.04895519167176e-06
-9.42038918001825e-06
-2.28429046381985e-05
4.83962090542694e-06
4.06516570626928e-06
-2.71328118992522e-05
-3.0899407959285e-05
-6.4552575100176e-06
1.81153861742592e-07
-1.05127739963944e-05
-3.12370363049892e-05
-2.71700784833597e-05
-2.11741790305929e-05
-1.42383258689395e-05
-2.71041481849964e-05
-1.47372633655536e-06
-2.20457777002668e-05
-6.77833397300639e-06
-2.21401334422216e-05
-1.93211579769256e-05
6.74086894341699e-06
1.51506406211063e-06
-1.24540074539974e-05
-4.16631415350767e-06
-1.45966270354748e-05
-5.55553683624414e-06
-3.93066687034835e-05
-3.67686987128846e-05
-3.15882066865711e-05
-3.935867079421e-05
-2.0628460213488e-05
-2.21893402795914e-05
-1.59096372036157e-05
-2.15854299472271e-05
-2.27449894773498e-05
-1.70791395527383e-05
-8.03889689152786e-06
-3.86431619459229e-05
-3.61349372151479e-06
-2.20008453516711e-06
-2.75789343548803e-05
-2.69710489908645e-05
-1.08095200323461e-05
-1.16948886481312e-05
-3.3090697840055e-05
-5.16720583726214e-05
-2.92268908035917e-05
-1.91757415337926e-05
-4.34492194364735e-05
-3.81859832949685e-05
-6.4398359091668e-06
-2.30866064897509e-05
-4.05976627999185e-05
-5.04506313370757e-05
-2.73847704675524e-05
-1.36609887060428e-05
-1.67608292046572e-05
-7.24780927348622e-06
-1.24267242370972e-05
-3.3628316685131e-05
-2.63605560107048e-05
-2.13127737522392e-05
8.63492307862504e-06
-1.72230864820979e-05
-1.24502684920447e-05
1.4414727757469e-06
-3.34912636512832e-05
3.5010458413072e-06
-3.36366187965631e-06
-2.62343703611537e-05
-1.85562398429028e-05
-1.48009960728128e-05
4.39117274220662e-06
-2.3758318519374e-05
-1.22857745365267e-05
-4.1100294433772e-05
-9.93105992130185e-06
-2.02748858819422e-05
-2.10854182418799e-05
-2.43173830070488e-06
-1.09471621918054e-05
-3.26569969286016e-06
-2.40186173944574e-05
-1.79047455416255e-05
-2.7858804134266e-05
-2.1434240506248e-05
-3.23623141916068e-05
-3.49354423025819e-05
-2.00974849911963e-05
-1.60468661942686e-05
-1.25057711845759e-05
-2.2654597145216e-05
-1.90800897290608e-05
-1.32085256438255e-05
-1.62744054006482e-05
-2.98160669799199e-05
-1.21292413872381e-05
-4.57530438570206e-05
-3.82487657591921e-06
-9.65174298113363e-06
-3.61745616554589e-05
-2.83484513393888e-05
-1.95964694254548e-05
-1.33985372741997e-05
-2.70586821842074e-05
-1.53254469220107e-05
-5.78214514002767e-06
-2.00584102901526e-05
-2.14561164089206e-05
-1.99023584463024e-05
-9.90245519586799e-06
-3.89601667493768e-05
-2.55384557210111e-05
-4.62694927886199e-06
-2.98900767404102e-05
-2.2177006348507e-05
-2.64634796708304e-05
-1.34610083656247e-05
-7.10244719043318e-06
-2.15197445167884e-05
-4.28592067726302e-05
-2.73668802349414e-05
-2.56941362409697e-05
-2.15231850212201e-05
-1.42946015973013e-05
-3.21069832849688e-05
-2.4104082766647e-05
-2.18029011559382e-05
-3.98630510365684e-05
-3.26595538137351e-05
-4.42439194028942e-05
-2.45035548544615e-05
-2.20628906056907e-06
-4.34410491324847e-06
-1.6602478706475e-05
9.09542772397208e-06
-9.96043154544592e-06
-2.27242546976047e-05
-2.38152080643916e-06
-4.84442842572345e-06
-1.46288069780707e-05
-2.911373199162e-05
-4.4243475031339e-05
-1.99856315310692e-05
-2.84818125714117e-05
-2.53305821519201e-05
-2.90306381880549e-05
-7.85598093393234e-06
-7.72566356378576e-06
-1.99538484430372e-05
-2.66354258032129e-05
-1.6776187871173e-05
-1.99254457027373e-05
-3.83534223335656e-05
-9.07001286046583e-06
2.90673000900622e-06
-1.62954117635084e-05
-1.46600974256931e-05
-2.26628788277945e-05
-1.38136001925765e-05
-4.1720639968843e-05
-1.90710187621393e-05
-4.16135577900086e-06
-1.34385441021408e-05
-8.66829713754484e-06
-1.36988165478882e-05
-1.93531798940392e-05
-1.90434882713446e-05
-1.5794104676911e-05
-3.13383477977694e-05
-2.04830229888811e-05
-1.13010736775858e-05
-1.66652868550744e-05
-1.09995557769333e-05
-9.64002085266038e-06
3.5660215705095e-06
-2.0545085461597e-05
-9.80751010304793e-06
-2.39044296894683e-05
-8.85097100151218e-06
-2.23901430978723e-05
-1.81043233997018e-05
-3.21078926924906e-05
-1.11061023027047e-05
1.59287680499434e-06
-3.5090740674545e-05
-1.89450700247336e-05
-2.98311213750756e-05
-1.67166933830957e-05
-3.11276375687712e-05
-8.50897733751042e-06
-4.80999842663441e-06
-5.50693138823709e-06
-2.4032626692159e-05
-2.27705430385351e-05
-2.48561755206394e-05
-3.50591185127874e-05
-2.9061604793305e-05
-2.01958050651893e-05
-1.92793338252079e-05
-1.44199199656502e-05
-2.73103441416601e-05
-4.99552998057136e-06
-6.57264305261706e-06
-2.57289564303413e-05
-4.00036109944798e-05
-8.00587570628708e-06
-1.2097901806948e-05
7.11820939705562e-06
-1.82103889861758e-05
-2.10355565847684e-05
-2.92166544828046e-05
-1.4586430368808e-05
-2.11191934232589e-05
-1.70315052425439e-05
-8.1435376338786e-06
-2.00293339493872e-05
-2.17960329555913e-05
-4.67444199585446e-05
-1.66236027000817e-05
-2.98421683708472e-05
-3.09093009403481e-05
-3.78977152708487e-05
-2.52555934249876e-05
-2.0451941000546e-05
-1.61237632642031e-05
-1.03103435486243e-05
-1.36604441980709e-05
-1.78676047935183e-05
-1.98618672079866e-05
2.4666614889988e-07
-1.59872762102218e-05
-2.0841904983639e-05
-1.83851680654312e-05
-2.43777370361872e-05
-9.50374348297218e-06
-2.35993910612248e-05
-4.20550741072173e-05
-2.49385528934772e-05
-1.95407620357732e-05
-1.26672392148264e-05
7.62427017786471e-06
-2.74657951181136e-05
-1.67354058986869e-05
-9.47335912878539e-06
-2.76747387486242e-05
-3.93239594998148e-05
-2.98556988463062e-05
6.29375536053718e-07
-8.04965773066114e-06
-2.63186141218522e-05
-2.06363565268575e-06
-3.10322880072213e-05
-1.61260893901067e-05
-3.59300633136773e-05
-1.83295441790409e-05
-2.94249330427971e-05
-2.66913356407528e-05
-2.06846052790733e-05
-7.02613592295459e-06
-2.06206113328137e-05
-8.42806134296883e-06
-1.38004695512982e-05
-1.43692579160135e-05
-1.68887414449875e-05
-2.50857886530209e-05
-4.97316167276936e-05
-2.3288178098835e-05
-3.14478752303758e-05
-2.75591470665551e-05
-2.40258906670757e-05
-2.58319011326123e-06
-5.89762317603607e-06
-8.66581189999051e-06
-3.43080674974289e-05
-2.04699151453104e-05
-3.69424442678345e-05
-2.01417268541866e-05
-2.36568304183755e-05
-3.34788197831895e-05
-3.5809377582805e-06
-2.35326390625656e-05
-6.26771891971784e-06
-1.90461825373173e-05
-8.01328882568471e-06
-4.20310354124176e-05
-2.23715068719682e-05
-1.56799559215414e-05
-2.49801970231118e-05
-9.84823511563828e-06
-3.19063943090516e-05
-1.26190445100505e-05
-1.5724002830287e-05
-2.00233774392853e-05
-3.35571687748447e-05
-8.1951249125934e-06
-2.66635871575154e-05
-9.11514087491365e-06
-1.20738733397265e-05
-1.73528821161629e-05
-2.05428785381856e-05
-2.43244424514394e-05
-2.89303766122129e-05
-9.88198731294915e-06
-3.26766508890684e-06
-3.10695280568813e-06
-3.66801592694654e-05
-4.37125530284662e-05
-1.23909826989593e-05
-7.23667857245515e-06
-1.68636035258637e-05
-1.03516725718449e-05
-1.94311858387398e-05
-2.66727838320123e-05
-1.3733213824926e-05
-1.52380133223156e-05
-1.11217898871327e-05
-1.18395434720626e-05
-5.62623472305013e-06
-6.71356205795436e-06
2.2694192688779e-06
-1.50005389735542e-05
-1.76425865593827e-06
3.65325676841353e-07
-2.65147460225835e-05
-1.58087057672359e-05
1.00413727804077e-07
-7.10795490126107e-06
-2.78027620899857e-05
-2.80680804795507e-05
-1.31060082980688e-05
-1.92838100926753e-05
5.23860545909615e-07
-1.73426613736294e-05
-9.47389850607344e-06
-1.26515981168219e-05
3.87574076418144e-06
-2.08712286635517e-05
-2.42873304047556e-05
-3.69236104749408e-06
-7.66365784439644e-06
-4.02966162409397e-05
-2.9934714369268e-05
-3.41825649498251e-05
-2.2348383323372e-05
-2.30316322346939e-05
-1.13411029591154e-05
-1.58451440213512e-05
-2.28570678810209e-05
-1.81180724366479e-05
-1.60250192732641e-05
-1.08393521582522e-05
-3.76378649613146e-05
-2.17741858678618e-05
-3.40088685520807e-05
-3.30209732675446e-05
-1.59889884162773e-05
-2.3101996452384e-05
-3.38296203001176e-06
-2.68715438513623e-05
-1.22312164581091e-05
-1.54503968340807e-05
8.79315428525395e-06
-8.83052114946007e-07
-1.2577564126216e-05
-3.44947123463428e-06
-2.35707402430892e-05
-1.40840414088878e-05
-2.95736001361606e-05
-1.88720604863988e-05
-6.43302568527798e-06
-4.32782668931137e-05
-4.84735900765241e-05
-1.12461607817776e-05
-3.62019713348683e-05
-9.30179992216449e-06
-4.9857357133067e-06
-1.3669398850485e-05
-2.50500943679132e-05
-3.2494879735656e-05
-4.25204472015509e-05
-2.47030373985199e-05
-1.45807092635414e-05
-4.00846771365877e-05
-1.28744857492198e-05
-1.23111277873014e-05
-3.29197126897349e-05
-2.71722285765442e-05
-3.13312120932019e-05
-1.32910087301097e-05
-1.85072266769955e-05
-1.31616778216404e-05
-1.46856353054417e-05
-4.00503378459378e-06
-2.40479106704325e-05
-2.38763698970337e-05
-1.12738152600945e-05
-2.55110134550667e-05
-3.94856977223298e-05
-3.654513319142e-05
-1.994703106976e-05
-2.81755783912337e-05
-1.59005345280581e-06
4.12703708540301e-06
-8.39752714169744e-06
-2.8043475883116e-05
4.88357833679106e-06
-1.1490893089651e-05
-9.15991655703477e-06
-3.49380298188582e-05
-3.07177052863128e-05
-1.18687482059877e-06
-1.92096725440199e-05
-2.92122724561973e-05
-2.77042623182283e-05
-2.32877622319187e-05
-1.50302524417872e-05
-1.481477884302e-05
-1.49471314267232e-06
-1.79553010318565e-05
-1.91266342674699e-05
-3.35272135708469e-05
-1.9886816269515e-05
-3.49482258350965e-05
-3.23833429698502e-05
-2.31642514584915e-05
-1.55339857039342e-05
-2.27789479553682e-05
-2.79583314132356e-05
-7.82364729695647e-06
-1.37693092071685e-05
-3.35258278113179e-05
-1.07605918036117e-05
-1.54709643396106e-05
-1.92501117898751e-05
-5.71558425087314e-06
-2.78073083214859e-05
-8.3145187098424e-06
-3.20000493427935e-05
-2.10667810223886e-05
-1.51185880020957e-05
-2.54777350632102e-06
-4.69283367632526e-05
-5.00352545179966e-05
-3.71461300006126e-05
-1.80896641487155e-05
-1.54485078260897e-05
2.09344022332848e-06
-2.95099455645349e-06
-2.85099959532641e-05
-3.5045762773699e-05
-2.59862834792108e-05
-3.90644158987048e-05
-1.74095929130381e-05
-2.94780794303795e-05
-2.71660629927802e-05
-4.39879297300587e-05
-1.64831115183466e-05
-2.61973527771427e-05
-3.75832466584028e-05
-6.02467699303519e-06
-1.86927578488539e-05
-1.37454560278602e-05
-1.81841452338739e-05
-3.86464253676119e-05
-3.76957117436413e-05
-2.02392026576416e-05
-7.8511079400932e-06
-1.6231135836043e-05
-1.64809867497709e-05
-2.03291808837649e-05
-1.11092884108129e-05
-3.40258960234417e-05
-1.66170243771453e-05
-1.87377045513175e-05
-2.90220064440119e-05
-2.64109012443628e-05
-3.10113481047426e-05
1.1085112666671e-05
-3.19896099681729e-06
-3.16365322663291e-05
-1.81777024896357e-05
-2.6553645364856e-05
-1.26099397739592e-05
-5.3347578082309e-06
-2.04973185413404e-05
-1.78844994046128e-05
2.59705630334439e-07
-1.40087421481533e-05
1.27100276816801e-05
-3.44194579340811e-05
-6.17032712823034e-06
-2.0836757573242e-05
-3.43176547046238e-05
3.88413419507285e-06
-1.87554243508945e-05
-1.36975996355271e-05
-2.04839852131946e-05
-1.81649439251245e-05
-1.93729192616576e-05
-4.1831932986638e-05
-2.17214072104313e-06
-9.04231192777704e-07
-3.11483460245288e-05
-1.52906192768851e-05
-2.82094119903861e-05
-2.87617728297172e-05
-2.5739917907886e-05
-2.43863728517708e-05
-1.77908385037416e-05
-3.79440122129282e-05
-3.28621525413362e-06
-1.95733776924897e-05
5.63049835348742e-06
-3.21429252984901e-05
-1.49756310303751e-05
-3.58713160888341e-05
-2.23217378503437e-05
-3.79553225034024e-05
-3.02699074727708e-05
-3.03855773968911e-05
-2.08381792821815e-05
-1.19984092276438e-05
-3.66351806435265e-05
-1.51210511169341e-05
-1.11424585285565e-05
-3.4568540049028e-05
-2.67122847964366e-05
-7.00463966943698e-06
-2.22547020699591e-05
-1.47124511075325e-06
-3.05274166487792e-05
-4.39036124311075e-05
-2.02221971322322e-05
-1.20471902925933e-06
-1.46626742276834e-05
-2.23225091138082e-05
-1.06006703045637e-05
-2.06928105480417e-05
-1.43941578122646e-05
-1.91252479959917e-05
-3.04703081275481e-05
-3.52034708919525e-05
-3.05453045022143e-05
-4.01750066306693e-05
-2.01320624796748e-05
-3.70813748145069e-05
-5.5418736083206e-06
-2.87910122176315e-05
-2.37686262497651e-05
-3.22975024966047e-05
-2.25539047655357e-05
-3.2290365716561e-05
-2.7979075500717e-05
-1.65374857184266e-05
-1.85122584151883e-05
-1.61568149185912e-05
-1.25286710772241e-05
-2.58724362720147e-05
-1.70176436084392e-05
-1.18685890868239e-06
-2.83367850137546e-05
-2.44157611804108e-05
-2.61592866805629e-06
1.64781932991689e-06
-2.22072651839665e-05
-1.79309765060148e-05
-1.849911668477e-05
-1.05933727593869e-05
-2.89722257530984e-05
-7.55322831077075e-06
-3.00046023307231e-05
-3.60562195149663e-05
-1.00641062859211e-05
-4.37834628990377e-05
-2.24136505913075e-05
-6.63243314099443e-06
-1.66279626787206e-05
-3.04429916471368e-06
-7.5920493713981e-06
-1.48520728556427e-05
-9.51286061442224e-06
-2.28645207496871e-05
-2.97785894267969e-05
-1.46642233069287e-05
-4.63194415877142e-05
-2.79611738512431e-05
-3.29301343023899e-05
-9.26955081465701e-06
-2.78720795383154e-05
-3.73363320149572e-05
-8.88928102831189e-06
-1.40364010014931e-05
-2.94426342497389e-05
-2.52971714639115e-05
-2.2569844543727e-05
-1.44026294818574e-05
-1.28076874328442e-05
-1.67122758540421e-05
-1.97709377634147e-05
-5.40512041582137e-06
-1.27803985214046e-05
-3.28864118744437e-05
-6.57627033207985e-06
-1.36403312454147e-05
-1.64893179972889e-05
-2.50081832794599e-05
-3.07073830419855e-05
-1.82211810232218e-05
-2.30607371917486e-05
-4.71593746716463e-05
-4.51842407240754e-05
-3.22377274775694e-05
-4.08858994866604e-06
-3.73712322088578e-05
-4.52069732094731e-05
-2.52475282247944e-05
-2.44463758657173e-05
1.30460298425951e-06
-4.43077190739409e-05
-3.14659323103191e-05
7.19349336654631e-07
6.74609243488504e-07
-1.67725896760725e-05
-1.4803412044232e-05
-1.85434411124825e-05
-2.8511451276925e-07
-1.4454528693938e-05
-1.51159927323707e-05
-1.44061317233255e-05
-5.37575304129305e-06
-1.37268817187706e-05
-3.74173755668093e-05
-1.96278414278783e-05
-1.12032333514853e-05
-2.10749753545548e-05
6.92038682968937e-08
-2.31103277062527e-05
-1.05291337218168e-05
-8.00533292165114e-06
-3.34792966114424e-05
-8.2694630490138e-06
-2.30240093400138e-05
2.66970183639854e-07
-2.90330786641572e-05
-4.52637991952363e-05
-1.03792572131245e-05
-1.92534432080135e-05
-1.16405810953777e-05
-1.9571781777316e-05
-2.19606498943488e-05
-2.41957039832652e-05
-2.28367343569618e-05
-1.09222393643523e-05
-2.39970929738653e-05
-9.23205173429251e-06
-2.92887450938305e-05
-2.62974536796577e-05
-1.24911191856935e-05
-1.83613690377617e-05
-7.98432875185529e-06
-1.85723574780323e-05
-2.15965208420558e-05
-4.19533748689463e-06
-7.71054078183355e-06
-1.69292450630627e-05
-3.30841602951671e-05
-1.88893432509459e-05
-1.58622338264373e-05
-2.86224001159272e-05
-7.64160463500371e-06
-2.00267247491173e-05
-2.31033827840795e-05
-5.71429636271778e-06
-3.2908696517601e-05
-2.48345499523845e-05
-2.52502950363884e-05
-6.75592427243285e-06
-8.55300642838815e-06
-1.96575101752207e-05
1.70614353154812e-07
-2.42930467454269e-05
-4.05490491141244e-06
-3.67387848668737e-05
-9.07795691308809e-06
-2.73860875403741e-05
-4.56991431275967e-05
-1.8162017450003e-05
-2.05863034725928e-05
-3.48833669947416e-05
-2.1814464989437e-05
-1.75694831164861e-05
-4.52679572898059e-05
-4.62643315772616e-05
-7.64876552883867e-06
-3.99807603403249e-05
-3.98654214599902e-05
-2.01674382491546e-05
-4.96973087861216e-06
-1.41658996637248e-05
-6.48531766092517e-06
6.82225996516745e-06
-3.4158508566021e-05
-3.80610603505721e-05
-3.63935925501535e-05
-2.79593667335022e-05
-2.29681253820621e-05
-2.15938991959636e-05
-2.29669711778594e-05
-1.72815227064366e-05
-1.53333812760685e-05
-3.26499550388347e-05
-8.8646572885029e-06
-1.27523759890323e-05
-4.16924780285498e-05
-3.13732008033273e-05
-1.60026778643832e-05
-1.65406022824327e-05
-3.66089198755818e-05
-2.60351520482807e-05
-1.2701099078814e-05
-1.30835561012848e-05
-3.28309407224588e-05
-1.65826883386123e-05
-3.42277359172843e-05
-1.37811444831671e-05
-3.35882988945456e-05
-2.06989751448653e-05
-3.09124405658825e-05
-2.4335701240355e-05
-2.75916474526216e-05
-2.04284826182432e-05
-1.42276984344392e-05
-2.08854911305368e-05
-2.09501397887897e-06
-2.48406379017557e-05
-1.42477290614337e-05
-1.16710157231061e-05
-1.32612530438094e-05
-1.11479592482315e-05
-1.80665565425233e-05
-1.89316653007368e-05
-2.71148815642262e-05
-1.04742000755164e-05
-2.23166056721831e-05
-4.33057478785594e-07
-2.08529804426069e-05
-3.87396968875291e-05
-1.54014637018738e-05
-2.69134089083371e-05
-5.28846951010246e-05
-3.09129264784414e-05
-2.8954401919097e-06
-3.2918175872108e-05
-5.6081663739266e-06
-3.26958541362691e-05
-2.18755306131931e-05
-2.01664934776583e-05
-1.1349670420316e-05
-5.01256173410842e-06
2.93224623507179e-06
-1.86927126650999e-05
-2.8975528069486e-05
-5.27283301043094e-05
-1.91975056990483e-05
-3.89461753653834e-05
-1.24879135853728e-05
-1.34947380925306e-05
-2.143613710605e-05
-2.13733518222931e-05
-1.78904050877991e-05
-9.01849591107077e-06
-3.01008474486724e-05
-1.3128630750072e-05
-2.95639960112778e-05
-1.03572459118833e-05
-1.29984387149979e-05
-2.5758183159084e-05
-2.17701810217289e-05
-2.30129524189699e-05
-3.98410026073725e-05
-2.23321950321907e-05
-1.19511346365239e-05
-2.39736567127878e-05
-2.25392939789332e-05
-1.68779079036255e-05
-2.84991010605798e-05
-1.42414926336385e-05
-3.14048098521791e-05
-3.15588543998851e-05
-2.26292790047889e-05
-4.34678370842371e-05
-3.76596066932591e-06
-2.92490161259091e-06
-4.34276995107321e-05
-2.30206738799129e-05
-1.80491584255131e-05
-2.14400018010496e-05
-5.07178766097036e-06
-3.11033184104975e-05
-1.85955096494732e-05
-1.41051314417046e-05
-4.81311929584352e-05
-2.11372782374511e-05
-1.6636044511217e-05
-1.02479770740705e-05
-2.12910149882601e-05
-1.92559045003905e-05
-4.403324282299e-05
-4.64396056902629e-05
-2.7139610241646e-05
-1.1916131249237e-05
-2.20858020222639e-05
-3.78268827354001e-05
-2.63013867509075e-05
-1.48454208887236e-05
1.49584880761154e-06
-9.91932666447926e-08
-7.08245038411094e-06
-5.05932818569102e-06
-8.14688604636341e-06
-3.58733737236672e-05
-3.03541079300097e-05
-8.32904383851494e-06
-4.07178679501176e-05
-2.32401644609262e-05
-1.30993965145334e-05
-3.37598589743912e-05
-3.76697790007309e-05
-2.28037880372807e-05
-2.86068570763056e-06
-4.36212666708929e-05
-3.1208680378789e-05
-1.70061565150644e-05
-2.64163097002358e-05
-2.52956492072015e-05
-2.07984073398823e-05
-3.97404465081754e-07
-1.95632115161709e-05
-1.26362519612454e-05
-2.24708228166072e-05
-1.13615954708693e-05
-2.14567596397226e-05
-1.62297132580727e-05
-1.25387198324882e-05
-3.17725010653943e-05
-2.03069949171115e-05
3.29331770636009e-06
-2.77306615877793e-05
-2.08876248870402e-05
-7.24677558622001e-06
-2.10847274994981e-05
-6.10316334480605e-06
-3.43232452008787e-05
-2.31305418372839e-05
-2.64977285436902e-05
-1.3825136152675e-05
-2.92371163974132e-05
-1.95925773535606e-05
-1.50391162969482e-05
-3.04575173587679e-05
-2.13030390153505e-05
-1.76952741658809e-05
-2.32573575561217e-05
-2.56282879920484e-05
4.8363345990536e-06
-1.72313269756088e-05
-4.03694293223598e-05
-2.27115321579919e-05
-3.02161906053239e-05
-8.67707122215781e-06
-1.37950776808956e-05
-1.87230612135204e-05
-1.69964775039242e-05
-2.76165776840934e-05
-1.03245053215462e-05
-1.58002327350604e-05
-1.36944791478218e-05
-3.15863395714493e-05
-3.21805639488135e-05
-1.36583121245926e-05
-8.03122747935359e-06
-1.42895485721637e-05
-2.47028856621108e-05
-2.24005680642808e-05
-7.80467170857419e-06
-1.72562580533025e-05
-2.00458491090821e-05
3.24317951960759e-07
-1.31088497489178e-06
-1.28754737816808e-05
-2.09796265419962e-05
-3.65340597229824e-05
-2.00912938960854e-05
-1.94833594400256e-05
-2.04102128653448e-05
-1.37792299176127e-06
3.97235892835304e-07
-3.14565846114271e-05
-1.65210614157263e-05
-9.51487928051873e-06
-1.12672217834859e-05
-1.50740496849111e-05
-3.87009504475154e-05
-1.28384081697968e-05
-4.66602243666956e-05
-1.93570739070373e-05
-9.82523277645374e-06
-2.27937942280302e-05
-3.47473959086193e-05
-1.76259199792822e-05
-2.5135864755638e-05
-4.76340413805743e-06
-1.61875061950938e-05
-3.84428761445156e-05
-5.34970300352159e-06
-3.04511832622342e-05
-9.36415693567672e-06
-2.51771734229944e-05
-3.08530620271458e-05
-3.00895199316552e-05
-2.37493458855228e-05
-4.04859215810887e-05
-2.95558881799828e-05
-3.88824652417169e-05
-3.7601582547138e-05
-3.17097108455697e-05
-2.71917157013038e-05
-4.52242859050059e-05
-1.85126646833759e-05
-1.18515387742427e-05
-1.745742912327e-05
8.13776938196637e-06
-2.54953917515778e-05
-3.74203605726702e-05
-2.78255636093059e-05
-4.61626059237483e-05
-2.74092079531965e-05
-2.69863122621408e-05
-1.84696572205303e-05
-6.74480284153046e-06
-3.4846636895271e-05
-1.32882022777473e-05
-2.67397663761024e-05
-1.14959899653669e-05
-2.02686554172416e-05
-1.933611032254e-05
-2.29328130152752e-05
-3.72962404517699e-05
-2.67514957994622e-05
-2.66884249340943e-06
-4.47544894093517e-05
-3.3798658262342e-05
-2.56398906047131e-05
-9.07169543911598e-06
-1.62708175438215e-05
7.00429944203831e-06
-5.14378093766867e-05
-2.33010580540557e-05
-1.74072359168282e-05
5.71147826585076e-06
-2.27480180514626e-05
-3.4732602482361e-05
-1.56603852491694e-05
8.66264571532454e-07
-2.07995656574054e-06
-1.13373279892306e-05
-1.02627173717885e-05
-1.34611154893826e-05
-2.63294810334737e-05
-1.50374621753147e-05
-1.43222741337925e-05
-2.7299951423998e-05
-3.15403492085566e-05
-4.01414716836892e-05
-1.88807160129711e-05
-8.31468319355609e-06
-2.38462795574642e-05
-3.03005293392102e-05
-3.78646584728351e-06
-3.22671633115247e-05
-8.70979897878695e-06
-6.87667856733318e-06
-1.72202903644162e-05
-3.66140273469797e-05
-3.79159898348138e-05
-1.06257694125389e-05
-2.26659570039396e-05
2.31174748878439e-06
3.28752430831248e-06
-1.55866578019011e-05
-2.73482468619349e-05
-2.0968917065065e-05
-2.676470494014e-05
-1.63518129285561e-05
-1.96955589660388e-05
-2.79528770697434e-05
-1.41229462125442e-05
-5.99888059147363e-05
-2.58400729745169e-06
-8.9049655115904e-06
-2.86339474851105e-05
-1.45120978800162e-05
-2.31139767529746e-05
-3.60636332777282e-05
-3.65071188593626e-05
-2.52459922133665e-05
-2.42776024029904e-05
-2.61086552571882e-05
-9.64547662591449e-06
-4.84483129178645e-06
-2.5750613898078e-05
-3.27467239025355e-05
-2.56822117364896e-05
-2.31206520535002e-05
-9.80423903449837e-06
-1.5921894844405e-05
-1.0471216759108e-05
-2.90264437334795e-05
-2.95445028265017e-05
-2.09745003605328e-05
-1.64702055739151e-05
-2.74197969639575e-05
-2.44270124412764e-05
-3.97573733897779e-05
-3.28811149365788e-05
-3.20365502147147e-05
-1.86646220942606e-05
-1.29320187429275e-05
-9.99987340501114e-06
-1.62777680042167e-05
-2.17569426369783e-05
-1.74800275211259e-05
5.05610870688938e-06
-1.3218461269956e-05
-9.62758176746212e-06
-1.01593570056029e-05
-2.65258975557426e-05
-2.13475099706986e-05
-3.3933846923103e-05
-1.59430723572738e-05
-2.40159634923079e-05
-1.8353637093216e-05
6.88907797821429e-06
-3.48926512262667e-05
-1.83865489480095e-05
-7.3888204570053e-06
-2.16898712652772e-05
-1.15966719171816e-05
-3.10127359188256e-05
-1.20477177981074e-05
-1.90151274670842e-05
-3.82650713620624e-06
-3.19298383741827e-05
-2.4688979205809e-05
-1.86105756412543e-05
-2.84272783852916e-05
-1.09077874149057e-05
2.61502958896117e-06
-4.05262111839235e-05
-2.09284921672016e-05
-2.98879690060953e-05
-3.274340601579e-05
-2.2853845359941e-05
-1.52398004019092e-05
-2.81725049591488e-05
-2.19219433360198e-05
-2.51530394944655e-05
-2.67060249892481e-05
-2.4703761744568e-05
-1.3026525007611e-05
-1.55585037743035e-05
-1.33425679924473e-05
-4.48959189137456e-05
-5.14125902633054e-06
-4.25587903035988e-05
-2.56525097825794e-05
-2.30871894157434e-05
-3.01156757380509e-05
-3.33378449738871e-05
-4.93227791901638e-05
-4.83638469809342e-05
-1.84075168795676e-05
-3.4323910027801e-05
-1.9538045349879e-05
7.62418625189334e-07
-2.24632784448475e-05
-6.07253436663623e-06
-3.48349756890067e-05
-2.13047417267663e-05
-9.55963476974066e-06
-9.9703922826436e-06
-3.95229677893157e-05
-4.05038505159561e-05
-2.62774365082699e-05
-1.74239677076422e-05
-4.30346227297599e-05
-1.39199242266912e-05
-3.86166470383336e-05
-1.11887908705253e-05
-3.32603279702024e-05
-1.76348671343625e-05
-1.7951020322215e-05
-3.09338843135128e-05
-6.05001115701439e-06
-1.65640609923799e-06
-3.03026857207328e-05
-1.49880979783996e-05
-1.40052937912903e-05
-2.69712792442164e-06
-2.89345984780491e-05
-3.42815138781638e-05
-7.95348136211962e-06
-3.02217230257875e-05
-3.8155520023229e-05
-2.49326797327032e-07
-3.32596492825235e-05
-7.43232849723945e-06
-7.53242990855705e-06
-1.80708924107645e-05
2.46589092691188e-06
-3.24894531532694e-05
-3.51552331009533e-05
1.31665734598479e-05
-4.08001754268e-05
-2.21772352432329e-05
-1.29965381424729e-05
-1.36992927603278e-05
-2.60748165417595e-05
-1.3607444750439e-06
-2.30015548345218e-05
-2.41387786373395e-05
-1.74182408077497e-05
-1.65469028859886e-05
-3.18031158202121e-05
-1.919433634293e-05
-4.01692368806745e-05
-6.52915431386439e-07
-1.60700993997112e-05
-1.5310940235052e-05
-3.67304935000915e-05
-3.34865513507467e-05
-1.57144357814743e-05
-1.8027802626352e-05
-1.95670253605322e-05
-2.30432992830387e-05
-2.36429528602326e-05
-2.91678672839511e-05
-1.95089996260351e-05
-1.40981990415889e-05
-4.04212114074795e-05
-7.50469345438074e-06
-2.34182098958816e-05
-2.46022923496464e-05
-4.5766057562812e-05
-3.44755327742008e-05
-3.35993257421282e-05
-3.5275216627463e-05
-1.22038291502501e-05
-2.48980939082509e-05
-1.71284106167193e-05
-3.04301928104434e-05
-3.11003975644378e-05
-3.96375562964967e-05
-1.53489089071852e-05
-4.2892582981212e-05
-2.44788725781246e-05
-4.00201405694638e-05
-1.86990790779936e-05
-2.75789962456986e-05
1.81791514370599e-06
-3.44855060839919e-05
-1.32690720393246e-05
-1.11191893348478e-05
-2.79096994129402e-05
-1.73728696402698e-05
-3.94828158734413e-05
-3.75677686716335e-05
-2.97693334836703e-05
-3.28749879326428e-05
-1.85365981150701e-05
-2.33795426426509e-05
-2.20421365459616e-05
-3.29352685231113e-05
-4.30743082509742e-06
-3.70142447857664e-05
-2.14265494042139e-05
-2.14760043882313e-05
-9.16587326165797e-06
-3.32644901020398e-05
-1.62339256275794e-05
-2.91665790142614e-05
-2.37627597697839e-05
-9.47146532309286e-06
-1.53365683426873e-05
-3.54765490089932e-06
9.40643683490863e-07
-1.58224220165039e-05
-5.01086280461732e-05
-2.2008176584555e-06
-4.03483302284923e-05
2.34000709595433e-06
-1.52184115802106e-05
-2.3542467263542e-05
-2.90482610087278e-05
-2.16350255532095e-05
-7.68309570493547e-06
-1.88825261653881e-05
-7.1495202200194e-06
-1.99336623429508e-05
-2.66303459508686e-05
-9.62326917297084e-06
-5.90186739982372e-06
-1.86196135465748e-05
-2.89996687989567e-05
-8.36794197668753e-06
-1.35036335455419e-05
-2.8397002295264e-05
-1.66724322513814e-05
-4.20208695367165e-06
-3.9807653750232e-05
-2.91849245573738e-05
-3.05443202897069e-05
-1.47377800241408e-05
-1.92992595162492e-06
-2.90092617812608e-05
-1.54900442738991e-05
-7.04394771933622e-06
-2.32297329269696e-05
-1.21673993089775e-05
1.61344638437635e-06
-2.65564504096146e-05
-1.06736856548796e-05
7.32215465841434e-06
-2.68283139339077e-05
-1.98388083993377e-05
1.43605800754976e-05
-1.08270546693542e-05
-5.16455233945373e-05
-1.66683477053439e-06
-1.23675729984422e-05
-1.67299946720169e-05
-1.04412464508666e-05
-2.41173488050634e-05
-2.34750259723531e-05
-5.21993567282551e-05
-1.91615886787907e-05
-1.17346917122332e-05
-1.67132068045241e-05
-2.70078073039145e-05
-2.46049745305422e-05
-3.25464145905988e-05
-3.48598247641044e-05
-3.12235597861961e-05
-2.1677683076168e-05
-1.29039327646956e-05
-8.25393058906348e-06
-1.00540556213284e-05
-2.64488985347407e-05
-2.67932797808121e-05
-2.42295548255293e-05
-1.78227748884381e-05
-3.71356668671381e-05
-1.33879717545556e-05
-3.2273816076826e-05
-2.0231683750851e-05
-1.35473171397557e-05
-3.53766808213416e-05
-1.54232160082613e-05
-8.33767979781693e-06
-2.53207240517496e-05
-2.90231382232445e-05
-3.03688440975152e-05
-1.52378994054637e-05
-1.52655791491353e-05
-2.71200203596962e-05
-9.45901068767476e-06
-3.06232632527093e-06
-2.38027460313076e-05
-1.94577508914653e-05
-1.9482458901966e-05
-4.39233189176903e-05
6.39069012915749e-07
-9.29530252907916e-06
6.02776462226209e-06
6.9480526343939e-06
-3.24938183732323e-05
1.19573003905942e-05
-2.02725503420017e-05
-1.2320398330572e-05
-8.90155977966625e-06
-3.308513214493e-05
-1.96987261160423e-05
-9.75673935132458e-06
-7.51567644376794e-06
-1.50912635292309e-05
7.19087790880337e-06
-1.3788235121379e-05
-4.94309709987757e-06
-1.65012453543614e-05
-3.28266438257981e-05
-1.57341311445376e-05
-3.20871052987881e-06
-1.28977967857094e-05
-1.76721706117258e-06
-2.00184291062265e-05
-6.42365642816543e-06
-1.8748388661805e-05
-9.63358716838375e-06
-2.64628055167869e-05
-2.62813141515511e-05
-2.21997771113775e-05
-2.22429021984813e-05
-2.21914676170243e-05
-8.89304485928948e-06
-4.1637055811849e-05
-2.06182157867805e-05
-2.68771294301297e-05
-3.0036409305242e-05
-1.58943625765444e-05
-2.94931906615697e-05
-1.65078945657643e-05
-2.06302437080791e-05
-3.25623450765527e-06
-2.20240167668775e-05
-2.39013966683808e-05
-2.50811361940337e-05
-3.17293673862405e-05
-2.16388328006391e-05
-5.52511551142518e-05
-2.49141097843231e-05
-3.85461857932875e-05
-2.04403417903809e-05
-9.57485767402792e-06
-1.28798484793101e-05
-1.88980147638884e-05
-1.70667171694719e-05
-2.96218529932745e-05
-2.62167048683456e-06
-5.71350584602973e-06
-1.29291108295395e-05
-1.51788003550973e-05
-1.89580626731868e-05
-1.44686688865803e-05
-4.08937556048198e-05
-2.11781417547949e-05
-1.81028225976124e-05
-3.31257416861158e-05
3.06547829362237e-07
-3.17957947217095e-05
-2.64766392268359e-05
4.55740443795251e-06
-2.67584824098917e-05
1.62705040070474e-06
-2.86709492709536e-05
-2.61124015486795e-05
-8.27371775332352e-06
-1.71235764041801e-05
-8.96145166280247e-06
-2.78852307566455e-05
-2.20736964260412e-05
-9.98859924113045e-06
-9.16504612123333e-06
-4.38530762657752e-05
-1.64041112606853e-05
-2.3365585377229e-05
-3.69785213080323e-06
-5.72298525739956e-08
-1.92050537956846e-05
-2.5538338172394e-05
-3.81578785629815e-05
-2.14521510733396e-06
-3.35223759516193e-05
-3.19691614273425e-06
-1.76994634583194e-05
-1.32438532370615e-05
4.8553272771295e-06
-6.92732585431439e-06
-2.16327915152604e-05
-4.1947588522557e-05
-3.52021953801091e-05
-3.76941521009125e-05
-2.03205739883704e-05
-1.28291400362389e-05
-3.14544068664302e-05
-1.43689458229293e-05
-1.04179180316173e-05
-1.69666214242417e-05
-2.77362844810918e-05
-3.82494135723747e-06
-1.21648158994624e-05
-2.68231081448593e-05
-2.60647388502683e-05
-2.72025585839308e-05
-3.29460605352747e-05
-2.99177571865215e-05
-2.32167915824709e-05
-3.60161820087127e-05
-1.35206724634521e-05
-1.10428734295038e-05
-2.96246395382667e-05
-1.8602615811354e-05
-3.5631023740881e-05
-1.90695046608965e-05
-1.85271860403144e-05
-2.24283123494803e-05
-4.30389857411855e-05
-7.76674237651135e-06
-3.33229955000078e-05
-1.89216577175575e-05
-7.57347918942537e-06
-4.01940863178985e-05
-2.14193487352967e-05
-5.6555128313074e-06
-2.89271378528914e-05
-2.70437555055119e-05
-1.1929513270389e-05
-1.34179291601965e-05
-1.01410452303735e-05
-1.96901496968371e-05
-2.26594524707281e-05
-2.38781836001902e-05
-3.29849290575306e-05
-9.74879866278655e-06
-2.76942731116107e-05
-4.86413200869537e-05
-3.28643178775926e-05
-4.25585022620733e-05
-1.62009640670009e-05
-1.11883572886219e-06
-1.33763557371274e-05
-2.3170235048249e-05
4.13520635391959e-06
-1.07947146672772e-05
-2.55655322981855e-06
-5.56783498986499e-06
-2.17345414096776e-05
-2.40672878750854e-05
-1.14239384975423e-05
-3.57464697853845e-05
-5.52544430304121e-05
-2.40290871073176e-05
-2.75616810626093e-05
-1.08878529085722e-05
-1.87173707100937e-05
-2.35945663405864e-06
-3.99939806967021e-05
-1.3862399501156e-05
-8.77605397966363e-06
-1.96171471637638e-05
-2.50292228687115e-05
-4.80864497113223e-05
-1.19864091508802e-05
-3.02017656381098e-05
-2.11793002762202e-05
-1.08608351818156e-05
-1.84434687916354e-05
-1.81964487450578e-05
-2.15133608947098e-05
-1.5620616211097e-05
-2.05003114718857e-05
-7.17675529002978e-05
-4.35087647171162e-05
-3.56513793415622e-05
-2.09842260336435e-05
-4.4681303144739e-05
-3.98478937254913e-05
-3.32279906168041e-05
-6.81968382921426e-06
-1.61939264342586e-05
-3.01089094512487e-05
-1.50898938206913e-05
-2.43741490294138e-05
-2.60710553324472e-05
-1.43895501126512e-05
-1.25513622888519e-05
-2.04481592017891e-05
-7.03468379915825e-07
-3.47154084577992e-05
-1.07350013598391e-05
-4.31035674128046e-06
-2.71426579068505e-06
-2.58551444216857e-05
-2.79321796163391e-05
-5.35230465065597e-05
-1.63311228255567e-05
-2.00400752756484e-05
-1.64055677279356e-05
-2.0920389419177e-05
-4.22118284391142e-05
-7.72619637618245e-06
-3.40834932609229e-05
-1.8160732286048e-05
-2.03462691797588e-05
-2.29446828756653e-05
-5.37443054182968e-05
-4.5803225492659e-05
-1.47677658052024e-05
-2.87189817239336e-05
-1.58744582555946e-05
-2.84038095789413e-05
-2.37864037653567e-05
-1.50562187374714e-05
-1.62760110299816e-05
-2.35979532052002e-05
-3.83628000140259e-05
-1.54355233870482e-05
-1.92217190250207e-05
-1.75372550582833e-05
-2.87658859209071e-05
-4.68716799063058e-06
-1.02070967909577e-05
8.2311595770361e-06
-2.15430019603046e-05
-3.17452807927094e-05
-2.65466416811339e-05
-2.62071691147412e-05
-2.42008786687461e-05
-2.04652043209757e-05
-5.322205715914e-07
-6.91218478222127e-06
-3.22842433474862e-05
-2.70785847662385e-05
-7.6109321127453e-06
-1.38480659036668e-05
-8.10782559043465e-06
-2.87391882297722e-05
-1.13636082632694e-05
-3.79461927681434e-05
-3.12927088698264e-05
4.06981641615626e-06
4.00747307109308e-06
-2.1540536006821e-05
-2.28625541305737e-05
6.75254387113519e-06
-2.16704173517219e-05
-1.06250856403019e-05
-2.85454055164602e-05
5.85177724645247e-06
-6.74202363543579e-06
-1.87447969134082e-05
-7.4014558632303e-06
-1.66473085639139e-05
-2.59473940945922e-05
3.40757187720387e-06
-1.59467490672468e-05
-8.79944609038759e-06
9.1396516219175e-06
-2.49741174665655e-05
-2.72425335212512e-05
-3.73755785678862e-05
-2.45814562557276e-05
-2.29545281315565e-05
-3.50755198141787e-05
9.23699286677621e-06
-2.04085891458086e-05
-3.25122178892957e-06
-3.18698594943436e-05
-1.98123168921671e-05
-2.28162470197025e-05
-4.23034527741026e-05
-1.80514219157984e-05
-3.36728116192287e-05
-3.19376223232055e-05
-2.40645319492742e-05
-6.30581034972482e-06
-1.9688628114841e-05
-8.70848737009465e-06
-8.21577147731734e-06
-8.86811708582637e-06
1.41657126311883e-05
-3.17455995946523e-05
-3.0654203776618e-05
-1.96626665293194e-05
-1.70361543180877e-05
-2.12038895092143e-05
-2.48425459491388e-05
-1.74915126537791e-05
-4.4953127392752e-05
-2.66969791058976e-05
-6.6684136958893e-06
-1.62224541784744e-05
-1.38074873351838e-06
-3.05085176720673e-05
-4.01775875474235e-05
-2.18556543818713e-05
-3.00025033656984e-05
-2.87019779282401e-05
-1.77994840612536e-05
-3.08953281073357e-05
-4.56252200868708e-06
-2.63289960517919e-05
-2.56118793385255e-05
-6.2426751935002e-06
-1.72013489257596e-05
-1.87518618176654e-05
-1.97633913480752e-05
-1.37896901784955e-05
8.17080970631968e-06
1.27040397394207e-05
-2.02395446117537e-05
9.2148773600826e-07
7.31461285123995e-07
3.04545080368014e-06
-7.0215985932001e-06
-1.86655842814966e-05
7.51017358642825e-06
-1.22498743389641e-05
-2.21214335827223e-05
-1.22658222840285e-05
-1.75996112969913e-05
-1.40615705928478e-05
-1.17654765164459e-05
-3.05051153112652e-05
-3.20985838524493e-05
-1.32072966203618e-05
-1.44660794118244e-05
-2.86326388172482e-05
-2.43942358811654e-06
-1.67527063525816e-05
-2.75192661699788e-05
-3.21014972705881e-05
-3.45272804754696e-05
-2.61574974071512e-05
-2.50902820966297e-05
-2.32716769269262e-05
-2.78363409836165e-06
-1.93382362633961e-05
-2.25803369775247e-05
-9.08567562477932e-06
-3.655078354098e-05
-2.76596341520276e-05
-3.31248177151926e-05
-2.87208297689865e-05
-1.82066387529948e-05
-9.88730330752566e-06
-2.79477238299407e-05
-2.85734603821522e-05
-1.11967527864226e-05
-5.33846338564324e-06
-3.43937724275627e-05
-2.20492938278878e-05
-2.03290042241618e-05
-2.09680756550451e-06
-2.13811140084984e-05
-3.34520256186675e-05
-2.64342381154371e-05
-1.97261977653975e-05
-4.77353195320626e-06
-3.74044856041209e-05
-2.12349240265501e-05
-3.1993135384923e-05
-1.92530286993857e-05
-1.83350788851188e-05
-1.08775495631513e-05
-3.77011665663324e-05
-2.48754539204978e-05
-1.3368432580246e-05
1.42039342609682e-05
-1.14570009122002e-05
-2.14301817567417e-05
-2.2979779036805e-06
-3.02002253294605e-05
-1.12496921202878e-05
-3.62162138477527e-05
-1.02759833534429e-05
-1.28456363284547e-05
-8.29325283698749e-06
-3.94774026764208e-05
-6.53777559150583e-06
-2.99106510464977e-05
-2.42797303953572e-05
1.64985530434215e-06
-3.64711889993021e-06
-1.74337635734079e-05
-3.63622508176308e-05
-1.88242384708515e-05
-1.91076102960243e-05
-3.75869035232529e-05
-1.77285710387132e-05
-1.46036561977877e-05
-2.88479817084948e-05
-2.45085376490468e-05
-4.19400987697709e-05
-1.15180088212857e-06
-1.29067430625497e-05
-3.01779368352903e-05
-3.18697132037287e-05
-1.47349640743509e-05
-3.08223953445674e-05
8.25617176181052e-06
-1.01825144790977e-05
-2.94431142408327e-05
-2.20865964262973e-06
-2.10916568892643e-05
-2.31685005681635e-05
-9.66792627014505e-06
-9.98529443641685e-06
-2.74348191652803e-05
-2.64407521016509e-06
-8.51846971826833e-08
7.81212833729197e-07
-2.85022925831519e-05
-1.42655501636774e-05
-4.23979005233612e-05
-1.36168722838968e-05
-1.50279934278202e-05
-1.91548214098878e-05
-1.99836827016584e-05
-4.63701968543278e-06
-2.10034557602005e-05
-8.55661239899385e-06
-1.04352268140956e-05
-2.34355246636224e-05
-2.90703268719843e-05
-1.63749659241924e-05
-1.93195115266011e-05
-9.50816875546155e-06
-1.53633270231178e-05
-2.86289068857009e-05
4.07244580286264e-06
-3.71583097005502e-05
-2.11696806823719e-05
-2.43179850701343e-05
-8.81821474063711e-06
-3.41814410513331e-05
-1.46810998354611e-05
-4.4989583298481e-05
-2.82278446754863e-05
-1.74283132464695e-05
-2.30663419450428e-05
-1.90905702210955e-05
-2.85349881350765e-05
-2.92931222359143e-06
-4.13317091073313e-06
-2.36957736959083e-05
-1.41200215568434e-05
-2.51535090346431e-05
-6.38490122270015e-06
-2.20555686498134e-05
-3.28439884215961e-05
-1.31365652963635e-05
-2.30565058381444e-05
-8.25500069950216e-06
-1.27400630010702e-05
-5.50776348033673e-06
-2.0682962233048e-05
-3.06363433094687e-05
-2.5958948831127e-05
-1.69869204894935e-05
-2.79245882255359e-05
2.39737799522646e-06
-2.31171493193116e-05
5.83780714513222e-06
-1.82778933990169e-05
-2.32988511410932e-05
-2.66888701142175e-05
-4.24299504953921e-05
2.61917426613585e-06
-2.64789577056149e-05
-2.46699811412145e-05
-2.23821250142016e-05
-2.43327563243604e-05
-6.71572414902348e-06
-3.8448904376619e-05
-1.93916773878403e-05
-5.39901007084206e-05
-2.08507862875213e-05
-1.01305692830736e-05
-1.33642380131133e-05
-2.81878190670844e-05
-1.98526112067498e-05
-2.20602376109464e-05
-1.17868753883126e-05
-5.91415440239925e-06
-5.09859903692298e-06
-6.47790658849774e-06
-1.78419141587376e-05
-1.55862090456765e-05
-1.00199460137517e-05
-3.63013336301498e-06
-2.08746696107244e-05
-2.13192940989296e-05
-4.18011622159416e-05
-2.00807994013154e-05
-9.34807046212788e-06
-3.01956155760418e-05
-3.39323370848875e-05
-2.97487034040705e-05
-1.56899403520349e-05
-1.84812402904369e-05
-2.59522686532948e-05
-3.53375202662937e-05
-9.07887781797208e-06
-3.71786702686961e-05
-1.04713876804007e-05
-2.80839665780903e-05
-1.79652986930458e-05
-1.7259922166625e-05
-8.29473867223149e-06
-2.51888113611976e-05
-3.30323695059153e-05
-9.15677678629031e-06
-3.60563626217267e-05
-2.09852474684743e-05
-1.77819493765267e-05
-3.04293733878042e-05
-8.88521717636698e-06
-2.57650704313887e-05
-3.06818961934072e-05
-7.402790775098e-06
-1.26318665474025e-05
-2.6230207303894e-05
-1.43149308476015e-05
-2.82463225119542e-05
-1.64175222018221e-05
-3.49220024187195e-05
-2.98147804185737e-05
-7.43760578022113e-06
-1.48501237994407e-05
-1.25500472271154e-05
-3.71063539742938e-05
-2.05288352667053e-05
-2.95715052373207e-05
-3.11515903435483e-05
-2.12441814704844e-05
-1.71056868256412e-05
-9.77332834410055e-06
-2.78541696583099e-05
-1.78089993708784e-05
-3.34493610971559e-05
-1.80834432242722e-05
-3.98013501246264e-05
-3.31540996771398e-05
-3.78329904839441e-05
-1.21347819447407e-06
-3.49111685129634e-06
-3.28482409496185e-05
-7.94633333524214e-06
-2.53250084408876e-05
-2.09380414367198e-05
-3.74189919580349e-05
-1.41370676566692e-05
-3.55470847181866e-05
-1.25262521550886e-05
-1.06500878514895e-05
-7.95525475341479e-06
-2.354443607096e-05
-3.25391019519837e-05
-2.23164399741485e-05
2.26100291909999e-06
-3.50188826621232e-05
-2.75482214878985e-05
-2.16389716890153e-06
-1.82183701814029e-05
-2.69894489953229e-05
-1.82152312387559e-05
-1.85886142023095e-05
-3.47846195036627e-05
-3.08918940670603e-05
-2.64359437685071e-05
-5.18866137590607e-05
-4.9857012489699e-05
-3.63374678645743e-06
-1.45151572517828e-05
-2.30077957445893e-05
-2.96885751257209e-05
-4.70436565606197e-06
-3.47517704846722e-05
-2.303556873441e-05
-1.69875676074495e-05
-3.48533940630469e-06
-2.49086616491376e-05
-8.42475903978284e-06
-3.14559999436598e-05
-3.35333856332817e-05
-8.82878381400939e-06
-2.96115678791347e-05
-1.23012051834585e-05
-2.28601108199356e-05
-1.16982414166216e-05
1.17861259249765e-06
4.34352903460886e-06
-1.56354474290007e-05
-2.69474762068572e-05
-2.03066814932551e-05
-2.96732015052276e-05
-2.56434750024367e-05
1.25946731470589e-06
-3.0341189296052e-05
-1.63837700526602e-05
-2.89667253197379e-05
-2.06354177316128e-05
-3.47341838288184e-05
-1.0990234241642e-05
-3.10133626483465e-05
-1.3675780912335e-05
-1.63481563218857e-05
-1.86248142415483e-05
-6.4989794943246e-06
-1.27144358968585e-05
-1.38023264881101e-05
-1.71036569343013e-05
-2.44665981842182e-05
-3.29926380853646e-05
-2.62189335245757e-05
-3.85906649363839e-05
-2.2248190103501e-05
-2.40992644428351e-05
-2.69949661634924e-05
-2.1526121806487e-05
-1.605383004658e-05
1.59440324353102e-06
-2.36819720498883e-05
-5.08264027043667e-05
-8.87739242061432e-06
-2.66906322987191e-05
-3.04648971787385e-05
-1.15677064909727e-05
-1.27197823222763e-05
-3.13861758774368e-05
-9.34982035244291e-06
-2.84077299151098e-05
-1.48385376714368e-05
-1.678716698022e-05
-2.43895603531038e-05
-1.63707109691268e-05
-1.40946358791161e-05
-2.90388200512799e-05
-1.9669511984223e-07
-1.86923370103258e-05
-1.31562238233468e-05
-3.58256323951448e-06
-1.86202391602079e-05
-1.07641861590108e-05
4.60249913360482e-06
-1.59992675273589e-05
-1.79164453233638e-05
-3.77827599561509e-06
-1.2766462853071e-05
-2.77982429705207e-05
-2.1848754426837e-05
-2.66773740059177e-05
-4.37796379966222e-06
5.80554212973613e-06
-3.29424504402085e-05
-2.49249328021761e-05
1.67739611906293e-08
-2.19365829847715e-05
-3.25594511118661e-05
-1.41161566884455e-05
-1.48803193196242e-05
-2.07471111239852e-05
-3.1857166009659e-05
-2.21947516134697e-05
-4.45918719944652e-05
-1.71758900925522e-05
-2.56980733168913e-05
-4.33468875950095e-05
-2.96928104708283e-05
-3.99370332499095e-05
-3.29477494396751e-05
-1.803790759442e-05
-1.85862216767628e-05
-3.63596228514566e-05
-4.44165092756542e-05
-1.52404307131619e-05
-2.45143028118034e-05
-3.49577741002196e-05
-4.87675754938042e-05
-2.00646900187993e-05
-3.52198315280146e-05
-8.98576011307236e-06
-1.44131805159986e-05
1.87494717714638e-05
-2.91377379936493e-05
-2.99273346843174e-05
-3.76875480636416e-05
-2.24194118751234e-05
-6.12403925778429e-06
-5.25908730292872e-06
-1.65230553927974e-05
-1.27930904057314e-05
-2.5852967288136e-05
-3.67782104230395e-05
-1.13052418821037e-05
-2.60018679750785e-05
-2.83917085342486e-05
-2.91457705518792e-05
-1.01095850339788e-05
-1.39088085926496e-05
-3.78237790978066e-05
-2.63299576535073e-05
-1.73613780402668e-05
-8.82151559887937e-06
-2.20154348335317e-05
-2.58220323458142e-05
-1.4773199896382e-05
-5.4138563273234e-05
-3.46709358614712e-06
-2.30879867249574e-05
1.33080152788771e-05
-7.23675288210379e-06
-1.98459007394343e-05
1.06607948033137e-05
-5.87050612521178e-06
-1.46633154943669e-05
-2.37433819318281e-05
-1.84581235192063e-05
-1.80756104454313e-05
7.43855816436581e-07
-1.89210057573462e-05
-1.83465852302923e-05
-3.20996895133787e-05
-2.57778171330868e-05
-2.64249328853049e-05
-1.97124182856723e-05
-1.43831153671983e-05
-2.56475142553213e-05
-1.71881661075097e-05
-3.30848006437123e-05
8.79235835248716e-07
-8.73040292948001e-06
-1.91138828422981e-05
-4.52059949750097e-06
-7.35954430532907e-06
-2.95313450124291e-05
-6.23419472511308e-06
-2.62326880639117e-05
-2.69338306617796e-05
-2.74551405269679e-05
-2.11037035594777e-05
-2.21916376751825e-05
-2.2340902044957e-05
7.48717622777893e-08
-1.28457192435493e-05
8.64642738448679e-06
-3.13336327384847e-05
-3.89369145700356e-05
-1.30065129317694e-05
-1.20778325820455e-05
-7.7567077466448e-06
-3.38469785477681e-05
-3.01866916234595e-05
-3.17485355971131e-05
-2.03029718232868e-05
-1.8928895025773e-05
-1.24204725544486e-05
-1.11879980714047e-05
-1.97775636983971e-05
-8.1803581281644e-06
-1.81436236563248e-05
-2.76306813096912e-05
-1.56464941513255e-05
-3.63789344055157e-05
-2.76050350382367e-05
-2.63835786850649e-05
-2.6949647024193e-05
-3.16128863083603e-05
-1.18717687589713e-05
-3.29348332332001e-05
-3.27808864692499e-05
-3.20860260631014e-05
-2.99083851023041e-05
-7.55329030525649e-06
-6.421353498291e-06
-1.72784180234177e-05
-2.95571676331757e-05
-2.04885402360397e-05
-8.2534245743038e-06
-2.3857300879524e-05
-2.52899227618996e-05
-4.03176405712058e-05
-4.11002061880321e-05
-1.40584977223906e-06
-4.27026149207424e-06
5.36336362497149e-06
-2.37477557794186e-05
-1.17398556418644e-05
-1.58811251641499e-05
-4.8216052069378e-05
-2.03507421531569e-05
-9.07788000531898e-06
-3.53373031804341e-05
-2.39023215221489e-05
-5.5769475878704e-06
8.32040820063078e-06
-2.10080649096394e-05
-2.17926568047312e-05
-2.74997277002018e-05
-4.18157255224395e-05
-2.35732840441606e-05
2.21096288939475e-06
-2.73628773788875e-05
3.13708029051663e-07
-3.16548211757178e-05
-2.43001570655641e-05
-2.55869811306626e-05
-1.15384341403038e-05
-1.01887264377063e-05
3.34601885178606e-06
-2.87301129413691e-05
-2.79032996912974e-05
-4.20965677305728e-05
-8.24384189748082e-06
-2.92851098595727e-05
-2.44179992379499e-05
-2.92740150605394e-05
-2.33453319093492e-05
-1.4305966335098e-05
-4.11264575462775e-05
-4.12797999723549e-05
-2.0022786305886e-05
-2.93392521692932e-05
-3.56881099723157e-05
-2.1122474226379e-05
-7.04947998261063e-06
-2.5183432099897e-05
-1.85034811519554e-05
1.68199798485182e-06
-1.34796790471326e-05
-1.35846010482197e-05
-4.54977471805815e-06
-2.48057138107197e-05
-1.82147380596468e-05
-3.8679937659675e-05
-1.74789001417717e-05
-4.37265401849888e-05
-1.45785628604906e-05
-1.3618560081177e-05
-2.50817962233071e-05
-4.22651574917169e-05
-4.24769962212065e-05
-6.69281903486595e-06
-2.93791000640904e-05
-7.13839702364828e-06
-1.04366699411587e-05
-3.30451695621651e-05
-1.61320308394312e-05
-1.67568577105554e-05
-2.45411733016129e-05
1.79710639106671e-06
-1.92734422392833e-05
-1.60699067511235e-05
-2.38553088655256e-05
-1.22896496346429e-05
-3.03877808177994e-05
-2.96892268614111e-05
-3.54246818957735e-05
-2.73110840072305e-05
-4.27383251208886e-05
-1.54003351129513e-05
-1.47994444830532e-05
-3.52262036941002e-05
-7.26981817593753e-06
-2.26376356368812e-05
-8.58781109885927e-06
-1.062869550296e-05
-2.99081780026097e-05
-2.02139549548098e-05
-5.43574555584187e-06
-1.75684329375254e-05
-1.75817600533407e-05
2.63959454173165e-06
-4.87257125319447e-06
-1.31869543061019e-05
1.39008150371783e-05
-1.68113455368018e-05
-4.78252811077173e-06
-1.59349436654316e-05
-3.17551301034775e-05
-2.20539458656054e-05
-4.03411991239674e-05
-1.51810567824316e-05
-1.48410737632899e-06
-1.28003357705099e-05
-9.67875186160402e-06
-2.28969621089653e-05
7.68997712562606e-06
-2.42622929910052e-05
-2.1833621110208e-05
-1.63693419205657e-05
-3.88301446235679e-05
-1.96184129105335e-05
-1.69445307752636e-05
-1.92961351546455e-05
-2.99430450500167e-05
-2.98156311174461e-05
-2.32319489830938e-05
-1.52014592197913e-05
-1.97036556715931e-05
-1.2487605210888e-05
-2.44369466809976e-05
-1.90779944008642e-05
-1.23511167816362e-05
-3.40941911030739e-05
-9.70052163905778e-06
-2.64652395100817e-05
-1.23815558582175e-05
-2.68426457897793e-05
-1.92286391522432e-05
-2.82085739067962e-05
-6.74287308949878e-06
-1.96820379556316e-05
-2.40824560452552e-05
-2.07915205253446e-05
-9.89191652550726e-06
-2.93828736103914e-05
-1.03452512671374e-06
-3.01596713365832e-05
3.29345858912172e-06
-1.35776622208324e-05
-1.08998304383134e-05
-3.2345263630727e-05
-2.40952955976974e-05
-4.29844639241418e-05
-2.04725993120694e-05
-3.16009594781268e-05
-5.14907483578888e-06
-3.5414129640118e-06
-1.59646842187633e-05
-1.32344386123928e-05
-1.44887881263554e-05
-2.95968088956342e-05
-3.48876587420319e-05
5.47585906735397e-06
-1.37141748421569e-05
6.25909078027755e-06
-4.92133817311525e-05
-4.33078211494614e-05
-2.56141594522047e-05
-3.16824678496528e-05
-1.89601798033186e-05
-3.03557552321118e-05
-3.06885836891639e-05
-1.70890568275337e-05
-2.65558319016731e-05
-3.82978224028519e-05
-2.92738372969085e-05
-2.81666733394627e-05
-1.48998003975128e-05
-1.53843942502739e-05
-1.92788077336358e-05
-1.36534442548893e-05
-2.15420465711683e-05
-1.86937054611194e-05
-3.11150689125212e-05
-9.9448075459603e-06
-3.56986113428084e-05
-5.16431185039125e-06
-2.30020336787942e-05
-8.37493471743965e-06
-3.31005656795188e-05
-4.69358809229823e-05
-9.80174906234831e-06
-3.16681506608165e-05
-1.54340906404223e-05
-1.23431133944507e-05
-3.7012124491518e-05
-2.41050443674437e-05
-1.24101342192731e-05
-3.0200713346759e-05
-1.83299791146533e-05
-1.77438531390504e-05
-2.36812772821617e-05
-3.25163527743248e-05
-2.54402914554791e-05
-1.00152998535521e-05
-2.11910406849112e-05
-2.01960310946748e-05
-7.05367846819579e-06
-2.32925193131843e-05
-1.92182694113275e-05
-3.58500072926135e-05
-3.65865805051404e-05
-1.70861412097614e-05
-1.68875024430004e-05
-2.59389503737649e-05
-2.23203139339783e-05
-2.0291649724348e-05
-3.32348396781788e-05
-1.02538310296419e-06
-8.53535703129787e-06
-1.15494376338099e-05
-2.48923291675029e-05
-2.08224392462136e-05
-1.90370822044154e-05
-1.51099680751555e-05
-2.71619473690313e-05
-1.88553601907018e-05
-2.93249101075031e-05
-1.96004594785266e-05
-2.57948309527511e-05
-3.7309927957704e-05
-2.32499328484698e-05
-2.02054825737888e-05
-2.53968115438631e-05
-2.65538222487131e-05
-2.36868433868126e-05
-1.42453341462341e-06
-3.63756604002052e-05
-2.85706607754884e-05
-3.18730302799502e-05
-1.66188469824485e-05
-6.08111490233575e-06
-1.58565142393657e-05
-1.98297922230913e-05
-6.1326830470634e-06
-1.07253107160731e-05
-3.10419025912686e-05
-1.35526741473791e-05
-2.27535029405377e-05
-3.36236796136702e-05
-1.21867433764135e-05
-1.86300200307058e-05
-2.82412520296537e-05
-1.62148021616796e-05
-3.48830236682291e-05
-1.92416961548045e-05
-1.4854573865982e-05
-1.60733314137891e-05
-2.37391801068622e-05
-1.10141117334625e-05
-3.86549570188368e-05
-3.5314161613035e-05
-2.40851315818194e-05
-9.28248449110267e-06
-9.33395187082701e-06
-1.12249529118487e-05
-1.88024566805593e-05
-1.79811657847725e-05
-1.26540032568225e-05
2.34972299030145e-06
-5.6239166568277e-06
-1.12511457820306e-05
-2.45104480345359e-05
-6.20798757224811e-06
-2.14948488211291e-05
-3.86255967085016e-05
-1.94590019338087e-05
-4.17548799605522e-05
-7.38296608972001e-07
-1.18424658292819e-05
-1.83925654283579e-06
-2.92726260665248e-05
-2.14157753930829e-05
-2.18285053866886e-05
-8.81129612856283e-06
-1.83363625581738e-05
-3.64254832043714e-05
-2.9686515494471e-05
-2.59630713618131e-05
-2.89216086992374e-05
-2.41961250038387e-05
-1.89566816587854e-05
1.71681026933883e-06
-3.88899570206727e-05
-1.96686934989287e-05
-2.07428709823493e-05
-2.15100318412368e-05
-1.69498712254577e-05
-1.8535515514433e-05
-1.98246595179017e-05
-1.52347483481144e-05
-3.61470008282321e-05
-1.81869796365609e-05
-2.21336619656056e-05
-1.03830257668001e-05
-9.17770635635022e-06
-2.61960090547419e-05
-1.96037923166131e-05
-1.44366889863827e-05
-3.2394638098408e-05
-5.54476026485949e-06
-4.14245255105184e-05
-1.26545822046507e-05
-6.92665632566461e-06
-1.20984792176248e-05
-3.38670344376903e-05
-2.06720987829783e-05
-1.58322796641864e-05
-9.02253905777174e-06
-1.83139106934095e-05
-2.09631006131813e-05
-3.66913701007178e-05
-2.20262126242498e-05
-1.50612040177237e-05
-1.35461922326617e-05
-1.00891772728442e-05
-2.13883704324399e-05
-9.99361861218215e-06
-2.29980072071512e-05
-1.5100778046361e-05
-3.13953977212353e-05
-1.72412606114155e-05
-1.0487390316153e-05
-1.70269900496235e-05
-3.88323602548623e-06
-1.40666149020679e-05
-6.74079683835435e-06
-2.79208144906336e-05
-1.92926230787407e-05
-2.50594688063791e-05
-1.49747758803055e-05
-2.99802472497902e-06
-4.31189081139386e-05
-2.6392571744613e-05
-4.28242609270516e-05
-9.36114129949568e-06
-1.01621590507222e-05
-2.16889723748824e-05
-1.60178389971117e-05
-2.19235132729311e-05
-2.01267956932046e-05
-3.0778806193067e-05
-3.07917192341301e-05
-2.6269587314931e-05
-1.24828623423346e-05
-1.87883158621777e-05
-8.9964574385286e-06
-1.7122895269721e-05
-1.04889302654584e-05
-2.28864422788251e-05
-1.90373696467151e-05
-2.84397108904117e-05
-3.33502211693296e-05
-1.87619161848774e-05
-3.40875653824341e-05
-2.69206173689239e-05
-3.4884216339693e-05
-3.63870711796764e-05
-1.30682410180771e-05
-3.33878621501354e-05
-3.25703202984431e-05
-1.81862581388001e-05
-3.00953703386471e-05
-4.61396548967387e-05
-1.90662176265849e-05
-3.99151920730416e-05
-2.47461242083262e-05
-2.77904699721106e-06
-1.0835355584037e-05
-3.16760033811946e-05
-2.57028750868818e-06
-1.63138028175075e-05
-2.72413513107954e-05
-2.32267767034119e-05
-1.30708215989968e-05
-3.10015431117158e-05
-2.47243040610725e-05
-1.86631647623669e-05
-8.17504957539603e-06
-2.90975289712471e-05
-1.36310154389734e-05
-2.17072078656603e-05
-2.80196418254781e-05
-2.02936338417673e-05
-1.24696257760213e-05
-3.17020717454577e-05
-1.92675144372093e-05
-1.38496740748659e-05
-1.15863153657093e-05
-2.17506158357628e-05
-4.44923253432272e-05
-3.8930478522865e-05
-3.515726825342e-06
-1.56726832925459e-05
-1.58043256118114e-05
-2.00348053309547e-06
-2.61865944297017e-05
-5.75605849005151e-06
-2.28960353932816e-05
-2.87768467199932e-05
-3.14370293630378e-05
-2.41462152179133e-05
-2.18935697482175e-05
-5.9484076097147e-06
-1.43855407635612e-05
-1.64082894022864e-05
-1.4231348249299e-05
-1.01428919461856e-05
-3.09778078981304e-05
-2.74031910344152e-05
-4.36917210248014e-05
-2.44060018950538e-05
-7.3935608699033e-06
-2.56083838299131e-05
-3.23071734212537e-05
-1.45542291035571e-05
-1.37185504610342e-05
-2.0646685090158e-05
3.36779434913345e-06
-2.92961134384305e-05
-3.99914421056902e-05
-2.2462436443628e-05
-1.46533257255105e-05
-2.25363470794763e-05
2.02278381594178e-06
-4.11775212543326e-06
-4.05310495623579e-05
-3.26998353666173e-05
-4.39780193362034e-05
-8.75899839366121e-06
-2.04481866911206e-05
-2.70883216913976e-05
-1.72286500306683e-05
-2.44611122848904e-05
-2.46364879915782e-05
-1.83924065217861e-05
2.88788751749297e-06
-6.31576104304907e-06
-1.5604254881413e-05
8.03582086616285e-06
-2.02424945239221e-05
1.25780591779166e-06
-3.9163578714643e-05
-1.84836696778026e-05
-3.03771695275344e-05
-3.20339608941864e-05
-3.51424624184927e-05
-1.5999208396402e-05
-2.79560088910693e-05
-2.82190142271854e-05
-9.38446842448066e-06
-2.92390742005245e-05
-2.27944487049872e-05
-9.0194457967893e-06
-2.64931840853845e-05
-4.47313103777865e-05
-3.1295553985606e-05
-1.70138259935096e-05
-1.30581481467766e-05
-8.36129796954892e-06
-3.99642067496965e-05
-3.09468041601467e-05
-2.78937938491356e-05
-2.67577578826375e-05
-8.11107281722661e-06
-4.19709477864374e-05
-1.12772899492698e-05
-2.71072165192762e-05
-1.37785672503377e-05
-3.17528404930659e-05
-2.02855115988608e-05
-3.11490775416927e-05
-2.81098113837127e-05
-1.28501452870695e-05
-1.79063754769533e-05
-2.27871870916404e-05
-1.54110830595649e-05
-1.58010510484425e-05
4.05901937400402e-06
-1.87618974543669e-05
6.48185494575093e-06
-1.49526977536246e-06
-3.0647289081898e-05
-9.03640814033757e-06
-2.70188977944521e-05
-3.0077903579423e-05
-1.57862043754576e-05
-1.46709867037748e-05
-1.90144844589557e-05
-5.59380087537968e-06
-3.0616947621314e-05
-3.71511479055435e-05
-2.86743592613963e-05
-3.23155733247038e-05
-4.40297382649934e-05
-3.48817215679206e-05
-2.02874049912685e-05
-4.73757174296054e-05
-3.69698288712742e-05
-2.88524845316397e-05
-5.17760052961636e-05
-2.35702497939598e-05
-1.58018747277679e-05
-9.02932467654722e-06
-2.60562472203546e-05
-3.37562773835656e-06
-1.9376031261128e-05
-2.76412784175044e-05
-1.73967502517209e-05
-3.89547698877312e-05
-1.24085836562988e-05
-9.41058995224629e-06
-2.33798192547204e-05
-2.3822753186662e-06
-1.25208494961067e-05
-5.28998845492592e-06
-3.61634204736321e-05
-5.09750135752887e-06
-2.43594919120833e-05
-2.60571662949281e-05
-2.18810775159018e-05
-4.37477509499337e-05
-2.74610975005593e-05
-2.2283169825076e-05
-1.63655640204196e-05
-7.93799762308734e-07
-3.64414411748231e-05
-1.87938675144738e-05
-2.45529122604243e-05
-1.55878703971869e-05
-3.56338668522334e-05
-2.39115910562363e-05
-2.85496962354027e-05
-4.42509584979274e-05
-1.13835456781399e-05
-1.35723321182736e-05
-4.50470875944033e-05
-2.00964884112546e-05
-2.08236408899247e-05
-2.31396305514013e-05
-1.49731575167056e-05
-6.6867694587952e-06
-1.96779524525751e-05
-1.51569227739339e-05
-1.95795611220518e-05
-4.76643754783498e-05
-8.04500179855636e-06
-1.02894454375471e-05
-2.70929625143997e-05
-3.53211990327775e-05
-1.85736200167845e-05
-1.14396274684802e-05
-3.38894648215761e-05
-2.11640326188476e-05
-3.02661708847256e-05
-4.46562767052853e-06
-3.26422530943807e-05
-1.05690217827611e-05
-3.95438876458676e-06
-2.87229867954845e-05
-3.84931972358386e-05
-4.21057857872259e-06
-2.36036996390116e-05
-1.0415970777243e-05
-2.3721869566537e-05
-4.9012030601904e-06
-3.04986673357281e-05
-1.24455473932565e-05
-1.27988336833881e-05
-3.02025703754324e-05
-1.41430744601545e-06
-1.98056865660519e-05
-1.04722644741569e-05
-2.33055482339432e-05
-1.39922513379787e-05
-3.02505150922069e-05
-2.57995473754043e-06
-1.90543359199039e-05
-9.88655315880391e-06
-6.046189885e-06
-3.83530689716245e-05
-1.15228852793462e-05
-2.30049056164475e-05
-5.12154425978144e-06
-1.3662953906396e-05
-1.32392939758533e-05
-2.3157736246772e-05
-7.75455714718699e-06
-3.01364341641737e-05
-2.63253195962268e-05
-3.39366999061028e-05
-2.8850843602447e-05
-2.55938520545767e-05
-1.49495464331172e-05
-2.34623691193856e-05
-7.26096089764451e-06
-1.70659137045151e-05
-4.57703236618551e-05
-1.04348912426712e-05
-2.74642650364368e-05
3.11388948947466e-06
-3.24790989262556e-05
-1.76817325128789e-05
-3.363297760208e-05
-2.2462204384339e-05
-2.15064460551649e-05
-2.33544435579845e-05
-1.19069391180527e-05
-4.57995678939694e-05
-2.0532737258507e-05
-8.05527269164439e-06
-3.0483057174487e-05
-5.21638590779939e-05
-4.30257490652613e-05
-2.88699275126344e-05
-1.12319764947019e-05
-3.46996828903579e-05
-2.95912420277907e-05
-6.11321643759182e-06
-1.14828822378644e-05
-2.54207253426865e-05
-1.25150197146441e-06
2.55395223155792e-06
-1.70034411669349e-05
-5.52642788613055e-05
-3.47528042932769e-05
-2.82771040163764e-05
-2.83646014953539e-05
-4.06225631785148e-06
-2.54184427154165e-05
-4.02410659743342e-05
-8.18122829799842e-06
9.53213366937131e-07
-3.10992549676722e-05
-2.01782593976724e-05
-1.93816122478316e-05
-3.3345172415732e-05
-2.58205356960651e-05
2.32185748885063e-06
-1.95344036638471e-05
-7.72913966422912e-06
-1.27529437354063e-05
1.09128297204983e-05
-8.64494861888829e-06
-2.81932717146669e-05
-2.35596841491476e-05
-1.42725145139325e-05
-1.94544917447307e-05
-1.38673591701283e-05
-1.39051167098999e-05
-3.60585196488517e-05
-3.30543763875e-05
-1.85128439431957e-05
-2.81308166782069e-05
-3.1423523502128e-05
-1.75285012775494e-05
-3.11892018929147e-05
-1.92936102558953e-05
-1.56504260016779e-05
-2.67981171030378e-05
-7.06127606162909e-06
-2.66111543101614e-05
-1.13381865756135e-05
-1.53156411646189e-05
-2.96375245043863e-05
-1.95793599102029e-05
-4.57687503983377e-05
-8.60143253289735e-06
-2.4335185240251e-05
-1.99039885372366e-05
2.89030104677886e-07
-1.96375549558327e-05
-2.79959444898869e-05
-9.09416179216822e-06
-3.66385474844736e-05
-6.4697213626438e-06
-2.59152814819979e-05
-1.70729795417851e-05
-1.97837872960021e-05
-2.0578637774279e-05
-2.78704135292971e-05
-1.51679283059424e-05
-2.78842076406605e-05
-2.57780882095236e-05
-2.47032090653882e-06
-1.95293569443914e-05
-1.59695320725853e-05
-2.50209054836089e-05
-2.21411032646315e-05
-4.49382004572739e-05
-3.00077127288612e-05
-2.2019978102888e-05
-2.72342814731845e-05
-4.00261505209971e-05
-2.23194862036999e-05
-2.46943402496395e-05
-1.51952584182813e-05
-4.24615082148293e-06
-4.81066652278455e-06
-3.06134339633978e-05
3.50106502515957e-06
-1.59738422704181e-05
-3.70178451645441e-05
-2.95720374573032e-05
-1.16988952148819e-05
-1.68282912872225e-05
-2.63517970871829e-05
-1.98136086911448e-05
-3.22096362034933e-05
-3.40874680166736e-06
-5.29536154926133e-05
-2.28588332307208e-05
-1.86310482543134e-05
-9.22000022444264e-06
-9.85062097958761e-06
-3.2671608352406e-05
-3.40647370723774e-05
-4.38233748044747e-06
-2.86351243146191e-06
-2.79940957885317e-05
1.87101567325205e-06
-1.17285027426106e-05
-3.17973986487276e-05
-3.8252480890696e-06
-1.04593730763086e-06
-1.52752820587391e-05
-2.23891170928731e-05
-9.65817558285239e-06
-2.56472166863109e-05
-1.41271111700194e-05
-1.19700462272911e-05
-4.34574052417785e-05
-2.74518160293422e-05
-1.26819291927927e-05
-1.49095104849322e-05
-4.82272820476301e-05
-2.30362700678117e-05
-2.95740648517827e-05
-3.95753239477524e-05
-5.22248333044994e-06
-3.11405846674382e-05
-3.17002823125423e-05
-7.28854258954058e-06
-3.47775531235921e-05
-2.77884943236296e-05
-2.10596525159403e-05
-2.18023939896432e-05
-1.92333626582633e-05
2.41426737544474e-07
-1.2370288086847e-05
-2.43712238471066e-05
-7.82479114163244e-06
-1.60149763838323e-05
-3.68277511895479e-05
-4.11129333893609e-05
-4.81951660645642e-05
-5.54820850912939e-06
-4.40817819388913e-06
-3.49014571602165e-05
-3.13400243361783e-06
-1.03843150129482e-05
-3.1745388070103e-05
-3.26145069130232e-05
-7.48019030487145e-06
-7.83146150796944e-06
-9.53182793927779e-06
-1.75278856012078e-05
-6.09024213814183e-06
-7.63567224349048e-06
-1.68569986912927e-05
-1.05304134629165e-05
-3.89581345306421e-05
-1.07760107996237e-05
-4.18459682045766e-05
-2.44922509569051e-05
-3.02454776853179e-05
-1.57721133948393e-05
-3.53604341518008e-05
-2.95171973602658e-05
-1.62985134412813e-05
-4.39783190687088e-05
-3.74090427060888e-05
-8.05436770222761e-06
-2.89694276381304e-06
-4.65391147322096e-05
-1.11262184157218e-05
-3.21899467197203e-05
-1.23058197487624e-05
-3.37870262068368e-05
-4.67662517621382e-05
-2.14484323932626e-05
-1.43654314704263e-05
-2.21617748502418e-05
-3.27225918156125e-05
-2.84642175582036e-05
-2.47644637178543e-05
-2.80532713114032e-05
-1.5629716672279e-05
-3.96667559423464e-05
-2.69275563849635e-05
-2.9224591933464e-05
-1.57523855376126e-05
-1.29148872917444e-05
4.95627453310969e-06
-1.40675439406015e-05
-2.57298101115518e-05
-3.54239959787069e-05
-2.62697125370642e-05
-3.03102607505577e-05
-2.8541595604575e-05
-1.11343819473491e-05
-1.57944917108624e-05
-2.52652601175889e-06
-3.41326285559395e-05
-2.54682485865356e-05
-1.50777541467511e-05
-3.05898756703328e-05
-2.38817485209618e-06
-4.11819833499259e-05
-2.52766797464538e-05
5.12157542943133e-08
-1.32950460771415e-05
-2.06027742158326e-05
-1.08169977292762e-05
-2.26781472082112e-05
-3.4406263421105e-05
-1.88037434335108e-05
-2.41697114843715e-05
-1.94578610636837e-05
-3.20076411603558e-05
-5.48724216236144e-05
-2.68305591628308e-05
-1.66213075766828e-05
-2.59204916058124e-05
-8.52785986286696e-06
-3.4387124221542e-05
-1.062376815635e-05
-1.21632918929585e-05
-2.36071561187467e-05
-2.50023538193897e-05
-3.14469874555208e-05
-1.56431293127043e-05
9.86184260444464e-06
-1.46857331727106e-06
-2.41223273827838e-05
-2.06591110084376e-05
-1.14826732412243e-05
-2.7256614640042e-05
-2.49679426824841e-05
-1.30490622943732e-05
-2.11738907527656e-05
-1.35008753501859e-05
-2.72185025449721e-05
-5.25792499644888e-05
-2.81137615400134e-05
-1.1497459570385e-05
-1.59820448338823e-06
-4.23396533456091e-05
-2.3711533379033e-05
-4.79865090877708e-05
-1.33932516361985e-05
-3.78554946180566e-05
-3.12619347849199e-05
-3.21930367602857e-05
-2.30505971731853e-05
-2.66778322607382e-05
-3.15533903110468e-05
-2.18040185546211e-05
-3.2575632226492e-05
-3.16166336677325e-05
-1.46592279973992e-05
-2.7459644388316e-05
-6.07866339507536e-06
-1.93409324374424e-05
-3.0120001414318e-05
-1.94579737480199e-05
-4.19643296266941e-05
-2.38879813470248e-05
-1.48339187650656e-05
-3.69314403901236e-05
-2.85686345714582e-06
-5.90722176108927e-06
-9.50619023649884e-06
8.18636451686846e-06
-1.23743168431782e-05
2.89286445567732e-06
-2.16346299678641e-05
-1.75769548185991e-05
-3.38639533667601e-05
2.0749982203169e-06
-3.09827078443727e-05
-2.71339976487334e-05
-1.55024242213884e-05
-7.65956869345036e-06
-3.01946943353519e-05
-1.21657285339626e-05
-2.49507204739722e-05
-1.3283302755411e-05
-1.10336266836464e-05
-1.98372881833564e-05
-2.9748721882812e-05
-8.97913891157835e-06
-2.65730452087158e-05
-2.70341181815724e-05
-2.58619272326172e-05
-2.68075379963096e-05
-1.40777500603379e-05
-1.60836295246679e-05
-2.14971318983021e-05
-1.20955616583573e-05
-3.05862452994199e-06
-1.86124172810189e-05
-1.69264529643885e-05
-3.61165013368033e-05
-3.71463826735139e-05
-3.8211274802421e-05
-2.93868534318938e-05
-7.21567525097983e-06
-2.82074609555838e-05
-1.56746855152736e-05
-7.59788755928483e-06
-1.63998097697408e-05
-2.50821911362267e-05
-3.36218997120557e-05
-1.38466981076197e-05
-7.77636769902492e-06
-3.97513730555107e-05
-1.4184913997104e-05
-3.61647418774822e-06
-3.60275813218574e-05
-1.7625255723518e-05
-7.10801292632454e-06
-3.33776270468154e-05
-5.79128491404727e-05
-1.60136563516774e-06
-2.87414007913298e-05
-3.52075190400934e-05
-3.37213008920548e-06
-2.37115287429604e-05
-1.53690045884851e-05
-2.26285385294324e-05
-3.78883708564995e-05
-3.72321208697568e-05
8.48044038072223e-07
-3.25602543771116e-05
-1.47842659374842e-05
-2.4474864721291e-05
-3.46526693838727e-05
-1.74552269046506e-05
-2.57305646639823e-05
-2.00117989180703e-05
-2.10683491878017e-05
-2.05058644508434e-05
-1.4733453960408e-05
1.90918370970837e-06
2.74656446444587e-06
-1.44599509543886e-05
2.92598535493352e-06
-3.28273257539702e-06
-3.36749889738369e-05
-6.00467703643091e-06
-1.73503378074304e-05
-4.01252176454892e-05
-1.77320620263717e-05
-1.18978329001566e-05
-7.81545217587485e-06
-2.83939143493993e-05
-1.5796074098918e-05
-8.972173457398e-06
-1.99212318384408e-05
-2.05511671132144e-05
-1.54859818618682e-05
-1.01485552218954e-05
-9.49422164337098e-06
4.79178400588051e-06
-2.78931153480476e-05
-1.05003154708385e-05
-2.21273368889295e-05
-3.07488436026439e-05
-2.10468664839646e-05
-1.44797166573795e-05
9.09271396529264e-06
-1.07473973910478e-06
-3.0263418829431e-05
-1.1318269706187e-05
-9.7647027374017e-06
-6.79395093539205e-06
-2.34529826602967e-05
-4.21199596428308e-05
-1.94188451797305e-05
-2.6047539492686e-05
-2.40011603980183e-05
-2.09127775253589e-05
-2.05263052803874e-05
-1.2821447117541e-05
-2.70393045146934e-05
3.80232326345811e-06
-8.67244531848315e-06
-3.11318429012621e-05
-3.07339424863247e-05
-1.07114442709659e-05
-1.92556338768022e-05
-1.49312024891359e-05
-2.80426606996731e-05
-3.108159683159e-05
-2.68686543745159e-05
-1.45826303580826e-05
-3.83159102806666e-05
-1.78565790306098e-05
-1.21730881463298e-05
-2.5517062399286e-05
-4.67873131948588e-05
-8.70751824801434e-06
-3.1182963611767e-05
-1.93765934393339e-06
-3.38805727688829e-05
-3.8451610997314e-05
-1.3604495533887e-05
-4.03259750261064e-05
-2.45098535568107e-05
4.83368384616573e-06
-1.18899263641131e-05
-1.10815470437964e-05
-1.73430138318311e-05
-2.69247806429978e-05
-2.96173972151738e-05
-4.99465401229537e-05
-6.2333538068523e-06
-1.89185045542998e-05
-3.42122526622685e-05
-2.42500322455038e-05
-1.34200415485198e-05
-1.27988918394181e-06
-2.16752079874142e-05
-1.73113092452311e-06
-2.92959531431492e-06
-3.5536677267979e-05
-1.02513490027842e-05
-1.97106142840145e-05
-3.86476100771478e-05
-3.402721814995e-05
-2.90544495583621e-05
-5.35805009797893e-06
-1.12290138769437e-05
-9.41575150765783e-06
-1.31911898818056e-06
-6.05821376029821e-06
-2.12652238045779e-05
4.94657300551386e-06
-1.18968014068021e-05
7.81226736428867e-06
-1.23721126774975e-05
-1.64157905794258e-05
-1.38962569000739e-05
3.11196531501046e-06
-6.89371467146105e-06
-2.31815231494605e-05
-2.66530349361544e-05
-1.9386116549419e-05
-2.83579903277978e-05
-3.22779779834592e-05
-1.69593016029362e-05
-2.60807397877999e-05
-1.81659145910754e-05
-3.19990731198079e-05
-2.40164906485789e-05
1.31382114753877e-05
2.25918033869407e-06
-5.36133230238553e-06
-1.71041431473088e-05
-1.17435901302092e-05
-2.58989788485954e-05
-3.99056180016049e-05
-2.89214085226384e-05
-1.01940060434085e-05
-6.72241516122879e-06
-1.93524698589508e-05
-2.10811302022568e-05
-3.32763553546384e-05
-2.57829347281387e-05
-2.22010615393055e-05
-2.31226602260116e-05
-1.53645868735027e-05
-3.16695338625782e-05
-2.49367940725021e-07
-1.64187780670865e-05
-1.43094093725848e-05
-3.35223929931723e-05
-8.53953803519281e-06
-1.00541764163718e-05
-1.74292848899404e-05
-1.44237211337156e-05
-2.87374706496395e-05
-1.70208755982603e-05
-2.25850543553621e-05
-8.2258006159176e-06
-1.97316499029429e-05
-2.71535184818808e-05
-1.99945431445137e-05
-1.09605017143367e-05
-1.42708073789727e-05
-2.06088350314088e-05
-3.43712488010312e-05
-1.38203645376966e-05
-1.78959682773709e-05
-3.65174080861403e-05
-2.03824376789127e-05
-2.99412237252797e-05
-1.28911785095592e-05
-9.10175491309791e-06
-2.2600427545783e-05
-1.65690740229653e-05
-2.08258889949952e-05
-3.01570911702246e-05
-3.24536467789993e-05
-2.17200081218018e-05
-1.80584161878035e-05
-1.396781237719e-05
-1.22943893396248e-05
-2.10158364967025e-05
-2.76360687664073e-05
-3.11733687168556e-05
-1.49798351104974e-05
-4.03288490435526e-06
-5.53980701168086e-06
4.53519628447347e-07
-2.99712771879407e-05
-1.42539754209189e-05
-3.26969632859849e-06
-2.32939510771652e-05
-2.87253386309842e-05
8.02632607537331e-06
-1.4607909854394e-05
3.16908121573097e-06
-1.88418743460537e-05
-3.79139863090481e-07
-2.28836511285658e-05
-3.36428379727068e-07
-3.82902087677768e-05
-1.37713964666257e-05
-1.902473489019e-05
-1.53254365006772e-05
5.16608110196906e-06
-1.7848435624578e-05
-2.76235984483411e-05
-1.58896760401811e-05
-1.49125626561087e-05
-2.19197439247496e-05
-2.53131263152733e-05
-1.77219976302489e-05
-1.11756413858382e-06
-3.09139574024167e-05
-1.13635668578989e-05
-2.33199698695419e-05
-1.95810777931223e-05
-1.53214762258122e-05
-1.83058748195883e-05
-1.85923819270954e-05
-2.12637588020235e-05
-2.95506093167148e-05
-2.25171270253838e-05
-2.40287166088754e-05
-3.21350021723623e-05
-2.29322933255768e-05
-1.829109204555e-05
-2.32812346713229e-05
-3.04886634580755e-05
1.16954042954802e-05
-1.11850220738752e-05
-1.37967875374397e-05
-1.09703310813891e-05
-2.67497343803539e-05
-2.71020023069816e-05
-3.02742555112394e-06
1.03172349845749e-05
-2.03210227100247e-05
-2.14882625927897e-05
-1.18036315503978e-05
-2.72082831189639e-05
-3.61517442541055e-05
-2.55974841582444e-05
-2.32297050407049e-05
-2.77838655527636e-05
-2.14989901240498e-05
-1.39181156074403e-05
-1.21462330928625e-05
-9.74633811943514e-06
-2.63594104304614e-05
-2.18052815599406e-05
-2.02335764766665e-05
-1.377890460476e-05
-2.32651401813119e-05
-2.40078005640656e-05
-3.4867280116494e-05
-4.31233209930603e-06
-1.98781201999734e-05
-3.28004864185984e-05
-3.74214713342829e-05
-3.31545082023007e-05
-2.8224790857673e-05
7.22482263828931e-06
-6.08732236048591e-06
-1.4658064604181e-05
-1.66171530150488e-05
-1.86423832002405e-05
-1.96453529413647e-05
-2.00290751398817e-05
-2.63304980491975e-05
-9.40249505969388e-06
3.94561157163253e-06
-2.54539069801405e-05
-1.24365880706711e-05
-1.76966986802504e-05
-7.27561240102669e-06
-2.57511297347911e-05
-1.7481724039473e-05
-1.71092852285541e-05
