# Supplementary material for: Research on computational propagation and identification of mine microseismic signals based on deep learning
Source: PLoS One. 2025 Oct 22;20(10):e0334641. doi: 10.1371/journal.pone.0334641 (PMC12543183; doi:10.1371/journal.pone.0334641)
Supplement: S2 Data — (ZIP) [file pone.0334641.s002.zip › 000100500002008.xlsx_0.txt_24.txt.txt]

1.20131764605143e-06
-4.08180503044658e-05
-1.6016586212626e-05
-2.99203318496392e-05
-1.9805375838477e-05
2.57072335524676e-06
-1.13449173810384e-05
-1.05208136343893e-05
-1.8372758305486e-05
-2.44069605101235e-05
1.23092364743266e-06
-1.01080582646813e-05
-3.53184964947355e-06
-1.33406683902365e-05
-4.22163675110647e-05
-2.01518992700142e-05
-4.24878910694824e-05
-2.55584230165234e-05
-1.28203585389047e-05
-8.47743961483615e-06
-1.46574269367255e-05
-1.27199010556169e-05
-1.6896628857773e-05
-1.53167681680747e-05
3.58649616983365e-06
-3.07395368223701e-05
-1.55900765988408e-05
1.30601364530303e-05
6.87667688971841e-07
2.72713385260839e-06
-1.38705262521113e-05
-2.1159132820176e-05
-1.80844358968899e-05
-2.65890688922318e-05
4.92280485124778e-06
-1.28194311943897e-05
-1.52460653814884e-05
-1.63274268749201e-05
-3.433246518372e-05
-4.19014703168053e-06
-2.91626673976438e-05
2.05834825195492e-06
4.74348557156927e-06
-2.34987842361036e-05
1.9102124419627e-06
-1.12916107732222e-05
-2.79140858369407e-05
-2.74898505174657e-05
-1.02187681931854e-05
-1.91886433631724e-05
-6.01473995333201e-07
-1.36348264630832e-05
-1.78750439025329e-05
4.21999347869057e-06
-2.365472321294e-05
-1.53276490861054e-05
-2.72167616227095e-05
-2.63084055717322e-05
-1.52047600923197e-05
8.52804975641753e-06
-1.56777460196792e-05
-1.95410473117316e-05
-2.67398130605752e-05
-9.25205737924761e-06
-2.3159608461232e-05
-2.53504730657064e-05
-4.53448107022541e-06
-1.2189265167491e-05
-3.15094108562482e-05
-4.08149256073408e-05
-2.90306569058165e-05
-1.55083144768253e-05
5.87431205635309e-07
-4.08796172332873e-05
-3.14921399592309e-05
-1.25050467096759e-05
-1.73419885807739e-05
-1.76667700762421e-05
-3.66528534857684e-05
-1.09046466500298e-05
-2.94782232250238e-05
-2.38923984326776e-05
-8.28891316673607e-06
-3.15027234608649e-05
-1.31643304722572e-05
-1.71299378532471e-05
-8.28051126968249e-06
-1.36924509234015e-05
-1.929679934085e-05
-3.02298018102138e-05
-1.65865868529389e-05
-3.94177104636763e-05
-1.74907717353282e-05
-1.75622451918454e-05
-3.6009394568036e-05
-3.07304798728261e-05
-1.80912850544497e-05
-6.97328297601618e-06
-2.37233167455922e-05
8.47820082430197e-06
-4.08156429701154e-05
-1.50938131881502e-05
-3.12238245983118e-06
-1.6116809060639e-05
-2.92733940360724e-05
-3.52725926314238e-05
-2.11104870351907e-05
-1.23724844995802e-05
-2.37150554436713e-05
6.04688010634494e-06
-2.35502715317463e-05
-8.97835594397563e-06
2.75119968822144e-06
-5.41264210051102e-06
-6.9170840562755e-06
-1.41893559872354e-05
-2.45727293348223e-05
-3.43602902591777e-05
-1.62459119476873e-05
-2.1686026731821e-05
-1.39309199990672e-05
-3.7458467254704e-05
-1.45340158385867e-05
-2.69417908192192e-05
-3.80270765400056e-05
-1.23593779395916e-06
-3.3780419475731e-05
-2.02482372841296e-05
-4.08364293231427e-05
-2.29184267685449e-05
-5.44918832032429e-05
-1.47897409514432e-05
-3.14690450056423e-05
1.42304946433484e-05
1.54910318284575e-05
1.16410360556313e-05
-2.81401289974637e-05
-1.78370610545308e-05
-1.83179244919083e-05
-2.12969336849622e-06
-2.99708430964704e-05
-2.51418286980489e-05
-2.74538465619303e-05
3.06317332924602e-06
-3.60073586527492e-05
-3.81684415957961e-05
-2.57757237443707e-05
-7.05010582277946e-07
-1.01978186066105e-05
-2.34913007651499e-05
-2.74936200569128e-05
-7.28950406423292e-06
-1.41135617373251e-05
-2.03111866601154e-05
-4.16987523923215e-05
-2.73526782315174e-05
-2.1589051306957e-05
-7.50440270170912e-06
-9.35197546307559e-06
-1.8914875448944e-05
-2.00314472566996e-06
-1.18365248065593e-05
-1.07016368224155e-05
-2.05710790159844e-05
-2.64567765723308e-05
-2.41396276586536e-05
-3.33333168900688e-05
-2.03991293991264e-05
-2.9896404233346e-05
-2.3100182982881e-05
-2.20296831527062e-05
-1.18139680607753e-05
-1.41640560907092e-05
-6.17107987054384e-06
-2.7593845746264e-05
-3.01709798845158e-05
-3.89066774516763e-06
-2.80202543397423e-05
-3.52921043163332e-05
-3.23114474381373e-05
-2.40126818802106e-06
2.90608421074102e-06
-1.78120108922226e-05
-1.85138821782594e-05
-2.55964993012791e-05
-1.07651146615566e-05
-1.25230425486355e-05
-2.04536608654569e-05
-1.13387894077913e-05
-2.23943318929664e-05
-1.1436907853922e-05
-2.53985502023216e-05
-1.93716937400133e-05
-5.39649213545369e-06
-9.43497904602173e-06
-8.68038417882851e-06
-3.57534744253525e-05
-1.24194769514578e-05
-2.9827731344003e-05
-8.64241772373299e-06
-1.19843228983458e-05
-3.36330585001707e-05
-3.37567856763084e-05
-8.2979292252202e-06
-2.3541713904384e-05
-2.9816705470121e-05
-2.22781791603145e-05
-2.88813657412908e-05
-2.54778133119386e-05
-1.56875169218386e-05
-2.14335791958696e-05
-3.07361602363264e-05
-2.03682171313316e-05
-2.76649351054239e-05
-2.09031915710379e-05
-1.1285559723425e-05
-4.19791828561627e-05
-1.43876767496663e-06
-1.89801611483001e-05
-3.03122968001501e-05
-2.45883875079545e-05
-3.12530497304253e-05
-1.5657327712282e-05
-1.75671109553105e-05
-1.65387724178108e-05
-1.35110798138702e-05
-2.21725668188766e-05
-3.71043139653815e-05
-2.41212158245936e-05
-1.19659892807925e-05
-1.58656419858725e-05
-1.8658464728178e-05
-2.47303987963321e-05
-2.85620712814947e-05
-1.74710672072706e-05
-4.79791320181517e-05
-1.19965746848415e-05
-8.76857282534624e-06
-1.34764574912769e-05
-1.38835317835001e-05
-3.32095703444132e-05
-1.51932030671579e-05
-2.27951691967314e-05
-2.9710350092182e-05
-3.12670591167347e-05
-1.45157260552739e-05
-1.99552666986616e-05
-1.80030819729518e-05
-1.57553070865438e-05
-2.91371791387283e-05
-2.28285093737454e-05
-1.73446753177385e-05
-2.549329464677e-05
-2.33253777980878e-05
-2.27715154327584e-05
-6.64199255418831e-06
-1.07635420606074e-05
-2.88595717964332e-05
-3.00917718103699e-05
-1.15669399070788e-05
-1.65562256011525e-06
-2.98431031850061e-05
-3.62974266362894e-05
8.5103158320981e-06
-1.32758084294693e-05
-2.20537626537616e-05
-6.77204599687616e-06
-2.33441819338595e-05
-2.68837674456658e-05
1.76691091087392e-06
-1.8245070984539e-05
-1.94970446307981e-06
-3.8276274757134e-05
-2.90329280472451e-05
-3.9951268809234e-05
-1.39272606486959e-05
-2.33376258300058e-05
-2.67130874953753e-05
-1.71200265300387e-05
-2.76309091729379e-05
-3.93779067312175e-05
-2.688701247641e-05
-3.90327666348937e-05
-3.18367223685265e-05
-3.4514461502285e-05
-1.87053515001972e-05
-2.81596575080988e-05
-2.97035772800043e-05
-4.35347001369678e-05
-2.52857968426308e-05
-2.02060029282991e-05
-3.40716645377264e-05
-1.76012016942058e-05
-2.68898911045518e-05
-1.75713287556809e-05
-3.17883210740003e-05
-3.44141318726577e-05
-5.38434396140326e-05
-1.19712543791005e-05
-3.75211250321925e-05
-5.233901674304e-06
-2.5711690991165e-05
-1.96991982392451e-05
6.47747434111371e-07
-2.15603145064301e-05
-1.23134250441887e-05
1.02760920705409e-07
-9.61013303373065e-06
2.2445694034589e-06
-3.31610817763729e-05
-1.56438202428581e-05
-1.0518184156378e-05
-3.31014631838176e-06
-1.00558376810438e-05
-3.89444581263273e-05
-1.97167891194066e-05
-3.45866558407585e-05
-2.27740705692035e-05
-3.80196829854204e-05
-2.53415283736151e-05
-1.65032135217847e-05
-2.81491345284425e-05
-1.63603550054452e-05
-1.14058296702074e-05
2.38918573285834e-06
-2.49010055858097e-05
-3.57923616430452e-05
-3.88549242497009e-05
-1.87670309927803e-05
-2.82780909181829e-05
-2.38212398482109e-05
-2.70415120070927e-05
-2.6461268578858e-05
-3.35548957068178e-05
-1.49721775577684e-05
-5.16733663704896e-06
-2.4795292186385e-05
-2.1750307093971e-05
-2.7129438353788e-05
-3.09153887524748e-05
-4.28450245371061e-05
-9.65874142208419e-06
-2.14605457108169e-05
-2.17199553505359e-05
-1.23136496866641e-05
-2.73372263315273e-05
-6.85927018565457e-06
-1.25981256301746e-05
3.66942755363409e-07
-2.37760959453318e-05
-1.05204194950347e-05
-2.42384886562804e-05
-3.72135438230609e-05
-2.41019562199094e-05
-2.1448666439622e-05
-8.06000109441042e-06
-2.3471222884513e-05
-2.44944229774825e-06
-4.11408022258868e-06
-2.92010978754828e-05
1.65732265650055e-05
-1.32347061252468e-05
-3.04311492890188e-05
-3.45687772624985e-05
-3.11119950511256e-05
-8.84437813067645e-06
-7.34895707613425e-06
-2.62600922344984e-05
-3.38935491446173e-05
-1.09298039845211e-05
-3.15838894539589e-05
-2.58602488339021e-05
-2.0260640556077e-05
-2.7959466387419e-05
-2.11026894862281e-05
-3.35215528065138e-05
-2.79388637063114e-05
-1.00253169667834e-05
-1.22713681774193e-05
-2.5254326881419e-05
-1.69830263229487e-05
-1.59141261262381e-05
-3.39336542222776e-05
-2.15176497589281e-05
-1.38326436129125e-05
-2.34895998855044e-05
-4.56099814525259e-05
-2.28938827305266e-05
-1.56911418314469e-05
-3.29907579338673e-05
-1.76697996964119e-05
-2.07283435257194e-05
-1.59354257328651e-05
-7.25376091840456e-06
-3.8973870245944e-05
-2.06095620197031e-05
-3.79300932781323e-05
7.47867115188584e-06
-1.8895953461689e-05
-4.14444498728144e-06
-2.819731566615e-05
-9.3096856050686e-06
-5.19954271153389e-05
-3.30108883460452e-05
-1.65966661364949e-05
-4.24879197147303e-05
-1.62656133773627e-05
-2.05055312670062e-05
-1.06164349452861e-05
-2.70777917995514e-05
-1.39110965979622e-05
-1.22524354525534e-05
-1.75695993695371e-05
-1.59064878791132e-05
-4.13125753466526e-06
-3.91904553359012e-05
-3.30561732915128e-05
-2.85092256915724e-05
-2.62773310103869e-05
-2.55586709466914e-05
-1.59940409922663e-05
-2.20535628412788e-05
1.22039732636285e-05
-1.34362736747226e-05
-1.7669328771754e-05
-1.71744586842394e-05
-4.98801719074998e-06
-1.4081844565299e-05
-1.64212106022239e-05
1.30858529681133e-05
1.82819592017125e-06
-2.73408477211935e-05
-3.71123282137154e-05
-2.90787572008336e-05
-3.77301083775919e-05
-3.10434209847954e-06
-4.30224745045506e-05
-3.24049606308883e-05
-1.12590519800969e-05
-3.7957751414368e-05
-2.38762572718418e-05
-3.14514763589828e-05
-1.56655316380738e-06
-2.82027978941943e-05
-3.85083070926737e-05
-3.3432996502907e-06
-3.03712506867932e-05
-4.26787709778671e-06
-8.06788293386126e-06
-2.35374779826666e-05
-3.14395956274698e-05
-2.19636422693568e-05
-3.97696828616757e-05
-1.30587302370385e-05
1.58585915737649e-06
-1.10353844300983e-05
-2.12102990241608e-05
-1.47797014514108e-05
-2.79664522801779e-05
-1.62365467120739e-05
-1.94220148669778e-05
-1.33686657053516e-05
-5.04974995064803e-05
-5.90050861575338e-06
-3.81067336484671e-05
-7.41972556409233e-06
-5.6338808172363e-06
8.07688585065343e-06
-2.53757295501092e-05
-2.98162293148326e-05
-2.25351992856815e-05
-2.3601230021827e-05
-3.13203276292805e-05
4.53517115963057e-07
-9.55478546325555e-06
-3.02028294431381e-05
-1.43832278081179e-05
-4.51310507679837e-05
-8.24747622830531e-06
-6.91243450080683e-06
-3.64157808250969e-06
-3.24991402530286e-05
-1.8276113476421e-05
-3.54496921252801e-05
-2.7101693496214e-05
-2.47172323134199e-05
-1.82073014448168e-05
-2.62717008241596e-05
-7.31104583981618e-06
-7.80346939253665e-07
-2.25506067416685e-05
-2.71695744436645e-05
-2.08131200703022e-05
-1.26408400807091e-05
-3.73363061440322e-06
-2.06837022706879e-05
-3.38902008153064e-05
-1.74302735770176e-05
-1.2294822344801e-05
-2.00786668444099e-05
-3.37375506365128e-05
-3.5117657872367e-05
-1.00949139839636e-05
-1.24874902805748e-05
-1.53770059897755e-05
-3.74721193124223e-05
-7.49021684882783e-06
-3.36353260730811e-05
-3.19883258317103e-05
-6.91866651426008e-06
-5.10736485548416e-05
-2.7636655408056e-05
-1.74876312149849e-05
-7.01869235010398e-06
-4.51554842361051e-06
-1.23710647558398e-05
-2.70725079547866e-05
-2.07254617377203e-05
-1.80137284515309e-05
-5.83886338329527e-06
-1.61845428292026e-05
-1.34287596433919e-06
-2.81592854248561e-05
-4.64037268779509e-05
-9.1084067291769e-06
-1.18416930267098e-05
-9.73012504795013e-07
-3.34634658921587e-05
-2.83293735425259e-07
-4.11930445681827e-05
-1.30216821433571e-05
-1.52564523631606e-05
-2.52411073961407e-06
-1.25744342391032e-05
-1.89388032621619e-05
-3.29450942014211e-05
-3.34822956145762e-05
-3.07040261810771e-06
-7.64206269399108e-07
-4.06084371476872e-05
-2.66105911754423e-05
-3.63853159389889e-05
-9.24660501361933e-07
-2.3621899333718e-05
-7.79634585916768e-06
-2.09349284181995e-05
-2.96739624326403e-05
-1.67868283154602e-05
-2.94282119083916e-05
-2.96223529255822e-05
-2.49764070510948e-05
-3.50128965294848e-05
-1.74131383272282e-05
-2.23444678372118e-05
-1.14820410701405e-05
-1.62679872383563e-05
-1.34171242189247e-05
-1.77830845737237e-05
-2.22707021396364e-05
-3.78476713167155e-05
-3.70868383047322e-05
-1.18538582573386e-05
-2.79904924676685e-05
-3.04143155572775e-05
-1.29453002125336e-05
-1.13177886293651e-05
-1.5584208342199e-05
-2.59668366497364e-05
-2.16549026907718e-05
-3.02384406090462e-05
-2.46809146913807e-05
-2.02374398551989e-05
-2.0431683489957e-05
-5.03139245975031e-07
-2.23099511684217e-05
-8.57423800580765e-06
-5.4053984431546e-05
-2.62489375565403e-05
-1.89151385248036e-05
-1.43417949491326e-05
-6.39752010136673e-07
-5.84334673159003e-06
-2.61203182013841e-05
-1.34203716238396e-05
-2.6098408899424e-05
-6.36046020075491e-06
-3.21222161568402e-05
-1.79672080105305e-05
-1.59773950050204e-05
-5.00544085640848e-06
-2.49184843901369e-05
9.85313937475454e-06
-1.44049945234743e-05
-1.93295858963551e-05
-2.01834765884049e-05
-3.12683072064457e-05
-1.56700989873965e-06
-2.19373548352581e-05
-2.75587142431964e-05
-2.43868088774704e-05
-3.82043571546463e-06
-5.13550198368126e-06
-2.18399068472123e-05
-5.61808667588893e-07
-2.11644919168605e-05
-2.44015168503637e-05
-1.51885222797982e-05
-1.81112651932355e-05
-3.73162324067246e-05
-1.94297091170347e-05
-3.63795267762031e-05
-1.754214168256e-05
-3.6973514421521e-05
-3.15190057988149e-05
-2.12002166764686e-05
-9.5244288930017e-06
-1.54272626778626e-05
-2.15994477160523e-05
-2.81985390312837e-05
-1.03196837854731e-05
-3.15112120106408e-05
-2.88102277843935e-05
-4.45634083295528e-05
-1.75084768768535e-05
-3.70828222904983e-05
-3.90654931109663e-05
-5.57463175994122e-06
-1.19578466056209e-05
-2.73924011107137e-05
-9.04744416371523e-06
-4.13786516506515e-05
-2.44695986178153e-05
-2.46618720193139e-05
-1.4619587935464e-05
-2.49874782268963e-05
-1.2898668123991e-05
-3.92290971389899e-06
-2.36597406153492e-05
-4.50500980345859e-06
-2.43113370259308e-05
-1.55915808150544e-05
-1.31506852101691e-05
-6.61323786546381e-06
-1.97789490005785e-05
-3.13537684065557e-05
-3.12245280468963e-05
-2.29235774921599e-05
-2.86549734306607e-05
-7.68261437505065e-06
-3.44315187721736e-05
-3.95515639658509e-05
-1.32012101207802e-05
-2.23795669501141e-05
-1.34855908994988e-05
-2.3689697375093e-05
-1.81750403842833e-05
-4.41636100766446e-05
-2.65542350175813e-05
-1.92959792097377e-05
-2.13372431875861e-05
-3.76560803799889e-05
-2.45094150487068e-05
-2.57737610098592e-06
-4.92894871369239e-06
-1.56322380567961e-05
-2.07826664378991e-05
-4.04681280858589e-05
-2.03224628736198e-05
-7.27310469386431e-06
-1.67978036216661e-05
-2.91808558662629e-05
-1.08783459342043e-05
-2.45559565810332e-05
-1.96205829453967e-05
-2.01115586818019e-06
-2.21956463866544e-05
-2.57112233223667e-05
-3.09918477014399e-05
-6.14123134744484e-06
-2.10363554988617e-05
-1.90116912295428e-06
-3.73103267740857e-05
-1.43261446912182e-05
-1.05315829806189e-05
5.11717074686578e-07
-5.55358490253224e-06
-3.50489408649139e-05
-3.59020925915087e-05
-9.85049345366508e-06
-5.47857523465342e-06
-2.59621718622009e-05
-3.52796896868101e-05
-3.15025449970958e-05
-8.86491432160838e-06
-9.22100200535523e-06
-5.18730402911983e-05
-2.79188882419118e-06
-1.01898968749145e-05
-1.60060809782718e-05
-1.08534658825312e-05
-3.27640503013446e-05
-1.99260256194098e-05
-8.75901500586792e-06
5.4923280916598e-06
1.68108172771259e-06
-1.54711891578849e-05
-2.04133254901034e-05
-1.46860449618069e-05
-1.5628001244223e-05
-2.01860258040384e-05
-2.12004351027415e-05
-2.29544649518238e-05
-2.70459888663658e-05
-2.56000929737085e-05
-1.34469394737112e-05
-1.05378421692441e-05
-2.46893816466652e-05
-2.73822657638116e-05
-2.67925308781553e-05
-1.79001833004819e-05
-1.59468679358934e-05
-1.83526910832152e-05
-1.70910250806601e-05
-1.12381391978373e-05
-2.04277446486989e-05
-3.5298937575007e-05
-3.07937505752826e-05
-6.61300325380519e-06
-1.58479595656249e-05
-2.87217190892315e-05
-1.66583752060739e-05
-3.37896136990049e-06
-2.23360688900358e-05
-2.30635898440039e-06
-1.08413554801955e-05
-2.43740137831211e-05
-3.08193500015882e-05
-2.6532124499212e-05
-1.15267520649605e-05
1.38671376151035e-06
-1.21016605095964e-05
-3.13488573498053e-05
2.56047269735611e-06
-1.71982262851631e-05
-1.36724062723822e-05
-2.60907115213724e-05
-2.61475337713697e-05
-3.27472153578858e-05
1.18504730424293e-06
-2.29712063540475e-05
3.3475224534384e-06
-3.19076785812951e-05
-2.91265728169238e-05
-3.00399432939906e-05
-4.34219313874983e-05
-4.559600320159e-06
-7.63983226139228e-06
-2.80782768269657e-05
-3.40623240135904e-05
-3.83571154579235e-05
-2.78414167989889e-05
-2.34357694926247e-05
-3.3525431497532e-05
-1.97190512917525e-06
-1.47236809330595e-05
-2.2924476220742e-05
-3.37782893489931e-05
-3.77042213418652e-05
-2.35710793859072e-05
-2.38736883446908e-05
-3.20554551035968e-05
-2.27573195807416e-05
-4.37945283454911e-05
-1.63019383759438e-06
-1.36160654692022e-05
-5.95098456433563e-06
-1.00856800870874e-05
-2.18835050625483e-05
-3.12679096775783e-05
-2.20382328600795e-05
-2.66231147581516e-05
-1.89333728113617e-05
-2.03197645440798e-05
-1.68127336273358e-05
-1.52013835909413e-05
-1.17109377339006e-05
-3.52578642408897e-05
-1.99127533993576e-05
-1.27020863235584e-05
-3.27098606134133e-05
-2.34679531822691e-05
-2.17907308364563e-05
-1.25982586055553e-05
-2.13940980912905e-05
-4.01978370724042e-05
-2.88186862164681e-05
-1.54356723647609e-05
-2.03351352431318e-05
-4.1876368432949e-05
-2.32395259470992e-05
-3.19155848880579e-05
-3.66915636567393e-05
-1.44453210399062e-05
-1.23036653519538e-05
-2.56493157019826e-05
-8.59846606935562e-06
-2.19120642670747e-05
-2.22163068172555e-05
-3.27234757034973e-06
1.0492110109029e-05
-3.11432064271807e-05
-3.52595421486251e-05
5.38845635387027e-06
-3.17220971274801e-05
-1.37570413749332e-05
-3.43467671107395e-05
-2.513030322536e-05
-2.89546967635929e-05
-9.10432369240161e-06
-1.13351350746451e-05
-2.62509787091716e-05
-3.76071080101342e-05
-4.50232957037245e-06
-2.02637279231655e-05
-1.64862757212491e-06
-1.20077577071751e-05
-1.89640607399677e-05
-1.16905098510313e-05
-1.44384649830377e-05
-4.29271217011272e-05
-4.27753834763818e-07
-1.78257686750346e-05
-1.64019691885127e-05
1.84374403803191e-06
-2.37016502631271e-05
-3.83203226139577e-05
-2.86456099067815e-05
-2.27987496013932e-05
-5.69044556306196e-06
-5.08007378999255e-06
-8.20350484500115e-06
-1.81253230196841e-05
-2.21823124616623e-05
-2.12465369067939e-05
-1.0080953076744e-05
-9.25738451360609e-06
-2.12282657205917e-05
-2.10032292694394e-05
-9.00078011545566e-06
-1.16254793480218e-05
-3.2137974865571e-05
-3.35156703979373e-05
-1.30115795297406e-06
-1.97996762664299e-05
-3.68052707194281e-05
-1.86422438610721e-05
-1.93589746769573e-05
-1.45798015527907e-05
-2.61722283707272e-05
-4.39384303062664e-05
-3.60688020735532e-05
-1.32431073845047e-05
-2.34786999121167e-07
-2.52421356599488e-05
8.02938339040386e-06
-1.75789270545342e-05
-2.11318414495804e-05
3.79935461319007e-07
-2.74638606500855e-05
-3.89288221638585e-05
-1.76702117068356e-05
-2.36384263238405e-05
-3.47590660623174e-06
-1.31810974360457e-05
-1.49341963512595e-05
-2.74490533417497e-05
-1.05864994370637e-05
-1.8596967094133e-05
-5.87170884051668e-06
-8.56529021291775e-06
-2.36023610727973e-05
-2.37672865590145e-05
-1.90603272396893e-05
-1.56460676957244e-05
-1.26075932974755e-06
-2.66684592849403e-05
-2.05445522902699e-05
-7.84690782163533e-06
-3.50453769376329e-06
-2.02835300480163e-05
-1.79069651788319e-05
-2.62585669569596e-05
-2.82261130131981e-05
-3.45412622556399e-05
-2.55359084913952e-05
-3.04706457649343e-05
-2.26321299917691e-05
-2.18951519643887e-05
-8.62586575537765e-06
-2.40571052445736e-05
-1.46160790566989e-05
-1.36365855740876e-05
-9.45960747570982e-06
-3.64335397173939e-05
-1.95104614642763e-05
-1.91512684602229e-05
-8.44762769986609e-06
7.13391494715601e-07
-1.76531558624777e-05
-3.80112330596657e-05
-2.77561402946324e-05
-3.04231588269649e-05
-2.36331326888259e-05
-3.50291286126579e-06
-4.54274663223781e-05
-2.5202216738539e-06
-8.46652369964847e-06
-9.24007159469576e-06
-2.25428748648422e-05
-1.9807726237474e-05
-3.92231892585224e-05
-2.86583627257109e-05
-1.53937392838838e-05
-2.53103832868016e-05
-4.5460681610899e-05
-3.05911215620171e-05
-2.08367959809306e-05
-1.50620828105404e-05
-3.88871064562747e-05
-1.22554205253081e-05
-1.65318879676412e-05
-2.54851735838371e-05
-2.4694018136732e-05
-2.50564023882957e-05
-3.59083220085198e-05
-9.32034521246896e-06
-1.97305785069595e-05
-1.86708072691278e-05
-9.54001116689583e-06
-3.01887310118236e-05
-3.66189629348159e-05
3.22582806735647e-06
-2.6948240630025e-05
-4.18940299577798e-05
-4.02617216174075e-05
-8.40640586957498e-06
-7.55062212098651e-06
-1.84942213527964e-05
-1.27163300438612e-05
-1.92107734043489e-05
-2.63933451351387e-05
-2.34656772260733e-05
2.15526246112711e-06
-2.57647477576998e-05
-3.4863369263269e-05
-1.34113728902952e-06
-2.04452068086395e-05
-2.61420127573419e-05
-3.61724607491851e-05
-1.81769666623825e-05
-2.73924875103488e-05
-3.48289677088121e-05
-3.55599107897738e-05
-2.17272096236372e-05
-3.19747866548567e-05
-3.46051942868043e-05
-1.79143695316955e-05
-1.88589021123433e-05
-1.57128198171149e-05
-2.32296632517767e-05
-3.4070042375387e-05
-2.46469678951624e-05
-9.1085657844373e-06
-1.81168563100677e-05
7.46346881949317e-06
-2.74669774091879e-05
-1.76215544626683e-05
-1.54763474693448e-05
-1.75260722317556e-05
-1.46273078371073e-05
-7.89062388545702e-06
-3.86390982619423e-05
-1.32885162507762e-05
-5.04106884519329e-06
-1.66838769282324e-05
-3.58197002545158e-05
-2.95307983135887e-05
-2.71266175269405e-05
-2.40359495345738e-05
-2.07488717570058e-05
-2.2811540191816e-05
-4.03967804889315e-06
-2.04594962110259e-05
-3.05009065477651e-05
-1.52057052661758e-05
-2.06230804456363e-05
-1.37510910599786e-05
-1.91311095574911e-05
-2.10917027588234e-05
-1.03396969603165e-05
-2.22614698973727e-05
1.9294769193508e-08
-9.34536814241513e-06
-3.62760664945045e-06
-1.7627279975922e-05
-1.2746378692574e-05
-1.77394705252532e-05
-2.29523251910615e-05
-4.04752938945368e-05
-3.9194714119343e-06
-1.7099222366653e-05
-1.86814386117718e-05
-2.5950122211049e-05
-1.75065524399201e-05
-1.7975490637056e-05
-2.38677650353458e-05
-9.12150953815752e-06
-5.81725684298177e-06
-2.9071678643574e-05
-2.36185798357593e-05
-3.22719493151247e-05
-2.46191685259871e-05
-1.77295843991793e-05
-5.68225227655434e-06
-1.63690448391334e-05
-2.5003335287713e-05
-1.08878599070802e-05
-9.72545828292228e-06
-3.6755824215941e-05
-2.23375452447573e-05
-2.35225999172547e-05
-1.57894791039219e-05
-2.39573099778932e-05
-1.69725051100883e-05
-2.63898404306144e-05
-2.29401219476477e-05
-3.10031921834829e-05
-2.8914675620558e-05
-2.28644661738618e-05
-3.39719134425844e-05
-1.65777156636673e-05
-2.85619662267753e-05
-1.03664132990756e-05
-1.24749279683236e-05
-3.10825700553853e-05
-9.96961280710634e-06
-2.18400020861093e-05
-2.01093668105693e-05
-1.80840692362474e-05
-3.3952421871554e-05
-2.20711037853454e-05
-2.987852179324e-05
-4.91081138116636e-05
-1.53695203431896e-05
-2.12893971013454e-05
-2.55705908022922e-05
-2.17189080394109e-05
-1.17553806998186e-05
-4.40411476969585e-05
-8.49002763830718e-06
-1.90874452082573e-05
-9.30646352895638e-06
-3.41310549898779e-05
-3.97924923782437e-06
-6.57495602782792e-06
7.69155411796534e-06
-9.67158608244611e-06
-2.00932385720343e-05
-6.07351821629976e-06
-2.58661460702747e-05
-1.69169528536927e-05
-8.76147850466685e-06
-4.41965400533663e-06
-2.63697607101776e-05
-2.56665924010448e-05
-2.48706828230447e-05
-4.67269117839582e-06
-1.60551222999987e-05
-2.65410447044948e-05
-9.72462235886059e-06
-1.64893710407157e-05
-1.24976528668867e-05
-2.18253794302228e-05
-2.66861247370477e-05
-4.00242548615272e-05
-1.83265049173905e-05
-1.19259958070836e-05
-5.88152198887846e-05
-4.05307791886428e-05
-3.41129710636303e-05
-2.06832503582756e-05
-1.74021083372737e-05
-2.56877113791665e-05
-3.18284158262088e-05
-4.33931253848095e-05
-2.13225768577198e-05
-1.51927841134339e-05
-3.22231068409039e-05
-2.36370173079218e-05
-7.63427286004031e-06
-2.94763125411316e-05
-1.92643234849775e-05
-1.45210975131472e-05
-3.07439794727671e-05
-3.71219835561679e-05
-1.36469092891675e-05
-2.45098007626027e-05
-5.79651942154929e-06
-8.24481554702936e-06
-3.6965204090912e-05
-2.47778821464211e-05
-2.35248213714481e-05
-4.04365200271857e-05
-2.74377642006805e-05
-2.94737973069911e-05
-2.59766229336069e-05
-2.64629737961034e-05
3.38523229214028e-06
-2.06196917229238e-05
-2.18546483147441e-05
-3.31911688496948e-05
-3.82062503435079e-05
-2.16984895543484e-05
-2.58020425110847e-05
-1.91915021949261e-05
-4.40542061715692e-05
-3.42573564557637e-05
-1.67653306002899e-05
-3.10270916878793e-05
-1.49756462885759e-05
-1.95197930451259e-05
-6.25775223901513e-06
-9.21394473192769e-06
-1.16375130201389e-05
-2.36322999893997e-05
-2.13839117080726e-05
1.03448506770062e-06
-1.15948151399136e-05
-2.95511283672782e-05
-3.36424278667112e-05
-2.43873926854833e-05
-7.40177358953155e-06
-1.15817894781663e-05
-1.02383054676262e-05
-1.90535128320281e-05
-4.18580590665816e-05
-1.28844360962757e-06
-2.63960555607347e-05
-1.65017207829004e-05
-2.64243181782038e-05
-3.94158254499551e-05
-7.65378933878559e-06
6.77201000352363e-06
-1.50979528670652e-05
-8.09660991011678e-06
-2.10766130334458e-05
-3.09453104988369e-05
-5.18343740199172e-06
-6.66740424295006e-06
-3.26808404836077e-05
-2.58779454180271e-06
-2.16239506098253e-05
-3.16414300429591e-05
-1.53326532166699e-05
-1.04966928719969e-05
-2.11103123889954e-05
-3.94840719072733e-06
-2.5001570450935e-05
-2.5469787446718e-05
-3.08106359545773e-05
-3.06344444386192e-05
-3.46221273278805e-05
-2.64105740467458e-05
3.04205310072035e-06
-2.64109526595837e-05
-1.38035588536042e-05
-2.16727506744754e-05
-1.48284931872434e-05
-1.673364883176e-05
-6.82596020425189e-06
-1.55202535558516e-07
-3.22479345021402e-05
-8.90287451547477e-06
-1.19116776381788e-05
-2.51878495961157e-05
-2.51728860061296e-05
-1.94555174262824e-05
-3.75598567134754e-05
9.33244364872796e-06
-4.38604940459468e-05
-2.45222233081304e-06
-3.49662641168277e-05
-3.42895180675074e-05
-2.19368490074149e-05
-2.05266295827841e-05
-9.9121991126723e-06
-7.743304625177e-06
-3.29909659927819e-05
1.71865262261195e-06
-3.07447889598622e-05
-3.19158198104882e-05
-1.43115977044326e-05
-4.03953615287446e-07
-1.99042343047291e-05
-3.30362423902354e-05
-8.37397920034101e-06
-4.30212902741988e-05
-2.40028928147717e-05
-2.97386888750734e-05
-1.04477030496576e-05
-1.13785802159501e-05
-2.39353398063329e-05
-1.75218776486167e-05
-2.90174117276438e-05
7.83546194516072e-06
-1.06215271131494e-05
-3.16729593136925e-05
-1.51707717364661e-05
-3.10701949222466e-05
-1.62938018375546e-05
-1.61552113961711e-05
-3.15021232876115e-05
-2.37244171722253e-05
-8.05870078850201e-06
-5.46261325206283e-05
-1.1118571871332e-05
-2.28910246772119e-05
-2.34250301802298e-05
-4.18451318977809e-05
-2.51901287498387e-05
-1.92120843580382e-05
-1.83865870275691e-05
-2.59162493264402e-05
-2.65904647702224e-05
-7.54877954926139e-06
-1.27396927635331e-05
-5.78737986671616e-06
-6.62177673850141e-06
-4.11444777417454e-05
-1.49055333366852e-05
-3.54017216692128e-05
-1.1718736780374e-05
-1.05244777881953e-05
-2.71287833261878e-05
-3.46318926528553e-05
-1.86154755511045e-05
-1.22139632384617e-05
-2.53052349804589e-05
-2.55540589950948e-05
-2.08491491357441e-05
-1.59295087050568e-05
-6.59052920800658e-06
-2.90841987029424e-05
-2.13702446038181e-05
-2.7833052078757e-05
-2.27696985728783e-05
-4.49186059168512e-06
-1.97651259861633e-06
-1.5226190177378e-05
-8.5257033283163e-06
-3.25698710064559e-05
-1.39228308744558e-05
-2.45951282016257e-05
-1.85342705525574e-05
-8.54046701748977e-06
-3.40349440315625e-05
-1.74043399981979e-05
-5.00002120031139e-05
-5.11595343937224e-06
-4.49551913348051e-05
-1.32857921054362e-05
-2.01909693784348e-05
-4.06606102206922e-05
-3.05995343043071e-05
-8.4052185063504e-06
-4.55336731993474e-05
3.81749906802849e-07
-2.54014878955971e-05
-1.65702226915809e-05
-2.89792917638923e-05
-1.97933774431665e-05
-1.46708066173959e-05
-3.59384056565872e-05
-9.26274102340932e-06
-1.22965871389792e-05
-2.96428906066293e-05
-2.5556947258846e-05
-1.54766844042908e-05
-7.92991746813667e-06
-2.86748029122511e-05
-1.63044786158198e-05
-2.48492820314106e-05
-7.84453353156339e-06
-2.49322442908549e-05
-1.06956272951011e-06
-6.07158778575031e-06
-1.40570182717593e-05
-4.04248729598844e-05
-1.55835931602152e-05
-2.18448850951383e-05
-9.32105604381757e-06
-2.30478836729442e-05
-2.52078137532336e-05
-1.43140662858353e-05
-3.86195932441172e-05
-1.55496785780744e-05
-3.58341678081379e-05
-1.7330964626844e-05
-3.32194456332225e-05
-1.18145826948338e-05
-1.23777002197618e-05
1.99963490812525e-06
-8.85674974475695e-06
-2.7741922056892e-05
-1.26291636387413e-05
-1.62795293743575e-05
-2.25724085325381e-05
-1.52362102784443e-05
-6.44945071484981e-07
-1.76721194761349e-05
-1.24255685996252e-05
-3.32250860871716e-05
-2.11078322746598e-05
-1.5505618749492e-05
-1.31237955313738e-05
-2.81947199112665e-05
1.06273535733204e-05
-2.24964202075769e-05
-3.00940847559931e-05
-3.00750457141448e-05
-3.427121667763e-05
-2.53035398835097e-05
-1.3352871089509e-05
-2.87004486108089e-05
-1.59412103745463e-05
-1.85742597604386e-05
-2.20645667204675e-05
-4.08927041902683e-05
-1.37271787107378e-05
-2.80408345433043e-06
-2.6456062089477e-05
-3.26820833937596e-05
-5.00568701678057e-06
-1.50126119851531e-05
-1.14620121666216e-05
-1.59334758923627e-05
-4.89505278475835e-05
-2.93875047158603e-05
-1.96797531857768e-05
-8.51599483121987e-06
-9.09657157506425e-06
-1.19604852127485e-05
-2.51278229172723e-05
-2.2019815335228e-05
-2.4286005842505e-05
7.95292205818238e-06
-7.00379650910484e-06
1.22468163372753e-06
-3.20762538374755e-05
-1.61872635415144e-05
-3.48944714387686e-05
-2.71482714602037e-05
-2.07039806202905e-05
-2.14871366618338e-05
-7.61027620399537e-07
-1.86010841236367e-05
-1.78775899472707e-05
-8.52118051770896e-06
-2.7146006361442e-05
-2.34888817000118e-05
-5.22518709607377e-06
-1.71906137369243e-05
-1.33473491625807e-05
-1.61246678376409e-05
-6.75831876318869e-06
-3.53784755638957e-05
-3.01469218272504e-05
-3.00717562444238e-05
-6.53939535247157e-07
-2.12313963297843e-05
-6.95009338388697e-06
-1.24879253902988e-05
-1.1773218255342e-05
-1.64263472451257e-05
-2.66399615720232e-05
-2.57451631118853e-05
-1.94484480915792e-05
-4.06971459301647e-07
-1.54766864146066e-05
-2.05225342338063e-05
-1.48611277166983e-05
-5.77689404094129e-06
1.1751403431836e-05
-3.0851647025119e-05
-3.36018096722276e-05
-2.24179593998776e-05
-1.11775883068099e-05
-3.48467666149886e-05
-2.39659149679639e-05
-2.37446780467844e-05
-3.94901287220426e-05
-1.06004582332947e-05
-9.4349163557289e-06
-6.18646493437565e-06
-3.28256673903229e-05
-1.40892422997151e-05
-1.43081197184824e-05
-9.78626333764549e-06
-2.0186198118241e-05
-3.1957387701581e-05
-1.09977089682715e-05
-1.93266167064912e-05
-3.22863646412255e-05
-3.87358272577033e-05
-3.86248668118077e-05
-2.20931876964718e-05
-1.26596838560293e-05
-5.44179840197044e-06
-3.02177716131564e-05
-1.84783368249552e-05
-3.39708014466104e-05
-3.72977203722193e-05
-4.60749115750995e-06
-3.761011413592e-05
-9.92934588082144e-06
-3.56977623355101e-05
-3.77045612471504e-05
-2.04546306981436e-05
-4.16769535707631e-05
-3.79315434015682e-05
-2.03197231498459e-05
-2.13458273651135e-05
-2.30975503271714e-05
-2.9820407058298e-05
-1.67978748767275e-05
-9.82483684437891e-06
-2.89890460734926e-05
-1.98880469864849e-05
-9.1766600107411e-06
-6.35151800016288e-06
-3.40928877556778e-05
-3.76434497269248e-05
-2.49039787945626e-05
3.33690905099014e-06
-2.9337032158017e-05
-3.33102018011769e-05
4.85677950615273e-06
-1.2655787846129e-05
-1.17619791342029e-05
-1.10780022900062e-05
-2.81222830572898e-05
-1.87848888803516e-05
-2.8471336065691e-05
-1.9461158063991e-06
-3.03671218408845e-05
-1.76046819999005e-05
-2.46981732357568e-05
-1.82192955634938e-05
-2.2468643691929e-05
-1.39677157402266e-05
-1.45800413793539e-05
-4.17807747729247e-06
-3.73312160923643e-05
-9.59330738088441e-06
-8.62755087157667e-06
-1.12279686826904e-05
-1.9040289442636e-05
-1.04693352706417e-05
-6.24370146054584e-06
-3.18632351630944e-05
-2.59851497596346e-05
1.51303293618269e-06
-3.32746546991958e-05
-1.48304129911025e-05
-2.01751510553269e-05
-1.49920924804314e-05
-1.65102307014149e-05
-2.49063320261308e-05
-2.00285546480491e-05
-3.2836657332619e-05
-2.83904003169319e-06
-9.29770468356903e-06
-3.69916789018716e-05
-1.10331712738311e-05
-1.85358493626067e-05
-2.14004120724984e-05
-2.40161310197865e-05
-1.0472160994336e-05
2.59190094316673e-06
-1.74099528027497e-05
-4.69180749310088e-06
-2.23091468534401e-05
-3.22918359070298e-05
-2.76984480810376e-05
-3.19344376458493e-05
-1.76569927428088e-05
-2.90835244009461e-05
-2.09515158658532e-05
-1.2552005217284e-05
-1.39221994538036e-05
-2.78667622782393e-05
-1.77850623214943e-05
-1.01638927610939e-05
-3.41566109025227e-05
-1.89071989469305e-05
-1.30560441863554e-05
-1.60983622645042e-05
6.20852539221011e-06
-1.406504572784e-05
-2.85436664823002e-08
-1.4043107988748e-05
-3.18306798783542e-05
-1.04854403451755e-05
-3.10480181128873e-05
-2.73025224863286e-05
-1.84753439701654e-06
-5.39258840899573e-06
-4.84846795652902e-06
-8.57567304029982e-06
-2.75840715223421e-05
-2.20057939899504e-05
-1.60257112175488e-05
-1.39874656474047e-05
-2.96183630688465e-05
-4.01290702236898e-05
-1.63151778886713e-06
-2.08028293759031e-05
-1.88545662809291e-05
-3.56371620971951e-05
-3.79058170871662e-05
-2.06264438343603e-05
8.4525152099634e-06
-2.87640596825253e-05
-3.23944721922186e-05
-2.66658238625492e-05
-3.62311532152751e-05
-7.05083836092181e-06
-2.28981932715919e-05
-1.32687512111741e-05
-3.2223719332551e-05
-2.20143170880077e-05
-1.88607040934196e-05
-1.00879232188851e-05
-3.48363382128555e-05
4.58485943911342e-06
-1.04638075604719e-05
-2.55220792878704e-05
-3.90367357426873e-05
-1.37221264394469e-05
-4.49566755558161e-05
-1.72146602914991e-05
-3.73968740919729e-05
-1.57344687983526e-05
-2.05465204088352e-05
-3.2516029199742e-05
-3.79552197903489e-05
-3.21489044188514e-05
-4.9235195166248e-06
-2.61034037489562e-05
-1.08020303316746e-05
-4.24321417630958e-06
-1.41165142277648e-05
-3.6986341747937e-05
-2.00494365466048e-05
-2.71738147263527e-05
1.00736536355945e-05
-1.57274804723716e-05
-2.50428135483231e-05
-1.32279136032465e-05
-1.90229070660745e-05
-3.24450516872216e-05
-1.96636061507477e-05
-1.26441137907513e-05
-2.2038194371667e-05
-9.67137613765975e-06
-3.62330827739223e-05
-3.79624272657738e-05
-2.49991969697942e-05
-9.64210035443126e-06
-3.13823080053567e-05
-1.8769639564188e-05
-3.89267989223703e-05
-5.14231426644936e-05
-8.53910623374188e-06
-3.33297064636536e-06
-1.84582661901125e-05
-2.16438856416069e-05
-4.39364623850077e-05
3.21051296856309e-06
1.25934259119667e-06
7.189784046493e-06
-2.62490967242122e-05
-4.91108862928188e-05
-3.60563617350387e-05
-6.19587467554956e-06
-2.14764933620338e-05
-4.25261074349736e-05
-8.89719670939786e-07
-5.43965349093552e-05
-5.43316911709124e-06
-8.07167606615105e-06
-2.75564470829306e-05
-2.26179997374933e-05
-2.99882403641149e-05
-8.00472213703046e-06
-2.68825903895533e-05
-1.72516439822963e-05
-3.69491183648362e-05
-2.39940980516255e-05
-1.43851945342058e-05
-2.86965672141127e-05
-1.09238877238912e-05
-1.35808638600026e-05
-1.8301535679699e-05
-2.30500124971654e-05
-1.73758128819681e-05
-3.03111734292793e-05
-2.37347685753522e-05
-3.20164695771343e-05
-1.57466501095232e-05
-1.52792415922891e-05
-3.00701092353108e-05
-1.11271845795677e-05
-1.28518736273167e-05
-3.28679516862527e-05
-3.6629347883218e-05
-2.54657911051858e-05
-3.2275178435862e-05
-1.83845523504409e-05
-3.71205323716275e-05
-2.83060643798957e-05
8.8619612695671e-06
-3.57948337373298e-06
-5.03632726061091e-06
-2.8075006454015e-05
-7.07268327495618e-06
-3.72685505039227e-05
-2.25993988997608e-05
-1.6102628758684e-05
-3.65722984503355e-05
-2.52773786750463e-05
-6.73480812018601e-06
-6.03881438743124e-06
-1.1861040679916e-05
-2.31871159310809e-05
-7.02079696748697e-06
-1.54942894531166e-05
-1.33270877017314e-05
-2.0365769420702e-05
-1.92864781149428e-05
-6.21988309883863e-06
-2.06287164242404e-05
-2.20640238717074e-05
-2.36940200919785e-05
-1.03793486673798e-05
-1.51193742676189e-05
-2.37435575103556e-05
-3.55119106229881e-05
-3.94655161698096e-05
-1.93346886780286e-05
-2.64905497195288e-05
-4.688952580544e-05
-2.06091106559399e-06
-2.31810833546839e-05
-1.738676795172e-05
-2.77157163673786e-05
-2.1361222815249e-05
-2.48826363881002e-05
-9.62373537568825e-06
-2.14759846676691e-05
-1.77060745925198e-05
-2.7101456967344e-05
1.69450248655843e-05
-1.77291802510645e-05
-3.5777909122043e-05
-1.78982495223205e-05
-2.69851229006195e-05
-2.46465645915385e-05
-1.75571580334301e-05
-1.50909451791447e-05
-3.31154572311252e-05
1.40619246117034e-06
-3.60601514366125e-05
-2.28456634957656e-05
-2.94407232269029e-05
-2.34159166048832e-05
1.72205992694128e-06
1.00917807379519e-06
-1.63360147250023e-05
-3.47169652663599e-05
-4.06156468672586e-05
-3.02884184497002e-05
-2.03251503311217e-05
-1.12907802361664e-05
-1.82837251705314e-05
-2.85223294246144e-06
-1.45303229118932e-05
-1.40024398185923e-05
-1.74705700102489e-05
-7.46172410470408e-06
-1.60476159424457e-05
-2.53651655347377e-05
-2.19227476229866e-05
-2.46326718663967e-05
5.22909472233225e-06
1.47133040048003e-06
-2.54242942082149e-05
-2.09885302802838e-05
-1.99086140033399e-05
-2.15622882808444e-05
-2.16640859236854e-05
-2.61056582815164e-05
-9.82179612049704e-06
-4.35358648084854e-06
-4.63901140396562e-05
5.84035793072834e-06
-2.46355683593568e-05
-4.25261891177408e-05
-7.92079714639207e-06
-7.83075547311401e-06
-1.35736826927408e-05
-2.24737198718155e-05
-1.01876104795245e-05
-1.8599354404055e-05
-2.60487159323142e-05
5.11588573930224e-06
-2.46616327146315e-05
-9.2571540759599e-06
-2.17312398939463e-05
-5.00977392799464e-06
-3.56518819273354e-05
5.13864982991882e-06
-3.81281261192176e-05
-4.21068162281877e-05
-1.31121624168367e-05
-6.00386794855851e-06
-3.72103810084667e-05
-1.19972909123863e-05
-2.2208532271999e-05
-2.89071228390988e-05
-2.83973069033007e-05
-2.11951348859167e-05
-1.11343852403695e-05
-2.49861193939757e-05
-2.21499926317779e-05
-2.32739237021566e-05
-2.62234647865998e-05
-3.47961384792358e-05
-1.23841409357622e-05
-3.21420963462874e-05
1.86056447749248e-06
-2.59416000592403e-05
-2.73719059741708e-05
-2.56093643688252e-05
-1.33681731703373e-05
-8.59426945107382e-06
-2.33283663521083e-05
-2.63032045658835e-05
-2.79063386653025e-05
-1.77709811483293e-05
-6.227267936714e-06
-2.33466470983591e-05
-1.6151089625911e-05
-1.98693434971311e-05
-2.42581331991155e-05
-1.28578975242671e-05
-1.97085622358883e-05
-2.34569896000624e-06
-3.18887299632858e-05
1.40514872661192e-05
-1.31233170486953e-05
-2.15909446902415e-05
-1.93621872246496e-05
-4.85097252339897e-06
-2.08658364734807e-05
-1.46785616373998e-05
-2.33108611046737e-05
3.73251016443695e-06
-1.97868582615304e-05
-2.24894310821542e-05
-4.77966251110662e-05
-1.68500709735558e-05
-3.4627585626325e-05
-3.37832589127388e-05
-9.37173433834127e-06
-2.64935580539243e-05
-3.55362497472574e-05
-3.94120385304452e-06
-6.57369450859872e-06
-3.44678134707539e-05
-1.18694022120262e-05
-1.66250581011202e-05
-8.57484285974153e-06
-2.60031095144379e-05
-1.78307814714653e-05
-3.01510354765345e-07
-7.08424804719025e-06
-2.85449942010464e-05
-2.24799172639223e-05
-2.136867472896e-05
-2.14303567613671e-05
-2.30072241295436e-05
-2.65420469326107e-05
-3.29973407461533e-05
-2.04706263761769e-05
-1.3803832506322e-05
-2.17475532136086e-05
-8.29034998502444e-06
-1.3750624411029e-05
-2.87187613505719e-05
-1.99521627690998e-05
-2.76794558116079e-05
-2.29062566763785e-05
-1.52567034844779e-05
-8.06345040838585e-07
-1.56247489382852e-05
-1.57796374757522e-05
-1.95321565478252e-05
-2.35665334578479e-06
-1.15345022646818e-05
-3.43125426368136e-05
-4.87975288178908e-06
-3.19192078264418e-05
-3.35035023961394e-05
-2.17664044766749e-05
-2.24080040882417e-05
-7.17025625608442e-06
-7.95570568128526e-06
-3.56840228988423e-05
-3.61508841555739e-05
-2.473867513234e-05
-1.38573079279381e-05
-2.6644515606674e-05
-1.02402313606892e-05
-2.58331739158544e-05
-2.09362711578605e-05
-2.86712382697783e-05
-3.08889562743345e-05
-3.93838275846464e-05
-3.43718352369456e-05
-1.51912269931335e-07
-1.57327478231882e-05
-2.52653990471297e-05
-2.28012672339386e-05
-2.49827811893747e-06
-1.81705221412656e-05
-1.09303964168856e-05
-2.18075786381787e-05
-2.42198412573629e-06
-1.49295066504775e-05
-1.86587989281901e-05
2.42628780201173e-06
-6.36732074912905e-06
6.87458588619332e-06
-2.06720314334752e-05
-5.19172072848558e-06
-2.48442240684629e-05
-2.57315119804741e-05
-2.03118949040332e-05
-2.26833423348135e-05
-3.62621040437239e-06
-3.48157553351306e-05
-2.99057463507255e-05
-1.42967346720131e-05
-3.7906427442377e-05
-1.75105143872339e-05
5.59379152572712e-06
-2.01418004629989e-05
-1.31079622868272e-05
-5.59987562095054e-07
-2.75198118306173e-05
-1.48823230791925e-05
-2.37432709311224e-05
-1.19238117622569e-05
-1.59745304022526e-05
-1.55004759915785e-05
-3.11677798050566e-05
-1.46633296275176e-05
-7.42926885402762e-06
-2.98972860565998e-05
-2.57606321750629e-05
-2.30691824514295e-05
-3.20350575891941e-05
-5.27700910703e-05
-8.36505068344302e-06
-3.78606593673203e-06
-1.56208857902675e-05
-1.04892635140308e-05
-4.1693390524464e-05
1.2531705245116e-06
-1.32353822989763e-05
-1.63367856510175e-05
-1.68661115284087e-05
-3.04521727151634e-05
-4.1375852818968e-05
-1.33485248423386e-05
-3.09085753658309e-05
-1.10066044588868e-05
-1.39176146808319e-05
-1.93127375281064e-05
-3.22055890388124e-05
-2.64131446026345e-05
-1.73914939187458e-05
-5.54638479991264e-05
-7.14698507418686e-06
-1.76023912874778e-05
-3.52726135473116e-05
-1.91114213461144e-05
-3.42858309095397e-05
-2.58238091217987e-05
-1.39515002674884e-05
-3.96018039925632e-06
-3.71844484872079e-05
-3.49419527562084e-05
-5.06099806736133e-05
-1.83340696205068e-05
-1.88267329947103e-05
-3.84659947065856e-05
7.29550782610235e-06
-3.75584071099941e-05
-5.20465166512318e-06
-1.0510882262399e-05
-1.065288252013e-05
-9.94183486488606e-06
-2.51296171261618e-05
-2.05755851092083e-05
-2.47615138890892e-05
-4.77354089799827e-06
-1.0850234866431e-05
-1.72680258910354e-05
-2.19943993769239e-05
-1.93456310920063e-05
-3.56140602669761e-05
-2.21917085675609e-05
-1.83135904731636e-05
-2.88777116829253e-05
-1.33433882951083e-05
-4.14117535969652e-06
-4.27211768231961e-05
-4.93376071008654e-06
-1.96581974098108e-05
-8.22704636620954e-06
-4.76814030440573e-06
-3.33463520806368e-05
-9.39431116968005e-06
-1.1327777068663e-05
-1.78041248525835e-05
-3.04210269312078e-05
-1.90492055857047e-05
-2.15303243031954e-05
-9.69279415863068e-06
-2.38363269549692e-05
-2.35967137229779e-05
-1.05961873012551e-05
-4.01902970590571e-05
-3.33582039258228e-05
-1.54995271942802e-05
-2.0799753179138e-05
-9.99080843933014e-06
-2.37214122058847e-05
-2.97257428725054e-06
-1.23756829360223e-05
-1.62510365824912e-05
-2.00264130717165e-05
-5.75105554237089e-06
-1.15375842783516e-05
-2.64452560297504e-05
-4.53757557471371e-05
-2.09378414288405e-05
-4.83397146282432e-05
-2.3472543893885e-05
-3.4636456763374e-05
-1.47708952532991e-05
-8.72032749131757e-06
-2.32506903745375e-05
-1.82113471450553e-05
1.04150008059128e-05
-1.76298601441974e-05
-2.1921484135917e-05
-1.7823090244762e-05
-1.69803472059127e-05
-9.94920523991774e-06
-3.60107441053544e-05
-5.56837233939528e-05
-2.21007149544787e-06
-9.11285109174304e-06
-4.04987429865876e-05
-2.36439149063097e-05
-7.31179742240287e-06
-2.33151392376128e-05
-2.5719324032662e-05
-2.99047113581099e-05
-5.10263965826611e-06
-1.81014511113428e-05
-2.09743412324314e-05
-3.08145876812576e-05
-8.48145957089432e-06
-1.50878767516918e-05
-3.22125226689862e-05
-1.8329025094044e-05
-1.54880474984069e-05
-2.77243961865833e-05
-1.31730603776898e-05
-3.66786775168163e-05
-2.16724260476997e-05
-1.17330334592556e-05
-4.3912130964501e-06
-1.54932970629131e-05
-1.98634938012121e-05
-8.51987341138471e-06
-2.54753264369174e-05
-2.52221740031753e-05
-2.396412241984e-05
-1.75156800471785e-06
-1.61738123493129e-05
-1.0984155552855e-05
-2.16555863754996e-05
-3.91212352341013e-05
-1.59644461710325e-05
-2.20098231369404e-05
-1.56404987631374e-05
-2.00569186093707e-05
-1.38837248706373e-05
-1.33753393877449e-05
-2.20996105674419e-05
-9.18146903187801e-06
-3.08804009806614e-05
-8.99257041142567e-06
-2.9411561156734e-05
-2.95368176300558e-05
-6.98301552369371e-06
-1.11520663219176e-05
-4.35774689533073e-05
-3.59820793248526e-05
-1.67438789891662e-05
-1.43700360054697e-05
-2.33869920520088e-05
-2.3448866705515e-05
-1.61180723268394e-05
-1.50172864156176e-05
-2.16908544223319e-05
-8.35882843679485e-06
-1.44287661281544e-05
-5.97578460944433e-06
-2.11425678012514e-05
-2.1377990732384e-05
-1.65866347295864e-05
-2.6700458919061e-05
3.8678438032394e-07
-2.4800983341109e-05
-2.53988663089717e-05
-2.38343977435205e-05
-1.46488509792084e-05
-1.02400168310435e-05
-3.87631199246751e-05
-1.22386535263442e-05
-2.11984557429032e-05
-2.5429200434056e-05
2.52187926722817e-06
-3.43435744862601e-05
-3.71571921260114e-05
-3.2419770998137e-05
-1.55947401854181e-05
-2.59548149969648e-06
-5.56817708307639e-05
-2.70219317731676e-05
-2.07890560745941e-05
-2.80343742089244e-05
-3.20719615857173e-05
1.8073515260284e-06
-2.83727525437375e-05
-1.93236998970303e-05
-4.82594508571945e-05
-3.46432836356754e-05
-2.46708678103724e-05
-3.02689336064985e-05
-1.9109901660133e-05
-3.03280108102789e-05
-4.64942765718142e-05
-1.95696601223162e-05
-1.4128731096388e-05
-1.68251939602408e-05
-1.09702577152556e-05
-2.48257373910985e-05
-1.76591733993868e-05
-3.35811823066068e-05
-4.06909514186086e-05
-1.3939892950156e-05
-2.10563633941789e-05
-6.7524603779243e-06
-9.44383550554812e-06
-6.91715012141822e-06
-2.64577749940156e-06
-2.83018616792755e-05
-2.3012319060272e-05
-6.25765057531897e-06
-3.77470070963232e-05
-3.13767130530009e-05
-2.32242080874867e-05
-2.05232430827849e-05
-4.28409580769158e-05
-1.67642209125168e-05
-2.12039560594332e-05
-1.04688179958436e-05
2.41692279121457e-06
-3.98654446790165e-05
-3.56889132465013e-05
-2.75550107809433e-05
-1.37059345686009e-06
-1.78569022610785e-05
-3.16126980852085e-05
-1.52031975375292e-05
-3.52441997412e-05
-1.72285942631615e-05
-3.29242104705457e-05
-1.76003806841653e-05
-3.37845506056448e-05
-1.99392543979035e-05
-9.74256790095582e-06
-2.99946300702177e-05
-3.18226775519588e-05
-1.40767963494487e-05
-2.51181384088455e-05
-2.50137843979173e-05
-1.80408013890794e-05
-2.88954343722967e-05
-4.2194230868535e-05
-1.90570690483222e-05
-3.64516543588169e-05
-2.38365775088885e-05
-1.89746099305325e-05
-6.98544120108677e-06
2.4080554767005e-06
-2.08897444219095e-05
-3.70159595338504e-05
-7.08677782109943e-06
-4.54384847581573e-06
-4.47567794801257e-05
-2.34652137403893e-05
-5.57515411409234e-06
-2.16148828979741e-05
-3.80201923258595e-05
-1.66394235064396e-05
-1.808990523726e-05
-3.50319133604609e-05
-2.55078479539214e-05
-4.84732070880869e-06
-1.74355650621879e-05
-3.5642667776911e-05
-2.55897064377461e-05
-8.75536057948709e-07
-7.3048707557959e-06
-2.55933139853182e-05
-3.9404992816172e-05
-1.75009734244855e-05
-2.89615122407446e-05
-1.58013027815684e-05
-2.13092444438742e-05
-1.3864619401923e-05
-3.24202268994748e-05
-2.57102334114232e-05
-1.67324501328105e-05
-3.6295891611896e-05
-2.16620704351363e-05
-4.08035209715377e-05
-8.84638706375222e-06
-1.60351988348066e-05
-2.23711253960468e-05
-3.93198380102884e-05
-2.58460354088935e-05
-3.73332031432022e-05
-3.91517632263092e-05
-2.13089850503303e-05
-2.29833291133982e-05
-3.18323668134761e-05
-2.51151061842231e-05
-2.34298307860315e-05
-2.16008386564739e-05
-1.53896380281632e-05
-1.69151389287398e-05
-4.48006743169079e-06
-2.51210746425942e-05
-4.52758390880012e-05
-6.71025309413508e-06
-8.45092039098816e-06
-1.26545625319742e-05
-3.30453603084795e-06
-1.67559887656064e-05
-1.72272769406604e-05
-4.55323020808311e-06
-1.61484891306136e-05
-2.27790600647085e-05
-8.79009065258921e-06
-1.80998143642608e-05
-1.40287659601425e-05
-4.36719265075964e-05
-2.82743276812522e-05
-2.56008203003303e-05
-2.61304047250103e-05
-2.85580476818419e-05
-3.073240715891e-05
-1.67888283180058e-05
-6.82657780273923e-06
-2.15190589468785e-05
-3.50762245603951e-05
-1.45809735826713e-05
-3.08607083298898e-05
-1.37796147660943e-05
-8.64378358638917e-06
-2.94205906446284e-05
-8.31367621159934e-06
-9.32247706485654e-06
-2.11703686881117e-06
-1.04456236602403e-05
-1.76000248625193e-05
-1.80547362043683e-05
-3.25201437637611e-05
-2.83412038309859e-05
-2.99359087721283e-05
-3.51294091111248e-05
-2.7827085034456e-05
-7.05105825222115e-07
-2.65672131559912e-05
-2.00782834087704e-05
-2.29392555248414e-05
-1.4252870923626e-05
4.78624808679409e-06
-2.76307689997241e-05
-3.70961032872326e-05
-4.1676159266198e-05
-2.96601465070295e-05
-3.03548562285579e-05
-4.28657128917336e-05
-4.60250202934653e-05
-1.65782099453385e-05
-2.74759902232092e-05
-2.65936125414997e-05
-2.94186871961653e-05
-1.49520377183596e-05
-2.52942753907343e-05
-2.73288491482696e-05
-9.49921473204213e-06
-2.97237438238947e-05
-3.40173187035207e-05
1.82973251803734e-05
-1.75191959984851e-05
-2.59440004727072e-05
-1.56090192029857e-05
-8.10989236155558e-06
-6.88185649842463e-06
-2.34303099719921e-05
-1.25133904050473e-05
-2.51183210161998e-05
-2.92818655744606e-05
-9.22262452186487e-06
-1.961179376004e-05
-3.35884782907502e-05
-1.47550434416161e-05
-2.43022909490088e-05
-4.30748991549185e-06
-1.71202626968636e-05
-8.67728395043178e-06
8.93786821487864e-06
-1.74999376340722e-05
-2.0289332325262e-05
-1.47019844469357e-05
-2.2523503453012e-05
-4.24574255716968e-05
-2.54202265541371e-05
-4.142078033154e-06
-1.66879089207614e-05
-3.36419773540105e-05
-2.40395632557291e-05
-4.28807294307904e-05
-2.52714311827569e-05
-2.49082226241278e-05
-3.40148922850486e-05
-7.61002903346359e-06
-9.75783741388703e-06
-1.35353191687023e-05
-1.05717153506137e-05
-2.71367109247484e-05
-2.83353821530001e-05
-3.56459802496335e-06
-5.05363579918405e-05
-1.62471517348407e-05
-1.49243961649404e-05
-2.18494073148795e-05
-2.38823906662345e-05
-2.54278123183504e-05
-3.47916598503853e-05
-1.93819708241954e-05
-1.75389409563817e-05
-3.53680591834797e-05
-3.44588939151787e-05
-2.28017777646861e-05
-2.21474982577903e-05
-3.09759016613334e-05
-1.93685958606444e-06
-2.72293657213958e-05
-2.15141751019222e-05
-3.0475913170943e-05
-2.61341085508544e-05
-2.41359582281577e-05
-1.54560641546015e-05
-8.76118968368749e-06
-2.84970682132162e-05
-1.23504694535219e-05
-2.17048513529171e-05
-2.79557970196306e-05
-2.20645738685844e-05
-1.47857264676307e-05
-3.45176953434829e-05
-3.04215440632408e-05
-3.72629458709194e-05
-2.44718894343214e-05
-1.65845963794837e-05
-2.70836232576676e-05
-2.92445154829882e-05
-3.90134287936612e-05
-4.12474040645488e-05
-1.83519473436631e-05
-8.07166519549539e-06
-1.25565914717814e-05
-1.92989153133742e-05
-7.20471523588969e-06
-2.74530475057877e-05
-1.50438400506926e-05
-1.41757903706421e-05
-1.70766165533831e-05
-7.00913821319863e-06
-2.9237605960319e-05
-1.59217115519675e-05
-3.3943456055139e-05
-2.13641775760969e-05
-3.21984178762025e-05
-1.7349053062695e-05
3.73562646735277e-06
-2.48861957318988e-05
-1.46251306335824e-05
-3.03230932448131e-05
-1.84958076840656e-05
-5.1525837059821e-05
-7.82058186451376e-06
-2.44584657510479e-05
-2.91177964957763e-05
-3.98821023689283e-05
-1.64938565148553e-05
-1.17353753157903e-05
1.10571692090838e-06
-6.56604030054051e-06
-1.37628559953997e-05
1.1240382340113e-05
-2.71428380515746e-05
-1.28338792875403e-05
-2.55047512219233e-05
-1.56302635637031e-05
-3.12944349396158e-05
-3.15486478609618e-05
-1.91094616591711e-05
-1.74973697678085e-05
-3.51828682411816e-05
-1.92709602628152e-05
-2.95738902521943e-05
-2.54052110755522e-05
-7.60257784111057e-06
-1.89992017849417e-05
-1.07496308116825e-05
-2.03616341124939e-05
1.04024473239662e-07
-3.22749425493834e-05
-1.278595527782e-05
-7.92634933959108e-06
-1.25986583910998e-05
-4.82189757017566e-05
-7.49410531230693e-06
-3.69159569842066e-05
-2.13625167735805e-05
-1.34331774235739e-05
-1.58728370457591e-05
-1.35452423810097e-05
-4.33759478266799e-05
-1.33587254085127e-05
-4.10032765500374e-05
-8.39830021141428e-06
-1.18017070746711e-05
-1.99643568518596e-05
-2.7691559405019e-05
-5.06969231462717e-06
-3.11765297009395e-05
-2.83688304410894e-05
2.35089627227094e-06
-2.81416514707444e-05
-1.9589127543526e-05
1.71445795591432e-06
-4.45210527608065e-05
-3.53177431728804e-05
-2.65228998627454e-05
-3.45620365079666e-05
-6.94856332314588e-06
-1.59184073252792e-05
-3.65476574936493e-05
-2.88278507584032e-05
-1.61096159491199e-05
-2.04049757025533e-05
-1.98157166821293e-05
-1.46282142063303e-05
-3.72800465283929e-06
-3.53487812176052e-05
-3.18455323521232e-05
-1.03374155318735e-05
-2.71704928892354e-05
-3.30892985169866e-05
-8.67526896495667e-06
-2.41273380031439e-05
-1.19126863329926e-05
-1.4424229220833e-05
-2.28933205852411e-05
-1.02576622033231e-05
-2.12015652003592e-05
-3.44692109077733e-05
-1.14966141458462e-05
-2.8284579323137e-05
-3.95994473912525e-05
4.99486828435606e-06
-3.4074671703323e-05
-2.28645926254084e-05
-2.69003489732282e-05
-1.32369217178727e-05
-6.50742813999037e-06
-1.52213080723081e-05
-3.22099356327614e-05
-8.32145303324414e-06
-2.05285987583236e-05
-2.87197117343433e-05
-5.11243155202833e-05
-2.75801501494418e-05
-6.51277165791994e-06
-5.01000448575229e-07
-1.08802372279618e-05
-2.64020832992164e-05
-6.42606900412336e-06
-1.67167323377064e-05
-3.21339771167115e-05
-1.46357171424424e-05
-2.5902721389216e-05
-1.90435888346928e-05
-1.3329832659028e-05
-9.32121328519556e-06
-1.62132156931474e-05
-1.34444696803827e-05
-5.99164131257037e-06
-3.34984962418754e-05
-2.50833338129414e-05
-3.65162485293744e-05
-3.80804892481141e-05
-3.7446784208962e-05
-1.69635870870089e-05
-2.11162430520354e-05
-4.22910728724183e-05
-2.49929112746345e-05
-2.23737609592414e-05
-3.18379351332546e-05
2.57170678044859e-06
-2.35108805032726e-05
-4.51166864911388e-06
-1.13591312889504e-05
-1.79416456433319e-05
-1.491889710033e-05
-9.35653563625501e-06
-3.19238049822924e-05
2.53021117687357e-06
-2.62663499470049e-05
-3.55373078305526e-05
-4.17246777769316e-06
-1.39679079068352e-05
1.42067542069624e-06
-8.44670287237054e-06
-1.34644976046679e-06
-1.3922449896833e-05
-1.05917618495216e-05
-3.18953550615468e-05
-1.48582671497849e-05
-1.05866822212736e-05
-4.14810557372304e-05
-2.14062161482795e-05
-1.58523656766679e-05
-7.56969398338729e-06
-3.35577537991573e-05
-4.04515266657525e-05
-1.73792994966995e-05
-1.0554577734702e-05
-1.84897396658416e-05
-2.94569926359937e-05
-3.00181649356918e-05
-3.32967508019095e-05
6.98734444014915e-07
-1.96921807654253e-05
-2.2586840222328e-05
-2.25284098574344e-05
-1.73078345709482e-05
-1.31700141817064e-05
-1.87579652249876e-05
8.95120459675041e-06
-9.31089321234929e-06
-1.66106876585545e-05
-2.88135058896453e-06
-3.56590801221303e-05
-3.08192631920851e-05
-2.32814198284694e-05
-2.40953127972668e-05
-2.66135228830096e-05
-7.22864489802389e-06
-2.83423060425376e-05
-3.06445582046855e-05
-2.01054255729533e-05
-5.97206782131313e-06
-3.53465100313316e-05
2.86235280914224e-06
6.57095515695334e-06
-1.66832480900436e-05
-7.57599790941985e-06
-2.12038159052042e-05
-1.88544907240586e-05
-3.78802634340586e-05
-1.80679969111895e-05
-2.25937698576656e-05
-2.90393494584253e-05
-3.18965137271005e-05
-2.28120775550037e-05
-1.7518080486341e-05
-2.1418819449406e-05
-1.70570217123194e-05
-2.68461024304693e-05
-1.01094572355352e-05
-3.2258919910503e-05
-3.62817184393703e-05
-1.80938482892421e-05
-2.67365606016943e-05
-4.60586034444021e-06
-2.76833176278238e-05
-1.19379581954593e-05
-2.29915373771599e-05
-1.82474537486937e-06
-2.19761776590136e-05
-9.87553944234518e-06
-2.1894626989085e-05
-2.28812739614548e-05
-2.29175345727169e-05
-1.74504469254245e-06
-1.6874518945876e-05
-1.80988944663887e-05
-2.15267716605063e-05
-1.56384915356282e-05
-1.843000804154e-05
-2.06743032762601e-05
-1.53574151171434e-05
-1.56148503578365e-05
-1.57733604207285e-05
-2.02021180923678e-05
-2.85203334846183e-05
-2.08113297444796e-05
-5.63276093229862e-06
-1.27840757735833e-05
-2.08183192402519e-05
-3.57823884741906e-05
-3.12957462700454e-05
-3.63891316509233e-05
-1.70978669432923e-05
-2.37068974569068e-05
-2.58768114023266e-05
-1.19546873866374e-05
2.37070926111766e-06
-1.48249087691752e-05
5.00207473736149e-06
-2.44299225288221e-05
-1.72843644541841e-05
-2.53590315710884e-05
-2.69868592992896e-05
-3.01686779981013e-05
-6.45994921707347e-06
-4.45363051830142e-05
-2.50725141357836e-05
-2.32731070535316e-05
-1.88342688284817e-05
-2.02843992809101e-05
7.54332574460586e-08
-1.57560781144355e-05
-4.25910401277667e-05
-1.47561349524203e-05
-1.61881235403372e-05
-1.61632037490395e-05
-3.17083437424083e-05
-1.47652299185299e-05
-2.41011590268267e-05
-2.8687193524005e-05
5.43434964440825e-06
-1.64203081419308e-05
-5.7377008904769e-05
-1.54590279621975e-05
-2.85796020095059e-05
-1.84942723977398e-06
-3.35881584047008e-05
-2.75742007777626e-05
-3.16841106167557e-05
-4.21809816780756e-05
-2.10483143278508e-05
-2.14551456831061e-05
9.49169683976557e-06
-2.91540190617742e-05
-3.17290281044519e-05
-3.27033002212135e-05
-6.65521020726259e-06
-4.10833005275898e-05
-4.7008190594332e-06
-3.22387355598048e-05
-7.49254181077408e-06
-3.31077904503578e-05
-3.31799193605536e-05
-3.23014407938073e-05
-3.1501958326637e-05
-3.13476935892502e-05
-4.4744346729571e-06
3.13249305063442e-06
8.97004768424311e-06
1.02666256597206e-05
-3.17618142500615e-05
-3.10991453548448e-05
-3.37642269232425e-05
-1.50775640120178e-05
-3.21973323768282e-05
-1.57760175851092e-05
-3.28726993914791e-05
-1.88519801522994e-05
-3.1655623936533e-05
-2.97422938413622e-05
-1.85160263999849e-05
-1.07409944789102e-05
-1.90401710088973e-05
-3.40171881927034e-05
-1.32552450262952e-05
-3.08081705199003e-05
-1.66282240921676e-05
-1.84853401851084e-05
-9.21028915734068e-06
-3.32626085289499e-05
-1.25336069346011e-05
7.00262852543769e-06
-3.43747525519699e-05
-1.70056005444152e-05
-2.81816994583517e-05
-1.50000590797847e-05
-3.06051395590972e-06
-2.31198113345627e-05
-3.98468584618143e-05
-2.40096472741947e-05
-2.52021353431767e-05
-3.20539609661658e-05
-2.13425651771078e-05
-2.04613421144679e-05
-5.27104756191823e-06
-3.55243989042797e-06
-3.64294382595482e-05
1.47926107135455e-06
-3.0391956461347e-05
-1.96047454066822e-05
-3.81213799085106e-05
-3.55767090769982e-05
-9.51861535824423e-06
-2.35801989338578e-05
-1.11894092818583e-05
-1.55044067117362e-05
-1.40427559799305e-05
-2.25550672076058e-05
-2.32827913384136e-05
-2.11489942059365e-05
-1.46499275816394e-05
-8.14784976443891e-06
-2.72069338474204e-05
-1.11169737908482e-05
-7.76308683784845e-06
-1.55852369309436e-05
-3.4150437292347e-05
-1.9900738265937e-05
-2.11890764240607e-05
-1.21559505526864e-05
3.74015079135736e-06
-2.34182251369176e-05
-2.87039756480032e-05
-8.43857840595474e-06
-1.43625666509092e-05
-2.56990858352087e-06
-1.20818790201287e-05
-7.23515946120441e-06
-3.27775590121114e-05
-1.19440340245946e-05
-1.74837908610965e-05
-1.50062290921074e-05
-1.64233874029922e-05
-1.75543403788382e-05
-2.00251106035408e-05
-1.83306285755749e-05
-5.951404082245e-06
-3.15598973845115e-05
-2.15412514640925e-05
-3.03897258887645e-05
-1.90858406392488e-05
-3.7979064469967e-05
-2.44675174645424e-05
-1.67104499341031e-05
-4.28357694176524e-05
-2.51706174395965e-05
-9.41876102875386e-06
3.82796249693742e-06
-1.8258530069032e-05
-3.18515572465121e-05
-3.37679464405568e-05
-1.94943710480868e-05
-1.96494468116678e-05
-3.72790482786811e-05
-2.40733344245076e-05
1.64109356815834e-06
-2.00863015804091e-05
-1.46910042549805e-05
-2.49385841383945e-05
-1.8194307472435e-05
-5.99821773407899e-06
-3.27337927614703e-05
-2.86659906267918e-05
-3.13524368699088e-05
-5.79265234374076e-06
-2.28409637768468e-05
-2.29878462351638e-05
3.84933355104078e-06
-1.31778519392165e-05
-2.29033439427477e-05
-3.23303099339317e-05
-2.64642300295997e-05
-2.47590575987995e-05
3.68104562100038e-06
-2.68951017125181e-05
-2.48078685532233e-05
-2.10827976737623e-05
-2.34841496198754e-05
-2.32209546417853e-05
-1.66309767246411e-05
-1.38718244997093e-05
-1.90992738971512e-05
-6.19108229170828e-06
-1.9544568872305e-05
-1.13427186890353e-05
6.0148787586881e-07
1.05100437500992e-05
-1.09397725448557e-05
-2.05464786307236e-05
-3.83173292772049e-05
-1.78934828273216e-05
-1.21354216660364e-05
-1.49722553347602e-05
-9.33819633388498e-06
-2.82407836828392e-05
-3.02408492064833e-06
-1.57846605755101e-05
-1.81594805014629e-05
-2.3700422857179e-05
-5.9775780086452e-06
-4.41205488984855e-05
-2.80998613315853e-05
-1.6956162666983e-05
-1.87787433192628e-05
-2.48419587101037e-05
-1.43685864999232e-05
-1.39860643404073e-05
-1.54443100439294e-05
-9.7464301123507e-06
-8.18739810092325e-06
-3.05453784155942e-05
-2.92678278220584e-05
-2.01195063432763e-06
-2.37904706828096e-05
6.52301052399261e-06
-5.60042560080234e-05
-7.84646431221648e-06
-4.46625937823486e-05
-1.88388149660072e-05
-3.58387729062787e-05
-1.70068389309561e-05
-7.47997430139687e-07
-2.6002172333587e-05
-4.08534241525757e-05
-3.89428311248576e-05
-3.40400775968133e-05
-3.31699269136898e-05
-1.94991814108052e-05
-2.47847194558604e-05
-1.04324487098432e-05
-4.32665436981299e-05
-2.24739634688832e-05
-2.26770813484677e-05
-1.29955937323596e-05
-2.13097649070915e-05
-3.45424951491016e-05
-1.79190464729728e-05
-2.25967865293092e-05
-1.33218078849132e-05
-2.33923262960549e-05
-1.26810641287048e-05
-4.58601324176e-05
-3.36290056155563e-05
-3.44173792950152e-05
-2.41445359973588e-05
6.26662350746329e-06
-1.26160358758797e-05
-2.38995993380172e-05
-2.64015417844339e-05
1.87102172406977e-05
-2.77831948185165e-05
-7.90954806169257e-06
-2.12371482931443e-05
-3.19108134415758e-05
-3.29700043861466e-05
-5.15535421778226e-06
-1.14297079210294e-05
-2.35803337694703e-05
6.4794686123597e-06
-3.29937642097224e-05
-6.06940607640747e-06
1.97483855670328e-06
-3.60816317982377e-05
-2.72219689442313e-05
-2.86484279483793e-05
-3.47759008914354e-05
-2.6562016891864e-05
-1.72473590409429e-05
-4.1775889661156e-06
-1.79722167648867e-05
-1.72036150332541e-05
-3.99453098573867e-06
2.50461856816572e-06
-2.64288806054763e-05
-3.25530636555292e-05
-1.65206800223782e-05
-2.54541456205357e-05
-5.57069279441033e-07
-1.77460361408842e-05
-1.99693861129295e-05
-3.9909242670365e-05
-2.23269544578689e-05
-3.07586820606382e-05
-2.33735306451362e-05
-3.30973770393382e-06
-2.37435461096955e-05
-3.05809565726203e-05
-1.81065058639683e-05
-1.74747819751494e-05
-1.27290115598504e-05
-8.74999083166573e-06
8.62139769110693e-06
-2.78486505911162e-05
-3.64239957013973e-05
-3.11168876701995e-05
-3.86798688600408e-06
-1.1348638745144e-05
-8.37265619395888e-06
-3.60869764796325e-05
-2.25733304298325e-05
-4.02280307131362e-05
-2.1375094209358e-05
-2.40556152437829e-05
-3.58802929725065e-05
-2.28806409589546e-05
1.09000686509237e-05
-1.95666318518787e-05
-4.64414778078394e-05
-4.38501582897855e-05
-2.02225633081552e-05
-2.94202709437652e-05
-2.19290873488859e-05
3.75326512044733e-07
-1.64542074098032e-05
-5.09507474694066e-05
-6.56726973045848e-06
3.89042147147323e-07
-2.91600859947363e-05
-7.66540206704007e-06
-1.53694797560085e-05
-1.61315403474207e-05
-9.98239489819415e-06
-1.67468408489107e-05
-3.81352726954005e-05
5.53567314254122e-06
-2.6446593292418e-05
-1.91705361012185e-05
-1.08532343787792e-05
-1.73559045441725e-05
-4.11905170789776e-05
-3.26013785406299e-05
-5.23217131594266e-05
-2.60898197707801e-05
-2.10732830061647e-05
-1.33351824237384e-05
-2.88280726327993e-05
-2.29671199423933e-05
6.47455382520037e-06
-2.59905259719468e-05
-2.48064106890814e-05
-2.02347725838488e-05
-2.70554419513286e-05
-6.48335795265256e-06
-2.98021084634675e-05
-7.95473399491008e-06
-2.70116752620594e-05
-1.53457646543243e-05
-2.64844206245088e-05
-1.97268181953237e-05
-1.98323600851444e-05
-7.93210539786013e-06
-4.07238218108563e-05
-2.49949787144366e-05
-1.93528958394674e-05
-2.20621663055278e-05
-1.05299218890634e-05
-2.86927533117356e-05
-2.03440458826957e-05
5.38867252346551e-06
-1.49073697299583e-05
-2.49021973465434e-05
-1.25671084665366e-05
-1.12142434216469e-05
-2.82264428776746e-05
-2.26525973176625e-05
-1.78169003379194e-05
-2.33814918525403e-05
-8.60744508256072e-06
-1.02150906970585e-05
-2.570308133099e-05
-4.10483700459255e-05
-2.0279131740115e-05
-3.12735274686542e-05
-2.80713735066682e-05
-2.53400705114945e-05
-2.6997440936271e-05
-2.25562671382733e-05
-9.54959404266583e-06
-2.0760230737847e-06
-2.21500401048706e-05
-1.48554304235228e-05
-2.85172389426391e-05
3.35030158691215e-06
-2.46848389834871e-05
-2.10238358156803e-05
-1.58052814153305e-05
-1.36295519165152e-05
-2.13687249814116e-05
-4.78050726972013e-06
-2.79796912874571e-05
-3.91822577316181e-05
-1.85219901057014e-05
-3.75271244297855e-05
-1.16657228420682e-05
-2.71693243914538e-05
-1.8878164627358e-05
-2.36857764063865e-05
-2.33702941598017e-05
-1.44473080420433e-05
-2.37131653596534e-05
-1.8462049757177e-05
-1.14655098515529e-05
-2.05743177144477e-05
-6.90545619304095e-06
-2.62126267495604e-05
-4.3512205830773e-05
-3.02845988741676e-05
-5.09763731386209e-05
-2.09077473395302e-05
-6.20216667630751e-06
-3.83523336375441e-05
-1.87744128074896e-05
-3.90281735580651e-05
-8.91162202773938e-06
-8.3256026802334e-06
-1.04248268333846e-05
-1.77909522502297e-05
-4.24258801414953e-06
-2.19089657729104e-05
-2.73409969452501e-05
-1.6724824005041e-05
-2.31868351683977e-05
-2.24026318902653e-05
-2.23204749569429e-05
-4.49332626893415e-06
-4.29164613046786e-05
-1.77108877392335e-05
-6.80886388236964e-06
-9.07432026673802e-06
-4.1479313807302e-06
6.50722738542065e-06
-1.18207297002319e-05
-4.0513687816274e-05
-3.40386776395785e-05
-2.72708596925127e-05
-2.65950529659267e-05
-1.26274292518729e-05
-3.19960831039718e-05
-2.94566340708462e-05
-1.19634695007842e-05
-1.11113674354658e-05
2.06655896388286e-07
-2.59938212406733e-05
-3.085934873046e-05
-1.89788588864658e-05
-9.28240686003538e-06
-2.79500130384435e-05
-3.69776436997801e-05
-6.90206793757034e-06
-1.06828452276768e-05
-2.29826490578542e-05
-1.17939443226391e-05
-1.58722372122574e-05
-6.04990337830388e-06
-3.44077912130575e-05
-3.72413949458339e-05
-3.88259086873501e-06
-2.35986033012247e-05
-7.97164443744338e-06
-1.52519928950942e-06
-2.92803878780685e-06
-1.64562776337622e-05
-4.72576828503859e-05
-2.44312157986458e-05
-2.41519037407111e-06
-1.33556615415983e-05
-1.17868479424762e-05
-2.12735290912202e-05
-2.26061456254032e-05
-3.03453766329158e-05
-1.13670127498411e-05
-3.07664158806754e-05
-1.14499764698667e-05
-1.79087115939301e-05
-4.65897805995442e-05
-3.42908134703664e-05
-6.18242517441308e-06
-3.76436853282284e-05
-2.91893759845357e-05
-2.34392394381545e-05
-2.46808653316063e-05
-1.22339374425944e-05
-2.90661272384309e-05
-1.13942291407232e-05
-1.51450240189489e-05
-1.68095636837207e-05
-2.39568264752872e-05
-2.30060301280316e-05
1.15885585139867e-05
-2.98251577883376e-05
-1.94820368065358e-05
-1.77843241839925e-05
-2.87185980284165e-05
-1.32780500925382e-05
-1.93851360995291e-05
-1.8206052553634e-05
-3.16588319262855e-05
-3.08475232567194e-05
-1.82431326013925e-05
-1.61290997010646e-05
-6.17652259716542e-06
-2.54052493006093e-05
-1.53097039142289e-05
-3.81417671642612e-05
-2.47772309161429e-05
-1.01635750989999e-05
-4.14480242433917e-05
-2.13867753051318e-05
-2.61585235034956e-05
-1.91923578551611e-05
7.97724774109515e-06
-1.23579310140164e-05
-9.68861705613499e-06
-1.58624176357707e-05
-4.5898831096074e-05
1.79806805757065e-06
-2.87318859759889e-05
-5.20150814207931e-06
1.31856562089918e-05
-1.62305007292567e-05
-2.16394435054718e-05
-6.88839499329384e-06
-2.2662641506898e-05
-2.1805347530457e-05
-2.23592915457336e-05
-4.6510376945227e-06
-1.4824111906312e-05
-1.75581505525916e-05
2.58503520145667e-06
-1.01896691158779e-05
-1.7895992588962e-05
-1.48740628237117e-05
-3.67050605741689e-06
-2.02275447305133e-05
-1.53685936166522e-05
-2.95509663395521e-05
-1.45198812578294e-05
-4.89037427564609e-06
-2.64144528248736e-05
-3.68420118153096e-05
-1.21455992253302e-05
-7.04923225889661e-06
-2.88518429987296e-06
-2.29802799397333e-05
-2.5947232652313e-05
-1.20314259409316e-05
-1.64933929054209e-05
-2.38099509344831e-05
-1.88458056146392e-05
-3.77009317467311e-05
-1.28594054345836e-05
-1.64777912653613e-05
-1.99059168096567e-05
-1.29946541051164e-05
-5.39521807244915e-05
-3.03834306485522e-05
-2.11336952996142e-05
-4.50332887330833e-05
-2.04456755821369e-06
-4.91837392428649e-06
-5.80708638843741e-06
-3.96800826167742e-05
-2.584086650318e-05
-1.68360360477331e-06
-9.72857241989075e-06
-3.03918391963329e-05
9.73784836059439e-06
-2.01085402015027e-05
-1.74579590290604e-05
-1.5156735475809e-05
-1.77276163898705e-05
-2.37454021272918e-05
-1.31124360411833e-05
-2.18261153436425e-05
-3.80372709893643e-06
-4.61928470557046e-05
-6.04660378424607e-06
-3.44271719826837e-05
-2.0669036185952e-05
-8.25885809731667e-06
-7.47227370799848e-06
-3.40458202344104e-05
-3.08216387099577e-05
-3.10280798001584e-05
-1.12861524367846e-05
-3.16996793174894e-06
-1.94129190746644e-05
-1.62527422897301e-05
-2.03507964523649e-05
-1.3842074144426e-05
-8.47522767420523e-06
-2.64620882138428e-05
-2.30428167172438e-05
-4.37469480059599e-05
-1.96351980437345e-05
-5.41707349956444e-07
-2.89514701689497e-05
-2.19776089820121e-05
-2.0498431672175e-05
-7.87212292053043e-06
-3.76050885381109e-05
-1.58813724860747e-05
-2.57796707000583e-05
7.47930322936815e-06
-3.88990879221752e-05
-2.26894797226196e-05
-1.22420877800949e-05
-1.44477409710923e-05
-2.5324337255772e-05
-1.67248185543723e-05
-4.30348415257396e-05
-3.1392676534033e-05
-3.05330118287456e-05
-7.86519206792681e-06
-1.82614964361804e-05
-4.27484745884178e-05
-2.98566587484018e-05
-3.3860759728531e-05
-2.59267118756848e-05
-2.3999958542726e-05
6.0834268537138e-06
-1.45529706119029e-05
-8.95281145516722e-06
-1.90531945401615e-05
-2.91101046235398e-05
-9.78727622671784e-06
1.38731595285676e-06
-2.2546659459637e-05
-4.38457064277745e-05
-3.32775842640916e-05
-1.09483045542057e-05
-3.15344189090348e-05
-2.89619743312799e-05
-5.8611004919233e-05
-2.81278932563483e-05
-3.79762387860791e-05
-5.79853875419941e-05
-2.47281130388631e-05
-1.45766552895263e-05
-1.65080215464264e-05
-4.01578380095456e-05
-2.10408306655981e-05
-3.41173059455883e-06
-4.92874284522858e-05
-4.27316893603217e-05
-7.5111218446338e-06
-1.35492523064467e-05
-2.22802427607675e-05
-2.50944426201815e-05
-1.8780014433004e-05
-1.27758168278112e-05
-1.18197146883013e-05
-2.49925859132588e-05
-2.2533323027386e-05
-2.64889424992636e-05
-2.68320670970839e-05
-1.86087189287353e-05
-6.46455774686521e-06
-9.13006037567281e-06
-3.42004376211978e-05
-3.30338721204722e-05
-5.11123456460278e-06
-3.0530776434831e-05
-2.70365293673247e-05
2.96813013009729e-06
-2.16844123757353e-05
-1.74149590127988e-05
8.32328188664672e-06
-2.77101421873142e-05
-2.16751730459507e-05
-4.84900920639094e-05
-1.47113864475665e-05
-3.46459425841295e-05
-2.75559168440141e-05
-1.89412176009376e-05
-3.2265756554085e-05
-1.69119036098448e-05
-3.46913618242633e-05
1.42809936033581e-06
-1.57486969040808e-05
-2.99015036188326e-05
-3.14303571298106e-05
-2.16995590594524e-05
-2.92043807702878e-05
-3.56589078677614e-05
-1.54639488346311e-05
-2.27391489504053e-05
-2.33955515533592e-05
-2.02413617589326e-06
-1.14380668191785e-05
-3.34220954928191e-06
6.26659341969221e-06
-1.40675618566943e-05
-3.32054604272733e-06
-1.79598925694408e-05
-1.80308552820848e-05
-5.78491531406748e-06
-4.63504072306309e-06
-8.36044218296809e-06
-4.51439890186507e-06
-1.91473491483727e-05
-4.06597418059612e-05
3.6783798985932e-06
-1.57851486086084e-05
-3.01448243786955e-05
-2.54306920899638e-05
-2.26454914183715e-06
-3.84522607833797e-05
-2.25952831124348e-05
-3.88537172820454e-05
-3.37865291382633e-05
-2.61123682335472e-05
-3.00980080527655e-06
-2.10213312894572e-06
-3.5207057638027e-05
-2.12625776116767e-05
-3.05008445197675e-05
-1.98241632375657e-05
-2.53752816176016e-05
-3.25564793103524e-05
-3.28026642119583e-05
-3.03836152465744e-06
-8.36062125513754e-06
-3.66781404977563e-05
-2.46707598766315e-05
-8.14387861532479e-06
-2.6200281237756e-05
-1.59131400566937e-05
9.22816965635934e-06
-2.92344522748196e-05
-1.05901556168771e-05
9.34735916372616e-06
-2.12981526517694e-05
-1.69717364082012e-05
-1.90596612812971e-05
-5.10759849659219e-06
-1.5619953616653e-05
-2.60993368737936e-05
4.37717851829337e-06
-2.66465505489488e-05
-4.72237421352403e-06
3.17175639674453e-06
-5.24139053971012e-06
-2.92407793946753e-05
-2.78579990973858e-05
-9.45769029892317e-06
-2.11468351495759e-05
1.83432070210598e-05
2.51649361590433e-06
1.22271119393042e-05
-1.48520181279573e-05
-2.16624014934207e-05
-3.4956019645165e-05
-1.4295684282498e-05
-1.38002241617727e-06
-3.87920926864881e-05
-9.26053749520483e-06
-1.76394341957404e-05
-1.93275916404567e-05
-2.8649351918229e-05
-1.70156176881002e-05
-1.33617371430696e-05
-1.07424638186303e-05
-8.43076379427403e-06
-2.64820487520378e-05
-2.87024469478713e-05
-1.51445411910876e-05
-1.31594237248716e-05
-1.27338647628591e-05
-1.68084154200056e-05
-2.67508451252468e-05
-1.48864502600791e-05
-1.80262735780966e-05
2.55563318786102e-06
-2.05991951484476e-05
-3.59503165850642e-05
-1.23281217332546e-05
-3.14070476253634e-05
-2.1723105181365e-05
-2.84034500825149e-05
-2.97016243531155e-05
-1.59830665854258e-05
-3.07707310922174e-05
-2.89509279684386e-05
-1.53023515674551e-05
-3.26381511304067e-05
-4.44101860656615e-05
-8.01219672420016e-07
-8.91607485248599e-06
-2.83953327975636e-05
-1.77374254426419e-05
-3.77249819356499e-05
-7.53744674895857e-06
8.06670174067444e-06
-2.60326579021381e-05
-2.71402061743588e-05
-4.64492511050764e-06
-1.5095252178807e-05
-3.07921044647389e-05
-2.86343469765155e-06
8.09861301766471e-06
-2.27208266537875e-05
-2.08681268729371e-05
-2.84522286358138e-05
5.17994847997818e-06
-2.6578671596157e-05
-6.17193848413852e-06
-1.95467660070338e-05
-1.65785451893274e-05
-2.64132720990354e-05
-1.85542487427713e-05
-2.1229656713882e-05
-1.08081135866587e-05
-2.63492670921292e-05
-1.33542700035846e-05
-4.21365779747131e-06
-2.71903681719115e-05
-1.88567344845531e-05
-1.19886489421176e-05
-2.62600465706359e-05
-2.09206747301149e-05
-7.42689366230548e-06
-3.04564389097873e-05
-3.13059695627404e-05
-2.82486625428613e-05
-2.8173812447032e-05
-1.35401303713566e-05
-1.42830547357229e-05
-4.71707535226507e-06
-2.04303990397549e-05
-2.47300477786598e-05
-3.96128615641884e-05
-2.04822620697418e-05
-2.7491414843801e-05
-2.0437284779708e-05
-4.43166714485348e-05
-2.03704245671752e-05
-8.46903523408839e-06
-1.14815039750297e-05
-1.11730928149861e-05
-1.18408555104336e-05
-3.92766762560472e-05
-2.68595867960532e-05
-2.80095521829424e-05
-4.78721260391486e-06
-1.81724849303483e-05
-2.04166132097529e-05
-1.22007770616655e-05
-9.55442093710624e-06
-2.23960772198622e-05
-3.77459702268184e-05
-2.64259689394185e-05
-2.89454093089667e-05
5.1407471297441e-06
-2.72652010730076e-05
-1.21722850490197e-05
-3.19148511803342e-05
-2.92850235785825e-05
-2.63839039896678e-05
-1.27401460149569e-05
-1.63400607993952e-05
-2.42870177718679e-05
-2.55836071980259e-05
-9.02873116634837e-06
-3.49932126145931e-05
-1.14294309614779e-05
-3.46481520086574e-05
-2.39977301545671e-05
-2.16953934366503e-05
-1.31634089391616e-05
-2.18811337908278e-05
-3.50100489057935e-05
-9.76407528638142e-06
-3.74497816682546e-05
-5.59185406906089e-05
-2.16643336343307e-05
-3.35937381879866e-05
-1.99167400672638e-05
-2.35697641008202e-05
-2.63394932054696e-05
-1.06644824219187e-05
-6.26012335791454e-06
-2.29335966145765e-05
-1.92800177279878e-05
-3.33841732747655e-05
-2.93431817562641e-05
-3.84783631605908e-05
-3.00027853496214e-05
-3.23560952222022e-05
-1.57744053855529e-05
-3.51131546045622e-05
-2.25393522879972e-05
-2.34857616625386e-05
-1.4557239639061e-05
-3.38351493933148e-05
-1.59945323767562e-05
-2.39441636511884e-05
-2.68609417753058e-05
-9.53903131774313e-06
-2.68864465208953e-05
-2.36317397045209e-05
-2.76457155994761e-05
-2.2690197077229e-05
-2.37658546485884e-05
3.06323147466533e-06
-4.24742567176585e-05
-2.35071550947849e-05
-4.62024141648192e-06
-4.70980008479477e-05
-2.11187070334223e-05
-3.05885401875294e-05
-1.93079671845313e-05
-2.02346775702399e-05
-3.0529585093267e-05
-1.59879416372184e-05
-3.47668710438125e-05
-2.54090041591845e-05
-2.21563626006524e-05
-2.42107209981713e-05
-1.41609321420052e-05
-2.44223387356627e-05
1.59179756955856e-05
-5.13684192276569e-06
-2.98758946603693e-05
3.71926337236278e-07
-1.50058162398481e-05
-3.75978549814653e-05
-3.47172976804559e-05
-3.13124904431806e-05
-5.04927329247115e-06
-1.37738911733641e-05
-8.50570383856594e-06
-7.59744047019746e-06
-3.9932091878238e-05
-3.60445600830823e-05
-2.53308455287758e-05
-9.43980598548584e-06
-1.75021074605285e-06
-1.14479408867789e-05
-1.65409350711183e-05
-2.93694462316661e-05
-2.62421269402822e-06
-4.03003266419909e-05
-2.46344459683448e-05
-1.24285072564992e-05
-3.71001876983478e-05
-2.8478266122479e-05
-4.63262770855814e-05
-1.74966263451337e-05
-6.8690137235267e-06
-4.78562677274126e-05
-1.92591231234684e-05
-1.31357290610801e-05
-2.22334082637165e-05
-2.26912348031649e-05
-2.62332434856372e-05
-3.96207752635713e-05
-2.91780328073064e-05
-1.04055759811947e-05
-1.98356198024281e-05
-1.05035867637074e-05
-2.18186196487259e-05
-2.39041179863831e-05
-3.62577535744058e-05
-1.22158392366847e-05
-2.13118886981432e-05
-2.7859030980731e-05
-2.25032609002292e-05
-2.05640979142771e-06
-1.24860398421735e-05
-3.57768194898109e-05
-1.71831039822485e-05
-1.30306699115482e-05
-3.70484968032365e-05
-2.24975246336374e-05
-6.83116981736758e-06
-2.31240159238164e-05
-2.67442403232229e-05
-2.10952164835687e-06
-1.81796222273128e-06
-1.63443873431808e-05
-3.45423025890927e-05
-3.65083676675982e-05
-2.50007021821002e-06
-3.05108819732428e-05
-1.26418609823686e-05
-8.17692324379903e-06
-1.21668087237545e-05
-2.00646050575584e-05
-2.70774961401523e-05
-2.10577623087905e-05
-3.46920471919492e-05
-1.58572861809451e-05
-2.97709387866295e-05
-2.06605093715196e-06
-2.45504244437624e-05
-2.46835229795267e-05
-1.56377235389845e-05
-5.1651144388895e-05
-1.67508882993013e-05
-3.20373162672258e-05
-1.48460051921681e-05
-3.33325434381213e-05
-5.71827955202651e-06
-3.10530272232294e-05
-4.029991605272e-05
-2.22889171029073e-05
-4.6884189356895e-05
-3.23047977059787e-05
-2.94659787963716e-05
-6.26377203122175e-06
-1.47063224957928e-05
-2.44255558082893e-05
-1.95140167041166e-05
-8.73320282429224e-06
-1.97128845260416e-05
-3.80083473531862e-05
-2.24897164500571e-05
-3.30478780498477e-05
-2.75118316047858e-05
-1.10403951074056e-05
-2.91238994520687e-05
-1.4847512474454e-05
-2.9722561095848e-05
-2.71476081648542e-05
-1.83662778003951e-05
-3.37213321891498e-05
-1.35328327323595e-05
-1.86930631546705e-05
-2.74643366505141e-05
-2.74155820519424e-05
2.84918225076518e-06
-2.94156019020977e-05
-1.03543757545652e-05
-1.38333946925164e-05
-1.03211025617156e-05
-2.66356194308188e-05
-1.59439146096742e-05
-3.81210448962593e-07
-2.05680875131274e-05
-1.48968164257014e-05
-2.92482155620183e-05
-2.36474460155596e-05
-7.39695420785567e-08
-3.71428261350471e-06
-1.34244904181281e-05
-2.97010943635176e-05
-1.10974695351462e-05
-1.53588786121202e-05
-2.09870281778984e-05
-2.13664713774941e-05
-2.30276453904786e-05
-3.13878295266849e-05
-2.88895128023823e-05
-1.96082057792648e-05
-3.71922688739961e-05
-1.97392903802012e-05
-2.81736904775079e-05
-1.30649364915025e-05
-2.95606555372165e-05
-1.75732153747411e-06
-1.64245374394098e-05
-3.82935263265952e-06
-1.67773544971197e-05
-1.18242561831972e-05
-6.39748658596569e-06
-2.67714763383573e-05
-2.31506314947649e-07
-1.35511755900283e-05
-1.96407312403278e-05
-2.93523396431764e-05
-3.51570042637608e-05
-1.13408121746432e-05
-2.23330237984709e-05
-1.76137053246674e-05
-3.97862977713937e-05
-1.79399256505338e-05
-4.32780017330984e-06
-2.87029925889089e-06
-2.24123061206443e-05
5.75729015667465e-06
-1.27872472710926e-05
3.12013039988723e-06
-2.02811238799534e-05
-2.1619622238643e-06
-2.03100036912101e-05
-2.03406585447477e-05
-1.23417858583759e-05
-5.94934670792119e-06
2.99534922873724e-06
-1.19741580776853e-05
-1.97372932910858e-05
-1.14078091057882e-05
-2.2941736629368e-05
-2.50830109224301e-05
-2.48649323488368e-05
-1.99426217359939e-05
-3.07108909613915e-05
-1.38917285326085e-05
-3.13316006269951e-05
-1.99227996058191e-05
-2.05610501815105e-05
-1.75017134275288e-05
-3.91080589049261e-05
-1.26559989843057e-05
-2.42529855421706e-05
-3.29327599006993e-05
-2.21329974065661e-05
-1.53390880541523e-05
-3.03033802593696e-07
-2.02633108667018e-05
-1.9760031416217e-05
-1.93019085557042e-05
-6.90935916446548e-07
-3.27392318549056e-05
-1.40691569975528e-05
-3.21087957496891e-05
-3.74696027516603e-05
-4.37019804299082e-05
-1.14155766830289e-05
-4.44875655469045e-05
-8.82835964091637e-06
-3.60655405980184e-05
-4.24559631537754e-06
-2.303852450598e-05
-1.98781885471024e-05
-2.47685001044089e-05
-1.24756314883336e-05
-2.80445207497165e-05
-2.9655526936029e-05
-1.32698544153286e-05
-3.02088640887431e-05
-2.90846959113374e-05
-3.59399803352333e-05
4.00319604649249e-06
-2.4388961398138e-05
-1.87713422546463e-05
-1.90578375376686e-05
-2.16717461450464e-05
-1.54702896560294e-05
-1.64353393150036e-05
-9.62729707383666e-06
-2.5850380394691e-05
-2.880304357575e-05
-2.61320039150354e-05
-1.60972988012832e-05
-3.26842047627683e-05
-1.47210532600327e-05
-4.56723976363647e-05
-3.87045151729098e-05
9.4043887812016e-06
-1.97324495639461e-05
-1.39678837594786e-05
-8.68542454769987e-06
-2.11556030624919e-05
-2.0983504958316e-05
-1.0786922313692e-05
-1.5169268295326e-05
-2.72605144178702e-05
-2.52526018676757e-05
-9.12844722131023e-10
7.32380139849649e-06
-2.60433263281811e-05
-1.69801919136601e-05
-1.18748053939154e-05
-2.13556839914349e-05
-3.52477265926774e-05
-3.68852973049277e-05
-2.62810373523262e-05
-1.12899412003175e-05
-1.40727536414481e-05
-3.16682885070648e-05
-2.20588885301793e-05
-2.86363317514627e-05
-9.74549235779875e-06
-1.83730992856967e-05
-3.43159414097242e-05
-1.71025695892768e-05
-4.93323488831794e-05
-4.00026543431811e-06
-1.31800931672106e-05
-2.89282214150738e-05
-2.9497763340531e-05
-1.65617935111297e-05
-2.14690743515788e-05
-3.97075332657693e-05
-1.90846544318598e-05
-5.10072791218012e-05
-2.36121483294616e-05
-2.53751714442153e-05
-2.00212924157424e-05
-1.13410018831033e-05
-2.10486384656231e-05
-2.80857087463908e-05
-1.89511651939972e-05
-1.92358245542878e-05
-3.47378050286719e-05
-1.64143247016664e-05
-1.01700772181147e-05
-6.56734820938299e-06
-3.12982292381877e-05
-2.76598536296395e-05
1.03891154437286e-05
-2.63011918638488e-05
-1.65266629213008e-05
-4.03752836930256e-05
-2.15413584927405e-05
2.22733085205552e-06
-2.58169365830194e-05
-1.0092538137064e-05
-2.35267819905249e-05
-2.60428562720674e-05
-2.57162143317537e-05
-2.42563257618454e-05
-2.26190875411876e-05
-3.40389388493716e-05
-2.52713338081957e-05
-3.92712038103421e-06
-2.52446827560622e-05
-2.49306086708766e-05
-5.0177322790411e-06
-2.17248754265772e-05
-2.02374803292974e-05
-2.79979941587074e-05
-3.80246009427049e-06
-3.6383536415982e-05
-5.83429736246242e-06
-2.2694383297012e-05
-1.00617560446984e-05
-1.75259224396661e-05
-2.69000265272903e-05
-2.01945235596721e-05
1.243290952617e-07
-1.21338486837442e-05
3.77653510837456e-06
-1.43377055181934e-05
-1.51821223447704e-05
-3.02161753427301e-05
-2.45386500277087e-05
-8.0472132610696e-08
-2.21498674237355e-05
-3.71144996280906e-05
-3.58577566000386e-05
-1.57864372564176e-05
-2.64096304544349e-05
-2.64945916978239e-05
-2.89616024357325e-05
-1.91887053058528e-05
-4.26169727359893e-05
-3.21059697913532e-05
-2.5743876984758e-05
-3.79677463386407e-05
-8.59280434504584e-06
-2.75262011944116e-05
-1.90275356113673e-05
-2.52375213486218e-05
-2.15702905958905e-05
-2.70998498450459e-05
-3.20726724525804e-05
-2.55830602812239e-05
-2.16346112790065e-05
-3.79821236046784e-05
-1.76804686244457e-05
-1.20726212417252e-05
-3.81979404620991e-05
-4.21561334297694e-06
3.37122202998603e-06
-3.24769570306728e-05
-2.10779380626986e-05
-3.68980803833432e-05
-2.76482992296267e-05
-3.22192868052586e-05
-6.3517763917505e-06
-1.62752494174895e-06
-2.32375499638135e-05
-1.81030621057696e-05
-2.69143541980658e-05
-1.44893379477466e-05
-9.6896830126487e-06
-2.35148140733229e-05
-2.21978933130918e-05
-1.38344152783069e-05
-1.24929980921391e-05
-1.30661233029389e-05
-2.83149274882896e-05
-4.36335246980634e-05
-2.70887659985569e-06
-4.0805051534645e-05
-1.01571421627101e-05
-3.65605923224889e-05
-3.166683599508e-05
-4.61727738922504e-05
-5.44510961087626e-06
-1.76858889278074e-05
-4.13118482881414e-05
-2.98785243631283e-05
-3.02358203391178e-05
-2.4142098995016e-05
-1.95076107818803e-05
-3.70201455536203e-05
-2.32870361666374e-05
-2.74636261596548e-05
-1.23402989062017e-05
-1.68263722219157e-05
-1.65441743720887e-05
-1.07961396239678e-05
-5.58804730879512e-07
-2.53564101772993e-05
-2.17942557975741e-05
-3.74781603944601e-05
-3.14840868804781e-05
-1.80730484655774e-05
-2.24433693395305e-05
-3.3069726651347e-06
-1.50733635144063e-05
7.58920798880207e-07
-2.33203702970227e-05
-5.27585162359878e-06
-3.13868583525603e-05
-1.74952162967642e-05
-8.86311458944465e-06
1.54926537858689e-06
-2.98866242867085e-05
-2.53045054967488e-05
-7.23551893094892e-06
-1.8223207439812e-05
-1.5917799822424e-05
1.06971398126585e-06
-2.98057716552816e-05
-1.82951648098992e-05
-1.17231745275965e-05
-2.31149332130031e-05
-3.96069415630544e-05
-7.02830174654444e-06
-1.85969752369625e-05
-3.28372119764702e-05
-2.36731131996155e-05
-1.29611133284107e-05
-3.35046219436207e-05
-1.46948875075902e-05
-2.36007257517136e-05
-2.02731411291831e-05
-7.50437080562397e-06
-3.49964284828878e-05
-2.78956725639942e-05
-7.44795999436407e-06
-2.91843970465268e-05
-2.89098199414199e-05
-2.11302809699569e-05
-3.2810615364197e-05
-3.09474756158675e-05
-2.91261669313389e-05
-2.05866178281347e-05
-3.38698865075732e-05
-3.68380087435771e-05
-1.94678285639426e-05
-2.06935641417938e-05
-2.83833188393528e-06
-2.79739345006785e-05
-1.82352038268225e-05
-3.39512290406684e-05
-1.08461461592756e-05
-3.27171334893988e-05
-3.49377402941651e-06
-2.1635231659631e-05
-4.70139413174639e-05
-1.69061089528174e-05
-2.71625477538866e-05
-6.96684983803546e-06
-1.98701512341326e-05
-1.03821486768232e-05
-2.19805875465888e-05
-1.98021157244088e-05
-2.41448700659823e-05
-6.37901111442501e-06
-2.44528291517634e-05
-2.23344828433151e-05
-2.88163062199777e-05
-1.88704862129245e-05
-1.6247836399063e-06
-1.83262686283148e-05
-1.09807776562969e-05
-2.13240494310504e-05
-1.15256496226333e-05
-3.05925535495623e-05
-4.74095102299399e-05
-3.75189403576384e-05
-1.90935549588661e-05
-2.27460795869134e-05
-3.12925354603989e-05
-2.11847995296382e-05
-2.37096010284952e-05
-3.60465436096546e-05
-1.00482632331543e-06
-8.99612449127414e-06
-1.42273222115335e-05
1.28248327655102e-06
-1.74556959444488e-05
4.52428233616653e-06
-1.85183505106097e-05
-2.73636870202962e-06
-1.92259679370422e-05
-2.35350713573822e-05
-3.01155372348079e-05
-3.0821281525442e-05
-3.04151982103623e-05
-2.16946479854937e-05
-1.96172748987855e-05
-8.62384829364772e-06
-1.84192666116959e-05
-1.92105342429434e-05
-1.88659856151057e-05
-5.3455491420036e-07
-1.54371609798729e-05
-1.94886786457152e-05
-8.30254456147318e-06
-3.37149124535568e-05
-1.93283639358045e-05
-7.83330157979856e-06
-2.72920408059621e-05
-2.62004311916183e-05
-4.02239914523609e-05
-3.92475979007481e-05
-1.97471630582473e-05
-1.67660798483253e-05
-6.31204368261694e-06
5.11666095750148e-06
-2.96156564065823e-05
-2.63440734276668e-05
-7.69113123314671e-06
-2.03227886980334e-05
-2.5952501418791e-05
8.77832869340254e-06
7.48949338350716e-06
-7.95488423691964e-06
-3.04848189629689e-05
-1.94268879876867e-05
-1.73803867770892e-05
-1.07745606764688e-05
-2.08790865258714e-05
-3.86257421234334e-05
-2.27677592075225e-05
-2.46378690011815e-05
-3.58035939718323e-05
-1.42156712434539e-05
2.00922097997391e-06
-1.52272047979186e-05
-3.23195567154741e-05
-1.5690633188848e-05
-1.90110869225471e-05
-9.93410719336647e-06
7.38155129881287e-06
-3.24493390771736e-05
-5.54588595263782e-06
-2.05463805792632e-05
-1.00066302124286e-05
-3.1069472692934e-05
-5.22662610062243e-06
-1.87398630302896e-05
-3.17861652451655e-05
-3.42958914041245e-05
-2.04896973953449e-05
-3.850176458171e-05
-9.92316987264186e-07
-2.35632672861432e-05
-9.29544695097077e-06
-1.94022930343474e-06
6.38200095268937e-06
-2.23577409695074e-05
-1.19692721663194e-05
-4.3360919401769e-06
-8.22749099777261e-06
-1.8386449247048e-05
-9.35394716269698e-06
-2.31855104122978e-05
-3.99228980246826e-05
-2.5927381106241e-05
-1.1552981794465e-05
-7.77812465791838e-06
-1.84346406593759e-05
-3.36939843630441e-05
-1.39091493214748e-05
-2.23692346791415e-05
-1.45129719161729e-05
-3.41297033766814e-05
-7.13924775430337e-06
2.96680844442984e-06
-1.26010772272372e-05
-1.7921519521586e-05
-2.50193564026852e-05
-2.17056562934294e-05
-1.67206988750157e-05
-9.59900897363124e-07
-3.56511715920425e-05
-1.13174921747198e-05
-2.03249501947682e-05
-4.07998373920663e-05
-7.90743791408267e-06
-8.86262952041223e-06
-4.59731534935649e-05
-3.15010961882555e-05
-1.49809938527074e-05
-1.45957789863115e-05
-4.73495870677882e-05
-2.42239668393079e-05
-1.87545990204211e-05
-1.11201343105265e-05
-2.12409094823782e-05
-2.49082780499628e-05
-9.80215071471412e-06
-2.43418012383899e-05
-2.10265975934397e-05
-3.58025961860806e-06
-2.43059769420782e-05
1.54140318501653e-05
-1.50100306771546e-05
-2.33208647138507e-05
-3.07187545459987e-05
-1.22519655965913e-05
-4.68048734476894e-05
1.00053311531922e-07
-2.05557944302493e-05
-3.47138553768087e-06
-2.724989224712e-06
-9.17142924559841e-06
-1.82550344050316e-05
-1.65551383623516e-05
-2.44054278675349e-05
-3.6350805863358e-05
1.57776980852166e-06
-1.62308561083246e-06
-1.53795487571978e-05
-1.86351848727659e-05
-1.57491164569247e-05
-1.37142145833571e-05
-1.57600201807911e-05
-1.85273258625851e-05
-3.16668210554941e-05
-6.24660869188664e-06
-5.26168424172346e-06
-7.49732114831509e-06
-2.29228808401635e-05
-1.3826827508422e-05
-3.82281281990233e-06
-1.84251085490588e-05
-1.28262700382421e-05
-2.94855879885523e-05
-5.30094366213518e-06
-2.92643641352296e-06
-1.09291920774501e-05
-2.53199375318713e-05
9.41337428632174e-06
-2.75883427911983e-05
-2.40165963764056e-05
-1.08334043538103e-05
-1.02082297161854e-05
-8.86888904764538e-06
-2.18891741440024e-05
-3.14248977229283e-05
-7.13541774471229e-06
-3.92768963924106e-05
-6.05304934482122e-06
-1.14080408327583e-05
-2.91512645574858e-05
-3.22791022770453e-05
-2.24694126244077e-06
-3.35837240835713e-05
-2.45582928129109e-05
-4.02983238076496e-05
-3.39880193228009e-06
-3.69305193783291e-05
-8.55632108420203e-06
-9.90129917007968e-06
-2.22880866511986e-05
-1.59668795704197e-05
-2.68423241403083e-06
-1.91234274470921e-05
-2.39988104108148e-05
-3.23350353260963e-05
-1.71548687257216e-05
-3.88918310968346e-05
-2.47304741059294e-05
-7.48809373197958e-06
-2.61465742861762e-05
-4.89387669231641e-05
-1.60356538491539e-05
-2.66795868749018e-05
-2.00971384822224e-05
-1.50739802849421e-05
-2.41021741324794e-05
-1.8972990191848e-05
-3.22896715279815e-05
-1.51757519589257e-05
-1.44915643281159e-05
-3.00634065120486e-05
-3.97637059707208e-05
-1.77486709543958e-05
-2.03165948178019e-05
-2.88190099264493e-05
-2.29786247938775e-05
4.97761593443203e-07
-1.1647894648939e-06
-1.69766950189782e-05
-3.47387070705643e-05
-1.26510854739181e-05
-2.69413178904238e-05
-1.65361084221272e-05
-2.38605600821461e-05
-2.66765790509976e-05
-1.25652108592826e-06
-2.09758878110534e-05
-4.35813970152752e-05
-4.54707770884664e-06
-1.8383017624002e-05
-1.72941890070134e-05
-2.46216570701894e-05
-3.33819690825005e-05
-6.3721162813523e-07
-3.2568783246308e-05
-3.98779955431783e-05
5.03092085044042e-06
-1.55569701324733e-05
-2.27725690325221e-05
-2.43666446453157e-05
-2.62655485182816e-05
-1.95460538684181e-05
-2.63967410967817e-05
-1.69444200134724e-05
-2.92138695621688e-05
-1.04030921167187e-05
-7.41997094831691e-06
-8.71026917927329e-06
-2.86263954544503e-05
-3.98866591991608e-06
-1.6351047639985e-05
-2.50027807867396e-05
-1.98305052286636e-05
-1.86481742729091e-05
-2.63419751706838e-05
-2.08745750823102e-05
-1.26499967177013e-05
-2.80920604372801e-05
-2.39698244414481e-06
-2.99373152953323e-05
-3.01732788414467e-05
-2.41577384694132e-05
-1.6451859071093e-05
-3.1692955926379e-05
-3.30650540106654e-05
-1.76723203482239e-05
-2.12165070739176e-05
-2.77087438077396e-05
-2.13811378103554e-05
-1.28006791577831e-05
-2.10581889534917e-05
-4.01283083034654e-06
-2.65538322145847e-05
-3.46043489467109e-05
-3.52842730054142e-05
-2.22099362924287e-05
-3.31807448559609e-05
-2.07625741463139e-05
-3.7653170605782e-05
-3.8610088029611e-05
-2.15934987359518e-05
-2.09581770440804e-05
-4.07150725567174e-05
-5.59932736872599e-06
-2.65368850879177e-05
-3.41825312974642e-05
-2.55848337330044e-05
-1.43223021899209e-05
-2.75126030342851e-05
-3.41175137404225e-05
-8.9445246043549e-06
-1.72815465844921e-05
-2.19397346901095e-05
-1.58520955205258e-05
-1.07674713844817e-06
-2.43800971483752e-05
-1.01746339285735e-05
-1.51688146951489e-05
-3.67131522178084e-05
-1.35188931549886e-05
-2.97197881930416e-05
-2.64481507424147e-05
3.87661673229653e-07
-1.29069436500437e-05
-2.30595822516575e-05
-1.00206137040273e-05
-5.04414458382876e-05
-1.62233317344748e-05
-2.29011796129575e-05
-2.05350142999912e-05
-4.90454404158778e-05
-1.74686762716156e-05
-2.19995306730814e-05
-1.65110401832118e-05
-3.08930010281888e-05
-1.7902735386078e-05
-2.30091644464624e-05
-2.74459211578033e-05
-2.2478248338143e-05
-1.50391479187e-05
-1.61252965976885e-05
-1.58472621552714e-05
-2.0892368005736e-05
-8.09695516157567e-06
-2.7319018872244e-05
-2.37389389519979e-05
-4.20660529962849e-05
-1.74402400111759e-05
-2.97498960505694e-05
-1.89344484018774e-05
-1.26144681786457e-05
-1.46183034415566e-05
-2.41339377392299e-05
-8.97333010639956e-06
-2.14822547546867e-05
-2.72457836207513e-05
-1.03914946362566e-05
-7.87015675852353e-06
-3.7769228603685e-05
-1.13439630352549e-05
-1.68220513978709e-05
-2.23328813652368e-05
-2.50389507808961e-05
-1.25569960538018e-05
-1.41589050854246e-05
-3.01061939504369e-05
6.11001582366482e-06
-1.82122931124576e-05
-1.87095794200679e-05
-1.96612267860193e-05
-2.5080384267664e-05
-1.75885390218643e-05
-7.85617569160192e-06
-2.84965332750491e-05
-3.07183505189515e-05
-1.85602395925747e-05
-1.98586218663748e-05
-1.21617596755429e-05
-4.31246978215441e-05
-4.0450189736267e-05
-3.29341984245795e-05
9.53667799248291e-06
-2.22393392117184e-05
-2.06190683869759e-05
-1.48639157776164e-05
-2.61994430326048e-05
-1.54580688227822e-05
-3.60389330311092e-05
-1.13184032021377e-05
-7.59886763522698e-06
-3.82176161634211e-05
-1.54394355399365e-05
-1.72180402626797e-05
-9.69372171147525e-06
-1.45936088017871e-05
-1.57591919097023e-05
-2.69954509939463e-05
-2.92923119300266e-05
-1.06300876179373e-05
-3.88771114926315e-05
-1.85785030023174e-05
-2.3270850043899e-05
-2.28474826166828e-05
-6.00887002556802e-06
-9.55536355207936e-06
-7.65083574653115e-06
-1.92543152379505e-05
-5.37651516544023e-05
-1.22905106080688e-05
-8.09580454932354e-06
-3.80813667917553e-05
-7.87064204809591e-06
-1.72052843292751e-05
-7.02111370133834e-06
-2.73571831400265e-05
-2.98997718670516e-05
-7.70017875507825e-06
-1.73902741663237e-05
-1.80289459850049e-05
-1.57569358279941e-05
-3.37374600683468e-06
-4.1976547372111e-05
-1.51179211052587e-05
-2.3048269350007e-05
-1.39525603532117e-05
-3.52726458792881e-05
-5.09126420772573e-06
-2.4885252567267e-05
-2.42008924093603e-05
-2.94424517655017e-05
-2.9173910788455e-05
-8.46321757881765e-06
-1.55198462731147e-05
-3.33257298130674e-05
-3.26074545869037e-05
9.55394897264364e-08
-1.16484495994752e-05
-7.60503032505441e-06
-3.19053657008311e-05
-3.8545071015638e-05
-2.85997002730249e-05
-2.68233904767084e-05
-2.63705307100628e-05
-4.88133404171169e-05
-9.78384249067634e-06
-2.99812646985002e-05
-4.0374670253897e-05
-1.11059071007245e-05
-1.88349101218816e-05
-2.92498482978656e-05
-2.42402722614781e-05
-1.56244977061314e-05
-2.76268503133161e-05
-1.85713973578731e-05
-2.2238261453051e-05
-1.73833403723233e-06
-1.84270473047033e-05
-3.96673954659406e-05
-1.22761388187502e-05
-2.27242794147325e-05
7.9840868746571e-06
-1.88524467279608e-05
-1.37206062989783e-05
-2.01689300017073e-05
-2.78788101562575e-05
-2.17217276341084e-05
-3.00620489950151e-06
-1.57609173011952e-05
-3.1264655746379e-05
-2.16202802243103e-05
-1.51489842575367e-05
-3.59411192777976e-05
-2.90355684882968e-05
-4.91995718175283e-05
-2.12011378890619e-05
-2.16581221323366e-05
-1.26858681859845e-05
4.04483062475504e-06
-1.04371139606194e-05
-1.36360811495075e-05
-1.69758499454849e-05
-3.51246604571224e-05
-2.42029710223935e-05
-2.70209985633358e-05
-2.15564987619651e-05
-1.63688243333864e-05
-3.12363981722975e-05
-1.64184279305464e-06
-4.00279877866415e-05
-5.04495421805346e-05
-3.44555483038826e-05
-1.81947748811094e-05
-2.49109307896266e-05
5.58448611655995e-06
-2.96230982441556e-05
-3.12790110176926e-06
-1.87389816031451e-05
-9.15528578203019e-06
-7.60326824906169e-06
-2.31466270143521e-05
1.21560749034817e-05
-1.71624334402967e-05
-9.57277861892569e-06
-2.90249372950589e-05
1.19020090526444e-05
-3.41216893037655e-05
-3.40594073956695e-05
-3.49370150558138e-05
-2.57520775201965e-05
-2.70830600469783e-05
-1.15291775305867e-05
-5.18878820777419e-06
-2.17814625491519e-05
-3.01712669914337e-05
-2.92152024609983e-05
-2.27227000082706e-05
-2.44733252203422e-05
-2.1775127999343e-05
-2.7528550329343e-05
-4.8721264599209e-06
-3.52562471238885e-05
-2.98861524949683e-05
-1.80646937540954e-05
-2.09266068627745e-05
-1.06293743965612e-05
-2.30544113823751e-05
-4.25570548804583e-05
-5.50098849387807e-06
-1.72213305146743e-05
-1.8463218872982e-05
-2.73053409540702e-05
-6.05955243677469e-06
-2.72608847993692e-05
-3.89654543388472e-05
-7.16843588249203e-06
-1.25178035475088e-05
-2.82035200350848e-05
-1.37980469432591e-05
-2.90321511559214e-05
-2.22289452195201e-05
-1.36916003990838e-05
-2.15750616223242e-05
-2.31530248119282e-05
-2.86689349496472e-05
-2.49098579397128e-05
-2.32157999992323e-05
-1.61325254269865e-05
-1.47322125892651e-05
-2.55857591326297e-05
-1.53593300668777e-05
-2.38108343001443e-05
-2.56906145145869e-05
-2.10180170993957e-05
2.15494093404576e-05
-3.39753625996485e-05
7.70150696803423e-06
-2.22117986057741e-05
-1.51118752047941e-05
-3.00534399563341e-05
-4.47768694535194e-05
-2.61243658518234e-05
-5.87429448164986e-06
-1.80332706986512e-05
-2.76745426316725e-05
-1.92809299989996e-05
-2.29547895485229e-05
-3.08831812502677e-05
-2.09541456721951e-05
-2.76567947196876e-05
-9.48914053897178e-06
-3.36953770978743e-05
-4.47568767571216e-05
-1.86929041379777e-05
-1.53554382794935e-05
1.1752820492908e-05
1.20747306284399e-08
-3.68071862525669e-06
8.3045365287003e-06
-2.7292497474947e-05
-2.71747126712448e-05
-3.28690434994598e-05
-1.36409645694577e-05
-2.57041994730302e-05
-1.9967580231093e-05
-1.67614682867209e-05
-4.91977065698113e-06
-3.19874062399892e-05
-3.0901808556457e-05
-1.95083834335658e-05
-1.26086996272626e-05
-1.56917727287277e-05
1.74200639334693e-06
-2.50487985634291e-05
-1.94948432764981e-05
-5.50637957474821e-06
-3.48154923909243e-05
-3.97070320324666e-05
-1.82282706891345e-05
-2.94644516001868e-05
-3.26782176855942e-06
-2.10468455251133e-05
-2.78634788711491e-05
-3.2362313488702e-05
-1.8675776325511e-05
-1.41697609106584e-05
-9.36202505371549e-06
-4.00395553884032e-05
-4.29036653269099e-05
-2.31538206190547e-05
-1.97180501334444e-05
-5.60723529924063e-05
-1.58028838459559e-05
-2.16229108597027e-05
-2.1013352585213e-05
-1.13925935086313e-05
-3.82168476766011e-05
-3.03714522882413e-05
-1.51679597052341e-05
-2.8669322910594e-06
-1.34283099060778e-05
-1.37140431541194e-05
-3.15490330564952e-05
-6.2137728396335e-06
-8.76332439454904e-06
-2.77467853128539e-05
-3.00607053571262e-05
-2.18065753979361e-05
-1.95384602022443e-05
-1.7245780165037e-05
-2.69052811601447e-05
-2.75086167045296e-05
-2.98642436763223e-05
-2.66527084714342e-05
-2.50015130534439e-05
-3.93906675865561e-05
-3.61878831427776e-05
-2.36034890703307e-05
-1.47704276467547e-05
-9.73766990278969e-06
-2.05435217464237e-05
-1.28879623522184e-06
-5.14275390358631e-05
-4.54229959387621e-06
-2.00182942986294e-05
-2.0079164255374e-06
-1.75098873480452e-05
-1.99304559328281e-05
-1.70536514129404e-05
-1.89295495727385e-05
-2.51464148653342e-05
-2.43907388798513e-05
-4.71102991490433e-05
-1.66081467352087e-05
-7.64565520855604e-06
-1.02153163119436e-05
-1.52926233788761e-05
-1.10497694184657e-05
-1.54663131920061e-05
-6.86176575789248e-06
-2.45529079405743e-05
-3.15865551219252e-05
-4.55872938957012e-06
-1.83957223531512e-05
-2.52867507283166e-05
-6.34813921802896e-06
-1.6306999600312e-05
-3.40126226830845e-05
-3.45000160236988e-05
-9.83687160091951e-06
-4.87971392742419e-06
-3.61092348176626e-05
-2.65431050235896e-06
-1.87081503154194e-05
-2.56642467824272e-05
-1.39692377499778e-05
-2.0493593734093e-05
-7.75015295921859e-06
-1.87306977839179e-05
-2.28906734666779e-05
-3.36672812396704e-05
-2.29287802591582e-05
-3.42864778473401e-05
-1.79854835216713e-05
-1.02717320482691e-05
-7.34988232335184e-06
-2.97972359914831e-05
-1.46928986939643e-05
-2.59727325010011e-05
-1.73009453949416e-05
-3.03789865666202e-05
-1.3988993727825e-05
-2.39191593299458e-05
-4.24186175817948e-06
8.96867250625615e-07
-1.15410996908739e-05
-7.4633972341454e-06
-1.56103093970365e-05
-1.20748398037614e-05
-9.78965595396444e-06
-1.36455352776809e-05
-3.60986431837139e-05
-1.8223612750068e-05
-3.1284732737917e-06
-1.10182690143712e-05
-3.25761738628086e-05
-1.9589833339048e-05
-3.97620557060121e-05
-1.74474372118684e-05
-1.638246331745e-05
-1.13015121954879e-05
-1.35646782804517e-05
-8.14896396045813e-06
-8.75856514112314e-06
-2.75562067346144e-05
-2.15938869788567e-05
-1.68120736705008e-05
-2.07170667913391e-05
-1.82355877077025e-05
-1.7516272136637e-05
-3.09567483428253e-05
-1.13755426764331e-05
1.21108716562547e-05
-1.71806360064717e-05
-1.59739710509482e-05
-2.6437823695267e-05
-6.37358086597557e-06
-1.01838033329995e-05
-2.9555379321926e-05
-1.89250874317268e-05
-1.20394793191892e-05
-1.80800541528577e-05
-1.02404819625096e-05
-1.31563304477852e-05
-2.44817368582116e-05
-1.64965435084629e-05
-3.21045084450496e-05
-1.85861820639566e-05
-6.3941918276264e-06
-1.8054692726384e-05
-8.2074899006275e-07
-3.68472203167939e-05
-9.81826898827309e-06
1.19659300218944e-05
-4.38695101062321e-05
-9.20279880780201e-06
-1.74548643381397e-05
-2.51051747676584e-05
-1.56858673520927e-05
-3.72168366920338e-05
-7.32556712962035e-06
-2.29258425373389e-05
-9.6497739200232e-06
-1.91244093130522e-05
-2.16277236406328e-05
-1.71687772915198e-05
-3.11469258481744e-05
-2.80398832740926e-05
-2.66300997030566e-05
-2.29421079766099e-05
-2.79558500477167e-05
-7.52721469965291e-06
-2.66163435872477e-05
-2.22655916613381e-05
-3.02421331223708e-05
-1.89301158710696e-05
-8.8043129497986e-06
-8.47118864323678e-06
-3.07125304313985e-05
-1.84298091988506e-05
-1.87633988513963e-05
-2.71981896446809e-05
-9.48319059290301e-06
-1.58784874722925e-05
-2.50641458004698e-05
-4.32497978238246e-05
-3.78090809132743e-05
-2.68600138948623e-05
-1.5868304650078e-05
-2.07100831884534e-05
-2.43938141604071e-05
-1.97905549338112e-05
-4.25761691794479e-06
-2.68444797540269e-05
-2.32097657080516e-05
-1.82222802850279e-05
-1.96298041447953e-05
-2.04776393736153e-05
-2.82836646661235e-05
-1.77684899154102e-05
-7.05736223422379e-06
-2.54681559624796e-05
-1.80679302989943e-05
-2.87406957559258e-05
-2.87571641960956e-05
-2.60161634924397e-05
-2.83690768003131e-05
-2.15701880589234e-05
-2.54739022126037e-05
-2.25953790638887e-05
-1.26462704072024e-05
-2.80233536333932e-05
-1.85368554211739e-05
-1.94438811873157e-05
3.40817869444563e-06
-7.43020653366098e-07
-2.96752442760699e-05
-1.06745402217706e-05
-2.21168997477723e-05
-1.45764406310537e-05
-4.12502802386178e-05
-1.20409621240584e-05
-1.4578855869317e-05
-6.71081178246339e-06
6.44152400619632e-06
-4.28236293836058e-05
-1.36040086100251e-05
-4.10513235160636e-06
-8.83562749523663e-06
-2.68421243141106e-05
-1.21579533267887e-05
-1.991061636474e-05
-2.1451390386961e-05
-3.23293302446181e-05
-1.1428052575328e-06
-4.94644011397965e-06
-3.17275503386557e-05
-1.68587853004153e-06
-1.86447663043741e-05
-1.96468297927198e-05
-3.51612919301344e-05
-5.40855420931821e-07
-2.50324330150684e-06
-4.51728148608559e-06
-3.60652663351237e-05
-3.63440133109591e-05
-2.13740858139711e-05
-2.06763543052901e-05
-2.87374985205465e-05
-2.4068476508414e-05
-2.46974451954176e-05
-3.15340729568249e-05
-8.6870957458252e-06
-4.20789147490805e-05
-6.44975860350726e-06
3.09866090909788e-06
-7.49047788992122e-06
-3.39448245183129e-05
-3.4581290404319e-05
-3.93848461486316e-05
-3.67162275105107e-05
-3.58028761351809e-05
-1.94350877917002e-05
-2.29141383356382e-05
-3.34115016391259e-05
-1.18192877448486e-05
-2.82706068516769e-05
-3.58328922870128e-06
-3.79576389234516e-05
-2.49574581347172e-05
-3.03516786493984e-05
-3.36859261790944e-05
-3.06984139639244e-05
-2.76601514452477e-05
-1.07348426122439e-05
-1.54608701562262e-05
-1.58109380980796e-05
-2.03628593931919e-05
3.53027087450673e-06
-3.04746571775786e-05
-7.84041000052775e-06
-1.81909035670446e-05
-8.14512282295683e-06
-1.68743152386578e-05
-1.75160419743198e-05
-2.2164292967183e-05
-3.41424227628378e-05
-3.07500903028406e-05
-4.03054608781746e-06
-2.60469734147165e-05
-3.41639745579909e-05
-2.82274275028089e-05
-2.73265314045372e-05
-3.64857454095849e-05
-8.68788776761578e-06
-3.51618696570935e-05
-3.13073677545295e-05
-2.18535900140962e-05
-2.60622666010035e-05
-3.56239700519378e-05
-2.42793063905078e-05
-2.47123783827588e-05
-1.46430629357583e-05
-1.54543594783019e-05
-2.1214666991602e-05
-2.69788944919326e-05
-1.64392842367781e-05
-1.74949622577583e-05
-3.03262023182312e-05
-3.42014942624914e-05
-1.74682859911454e-05
-7.89663804389988e-06
-6.80933109891544e-06
-3.94843632841037e-05
4.84671333447273e-06
-9.01361173241326e-06
-2.38898530951079e-05
-2.80672054219759e-05
-1.82847169554483e-05
-2.2821880202013e-05
-1.13777978490026e-05
-3.77723584683663e-06
1.43093108251029e-06
-2.11286014967964e-05
-3.15105731336454e-05
-3.40785296715525e-05
-1.00628441347566e-05
-2.28560206755344e-05
-9.50316792631743e-06
-2.31439706754851e-05
3.6428572064813e-06
-2.46661373795941e-05
-3.98867322606555e-05
-3.20637944559863e-05
-3.26064793337973e-05
-2.23031041631834e-05
-6.73028884665518e-06
-1.75754457931285e-05
-3.0815025508929e-05
-2.45873756749727e-05
-4.77775893873121e-06
-3.20362693963026e-05
-1.52510720013575e-05
-7.381786387349e-06
-1.46879506588833e-05
-1.51136073486236e-05
-4.05072646731158e-05
-3.96174089691445e-05
-8.52185707549041e-06
-2.62727178994172e-05
-2.19398994294773e-05
-2.78780876648583e-05
-9.5641035001464e-06
-2.82054131480408e-05
-6.58385752664423e-06
-1.43383495498605e-05
-2.99514866037825e-05
-9.37867692958076e-06
-1.82028291894982e-05
-2.98386000321305e-05
-2.26497097901642e-05
-1.8814401451297e-05
-1.53269582967067e-05
-7.69672429906823e-06
-7.90737446643455e-06
-8.17238706895532e-06
-1.93918520201005e-05
1.36856382534507e-05
-9.82916918955562e-06
-5.23512885603626e-06
-1.10372872974464e-05
-3.51530367790252e-05
-2.28570541980883e-05
-2.3591401178017e-05
-6.70001441922474e-06
-2.87528307003214e-05
-2.03461180414437e-05
-1.70137747062114e-05
-3.14314321460352e-05
-2.91868698010228e-05
-3.44818071140907e-06
3.47178725800889e-06
-1.86260267640187e-05
-7.65506569033902e-06
-5.85956710454507e-06
-2.84915892614023e-05
-1.71050139300444e-05
-2.6882709766081e-05
-1.57385319407586e-05
-4.29238378162715e-06
-1.47853209795199e-05
-4.10687941281882e-05
-3.59072726285695e-05
-1.62303043440201e-05
-9.9713709075623e-06
-3.14977800041094e-05
-1.21288234878211e-05
-2.81647088835326e-05
-2.29679814691118e-05
-1.21159746042154e-05
-2.63662577529227e-05
-2.16046063072899e-05
-8.67706800388874e-06
-8.76500588530615e-06
-3.82684845211241e-05
-3.24681473715515e-05
-7.30720911814256e-06
-1.64244556922334e-05
-2.59125868004082e-05
-2.29813021480782e-06
-1.82454561629371e-05
-4.32651437847866e-05
-3.77279024087416e-05
-2.40207347356275e-05
-1.57665045916178e-05
-7.93187770245831e-06
-7.14023210548734e-06
-3.47911161959922e-05
4.09748501350134e-06
-4.20851050087651e-06
-1.10490559650337e-05
-1.02333429856343e-05
-4.15862163383352e-05
-3.99650606511132e-06
-2.76190840954975e-05
-4.03790889509686e-05
-1.85077515788586e-05
-2.02871909089903e-05
-3.87377359685956e-05
-2.31922264999862e-05
-3.54804561817089e-05
-3.66137284857773e-05
-1.23387432971351e-05
-1.14547185413845e-05
-1.22174171679562e-05
-2.59904073261433e-05
1.69670814221526e-06
-1.82684289683756e-05
-8.06220172502563e-06
-2.52458593130591e-05
-3.35830424197804e-05
-2.65355700879476e-05
-3.23543929706274e-05
-4.19731470332892e-05
-2.55306334176225e-05
-6.71774706336427e-06
-2.54700536711924e-05
-1.42816259085214e-05
-1.36488570863987e-05
-3.38570797347041e-05
-2.53449093154416e-05
-5.45319311323206e-06
-3.13543321999583e-05
-2.75920048897821e-05
-4.05981579271093e-05
-1.25825429529595e-05
-3.73433457438728e-05
-2.00631275752293e-05
1.42754114871654e-06
-3.40406342709828e-05
-2.74278736254159e-05
-1.62536747211175e-05
-2.89145744479936e-05
-2.37733326068111e-05
-7.63539003434767e-06
-4.80507609443544e-06
-2.26135598697822e-05
1.0877998898184e-06
-3.35791823019869e-05
-2.34995888860928e-05
-2.14864264100124e-05
-1.3372781902322e-05
-1.59482019521132e-05
-1.5007478719936e-05
-1.15745015450393e-05
-3.52118798393898e-05
-2.23788825701695e-05
-7.17476728476716e-06
-2.17150102534215e-05
-3.9680196503928e-05
-2.61537515873165e-05
