# Supplementary material for: Research on computational propagation and identification of mine microseismic signals based on deep learning
Source: PLoS One. 2025 Oct 22;20(10):e0334641. doi: 10.1371/journal.pone.0334641 (PMC12543183; doi:10.1371/journal.pone.0334641)
Supplement: S2 Data — (ZIP) [file pone.0334641.s002.zip › 000100500002009.xlsx_0.txt_24.txt.txt]

-2.36882273442221e-05
-1.19628832488247e-05
-1.85158145381325e-05
-1.84466606209091e-05
-1.88268099638873e-05
-1.91131364587139e-05
-3.21046949363216e-06
-2.40341112153855e-05
-4.59312309536608e-05
-3.36688309026747e-05
-1.29432130220685e-05
-3.02708465199849e-05
-1.18224817569615e-05
-2.18715410295064e-05
-1.31735901552175e-05
-2.6638902945613e-05
-3.59192401649355e-05
2.28930005684549e-06
-1.90702954699393e-05
-1.59267070606096e-05
-2.09183459664817e-05
2.17357062466838e-08
-2.33276429838846e-05
-2.60942055969078e-05
-1.94877101216746e-05
-2.54687181632175e-05
-1.22299913149585e-05
-1.25933665423891e-05
-1.80449378088602e-05
-1.55501763770431e-05
-2.44353071547851e-05
-2.08890332720825e-06
-4.50168151379474e-05
-2.21793651006745e-05
-3.16355157993292e-05
-2.04279500568941e-05
3.90456625737094e-07
-3.07375286111968e-05
-2.25602508209978e-05
-1.96175560787954e-05
-2.87390912641423e-05
-7.87766836237824e-07
-2.7895962974487e-05
-1.74984934541531e-05
-9.1447262233185e-06
-3.43030445323907e-05
-1.10287805877321e-05
-9.91881823977297e-06
-1.87809004746154e-05
-1.80011067885762e-05
-1.37749124760793e-05
-2.76042130474269e-05
-2.80955148209073e-05
-2.11352067441726e-05
-3.28715572437188e-05
-4.81592951749536e-06
-1.17540414915196e-05
-3.22589132502324e-05
1.86745840651273e-06
-1.57619620702693e-05
-2.61119252759944e-05
-3.84758619968742e-05
-3.53496204409315e-05
-2.11687636542613e-05
-1.90092518110622e-05
-1.42167644026155e-05
-4.22229222541092e-08
-2.34094166263154e-06
-3.41047327514367e-05
-1.2007699753461e-05
1.47851333126387e-06
-9.51187191195265e-06
-2.88273678779731e-05
-2.31401472565314e-05
-1.68774371765089e-05
-1.82884930665324e-05
5.37296320282145e-06
2.64448573607244e-07
-2.56781378162321e-05
-3.05798587630073e-05
-1.32846286956411e-05
-3.10700036880359e-05
-3.69670067387781e-05
-3.63737367610584e-05
-1.51199646016053e-05
7.82582890458791e-06
-2.89554895623013e-05
-2.86185959582211e-05
-2.48768459955964e-05
-3.6389299608874e-05
-1.31896793859403e-05
-2.18268420849378e-05
-7.70595627753808e-06
-4.80270512152182e-06
-2.02492678895331e-05
-1.46755430506763e-05
-1.49133769561181e-05
-3.52124748963955e-05
-1.87704713196163e-05
-2.36770148686692e-05
-2.2948387162462e-05
-4.52383769738043e-05
-1.80288788343524e-05
-2.26293774135425e-05
-3.30296685237632e-05
-2.92696150120461e-05
-2.99793973011796e-05
2.05771327416323e-06
-8.09254076143548e-06
-3.44170418171726e-05
-1.22916102258917e-05
-5.951116052257e-06
-5.79474955818312e-06
-2.79166697546795e-05
-2.43478874617272e-05
-2.51545817966594e-05
1.91743372172596e-06
-3.54684083848634e-05
-3.31135384526852e-05
-1.02575406247513e-05
-1.75693388929862e-05
-4.68447719133489e-05
-3.49354494042486e-06
-4.01307393219286e-05
-1.00659505137906e-05
-1.91421677571396e-05
-1.43932696252445e-05
-1.56481263620337e-05
-2.68199928107543e-05
-1.99240729930486e-05
-4.15443247378267e-05
-2.86489183400501e-05
-9.1153566784224e-06
-1.61018331799342e-05
-3.09879865486519e-05
-2.2675291035711e-05
-4.01427741487676e-05
-1.98714296682331e-05
-1.76715010635395e-05
-9.21820543466111e-06
-3.37681722718374e-05
-8.39661329809653e-06
-2.34091443427458e-05
-2.05818995764504e-05
-6.08857032175381e-06
-2.48717941072838e-05
-3.21747949252115e-05
-2.18672907553706e-05
-1.55489363764741e-05
-1.2608870720088e-05
-4.49439575598794e-05
-5.53026199560643e-05
-6.15679675544097e-06
-2.13231815209588e-05
-3.5178359259038e-05
-1.82236728764525e-05
-3.55111971555983e-05
-2.16136926564125e-05
-2.46140474327709e-05
-1.73738284696931e-05
-1.35921385754257e-05
-3.22783589169428e-06
-8.30278678836396e-06
-1.23717210212403e-05
-9.61655352177425e-06
-2.76081559328141e-05
-2.62056023652265e-05
-2.4340004406459e-05
-2.41904631753824e-05
-1.43987250858852e-05
-1.96915050385014e-05
2.14199041238226e-06
-1.83893599552428e-05
-2.86177748127796e-05
-1.84850148463082e-05
-3.66808606168014e-05
-3.3532970069242e-05
1.1284172578313e-06
-2.29879824436101e-05
-4.39672847707354e-05
1.06958561637011e-05
-1.69353149524343e-05
-3.61669136256349e-05
-2.81435298711786e-05
-1.73636149001042e-05
-1.44885147466823e-05
-2.47670350285402e-05
-1.884109371379e-05
-9.09242390779196e-06
-4.60761589340468e-05
-2.76778173124148e-05
-2.02939443388098e-05
-3.64678014693179e-05
1.57129722023842e-05
-1.77214198369835e-05
-2.73615076564501e-05
-1.89679163453105e-05
-1.8595446428454e-05
-3.74845922124054e-05
-1.15600486422919e-05
-1.28524024604605e-06
-3.02679003983538e-05
-1.61858763008555e-05
-2.61532013025697e-05
-2.36791686722676e-05
-8.09887618281253e-06
-1.69469210025537e-05
-2.68444301837272e-05
-2.23920712732434e-05
-2.31690493208662e-05
-1.75728179048378e-05
-2.43335780579511e-05
-8.63693510699294e-06
-2.91654614892228e-05
-3.93098230933233e-05
-4.27130533344719e-05
-3.61342718397463e-05
-1.74373735874289e-05
-2.21037989724006e-05
-3.67242222420805e-05
-2.21715622287054e-05
-7.05006107471582e-06
-3.8364262403448e-06
-3.64698937304972e-05
-2.74342619464373e-05
-3.36895932598293e-05
-2.29847325487167e-05
-7.99304574741892e-06
-5.26756519691592e-06
-1.01442780496882e-05
-8.34426513684153e-06
-4.33330746782004e-06
-2.67219898501977e-05
-2.01964145464067e-05
-1.80009298949896e-05
-2.25072118254993e-05
-2.29702610501189e-05
-6.23234035760417e-06
-1.30793617423136e-05
-2.21090378202679e-05
-1.84574978222247e-05
-2.06509650611404e-05
-1.15932859851287e-05
-3.93668415202985e-05
-2.52818022754819e-05
-3.26320542957796e-05
-4.70966259679938e-06
-2.03349577928053e-05
-1.38799772751893e-05
-5.09707900032161e-05
-1.9185324882044e-05
-4.78796040708179e-06
-2.87191086385804e-05
-4.34706343806393e-05
-3.66521631359558e-05
-2.98603725671779e-05
-2.34703322665859e-05
-1.29021761997007e-05
-4.18354062266894e-05
-2.08547766214298e-05
-1.30267268444828e-05
-1.52215549482779e-05
5.1828171312872e-06
-1.08639454102088e-06
-2.91359372204787e-05
3.88147392584063e-06
-2.57763750493616e-05
-3.51065624460095e-05
-2.85119621722235e-05
-1.16414013037812e-05
-2.51509616895339e-05
-2.08319505957469e-05
-1.80910935516648e-05
-2.48835428030109e-05
-7.32837318381665e-06
-2.6974279029263e-05
-2.93409675803516e-05
-1.27592321618083e-05
-1.61119473425853e-05
-1.31460289915798e-05
-2.9958678677052e-06
-9.10694795894398e-06
-1.16476174635201e-05
-9.9541810934163e-06
-1.84821537610817e-05
-1.82514573723569e-05
-1.7062215740922e-05
-3.46290194065581e-05
-2.41347416740545e-05
2.6143389436368e-06
-1.24487353731764e-05
-5.97335976479585e-06
-1.18261315287367e-05
-2.00480811194894e-05
-1.67414597283773e-05
-2.53805103549482e-05
-1.01086532476424e-05
-9.73006101064633e-06
-3.51038940287593e-05
-2.76248001910343e-05
-3.35529569915774e-05
-1.19420737330523e-05
-2.46207634455367e-05
-2.24380458903979e-05
-2.71559173909939e-05
-1.64788152203466e-05
-1.57242697406931e-05
-3.05043643108012e-05
-3.51377472534657e-05
-1.93462419834542e-05
-1.12562450645421e-05
-1.14976960831997e-06
-2.11283599462182e-05
-3.77181589077847e-05
-2.79365362191236e-05
-1.15473787021641e-05
-1.81975020537998e-05
-1.62253384157735e-05
-1.93265226936988e-05
-3.3491412450325e-05
-2.11380965903964e-05
-1.79891691584278e-05
-3.96367370041317e-05
-1.32134373822162e-05
-3.4540487004787e-05
-2.0216376971374e-05
-2.74109004756133e-05
-1.09065730054825e-05
-1.0464891354714e-05
-3.55801375097801e-05
-2.3858098603048e-05
-3.00966800262535e-05
-9.71786684218253e-06
-2.09055524111471e-05
1.63731378526182e-05
-1.26531570045781e-05
-1.36921614829937e-05
-2.66646778824816e-05
-1.97779700079841e-05
-2.29856721357323e-05
-5.13803266142343e-06
-2.6153336155571e-05
-2.10481126158984e-05
-3.22100004976674e-05
-3.03601166904445e-05
-2.0282589683532e-05
-2.74984920044186e-05
4.56929726797861e-06
-1.47041829387596e-05
-1.49984345444644e-05
-1.24374808815114e-05
-1.29736489940635e-05
-1.67021582384588e-05
-1.68281299952259e-05
-1.15832179309316e-05
-5.89694159026976e-06
-1.44818893076724e-05
7.3805138668387e-06
-5.5644852114344e-06
-2.01278267413291e-05
-1.72909615287272e-05
-3.35655037258011e-05
-2.19121678103401e-05
-1.47773604797258e-05
-1.58994878314421e-05
-6.44840996222013e-06
-2.00566686783272e-05
-9.91605794661321e-06
-2.44145029250839e-05
-2.63482655511834e-05
-3.97813019475552e-06
-2.05357131519461e-05
-5.23516413855875e-05
-2.96870757089779e-05
-1.84690119795637e-05
-2.29638454270717e-05
-2.12220442101123e-05
-1.25380778509987e-05
-1.57247371414829e-05
-2.14411281358459e-07
-1.49388063567463e-06
-2.54424221717936e-05
-4.24873313684564e-05
-1.76032124785e-05
-3.44731741850923e-05
-8.90838002218583e-06
-4.09454590249001e-06
-2.76609838743243e-05
-3.45901190658994e-05
7.68212608827706e-06
-1.01056449454428e-05
-2.2982910896257e-05
-2.64105003972952e-05
-4.99568235616717e-05
3.80855578637781e-06
-3.811304966095e-05
-4.190389637869e-05
-1.80065668882016e-05
-8.2017191004406e-06
-1.01571216651799e-05
-7.16299423548502e-06
-1.56903637786814e-05
-1.28135619396305e-05
-3.39824532525798e-05
-2.10656971043882e-05
-7.53665531142713e-06
-4.08632538822807e-05
-1.69340946755656e-05
-2.67515048616749e-05
-1.89351982992404e-05
-2.02510979748255e-05
-6.94504628630837e-07
-4.63606472412314e-05
-2.18433584665046e-05
-1.66234369201714e-05
-3.20380498968871e-05
-1.2669106495552e-05
1.11806554731062e-05
-2.53688155631347e-05
-2.73552346870703e-05
-3.93562363114489e-05
-3.26067274595845e-05
-2.71690883480439e-05
-3.55815274961779e-05
-1.83502935434079e-05
2.2332195257768e-06
-4.20730926755679e-05
-2.33095449008441e-05
-2.14587038021682e-05
-2.11263598334274e-05
-2.59784967682604e-05
-3.0406204209604e-05
-3.39758568185571e-05
-2.5838296554151e-05
-2.33207503510127e-05
-2.31133957852896e-05
-2.73082476408575e-05
-1.4337546226203e-05
-2.29268086611236e-05
-1.80734085302028e-06
-4.82652729773821e-05
-2.08895805291791e-05
-2.87498988218178e-05
-1.14908481118107e-05
-4.81096578603069e-06
-1.1092628109695e-05
-3.13543428867528e-05
-2.41198202532425e-05
-3.39810266737233e-05
-1.70500916963812e-05
-2.81924895943555e-05
-1.83384470669768e-05
-2.35628197504443e-05
-1.87523777096885e-05
-2.92650701004996e-05
-1.1692196033952e-05
-3.76178301891912e-05
-3.09935961050181e-05
-3.14885653996121e-05
-1.08587307971064e-05
-1.41109925606733e-05
-2.79067245490861e-05
-1.7013539575278e-05
-2.74494592424928e-05
-1.24831676671366e-05
-1.32831667530074e-05
-1.28712041644818e-05
-1.80194865738303e-05
-2.19058280709252e-05
-3.64014599699258e-05
-3.36411078779847e-05
-2.11640097702602e-05
-2.62278346277264e-05
-2.06932147447858e-05
-2.92813702493948e-05
-2.55031848805945e-06
-8.60484995009597e-06
-2.77453969776424e-05
-2.54554796466764e-05
-2.79468162336562e-05
-3.14920955740821e-05
-2.22470801356029e-05
-2.51344933701271e-05
-7.96677898592112e-06
-3.17075519686651e-05
2.74905898060504e-06
-2.59297655713533e-05
-3.59095323195847e-05
-2.57988117453406e-05
-3.43236216605773e-05
-2.17264447259078e-05
-3.61662257659845e-05
-1.39338896899816e-05
-4.40105275945937e-06
-1.72586066856371e-05
-1.59287802588687e-05
-1.71529484093032e-05
-3.61874082626733e-05
-1.15064289699022e-05
-2.3815564854613e-05
-3.76360016162127e-05
-3.17942180871002e-05
-2.11124848249779e-05
-2.75358320321762e-05
-1.29539532797205e-05
-1.03331685536585e-05
-1.52013324145408e-05
-4.11618430328499e-05
-2.99781751739755e-05
-1.30513804988994e-05
-1.1417954272536e-05
-2.21289968167454e-05
-3.27944383359537e-05
-1.37081524486887e-05
-1.52281036407625e-05
3.8445064359833e-06
-1.69191706441935e-05
-6.17731588429976e-06
-1.71281678904369e-05
-1.26239859731237e-05
-1.7358487318095e-05
-3.84697116386585e-05
-2.84189711244578e-06
-6.48261464390523e-06
-1.86178508817714e-05
-1.59829383082247e-05
-8.13839180557544e-06
-1.41193225827423e-05
-2.9059110261255e-05
-2.76500628168307e-05
-3.21200290435339e-05
-2.5585146825351e-05
3.23301035478912e-07
-4.59574413918517e-05
-1.94777718898012e-05
-3.97646638889215e-06
-1.13464452255133e-05
-6.30234074587644e-06
-2.58095941621876e-05
-1.78360831356715e-05
-1.50930808884608e-05
-3.60946243489961e-05
-1.44091737609641e-05
-1.13785156840164e-05
-4.56298841421971e-05
-1.14212242153772e-05
-1.58486082805702e-05
-1.29880795448144e-05
-3.15157710124464e-05
-4.00092359487659e-05
-2.89659296664019e-05
4.57964817760199e-06
-1.88481920734906e-05
-2.95820987879581e-05
-1.63028796948457e-05
-2.64325081131302e-05
-2.90188449732549e-05
-2.42446927424019e-05
-2.48919277843705e-05
3.67693623600266e-06
-1.13017420039629e-05
-3.66856310998158e-05
-4.54096666268328e-05
-2.67271090977393e-05
-2.04822661569761e-05
-1.61183093748002e-05
-1.61559401911289e-05
-2.79923849860488e-05
-3.28033674617209e-05
-3.25255504230714e-05
-2.17022068883463e-05
-1.33677031384002e-05
-2.05156120021397e-05
-1.49007478557922e-05
-2.11449783786051e-05
-1.927434064238e-05
-2.17244235869382e-05
-9.72871451563285e-06
-9.55047333390102e-07
-3.4285363164948e-05
-2.78777297901133e-05
-8.72014895850922e-06
-2.57065629948655e-05
-1.40303973138669e-05
-1.81577190199636e-05
-4.72388068848028e-05
-1.23751220622728e-05
-2.73501703716397e-05
-8.37593647306874e-06
-3.57701143827927e-05
2.97083538626429e-06
-1.66780939435911e-05
-3.62609043157486e-05
-2.70574549165666e-05
-1.21568305414297e-05
-1.28923659160165e-05
-1.05903309320865e-05
-2.51458288979323e-05
-1.7903691373079e-05
-1.68749430403859e-05
-4.2960033362876e-05
-3.42074586711965e-05
-1.90841406829412e-05
1.1290791192237e-05
-2.17466670380498e-05
-3.86463593045018e-05
-2.4158927458713e-05
-2.48164964153574e-05
-7.0136720967137e-06
-1.14271560682373e-05
-2.85159219681252e-05
-8.97317258160933e-06
-7.43058577041335e-06
-1.98318210035565e-05
-3.02378441515589e-05
-2.72621803015809e-05
-3.73381621323759e-05
-2.72985955609424e-05
-2.46047781098997e-05
-2.94903047651246e-05
-7.06968121886529e-06
-3.59721225119707e-05
-4.10057778628599e-05
-2.66005357191365e-05
-1.06192943222491e-05
-2.85131869728338e-05
-1.27043173410856e-05
-4.46394218960277e-06
-2.52338340899951e-05
-2.35790279076741e-05
-1.37381553878618e-05
-2.73092222050619e-05
-4.99664736137692e-06
-1.86467653482972e-05
-5.1788900357854e-05
-3.2091343211522e-05
-4.62683452703833e-06
-1.30331414541061e-05
-3.38510149598645e-05
-1.52524675520333e-05
-2.59231056233218e-05
-6.60463999074358e-06
-6.45177880048885e-06
-1.31666343475956e-05
-1.49496874717941e-05
-1.21836859246758e-05
-3.09299997959757e-05
-2.17822500224809e-05
-1.75496849916366e-06
-1.03561686227798e-05
-2.33904143852424e-05
-2.31588402999613e-05
-3.28426599750934e-05
-4.65005324578006e-05
-2.61262656407408e-05
-2.72757976139435e-05
-3.38053597516503e-05
-3.04019075020041e-05
-1.77285188883422e-05
-3.58302802266461e-05
-1.34557972597882e-05
-2.28432784090019e-06
-2.14723982421982e-05
-1.7205046978025e-05
-3.67230085986086e-05
-3.63935179158665e-05
2.04055310336624e-06
-6.33285470232136e-06
-1.39819026073431e-05
-2.867899682369e-05
-2.02098904240625e-05
-1.38231477458455e-05
-1.68174499560065e-05
-1.59966873500498e-05
-1.68805123749514e-05
-2.14713299838246e-05
-4.18447857745137e-05
-2.39646902092563e-05
-3.83422186098598e-05
-1.26127977468499e-05
-4.05016172107406e-05
-3.5034836708407e-05
-1.27694459954536e-05
-3.41164990707618e-05
-2.32404154903725e-05
6.0500278915003e-06
-2.01336675877743e-05
-1.17808975289141e-05
-3.90711358786593e-05
-1.72387138517532e-05
-3.48804436688141e-05
4.46354991902009e-07
-1.82236798904286e-05
-1.13780728176062e-05
-1.75507674176968e-05
-1.97389707746872e-05
-2.88803688068196e-05
-9.98476184958309e-06
5.9803046823124e-07
-1.45809602667486e-05
-2.79954892272147e-05
-2.09427593018594e-05
-1.01182155280347e-05
-3.96642456102034e-05
-3.57643788288641e-05
-3.96620508866298e-05
-7.90978128173464e-06
-2.93013178297706e-05
7.06408740795655e-07
-3.70946268905005e-05
-3.0737600424671e-05
-2.92622779025062e-05
-1.70239147070565e-05
-2.71506257991127e-05
-3.40022068822201e-05
-1.48354468541381e-05
-1.02649924073506e-05
-2.03161063991721e-05
-1.19061476324841e-05
-2.92283337918031e-05
-2.36061360890146e-05
-1.75551914559614e-05
-2.7170560837007e-05
-1.80439485018742e-06
-1.66910716207269e-05
-3.41594238020833e-05
-1.62369290232504e-05
-4.36526662305897e-05
-1.76486240126129e-05
-2.54201086273063e-05
-4.11407363032405e-05
-2.95739265191662e-07
-3.12245535233188e-05
-1.21048430282973e-05
-2.06871508726191e-05
-3.27336778742169e-05
-4.21743771212832e-05
-2.72463865590106e-05
7.71864468500647e-06
-1.57586794431655e-05
-9.4782015777332e-06
-2.63631242909416e-05
-2.35276087029142e-05
-2.17446676197197e-05
-4.60315353162485e-05
-2.52801219582457e-05
-1.65903179862524e-05
-1.34036443424467e-06
-2.04804939933118e-05
-1.51426543272968e-05
-1.89021184259479e-05
-1.22094983568555e-05
-2.8273491794734e-05
-2.48187811169379e-05
-2.55898241135019e-05
-1.10350348385398e-05
-1.28547600459925e-05
-3.49640928178791e-05
-2.96000544772064e-05
-1.50606691807931e-05
-3.07744954681011e-05
-3.48026322287244e-05
-1.24498734565049e-05
-6.9506332489422e-06
-3.14901819366108e-05
-6.22960299189017e-06
-1.7500458290806e-05
-3.07900774601414e-05
-6.22776273590716e-06
-1.05026420756339e-06
-2.13477825306202e-05
-2.83167135357823e-05
-2.58659100594039e-05
-2.81266364663174e-05
-1.2636512444708e-05
-1.79387394766614e-05
4.37597872058845e-06
-2.23625536753113e-05
-2.8957122906393e-05
-8.45490969226585e-06
-2.09896780648845e-05
-1.93808812485394e-05
-5.84592580648721e-06
-3.29546580344411e-05
-8.2986042733722e-06
-2.2321748222805e-05
-2.49916790172481e-05
-2.85365139295529e-05
-2.48095574872154e-05
-1.82542902749026e-05
-3.0712278925339e-06
-5.96659907892251e-06
-2.79002907490869e-05
-2.26594191544647e-05
-3.61266778795456e-05
-3.14269217280214e-05
-3.39495341048086e-05
-4.73391727641171e-05
-1.10689869019759e-05
-1.40176924411606e-05
-3.71804738124257e-06
-2.42476286286199e-05
-3.52857246958505e-05
-2.33296105140232e-05
-2.00628944696962e-05
-3.4045956442923e-05
-6.47888035766219e-06
-4.6427950048573e-06
-2.09081928220821e-05
1.22889568248382e-06
-3.04478578630422e-05
-3.12117826127107e-06
-3.58069321054807e-05
-4.09806654550023e-06
-3.289565863929e-05
-3.24003281229378e-05
-1.52344644530149e-05
-2.66066983331803e-05
-3.92708920696076e-05
1.35523342840063e-06
-1.62478141867996e-05
-2.03606784632173e-05
-3.45757783848573e-05
-8.99507763444018e-06
-4.6850111954049e-06
-4.20916197978585e-05
-3.54070531969047e-05
-2.29966563611873e-05
-8.23672976022562e-06
3.64682031296686e-06
1.02049781836958e-06
-1.8479118211603e-05
-1.64481600240854e-05
-1.7851317143051e-05
1.63445001892851e-06
4.5307693996282e-06
-5.39143534380654e-06
-2.11488245815835e-05
-1.48101804277414e-05
-4.92750506191395e-05
-1.45164899310218e-05
-2.9521654056128e-05
-2.39958051464788e-05
-3.10755818128597e-06
-2.87429287815109e-05
-2.1228494123496e-05
-2.94308271248593e-05
-3.75678840170425e-05
6.60127376247565e-06
-2.49016330526117e-05
-2.6438573214581e-05
-1.24102160669086e-05
-1.1396662372787e-06
-3.19054912846449e-05
-3.15135719926832e-05
-2.80630700593714e-05
-1.51016753929406e-05
-3.65018560638669e-06
-3.25975033066759e-05
-4.66036508136656e-05
-3.23920064640665e-05
-2.31117581369713e-05
-2.3097905545202e-05
-3.93092120520675e-05
-3.31298011949046e-05
-4.0946103509598e-05
-2.53067066308978e-05
9.26605697402005e-07
-2.9665732904298e-06
-2.60920658687465e-05
-1.5256644293822e-05
-1.4227442383463e-05
-1.29248273162806e-05
-1.79492754942376e-05
-1.50855831056879e-05
-2.33799046515239e-05
-1.54592592935526e-05
-3.39075956781581e-05
-2.6299351907097e-05
-1.53207106565888e-05
-1.74556831106565e-05
-7.79355639950271e-06
-1.41100236400044e-05
3.04477074872099e-07
-6.3483795779567e-06
-1.97195453829369e-05
-4.04562961529062e-06
-1.82988442814956e-05
-2.73493396989123e-05
-9.94749936917824e-06
-1.40114613188096e-05
-2.41120689328137e-05
-1.94014596599218e-05
-4.31126080020794e-05
-1.84067593165833e-05
-1.55154084667518e-05
-2.1665604302765e-05
-3.31037859153656e-06
-4.21908432241006e-05
-2.56791346866697e-05
-1.24095262925676e-05
-1.85834046279256e-05
-3.40240753119992e-05
-1.33318153943918e-06
-1.68316076003242e-05
2.18080827816733e-06
-2.61894622954423e-05
-1.36162129277568e-05
-3.50304926215926e-05
-1.6599802288192e-05
-2.64873973578552e-05
-2.18118940332921e-05
-2.77651267976772e-05
-2.19273138780511e-05
-1.78309475594293e-05
-2.5841077121504e-05
-4.44686679434679e-06
-1.00597447208047e-05
-6.19079215506812e-06
-1.34509822866025e-05
-4.25161901939303e-05
-2.44693071521427e-05
-2.35422972316403e-05
-3.12749592363923e-05
-1.65484385370287e-05
-3.68939299979264e-05
-2.74934356811618e-05
-7.60766899139829e-06
-4.39422557662374e-05
-2.44523340343813e-05
-2.68190308436086e-05
-2.43216414882764e-05
-2.8811375651656e-05
-2.34364682866186e-05
-2.65171046805432e-05
-3.60741801103866e-05
-8.62806218599761e-06
-2.22348656395873e-05
-1.96728699732578e-05
-1.12193553130807e-05
-2.69950899619114e-05
-2.15606987111911e-05
-3.01907970316946e-05
-5.68169614174481e-06
-1.42661288537138e-05
-1.33030133239647e-05
-2.19329930969408e-05
-8.99838559164766e-06
-3.19074237062139e-05
-1.28146489780731e-05
-3.39055532821112e-05
-1.44088245952867e-05
-6.51218453591742e-06
-9.63593560814606e-06
-2.63679870538027e-05
-2.09783333621772e-05
-1.61803543952251e-05
-2.63370123105656e-05
-2.30269906005503e-05
-1.89569507778311e-05
-3.36116285580285e-05
-2.47066837226738e-05
-3.32195659146066e-05
-3.79407949361548e-05
-1.66156648392012e-05
-4.20089959591781e-06
-2.28636006956414e-05
-2.17847266667892e-05
-1.90216979218983e-05
-2.47277663301767e-05
-1.38313224807723e-05
-2.47728529254505e-05
-1.6790414906544e-05
-1.38153618057933e-05
-3.30714796966811e-05
-3.49235478574852e-05
-4.05208756751404e-05
-1.30613206018654e-05
-3.17940997849839e-05
-1.13349644702429e-05
-2.39487742630074e-05
-2.41041779250438e-05
-5.29896495242361e-06
-1.11305785049953e-07
-1.68949525433858e-05
-3.14060474588483e-05
-1.62878339866691e-05
-7.34171586563964e-07
-1.33570962703932e-05
-2.6055950472121e-05
-1.04724311862481e-05
-2.00736136580522e-05
-1.62589488366426e-05
-2.32580216046718e-05
-1.75041474448196e-05
-6.72148224859565e-06
-4.13137134338182e-06
-2.200733000218e-05
-1.60518067580267e-05
-1.85055389529021e-05
-1.34237522114581e-05
-1.89753475515187e-05
-3.63735674968483e-05
-4.33497656379257e-05
-1.03719693187858e-05
-3.14201969652003e-05
-2.5251579915133e-05
-1.87921065727502e-05
-9.15785067232139e-06
-1.86794493913355e-05
-2.7123246906162e-05
-3.32536080303726e-05
-1.92968228229773e-05
-3.5951043953536e-05
-4.94690229108694e-06
-8.648477266592e-06
-4.73451019453126e-05
-4.24496327027341e-05
-2.1199373633619e-05
-1.60747342010451e-05
-2.12809150711813e-05
-6.3568932690089e-06
-2.93540308593329e-05
-1.38821902298188e-05
-9.95786732494917e-06
-3.5679852819562e-05
-8.0926018712653e-06
-2.01654169071796e-05
-1.80107214513392e-05
-2.06386041889412e-05
-3.43045744441439e-06
-2.49411849543948e-05
-3.93608169410482e-05
-9.19262778238827e-06
-1.88909416214416e-05
3.89604929036602e-06
-1.96562938043486e-05
-1.84027346934115e-05
-1.8565744024673e-05
-2.70655312138412e-05
-2.65826823019055e-05
-8.65821015431241e-06
-1.34413905249928e-05
-2.28274256228013e-05
-2.28248188794029e-05
3.02252808931264e-06
-2.53620398126564e-05
-3.4871298302718e-05
-3.85464489512094e-05
-1.93010645591279e-05
-8.96857414701242e-06
-3.3602224378001e-05
-2.20689673708205e-05
1.11840206896003e-05
-3.41674671533948e-05
-2.1750263087545e-05
-2.08331805975963e-05
-2.63506039978378e-05
-1.43505381603192e-05
-1.35346585185993e-05
-7.45219032342765e-06
-2.9591340252052e-06
-1.42350972271911e-05
-3.36325670869552e-06
1.5169089528103e-06
-2.72392202856042e-05
-2.85275816056504e-05
-1.90142753932588e-05
-1.96896913636175e-05
-2.12265906788371e-05
-1.12335017736269e-05
-3.23751084274678e-05
-2.21486978807132e-05
-1.1733926864198e-05
-1.15010907735093e-05
-1.36983518106093e-05
-1.24671218266114e-05
-3.08884156389874e-05
-2.15691189092734e-05
2.03926009001669e-06
-2.28620206591309e-05
-2.07374988709204e-05
-9.00499892404213e-06
-1.37783243689355e-05
-2.41972529319295e-06
-2.11583142905988e-05
-1.20793227137254e-05
-1.33744961671214e-05
-1.22234847732465e-05
-4.25386732639351e-05
-1.36597015050099e-05
-9.42049723613378e-06
-2.62240322596814e-05
-1.66154128742388e-05
-2.19194349492783e-05
-3.08010148106575e-06
-1.31583119372686e-05
-4.41699946937872e-05
-1.13752779966532e-05
-2.19509546550966e-05
-2.66672602038106e-05
-2.25978092430878e-05
-2.95627015770039e-05
-2.96626175477347e-05
-5.31107932374657e-06
-1.30907922874324e-05
-4.29043544574883e-05
-2.13215585903014e-05
-4.18916964420592e-05
-2.39475345964603e-05
-2.97114533777001e-05
-2.05679178474373e-05
-3.93568509224871e-05
-3.03874136232633e-05
-1.74581377812783e-05
-2.44653421834142e-05
-8.4618183415097e-06
-4.27954666254607e-06
-1.36276246600114e-05
-5.55965337902578e-06
-5.70227283371425e-06
-2.71027958599233e-05
-2.97554874267327e-05
-1.37095997383139e-05
6.01108523969901e-06
-2.83087345107885e-05
-3.12915472751356e-05
-3.84905093463503e-05
-1.88815443988202e-05
-1.32681814207286e-05
-2.35051511788247e-05
-5.08574936931426e-06
-2.87131104299325e-05
-2.58478437974651e-05
-2.47349356707972e-05
-2.24724026485531e-05
-3.2176878289011e-05
-2.90741952935869e-05
-2.22236713151805e-05
-1.50278252749515e-05
-5.17175123074477e-05
-9.86009382912598e-06
-1.03442924213342e-05
-4.7367834566786e-06
-1.97929557860232e-05
-9.16806691193363e-06
-2.04525002895889e-05
-7.96750747363282e-06
-7.01639795163166e-06
-1.42600844808091e-05
-1.58635243707847e-05
-7.10135016994713e-06
-4.46708673392438e-05
-2.24424167499711e-05
-1.33442960931426e-05
-3.24102354275474e-05
-3.87458755540289e-06
-1.90062633239757e-05
-1.38287130693396e-05
-1.3699559695481e-05
-3.5428542645857e-05
-9.11444374194365e-07
-2.49142750867991e-05
-2.92230005645703e-05
-1.38573496275845e-05
-1.05013593762204e-05
-1.30577129176121e-07
-3.6248202335122e-05
-2.03625597399336e-05
-1.47567244124923e-05
-4.31873211197399e-05
-1.30169180955667e-05
-2.18947859044661e-05
-2.85396451194733e-05
6.79674164011427e-06
9.74387752850861e-07
-1.8633656410604e-05
-2.71254349457726e-05
-4.04910404091986e-06
-9.8206890606251e-06
-3.21869504547364e-05
-1.12747289038224e-05
2.36420284104593e-07
-3.75996384702205e-05
-3.55540933884437e-05
-1.02279922279553e-05
-2.82685657511481e-05
-2.66189006931738e-05
-2.28393817382043e-05
-9.63851502987863e-06
-2.32178814090406e-05
-9.36672165699084e-06
-4.57420257630962e-05
-2.873466594955e-05
-3.4562460959206e-05
-2.36319299552123e-05
-5.21231932620074e-05
-2.13771577918162e-05
-2.4868825215379e-05
-1.64683112423853e-05
-2.03642313997896e-05
-1.08833407911853e-05
-1.91784924498594e-05
-5.75270097997424e-06
-1.78272250754942e-05
-2.31713630686832e-05
-2.39781721825036e-05
-1.73530544984984e-05
-6.94196751145577e-06
-7.31028624523275e-06
-2.2894713589115e-05
-1.52363967185945e-05
-2.83916269363355e-05
-2.62302659506761e-05
-1.17850791908696e-05
-1.55635121137004e-05
-5.50725077979626e-06
-1.34968916412014e-07
2.08731352477007e-06
-2.82664187445745e-05
-3.22750008610049e-05
8.55482370299686e-06
-2.63847049149378e-05
2.64212827704346e-07
3.47812996196685e-06
4.26118563145236e-06
-3.01513699509738e-05
-1.30316250814446e-05
-2.82085759011161e-05
-3.51706778173932e-05
-6.36201201998375e-06
-1.11474150900972e-05
-1.31858446670347e-05
-1.92697508583721e-05
-3.44769587321294e-05
-1.55304457617794e-05
-5.23501134178996e-06
-2.73373980254724e-05
-1.343533155684e-05
6.24009740223893e-06
4.18151798469622e-06
-8.94748977345285e-06
-1.73846040177816e-05
-3.48062192122602e-05
-2.22286508912636e-07
-1.96663846838547e-05
-1.71766069058234e-05
-2.04142246586405e-05
-1.02621836455009e-05
-1.24575227194384e-05
-2.72133906334767e-05
-3.11374357546669e-05
-1.22088654227038e-05
-2.02333371453229e-05
-1.10136488222037e-05
-4.53078766293395e-05
-1.94671322267809e-05
-1.78952600643261e-05
-1.99052046256682e-05
-3.64649754594287e-05
-7.13051279739514e-06
-2.3859586981052e-05
-1.86582414383348e-05
-2.28731130577541e-05
-1.91555809975466e-05
-2.68462276686239e-05
-2.02406485493068e-05
1.26303581853044e-07
-2.55855528297673e-05
-1.32166869394804e-05
-1.30108131752463e-05
-2.93390865114118e-05
-2.87219201650794e-05
-3.89060100530341e-05
-3.91318828545967e-05
-2.16737431299562e-05
-2.38196401997479e-05
-9.08387520681112e-06
-5.67536603571141e-05
-1.52072156823051e-05
-3.44507101184615e-05
-3.8995414284889e-05
-2.00342142832827e-05
-1.78336032949818e-05
-2.93236697386071e-05
-5.87691511840997e-06
-6.64205212644349e-06
-5.67351342857852e-06
-1.55517516198547e-05
-1.24783587292201e-05
-1.80007033661412e-05
-2.08056724509106e-05
-4.14669733411088e-05
-4.97292153949398e-05
-1.86301663383532e-05
-1.34304094288272e-05
-2.62052215631256e-05
-2.18890554333911e-05
-1.3871607750952e-05
-2.35455475756424e-05
-1.02253005637425e-05
-2.51052809222042e-05
-4.24424438065108e-06
-1.99298030219895e-05
-2.30508599475879e-05
-1.60640595842236e-05
-9.10559831980516e-06
-2.1281755397022e-05
3.43779841294766e-06
-2.24554507357149e-05
-1.00107285714493e-05
-1.46375355828229e-05
-3.10722087772965e-05
-2.66920473788207e-06
-3.11716210373256e-05
-3.01198098668315e-05
-2.50509941983737e-05
-2.0038081219562e-05
-1.08982835304269e-05
-1.23918885744376e-05
-1.22052420361777e-05
-1.46457994922833e-05
-2.2726046257228e-05
-2.9557836806179e-05
-1.68460943908038e-05
-2.94528702997043e-05
-3.18699188938679e-05
-2.8554030153322e-05
3.59339807426468e-06
-3.18821059372814e-05
-2.31587652953628e-05
-1.22561572707129e-05
-3.55039075052563e-05
-1.45824407966462e-05
-1.30535977039651e-05
-3.97905409424218e-05
-3.33877799855202e-05
-2.7877630305097e-05
-3.73582014398556e-05
-1.65718976956208e-05
-2.18258297962541e-05
-3.35592886062679e-05
-4.83727026758892e-05
-3.55593710833681e-05
-1.98336355206883e-05
-1.4986473201373e-05
-4.00454616659975e-05
-1.48889847804067e-05
-3.36507025842087e-05
-3.43431279024231e-05
-2.57371141716717e-05
-2.34637323156273e-05
-2.43207911935213e-05
-2.05180971382793e-05
-1.66901820714347e-05
-3.75738741587094e-05
-2.13775795211375e-05
-1.63183026186044e-05
-2.61066202163553e-05
-1.59720647787409e-05
-9.53273959895455e-06
-2.38841230359398e-05
-2.29622355959163e-05
-1.61521336356719e-05
-9.81658864563807e-06
-7.73798472904272e-07
-4.49566622833871e-05
-1.0278435700367e-05
-1.28141105643582e-05
-2.84364276210761e-06
-3.57321981962427e-05
-3.65079520673355e-05
-3.20630404200262e-05
-1.42906679801295e-05
-3.52967534086026e-05
-2.08072989521239e-05
-4.35071736566714e-05
-2.32911872131024e-05
-3.08866690534328e-05
-3.54784637331377e-05
-7.8885262933195e-06
-2.70468840168313e-05
-3.02946611360044e-05
-2.03191201339739e-05
-2.24569592292828e-05
-1.77410931916012e-06
-1.30624898428116e-05
-2.74367027713893e-05
-1.610779760549e-05
-2.77742193506913e-06
-4.32115765188272e-05
-1.78913099807915e-06
-8.65210316284795e-06
-2.23203854514629e-05
-3.35817580612854e-05
-8.54516384533297e-06
-2.59332555953682e-05
1.46432169742625e-05
-1.47968638939114e-05
-3.15008062332575e-05
-3.30954256786634e-05
-3.25320161561113e-05
-1.01275469803857e-05
-7.80320134325527e-06
-1.10804120244953e-05
-2.92158820606058e-05
-2.43633118545154e-05
-1.1014774567202e-05
-2.52940343959793e-05
-1.24473850239742e-05
-5.5787848414111e-06
-2.50657902262527e-05
-3.42831101318497e-05
-3.34846706940993e-05
-3.17771033945659e-05
-1.50017253756682e-05
-3.05401263162076e-05
-3.1885037525537e-05
-3.11204018417342e-05
-3.16373935564139e-05
-1.72564366277086e-05
-1.56411037233239e-05
-1.6571366238897e-05
-4.07297284601818e-05
-2.42644746517564e-05
-1.62839339136786e-05
-6.63223421748649e-06
-2.81351275391401e-05
-2.88880762287505e-05
-3.29111981436497e-05
-1.13014663323292e-05
-2.6616453834076e-05
-1.61579458091635e-05
-1.61543991188855e-05
-1.37770053541822e-05
-3.34544203328081e-05
-1.85114247737044e-05
5.38264811790693e-06
-3.65879826414113e-05
-2.18986259611036e-05
-2.74052420930965e-05
-2.94694706392677e-05
-9.17109262833037e-06
-4.82168473448436e-05
-5.84172414900523e-06
-5.95439299240987e-06
-2.76330599330434e-05
-8.78091982053535e-06
-3.72554334780496e-05
-3.54133799205294e-05
-2.43813755190074e-05
-5.5046434832825e-06
-1.14954194958103e-05
-1.05647108997866e-05
-3.85835865768174e-06
-1.01812049044673e-05
-2.7436266666872e-05
-1.28061898115236e-05
-1.866568451502e-05
-2.74660975710184e-05
-5.83074175275041e-06
-1.02713527587326e-05
-6.39215207439577e-06
-1.79886231197249e-05
-1.48034948544673e-05
-7.71889872814396e-06
-2.80543294824031e-05
-4.1125586768923e-06
-3.63349708974719e-05
-2.49999269318431e-05
-2.91715817520292e-05
-1.16802823219259e-05
-1.14666045721089e-05
-1.09881904254588e-05
-1.11864848791439e-05
-1.71539772405477e-05
-2.97846734318266e-05
-1.38508679521254e-05
-3.4316524346744e-05
-2.21225198847266e-05
-1.2276236355808e-05
-3.37017282348924e-05
-2.48704238804761e-05
-4.21519198969338e-06
-3.18216159888159e-05
-3.05479072091385e-05
-3.38948266613017e-06
-2.49766720265018e-05
-1.62453391994414e-06
-7.66420556022982e-06
-1.74189809949081e-05
-1.25520085855579e-05
-2.40417353107276e-05
-3.65329622552093e-05
-2.44590302145806e-05
-2.70122518098258e-05
-1.40813986582674e-05
-1.53301911740192e-05
-4.25878204802491e-06
-6.96739294192216e-06
-4.2355063896395e-06
-1.47723925191566e-05
-2.58867436067267e-05
-2.93302867776948e-05
-7.86180401024452e-06
-2.59218217009735e-05
-2.06558740901085e-05
-1.39987082663338e-05
-1.80353997007185e-05
-2.74660636699809e-05
-1.21279590357353e-05
8.2072453229969e-06
-1.59007090061468e-05
-4.56760696791185e-06
-2.3439949281504e-05
-4.51127650131947e-05
-1.0136309387122e-06
-2.12193668501678e-05
-1.41584908006119e-05
-2.32036356814665e-05
-1.28562969620444e-05
-1.65711753291881e-05
-2.37352006380637e-05
-4.74373131866505e-05
-3.20567487159725e-05
-2.80828334239966e-05
-6.25005841173027e-06
-3.27593424752278e-06
-2.84425020189536e-05
-2.61539101624757e-05
-2.56181796513451e-05
-1.59612754141564e-05
-4.17791932467889e-05
-2.52162372320736e-05
-1.43453501955352e-05
-4.27947453428656e-05
-4.95129849821956e-06
-2.8648815501849e-06
-3.27740660803022e-05
-6.43592107898943e-06
-9.32335025593396e-06
1.53859962268025e-05
-2.44480564480677e-05
-2.24913470503821e-07
-4.61145021206388e-05
4.36148199284541e-06
-8.93751535412688e-06
-3.9332359090604e-05
-3.28294308883903e-05
-1.60535214254693e-05
-1.2127118438754e-05
-8.55786096468109e-06
-3.20622223201351e-05
-1.28507793023834e-05
-3.25236299433162e-05
6.46241086298156e-06
-1.61874618949577e-06
3.93124346261404e-06
-2.30870768824563e-05
1.56408315585924e-06
-2.72273496352297e-05
-1.63611693612464e-05
-2.98188917764067e-05
-3.77235984910727e-05
-1.47689060019139e-05
-1.50798737396752e-05
-1.52079079043054e-05
-3.007798549541e-05
-5.62245526245147e-06
-4.95943131702928e-05
-3.61028231206218e-05
-3.30411601034773e-05
-1.16170489537284e-05
-1.3172766083362e-05
-1.63014992030961e-05
-3.77339140380817e-05
-3.7574957722233e-05
-1.06247077771837e-05
-1.87662319183988e-05
-2.28929413230027e-05
-2.60911563974461e-05
-1.78425389651843e-05
-3.3186943772423e-05
-1.50577174987108e-05
-8.39614900707319e-06
-1.85828005006753e-05
-3.09982805231664e-05
-4.1539243046905e-05
-2.3486599232415e-05
-1.7993338884185e-05
-3.97276243072458e-05
-1.66686848411656e-05
-6.88717147753749e-06
-8.91206548011807e-06
-2.67534916859515e-05
-1.56460070215291e-05
-3.40507091995081e-05
-2.85174099032425e-05
-3.54593383810715e-05
-4.02404679740344e-05
1.18549823450809e-06
-1.65293166590622e-05
-1.42173909703305e-05
-2.40766536470405e-05
-1.55373204859531e-05
-2.62432258080271e-05
-2.60849758929813e-05
-8.80279451596502e-06
-3.24462581490763e-06
-3.50389755426253e-05
-5.04872945295839e-07
-1.62629040411277e-05
-2.63283906729837e-05
-1.69292734153372e-05
-4.0646232908164e-05
-1.81820111435465e-05
-1.93610674589848e-05
6.23525376506789e-07
-1.35617624825414e-06
-1.65488991822617e-05
-3.09437391216248e-05
1.8387465455706e-06
-2.0047833269728e-05
-9.76103680788052e-06
-1.11643710009102e-05
-1.13339663868236e-05
-2.04568364519054e-05
-2.04759391350258e-05
-3.56480614881011e-05
-3.04207902400618e-06
-2.25677230813572e-05
-2.61968532863261e-05
-1.97398229838605e-05
-1.64675223802797e-05
-3.42304534336725e-05
-2.23007149045592e-05
-8.83165733950832e-06
-1.15186619049194e-05
-2.75608358370553e-05
-2.30421163145856e-05
-2.59282498193676e-05
-6.86756688065211e-06
-2.52848388748641e-05
-1.03274055597814e-05
-2.94053893593552e-05
-3.39830054370066e-05
-1.17077848090071e-05
-1.54631866006563e-05
-1.62876656466587e-05
-1.48747968225092e-05
-3.61483652471397e-06
-1.77859709246657e-05
-6.21211869480408e-05
-2.65932248520768e-05
-6.24649176946179e-06
-4.97499834555055e-05
-2.10161860313217e-05
-2.43904375323338e-05
-8.30690788976248e-06
-1.32072738524525e-05
-1.91594440171633e-05
-2.49728642504688e-05
-1.39088810126784e-05
-2.60319577980483e-05
-3.13569902782882e-05
-2.52050262018801e-05
-1.81718927687192e-05
-2.00967406791787e-05
-2.19805988147073e-05
-2.55063723894153e-05
-1.23212689352636e-05
-9.09511534798994e-06
-1.88678214900738e-06
-1.44661201230373e-05
-1.40804923466219e-05
-2.38670451099463e-05
-1.87439114029564e-05
-1.27783096971326e-05
3.24329206731873e-06
-1.98623706033626e-05
-1.78738687895892e-05
-2.69736239617967e-05
-1.81468873279539e-05
-9.35648736632021e-06
-9.74083301433132e-06
-1.33116701863672e-05
-2.52854648967377e-05
-2.45660686908422e-05
-4.98738423085685e-05
-1.34815546853801e-05
-3.35708984788484e-05
-4.12952073730853e-05
8.22441604354684e-07
-1.37811815003789e-05
-4.09753911518693e-06
-3.39472935629549e-05
-3.19016539935748e-06
-1.43827469471576e-05
-7.89839086731393e-06
-3.7335202897988e-05
-1.08284088463037e-05
-3.05860701020236e-05
-1.28324978271527e-05
-3.94191173987098e-05
-2.61710604452799e-05
-2.570977924247e-05
-1.48445826851869e-05
-4.12500394744899e-05
-1.90639913215755e-05
-2.5075888236668e-05
-9.2980387842547e-07
-2.63056970331838e-05
-3.29773016993559e-05
3.06717759159295e-06
-3.57066609784856e-05
-1.42588458092891e-06
-1.39778917760146e-05
-7.93792540238569e-06
-1.7931282873863e-05
-8.225272541622e-06
-2.69752845365349e-05
-1.68456543955967e-05
-1.41612854424993e-05
-1.85147782799904e-05
1.3932077993663e-08
-9.99050567188157e-06
-1.72971184086485e-05
-4.8588255155384e-05
-1.42793874311078e-05
-2.45641617866947e-05
-2.83469942198206e-05
-2.15537363191584e-05
-2.77481787624223e-05
-3.19577250354028e-05
-2.90597781815354e-06
1.11130072393223e-06
-1.55349390033801e-05
-8.8843089815865e-06
-2.79940258464213e-05
-2.05647963486321e-05
-1.61400234388765e-05
-1.49554751635377e-05
-2.85118919366102e-05
-1.98408960007335e-05
-8.93102235801953e-06
-1.31945922956112e-05
-3.41172578990557e-05
-2.54422445155022e-05
-4.24546558781181e-05
-3.1407047235591e-06
-1.47139874214181e-05
-1.78829541430272e-05
3.24829566911348e-06
-1.99679159619965e-05
-2.51374735840763e-05
-2.83738052505007e-05
-3.48762281721912e-05
-2.09324081159072e-05
-1.73379760616079e-05
-2.66538618320497e-05
-2.92375674389388e-05
-2.03726404306523e-05
-2.41137957743264e-05
-1.11770191534373e-05
-3.62032273983387e-05
-1.34600236356871e-05
-1.37892529120722e-06
-1.47588707927102e-05
-1.64506861275003e-05
-2.35346223022052e-05
-2.94966715365657e-05
-2.20054921058094e-05
-1.78661703661094e-05
-2.15296833589126e-05
-2.61595032807476e-05
-2.57102334025169e-05
-8.01381304480725e-06
-3.93813212450238e-05
-2.26283951563802e-05
-3.89227059880042e-05
7.36353402896314e-06
-2.90551139498644e-05
-4.20686841695018e-05
-6.63943934155887e-06
-1.74172514866322e-05
-1.45423071274125e-05
-3.79541319981101e-05
-1.12813455893743e-05
-5.31113443325673e-06
-1.19999207488874e-05
-1.5552687922787e-05
-1.52988058807316e-05
-1.44922034722031e-05
-1.58155955507802e-05
-1.93726622049537e-05
-1.36182659753015e-05
-1.36464567927487e-06
-2.10772802376685e-05
3.90518567407469e-07
-3.36665783414274e-05
-2.90610783653662e-05
-3.16701187628813e-05
-3.20528799053322e-05
-6.56374946962676e-06
-1.72115895212263e-06
-1.36184009044359e-05
-1.50342478077034e-05
-7.48260938631739e-06
-2.69295335937373e-05
-2.44069235644514e-05
-3.12486583049121e-05
-2.25353628844579e-05
-1.68297334687852e-05
-3.14260865459383e-05
-8.33849081615757e-06
-2.50410749445851e-05
-1.04010539473331e-05
-1.55737692618229e-05
-5.5928356982224e-06
-3.0900874464361e-05
-1.1914389500627e-05
-3.16376846725956e-05
-3.70781329094883e-05
-1.73630645046047e-05
-2.14518465801692e-05
-1.74579391796133e-05
-5.69230416291565e-06
-2.16181252790388e-05
-5.23343233390525e-06
-1.54565957228874e-05
-2.7176006513972e-05
-2.04103029724763e-05
-1.42151260411969e-05
-1.19165491285882e-05
-3.43892370973515e-05
-3.23848633263811e-05
-1.96494343308745e-05
-2.02271884315133e-05
-1.43841430554175e-05
-5.58877679741706e-05
-4.10813214838775e-06
-1.47196740722341e-05
-1.7194427233051e-05
-1.96588296877174e-05
-3.80077554111817e-05
-3.03597031200796e-05
-8.44193187014195e-06
-3.71663284388413e-05
-3.85090513872385e-05
1.81582652081958e-05
-1.32617649727837e-05
-2.18769504039549e-05
-3.66083684431496e-05
-2.47069103340697e-05
-3.52661641123661e-05
-2.27518275907223e-05
-2.4345226581013e-05
-2.7337857864114e-05
-2.29610325936582e-05
7.26700399183745e-06
-3.5745500465335e-05
-7.17258663822243e-06
-3.55749523818386e-05
4.8851132441968e-06
-1.5034322433909e-05
8.22871451856976e-07
-1.36013506494132e-05
5.55993714328211e-07
-1.65024422966204e-05
-2.21210476025555e-05
4.65930485543332e-06
-1.76812769837395e-05
-2.308236668393e-05
-4.15834429929135e-05
-2.20963548214467e-05
-2.42264895089043e-05
-1.78828159029766e-05
-1.87817202529488e-05
-1.92951683197839e-05
-2.78948624620299e-05
-2.98012025828664e-05
-2.23736677915238e-06
-3.15912800791165e-06
-1.77145451541644e-05
-1.65959720951913e-05
-1.27925088108789e-05
-2.18256085326742e-05
-2.63369780845016e-05
-1.2499350509954e-05
-5.11900706035512e-06
-2.93780295925473e-05
-4.20923208734363e-05
-2.11147634708266e-05
-1.88021869832737e-05
-3.79271521885531e-05
-2.3241370217325e-05
-1.646229313542e-05
-3.8857209631457e-05
-3.61465023679256e-05
-1.79852802673175e-05
-2.09943679434497e-05
-2.77936848100281e-05
-3.68084294198258e-05
-1.14020480861138e-05
-3.34211839892984e-06
-4.62129344684613e-06
-4.44471707544624e-05
-5.00861841987118e-05
-1.53545371287885e-05
-4.5810471067761e-05
-2.38809594899755e-05
-1.93530276352605e-05
-4.39353601917638e-05
-2.53979078353034e-05
-1.68734712541017e-05
-2.59826268799085e-05
-1.83449684577189e-05
-9.12094242615569e-06
-2.48890306403433e-05
-1.84063933705455e-05
-1.32691889561499e-05
-1.60425981517298e-05
-7.36956131718828e-06
-2.20593785455497e-05
-3.01700054446085e-05
-1.0144877814706e-05
-9.81571888625263e-06
-2.23944449814902e-05
-1.84608789108633e-05
-1.96622834013621e-05
-1.57521217287817e-05
-3.07790459620931e-05
-2.75764479320579e-05
-7.47227727208273e-06
-2.93992301813706e-05
-2.36705489601939e-05
-4.26138485196607e-05
-3.60625556104367e-06
-2.12902841199221e-05
3.39529658172869e-06
-4.0373028428255e-06
-1.90181373176605e-06
-2.35014068196494e-05
-1.69884650295723e-05
-6.51476045903965e-06
-6.22941531512764e-06
-2.45683355191134e-05
-8.10662960804333e-06
-9.39430605802e-06
-1.27505551911943e-05
-2.23979498643935e-05
-2.95996916793983e-05
-6.17557608578839e-06
-1.5222964619179e-05
-2.53538434043802e-05
-1.26497475225405e-05
-3.13943089776718e-05
-4.29443020777847e-06
-1.73112961520059e-05
-1.13244909135172e-05
-8.14850617711257e-06
-1.8810033984326e-05
-4.17272534634988e-05
-4.27422648086004e-05
1.38786414246594e-05
-2.52392209581943e-05
-2.89961438073749e-05
-4.88717879606174e-05
-1.17170502689262e-05
-7.9042646823556e-06
-3.7652643341381e-05
-1.8499691613741e-05
-6.94230020947389e-06
-3.38914446634696e-05
-2.79594417345418e-05
-4.80927186537532e-05
-7.39443675759371e-06
-2.8108029309783e-05
-2.23764224268175e-05
-1.51094227087347e-05
-1.43821204173624e-05
-2.956958896398e-05
-2.2474227763929e-05
-3.22227576034991e-05
-3.69030424767379e-05
-3.60037476628674e-05
-1.71359373786014e-05
-1.84714901146305e-05
-3.21566488021401e-05
1.99845181334815e-06
-3.82215304640974e-05
-3.23244226362179e-05
-1.3798338754564e-05
-2.10210098798411e-05
-3.34793397602927e-05
-3.47689740777568e-06
-3.21331018898427e-05
-3.87022176227363e-05
-6.13968561871336e-06
-2.16572562423199e-05
-2.41340769986066e-05
-2.81420125520595e-05
-4.2698212917616e-05
-1.42279521332104e-05
-1.40683579817024e-05
-5.52402644450882e-06
-2.61613166070472e-05
-6.68378724218169e-06
-1.44596954061767e-05
-4.85588761021943e-05
-4.05608614588451e-05
-1.35230452358312e-05
2.1238200929015e-06
-2.18728050095929e-05
-2.68490641016175e-05
-3.78956072122464e-05
-1.70181197439426e-05
-5.58590603068991e-07
-2.62049756277655e-05
-1.65908582391692e-05
-2.17385260264326e-05
-1.53351554651598e-05
-2.17119776734668e-05
-1.59432270720995e-05
-1.26888174398574e-05
-4.60700310367554e-06
3.51495172943197e-06
-3.1849950451551e-05
-3.07644161289932e-05
-3.21723348531394e-05
-2.8158458587017e-05
-2.17354646953767e-05
-2.50623892734553e-05
-2.87768403544903e-05
-2.00373247489321e-05
-2.38942516475929e-05
-3.80983337616235e-05
-7.60359241150839e-06
-6.14064566065545e-06
-2.55296813165655e-05
-3.60947473870737e-05
-2.40994871691106e-05
-1.35784930435961e-05
-3.1449768082299e-05
-5.55181113569587e-05
-1.22931141647527e-05
-3.21884265261799e-05
-1.86359282219398e-05
-3.39532643267888e-05
-3.4486444904082e-05
-1.16286446311271e-05
-3.98407847683677e-05
-5.78927092670603e-07
-1.56131680155393e-05
-2.05024399017866e-05
-1.14463049625288e-05
-1.17326137170887e-05
-2.76635702433521e-05
-4.2921036662819e-05
-1.88226396567535e-05
-1.37243296368319e-05
-3.50620436245697e-06
-1.7699350980147e-05
-2.40408540512646e-05
-1.8013922255193e-05
-1.42696970928351e-05
-1.66665207871751e-05
-1.16177546139703e-05
-2.13465786459351e-05
-1.11232836915226e-05
-2.14488265254794e-05
-2.43632028890675e-05
-2.32815924334077e-05
-3.8062495478257e-05
-5.64266273007772e-06
-1.87528907865427e-05
3.07490768068317e-07
-1.71799618560335e-05
-2.23229154245428e-05
-4.37771636386093e-06
-2.68843453458548e-05
-2.89969379404933e-05
-1.66892511415498e-05
-2.36846121737208e-05
-2.67636127570875e-05
-3.15161365841376e-06
-8.16472328961995e-06
-3.77933524848223e-05
-2.7360947662e-05
-2.68783058470356e-05
-2.42158805631982e-05
-1.66071102592009e-05
-2.22508699621455e-05
-1.83942887622395e-05
-1.99981376024377e-05
-2.62856606476347e-05
-1.89140056787991e-06
-1.68397214127616e-05
-4.34377899616809e-05
-6.55625055078921e-06
-2.28889636227072e-05
-1.66574795973348e-05
-4.02178135760756e-05
-1.62679957200716e-05
-1.49705507052111e-05
-2.17588316444019e-05
-2.33242832279365e-05
-2.43323326219339e-05
-9.84170935933858e-06
-2.0593984313393e-05
-2.86479624624871e-05
7.43395931413023e-06
-3.34907165797989e-05
-2.22096822672832e-05
-4.24243529503501e-05
-1.77299938955904e-05
-4.04280182251067e-05
-1.10638046949284e-05
-1.55761424215577e-05
-1.86139658280851e-05
-4.49249685338871e-05
-2.09249353644456e-05
-7.43719724191643e-06
-2.203859104887e-05
1.71374952987567e-05
-2.13510710290736e-05
-1.13979191346278e-05
-1.0195295334296e-05
-1.74652340265026e-05
-2.0520096427731e-05
-1.2839915916868e-05
-3.10960659996532e-05
-3.40070476900593e-05
-1.36759613238157e-05
-2.57342128286021e-05
-1.45134707975335e-05
-1.11188450792592e-05
-5.65311974644289e-06
-1.02417427391006e-05
-3.03898825438315e-05
-1.84432289926416e-05
3.79173811065133e-06
-2.47502721917458e-05
-2.17585220375155e-05
-3.34304214011964e-05
-2.30181299372566e-05
-1.42548232172966e-05
-3.77868030260506e-05
-1.83857570191708e-06
-1.37607487429327e-05
-9.35019063041036e-06
1.87887758266806e-06
-3.08372397996674e-05
-1.97429636893071e-05
-1.82113817650542e-05
6.47545078856341e-07
-6.63994726815855e-06
-2.73981768540612e-05
-3.89484899953386e-05
-1.10248153368449e-05
-4.17016063315795e-06
-3.028385117171e-06
-1.87734128781182e-05
-8.01484350721126e-06
7.53848775553016e-06
-4.27532765482554e-05
-2.05609139149873e-05
-1.74189467139754e-06
-1.71246281111891e-05
-3.56239898157364e-05
-1.31634957020235e-05
-1.86722989785568e-05
-4.47700126112902e-08
-8.94754541675408e-06
-2.430854002004e-06
-1.48847556352057e-05
-2.27876189686562e-06
-2.99417633993638e-05
-2.64987139585861e-05
-1.85756829426363e-05
-2.868958312411e-05
-1.5425871540071e-05
-3.14219984990877e-05
-3.26722425685776e-05
-1.69713218465394e-05
-1.78078704456541e-05
1.74460259390496e-06
-2.37067897812928e-05
-1.79335118292524e-05
-2.60589646801972e-05
-1.66737791498359e-05
6.48966355473154e-06
-1.30586629857746e-05
-2.31906512092401e-05
-2.56482996947519e-05
-2.49180383197143e-05
-7.48059001146321e-06
-1.01328715231784e-05
-1.00000580098009e-06
-2.49693131167541e-05
-2.10392388422734e-05
-6.13677520026059e-06
-1.42115667603054e-05
-1.98391054012383e-05
-3.03708537434142e-05
-3.24060010136948e-05
-2.04604443550186e-05
-3.90556509490465e-05
-1.53738877991964e-05
-3.41437832160742e-06
-1.32649656245472e-05
-2.83942958349404e-06
-2.49724670717405e-05
-2.478288297574e-05
-1.87730769555559e-05
6.36626389365884e-06
1.51470616879809e-06
-3.49703089340215e-05
-3.10610394019593e-05
-2.30080516205592e-06
-1.48915676271849e-05
-1.40802776932948e-05
-4.01156832129928e-05
-2.02811559405359e-05
-2.70203000185733e-05
-2.37024581094371e-05
-6.08035989725003e-06
-2.29904003161612e-05
-1.33945583557246e-05
-2.62691094203565e-05
-1.05176144514652e-05
-1.57145839750291e-05
-4.57398052420924e-06
-1.08921332957642e-05
-1.66475667470995e-05
-3.26241775973137e-05
-3.22301311144725e-05
-1.80498797476905e-05
1.55891637166468e-05
-2.33701368920977e-05
-3.06677807454944e-05
-3.79220445188537e-05
-2.42953230336081e-05
-1.77515268641092e-06
-1.35855316296314e-05
-2.01912466273341e-05
-1.52232336672991e-05
-1.62264130874745e-05
-1.19726459912641e-05
-3.1004753938922e-05
-2.04088095314661e-05
-1.35669176713887e-05
-2.32803015655015e-05
-5.09145507864527e-05
-4.0326741293245e-05
-1.97652588539642e-05
-4.04329817605255e-05
-9.9257546180059e-06
-8.13930382936507e-06
-2.3681692319183e-06
-1.9306323081299e-05
-3.40492551986364e-05
-1.00978932686289e-05
-2.0441096145335e-05
-1.8771402469049e-05
-3.02423217455874e-06
-1.37894441715383e-05
-2.07394435481084e-05
-1.85142958291087e-05
-2.19201938347461e-05
-3.16477317645116e-05
-1.8527139087004e-05
-3.36117432927164e-05
-4.42786686488618e-06
-6.68362645303805e-06
-1.28811633786053e-05
-1.67673871047952e-05
-3.53885935077878e-05
-1.13280450146842e-05
-2.80830308262335e-05
2.23339445852775e-06
-2.04464444539449e-05
-3.06637991991384e-05
-2.88437572792899e-05
-2.6488930146228e-05
-1.40627904586299e-05
-3.65774444176046e-05
-1.88566906147585e-05
-3.65164891610989e-05
-2.74942119956322e-05
-4.09229219124583e-05
-1.08576284581181e-05
3.42602153428784e-06
-1.72366156326198e-05
-2.31121932636821e-05
-3.58405710534083e-06
-1.01346045125266e-05
-1.87017271421328e-05
-1.14446200150348e-05
-2.99826712314502e-05
-1.48675434017308e-05
-2.29192212402297e-05
-3.30439602951072e-05
-6.10956455456615e-06
-4.160538420721e-05
-2.54616660908835e-05
4.40196084960927e-06
-4.03703383537677e-05
-2.97355986346006e-05
-1.07141162025293e-05
-4.51208950398269e-05
-2.86330244926815e-05
-3.2878495779606e-05
-4.31481205244861e-05
-1.65430128719656e-05
-1.18883693077683e-05
-2.82469510616161e-05
-1.96042022096016e-05
-1.71096932754007e-05
-2.8279851839311e-05
-6.78092446567938e-06
-1.6284905479247e-05
-2.12472810262408e-05
-1.29012022760914e-05
-2.30475239576811e-05
-2.89232127705887e-06
-2.37651059695591e-05
2.4314855493688e-06
-5.98448888712141e-06
-2.61219019284415e-05
-3.71909199727313e-05
-2.6621662569469e-05
-1.0211868513815e-05
-3.86593562173799e-05
-2.95086497931458e-05
-3.37138619016572e-06
-3.48631700176695e-05
-2.007131296172e-05
-2.64155563762578e-05
-4.63408866545513e-06
-1.53750356813481e-05
-2.2889602875778e-05
-1.97840967978037e-05
-4.11988401864634e-05
-2.02882661624227e-05
-5.85370728205471e-06
-2.22174383100695e-07
-8.94673295492397e-06
-4.19342744921201e-06
-3.1887555821933e-05
-2.85410572030167e-05
-8.90314365129604e-06
-7.62277844431014e-06
-3.03658396504753e-05
-1.99386557961714e-05
-6.15414484321022e-06
-1.21550831288674e-06
-4.90351105394281e-05
-1.82027295004705e-05
-8.42924612583515e-06
-1.8620214372168e-05
-4.77500958611827e-05
-2.21837716357162e-05
1.53703521887608e-05
-3.08458270622162e-06
-1.98695591104115e-05
-2.65623866365944e-05
1.95991227939965e-06
-1.12501056315577e-05
-2.42134510634558e-05
-1.22077563804806e-05
-3.54020033845343e-05
-2.73249094004387e-05
-3.84728889672242e-05
-4.41221247686448e-06
-3.44200770501568e-05
-1.30197627952556e-05
-1.67440244940764e-05
-4.15089874802544e-05
-7.79735829975679e-06
-2.09732646151985e-05
-2.55815823018638e-05
-4.2074541254434e-05
-2.85164508766071e-05
-2.76752311870003e-05
-1.4588079780101e-05
-1.5613212098052e-05
-3.8778262789033e-05
-1.95940781363869e-05
-6.60188118025312e-06
-1.61356532587582e-05
-1.46891121365627e-05
-1.40857794679646e-05
-4.04969668027884e-05
-1.55238227408614e-05
-2.15900523356459e-05
-9.5181492106842e-06
-1.4739091254719e-05
-1.04415006698738e-05
-3.84939749228343e-06
-5.74105040946212e-06
-4.21631921710956e-05
-2.8598490070175e-05
-1.17983876167528e-05
-3.43677987034403e-05
-1.76596985362137e-05
-3.17831592139456e-05
-3.85686825965584e-05
6.09292646748292e-06
-1.83396252638112e-05
-2.60239192058427e-05
-1.25097496512508e-05
-3.437049403752e-05
-1.19671452215738e-05
-2.1728550944132e-05
-3.38213604460353e-05
-1.43947967401513e-05
-3.60692176919646e-06
-7.62240785453136e-06
-2.57569110143945e-05
-2.72854343816895e-05
-1.47433411727379e-05
-1.77486501128499e-05
-9.24705262126646e-06
-2.24978322278537e-05
-2.07815828499221e-05
1.27486323218563e-05
-1.33618284847037e-05
-2.40559435424028e-05
-3.31010824022502e-05
-3.0768121024489e-05
-3.85079514179082e-05
-1.83812455433063e-05
-2.5528920459564e-05
-1.95321127492568e-05
-2.57904972846971e-06
-1.65191613441467e-05
-3.67869318369523e-05
-2.28768350726923e-05
-4.77894407499507e-06
-1.87853822172653e-05
-1.85037079226741e-05
-2.37374102342882e-05
-2.68991383643795e-05
-2.78694158416496e-05
-4.90243842842531e-05
-2.92023541859587e-05
-1.92145649233876e-05
-7.00576182390512e-06
-3.28665414898974e-05
-2.22815393295472e-05
-1.69523972807013e-05
-2.04257779218221e-06
1.6675903656378e-06
-2.22932209293839e-05
-3.77883219325816e-05
-2.18540131604373e-05
-2.21569944784245e-05
-3.61287074562418e-05
-1.87718398767496e-05
-3.98127595583833e-05
-3.48483060113673e-05
-1.51909356036215e-05
-2.06822888618663e-05
-8.03897351347667e-06
-1.2430619994611e-05
-3.96726582727363e-05
-2.59261245026572e-05
-1.80467021425158e-05
-3.45770936642126e-05
-3.22888522166599e-05
-1.11841216992338e-05
-1.83573167792982e-05
-1.96652366505109e-05
-3.9396406357493e-05
-3.18471911025819e-05
-5.8419453382045e-05
-3.72206860720479e-05
-4.54115402718336e-05
-1.18195684709106e-05
-3.13053255222221e-05
-1.20810944250017e-05
-1.82113212921466e-05
-2.01246868993891e-05
-3.3443263890328e-05
-2.60603220794868e-05
-4.68686336850464e-05
-1.6431769357802e-05
-2.06697533608177e-05
3.67924448676374e-09
-2.59813869069771e-05
-7.52128063955349e-07
-7.95151122410029e-06
-2.76578901561903e-05
-1.61254531591445e-05
-1.63702962350266e-05
-1.8383827776187e-05
-2.58094884502003e-05
-5.38422883390027e-06
-1.83512954451622e-05
8.77206338753538e-06
-1.81371894837815e-05
-1.5096117895044e-05
-2.84011391157183e-05
-3.51825428381196e-05
-2.27574084301441e-05
-1.48612265382127e-05
-1.35559573123806e-05
-3.51554109624042e-05
-3.26346776616468e-05
-3.10985727992454e-05
3.74375366407394e-06
-4.33744138148061e-06
-1.04602685121545e-05
-2.60203486505435e-05
-6.58009836358348e-06
-2.7244076371737e-05
1.40897115848457e-05
5.93310585925632e-06
-1.77480671970419e-05
-2.59969321911166e-05
-1.72737231234452e-05
-2.04995608369583e-05
-3.20204149748583e-05
-2.41261487365688e-05
-6.00435391228806e-06
-2.17977326615431e-05
-2.36436303758341e-05
-1.55654670890415e-05
-2.80246856027679e-05
-3.16915871840823e-05
-3.18437124566019e-05
-3.45677805935936e-05
-3.80155056242334e-06
-1.1481805677499e-05
-2.32165115656578e-05
-1.09073839052048e-05
-1.55118124353148e-05
-2.62728405834125e-05
-1.73147631456122e-05
-1.40478080919576e-05
-2.46663960227973e-05
-2.36101364200238e-05
-1.77751451843707e-05
-2.15057717113217e-05
-3.28202242737016e-05
-3.02023983689073e-05
-3.32157305763226e-05
-4.47654438252067e-06
-1.54766220540232e-05
-2.32828916404441e-05
4.80538506125173e-06
-3.09469055383835e-05
-1.19951434183431e-05
-2.0749853154131e-05
-5.18092672654814e-05
-1.14391720450069e-05
-1.05595545694644e-05
-4.72673794759965e-05
-2.7472586753773e-05
-1.58777316992909e-05
-1.15632302747595e-05
-2.93073559030408e-05
-4.18013957385826e-05
8.13862528324753e-06
-1.88462411329928e-05
-2.2489061219546e-05
-1.15853994507489e-05
-2.54035716848183e-05
-7.88906260214643e-06
-2.42031984525412e-05
-2.57568308588944e-05
-2.91056111027388e-05
-2.93543719232544e-05
-1.71056296464548e-05
-2.04991858685639e-05
-3.15507657590121e-05
-5.86040073333647e-06
-1.81804168107622e-06
-2.26695033100391e-05
-1.91330571535072e-05
-1.2236553293275e-06
-3.4245134336279e-05
-2.5421115273416e-05
-2.70845727304431e-05
1.56680959027852e-05
-2.93306629183794e-05
-2.62709850389499e-05
-3.13161391137876e-05
-1.08892545551114e-05
-1.86999950780228e-05
-2.19689919863309e-05
-1.41189106831561e-05
-3.32518059574566e-05
2.81531852533151e-06
-9.32559955538135e-06
-2.94140235412354e-05
-4.57927145186389e-06
-2.747711419864e-05
-2.45532255916409e-05
-2.09164290865102e-05
-2.15475461336531e-05
-1.28354365223443e-05
5.81879156903668e-06
-1.18813330149593e-05
-1.03562104406109e-05
-2.29594018466056e-05
-1.95299220071554e-05
-3.2967040384476e-05
-8.94115932357202e-06
4.19521236915858e-06
-1.76986919313695e-05
-2.41098094278513e-05
-4.82569159648713e-05
-2.29243788854626e-05
-2.02923432916334e-05
-1.67227849428505e-05
-2.28309881855886e-06
-1.42164263063531e-05
-3.14903822488401e-05
-2.74078585602926e-05
-1.91997269633427e-05
-1.99755375340444e-05
-1.53777227394781e-05
-2.97571008838837e-05
-8.51196949511318e-07
-1.54170430719162e-05
-7.87006833468508e-06
-1.56801985526565e-05
-1.74230786081115e-05
-8.78322125085025e-06
-1.70972673787478e-05
-3.79797782330895e-05
-3.24182408083978e-05
-1.72444989316837e-05
-2.1078039100728e-05
-2.40786659986398e-05
-1.69309934309148e-05
-2.64233372033946e-05
-1.69335974549595e-05
-2.18143065667883e-05
-3.6976679118959e-05
-3.04458671521435e-05
-1.32914481442194e-05
-3.10443132233559e-06
-3.385462425578e-05
-1.68666849951316e-05
-3.17504064509124e-05
-3.99765572667745e-05
5.68565181461212e-06
-2.6709014690664e-05
-1.35752565292218e-05
-1.71788490173044e-05
-3.18236752343851e-05
-1.64354684059231e-05
-1.14118640435574e-05
-1.44269174341437e-05
-1.43249048871568e-05
-4.64076283017684e-08
-2.18002311878984e-05
-4.01502671513205e-06
-2.39980205708819e-05
-2.54893181432115e-05
-1.02828707189215e-05
-2.59774690343205e-05
-1.18056830115783e-05
-2.70047601629124e-05
-1.50622119292502e-05
-2.90534505622661e-05
-1.27428665342908e-05
-4.15909779953885e-06
-8.90427644448127e-06
-2.83968775813693e-05
-1.46301984101815e-05
-1.65940499555353e-05
4.84366302077636e-06
-2.49681582664426e-05
-1.22177039998658e-05
-3.7386016288912e-05
-5.15075661692291e-05
-1.36914244517968e-05
-1.3793632864734e-05
-1.73923991123355e-05
-8.58961107553192e-06
-1.92053712629776e-05
-9.98359580143414e-06
-6.52478319845962e-06
-2.34575546117781e-05
-1.81194940072628e-05
-3.36765645697258e-05
-1.00185990257871e-05
-8.18698154507824e-06
-1.36148044917272e-05
-1.57418956015168e-05
-1.50876102695563e-05
-1.88994912426808e-05
-2.5569389758652e-05
-2.32916177146395e-05
-4.10715114091175e-05
-3.10466689173531e-05
-9.78821717678737e-06
-3.41870762614225e-05
-2.6283219623149e-05
-2.77090407826053e-05
-2.65153575732372e-05
-7.33138560244274e-06
-1.32263518811506e-05
-3.22305144654509e-05
-1.08239516136412e-05
-3.26885268956188e-05
-3.50663528295066e-05
-1.12974349511434e-05
-1.85889209593033e-05
-7.75729724550386e-06
-1.9484272663638e-05
-2.28992045053791e-05
-3.39689454230387e-05
-7.35519079274897e-06
-1.98543173656961e-05
-3.49816176868738e-05
-2.39251815498283e-05
-3.14702238584029e-05
-1.39255576185033e-05
-8.81246635098437e-06
7.63521617733609e-06
-1.08965030163222e-05
-1.29799423017893e-05
-1.910068729819e-05
-1.74409668345034e-05
-9.5266407333501e-06
-2.24359034300342e-05
-3.72718192773018e-06
-3.12940467513924e-05
-7.29245090857945e-06
-2.98743970904177e-05
-1.8184395711803e-05
-9.26943233128724e-06
-2.40349905152007e-05
-2.71159255563312e-05
-2.42458379140763e-05
-2.14194261292085e-05
-4.62822585086079e-05
-1.66691379347879e-05
-1.56200592789131e-05
-2.45621417693657e-05
-1.54162605090521e-05
-3.79911325242563e-05
-1.21232968497458e-05
-1.29368389809366e-05
-1.74666307012809e-05
-2.00073025465654e-05
-5.34781894339158e-06
-1.100290764462e-05
-1.60771929329909e-05
-1.74396582630908e-06
-1.99548479086736e-05
-4.7494564212004e-05
-1.10486764203474e-05
-1.89059377891714e-05
-9.22891133466754e-06
-1.47664819385711e-05
-1.90163260844977e-05
-3.26488016666988e-05
-2.56813336100539e-05
-1.88757310058816e-05
-1.95012870468623e-05
-2.23051860988491e-06
-2.46547406466638e-05
-1.08945450038363e-05
-2.32426109986399e-05
-2.72665009778123e-05
-3.65034425307123e-05
-1.17769993030595e-05
-3.11745333020957e-05
-2.12598267030676e-05
-2.61791688639066e-05
-1.38534505160705e-05
-8.80595812334842e-06
-3.07455526900498e-05
-1.26011623547728e-05
-1.79191924923401e-05
-1.51583353993322e-05
-2.0359121759281e-05
-1.94040024012881e-05
-3.64197543909049e-05
-2.20767101965323e-05
-3.5808876620412e-05
-1.477588598601e-05
-4.22707683187706e-05
-2.54832500353523e-05
-2.4408394979269e-05
-1.82414705800603e-05
-3.25107140443592e-05
-1.8928450898727e-05
-2.58071540011536e-05
-3.09867457670152e-05
-1.02383039151859e-05
-1.66741135174006e-05
-2.94473902205993e-05
-3.76338430419098e-05
-9.01053311840454e-06
-2.06151638498925e-05
-1.75807233248616e-05
-1.66381235947208e-05
-3.0623879312778e-05
-1.29616512892965e-05
2.49119848767566e-06
-1.72060197154786e-05
-2.11704248198709e-05
-1.73309466172065e-05
-8.39494283765223e-06
-1.70338082127673e-05
-4.42267725781988e-05
-1.99810959089428e-05
-1.97496917152504e-05
-1.47733601076478e-05
-1.79633857979964e-05
-3.99575715884408e-05
-3.35239516498746e-05
-2.39465715227113e-05
-1.86928657452561e-05
-4.26435127850531e-05
-2.05215312767524e-05
-1.08263053242152e-05
-1.38843563714422e-05
-5.62336652287914e-05
-3.54927359907608e-05
-2.85079015418665e-05
-3.16615522853725e-05
-3.55956928395704e-05
-2.09146165119673e-05
-4.06777226189082e-05
-2.55192342076674e-05
-7.26106087077546e-07
-2.37755033606508e-05
-2.96870873730224e-05
1.32966685987844e-06
-5.15001555876847e-06
-1.57583341081221e-05
-1.56666866783998e-05
-2.15566516492687e-05
8.87886574379409e-06
-1.40710561418368e-05
-2.75991778572002e-05
-2.45412081749274e-05
-4.56319636181037e-05
-1.36931612538513e-05
-4.27238405246732e-06
-2.24024637879582e-05
-1.1155722266626e-05
2.13142860944358e-06
-3.64613938666853e-05
-2.37311022900141e-05
1.07529578114243e-05
-3.99646980212452e-05
-9.3802706178774e-06
-2.12461113798295e-05
-1.78223013905321e-05
-2.1459884812251e-05
-2.45197966447427e-05
-2.05539035342221e-05
-2.36982581726415e-05
-2.16030250368005e-05
-2.73931978707341e-05
-1.78318162448201e-05
-8.10847869909598e-06
-2.57320411320574e-05
-3.06216005938365e-05
-1.70238475508288e-05
-3.36349251465653e-05
-1.89676692858283e-05
-3.99972464534498e-05
-3.23272477542624e-05
-2.55503829788371e-05
-1.45262470244671e-05
-2.46586717909221e-06
-1.7982129051211e-05
-4.14217132482632e-05
-1.97051329945466e-05
-2.25961485980008e-05
-2.97376248959819e-05
-5.95680853413621e-06
-1.36476162295507e-05
-2.14604672916185e-05
4.42446389241944e-06
-1.36352394891057e-05
-1.55623527969107e-05
-3.684013767305e-05
-7.72188486317004e-06
-1.92694209533988e-05
-1.16003698891923e-05
-4.41068812835258e-06
-3.76474188977283e-06
-2.0561497880743e-05
-2.13894966880649e-05
-2.67206802101228e-06
-1.22224987735958e-05
-2.51214818540265e-05
-8.35581496584066e-06
-2.83852016529009e-05
-1.97794694624752e-05
-5.78634966252261e-06
-3.09966575543287e-05
-1.0712537490852e-05
-3.103161756639e-05
-1.59236632057006e-05
2.73110916708664e-06
-1.96744229439372e-05
-1.55819172204644e-05
-1.30734502599687e-05
-9.63422109525361e-06
-3.61399363839742e-05
2.7393708981784e-06
-1.59630193224199e-05
-8.14140949757978e-06
-2.92320985494606e-05
-1.49569227713357e-05
-3.73012095434454e-05
-3.93851297227619e-05
-2.05631051707393e-05
-9.66151685064082e-06
-4.12974305372246e-06
-1.71573893379132e-05
-1.22665183399714e-06
-9.22733597575297e-06
-1.54851061730971e-05
-1.28308295811022e-05
-3.06445333350428e-05
-1.64039359263445e-05
-3.56429630436977e-05
-3.09706132275702e-05
4.67205386325757e-06
-1.69183378969962e-05
-2.12866576094453e-05
-2.02825191501692e-05
-2.69420774839897e-05
-1.74244500099041e-05
-4.18667261491519e-05
-3.62013698075649e-05
-1.6975082773258e-05
-3.27065415170166e-05
-2.14022078026137e-05
-2.44789445190007e-05
-3.37007438416492e-05
-9.69048643708365e-06
-3.13089670715509e-05
-3.72293094205932e-05
-3.99512166088039e-06
-4.14476459661529e-05
-5.37598410598988e-05
-3.401292321954e-05
-1.90669132245096e-05
-3.62995999265429e-05
-6.83786436268594e-06
-1.67831907457649e-05
-2.14804546510989e-05
-3.94101731248909e-05
-2.14374620907549e-05
-2.90792232307657e-05
-1.57721563579673e-05
-2.32752570574435e-05
-3.26054211005126e-05
-7.0703096717541e-06
-3.06933852092567e-05
-5.36352683955447e-05
-1.60105750705127e-05
1.70831269040137e-06
-1.49621182737351e-05
-1.50879842648954e-05
-1.02225702193695e-05
-2.61683615940655e-05
-4.44231745607502e-05
-3.11708981351781e-05
-5.28702731115433e-05
-2.78919593947896e-05
-2.95657838620185e-05
-1.65482071327694e-05
-1.14983629549414e-05
-2.33445394792682e-05
-1.28508057302685e-05
-9.56474970052529e-06
-2.18461546772581e-05
-2.11069460671817e-05
-1.2413195627972e-05
-8.50742164656512e-06
-2.29179181347237e-05
-1.71649228400407e-05
-3.22530703188258e-07
-2.99673305788588e-05
-2.02090042282756e-05
-1.36174201084337e-05
1.04549851320084e-05
-8.98656209851966e-06
-2.81749715169199e-05
3.45192318415003e-06
-1.80587425580629e-05
-2.02725450496987e-05
-1.88800580971542e-05
-1.88437026343438e-05
-2.39714184689645e-05
-2.56637895524574e-05
-1.23883912054791e-05
-3.12972601672096e-05
-1.62266908639508e-05
-2.66265858562902e-05
-1.46413964208451e-05
-2.32661170915887e-05
-3.09368986246304e-05
-4.17735699253263e-05
-2.02302248020409e-05
-3.60556770600989e-05
-1.58432488698074e-05
-2.21164590204984e-05
-1.24869979568215e-05
-1.73065244468349e-05
-1.58814321576151e-06
7.27117888542945e-06
-2.64619467268616e-05
-3.36180016661652e-05
-4.47996326703223e-05
-2.11988240117923e-05
-3.93747302595064e-05
-2.15605020554175e-05
-5.56542813877742e-07
-2.27083441220555e-05
-1.2739013834203e-05
-1.3183305502548e-05
-2.83572682933748e-05
-3.73425699693821e-05
-3.51654116090825e-05
-2.16086050431636e-06
-3.09068061413973e-05
-1.28129561197096e-05
-3.60243505722444e-05
-2.41848096507115e-05
-1.78205932097013e-05
-5.03589968936406e-05
-1.76612339473149e-05
-1.48623855581403e-05
-1.56378529360874e-05
-1.81825040302804e-05
-1.06128272295016e-07
-1.02697273244288e-05
-3.33721507189797e-05
-5.96942467943398e-06
-2.16379038433048e-05
-3.34701459434116e-05
-1.73543212689565e-05
-2.58732917456429e-05
-2.97381890619327e-05
-3.40795542107643e-05
-1.15005534798228e-05
-2.54055438547805e-05
-2.09981475754878e-05
-2.6381678249367e-05
-3.51263410606071e-06
-2.25485006928723e-05
1.50062710164353e-06
-1.57282546213404e-05
-1.85936830053181e-05
-2.6330835541277e-05
-1.47989454051681e-05
-3.15891463743944e-05
-3.02883677455235e-05
-2.10564374587577e-06
-2.27619022850993e-05
-3.11915109266842e-05
-3.1694073425955e-05
-1.02193693305369e-05
-1.16442618384557e-05
-1.92042952952715e-06
-2.66499280795568e-05
-5.64078788860855e-06
-2.81378269674534e-05
-3.26984871963072e-05
-1.10919080506899e-05
-2.34561274830781e-05
-9.23876490505723e-06
-2.05666024828709e-05
1.28698207553951e-06
-1.95132393377469e-05
-1.32948269951793e-05
-1.84032745150526e-05
-1.72849237514683e-05
-4.89945795449643e-05
-3.65286010803681e-05
-6.80957390789616e-06
-2.02311419384485e-05
-5.14622059183153e-06
-2.9290630916891e-05
-2.27323939638274e-05
3.7491422488045e-06
-2.76255949280654e-05
-5.05092955715341e-05
-3.90043302264767e-05
-2.77268251937483e-05
-2.90645191482233e-05
-4.61486213852662e-05
-1.06970046245081e-05
-2.5017104954648e-05
2.26681782035709e-05
-2.74897851821861e-05
-6.14497418107001e-06
-1.67581923750488e-05
-1.41332767640435e-05
-1.76343661397516e-05
-1.09311649793335e-06
-4.85644684379703e-06
-3.27406198786373e-05
-2.90523614235883e-05
-1.59761174741051e-05
-1.03170064813611e-05
-1.63913122950441e-05
-2.87481790647648e-05
-2.87684083208481e-05
-4.7964366300727e-05
-3.67784590236606e-05
-2.09712524452571e-05
-5.41384377726067e-05
-3.22112417578218e-05
-7.76716374906233e-06
-1.60738065105674e-05
-2.11842172290151e-05
-2.50690253777374e-05
-2.69659992153104e-05
-1.69445821050693e-05
-9.69125006657179e-06
-8.61205744989117e-06
-2.91449549486644e-05
-2.14545987337167e-05
-4.25389093010057e-05
-2.2946683837224e-05
-2.41768495665379e-05
-3.28033080734274e-05
-3.66009591767615e-05
-7.61566773156146e-06
-3.21602821176364e-05
-5.07746248155999e-06
-2.98525961210955e-06
-7.86459899744415e-06
-2.56864181933568e-05
-3.86828147173025e-06
-1.56842084812342e-08
-1.50769347671031e-05
3.16549308025184e-06
-1.91804616955376e-05
-3.20587823922501e-05
-2.22310135698763e-05
-1.68854258338321e-05
-2.49872526383108e-05
-2.08921553743765e-05
-1.06548256039727e-05
-7.89534783677511e-06
-2.51288246770781e-05
3.88300941301861e-06
-6.10103551012854e-06
-3.64183400524553e-05
-3.02663076041555e-05
-1.30750992541748e-05
-1.85301649346517e-05
-3.04003007002853e-05
-3.70169855013557e-05
-8.63742702225523e-06
-4.36911293661557e-05
-2.01821388852477e-05
-3.6644198079425e-05
-2.39369795957297e-05
-2.75935981798366e-05
-1.23241505398319e-05
-9.04743334155672e-06
-2.5738096291296e-05
-1.28215311971825e-05
-3.11123951146925e-05
-3.29674215989452e-05
-1.89883424636945e-05
-2.30783637378152e-05
-1.96394554581315e-05
-1.69786383570114e-05
-3.99659870729129e-05
-3.1752298097302e-05
-4.13673896333622e-05
-1.43457283674763e-05
-1.85855199686545e-05
-2.36885126848243e-05
-2.19417621699304e-05
-1.52671468020853e-06
-2.91154407175935e-05
-3.67073756583761e-05
-2.29805861248918e-05
-5.14230123402469e-05
-9.65248581532586e-06
-2.15815156456047e-05
-2.36859430932267e-05
-3.03323424504062e-05
-1.80738755023201e-05
-3.31035634522377e-05
-2.33440112593535e-05
-2.03190726371049e-06
-2.22181701109242e-05
-4.82932281519486e-05
-1.48265320998605e-05
-2.34540219975679e-05
-1.21617644986645e-05
-3.10908796485517e-05
-2.49684394902731e-05
-5.31406505962901e-05
-3.92731589988741e-05
-3.65077932320077e-05
3.70777711280854e-06
-1.62337331353875e-05
-5.02323252081902e-06
-2.7845720363349e-05
-1.47266752151051e-05
-3.63804014806071e-07
-1.18315696408621e-05
-1.90723446596233e-05
-1.71060291695981e-05
-2.07706442691877e-05
-3.79612359074543e-05
-2.62329873273989e-05
-3.64745254767906e-05
-3.87399501250806e-05
-1.1380604228287e-05
-1.40033600562812e-05
-6.61405222457753e-06
-2.41138555787365e-06
-4.19152277099523e-05
-1.31056769829675e-05
-2.83602488185855e-05
-9.09556079943368e-06
-8.08234068526398e-07
-1.58106262776978e-05
-3.99960420941288e-05
-3.23541033415899e-05
-2.206501213148e-05
-2.88473449050862e-05
-1.16501193233381e-05
-6.30128628120236e-06
-6.71876579973578e-06
-2.67206894222892e-05
-2.90890892892592e-05
-3.71815113690763e-05
-3.08683084175995e-05
-9.87137161959756e-06
-1.73585500651974e-06
-2.60263775571608e-05
-1.14566036707912e-05
-1.15597964586725e-05
-4.91116138948791e-05
-2.93437029065512e-05
-1.20908367797634e-05
-2.20439143903498e-05
-2.88120640580923e-05
-2.13135229778897e-05
-6.6655240351608e-06
-2.27694871506693e-05
-2.05986814013015e-05
-8.39789902357697e-06
-1.20023855413034e-05
-4.93494141387498e-05
-1.7323246356889e-06
-3.58222546315691e-05
-2.77082779846578e-05
-2.30124938477585e-05
-5.14703338877121e-05
-1.34980895510088e-05
-1.51532277019753e-05
-9.0597812728379e-06
-7.50149153652594e-06
-8.04538710216408e-06
-1.77979303017948e-05
-1.87908082106191e-05
-9.85048551450845e-06
-4.30992125494077e-05
-2.64844608721295e-05
-3.50049464974844e-05
-3.36563654506812e-05
-3.15720278219521e-05
-1.46241294697205e-05
-2.18236339094124e-05
-2.01841929474599e-05
-2.45446072229221e-05
-1.04665371380733e-05
-1.84318967820834e-05
-2.91086478133309e-05
-2.19219435746416e-05
-8.30880334241652e-06
-1.35937770300865e-05
-2.48449252274203e-05
-8.82606800162064e-06
-2.28776774385744e-05
-7.67892254492208e-06
-2.89224044222118e-05
-2.53262981185839e-05
-1.64757646921197e-05
-8.81543253442018e-06
-2.29244874875676e-05
2.60759273907212e-06
-2.40760667758046e-05
-1.4249562732211e-05
-3.09628899411629e-05
-2.78320175837941e-05
-3.64042233335246e-05
-1.92491162835956e-05
-1.06474905877361e-05
-2.69750742286992e-05
-1.69674906149805e-05
-1.63259636040146e-05
-2.86892418006782e-05
-1.89667587065938e-05
-2.14102340102907e-05
-2.26740697623849e-05
1.7966192344834e-05
-2.83458252181604e-05
-1.77553502105568e-05
-2.467443624567e-05
-1.74714085877656e-05
-2.75259625322974e-05
-1.26555075464619e-05
-4.22970473498821e-06
-1.76653217890201e-05
-1.0221267487152e-05
-4.08515120404121e-05
-2.69721454291088e-05
-8.55275793241453e-07
-3.49348832904541e-05
-1.56803535850302e-05
9.08880685337799e-06
-4.11686650647506e-05
-1.25223961288311e-05
-1.11882782718289e-05
-1.18912719367117e-05
-1.9336899954385e-05
-8.00621056684539e-06
-3.02946280957056e-05
-1.53056584443663e-05
-7.12773661786954e-06
-2.661003870964e-05
-2.34310089775289e-05
-3.2622593694012e-05
-6.43507677341185e-06
-1.51217278861828e-05
-2.02076293672912e-05
-9.70253477475875e-06
-4.04853322604068e-05
-2.17626463032233e-05
-1.42107926923494e-05
-1.404961066849e-05
-1.89899870827999e-05
-1.32947958460049e-05
-5.07577523024807e-05
-6.73746008251169e-06
-7.64519133991288e-06
-3.74142631234547e-05
-2.42807389993452e-05
-2.31403826477664e-05
-5.1153193056697e-06
-1.53596075454654e-05
-4.39289525326427e-05
-6.38060104598318e-06
-1.16291126607267e-05
1.07717694936089e-06
-2.82486590289678e-05
-1.25336488909244e-05
-3.47742035229729e-05
-3.25756889431199e-05
-2.21775760945743e-05
-1.33441489348585e-05
-5.7750235924586e-06
-2.43686843533398e-05
-2.82895054959271e-05
-2.42971912873836e-05
-1.16370786258897e-05
-1.07330716993461e-05
-2.62239987504562e-05
-2.12027945984849e-05
-5.1405296883451e-06
-1.35474501931158e-06
-3.24554229959682e-05
-1.56163177655344e-05
-1.87880129489905e-05
-1.04225060145003e-05
-2.28252412236258e-05
-1.5900809555489e-05
-1.6976724764722e-05
-2.56530452314289e-05
-2.95970367095544e-05
-2.26372488803465e-05
1.43926470181618e-07
1.296783106926e-05
-3.99879710671675e-05
-2.85123823848623e-05
-2.62569983349014e-05
-3.57145643473906e-05
-1.13473788672244e-05
-2.21794297735207e-05
-3.01851987587315e-05
-9.34735476890511e-06
-4.16839328479245e-05
-2.70086608942588e-05
-2.30836555589353e-05
-3.25702492565215e-05
-1.95293038244854e-05
-2.64633227392232e-05
-1.97404320984697e-05
-1.82889388064072e-05
-1.88181688000388e-05
-1.03340661332497e-05
-2.07871473392561e-05
-2.32354219213865e-05
-2.96710325061073e-05
9.89680939849519e-06
5.09364845376237e-06
-1.52066299966172e-05
-1.07978249316061e-05
4.43540166249721e-06
-2.38913654733596e-05
-1.9230265095369e-05
-2.54371514836345e-05
-1.79424950152748e-05
-1.81138909441114e-05
-3.37182557055399e-05
-3.21871908833129e-05
-1.24757813046766e-05
-1.07612537715687e-05
-1.63925485890595e-05
-1.82618173236135e-05
-1.08715846207e-05
-2.09392483875488e-05
-3.84475332464514e-05
-2.80977485407724e-05
-1.89871753565694e-05
-1.01401218933204e-05
-2.94173662074868e-05
-2.77549122835822e-05
1.18059852704175e-05
3.37811780314146e-06
-2.10129237770979e-06
-2.54589966632771e-05
-2.66646319097914e-05
-1.84947241188926e-05
-2.88122367295743e-05
-1.6685526069774e-06
-4.18208107022244e-06
-5.06751935646706e-05
-1.440546528723e-05
-1.698286032691e-05
-5.4791591184769e-06
-3.49090526080818e-05
-3.09531266876754e-05
-1.11736846966439e-05
-3.74680142634727e-05
-2.31177389165657e-05
-7.36948058254594e-07
-1.26634561960716e-05
-1.44441392300875e-05
-1.28755826407238e-05
7.08336997423425e-06
-2.99587390431494e-05
-3.15295494234114e-05
-2.5905060884922e-05
-3.02286409017275e-05
-1.71359798085932e-06
-2.57993332297821e-05
-7.08309406845441e-06
-2.91644406607207e-05
1.47687934850368e-05
-4.06841059280681e-05
-3.43498060286985e-05
-2.22328070622025e-05
-2.36907292318765e-05
-1.24747008424938e-05
2.67802062238983e-06
-2.23328329524226e-05
-1.073846527042e-05
-1.13973256762112e-05
-2.8134210773386e-05
4.44494721188526e-07
-1.68230810486281e-05
-3.19276890694205e-05
-4.19460565915254e-05
-2.50140809374424e-05
-1.65745104104511e-05
-2.58761384253919e-05
-1.57765343237002e-05
-2.80393154267438e-06
-2.61241035738078e-05
-3.55400259318947e-05
-4.35446542563913e-05
-2.03935402086461e-05
-3.07156976011641e-05
-3.99961534678829e-06
-3.84843478773072e-05
-2.96979652079415e-05
-6.36709656964142e-06
-1.49338041157236e-05
-3.21939112153998e-05
-1.14340545771503e-05
-1.90290410567581e-05
-1.96384665691916e-05
-2.43224109257881e-05
-3.60980393352043e-05
-1.56242322719813e-05
-5.05262432765987e-06
-2.37414660974587e-05
-2.41186790640455e-05
-1.99691565068557e-05
-3.17515070122039e-05
-2.96243391687196e-05
-1.23760924811371e-05
-5.02236933393005e-06
-3.19275091019414e-05
-9.41132241686348e-06
-3.20186754227495e-05
-3.4678666040297e-05
-3.46411929193471e-05
-3.09999730943537e-05
-3.96702929593788e-05
-2.36892697865552e-05
-2.85171552188565e-05
-3.54442023045085e-05
-2.35112041986636e-05
-4.02361680331499e-05
-1.51515894358479e-05
-3.60580472098111e-05
-1.42385222661854e-05
-2.37209423778729e-05
-4.28586825821009e-06
-2.54182265216783e-05
-3.67766814261074e-05
-3.27705856318173e-05
-3.59660674168457e-05
-2.49992532126388e-05
-2.02769156559428e-06
-1.77711316719655e-05
-1.66278347825299e-05
-6.43473101038336e-06
-1.67831387010629e-05
-5.58685638556026e-09
-3.77779416506633e-05
-3.5932446542406e-05
-2.76879136782182e-05
-7.74894291548045e-06
-2.65238908497711e-05
3.36705406996242e-06
-6.67426089485131e-06
-3.71145971333536e-05
-2.78510462215951e-05
-2.36978764298109e-05
-1.63856144993587e-05
-3.32197764591351e-06
-3.92475773931693e-05
-9.01766349861929e-06
1.01578380023335e-05
-2.14768692379847e-05
-3.29552858016766e-05
1.20845338148876e-05
-2.11079602057979e-05
-1.67022234567608e-05
-2.29210718063884e-05
-2.36669231243966e-05
-1.73842097971193e-05
-3.82681101149217e-05
-9.02117482165827e-06
-3.00960842988956e-05
-1.2904595704361e-05
-1.60267390016371e-05
-2.47761153812811e-05
-1.73201342083282e-05
-9.64551494985349e-06
-1.83918370990409e-05
-5.78095584431102e-06
-9.18257756408952e-06
-3.17358735058466e-05
-2.19083398972714e-05
-5.0470894461203e-06
-3.1333801953149e-05
-3.53722542676603e-05
-6.8817837010573e-06
-1.2423166322826e-05
-8.57315905787622e-06
-1.69593743961351e-05
-2.28424845218957e-05
-9.79580958842755e-06
-1.42946690781974e-05
-6.507330026943e-06
-3.3232737471525e-05
-1.64792247434926e-05
1.30493230656951e-05
-1.36235874742822e-05
-1.16292790666172e-05
-1.28416433201132e-05
-2.60376089220213e-05
-2.83262287656202e-05
-1.45189652054096e-05
-2.43357927009434e-05
-1.38929170103394e-05
-4.41104744045381e-05
-3.98478321502508e-05
-1.70804432589131e-06
-2.26795026106173e-05
-2.26001541072278e-05
-1.32512165465915e-05
-1.72161755583286e-05
-9.47043581908807e-06
-7.52249398114425e-06
-2.04537730430894e-05
-1.23819516212357e-05
-1.28271199819568e-05
-8.20187138902552e-06
3.27253743182403e-06
-2.79556653431183e-05
-3.17629835122422e-05
-3.63920090148246e-05
-2.92701963819915e-05
-1.61292681943311e-05
-1.7758037364016e-05
-2.00270310690959e-05
-2.42150778800096e-05
-2.21982261787929e-05
-2.29266994763542e-05
-7.3020545897204e-06
-3.30299515977488e-05
-6.19900642228444e-06
-2.72405669139906e-05
-4.94210538615789e-06
-1.93314510870359e-05
-3.36850435905465e-05
-2.61104475601067e-05
-6.26567972707578e-06
-2.08702036630447e-05
-1.58183440052303e-05
-3.22928608108339e-06
-1.98230370279653e-05
-1.68076422169542e-05
-1.21554060782057e-05
-1.10027527160904e-05
-1.03787724305525e-05
-1.36535015394696e-05
-1.3118590728722e-05
-5.90008263564648e-05
-2.45018580045261e-05
-1.52916165865003e-05
-2.34003629443286e-05
-2.12989299416455e-05
-8.77748034322232e-06
-1.76381602027504e-05
-3.15625046246762e-05
-1.70055581122774e-05
-3.47694211875326e-05
-1.51718832174874e-05
-1.85838042648131e-05
-2.20522759416558e-05
8.12688316309213e-06
-2.56734714591857e-05
-3.0637666776544e-06
-1.47640127178863e-05
-3.41052203377085e-05
-1.95672839418529e-05
-1.43841512641275e-05
1.53948127099991e-07
-2.42225823207619e-05
1.17073669722783e-06
-2.91605827752348e-05
-5.05758105734504e-05
-1.92281445075955e-05
-3.15226611259121e-05
-1.40506313894846e-05
-9.10786959035874e-06
-3.48523860149137e-05
-9.59027705467524e-06
-2.55909107998737e-05
-9.54371922141062e-07
-1.04804032460472e-05
-1.57190677862518e-05
-2.33330751172602e-05
-2.40832938238996e-05
-2.6327763929149e-05
-2.69813154925463e-05
-2.56128063121207e-05
-3.14316778527104e-05
-2.60275256342538e-06
-3.37836879342283e-05
-2.06458484688398e-05
-3.04943129753589e-05
-3.57825298691082e-05
-1.71835297332907e-05
-1.37956054852088e-05
-3.04199772385211e-05
-2.66592772737932e-05
-1.86453928064301e-05
-1.75496961893742e-05
-1.468108554401e-05
-4.92632718475986e-05
-2.70243803427712e-05
-1.17103182514027e-06
5.7908403664369e-06
-3.12458142767463e-06
-1.49143996327002e-05
-6.34185904014324e-07
-2.89249112376401e-05
-3.22683799884205e-05
-1.5829038253037e-05
-2.62139603214696e-05
-3.41858343615217e-05
-1.95846591227098e-05
3.74723414407291e-06
-1.52254390639117e-05
-2.80338347801414e-05
-1.41657465988073e-05
-5.16057796909979e-06
-2.19713862325427e-05
-7.7531508654832e-06
2.56932804588239e-06
-1.72260691842772e-05
-1.25780793032069e-05
-8.58947734696312e-06
-2.88814520308676e-05
-2.6676786223097e-05
-1.50443535482235e-05
-6.57773178218654e-06
-2.15290198873994e-05
-3.43936134444672e-05
-1.4656979093406e-05
-1.52950646771626e-05
-2.65870445249241e-05
-4.03192177736176e-05
-1.83512440198698e-05
-1.20924195554454e-05
-9.23876605786172e-06
-2.73625434252025e-05
-3.72867356027994e-05
-2.61998982137749e-05
-7.31542425872929e-06
-4.26194169357281e-06
-2.58436410845673e-05
-1.58061322504815e-05
-2.16802866994894e-05
-1.18839434442061e-05
-8.40376057683733e-06
-2.32946632552325e-05
-3.4307382834617e-05
-1.80172900857309e-05
-2.5505063258973e-05
-3.1480603779089e-05
-3.0205673098827e-05
-4.87957151996346e-05
-1.80851250290983e-05
-3.29183327989606e-05
-1.14702583380966e-05
-2.03197053885373e-05
-1.80371786469194e-05
-2.19385046516934e-05
-2.66951519330321e-05
-4.32119061193694e-06
-2.64759249285945e-05
-2.55612224259252e-05
-2.37812061912358e-05
-1.83943173509597e-05
-1.00948309226609e-05
-3.52325546072288e-05
-2.06218641292692e-05
1.15059407335484e-07
-2.61045223058803e-05
-2.25309747207792e-05
-2.96413816556463e-05
-2.75762954973908e-05
-1.33220915046175e-06
-1.77321909232293e-05
-2.52804646334656e-05
-4.79623255647566e-05
-7.07845255197791e-06
-1.97055688902577e-05
-5.69767511855186e-05
-1.99213850846029e-05
-1.97273435144591e-05
-2.83281964320903e-05
-9.87012690686319e-06
-1.82192650451058e-05
-1.67107441693101e-05
-3.77663721830458e-06
-1.9613141597262e-05
4.48402870781341e-06
-2.03635295189794e-06
-3.08111962687464e-05
-1.63465090899051e-05
-9.0112382510229e-06
-2.0716863698897e-05
-1.49071828150954e-05
-1.9778003235488e-05
-2.90783420606289e-05
1.18513383655151e-06
-1.83035252920023e-05
-2.73419579800343e-05
-1.22412400454407e-05
-3.97483274613878e-05
-1.44823456988479e-05
-2.85220244044461e-05
-2.15009613756859e-05
-3.25867582669634e-05
-6.42236333481396e-06
-3.2426886951558e-05
-1.45764195265789e-05
-1.18538983330977e-05
-4.24170734338943e-05
-1.82194959923161e-05
-1.85410480716483e-05
-2.24005198985528e-05
-2.06399848396121e-05
-1.33878342647601e-05
-1.69089697698183e-05
-3.08272898045889e-05
-4.61034895713861e-05
-1.74177442912852e-06
-1.29102511310413e-05
-2.20712278576374e-05
-3.22259248841455e-05
-3.53930584062444e-05
-1.30565641891297e-05
-2.67407026916905e-05
-2.93392626201258e-05
-2.54119071313087e-05
-2.03908278384313e-05
-1.81757167940441e-05
-4.57339521758178e-05
-9.96286804732019e-06
-2.25875602811561e-05
-2.8254282481181e-05
-3.4730919468767e-05
-2.18883384888874e-05
-1.5281137909485e-05
-4.0550169328153e-05
-4.83899073155524e-05
-2.61046684093837e-05
-3.42414263124299e-06
-1.14676611818605e-05
-2.66435252766154e-05
-2.51539444612218e-05
-1.76883959377927e-05
-4.81566379880398e-05
-1.76976146101868e-05
-6.32408655210973e-06
-2.26550798019247e-05
-4.25688558649913e-05
-1.80239532380058e-05
-6.05852431457595e-06
-1.17124091764222e-05
-2.91479226271896e-05
-4.77203789650047e-05
-2.33906890935856e-05
-2.32246046851437e-05
-5.19742093520803e-05
-1.69519262816399e-05
-2.15326429458376e-05
-2.95091491108195e-05
-3.07123234053235e-05
-3.06851967695317e-05
-1.10709913538457e-05
-3.97417424480416e-05
-1.90005656754641e-05
-3.54795211223849e-05
-2.20968468913666e-05
-1.65780850659671e-05
-5.49710322400847e-06
-1.69501625732862e-05
-2.67159793815413e-05
-2.45246984818143e-05
-4.61451044062568e-05
-1.38332640495545e-05
-4.41117016408007e-05
-3.5218275157386e-05
-1.84341728925174e-05
-1.90995214068965e-05
-1.16544842558096e-05
-8.94502715499465e-06
-1.47865693613635e-05
-2.95004009056114e-05
1.62077704554359e-06
-1.19665583649875e-05
-4.79818314797328e-05
-2.2358328663071e-05
-2.33343711725705e-05
-2.82119050814527e-05
-2.01098432997814e-05
-1.42800963247044e-05
-2.17435962034425e-05
-3.33004276385504e-05
-1.73587374569968e-05
-2.89045754779992e-05
-2.30065829591327e-05
-1.49801389072727e-06
-2.77123274301578e-05
-2.57105850294476e-07
-1.47608085169472e-05
-4.51314633741825e-05
-6.03722721539255e-06
-3.3485414859705e-05
-2.46384867766127e-05
-2.2208594877381e-05
-2.300284159453e-05
-1.30687375962362e-05
-4.76205047515917e-05
-6.79500108724152e-06
-1.92248218074081e-05
-1.86832503819109e-05
-2.60309162059844e-05
-1.9751561024198e-05
-1.65889128145408e-05
-2.26211104544038e-05
-1.50846432289666e-05
-1.68160157740811e-05
-5.36744582517291e-06
-3.92479365271881e-05
-9.36913865544898e-06
-3.70811374255072e-05
-3.65988779183445e-05
-2.82928163749695e-05
-5.51079021316687e-06
-2.28456276133516e-05
-2.56379004827968e-06
-1.37126246632527e-05
-1.33929015187452e-05
-5.30123356938822e-06
-2.62386562059059e-05
-2.77021846363505e-05
-1.9077548448691e-05
-3.86366575733164e-05
-3.04025193574594e-06
-2.87226306400758e-05
-4.69555909386709e-06
-7.08953313704245e-06
-3.23128440022673e-05
-3.93355013856621e-06
-3.31692448994197e-05
-1.93663921835866e-05
4.40398553791391e-06
6.34426413800084e-07
-3.98499181447799e-06
-8.03530894360887e-06
-2.9069983127614e-05
-1.42022224741369e-05
-2.61406239520341e-05
-1.32024760811195e-05
-2.44914624780273e-05
-2.59221549080817e-05
-5.21792426770173e-06
-3.25885845745745e-05
-2.85144101427431e-05
-1.25718178446266e-05
-2.86545320533309e-05
-1.84385194594481e-05
-6.55564903874687e-06
-1.96801806568301e-05
-6.18175579396044e-06
-7.19940764563968e-06
-3.49302975937524e-05
-1.30273281878737e-05
-2.19009798234071e-06
-2.06957581915764e-05
-1.73610249340634e-05
-2.97238995715858e-05
-9.78134924660901e-06
-3.00400089219326e-06
-2.60465052775378e-05
-1.81432177491438e-05
-4.38275961781226e-06
-7.60626577017266e-06
-3.58800871534582e-05
-2.24225706605802e-05
-3.11790969263109e-05
-1.84602355877233e-05
-1.51858431678746e-05
-3.55746895274283e-05
-1.76011401685337e-05
-2.45748164640128e-05
-7.33644173139993e-06
-5.08431416960448e-06
-2.64017506008887e-05
-2.25126653610773e-05
-2.3393090065315e-05
-5.38213819272437e-06
-2.26051708514944e-05
-2.45169244459618e-05
-5.20925599667012e-06
-2.43248234661836e-05
-2.76576717016969e-05
-9.39851613398119e-06
-1.00352045754058e-05
-2.10851992895624e-05
-1.84831828712093e-05
-2.67019609616501e-05
-8.57386814178646e-06
-1.8746684327623e-05
-5.6321469979557e-05
-4.21414973876161e-05
-2.54386017391882e-05
-1.77292291758067e-05
-4.39874439371782e-05
-1.20415142605688e-05
-1.15514371303685e-05
-3.46018267509828e-05
-8.58524962836551e-06
-2.33062199903956e-05
-1.00257804712802e-05
1.50790438664546e-05
-1.37592070356964e-05
-3.16747460478802e-05
-2.39749539662604e-05
-1.17210004988023e-05
-2.49172678638752e-05
-2.94969199623113e-05
-8.20376645152465e-06
-1.39610067126245e-05
-1.26100399962114e-05
-3.67052127963893e-05
-3.69752597917169e-05
-3.00086637859233e-05
-1.51752281257062e-05
-1.15122372514663e-05
-1.60675839353522e-05
-8.24280131636631e-06
-1.23549594435573e-05
-2.36086298269435e-05
-1.61267172681523e-05
-2.90988198399558e-05
-3.18992539474766e-05
-4.38383606936003e-05
-1.42379568081021e-05
-3.06215686330297e-05
-1.2698540311992e-05
-2.33962201708e-05
-3.51155903195549e-05
-2.28077551480589e-05
-7.21715413545199e-06
-1.19359742344886e-05
-1.75583214607713e-05
-3.32463411531639e-05
-3.29273229510278e-05
-3.08317552835096e-05
-1.32753509402549e-05
-1.97871338547808e-05
-1.34790284222104e-05
-2.33229654066079e-05
-1.84718514758662e-05
-1.23262637515519e-05
-1.88179299241011e-05
-1.61635504965778e-05
-2.29005516925565e-05
-1.78882898827031e-05
-2.45062091251015e-05
-3.279903789219e-05
-1.52928097291115e-05
-7.38835352470043e-06
-2.00811208127446e-05
-2.48917452034984e-05
-1.79642052046002e-05
-2.24657917857216e-05
-3.84501904630189e-05
-3.52945777294738e-05
-9.95657328127679e-06
-2.27906808500268e-05
-1.5190198000086e-05
-2.84189950588031e-05
-1.4396294406647e-05
-4.48088759744903e-06
-3.58611531920082e-05
-1.81010655868894e-05
-2.5620713754474e-05
-4.41880223367922e-05
-2.36701778439768e-05
-2.20719059322011e-05
-1.80784107982998e-05
-2.95271384306564e-05
-1.60619711230138e-05
-2.26283933424658e-05
-3.13574336642511e-05
-2.96229586351122e-05
-2.62407067172943e-05
-2.03460265757746e-06
-1.3940776442383e-05
-9.85077964664458e-06
-1.68584088335791e-05
-2.99932594036499e-05
-1.40639413610012e-05
3.73655772610215e-06
-3.12255715871519e-05
-4.15814523893507e-06
-2.59270958331802e-05
-1.02151773592067e-05
-3.82984362552085e-05
-6.16963493882876e-06
-2.23373901792903e-05
-1.92970223917528e-05
-8.70766921959099e-06
-1.02309366400044e-06
-3.23916498107093e-05
-2.76927337954715e-05
-1.87531734841398e-05
-3.5288750808723e-05
-9.92870553396825e-06
3.044352758968e-06
-2.42510620430245e-05
-2.75279667515805e-05
-9.00640114594514e-06
-1.84456267764488e-05
-8.96178893125886e-06
-1.60603818256631e-05
-3.13438326037806e-05
-1.70728151302088e-05
-5.07221079119738e-06
-8.22935773289727e-06
-9.9683218456175e-06
-3.24959025374678e-05
-1.99319771896366e-05
-1.50971471795417e-05
-1.42218101087458e-05
-4.19456747620648e-06
-2.93308985824742e-05
-2.36193566489786e-05
-8.04155701729527e-06
-6.25698357606349e-06
-2.97802002394336e-05
-1.09232083578705e-05
-3.79517802623203e-05
-2.50085082196238e-05
-1.93470346322417e-05
-2.26624373398679e-05
-2.31947811148698e-05
-2.54640813209743e-05
-2.868647161032e-05
-1.96888095084294e-05
-1.33394698486146e-05
-1.73155438889815e-06
-3.06231651771005e-05
-3.12662601223331e-05
-4.22715842462532e-05
-2.06393442203378e-05
-1.5506244490151e-06
-4.23659435559616e-05
-2.35672476278875e-05
-3.15691239475865e-05
-1.61411511922405e-05
-1.76064997828816e-05
-1.88240506530153e-05
-2.41168673575128e-05
-2.19853859897371e-05
-8.72073152679584e-07
-2.60584582738062e-05
-4.12062604256672e-05
-3.01049515836585e-05
-2.01834873229153e-05
-2.41121802638216e-05
-3.14816816455546e-06
-3.67331367788385e-05
-4.71550897245257e-05
-3.55851990954037e-05
-4.76339018985965e-05
-2.43907309259748e-05
-1.44889854922536e-05
-1.96485433680142e-05
-8.7994875647073e-06
-2.31085345477789e-05
-1.00172622113473e-05
-8.33010181397162e-06
-9.97290106974088e-06
-3.96672521468649e-06
-2.30747897794862e-05
-2.14308971653617e-05
7.58388230233525e-06
-8.56325499334281e-06
-1.14096709599555e-05
-2.02714632031781e-06
-2.76040628967958e-05
-3.35822507413477e-05
-1.50973686589413e-05
-4.61005530657604e-06
-1.48869517048056e-05
-2.76919433922436e-05
-8.08727193115584e-06
-5.52219299761735e-05
-2.18716249604162e-05
-2.79051854293713e-05
6.58234472540053e-07
-6.55763302714882e-06
-7.22043381568832e-06
-5.89381557299699e-06
-3.28603681473099e-05
-3.36623355241248e-05
-1.59299152408201e-05
-3.46565073689405e-06
-3.51629669289886e-06
-1.29976820091303e-05
-2.3534979437421e-05
-2.57557380475575e-05
-1.64665997205662e-05
-9.91998119328426e-06
-4.04750173759722e-05
-1.33858526235433e-05
-1.56676303756139e-05
-2.30744845670591e-05
-9.02629458726845e-06
-1.87949322200651e-05
-1.78709921913348e-05
-5.57936231195481e-05
6.20537777196334e-06
-2.35497706521602e-05
-1.24472526918246e-05
-1.13288955306962e-06
-1.89211050986987e-05
-1.69982534065673e-05
-1.79510152181228e-05
-3.83705892390929e-05
-2.80254340016869e-05
-2.02176643191372e-05
-3.42611105912859e-05
-2.72326062550572e-05
-2.03561635984626e-05
-8.9097306111778e-06
-1.14460491790787e-05
-1.013235234403e-05
-1.96876758236875e-05
-7.25847705029918e-06
-1.42070653915917e-05
8.55966659001926e-06
-2.18885375531541e-05
-2.90894854442294e-05
-2.61322375229091e-05
-1.68419736602681e-05
-2.41752862597439e-05
2.71436594584185e-06
-1.16632059211161e-05
-2.67286897929342e-05
-3.15097918231996e-05
-2.56670599427439e-05
-1.7511634618319e-05
-4.06944388070795e-05
-3.56866295084314e-05
-3.16079666777414e-05
-2.32519360801004e-05
-6.49391134865389e-06
-1.84437402480932e-05
-1.85319724396059e-05
-1.68305835736637e-05
-5.08275970146371e-06
-1.61081358360416e-05
-6.71135732021126e-06
-1.70249594881368e-05
-2.10636627407134e-05
-2.13887284884034e-05
-2.30766514719226e-05
-2.8873679751294e-05
-3.25625469571915e-05
-2.39429380107635e-05
-7.79851014897663e-06
-3.94447917066045e-05
-3.44196676997747e-05
-1.74098363048035e-05
-2.70132996772593e-05
-1.29735502733715e-05
-1.6096920644258e-05
-7.69343755059288e-07
-1.53925738176043e-05
-1.04730620801202e-05
-1.60958801192272e-05
-1.07197531236233e-05
-3.22416798254244e-06
-2.17653972859883e-05
-5.26549209335719e-06
-2.97579003856034e-05
-4.92794466018673e-05
-3.53726768223983e-05
-6.86415347827813e-06
-3.29793383860453e-05
-1.40079084018254e-05
-1.13868263870285e-05
4.3069782519143e-06
-2.99397683886433e-05
-4.57407549859051e-05
-1.83090958457431e-05
1.03492522498002e-05
-2.11560364200883e-05
-8.42890290575833e-06
-3.15174996626272e-06
-3.04502003279098e-05
-1.94492528442026e-05
-8.04386288330521e-06
-3.60005395101308e-05
4.27449926416706e-06
-3.34524044111829e-05
-7.07295176473903e-06
-1.22683497036914e-05
-1.19138083389186e-05
-3.49500351234994e-05
-1.74310877897077e-05
-1.05942516551496e-05
-4.51164247096414e-05
-4.38910104364192e-06
-2.44837834508954e-05
9.42460765096314e-06
-1.71965384836989e-05
-1.10989689443948e-05
-2.31237441816313e-05
-2.47845536040467e-05
-3.26725364715693e-05
-2.72603426892758e-05
-1.7579442417802e-05
-1.18872722156553e-05
-2.70688459169005e-05
-2.28715449878262e-05
8.07141460698486e-06
-1.43460643221829e-05
-4.62389718370959e-05
-1.47277572824566e-05
-3.12054962670369e-05
-4.11220312161428e-05
-2.16734876678585e-05
-2.96924803064617e-05
-1.00099094614185e-05
-1.37471952191443e-05
-1.47220882951531e-07
-2.15007346649321e-06
-2.72783817446662e-05
-2.96627845346094e-05
-2.36102580183307e-05
-8.77274901153798e-06
-2.70755551734491e-05
-2.80390582151887e-05
-4.35876764125365e-05
-2.39894200523056e-05
-3.10707559689409e-05
-2.03607287777994e-05
-1.68629391113409e-05
-1.11778327958209e-05
-1.24951703893134e-05
-1.93381839851771e-05
-2.42668178410062e-05
-1.85885886051091e-05
-1.05326065162717e-05
-1.43925424915775e-05
-1.00479808208129e-06
-1.80393616862581e-05
-1.78814835663878e-05
-3.11263988524783e-05
-1.37667565999668e-05
8.94885712298444e-06
-2.64482631910742e-05
-1.89646304849364e-05
-1.78450509244271e-05
-9.95610145150189e-06
6.11811541982224e-06
-4.02265765155756e-05
-2.07941444895161e-05
-2.63593827895488e-05
-4.1308815572605e-06
-2.6115861983142e-05
-1.29009451415285e-05
-1.7971584550867e-05
-2.92187563227461e-05
-1.14435738184773e-05
-4.31112900423291e-05
-1.26169060412607e-05
-1.11087337167615e-05
-3.25600499642903e-05
-2.20691780622721e-05
-1.20038648669922e-05
-2.41493718590267e-05
-4.90681753001277e-05
-3.00639928814046e-05
-1.07175460840989e-05
-2.0970049098823e-05
-7.01200662084654e-06
-1.16219042810716e-05
-1.15958858095992e-05
-1.44356628339741e-05
-2.53042792574117e-05
-2.51661156457111e-06
-1.33374372338472e-05
-2.61129876222569e-05
-2.64289926220784e-05
-2.42075938811462e-05
-7.35083130108339e-06
-1.38787391077239e-05
-2.12954735842092e-05
-2.81890381247317e-05
-3.48406967507369e-05
-1.70909814472447e-05
-1.79916789143505e-05
-5.87372196255985e-06
-8.10220481561346e-06
-4.82575340259273e-06
-2.01187802887986e-05
-2.39907753277405e-05
-2.42267758623362e-05
-3.17292859798115e-05
-3.4565779495217e-05
-2.41984273863086e-05
-4.10546258933701e-06
-2.138333848404e-05
-3.35074823672683e-05
-3.43318352425347e-05
-3.96234592079109e-05
-2.80009325373069e-05
-1.83546856510221e-05
-1.47262095025169e-05
-2.83550153043014e-05
-2.82836304911107e-05
-3.67398920727228e-06
-2.01408191615442e-05
-2.34011482331819e-05
-2.22299687497181e-05
-6.56839229370342e-06
4.38900048945997e-06
-1.84570863895327e-05
-6.41493054954371e-07
-2.38360741316838e-05
-1.96247187723707e-05
-4.32502795606354e-05
-2.584598426441e-05
8.9265543243264e-06
-1.70242098723944e-05
-2.49058479691276e-05
-2.86599952485298e-05
-2.23467739843724e-05
1.24843408022749e-05
-3.19125589569983e-05
-2.58863600783976e-05
-2.09948667376575e-05
-1.64699888064007e-05
-1.63186296038233e-05
-3.52772807575679e-05
-1.40224838091083e-05
-2.12055602614296e-05
-3.23810105589989e-05
-1.55253846907876e-05
-1.42404900345508e-05
-2.28611429929981e-05
-1.24600622018625e-05
-1.31466651035095e-05
-3.73620308368947e-05
-1.50798402219448e-05
-1.80583216380921e-05
-2.46903079049023e-05
-4.59384844623607e-05
-1.93559071998929e-05
-1.97977221709194e-05
-1.42624421698999e-05
-1.89821842159824e-05
-2.99482211955017e-05
-1.54692622184781e-05
-2.23944902844462e-05
-1.555779856352e-05
-1.15191398838398e-05
-2.99851667043862e-05
-2.16528949447231e-05
4.97907446342524e-06
-1.90684393151975e-05
-2.82844334225882e-05
-2.90016947034428e-05
-3.09426514159327e-05
-2.06283405705818e-05
-2.05635138874052e-05
-1.69857189545742e-05
-3.34177313103814e-05
-1.10068269711705e-05
-2.26936756806438e-05
-8.31327573574258e-06
-1.33597972038342e-05
-1.7534993183098e-05
-2.72541356285844e-05
-8.79484028340884e-06
-1.74112879610017e-05
-6.75323632375275e-06
-1.47418489065807e-05
-4.45658882182505e-05
-2.11381731332065e-05
-2.10038426371141e-05
-2.75540869251746e-05
-3.12324186847543e-05
-1.43278268665719e-05
-2.26650673188152e-05
-8.46381405296624e-06
-3.1279995931478e-05
-1.34487486399182e-05
-2.59042136156244e-05
-2.28805185624968e-05
-1.07880448392611e-05
-2.18792394127725e-05
4.74085337852436e-06
-3.76871014892134e-05
-2.06015496332183e-05
-3.25398599442251e-05
-2.20153697033447e-05
6.24913647832673e-06
-3.5080314733954e-05
-3.96368783186582e-05
-2.2911942215921e-05
-3.36386834312681e-05
-1.21337675556246e-05
-2.25477053773499e-05
-1.75184846662959e-05
-1.9754392186481e-05
6.37982748604041e-06
-1.48636197262622e-05
-2.04142792701395e-05
-2.6822414883247e-05
-2.30025480913027e-05
-3.71349164238761e-05
-2.31068230520892e-05
5.4051867656228e-06
-1.96658511280909e-05
-2.90595381183537e-05
-7.03081855281454e-06
-1.59509554424884e-05
-1.99838500732692e-05
-1.44757682755989e-05
-3.18624596630555e-05
-2.52057250130883e-05
-3.54789468714707e-05
-3.04690597335906e-05
-7.3274781042361e-06
-2.80627650042282e-06
-1.07879493122259e-05
-1.94801779750839e-05
-3.06678482043078e-05
-6.50539901710812e-06
-8.87189401895826e-06
-2.94171753608679e-06
-1.74417151211076e-05
-2.2321858652968e-05
-4.64744218942952e-05
-5.47419207001127e-06
-4.33419916832382e-06
-2.47100909049643e-05
8.47674353514804e-06
-2.52088302654269e-05
-2.15448518538046e-05
-2.42083096567328e-05
-9.18193344229314e-06
-1.57486671751207e-05
-2.16596196942075e-05
-2.76519352339603e-05
-1.08637170864876e-05
-5.95932888188887e-06
-2.08814421463326e-05
-3.41981217108653e-05
-1.89744100177708e-05
-7.30177590694739e-06
-1.89966218454825e-05
-1.83193339389033e-05
-2.16358167477478e-05
-2.71535629867393e-05
-2.81027615028858e-05
-4.08538472436084e-05
-3.31128642774755e-05
-2.60196307124614e-05
-4.80464177944696e-06
-2.17158971523654e-05
-2.92281103145725e-05
-2.23485386618969e-05
-3.1456651499311e-05
-4.18370667355717e-05
-1.37083448337379e-05
-1.06064207822705e-05
-3.35317080015634e-05
-4.40756282463375e-05
-4.44063247272008e-05
-1.11693230494799e-05
-1.81548334425641e-05
-7.41327832802549e-06
6.17370139473398e-06
-1.02720858583445e-05
-1.72421323102167e-05
-1.9585022039737e-05
-3.48516189362131e-05
-3.71006299121014e-05
-2.64449348250433e-05
-1.20301723116037e-05
-1.90334144014215e-05
-2.80260384407299e-05
-1.44006069943606e-05
-1.53545520938616e-05
8.66809320738927e-07
-2.92596107658921e-05
-1.58095577354427e-05
-1.27530658335706e-05
-1.581699548334e-05
1.60617688650288e-07
-2.53103865824411e-05
-2.07865444865375e-05
-2.94987745013797e-05
-1.5741346336416e-05
-1.35858992400594e-05
-1.04334763338512e-05
-3.05060499234959e-05
-2.32459734379261e-05
-1.16576992008948e-05
-1.95768590259991e-05
-3.63587512027052e-05
-4.76538184426997e-05
-2.5992446980574e-05
-3.66937974117498e-05
-1.70799569416058e-05
-6.61196561709792e-06
-1.25791378605841e-05
-4.05995741886943e-05
-4.58887346992884e-06
-2.95542470637935e-05
-2.18112518875024e-05
-3.5973710541952e-05
-3.2111690485862e-05
5.85331282526902e-06
-2.28499430156681e-05
-3.43607618469061e-05
-2.44248467257509e-05
-2.86899868693466e-05
-2.78773218503664e-05
-2.97784517667543e-05
-2.43865103941078e-05
-1.11830529778539e-05
-2.47325072043696e-05
-2.33250176375017e-05
-1.95186710228431e-05
-4.19756145293976e-05
-3.55661953332748e-05
-2.77690969242479e-05
-3.55402754844519e-06
-8.02749294861722e-06
-1.67026203937521e-05
-3.37426894873105e-05
-2.01560513711211e-05
-2.25317558593911e-05
-2.13921864802733e-05
-3.06833327295316e-05
-3.16989717355794e-05
-2.54295032851432e-05
-1.58929557370786e-05
-2.40396727801419e-05
-6.40815626315906e-06
-2.14982392397977e-05
-1.66696553898786e-05
-7.10870574583437e-06
-1.64258233845108e-05
-1.84907050605013e-05
-3.56032996650181e-05
-2.17475349043886e-05
-2.41495719769501e-05
-2.14597825543481e-05
-1.31436519690653e-05
-2.71978812243261e-05
-8.10236417225598e-06
-2.42849771974552e-06
-1.89966099700833e-05
1.05165772977636e-05
-1.40562115364735e-05
-1.23635109364563e-05
-2.23190170307195e-05
-3.41713841700373e-05
-2.4806722430746e-05
-2.29354482448152e-05
1.75310840111355e-05
-8.85709542583741e-06
-2.97845329840812e-05
-2.85133076063104e-06
-4.16747150800652e-05
-2.05984762438369e-05
-1.5736115476911e-05
-3.73469343139662e-05
-2.30741301493609e-05
-3.11182806542448e-05
-3.66437887561295e-06
6.33427011018689e-06
-3.37586124222887e-05
-7.62191303212584e-07
-1.17255934821029e-05
-8.19492066082168e-06
1.68877153814287e-06
-1.03897707234968e-05
-2.55603119614001e-05
-2.1078522076974e-05
-3.80546470130211e-05
-1.92836853708971e-05
-1.28415979919363e-05
-1.6785739720579e-05
-4.09210093774219e-05
-3.12019264992047e-05
-3.52036431857295e-06
-1.06806548811189e-05
-1.63375969880384e-05
-1.4752032584854e-05
-2.44903063412312e-05
5.63526127603604e-06
-1.73091648070878e-05
-1.32459383143879e-05
-1.68252342152158e-05
-1.69393442915945e-05
-1.96532052180692e-05
-3.00562673009906e-05
-1.71514116012542e-05
-1.14349003795593e-05
-4.38395371325361e-06
-1.12382377840178e-05
-1.3870116314283e-05
-3.50618892024793e-05
-3.14062011123551e-05
-1.14081451908635e-05
-2.88368730310018e-05
-2.24570431100655e-05
-1.75723270266451e-05
-2.5533046886154e-05
-2.67044762054608e-05
-4.28199874757724e-06
-2.66181943795047e-05
-2.29748789694751e-05
-2.99358482616576e-05
-2.67421915433825e-05
-1.46244080843898e-05
-1.6357757990485e-05
-2.11551193876408e-05
-2.76525143130248e-05
-2.15535700821963e-05
-1.07494874102101e-05
-7.10016933934043e-06
-1.84313521398921e-05
-3.44229573689584e-05
-3.2146656822711e-05
-2.25985827243887e-05
-4.56881490623503e-05
-2.26209449023027e-05
-3.47726311081207e-05
1.16199705583908e-06
-1.01407870259919e-05
-2.03426923096851e-05
-1.95663701849245e-05
-8.76772840387836e-07
-3.79575759863541e-05
-2.75942902099888e-05
-3.39282003123872e-05
-9.46120634057508e-06
-2.9374802470986e-05
-4.1381535043747e-05
-2.22729520542199e-05
-3.13088528615325e-05
-9.60038889937918e-06
-2.83217196983212e-05
-5.85665097524937e-06
-2.4642169793755e-07
-3.16662165146291e-05
-2.08175116413451e-05
-2.24344265781614e-05
-2.41034811633409e-05
-2.37537393972654e-05
-3.30639186785202e-05
-1.32274129035057e-05
-3.62986441211583e-05
-3.37210216439159e-05
-2.92329640268616e-05
-2.04064670137267e-05
-1.61175608889303e-05
-4.86954091387464e-05
-8.44010958488625e-06
-3.63610848348059e-05
-1.7694721039838e-05
-2.11567031351505e-05
7.73377953040333e-06
-2.42309906784265e-05
-5.62663847249696e-07
-2.19974977138584e-05
-2.99387040972713e-05
-1.96917458493858e-05
-3.46135299519078e-05
-3.05147026172037e-05
-1.89211949302717e-05
-2.54438054456004e-05
-3.38914236806343e-05
-9.16227977819601e-06
-2.86923049424424e-06
-1.05092925870747e-05
-6.5256962673969e-06
-1.04998706892625e-05
-3.4996074094622e-05
-2.64732049891928e-05
-3.78780424082332e-05
-1.28238819370392e-05
-2.28393997302798e-05
3.83774149596349e-07
-1.19954242784106e-05
-3.91784314783804e-06
-1.841420493741e-05
-1.61938749185277e-05
-2.86566839693241e-05
-1.53636134925999e-05
-3.28542986259246e-05
-4.07783240671601e-05
-1.90968793927626e-05
-2.28987260648204e-05
-5.44092456671608e-05
-2.77489728912573e-05
7.76399475813611e-07
-8.71436258025229e-06
-3.82629229149405e-05
-3.15142969921457e-05
-2.75518359749158e-05
-2.99861457849559e-05
-1.88959794736147e-05
-1.26248022641107e-05
-5.17529123816834e-06
-2.78188063809883e-05
-1.26026747330076e-05
-1.88696631433569e-05
-1.40153426468372e-05
-4.09857276038271e-05
-1.17159688307006e-05
8.49892632567286e-08
-1.06462358841999e-05
-2.80604878021658e-05
-6.56991740704253e-06
-2.92212602379077e-05
-2.86629846389914e-05
-6.83533438854211e-07
-2.15581712683682e-05
1.69932988608657e-07
-1.36124336321126e-05
-6.72047180014025e-07
-9.57269281005746e-06
-7.1719887148983e-06
-8.64849950485624e-06
-2.42488301874279e-05
-3.72687117855171e-06
-2.98841540689109e-05
-3.0482372676758e-05
-7.54871844369281e-06
-1.4278598095938e-05
-1.66133732837242e-05
-6.26698596919113e-06
-1.89812690038792e-05
-2.41612594773533e-05
-2.18921699744918e-05
-1.64681622356989e-05
-1.50641857010721e-05
-2.0950948091963e-05
-1.42589229796307e-05
-3.41178033442131e-05
-2.60680972033141e-05
-2.11584855844257e-05
-3.06022119963993e-05
-3.91119776825208e-05
-1.74103850820046e-05
-1.22060015603408e-06
-3.24678850852527e-06
-2.04531967732892e-05
-4.00530424198183e-05
-1.75544502969331e-05
-1.80675085852718e-05
-2.51164601825429e-05
-2.33425122013885e-05
-3.60230276197232e-06
-8.02164607285482e-06
-2.73747020930348e-05
-2.18181879595287e-05
-1.72116617313597e-05
-1.27827856695366e-06
-1.5929514429587e-05
-2.41371519507045e-05
-2.92650312651907e-05
-3.38684187096078e-05
-3.54806802400994e-05
-2.94295526719631e-05
-2.66438159184814e-05
6.36871791849348e-07
-2.43498078429147e-05
-1.51063070185556e-05
-2.44138232538595e-05
-1.18436171757435e-05
-2.22314068923229e-05
-2.19664408647614e-05
-2.83284682393404e-05
-2.68205141392553e-05
-3.30577053837266e-05
-1.82816988081389e-05
-2.37057788178755e-05
-3.01126841291707e-05
7.44984849591698e-07
-1.4195260763724e-05
6.01752698041133e-06
-4.55143957765293e-05
-5.73405559255362e-06
-1.56285466722618e-05
-1.41134213815311e-05
2.41216985858249e-06
-2.03521269490566e-05
-2.81260732915234e-05
-1.21976018923426e-05
-3.69217570018167e-05
-1.64886284217804e-05
-1.32763663388734e-05
-2.66085621786511e-05
-1.57771603898163e-05
-2.48489909791284e-05
-3.2105704971823e-05
-6.44683276529489e-06
-9.12064152240196e-06
-1.61349035047812e-05
-1.14566473709199e-05
-2.78937119772597e-05
-9.05261405346546e-06
-1.58457059212199e-06
-1.83294413249774e-05
-1.82801242683034e-05
-5.49982656349896e-06
-7.02950383794197e-06
-2.79308502558049e-05
-5.24398812846951e-07
-3.14756313777003e-05
-1.68635713132653e-05
-9.72288390127894e-06
-3.79945763170738e-05
-3.91158076206838e-05
-3.08103654053412e-05
-1.138951026007e-05
-3.8931539127728e-05
-1.76607047437864e-05
-9.76985059789798e-06
-1.89507555700842e-05
-1.71099534518731e-05
-2.96784243942847e-05
-1.67321156334815e-05
-4.41694340453975e-05
-4.09251384403892e-05
-2.84834161247719e-05
-3.7476919870815e-05
1.01075669886833e-05
1.28235467178986e-06
-2.6798408192608e-05
-1.86602181274424e-05
-2.54118556322893e-05
-1.9589885513404e-05
-3.88627148333347e-05
-2.17321499356262e-05
-2.97166234584052e-05
-2.74478466152377e-05
-1.34321507517502e-05
-4.86338152601606e-05
-3.36491878934333e-05
-2.07925988615577e-05
-1.58957815827089e-05
-3.72066126394461e-05
-2.73664933122706e-05
-2.5483167554626e-05
-2.86728542134752e-05
-2.53688697693082e-05
-3.19458208219109e-05
-9.15819877298649e-06
-7.74665669191049e-06
-3.21598240507958e-06
-7.92033277370931e-06
-3.10496578418009e-05
-3.73162782442603e-05
-3.17509241903554e-05
-1.985605335966e-05
-8.01293433243151e-06
-3.0215111685226e-05
-9.96953049862171e-06
-2.25409505411723e-05
-1.33969185551662e-05
-4.5616900094143e-05
-1.16213971263432e-05
-1.86515173174108e-05
-1.93038077579839e-05
-2.67541767752695e-05
-3.61710944299708e-05
-1.79530264143904e-05
-2.20462498394321e-05
-2.55440304751747e-05
-2.99696603966731e-05
-1.75457750245204e-05
-1.25387753234879e-05
-2.40805552846113e-05
-1.36115200838482e-05
-5.3190831116422e-06
-2.91800022813397e-05
-2.14959546343864e-05
-1.83291967777101e-05
-3.24216715326967e-05
-5.16835236638806e-06
-2.57207025996364e-05
-1.06137555838781e-05
-2.26077509153651e-05
-2.86604374842152e-05
-9.90053234760589e-06
-1.85498527283255e-05
-2.26257918283182e-05
-2.05757087751655e-05
-7.69135183130974e-06
-5.95493604269247e-06
-2.01974163309892e-05
-2.3558315691829e-05
-4.19316500951259e-05
-2.27680919880153e-05
4.38497643355975e-06
-3.49925423700387e-05
