# Supplementary material for: Research on computational propagation and identification of mine microseismic signals based on deep learning
Source: PLoS One. 2025 Oct 22;20(10):e0334641. doi: 10.1371/journal.pone.0334641 (PMC12543183; doi:10.1371/journal.pone.0334641)
Supplement: S2 Data — (ZIP) [file pone.0334641.s002.zip › 000100500002010.xlsx_0.txt_24.txt.txt]

-2.08515046984481e-05
-2.1336964065354e-05
-8.79913195372197e-06
4.67545037891852e-06
-2.80652568768166e-05
-1.36700908759104e-05
-2.12390056910862e-05
-2.89760778160727e-06
-1.58835670469997e-05
-4.15311180853923e-05
-3.78751011893091e-06
-6.4836159867663e-06
-2.41009095679434e-05
-1.54633639048285e-07
-1.18073843706465e-05
-1.57898298247561e-05
-1.81932740259767e-05
-3.38142689732903e-05
-1.32266001342067e-05
-2.13615116572152e-05
-1.32603480182095e-05
-2.83512242563006e-05
-3.42955672965292e-05
-7.99796352716018e-06
-1.74899294497706e-05
-1.93930533602325e-05
-4.26370939589514e-06
-1.8872855791862e-05
-2.61674189762809e-05
-2.26935048636793e-05
-3.60058404836558e-05
-1.46203266467186e-05
-7.99074109141769e-06
-3.18010082550051e-05
4.49902239148089e-06
-1.59861684228733e-05
-4.01231562481161e-05
-6.55933298230684e-07
1.2185396817833e-06
-1.75525119166971e-05
-2.64985666777053e-05
-1.49938528817118e-05
-2.36245901399947e-05
-1.53285134305202e-05
-3.27534685384727e-05
1.40986767421727e-06
-1.70955041346115e-05
-2.08816201496227e-06
-6.76265683171484e-06
-4.40999872605156e-06
-3.94734559404475e-05
-3.57963424873262e-05
-2.97390749723709e-05
-2.98959215092674e-05
-1.63326424461454e-05
-2.16283437582148e-05
-2.23328864836904e-05
-2.06948016761634e-05
-1.87221813199998e-05
1.8148151778627e-06
-4.36835015475715e-05
-7.06747315373771e-06
-2.41022408149024e-05
-9.0420389122879e-06
-2.52032225732064e-05
-3.37820801234987e-05
9.1025924449793e-06
-3.61682290072862e-05
-3.07871873137658e-05
-4.00102703268067e-05
-2.49817415971426e-05
-8.38807238942522e-06
-2.76075033497654e-05
-2.01552688409573e-05
-1.84777693642508e-05
2.39259285605723e-06
-2.58031204983151e-05
-1.1282514718101e-05
-4.01492227898692e-05
1.39231834782875e-05
-1.39996171301418e-05
-4.33248495628162e-05
-1.5441793766621e-05
-2.64384316636431e-05
-3.09213571340191e-05
-2.47396665260177e-05
-2.37189537378333e-05
-2.74690777422044e-05
-4.90416174694606e-06
-1.05731535669102e-05
-2.56884055185954e-05
-1.49173091671495e-05
-1.97892337553468e-05
-1.50754792823711e-05
-1.88192986935323e-05
-1.52367635335142e-05
-3.20339204605474e-05
-5.28648903362977e-05
-1.09113524813593e-05
-9.52007489060155e-06
-1.66337361566292e-05
-3.71966567527239e-05
-3.56127640271499e-06
3.28177459089964e-07
-2.87454715784587e-05
1.16290922310351e-06
-1.03345895544692e-05
-3.90600063731479e-05
-1.47390956533334e-05
-1.90175175924991e-05
-2.21379673574339e-05
-3.93308491790192e-05
-1.72426786175897e-05
-1.3991738635514e-06
-4.42784487831932e-05
-2.31102939891909e-05
-1.3592045085901e-05
-3.69028715848528e-05
-3.54349772453302e-05
-2.66004325277763e-05
-1.4478532915275e-05
5.03269658712299e-06
-2.45430565689324e-05
-9.06700825072332e-06
-3.69201752661961e-05
-7.05041627909114e-06
-2.89755526887283e-05
-5.09825862298391e-06
-1.25162727059879e-05
-2.43141990193038e-05
-1.28228204992534e-05
-3.74475918222031e-05
-1.47976596046527e-05
-1.39886009200363e-05
-1.51201664171969e-05
-1.52419599253712e-05
-1.52232877676947e-05
-2.94727871582924e-05
-1.2240378985043e-05
-3.48752740309711e-05
-2.86763301532873e-05
-7.79201437102052e-06
-1.35163163747403e-05
-1.58220865341573e-05
-1.62781498265813e-06
-1.54361163418717e-05
-7.58565381693279e-06
-1.22812305566758e-05
-1.00991068169566e-05
-1.68329781367694e-05
-1.1629947183592e-05
-3.31480709339561e-05
-2.81082280354705e-05
-1.25288967074429e-05
-1.3734974683715e-05
-2.45282527827416e-05
-2.02625662058169e-06
4.78765073893376e-07
-6.51867063608763e-06
6.17921790959015e-06
-2.12902078697376e-05
-3.34988250401867e-05
-2.95902161679166e-05
-2.08562360434503e-05
-2.52667881895778e-05
-3.26459442367732e-05
-1.6237427539487e-05
-8.33814785592137e-06
-1.58028127766953e-05
-4.31311692883158e-05
-2.53065246763548e-05
-2.37277637169338e-05
-2.76120375433477e-05
-3.04699776242024e-05
4.57825294022248e-06
-6.6862738124165e-06
-1.74861501110682e-05
-3.42682012719928e-05
-2.12200863811952e-05
-1.31035739484002e-05
-1.6511370922322e-05
-3.40658925384651e-06
-1.68635750660848e-05
-2.08653738604218e-05
-1.84959001819913e-05
-4.07407933369372e-05
-3.62361525813837e-05
-4.94332520715621e-05
-2.98786902460979e-05
-3.42348158080164e-05
-5.45442254997296e-05
-2.88696332539864e-05
-1.73338156121774e-05
-3.27921288811718e-05
-1.49386835201456e-05
-2.80014012205812e-05
-3.62947428638236e-06
2.96950746915606e-06
-1.30794738769725e-05
-1.09401639967206e-06
-2.57473513647192e-05
-4.34483415478682e-05
-4.72094028608053e-05
-3.90294526546239e-05
-2.58336238616006e-05
-1.52192855058974e-05
-2.6558024813741e-05
-3.5542646927549e-05
-1.23415126265718e-05
4.0037157691632e-06
-2.66756390141074e-05
-3.74946154634819e-05
-1.87934581365411e-05
-3.22028634426398e-05
-2.84707223792921e-05
-3.38618093420835e-05
-4.18957318881114e-05
-4.05846355758137e-05
-2.34165207678501e-05
-2.31761165798682e-05
4.21069665440626e-06
-2.25441895389633e-05
-4.82756115193003e-05
-1.06738534619002e-05
-2.90059905063557e-05
-2.33852535466832e-05
-4.23334794966056e-05
-1.82188666891098e-05
-8.60387680495597e-06
-1.76156934617441e-05
-1.33707823386383e-05
-6.12586034846357e-06
-2.33413408172237e-05
-1.64433409841204e-05
-1.81892354957123e-05
-1.21132099559778e-05
-2.2387277504875e-05
-2.17175163647131e-05
-2.36289514197814e-05
-2.46019308502374e-05
-1.19831077157823e-05
-3.13559714310393e-05
-2.52590984988944e-05
-1.35624801302372e-05
-2.06498755276169e-05
-3.68365281385529e-05
-1.33950984501566e-05
-1.21433234473553e-05
-2.02927891179036e-05
-1.67713974287465e-05
-2.26217103492008e-05
-1.2992334085413e-05
-2.23986291696219e-05
-3.37000537767783e-05
-2.2706453883355e-05
-3.5525312006153e-05
-8.81070947902674e-06
-3.37770193755256e-05
-2.64473729393199e-05
-1.48787843649981e-05
-2.40506219533241e-05
-2.49280588809544e-05
-3.49103332797222e-05
-3.80671150845049e-05
-3.17846628158306e-05
-2.4688364961069e-05
-2.78169872722314e-05
-1.46817622651066e-05
-8.64168692078841e-06
-1.08757916707037e-05
-2.41361835963451e-05
-1.30601825804037e-05
-1.32598567328189e-05
-3.77864127626345e-05
-2.68476362156224e-05
-1.28540830756507e-06
-3.79818878823877e-05
-1.86835867153209e-05
-6.24274039596909e-08
-1.31984165544287e-05
-2.74658020445098e-05
-2.36452485870085e-05
-8.44648850531239e-06
-2.32861489437394e-05
-3.34472435399722e-05
-2.09290659730422e-05
-3.32924272804293e-05
-2.59139537454657e-05
-2.90006174732184e-05
-2.34495881643692e-05
-2.56576350179724e-05
-7.69742644979511e-06
-1.38051565697837e-05
-2.11925292870329e-05
7.15262193009931e-06
-1.73507656855267e-05
-2.66154891244471e-05
-4.05341733903384e-05
-1.46254154694005e-05
-2.18006131785781e-05
-6.93784803682472e-06
-2.43065738344364e-05
-1.57016444779741e-05
-2.0999662585294e-05
-5.94953200273213e-05
-5.45043153945259e-05
-2.68274520952669e-05
-3.19151861194563e-05
-1.75406087604375e-05
1.92454907215793e-07
-1.49376295465738e-05
-2.52361047385928e-05
-1.94003559390025e-05
-4.784296360316e-05
-2.34748720924275e-05
-2.90427787738888e-05
-2.874874055815e-06
-2.75191391411454e-05
-7.90491031006357e-06
-2.64941140004683e-05
-2.03118137696241e-05
-1.20209262829483e-05
-3.02731184904162e-05
-6.58245322346294e-06
-3.5981395000767e-06
-1.6390333186264e-05
-1.42034102964416e-05
-4.33156877830201e-05
-2.82484793267651e-05
-5.01981390169242e-06
-3.31275209990139e-05
1.60117387851228e-08
-2.10802944757729e-05
-2.00592122768532e-05
4.34148901259664e-06
-3.34710674192416e-05
-3.00731809537822e-05
-6.13258326492232e-06
-1.39500421798017e-05
-9.76588806632797e-06
-2.44830667515852e-05
-4.60205308412455e-05
-9.6544072339784e-06
-8.71818818481812e-06
-8.25734830323192e-06
-1.95039379248435e-05
-2.43075926427036e-05
-2.58582534000061e-05
-2.69013759819191e-06
-1.44578964954607e-05
-2.64426454126274e-05
-2.89953619330264e-05
-1.3553618310264e-05
-2.71594671918259e-05
-3.92264047687517e-05
-2.96317435756028e-05
-3.30195550173829e-05
4.8413896914255e-06
-4.10472470524935e-05
-3.46838016894382e-05
-9.7952042759375e-06
-3.06945395943232e-05
-2.19493684396982e-05
-1.29384101927663e-05
-1.90348848311965e-05
-1.75962548401036e-05
-2.647396640619e-05
-7.33290651681063e-06
-2.59823646298604e-05
-1.69106765339901e-05
-1.47463095036229e-05
-2.13919849039948e-05
-7.70253768142855e-06
-4.44277009629472e-05
-2.98186981301637e-05
-3.09993634798775e-05
-1.4643978904706e-05
-3.13279163541203e-05
-5.21000157367354e-05
-3.43167892478083e-05
-1.29867593131043e-05
-1.79031546094824e-05
-6.336236399662e-06
-1.7775281381639e-05
-3.02486280946375e-05
-1.16845331718205e-05
-2.07097207383871e-05
-2.92601512988337e-05
-2.55568227640367e-05
-1.40002218075501e-05
-1.41018175964414e-05
-7.61395066259492e-06
-1.96982672527221e-05
-3.47395197368296e-05
-4.01793322910061e-05
-2.2916750144254e-05
-2.28218967908865e-06
-3.23921146587639e-05
-2.74373369003438e-05
-7.43887671732479e-06
-2.92763469516256e-05
-2.27257662892143e-05
-4.09783007854377e-05
-2.27985619748391e-05
-1.80803069554289e-05
-2.52894088750473e-05
-2.1075634050888e-05
-4.04430991816232e-06
-2.70268865357118e-05
-7.51791679403578e-06
-1.78103509534725e-05
-2.50854117619294e-05
-1.08061476311074e-05
-1.445496366039e-05
-2.56459179945505e-05
-2.67320210959672e-06
-1.21351395730688e-05
-1.71726374281469e-05
-2.59408544967518e-05
-9.37442650297447e-06
-1.80854053592107e-05
-1.05719680959317e-05
-1.50313828589839e-05
-1.58528520541123e-05
-2.113058548083e-05
-1.69736581356472e-05
-2.77124007353075e-05
-1.64227972677496e-05
8.29643443749716e-06
-3.0359780551094e-05
-1.49008603426631e-05
-2.44966855120814e-05
-1.97485201334744e-05
-1.22436387055374e-06
-1.43904634744692e-05
-7.70824571124946e-06
7.35313359692482e-06
-2.41409260769208e-05
-8.34182799506709e-06
-4.34721335546384e-05
-5.60123318996723e-06
-1.9914848516744e-05
-2.61680545614029e-05
-2.78651996024174e-06
-2.39769557285587e-05
-1.11074003919438e-05
-2.62087924881102e-05
-1.56452019240714e-05
-1.90372564376929e-05
-7.80545142519341e-06
2.52579364302108e-06
-3.18697131192921e-07
-3.10420674692493e-05
-1.6055374624683e-05
-8.41467404256345e-06
-1.28123318121742e-05
-1.75681754301873e-05
-4.37614537002961e-06
-3.23063912818343e-05
-2.27962027704785e-06
-2.4575676490521e-05
-1.53371263295933e-05
-1.13444103616822e-05
-1.18928156486167e-05
-2.89729307425274e-05
-3.86780077650384e-05
-3.13406639861992e-05
-6.86754175105497e-06
-2.23698653383443e-05
5.5122767292911e-06
-2.14741729138801e-05
-2.21843369058793e-05
-1.47589155068948e-05
-2.86761114439559e-05
-2.09701521927487e-05
-1.75365095569275e-05
7.55629829329665e-06
-2.27555238979216e-05
-3.36954027296415e-05
-2.47369537614796e-05
-2.75542829917582e-05
-2.57725700094623e-05
-5.22588708133593e-05
-9.59351653976221e-06
-1.03122108069994e-05
-1.71413150316278e-05
-2.41135100996478e-05
-2.27468566898996e-05
-5.7355238801224e-06
-6.19067574775117e-06
-8.31091161127827e-06
-1.01220628194437e-05
-2.52251928670088e-05
1.86133015407185e-05
-2.19742017503785e-05
-1.46889541990694e-05
-2.21155381342382e-05
-1.21771306745379e-05
-1.03198348999029e-05
5.69243785642959e-06
-2.93218695514106e-05
6.99087391632696e-07
-3.43226868987977e-05
-1.73482051280688e-05
-1.76448119190895e-05
-2.330574393611e-05
-3.20357066529789e-05
-3.0636642686824e-05
-2.58069695674714e-05
-2.34162949101737e-05
-1.40238590272369e-06
-1.45154367071529e-05
-3.70564968850997e-05
-2.22308520991089e-05
-1.86368127888961e-06
-3.4264042052149e-05
-7.39804487538918e-06
1.11881526312636e-05
-3.15372652837828e-05
4.25537764680613e-06
2.32379415928157e-07
-2.0657003732052e-05
-1.17394064178717e-05
-2.5534415151393e-05
-2.9865943061378e-05
-2.56806098002532e-05
-1.04050977907558e-05
-5.35787459177567e-06
-3.8213766611783e-05
-1.83238738712838e-05
-3.37924114036203e-05
-1.17950902185123e-05
-2.14080183648073e-05
1.66471113256599e-06
-8.52943050647246e-06
-1.15973909356121e-05
-3.85879559348544e-05
-2.9547067628383e-05
-1.10212696176497e-05
-3.13475131285777e-05
-4.0144792519225e-05
-1.57636080614468e-05
-1.23852453412206e-05
-1.58857763948857e-05
-2.88669521184832e-07
-1.78368926517541e-05
4.19686236411108e-06
-5.76626025025434e-06
-1.27630009844957e-05
-2.39302330166733e-05
-1.61627710071595e-05
-1.99286577465101e-05
-3.20379267790009e-05
-2.91871536716229e-05
-3.80269939744113e-06
-1.31207411988979e-05
-2.43751454506357e-05
-4.16983612578057e-05
-2.98547280588764e-05
-2.66452709185488e-05
-4.49622246789332e-06
-2.01531038104825e-05
-1.20900787831047e-05
-1.70023619210014e-05
-1.30474731827729e-05
-1.24005269058939e-05
-1.68267800331958e-05
-3.17066012543058e-05
-9.7283040448375e-06
-2.80484789363701e-05
-2.76082619744654e-05
-9.31048330879108e-06
-1.55089296718376e-05
-3.52697646498286e-05
-7.74306615768199e-06
-3.40240614943224e-05
-1.39947956642223e-05
-1.20057666035218e-05
-2.8697345273612e-05
-2.86020493597597e-05
-2.13508145629889e-06
-2.24253579616133e-06
-1.41926053441369e-05
-2.71137233447027e-05
-2.4312905968453e-05
-1.92525504524035e-05
-1.76103633368648e-05
-5.03979442673655e-06
-7.95546080180794e-06
3.10538173231688e-06
-5.71560958838189e-06
-2.55767962733149e-05
-1.7709939109955e-05
-1.02644962486262e-05
-2.56067132346342e-05
-2.68218747010664e-05
-1.50641317291573e-05
-9.31906946546746e-06
-3.52105077248786e-05
-2.51914048908905e-05
-2.20258924526219e-05
-2.95324383155901e-05
-2.67029964999003e-05
-4.18526115497052e-06
-6.44428772809409e-06
-2.78426536357732e-05
-7.16946312037793e-06
-1.6894738466402e-05
-1.06999252287158e-05
-3.08116643892147e-05
-1.76106332980429e-05
-1.79695110680432e-05
-2.17366953636207e-05
-4.09245412732587e-05
-2.18000566306069e-05
-1.31801094610952e-06
-1.22147679184444e-05
-2.59330556397876e-05
-1.28519950978258e-05
-1.9259597304461e-05
-7.40865664599779e-06
-1.84752254348657e-05
-3.04214812008817e-05
-1.04898349025614e-05
-2.06434833710249e-05
-7.27199366769276e-06
-4.21576609332475e-05
-9.13219071159381e-06
-9.04406807659689e-06
-1.23721233279131e-05
-1.0827277766503e-05
-3.66655411440735e-05
-2.3730602870331e-05
-3.3198134123029e-05
-2.36303425173865e-05
-1.91092801852194e-05
-2.37055093598723e-05
-1.04577610747714e-05
-3.6923982169924e-05
-3.53107704028299e-06
-2.61656042011175e-05
-4.58832436306481e-05
-1.97807218499107e-05
-2.60407159169516e-05
-2.15606591924853e-05
-2.04769475688347e-05
-1.48189145887963e-05
-1.53997670149317e-05
-2.89218616321873e-05
-4.05811234268226e-05
-3.85226159481616e-05
-3.27174973976436e-05
-1.73963691148655e-05
-2.57232517392682e-05
-1.2618447048817e-05
-2.45145481386191e-05
4.58255837173511e-06
-1.65417742224776e-05
-2.85301394470038e-05
-3.65463254610188e-05
-1.36727816586368e-05
-2.95790969655925e-05
3.27536311337965e-06
-2.24352844431937e-05
-2.8747379100583e-05
-2.31433089789968e-05
4.79817247249928e-06
-2.01965101028558e-05
-1.67231811102216e-05
-1.43038891079168e-05
-7.35740260944437e-07
-1.34514899230916e-05
-8.7544284199997e-06
-5.22527949407319e-05
1.12646429231161e-05
-1.40466805827923e-05
-1.42483476673704e-05
-2.24566506567034e-05
-2.38488675392094e-05
-2.51169231122084e-05
-2.74988963809347e-05
-2.40980192078251e-05
-1.82787554642521e-05
-2.37258485859245e-05
-2.06491434478276e-05
-2.79716496859681e-05
-2.19787782770211e-05
-1.6473992832173e-05
-2.77803794799865e-05
-2.17306150804525e-05
-1.05760578453658e-06
-2.93023278615495e-05
8.91171521477556e-06
3.66269697243513e-06
-4.10219005351401e-05
-2.07370453666199e-05
-2.10245916983846e-05
-3.34639715644559e-05
-1.42403872230111e-05
-1.16185195287258e-05
-1.08071482721829e-05
-1.81461106479792e-05
-3.46572906131607e-05
-3.11637165324089e-05
-2.66255969330679e-05
-1.29345179219587e-05
-1.7974839536449e-05
-1.17369624861018e-05
-2.14935195633559e-05
-2.03774181525419e-05
-3.58830625438907e-05
3.4025818431885e-06
-2.31288436750852e-05
-2.97378051744398e-05
-2.34428752976654e-05
-1.52813220112737e-05
-2.34610687024903e-05
-3.04292297402311e-05
-7.99788723163373e-06
-2.41689406842147e-05
-8.79254740509981e-06
-3.01063342354607e-05
-2.6261418145907e-05
-2.35560616568456e-05
-2.38951993570796e-05
9.47925967820035e-07
-3.29384911272529e-05
-1.99723966609685e-05
-2.27368775492421e-05
-8.92798147295259e-06
-1.8895119904724e-05
-2.38431438231287e-05
-2.46325149414033e-05
-1.09088722014166e-05
3.51288243876979e-07
-7.01709261691681e-06
-2.33968796328766e-05
-1.93701000935904e-05
-8.02979844386154e-06
-2.68650305065867e-05
-3.28391106267172e-05
-3.17174224986115e-06
-1.92412854386715e-05
-7.41204565237557e-07
-2.36255623492512e-05
-2.99634518864976e-05
-3.39567897521618e-05
-4.13248740218045e-05
2.71313649638803e-06
-5.72050350875555e-06
-1.35526099582331e-05
-2.97855165739633e-05
-9.66621074328245e-06
-2.03184012689333e-05
-1.12469073409935e-05
-1.28858426906095e-05
-1.87930913723554e-05
-1.97809622375328e-05
-1.49507430557553e-05
-3.81503796530171e-05
-3.06848336398327e-05
-2.39555185342334e-05
1.01926304938158e-06
8.3567967223968e-06
-1.26448002616507e-05
-4.0164014663056e-05
-2.00837259287776e-05
-1.03519283509532e-05
-1.22965492720592e-06
-3.9913402763966e-05
-3.1805777380186e-05
-2.52006367695812e-05
-1.73566489513241e-05
-2.75155952502752e-05
-1.62982842698763e-05
-2.66259740259669e-05
-2.75806664694884e-05
-4.96546728055319e-05
-3.41609895947766e-05
-3.22451677539494e-05
-2.40610022578765e-05
-2.95334312101347e-05
-3.39995266173034e-05
1.13098998502312e-05
-1.09169109993842e-05
-1.85161720990617e-05
-2.152006873805e-05
-2.97323511019445e-05
-1.61107373751206e-05
-2.04574201785659e-05
-1.08274586815956e-05
-2.51829730603617e-05
-2.53433985213027e-05
-1.64368550015817e-05
-2.12540907093493e-05
-1.66626936679464e-05
-1.80360397112316e-05
-8.73211092326995e-06
-2.10220429610411e-05
-2.37251161602075e-05
-6.45523202319738e-06
-4.08952670016716e-05
-2.28692259706687e-05
-3.14075673956212e-05
-2.81534884590763e-05
-2.61372766576913e-05
-1.48085055122135e-05
-1.71027149524798e-05
-2.95926997044772e-05
-1.41279716687261e-05
-2.34080073643355e-05
-9.87164055987671e-06
-1.62182512147938e-05
-2.35983647441453e-05
-1.18651641509787e-05
-3.55236931650828e-05
-3.42265021754083e-05
-2.29556964981683e-05
-9.29466474851659e-06
1.17845410704645e-06
-1.53853947708867e-05
-1.56560646896621e-05
-1.84302019941509e-06
-3.98153115752644e-05
4.38030863818904e-06
-2.6811038876591e-05
-1.26078553799508e-05
-2.39556512066036e-05
-2.01023266377733e-05
-1.47123228338232e-05
1.40770019680559e-06
-1.91310521077209e-05
-1.38802882608383e-05
-2.99812942841799e-05
-2.60234635187627e-05
-4.17775468785018e-05
-1.17324084950563e-05
-3.8633419728151e-06
-4.15081946351493e-05
-2.86350437066621e-05
-2.96958131359269e-05
-2.48512941090319e-05
-1.49490030038527e-05
-2.3076835785154e-05
-1.00467265219667e-05
-2.094512486479e-05
-2.32814115648311e-05
-5.06426140930465e-06
-3.52757873020364e-05
-2.74032210023252e-05
-1.90297438025292e-05
-3.91000747172132e-05
-1.46705586214106e-05
-2.24577691765021e-05
-2.37403096589691e-05
3.49747685552621e-07
-2.55121549368639e-05
-2.7458279862716e-05
-2.15341119758703e-05
-2.52947427680977e-05
-7.7514435288836e-06
-7.16413315508614e-06
-2.48052578008054e-05
-2.25920498896904e-05
-2.92382042017311e-05
-2.91872601585333e-05
-1.37540086753671e-05
-2.29743864641837e-05
-3.74437643166779e-05
-9.47282177508002e-06
-1.66228012436304e-05
-1.48164571608934e-05
-1.5300056442419e-05
-3.62377318299797e-05
-2.69618289058852e-05
-1.29587050876658e-05
-6.71133285515462e-06
-2.39336841940063e-05
-3.80244874550412e-05
-1.15991918252064e-05
-1.93523902146279e-05
-2.04986990549564e-05
-2.62089180052245e-05
-7.4043478784544e-06
-3.48815006466238e-05
-3.24663754823174e-05
-2.83123823114577e-05
-9.7524891692119e-06
-1.04072259556027e-05
-1.05217950525881e-05
-5.96381964285773e-06
-1.15950459542416e-05
-4.29264047580855e-05
-3.11190372572835e-05
-2.67436462880568e-05
-1.23642076889767e-05
-8.26273487434435e-06
-1.28843047751496e-05
-2.04286228239164e-05
-2.65595288575433e-05
-7.22870204024599e-06
-1.97726443541041e-05
-1.52217856472696e-05
-1.19044744813776e-05
-9.23385302478946e-06
-5.87991450568992e-07
-2.89308808751083e-05
-2.08109660432934e-07
-3.52109734494401e-06
-2.88296461188178e-05
-1.66195474224328e-05
-1.44591495388318e-05
8.65464484341295e-07
7.92591156107123e-06
-1.92473474287068e-05
-1.60174785476224e-05
-3.53668979476311e-05
-1.54327017538778e-05
-1.35720856112995e-05
-2.38256378182967e-05
-1.73344814554542e-05
-2.68347877115986e-05
-3.69194528166684e-05
-3.39083656329514e-05
-2.72846629443277e-05
-2.55631798768011e-05
-2.23308680418816e-05
-3.20660180214244e-05
-3.39231697108558e-05
-2.8711987809638e-05
-2.44453038736438e-06
-1.8865483726637e-05
-1.09435163943951e-05
-2.21917043017641e-05
-3.56048527944386e-05
-3.15389966908741e-05
-2.79494944590487e-05
-3.72036851181069e-06
-3.27097640345703e-05
-1.88851792007391e-05
7.82378789575096e-06
-2.42341742615092e-05
-1.48928132304221e-05
-3.14542662175478e-05
-5.71066810018785e-06
-3.82408817567426e-05
-1.29568440521679e-05
-4.88154433046595e-05
-1.86145175573922e-05
-3.86568818330959e-05
-2.55596359144451e-05
-2.38667275540289e-05
-2.17435142267466e-05
-1.85528950362825e-05
-1.10828476752899e-05
-2.55893529277913e-05
-2.79979186046947e-05
-1.32139427914371e-05
-2.07948910143639e-05
-1.66436173287763e-05
6.61324012623839e-06
8.48580888378384e-06
-1.9759655903756e-05
-1.7640088507732e-05
-2.73766608546078e-05
-7.2891500064917e-06
-1.21596378471948e-05
-1.02357674269554e-05
-4.1878951486693e-06
-3.29487000954699e-05
-2.54995062137641e-05
-9.75903239154017e-06
-2.29326382138922e-05
-1.71220590257632e-05
-1.29246301489015e-05
-2.35784743792983e-05
-2.29305647988251e-05
-8.73969800965987e-06
-3.12543674451063e-05
-3.03701660367751e-05
-2.73863016511831e-05
-3.64812264149667e-05
-1.78349676248965e-05
-7.67883881468881e-06
-1.31381178055713e-05
-1.09255180848192e-05
-1.21756869308687e-05
-1.31639936537937e-05
-1.04661851037862e-05
-8.75446023348456e-06
-1.46619200090865e-05
-2.14121378423401e-05
-2.85372211185909e-05
-3.06488851348963e-05
-5.46695022188763e-06
-8.85861277994696e-06
-1.70030698621627e-05
5.9726533919816e-06
-6.24669116554908e-06
-2.03904140277226e-05
-3.85054546173313e-05
-3.38542095630391e-05
-1.28841831146738e-05
-3.96463250610901e-06
-1.75877629925886e-05
-1.28409803448935e-05
-2.66438244538506e-05
-2.86726354581659e-05
-2.94190974446645e-05
-2.28684470947218e-07
-2.58824364992046e-05
-4.51356038702712e-05
-2.40200599785413e-05
-1.38353490561723e-05
-1.85629167587337e-05
-2.80179033777958e-05
-2.22231670053407e-05
-3.0595713225582e-05
-1.13143615779033e-05
-2.37800450558481e-05
3.51322640693903e-06
-8.42463258799018e-07
-3.62724922924413e-05
-2.92922424004119e-05
-2.50519082340139e-05
-4.32112786907756e-05
-3.48692152264477e-05
-2.35734712283177e-05
-4.33881926662509e-06
-2.79520067231421e-06
4.03287978152325e-06
-3.181123274709e-05
-3.44778730222447e-06
2.60846826872061e-06
-2.96105955998222e-05
-1.07323497099215e-05
-8.59649539062801e-06
-2.68822575697542e-05
-1.38815884541647e-05
7.38080007914714e-06
-4.11549260026573e-05
-2.77017288106306e-05
-3.21224200052134e-05
-1.30415887706357e-05
-1.36092982104163e-05
-2.6636575900913e-05
-2.34196450957666e-05
-3.62658236376603e-05
-2.68248982193138e-05
-6.04703794381292e-06
-4.36238376677893e-05
-3.03830624055067e-05
-1.60869568788935e-05
-3.70432572750023e-05
-1.56384702453199e-07
-1.89956069137536e-05
-6.15224846494239e-06
-1.07149089708137e-05
-1.23309850399737e-05
-1.93322312809765e-05
-4.10630359757718e-05
-9.63405172404627e-07
-2.03716769497765e-05
-7.57250928040459e-06
-3.35685537116956e-05
-9.78023555541028e-06
-2.4382689075083e-05
-2.55296884241272e-05
-3.02899090704844e-05
-1.04194431439031e-05
1.4428151042693e-05
-3.18034942869724e-05
-5.2995277715811e-06
-2.40057409583081e-05
-2.75263194404729e-06
-1.81966487703639e-05
-2.47271099564939e-05
-5.13594370777347e-06
-2.97671156159512e-05
-3.00675019276002e-05
-1.5129155475493e-05
-1.99357104472453e-05
-1.04921618449292e-05
-2.1561763588374e-05
-2.4880852579571e-05
-1.19870891563772e-05
-2.04078443104186e-05
-1.62554110546971e-05
-3.27631753133465e-05
-1.92210627880082e-05
-1.55947826671347e-05
-1.66520734267953e-05
-2.60589171460983e-05
-2.24160298511109e-05
-3.20858325041883e-06
-1.82523960736112e-05
-3.18752598351519e-05
-2.8678380000188e-05
-3.73057820384025e-05
-2.19266183320854e-05
-1.78862839721397e-05
-2.11055762615029e-05
-2.65985660823741e-05
-7.85160830053349e-06
-3.470951599277e-05
-6.70200549111051e-06
-1.29347579491312e-05
-2.94592810953185e-06
-3.12089858923081e-05
-2.71054730903314e-05
-1.82496176624451e-05
-7.09636594512481e-06
-2.82850374622983e-05
-1.16383846811708e-05
-1.87671854063809e-05
5.53542938782657e-06
-2.51560951739082e-05
-2.11233982101924e-05
1.39609696142177e-06
-1.36182416253597e-06
-2.60770081299397e-05
9.84943652172004e-07
-2.65884360197646e-05
-2.49545390432681e-05
-1.97466507226376e-05
-1.52843492480693e-05
-1.32313527763412e-05
-2.46654149508796e-05
-3.22553667035307e-05
-7.79863057279767e-06
-5.87755450027095e-06
-1.45949762641402e-05
-4.3472752529141e-06
-7.86695751690152e-06
-2.41006493063777e-05
2.72072619818638e-06
-1.1363188204032e-05
-9.28996801286887e-06
-2.70837685121964e-05
-7.32845882554762e-06
-4.49174090610594e-05
-2.85163586846879e-05
1.23449896927149e-06
-3.92597512894562e-05
-1.69855852718735e-05
-2.79721553320988e-05
-3.17765807030265e-05
-4.15153290247855e-05
-2.46896437984787e-05
-1.73739250269167e-05
-1.51534699701001e-05
-1.20224386088895e-05
-3.89678274495012e-05
-2.76293260051391e-05
-3.6641058100016e-05
-2.7161893599752e-05
6.02940301288734e-06
-3.75542343039086e-06
-1.58314700825737e-05
-2.94958819055062e-05
-2.81095547462538e-05
-1.64630694889851e-05
-1.75347516236365e-05
-2.9604493443122e-05
-2.29793188929732e-05
-4.3547897312519e-06
-3.26834773420461e-05
-8.60224712254194e-06
-1.15976588272012e-05
-1.26593368295508e-05
2.17942257264107e-06
-4.33727907384608e-05
-1.96446954047337e-05
-2.87354780742918e-05
-2.16728885408318e-05
-2.83056727143083e-05
-2.03666450768889e-05
-1.51427593812739e-05
-2.43966208547217e-05
-6.43241917514299e-06
-5.42078355438647e-06
-2.96339408628628e-05
2.08369528986643e-06
-5.71883188995917e-06
-2.88176481297397e-05
-1.8084625614908e-05
-1.26332466803089e-05
-3.16244536163063e-05
-2.82959496342497e-05
-2.71686428791191e-05
-2.94934151541181e-05
-2.07131235288056e-05
-2.43867236265262e-05
-2.32910719395301e-05
-3.49257057749961e-05
-6.51451208195319e-06
-6.80228129739589e-06
-2.01772017453321e-05
-1.87438406052717e-05
-2.06510242762022e-05
-2.73452555924271e-05
-2.59758588848962e-05
-1.66224586310842e-05
-8.60409317778848e-06
-1.29830969932892e-05
-3.7796350448744e-06
-3.88281873842683e-05
-4.13937476837273e-06
-1.29665562621644e-05
-2.55039795063653e-05
-9.77306210583991e-06
-9.92650902462076e-06
-5.87593032178382e-06
-1.20658103823685e-05
-1.63474175595324e-05
-2.98734593521519e-05
-1.22935037197491e-05
-3.42801556481898e-05
4.84697099650806e-06
-2.88068680464054e-05
-3.57599090471872e-05
-9.87028209833584e-06
-3.11066786321145e-05
-2.19659892218615e-05
-1.04086659201438e-05
-1.71407265731958e-05
-1.26308390545937e-05
-2.44758467571647e-05
-3.6141569879485e-05
-6.46674950935634e-06
-3.58959413950802e-05
-2.00448313436044e-05
-1.2823562505632e-05
3.30254267864352e-06
-2.05045617925051e-05
-3.11713572390936e-05
-2.01305413319652e-05
-3.84955375425055e-05
-2.41795703226386e-05
-2.04416025275978e-05
-1.38925283760862e-05
-1.74292843710587e-05
-1.97099905820284e-05
3.16487193412694e-06
-3.9096180708066e-05
-4.26697884875246e-05
-1.68586062273802e-05
-1.67665393716808e-05
-2.27237149899756e-05
-4.32049761656197e-05
-2.54028773283862e-05
-3.26411646863569e-05
-2.748758840705e-05
-5.14198464706631e-05
-2.57852147735253e-05
-1.31442975162363e-05
-2.30024317875693e-05
-4.85388477112526e-06
-4.27828413426426e-05
-2.43332673725311e-05
-9.85172214518618e-06
-3.49649704622053e-05
-1.7060565617799e-05
-1.04029841724423e-05
-1.28246275937501e-05
-3.30701293545835e-05
-3.3641845037314e-05
-1.54231216932621e-05
-1.68205669947696e-05
-1.97329028562221e-05
-1.95828674445873e-05
-1.94323179091507e-05
-1.502117935945e-05
-2.47479384216143e-05
-3.43703904173164e-05
-4.57727316338926e-05
-3.86880441381345e-05
-1.62366828246004e-05
-3.12240617301937e-05
-2.30885237122155e-05
-1.62384344817173e-05
-9.12559898046322e-06
-6.26682707982685e-06
-3.42508219144691e-05
-2.07237733200919e-05
2.37573781076777e-06
-2.82438907953769e-05
-1.39084826232174e-05
1.42362835333434e-05
-2.55677849162831e-05
-9.02119011017413e-06
1.58918390492528e-06
-3.81882399067322e-05
-1.39573297679029e-05
-2.77432590092283e-05
-1.80999788663913e-05
-1.5434229071679e-05
-1.06145695303692e-05
-2.16544369162573e-05
1.07904998048254e-06
-1.64268728199954e-05
-7.16613456388786e-06
-1.51355554020744e-05
-3.75199084928748e-05
-2.72574843957696e-05
-1.54333334499544e-05
-2.00843744543384e-05
-2.06652065689807e-05
-8.65375058430395e-06
-3.97208974740888e-05
6.81175636014082e-06
-4.79882605249668e-05
-3.82152470204958e-05
-1.40955352566818e-05
-2.43834868724605e-05
-6.21007502596934e-06
-8.70329725575649e-06
-3.24913562117129e-05
-2.94627654923509e-05
-2.15530879602255e-05
-6.08439411348067e-06
-1.08019544036785e-06
-1.94628253664965e-05
9.04929794783615e-06
-1.07946096245427e-05
-1.9049433882355e-05
4.15607540613779e-06
-2.41056069598886e-05
-3.7503390036536e-05
-1.80220668825054e-05
-1.65093058352563e-05
-3.31992402658721e-05
-2.66454106738485e-05
-1.00798284860785e-05
-1.31094996256168e-05
-1.3066373784656e-05
-3.25992150108399e-05
-2.97494098526665e-05
-2.49597568769973e-05
-3.16372800647981e-05
-2.82898300094384e-05
-3.63756628521786e-05
-2.31602196052326e-05
-3.47283684098848e-05
-3.73905980836576e-05
-8.66324411217239e-06
-3.09175655391221e-05
-2.19876487693068e-05
-1.14861436053254e-05
-2.48822254707559e-05
-1.42379745213276e-05
-3.57172740206739e-05
-2.72804374451347e-05
-2.33778858942238e-05
-8.22333571341691e-06
-6.67706790022792e-06
-1.94304960511309e-05
-4.89031849999871e-05
-1.1599718419717e-05
-2.73103822634129e-05
-2.10021628829961e-05
-2.64989323151563e-05
-3.09635272442339e-05
-2.66897708752565e-05
-3.23529847673994e-05
-1.04269088964646e-05
-2.29961508024532e-05
-1.85557666502508e-05
-3.4811468294343e-05
-1.289286494902e-05
-2.97102754749059e-05
-4.30342114783603e-05
-4.53830182781058e-05
-2.23494112329147e-05
-2.54188800963687e-05
-1.56480768299156e-05
-4.01032665605256e-06
-9.09069452618815e-06
-1.53597238283471e-05
-4.2666305660536e-05
-2.80295644150243e-05
-1.95503600822434e-05
-3.24888404361209e-05
-1.46403154071398e-05
-1.23159502916442e-05
-3.18720989516025e-05
1.5208824031052e-05
-2.94913710630566e-05
-2.46226769334658e-05
-2.61768842546691e-05
-3.98930390201749e-05
-2.17489928116625e-05
-1.17229095129633e-05
-3.40310610555291e-05
-3.52896276680218e-05
-2.39548026078503e-05
-3.01422711616194e-05
-1.48695803878382e-05
-1.74388411698918e-05
-2.66568278468811e-05
-2.52004775773823e-05
-3.83175484785436e-05
-2.53772313280037e-05
-4.49753193791554e-05
-1.88042828370589e-05
-1.60228474425796e-05
-1.71166807119274e-05
-2.43695030469196e-05
-3.81398994924528e-05
-3.02690515036397e-05
-1.58641781552293e-05
-1.6806134973512e-05
-3.53048538290575e-05
-1.6267460526748e-05
-9.62476537889692e-06
-1.20685318674397e-05
-2.44669889701544e-05
-3.82517609587853e-05
5.0498619460809e-06
7.72662585346016e-06
-5.0860789716285e-06
-2.06616800997249e-05
-1.92202334932863e-05
-3.99559553371962e-05
-2.12238408268604e-05
7.82309625782402e-06
-2.99163062153458e-05
-3.01918080697602e-05
-4.75099684425559e-05
-3.50337679533884e-05
-1.24197712276951e-05
-2.13335594706043e-05
-1.24823743800227e-05
-1.44566147390171e-05
-2.2583806404222e-05
-3.65890124071497e-05
-2.50820821499915e-05
-2.05607495078694e-05
-1.49476596683026e-06
-3.17377718136634e-05
-2.69156500073537e-05
1.42574604233612e-07
-2.62688269392345e-05
-2.98194345706842e-05
-1.88070993698502e-05
-1.27488966772494e-05
-3.46915109961476e-05
-1.16180310585709e-05
-3.09442619063524e-06
-1.00143397439044e-05
-3.08762727469521e-05
-2.45017520212919e-05
-3.73896585789699e-05
-2.31620129787689e-05
-3.115643389406e-05
-2.34096441624663e-05
-1.4015653134754e-05
1.05921164622516e-05
-1.2602754660259e-05
-1.6983186977762e-05
-4.57472554903328e-06
-6.03857545484603e-06
-3.47463868521941e-05
-4.80292344220505e-05
-1.23459624102474e-05
4.77091005098677e-06
6.09614626628845e-06
-2.47393468343748e-05
-2.6752372121974e-05
-1.50515269305384e-05
-2.83629450992219e-05
-3.69910590204887e-05
-1.25045812606689e-05
-1.5194759397153e-05
-1.79190156914225e-05
-8.07690023717967e-06
-8.55633355694712e-06
-2.74584882326981e-05
-7.59225959834051e-06
-3.68175995070859e-05
-2.92285478645419e-05
-2.18543483684879e-05
-2.19089926886566e-05
-1.84124229569136e-05
-2.05900859857289e-05
-1.49913800075289e-05
-3.55224608140964e-05
-6.97444786620341e-06
-2.49992096108937e-05
-3.71793646235881e-05
-2.88220638491515e-05
-3.33471811337261e-05
-1.63407834152307e-05
-4.02151852249051e-05
-9.04774367773452e-06
-3.1810638723134e-05
-2.56328247432653e-05
-1.92443537918408e-05
-1.97156991334964e-05
-2.77317436641721e-05
-3.27078439378918e-05
-2.2062606104574e-05
-2.71252391192396e-05
-2.6842780226046e-05
-1.3427154625107e-05
-5.05266563945179e-05
-1.67101731700871e-05
-5.9246423440272e-06
-2.15642448858956e-05
-3.85912863648536e-05
-2.09406969701169e-05
-2.92736684089806e-05
-5.01523740957396e-05
-2.47424670709687e-05
-2.36708940847734e-05
-2.20511300187858e-05
3.09509987578396e-06
-2.24882857185334e-05
-3.13756916752422e-05
-3.37281116720214e-05
-1.43974658325063e-05
-2.75063156273153e-05
-8.08334586459877e-06
-5.74930107924599e-06
-4.46881118889225e-05
-3.25665703582505e-05
-4.70097719373925e-05
-3.40870261605737e-05
-2.80267584102377e-05
-3.45037562686362e-05
-3.19293518658688e-05
-1.1524197339569e-05
-3.58611967839232e-05
-2.05053657522588e-05
-1.94224066389635e-05
-2.8963403646837e-05
-4.12510041483875e-06
3.11023675387089e-06
-8.82527384789337e-06
-9.65787274219717e-06
-3.67513452852103e-05
-2.53574380811873e-05
-2.30790297403691e-05
-1.56565450255912e-05
-2.86746626736937e-05
-8.5406023372508e-06
4.78176110779265e-06
-2.2351342404651e-05
-2.61998221138594e-05
-2.17625906727956e-06
-2.84332954973267e-05
-1.85423203130222e-05
-4.08277075200375e-05
-2.87883694526985e-05
-6.95616116967947e-06
-1.86287352759825e-05
-3.42619704641411e-05
-5.38531375554754e-07
-1.25333461668259e-05
-1.66028403081698e-05
8.61066064432587e-06
-2.58892518473398e-05
-1.78060504927242e-05
-4.21240426817497e-05
-3.38353841543958e-05
-2.0218137421687e-05
-1.54420691542126e-05
-2.69683385383168e-05
-2.15542963914701e-05
-8.9258519273628e-06
-3.61629752765913e-05
-2.06726146176223e-05
-9.17293136223311e-06
-2.17842664042481e-05
-2.38136671886242e-05
-1.24608591229974e-05
-1.07408795066143e-05
-2.10038170406606e-05
-4.46849883814774e-05
-1.97242324197828e-06
-3.91214193154825e-05
-2.02162310913391e-05
-8.60738795721988e-06
-3.27232826693415e-05
-1.50298253180317e-05
-1.80629871678551e-05
3.60945616291878e-06
-9.31093684355289e-06
-2.6525838404991e-05
-4.13712933586095e-05
-3.51945883953137e-05
-1.22577178821623e-05
-1.21932302046291e-05
-1.19389155298752e-05
-6.86861851756177e-06
-2.49698579278564e-05
-1.52792104887674e-06
-2.77066525711672e-05
-3.72289939709192e-06
-3.14798279609864e-05
-3.10381718916517e-05
-3.47041199400844e-05
-4.74627411771288e-05
-2.88613771568137e-05
-4.00593350617379e-05
-3.67452968392263e-05
-2.33894479681852e-05
-3.2046065862043e-05
-5.01492523394605e-05
-9.93034289186459e-06
-3.36643583716211e-05
-3.05562574692615e-05
-1.55828523599776e-05
-4.40302341411916e-05
-2.38084285468641e-05
-6.51193029604726e-06
-1.32042685532673e-05
-2.96563247125164e-05
-1.63084478046849e-05
-4.60103545465232e-06
-1.00313128433002e-05
-4.02477376768606e-05
-1.92489657054042e-05
1.15682585104971e-06
9.20179924483561e-06
-6.70104105339485e-06
-4.99302401674088e-06
-3.95958437926701e-05
-2.73444657347934e-05
-1.67606026739683e-05
-2.42897619482439e-05
-1.50732061379719e-05
-3.31422250418055e-05
-2.28778910896047e-05
-1.57220933120581e-05
-3.57070769399621e-05
-1.71480612584888e-05
-5.34372716039928e-05
3.95182972845787e-06
-1.63896978152645e-05
-1.75564928530481e-05
-2.17703750736913e-05
-1.47032980484694e-05
-5.14899856376796e-06
-2.01762740426212e-05
-1.44958453026808e-05
-1.58661288558473e-05
1.03094932268868e-06
-1.5047317027704e-05
-2.28797414152461e-05
-1.73133387025138e-05
-1.850756558847e-05
-2.42225331860101e-05
-2.44346207196848e-05
-1.78130744835681e-05
-1.33906362732005e-05
-1.96695413298896e-05
-2.03134237435293e-05
-4.17004318721987e-05
-3.46018792834316e-05
-2.0810921354911e-05
-3.0045185886172e-05
-1.05598962917641e-05
-4.71772602825599e-06
-1.47532471577878e-05
-2.47692829221347e-05
-4.10777554461849e-05
-2.18392666310194e-05
-2.26278808207028e-05
-1.45695660581465e-05
-3.24258669377521e-06
-1.45042668785495e-05
-2.37388884862665e-05
-2.04979306846048e-05
-1.66860181627024e-05
-7.63335670587365e-06
-3.80154935634683e-05
-2.76799345903215e-05
-3.93220336856533e-05
-1.77293970422812e-05
-1.98227356766867e-05
-2.13136152622913e-05
-1.57486403697336e-05
-9.98095715467041e-06
-3.69860471192228e-05
-8.67853182223469e-06
-7.16817489263798e-06
-2.15891972105955e-05
-1.76476259041728e-05
-1.88875875152748e-05
-4.12160139440618e-05
-3.86842239028404e-05
-2.77627660008868e-07
-1.05641723039592e-05
-3.67129788836139e-05
-1.45132349826684e-05
-1.42242838716907e-05
-1.16248069990352e-05
-2.37357489431687e-05
-2.46021048086899e-05
-1.38789267796751e-05
-1.08275924308175e-05
-3.73473079901685e-05
-3.62013259501361e-05
-1.19079210325643e-05
-1.37841349477858e-05
-1.62370992696856e-05
-7.06766251063266e-06
-1.58417514664583e-05
-2.14706228687598e-05
-9.54405316381559e-07
-1.55795897835165e-05
-6.97360010200033e-06
-7.14097715743718e-06
-1.45518099191457e-05
-2.96498199697669e-05
-6.95854428349255e-06
8.33589652894888e-08
-7.92594745586827e-06
-1.37361209913795e-05
-2.27126378556194e-05
-2.43150745188001e-05
-1.85629310354823e-06
-3.74723230632039e-05
-2.28247103669938e-05
-2.36063597908184e-05
-2.41243285235844e-05
-4.54713996606044e-05
-4.21436757573521e-05
-1.73260904815054e-05
6.57815383701915e-06
-2.51546637115883e-05
-4.32029696773005e-05
-4.6812163544828e-06
-1.12572398304809e-05
-2.62380367862936e-05
9.45573853151303e-07
-1.87269556721553e-05
1.26422823659553e-05
-2.21204767878897e-05
-2.42958087782045e-05
-3.73185039275447e-05
-1.80580569194837e-05
-2.41560360028787e-05
-2.45845393386874e-05
-2.52986425854822e-05
-8.76861451256929e-06
-9.70560578706238e-06
-2.5562740286509e-05
-3.37187825108234e-05
-1.49972278952503e-05
-3.96362451382483e-05
-3.5932481075717e-05
-1.3173936260832e-05
-2.97580483192247e-05
-1.11222115058129e-05
-2.57427465171487e-05
-2.55639462694005e-05
-4.49678048664279e-05
-2.67354229242073e-05
-1.22777858569076e-05
-1.78324064065888e-05
-1.88912030226889e-05
-1.05229607962066e-06
-3.51334601419948e-05
3.58114322785234e-06
-1.99107705792048e-05
-2.63202742662793e-05
-3.65827980717346e-05
-2.61645313401156e-05
-6.85242521159315e-06
-9.17965634027512e-06
-2.15440236185705e-05
-4.46721804842949e-06
-1.99959204656985e-05
-4.997838113211e-06
-8.86446576028834e-06
-1.17094417685739e-05
-1.65343972992791e-05
-1.34124246560066e-05
-2.2806192333986e-05
-1.34570381757716e-05
-3.07608312951691e-05
-9.07517048643491e-06
-1.77374873809426e-05
-1.24672464730444e-05
-7.04560724467002e-06
-1.48473405121058e-05
-2.52612820037404e-05
-2.47674272072616e-05
-2.54891235584725e-05
-3.67591190131028e-05
-3.83869281015529e-05
-1.08913508271158e-05
-1.24898538428957e-05
-3.32004387029999e-05
1.57246476204019e-06
-1.27962895077431e-05
-1.38944223876476e-05
-3.0122971257231e-05
-3.54281895083315e-05
-3.76235036206582e-05
-3.22613165161311e-05
-2.14001655767084e-05
-3.28428277941754e-05
-3.89887959818678e-05
-3.13077912672814e-05
-1.68155765078573e-05
-1.45154020582137e-05
-3.60842124794681e-05
-3.48702873825378e-05
-4.70839841913435e-06
-1.85172062666203e-05
-9.29278471296046e-06
-1.63260289671239e-05
-2.74516412782153e-05
-1.60877413818116e-05
-3.06656898074899e-05
6.49411437875812e-06
-1.32908026171228e-05
-1.93375429127052e-05
-1.0433148198518e-05
-1.99545962642681e-05
-3.21473811999323e-05
-2.34845093692016e-05
-1.38279043118542e-05
-1.27850153916979e-05
-4.35095454583833e-06
-2.60982608993685e-05
-3.20157198950579e-05
-2.0028867896849e-05
-1.19582873799692e-05
-4.24011097341909e-05
-4.2995542783846e-05
-1.69506614312827e-05
-1.86071932395306e-05
-4.14609462223406e-05
-6.30443595600681e-06
-2.25271924788003e-05
-3.17150868851804e-05
-3.3222228136866e-05
-4.24984756421638e-05
-1.80711257590566e-05
-3.2089249115335e-05
-8.6329087581566e-06
1.11213241621179e-06
-1.5464672102679e-05
-2.03371276201685e-05
-1.97110862839861e-05
-2.27103339223398e-05
-2.48849343242685e-06
1.25650909553463e-06
-3.29477366296807e-05
-7.32747813002488e-06
-8.10995384628592e-06
-1.49651913257198e-05
-2.02256538676518e-05
5.63721214489854e-06
-3.44031587776427e-05
-2.67557202082903e-05
-1.44035931174482e-05
-3.31087114724832e-05
-5.97173000717846e-06
-3.3881162087233e-05
-3.47154678337038e-05
-2.35078299611093e-05
-1.76316601226305e-05
-8.18153869097217e-06
-3.7046268130063e-06
3.2553620972295e-06
-2.23399153265468e-05
-1.51894377305055e-06
-5.72477604320542e-06
-4.4190509641856e-05
-3.96676573630967e-05
-8.97696385892574e-06
-7.16799037781837e-06
-3.1095532996771e-05
-1.44614378047872e-05
-1.87699187937549e-05
-1.28343748866535e-05
-3.35842054089633e-05
-3.29057498926722e-06
-2.28545217363692e-05
-3.25658450899742e-05
-2.46204300500512e-05
-7.40323382825624e-06
-3.16574113417383e-05
-2.39625107396034e-05
-2.50154665212206e-05
-2.31676076713803e-05
-1.79144402436492e-05
-2.81172926585003e-05
-4.28460429371019e-05
-5.45832832556961e-06
-1.48089571551156e-05
-2.07580132547116e-05
-2.48087831263556e-05
6.0407414501501e-06
-3.7142591284492e-05
-4.05210055790363e-05
-3.95677860943267e-05
-9.50378888567576e-06
-2.33726830023711e-05
-3.19229800610627e-06
-3.98055739704911e-05
-3.80938829420346e-05
-3.56580073138549e-05
-3.24132459368466e-05
-3.87760537540581e-05
-1.86259956536149e-05
-1.60064184105563e-05
-1.33459980709545e-05
-4.04237023832123e-05
-1.71971301533302e-05
-2.75406735824301e-05
-1.40571144817254e-05
-1.58731303303921e-05
-3.53336382504842e-05
-1.84709292754431e-05
-1.67362861260894e-05
-1.36180697740887e-05
-8.98041036238338e-06
-2.06831200862013e-05
-4.06854823273168e-05
-1.10891232498042e-05
-3.24525933996604e-05
-2.29319439568911e-05
-2.91190401491621e-05
-2.13210212350642e-05
-2.38226840755856e-05
-2.90187582337587e-05
-3.08605725732754e-05
-3.26829764495987e-05
-2.72757133057864e-05
-1.32319220959769e-05
3.43336839767179e-07
-1.37210833338558e-05
-2.5274570398523e-05
-6.29879505159076e-06
-1.62855425017354e-05
-1.76316532274449e-05
-2.94865595419789e-05
-2.34954874105994e-05
-1.94443855678247e-05
-2.79999395971922e-05
-7.14710526994215e-06
-4.88712315781503e-06
-2.09165662088778e-05
-1.33857947553814e-05
-3.55064361467404e-05
-2.58255131822615e-05
-2.97363930479267e-05
-2.5043053883395e-05
-3.31300140991369e-05
-3.53923528904497e-06
-2.63070238010299e-05
-2.78094124554438e-05
-1.7977067249097e-05
-2.00093136527175e-05
-2.08337808440797e-05
-1.138174851117e-05
-2.29085808205713e-05
-3.62920322583668e-05
-3.81746528226687e-05
-3.98248928979834e-05
-1.1732424781454e-05
-7.64253989221229e-06
-2.85459152833039e-05
-1.84008367892912e-05
-3.0048357911286e-05
-3.15527132312718e-05
-3.65434667174202e-06
-3.01590398429033e-05
-3.04145971974052e-06
-1.00856201859465e-05
-1.19675332006415e-05
-1.16926186002334e-05
-3.02605348590644e-05
-1.07353305080191e-05
-1.41803587950929e-06
-2.1438305115987e-05
-2.00532931878832e-05
-3.43874738188059e-05
-2.0606530998011e-05
-3.43853829821918e-05
-3.47311278378405e-05
-2.38954929575794e-05
-1.65167087125495e-05
-2.75460649216121e-05
-4.57090431672883e-06
-2.75742046187132e-05
-3.73189317455351e-05
-1.49391531313115e-05
-1.00216772597204e-05
-2.10187605601029e-05
-1.59019475222824e-05
-3.28408215933925e-05
-3.71570735375256e-05
-2.72708103237223e-05
-1.49705037271106e-05
-4.09500982276794e-05
-8.30747566166652e-06
-1.71830390840075e-05
-2.92084213696498e-05
-1.43378024106796e-05
-3.59351385084004e-05
-1.06775619825064e-05
-4.42519790925426e-05
-1.93841325450528e-05
-2.17825036390105e-05
-1.76531637280569e-05
-2.41336994621574e-05
-2.48101150852387e-05
-1.72730948610515e-05
3.51403686507043e-06
-1.2187536098034e-05
-2.7727980715941e-05
-2.10515342659731e-05
-1.45530014412456e-05
-2.24087418043903e-05
5.19165594180393e-07
-4.84028994854826e-05
-4.2950253574068e-05
-1.0398603886866e-06
-2.65522502320923e-05
-2.59181200570872e-05
-1.03967500553535e-05
-7.82146600877397e-06
-2.22728112816543e-05
-1.02238739496277e-05
-2.08943646041091e-05
-5.85923604561498e-06
-9.90532833937849e-06
-2.87579560923444e-05
-1.16888119478432e-05
2.39115286431862e-06
-2.27533041366022e-05
3.76378339041085e-06
-4.19169386917615e-05
-2.3911920231624e-05
-5.11198250139386e-06
-2.61434435983986e-05
-3.00938291063164e-05
-2.70341043729537e-05
-8.03250508037933e-06
-1.41354564479917e-05
-3.68280282312246e-05
-2.45127450781192e-05
-2.72487581778617e-05
-1.72830826917732e-05
-4.69183069998066e-06
-2.06238400210218e-05
-2.47255952218802e-05
-2.67583467534392e-05
-1.05108663880983e-05
-4.6729061540618e-05
-8.36801077340459e-06
-1.12908164016388e-05
-1.43165022149478e-05
-1.59756927905413e-05
-1.0128083868894e-05
-2.37328015176952e-05
-3.20320343604344e-05
-3.19078240601166e-05
-1.54558301831824e-05
-3.41293719005602e-05
-8.80451935879781e-06
3.66020753269807e-06
-2.61607421208314e-05
-4.46937475655277e-05
-1.71895590218118e-05
-1.13808080472414e-05
-2.18423914090683e-05
-3.49754350995303e-05
-7.55646107644839e-06
-3.39477795298281e-05
-1.2608017595378e-05
-1.78520114485204e-05
-2.73482693457329e-06
-1.07271195666954e-06
-1.28761505605185e-05
-1.0941463470967e-05
-2.57562037534318e-05
-1.60109926472507e-05
-1.65721071818761e-05
-2.68048176508048e-05
-1.06170929739909e-05
-3.93957563433978e-05
-2.13758822694466e-05
-1.58043603583383e-05
-5.1849657762145e-05
1.24053854852215e-05
-1.90887289635004e-05
-1.55393216675455e-05
-1.81698639083546e-05
-1.71276111287127e-05
-2.54460668372986e-05
-3.07740460777572e-05
-8.75155435410334e-06
-1.4811241018688e-05
-5.59253653618513e-05
-3.65519610926052e-05
-3.28974832247945e-05
-5.22410308289038e-06
-3.03600951034558e-05
-1.01289494755679e-05
-1.42574931570871e-05
-3.79753705641496e-05
-3.2528140829473e-05
-2.90227311041534e-05
-2.57521781746047e-05
-2.11745723856326e-05
-3.08003464018553e-07
-3.59670555322528e-05
-1.37728637459452e-05
-2.40248602499553e-05
-2.20505487816013e-05
-2.31329866966817e-05
-1.39831129781885e-05
-2.06827084998143e-05
-1.39348128955166e-05
-1.79986379375959e-05
-6.45682532218151e-06
-3.1456003887619e-05
-2.63665762645673e-05
-4.61461280238749e-06
-7.00802462900355e-06
-2.1479193812837e-05
-3.42957708742315e-05
8.01988713866538e-06
-3.05494611050412e-06
-1.99266189523594e-05
-2.10782196912185e-05
-2.90076680393185e-05
-1.32502901764101e-05
-2.99393304779995e-05
-1.43335472390301e-05
-3.04678701963564e-05
-3.01060243348939e-05
-2.16249734392023e-05
-3.33828419241527e-06
-2.3165697699291e-05
-2.82661241426331e-05
-1.61014507387279e-05
-3.15828481430649e-05
-8.12573785134828e-06
-3.13000095523138e-05
3.05562436979157e-06
-2.47016111443827e-05
-2.03287545714425e-05
-7.33924247869787e-06
-2.52172315152008e-05
-1.46106538655873e-05
-2.00549670219685e-05
3.79669175073312e-06
-1.29620334338165e-05
-5.02357815050191e-05
-2.07881160166401e-05
-1.91784886537395e-05
-1.77851465009787e-05
-1.68643694426773e-05
-1.93152122740514e-05
-3.55936821715296e-05
-1.68874155552464e-05
-2.56248627048888e-05
-3.1449977931539e-05
9.20961009576841e-06
-8.88081010425371e-06
-1.14895267470835e-05
-1.22024588186313e-05
-2.36940744374589e-05
-1.29220087915537e-05
-1.5312820863387e-05
-6.92675009440456e-06
-1.30896042279384e-05
1.62889558182143e-05
-4.00234373259445e-05
-6.46026725411541e-06
-2.85410628693657e-05
-2.8509067760563e-05
-2.7488472463999e-05
-2.67325948417763e-05
8.66184918395969e-06
-3.30082352143739e-05
1.11871245515065e-05
-4.07664279177088e-05
-2.31335464145377e-05
-3.81273264578826e-06
-8.5489761575178e-06
-1.52353969425447e-05
-3.06579160442365e-05
-8.34655239709245e-06
-2.87670300711008e-05
4.41554468836195e-06
-4.03314409163872e-05
-1.46829526032906e-05
-3.72085423260199e-05
-2.25887754792933e-05
-4.30242303179187e-05
-2.23506394196326e-05
-2.42839972189639e-05
-1.69290811182236e-05
-3.8315183452119e-05
-9.10931179774095e-06
-1.45250916809737e-05
-1.63034102418912e-05
-2.66551785292188e-05
-2.91812152898681e-05
-2.36933497890118e-05
7.70576197384776e-07
-3.10422159634679e-05
-2.71298598334774e-05
-2.18823880589541e-05
-3.87328601355235e-06
-4.19613510493638e-05
-2.78211206291686e-05
-2.3811055152384e-05
-1.7677710276661e-05
-1.71935826384895e-05
-1.55195449440557e-05
-3.33582199190798e-05
-1.83551552499185e-05
-1.16788595036374e-05
-3.42141379449042e-05
-1.07772737583464e-05
-2.12117149622089e-05
-2.23513661352353e-05
-7.2258522855772e-06
8.93185395969952e-06
-2.83771944201096e-05
-1.87998374196799e-05
-2.5170376786816e-05
-3.29858554312017e-05
-6.55456750792477e-06
-3.37672490765772e-05
-7.96762634607485e-06
-2.83860862098031e-05
-4.36208368927623e-05
-2.04016783712614e-05
4.0450987016824e-06
-1.41592083013425e-05
-2.12378705317612e-05
1.04337818920239e-05
-1.03120942910537e-05
-2.04994451153286e-05
-1.65894790116826e-05
-1.53036131791608e-05
-1.36177789686929e-05
-2.47311853354609e-05
-2.5171616372744e-05
-1.11348115316664e-05
-3.00865503790302e-05
-1.25551553737609e-05
-2.78156465159085e-05
-3.44146053405288e-05
-4.52598292397379e-05
-2.15633239127403e-05
-1.80388155799018e-05
-3.38476883508548e-05
-1.19072086029716e-05
-1.01688292637663e-05
-3.84608642176201e-06
-1.67980622736757e-05
-6.27882030960126e-06
-4.10820979333683e-05
-3.63109612775901e-05
-2.67052931033882e-05
-6.79606479330551e-06
4.84126087629744e-06
-8.76884663825979e-06
-2.10359535519305e-05
-4.21588523537776e-05
-9.64371061851018e-06
-1.49768781652675e-05
-3.88508104594335e-06
-4.48987636164146e-07
4.32694463831522e-06
1.0808492484238e-06
-1.72764320755379e-05
-2.24709041794298e-05
-2.15300032355805e-05
-2.70931300443154e-05
-1.82312296190388e-05
-1.08478816145839e-05
-1.85070479605995e-05
-2.93981521066877e-05
-2.26729862293186e-05
-2.8115009563261e-05
-3.53811860370049e-05
-2.19433175159944e-05
-2.53440500802003e-05
-2.90231888784828e-05
-3.47517082593138e-05
-2.38475407739635e-05
-2.15697602772858e-05
-3.16437311619237e-05
-4.35065712160442e-05
-3.39577839188135e-05
-2.77185126314732e-05
-3.60647939759461e-05
-5.7924894415726e-05
-2.97776118378993e-05
-2.30339108222678e-05
-1.52757894939022e-05
-2.44619542511502e-05
-2.5846183019267e-05
-9.31274880960331e-07
-1.56836848941102e-05
-3.25778623612612e-05
-2.86372756565789e-05
-1.1203063738583e-05
-3.57844388158882e-05
-6.64388354587773e-06
-1.33426014123569e-05
-2.6168281136675e-05
-2.73662085710223e-05
7.21806672505876e-06
-1.99956813594051e-05
-2.15714647516447e-05
-2.95627137559179e-06
-1.4536893363985e-05
-3.09873006585273e-05
-1.72521866861673e-05
-3.4831094952277e-05
-1.83866853390503e-05
-6.91864152139036e-06
-1.49513643857279e-05
-1.31143642530594e-05
-4.77110780206441e-05
-1.73514891054489e-05
-1.37824215612544e-05
-2.42245813159351e-05
-1.37280660878246e-05
-3.12535870413399e-05
-2.18379085352369e-05
-6.47599815020398e-06
-3.44692005585394e-05
-3.1984262178789e-05
-1.99547206491724e-05
-5.02241349992224e-07
-8.17600666055973e-06
-2.43061108133755e-08
-2.86395928141142e-05
-1.0922370816651e-05
-1.05769974589175e-05
9.4779973437358e-06
-2.58377415625715e-05
-1.69911974418806e-05
-1.33257512143569e-05
-1.24825281105353e-05
-3.03979520161911e-05
-1.07708969235418e-05
-2.16717573535123e-05
-3.6213854530313e-05
-2.31014217367681e-05
-2.746589100665e-05
-2.19290796866342e-05
-2.16857804036278e-05
-2.99717477244215e-05
-2.33602943195226e-05
-1.80379778426817e-05
-2.93707244100968e-05
-2.94510160493994e-05
-1.69375475164264e-05
-5.24916408171265e-05
-2.02467612271125e-05
-1.78767674323092e-05
-9.75382738390323e-06
-2.44237026791029e-05
-1.16344316674067e-05
-3.03018646125114e-05
-3.0380159374007e-05
-2.66396076397969e-05
-3.7499377090986e-05
-1.63918258980257e-05
-1.9788129552467e-05
-3.54464425240321e-05
-2.11286033900449e-05
-1.064605022153e-05
-1.20020681355414e-05
-7.19104477962072e-06
-5.96749682766065e-06
-1.47707305998362e-05
-3.83326873299905e-05
-1.89257829308396e-05
-3.1918609671114e-05
-1.03517014201197e-05
-1.08322385493068e-05
-2.21144729699089e-05
-2.52840221054346e-05
-3.18662655321718e-05
4.96798609664967e-06
-1.90835530032279e-05
-1.14836397022073e-05
-2.83549320828242e-05
-4.23543965837398e-06
-8.78403080793884e-06
-2.51609202788099e-05
-1.0864461282175e-05
-9.86348932643519e-06
-1.24344322053719e-06
-3.89865660849598e-06
-3.66404163293751e-05
-3.06032843556753e-05
-3.13371221953662e-05
-1.34680493161366e-05
6.17509516043856e-06
1.15921982819712e-07
-1.53094679877281e-05
-2.40470466817177e-05
-1.49194956045193e-05
-2.26602816215355e-05
-2.61740539607691e-05
-1.77840694986613e-05
-1.73782441687508e-05
-3.21216244412788e-05
-2.76545252496494e-05
-1.48389245350328e-05
-2.89871390387022e-05
-3.44390780277562e-05
-3.95992945426118e-05
-1.41625909417245e-05
-1.69530808406196e-05
-3.37084022826124e-05
-4.13897687230386e-05
-4.76768199535944e-06
-2.15965898246498e-05
-1.72000342517007e-05
-2.08656858662128e-05
-1.85577851418999e-05
-3.02464494521681e-05
-1.35846934006672e-05
-3.2314069106345e-05
-3.46664235334682e-05
-3.66688935772768e-05
-3.51666619931044e-06
-2.52433665227073e-05
-6.70206606038819e-06
-1.39096170350703e-05
-8.83812082837747e-06
-3.10556682226233e-05
-1.72221584295043e-05
-2.57373995064761e-05
1.03166256294756e-06
-3.63201659033786e-05
4.2823448388656e-06
-1.06626260520341e-05
-2.66717265631691e-05
-2.87971269454834e-05
-9.18035888196561e-06
-4.42392494346258e-05
-3.87806617799665e-05
-1.66281720506258e-05
-2.91125145290657e-05
-3.27147338823367e-05
-1.96069746566952e-05
-2.63794422903033e-05
-1.23044586608878e-05
-2.38241078449619e-05
-4.63532417596552e-05
-3.55194129665834e-05
-1.0776450978832e-05
-3.39419917487551e-05
-2.81516356398463e-05
-1.37361683659674e-05
-7.8814218724804e-06
-2.04547893827028e-05
-2.77411894433095e-05
-2.69487464636891e-05
-6.84516748953779e-06
-5.68317756930675e-06
-1.56058807696867e-05
-2.90337164278893e-05
-2.96132263764296e-05
-3.89568441043966e-05
-3.87594396466952e-05
-1.08133229654046e-05
-2.87843107384478e-05
-2.38473689830752e-05
-2.36088405328212e-05
-4.07321434149027e-05
-1.47369373766424e-05
-1.79304957732247e-05
-3.10402599275722e-05
-3.92348398659333e-06
-2.80688980845539e-05
-1.88196916802639e-05
-2.00224328938625e-05
-9.02627124723262e-06
-2.69195468822238e-05
-2.34400528709402e-05
-2.15115269028491e-05
-1.42492491887562e-05
-1.42194542715278e-06
-2.53581215193722e-05
-4.47822773899494e-06
-2.12287353163957e-05
9.45272325671864e-06
-1.79083139573703e-05
-2.90079759051629e-05
-1.82517608379101e-05
-4.82961290234652e-05
-1.91393961231163e-05
-2.91682134516571e-05
-2.8272222976617e-05
-3.13247841000596e-05
-8.32151916439932e-06
-2.42753511626788e-05
-1.51544890007442e-06
-3.12470655481981e-05
-3.60845844038036e-05
-2.40101521816497e-05
-2.74726676072946e-05
-3.63529076489302e-05
-2.13470847820199e-05
8.76873958919524e-06
-2.71367027106109e-05
-2.09071674224552e-05
-1.92121218321988e-05
-2.56884232638714e-05
-3.53168522426178e-05
-1.38301988486157e-05
-1.75666855325893e-05
4.27183465170365e-06
-3.21720862128721e-05
-2.84308126242036e-05
-7.13629942137848e-06
-9.17770705649478e-06
-6.19663753559827e-06
-9.69849237876843e-06
-3.66804220998414e-05
-3.33794342913084e-05
-3.14330575356728e-05
-1.37743002856896e-05
-3.8164426513461e-05
-2.45602156808135e-05
-1.11673277662973e-05
-3.12187414188605e-05
-3.74812006107469e-05
-2.43832750173242e-05
-3.25149899502518e-05
-2.08144808028475e-05
-4.31512840228455e-05
-2.24465765133443e-05
-1.56356302014746e-05
-2.39971260667067e-05
-8.46800267876128e-06
4.16465353943922e-06
-1.39146253980554e-05
-2.19299698744095e-05
-5.2451411111757e-07
-1.73863420749347e-06
-3.53588720750493e-05
-1.22454337186236e-05
-1.16935060195815e-05
-2.75729209742841e-05
-1.59298399911466e-05
-2.16284301359627e-05
-4.10330598286116e-05
3.55206167674641e-06
-3.56896579033309e-05
-2.79143330701139e-05
-3.63315551563495e-05
-4.06854303718367e-05
-8.58873433231215e-06
-6.06173602576525e-06
-1.16650461990048e-05
6.90491056034372e-07
-1.90136198335125e-05
-1.24495339638635e-05
-1.56539378726173e-05
-1.05108205798907e-05
-1.3080785677104e-05
-1.01204011852377e-05
-1.32466543566292e-05
-3.2556194381491e-05
-1.81619185226395e-05
-2.32640563194721e-05
2.09524251094041e-06
-2.809976178124e-05
-2.62421265540491e-05
-3.31740826200096e-05
-4.2966912957397e-06
-1.25800029900182e-05
3.85002755255166e-06
-1.47556083986953e-05
3.62878229354873e-06
-2.29924334419396e-05
-2.53621505683617e-05
-2.96066942343967e-05
-2.25447552343888e-05
-2.80364789229308e-05
-1.05772572467079e-05
-8.15030441904429e-06
-1.84356196477553e-05
-1.86553409052835e-05
-2.42580440314095e-05
6.7849578124933e-06
-1.93649359046208e-05
-3.16423303269939e-05
-3.55620669165049e-05
-2.06590174220262e-05
-3.50562324240483e-06
-2.09463245226307e-05
1.17236018655264e-06
-2.02076565123407e-05
-1.10808990129082e-05
-3.55653236792209e-05
-2.20323812051349e-05
-2.4672239197927e-05
-9.96191723492941e-06
-1.74762016888196e-05
-5.10137751996432e-06
-2.77893475505056e-05
-2.01106640029711e-05
-4.1510023910928e-05
-2.7320166213385e-05
-1.40530016884704e-05
-1.53892448205313e-05
-2.52197244526712e-05
-2.69406619869247e-05
-3.66506782629685e-05
-1.60226190483802e-05
-2.7006823556414e-05
-6.75120924620636e-06
-2.5327856426345e-05
-3.52184798590359e-05
-1.29575850231969e-05
-3.5909668730986e-05
-1.67967614791741e-05
-3.26737997388085e-05
-1.40791797119739e-05
-2.91168143552705e-05
-1.98421456653608e-05
-1.41971450738742e-05
-1.68444966598337e-05
-4.96524909536714e-06
-4.0814769963537e-05
-2.25024964848847e-05
-1.58400704680335e-05
-2.1317363516822e-05
-1.65436180147622e-05
-5.29350029955308e-06
-2.67899667276052e-05
-2.48093367122654e-05
-1.11471829484994e-06
-4.39214290490323e-05
-2.59733119070445e-05
-1.7612511315572e-05
-1.31164011780081e-05
-1.31586038849874e-05
-3.0680269886503e-05
5.77243682444962e-07
-1.96185699784282e-05
-2.88815056410563e-05
-2.36360824491787e-05
-2.76020930087157e-05
-1.33720679018568e-05
-3.4602831495397e-05
-3.00015199459991e-05
2.07870130601858e-06
-3.41832288126123e-05
-2.12573762887582e-05
-2.58866991848606e-05
-2.69786212596026e-05
-3.08306130163632e-05
-3.40590441139801e-05
-3.27357227755042e-05
-1.22016336499867e-05
-2.48308639936597e-05
-1.57165366688243e-05
-1.4101704642435e-05
-2.43684295610881e-05
-1.86085285761691e-05
-2.59937078193571e-05
-1.4959579857961e-05
-1.98619115863458e-05
-2.63700295295319e-05
-1.47878826342592e-05
-1.3011579427647e-05
-3.31834534798581e-05
-2.46636406748524e-05
1.3317181133541e-06
-7.2037891493798e-06
-3.87025121417115e-05
-2.79908361510503e-05
-1.55745091897275e-05
-1.50817456067207e-05
-1.15649113213497e-05
-2.74783255051617e-05
-2.47217733611857e-06
-4.59340001209851e-05
-4.04236466033869e-05
-1.5452351550221e-05
-1.17797685485833e-05
-2.01085772733949e-06
-1.9846222877855e-05
-2.11673002849134e-05
-1.33845572962372e-05
-5.29500975118545e-06
-2.58918177466059e-05
-1.41515127240542e-05
-3.30760613382089e-05
-3.81086362197438e-05
-3.54366760355732e-05
-3.40758434517554e-05
-1.87333806214493e-05
-2.63911930823882e-05
-2.24935408106909e-05
-2.64497772102194e-05
-1.51418071235853e-05
-1.93186167578912e-05
-2.5510158265911e-05
-1.23130213746587e-05
-2.90745344229718e-05
-2.5822271417392e-05
-2.91191651869466e-05
-2.61334545341725e-05
-2.18810396279345e-05
-2.95425959613254e-05
-2.92010125505216e-05
-3.96028375851888e-05
-1.13972641480625e-05
-3.93653664816734e-05
-7.07793401995484e-06
-7.67361855859056e-06
-3.1070906161371e-05
-7.0783036260656e-06
-6.95390731223663e-06
-3.15311326139655e-05
-1.10065688473648e-05
-8.11264000261142e-06
-1.22915838752625e-05
-1.62572648163325e-05
-2.08752778050762e-05
-3.62325202256182e-05
-2.16464776546844e-06
-1.5844577848216e-05
-9.84263030448113e-06
-3.04061256047813e-05
-1.91618317461811e-05
-1.68147563329438e-05
-9.37315934181981e-06
-3.76904552811195e-05
-9.60912050400213e-06
-1.54872006328685e-05
-1.38808755618423e-05
-2.95346293654087e-05
-2.15143480132559e-05
-2.74891289657649e-06
-2.96612379185606e-05
7.22534428045302e-06
-2.10179047785851e-05
-1.56551713857911e-05
-2.63179251638743e-05
-2.05371320564455e-05
-2.31734616663377e-05
-1.76518765850284e-05
-1.37545829274512e-05
-3.16176568407123e-05
-4.73106383907751e-05
-3.1241607806369e-05
-1.90502930097278e-05
-1.18916521313426e-05
-3.58396427187615e-05
-2.50886991648e-05
-4.24460711230699e-05
-1.14199032697387e-05
-2.70924001038222e-05
-3.14399952277775e-05
-2.90765494426238e-05
-2.07936787654311e-05
-2.67081520434173e-05
-1.59587165297783e-05
-3.07698897434545e-05
-2.09472508545806e-05
-2.79904479626684e-05
-9.76680953966858e-06
-3.8353321644282e-05
-1.99206472387697e-05
1.51169760123543e-06
-2.66903435582306e-05
-1.82010072286443e-05
-3.00919931928342e-05
-5.2898091879386e-06
3.29184318689397e-06
-4.44852701729604e-06
-2.47885330661563e-05
-2.93739810988019e-05
-2.04141012011933e-05
-2.70948104087605e-05
-5.15323350940045e-05
-1.87286001275906e-05
-2.29787299462524e-05
-2.17388877175839e-05
-1.31278455334525e-05
-8.12300714351815e-06
-2.47654069081956e-05
-1.92233612957278e-05
-8.47723525821662e-06
-1.75367780320674e-05
-2.07489468094781e-05
-4.39787869790439e-05
-4.88624367094795e-06
-2.10834070368949e-05
-2.48571800726154e-05
-2.98044747239306e-05
-1.01584986650766e-05
-2.54180025127472e-05
-7.15422328508088e-06
-1.0667358974245e-05
-9.85229711978032e-06
-3.35550343175401e-05
-1.09805099868719e-05
-3.33483886371093e-05
-1.82862691896794e-05
-3.21290883466218e-05
-3.25818328950489e-05
-2.86558442638546e-06
-3.01294162934769e-05
-3.65764208035743e-05
-8.53797546187715e-06
-1.04312101570066e-05
-2.96974922775033e-06
-2.54795247636462e-05
-1.16852937123348e-05
-2.13124393026244e-05
-1.8757064554911e-05
-8.2203676291826e-06
-6.62832362287643e-06
-3.7647297965403e-05
-1.77021528467769e-05
-2.37825871381971e-05
-2.0854880101266e-05
-2.42714864680027e-05
-1.4755710648669e-05
-1.28159844711193e-05
-1.0229445717465e-05
-2.6079372111024e-05
-1.52204570150005e-05
-2.54222448515037e-05
3.94080701228483e-06
-1.24760433867177e-05
-3.80930549480421e-05
-3.57288278083036e-05
-4.6650971409828e-05
-3.01550860660709e-05
-1.79435997566813e-05
-1.2327675653401e-05
-1.69252825764153e-05
1.64161054296661e-06
-3.0190027784204e-05
-4.25948157914088e-05
-4.17467330226877e-05
-3.17847340299909e-05
-6.41575948379184e-06
-1.71880240626488e-05
3.58655505458256e-06
-1.73816897157264e-05
-3.88925810312901e-05
-2.47630608510998e-05
-2.3282774718085e-05
-1.2899564138645e-05
-3.02717928449435e-05
-2.39858589816236e-05
-1.8018207005111e-05
-3.21255240817979e-05
-2.53941504855978e-05
-3.99695664515599e-05
-3.68416969525564e-05
-3.20902013484898e-05
-1.89183439257051e-05
-2.71057329835031e-05
-7.03180601603678e-06
-1.62876935954813e-05
-1.52201156958554e-05
-9.02124620143767e-06
-3.78565267655505e-06
-2.45368608233988e-05
-1.62623261471609e-05
-2.05115529318225e-05
-2.32763099786631e-05
-3.23548588458535e-05
-3.17414377506944e-05
-2.87521165820385e-05
-2.05717218508172e-05
-1.71084420786053e-05
-2.66388850765364e-05
-2.23387365580698e-05
-1.87450586671013e-05
6.88921750871099e-06
-1.87249025006256e-05
-2.31956014735654e-05
-7.54883781903928e-06
-3.56417994279635e-05
-7.58120173254956e-06
-1.95603863801736e-05
-1.51226963774862e-05
-9.40003720191884e-06
-4.79644594088137e-05
-3.09066065830861e-05
-2.57763614708967e-05
-4.13732009022357e-05
-7.80707964525304e-06
-3.63050984621515e-05
-4.83324900320424e-05
-1.26374134427213e-05
-2.73435338294782e-05
-1.75155460649067e-05
-3.95720691482123e-05
-3.04471419175829e-05
-1.80410355619113e-06
4.83942805392845e-07
4.48992995134254e-06
-3.15221533884765e-05
-2.12038549328075e-05
-1.25384387048195e-05
-2.03153288634495e-05
-2.61323026577977e-05
2.44744850673102e-06
-4.89032002646897e-05
-1.13243709881049e-05
-1.24263015167249e-05
-1.52169401856683e-05
-4.33366696491542e-05
-3.0252017562465e-05
-5.46285955015139e-06
-4.43801521244124e-05
-4.07148532654623e-05
-1.77374164991992e-05
-4.72390734558605e-05
-1.87247061338024e-05
-1.576840398528e-05
-1.38149243445891e-05
-2.36808935936751e-05
-2.46683654321149e-05
-4.71557368949141e-06
-8.91192233205496e-06
-3.0415208462729e-05
-1.91586932570626e-05
-6.73896021518574e-06
1.70912290329338e-06
-3.96385056279915e-05
-2.73349546205485e-05
-2.51066383244563e-05
-1.38888294988588e-05
-3.53658321401704e-06
-4.48521745148619e-06
-4.13892211156295e-05
-4.31630345230326e-05
-3.4920438220566e-05
-1.39405494051425e-05
-4.24443830976419e-05
-1.47771782009165e-05
-3.17442500174192e-05
-3.73589761125544e-05
-2.05165172774598e-05
-1.98999479874563e-05
-9.79506067831395e-06
-1.43287798438517e-05
-2.94637843133562e-05
-7.01765942606787e-06
-9.24610733239971e-06
-2.65338612175572e-05
-7.44800864192751e-06
-7.40298046438384e-06
-3.05404138740646e-05
-1.40702172011397e-05
-3.58882077991733e-05
-3.13285369125527e-05
-1.54003404416477e-05
-6.36538302140784e-06
-2.76084975965857e-06
-2.01730477122102e-06
-1.6323181680673e-05
-1.23521860822841e-05
-3.59029028424793e-05
-2.38093321817841e-05
-2.40305173305592e-05
-2.43824707559356e-05
-2.4143417378745e-05
-1.18450891657841e-05
-2.64958159762014e-05
-3.48946072018562e-05
-3.83038359432716e-05
-2.87979921516797e-05
-1.58963454393627e-05
-2.41119795404549e-05
-1.5509858637594e-05
-1.87664984432162e-05
-1.40462011803545e-05
-2.11977167624524e-05
-1.1555842107465e-05
-2.64926828542028e-05
-2.2917495898383e-05
-2.20809386377008e-05
-3.17093045962019e-05
-3.72679849930304e-05
-1.60552047427439e-05
-3.75542412707776e-05
-3.63338541641418e-05
-1.26443660525884e-05
-2.28752942730929e-05
-4.67215008874792e-05
-3.04794671345335e-05
-4.0550715985752e-05
-3.87991424016136e-05
-4.05030564067503e-05
-2.49681787887476e-05
-1.38537257527543e-05
-1.32072123830135e-05
-7.76281250944729e-06
-1.24587720674756e-05
2.76098940267267e-06
-1.77296120523681e-06
-3.74242887467645e-05
-2.12281883218293e-05
-1.14255931246869e-05
-1.44101660090438e-05
-9.55398709429885e-06
-2.10899987543964e-05
-2.29961199269166e-05
-2.84514068018899e-05
-2.98139864388734e-05
-3.02455025870895e-05
-2.28654284240816e-05
-3.57466690601113e-05
-8.21242624638141e-06
-2.65383360208614e-05
-2.98627256235445e-05
-1.29263731140055e-05
-2.38159001480398e-05
-1.10508479097558e-05
-2.35306273274502e-05
-1.09977892613938e-05
-2.46062463006651e-05
-1.68885019447696e-05
-1.71245647704656e-05
-4.16771195948877e-05
-4.47481507033436e-05
-3.83540962956124e-05
7.98016251895267e-06
-1.41256095379521e-05
-1.97207920539965e-05
-2.04418490759214e-05
-1.91448162466617e-05
-2.66338018404945e-05
-1.98263349955312e-05
-2.1044483398815e-05
-4.97479308732758e-05
-2.77637669456087e-05
-1.28490247459129e-05
-1.92392245663241e-05
-1.57667537138332e-05
-2.85417102194692e-05
-1.35366901388361e-05
-2.03704038038392e-05
-3.27409345456624e-05
1.8247914669051e-06
-2.50365760144177e-05
-2.08501670851378e-06
-4.64230399309927e-06
-1.36910006058936e-05
-3.34729493529989e-05
-2.73734099105685e-05
-6.4210849535131e-06
-1.1940371172136e-05
-1.840863057627e-05
-1.79984727620656e-05
-1.81221568937428e-05
-1.70233388176642e-05
-1.95250510920851e-05
-2.53449648560087e-05
-1.0589057442772e-05
-2.40422279432117e-05
-2.59291787704388e-05
-1.86387685938425e-05
-2.95697986186974e-05
-2.06522481726975e-05
-1.46930477216119e-05
-2.48201955034298e-05
-3.52760178397827e-05
-3.02825385211503e-05
-1.14794786841759e-05
-2.6790304682578e-05
-3.0859118467446e-05
-3.94201269192545e-05
-3.00584486543684e-05
-2.63067716667133e-05
-8.22702346561e-06
-2.33980412032814e-05
-2.85340075660889e-05
-3.46444374553598e-05
-3.0655465498546e-05
-1.79359361612652e-05
-2.29860542416321e-05
-2.7690923331591e-05
9.91516469141547e-06
5.24271707357926e-06
-1.40759669147708e-05
-1.38058430525069e-05
-2.83983489714162e-05
2.71118219731102e-06
-2.66756833422471e-05
-4.85711845591126e-06
-3.65444198402787e-05
-3.93930203219251e-05
-7.716321037035e-06
-9.50347199724589e-06
-3.98288422262931e-05
-5.95181273648032e-06
-8.6658641351209e-06
-2.27754003073272e-05
-1.25431085313181e-05
1.08511716700497e-07
-9.3355969495867e-06
-1.78005501277814e-05
-3.69371156237476e-05
-3.64647190348774e-05
-2.38130890717043e-05
-3.44533521073946e-05
-1.98663716999363e-05
-3.4412902507774e-05
-4.13514567827352e-05
-1.47211352083326e-05
-3.56904112468746e-05
-3.53874081015533e-05
-9.31462687592504e-06
-2.78792022447503e-05
-1.80719967737464e-05
-2.99045803698409e-05
-4.56407421744099e-05
-1.77922498777869e-05
-6.75260548053488e-06
-1.45918373486989e-05
-2.05866818940395e-05
2.00245554883465e-06
-1.59483182035248e-05
-3.06704522179853e-07
-2.19114399073481e-05
4.65136084719624e-06
-3.02196633775005e-06
-2.44616793646087e-05
-2.35606396546162e-05
-8.03632976507149e-06
-1.49836581250209e-05
1.86534503379386e-05
1.69478211021538e-06
-1.3579505752011e-05
-2.21332690098457e-05
-4.25030099886799e-05
-2.72968157594448e-05
-9.5394129607112e-06
-4.06337860900701e-05
-2.9928604918493e-05
-8.48136978386285e-07
-3.36642185560691e-05
-2.17527647241189e-05
-6.07916047591935e-06
-1.81218772991387e-05
-2.79709392212575e-05
-2.32752174054362e-05
-3.61997014563761e-05
-3.56826040482103e-05
-2.64839697616691e-05
-1.02470872831547e-05
-2.27755785632135e-05
-3.33731231506525e-05
-1.10287545473668e-05
-1.28838296249514e-05
-3.52202653967579e-05
-2.40667456397929e-05
-1.76266801378015e-05
-1.46563211811311e-06
-9.62397149283095e-06
-1.17620083134836e-05
-1.94164809691667e-05
-3.49945069978966e-06
-7.2750929526425e-06
-1.81423985645143e-05
-1.19370307226729e-05
-5.10150643494384e-05
-1.76018817821053e-05
-2.56334186736666e-05
-1.84663464894e-05
-1.88470479927696e-05
-3.98645099722522e-05
-1.41704967605266e-05
-4.15021879619022e-05
-3.17814950058695e-05
-2.63720561972794e-05
-4.2116011569701e-05
-3.90637406443058e-05
-6.6852791264754e-06
-1.01049130298264e-05
-4.2017212292252e-05
-4.10799535441874e-05
-2.50860622996795e-05
-2.31579557135561e-05
-1.12422967763744e-05
-1.06151537008814e-05
-3.57627210228377e-05
-1.82540827951004e-05
-2.11389813558989e-05
-3.2337141738904e-05
-1.52997938342232e-05
-3.53954575835717e-05
-2.49526588875637e-05
-7.50304664118628e-06
-1.56214691029407e-05
-2.99450968900377e-05
1.44518694261756e-06
-2.40428168682023e-05
-3.1368915613969e-05
-1.51972936903579e-05
-2.49248927582752e-05
-2.44023583573435e-05
-3.5785689136629e-06
-2.71839144130622e-05
-3.42020667114183e-05
-1.02636238090745e-05
-1.31756523970188e-05
1.00422604450932e-05
-2.30063441812372e-05
-2.38791070845548e-05
-9.30758160014302e-06
-1.20807594066836e-05
-4.08533045288119e-05
-2.53452964399303e-05
-9.71077114115527e-06
-1.9929872523198e-05
-3.84533536823623e-05
-1.75746097095016e-05
-2.48356169585198e-05
-1.73063613194376e-05
-3.55874597227226e-05
-3.28731195684697e-05
-9.96093700595107e-06
-1.39565630101585e-05
-2.6794351726475e-05
-3.47854393044886e-05
-1.86589837092821e-05
-1.79241336494603e-05
-1.67508888423697e-05
-9.17599916066934e-06
-1.90110588449327e-05
-2.10823776414115e-05
-1.72564588298594e-05
-3.0461221991977e-05
-1.55898828491048e-05
-5.44155378738088e-06
-2.74900970099977e-05
-1.1653484270477e-05
-1.45997654928927e-05
-2.19921983063771e-05
-1.99707524721619e-05
-9.60985042607516e-06
-3.66076087667794e-06
-4.03049414236959e-05
-1.02709851262045e-05
-3.62390283037295e-05
-2.00595496518831e-05
-3.47031441803462e-06
-2.97295203621834e-05
-1.85980578169276e-05
-2.06385509188257e-05
-8.94361856838205e-06
-1.81737470035961e-05
-1.41115263981013e-06
-1.01506721877174e-06
-9.95069092180357e-06
-2.07971973394134e-05
-3.29338893568279e-05
-1.90266122628025e-05
-4.22357277800762e-05
-3.41117055896658e-05
-1.27127951080582e-05
-3.18994440546329e-05
-3.43475204525289e-05
-2.25925200263057e-05
-1.83719132599175e-05
-3.30870422711409e-06
-2.32145270163645e-06
-3.81925315359477e-06
-6.48138167658872e-06
-1.95204128456768e-05
-1.02742684226107e-05
-3.03965765983307e-05
-2.67187669162672e-05
-8.05759032425145e-06
-1.63908894802295e-05
-2.17320789735774e-05
-2.07244265515619e-05
-2.65193788172728e-05
-1.76334140663447e-05
-2.48648191822075e-06
-1.51162820129159e-05
-2.11770647797416e-05
-2.21260208689615e-05
-1.75723641470218e-05
-1.78668403240703e-05
-5.97027879999121e-06
-1.043636600548e-05
-2.15553361063404e-05
-1.57290998112685e-05
-3.20636460048856e-05
-3.07325532888038e-05
-1.23532293799821e-05
-6.11498181022196e-06
-2.4300583373011e-05
-2.43457991673088e-05
-4.69151758597752e-06
-2.40353434278436e-05
-1.56386377441871e-05
-2.54506381878482e-05
-2.79611743747068e-05
-3.83987065075838e-06
-1.51148189074947e-05
-1.63248391709638e-05
-2.66491327452068e-05
-2.09547297009668e-05
-1.84037605035485e-05
-3.68778748601191e-05
8.50410852859007e-06
-2.95073330237142e-05
-3.14890229521759e-05
-7.05475504433241e-06
-1.85410055506217e-05
-2.26145160676265e-05
-2.79386968585372e-05
-2.36570350198814e-06
-1.84580950437364e-05
-1.24853017306388e-05
-2.74390355139375e-05
-2.2353589800988e-05
-2.17486728618373e-05
-2.38232613328599e-05
-3.1871732345275e-05
-3.21163653580718e-05
-1.54475240497561e-05
-1.89074540402198e-05
-1.48067767882559e-05
-1.29634437830312e-05
-4.0197293250856e-07
-2.60356004812354e-05
-9.88762936624192e-06
-3.32440325376923e-05
-1.24985602055344e-05
-1.87371099747208e-06
-1.85362857600041e-05
-2.86884060752177e-05
-2.14998295756274e-05
-2.43377368778605e-05
-3.06231168999416e-05
-6.56243075432061e-06
-7.15221738611273e-06
5.65490364993575e-06
-6.83216180146362e-06
-1.28557002618298e-05
5.07918156409933e-06
5.66341871375796e-06
-2.62884917019877e-06
1.50562690627649e-06
-1.7126155853681e-05
-2.68108131762733e-06
-6.52799305840362e-06
-2.36094977156027e-05
-9.02001818660688e-06
-3.25277812920997e-05
-1.79785497469185e-05
-2.46798202118577e-05
1.45149930566093e-05
-3.13590962914469e-05
-2.52805140659296e-05
-2.6037007241436e-05
-2.5211737044512e-05
-1.06638531882407e-05
-7.92704459130677e-06
-3.04880600129132e-05
-1.56189954094847e-05
-1.76074297494815e-05
-6.61883720487854e-06
-4.52145203033134e-06
-4.86850529341755e-06
-9.78506517586781e-06
-3.06413466748406e-05
-1.9027239598088e-05
-5.52387206321925e-06
-3.03570425659159e-05
-1.28908335386148e-05
-2.20824887102391e-05
-8.24800284351972e-06
-2.46332833530775e-05
-8.20090169892274e-06
-2.42518078422006e-05
-4.66315561237436e-05
-1.42935954444921e-05
-3.15429795944025e-05
-3.30259312066613e-06
-1.51853197455546e-05
-2.79797418521164e-05
1.16123416912419e-05
6.50944797126535e-06
-2.32438418784773e-05
-1.11377057230426e-05
5.71292829147785e-06
-2.22647412958997e-05
-2.98376815596224e-06
-1.10235849925213e-05
-2.23454564715485e-05
-1.0808439965051e-05
-2.83274995168264e-05
-1.12190893402927e-05
-3.83828410718092e-05
-2.11149440084305e-05
6.33247038549796e-06
-1.27868070154898e-05
-2.32865142547545e-05
-4.05889374155228e-05
-2.88718640365376e-05
-3.35976863994637e-05
-3.04103551933788e-05
-2.30009714021161e-05
-5.56280401528847e-06
-2.64204017280313e-05
-1.98049320402374e-05
-2.79403553445992e-05
-2.39856548946919e-05
-2.14609576601765e-05
-2.34331207797578e-05
-1.40650171277794e-05
-4.32747929027799e-05
-8.93827598478858e-06
-2.33623918611654e-05
-3.88169745126568e-05
-2.28359362493444e-05
-2.92435361122094e-05
-1.88367099323649e-06
-1.75798601861853e-05
-2.17236359418911e-05
1.88855499704295e-06
-2.28280285194826e-05
-1.49198463023344e-05
-1.80308608609835e-05
-4.92589207017001e-06
-1.85920381540439e-05
-1.51754967133915e-05
-1.46123809573449e-05
-1.61408444502223e-05
-7.17427418574875e-06
-1.67812474529878e-05
-1.49391130470811e-05
-2.8699582971339e-05
-3.35621574142066e-05
-3.42636938859637e-05
-6.20319380184418e-06
-1.04147233351893e-05
-6.36343769948263e-06
-2.70192002831446e-05
5.29064097549027e-09
-1.94457803316762e-06
-2.72422597790685e-05
-1.2421911683146e-05
-1.32220831100557e-05
-3.49364202211334e-06
-1.80071079159294e-05
-3.19464480820741e-05
-1.75042550411733e-05
4.58662752216888e-06
-2.15997199144273e-05
-3.06619250393264e-05
-2.40214845653714e-05
-3.5316705091085e-05
-1.82903910066078e-05
-1.40012489935613e-05
-5.68087659926924e-06
-1.35840801338341e-05
2.74533004032161e-06
-2.70806818308928e-05
-1.68582561643753e-05
-1.62375398927507e-05
-1.99788766832083e-05
-2.61246604373486e-05
-4.51668757106982e-05
-9.24891630836435e-06
-4.34882513920915e-05
-3.16963007490033e-05
-1.92764479187639e-05
-9.6421192488501e-06
1.68206916444082e-06
-7.6931946022641e-06
-3.55327358693125e-05
-1.69678564653529e-05
-2.43829168011487e-05
-2.613140319853e-05
-2.86201043226236e-05
-4.45947571787529e-05
-1.21203825197915e-05
-1.64205152404722e-05
-2.52248761522389e-05
-3.20966427391953e-05
-3.03129588667e-05
-2.27751800092463e-05
-8.65678475085947e-06
-1.73098610969153e-05
-1.9642537451647e-06
-1.72870097359373e-05
-2.5432090141795e-05
-3.50253377155994e-05
-9.19602388941791e-06
-1.544800564671e-05
-2.09004790102772e-05
-1.97299148713256e-05
-1.92965893701129e-05
-1.22295354959165e-05
-3.0851101173018e-05
-1.42031037759543e-05
-2.05065784638442e-05
-9.92488427930924e-06
-2.19917097498886e-05
-1.30539801302835e-05
-6.31609232136297e-06
-2.1509553614815e-05
-4.0279447365282e-05
-2.42749286367955e-05
-3.3361497791794e-05
-1.71667072990702e-05
2.7981100022118e-06
-1.2999394559198e-05
-3.83613258250392e-05
-2.85689243508623e-05
-7.01105538472339e-06
-4.087094466754e-06
-1.37909352482398e-05
-8.98749384838041e-06
-2.76207362496816e-05
-2.49724349257128e-05
-1.1340480788333e-05
-1.19235866413122e-05
-1.1760036004908e-05
-1.24505449343899e-05
-1.18477643580174e-05
-1.96553562661812e-05
-2.38675007073673e-05
-2.35066192346067e-05
-2.34478239198326e-05
-4.13451189841787e-05
-1.89687316585211e-05
-1.6387338001987e-05
-1.22480813841346e-05
4.3026852208577e-06
-4.69708550918268e-05
-3.33059171592348e-05
-9.45046081330986e-06
-2.19624311569874e-05
-3.27227596627308e-05
-1.22735476353049e-05
-2.57747089721112e-05
-8.94855333822972e-06
-2.73922093161776e-05
-4.45559761109288e-05
-3.88748006322089e-05
-5.53567374719291e-06
-1.87586191331892e-05
-7.20139590637656e-06
-3.67880310638309e-05
-1.97462574220268e-05
-3.42600846191125e-05
-4.93145037896556e-06
-2.31800504457535e-05
-1.30756847018028e-05
-3.26681910614953e-05
-2.42779371724401e-05
-2.2211048399483e-05
-2.28769832755664e-05
-3.45551603008795e-05
-9.82798068863587e-06
-2.52848139485676e-05
-6.42051900967097e-06
-3.0419616695222e-05
-1.56207012781676e-05
-1.43384139687822e-05
-1.13205207826439e-05
-1.87903832472113e-05
-3.3805816294966e-05
2.910205679471e-06
-4.10284167665455e-05
-4.23398332612834e-05
-3.33842078899361e-05
-1.8516170503134e-05
-3.97383000084743e-05
-7.28030448320416e-06
-1.55088946246528e-05
-2.83404400327185e-05
-6.77078427745737e-06
5.68544552835159e-06
-8.27658947529324e-06
-1.14924682000619e-05
-2.2805913858908e-05
-4.79429518882195e-05
-1.83748132468574e-05
-3.0507610675535e-05
-1.76689314457882e-05
-1.0889605933938e-05
-2.89295374476299e-05
-2.37318449395025e-05
-3.18130277150583e-05
-9.53290451293453e-06
-6.36953553262182e-06
-9.46065791924849e-06
-3.44941756578703e-05
-9.04986152426643e-06
-2.0148980050282e-05
-1.47058154890532e-05
1.01133046474764e-05
4.68189271685731e-06
-7.6133550753113e-06
-8.46976530055449e-06
-2.92752683163749e-05
-2.41662265798388e-05
-1.3340758557344e-05
-7.23410177817488e-06
1.31563382485346e-05
5.34787852090438e-06
-2.17623464832429e-05
-2.02692460918005e-05
-1.74687363629706e-05
-2.92855922516068e-05
-3.6951908694209e-05
-7.99772282818784e-06
-3.14521910336374e-05
-1.18926962568064e-05
1.21056495448597e-06
-2.2148508960884e-05
-2.06737840591646e-05
-2.05376745230039e-05
-1.51008487408314e-05
-1.83550510855572e-05
-2.49478034163382e-05
-1.52809657253366e-05
-2.75887888144958e-05
-5.69755743627597e-06
-9.38418167856829e-06
-5.48238722850643e-05
-2.33950862489045e-05
-1.23689845501376e-05
3.8397991925227e-07
5.00628753429227e-06
-1.21969562256526e-05
-1.90190194648371e-05
-2.23632139811779e-05
-3.88395817327522e-05
-3.36855718445413e-05
-3.22228500648207e-05
-3.24991530241672e-05
-2.11313548041122e-05
-3.4828088420727e-05
-1.56615834233144e-05
4.27372006648222e-06
-1.67504558596437e-05
-1.38649276414176e-05
-4.47398097756159e-05
-2.94953041005854e-05
-2.39805352646968e-05
-2.49756219033998e-05
-2.35611229276923e-05
-2.51414633094606e-05
-8.85471344706784e-06
-1.76715845566517e-05
-2.71570766870713e-05
-2.66423838239694e-05
-2.14627058113934e-05
-2.11907589741486e-05
-2.60060654882411e-05
-2.1485833557486e-05
-3.09794815382547e-05
-1.56341843346087e-05
-1.84813455084211e-05
-3.46444149453778e-05
-3.15109545516066e-05
-1.94466765029996e-05
-2.12057779958608e-05
-1.40351599975899e-05
-3.21635784012221e-05
-3.17988500380752e-05
-1.87209845927801e-05
-2.52723521190378e-05
-2.53494135810221e-05
-2.72596485117121e-05
-1.75439239915503e-05
-1.89075707871654e-05
-3.64461539778084e-05
-1.63038629645429e-05
-2.66249262056204e-05
-2.48872102342799e-05
-4.12532725096238e-05
-2.67656171160898e-05
2.57910813028187e-06
-2.72747807636836e-05
-4.00516688518443e-05
-1.8422035516128e-05
-2.95626629280585e-05
-3.00991704092829e-05
-1.72676806609251e-05
-1.4281649928223e-05
-3.14186702542106e-05
-4.05975571014483e-05
-1.03339150828955e-05
-1.83613747654986e-05
-2.89888391298462e-05
-1.55814264986253e-05
-1.4288383036677e-05
-1.66388040297373e-05
-2.29691689101514e-05
1.23533884812334e-05
-7.62987629765929e-06
-3.23565604924021e-05
-4.07251978866564e-05
-2.43866794810901e-05
-3.28746225638063e-05
-2.30937939590365e-05
-1.647462232911e-05
-2.23430862713368e-05
-2.24800793327382e-05
-2.31780556139917e-05
-2.84315865118128e-05
-7.68855039919983e-06
1.64018632174245e-06
-3.44412129742084e-05
-1.43351980223847e-06
-1.13939884873304e-06
-2.9343964573439e-05
-5.2315494643156e-05
-2.06485269670826e-05
-5.1887263223668e-06
-2.43793747102085e-05
-1.06431580059938e-05
-4.10668271954015e-05
-1.00226938403159e-05
3.51991097795995e-06
-1.93435124015501e-05
-2.48204535657867e-05
-2.60737212438715e-06
-1.59276316218389e-05
-2.14802634274196e-05
-2.22746005760377e-05
-5.88211866885936e-06
-1.85780859483998e-05
-3.34091792580509e-05
-3.25642648250811e-05
-3.55588502595265e-05
-3.77148476762416e-05
-3.38595145151696e-05
-3.07827820803044e-05
-1.7437710315074e-05
-8.21859939511562e-06
-8.20750303618223e-06
-4.30789643680307e-05
-3.25801243668069e-05
-3.0233400126724e-05
-1.34492681079889e-05
-1.28056012492196e-05
1.12243851824739e-05
-3.57285290268446e-05
-2.82425851949192e-05
-2.25818499818612e-05
-1.71770717769095e-05
-2.9641405270445e-05
-4.3730522807872e-05
-7.81479558996216e-06
-2.94965675014205e-05
-2.83573520480843e-05
-2.24339365184789e-05
-2.70023189239299e-05
-2.22519014299834e-05
-1.79964268019865e-05
-1.30359479717083e-05
-9.69786371676239e-06
-1.50178355855797e-05
-3.84606461570658e-05
-1.64163008816438e-05
-2.55872687919036e-05
-1.08493579052735e-05
-1.07314901105317e-05
-2.24635601840145e-05
-3.98541777123596e-05
-1.93522337790798e-05
-5.76354113660404e-06
-2.6042805929374e-05
-3.14669517455949e-05
-2.39759905802955e-05
-2.57509260958238e-05
-5.00781071312013e-06
-2.92423779049507e-06
-3.16628466779284e-05
-2.09396220061887e-05
-2.91462612505407e-05
-1.18254094251806e-05
-7.59845126691732e-06
1.33537577963714e-05
-3.22217045458468e-05
-2.99635005470564e-05
-1.48750405824712e-05
-1.57779629023655e-05
-3.52276422775642e-05
-1.11631234856402e-05
-4.37735985434253e-05
-3.70178807270443e-05
-2.21035347984954e-05
-1.33397598907836e-05
-3.12948905663422e-05
-2.17338648615691e-05
-2.69685129598737e-05
-2.6191953636981e-05
-1.70524827733031e-05
-2.04608553205895e-05
-1.37185138238263e-05
-2.62226966817318e-05
-3.24360184719518e-05
-2.88660941910978e-05
-1.5209456078311e-05
-1.72783680188336e-05
-2.33117628318433e-05
-3.36922592681476e-05
-8.01559477792142e-06
-3.61165242628566e-05
-1.98175051526392e-05
-2.50073329942548e-05
-3.17713256847452e-05
-2.15513737274223e-05
-1.36724165760738e-05
-2.17729311227847e-05
-2.73785795617793e-05
-3.30391349306436e-05
-1.63806479270507e-05
-1.7084753728731e-05
-9.56796353742206e-06
-2.18606189463493e-05
-1.61430125084731e-05
-4.01285607199199e-05
-4.83534091584857e-06
-3.49985663705688e-05
-1.97386512185534e-05
-1.4083672040022e-05
-1.70931565451604e-05
-5.92497790147859e-06
-3.48764629380281e-05
-1.96756782562768e-05
-3.04685090304427e-05
-2.58133832798878e-05
-1.10817774631437e-05
-2.0352187493922e-05
-2.6833664770883e-05
-2.21055016242332e-05
-2.19977179625365e-06
3.03678427988644e-06
-1.62020712206597e-05
-1.23556706735234e-05
-7.12216883574893e-06
2.57256107460585e-06
-3.87631973325622e-05
-2.40958301492464e-05
-3.3549163067079e-05
-2.93976728818643e-05
-3.31999805586999e-06
-7.43397063412569e-06
-2.78668467282755e-05
-2.61681751323994e-05
-1.81843217018423e-05
-1.01442343461005e-05
-1.52608746693317e-05
-2.34463043374067e-05
-1.95750894066035e-05
-1.89983121564883e-05
-4.95584290067692e-05
-9.1038767105731e-06
-4.40404880783738e-07
-3.75576921330124e-05
-3.39179963215315e-05
-5.38796764691578e-06
-1.11025516783204e-05
-7.8894211478303e-06
-2.86907232716777e-05
-2.33293979611704e-05
-3.26086599093537e-05
-3.61975639167707e-05
-2.1959419582966e-05
-1.6903654974639e-05
-3.99928091084023e-05
-2.27954840854378e-05
-3.71716289011581e-05
-3.68869446213444e-05
-3.63963647054456e-05
-1.33323476076164e-05
-1.30471452679798e-05
-8.43385099872844e-06
-2.1343882292809e-05
-4.7442497201755e-05
-1.67237568193837e-05
-2.57542964992452e-05
-3.23578720896901e-05
-2.44876003106414e-05
-2.88207197957462e-05
-2.76509829236575e-05
-2.70460518020213e-05
-3.42273585251116e-05
-3.23266703790247e-05
-8.55301368502094e-06
-2.19987513741601e-05
-3.02675103386114e-05
-2.3641893874014e-05
-3.03292307109796e-05
-2.34829934587596e-05
-1.47657748474525e-05
-1.99869048529356e-05
-3.09037239061099e-05
-3.07635844473648e-05
-4.11981263810639e-05
-2.37842500243826e-05
-1.43281780175988e-05
-3.09429996810069e-05
-3.07979599963652e-05
-3.34522269729076e-05
-1.20726802505189e-05
-2.99180722204952e-05
-4.12722718657344e-05
-2.53033090136867e-05
-1.17152612471116e-05
-1.74856696418284e-05
-1.65395457634729e-05
-4.47390270180985e-05
-3.07227327170959e-05
-2.70513619873003e-05
-3.21874835466972e-05
-1.58047034360592e-05
-1.42323535635785e-05
-2.29256697339296e-05
-3.92782180252847e-05
-1.94807924254325e-05
-2.85256312700659e-05
-1.3655376555668e-05
-3.16623323333622e-05
-8.74336822212935e-07
-1.99184160033985e-05
-1.27695211987964e-05
-2.25499816415789e-05
-2.07108631554094e-05
-4.19893231239454e-05
-2.09633108576845e-05
-2.43476978492934e-05
-1.53534635029906e-05
-1.5140567920774e-05
-3.38635218126054e-05
-2.03608654427963e-05
-1.6098207499532e-05
-2.04262966358117e-05
-1.04738279402647e-05
1.29615991709901e-06
-2.69005176234703e-05
-1.18226530436716e-05
-2.11162981207024e-05
-1.79858311083863e-05
-9.01304712038262e-06
-3.4351347414553e-05
-2.22571908521386e-05
-2.99754862993195e-05
-2.37515437351536e-05
-1.85711996755033e-05
-1.46631012262155e-05
-1.36195057676513e-05
-1.97442519903706e-05
-1.77235428417588e-05
-3.39927366367495e-05
-2.65345173266975e-05
3.80796738700121e-08
-1.488230100461e-05
-2.63316050895961e-05
1.44269033339992e-05
-6.56000807942093e-06
-2.22783347175009e-05
-2.22385240741262e-05
-1.99616904467246e-05
-3.78857103491558e-05
-1.21676575530553e-05
-1.55264197697376e-05
-3.18748181574836e-05
-2.94221183364363e-05
-1.3093451019288e-05
-9.87582200889377e-06
-2.47842088761302e-05
-2.65398306320036e-05
-3.38207644167335e-05
-1.89922018379677e-05
-2.7634508050231e-05
-1.67426332722571e-05
-2.39436230430108e-05
-2.71840799266822e-05
-8.03827760287085e-06
-4.13288507565432e-05
-1.17063282620397e-05
-1.93621765845254e-05
-1.02041333820289e-05
-2.58925774333024e-05
-7.43431360424052e-06
-1.71684154748965e-05
-1.81887363046173e-05
-3.50726192172425e-05
1.60484649145571e-05
-1.28453895720654e-05
-3.77374014230087e-05
-2.48768460399253e-05
-7.93992694196933e-06
-1.6402002861035e-05
-2.6905443728487e-05
-1.29820174011361e-05
-2.16433179445513e-05
-3.73474547559892e-05
-1.80888656080281e-06
-1.84989406005609e-05
-2.06731176356703e-05
-1.91595525986445e-05
-2.87997302930569e-05
-4.33199968605825e-05
-3.6075079112141e-05
-4.11672328961707e-05
-1.58792334869167e-05
-6.40058853701178e-06
-3.11969103187088e-05
-3.43023522439091e-05
-2.7192857373332e-06
-4.73917316242134e-05
-2.98161068328151e-05
-9.69127126886634e-06
-1.66789831116221e-05
-3.9029349591514e-06
-1.67426713250847e-05
1.1218350467591e-06
-2.53043667632799e-05
-1.55610801576232e-05
-1.31276931741352e-05
-2.9599885117478e-05
-1.83959529255375e-05
-3.1271083873739e-05
-2.65439891218891e-05
-2.64473470361211e-05
-2.09262292376054e-05
-3.44629007376487e-08
-1.71490234447809e-05
-1.50076090310907e-05
-8.86501985671076e-06
-1.4248646849326e-05
5.35701448910432e-07
-1.01095518950948e-05
-2.34984762814339e-05
-2.51467681335211e-05
-2.10578501921051e-05
-2.11105745838488e-05
-1.50076268655004e-05
-2.80449447557884e-05
-1.31410645728856e-05
-2.80190023260962e-05
-3.14992253634881e-05
-3.10074801234702e-05
-1.07182029995406e-05
3.8778738642258e-06
-4.18458810314991e-05
-1.67262024882884e-05
-1.98379602104894e-05
-6.59279027951069e-07
-2.29365241958648e-05
-2.47316045744571e-05
-4.36224398700181e-05
-1.39210887832485e-05
-2.76835799320731e-05
-1.27058357030063e-05
2.08739469384403e-06
-4.8145599022192e-06
-2.40094113875633e-05
-2.45940371308173e-05
-2.90603719452368e-05
-2.51030675102256e-05
-6.72532945070825e-06
-1.49944403461179e-05
1.38718442369921e-06
-2.15481340395649e-06
-2.88339707066662e-06
-1.99390528239748e-05
-2.49493191684973e-05
-1.95236893391871e-05
-1.32185150029253e-05
-1.41697912218007e-05
-1.25466763202035e-05
-1.65976892773981e-05
1.31346451149373e-06
-1.14223143624178e-05
-3.45986110745706e-05
-1.34068582257672e-05
-4.80030566512071e-06
-3.98098368776363e-05
-1.69731864940397e-07
-2.57698111907671e-05
-3.33346455562363e-05
-2.15523049276527e-05
-8.97559874401495e-06
-1.74380996669803e-05
-7.97284003709742e-06
-1.00662497535079e-05
-2.60836750044997e-05
-2.727917809656e-05
-1.87821981187996e-05
-1.9803429102407e-05
-4.43186486325722e-05
-1.45579486481413e-05
-1.11852115324274e-05
-1.70426028407319e-05
-2.58223918000967e-05
-3.00599894570238e-05
-2.12546868622003e-05
-9.88181007709705e-06
-4.05544967511983e-05
-5.36487700092767e-05
-1.90437452341642e-05
-3.44018477549417e-05
-3.39354347560182e-05
-1.71044991778454e-05
-2.91258993325152e-05
-1.77501018656894e-05
-3.34786467521176e-07
-2.00969093807775e-05
-1.04660261023542e-05
-1.59493995228415e-06
-1.8513026220681e-05
-2.32618111121245e-05
-3.02422981212051e-05
-1.15959213245645e-05
-2.46214135234124e-05
-1.71036457701206e-05
4.11233529614289e-06
-7.64297482439711e-06
-1.69080681214305e-05
4.7706685499253e-06
-1.21309318594783e-05
-2.09427098485473e-05
-2.14356935759708e-05
-2.8111515383738e-05
-9.04889314550363e-07
-2.07635291995054e-05
-4.6163173774832e-06
-1.4699171641771e-05
-9.12908725766735e-07
-2.07935388699653e-05
-5.20115008836992e-06
-2.46335049596841e-05
-3.31428619626564e-05
-3.01741595751089e-05
-3.84138433882155e-05
-2.61823887710964e-05
-3.17993898843661e-05
-1.86340084579286e-05
-3.24612693023262e-05
-7.21914930442964e-06
-3.00990075573326e-05
-1.54821134028275e-05
-1.36823634290127e-05
-1.75087473852252e-05
-2.98816586082497e-05
-2.84964795696704e-05
-2.39395644351479e-05
-1.44626218979672e-05
-2.62471479327288e-05
-2.84279442467854e-05
-2.4314137050123e-05
-2.47040027613009e-05
-1.71701796988506e-05
-3.30862803048671e-05
-3.28725337303467e-05
-1.41303139527094e-05
-2.38299228256888e-05
-2.9874466831582e-05
-2.48123666000888e-05
-8.27483858912922e-06
4.36759703473111e-06
-1.0325341169691e-05
-2.65730884702529e-05
-1.49655528023808e-05
-9.59267063491531e-06
-9.75909835982989e-07
-1.78673255039858e-05
-2.72806243732911e-05
-3.31692223318542e-05
-1.2520554115078e-05
-2.50681862660871e-05
-1.77850714676455e-05
-2.41712808401597e-05
-1.4526043714635e-05
-2.17908504954332e-05
2.33176725362836e-05
-7.61674041112352e-06
-2.83675785021407e-05
-2.79876380758393e-05
-1.52639367411023e-05
-1.74756825336938e-05
-1.30775603448982e-05
-1.74786989244233e-05
-3.73534933703151e-05
-1.86681474955716e-05
-3.15096314490847e-05
8.90958897835443e-07
-8.19471099848935e-06
-4.26162975105456e-05
-4.03205717158153e-05
-2.60618767797333e-05
-1.78347808343354e-05
-9.99731276995698e-06
-2.20176881986126e-05
-1.55326576472285e-05
-2.22673649279584e-05
-2.27145435148254e-05
-2.44583777950477e-05
-8.3864026490967e-06
-1.66860981565644e-05
-1.81145919891846e-05
-2.40075435668528e-05
-3.09960738051139e-05
-5.70960150721571e-06
-2.02795254368563e-05
-3.23920880439989e-05
-2.04726816357766e-05
-1.61957518376551e-05
-1.55376315602223e-05
-1.79140069151916e-05
-1.14458784645135e-05
-9.67782102555593e-06
-1.4598798782629e-05
-4.05610593043192e-05
-1.30915057126356e-05
-3.29821272434612e-05
-3.00117610081175e-05
-3.18010016303666e-05
-1.45808583563365e-05
-2.69135864759373e-05
-2.34119434410318e-05
-2.3711998552318e-05
-3.68340613375557e-05
-8.72140711988169e-06
-2.2102262033931e-05
-1.28910820587245e-05
-1.64825128911028e-05
-2.00805669885158e-05
-3.19633624141047e-05
-2.51696678824387e-05
-1.75296134457964e-05
-2.31151821309156e-05
-3.88572604753974e-05
-2.15215305601094e-05
-4.13242495880308e-06
-1.16379129837557e-05
-1.42174239355339e-05
-1.30994940169494e-05
-2.60948130018504e-05
-1.45282756526423e-05
-2.14442835731679e-05
4.65561804279585e-06
-1.91145147125844e-05
-1.75979198196783e-05
-1.72038528618854e-06
-2.77771516201439e-05
-3.02754908155219e-05
-4.4914167794488e-05
-1.61315022191305e-05
-3.75226950597422e-06
-2.53223995675558e-05
-1.50828522401254e-05
-2.96354102418926e-05
-3.15068544113424e-05
-1.66407556349302e-05
-3.31053315737282e-05
-1.80601922649585e-05
-4.38806356570241e-05
-1.53974778024551e-05
-2.75745085823638e-05
-2.80350272695512e-05
-2.86938683424572e-06
-2.41624637433884e-05
-3.34286624469522e-05
-1.28812200771728e-05
-1.24698222212152e-05
-2.26733903240673e-05
-3.19821483451673e-06
-2.40821776935582e-05
-1.35791644674144e-05
-2.00326590833261e-05
-1.62549984145168e-05
-2.55047259955414e-05
-2.35794681345859e-05
-5.88813282204654e-06
-2.96937868577065e-05
-3.78105657913459e-05
-4.66852375024643e-07
-1.88144746693913e-05
-2.18720469794878e-05
-1.88174936987682e-05
-9.49898464410026e-06
-8.82746433736137e-06
-1.59514312568606e-05
-7.58260982761289e-06
2.77718601574992e-06
-3.07856416849627e-05
-2.79972065826171e-05
-2.51109005099857e-05
-1.70436647585028e-05
-2.53547383663304e-05
-2.41348906240881e-05
-2.16597258569906e-05
-1.60724612531701e-05
-1.18567504316686e-05
-2.72152429162621e-05
-1.64709063876449e-05
-2.56858742518819e-05
-1.84243111006291e-06
-2.81480877821537e-05
-1.98503607434009e-05
-7.13985551493294e-06
-2.26476971213698e-05
-2.18199143800957e-05
-2.23911883809476e-05
-1.77892698401807e-05
-4.31079962974666e-05
-1.55655040337938e-05
-4.05981563075986e-05
-8.45839670644955e-06
-2.00456992218962e-05
-2.64624383306736e-05
-1.85988516608694e-06
-2.58412871414081e-05
-1.81380242520639e-05
-1.9897019943224e-05
-2.5004875967135e-05
-2.13865901161589e-05
3.49741738574187e-06
-2.27432317514088e-05
-8.59040782223378e-06
-1.19051633579222e-06
-1.35797424465915e-05
-2.22173205210699e-06
-3.11744387055171e-05
-3.71515868178151e-05
6.80663447306927e-06
-3.71219590895511e-05
-3.81378449413083e-05
-1.01666397253621e-05
-1.88353640824513e-05
-3.85319787928289e-05
-2.49965117209766e-05
-5.71839885743927e-06
-1.55740166387231e-05
-1.87563677695241e-05
2.57941108480554e-06
-1.7896339864788e-05
-2.31156869691629e-05
-1.63368243888599e-05
-7.82748536337825e-06
-1.58485426028922e-05
-4.12845794602778e-05
-2.11319675312516e-05
-3.05003495933301e-05
-4.19752307430021e-05
-1.52157196522158e-05
-3.16474308731527e-05
-2.66459276937488e-06
-3.09116929058346e-05
-1.82639732220211e-05
-3.54574871506432e-05
-3.54510878973419e-05
-1.2116054235824e-05
-1.35376514088783e-05
-2.281960975242e-05
-1.14208770899214e-05
-2.04099401436515e-05
-3.71236743467202e-05
-5.00388002638974e-06
-1.65863293965492e-05
-2.65653274328905e-05
-1.29992856232948e-05
-9.74809378502932e-06
-2.46222246365101e-05
-3.11920948954562e-05
1.01144388271983e-05
-7.98410614809262e-06
-4.28237267397135e-05
-2.43109234576973e-05
-2.28478846164924e-05
-2.51403075471544e-05
-1.62601003617933e-05
-3.53789407475717e-05
-3.78932660288746e-05
-1.92258983617895e-05
-1.71695308690317e-05
-3.02078744629591e-05
-3.24787883292553e-05
-1.67615871378622e-05
-3.04704983357377e-05
-1.29074685053356e-05
-2.39078327606013e-05
-3.37637477542028e-05
3.00840485426755e-06
-4.13882153646085e-05
1.49640774996589e-06
-9.93213406931847e-06
-2.53729536384156e-05
-3.96305751121672e-05
-1.4372905201478e-05
1.24885001789658e-06
-2.96197619687242e-05
-4.67855349895721e-06
-1.71038419053418e-05
-2.04854651150136e-06
-3.42882613449881e-05
-6.08975769327499e-06
-1.88190593605179e-05
-1.3738875951528e-05
-2.4968215629122e-05
-1.32961054703612e-05
-2.03025763123259e-05
-2.56934016935064e-05
1.02174599517832e-05
-7.34589319429858e-06
-2.91114492439513e-05
-9.63087813823795e-06
-3.2968307710375e-06
-2.12797083074043e-05
-3.29412410798074e-05
-2.46508224389057e-05
-9.92422791849589e-06
-2.30124569839218e-05
-4.70225920222534e-06
-1.79113876636233e-05
-1.91188502644102e-05
-2.84557295067126e-05
-1.30940894047641e-05
-1.14277742816914e-05
-7.94318342588177e-06
-2.01615589810848e-05
-3.92879012254845e-05
-2.01181542831606e-05
-1.24213381031369e-05
-3.08923621576664e-05
-2.93367136062381e-05
-1.9450769752803e-05
-2.77294711318747e-05
-7.93582005563177e-06
-2.16099386018066e-05
-1.01005381078182e-05
-4.28769947703206e-05
-3.93638413518994e-05
-2.08433142839919e-05
-2.11159917993628e-05
-2.69204198292073e-05
-3.25258503803986e-05
-1.99243393662067e-05
-2.09206549537881e-05
-2.30394972786116e-05
-1.39000693916037e-05
-1.76323565963895e-05
-6.58576505484001e-06
-1.64527013211e-05
-1.47624497137271e-05
2.5499211271306e-07
-1.17330933573138e-05
-2.08773502616016e-05
-2.636453006094e-05
-4.14998638013348e-05
-2.41756342492272e-05
-1.98685397771469e-05
-2.61452826631274e-05
-1.55906160512744e-05
-1.62832398715196e-05
-1.15607684781831e-05
-1.02138167845932e-05
1.16895762179987e-05
-1.69602492218629e-05
-4.40219742509874e-06
-1.64221521870913e-05
-1.81569927167541e-05
-3.31741003488609e-06
-1.8455375027024e-05
-2.91851395029592e-05
-2.92950740854634e-05
-1.30347165800279e-05
-2.4958828723241e-05
-2.78205706803369e-05
-1.93396858214937e-05
-7.17460639164537e-06
-1.96051455763949e-05
-2.58648444901074e-05
-7.8057963151401e-06
-1.28541032800339e-05
4.23878849638956e-06
-1.0632273623654e-05
-2.80361097176743e-05
-2.0246602974539e-05
-1.39374772105377e-05
-3.09541953047268e-05
-5.40394748916574e-06
-1.98303430362217e-05
-1.26997164813491e-05
-1.69187479383513e-05
-1.67563763141436e-05
-4.14945058418622e-05
-1.8440765134362e-05
-1.46632961526099e-05
-1.93670958142695e-05
-8.26244497868302e-06
-2.38830122678637e-05
-1.59260123438165e-05
-2.54230892786203e-05
8.55378509924522e-06
-1.84048035254702e-05
-1.73276556351429e-05
-2.68611651733627e-05
-1.9674394764569e-06
-3.31404029074697e-05
-2.54151372112775e-05
-3.65287070969761e-05
-2.04391031788419e-05
-8.10820317860536e-06
-2.7759782419129e-05
-1.75095608769322e-06
-8.74264652189167e-06
-3.08432013969075e-05
-3.95534112751848e-06
-2.52813392135939e-05
-2.40430493529617e-05
-1.88401202576499e-05
-4.06054641095432e-06
-2.47048151327001e-05
-2.26945437280343e-05
-1.64571769732877e-05
-9.55514145386577e-06
-2.45069046786052e-05
-2.77410709475075e-05
-1.42599756681006e-05
-3.05936438639194e-05
-1.91448328663558e-05
-2.7024042607091e-05
-3.05790948713376e-05
-1.24865758694761e-05
-1.82980953116967e-05
-3.18492957208427e-05
-3.75493914890617e-05
-2.56759270921149e-05
-2.43066902368661e-05
-1.74968385180092e-05
-2.93906470230342e-05
-1.82365281041527e-05
-1.97636721808143e-05
-8.00510048930327e-06
-2.48486264763008e-05
-4.16067684662199e-05
-4.21361000649355e-05
-6.75522950051063e-06
-1.97721307678775e-05
-2.58282350832693e-05
-2.74529967965702e-05
-4.26633457162855e-06
-2.71233329845259e-05
-3.66637412030922e-05
-1.16166937190747e-05
-1.69550692572361e-05
-2.39181956845782e-05
-3.25276950004446e-05
-2.32147741236978e-06
-1.78350276802867e-05
-2.97715923281356e-05
-3.44658976353154e-05
-4.39556759382455e-06
-2.32266622511971e-05
-1.43249888921716e-05
-3.70167346124976e-05
-2.01245460430601e-05
-1.68977544537587e-06
-3.4844771083165e-05
-1.57460474872057e-05
-6.82365981853832e-06
-2.29100602258129e-05
-1.06937353316519e-05
-2.45564737607611e-05
-1.71937694782044e-06
-3.32661078838348e-06
-6.86518169530161e-06
-1.20016582033046e-05
-1.67697924059349e-05
-2.87466753773661e-05
-2.2757198591325e-05
-2.72613567902193e-05
-1.7787389203647e-05
-9.66798269085577e-06
-2.93025977345047e-05
-4.90123745235845e-05
-2.73690822577592e-05
-3.96020487438774e-05
-3.01293065272041e-05
-1.53452533436998e-07
-1.79337573183496e-05
-1.74633340167494e-05
-1.70168617122079e-05
-3.2216881944612e-05
-1.06996952914181e-05
-1.56200411427611e-05
-8.20941318545844e-06
-5.03362459387737e-06
-4.498086999756e-06
-2.44196746763453e-05
-2.59255973680501e-05
-1.36577646060954e-05
-2.94282075124709e-05
-2.25872736253117e-05
-2.65572398243121e-05
-1.05710186856292e-05
-9.11669909355797e-06
7.61999185302818e-06
-1.9156026453273e-05
-5.08810275780007e-06
-1.79007672088897e-05
5.13799254114988e-06
-2.56664299558963e-05
-2.5499702870945e-05
-2.80243579621119e-05
-2.17902529538034e-05
-2.28203948273283e-05
-3.44783205841865e-05
-3.32261480178775e-05
-7.60085303919898e-06
-2.3671040803118e-05
-3.67123424950245e-05
-2.68572021293641e-05
-2.85502556255835e-05
-3.20794673137026e-05
-1.35817062984555e-05
1.22981256364984e-05
-2.82967810158311e-05
-8.74922576499718e-06
-2.22242346500765e-05
-1.14325725436838e-05
-3.125993087569e-05
-3.47019032358565e-05
-3.71200307499905e-06
-1.1744779519209e-05
-3.82897876989885e-05
-2.50457693490377e-06
-1.8616681369596e-05
2.21078982036763e-06
-1.56171920576166e-06
-5.64851861670115e-05
-2.0948462522446e-05
-1.55788340287677e-05
-3.07762075512896e-05
-3.79495217914527e-05
-2.32170037946169e-05
-1.1264620604275e-05
-5.16254632150243e-05
-1.15929294383594e-05
-2.07291491092034e-05
-2.27637956721272e-06
-2.67206108855356e-05
-2.7426339802482e-05
-8.31640432404642e-06
-5.18857986892114e-06
-2.68813477531777e-05
-9.61385104997026e-06
-1.98831435948315e-05
-1.10228126069591e-05
-1.01954303021455e-05
-2.83041688433975e-05
-2.95180292473775e-05
-2.83567242592503e-05
-3.87968182744935e-05
-2.7364005148919e-05
-2.09605471031821e-05
-4.65178737663431e-06
-1.60232710387608e-05
-2.69029216856863e-05
-3.61662546065655e-05
-2.86416220580194e-05
-1.66014116898574e-05
-2.35116516398403e-05
-2.45756345132109e-05
-2.23894839756865e-05
-1.73507485445807e-05
-2.48778707599191e-05
-2.70657497172839e-05
-7.22981796991744e-06
-1.94636270781831e-05
-3.0671875319488e-05
-1.25973312651903e-05
-1.20110800833974e-05
-1.53559078508977e-05
-1.52740484947651e-05
-2.27769849223938e-05
-6.88298466305065e-06
8.95928080773067e-06
-1.20286447786308e-05
-8.201409973521e-06
-1.7208585410778e-05
7.09097660920083e-06
-1.34775142775504e-05
-1.36273964570353e-05
-1.77158752404775e-05
-4.99558358710113e-06
-5.31515302650366e-06
-2.61678412569153e-05
-3.33854487857021e-05
-2.0041049062488e-05
-1.57965832735082e-05
-1.95309461715112e-05
-1.89959088275009e-05
-2.41183802763251e-05
-3.70715864451899e-05
1.60757089306474e-05
-2.52077775658286e-05
-1.13195824995877e-05
-1.27487293002413e-05
-1.98133228346672e-05
-2.13659213901583e-05
-6.63575069730311e-06
-1.55192360838365e-05
-3.41435081086655e-05
-2.26101337084483e-05
-1.53692770631319e-05
-3.91265508323668e-05
-1.84105081256664e-05
-3.31619924633276e-05
-2.2966437483139e-05
-2.71641088981296e-05
-7.49216670114964e-07
-4.96123016567477e-05
-2.8992218919713e-05
-9.58018526477518e-06
-1.97479450344798e-05
-8.79253655260174e-06
-4.44867582714612e-06
-6.39889037186413e-06
-2.04482472917214e-05
1.61048523373065e-06
-9.24230878941714e-06
-3.77230414156796e-05
-2.33943334832957e-05
-1.2148517914874e-05
-3.90981068066978e-05
-3.81973459234455e-05
-2.1200474620094e-05
-4.44628338189205e-05
-4.69416369091179e-05
-4.34881092618312e-05
-1.37226431301103e-05
-4.00785940905545e-05
-2.13066708791982e-05
-1.86875485421616e-05
-1.39692014348377e-05
-3.16576375862091e-05
-1.49304892086012e-05
-2.92928801396901e-05
-1.22000028891341e-05
8.85141090160049e-07
-2.71179459329837e-05
-2.17948511831946e-05
-1.19158128315438e-05
-5.83420366893887e-05
-2.07629234054676e-05
-2.47880595802713e-05
-2.45365435065927e-05
-2.77732185574545e-05
-3.22350166186957e-05
-2.34560685175829e-05
-2.42282372348157e-05
-2.76413020431764e-05
-1.10477864649622e-05
-3.48851303803096e-05
-3.47101063474971e-05
-1.50166824645347e-05
-7.82535256717266e-06
-5.49061340002827e-06
-2.94780249386037e-05
-2.81406244501412e-05
-2.8659002870697e-05
-2.37078339740737e-05
-2.45140040375763e-05
-1.88718464250868e-05
-1.91907220348981e-05
-1.25888648467016e-05
-1.23703122301076e-05
4.8994294221132e-06
-2.11859791064539e-05
-2.58686218708044e-05
-6.14570786257972e-06
-2.95414055423637e-05
1.08735736387094e-05
-1.3018183775365e-05
-6.60090748208734e-06
-1.1777584888304e-05
-2.00228682460407e-05
-1.76660802936377e-05
-1.70259865018005e-05
-9.47754905366555e-06
-6.07433163642439e-06
-2.85849029218607e-05
-4.73816673167049e-05
-3.44820777589925e-05
-4.03702132616179e-05
-1.42193728740834e-05
-3.50717287446759e-06
2.65518461811303e-08
-1.38482343388743e-05
-4.91472351151995e-05
-1.09129023699581e-05
-1.1419960023585e-05
-2.0761917369587e-05
-2.70380311588157e-05
-9.99696083871363e-06
-3.39578438329924e-05
-3.04337609447066e-05
-3.16988360849017e-05
-2.92851700390511e-05
-2.26792997468062e-05
-1.7974219145152e-05
-5.40429584367179e-06
-2.66614306253738e-05
5.7153480745724e-07
-2.35734009997184e-05
-2.30632077396378e-05
-4.94090732602868e-05
-2.83264950509017e-05
6.14044709730316e-07
-8.15682109724393e-06
1.80212834881072e-05
-1.15095670328569e-06
8.08105340479418e-07
-3.60506010249876e-05
-3.06872511510064e-05
-3.93329190514227e-06
-8.15386859638517e-06
-1.87079619974462e-05
-3.42942078745698e-05
-2.23966027977872e-05
-6.82531949398022e-06
-1.3364617757254e-05
-8.78047071065773e-06
-2.0592155333902e-05
-1.85596034123383e-05
-1.59208503732045e-05
-2.31670080360968e-05
-4.33759934895907e-05
-4.01341850408901e-05
-1.91911391353902e-05
-1.5055384762196e-05
-1.91715183290944e-05
-3.07385705298238e-05
-2.68484772393234e-05
-1.56053866967259e-05
-1.86542867789545e-05
-2.14341699130691e-05
-2.97439934722333e-05
-2.64732277397377e-05
-6.41147858302579e-06
-2.3050185947621e-05
-2.31415708392012e-05
-3.00188105596825e-05
-4.41878912520374e-06
-3.45392663100094e-05
-2.41248200933833e-05
-4.24749127375628e-05
-2.37349548470937e-05
-2.48444514707783e-05
-2.76512989136352e-05
-2.23051270132815e-05
-3.09467037237217e-05
-2.11874289154988e-05
-9.76052767841439e-06
-1.81153430133927e-05
-1.04554417065779e-05
-1.69320282618705e-05
-4.68259829927194e-06
-1.97703612465459e-05
-3.29344772011941e-05
-2.16283298809717e-05
-5.3012072399785e-06
-2.2889491457425e-05
-1.0289249850599e-05
-1.7729053110505e-05
-2.8650171080986e-05
-2.11014244401594e-06
-1.69486413837328e-05
-2.04739471550972e-05
-1.14123642861835e-05
-1.52481658104168e-05
-1.02407488228892e-05
-2.52009571635364e-05
-3.9930206614686e-05
-1.49929988538674e-05
-1.87245465158416e-05
-1.22192830345964e-05
-1.94221625656874e-05
-2.68883713265221e-05
-1.44264464670771e-05
-1.17765195335398e-05
-1.89932987590671e-05
-2.37262820809645e-05
-1.59633543078832e-05
-1.30735908543895e-05
-3.82015961648988e-05
-2.26620611162621e-05
-3.75561639578119e-05
-2.46868711619615e-05
-1.84800588206862e-05
7.3091934669891e-07
3.49293685377108e-06
-1.20353543425311e-05
-1.64457865198787e-05
-8.25777316673199e-06
-1.10387829788442e-05
-3.13611886231864e-05
-1.0150322829866e-05
-2.35089224393129e-05
-2.29268824144506e-05
-3.01858644381251e-05
-3.00453530482519e-06
-9.01243607742283e-06
-3.04161257724108e-05
-1.18461038501356e-06
-3.24740758887508e-05
-3.93131102842205e-05
-1.07428750822292e-05
-3.10407479236482e-05
-1.63130264234737e-05
-2.47715350334023e-05
-1.94662902426224e-05
-3.93307196789685e-05
-3.44195905782056e-05
-3.26396563908971e-05
-2.98466652396658e-05
-3.54688179555177e-05
-2.59803992910238e-05
-1.91904847621271e-05
-1.05305896594089e-05
-2.69298332313599e-05
-2.67528598009132e-05
-2.11636801514308e-05
-2.90445902158853e-05
-2.95061816725125e-05
-1.39417624920405e-05
-2.72515660434611e-05
-1.1582856849868e-05
-1.5086215155758e-05
-1.76235377117133e-05
-1.53546213324494e-05
-1.98662871503762e-06
-1.55608047566813e-05
-1.87761629751434e-07
-2.45362613947138e-05
-3.45489606863077e-05
-2.6375032000879e-05
-9.79532362547663e-06
-2.51082276429914e-05
-2.12855772219711e-05
-4.00577951122643e-05
-3.69722377618373e-05
-9.79354935652343e-06
-1.98017716731815e-05
-2.10180843318334e-05
-3.35188031384029e-06
-2.38032491007133e-05
-5.50082764996682e-05
-2.03519535364658e-05
-2.54887601873871e-05
-3.36678527867368e-06
-3.09545352280554e-05
-1.11107209512918e-05
-1.17425550818084e-05
1.00629372970449e-06
-2.32640735143776e-05
-3.1833179570172e-05
-9.7034690697487e-06
-1.03398721148219e-05
-4.76329652519349e-05
-1.63631221106987e-05
-2.23427763978736e-05
-4.01565893839017e-05
-2.56763434152468e-05
-2.67878490853742e-05
-8.42217950541278e-06
-2.04272905092175e-05
-2.74075946862045e-05
-1.02520695011648e-05
-3.09948090540168e-05
-2.41621636305071e-05
-1.1343874519431e-05
1.67295339926049e-06
-4.01349045766478e-05
-1.8153478257512e-05
