# Supplementary material for: Research on computational propagation and identification of mine microseismic signals based on deep learning
Source: PLoS One. 2025 Oct 22;20(10):e0334641. doi: 10.1371/journal.pone.0334641 (PMC12543183; doi:10.1371/journal.pone.0334641)
Supplement: S2 Data — (ZIP) [file pone.0334641.s002.zip › 000100500002011.xlsx_0.txt_24.txt.txt]

-2.24589010755099e-05
-4.25508623196698e-05
-2.35344713193744e-05
-5.24078206556066e-05
-1.93271027789156e-05
-1.3318927294668e-05
-3.56712237626953e-05
-1.73814311163918e-05
-4.62288797568585e-05
-3.14325959925423e-05
-7.48385502028747e-06
-3.92714138114704e-05
-1.00178309171516e-07
-9.83182563600092e-06
-4.84533715002101e-05
-2.09027602598643e-05
3.3943233572035e-07
-2.05750553775229e-05
-6.48082877849869e-06
-2.58141163286288e-05
-8.21814407273415e-06
-7.86537254660898e-06
-3.69602834193767e-07
-7.5581008350488e-06
-2.10442664356494e-05
-1.75660730535614e-05
-2.77481288801963e-05
-3.5126079376153e-05
-8.35687981859409e-06
-9.06564700588388e-08
-2.92748541941822e-05
-1.38879361749837e-06
2.01257651844715e-06
-4.95021921460001e-06
-3.3409522655732e-05
-1.85335003144658e-05
1.8196131041091e-06
-2.31999142877038e-05
-2.58773926566273e-05
-2.38032982799325e-05
-3.78900386043223e-05
-2.99487601967895e-05
-2.43927216147423e-05
-3.03277471850084e-05
-2.55634561907753e-05
-1.88789803111039e-05
-2.34112274923962e-05
-1.80332125711057e-05
-1.05369469929568e-05
-3.07682024686954e-05
-1.36162715774557e-05
-1.39836822162856e-05
-2.40918941293269e-05
-1.64163626305452e-05
-2.4782113227246e-05
-2.30443237898691e-05
-3.25866141922956e-05
-4.35581664160099e-05
-1.94059110981728e-05
-2.39039671129151e-05
-1.65001711483548e-05
-2.52839705077314e-05
-1.57366137046609e-05
-1.42879831979341e-05
-1.86932559685775e-05
-1.37668899607967e-05
-9.54625765637995e-06
-6.58404484834385e-06
-3.23611806162501e-06
-1.02719304643418e-05
-1.10642846171207e-05
-1.31100378438184e-05
-1.11133102130829e-05
-8.20414760841462e-06
-3.43467009758175e-06
-2.54625337047621e-05
-2.02706148588014e-05
-1.17764091314538e-05
-1.34500666376068e-05
-1.56368893035039e-05
-1.28935310183563e-05
-3.5555773089668e-05
-1.50398056812992e-05
-2.69963434940242e-05
-2.95460625739491e-05
-6.90755538381369e-07
-1.90832656605104e-05
-2.52190499056148e-05
-3.08296257007573e-05
2.02238414902882e-06
-1.11443488260855e-05
-7.14495574442839e-06
-1.85516992255815e-05
-2.51518893588697e-05
-1.87386734619136e-05
-2.6811730324132e-05
-2.79038845888408e-05
-1.68838741417717e-05
-2.34673060565879e-05
-4.59309278564744e-05
-2.34696754911466e-05
-3.37700848841308e-05
-2.12197525087982e-05
-1.30304094525854e-05
-1.58779356345142e-05
-1.46316323923294e-05
-2.28624504795107e-05
-2.19637491713105e-05
-1.75771075549096e-05
-1.57614001196579e-05
-1.03441535317947e-05
-2.33801113708013e-05
-1.22558080383596e-05
2.04590048316074e-06
-4.23180353144724e-06
-1.06686175345268e-05
-2.22755608720897e-05
-1.88106461269822e-05
-1.75209419805667e-05
-3.6227335773092e-05
-2.53562016002525e-05
-3.75856564581217e-05
-3.02013964903378e-05
-3.54527096399104e-05
-5.09245228275987e-05
-4.1981221870477e-05
-2.72609553274231e-05
-6.78479167203583e-06
-7.81495319369877e-06
-3.6395791767722e-05
-1.86359322377384e-05
-5.66010741717299e-06
-2.889249275247e-05
-3.25531400120285e-05
-3.27717867319629e-05
-2.68018938004055e-05
1.69046390639191e-05
-1.33477958423334e-05
-2.6166179734697e-05
-4.28259291959244e-05
-2.61223731027005e-05
-2.14298131638776e-05
-3.77324807467573e-05
-5.25815415995002e-06
-3.62845266152365e-05
-3.69118406376593e-05
-3.91593018705729e-05
-1.47921453136443e-05
-3.31238902217366e-05
-3.81028109527875e-05
-3.04740066045703e-05
-3.31466733335275e-05
-3.27158058667626e-05
-4.43853906602265e-06
-2.67678479177752e-05
-3.48378815382977e-05
-9.60281580936524e-06
-2.15645409178721e-05
-1.8475516670628e-05
-1.82864817645138e-05
-2.21591807901055e-05
-1.44317935602994e-05
-1.64672807785419e-05
-3.02222570359662e-05
-2.14808490707934e-05
5.52855759502378e-06
-2.9298746373697e-05
-3.84981827571951e-05
-3.95091906462539e-06
-3.18389603882409e-05
-3.24113710024971e-05
-3.86830904135663e-05
-7.39547759226468e-06
-9.20110630831594e-06
-1.22500310519565e-05
-2.68065341520619e-05
-2.44340469908925e-05
-5.46216525279403e-06
-1.90295055463899e-05
-1.54352080703846e-05
-1.6201406591834e-05
-1.26756653963984e-05
-1.74863829260823e-05
-1.70286693813029e-05
-2.33474235671527e-05
-1.950172053393e-05
5.73678724056561e-06
-3.3862679971554e-05
-2.402583024497e-05
-1.81555409869863e-05
-2.2357423490572e-05
-3.24972028188764e-05
-1.72396304888697e-05
-2.29751676539594e-05
-1.69170625101826e-05
-1.67644796478583e-05
-2.22234694943429e-05
-1.2824491296043e-05
-2.02122201343504e-05
-3.2953583918738e-05
-3.72387254183223e-05
-2.63169149010241e-05
9.47845429097839e-07
-5.27110165146461e-05
-1.12613173244427e-05
-1.94492531324462e-05
-2.54160063286355e-05
-2.2009037386611e-05
-1.75381285308841e-05
-5.21704415033804e-05
-2.90456878044383e-05
-1.98653002083121e-05
-7.77741230759412e-06
-5.08639271500354e-05
-1.08671540018469e-05
-4.32582801606058e-05
1.17734522642231e-06
-1.80435063737052e-05
-4.02968430620622e-06
-3.01215560801625e-05
-1.69737655925691e-05
-2.44809900428353e-05
-1.50309229003691e-05
-1.28172302809248e-05
-1.11596005948784e-05
-2.03321346769206e-05
-2.94348298579067e-05
-2.89436743055656e-05
-2.39222341719071e-05
-1.4063720054001e-05
-3.19119555140767e-05
-2.27668362034923e-05
-1.71572898098018e-05
-7.65803344085472e-06
-4.47115345928948e-06
-3.44204938491794e-05
-1.26764516329924e-05
-1.88862130423359e-05
-3.53833631849629e-05
-1.54468245746458e-05
-3.44030772519673e-05
-2.22671496442123e-05
-2.50707192442958e-05
-2.47694467385987e-05
-1.7396898872968e-05
-6.78455821901928e-07
-8.94282229026287e-06
-8.09078250911591e-06
-1.17024901480517e-05
-8.91282053446592e-06
-4.44674161743834e-05
-1.56333406204424e-05
-1.85271141758506e-05
-2.31112597337785e-05
-2.44632821230163e-05
-2.53777675371482e-05
-1.49505941956451e-05
-2.882800117445e-06
-3.03849385958801e-05
-1.01600589130623e-05
-5.42584192213916e-06
8.96201752629051e-06
-1.23373317861628e-05
-2.65655971794881e-05
-5.75682800166514e-06
-2.3129107746578e-05
-1.75080139361932e-05
-2.46532161646952e-05
-5.95612883668084e-06
-9.75388376926339e-06
-1.42826449906878e-05
-9.98443565697128e-06
-1.22976441128803e-05
-2.58447277614402e-05
-2.07126287919151e-05
-3.02767681250259e-05
-1.96131083101857e-05
-2.64863811297744e-05
-2.90169951201055e-05
-8.85077018415709e-06
-1.11423443758007e-05
-5.68966660714598e-06
-1.51960880199581e-05
-3.01654764196248e-05
-2.29347128403128e-05
-3.13323936120073e-05
-2.37900906086955e-05
-4.70560382984033e-06
-2.48118771898367e-05
-3.54199161085952e-05
-4.34260993412957e-06
-1.72281052559675e-05
-2.41691426435046e-05
-3.18845549267546e-05
-3.50002329877751e-05
-2.72705345951446e-05
-3.47923866726304e-05
-2.30812232741854e-05
-1.97238173050876e-05
-3.32993488489517e-05
-1.4731181058092e-05
-1.82331421008309e-05
-1.98687953824399e-05
1.12610949326138e-06
-5.04841757800136e-06
-1.00909014979955e-05
-1.60833438936365e-05
1.96355535261878e-06
-2.37881366786791e-05
-3.72986962402346e-05
-2.23180136698487e-05
-1.93600166463702e-05
-2.24138818054862e-05
-2.52396952549191e-05
-1.18845508482381e-05
-4.05548955539517e-05
-1.94757689013378e-05
-2.81281605899672e-05
2.85593583848164e-06
-2.91226052099967e-05
-7.72170265224916e-06
5.48771706144036e-06
-3.48070172330514e-05
-1.15137663618516e-05
-2.76225002981692e-05
-3.36580703454721e-05
-5.53275512669647e-05
3.25885833909775e-06
2.78035153536391e-06
-3.43709005258519e-05
-9.56432331039096e-06
-3.48880518122298e-05
-3.10536047034058e-05
-1.52659563201031e-05
-5.15355728144722e-06
6.01823709683569e-06
-1.33735954867689e-05
-3.66249725990369e-05
-2.14433597136775e-05
-3.71865422261272e-09
-2.22501954484428e-05
-2.9557432233148e-05
-3.54700251856978e-05
-3.60191363146359e-05
-6.86806628997113e-07
-2.69018083625659e-05
-1.37643629729146e-05
-1.60539665946958e-05
-2.93075488095567e-05
-1.27994295609729e-05
-6.68082646191423e-06
-2.39043574490715e-05
1.30074678398762e-06
-2.78555416523141e-05
-4.41627009795274e-05
-9.55016169682726e-06
-2.85253292057423e-05
4.90130903814782e-06
-2.74709038020476e-05
-1.92413386308271e-05
-3.35662094843699e-05
-1.19222247488528e-05
-1.75659319524835e-05
1.05572295923586e-06
-1.98199465332474e-05
6.04155156343233e-07
-2.78282842188725e-05
-1.12972798665456e-05
-2.81969524760735e-05
-1.98474881479721e-05
-1.71354900205382e-05
-1.99348303052318e-05
-7.05165899943492e-06
-3.7691829806478e-05
-1.77075927163416e-05
-1.9706625901122e-05
-1.54935392891821e-05
-3.2277338135042e-05
-1.23522256417275e-05
-2.83584374265735e-05
-1.13559575183507e-05
-3.18718511620754e-05
-5.63153696784293e-06
-4.63504831173784e-06
-4.70459075912337e-05
-3.67499882903146e-05
-2.85058301500771e-05
-2.12123708572616e-05
-6.04598667628567e-06
-1.83974718888958e-05
-2.34648732945377e-05
-1.89058920138629e-05
-1.40640788070454e-05
-1.59270093391802e-05
-3.9962259014858e-05
-1.55395128362083e-05
-3.38211841333178e-05
-3.34845983797232e-05
-4.48757292862711e-05
-2.13043968852069e-05
-2.08738763234018e-05
-8.42753491465486e-06
-2.33027999142632e-05
-9.5151531442076e-06
-2.95398740846243e-05
-2.98288601114401e-05
-2.34321753447411e-05
-1.92271199271524e-05
-3.17276148971578e-06
-2.13695693237205e-05
5.57645910492934e-06
-2.36372398620014e-05
-4.15456739989263e-05
-2.74942525629729e-05
-5.70350977826867e-06
-1.97632672695404e-05
-3.00924721734718e-05
-2.30201597460194e-05
-4.53584081209809e-05
-1.2870659000323e-05
-1.151974845062e-05
-8.91903243278863e-06
-4.65180121890341e-05
-2.82772510699443e-05
-1.68332513234173e-05
-3.67627156466097e-05
-1.88689329443587e-05
-3.47476130175261e-05
-1.44803071667795e-05
-1.42196254558627e-05
-1.03114572559531e-05
-1.34535601650938e-05
-2.06326778122262e-05
-4.78046064038819e-05
-1.05238169869532e-05
-2.98626471208328e-05
-3.64764695811253e-05
-1.61824339087522e-05
-8.55281897599926e-06
-2.4302534089438e-05
-1.05403261949948e-05
1.84894629509472e-06
-9.56727964155065e-06
-3.56080783997985e-05
-6.69071446249682e-06
-1.96861658908109e-05
-7.68731697819166e-06
-1.95796424644379e-05
8.62454778277144e-06
-3.41598285476727e-05
-3.12370110958284e-06
-3.90942130318539e-05
-1.14215197710508e-05
-2.77246897614336e-05
-2.79867034680119e-05
-2.32394282632818e-05
-5.46727020746566e-06
-1.36155415775785e-05
-1.36667856765729e-05
-1.77311885325677e-05
-1.74393530257125e-05
-1.96841435051346e-05
-9.2696722247552e-06
-3.10872323653237e-05
-1.17118255330493e-05
-4.10251209426916e-05
-3.20257900040543e-05
-8.83164819644422e-06
-1.76573690104091e-05
-2.17196694591928e-05
-3.81493980799989e-05
-3.45999302558224e-05
-7.34825958920741e-06
-2.36148859349879e-05
-1.58485784368508e-05
-2.65640963802119e-05
-2.248066366047e-05
-1.21591893365273e-05
3.68333787489357e-06
-2.79237718266518e-05
-1.12908793115765e-05
6.60009419034712e-07
-6.26691961340879e-06
-3.21255656499679e-06
-1.63205242031374e-05
-2.86025189001529e-05
-1.8095569184238e-05
-2.30313738024597e-05
-3.2533377213112e-05
-7.23816827470478e-06
-1.339646684827e-05
-3.61609433691295e-05
-2.4108006101682e-05
2.94415043044659e-08
-2.36735955208721e-05
-7.10496569109142e-06
-1.02473953146959e-05
1.34417803040292e-05
-1.96867843740014e-05
2.21111110919866e-06
-3.33809053642117e-05
-1.46689200037344e-05
-2.74339310450629e-05
-4.08059948267101e-05
-2.42325421963793e-05
-5.48102010184895e-05
-2.07681300580499e-05
-2.48270202247666e-05
-8.26622839248182e-06
-3.07677951818474e-06
-2.91908384628952e-05
-3.21369994190547e-05
-9.39296953876438e-06
-3.22998920523496e-06
-2.28710059090605e-05
-2.94505682218467e-05
-1.2429933016656e-05
-3.2856223603256e-05
-3.37012256790443e-05
-7.87597877642376e-06
-2.11280501493973e-05
-2.45008367616924e-05
-2.35033895577652e-05
-2.54188314447319e-05
-3.20261444921236e-05
-3.24705082060643e-05
-2.71011554239833e-05
-2.92205727107115e-06
-1.46615860127315e-05
-3.03896877115991e-05
-5.72194673760277e-06
-3.29334781508516e-05
-1.30782770701974e-05
-1.47125586939389e-05
-3.47801296748417e-05
-2.40357285303657e-05
-2.30298652433359e-05
-1.09218039893021e-05
-3.74344424044264e-05
-2.04882062560695e-05
-8.53260109931898e-06
-3.65725370722532e-05
-3.05470725914464e-05
-2.38964370473752e-05
-1.88578705986293e-05
-1.37431802004549e-05
-2.59642565838962e-05
4.63242306836927e-06
-2.13165147245362e-05
-1.11118338156285e-05
-2.59525344379095e-05
-1.16230446453561e-05
-8.69979227012279e-06
-3.24307516454265e-05
-2.3480845611093e-05
-2.63294379186762e-05
-3.8673938956901e-05
-4.51348636143521e-06
-1.39735041227268e-05
-2.25211742244494e-05
1.25642324131342e-05
-2.98019407209247e-05
-2.34855135489807e-05
-3.91764514558444e-06
-2.9409864440568e-05
-2.74298950631524e-05
-2.93275697027971e-05
-2.18985364591677e-05
-1.00014070067141e-05
-1.90359661898347e-05
-2.19049205218335e-05
-3.27276780427465e-05
-3.09047404369695e-05
-2.1272712668068e-05
-1.01386383841562e-05
-1.7367044969631e-05
-1.68515930900019e-05
-1.46815390464069e-05
4.29567167385898e-06
-1.70267081703941e-05
-4.49642569066953e-06
-2.48643486223825e-05
-3.29551030931752e-05
4.97248179951553e-06
-2.15933360288265e-05
-2.28296990100938e-05
-3.84490824279676e-06
-1.558994015294e-05
2.62015677861001e-06
-1.38400070990399e-05
-5.19076790156117e-05
-4.23668827900184e-05
-3.72336042141271e-05
-2.04435743519713e-05
-1.53535030196954e-05
-2.81330268931133e-05
-3.11267026464194e-05
-4.47703061392621e-05
-1.95654145811594e-05
-1.77044621701022e-05
-9.26835670351507e-06
-3.21246995563204e-05
-1.68808312240501e-05
-8.78142031810939e-06
-1.79013478338029e-05
-3.6009563184079e-05
-1.4318736146662e-05
-2.88282455140173e-05
-3.48410116589598e-05
-2.19823191463137e-06
-2.35960369822072e-05
-2.2611568628012e-05
-2.07389294178134e-05
-2.48115313927662e-05
-2.68137452112855e-05
-1.13565155270703e-05
-1.69029925896153e-05
-2.65971431855553e-05
-1.74262449769871e-05
-1.9687943958845e-05
-1.19164324418855e-05
-2.02933246531875e-05
-2.56448457484847e-05
-2.65854953359786e-05
-7.42221878192002e-06
-1.06203764084134e-05
-2.17076204272573e-05
-4.2892022109586e-05
-2.49547315027538e-05
-5.92366068923831e-05
-2.71622182808286e-05
-2.99208807423383e-05
-6.34858367335682e-06
-8.82765748200551e-06
-3.9961756096532e-05
-1.90432527247327e-05
-8.30055352263118e-06
-2.123031365473e-05
-2.04093313644319e-05
-4.30784614138728e-05
-3.23099468366244e-05
-1.58646127414653e-05
-1.70935550955622e-05
-1.85643500683073e-05
-1.02482343079279e-05
-2.22253303195089e-05
-3.47859139638219e-05
-1.92266450377627e-05
-2.82621651481483e-05
-1.70737759279343e-05
-1.22091732203439e-05
-2.92750499462999e-05
-1.04521032235502e-05
-3.32263127459736e-05
-3.76822403113119e-05
-1.57166150082716e-05
-5.36348669182832e-06
-2.2846666622618e-05
-8.33926295480269e-06
-7.21124624664027e-06
-1.15678025081854e-05
-3.8619883359072e-05
-4.33173025637362e-05
-3.37508621476956e-05
-1.11493956948194e-05
-1.41559315449115e-05
-3.82569589530564e-06
-1.94981979628711e-05
-2.18845075767369e-05
-2.06246486285184e-05
-1.25019714181258e-05
-1.79443834255881e-05
-2.73205429709592e-05
-3.51717891318713e-05
-3.81278729091069e-05
-1.12302058997446e-05
-1.63637301564192e-06
-7.09614177433914e-06
-2.50708299572432e-05
3.25107478489633e-06
-2.91164971944336e-05
-9.54206110650248e-06
-2.37441462433671e-05
-2.73432806199502e-06
-3.2214490064517e-05
-4.18567878297757e-05
-2.25282232203564e-05
-3.28373356255383e-05
-2.44374793030406e-05
-9.13667419047399e-06
-1.20478355910328e-05
-2.0687793589258e-05
-2.52882506122639e-05
-3.12465942631835e-05
-3.41241676728384e-05
-3.66977217920145e-06
-2.41099344300556e-05
-2.11690136294227e-05
-3.91026986071776e-05
-2.95852897024768e-05
-3.18399763181564e-05
-3.50197554958397e-05
-8.88108986117374e-06
-1.53111683655476e-05
-1.63184407872618e-05
-3.06885418465163e-05
-4.97121461440802e-05
-1.24613941422467e-05
-1.52103609393734e-05
-5.66327040973791e-06
-3.05160546289081e-05
-1.36969425582605e-05
-1.35407851861841e-05
-1.95532172067216e-05
-2.14644640616204e-05
2.45405885831111e-06
-2.08192577030385e-05
-2.41293956822388e-05
-1.32891542621246e-05
-1.3260409574916e-06
2.65113431427706e-06
-2.22823760750614e-05
-1.08673233450356e-05
-2.64824764547189e-05
-1.37397979327334e-05
-3.165187258985e-05
-3.37128943807897e-05
-1.98396033727936e-05
-1.02258956249899e-05
-1.461053155466e-05
-2.08760713849263e-05
-1.52397357103794e-05
-2.50630382961452e-05
-2.19429503029253e-05
-1.3524548119095e-05
-5.34835307861885e-06
-2.56971056297976e-05
-4.02061396071282e-06
-4.65452428963904e-06
-1.68226614769044e-05
-2.01762226668368e-05
-2.29672238577625e-05
-2.20021408628701e-05
-2.5982140490995e-05
-3.16452776288401e-05
-3.34307362166078e-05
-4.05875338500209e-06
-3.51015343329309e-05
-6.6228890525398e-06
-2.60322110767864e-05
-1.37843578014672e-05
-2.05920092200732e-05
1.15694770011995e-05
-2.69616886844382e-05
-3.09242715028647e-05
-2.08194515970518e-05
-2.80629580160268e-05
1.1959198354386e-05
-1.42204353419446e-05
-2.85750903086768e-05
-9.03162687426283e-06
-2.61993243060784e-05
-9.55406006802092e-06
-1.28450057922212e-05
-1.57884684261312e-05
-2.83227715671016e-05
-2.14220568688166e-05
-2.58304144986806e-05
-2.19999644579033e-05
-1.6997612248343e-05
6.04599724373562e-07
-2.02931595649761e-05
-1.47880448834691e-05
-1.46266551336754e-05
-2.30398614329783e-05
-2.6534605346762e-05
-3.84446782934717e-06
-2.32861820983465e-05
-3.08313164818981e-05
-3.7227296351533e-05
1.36033280998688e-06
-3.42519971972502e-05
-1.43284747218272e-05
-2.93772303616583e-05
-2.65945380045507e-05
-8.67092087590203e-06
-2.75602092485989e-05
-3.3519683344534e-05
-1.92309565643185e-05
-2.03086973836035e-05
-1.0837756619102e-05
-2.50490050304562e-05
-1.86374377476488e-05
-1.48764813363237e-05
-3.08389479098512e-05
-1.72522881513632e-05
-3.60102255449698e-05
-2.41152491705385e-05
-1.50223575785907e-06
-2.13272277666329e-05
-2.94440074578136e-05
-1.59619790847052e-05
-2.44085219831012e-05
-2.43495297999078e-05
-4.17729997470756e-06
-7.96078347182495e-06
-5.60484394295216e-06
-2.63255938362253e-05
-1.64316516526805e-05
-6.7347842189445e-06
-1.77322407200506e-05
-2.05113823722316e-05
-2.10825022480154e-05
-2.31867514140295e-05
-1.71491461102343e-05
-2.56174632742372e-05
-3.94342831278795e-05
-2.66352413617957e-05
-2.48960668801478e-05
-1.93682450332971e-05
-2.27970506642652e-05
-1.97191187145482e-05
-3.29214720953991e-05
-2.44831295114013e-05
-1.1614498667948e-05
9.22020768705312e-06
-3.62411550340205e-05
-3.21043819704447e-06
-4.03652131979634e-06
-3.0331520613145e-05
-1.75934180051625e-05
1.39594349205145e-07
-2.38733460381451e-05
-2.4391847951738e-05
-1.94400070327838e-05
-1.93614605607967e-05
-2.66046124457111e-05
-2.19658675970444e-05
-2.12155358563897e-05
-1.76495977250521e-05
-2.46088830724925e-05
-1.4042663698571e-06
-2.12577095865881e-05
-2.62240489174572e-05
4.03307749812927e-06
-2.06527675878604e-05
-2.06548950455602e-05
-1.23034237552963e-05
-2.6834019673928e-05
-1.93439736404651e-05
-1.39595028264761e-05
-2.00660185641274e-05
-1.6500564995576e-05
-7.14090132055039e-06
-1.03541597755525e-05
-3.62561545468855e-05
-1.32200648422798e-05
-3.22915295147592e-05
-2.9172172400501e-05
-3.86522711899467e-05
-2.52602253104932e-05
-3.11825669373219e-05
-2.64630673143154e-05
-3.95313525690921e-05
-4.69308919635898e-05
-4.11078375330082e-05
-1.69957300403407e-05
-1.85273871320398e-05
-6.53336120694996e-06
-3.19548951920292e-05
-1.72171701270171e-05
-2.07805918112187e-05
-2.75812509794861e-05
-5.55382087238653e-06
-1.46429685742817e-05
-1.35420610722699e-05
-4.07822432199062e-05
-5.13029756302723e-05
-4.44962123913803e-05
-3.28112927107887e-05
-1.84417274382023e-05
-3.01433686462214e-05
-8.28733896950844e-06
-3.53200155078745e-05
-1.26288073569826e-05
-1.51291074610513e-05
-2.68913802499243e-05
-1.75485725268652e-06
-1.81792359424682e-05
-3.18967010121747e-05
-1.70409575785555e-05
-2.54792501962386e-05
-3.31337444322657e-05
-1.2023561005718e-05
4.28868995308686e-06
-2.83875538229398e-05
-1.57132698641633e-05
-2.15360613854e-05
-2.28777781041318e-05
-5.46634002974791e-05
-8.78239408240322e-06
-3.14855903691495e-05
-3.39512735892958e-05
-1.57008861348886e-05
-3.78668231806365e-05
-2.53296134333939e-05
-3.86197670157227e-05
-1.5325516540913e-05
-2.4166420498768e-05
-3.05133114690532e-05
-1.1010182012791e-05
-2.28712828088782e-05
-1.67838277661437e-05
-1.47390060662063e-05
-2.31958982622131e-05
-2.3640011149614e-05
-1.59303244986568e-05
4.93484668816709e-06
-3.18795885910994e-05
-4.93585441994256e-05
-2.46990663544368e-05
-3.03704661527266e-05
-2.56159086187506e-05
-3.08674833082235e-05
-4.35199457650389e-05
-1.10293140356152e-05
-6.14793297881265e-06
-2.00108889219295e-05
-2.39470370627431e-05
-1.24333795188379e-05
-2.35563433439278e-05
-9.45780597572361e-06
-4.59554850354804e-05
2.29600017807497e-06
-2.8084537614425e-05
7.62336665717196e-07
-1.26687142075673e-05
-2.32248732283572e-05
-3.75496243795575e-05
-1.86653680478808e-05
-1.61705926229641e-05
-2.35398448879861e-05
-1.0766728329307e-05
-4.27133544399882e-05
-1.28048429142519e-05
-2.48145438429283e-05
-3.25497861748455e-05
-9.49807323911308e-06
-5.19178353656786e-06
-3.57403794613913e-05
-4.36439969317365e-05
-5.17177809658802e-06
-2.78624651305069e-05
-2.77744849735065e-05
-1.56475576419965e-05
-1.76773021336558e-06
-1.4482041451363e-06
-2.31500821344838e-05
-2.73045718804196e-05
-7.92574434177421e-06
-2.21833453950372e-05
-2.19735987292943e-05
-3.36437334587455e-05
-1.07042547838378e-05
-1.1620051192416e-05
-1.65122967827437e-05
-2.13479564542921e-05
-1.81725446049243e-05
-1.49756538166874e-05
-1.36496206542676e-05
-2.11985867987424e-05
-4.46392302327912e-06
4.94653120986306e-06
-1.41944689338742e-06
-1.22537253801775e-05
-1.56805635619481e-05
-2.12842321553187e-05
-2.76890497907332e-07
-1.41179315361562e-05
-2.79514874938907e-05
-1.76884963532567e-05
-1.19338071278901e-05
-2.48471044815835e-05
-1.432708760511e-05
-1.85118421340771e-05
-3.61007814181079e-05
-2.25891223462088e-05
-1.67291452943263e-05
-4.30605077469816e-05
-3.53640055999413e-05
-3.16458339399797e-05
-2.03890799825116e-05
-3.85743049327964e-05
-2.72314500741005e-05
-2.70009579005211e-05
-1.82956952038183e-05
-3.72849147801372e-05
-2.65244278743782e-05
-2.37839965315008e-05
-1.76465605752487e-05
-1.71969076059377e-05
-1.49420464638116e-05
-1.98676024780992e-05
-2.46123046212761e-05
-2.53742948785001e-05
-1.69363860961813e-05
-5.68227473814794e-06
-1.46733395626392e-05
-3.04671144765872e-05
-1.28340707033083e-05
-1.94388271061206e-05
-6.10396661833353e-06
-2.87120454385594e-05
-1.19943107225507e-05
-2.14907428083593e-05
-1.50172143029972e-05
-3.48500096357047e-05
-1.48278191412741e-05
-1.34582869395162e-05
-3.36060161718004e-05
-1.74823948209758e-05
-2.23489007542892e-05
-1.54234411820237e-05
-8.77198184660579e-06
-1.94217199237277e-05
-3.84759137821241e-05
-2.17071378572586e-05
-7.07314261248775e-06
-6.07231191952139e-06
-1.27474076375461e-05
-3.56749594859712e-05
-3.19716983481449e-05
-3.36467550091782e-05
-2.6671493048926e-05
-2.2716620761779e-05
-2.22755598963337e-05
-1.53062126851168e-05
-1.31515526085453e-05
-1.1902788852905e-05
-2.02817507104167e-05
-3.81586879422736e-05
-2.01562424814577e-05
-9.98428016038065e-06
-1.22391046236665e-05
-1.60439178115453e-05
-9.66540222880123e-06
-2.29268680973311e-05
-5.13765364595069e-05
-1.80915695258465e-05
-3.03325435860104e-05
-1.88409596931005e-05
-2.94491398180467e-05
-2.79707015993088e-05
-1.68236379009207e-05
-4.32890224308204e-05
-9.08378920685594e-06
-2.78337513886217e-05
-3.65774513341334e-05
-3.16280184034322e-05
-1.65871490258056e-05
-4.7201682683908e-05
-4.12063305864902e-05
-1.85944501437371e-05
-2.8175916795493e-05
-2.10323723013329e-05
-1.35437508935376e-05
1.41441962412641e-05
-2.14578246144415e-05
-1.0785989094372e-05
-8.93229352973477e-06
-2.89753427653462e-05
-1.39940534255903e-05
6.71519625960781e-07
-2.55145076095687e-05
-2.53269750983752e-05
-1.04057626155069e-05
-3.40288229962675e-05
-1.49348317166845e-05
-1.5238103465017e-05
-2.22858266748537e-05
-1.80458615153787e-05
-3.12096348503246e-05
-1.8653418444245e-05
2.03080059151215e-05
-9.60286548876656e-06
-1.26220368797128e-05
-3.56694968649817e-05
-3.60019901842292e-05
-3.17028771741546e-06
-3.16741547482304e-05
-9.3702973373654e-06
-8.28947875093271e-06
-2.83922007899532e-06
-1.85541110631294e-05
-1.36686034265801e-05
-1.69146978520388e-05
-9.04349099400244e-06
-3.08610802101417e-06
-4.17881549226251e-06
-2.82004098593473e-05
-3.52590852293604e-05
-2.2254768695966e-05
-2.48549640270267e-05
-1.49646458487217e-05
-2.048195225345e-05
-1.80575766463179e-05
-2.48221898992163e-05
-1.09164977418088e-05
-2.68477243103657e-05
-1.26190963510697e-05
-2.01044136870874e-05
-2.66300404566904e-05
-2.37280167981585e-05
-1.93049322835471e-05
-1.03759494733135e-05
-1.4495354384635e-05
-2.85046011319711e-05
-1.07746118786206e-05
-9.3667343207778e-06
-1.51624187293784e-05
-3.42159167382734e-05
-1.48950514827974e-05
-4.38145397244803e-05
-5.12793277060345e-06
-2.00788850731562e-05
-2.85324317471338e-05
-2.89993411272175e-05
-8.36164374328347e-06
-3.3666814949727e-05
-2.28366356030633e-05
-1.10648045763805e-05
-1.21172255941209e-06
-1.01379226613714e-05
-2.49176796407837e-05
7.35328195755098e-06
-1.01155829852188e-05
-8.116336008765e-06
-1.4083555672339e-05
-1.91254209803738e-05
1.11865191138993e-06
3.17563515444141e-06
-3.78949816328827e-05
-1.08760635894069e-05
-3.80202292974691e-05
-2.68846092452944e-05
-1.97652591424055e-05
-3.04148340010377e-05
-2.4769434530946e-05
-3.66239686557208e-05
-9.54777228460345e-06
-4.21348783860339e-05
-1.00096423512136e-05
-2.03423264631902e-05
-9.3499317048032e-06
-1.90711896134074e-05
-4.72757035167164e-06
-1.23877862418906e-05
-1.9688027177929e-05
-2.60861288011991e-05
-2.62640500551732e-05
-3.33147243801479e-05
1.99262632596209e-06
-2.61101477437186e-05
-2.36714918636499e-05
-1.37722395137261e-05
-2.0130314265176e-05
-2.5288791546894e-05
-1.9614346310472e-05
-2.31010032074437e-05
-6.92114645211451e-06
-4.16738523543732e-05
-3.8715393866325e-05
-4.52325097015089e-06
-2.5032105785337e-05
-4.25320969627914e-05
-2.64510506433661e-05
-1.53912722759651e-05
-1.76487458633401e-05
-2.67073591976204e-05
-1.85924506618199e-05
-9.09737267813832e-06
-2.26168265354619e-05
-2.03394832973214e-05
-2.22060832387697e-05
-7.38167017672255e-06
1.24811665499584e-06
-5.74206848626007e-06
-2.25745524747266e-05
-2.3001655348248e-05
-1.66289533703811e-05
-2.81985573045486e-05
-3.17611346076382e-05
-1.78499179595455e-05
-3.06743554538059e-05
-2.50068943244427e-05
-1.9947862938274e-05
-6.71707883637039e-06
-1.58359239000073e-05
-1.7894463345947e-05
-1.348505171051e-05
-2.32545750619307e-05
-2.87128720168003e-05
-1.33950222994985e-05
-5.88518764618164e-06
-5.83265635613201e-06
-1.84594431378849e-05
-3.83606645054839e-05
-2.0377910778703e-05
-2.81163483687715e-05
-3.25409103677647e-05
-3.21728579248017e-06
-3.18413902071733e-05
-2.01516208266859e-05
-1.52184638662511e-05
-3.13384124473627e-05
-2.64167156755853e-05
-5.19314337573948e-05
-4.67253203889957e-05
-6.34238563605968e-06
-2.58672610475615e-05
-8.22837528417512e-06
-2.19462868890114e-05
-3.13763187221113e-05
-6.49057964328415e-06
4.60319087781808e-06
-1.51882289225696e-05
-7.46991284827278e-06
-2.21798121877353e-05
-1.68626454804713e-05
-4.07686837247864e-05
-2.84555255595682e-05
-1.72814903583918e-05
-2.40664016202262e-05
-1.98459512538287e-05
-2.40162540732682e-05
-1.99364319909741e-05
-9.0266075675131e-06
-2.46627050778e-05
-2.90347549938412e-05
-4.07832247269801e-05
-1.684673808035e-05
-1.53239618233511e-05
-1.58517767167156e-05
-3.19676419887706e-05
-1.78738927452924e-05
-1.49651539423912e-05
-4.01516011709557e-05
-3.47299310723434e-05
-2.36369237085011e-05
-2.63008882775902e-05
-1.88738434727919e-05
-4.19867711162017e-06
-3.00158933130898e-05
-3.17072547380179e-05
1.37450487373218e-06
-1.43323548529877e-05
7.14239821031354e-07
-3.24108221352687e-05
-2.49877399231879e-05
-1.11773474801419e-05
-1.76136180403841e-05
-4.21827704717997e-06
-1.13291683020225e-05
-2.9817020112593e-05
-3.80310455418362e-05
-4.71320692307786e-05
-1.73449318853848e-05
-3.27607401825532e-05
-4.62131342121982e-05
-2.27008062286569e-05
-1.4911718563212e-05
-3.33849411233605e-05
-3.09588367590283e-05
2.28600949759257e-06
-2.21835757564684e-05
-5.91876945768035e-06
-1.68595845180358e-05
-2.45413128901446e-05
-1.36270483210133e-05
-1.61463727324985e-05
-1.82229430809363e-06
-1.32784881741421e-05
-2.57517929137331e-05
-2.2326062526697e-05
-1.65439342351968e-05
-3.17452953104994e-05
-3.79042392150495e-05
-1.45522265559291e-05
-3.08083627955237e-06
-1.29368467201144e-05
-1.04363687812519e-05
-2.53629741321742e-05
-5.80599309602546e-08
-7.19290291898451e-06
-3.71345016122397e-05
-1.17277227828583e-05
-2.90848381315942e-06
-2.43410806442993e-05
-2.20631853796809e-05
1.94192023456082e-05
-1.7336486227128e-05
-2.71677298075995e-05
-1.13225672166486e-05
-1.93594294291577e-05
-1.40130652136871e-05
-3.44600568135192e-05
-1.43107334316216e-05
-8.04529456873529e-06
-6.15566813126525e-06
-2.72748230974614e-05
7.61472893599565e-06
-4.13938261651657e-06
-2.50000214950442e-05
-1.06678018107725e-06
-2.55853891726503e-05
-1.19229696051308e-05
-1.49625874083085e-05
-1.69175080684119e-05
-3.57646999946401e-05
-2.80642239272231e-05
1.15246356672423e-05
-9.26947300425961e-06
-1.75237121996564e-05
-9.63330409247405e-06
-1.4125209034493e-05
-3.78852750371283e-05
-8.66006337719882e-06
-2.49067305776643e-05
-1.05646072321721e-05
6.09120256400744e-08
-1.32709739986819e-05
-3.02955771882516e-05
-2.19298226189953e-05
-1.43372498722507e-05
-7.02922939595703e-06
-1.07238105372556e-06
-1.97133564752956e-05
-1.62590029832643e-05
-6.81411630073515e-06
-1.29952064694792e-05
-1.26405050748706e-05
-2.36417763838259e-05
-2.5093384429993e-05
-1.41256582269523e-05
-3.21408088549415e-05
-2.45184377733004e-05
-2.85622790621961e-05
-2.23373327721051e-05
-1.29915970338485e-05
-2.88717144658014e-05
-1.70310995087128e-05
-1.49048195956386e-05
-2.8994470019926e-05
-2.50489988119834e-05
-2.18531914395322e-05
-4.62802226505586e-05
-3.39861560474749e-05
-4.16432633998674e-05
-1.66784200537206e-05
-3.3079955591332e-05
-2.26827513361026e-05
-1.86289655445003e-05
-2.63626517670551e-05
-1.61393088260606e-05
-1.90608466288092e-05
-2.86084190809809e-05
-3.47388407962165e-05
-5.63366191783207e-05
-2.26220630360523e-05
-1.35164749052103e-05
-2.54910036418338e-05
-6.46022227757195e-06
-2.10303592770298e-05
-1.0255185509323e-05
-2.22093808523803e-05
-2.71206368692072e-05
-1.2628332590408e-05
-1.52032122050538e-05
-1.94474592701465e-05
-3.231208931787e-05
-6.01830587889649e-06
-6.82276999641005e-06
-2.42656994697974e-05
-1.02610860014949e-05
-8.87838698108009e-06
-3.12357196282205e-05
-2.94092635283085e-05
-1.14010951069277e-05
-2.06050125128749e-05
-1.92080336777357e-05
-3.06868301685113e-05
-1.85910071274855e-05
-2.65901064392984e-05
1.6539250938924e-06
-1.153850326041e-05
-2.15142208318952e-05
-1.95386103237368e-05
-4.148513959939e-05
-2.32815071118227e-05
-3.71523939640927e-05
-1.26578486609443e-05
-2.87680852570078e-05
-3.05000389886226e-05
-5.16176950999969e-06
-4.33449356646827e-05
-3.06455480262016e-05
-1.95991118943193e-05
-4.02838363386715e-05
-2.84071051663073e-05
-1.1292002240322e-05
-2.07289253854288e-05
-2.28746086332695e-05
-3.18904571332362e-05
-1.57597858083621e-05
-2.22268268452746e-05
-2.60097248154615e-05
-3.4560957153199e-05
-1.62368410066183e-05
-1.81447766786718e-05
-1.75184816787618e-05
-2.9010279709725e-06
-3.72025219841654e-05
-2.29693032618083e-05
-2.0308020447868e-05
9.76090821001709e-07
-4.16981249712345e-05
6.66214531139951e-06
-3.19615761954683e-06
-1.76631287534654e-05
-2.47220376855111e-05
-2.47144484922362e-05
-3.69797003781909e-05
-2.01306860361585e-05
-4.20657151156815e-05
-7.66618194351717e-06
-1.85017970576322e-05
-1.87921146554879e-05
-1.59524057343842e-05
-1.90117682468031e-05
3.93766410880718e-06
-1.12880276651618e-05
-1.47510673509511e-05
-2.97829371062631e-05
-3.81110999898133e-05
-3.40066425719948e-06
-1.42040009392147e-05
-3.85030448477313e-05
-3.38504347671327e-05
-1.49959333191199e-05
-9.01377824458254e-06
-2.351497157937e-05
-2.3091435343597e-05
-4.61631788172866e-07
-1.2988545497865e-05
1.49683379339657e-06
-7.36751777179674e-06
-4.64702598369373e-06
-1.78588710434394e-05
-2.37290373639549e-05
-3.32903512300942e-05
6.75955902090626e-06
-5.76962256613273e-06
-1.44005337248269e-05
-1.09161814591247e-05
-1.11192563037777e-05
-2.60220307286213e-05
-3.03463839718809e-05
4.92338651059093e-06
-2.38920117332542e-05
-2.98189160453773e-05
-1.25632628318378e-05
-2.53856626401627e-05
-4.09379382628382e-06
-9.82953330951907e-06
-1.65916087239142e-05
-3.14520333445816e-05
-2.02835784320122e-06
-1.29145521769426e-05
-1.25487011502444e-05
-2.65719676311194e-05
-2.47871737045124e-05
-3.17223631770765e-05
-3.63743521336374e-05
-2.78897431921824e-05
-1.07116052399547e-05
-3.57831093564076e-05
-2.6197192048789e-05
-2.87568790334979e-05
-9.29709155664189e-06
-6.58790110145466e-06
-1.52615041921182e-06
-2.46135190955619e-05
-2.022792971589e-05
-1.36000327988332e-05
-1.09879511994679e-05
-2.72389047065148e-05
-2.91961346407736e-05
4.32306300486775e-06
-3.01018997703303e-05
-2.53625042786114e-05
3.39853004244409e-06
-3.0469604637267e-05
-1.54639743035344e-05
1.96937053979495e-06
-3.49376960695835e-05
-1.33585908435216e-05
-2.92618878539552e-05
-4.21449204345913e-05
1.18208594496639e-06
-2.35742597731641e-06
-2.19282797116776e-05
-5.74237257093442e-06
-2.1711369348767e-05
-7.69242585659967e-06
-2.28673634422072e-05
-2.48086144812789e-05
-3.01290976792683e-05
-3.36007610652804e-05
-2.31507441008126e-05
-1.29066889037666e-06
-4.89713330513147e-05
-1.47432353860883e-05
-2.61803479118942e-05
-2.23580870747956e-05
-2.19754334280421e-05
-3.28799786526142e-05
-1.34920768787487e-05
-2.56292531020401e-05
-2.92788185859918e-05
-9.25562750867146e-06
-6.56861066957008e-06
2.63047292802607e-06
-3.26441529832775e-05
-2.08215344470767e-05
4.28894597161336e-06
-1.18248449632987e-05
6.41072250766614e-06
-4.85699856158853e-06
-1.75458798548338e-05
-2.70354381076773e-05
-2.87269728695593e-05
-2.16716939494494e-05
-1.14345910804981e-05
-2.6218086028131e-05
-1.27013403773176e-05
-1.19200602808493e-05
-2.1831706717662e-05
7.22174583718529e-06
-1.06358992008532e-05
-3.00472571754005e-05
-8.90611817762293e-06
-2.53803485980619e-05
-1.29105582543349e-05
-2.00288345934734e-05
-1.3667846185802e-05
-1.24713070971133e-05
-1.32465688193629e-05
-2.21778205221867e-06
-9.94529107841983e-06
-1.32406920767363e-05
-3.95596165466897e-05
-1.49924018767984e-05
-1.47336702375413e-05
-2.44300859338636e-05
-3.58293422093557e-05
-5.36433937136114e-05
-1.00867973847181e-05
-2.17003261943926e-05
-1.43091335852268e-05
-2.46245194244636e-05
-3.38786574368308e-05
-1.30425291573396e-05
-3.5014747461167e-06
-1.03442439446896e-05
-3.59028692360207e-05
-1.49539704621372e-05
-2.23092653113676e-05
-2.10356526398029e-05
-1.93146281739062e-05
-2.79247486333098e-05
-7.98743269586292e-06
-2.37682407517418e-05
-3.17232690981286e-05
-1.20038915759234e-05
-2.25676498641449e-05
-8.79783591978014e-06
-3.09831632577978e-05
-1.86119766816087e-05
-1.41806065429488e-05
-2.7282415988056e-05
-1.58326800744166e-05
-3.69774553710522e-06
-3.23632104769285e-05
-3.86980288367118e-05
-3.81152115831279e-05
-2.46985750759906e-05
-1.44213630051724e-05
-4.38933085820521e-06
-1.14216365437875e-06
-1.31721927060881e-05
-2.33507293366262e-05
-2.70075156092415e-06
-2.16327580869146e-05
-4.35168963523713e-05
-3.46615439176082e-05
1.49770058337754e-06
-6.73168901138763e-06
-3.45981356342165e-06
-2.82499908050672e-05
-2.65812550987776e-06
-3.03283388717114e-05
-8.03778031412654e-06
-3.3279023376772e-05
-1.08954160950159e-05
-6.38985368969042e-06
-2.07930522855819e-05
-1.14518643958504e-05
-2.77149202298527e-05
-6.76484115351486e-06
-1.55659335866127e-05
-5.77955089575184e-06
-3.01779167436775e-05
-1.78104086222035e-05
-2.48019754000034e-05
6.69383001129612e-06
1.10554997065276e-05
-2.38032965633563e-05
-1.42108789550282e-05
-2.73048814406431e-05
-3.86426542176358e-05
-3.55982625482487e-05
-2.31292442770594e-05
-1.01834235003988e-05
-2.69515558489527e-05
-7.78572952995074e-06
-2.9281038602587e-05
-2.68102230026203e-05
-3.37953008874809e-07
-2.96670007015369e-05
-2.6105163430563e-05
1.30818441893976e-05
-1.26094586213347e-05
-3.22309012050592e-05
-6.51512951741291e-06
-2.2551340280476e-05
-1.34964598502321e-05
-1.79336111757621e-05
-4.40062721121216e-06
-4.02283983915598e-06
-9.87602471525807e-06
-1.74322320750156e-05
-7.3284014985702e-06
-2.28764121538777e-06
-1.19198644326895e-05
-1.88322455626714e-05
-8.88383069616923e-06
-2.93858810231732e-05
-8.85166577952037e-06
-1.77306819073771e-05
-5.08253935459268e-06
-3.32565300676573e-05
-1.72029830510882e-05
-1.29146074391245e-05
-2.55942910220345e-05
-3.53017414379594e-05
-2.48158054190398e-05
-2.8036868202669e-05
-3.22880757470399e-07
-4.14609087928667e-05
-5.98641419456188e-06
-2.87334822959095e-05
-2.35091481881248e-05
-1.66352797014922e-05
-2.53993016192502e-05
-2.53631603182103e-05
-1.56380809882828e-05
-2.27922777497557e-05
-4.69384270236154e-05
-4.10919275938691e-05
-3.69093668122321e-05
-3.46404201636667e-05
-3.7600086967329e-05
-3.18962340652432e-05
-3.40221259213839e-05
-1.61306403605729e-05
-1.79862003920088e-05
-3.37617141562115e-05
-9.33056075963787e-06
-3.10029710148315e-05
-2.48804470500776e-05
-2.03564704454373e-05
-1.75223429681538e-05
-1.26794106540361e-05
-1.35194993013495e-05
-2.0173841720137e-05
-1.08599890758156e-05
-1.37098308825935e-05
-2.2239474377138e-05
-2.78512010624569e-05
-1.60251556505461e-05
-5.45179716309985e-06
-3.17557126033246e-05
-3.25508576566571e-05
-5.11762716079576e-06
-2.97770531361819e-06
-2.18255407624016e-05
-4.05225180327365e-05
-2.09238912147267e-05
-1.41259126283435e-05
-1.13168829571685e-05
-2.31303504860669e-05
-3.57200177969308e-05
-5.74485743513372e-06
-3.74668127213394e-05
-3.61925929828563e-05
-1.01058546897246e-05
-2.07320931916076e-05
-2.73579319816387e-05
-1.46712843307568e-05
-2.92868301627669e-05
-3.88567035674552e-05
-2.94649512688474e-05
-4.15377172287739e-05
-4.24482681438617e-06
-2.88721503423101e-05
-4.65984647529463e-06
-1.84698267420959e-05
-1.09078749908948e-05
-3.0764080623046e-05
-6.67227477373471e-06
-3.23514109875098e-05
-8.09435964566402e-06
-3.99895163243028e-05
-4.63355178924754e-05
-4.23950067934328e-05
-2.52421710470329e-05
-2.05551288332154e-05
-1.02171697558541e-05
-2.78296991475434e-05
-1.67169048321476e-05
-1.74571805095684e-05
-3.1300321505175e-05
-4.80342562547504e-05
-1.83417795675929e-05
-4.03924325565085e-05
-2.35254657206532e-05
-3.11039444794741e-05
-9.59059332618965e-06
-3.91823091598889e-05
-3.00539059898775e-05
-2.14568739509084e-05
-3.95097614753267e-05
-1.38102881641244e-05
-1.51109341264739e-05
-1.91410138606576e-05
-1.03173899309032e-05
-4.25792814578921e-05
-2.19004864185956e-05
-3.09376823572302e-05
-2.60973961450143e-05
-2.36971873857048e-05
-3.08933150852898e-05
-2.17541677992144e-05
-2.61102392009608e-05
-3.39209856373796e-05
-2.38844397672251e-05
-5.8346849805963e-06
-2.34969627716289e-05
-3.42589866153951e-05
-2.04575942062552e-05
-2.25217042000549e-05
-1.50682217804407e-05
-7.34796436311445e-06
-9.40479395303432e-06
-2.39860648313908e-05
-2.0728236325333e-05
-2.54423601632741e-05
-2.44988481258475e-05
-2.02252612054382e-05
-2.96625657948434e-05
-3.37619194858005e-05
-1.30410035744536e-05
-2.28579172073555e-05
-4.21714813748986e-05
-8.61811377602709e-06
-3.04828268495822e-05
-2.50361565992866e-05
-1.40090383975928e-05
-1.63343361612146e-05
-2.91276968221984e-05
-4.43898902812619e-05
-1.00782915102865e-05
-2.61854546845637e-05
-1.74955425791875e-05
-1.75035598488706e-05
-2.3572431837645e-05
-4.19711108618622e-05
-4.58108042720124e-05
-1.58365837577066e-05
-1.15995152271334e-05
-2.18756673976169e-05
-2.67885568183477e-05
-2.80507859798424e-05
-2.57431488097804e-05
-6.53026055843282e-06
-2.3079268789838e-05
-8.71610898723588e-08
-1.91916845365882e-05
-2.86996510974973e-05
-2.61168073298201e-05
-1.45244250420882e-05
-2.92307093008255e-05
-6.27080294171585e-06
-3.22371129895508e-06
-3.38855501844187e-05
-2.11048761570279e-05
-8.54258611215156e-06
-2.06391161435329e-05
-1.11277555052921e-05
-3.3976088284552e-05
-3.56467746211424e-05
-2.80846936653264e-05
-1.39332104914648e-05
-2.40599134081204e-05
-4.08672223150599e-06
-6.2389276000171e-06
-2.55353397109598e-05
-2.32432641574777e-05
-2.96295814266815e-05
-1.55319233876111e-05
-4.74495181010274e-05
-1.467280938329e-05
-2.92491403758998e-05
-3.07179560281691e-05
-3.13934968974559e-05
-2.992724612267e-06
-1.41085977838399e-05
-2.71063184579553e-05
-3.73969032195103e-05
-5.95111950208303e-07
-1.53706786880644e-05
-1.36140083183354e-05
-1.39033702445632e-05
-2.24040247947467e-05
-4.32492223545741e-05
-1.12583403863154e-05
-3.19931665572347e-05
-2.12070266775406e-05
-3.96555747292287e-05
-2.72990901207196e-05
-3.02262659316126e-05
-4.01753717996429e-05
-2.86874566812268e-05
-9.30096339690428e-06
-1.68641740783225e-05
-2.97502682324425e-05
5.18219410539292e-06
-1.53521523707692e-05
-2.54507430510667e-05
-1.43495629088855e-05
-2.35846100974805e-05
-2.73575497385185e-05
-2.81033104850615e-05
-2.9815164918303e-05
-1.77242741101712e-05
-1.22501914492186e-05
-5.41371126263486e-06
-4.01862600256434e-05
-1.2724934877086e-05
-1.39956420603705e-05
-2.29881613592332e-05
-1.82898724700946e-05
8.95522809674568e-06
-5.76726754931352e-06
-1.309227389449e-05
-1.15956816001569e-05
-2.45494695022076e-05
-3.76438002988317e-06
-2.56026414265954e-05
7.81880330455744e-07
-3.68535346578609e-05
-1.19897102603621e-05
-1.33497904709848e-05
-2.72341189955366e-05
1.33305098028548e-05
-3.86673305705576e-05
-2.38851847040566e-05
-2.83080954390999e-05
-1.70244447499183e-05
-3.15386057006318e-05
-3.71367553487642e-05
-2.66919216831149e-05
-2.55863688579828e-05
-3.35541478131793e-05
-4.05873582537378e-05
-1.81383420157483e-05
1.15984478904431e-06
-2.10089298387114e-05
-2.64489267331588e-06
-9.79008179688174e-06
-2.00289887430399e-05
-1.21723826658697e-05
-8.21351478716682e-06
-4.2748915242794e-05
-3.82569851319882e-06
-7.4268625318846e-06
-3.40831126361449e-06
-1.94344643527622e-05
-2.5679660379497e-06
-1.81047780502201e-05
-2.95923874150264e-05
-2.54680135548963e-05
-1.62636413923043e-05
-2.74559245353972e-05
-1.6151455667218e-05
-5.92773722364863e-06
-6.10599176203817e-06
-2.6812008556665e-05
-2.01551026080596e-05
-3.32146109370678e-05
-3.90521712493228e-05
-4.5894206626909e-05
-1.30682095297225e-06
-1.40320612188451e-05
-2.2036958043667e-05
-3.16754354300813e-05
-2.28875624196751e-05
-9.92800658381083e-06
-2.11290646153736e-06
-1.88198961649836e-05
-1.51993823004726e-05
1.65000428402249e-05
-1.32855721603747e-05
-1.20571120955638e-05
-7.19931523365261e-06
-3.15616236470488e-05
-2.48363453242353e-05
-3.27227452361661e-05
-2.98678869800479e-05
-4.84414241982369e-06
6.64761439196611e-06
-2.59633967703126e-05
-7.48008221889546e-06
-1.00084925243835e-05
-2.29914120866082e-05
-1.01466091337407e-05
-3.02766341780928e-05
-1.65578809935441e-05
-5.97383259788297e-06
5.94249986506884e-06
-2.64702489169352e-05
-8.8409003099482e-06
-2.93029147150037e-05
-1.3454530012839e-05
-2.13372741820634e-05
-1.066093436891e-05
-1.83323843792974e-05
-1.66298440267693e-05
1.73898435076406e-06
-1.74518155479013e-05
1.2469399802997e-07
-3.47657468674173e-05
-2.60078472406798e-05
-3.19848671587011e-05
-2.56726068179457e-05
-2.19204120380662e-05
-2.13007106832025e-05
-2.58415552327378e-05
-2.74630265414324e-05
1.07066111851637e-07
-4.15448582482474e-05
-1.16852416938005e-05
-6.32460088209507e-06
-2.02574108048769e-05
-3.24090283215808e-05
-2.34950608276962e-05
-2.09602620808148e-05
-6.1883678561335e-06
-2.18510676957529e-05
-3.2718008134167e-05
-3.50342736327672e-05
-1.75647480205826e-05
-3.09066593725035e-05
-7.58186975851091e-07
-2.10372079919167e-05
-3.50977466518638e-05
-2.62731631393573e-05
-6.68895997812236e-06
-1.50751815499592e-05
-3.87365589075953e-05
-3.64460753682034e-05
-5.63615195241332e-07
-1.04007282780253e-05
-1.46790083464092e-05
-2.18278732379296e-05
-2.71661725829681e-06
-2.72579663721516e-05
-1.72999469829395e-05
-1.87385871579529e-05
1.81702220930333e-06
-2.61079765986418e-05
-1.28343354188286e-05
-1.81410652416052e-05
-4.20821242777088e-05
-1.64492936149218e-05
-9.51258836085602e-06
-1.59993286447894e-05
-1.35962746065568e-05
-2.02555477974985e-05
-2.66353668145296e-05
-3.10331045494475e-05
-1.23165642396319e-05
-2.17123033332303e-05
-3.38029566236908e-05
4.80400146216189e-06
-2.07311944063672e-05
1.30401384587867e-07
-2.32137759891935e-05
-4.40874295521724e-06
1.23022488757599e-06
-1.65102782696652e-05
-2.0995795807575e-06
-2.21049233967279e-06
-4.25441768663883e-05
-8.32499317197518e-06
-2.11583820917688e-05
-7.2602745821345e-06
-3.22088344698667e-05
-3.24366277216906e-05
-1.46822447553354e-05
-1.54258862654489e-05
-2.19994301517222e-05
-1.19624868085251e-05
-1.58499091598886e-05
-2.20872546895997e-05
-2.51419178991054e-05
-1.87503150952114e-05
-3.4140551556897e-05
-5.3234575687589e-06
-2.84806434225341e-05
-2.10189235376952e-05
-4.43641441737575e-05
-2.45467234926821e-05
-7.56245835946528e-06
-1.78040130581886e-05
-2.33144357419861e-05
-1.11159968838821e-05
4.63896796456697e-06
-2.72454667357428e-05
-3.24757902607927e-05
-2.18036724512467e-05
-2.50877057783266e-05
-1.73996284603422e-05
-2.37005849603471e-05
-1.20757696552154e-05
-2.55195532659796e-05
-1.9708380214517e-05
-3.14875195011739e-05
-4.97472901598769e-05
-3.80898980301687e-06
-1.70607749822757e-05
-2.40941294199396e-05
-3.57452425152829e-05
-2.19877386904582e-05
-3.35606115424064e-05
-1.38909955189087e-05
-1.34548335171673e-05
5.90817325793527e-06
-2.77282535170568e-05
-4.75664055994431e-05
-2.84481997366177e-05
-1.11046239936973e-05
-2.84666965334039e-05
-2.05532979257013e-05
-3.00651175561435e-05
-3.47531173116949e-05
-4.16314419813671e-05
-2.11290987215327e-05
-4.28428313306535e-05
-5.55099744478313e-07
-7.67959777716083e-06
-2.84096378184295e-05
-5.9521169847403e-06
-1.72455016734648e-05
-2.67283109520083e-05
-1.11105332373727e-05
-1.90516677318511e-05
-2.00883668038525e-05
-1.10383313228018e-05
-1.64866001092402e-05
-1.53110064404716e-05
-1.1728439114682e-05
-1.43096182455969e-05
-1.68360982114834e-06
1.27606826298328e-05
-1.45373980930775e-05
-9.26434343882342e-06
-1.01298260852413e-05
-1.61215776301093e-05
-2.5525048585418e-06
-4.27828670890463e-05
2.1132177610866e-06
-2.84129261593559e-05
-1.17354494983361e-05
-4.30384242745087e-05
-1.69894812914158e-05
-2.71763774779267e-05
-1.2605337718097e-05
-3.37815625969549e-05
-1.32929109309678e-05
-2.25368633691102e-05
-1.05348289398443e-05
-2.29065895616949e-05
-3.81774445890201e-05
-1.32386396957692e-05
-1.34202203332618e-05
-1.77505962437227e-05
-1.15980488230852e-05
-2.51249701250908e-05
-1.43429534939662e-05
-3.3703264022453e-05
-2.07232389588049e-05
-1.36233951929295e-05
-1.84175976001161e-05
-1.35427584784664e-05
-6.65313183767815e-06
-9.32760764063223e-06
-3.68373010387632e-05
-2.31041838017179e-05
-6.27066190156218e-06
-1.68191411690485e-05
-4.54539679708921e-05
-3.48776492915628e-05
-1.63969483358988e-05
-2.24059642608365e-05
-1.80727519566136e-05
-2.51640387043865e-05
-1.18553645054717e-05
-7.95113547431534e-06
-4.15645849714474e-05
-1.21650584855902e-05
-1.80757741204584e-05
-1.43025664883785e-05
-7.50415797722744e-06
-2.44681893992758e-05
-1.69951806845125e-05
-1.27465302945109e-05
-1.89414913373685e-05
1.17734295278802e-06
-2.87788216821087e-05
-6.39466233031327e-06
-8.60240103268004e-06
-1.29294833509237e-05
-2.71576727504423e-05
-1.74696706748596e-05
-9.94854319598924e-06
-2.7371128059376e-05
-3.49780866754239e-05
-2.91474047643278e-05
-1.61822880073048e-05
-2.00861922965627e-05
-2.99299410363955e-05
1.69015808338511e-05
-7.23026976977307e-06
-1.85945766594055e-05
-2.01288801032189e-05
-1.10283600259682e-05
-2.74171283090585e-05
-1.13236828810643e-05
-1.50784503780441e-05
-3.87558669182286e-05
-2.39149022522915e-05
-1.17033543079367e-05
-3.4006342075155e-06
9.86903088337207e-06
-3.09313741681214e-05
-1.52770038367573e-05
-5.0271770076665e-05
-9.64215301422156e-06
1.36190351223147e-06
1.17740593990457e-05
-2.57619806223553e-05
-4.17815375397672e-05
-3.25973125503647e-05
-3.69662689542347e-05
-3.02323688763249e-05
-2.69110465763131e-05
-2.15188101513285e-05
-1.12681843489934e-05
-1.17810926543921e-05
-8.16980038817442e-06
-2.87821014844723e-05
-1.05460988125047e-05
-2.2378840818533e-05
-3.51464307236681e-06
-1.38991319264818e-05
-2.51631571200909e-05
-1.23320141198639e-05
-1.39130291550638e-05
-2.4870163168502e-05
-1.02409405587617e-05
-1.43222021729739e-05
-1.80132504409068e-05
-1.45967195971722e-05
-3.13488489151573e-05
-3.52769529747744e-05
-1.81031486265409e-05
-2.57989136206538e-05
-2.08514071006255e-05
-3.82819190482499e-05
-4.77228187204596e-05
-2.02859224920146e-06
-1.97613970059664e-05
-5.33908803084268e-06
-4.40828149355465e-05
-2.7659220773419e-05
-2.58928067209037e-05
-1.36691302896352e-05
-1.81779102636213e-05
-2.29705471974587e-05
-3.02416847997306e-05
-3.20121749819681e-05
-1.33902107689269e-05
-2.03750269914523e-05
-1.7026647055264e-05
-1.76277995316086e-05
-1.29047213106941e-05
-1.40042994533524e-05
-1.65230497267556e-05
-8.37800281327555e-06
-3.49925385433433e-05
-1.19808824839587e-05
-3.146809269046e-05
-2.34266107547495e-05
-2.52568735743859e-05
-3.77682093738158e-05
-9.54784971350793e-06
-8.0454434908006e-06
-2.17400985863701e-05
-1.15799584448103e-05
-3.46611537268005e-05
-2.07899189204444e-05
-2.42246603912607e-06
-2.0469183412928e-05
-3.33360524538801e-05
-2.46055478332061e-05
-1.19880811555445e-05
-1.29469370655016e-05
-3.08806192238873e-05
-1.64718061500094e-05
-1.58602967938327e-05
-3.44393478067114e-05
-1.95617640504562e-05
-1.168704126706e-05
-2.10116637476256e-05
-2.41009165334484e-05
-1.16890399557833e-05
-2.76348128302142e-05
-4.25531926436608e-06
-1.67641276280573e-05
-3.78477603400379e-05
-1.74912324835265e-05
-3.33319943931974e-05
-1.42898761063038e-05
-2.75851480381243e-05
-1.19457463376363e-05
2.71462996525523e-06
-3.92357491879823e-05
-2.13751873444297e-05
-1.41733544804143e-05
-1.99342061287616e-05
-1.50816456890689e-05
3.23646125156306e-06
-2.77938784158556e-05
-2.6862922421166e-05
-2.94411881939055e-05
-3.46671372046607e-05
-3.57431203056072e-05
-4.56042670752344e-05
-2.00902995160324e-05
-3.77208524326823e-05
-1.36149254354288e-05
-9.84922302074201e-06
-2.12836032395995e-05
-3.0957655596065e-05
-8.53515198242967e-06
1.14626922025359e-06
-2.79088086741627e-05
-2.74587769505204e-05
-3.17859513552696e-05
-1.03310269680291e-05
-2.74162497015085e-05
-3.57688330020834e-05
-3.41421836958346e-05
-2.61535998333308e-05
-2.75602371559222e-05
-2.50398785227553e-05
-2.3679528914357e-05
-7.66132604337976e-06
-3.99247144087466e-05
1.54097694607333e-07
-2.22015912904204e-05
-2.73643492605221e-05
-1.29536003235811e-05
-1.08567712292846e-05
-1.39294578349434e-05
-4.38846796509391e-05
-3.30854962743028e-05
-3.66763442375239e-05
-1.03792173039667e-05
-1.57856112618827e-05
-2.54387788398143e-05
-3.15329813932194e-05
-1.1083097081708e-05
-3.05102488737082e-05
-2.08516616794272e-05
-2.81544319340643e-05
-4.15783680649704e-05
-2.34485836253052e-06
-4.02593648584027e-05
-5.68248708621868e-06
-1.67225512850869e-05
-1.3280754180398e-05
-9.47593389931954e-06
-9.66651068104442e-06
-2.65191620442112e-05
-4.23001808518718e-06
-1.71997167269897e-05
-2.02167103270262e-05
-3.99223384013133e-05
-1.25536420291466e-05
-1.89263829788921e-05
-1.88796436809774e-05
-1.83213298621009e-05
-3.21794654898148e-05
-3.17398639597811e-05
-5.85187717022738e-06
-9.23329353076498e-06
4.89994028315592e-06
-7.98820160862409e-06
-2.42200264880311e-05
-3.0112471472243e-05
-2.77592451179458e-05
-3.23359854441205e-05
-5.68347807916634e-06
-4.6316846553511e-07
-1.07827079253965e-05
-2.20405800855676e-05
-9.88083181610009e-06
-1.13836243799916e-05
-1.88749332374906e-05
-2.22140163555739e-05
-2.73169701233482e-05
-1.4908392671578e-06
-1.84364908503731e-05
-3.44264298904346e-05
-2.50831481935051e-06
-2.6944306408222e-05
-2.03662170030592e-05
-3.56226157363277e-05
-3.15686922644374e-05
-1.90965742388987e-05
-2.756943679093e-05
-2.21070696502988e-05
-1.67693026384557e-05
6.93115054441839e-07
-3.59969460295394e-05
-1.51400623162089e-05
-3.00019736214555e-05
-1.66444862479006e-05
-1.27600337687184e-05
-1.51283201373696e-05
-2.87205884327423e-05
-3.65318739011426e-05
-1.93748361184689e-05
-3.14771624232254e-05
-2.81159166962836e-05
1.61122639908499e-06
-1.54456058782735e-05
-6.87232241261958e-06
-1.5965065178204e-05
-1.77421023442415e-05
-1.58553552455824e-05
-1.4092694210126e-05
-1.7258590558001e-05
-2.2962825944508e-05
-1.96382764803915e-05
-3.57749203427197e-05
-8.76530741341548e-06
1.93248305809686e-06
-4.74063760210437e-05
-7.87421903662875e-06
-2.67000997215946e-05
-2.02738305910553e-05
-4.88518169577785e-05
-2.46389903380355e-05
-2.78928238891996e-05
-1.3030064633006e-05
-1.93762667339093e-05
-2.57114760264035e-05
-8.7416596635657e-06
-1.53619160546911e-05
-9.52743461999993e-06
-1.96225750272666e-05
-2.1330305642599e-05
-1.66004878402571e-06
-1.87289015954894e-05
-1.77663060746762e-05
-1.55659961186899e-05
-1.224537533284e-05
-1.1802591473085e-05
-2.30728255467627e-05
-1.90052130543239e-05
-1.5676636972161e-06
-4.06893504989478e-07
-1.78295595802312e-05
-4.55553974230881e-06
-1.48115488514575e-05
-3.16584871611723e-05
-2.00505993637268e-05
-7.97820011506785e-06
-6.67155544335047e-06
-3.67510134338144e-05
-3.88666801108108e-06
-1.86038256870525e-05
-2.39078846778982e-05
-2.87824003497969e-05
-3.71779240281117e-05
-8.13223888646702e-06
-1.41617763433653e-05
-2.49634746950202e-05
-1.81649060907786e-06
-1.49811698052767e-05
-4.44434429711244e-06
-2.81908298108763e-05
-2.61384303766015e-05
-1.93700205589247e-05
-1.21015552260209e-05
-2.41979722764086e-05
-3.16532217118475e-05
-3.93248623238888e-05
2.14267191922854e-05
-1.53015954529262e-05
-1.22488243143496e-05
-3.46640600037351e-05
-2.22762974541545e-05
-2.90255598972431e-05
-1.68135362311588e-05
-1.54479321743002e-05
-3.66395887147328e-05
-2.94014974302208e-05
-2.41213105919339e-05
-7.04084109305875e-06
-1.16952954795971e-05
-4.08114101137701e-05
-3.12018627884751e-05
-1.68373532811458e-05
-1.51351788952908e-06
-2.0507908922393e-05
-2.67065850440384e-05
-4.05788688511835e-05
-1.23463653913909e-05
-2.40459501195336e-05
-7.80174192171896e-06
-3.96306153329554e-05
-7.34395895053595e-06
-4.59459879622583e-07
-2.60488216762209e-05
-3.33478721753995e-05
-3.1542371576989e-05
-2.95123279372968e-05
-2.08957231711328e-05
-1.70050187485235e-05
-3.25597183678676e-05
-1.71564129444208e-05
-1.0019718923845e-05
-1.0716459685473e-05
-7.54797979480235e-06
-9.72186216558756e-06
-3.53098155551092e-05
-1.5376524696358e-05
-2.53989962789138e-05
-4.25422323769176e-06
-3.11720618521875e-05
-9.8442287503208e-06
-3.08812872488143e-05
-1.08003846011658e-05
-2.82996977416895e-05
-1.48331651871555e-05
-2.01607988460897e-05
-2.50802652417756e-05
-3.237366761431e-05
-1.13007190093816e-05
-3.52259073423608e-06
-1.91600401425418e-05
-2.14696148542377e-05
-2.39609418595107e-05
-1.87682655548632e-05
-1.2105002374564e-06
-2.13906466064573e-05
-1.37974923436738e-05
-2.44396592230844e-05
-1.25085911007994e-05
-5.6975884440802e-06
-4.67508964240971e-05
-3.45340125533622e-05
-2.05566504068006e-05
-3.90420991061041e-05
-7.94141894585156e-06
-2.7156798504637e-07
-1.32991983110276e-05
-2.08777553113248e-05
-1.13683655347393e-05
-2.61546884026626e-05
-1.61253654999819e-05
-3.1822317606842e-05
-3.45154586513468e-05
-3.79693885501795e-05
-7.9041996414536e-06
-4.07685362630532e-05
-4.01729981976129e-05
-1.27969906696772e-05
-1.9405379068918e-05
-1.22288545697687e-05
-3.02563129009138e-05
-1.55935434256293e-05
-1.98640850582418e-05
-2.56275799548795e-05
-3.91857876777283e-05
-1.78390885541944e-05
-2.85768091474204e-05
-3.21394155746465e-05
-2.61045573571263e-05
-2.47756303392458e-05
-3.28224027783526e-05
-1.95658732020552e-05
-1.74790715308968e-05
-1.20536128966226e-05
-1.22663006288401e-05
-3.0610326426315e-05
-1.87239864190577e-05
-2.09736804756405e-05
-1.76315727388333e-05
-1.91065399109936e-05
-2.17198858202991e-05
-2.39561326881534e-05
-8.54245447062271e-06
-3.77237596257715e-05
-1.85800280045956e-05
-1.49351474976129e-05
-3.32480936680004e-05
-4.027399397097e-05
-4.53876431033399e-05
-2.27023854089795e-05
-3.62803789698161e-05
-2.00236411655988e-05
-2.50369900932467e-05
-1.67911839197796e-05
-3.49690861719106e-05
-3.40618189839121e-05
-4.01295620390654e-05
-1.33446187118507e-05
-4.12803081975286e-05
-2.26410129582089e-05
-1.08732975139553e-05
-9.96381794185007e-08
-2.84791859222885e-05
-3.5536216960918e-05
-2.45267186147378e-05
-3.76312073952083e-05
-1.28625804754273e-05
-3.20864184834448e-05
-2.24558250248423e-05
2.08347922803636e-06
-1.34317207426136e-06
-3.10818479255466e-05
-1.99797531718173e-05
-5.04992712800725e-05
-6.23572588930727e-06
-1.61791678821454e-05
-3.72503558051479e-05
-1.0579286303502e-05
-1.8817082881749e-05
-2.5622480233447e-05
-2.42734576782285e-05
-1.66452082172996e-05
-2.87692848275668e-05
-2.67655489216458e-05
-1.7647529303367e-06
-3.76781315263806e-05
-2.19188839697009e-05
-4.19331085427956e-05
-2.88277640645309e-05
-1.38541800945945e-05
-3.66596500808786e-05
-3.39694419954273e-05
-1.99394600812795e-05
-1.13260947537576e-05
-1.3660695827548e-05
-4.46723266302396e-05
-2.28633598936341e-05
-2.3342748563685e-05
-1.57901003969042e-05
1.39772899130884e-06
-6.43544546262459e-07
-3.33063329364759e-05
2.33307377629339e-06
-3.32933265711849e-05
-2.60080250590501e-06
-1.92445564070081e-05
-2.22193100524728e-05
-2.66594214205417e-05
-3.06563486737299e-05
-1.93530612920584e-05
-9.81139412954277e-06
-1.47581596460444e-05
-3.22106823399302e-05
-4.40604454014047e-06
-2.05507440378183e-05
-2.09698906279286e-05
-2.96826784619168e-05
-1.94588593534875e-05
-2.29661415823285e-05
-1.71526957801122e-05
-3.26952481961981e-05
-3.73932867772241e-05
-4.12116401908087e-05
-2.56231939454286e-05
-1.93774969341783e-05
-1.61206948507424e-05
-3.31859971468398e-05
-2.12238815331119e-05
-1.35123581763385e-05
-2.4636132168237e-05
-2.4701233285465e-05
-2.58937032706719e-05
-1.25132156667262e-05
-1.94954280581089e-05
-3.00537917274098e-05
-4.03283671008736e-05
-6.07651312453177e-06
-1.90421973384544e-05
-3.45418185500964e-05
-9.37006772665328e-06
-3.68161798470859e-05
-8.87476774525611e-06
-1.47248435652137e-05
-4.51584109897156e-05
-2.09792631483964e-05
-2.59325061097764e-05
-3.26291025866708e-05
-1.43135449636739e-05
-3.67164655358134e-05
-1.95081186856335e-05
-9.60416188717292e-06
-3.69486425473396e-05
-2.1638684201568e-05
-2.49163684019514e-05
-1.87604127173963e-05
-1.81728011522025e-05
-2.44415294366723e-05
-2.96118625978382e-05
-1.5555982004363e-05
5.79545866289628e-06
-2.38384840132429e-05
-1.66435298729043e-05
-2.68952415667348e-05
-3.07384411313172e-05
-2.35167023849042e-05
-2.63344828923907e-05
-1.64702504756312e-05
-1.49952194054188e-05
-1.61681691764363e-05
-3.863690819429e-05
-6.39253370982204e-06
-3.4699203942299e-05
-1.81373597514928e-05
-1.29954426499892e-05
-2.19891339548414e-05
-1.95629419742517e-05
-3.23667837824346e-05
-5.58003419165756e-06
-1.43046504467986e-05
-5.25651595611921e-06
-2.99389069018069e-05
-2.15910654629696e-05
6.84917848924664e-07
-1.90935467372681e-05
1.50656762699138e-06
-1.35278213714613e-05
-2.35855261045136e-05
-2.99102565419323e-05
-4.7233081627063e-05
-2.83073257780615e-05
-2.96115880199513e-05
-2.31210643487068e-05
-1.52034001705524e-05
-4.06163867522953e-05
-6.44185836061871e-06
-2.73443137336972e-05
-3.31565345603288e-05
-4.30925746914601e-05
-2.14728871597409e-05
-3.08655470463216e-05
-2.93210890015974e-05
-1.49947932855037e-05
-2.96036892503068e-06
-2.42924185037403e-05
-1.19574347532993e-05
-4.19978195804299e-05
-2.41263169547167e-05
-1.32435867914816e-05
5.96947649082063e-06
-2.92401937953016e-06
-2.59308488239078e-06
-1.74866618583423e-05
-2.64732494501772e-05
-2.38195602989986e-05
-3.99314591569868e-05
-6.89718434465676e-06
-2.61773363949524e-05
-1.91835718709848e-05
-1.4977154158936e-05
-2.89776332263531e-05
-9.44007011093108e-06
-1.03220540918206e-05
-8.35628019030886e-06
-1.43505723459315e-05
-4.68059039437086e-07
-4.87188963244945e-05
-1.45701896588592e-05
-1.80999327192907e-05
-1.69800438863451e-05
-1.45254470674909e-05
-3.87498541878118e-05
-2.18489363902291e-05
-2.72014169821227e-05
-6.3526375379917e-06
-7.72349988921678e-06
-1.22563568319558e-05
-2.82752332766578e-05
-2.72995530259361e-05
-2.49455055694346e-05
-1.6102225903758e-05
-8.82903259871167e-06
-2.48177610970211e-05
-2.99989913474496e-05
1.90440583248511e-06
-1.28082545777945e-05
-4.02799699453387e-05
-8.38596614984883e-06
-1.31813773328458e-05
-1.02475841932146e-05
-2.99450543377943e-05
-3.87308254653592e-06
-1.48491692964295e-05
-3.06355614836322e-05
-4.41643499069484e-05
-3.27970003565608e-05
-1.61046538567895e-05
-3.58781533133912e-05
-3.29134053412656e-05
-4.15159301829392e-05
-2.76783991442637e-05
-2.73881529329001e-05
-1.81737929456861e-05
-5.75641934590752e-06
-1.1821848473144e-05
-2.45818311587714e-05
-3.56824122199183e-05
-3.86101700458233e-05
-2.32821221381154e-05
-1.71951690414428e-05
-1.71162121937226e-05
-2.48576239479956e-05
-1.31846506644605e-05
-6.63217303128287e-06
-3.22701383063536e-05
-3.13304796424008e-05
-6.64439770144976e-06
-1.38563478398544e-05
-5.25905401992253e-06
-8.33102570087572e-06
-1.56760201975941e-05
-2.50019628352754e-06
-1.23407560632379e-05
-2.44106016388479e-05
-1.8829633952499e-05
-1.72472725091878e-05
-2.42043051621331e-05
-3.77754593493384e-06
-8.85396526115972e-06
-1.26332898678805e-05
-3.6811448689899e-06
-2.4955150081804e-05
-1.41247533269855e-05
-1.79471635652739e-05
-1.52085487370913e-05
-1.96951406517762e-05
-2.83158026308292e-06
-2.92519619184122e-05
-2.24052242515566e-05
-1.68706512447774e-05
-2.57077318650571e-05
-1.32965694311538e-05
-3.64315802497784e-06
6.43149999286616e-07
-1.35113359500217e-05
1.34548777290265e-07
5.92161185851702e-06
-2.86616803711045e-05
1.24153806960652e-05
-1.56779996032916e-05
-2.79703729099295e-05
-3.01617212064532e-05
-2.24435241607048e-05
-4.26128262843396e-05
-3.04342644006044e-05
-2.49014003898144e-05
-1.67015433562544e-05
-2.39793212931982e-07
-2.98032036989288e-05
-3.65532550226299e-05
-1.80073453442798e-05
-8.25426549935859e-06
-5.3780563637457e-06
-1.9186615080155e-05
2.12058550192498e-06
-2.37654672236184e-06
-2.29216343428913e-06
-2.20873809496363e-05
-3.288582860513e-05
5.59570465303298e-07
-3.93756481904975e-07
-1.23258056755981e-05
-9.46918327348719e-06
-2.54169006393524e-05
-1.30372064072378e-05
-7.43337244279351e-06
-9.2825862355756e-06
-3.65255844311734e-05
-3.57151969454046e-05
-2.23433888795782e-05
-4.51533254866962e-05
-6.34153052028374e-06
-3.00723173997506e-05
-2.17620958110356e-05
-1.31902729529288e-05
-3.23240065151741e-05
-2.73434996586901e-05
-1.29150945542882e-05
-4.90703918204412e-06
-3.29610956496741e-05
-3.79539933634963e-05
-9.5009172375904e-06
-1.26842044766964e-06
-2.59647032204e-05
-3.40980382388522e-05
-1.44913049461107e-05
-2.56401353173731e-05
-2.66759804730515e-05
-2.75901120988855e-05
-1.06957356169768e-05
-3.56925783383201e-05
-4.03580405274145e-05
-2.51276490332014e-05
-3.17287681357902e-05
-3.34547460690441e-05
-2.67408562695954e-05
-3.02093521759453e-05
-1.59260969232383e-05
-1.23112079835723e-05
-2.71250817490052e-05
-1.69153265055327e-05
-1.72464737012053e-05
-2.96194326377122e-05
-4.20223290067862e-05
-2.08445550049409e-05
-1.47786708009722e-05
-1.00438318074327e-05
1.93445263662872e-06
-2.50856431672773e-05
-2.82619207731656e-05
-1.82008806509213e-05
3.09418060640369e-06
-2.06583345193977e-05
1.2009502609207e-06
-1.88012740901126e-05
-3.70088194939764e-05
-2.6148617761212e-05
-1.72436716233557e-05
-1.28139206137144e-05
-2.99774621200987e-05
-2.08032384311606e-05
2.27034372118483e-06
-3.53337467186868e-05
7.45588668033254e-06
-2.78199377755961e-05
2.14699767523847e-06
-1.11510078734432e-05
-1.26111681680809e-05
-3.91690388685679e-05
-1.49371697524238e-05
-9.16460787558659e-06
-2.6340655741895e-05
-1.27109540279381e-06
-2.07773330497053e-05
-2.20970968442347e-05
-1.01767453850003e-05
-4.66238626015958e-06
-1.25592456151324e-05
-1.51579258727559e-05
-2.76700751946752e-05
-4.44050958758014e-05
-3.19903917308829e-05
-1.84986396294251e-05
-1.1001810316153e-05
-1.25543219096348e-05
-1.65011079825851e-05
-1.60475829195907e-05
-4.79089007213953e-05
-4.88851763538064e-05
-3.31089878514559e-05
-1.33197083479293e-05
-2.18587629799209e-05
-4.36180210245677e-05
-1.31835640096927e-05
-1.7867165849772e-05
-3.86892656755036e-05
-3.29229872506697e-05
9.27166632191626e-07
-7.67870436662302e-06
-3.93713425148875e-05
-3.83567761474184e-05
-4.86251942770022e-05
-3.08279901224798e-05
-1.57043137259622e-05
-1.30893528613602e-05
-1.37319722916843e-05
-1.205159575318e-05
-4.02638160175447e-05
-3.07366892283341e-05
-2.29770633893116e-05
-1.35831173574108e-05
-2.17425644186955e-05
-3.79320094425082e-05
-2.90998353598525e-05
-1.46772813243075e-05
-3.37127865178553e-05
-1.26687006899996e-05
-1.38387716617321e-05
-2.27653672180243e-05
-3.09047563565701e-05
-2.84219120922411e-05
-1.45943181158234e-05
-6.74188518612993e-06
-2.83914960112252e-05
-3.21835671710132e-05
-3.14914478922887e-05
-2.2214516990312e-05
-2.14239226488033e-05
-2.32659655587081e-05
-2.88603071065939e-05
-1.64051132417393e-05
-8.24130487770938e-06
-2.30485714476736e-05
-2.20348974261882e-06
-1.05318293419678e-05
-2.78612758941204e-05
-7.32780403336334e-06
-1.81006064897783e-05
-3.42530096725932e-05
-3.89397539474306e-05
-2.88960323271715e-05
-1.40012627990151e-05
-4.00005835241817e-05
-3.07245396285312e-05
-3.16127678625204e-05
-1.11494147295553e-05
-1.49316157691352e-05
-3.14915486788284e-05
-2.994706899382e-05
-4.23155798836552e-05
-1.90227703119422e-05
1.04815054462986e-08
-2.04217538425554e-05
-4.76618864934504e-05
-7.21353416385973e-06
-3.16660275873556e-05
1.69882439894452e-05
-4.34139849216422e-06
-2.5043894846411e-05
-3.06532692475183e-06
-4.2386161928581e-05
-2.46820070543259e-05
-9.82176684748007e-06
-5.52260951065825e-06
-2.51591450674492e-05
-2.90769705730398e-05
-1.19224732596603e-05
2.40216522586554e-07
-1.36852847458807e-05
-2.6255412637512e-05
-4.18757568871708e-05
3.74001931164366e-07
-3.06204437061655e-05
-2.65372796927109e-05
-1.33108067312744e-05
-2.4939218811471e-05
-2.27180850346108e-05
-2.4563909310763e-05
-6.15929215281543e-07
-2.67765105351066e-05
-3.01995715005665e-05
-4.51671622134321e-05
-3.33652894798698e-05
-1.7009386135906e-05
-3.68763053179377e-05
-1.94765040068542e-05
-2.92540992940239e-05
-1.3060130031427e-05
-2.08628370930343e-05
-2.57080074853748e-05
-1.37227671312233e-05
-4.12521271693553e-05
-8.79009348985985e-06
-3.05810680258404e-05
-1.82604311838384e-05
-1.59607445452494e-05
-2.29462153492349e-05
-2.73611970272272e-05
-3.45347173669598e-05
-3.31235739538282e-05
-1.21977981195037e-05
-2.09475317451077e-05
-3.29109684189851e-05
-3.93676002965771e-05
-2.56165349008606e-05
-2.79276852526157e-05
-1.86064686479318e-05
-1.80650569988364e-05
-1.04842446906689e-05
-2.01558469216071e-05
-8.79110118024066e-06
-2.76490605821862e-05
-2.07772580694369e-05
-2.04388758822689e-05
-2.30162009761845e-05
-1.28999987380147e-05
-2.36010857086707e-05
-3.81711735655634e-05
7.12779486415965e-06
-1.06595060230527e-07
3.50999326401401e-06
-3.3429256489894e-05
-1.61291666895751e-05
-4.70074292992963e-05
-4.33606602256409e-05
-5.48851385275255e-06
-7.45749924014416e-06
-2.99027083432133e-05
-1.48501001346232e-05
-2.24416531370558e-05
-2.12317692921092e-05
-3.03311328790762e-05
-1.9617950883182e-05
-1.58422077337931e-05
-1.58192434497295e-05
-3.27011757127737e-06
-1.82068698595591e-05
-3.51719271605537e-05
-2.13917471138542e-05
-1.01467463820491e-05
-4.60823136031519e-05
-2.70091197627495e-05
-2.26321857862583e-05
-2.99671604616026e-05
-3.00572930436642e-05
-1.84100154977893e-05
-2.96613941558297e-05
-7.70216682277568e-06
-4.39827933481406e-05
-2.7332389439117e-05
-3.55428472490405e-05
-1.69729345949874e-05
-3.11517737709004e-05
-7.48384882578399e-06
2.18504462117706e-06
-2.52498866854702e-05
-2.4555077726114e-05
-2.81088145697986e-05
-1.54244083009927e-05
-2.71416314123817e-05
-3.25289381349234e-05
-1.43829917990665e-05
-4.07635497787331e-05
-1.97401867674544e-05
-1.60695558206642e-05
-2.20570173448745e-05
-2.24558415828408e-05
-3.80385452172276e-05
-1.96362657422749e-05
-2.13078958126404e-05
-6.79855071044531e-06
-2.64342980730949e-05
-3.27042984326464e-05
-1.02375753512165e-05
-2.33851886256003e-05
-1.79090037957392e-05
-2.12498958076477e-05
-3.67054907499142e-05
-3.89507479283816e-05
-1.38609927912878e-05
-4.30877910326949e-05
-1.88924954669069e-05
-2.59640861835774e-05
-9.79554523924724e-06
-2.47711155420218e-05
-1.30917729106919e-05
-1.38484087129633e-05
-3.18591201366655e-05
-2.17544739585253e-05
-2.24822409713447e-05
-1.71169616794231e-05
-2.37338125233551e-05
-3.95392445724371e-05
-2.79148936115315e-05
-3.09341842032562e-05
-1.82913474942839e-05
-2.44947870498427e-05
-1.37483126627633e-05
-7.52157927266693e-06
-1.11852834805125e-05
-2.23304002377433e-05
-7.66396415816003e-06
-2.04941950498804e-05
-5.34374490021503e-05
-1.24754659886916e-05
-2.70350510068663e-05
-2.07603748683945e-05
-8.35965452685504e-06
-5.52149701476978e-06
-8.98402746287966e-06
-1.7794287027468e-05
-3.41403089027843e-05
-2.29547692589728e-05
-3.63073434587257e-05
-1.76241787942484e-05
-1.78172036012e-05
-1.4407978806165e-05
-3.77144818503059e-06
-2.94922530496346e-05
3.69592440352651e-06
-1.89528550579737e-05
-3.21589465970257e-05
-3.56485127323141e-05
-2.02045408742514e-05
-4.32573857655814e-05
-1.02846016567817e-05
-2.13999108893558e-05
-3.23822330743773e-05
-4.0838249620639e-05
4.43570684387427e-06
-2.39713590466024e-05
-2.9377270965992e-05
3.47110588902926e-08
-3.64565672770952e-05
1.75888902261399e-05
-6.73531105742518e-06
-4.23171980124032e-05
-5.78702072497344e-07
-1.17613042242987e-05
-2.3067043101843e-05
-1.04454444319326e-05
-1.32808605427157e-05
-1.2937482244407e-05
-3.17673087590601e-05
-3.51482404047371e-05
-2.93097356192213e-05
-2.25522680025447e-05
-1.45845403554157e-05
-2.22988412586873e-05
-3.19565269133456e-05
-1.20757345892648e-05
-2.84105320815246e-05
-3.84406508948607e-05
-3.51468022401696e-05
-2.01551210377425e-05
-5.43166200380935e-06
-1.21937156750038e-05
-2.21249681750422e-05
-2.18187595400874e-05
-2.50441745840777e-05
-7.03995536547524e-06
-2.5942884552118e-05
-1.21688131924118e-05
-2.39200504314016e-05
-3.75920439185761e-05
-1.32867551949282e-05
-2.0709617431095e-05
-1.68821757463184e-05
-1.15446150750313e-05
-1.11212282218691e-05
-3.95558713815947e-05
-4.56084858762078e-05
-3.47035688509173e-05
-6.66262627200271e-07
-3.52773904320619e-05
-1.65678605546136e-05
-1.40120143957671e-05
-1.33533809995646e-05
-4.25002921882504e-05
-1.28281828523473e-05
-1.17544394505569e-05
-3.12903598594015e-05
-1.52469084747628e-05
-1.94874590030481e-05
-1.96117058937713e-05
-1.73250689109571e-05
-2.87096387935187e-05
-1.65583515237324e-05
-1.41148339341914e-05
-1.18827311674472e-05
-9.91191803127643e-06
-1.00278975928509e-05
-3.17521850921435e-05
-2.23993885481524e-05
-2.77621421912129e-05
-3.66329837907747e-06
-2.26627400796042e-05
-2.37912233601337e-05
-2.85298799851092e-05
1.900266246229e-06
-1.57604251869969e-05
-1.64123725619677e-05
-1.70603179900711e-05
-1.95054774632905e-05
-1.78612904321198e-05
-7.36238718574637e-06
-2.71978324350718e-05
-1.63175256421372e-05
-1.35945120921173e-07
-7.27556353050246e-06
-3.22623845194433e-05
-1.82545107165295e-05
-1.00000195067412e-05
-9.41505970927369e-06
-2.40280349426513e-05
-5.00693669956269e-05
-3.05895834131411e-05
-3.5052069566024e-05
-1.44636755685752e-05
-1.53757892408979e-05
-3.5672556457781e-06
-3.8737538338039e-05
-1.55025558385632e-05
-3.27227156803577e-05
-2.26968690317222e-05
-3.5102905439426e-05
-2.3673604935337e-05
-1.9332047977849e-05
-1.6056494053234e-05
-4.13924261352142e-05
-1.57534865612669e-05
-2.6282284422691e-05
-1.6000781659401e-05
-2.39394537513622e-05
4.06115954358532e-06
-9.4567435733448e-06
-2.25577325764804e-05
-4.79476457574807e-05
-6.71197317136383e-06
-2.70349463323455e-05
-3.12269679312758e-06
-2.53728951222655e-05
-3.07476911791305e-05
-2.49602631678444e-05
-3.72833677734119e-05
-8.38633361356723e-06
-3.32959184959888e-05
-1.50828971235786e-05
-1.17070531342252e-05
-1.63563694104627e-05
-4.19852757824112e-05
-1.5050702407108e-05
-1.82230405206971e-05
-3.83008861479502e-05
-5.74415891272628e-06
8.05708547988557e-06
-3.7834550653386e-05
-2.7913324666382e-07
-2.1564504569143e-06
-6.77079977169321e-06
-6.97123623786628e-06
-1.59241100615882e-05
-2.5095136788669e-05
1.51718952945149e-06
-2.37864006155729e-05
-2.46026880307586e-05
-2.92580900286787e-05
-1.06763449234834e-05
-1.74593469180866e-06
-3.85994886874364e-05
-4.66656460127041e-06
-3.4446671049336e-05
-4.76589840795799e-06
-3.15215273544357e-05
-1.45921745512222e-05
-1.37385376058048e-05
-1.47036788172541e-05
-1.06724596875587e-05
-2.55144231045397e-05
-3.24751273322403e-05
-1.34787508304798e-05
-1.29585057072135e-05
-4.65115452347937e-06
-2.40433767951863e-05
-6.58963637101997e-06
-4.78837644651929e-06
-3.06556702677664e-05
-6.60776830571169e-06
-2.7420059136637e-05
-4.1484964859033e-05
-3.45224114679892e-05
-1.6274190193496e-05
-2.47775411739438e-05
-1.35815166102016e-05
-5.18821990480732e-05
-2.86021734129904e-05
-3.8431880230627e-06
-3.36276166399814e-05
-1.31061397265574e-05
-2.27769415244784e-05
-1.8559233976739e-05
-1.90205123267471e-05
-2.09779803535456e-05
-1.10931025574644e-05
-2.54518798670068e-05
-4.73481032403805e-05
-6.65943011374779e-06
-3.81121853389295e-05
-1.69219036000715e-05
-2.20764128767404e-05
-3.52253876974898e-05
-1.84851423292912e-05
-1.03977837094155e-05
-2.09054948478148e-05
-2.20912126201273e-05
-2.85659675164961e-05
-5.86203250281789e-06
-2.3704242165052e-05
-1.81145742908755e-05
-1.75377339522989e-05
-9.97636026743577e-06
-2.93914256295081e-05
-2.68496299329191e-05
-1.2054226484914e-05
-2.51790314408905e-05
-1.87489093241194e-05
3.76189170675086e-06
-2.01575405278421e-05
-1.41811381998464e-05
-3.0355762216862e-05
-3.01145432173214e-05
-2.1377585932748e-06
-1.80860102260872e-05
1.73437208944006e-06
1.59328035794472e-06
-3.4197250705727e-05
-9.76262708180154e-06
-1.73810191793747e-05
-2.30794652564519e-05
-3.49583247578652e-06
-2.11757214591334e-05
3.00385360214535e-06
-1.57756679789742e-05
-2.44151072167987e-05
-2.81130828351197e-05
-2.21509560132498e-05
-1.95004206821766e-05
-3.4809367980038e-05
-2.40045146528013e-05
-2.66668515633361e-05
3.8348175181877e-06
-1.03530073573425e-05
-7.77974526486753e-06
-1.56947207040103e-05
-3.74323046837544e-05
-2.10968574276943e-05
-1.08917450857127e-05
-2.55994101829808e-05
-1.43796220135005e-05
-2.08094215018987e-05
-1.27320289482576e-05
-1.50786519317517e-05
-1.89561706808896e-05
-2.97360097062716e-05
-8.52847634763858e-06
-2.51272213997208e-05
-9.23168428766718e-06
-1.15483605148721e-05
-2.85436047852714e-05
-2.17056264751488e-05
-1.13977371409811e-05
-1.869579559695e-06
-2.43314476111387e-05
-3.83482622626727e-05
-1.63990070191305e-06
-3.47411826456254e-05
-1.96337089496648e-05
-9.83837648347976e-07
-3.64368713649913e-05
-2.29518124226964e-05
-1.60358971294797e-05
-2.79130498393572e-05
-2.95870083768779e-05
-1.56614409601953e-05
-5.17808836661858e-06
-2.40007916616738e-05
-2.69036816587673e-05
-1.72182390601153e-05
-1.97791204726735e-05
-3.26102988340405e-05
-2.23461424176031e-05
-4.18075212416978e-05
-6.02055480495715e-05
-3.01030161547905e-06
-3.41079138990344e-05
-4.38896602819801e-05
-3.88840468438443e-05
-3.75004182144735e-05
-2.57194966408171e-05
-4.34534150910241e-05
-2.75408455750378e-05
-1.40997268368989e-05
-4.77983575285389e-05
-2.43721026933777e-05
-8.18649275729072e-08
-3.63190531313041e-06
-1.95839406170403e-05
-1.15110713418203e-05
-7.29105576823468e-06
-2.79806033444525e-05
-1.69654844922096e-05
-1.68581309736387e-05
-1.73672285094959e-05
-5.39182463827674e-05
-1.1716007672683e-06
-3.117729594585e-05
-2.40179554892645e-05
-2.30577933032568e-05
-4.09481894213154e-05
-3.81783687451919e-05
-1.92025839721969e-05
-3.33872613710133e-05
-1.29563155326495e-05
-3.55250350826593e-05
-8.6588337708533e-06
-4.40932969663986e-06
-2.23070830506266e-05
-3.58823577019068e-05
-4.55843004455714e-05
-3.32662361362426e-05
-2.70769248786802e-05
-2.3232157843286e-05
-7.38493902894051e-06
-1.67870394238487e-05
-3.28871408687338e-05
-2.63613812042318e-05
-2.57436885837952e-05
-1.92169955458227e-05
-3.05477086808938e-05
-1.04906973117484e-05
-2.39424574680079e-05
-2.36037231799062e-05
-3.44466926827923e-05
-3.5489111998898e-05
-1.87688535182202e-05
-2.29945107528868e-05
-3.40578188292862e-05
-3.28966361926185e-05
1.13934471322805e-05
-8.61203717908959e-06
-1.21743622322474e-05
-2.53057443733314e-05
-2.44046942841069e-05
-2.38439078365588e-05
-7.84849016137476e-06
2.12710364035812e-05
-1.79460193200428e-05
-3.043326270758e-05
-3.25707397262805e-05
-2.72849848279237e-05
-1.41044416294462e-05
-2.54705235014596e-05
-1.71527856317422e-05
-2.78518451093559e-05
-1.17697193795976e-05
-1.09220296593128e-05
-2.46445658722014e-05
-3.10982541225471e-05
-2.32488274202863e-05
-2.67888689205344e-06
-1.61462142658399e-05
-2.09373563356077e-05
-1.23589435827195e-05
-1.24534193812009e-05
-1.42513530925163e-05
-1.06583436597137e-05
-3.40241813014538e-05
-2.72637113919284e-05
-1.8820731878297e-06
-2.07612624217293e-05
-2.35150783513477e-05
-1.5305736425876e-05
-1.58971228063933e-05
-1.54793778660902e-05
-4.02435932699416e-05
-1.72386748841831e-05
-1.7706575895841e-05
-2.08201869650407e-05
-1.38586351261654e-05
-1.87756249636605e-05
-2.00424409187074e-05
-2.44620652959148e-05
-6.50153236126967e-06
-2.70716273920996e-05
-1.35660312024695e-05
-1.21123641009002e-05
3.64362318915261e-06
-3.58619839613952e-05
-4.06234051607789e-05
-4.09441746790095e-06
-1.55719937935744e-05
-3.90248057805361e-05
2.90587681382944e-06
-2.7617201460003e-06
-2.64053673363182e-05
-1.41999786118541e-05
-2.66312745399972e-05
-3.02250121838159e-05
-1.52918337815624e-05
-3.26072817318955e-05
-3.71250147277754e-05
-6.77296944424455e-06
-9.72012123876104e-06
-4.91916913033677e-06
-3.28471332946635e-06
-3.32673519408042e-05
-2.03945713953139e-05
-3.93599727470929e-05
-1.58100691257414e-05
9.67277519223561e-06
-1.61510359981082e-05
-1.20079309341701e-05
-2.34805664044555e-05
-3.41478661096863e-06
-2.664055561472e-05
-5.31931075649351e-06
-1.99084484306699e-05
-2.34298040958558e-05
-4.88823666950442e-05
-3.43107679530401e-06
-2.26050611138653e-05
-2.63249336335957e-05
-1.40397874313512e-05
-3.1088777889906e-05
-4.73286547390227e-05
-3.30788080592631e-05
-1.70525322542953e-05
-1.35352407888275e-05
-3.40857262880468e-06
-4.09342207695671e-05
-2.42755496550893e-05
-1.38308086693994e-05
-4.1756688985094e-05
-1.78835934167844e-05
-6.13026736691509e-06
-1.73038054566415e-05
-2.28477229928973e-05
-4.95533391435811e-06
-2.37295262821354e-05
-2.97791774129126e-05
-4.10188175484158e-05
-1.78544273436562e-05
-1.45656882385146e-05
-9.29531281462176e-06
-5.09932548395236e-06
4.60963804565812e-07
-2.5386332852337e-05
1.23783411411969e-06
-2.82124862119808e-05
-4.37361772081507e-05
7.90623616323354e-06
-1.54852052881694e-05
-1.60649282872674e-05
-1.01210438264836e-05
-3.39252989404754e-05
-2.30464331056752e-05
-2.98614492360665e-05
-1.47476717234194e-05
-1.76940946522568e-05
-1.5427165280027e-05
-3.69006221194283e-05
-1.71455606462175e-05
-1.10344996566361e-05
-3.1906036705037e-05
-1.01935302249651e-05
-2.11668366132616e-05
-1.06525931713137e-06
-3.55540848202941e-05
-2.55327215734923e-05
-3.21472180720321e-05
4.94156212700371e-06
-2.91089719167455e-05
-1.53881059336919e-05
9.85248006155504e-07
-1.30644681866636e-05
-3.06730073998562e-05
-9.81514666922969e-06
3.20961192949675e-06
-8.84993417878912e-06
-2.15406051722527e-05
-4.96738487788058e-06
-1.40888466617593e-05
-1.37921694190429e-06
-2.59932607246101e-05
-3.12987648841809e-05
-3.87589611408823e-05
-2.28153623474814e-05
-2.94607981552806e-05
-1.03691316856156e-05
-3.31964714154076e-05
-2.86273278728949e-05
-1.27693548423494e-05
-1.77811937174888e-05
-2.93943956469095e-05
-3.89494512575702e-05
-1.34258081366468e-05
-1.36550947263616e-05
-8.89648879549121e-06
-1.42860840837906e-05
-4.62970577431362e-05
-3.78903800557062e-06
-3.77972901438357e-06
-1.18123935578315e-05
-2.81347238278552e-05
-1.97547534375553e-05
-1.34108734572058e-05
-1.39872514593829e-05
-3.19546000206265e-05
-1.11629252215996e-05
-1.24074133634079e-05
-1.12852718121004e-05
-4.57118927027566e-05
-6.2749888028515e-06
-3.96634805406063e-06
-2.15534044360926e-05
-8.68474871517999e-06
-6.69446742659607e-06
-3.17621292508239e-05
-3.940747766447e-05
-3.5363693388288e-05
-2.76856415665951e-05
-2.65541682665343e-05
-2.25539183418829e-05
-2.07528934227014e-05
-2.96395761389516e-05
-1.78674852323721e-05
-2.93383405421283e-05
-2.18101466942634e-05
-2.75783813681983e-05
-8.93885543185811e-06
-6.12614946968023e-06
-1.42115994282608e-05
-1.98853558925471e-05
-1.80227213600232e-05
-1.55039633528896e-05
-5.89396728234944e-06
-1.56848233333877e-06
-1.85614773407117e-05
-2.94898413405812e-05
-3.02599009949744e-05
-3.28274598084645e-05
-3.40534219254465e-05
-4.32237221010386e-05
-1.60575462403219e-05
-2.59891338441944e-05
-3.77824717221139e-05
-1.82211113137329e-05
-3.29047967409141e-06
-4.44197729614499e-06
-1.82308195184825e-05
-1.98222826608106e-05
-2.75131370372973e-05
-2.78809236500398e-05
-1.32186618865919e-05
-1.63689168861753e-05
-1.9154244723183e-05
9.93845796129391e-06
-1.53218449874068e-05
-1.01710045253281e-05
-1.30932605752208e-05
-2.45236878496402e-05
-2.61659681717595e-05
-5.40676292930124e-06
-1.99309987376544e-05
-2.10211046936799e-05
-3.68081386346542e-05
-2.97811463783871e-05
-5.12280591975976e-06
-4.07503651595813e-05
9.90599435274606e-06
-2.9547351566681e-05
-7.85848114424426e-06
-4.01060812070675e-05
-1.98246167335996e-05
-1.59585090842638e-05
-4.82521919994379e-06
-1.30242199310445e-05
-1.20073006653184e-05
-1.71089840629509e-05
-1.08986990441731e-05
-3.44861140553291e-05
-9.42101758909311e-06
-3.50393009617741e-06
-3.39322165345134e-05
-3.76408342927978e-06
-9.53256873047345e-06
-1.32330029962044e-05
-3.62577744663744e-05
-2.33295618275887e-05
-5.711554830288e-06
-7.66834932214378e-06
-4.68949397615051e-05
-3.28906560468109e-05
-1.95908837632634e-05
-6.9817473513696e-06
-1.2256599961629e-05
-4.48375502222432e-05
-1.17908392663663e-05
-3.24173336815956e-05
-4.12810569003717e-05
-2.98207784386278e-05
-2.04247758834379e-05
-1.66784569432659e-05
-5.18559747199114e-06
-2.46055682770022e-05
-3.394712171269e-05
-6.20879906296227e-06
-1.57656490907732e-05
-2.27606268884077e-05
-3.30730588689256e-05
-2.35065568249869e-05
-3.28014886098891e-05
-1.74154224392796e-05
-3.13704984090688e-05
-1.9171674737708e-05
-1.52690250333846e-06
-1.9572277243311e-05
-2.36534646520857e-05
-1.80933558606924e-05
-2.71623006514042e-05
-1.01453944753173e-05
-1.44800070785952e-05
-1.27191175232309e-05
-1.2066633726653e-05
-1.6523120195675e-05
-3.97458216383158e-05
2.48146325309318e-06
3.29779051931432e-06
-2.88447534139567e-05
-1.63699990909362e-06
-3.5748147020161e-05
-5.34525452695649e-06
-1.98586120857248e-05
-1.29833887387675e-05
-1.99052394346279e-05
-1.50700400124991e-05
-2.86926641697781e-05
-1.42609908218177e-05
-2.82754612076136e-05
-2.14105996354628e-05
-7.17387139981165e-06
-1.41244105270954e-05
-1.22099228836089e-06
3.83819212161136e-07
-1.64291296118082e-05
-2.1781445277481e-05
-1.70041434020495e-05
-1.93591591683713e-05
-3.34097020113441e-05
-9.75910818180395e-06
-2.93788436718536e-05
-1.10053901452747e-05
7.45870507407709e-06
-4.29350774047702e-05
-2.36063104564271e-06
5.54104783378274e-06
-4.80502544839574e-05
-2.73999969038816e-05
-1.23399026345501e-05
-3.97547201090108e-05
-2.95686202262513e-05
-4.572455127231e-05
-4.03554648937571e-05
-3.94461171003249e-05
-4.64403447584814e-05
-2.85129786862273e-05
-1.75696504254539e-05
-1.60226404160266e-05
-1.78044170440033e-05
-2.6813252462386e-05
-3.97639337489051e-05
-1.72147588370251e-05
-2.87656698302815e-05
-1.70500527639719e-05
-5.99736040816783e-06
7.0699659735386e-06
1.73927158369782e-06
-4.22118845759255e-05
-1.8419987624999e-05
-3.20200106452456e-05
-3.55856735117904e-05
-2.33005155714584e-05
-1.36747773733925e-05
-1.165556852819e-05
-1.25865257257745e-05
-7.90368353567424e-06
-1.99866937722467e-05
-1.03314187272306e-05
-2.51483323345517e-05
-4.33604468713685e-05
-8.35630623563099e-06
-2.46442774852856e-05
-1.73688252008209e-05
-1.88674683671362e-05
-3.49245334399111e-05
5.54163593879569e-06
-3.24797590132354e-05
-1.22991292634827e-05
-4.80462014116692e-06
5.00333397716233e-06
-1.55813291966774e-05
9.71092140603729e-06
-2.45657587811428e-05
-7.73378382358321e-06
-2.5591179640481e-05
-1.78914944168364e-05
-1.19193038804646e-05
-1.66748245199987e-05
-1.9013339194838e-05
-4.87684518677326e-05
-2.1394568683741e-05
-1.94574933152065e-05
-1.86551491206905e-05
-2.9358306227899e-05
-2.19895354950166e-05
-1.28600387431118e-05
-1.58185487851312e-05
-3.26684126678843e-05
-3.31163845176505e-05
-2.39080510539596e-05
-1.58243104768646e-05
-3.56504228959949e-05
-3.61902167037752e-05
-9.98612541485747e-06
-1.56522015237148e-05
-2.44293602068579e-05
-3.70792313021444e-05
-2.85613319123866e-05
-2.51149048860868e-05
-9.98115313393703e-06
-3.26728849697636e-05
-3.02264078104206e-05
-5.57672039359263e-07
-2.77235395271344e-05
-8.32688117955399e-06
-2.86309547053483e-05
-2.82368975383431e-05
-2.81308929048798e-05
-3.90560116948466e-05
-2.33627437177035e-05
-3.09218656156163e-05
-3.04635353391189e-05
-2.03920040393603e-05
-3.89670052558831e-05
-3.21734819354278e-05
-2.55919067096316e-05
-2.80702783193292e-05
-1.85297344033051e-05
-1.55537602852789e-05
-3.29840428016498e-05
-1.28926487351265e-05
-1.94497564216264e-05
-1.87830579091184e-05
-1.04078714476633e-05
-2.28235819448595e-05
-2.07036898940108e-05
-1.49760320123907e-05
-3.85246395808578e-05
-2.84610111616361e-05
-2.40782675290735e-05
-1.94134931347826e-05
-2.47893541005461e-05
-9.24203880672303e-06
-3.40724295141018e-05
-3.58231268812923e-05
-1.66700212559111e-05
-3.39127546721432e-05
-2.93268104058033e-05
-1.93775673168044e-05
-1.81974869291578e-05
-2.3167482700853e-05
-6.29298578869671e-06
-2.40615452768716e-05
2.58956593306618e-07
-2.61803961905483e-05
-3.74630774600696e-05
-2.74089723692692e-05
1.43803267809599e-06
-2.4746228519131e-05
-1.69496544134985e-05
-3.03790970250918e-05
-1.13812990791302e-05
-1.89193514122827e-05
-2.40849030235889e-05
-9.73076597876278e-06
-5.77279131428223e-05
-3.25657715062253e-05
-2.0172683863508e-05
-3.4514221786745e-05
-1.14771857893822e-05
-1.91591995938336e-05
-1.47298163523437e-05
-1.27523733419556e-05
-2.11021442025189e-05
-4.04203243493937e-05
-3.38071177440931e-05
-2.43061968288772e-05
-1.66242723986992e-05
-1.10407136588631e-05
7.32036450305754e-06
-1.7510851773971e-05
-1.36580041932309e-05
-2.2916012442263e-05
-2.53545008104462e-05
-1.97016253221527e-05
-4.10157261763841e-05
-2.51192854749226e-05
-2.1910113614762e-05
-5.00135646693288e-05
-3.31246865121835e-05
-3.07688580029143e-05
-2.95075290891121e-05
-1.79681243194548e-05
-3.86198963294317e-05
-3.63521957524423e-05
-3.64818771969293e-05
-4.47022874246143e-05
-1.40453156702046e-05
-1.44699790900643e-05
-2.02127176417292e-05
-1.28183980573075e-05
-1.9413885886823e-05
-2.41788607611424e-05
-4.62233364247084e-05
-1.89545367914099e-05
-2.35187624837248e-05
-1.1550409221483e-05
-1.33092144924077e-06
-1.0762980647153e-05
-2.89576609626354e-05
-3.63846290629729e-05
-2.56097146177381e-05
-3.00571118960725e-05
-3.26480043683797e-05
-8.9309258599644e-06
-2.56945141758161e-05
-2.70950237748508e-05
-1.44072775927298e-05
-2.45318047351184e-05
-4.99545831362912e-05
-4.0391395917869e-05
-2.23703341847483e-05
-3.81968894603592e-05
-2.57460637648999e-05
-1.37812706590944e-05
3.79274406846465e-06
-2.33564473562411e-06
-1.64410266635196e-05
-5.23447562757939e-06
-2.37592322745963e-06
-1.73993526558088e-05
-2.1064706740697e-05
-1.35597878264355e-05
-2.77889712255345e-05
-4.41129538121401e-05
-1.05701983761957e-05
-3.02478455521572e-05
-2.89130727195152e-05
-2.36666339260463e-05
-1.3055420048323e-05
-2.19046028317755e-05
-1.88739651742065e-05
-2.30456508455228e-05
-1.83269783866868e-05
-7.34631174883883e-06
-1.02961839729949e-05
-2.3361399189622e-05
-1.07832344938441e-05
-4.55986527698059e-05
-1.93976318007564e-05
-1.7435888473178e-05
-3.18298079683323e-05
-5.25942531520163e-06
9.31223531354267e-06
-3.82995594977898e-05
-1.06889928498272e-05
-2.16658130267932e-05
-2.22248409954139e-05
-1.43888424906407e-05
-3.52988946868633e-05
-2.4399713644383e-05
-1.92971875429105e-05
-1.79398979601254e-05
-2.39472804460905e-05
-1.25881305979417e-05
-2.74933454537726e-05
-2.41950984087605e-05
-3.89456628392009e-05
-2.88019531883993e-05
-2.66830822755543e-05
-3.5476200477e-05
1.8795079820258e-06
-1.79858340711527e-05
-1.20725625743395e-05
-8.63718196890262e-07
-1.21746024600948e-05
-2.18786755144477e-05
-2.80832205754879e-05
-1.85743957295306e-05
2.64925687130049e-06
-3.470210405961e-05
-6.38491010113243e-06
-3.45421010259665e-05
-4.75880510588651e-06
-2.92989923876406e-05
-3.77051245042316e-06
-1.18258927418754e-05
-3.85764390478609e-05
-2.57938689860571e-05
-3.87200603161709e-05
-2.3154679703396e-05
-4.4300700253233e-05
-1.97027128615963e-05
-3.02998272768731e-05
-3.18527932034413e-05
-1.44988334900811e-05
-1.06194545951204e-05
-1.44485756914733e-05
-3.85226177313444e-06
-3.63302497926347e-05
-1.17046116396163e-05
-1.75968925019236e-05
-1.49718094116125e-05
-3.65522717009378e-05
-2.5100096001025e-05
-2.21229369549181e-05
-2.52488969039125e-05
-1.73103899396348e-05
-8.4568024121711e-06
-3.66735668947741e-05
-1.83306372510243e-05
-1.71210013479594e-05
-1.31954857179809e-05
-1.48974453214527e-05
-2.18057694804656e-05
-2.97621022819856e-05
-2.57870366603986e-05
-1.41686453624206e-05
1.6031153022701e-05
-2.39504860735472e-05
-2.63914115475506e-05
-2.59438174213444e-05
-2.68491408388852e-05
-2.73983545337985e-05
-8.1989451628631e-06
-4.82996723040779e-05
-2.05313431486893e-05
-1.96977242442079e-05
-2.68133694371574e-05
-2.69739884087286e-05
-1.79041536358571e-05
-1.6258978604324e-05
-2.44420160523693e-05
6.49085380427863e-06
-1.56134421578373e-05
-3.56367201713462e-05
-2.395603775395e-05
-3.52514674301965e-05
-2.44905968138116e-05
-1.10008442635624e-05
-2.56283493020297e-05
-2.85157062735246e-05
-2.1849448867079e-05
-5.6044991192269e-05
-3.02093240802524e-05
-4.50576111557276e-05
-1.19914541616612e-05
-1.98041610358594e-05
-1.06910053474225e-05
-8.76882262128415e-06
-3.23803712551261e-05
-3.95425648487555e-05
-2.22617617072952e-05
1.05529288140086e-06
-1.44486110482943e-05
-2.12578481613927e-05
3.16447490479353e-06
-3.4038984595293e-05
-1.42184598892223e-05
-1.73465335151086e-05
-1.57561892591815e-05
-1.859024037311e-05
-1.58403162844985e-05
-2.5083822064607e-05
-3.06687350116871e-05
-1.2251017783065e-05
-8.13741875013188e-06
-8.07961475901601e-06
-4.094319446997e-06
-3.64725548426703e-05
-4.93793313281657e-06
-3.0926055178283e-05
-3.10587554281639e-05
-2.64445867762416e-05
-3.35305401024474e-05
-4.33936093845445e-05
-6.30580091160706e-06
-2.70798420781029e-05
-3.4085406815634e-05
-4.1373103394731e-05
8.26991680849604e-06
-1.42614624567051e-05
-1.44638529890223e-05
-3.93935986426916e-05
1.49651019917871e-06
-1.89983758671545e-05
-2.63350086142647e-05
-3.38887911086614e-05
-1.7044985811732e-05
-3.34544767402183e-05
-7.68169283333347e-06
-1.3929227129381e-05
-1.67437820312608e-05
-3.49768247999011e-05
-2.41976163955013e-05
-1.69122676103123e-05
-3.64386779250127e-05
-3.02297739129337e-05
-2.5096191945582e-05
-2.44562435423527e-05
-6.96352859410154e-06
-2.02866962536062e-05
-1.1698569764007e-05
-2.24685664767681e-05
-1.6240404176849e-08
-2.5186128500298e-05
-3.0497329861728e-05
-9.22146756338881e-06
-2.21501316207391e-05
-2.64927352223014e-05
-2.32388189768862e-05
-2.18811350072212e-05
-2.66969640795903e-05
-7.4628359146355e-06
-3.48107506005071e-05
-1.37547335439348e-05
-1.39906178516515e-05
-2.2826856554086e-05
-1.14643594400693e-05
-3.32688560951543e-05
-1.75799291207779e-05
-3.15842649379721e-05
-1.0943298426768e-05
-2.4801060489343e-05
-2.73100141254655e-05
2.69120062374864e-06
-3.13924830637077e-05
-1.10405179068523e-05
-2.67629902982106e-05
-3.34713491511989e-06
-1.46978399670585e-05
-3.75419855284628e-06
-4.25751929792262e-05
-2.36995299455831e-06
-8.58883367945856e-06
-4.63276778105683e-05
-1.75221694605323e-05
-4.98096038128827e-05
-2.45895467815506e-05
-4.03339160720578e-05
-2.46013108312265e-05
-2.94849088239365e-05
-1.18215368030698e-05
-2.70243746016761e-05
-2.15406529392508e-05
-2.34186708785214e-05
-2.80380712892567e-05
-2.0219926319822e-05
-1.95786052805429e-05
-1.00937136850622e-05
-9.13706109027786e-06
-2.9835450644667e-05
-2.76812691055627e-05
-3.04717829356999e-05
-2.67627274667572e-05
-2.65823604071057e-05
-9.99969903339397e-06
-1.73233427216482e-05
-3.200077831119e-05
-4.13245198758031e-05
-1.21523717593094e-05
-3.1003616169748e-05
-3.11139400079122e-06
-1.85637313547392e-05
-2.9454054087975e-05
-3.1255035939196e-05
-7.51845359374965e-06
-3.27871600788455e-05
-5.63851926316867e-07
2.63612026690523e-06
-2.28493155230783e-05
-1.38031541252109e-05
-3.55480267759666e-06
-1.0331992699901e-05
-2.50447180579201e-05
-1.8472489967017e-05
-2.46121509784787e-05
3.38298292280638e-06
-2.12193776457055e-05
-1.55098795692902e-05
-2.43738351213749e-05
-2.54255294105631e-05
-1.28999581756331e-05
-2.79656307546572e-05
-1.61396729369688e-05
-8.17118682794765e-06
-3.52059995338557e-05
-2.22337450931714e-05
-2.83166868510169e-06
-1.8099604266432e-05
-5.04174987657986e-06
-5.14243041765053e-06
5.32506230718211e-07
-1.91402327796089e-05
-1.27743969291063e-05
-1.2625624901565e-05
3.93803207549001e-06
-1.74151393536912e-05
-1.25586770216784e-05
-2.40569894195419e-05
-2.07377618788978e-05
-2.31810098714259e-05
-1.38839259219519e-05
-3.94440498456672e-05
-2.28469076108093e-05
-3.03153420557472e-05
-1.77787663436331e-05
-3.06351932524685e-05
-8.84393160688272e-06
-1.52248152890126e-05
-1.52403452465991e-05
-2.66017177843825e-05
-1.64066544207144e-05
-9.06339261880979e-06
-1.20773994219227e-05
-1.07186850723767e-05
-2.16737930729934e-05
-1.78952692466652e-05
-2.1318373508015e-05
-2.70856635018605e-05
-3.62266600021325e-05
-2.59081300933491e-05
-1.59677221707284e-05
-1.04642130540004e-05
-3.90934046775818e-05
-7.55950102477179e-06
-1.93247178017591e-05
-1.70731473373573e-05
-2.45339819600438e-05
-1.14736265246806e-05
-3.63122555884782e-06
-3.19695357998222e-05
-1.46225643136399e-05
4.5496675433364e-07
-1.43155462176257e-05
-3.09552159172655e-05
-3.07150313765796e-05
-1.36072418290802e-05
-2.8840222689821e-05
-9.43472569430248e-06
-2.1603405374324e-05
-2.79021640695158e-07
-1.57225211949767e-05
1.74677776616634e-06
-2.53279415889209e-05
-3.1064559539718e-05
-2.07192302728327e-05
-4.62362018922993e-05
-1.14295747767797e-05
-1.00400015377268e-05
-5.5043294212695e-06
-1.89687732254392e-05
-3.20574983076449e-05
-4.19692178980955e-05
-1.58162751901842e-05
-2.87811063250753e-05
-9.36503041966455e-06
-3.00034804376862e-05
-2.11065608429669e-05
-4.21455995851104e-06
1.5894193037217e-06
-2.50681130551369e-05
4.55248047275498e-06
-3.29510382777726e-06
-1.99140293620505e-05
-1.46663418116285e-05
-2.53602620554311e-05
-4.5375939110207e-05
9.87706744185527e-06
-1.52702761960972e-06
-1.34239731393376e-06
-3.15314872283382e-05
8.85228061729796e-07
-1.80103840742202e-05
-6.46432253028835e-06
-7.01771390388079e-06
-2.07281966356591e-05
-1.46182030226206e-05
-1.83051109948646e-05
-7.69092904212017e-06
-2.24034661277341e-05
-3.14688531726657e-05
-7.05134278746762e-06
1.64623272937317e-05
-3.35426405414118e-05
-1.3822570522373e-05
-5.2529298761975e-06
-1.83773903656766e-05
-3.56419630608174e-05
-1.21573307757739e-05
-1.61975662294462e-05
-1.69795324575817e-05
-2.25562151102113e-05
-2.45062952855117e-05
-1.51196849515893e-05
-1.10105017744732e-05
-2.96583385113e-05
-2.42054119786557e-05
-5.30407890291558e-05
-1.47914251569478e-05
-1.26015447363941e-05
-1.04998853282378e-05
-2.07812531677984e-05
-2.11677834172152e-05
-2.80682618714086e-05
-2.32503458265135e-05
-3.67176270590007e-05
-8.88079025940932e-06
-6.30026944179954e-06
-2.16217851083994e-05
-8.14500688833781e-06
-2.41542920276653e-06
-2.24549203123722e-05
-1.82115245498045e-06
-2.72582957835683e-05
-3.2499267527945e-05
-3.48516834106021e-05
-3.41818315915135e-05
-5.60610957149537e-05
-3.74127981828849e-05
-1.41415898405718e-05
-3.57276368373019e-05
-1.52700374596253e-05
-2.58415033051061e-05
-3.71275234743757e-05
-1.15882925448772e-05
-2.01872018548529e-05
5.14891768783908e-06
-4.92899135471202e-06
-2.03540009459488e-05
-1.80796119602725e-05
-2.05046575814438e-05
-3.36438434960165e-05
-3.23195488126362e-05
-1.55618690866288e-05
-1.59629724382006e-05
-1.68825696554942e-05
1.1500529735561e-05
-1.87256971396084e-05
-2.10932187010003e-05
-2.25745227638356e-05
-3.42590025815097e-05
-1.90237069510963e-05
-9.97031992320726e-06
-2.25497559612145e-05
-3.91873777933191e-05
-9.53611705170134e-06
-1.08430234361733e-05
-1.07104645828286e-05
-1.59952733588824e-05
-2.08371736852926e-05
-1.94429468664659e-05
-1.53445223497003e-05
-2.20205785878467e-05
-7.45543200856615e-06
-4.56596577465853e-06
-3.43675034680757e-05
-2.15686722649084e-05
-1.90146952222022e-05
-2.06866827081813e-05
-3.45191900572739e-05
-4.56018111063887e-05
-3.07562373207582e-05
-2.91304961998306e-05
-2.14555536567418e-05
-2.89084710930259e-05
-1.40842724350212e-05
-4.0975539316943e-05
-2.59434984862055e-05
-4.44498906367252e-05
-2.03036039550249e-05
-3.09771800420169e-05
-2.00842798935732e-05
-1.16578534629219e-05
-1.58316238449406e-06
-4.34374726460008e-05
-1.87366267252168e-05
-1.43050072217077e-05
-3.91724485886874e-05
-3.22514441143869e-06
-2.10442137537525e-05
-2.8006638264436e-05
-1.84533745298658e-05
-2.79385131752057e-05
-1.05910491303604e-05
-6.87414068008157e-06
-1.41597114058969e-05
-1.67620477561735e-05
-4.62227329222756e-05
-2.28019158407406e-05
-1.61490579819275e-05
-2.60326397317072e-05
-1.12653400392051e-05
-9.71346843503129e-06
-1.37144175272632e-05
-3.43445550049784e-05
-2.19011659053813e-05
-2.21852803388722e-05
-1.24242570719942e-05
-1.08448381701572e-05
-2.10087875122963e-05
-3.44018049305878e-05
-2.08826263447383e-05
-2.41496194699958e-05
-1.17411904849118e-05
-2.5459726693706e-05
-1.00413913779257e-05
-2.15102076863561e-05
-2.20523357931857e-05
-4.69020558592745e-06
-4.35109971008245e-06
-2.53670393270675e-05
-1.74303892644665e-05
-2.38059944496557e-05
-2.51027973075965e-05
-2.74322457042026e-05
6.60225480191193e-06
-2.23932244700434e-05
-2.0400120689722e-05
-3.34848105833317e-05
-8.11089497389857e-06
-2.10335467044812e-05
2.34213644831218e-06
-2.97663047930775e-05
-3.40989287451252e-05
-1.44916205575236e-05
-2.62884942838094e-05
-2.69310996287936e-05
-2.10140144864736e-05
-1.86929871714743e-05
-2.14476357509239e-05
-1.8247701474028e-05
-4.02321157860592e-05
-5.14130113232148e-06
-2.04444249892771e-05
9.6639248865681e-06
7.21013234711184e-06
-2.92425872492764e-05
-1.53853026556313e-05
-1.17488787127504e-05
-3.18343788083678e-05
-5.66211244322278e-07
-3.52505806943598e-05
-1.53429843734041e-05
-2.6809811445816e-05
-1.04345682862289e-05
-7.77014635654961e-06
-7.24601116358477e-06
-7.93351586724447e-06
-1.47284317515913e-05
-1.48513196861988e-05
-2.42354188368094e-05
-1.7581073950659e-05
-3.93426085741687e-05
-1.78228122333156e-05
-1.47265753945943e-05
-4.61366907685332e-06
-1.43670805240111e-05
-2.23038902817621e-05
-3.94193305426421e-05
-4.27386967776605e-05
-2.82237903663604e-05
-2.83532892196194e-05
-2.90786599159557e-05
1.17854320597543e-05
-2.4618782930775e-05
-2.9280281493791e-05
-3.62317827419799e-05
-2.92413751823245e-05
-4.79830658027134e-05
-2.27909810629097e-05
-3.57897651789864e-05
-2.17162014838331e-05
7.39039715531631e-06
-2.53955634414211e-05
-2.59386725600359e-05
-3.61381493815845e-05
-1.36037596053593e-05
-4.02256220498511e-05
-2.84663277730334e-05
-1.77024263315146e-05
-1.05771684299542e-05
-2.25141431198837e-05
-2.51420083347064e-05
-3.72925669892825e-05
-2.11779173525164e-05
-2.76444505211043e-05
-2.67757831097003e-05
-3.27834859417403e-05
-2.96267825891436e-05
-2.03573768289083e-05
-3.10749663649971e-05
-2.25807623208491e-05
-2.78672054283706e-06
5.01872639869265e-06
-2.24117594389648e-05
-8.32600002090989e-06
6.88526477736541e-07
-5.17797670285394e-06
-1.2467757867408e-05
-2.36995968924339e-05
-2.93048832005771e-05
-6.20969943406224e-06
-2.46908897692967e-05
-1.30424127652113e-05
4.72221313530418e-06
-1.66113816053224e-05
-1.94398059660707e-05
-1.21951445635959e-05
-1.47856842378252e-05
-3.75868888968811e-05
-3.48426948886885e-05
-2.11770092731961e-06
3.19318152312162e-06
-3.78028524019569e-05
-1.28985167135491e-05
-2.16251704732827e-06
-2.18294204734923e-05
-2.77343812505014e-05
-3.66887891139952e-05
-2.0109756538326e-05
-2.76442342608586e-05
-1.29375436822285e-05
-1.67221029883537e-05
-2.2031299499316e-05
-2.29791147727198e-05
-1.47710136186971e-05
-3.45934231304906e-05
-1.57554418942485e-05
-3.57810934755962e-05
-1.04989138494363e-05
-3.45820069538149e-05
-4.19841909989701e-05
-7.48812263290499e-06
-5.49285920233093e-06
-1.45034110242401e-05
-3.80852894033828e-06
-1.45392256369694e-05
-2.45888204209724e-05
-1.87873703066525e-05
-1.83467061332028e-06
-2.01775313942259e-05
-2.9171221845279e-05
-1.99101652100846e-05
-4.39471638966885e-05
-1.28291626222738e-05
-2.22955800190988e-05
-2.33135719477329e-05
-2.77939536910814e-06
-3.51534436200529e-05
-4.67852531137587e-05
-2.20535832025275e-05
-3.04085713963129e-05
-3.22247113973138e-05
1.6375783895147e-06
-1.59746825192706e-05
-6.77263822140293e-06
-2.51131536380102e-05
-1.93091417192935e-05
-1.34703427404399e-05
-2.11667355469754e-05
-1.70221839542786e-05
-1.50663321606551e-05
-2.97294538149845e-05
-2.97209254040116e-05
-2.49947218594424e-05
-1.51314120213931e-05
-4.62371403455476e-05
-3.84214273738421e-05
-2.65635478106077e-05
-5.7798219089677e-05
-2.7157014327343e-05
-8.17786062392354e-06
-2.06764030074744e-05
-3.92194392591621e-05
-4.43650285652703e-06
-1.92551276696448e-05
-2.80843006832606e-05
-4.36662043797525e-06
-2.54988397079564e-05
-2.32109943953792e-05
-3.13260160272998e-05
-1.56488997576268e-05
-2.82109410963782e-05
-3.27133029580983e-05
-1.5457191787939e-05
-1.12659073927695e-06
-2.98502094026507e-05
-6.72065581464717e-06
-4.19811027552189e-05
-2.4224437559736e-05
-3.29865866777455e-05
-1.22896716456678e-05
-1.2563721074246e-05
-1.58190299475526e-05
-3.569653405572e-05
-3.58659013051065e-05
-2.00240396777765e-05
-1.73133236196668e-05
-2.24764412257588e-05
-1.37272556723352e-06
-1.87343135825374e-05
-1.27076791730102e-05
3.61276005056828e-06
-9.66690075312131e-06
-3.473495060622e-05
-3.04307844012072e-05
-1.06109440075713e-05
-2.15953574986757e-06
-5.5985087620463e-06
-1.06759465983666e-05
-3.85807210440576e-05
1.50182155069994e-06
-2.83037334564996e-05
-2.77104933710082e-05
-2.26401413897414e-05
-1.97230444115278e-05
-3.94785132120682e-05
-1.98644866962725e-05
-2.00833212284153e-05
-3.16230091293222e-05
-2.51112027583271e-05
-2.76477327407506e-05
-1.78677975512689e-05
-5.15284562763547e-06
-1.42251059852317e-05
-2.51550197484052e-05
-2.09470112255429e-05
-2.68420949056057e-05
-3.09118979937914e-05
-1.5105293904189e-05
-1.95505384872338e-05
-3.33769031541608e-05
-4.86174028228887e-05
-2.94420251961386e-05
3.59093358844097e-06
-1.29839486492875e-05
-3.16891290780176e-05
-1.00139970023168e-05
-3.13334022559007e-06
-1.40624165423543e-05
-1.09191097287746e-05
-1.02919734390852e-05
-2.531467432718e-05
-2.77775940010523e-05
-1.10298716126454e-05
-1.35794372298605e-05
-2.38165650362823e-05
-1.06995494816396e-05
-1.57715064361478e-05
-9.96681994419155e-06
-1.67050639658625e-05
-3.17247664359055e-05
-1.71592214418201e-05
-1.21999680101417e-05
-3.83188716539618e-05
-2.81871281859196e-05
-6.72290066587433e-06
-1.97711277059362e-05
-2.42218021790721e-05
5.94203519960382e-06
-8.07467002533802e-06
-1.11274400351912e-05
-2.74229508880252e-05
-1.94240223758808e-05
-2.27679032636175e-06
-3.56710055545482e-05
-3.13231435665641e-05
-5.88509384059677e-06
-8.3978481300511e-06
-1.16408060532676e-05
-2.81144618745471e-05
-2.77819923787369e-05
-1.17687844973867e-05
-2.67789826593688e-05
-2.24326765130296e-05
-1.67425721103994e-05
-4.19266609455003e-05
-2.36324801547519e-05
-1.06624235647487e-05
-2.53163762062737e-05
-2.41014721863283e-05
-2.01420135072669e-05
-2.47365391857785e-05
-9.60119964555647e-06
-2.06939080511973e-05
-2.94980502395207e-05
-3.1648217878444e-05
-2.23245331241985e-05
-2.94436883754844e-05
-2.03947839619929e-05
-3.05961352192638e-05
-1.83246908786148e-05
-4.73117148528588e-06
-1.83688332225777e-05
-3.069350298266e-05
-1.14992752037476e-05
-2.22735858543183e-07
-1.38570072464038e-05
-1.60375293528513e-05
-1.22767599954071e-05
-6.8690151568954e-06
-1.47500592803421e-05
-2.65434927098589e-05
-7.66049330056955e-07
-1.04656354841323e-05
-9.27535925527617e-06
-1.56037446882636e-05
-1.81185279618698e-05
-9.90480827054469e-06
-1.26786738794521e-05
-2.11409411924779e-05
-2.64321919468059e-05
-3.96693625258106e-05
-2.11573776310031e-05
-3.62023565103105e-05
-3.37366344812176e-05
-1.27801097291513e-05
-2.04220883896026e-05
-1.30119682520743e-05
-2.92022039363307e-05
-2.6153657813988e-05
-1.8052775760867e-05
-2.1316187972115e-05
-1.87151680093519e-05
-1.26759410541898e-05
-2.94682316686533e-05
-1.24048717958666e-05
-1.3512687700435e-05
-2.14525326827289e-05
-1.84291007373074e-05
-3.54037817438818e-05
-3.29029142260617e-05
-3.01730478283805e-05
-3.43391204026474e-05
-2.23375381683579e-05
-3.60505032119514e-05
-1.5406538089271e-05
-7.57277239343008e-06
-1.66748941762465e-05
-1.86908179551654e-05
-2.41775871370558e-05
-2.44486969636452e-05
-2.79420063229429e-05
-8.74471936514759e-07
-5.0248210922804e-06
-1.12122388908948e-05
-2.58251288500722e-05
-1.74628280306265e-05
2.7375672292964e-06
-1.44632752918348e-05
-2.53570001347969e-05
-4.5875086081627e-05
-2.1969066344272e-05
-2.90062723305988e-05
-3.59456195230415e-05
-2.6882074090403e-05
-3.60312578203723e-05
-3.84886190345977e-05
-2.51006944299442e-05
-2.25558474481013e-05
-1.00028796450833e-05
-3.825804990614e-06
-1.982358262693e-05
-7.40067208148896e-06
-1.16008210898977e-05
-2.68997959486458e-05
-2.12035878367437e-05
-3.32788261260746e-06
-8.75009325139411e-06
-4.58631242804708e-05
-1.23320102859214e-05
-1.65190956722853e-05
-2.00897587599756e-05
-2.17636854548019e-05
-1.12847005410568e-05
-2.37528857100775e-05
-2.20512234391529e-05
-2.58792935255076e-05
-1.04103435907579e-05
-3.12211791517992e-05
-7.85136941495885e-06
-1.26412032134393e-05
-3.4431440116476e-05
-2.48196734086814e-05
-1.20467066471648e-05
-2.33758271467584e-05
-1.61178202498165e-05
-5.64601153067563e-06
-1.85086908434291e-05
-8.79869173579468e-06
-7.40981958955451e-06
-1.4876702461286e-05
-2.07566770774767e-05
-3.36769425965096e-05
-2.47440095469265e-05
-3.87905302944589e-05
-1.20993910583161e-05
-1.14281941234042e-05
-1.48110286578292e-05
-1.59289556054856e-05
-6.16146666450618e-06
-3.93861280379572e-05
-1.66370067117709e-05
-1.90500076844898e-06
-1.59748344334716e-05
-2.910781275225e-05
-2.04014096049456e-05
-1.07512264900082e-06
-2.84878442028763e-05
-5.65356149388433e-06
-2.85376093734426e-05
-3.45674582560106e-05
-4.11064144363722e-05
-3.25029493347437e-05
-1.02218900467032e-05
-3.70567362438992e-05
-2.75797375100208e-05
-2.1055434780842e-05
-5.73533307842106e-06
-1.70084914721288e-05
-1.36076195226265e-05
-2.44861360106733e-05
-3.37648574101906e-05
-1.60529727179535e-05
-1.03942686572309e-05
-3.26328802772293e-05
-1.75969814158342e-05
-1.95722419796904e-05
-3.69487066737309e-05
-1.85454106065438e-05
-2.5767903583138e-05
-1.99285243361111e-05
-1.86163680127472e-05
-1.19670966717743e-05
-4.70923142345361e-05
-1.8373836812916e-05
-2.42560263482442e-05
5.35363302142248e-07
-9.59435617747523e-06
-2.55385780268619e-05
-2.36359819297886e-05
-3.6524058444338e-05
-6.88611434315296e-06
-1.92773507196252e-05
-3.04823420519316e-05
-3.98683093546891e-06
-2.29314717732869e-05
-1.86888205236084e-05
-2.30250069427582e-05
1.39647659823892e-05
-1.82422692839821e-05
-7.64556337865633e-06
-4.69621146033775e-05
-2.96171888419502e-05
-2.22623092507412e-05
-3.0965850895411e-05
-1.36895515562214e-05
-3.65436663347208e-05
-2.52063672775622e-05
-9.05746302612035e-06
8.73211321654167e-07
1.68648131359912e-05
-3.5313705432093e-05
-2.1435436772877e-05
-1.1825067393282e-05
-2.19355346063969e-05
-1.14537111798521e-05
-3.19647439504022e-05
-2.15745197922487e-05
-3.04201201350561e-05
-1.54341271597532e-05
1.15256894889723e-05
-2.10533705990734e-05
-1.64095845621975e-05
-5.68631624803082e-06
-2.11735075761944e-05
-3.89015176014206e-05
-2.53037960392727e-05
-9.85427331727979e-06
-3.4332991525134e-05
-7.6080466960156e-06
-1.80998919896487e-05
-1.31357530724779e-05
-2.15114948486181e-05
-2.25205173246306e-05
-1.09702360007455e-05
-2.0114150420071e-05
-2.47479780768386e-05
-2.56984300575373e-05
-1.27668805735113e-05
-4.77084279535146e-05
-9.51664071419574e-06
-1.96266947010513e-05
-6.88307784811783e-06
-3.48212067162312e-05
-1.21874200143963e-05
-2.14284216144171e-05
-7.36132664678715e-06
-4.25282584088158e-05
-1.18131549736385e-05
-2.23922488631655e-05
-2.32150165782723e-05
-3.73003346280776e-05
-4.42218875896005e-05
4.34639900992081e-06
6.38494804358985e-07
-1.59852592251963e-05
-1.77669005427441e-05
-1.92874029592619e-05
-5.6169413206597e-06
-6.00507781147718e-06
-2.2358260813973e-05
-3.84888846322218e-06
-2.63999042469604e-05
-1.33104264050073e-05
-1.81287326233397e-05
-3.32050898359794e-05
-1.63140278715675e-05
2.14695639297726e-06
-1.79359386846247e-05
-1.06990269048639e-06
-1.95884471222783e-05
-3.47346691948851e-05
4.53061221070406e-07
-3.01499253071666e-05
-2.41926471894974e-05
-1.04783452808122e-05
-2.37296495247729e-05
-1.73975423085535e-05
-2.58254514677098e-05
-4.24457118588649e-05
-2.31022896898579e-05
-2.00498565487123e-05
-2.11641497913312e-05
2.17794423255618e-06
-1.82773273382272e-05
